# Supplementary material for: Single-cell analysis of chromatin accessibility in the adult mouse brain
Source: Nature. 2023 Dec 13;624(7991):378–89. doi: 10.1038/s41586-023-06824-9 (PMC10719105; doi:10.1038/s41586-023-06824-9)
Supplement: Supplementary file 3 — Supplementary Tables 1–25 and their legends. [file 41586_2023_6824_MOESM3_ESM.zip › 2023-03-05453B-s3/SI Tables/SI Table 13 Summary of all the gene-cCRE correlations/sa2subclass.DG_Glut.pdc.bedpe]

chr1	3466260	3466759	chr1	3217099	3217598	Gm1992|chr1:3217099-3217598	0.0816055124581932	.	.
chr1	3466260	3466759	chr1	3235321	3235820	Gm1992|chr1:3235321-3235820	0.0603142597144934	.	.
chr1	3466260	3466759	chr1	3297250	3297749	Gm1992|chr1:3297250-3297749	0.0793372854100687	.	.
chr1	3466260	3466759	chr1	3360848	3361347	Gm1992|chr1:3360848-3361347	0.0590376817369855	.	.
chr1	3466260	3466759	chr1	3371465	3371964	Gm1992|chr1:3371465-3371964	0.0981708685808022	.	.
chr1	3466260	3466759	chr1	3379434	3379933	Gm1992|chr1:3379434-3379933	0.104470437618318	.	.
chr1	3466260	3466759	chr1	3388310	3388809	Gm1992|chr1:3388310-3388809	0.0749912733065296	.	.
chr1	3466260	3466759	chr1	3414638	3415137	Gm1992|chr1:3414638-3415137	0.0568215739489517	.	.
chr1	3466260	3466759	chr1	3433741	3434240	Gm1992|chr1:3433741-3434240	0.070666387390123	.	.
chr1	3670775	3671274	chr1	3887596	3888095	Xkr4|chr1:3887596-3888095	0.118820042014607	.	.
chr1	3671529	3672028	chr1	3515154	3515653	Xkr4|chr1:3515154-3515653	0.134379119303892	.	.
chr1	3671529	3672028	chr1	3586722	3587221	Xkr4|chr1:3586722-3587221	0.0733894164341348	.	.
chr1	3672048	3672547	chr1	3508498	3508997	Xkr4|chr1:3508498-3508997	0.0728790751478881	.	.
chr1	3672048	3672547	chr1	3514518	3515017	Xkr4|chr1:3514518-3515017	0.10096194541971	.	.
chr1	3672048	3672547	chr1	3588167	3588666	Xkr4|chr1:3588167-3588666	0.0795348322201317	.	.
chr1	4785497	4785996	chr1	4766696	4767195	Mrpl15|chr1:4766696-4767195	0.0692299387082524	.	.
chr1	4785497	4785996	chr1	4819527	4820026	Mrpl15|chr1:4819527-4820026	0.0661666909840959	.	.
chr1	4785497	4785996	chr1	5082818	5083317	Mrpl15|chr1:5082818-5083317	0.103325454638461	.	.
chr1	4785497	4785996	chr1	5106380	5106879	Mrpl15|chr1:5106380-5106879	0.0964756231875121	.	.
chr1	4785497	4785996	chr1	5243173	5243672	Mrpl15|chr1:5243173-5243672	0.0689312210530747	.	.
chr1	4807592	4808091	chr1	4766696	4767195	Lypla1|chr1:4766696-4767195	0.121274139440165	.	.
chr1	4807592	4808091	chr1	4819527	4820026	Lypla1|chr1:4819527-4820026	0.0880239338796817	.	.
chr1	4807592	4808091	chr1	5022621	5023120	Lypla1|chr1:5022621-5023120	0.148999372611645	.	.
chr1	4807592	4808091	chr1	5082818	5083317	Lypla1|chr1:5082818-5083317	0.19625344177606	.	.
chr1	4807592	4808091	chr1	5243173	5243672	Lypla1|chr1:5243173-5243672	0.154438753843398	.	.
chr1	4857480	4857979	chr1	4571692	4572191	Tcea1|chr1:4571692-4572191	0.0737315520945496	.	.
chr1	4857480	4857979	chr1	4768300	4768799	Tcea1|chr1:4768300-4768799	0.067088382057379	.	.
chr1	4857480	4857979	chr1	4770615	4771114	Tcea1|chr1:4770615-4771114	0.0575739100715837	.	.
chr1	4857480	4857979	chr1	4819527	4820026	Tcea1|chr1:4819527-4820026	0.145248937001823	.	.
chr1	4857480	4857979	chr1	4881318	4881817	Tcea1|chr1:4881318-4881817	0.110606177231188	.	.
chr1	4857480	4857979	chr1	5082818	5083317	Tcea1|chr1:5082818-5083317	0.12474113167897	.	.
chr1	4857480	4857979	chr1	5160029	5160528	Tcea1|chr1:5160029-5160528	0.106097425945646	.	.
chr1	4857480	4857979	chr1	5183460	5183959	Tcea1|chr1:5183460-5183959	0.0944286668906808	.	.
chr1	4857480	4857979	chr1	5220605	5221104	Tcea1|chr1:5220605-5221104	0.0722684104306174	.	.
chr1	4857480	4857979	chr1	5243173	5243672	Tcea1|chr1:5243173-5243672	0.120737174618865	.	.
chr1	4858123	4858622	chr1	4571692	4572191	Tcea1|chr1:4571692-4572191	0.142677127063566	.	.
chr1	4858123	4858622	chr1	4769856	4770355	Tcea1|chr1:4769856-4770355	0.0535515297735879	.	.
chr1	4858123	4858622	chr1	5015264	5015763	Tcea1|chr1:5015264-5015763	0.0871153666374184	.	.
chr1	4858123	4858622	chr1	5106380	5106879	Tcea1|chr1:5106380-5106879	0.0918581108344974	.	.
chr1	4858123	4858622	chr1	5133964	5134463	Tcea1|chr1:5133964-5134463	0.0953210195124098	.	.
chr1	4858123	4858622	chr1	5160029	5160528	Tcea1|chr1:5160029-5160528	0.0747608624881961	.	.
chr1	4858123	4858622	chr1	5243173	5243672	Tcea1|chr1:5243173-5243672	0.109570624957159	.	.
chr1	4970513	4971012	chr1	4571692	4572191	Gm16041|chr1:4571692-4572191	0.0660857662263289	.	.
chr1	4970513	4971012	chr1	4768300	4768799	Gm16041|chr1:4768300-4768799	0.0617341467164769	.	.
chr1	4970513	4971012	chr1	4934807	4935306	Gm16041|chr1:4934807-4935306	0.0560932535184179	.	.
chr1	4970513	4971012	chr1	5015264	5015763	Gm16041|chr1:5015264-5015763	0.147546081926701	.	.
chr1	5070122	5070621	chr1	5022621	5023120	Atp6v1h|chr1:5022621-5023120	0.0788887833239848	.	.
chr1	5070122	5070621	chr1	5022621	5023120	Rgs20|chr1:5022621-5023120	0.0788887833239848	.	.
chr1	5917179	5917678	chr1	6094097	6094596	Npbwr1|chr1:6094097-6094596	0.0742458631061872	.	.
chr1	5917179	5917678	chr1	6134983	6135482	Npbwr1|chr1:6134983-6135482	0.0704565000789931	.	.
chr1	5917179	5917678	chr1	6224051	6224550	Npbwr1|chr1:6224051-6224550	0.106384134989128	.	.
chr1	6214386	6214885	chr1	6134983	6135482	4732440D04Rik|chr1:6134983-6135482	0.182198550168559	.	.
chr1	6214386	6214885	chr1	6226163	6226662	4732440D04Rik|chr1:6226163-6226662	0.0965074862447216	.	.
chr1	6214386	6214885	chr1	6234799	6235298	4732440D04Rik|chr1:6234799-6235298	0.149362107055352	.	.
chr1	6214386	6214885	chr1	6272212	6272711	4732440D04Rik|chr1:6272212-6272711	0.0629763942835435	.	.
chr1	6214386	6214885	chr1	6320510	6321009	4732440D04Rik|chr1:6320510-6321009	0.0596752967446145	.	.
chr1	6214386	6214885	chr1	6483297	6483796	4732440D04Rik|chr1:6483297-6483796	0.17435326337416	.	.
chr1	6214899	6215398	chr1	6076194	6076693	4732440D04Rik|chr1:6076194-6076693	0.0543957811119646	.	.
chr1	6214899	6215398	chr1	6134983	6135482	4732440D04Rik|chr1:6134983-6135482	0.140780857325355	.	.
chr1	6214899	6215398	chr1	6272212	6272711	4732440D04Rik|chr1:6272212-6272711	0.11272453486616	.	.
chr1	6214899	6215398	chr1	6289678	6290177	4732440D04Rik|chr1:6289678-6290177	0.0893974051237378	.	.
chr1	6214899	6215398	chr1	6406344	6406843	4732440D04Rik|chr1:6406344-6406843	0.0749203398726571	.	.
chr1	6214899	6215398	chr1	6483297	6483796	4732440D04Rik|chr1:6483297-6483796	0.115016628596123	.	.
chr1	7088594	7089093	chr1	6767359	6767858	Pcmtd1|chr1:6767359-6767858	0.058208925459632	.	.
chr1	7088594	7089093	chr1	6789368	6789867	Pcmtd1|chr1:6789368-6789867	0.0749741156232443	.	.
chr1	7088594	7089093	chr1	6804479	6804978	Pcmtd1|chr1:6804479-6804978	0.111329352934972	.	.
chr1	7088594	7089093	chr1	6820891	6821390	Pcmtd1|chr1:6820891-6821390	0.124456712450859	.	.
chr1	7088594	7089093	chr1	6825449	6825948	Pcmtd1|chr1:6825449-6825948	0.185477521880632	.	.
chr1	7088594	7089093	chr1	6858934	6859433	Pcmtd1|chr1:6858934-6859433	0.0963927750734339	.	.
chr1	7088594	7089093	chr1	6865952	6866451	Pcmtd1|chr1:6865952-6866451	0.195573767988553	.	.
chr1	7088594	7089093	chr1	6931826	6932325	Pcmtd1|chr1:6931826-6932325	0.0686871608476809	.	.
chr1	7088594	7089093	chr1	6936188	6936687	Pcmtd1|chr1:6936188-6936687	0.098087610434413	.	.
chr1	7088594	7089093	chr1	6936188	6936687	Pcmtd1|chr1:6936188-6936687	0.0980876104344131	.	.
chr1	7088594	7089093	chr1	6979612	6980111	Pcmtd1|chr1:6979612-6980111	0.0758593912915499	.	.
chr1	7088594	7089093	chr1	7113207	7113706	Pcmtd1|chr1:7113207-7113706	0.147298574555298	.	.
chr1	7088594	7089093	chr1	7139109	7139608	Pcmtd1|chr1:7139109-7139608	0.0568615661375377	.	.
chr1	7088594	7089093	chr1	7199970	7200469	Pcmtd1|chr1:7199970-7200469	0.074615959133564	.	.
chr1	7088594	7089093	chr1	7204719	7205218	Pcmtd1|chr1:7204719-7205218	0.13518317602858	.	.
chr1	7397174	7397673	chr1	7138562	7139061	Gm26901|chr1:7138562-7139061	0.0619222330511616	.	.
chr1	7397174	7397673	chr1	7139109	7139608	Gm26901|chr1:7139109-7139608	0.0876748887342751	.	.
chr1	7397174	7397673	chr1	7206575	7207074	Gm26901|chr1:7206575-7207074	0.0573710764255366	.	.
chr1	7397174	7397673	chr1	7358282	7358781	Gm26901|chr1:7358282-7358781	0.130604224465516	.	.
chr1	7397174	7397673	chr1	7697073	7697572	Gm26901|chr1:7697073-7697572	0.09544797825967	.	.
chr1	7397174	7397673	chr1	7697073	7697572	Gm26901|chr1:7697073-7697572	0.0954479782596701	.	.
chr1	7397837	7398336	chr1	7000670	7001169	Gm26901|chr1:7000670-7001169	0.127288180497676	.	.
chr1	7397837	7398336	chr1	7113207	7113706	Gm26901|chr1:7113207-7113706	0.0629796475613801	.	.
chr1	7397837	7398336	chr1	7139109	7139608	Gm26901|chr1:7139109-7139608	0.0697823109972649	.	.
chr1	7397837	7398336	chr1	7206575	7207074	Gm26901|chr1:7206575-7207074	0.117697177885498	.	.
chr1	7398342	7398841	chr1	7105020	7105519	Gm26901|chr1:7105020-7105519	0.0971868829656717	.	.
chr1	7398342	7398841	chr1	7113207	7113706	Gm26901|chr1:7113207-7113706	0.156537818927344	.	.
chr1	7398342	7398841	chr1	7138562	7139061	Gm26901|chr1:7138562-7139061	0.0624888517389996	.	.
chr1	7398342	7398841	chr1	7139109	7139608	Gm26901|chr1:7139109-7139608	0.132535403915285	.	.
chr1	7398342	7398841	chr1	7204719	7205218	Gm26901|chr1:7204719-7205218	0.064284589170039	.	.
chr1	7398342	7398841	chr1	7543474	7543973	Gm26901|chr1:7543474-7543973	0.0588889674581301	.	.
chr1	7398342	7398841	chr1	7697073	7697572	Gm26901|chr1:7697073-7697572	0.135525935108436	.	.
chr1	9298975	9299474	chr1	9130282	9130781	Sntg1|chr1:9130282-9130781	0.0753365038284473	.	.
chr1	9298975	9299474	chr1	9279706	9280205	Sntg1|chr1:9279706-9280205	0.0622051219205724	.	.
chr1	9298975	9299474	chr1	9289706	9290205	Sntg1|chr1:9289706-9290205	0.148062545931266	.	.
chr1	9298975	9299474	chr1	9298270	9298769	Sntg1|chr1:9298270-9298769	0.0876019096664455	.	.
chr1	9298975	9299474	chr1	9610403	9610902	Sntg1|chr1:9610403-9610902	0.103828141163863	.	.
chr1	9298975	9299474	chr1	9618891	9619390	Sntg1|chr1:9618891-9619390	0.0764280780279231	.	.
chr1	9298975	9299474	chr1	9731278	9731777	Sntg1|chr1:9731278-9731777	0.0678830355067546	.	.
chr1	9299496	9299995	chr1	9090969	9091468	Sntg1|chr1:9090969-9091468	0.209409469056213	.	.
chr1	9299496	9299995	chr1	9130282	9130781	Sntg1|chr1:9130282-9130781	0.0900410572262496	.	.
chr1	9299496	9299995	chr1	9157079	9157578	Sntg1|chr1:9157079-9157578	0.114205699946717	.	.
chr1	9299496	9299995	chr1	9208779	9209278	Sntg1|chr1:9208779-9209278	0.0555756127632558	.	.
chr1	9299496	9299995	chr1	9279706	9280205	Sntg1|chr1:9279706-9280205	0.0686095704730765	.	.
chr1	9299496	9299995	chr1	9289706	9290205	Sntg1|chr1:9289706-9290205	0.0930694642494015	.	.
chr1	9299496	9299995	chr1	9298270	9298769	Sntg1|chr1:9298270-9298769	0.185849701461774	.	.
chr1	9299496	9299995	chr1	9573148	9573647	Sntg1|chr1:9573148-9573647	0.143885904186612	.	.
chr1	9299496	9299995	chr1	9627223	9627722	Sntg1|chr1:9627223-9627722	0.0847629115216317	.	.
chr1	9299496	9299995	chr1	9722386	9722885	Sntg1|chr1:9722386-9722885	0.103943806593077	.	.
chr1	9545042	9545541	chr1	9289706	9290205	Rrs1|chr1:9289706-9290205	0.142909544721705	.	.
chr1	9545042	9545541	chr1	9627223	9627722	Rrs1|chr1:9627223-9627722	0.0730660551130403	.	.
chr1	9545042	9545541	chr1	9731278	9731777	Rrs1|chr1:9731278-9731777	0.186560766887876	.	.
chr1	9545042	9545541	chr1	9737759	9738258	Rrs1|chr1:9737759-9738258	0.0543930440760127	.	.
chr1	9545042	9545541	chr1	9772700	9773199	Rrs1|chr1:9772700-9773199	0.143756519522137	.	.
chr1	9545042	9545541	chr1	9854107	9854606	Rrs1|chr1:9854107-9854606	0.10502529909721	.	.
chr1	9545042	9545541	chr1	9876801	9877300	Rrs1|chr1:9876801-9877300	0.0633966575802405	.	.
chr1	9545042	9545541	chr1	9891809	9892308	Rrs1|chr1:9891809-9892308	0.0816796758974965	.	.
chr1	9600949	9601448	chr1	9340392	9340891	Vxn|chr1:9340392-9340891	0.219232074830256	.	.
chr1	9600949	9601448	chr1	9528313	9528812	Vxn|chr1:9528313-9528812	0.0618788573811962	.	.
chr1	9600949	9601448	chr1	9539839	9540338	Vxn|chr1:9539839-9540338	0.147830232609299	.	.
chr1	9600949	9601448	chr1	9564420	9564919	Vxn|chr1:9564420-9564919	0.0600516763679094	.	.
chr1	9600949	9601448	chr1	9570415	9570914	Vxn|chr1:9570415-9570914	0.0608943509662791	.	.
chr1	9600949	9601448	chr1	9583802	9584301	Vxn|chr1:9583802-9584301	0.100213400879563	.	.
chr1	9600949	9601448	chr1	9602243	9602742	Vxn|chr1:9602243-9602742	0.0771539661452938	.	.
chr1	9600949	9601448	chr1	9616118	9616617	Vxn|chr1:9616118-9616617	0.114225662600551	.	.
chr1	9600949	9601448	chr1	9618891	9619390	Vxn|chr1:9618891-9619390	0.0556635648554183	.	.
chr1	9600949	9601448	chr1	9619425	9619924	Vxn|chr1:9619425-9619924	0.201188924371788	.	.
chr1	9600949	9601448	chr1	9619928	9620427	Vxn|chr1:9619928-9620427	0.132324965475118	.	.
chr1	9600949	9601448	chr1	9737759	9738258	Vxn|chr1:9737759-9738258	0.191890347205313	.	.
chr1	9600949	9601448	chr1	9815710	9816209	Vxn|chr1:9815710-9816209	0.0969364923536225	.	.
chr1	9600949	9601448	chr1	9815710	9816209	Vxn|chr1:9815710-9816209	0.0969364923536226	.	.
chr1	9600949	9601448	chr1	9854107	9854606	Vxn|chr1:9854107-9854606	0.0542879378716262	.	.
chr1	9600949	9601448	chr1	9881474	9881973	Vxn|chr1:9881474-9881973	0.0580878154820931	.	.
chr1	9600949	9601448	chr1	9881474	9881973	Vxn|chr1:9881474-9881973	0.0580878154820932	.	.
chr1	9601474	9601973	chr1	9298270	9298769	Vxn|chr1:9298270-9298769	0.18955440952665	.	.
chr1	9601474	9601973	chr1	9340392	9340891	Vxn|chr1:9340392-9340891	0.158182875744814	.	.
chr1	9601474	9601973	chr1	9528313	9528812	Vxn|chr1:9528313-9528812	0.085640990528672	.	.
chr1	9601474	9601973	chr1	9539839	9540338	Vxn|chr1:9539839-9540338	0.133790588317911	.	.
chr1	9601474	9601973	chr1	9541113	9541612	Vxn|chr1:9541113-9541612	0.0975532868217196	.	.
chr1	9601474	9601973	chr1	9564420	9564919	Vxn|chr1:9564420-9564919	0.0981648908015063	.	.
chr1	9601474	9601973	chr1	9583802	9584301	Vxn|chr1:9583802-9584301	0.121023795775739	.	.
chr1	9601474	9601973	chr1	9613952	9614451	Vxn|chr1:9613952-9614451	0.124321274076538	.	.
chr1	9601474	9601973	chr1	9619425	9619924	Vxn|chr1:9619425-9619924	0.055712195310179	.	.
chr1	9601474	9601973	chr1	9619928	9620427	Vxn|chr1:9619928-9620427	0.0672330160036057	.	.
chr1	9601474	9601973	chr1	9619928	9620427	Vxn|chr1:9619928-9620427	0.0672330160036058	.	.
chr1	9601474	9601973	chr1	9737759	9738258	Vxn|chr1:9737759-9738258	0.158007225876167	.	.
chr1	9601474	9601973	chr1	9854107	9854606	Vxn|chr1:9854107-9854606	0.100559477923444	.	.
chr1	9601474	9601973	chr1	9859855	9860354	Vxn|chr1:9859855-9860354	0.0690975566903635	.	.
chr1	9601474	9601973	chr1	9876801	9877300	Vxn|chr1:9876801-9877300	0.067147038987057	.	.
chr1	9601474	9601973	chr1	9881474	9881973	Vxn|chr1:9881474-9881973	0.108040145414682	.	.
chr1	9630048	9630547	chr1	9253984	9254483	2610203C22Rik|chr1:9253984-9254483	0.0612687588795345	.	.
chr1	9630048	9630547	chr1	9253984	9254483	2610203C22Rik|chr1:9253984-9254483	0.0612687588795346	.	.
chr1	9630048	9630547	chr1	9283023	9283522	2610203C22Rik|chr1:9283023-9283522	0.072406669726996	.	.
chr1	9630048	9630547	chr1	9289706	9290205	2610203C22Rik|chr1:9289706-9290205	0.233857544918568	.	.
chr1	9630048	9630547	chr1	9548921	9549420	2610203C22Rik|chr1:9548921-9549420	0.0795545975169967	.	.
chr1	9630048	9630547	chr1	9573148	9573647	2610203C22Rik|chr1:9573148-9573647	0.0636001191418923	.	.
chr1	9630048	9630547	chr1	9606575	9607074	2610203C22Rik|chr1:9606575-9607074	0.10753815495461	.	.
chr1	9630048	9630547	chr1	9609186	9609685	2610203C22Rik|chr1:9609186-9609685	0.118893226317569	.	.
chr1	9630048	9630547	chr1	9731278	9731777	2610203C22Rik|chr1:9731278-9731777	0.102391554722548	.	.
chr1	9630048	9630547	chr1	9848581	9849080	2610203C22Rik|chr1:9848581-9849080	0.239817350936703	.	.
chr1	9630048	9630547	chr1	9891809	9892308	2610203C22Rik|chr1:9891809-9892308	0.16494959020968	.	.
chr1	9700259	9700758	chr1	9279706	9280205	Mybl1|chr1:9279706-9280205	0.102884671262614	.	.
chr1	9700259	9700758	chr1	9283023	9283522	Mybl1|chr1:9283023-9283522	0.0568166803633507	.	.
chr1	9700259	9700758	chr1	9283576	9284075	Mybl1|chr1:9283576-9284075	0.186589158530193	.	.
chr1	9700259	9700758	chr1	9340392	9340891	Mybl1|chr1:9340392-9340891	0.118735160173121	.	.
chr1	9700259	9700758	chr1	9737759	9738258	Mybl1|chr1:9737759-9738258	0.109830842743013	.	.
chr1	9700259	9700758	chr1	9882278	9882777	Mybl1|chr1:9882278-9882777	0.10785566933933	.	.
chr1	9747574	9748073	chr1	9283023	9283522	1700034P13Rik|chr1:9283023-9283522	0.0912216471218391	.	.
chr1	9747574	9748073	chr1	9283023	9283522	Vcpip1|chr1:9283023-9283522	0.0912216471218391	.	.
chr1	9747574	9748073	chr1	9548921	9549420	1700034P13Rik|chr1:9548921-9549420	0.080603828087037	.	.
chr1	9747574	9748073	chr1	9548921	9549420	Vcpip1|chr1:9548921-9549420	0.080603828087037	.	.
chr1	9747574	9748073	chr1	9583802	9584301	1700034P13Rik|chr1:9583802-9584301	0.0862164896744959	.	.
chr1	9747574	9748073	chr1	9583802	9584301	Vcpip1|chr1:9583802-9584301	0.0862164896744959	.	.
chr1	9747574	9748073	chr1	9609186	9609685	1700034P13Rik|chr1:9609186-9609685	0.146548369515585	.	.
chr1	9747574	9748073	chr1	9609186	9609685	Vcpip1|chr1:9609186-9609685	0.146548369515585	.	.
chr1	9747574	9748073	chr1	9616118	9616617	1700034P13Rik|chr1:9616118-9616617	0.0618601419375509	.	.
chr1	9747574	9748073	chr1	9616118	9616617	Vcpip1|chr1:9616118-9616617	0.0618601419375509	.	.
chr1	9747574	9748073	chr1	9627223	9627722	1700034P13Rik|chr1:9627223-9627722	0.0777967557183838	.	.
chr1	9747574	9748073	chr1	9627223	9627722	Vcpip1|chr1:9627223-9627722	0.0777967557183838	.	.
chr1	9747574	9748073	chr1	9722386	9722885	1700034P13Rik|chr1:9722386-9722885	0.0917282682536813	.	.
chr1	9747574	9748073	chr1	9722386	9722885	Vcpip1|chr1:9722386-9722885	0.0917282682536813	.	.
chr1	9747574	9748073	chr1	9731278	9731777	1700034P13Rik|chr1:9731278-9731777	0.0856554620795103	.	.
chr1	9747574	9748073	chr1	9731278	9731777	Vcpip1|chr1:9731278-9731777	0.0856554620795103	.	.
chr1	9747574	9748073	chr1	9737759	9738258	1700034P13Rik|chr1:9737759-9738258	0.0671312116225224	.	.
chr1	9747574	9748073	chr1	9737759	9738258	Vcpip1|chr1:9737759-9738258	0.0671312116225224	.	.
chr1	9747574	9748073	chr1	9815710	9816209	1700034P13Rik|chr1:9815710-9816209	0.0625627025084371	.	.
chr1	9747574	9748073	chr1	9815710	9816209	Vcpip1|chr1:9815710-9816209	0.0625627025084371	.	.
chr1	9747574	9748073	chr1	9882278	9882777	1700034P13Rik|chr1:9882278-9882777	0.0966617414412108	.	.
chr1	9747574	9748073	chr1	9882278	9882777	Vcpip1|chr1:9882278-9882777	0.0966617414412108	.	.
chr1	9748256	9748755	chr1	9283576	9284075	1700034P13Rik|chr1:9283576-9284075	0.0682239917904864	.	.
chr1	9748256	9748755	chr1	9283576	9284075	Vcpip1|chr1:9283576-9284075	0.0682239917904864	.	.
chr1	9748256	9748755	chr1	9289706	9290205	1700034P13Rik|chr1:9289706-9290205	0.079308142301815	.	.
chr1	9748256	9748755	chr1	9289706	9290205	Vcpip1|chr1:9289706-9290205	0.079308142301815	.	.
chr1	9748256	9748755	chr1	9306115	9306614	1700034P13Rik|chr1:9306115-9306614	0.108471030875324	.	.
chr1	9748256	9748755	chr1	9306115	9306614	Vcpip1|chr1:9306115-9306614	0.108471030875324	.	.
chr1	9748256	9748755	chr1	9548921	9549420	1700034P13Rik|chr1:9548921-9549420	0.0793293771515074	.	.
chr1	9748256	9748755	chr1	9548921	9549420	Vcpip1|chr1:9548921-9549420	0.0793293771515074	.	.
chr1	9748256	9748755	chr1	9882278	9882777	1700034P13Rik|chr1:9882278-9882777	0.0885830884859222	.	.
chr1	9748256	9748755	chr1	9882278	9882777	Vcpip1|chr1:9882278-9882777	0.0885830884859222	.	.
chr1	9748256	9748755	chr1	9891809	9892308	1700034P13Rik|chr1:9891809-9892308	0.0661934748834273	.	.
chr1	9748256	9748755	chr1	9891809	9892308	Vcpip1|chr1:9891809-9892308	0.0661934748834273	.	.
chr1	9798078	9798577	chr1	9583802	9584301	Sgk3|chr1:9583802-9584301	0.0906357563607648	.	.
chr1	9798078	9798577	chr1	9616118	9616617	Sgk3|chr1:9616118-9616617	0.0935332703860151	.	.
chr1	9798078	9798577	chr1	9619425	9619924	Sgk3|chr1:9619425-9619924	0.0850393139810052	.	.
chr1	9798078	9798577	chr1	9627223	9627722	Sgk3|chr1:9627223-9627722	0.05488032552159	.	.
chr1	9798078	9798577	chr1	9722386	9722885	Sgk3|chr1:9722386-9722885	0.0565500691357372	.	.
chr1	9798078	9798577	chr1	9731278	9731777	Sgk3|chr1:9731278-9731777	0.188826784531444	.	.
chr1	9798078	9798577	chr1	9815710	9816209	Sgk3|chr1:9815710-9816209	0.0937029682897583	.	.
chr1	9908384	9908883	chr1	9528313	9528812	Mcmdc2|chr1:9528313-9528812	0.0933765344899098	.	.
chr1	9908384	9908883	chr1	9541113	9541612	Mcmdc2|chr1:9541113-9541612	0.189085362769952	.	.
chr1	9908384	9908883	chr1	9573148	9573647	Mcmdc2|chr1:9573148-9573647	0.0541119293358192	.	.
chr1	9908384	9908883	chr1	9606575	9607074	Mcmdc2|chr1:9606575-9607074	0.0998692582457933	.	.
chr1	9908384	9908883	chr1	9610403	9610902	Mcmdc2|chr1:9610403-9610902	0.097689438287528	.	.
chr1	9908384	9908883	chr1	9613952	9614451	Mcmdc2|chr1:9613952-9614451	0.164704191034889	.	.
chr1	9908384	9908883	chr1	9848581	9849080	Mcmdc2|chr1:9848581-9849080	0.149992677024233	.	.
chr1	9908384	9908883	chr1	9854107	9854606	Mcmdc2|chr1:9854107-9854606	0.145394419732991	.	.
chr1	9943920	9944419	chr1	9722386	9722885	Snhg6|chr1:9722386-9722885	0.0618435471222209	.	.
chr1	9943920	9944419	chr1	9731278	9731777	Snhg6|chr1:9731278-9731777	0.112070286011344	.	.
chr1	9943920	9944419	chr1	9848033	9848532	Snhg6|chr1:9848033-9848532	0.100807438377139	.	.
chr1	9967018	9967517	chr1	9513651	9514150	Tcf24|chr1:9513651-9514150	0.0611655148379413	.	.
chr1	9967018	9967517	chr1	9583802	9584301	Tcf24|chr1:9583802-9584301	0.0726663285598505	.	.
chr1	9967018	9967517	chr1	9891809	9892308	Tcf24|chr1:9891809-9892308	0.0569923177883821	.	.
chr1	10719713	10720212	chr1	10327913	10328412	Cpa6|chr1:10327913-10328412	0.124355101961699	.	.
chr1	10719713	10720212	chr1	10700869	10701368	Cpa6|chr1:10700869-10701368	0.0978159664107418	.	.
chr1	10720532	10721031	chr1	10327913	10328412	Cpa6|chr1:10327913-10328412	0.0719259712986016	.	.
chr1	10720532	10721031	chr1	10493553	10494052	Cpa6|chr1:10493553-10494052	0.093197441194186	.	.
chr1	10720532	10721031	chr1	10493553	10494052	Cpa6|chr1:10493553-10494052	0.0931974411941861	.	.
chr1	10720532	10721031	chr1	10700869	10701368	Cpa6|chr1:10700869-10701368	0.146894778709593	.	.
chr1	10993243	10993742	chr1	10700869	10701368	Prex2|chr1:10700869-10701368	0.0749517607060431	.	.
chr1	10993243	10993742	chr1	10759501	10760000	Prex2|chr1:10759501-10760000	0.0725614879774513	.	.
chr1	10993243	10993742	chr1	10955127	10955626	Prex2|chr1:10955127-10955626	0.0894913377925942	.	.
chr1	10993243	10993742	chr1	11032872	11033371	Prex2|chr1:11032872-11033371	0.251387308704781	.	.
chr1	10993243	10993742	chr1	11033394	11033893	Prex2|chr1:11033394-11033893	0.129165053249376	.	.
chr1	10993243	10993742	chr1	11046259	11046758	Prex2|chr1:11046259-11046758	0.101578994188696	.	.
chr1	10993243	10993742	chr1	11117387	11117886	Prex2|chr1:11117387-11117886	0.115138963007492	.	.
chr1	10993772	10994271	chr1	10699983	10700482	Prex2|chr1:10699983-10700482	0.0953583462412734	.	.
chr1	10993772	10994271	chr1	10699983	10700482	Prex2|chr1:10699983-10700482	0.0953583462412735	.	.
chr1	10993772	10994271	chr1	10759501	10760000	Prex2|chr1:10759501-10760000	0.0906223291208177	.	.
chr1	10993772	10994271	chr1	10837136	10837635	Prex2|chr1:10837136-10837635	0.133625501744619	.	.
chr1	10993772	10994271	chr1	11032872	11033371	Prex2|chr1:11032872-11033371	0.18573098684058	.	.
chr1	10993772	10994271	chr1	11033394	11033893	Prex2|chr1:11033394-11033893	0.0781934216258176	.	.
chr1	10993772	10994271	chr1	11117387	11117886	Prex2|chr1:11117387-11117886	0.0659523755571577	.	.
chr1	10993772	10994271	chr1	11137928	11138427	Prex2|chr1:11137928-11138427	0.0794525823511388	.	.
chr1	10993772	10994271	chr1	11144417	11144916	Prex2|chr1:11144417-11144916	0.0850925216882856	.	.
chr1	11413910	11414409	chr1	11355540	11356039	A830018L16Rik|chr1:11355540-11356039	0.095913480570442	.	.
chr1	11413910	11414409	chr1	11447240	11447739	A830018L16Rik|chr1:11447240-11447739	0.0659314484636728	.	.
chr1	11413910	11414409	chr1	11458966	11459465	A830018L16Rik|chr1:11458966-11459465	0.0950839462962004	.	.
chr1	11413910	11414409	chr1	11458966	11459465	A830018L16Rik|chr1:11458966-11459465	0.0950839462962005	.	.
chr1	11413910	11414409	chr1	11563849	11564348	A830018L16Rik|chr1:11563849-11564348	0.131728790750894	.	.
chr1	11413910	11414409	chr1	11566696	11567195	A830018L16Rik|chr1:11566696-11567195	0.137859050623485	.	.
chr1	11413910	11414409	chr1	11650010	11650509	A830018L16Rik|chr1:11650010-11650509	0.207893636684028	.	.
chr1	11413910	11414409	chr1	11742302	11742801	A830018L16Rik|chr1:11742302-11742801	0.134839687670783	.	.
chr1	12691748	12692247	chr1	12555862	12556361	Sulf1|chr1:12555862-12556361	0.101838578028001	.	.
chr1	12691748	12692247	chr1	12576886	12577385	Sulf1|chr1:12576886-12577385	0.0906555964081221	.	.
chr1	12691748	12692247	chr1	12715383	12715882	Sulf1|chr1:12715383-12715882	0.0539539836830906	.	.
chr1	12691748	12692247	chr1	12718098	12718597	Sulf1|chr1:12718098-12718597	0.081544099639823	.	.
chr1	12692265	12692764	chr1	12555862	12556361	Sulf1|chr1:12555862-12556361	0.238386514124917	.	.
chr1	12692265	12692764	chr1	12576886	12577385	Sulf1|chr1:12576886-12577385	0.119612578665164	.	.
chr1	12692265	12692764	chr1	12715383	12715882	Sulf1|chr1:12715383-12715882	0.0677959975143163	.	.
chr1	12692874	12693373	chr1	12367188	12367687	Sulf1|chr1:12367188-12367687	0.0574312920827474	.	.
chr1	12692874	12693373	chr1	12500397	12500896	Sulf1|chr1:12500397-12500896	0.0853202260411825	.	.
chr1	12692874	12693373	chr1	12555862	12556361	Sulf1|chr1:12555862-12556361	0.0949936676430316	.	.
chr1	12692874	12693373	chr1	12571921	12572420	Sulf1|chr1:12571921-12572420	0.0975593524499015	.	.
chr1	12692874	12693373	chr1	12576886	12577385	Sulf1|chr1:12576886-12577385	0.098168145731647	.	.
chr1	13589563	13590062	chr1	13500447	13500946	Tram1|chr1:13500447-13500946	0.121450703558746	.	.
chr1	13589563	13590062	chr1	13603008	13603507	Tram1|chr1:13603008-13603507	0.0652685721270193	.	.
chr1	13589563	13590062	chr1	13789111	13789610	Tram1|chr1:13789111-13789610	0.0910626281264197	.	.
chr1	13589563	13590062	chr1	13911670	13912169	Tram1|chr1:13911670-13912169	0.081236906527397	.	.
chr1	13589563	13590062	chr1	13919245	13919744	Tram1|chr1:13919245-13919744	0.0831858199878406	.	.
chr1	13659706	13660205	chr1	13651312	13651811	Lactb2|chr1:13651312-13651811	0.0952390728217097	.	.
chr1	13659706	13660205	chr1	13697354	13697853	Lactb2|chr1:13697354-13697853	0.1024958757389	.	.
chr1	13659706	13660205	chr1	13784344	13784843	Lactb2|chr1:13784344-13784843	0.0555182965590866	.	.
chr1	13659706	13660205	chr1	13911670	13912169	Lactb2|chr1:13911670-13912169	0.116704680212849	.	.
chr1	13659706	13660205	chr1	13919245	13919744	Lactb2|chr1:13919245-13919744	0.0920159983500708	.	.
chr1	13659706	13660205	chr1	13991135	13991634	Lactb2|chr1:13991135-13991634	0.111620580793159	.	.
chr1	13660314	13660813	chr1	13603008	13603507	Lactb2|chr1:13603008-13603507	0.092811792327843	.	.
chr1	13660314	13660813	chr1	13651312	13651811	Lactb2|chr1:13651312-13651811	0.105034453872275	.	.
chr1	13660314	13660813	chr1	13741857	13742356	Lactb2|chr1:13741857-13742356	0.0737283831094911	.	.
chr1	13660314	13660813	chr1	13870553	13871052	Lactb2|chr1:13870553-13871052	0.246844477469977	.	.
chr1	13660314	13660813	chr1	13919245	13919744	Lactb2|chr1:13919245-13919744	0.0574850254320629	.	.
chr1	14309549	14310048	chr1	14045408	14045907	Eya1|chr1:14045408-14045907	0.230734941506676	.	.
chr1	14309549	14310048	chr1	14135102	14135601	Eya1|chr1:14135102-14135601	0.192399726707441	.	.
chr1	14309549	14310048	chr1	14143826	14144325	Eya1|chr1:14143826-14144325	0.0909611624410151	.	.
chr1	14309549	14310048	chr1	14184228	14184727	Eya1|chr1:14184228-14184727	0.186056586258994	.	.
chr1	14309549	14310048	chr1	14213976	14214475	Eya1|chr1:14213976-14214475	0.0768638681467773	.	.
chr1	14309549	14310048	chr1	14213976	14214475	Eya1|chr1:14213976-14214475	0.0768638681467774	.	.
chr1	14309549	14310048	chr1	14293533	14294032	Eya1|chr1:14293533-14294032	0.105262995703331	.	.
chr1	14309549	14310048	chr1	14294075	14294574	Eya1|chr1:14294075-14294574	0.143790414194528	.	.
chr1	14309549	14310048	chr1	14455674	14456173	Eya1|chr1:14455674-14456173	0.117766431414822	.	.
chr1	14309549	14310048	chr1	14512462	14512961	Eya1|chr1:14512462-14512961	0.107665155725231	.	.
chr1	14309549	14310048	chr1	14635842	14636341	Eya1|chr1:14635842-14636341	0.0932812640554386	.	.
chr1	14309549	14310048	chr1	14669334	14669833	Eya1|chr1:14669334-14669833	0.200839201606278	.	.
chr1	14309549	14310048	chr1	14704896	14705395	Eya1|chr1:14704896-14705395	0.121273098252296	.	.
chr1	14309549	14310048	chr1	14728986	14729485	Eya1|chr1:14728986-14729485	0.106224624515528	.	.
chr1	14755218	14755717	chr1	14513458	14513957	Msc|chr1:14513458-14513957	0.0571265077278814	.	.
chr1	14755218	14755717	chr1	14728986	14729485	Msc|chr1:14728986-14729485	0.0559365574462839	.	.
chr1	14755218	14755717	chr1	14889532	14890031	Msc|chr1:14889532-14890031	0.0841631571268507	.	.
chr1	14755218	14755717	chr1	14899790	14900289	Msc|chr1:14899790-14900289	0.112257731472909	.	.
chr1	14755218	14755717	chr1	14980277	14980776	Msc|chr1:14980277-14980776	0.0927978739133683	.	.
chr1	14755218	14755717	chr1	15072691	15073190	Msc|chr1:15072691-15073190	0.0740771421094861	.	.
chr1	14755218	14755717	chr1	15123661	15124160	Msc|chr1:15123661-15124160	0.154204044215175	.	.
chr1	14755218	14755717	chr1	15127814	15128313	Msc|chr1:15127814-15128313	0.0660246651231366	.	.
chr1	14918622	14919121	chr1	14570645	14571144	Trpa1|chr1:14570645-14571144	0.216247289133734	.	.
chr1	14918622	14919121	chr1	14635842	14636341	Trpa1|chr1:14635842-14636341	0.116094096426178	.	.
chr1	14918622	14919121	chr1	14704896	14705395	Trpa1|chr1:14704896-14705395	0.153039665480424	.	.
chr1	14918622	14919121	chr1	14889532	14890031	Trpa1|chr1:14889532-14890031	0.0733627346169511	.	.
chr1	14918622	14919121	chr1	14980277	14980776	Trpa1|chr1:14980277-14980776	0.0714956770199461	.	.
chr1	14918622	14919121	chr1	15072691	15073190	Trpa1|chr1:15072691-15073190	0.105985982303347	.	.
chr1	15286608	15287107	chr1	15293035	15293534	Kcnb2|chr1:15293035-15293534	0.160654000907884	.	.
chr1	15286608	15287107	chr1	15424295	15424794	Kcnb2|chr1:15424295-15424794	0.0957037566379201	.	.
chr1	15286608	15287107	chr1	15426615	15427114	Kcnb2|chr1:15426615-15427114	0.0780769952493597	.	.
chr1	15286608	15287107	chr1	15445899	15446398	Kcnb2|chr1:15445899-15446398	0.0945370753771601	.	.
chr1	15287268	15287767	chr1	15127814	15128313	Kcnb2|chr1:15127814-15128313	0.109572925048706	.	.
chr1	15287268	15287767	chr1	15254933	15255432	Kcnb2|chr1:15254933-15255432	0.0638408868494457	.	.
chr1	15287268	15287767	chr1	15384522	15385021	Kcnb2|chr1:15384522-15385021	0.0790723043283767	.	.
chr1	15287268	15287767	chr1	15424295	15424794	Kcnb2|chr1:15424295-15424794	0.0643901633021617	.	.
chr1	15287268	15287767	chr1	15483457	15483956	Kcnb2|chr1:15483457-15483956	0.0881482613966513	.	.
chr1	15805340	15805839	chr1	15936337	15936836	Terf1|chr1:15936337-15936836	0.0759788900557127	.	.
chr1	15805340	15805839	chr1	15944192	15944691	Terf1|chr1:15944192-15944691	0.102624606159245	.	.
chr1	15805340	15805839	chr1	16022263	16022762	Terf1|chr1:16022263-16022762	0.099018262180233	.	.
chr1	15805340	15805839	chr1	16120540	16121039	Terf1|chr1:16120540-16121039	0.0819399383611459	.	.
chr1	15805340	15805839	chr1	16185878	16186377	Terf1|chr1:16185878-16186377	0.145494193925221	.	.
chr1	15805340	15805839	chr1	16202130	16202629	Terf1|chr1:16202130-16202629	0.0654416573560767	.	.
chr1	15806083	15806582	chr1	16022263	16022762	Terf1|chr1:16022263-16022762	0.137950214649838	.	.
chr1	15806083	15806582	chr1	16057165	16057664	Terf1|chr1:16057165-16057664	0.0691544626249081	.	.
chr1	15806083	15806582	chr1	16058539	16059038	Terf1|chr1:16058539-16059038	0.0543592208877444	.	.
chr1	15806083	15806582	chr1	16185878	16186377	Terf1|chr1:16185878-16186377	0.0661618686268993	.	.
chr1	15806083	15806582	chr1	16191088	16191587	Terf1|chr1:16191088-16191587	0.155429425303249	.	.
chr1	16093096	16093595	chr1	15850704	15851203	4930444P10Rik|chr1:15850704-15851203	0.157953365600781	.	.
chr1	16093096	16093595	chr1	15942994	15943493	4930444P10Rik|chr1:15942994-15943493	0.163085995428788	.	.
chr1	16093096	16093595	chr1	16115053	16115552	4930444P10Rik|chr1:16115053-16115552	0.0575255629146654	.	.
chr1	16093096	16093595	chr1	16120540	16121039	4930444P10Rik|chr1:16120540-16121039	0.0962820632673722	.	.
chr1	16093096	16093595	chr1	16129906	16130405	4930444P10Rik|chr1:16129906-16130405	0.114237230981149	.	.
chr1	16093096	16093595	chr1	16185878	16186377	4930444P10Rik|chr1:16185878-16186377	0.142818470307477	.	.
chr1	16093096	16093595	chr1	16191088	16191587	4930444P10Rik|chr1:16191088-16191587	0.0880549315334312	.	.
chr1	16093096	16093595	chr1	16229492	16229991	4930444P10Rik|chr1:16229492-16229991	0.130016589196768	.	.
chr1	16093096	16093595	chr1	16237212	16237711	4930444P10Rik|chr1:16237212-16237711	0.172432066473949	.	.
chr1	16103947	16104446	chr1	15770298	15770797	Rpl7|chr1:15770298-15770797	0.0583679449687551	.	.
chr1	16103947	16104446	chr1	15944192	15944691	Rpl7|chr1:15944192-15944691	0.124783855979383	.	.
chr1	16103947	16104446	chr1	15993491	15993990	Rpl7|chr1:15993491-15993990	0.140749405212784	.	.
chr1	16103947	16104446	chr1	16237212	16237711	Rpl7|chr1:16237212-16237711	0.101376817353482	.	.
chr1	16104453	16104952	chr1	15847785	15848284	Rpl7|chr1:15847785-15848284	0.0828180868331456	.	.
chr1	16104453	16104952	chr1	15943655	15944154	Rpl7|chr1:15943655-15944154	0.182680457922505	.	.
chr1	16104453	16104952	chr1	15944192	15944691	Rpl7|chr1:15944192-15944691	0.0971367699528169	.	.
chr1	16104453	16104952	chr1	16112771	16113270	Rpl7|chr1:16112771-16113270	0.115032313678198	.	.
chr1	16104999	16105498	chr1	15943655	15944154	Rdh10|chr1:15943655-15944154	0.078563733906024	.	.
chr1	16104999	16105498	chr1	15943655	15944154	Rpl7|chr1:15943655-15944154	0.078563733906024	.	.
chr1	16104999	16105498	chr1	16022263	16022762	Rdh10|chr1:16022263-16022762	0.0735934903149571	.	.
chr1	16104999	16105498	chr1	16022263	16022762	Rpl7|chr1:16022263-16022762	0.0735934903149571	.	.
chr1	16104999	16105498	chr1	16091635	16092134	Rdh10|chr1:16091635-16092134	0.0700810253853297	.	.
chr1	16104999	16105498	chr1	16091635	16092134	Rpl7|chr1:16091635-16092134	0.0700810253853297	.	.
chr1	16104999	16105498	chr1	16112771	16113270	Rdh10|chr1:16112771-16113270	0.0717475673457208	.	.
chr1	16104999	16105498	chr1	16112771	16113270	Rpl7|chr1:16112771-16113270	0.0717475673457208	.	.
chr1	16104999	16105498	chr1	16115053	16115552	Rdh10|chr1:16115053-16115552	0.138448869350018	.	.
chr1	16104999	16105498	chr1	16115053	16115552	Rpl7|chr1:16115053-16115552	0.138448869350018	.	.
chr1	16104999	16105498	chr1	16229492	16229991	Rdh10|chr1:16229492-16229991	0.0561042900993863	.	.
chr1	16104999	16105498	chr1	16229492	16229991	Rpl7|chr1:16229492-16229991	0.0561042900993863	.	.
chr1	16105563	16106062	chr1	15778229	15778728	Rdh10|chr1:15778229-15778728	0.0646457388658048	.	.
chr1	16105563	16106062	chr1	16007767	16008266	Rdh10|chr1:16007767-16008266	0.117482842581016	.	.
chr1	16105563	16106062	chr1	16091635	16092134	Rdh10|chr1:16091635-16092134	0.0602857420125477	.	.
chr1	16105563	16106062	chr1	16185878	16186377	Rdh10|chr1:16185878-16186377	0.124948981274644	.	.
chr1	16105563	16106062	chr1	16191088	16191587	Rdh10|chr1:16191088-16191587	0.0683781717819622	.	.
chr1	16105563	16106062	chr1	16249569	16250068	Rdh10|chr1:16249569-16250068	0.13973233225175	.	.
chr1	16519035	16519534	chr1	16518345	16518844	Stau2|chr1:16518345-16518844	0.147544534907482	.	.
chr1	16519035	16519534	chr1	16545111	16545610	Stau2|chr1:16545111-16545610	0.15948444193151	.	.
chr1	16519035	16519534	chr1	16568298	16568797	Stau2|chr1:16568298-16568797	0.140413732224047	.	.
chr1	16519035	16519534	chr1	16636459	16636958	Stau2|chr1:16636459-16636958	0.0777991676455595	.	.
chr1	16519035	16519534	chr1	16636459	16636958	Stau2|chr1:16636459-16636958	0.0777991676455596	.	.
chr1	16519035	16519534	chr1	16745945	16746444	Stau2|chr1:16745945-16746444	0.150174294431355	.	.
chr1	16519035	16519534	chr1	16760880	16761379	Stau2|chr1:16760880-16761379	0.0714596242827647	.	.
chr1	16519035	16519534	chr1	16779745	16780244	Stau2|chr1:16779745-16780244	0.147264409410253	.	.
chr1	16519035	16519534	chr1	16809716	16810215	Stau2|chr1:16809716-16810215	0.0994903159032655	.	.
chr1	16519035	16519534	chr1	16847324	16847823	Stau2|chr1:16847324-16847823	0.123709417385406	.	.
chr1	16519035	16519534	chr1	16853683	16854182	Stau2|chr1:16853683-16854182	0.118198936253781	.	.
chr1	16519035	16519534	chr1	16930176	16930675	Stau2|chr1:16930176-16930675	0.169117764584029	.	.
chr1	16519035	16519534	chr1	16979971	16980470	Stau2|chr1:16979971-16980470	0.0749698907133844	.	.
chr1	16519035	16519534	chr1	16996662	16997161	Stau2|chr1:16996662-16997161	0.0619454317040811	.	.
chr1	16519761	16520260	chr1	16568298	16568797	Stau2|chr1:16568298-16568797	0.0654263224065648	.	.
chr1	16519761	16520260	chr1	16735042	16735541	Stau2|chr1:16735042-16735541	0.0570512865740834	.	.
chr1	16519761	16520260	chr1	16809163	16809662	Stau2|chr1:16809163-16809662	0.136319317807243	.	.
chr1	16519761	16520260	chr1	16809716	16810215	Stau2|chr1:16809716-16810215	0.129275198405891	.	.
chr1	16519761	16520260	chr1	16930176	16930675	Stau2|chr1:16930176-16930675	0.102266467537552	.	.
chr1	16618483	16618982	chr1	16545111	16545610	Ube2w|chr1:16545111-16545610	0.068134061154042	.	.
chr1	16618483	16618982	chr1	16546643	16547142	Ube2w|chr1:16546643-16547142	0.156991734387395	.	.
chr1	16618483	16618982	chr1	16636459	16636958	Ube2w|chr1:16636459-16636958	0.20292268458338	.	.
chr1	16618483	16618982	chr1	16779745	16780244	Ube2w|chr1:16779745-16780244	0.173526083418589	.	.
chr1	16618483	16618982	chr1	16816484	16816983	Ube2w|chr1:16816484-16816983	0.0972221306795222	.	.
chr1	16618483	16618982	chr1	16930176	16930675	Ube2w|chr1:16930176-16930675	0.119709727286645	.	.
chr1	16618483	16618982	chr1	16930176	16930675	Ube2w|chr1:16930176-16930675	0.119709727286646	.	.
chr1	16618483	16618982	chr1	16981638	16982137	Ube2w|chr1:16981638-16982137	0.068227979225164	.	.
chr1	16619102	16619601	chr1	16636459	16636958	Ube2w|chr1:16636459-16636958	0.0554847278471026	.	.
chr1	16619102	16619601	chr1	16760880	16761379	Ube2w|chr1:16760880-16761379	0.0848461124222343	.	.
chr1	16619102	16619601	chr1	16779745	16780244	Ube2w|chr1:16779745-16780244	0.0713599012882154	.	.
chr1	16619102	16619601	chr1	16809716	16810215	Ube2w|chr1:16809716-16810215	0.0991148623887689	.	.
chr1	16619102	16619601	chr1	16847324	16847823	Ube2w|chr1:16847324-16847823	0.0564261778109754	.	.
chr1	16619102	16619601	chr1	16930176	16930675	Ube2w|chr1:16930176-16930675	0.13330754866434	.	.
chr1	16619102	16619601	chr1	16981638	16982137	Ube2w|chr1:16981638-16982137	0.058644931897956	.	.
chr1	16656744	16657243	chr1	16568298	16568797	D030040B21Rik|chr1:16568298-16568797	0.174916680003593	.	.
chr1	16656744	16657243	chr1	16568298	16568797	Eloc|chr1:16568298-16568797	0.174916680003593	.	.
chr1	16656744	16657243	chr1	16758712	16759211	D030040B21Rik|chr1:16758712-16759211	0.0791442900049599	.	.
chr1	16656744	16657243	chr1	16758712	16759211	Eloc|chr1:16758712-16759211	0.0791442900049599	.	.
chr1	16656744	16657243	chr1	16760880	16761379	D030040B21Rik|chr1:16760880-16761379	0.0703318244190535	.	.
chr1	16656744	16657243	chr1	16760880	16761379	Eloc|chr1:16760880-16761379	0.0703318244190535	.	.
chr1	16656744	16657243	chr1	16809716	16810215	D030040B21Rik|chr1:16809716-16810215	0.0872203364733844	.	.
chr1	16656744	16657243	chr1	16809716	16810215	Eloc|chr1:16809716-16810215	0.0872203364733844	.	.
chr1	16656744	16657243	chr1	16816484	16816983	D030040B21Rik|chr1:16816484-16816983	0.0913624304890984	.	.
chr1	16656744	16657243	chr1	16816484	16816983	Eloc|chr1:16816484-16816983	0.0913624304890984	.	.
chr1	16656744	16657243	chr1	16849116	16849615	D030040B21Rik|chr1:16849116-16849615	0.100707699499281	.	.
chr1	16656744	16657243	chr1	16849116	16849615	Eloc|chr1:16849116-16849615	0.100707699499281	.	.
chr1	16656744	16657243	chr1	16853683	16854182	D030040B21Rik|chr1:16853683-16854182	0.195503037686199	.	.
chr1	16656744	16657243	chr1	16853683	16854182	Eloc|chr1:16853683-16854182	0.195503037686199	.	.
chr1	16656744	16657243	chr1	16866160	16866659	D030040B21Rik|chr1:16866160-16866659	0.0604103538537299	.	.
chr1	16656744	16657243	chr1	16866160	16866659	Eloc|chr1:16866160-16866659	0.0604103538537299	.	.
chr1	16656744	16657243	chr1	16996662	16997161	D030040B21Rik|chr1:16996662-16997161	0.0761284829781193	.	.
chr1	16656744	16657243	chr1	16996662	16997161	Eloc|chr1:16996662-16997161	0.0761284829781193	.	.
chr1	16657258	16657757	chr1	16568298	16568797	D030040B21Rik|chr1:16568298-16568797	0.134580553304046	.	.
chr1	16657258	16657757	chr1	16568298	16568797	Eloc|chr1:16568298-16568797	0.134580553304046	.	.
chr1	16657258	16657757	chr1	16748624	16749123	D030040B21Rik|chr1:16748624-16749123	0.063667261406779	.	.
chr1	16657258	16657757	chr1	16748624	16749123	Eloc|chr1:16748624-16749123	0.063667261406779	.	.
chr1	16657258	16657757	chr1	16799605	16800104	D030040B21Rik|chr1:16799605-16800104	0.107819143145431	.	.
chr1	16657258	16657757	chr1	16799605	16800104	Eloc|chr1:16799605-16800104	0.107819143145431	.	.
chr1	16657258	16657757	chr1	16809716	16810215	D030040B21Rik|chr1:16809716-16810215	0.119440486255602	.	.
chr1	16657258	16657757	chr1	16809716	16810215	Eloc|chr1:16809716-16810215	0.119440486255602	.	.
chr1	16657258	16657757	chr1	16868483	16868982	D030040B21Rik|chr1:16868483-16868982	0.107912688846453	.	.
chr1	16657258	16657757	chr1	16868483	16868982	Eloc|chr1:16868483-16868982	0.107912688846453	.	.
chr1	16657258	16657757	chr1	16979390	16979889	D030040B21Rik|chr1:16979390-16979889	0.0588739749877725	.	.
chr1	16657258	16657757	chr1	16979390	16979889	Eloc|chr1:16979390-16979889	0.0588739749877725	.	.
chr1	16664905	16665404	chr1	16545111	16545610	Tmem70|chr1:16545111-16545610	0.175868517581369	.	.
chr1	16664905	16665404	chr1	16745945	16746444	Tmem70|chr1:16745945-16746444	0.106746165096778	.	.
chr1	16664905	16665404	chr1	16748624	16749123	Tmem70|chr1:16748624-16749123	0.118182662243192	.	.
chr1	16664905	16665404	chr1	16809716	16810215	Tmem70|chr1:16809716-16810215	0.129753596594047	.	.
chr1	16664905	16665404	chr1	16816484	16816983	Tmem70|chr1:16816484-16816983	0.116256361366632	.	.
chr1	16664905	16665404	chr1	16853683	16854182	Tmem70|chr1:16853683-16854182	0.0544474200653729	.	.
chr1	16664905	16665404	chr1	16981638	16982137	Tmem70|chr1:16981638-16982137	0.0537980594941461	.	.
chr1	16687901	16688400	chr1	16586933	16587432	Ly96|chr1:16586933-16587432	0.0677354677845627	.	.
chr1	16687901	16688400	chr1	16760880	16761379	Ly96|chr1:16760880-16761379	0.121641533889862	.	.
chr1	16687901	16688400	chr1	16798252	16798751	Ly96|chr1:16798252-16798751	0.057073792153241	.	.
chr1	16687901	16688400	chr1	16816484	16816983	Ly96|chr1:16816484-16816983	0.0811955930870595	.	.
chr1	16687901	16688400	chr1	16853683	16854182	Ly96|chr1:16853683-16854182	0.0628850445805246	.	.
chr1	16688506	16689005	chr1	16545111	16545610	Ly96|chr1:16545111-16545610	0.0597372528265227	.	.
chr1	16688506	16689005	chr1	16636459	16636958	Ly96|chr1:16636459-16636958	0.0997245462074263	.	.
chr1	16688506	16689005	chr1	16735042	16735541	Ly96|chr1:16735042-16735541	0.0760786083670782	.	.
chr1	16688506	16689005	chr1	16748624	16749123	Ly96|chr1:16748624-16749123	0.069215826452738	.	.
chr1	16688506	16689005	chr1	16799605	16800104	Ly96|chr1:16799605-16800104	0.118288613376139	.	.
chr1	16688506	16689005	chr1	16847324	16847823	Ly96|chr1:16847324-16847823	0.145204173260593	.	.
chr1	17097078	17097577	chr1	16809716	16810215	Jph1|chr1:16809716-16810215	0.0767028346009678	.	.
chr1	17097078	17097577	chr1	16816484	16816983	Jph1|chr1:16816484-16816983	0.0566386393074534	.	.
chr1	17097078	17097577	chr1	16849116	16849615	Jph1|chr1:16849116-16849615	0.0656135195614236	.	.
chr1	17097078	17097577	chr1	16916592	16917091	Jph1|chr1:16916592-16917091	0.0553991686605836	.	.
chr1	17097078	17097577	chr1	16930176	16930675	Jph1|chr1:16930176-16930675	0.158925966400629	.	.
chr1	17097078	17097577	chr1	16996662	16997161	Jph1|chr1:16996662-16997161	0.111792499771494	.	.
chr1	17097078	17097577	chr1	17028446	17028945	Jph1|chr1:17028446-17028945	0.0876495819673719	.	.
chr1	17097078	17097577	chr1	17053897	17054396	Jph1|chr1:17053897-17054396	0.130021040894917	.	.
chr1	17097078	17097577	chr1	17096566	17097065	Jph1|chr1:17096566-17097065	0.120221859220573	.	.
chr1	17097078	17097577	chr1	17123369	17123868	Jph1|chr1:17123369-17123868	0.11070109234984	.	.
chr1	17097078	17097577	chr1	17455846	17456345	Jph1|chr1:17455846-17456345	0.0611514013514709	.	.
chr1	17097078	17097577	chr1	17480907	17481406	Jph1|chr1:17480907-17481406	0.0699421316486541	.	.
chr1	17097665	17098164	chr1	16760880	16761379	Jph1|chr1:16760880-16761379	0.0960434764019181	.	.
chr1	17097665	17098164	chr1	16779745	16780244	Jph1|chr1:16779745-16780244	0.0800312764769984	.	.
chr1	17097665	17098164	chr1	16809716	16810215	Jph1|chr1:16809716-16810215	0.141488102437007	.	.
chr1	17097665	17098164	chr1	16816484	16816983	Jph1|chr1:16816484-16816983	0.111340475429357	.	.
chr1	17097665	17098164	chr1	16853683	16854182	Jph1|chr1:16853683-16854182	0.163544680501758	.	.
chr1	17097665	17098164	chr1	16916592	16917091	Jph1|chr1:16916592-16917091	0.099585081960577	.	.
chr1	17097665	17098164	chr1	16930176	16930675	Jph1|chr1:16930176-16930675	0.0992288431350906	.	.
chr1	17097665	17098164	chr1	17010768	17011267	Jph1|chr1:17010768-17011267	0.066324527689961	.	.
chr1	17097665	17098164	chr1	17028446	17028945	Jph1|chr1:17028446-17028945	0.0991984480352821	.	.
chr1	17097665	17098164	chr1	17033855	17034354	Jph1|chr1:17033855-17034354	0.093352214981429	.	.
chr1	17097665	17098164	chr1	17033855	17034354	Jph1|chr1:17033855-17034354	0.0933522149814291	.	.
chr1	17097665	17098164	chr1	17034567	17035066	Jph1|chr1:17034567-17035066	0.172029934754963	.	.
chr1	17097665	17098164	chr1	17053897	17054396	Jph1|chr1:17053897-17054396	0.153032956725899	.	.
chr1	17098192	17098691	chr1	16779745	16780244	Jph1|chr1:16779745-16780244	0.178004344277036	.	.
chr1	17098192	17098691	chr1	16809716	16810215	Jph1|chr1:16809716-16810215	0.0909057364029209	.	.
chr1	17098192	17098691	chr1	16916592	16917091	Jph1|chr1:16916592-16917091	0.101430325596273	.	.
chr1	17098192	17098691	chr1	16930176	16930675	Jph1|chr1:16930176-16930675	0.135900794206862	.	.
chr1	17098192	17098691	chr1	16981638	16982137	Jph1|chr1:16981638-16982137	0.0660799873743964	.	.
chr1	17098192	17098691	chr1	17053897	17054396	Jph1|chr1:17053897-17054396	0.122628093795097	.	.
chr1	17098192	17098691	chr1	17060493	17060992	Jph1|chr1:17060493-17060992	0.105571327651038	.	.
chr1	17098192	17098691	chr1	17096566	17097065	Jph1|chr1:17096566-17097065	0.0866904936970931	.	.
chr1	17145142	17145641	chr1	16760880	16761379	Gdap1|chr1:16760880-16761379	0.0773043751566354	.	.
chr1	17145142	17145641	chr1	16779745	16780244	Gdap1|chr1:16779745-16780244	0.0733123740391258	.	.
chr1	17145142	17145641	chr1	16809716	16810215	Gdap1|chr1:16809716-16810215	0.158520473813546	.	.
chr1	17145142	17145641	chr1	16934525	16935024	Gdap1|chr1:16934525-16935024	0.0670716171522224	.	.
chr1	17145142	17145641	chr1	17028446	17028945	Gdap1|chr1:17028446-17028945	0.148622336349844	.	.
chr1	17145142	17145641	chr1	17034567	17035066	Gdap1|chr1:17034567-17035066	0.0556428695002838	.	.
chr1	17145142	17145641	chr1	17041101	17041600	Gdap1|chr1:17041101-17041600	0.128863716189645	.	.
chr1	17145142	17145641	chr1	17060493	17060992	Gdap1|chr1:17060493-17060992	0.162792455648578	.	.
chr1	17145142	17145641	chr1	17072568	17073067	Gdap1|chr1:17072568-17073067	0.0558975011481778	.	.
chr1	17145142	17145641	chr1	17081984	17082483	Gdap1|chr1:17081984-17082483	0.120276837247124	.	.
chr1	17145142	17145641	chr1	17123369	17123868	Gdap1|chr1:17123369-17123868	0.0553163681531003	.	.
chr1	17145142	17145641	chr1	17163496	17163995	Gdap1|chr1:17163496-17163995	0.0765970951352086	.	.
chr1	17145142	17145641	chr1	17167039	17167538	Gdap1|chr1:17167039-17167538	0.0722532233422213	.	.
chr1	18057998	18058497	chr1	18131151	18131650	Gm28756|chr1:18131151-18131650	0.0675473815901686	.	.
chr1	18057998	18058497	chr1	18308053	18308552	Gm28756|chr1:18308053-18308552	0.0806610437923869	.	.
chr1	18058553	18059052	chr1	18131151	18131650	Gm28756|chr1:18131151-18131650	0.0790541419008761	.	.
chr1	18058553	18059052	chr1	18131663	18132162	Gm28756|chr1:18131663-18132162	0.0675956706597136	.	.
chr1	18058553	18059052	chr1	18168208	18168707	Gm28756|chr1:18168208-18168707	0.0628800526874241	.	.
chr1	18058553	18059052	chr1	18168208	18168707	Gm28756|chr1:18168208-18168707	0.0628800526874242	.	.
chr1	18236312	18236811	chr1	17838342	17838841	Defb18|chr1:17838342-17838841	0.0581797094798537	.	.
chr1	18236312	18236811	chr1	17840747	17841246	Defb18|chr1:17840747-17841246	0.264800330644296	.	.
chr1	18236312	18236811	chr1	18012804	18013303	Defb18|chr1:18012804-18013303	0.0602231173460302	.	.
chr1	18236312	18236811	chr1	18052221	18052720	Defb18|chr1:18052221-18052720	0.117343091146419	.	.
chr1	18236312	18236811	chr1	18106689	18107188	Defb18|chr1:18106689-18107188	0.0599057742775324	.	.
chr1	18236312	18236811	chr1	18131663	18132162	Defb18|chr1:18131663-18132162	0.0786339756637492	.	.
chr1	18236312	18236811	chr1	18175228	18175727	Defb18|chr1:18175228-18175727	0.107545857074692	.	.
chr1	18236312	18236811	chr1	18181145	18181644	Defb18|chr1:18181145-18181644	0.165302710738618	.	.
chr1	18236312	18236811	chr1	18292480	18292979	Defb18|chr1:18292480-18292979	0.101183166013686	.	.
chr1	18236312	18236811	chr1	18295092	18295591	Defb18|chr1:18295092-18295591	0.137914442142701	.	.
chr1	18236312	18236811	chr1	18314651	18315150	Defb18|chr1:18314651-18315150	0.139933689593569	.	.
chr1	18236312	18236811	chr1	18359936	18360435	Defb18|chr1:18359936-18360435	0.18921631297757	.	.
chr1	18236312	18236811	chr1	18386362	18386861	Defb18|chr1:18386362-18386861	0.206146126616399	.	.
chr1	18236312	18236811	chr1	18458716	18459215	Defb18|chr1:18458716-18459215	0.0784061482061075	.	.
chr1	18236312	18236811	chr1	18489312	18489811	Defb18|chr1:18489312-18489811	0.223878346667577	.	.
chr1	18236814	18237313	chr1	17840747	17841246	Defb18|chr1:17840747-17841246	0.15390230281809	.	.
chr1	18236814	18237313	chr1	18012804	18013303	Defb18|chr1:18012804-18013303	0.124783289286684	.	.
chr1	18236814	18237313	chr1	18106689	18107188	Defb18|chr1:18106689-18107188	0.0917308989297308	.	.
chr1	18236814	18237313	chr1	18175228	18175727	Defb18|chr1:18175228-18175727	0.0703141081916285	.	.
chr1	18236814	18237313	chr1	18181145	18181644	Defb18|chr1:18181145-18181644	0.172789377616577	.	.
chr1	18236814	18237313	chr1	18295092	18295591	Defb18|chr1:18295092-18295591	0.0712978007377343	.	.
chr1	18236814	18237313	chr1	18295092	18295591	Defb18|chr1:18295092-18295591	0.0712978007377344	.	.
chr1	18236814	18237313	chr1	18314651	18315150	Defb18|chr1:18314651-18315150	0.0689166592570045	.	.
chr1	18236814	18237313	chr1	18359936	18360435	Defb18|chr1:18359936-18360435	0.0956776383870128	.	.
chr1	18236814	18237313	chr1	18386362	18386861	Defb18|chr1:18386362-18386861	0.197403064347263	.	.
chr1	18236814	18237313	chr1	18458716	18459215	Defb18|chr1:18458716-18459215	0.144830747461572	.	.
chr1	18236814	18237313	chr1	18489312	18489811	Defb18|chr1:18489312-18489811	0.0663922406481204	.	.
chr1	20820187	20820686	chr1	20554332	20554831	Mcm3|chr1:20554332-20554831	0.0851290818273722	.	.
chr1	20820187	20820686	chr1	20905651	20906150	Mcm3|chr1:20905651-20906150	0.0636010692500438	.	.
chr1	20820187	20820686	chr1	20906237	20906736	Mcm3|chr1:20906237-20906736	0.100194976474978	.	.
chr1	20820187	20820686	chr1	20912038	20912537	Mcm3|chr1:20912038-20912537	0.06010296442727	.	.
chr1	20820187	20820686	chr1	20912547	20913046	Mcm3|chr1:20912547-20913046	0.160808115893814	.	.
chr1	20820187	20820686	chr1	20938964	20939463	Mcm3|chr1:20938964-20939463	0.0633711610173669	.	.
chr1	20820187	20820686	chr1	20941260	20941759	Mcm3|chr1:20941260-20941759	0.120103308093607	.	.
chr1	20890311	20890810	chr1	20520007	20520506	6720483E21Rik|chr1:20520007-20520506	0.0593289780659092	.	.
chr1	20890311	20890810	chr1	20520007	20520506	Paqr8|chr1:20520007-20520506	0.0593289780659092	.	.
chr1	20890311	20890810	chr1	20554332	20554831	6720483E21Rik|chr1:20554332-20554831	0.0720594168926145	.	.
chr1	20890311	20890810	chr1	20554332	20554831	Paqr8|chr1:20554332-20554831	0.0720594168926145	.	.
chr1	20890311	20890810	chr1	20612697	20613196	6720483E21Rik|chr1:20612697-20613196	0.0586452719806406	.	.
chr1	20890311	20890810	chr1	20612697	20613196	Paqr8|chr1:20612697-20613196	0.0586452719806406	.	.
chr1	20890311	20890810	chr1	20786199	20786698	6720483E21Rik|chr1:20786199-20786698	0.0855937234386324	.	.
chr1	20890311	20890810	chr1	20786199	20786698	Paqr8|chr1:20786199-20786698	0.0855937234386324	.	.
chr1	20890311	20890810	chr1	20906237	20906736	6720483E21Rik|chr1:20906237-20906736	0.0760325890806677	.	.
chr1	20890311	20890810	chr1	20906237	20906736	Paqr8|chr1:20906237-20906736	0.0760325890806677	.	.
chr1	20890311	20890810	chr1	20912038	20912537	6720483E21Rik|chr1:20912038-20912537	0.15935566623934	.	.
chr1	20890311	20890810	chr1	20912038	20912537	Paqr8|chr1:20912038-20912537	0.15935566623934	.	.
chr1	20890311	20890810	chr1	20922853	20923352	6720483E21Rik|chr1:20922853-20923352	0.112684295290244	.	.
chr1	20890311	20890810	chr1	20922853	20923352	Paqr8|chr1:20922853-20923352	0.112684295290244	.	.
chr1	20890311	20890810	chr1	20923365	20923864	6720483E21Rik|chr1:20923365-20923864	0.139893723767877	.	.
chr1	20890311	20890810	chr1	20923365	20923864	Paqr8|chr1:20923365-20923864	0.139893723767877	.	.
chr1	20890311	20890810	chr1	20941260	20941759	6720483E21Rik|chr1:20941260-20941759	0.117380710607896	.	.
chr1	20890311	20890810	chr1	20941260	20941759	Paqr8|chr1:20941260-20941759	0.117380710607896	.	.
chr1	20890857	20891356	chr1	20933361	20933860	6720483E21Rik|chr1:20933361-20933860	0.0805095580170281	.	.
chr1	20890857	20891356	chr1	20933361	20933860	Paqr8|chr1:20933361-20933860	0.0805095580170281	.	.
chr1	20890857	20891356	chr1	20941260	20941759	6720483E21Rik|chr1:20941260-20941759	0.0774736900517085	.	.
chr1	20890857	20891356	chr1	20941260	20941759	Paqr8|chr1:20941260-20941759	0.0774736900517085	.	.
chr1	20951400	20951899	chr1	20513637	20514136	Efhc1|chr1:20513637-20514136	0.0639872620160207	.	.
chr1	20951400	20951899	chr1	20520007	20520506	Efhc1|chr1:20520007-20520506	0.0690538830554766	.	.
chr1	20951400	20951899	chr1	20554332	20554831	Efhc1|chr1:20554332-20554831	0.128983559756881	.	.
chr1	20951400	20951899	chr1	20801628	20802127	Efhc1|chr1:20801628-20802127	0.20321629699293	.	.
chr1	20951400	20951899	chr1	20906237	20906736	Efhc1|chr1:20906237-20906736	0.0600382437101213	.	.
chr1	20951400	20951899	chr1	20912038	20912537	Efhc1|chr1:20912038-20912537	0.0842986314312609	.	.
chr1	20951400	20951899	chr1	20912547	20913046	Efhc1|chr1:20912547-20913046	0.0687673023718696	.	.
chr1	20951400	20951899	chr1	20921118	20921617	Efhc1|chr1:20921118-20921617	0.0558054055173339	.	.
chr1	20951400	20951899	chr1	20922853	20923352	Efhc1|chr1:20922853-20923352	0.121564337920859	.	.
chr1	20951400	20951899	chr1	20923365	20923864	Efhc1|chr1:20923365-20923864	0.211347192680518	.	.
chr1	20951400	20951899	chr1	20938964	20939463	Efhc1|chr1:20938964-20939463	0.084584382321235	.	.
chr1	21961224	21961723	chr1	21780929	21781428	Kcnq5|chr1:21780929-21781428	0.0893338825150513	.	.
chr1	21961224	21961723	chr1	21788750	21789249	Kcnq5|chr1:21788750-21789249	0.191067824808642	.	.
chr1	21961224	21961723	chr1	21960122	21960621	Kcnq5|chr1:21960122-21960621	0.0681654967906855	.	.
chr1	21961224	21961723	chr1	21963084	21963583	Kcnq5|chr1:21963084-21963583	0.0805881682554777	.	.
chr1	21961224	21961723	chr1	22118994	22119493	Kcnq5|chr1:22118994-22119493	0.0816078245635449	.	.
chr1	24586286	24586785	chr1	24509945	24510444	Col19a1|chr1:24509945-24510444	0.0647705631393326	.	.
chr1	24586286	24586785	chr1	24532190	24532689	Col19a1|chr1:24532190-24532689	0.0701875386455231	.	.
chr1	24586286	24586785	chr1	24661501	24662000	Col19a1|chr1:24661501-24662000	0.0643651242564176	.	.
chr1	24586286	24586785	chr1	24666793	24667292	Col19a1|chr1:24666793-24667292	0.112302836035556	.	.
chr1	24586286	24586785	chr1	24714558	24715057	Col19a1|chr1:24714558-24715057	0.137370631846398	.	.
chr1	24586286	24586785	chr1	24719568	24720067	Col19a1|chr1:24719568-24720067	0.0815916965244173	.	.
chr1	24587149	24587648	chr1	24512452	24512951	Col19a1|chr1:24512452-24512951	0.155748267406498	.	.
chr1	24587149	24587648	chr1	24515280	24515779	Col19a1|chr1:24515280-24515779	0.08725857801082	.	.
chr1	24587149	24587648	chr1	24532190	24532689	Col19a1|chr1:24532190-24532689	0.0996466462118592	.	.
chr1	24587149	24587648	chr1	24673108	24673607	Col19a1|chr1:24673108-24673607	0.173214285419814	.	.
chr1	24587149	24587648	chr1	24686223	24686722	Col19a1|chr1:24686223-24686722	0.13707626003411	.	.
chr1	24587149	24587648	chr1	24759044	24759543	Col19a1|chr1:24759044-24759543	0.0535265800831572	.	.
chr1	24587149	24587648	chr1	24920450	24920949	Col19a1|chr1:24920450-24920949	0.0548775056328866	.	.
chr1	24677625	24678124	chr1	24539126	24539625	Lmbrd1|chr1:24539126-24539625	0.055255162895634	.	.
chr1	24677625	24678124	chr1	24673108	24673607	Lmbrd1|chr1:24673108-24673607	0.179557738861408	.	.
chr1	24677625	24678124	chr1	24793450	24793949	Lmbrd1|chr1:24793450-24793949	0.0598621715014535	.	.
chr1	24678265	24678764	chr1	24512452	24512951	Lmbrd1|chr1:24512452-24512951	0.134467598361406	.	.
chr1	24678265	24678764	chr1	24517417	24517916	Lmbrd1|chr1:24517417-24517916	0.129237772817526	.	.
chr1	24678265	24678764	chr1	24611656	24612155	Lmbrd1|chr1:24611656-24612155	0.0730865528757411	.	.
chr1	24678265	24678764	chr1	24613347	24613846	Lmbrd1|chr1:24613347-24613846	0.117468509823729	.	.
chr1	24678265	24678764	chr1	24614093	24614592	Lmbrd1|chr1:24614093-24614592	0.102888203696256	.	.
chr1	24678265	24678764	chr1	24614797	24615296	Lmbrd1|chr1:24614797-24615296	0.0769100859533549	.	.
chr1	24678265	24678764	chr1	24615721	24616220	Lmbrd1|chr1:24615721-24616220	0.0591709311210952	.	.
chr1	24678265	24678764	chr1	24793450	24793949	Lmbrd1|chr1:24793450-24793949	0.103692373764331	.	.
chr1	24678265	24678764	chr1	24901204	24901703	Lmbrd1|chr1:24901204-24901703	0.0673563008955074	.	.
chr1	24679014	24679513	chr1	24515280	24515779	Lmbrd1|chr1:24515280-24515779	0.0832530648085383	.	.
chr1	24679014	24679513	chr1	24532190	24532689	Lmbrd1|chr1:24532190-24532689	0.0661701249997554	.	.
chr1	24679014	24679513	chr1	24666793	24667292	Lmbrd1|chr1:24666793-24667292	0.0769118979104705	.	.
chr1	24679014	24679513	chr1	24714558	24715057	Lmbrd1|chr1:24714558-24715057	0.106845879827133	.	.
chr1	24679014	24679513	chr1	24869895	24870394	Lmbrd1|chr1:24869895-24870394	0.0555507904452872	.	.
chr1	25828941	25829440	chr1	25828331	25828830	Adgrb3|chr1:25828331-25828830	0.228152222637143	.	.
chr1	25828941	25829440	chr1	25894137	25894636	Adgrb3|chr1:25894137-25894636	0.101506223714562	.	.
chr1	25828941	25829440	chr1	26116418	26116917	Adgrb3|chr1:26116418-26116917	0.119266801323919	.	.
chr1	25829930	25830429	chr1	25775391	25775890	Adgrb3|chr1:25775391-25775890	0.103560781434542	.	.
chr1	25829930	25830429	chr1	25828331	25828830	Adgrb3|chr1:25828331-25828830	0.105015835333723	.	.
chr1	25829930	25830429	chr1	25830663	25831162	Adgrb3|chr1:25830663-25831162	0.0556566883383701	.	.
chr1	25829930	25830429	chr1	25891031	25891530	Adgrb3|chr1:25891031-25891530	0.089055048442346	.	.
chr1	30719264	30719763	chr1	30503190	30503689	Gm9898|chr1:30503190-30503689	0.202008260220612	.	.
chr1	30719264	30719763	chr1	30584783	30585282	Gm9898|chr1:30584783-30585282	0.074960667586705	.	.
chr1	30719264	30719763	chr1	30588278	30588777	Gm9898|chr1:30588278-30588777	0.167023854070625	.	.
chr1	30719264	30719763	chr1	30595347	30595846	Gm9898|chr1:30595347-30595846	0.148787026900721	.	.
chr1	30719264	30719763	chr1	30656202	30656701	Gm9898|chr1:30656202-30656701	0.12551423745874	.	.
chr1	30719264	30719763	chr1	30700382	30700881	Gm9898|chr1:30700382-30700881	0.0622018728071919	.	.
chr1	30719264	30719763	chr1	30740784	30741283	Gm9898|chr1:30740784-30741283	0.0604807096261509	.	.
chr1	30719264	30719763	chr1	30751054	30751553	Gm9898|chr1:30751054-30751553	0.180604940595005	.	.
chr1	30719264	30719763	chr1	30778631	30779130	Gm9898|chr1:30778631-30779130	0.0902601202096487	.	.
chr1	30720698	30721197	chr1	30716282	30716781	Gm9898|chr1:30716282-30716781	0.113217368626094	.	.
chr1	30720698	30721197	chr1	30716282	30716781	Gm9898|chr1:30716282-30716781	0.113217368626095	.	.
chr1	30720698	30721197	chr1	30740784	30741283	Gm9898|chr1:30740784-30741283	0.144399798217519	.	.
chr1	30720698	30721197	chr1	30778631	30779130	Gm9898|chr1:30778631-30779130	0.0603231349877606	.	.
chr1	30720698	30721197	chr1	30800020	30800519	Gm9898|chr1:30800020-30800519	0.10690638396313	.	.
chr1	30720698	30721197	chr1	30800748	30801247	Gm9898|chr1:30800748-30801247	0.141931631315554	.	.
chr1	30720698	30721197	chr1	30930527	30931026	Gm9898|chr1:30930527-30931026	0.082285291025508	.	.
chr1	30872795	30873294	chr1	30502671	30503170	Phf3|chr1:30502671-30503170	0.101940753277628	.	.
chr1	30872795	30873294	chr1	30656202	30656701	Phf3|chr1:30656202-30656701	0.0972058393942799	.	.
chr1	30872795	30873294	chr1	30656202	30656701	Phf3|chr1:30656202-30656701	0.09720583939428	.	.
chr1	30872795	30873294	chr1	30700382	30700881	Phf3|chr1:30700382-30700881	0.0908538598560203	.	.
chr1	30872795	30873294	chr1	30701088	30701587	Phf3|chr1:30701088-30701587	0.123177107687262	.	.
chr1	30872795	30873294	chr1	30740784	30741283	Phf3|chr1:30740784-30741283	0.134547684260305	.	.
chr1	30872795	30873294	chr1	30751054	30751553	Phf3|chr1:30751054-30751553	0.12390819862928	.	.
chr1	30872795	30873294	chr1	30785546	30786045	Phf3|chr1:30785546-30786045	0.0734251508730833	.	.
chr1	30872795	30873294	chr1	30800020	30800519	Phf3|chr1:30800020-30800519	0.0633263044147326	.	.
chr1	30872795	30873294	chr1	30800748	30801247	Phf3|chr1:30800748-30801247	0.153891740829045	.	.
chr1	30872795	30873294	chr1	30829601	30830100	Phf3|chr1:30829601-30830100	0.0913186507976514	.	.
chr1	30873430	30873929	chr1	30588278	30588777	Phf3|chr1:30588278-30588777	0.138912942587534	.	.
chr1	30873430	30873929	chr1	30716282	30716781	Phf3|chr1:30716282-30716781	0.0623201764222211	.	.
chr1	30873430	30873929	chr1	30819061	30819560	Phf3|chr1:30819061-30819560	0.0687927415810335	.	.
chr1	30873430	30873929	chr1	30891636	30892135	Phf3|chr1:30891636-30892135	0.0659674716503909	.	.
chr1	30873430	30873929	chr1	31096160	31096659	Phf3|chr1:31096160-31096659	0.0571214343547436	.	.
chr1	30873942	30874441	chr1	30503190	30503689	Phf3|chr1:30503190-30503689	0.0689120873981969	.	.
chr1	30873942	30874441	chr1	30588278	30588777	Phf3|chr1:30588278-30588777	0.0791136730872792	.	.
chr1	30873942	30874441	chr1	30595347	30595846	Phf3|chr1:30595347-30595846	0.169409792259154	.	.
chr1	30873942	30874441	chr1	30740784	30741283	Phf3|chr1:30740784-30741283	0.0583262686167783	.	.
chr1	30873942	30874441	chr1	30819061	30819560	Phf3|chr1:30819061-30819560	0.126154163080204	.	.
chr1	30873942	30874441	chr1	31065034	31065533	Phf3|chr1:31065034-31065533	0.0885795752014077	.	.
chr1	30873942	30874441	chr1	31096160	31096659	Phf3|chr1:31096160-31096659	0.135924430663322	.	.
chr1	30873942	30874441	chr1	31156865	31157364	Phf3|chr1:31156865-31157364	0.0613713717179499	.	.
chr1	30873942	30874441	chr1	31203249	31203748	Phf3|chr1:31203249-31203748	0.0709700800645262	.	.
chr1	30873942	30874441	chr1	31203749	31204248	Phf3|chr1:31203749-31204248	0.0952326159266551	.	.
chr1	30873942	30874441	chr1	31210103	31210602	Phf3|chr1:31210103-31210602	0.103524592884909	.	.
chr1	30949080	30949579	chr1	30778631	30779130	Ptp4a1|chr1:30778631-30779130	0.080157448221403	.	.
chr1	30949080	30949579	chr1	30778631	30779130	Ptp4a1|chr1:30778631-30779130	0.0801574482214031	.	.
chr1	30949080	30949579	chr1	30930527	30931026	Ptp4a1|chr1:30930527-30931026	0.0542813557705049	.	.
chr1	30949080	30949579	chr1	31096160	31096659	Ptp4a1|chr1:31096160-31096659	0.056442368932339	.	.
chr1	30949080	30949579	chr1	31153918	31154417	Ptp4a1|chr1:31153918-31154417	0.0664103277197525	.	.
chr1	30949080	30949579	chr1	31210103	31210602	Ptp4a1|chr1:31210103-31210602	0.103712103927492	.	.
chr1	30949582	30950081	chr1	30740784	30741283	Ptp4a1|chr1:30740784-30741283	0.0786476459070379	.	.
chr1	30949582	30950081	chr1	30800020	30800519	Ptp4a1|chr1:30800020-30800519	0.0760991145944239	.	.
chr1	30949582	30950081	chr1	30832710	30833209	Ptp4a1|chr1:30832710-30833209	0.106426672697053	.	.
chr1	30949582	30950081	chr1	31096160	31096659	Ptp4a1|chr1:31096160-31096659	0.0898485679688216	.	.
chr1	30950354	30950853	chr1	30503190	30503689	Ptp4a1|chr1:30503190-30503689	0.0999961034757583	.	.
chr1	30950354	30950853	chr1	30588278	30588777	Ptp4a1|chr1:30588278-30588777	0.0741435447541039	.	.
chr1	30950354	30950853	chr1	30595347	30595846	Ptp4a1|chr1:30595347-30595846	0.127069381645054	.	.
chr1	30950354	30950853	chr1	30740784	30741283	Ptp4a1|chr1:30740784-30741283	0.207901648163342	.	.
chr1	30950354	30950853	chr1	30800020	30800519	Ptp4a1|chr1:30800020-30800519	0.0881570332574345	.	.
chr1	30950354	30950853	chr1	30800748	30801247	Ptp4a1|chr1:30800748-30801247	0.0653698517215048	.	.
chr1	30950354	30950853	chr1	31065034	31065533	Ptp4a1|chr1:31065034-31065533	0.0776187907987209	.	.
chr1	30950354	30950853	chr1	31095632	31096131	Ptp4a1|chr1:31095632-31096131	0.145106115193059	.	.
chr1	30950354	30950853	chr1	31203749	31204248	Ptp4a1|chr1:31203749-31204248	0.054845217707688	.	.
chr1	33214722	33215221	chr1	33201409	33201908	Gm37591|chr1:33201409-33201908	0.0670222079612526	.	.
chr1	34801460	34801959	chr1	34760458	34760957	Arhgef4|chr1:34760458-34760957	0.0631399302041619	.	.
chr1	34801460	34801959	chr1	34804896	34805395	Arhgef4|chr1:34804896-34805395	0.108156345401486	.	.
chr1	34801460	34801959	chr1	34812797	34813296	Arhgef4|chr1:34812797-34813296	0.202755908536217	.	.
chr1	34801460	34801959	chr1	34830919	34831418	Arhgef4|chr1:34830919-34831418	0.127000335757973	.	.
chr1	34801460	34801959	chr1	35200910	35201409	Arhgef4|chr1:35200910-35201409	0.0635844445765753	.	.
chr1	34801460	34801959	chr1	35201468	35201967	Arhgef4|chr1:35201468-35201967	0.0888185526945132	.	.
chr1	34801460	34801959	chr1	35202533	35203032	Arhgef4|chr1:35202533-35203032	0.116379806721446	.	.
chr1	34802224	34802723	chr1	34769130	34769629	Arhgef4|chr1:34769130-34769629	0.0577890211356766	.	.
chr1	34802224	34802723	chr1	34812797	34813296	Arhgef4|chr1:34812797-34813296	0.127458273379355	.	.
chr1	34802224	34802723	chr1	34820246	34820745	Arhgef4|chr1:34820246-34820745	0.0779954612483145	.	.
chr1	34802224	34802723	chr1	34824212	34824711	Arhgef4|chr1:34824212-34824711	0.077213790706877	.	.
chr1	34802224	34802723	chr1	35201468	35201967	Arhgef4|chr1:35201468-35201967	0.106753300808374	.	.
chr1	34812196	34812695	chr1	34750293	34750792	Gm38336|chr1:34750293-34750792	0.131221019036768	.	.
chr1	34812196	34812695	chr1	34782370	34782869	Gm38336|chr1:34782370-34782869	0.066233749717092	.	.
chr1	34812196	34812695	chr1	34804896	34805395	Gm38336|chr1:34804896-34805395	0.0727001395529658	.	.
chr1	34812196	34812695	chr1	34806103	34806602	Gm38336|chr1:34806103-34806602	0.147408634844295	.	.
chr1	34812196	34812695	chr1	34812797	34813296	Gm38336|chr1:34812797-34813296	0.13954892305563	.	.
chr1	34842804	34843303	chr1	34766830	34767329	Fam168b|chr1:34766830-34767329	0.0633627117936826	.	.
chr1	34842804	34843303	chr1	34768535	34769034	Fam168b|chr1:34768535-34769034	0.0698820773716215	.	.
chr1	34842804	34843303	chr1	34769130	34769629	Fam168b|chr1:34769130-34769629	0.0610759788761229	.	.
chr1	34842804	34843303	chr1	34824212	34824711	Fam168b|chr1:34824212-34824711	0.0953246487479752	.	.
chr1	34842804	34843303	chr1	34830919	34831418	Fam168b|chr1:34830919-34831418	0.227668217349652	.	.
chr1	34842804	34843303	chr1	34867150	34867649	Fam168b|chr1:34867150-34867649	0.0744233583569373	.	.
chr1	34842804	34843303	chr1	34891506	34892005	Fam168b|chr1:34891506-34892005	0.113353445698756	.	.
chr1	34842804	34843303	chr1	34896857	34897356	Fam168b|chr1:34896857-34897356	0.0696184284103506	.	.
chr1	34842804	34843303	chr1	35201468	35201967	Fam168b|chr1:35201468-35201967	0.149079785693216	.	.
chr1	34849768	34850267	chr1	34752832	34753331	Plekhb2|chr1:34752832-34753331	0.0782784698036181	.	.
chr1	34849768	34850267	chr1	34760458	34760957	Plekhb2|chr1:34760458-34760957	0.150190095115057	.	.
chr1	34849768	34850267	chr1	34782370	34782869	Plekhb2|chr1:34782370-34782869	0.0656426011179218	.	.
chr1	34849768	34850267	chr1	34793992	34794491	Plekhb2|chr1:34793992-34794491	0.0640659442816086	.	.
chr1	34849768	34850267	chr1	34863292	34863791	Plekhb2|chr1:34863292-34863791	0.123552865129533	.	.
chr1	34849768	34850267	chr1	34891506	34892005	Plekhb2|chr1:34891506-34892005	0.0560232621204379	.	.
chr1	34849768	34850267	chr1	34896857	34897356	Plekhb2|chr1:34896857-34897356	0.104045248834781	.	.
chr1	34849768	34850267	chr1	34927280	34927779	Plekhb2|chr1:34927280-34927779	0.0718358081166682	.	.
chr1	34849768	34850267	chr1	34983757	34984256	Plekhb2|chr1:34983757-34984256	0.0909737576874903	.	.
chr1	34849768	34850267	chr1	35202533	35203032	Plekhb2|chr1:35202533-35203032	0.0711653578136134	.	.
chr1	34850452	34850951	chr1	34768535	34769034	Plekhb2|chr1:34768535-34769034	0.108867223803292	.	.
chr1	34850452	34850951	chr1	34785590	34786089	Plekhb2|chr1:34785590-34786089	0.0549419474464556	.	.
chr1	34850452	34850951	chr1	34804896	34805395	Plekhb2|chr1:34804896-34805395	0.0566333020698171	.	.
chr1	34850452	34850951	chr1	34812797	34813296	Plekhb2|chr1:34812797-34813296	0.0544270793097856	.	.
chr1	34850452	34850951	chr1	34824212	34824711	Plekhb2|chr1:34824212-34824711	0.0584451834322373	.	.
chr1	34850452	34850951	chr1	34830919	34831418	Plekhb2|chr1:34830919-34831418	0.132515568296919	.	.
chr1	34850452	34850951	chr1	34896857	34897356	Plekhb2|chr1:34896857-34897356	0.105459775394576	.	.
chr1	34850452	34850951	chr1	35202533	35203032	Plekhb2|chr1:35202533-35203032	0.0802835221407206	.	.
chr1	40579713	40580212	chr1	40358725	40359224	Gm35801|chr1:40358725-40359224	0.0590471344322647	.	.
chr1	40579713	40580212	chr1	40358725	40359224	Slc9a4|chr1:40358725-40359224	0.0590471344322647	.	.
chr1	40579713	40580212	chr1	40368175	40368674	Gm35801|chr1:40368175-40368674	0.120342873798438	.	.
chr1	40579713	40580212	chr1	40368175	40368674	Slc9a4|chr1:40368175-40368674	0.120342873798438	.	.
chr1	40579713	40580212	chr1	40537535	40538034	Gm35801|chr1:40537535-40538034	0.064373608748835	.	.
chr1	40579713	40580212	chr1	40537535	40538034	Slc9a4|chr1:40537535-40538034	0.064373608748835	.	.
chr1	40579713	40580212	chr1	40616803	40617302	Gm35801|chr1:40616803-40617302	0.0959611554605723	.	.
chr1	40579713	40580212	chr1	40616803	40617302	Slc9a4|chr1:40616803-40617302	0.0959611554605723	.	.
chr1	40579713	40580212	chr1	40617322	40617821	Gm35801|chr1:40617322-40617821	0.0978650259497554	.	.
chr1	40579713	40580212	chr1	40617322	40617821	Slc9a4|chr1:40617322-40617821	0.0978650259497554	.	.
chr1	40579713	40580212	chr1	40628383	40628882	Gm35801|chr1:40628383-40628882	0.0843529116609813	.	.
chr1	40579713	40580212	chr1	40628383	40628882	Slc9a4|chr1:40628383-40628882	0.0843529116609813	.	.
chr1	40680467	40680966	chr1	40266363	40266862	Slc9a2|chr1:40266363-40266862	0.0541937902642269	.	.
chr1	40680467	40680966	chr1	40358725	40359224	Slc9a2|chr1:40358725-40359224	0.0675520694195037	.	.
chr1	40680467	40680966	chr1	40628383	40628882	Slc9a2|chr1:40628383-40628882	0.0699217029524697	.	.
chr1	40681063	40681562	chr1	40266363	40266862	Slc9a2|chr1:40266363-40266862	0.106527328517255	.	.
chr1	40681063	40681562	chr1	40270343	40270842	Slc9a2|chr1:40270343-40270842	0.127669883815706	.	.
chr1	40681063	40681562	chr1	40282282	40282781	Slc9a2|chr1:40282282-40282781	0.0788262903716141	.	.
chr1	40681063	40681562	chr1	40378676	40379175	Slc9a2|chr1:40378676-40379175	0.0978974759525594	.	.
chr1	40681063	40681562	chr1	40380047	40380546	Slc9a2|chr1:40380047-40380546	0.0560347673873003	.	.
chr1	40681063	40681562	chr1	40444688	40445187	Slc9a2|chr1:40444688-40445187	0.0652675805682844	.	.
chr1	40681063	40681562	chr1	40444688	40445187	Slc9a2|chr1:40444688-40445187	0.0652675805682845	.	.
chr1	40681063	40681562	chr1	40600292	40600791	Slc9a2|chr1:40600292-40600791	0.053643389047732	.	.
chr1	40681063	40681562	chr1	40600831	40601330	Slc9a2|chr1:40600831-40601330	0.0637247518600765	.	.
chr1	40681063	40681562	chr1	40613669	40614168	Slc9a2|chr1:40613669-40614168	0.119990531827762	.	.
chr1	40681063	40681562	chr1	40616803	40617302	Slc9a2|chr1:40616803-40617302	0.124354573237794	.	.
chr1	40681063	40681562	chr1	40628383	40628882	Slc9a2|chr1:40628383-40628882	0.0764220420103826	.	.
chr1	40681063	40681562	chr1	40629260	40629759	Slc9a2|chr1:40629260-40629759	0.0761174150441994	.	.
chr1	40681063	40681562	chr1	40681655	40682154	Slc9a2|chr1:40681655-40682154	0.14877571438574	.	.
chr1	40790447	40790946	chr1	40847513	40848012	Mfsd9|chr1:40847513-40848012	0.106792663137697	.	.
chr1	40790447	40790946	chr1	40875004	40875503	Mfsd9|chr1:40875004-40875503	0.0875924552231575	.	.
chr1	40790447	40790946	chr1	40885603	40886102	Mfsd9|chr1:40885603-40886102	0.0726789943873423	.	.
chr1	40790447	40790946	chr1	40890317	40890816	Mfsd9|chr1:40890317-40890816	0.0963324092042743	.	.
chr1	40790447	40790946	chr1	40924781	40925280	Mfsd9|chr1:40924781-40925280	0.058695801270323	.	.
chr1	40790447	40790946	chr1	40967788	40968287	Mfsd9|chr1:40967788-40968287	0.0937980351521156	.	.
chr1	40790447	40790946	chr1	41138020	41138519	Mfsd9|chr1:41138020-41138519	0.117718154467899	.	.
chr1	42229631	42230130	chr1	41936478	41936977	Gm9915|chr1:41936478-41936977	0.126336115058627	.	.
chr1	42229631	42230130	chr1	41982471	41982970	Gm9915|chr1:41982471-41982970	0.0724194240567939	.	.
chr1	42229631	42230130	chr1	42006152	42006651	Gm9915|chr1:42006152-42006651	0.122326534743325	.	.
chr1	42229631	42230130	chr1	42040897	42041396	Gm9915|chr1:42040897-42041396	0.144289400706737	.	.
chr1	42229631	42230130	chr1	42259292	42259791	Gm9915|chr1:42259292-42259791	0.178141848150578	.	.
chr1	42229631	42230130	chr1	42387753	42388252	Gm9915|chr1:42387753-42388252	0.06767829726909	.	.
chr1	42229631	42230130	chr1	42491441	42491940	Gm9915|chr1:42491441-42491940	0.0720800025583325	.	.
chr1	42261772	42262271	chr1	42099179	42099678	Gm28175|chr1:42099179-42099678	0.096244599806981	.	.
chr1	42261772	42262271	chr1	42152322	42152821	Gm28175|chr1:42152322-42152821	0.0562142118040486	.	.
chr1	42261772	42262271	chr1	42474139	42474638	Gm28175|chr1:42474139-42474638	0.0810007416353914	.	.
chr1	42261772	42262271	chr1	42491441	42491940	Gm28175|chr1:42491441-42491940	0.0587811049285352	.	.
chr1	44101373	44101872	chr1	44042471	44042970	Tex30|chr1:44042471-44042970	0.131617362286944	.	.
chr1	44101373	44101872	chr1	44055968	44056467	Tex30|chr1:44055968-44056467	0.0894542719309072	.	.
chr1	44101373	44101872	chr1	44134895	44135394	Tex30|chr1:44134895-44135394	0.07547577399289	.	.
chr1	44101373	44101872	chr1	44198134	44198633	Tex30|chr1:44198134-44198633	0.077447762138032	.	.
chr1	44101373	44101872	chr1	44228226	44228725	Tex30|chr1:44228226-44228725	0.123767405263677	.	.
chr1	44102213	44102712	chr1	44041766	44042265	Tex30|chr1:44041766-44042265	0.0839980382112746	.	.
chr1	44102213	44102712	chr1	44042471	44042970	Tex30|chr1:44042471-44042970	0.134085662122286	.	.
chr1	44102213	44102712	chr1	44198840	44199339	Tex30|chr1:44198840-44199339	0.0752833284383753	.	.
chr1	44102213	44102712	chr1	44325368	44325867	Tex30|chr1:44325368-44325867	0.0611126928911707	.	.
chr1	44118638	44119137	chr1	44198134	44198633	Bivm|chr1:44198134-44198633	0.0724593674186591	.	.
chr1	44118638	44119137	chr1	44198134	44198633	Poglut2|chr1:44198134-44198633	0.0724593674186591	.	.
chr1	44118638	44119137	chr1	44228990	44229489	Bivm|chr1:44228990-44229489	0.0997374502284078	.	.
chr1	44118638	44119137	chr1	44228990	44229489	Poglut2|chr1:44228990-44229489	0.0997374502284078	.	.
chr1	44118638	44119137	chr1	44325368	44325867	Bivm|chr1:44325368-44325867	0.0878094001511267	.	.
chr1	44118638	44119137	chr1	44325368	44325867	Poglut2|chr1:44325368-44325867	0.0878094001511267	.	.
chr1	44119663	44120162	chr1	44055968	44056467	Bivm|chr1:44055968-44056467	0.0581215284663407	.	.
chr1	44119663	44120162	chr1	44064570	44065069	Bivm|chr1:44064570-44065069	0.0592354314162231	.	.
chr1	44119663	44120162	chr1	44198840	44199339	Bivm|chr1:44198840-44199339	0.0688547991624768	.	.
chr1	44147693	44148192	chr1	44064570	44065069	Ercc5|chr1:44064570-44065069	0.0936252135270172	.	.
chr1	44147693	44148192	chr1	44142721	44143220	Ercc5|chr1:44142721-44143220	0.183952937319116	.	.
chr1	44551396	44551895	chr1	44325368	44325867	Gulp1|chr1:44325368-44325867	0.0610131842338471	.	.
chr1	44551396	44551895	chr1	44678894	44679393	Gulp1|chr1:44678894-44679393	0.0791154538433117	.	.
chr1	44551396	44551895	chr1	44741191	44741690	Gulp1|chr1:44741191-44741690	0.0558963553734564	.	.
chr1	45311881	45312380	chr1	45013327	45013826	Col3a1|chr1:45013327-45013826	0.0927157757086792	.	.
chr1	45311881	45312380	chr1	45021288	45021787	Col3a1|chr1:45021288-45021787	0.183935920183006	.	.
chr1	45311881	45312380	chr1	45116673	45117172	Col3a1|chr1:45116673-45117172	0.0658328178608644	.	.
chr1	45311881	45312380	chr1	45118107	45118606	Col3a1|chr1:45118107-45118606	0.060872685968904	.	.
chr1	45311881	45312380	chr1	45701508	45702007	Col3a1|chr1:45701508-45702007	0.199684686003491	.	.
chr1	45502889	45503388	chr1	45313936	45314435	Col5a2|chr1:45313936-45314435	0.0999775466130341	.	.
chr1	45502889	45503388	chr1	45766100	45766599	Col5a2|chr1:45766100-45766599	0.105326958315966	.	.
chr1	45502889	45503388	chr1	45767598	45768097	Col5a2|chr1:45767598-45768097	0.128096685056722	.	.
chr1	45502889	45503388	chr1	45769321	45769820	Col5a2|chr1:45769321-45769820	0.134150874713176	.	.
chr1	45502889	45503388	chr1	45825095	45825594	Col5a2|chr1:45825095-45825594	0.0551476113812791	.	.
chr1	45502889	45503388	chr1	45837098	45837597	Col5a2|chr1:45837098-45837597	0.0803398439991898	.	.
chr1	45502889	45503388	chr1	45837607	45838106	Col5a2|chr1:45837607-45838106	0.102738019572902	.	.
chr1	45502889	45503388	chr1	45891201	45891700	Col5a2|chr1:45891201-45891700	0.0534769301071596	.	.
chr1	45503922	45504421	chr1	45672672	45673171	Col5a2|chr1:45672672-45673171	0.160038748626232	.	.
chr1	45503922	45504421	chr1	45919615	45920114	Col5a2|chr1:45919615-45920114	0.0588523524268865	.	.
chr1	45794689	45795188	chr1	45627823	45628322	Wdr75|chr1:45627823-45628322	0.054681677327538	.	.
chr1	45794689	45795188	chr1	45672672	45673171	Wdr75|chr1:45672672-45673171	0.0647954306005877	.	.
chr1	45794689	45795188	chr1	45767598	45768097	Wdr75|chr1:45767598-45768097	0.14040419870384	.	.
chr1	45794689	45795188	chr1	45769321	45769820	Wdr75|chr1:45769321-45769820	0.0924480491050413	.	.
chr1	45794689	45795188	chr1	45780721	45781220	Wdr75|chr1:45780721-45781220	0.0581251724846423	.	.
chr1	45794689	45795188	chr1	45837098	45837597	Wdr75|chr1:45837098-45837597	0.182653947952534	.	.
chr1	45794689	45795188	chr1	46005173	46005672	Wdr75|chr1:46005173-46005672	0.0592636820657268	.	.
chr1	45794689	45795188	chr1	46137792	46138291	Wdr75|chr1:46137792-46138291	0.0586868458090418	.	.
chr1	45795197	45795696	chr1	45516735	45517234	Wdr75|chr1:45516735-45517234	0.0924005055080096	.	.
chr1	45795197	45795696	chr1	45672672	45673171	Wdr75|chr1:45672672-45673171	0.113882805695287	.	.
chr1	45795197	45795696	chr1	45769321	45769820	Wdr75|chr1:45769321-45769820	0.111830166335419	.	.
chr1	45795197	45795696	chr1	45837098	45837597	Wdr75|chr1:45837098-45837597	0.166127399742469	.	.
chr1	45795197	45795696	chr1	45905047	45905546	Wdr75|chr1:45905047-45905546	0.0903636840733091	.	.
chr1	45795197	45795696	chr1	45919615	45920114	Wdr75|chr1:45919615-45920114	0.0798729471748961	.	.
chr1	45795197	45795696	chr1	46067115	46067614	Wdr75|chr1:46067115-46067614	0.0543085206163414	.	.
chr1	45795197	45795696	chr1	46137792	46138291	Wdr75|chr1:46137792-46138291	0.0999090488553116	.	.
chr1	45925424	45925923	chr1	45527402	45527901	Slc40a1|chr1:45527402-45527901	0.0954643988627077	.	.
chr1	45925424	45925923	chr1	45672672	45673171	Slc40a1|chr1:45672672-45673171	0.214676441989656	.	.
chr1	45925424	45925923	chr1	45766100	45766599	Slc40a1|chr1:45766100-45766599	0.0595783852717727	.	.
chr1	45925424	45925923	chr1	45801268	45801767	Slc40a1|chr1:45801268-45801767	0.113907005924574	.	.
chr1	45925424	45925923	chr1	45837607	45838106	Slc40a1|chr1:45837607-45838106	0.0674195016413196	.	.
chr1	45925424	45925923	chr1	46005733	46006232	Slc40a1|chr1:46005733-46006232	0.0642374468027818	.	.
chr1	45925424	45925923	chr1	46127838	46128337	Slc40a1|chr1:46127838-46128337	0.0548212945198308	.	.
chr1	46066566	46067065	chr1	45838233	45838732	Dnah7b|chr1:45838233-45838732	0.176589040714189	.	.
chr1	46066566	46067065	chr1	46067115	46067614	Dnah7b|chr1:46067115-46067614	0.268207908891992	.	.
chr1	46066566	46067065	chr1	46137792	46138291	Dnah7b|chr1:46137792-46138291	0.0811719279055703	.	.
chr1	52816845	52817344	chr1	52758085	52758584	Inpp1|chr1:52758085-52758584	0.0619649991717485	.	.
chr1	52816845	52817344	chr1	52763907	52764406	Inpp1|chr1:52763907-52764406	0.0955855665283064	.	.
chr1	52816845	52817344	chr1	52772559	52773058	Inpp1|chr1:52772559-52773058	0.0783562291816789	.	.
chr1	52816845	52817344	chr1	52793573	52794072	Inpp1|chr1:52793573-52794072	0.205325844743516	.	.
chr1	52816845	52817344	chr1	52955615	52956114	Inpp1|chr1:52955615-52956114	0.164501282577742	.	.
chr1	52816845	52817344	chr1	52971822	52972321	Inpp1|chr1:52971822-52972321	0.108752294850918	.	.
chr1	52816845	52817344	chr1	52986655	52987154	Inpp1|chr1:52986655-52987154	0.119026604321495	.	.
chr1	52816845	52817344	chr1	53018688	53019187	Inpp1|chr1:53018688-53019187	0.0911561402755436	.	.
chr1	52816845	52817344	chr1	53053006	53053505	Inpp1|chr1:53053006-53053505	0.081910276127708	.	.
chr1	52816845	52817344	chr1	53169912	53170411	Inpp1|chr1:53169912-53170411	0.068253637037184	.	.
chr1	52817513	52818012	chr1	52772559	52773058	Inpp1|chr1:52772559-52773058	0.0912293919217809	.	.
chr1	52817513	52818012	chr1	52787228	52787727	Inpp1|chr1:52787228-52787727	0.0662908835029774	.	.
chr1	52817513	52818012	chr1	52800230	52800729	Inpp1|chr1:52800230-52800729	0.206554550641075	.	.
chr1	52844734	52845233	chr1	52772559	52773058	Hibch|chr1:52772559-52773058	0.169599564020352	.	.
chr1	52844734	52845233	chr1	52787228	52787727	Hibch|chr1:52787228-52787727	0.0722601737187385	.	.
chr1	52844734	52845233	chr1	52800230	52800729	Hibch|chr1:52800230-52800729	0.0634504903078702	.	.
chr1	52844734	52845233	chr1	52802347	52802846	Hibch|chr1:52802347-52802846	0.106133721608692	.	.
chr1	52844734	52845233	chr1	52932107	52932606	Hibch|chr1:52932107-52932606	0.0556279856835236	.	.
chr1	52844734	52845233	chr1	52971822	52972321	Hibch|chr1:52971822-52972321	0.1978392766906	.	.
chr1	52844734	52845233	chr1	53032502	53033001	Hibch|chr1:53032502-53033001	0.0566621604653466	.	.
chr1	53061825	53062324	chr1	52758085	52758584	Mstn|chr1:52758085-52758584	0.138272815580297	.	.
chr1	53061825	53062324	chr1	52759326	52759825	Mstn|chr1:52759326-52759825	0.228199570918238	.	.
chr1	53061825	53062324	chr1	52797795	52798294	Mstn|chr1:52797795-52798294	0.164437092997291	.	.
chr1	53061825	53062324	chr1	52932107	52932606	Mstn|chr1:52932107-52932606	0.12840050970357	.	.
chr1	53061825	53062324	chr1	52951973	52952472	Mstn|chr1:52951973-52952472	0.0632195848401014	.	.
chr1	53061825	53062324	chr1	52951973	52952472	Mstn|chr1:52951973-52952472	0.0632195848401015	.	.
chr1	53061825	53062324	chr1	52952486	52952985	Mstn|chr1:52952486-52952985	0.116018799468093	.	.
chr1	53061825	53062324	chr1	52955615	52956114	Mstn|chr1:52955615-52956114	0.155165272025444	.	.
chr1	53061825	53062324	chr1	53018688	53019187	Mstn|chr1:53018688-53019187	0.0917218655621547	.	.
chr1	53061825	53062324	chr1	53018688	53019187	Mstn|chr1:53018688-53019187	0.0917218655621548	.	.
chr1	53061825	53062324	chr1	53032502	53033001	Mstn|chr1:53032502-53033001	0.0613921373964034	.	.
chr1	53061825	53062324	chr1	53037383	53037882	Mstn|chr1:53037383-53037882	0.136034765247849	.	.
chr1	53061825	53062324	chr1	53053006	53053505	Mstn|chr1:53053006-53053505	0.228262582867374	.	.
chr1	53061825	53062324	chr1	53145734	53146233	Mstn|chr1:53145734-53146233	0.101688141389104	.	.
chr1	53061825	53062324	chr1	53169912	53170411	Mstn|chr1:53169912-53170411	0.138673049217905	.	.
chr1	53061825	53062324	chr1	53198634	53199133	Mstn|chr1:53198634-53199133	0.101411808593463	.	.
chr1	53061825	53062324	chr1	53285115	53285614	Mstn|chr1:53285115-53285614	0.136336140360729	.	.
chr1	53061825	53062324	chr1	53391151	53391650	Mstn|chr1:53391151-53391650	0.132851840690399	.	.
chr1	53061825	53062324	chr1	53450060	53450559	Mstn|chr1:53450060-53450559	0.183598708086472	.	.
chr1	53296806	53297305	chr1	53018688	53019187	Ormdl1|chr1:53018688-53019187	0.0621776733640429	.	.
chr1	53296806	53297305	chr1	53018688	53019187	Pms1|chr1:53018688-53019187	0.0621776733640429	.	.
chr1	53296806	53297305	chr1	53037383	53037882	Ormdl1|chr1:53037383-53037882	0.183446494988381	.	.
chr1	53296806	53297305	chr1	53037383	53037882	Pms1|chr1:53037383-53037882	0.183446494988381	.	.
chr1	53296806	53297305	chr1	53053006	53053505	Ormdl1|chr1:53053006-53053505	0.0677071087371167	.	.
chr1	53296806	53297305	chr1	53053006	53053505	Pms1|chr1:53053006-53053505	0.0677071087371167	.	.
chr1	53296806	53297305	chr1	53169912	53170411	Ormdl1|chr1:53169912-53170411	0.089456064941989	.	.
chr1	53296806	53297305	chr1	53169912	53170411	Pms1|chr1:53169912-53170411	0.089456064941989	.	.
chr1	53296806	53297305	chr1	53450060	53450559	Ormdl1|chr1:53450060-53450559	0.0931627416742672	.	.
chr1	53296806	53297305	chr1	53450060	53450559	Pms1|chr1:53450060-53450559	0.0931627416742672	.	.
chr1	53296806	53297305	chr1	53590553	53591052	Ormdl1|chr1:53590553-53591052	0.095572487379067	.	.
chr1	53296806	53297305	chr1	53590553	53591052	Pms1|chr1:53590553-53591052	0.095572487379067	.	.
chr1	53313399	53313898	chr1	53018688	53019187	Osgepl1|chr1:53018688-53019187	0.146477820080715	.	.
chr1	53313399	53313898	chr1	53037383	53037882	Osgepl1|chr1:53037383-53037882	0.118660664375237	.	.
chr1	53313399	53313898	chr1	53145734	53146233	Osgepl1|chr1:53145734-53146233	0.135937193760017	.	.
chr1	53313399	53313898	chr1	53169912	53170411	Osgepl1|chr1:53169912-53170411	0.123005669874893	.	.
chr1	53313399	53313898	chr1	53198634	53199133	Osgepl1|chr1:53198634-53199133	0.0895079871312796	.	.
chr1	53313399	53313898	chr1	53285115	53285614	Osgepl1|chr1:53285115-53285614	0.122867532794967	.	.
chr1	53313399	53313898	chr1	53391151	53391650	Osgepl1|chr1:53391151-53391650	0.076311325531988	.	.
chr1	53313399	53313898	chr1	53450060	53450559	Osgepl1|chr1:53450060-53450559	0.174649490633985	.	.
chr1	53313399	53313898	chr1	53590553	53591052	Osgepl1|chr1:53590553-53591052	0.0766793396551052	.	.
chr1	53313399	53313898	chr1	53713424	53713923	Osgepl1|chr1:53713424-53713923	0.133612985213296	.	.
chr1	53352482	53352981	chr1	53053006	53053505	Asdurf|chr1:53053006-53053505	0.0698578695002209	.	.
chr1	53352482	53352981	chr1	53053006	53053505	Asnsd1|chr1:53053006-53053505	0.0698578695002209	.	.
chr1	53706596	53707095	chr1	53272612	53273111	Dnah7a|chr1:53272612-53273111	0.0800588094807519	.	.
chr1	53706596	53707095	chr1	53590553	53591052	Dnah7a|chr1:53590553-53591052	0.0639956415092164	.	.
chr1	53706596	53707095	chr1	53713424	53713923	Dnah7a|chr1:53713424-53713923	0.144017246267875	.	.
chr1	53785040	53785539	chr1	53590553	53591052	Stk17b|chr1:53590553-53591052	0.0635326780295053	.	.
chr1	53785040	53785539	chr1	53823241	53823740	Stk17b|chr1:53823241-53823740	0.0644940064188087	.	.
chr1	53785040	53785539	chr1	53823748	53824247	Stk17b|chr1:53823748-53824247	0.0782604471185946	.	.
chr1	53785040	53785539	chr1	53823748	53824247	Stk17b|chr1:53823748-53824247	0.0782604471185947	.	.
chr1	53785040	53785539	chr1	53909069	53909568	Stk17b|chr1:53909069-53909568	0.184594986258029	.	.
chr1	53785040	53785539	chr1	53952356	53952855	Stk17b|chr1:53952356-53952855	0.122898753619047	.	.
chr1	53785040	53785539	chr1	53994722	53995221	Stk17b|chr1:53994722-53995221	0.0884043676833825	.	.
chr1	54194329	54194828	chr1	54119842	54120341	Hecw2|chr1:54119842-54120341	0.0720254366859111	.	.
chr1	54194329	54194828	chr1	54157576	54158075	Hecw2|chr1:54157576-54158075	0.0661739237227948	.	.
chr1	54194329	54194828	chr1	54193770	54194269	Hecw2|chr1:54193770-54194269	0.152003354933387	.	.
chr1	54194329	54194828	chr1	54223753	54224252	Hecw2|chr1:54223753-54224252	0.10250225286267	.	.
chr1	54194329	54194828	chr1	54464442	54464941	Hecw2|chr1:54464442-54464941	0.0546787022156238	.	.
chr1	54194947	54195446	chr1	54039037	54039536	Hecw2|chr1:54039037-54039536	0.0723388963998328	.	.
chr1	54194947	54195446	chr1	54119842	54120341	Hecw2|chr1:54119842-54120341	0.0703014869946453	.	.
chr1	54194947	54195446	chr1	54153278	54153777	Hecw2|chr1:54153278-54153777	0.0875812811424883	.	.
chr1	54194947	54195446	chr1	54223753	54224252	Hecw2|chr1:54223753-54224252	0.0799984999036284	.	.
chr1	54250459	54250958	chr1	54039037	54039536	Ccdc150|chr1:54039037-54039536	0.128416587036306	.	.
chr1	54250459	54250958	chr1	54059991	54060490	Ccdc150|chr1:54059991-54060490	0.0987803353803299	.	.
chr1	54250459	54250958	chr1	54065359	54065858	Ccdc150|chr1:54065359-54065858	0.0996796202247833	.	.
chr1	54250459	54250958	chr1	54065961	54066460	Ccdc150|chr1:54065961-54066460	0.063219284207747	.	.
chr1	54250459	54250958	chr1	54119842	54120341	Ccdc150|chr1:54119842-54120341	0.0793228632312133	.	.
chr1	54250459	54250958	chr1	54122415	54122914	Ccdc150|chr1:54122415-54122914	0.0617723020939538	.	.
chr1	54250459	54250958	chr1	54223753	54224252	Ccdc150|chr1:54223753-54224252	0.0576650245288335	.	.
chr1	54250459	54250958	chr1	54381234	54381733	Ccdc150|chr1:54381234-54381733	0.0612775741151125	.	.
chr1	54250459	54250958	chr1	54468624	54469123	Ccdc150|chr1:54468624-54469123	0.0555067059839105	.	.
chr1	54250459	54250958	chr1	54555616	54556115	Ccdc150|chr1:54555616-54556115	0.0546263728996502	.	.
chr1	54250459	54250958	chr1	54690573	54691072	Ccdc150|chr1:54690573-54691072	0.0548940426236133	.	.
chr1	54250459	54250958	chr1	54707737	54708236	Ccdc150|chr1:54707737-54708236	0.143480353450455	.	.
chr1	54250459	54250958	chr1	54734870	54735369	Ccdc150|chr1:54734870-54735369	0.0984163181081706	.	.
chr1	54438767	54439266	chr1	54065359	54065858	Gtf3c3|chr1:54065359-54065858	0.10634101827872	.	.
chr1	54438767	54439266	chr1	54122415	54122914	Gtf3c3|chr1:54122415-54122914	0.123891845369061	.	.
chr1	54438767	54439266	chr1	54332940	54333439	Gtf3c3|chr1:54332940-54333439	0.130356142245261	.	.
chr1	54438767	54439266	chr1	54464974	54465473	Gtf3c3|chr1:54464974-54465473	0.0702535311803361	.	.
chr1	54438767	54439266	chr1	54468624	54469123	Gtf3c3|chr1:54468624-54469123	0.0666444276916003	.	.
chr1	54438767	54439266	chr1	54599650	54600149	Gtf3c3|chr1:54599650-54600149	0.104511007136914	.	.
chr1	54438767	54439266	chr1	54639464	54639963	Gtf3c3|chr1:54639464-54639963	0.138947001893495	.	.
chr1	54438767	54439266	chr1	54743069	54743568	Gtf3c3|chr1:54743069-54743568	0.0687090928867543	.	.
chr1	54557443	54557942	chr1	54555616	54556115	Pgap1|chr1:54555616-54556115	0.0534943120154887	.	.
chr1	54557443	54557942	chr1	54713166	54713665	Pgap1|chr1:54713166-54713665	0.0745229867599409	.	.
chr1	54557443	54557942	chr1	54729354	54729853	Pgap1|chr1:54729354-54729853	0.0790130453330053	.	.
chr1	55026688	55027187	chr1	55158208	55158707	Sf3b1|chr1:55158208-55158707	0.108225538315916	.	.
chr1	55026688	55027187	chr1	55201711	55202210	Sf3b1|chr1:55201711-55202210	0.0684816024987652	.	.
chr1	55026688	55027187	chr1	55201711	55202210	Sf3b1|chr1:55201711-55202210	0.0684816024987653	.	.
chr1	55026688	55027187	chr1	55427536	55428035	Sf3b1|chr1:55427536-55428035	0.0842043534449212	.	.
chr1	55026688	55027187	chr1	55438552	55439051	Sf3b1|chr1:55438552-55439051	0.132343422087226	.	.
chr1	55027198	55027697	chr1	55301026	55301525	Sf3b1|chr1:55301026-55301525	0.0918429488080831	.	.
chr1	55027198	55027697	chr1	55399828	55400327	Sf3b1|chr1:55399828-55400327	0.0833058410361551	.	.
chr1	55027198	55027697	chr1	55438552	55439051	Sf3b1|chr1:55438552-55439051	0.0960211563613411	.	.
chr1	55052491	55052990	chr1	55158208	55158707	Coq10b|chr1:55158208-55158707	0.0768605092772629	.	.
chr1	55052491	55052990	chr1	55174502	55175001	Coq10b|chr1:55174502-55175001	0.128801697251289	.	.
chr1	55052491	55052990	chr1	55399828	55400327	Coq10b|chr1:55399828-55400327	0.102238926537574	.	.
chr1	55052491	55052990	chr1	55427536	55428035	Coq10b|chr1:55427536-55428035	0.0623197196167908	.	.
chr1	55052491	55052990	chr1	55428056	55428555	Coq10b|chr1:55428056-55428555	0.093689820483722	.	.
chr1	55052491	55052990	chr1	55454006	55454505	Coq10b|chr1:55454006-55454505	0.168025599908381	.	.
chr1	55052491	55052990	chr1	55469420	55469919	Coq10b|chr1:55469420-55469919	0.0573601062792855	.	.
chr1	55087395	55087894	chr1	55026005	55026504	Hspd1|chr1:55026005-55026504	0.11922835205371	.	.
chr1	55087395	55087894	chr1	55026005	55026504	Hspe1|chr1:55026005-55026504	0.11922835205371	.	.
chr1	55087395	55087894	chr1	55202211	55202710	Hspd1|chr1:55202211-55202710	0.0635221411438719	.	.
chr1	55087395	55087894	chr1	55202211	55202710	Hspe1|chr1:55202211-55202710	0.0635221411438719	.	.
chr1	55087395	55087894	chr1	55301026	55301525	Hspd1|chr1:55301026-55301525	0.0883173282480316	.	.
chr1	55087395	55087894	chr1	55301026	55301525	Hspe1|chr1:55301026-55301525	0.0883173282480316	.	.
chr1	55087395	55087894	chr1	55430568	55431067	Hspd1|chr1:55430568-55431067	0.0785844326514374	.	.
chr1	55087395	55087894	chr1	55430568	55431067	Hspe1|chr1:55430568-55431067	0.0785844326514374	.	.
chr1	55087395	55087894	chr1	55448089	55448588	Hspd1|chr1:55448089-55448588	0.0540026784863619	.	.
chr1	55087395	55087894	chr1	55448089	55448588	Hspe1|chr1:55448089-55448588	0.0540026784863619	.	.
chr1	55087908	55088407	chr1	55428056	55428555	Hspd1|chr1:55428056-55428555	0.0985485170762486	.	.
chr1	55087908	55088407	chr1	55428056	55428555	Hspe1|chr1:55428056-55428555	0.0985485170762486	.	.
chr1	55087908	55088407	chr1	55430568	55431067	Hspd1|chr1:55430568-55431067	0.0607758077929207	.	.
chr1	55087908	55088407	chr1	55430568	55431067	Hspe1|chr1:55430568-55431067	0.0607758077929207	.	.
chr1	55130908	55131407	chr1	55158208	55158707	Mob4|chr1:55158208-55158707	0.0917426177978878	.	.
chr1	55130908	55131407	chr1	55399828	55400327	Mob4|chr1:55399828-55400327	0.0847743316443349	.	.
chr1	55130908	55131407	chr1	55428056	55428555	Mob4|chr1:55428056-55428555	0.108379453919971	.	.
chr1	55130908	55131407	chr1	55454006	55454505	Mob4|chr1:55454006-55454505	0.144403749903152	.	.
chr1	55130908	55131407	chr1	55489281	55489780	Mob4|chr1:55489281-55489780	0.0589443447785492	.	.
chr1	55131471	55131970	chr1	55158715	55159214	Mob4|chr1:55158715-55159214	0.063230450468696	.	.
chr1	55131471	55131970	chr1	55174502	55175001	Mob4|chr1:55174502-55175001	0.107857914082991	.	.
chr1	55131471	55131970	chr1	55383081	55383580	Mob4|chr1:55383081-55383580	0.0764075677680894	.	.
chr1	55131471	55131970	chr1	55428056	55428555	Mob4|chr1:55428056-55428555	0.143053191730575	.	.
chr1	55131471	55131970	chr1	55454006	55454505	Mob4|chr1:55454006-55454505	0.0595689248232621	.	.
chr1	55131471	55131970	chr1	55499775	55500274	Mob4|chr1:55499775-55500274	0.0751571853323803	.	.
chr1	55236881	55237380	chr1	55174502	55175001	Mars2|chr1:55174502-55175001	0.0675585414368494	.	.
chr1	55236881	55237380	chr1	55399828	55400327	Mars2|chr1:55399828-55400327	0.100560247185722	.	.
chr1	55236881	55237380	chr1	55428056	55428555	Mars2|chr1:55428056-55428555	0.0569347768155924	.	.
chr1	55236881	55237380	chr1	55430568	55431067	Mars2|chr1:55430568-55431067	0.061512542087452	.	.
chr1	55236881	55237380	chr1	55454006	55454505	Mars2|chr1:55454006-55454505	0.162196140309836	.	.
chr1	55363229	55363728	chr1	55108404	55108903	Boll|chr1:55108404-55108903	0.0792854516853874	.	.
chr1	55363229	55363728	chr1	55412387	55412886	Boll|chr1:55412387-55412886	0.0980940351060515	.	.
chr1	55363229	55363728	chr1	55469420	55469919	Boll|chr1:55469420-55469919	0.100424484139614	.	.
chr1	55405572	55406071	chr1	55112847	55113346	Plcl1|chr1:55112847-55113346	0.0822841589350037	.	.
chr1	55405572	55406071	chr1	55158715	55159214	Plcl1|chr1:55158715-55159214	0.0597760381728453	.	.
chr1	55405572	55406071	chr1	55265410	55265909	Plcl1|chr1:55265410-55265909	0.0973684648794205	.	.
chr1	55405572	55406071	chr1	55399828	55400327	Plcl1|chr1:55399828-55400327	0.0989916523258503	.	.
chr1	55405572	55406071	chr1	55435705	55436204	Plcl1|chr1:55435705-55436204	0.0846133391708188	.	.
chr1	55405572	55406071	chr1	55454006	55454505	Plcl1|chr1:55454006-55454505	0.0627377580338701	.	.
chr1	55406395	55406894	chr1	55026005	55026504	Plcl1|chr1:55026005-55026504	0.0767479907644607	.	.
chr1	55406395	55406894	chr1	55145490	55145989	Plcl1|chr1:55145490-55145989	0.103994758575987	.	.
chr1	55406395	55406894	chr1	55194977	55195476	Plcl1|chr1:55194977-55195476	0.146664476207944	.	.
chr1	55406395	55406894	chr1	55202211	55202710	Plcl1|chr1:55202211-55202710	0.130530319363101	.	.
chr1	55406395	55406894	chr1	55399828	55400327	Plcl1|chr1:55399828-55400327	0.108769075909215	.	.
chr1	55406395	55406894	chr1	55412387	55412886	Plcl1|chr1:55412387-55412886	0.102143064668739	.	.
chr1	55406395	55406894	chr1	55427536	55428035	Plcl1|chr1:55427536-55428035	0.0597725225882338	.	.
chr1	55406395	55406894	chr1	55428056	55428555	Plcl1|chr1:55428056-55428555	0.0731575898889017	.	.
chr1	55406395	55406894	chr1	55435705	55436204	Plcl1|chr1:55435705-55436204	0.0745340835327662	.	.
chr1	56972152	56972651	chr1	56695795	56696294	9130024F11Rik|chr1:56695795-56696294	0.158502076169534	.	.
chr1	56972152	56972651	chr1	56871448	56871947	9130024F11Rik|chr1:56871448-56871947	0.0554234173600729	.	.
chr1	56972152	56972651	chr1	56972961	56973460	9130024F11Rik|chr1:56972961-56973460	0.223207629141808	.	.
chr1	56972152	56972651	chr1	57095292	57095791	9130024F11Rik|chr1:57095292-57095791	0.0713612562406562	.	.
chr1	57377374	57377873	chr1	57032689	57033188	1700066M21Rik|chr1:57032689-57033188	0.0878218071405607	.	.
chr1	57377374	57377873	chr1	57032689	57033188	1700066M21Rik|chr1:57032689-57033188	0.0878218071405608	.	.
chr1	57377374	57377873	chr1	57032689	57033188	4930558J18Rik|chr1:57032689-57033188	0.0878218071405607	.	.
chr1	57377374	57377873	chr1	57032689	57033188	4930558J18Rik|chr1:57032689-57033188	0.0878218071405608	.	.
chr1	57377374	57377873	chr1	57033195	57033694	1700066M21Rik|chr1:57033195-57033694	0.194566807093906	.	.
chr1	57377374	57377873	chr1	57033195	57033694	4930558J18Rik|chr1:57033195-57033694	0.194566807093906	.	.
chr1	57377374	57377873	chr1	57095292	57095791	1700066M21Rik|chr1:57095292-57095791	0.137851414398245	.	.
chr1	57377374	57377873	chr1	57095292	57095791	4930558J18Rik|chr1:57095292-57095791	0.137851414398245	.	.
chr1	57377374	57377873	chr1	57428334	57428833	1700066M21Rik|chr1:57428334-57428833	0.133591867575988	.	.
chr1	57377374	57377873	chr1	57428334	57428833	4930558J18Rik|chr1:57428334-57428833	0.133591867575988	.	.
chr1	57377374	57377873	chr1	57474926	57475425	1700066M21Rik|chr1:57474926-57475425	0.0706022433005783	.	.
chr1	57377374	57377873	chr1	57474926	57475425	4930558J18Rik|chr1:57474926-57475425	0.0706022433005783	.	.
chr1	57377374	57377873	chr1	57489133	57489632	1700066M21Rik|chr1:57489133-57489632	0.10500771766371	.	.
chr1	57377374	57377873	chr1	57489133	57489632	4930558J18Rik|chr1:57489133-57489632	0.10500771766371	.	.
chr1	57377374	57377873	chr1	57510644	57511143	1700066M21Rik|chr1:57510644-57511143	0.133709142790045	.	.
chr1	57377374	57377873	chr1	57510644	57511143	4930558J18Rik|chr1:57510644-57511143	0.133709142790045	.	.
chr1	57377374	57377873	chr1	57589787	57590286	1700066M21Rik|chr1:57589787-57590286	0.0552657964448193	.	.
chr1	57377374	57377873	chr1	57589787	57590286	4930558J18Rik|chr1:57589787-57590286	0.0552657964448193	.	.
chr1	57377374	57377873	chr1	57590343	57590842	1700066M21Rik|chr1:57590343-57590842	0.0860780390367392	.	.
chr1	57377374	57377873	chr1	57590343	57590842	4930558J18Rik|chr1:57590343-57590842	0.0860780390367392	.	.
chr1	57377374	57377873	chr1	57609158	57609657	1700066M21Rik|chr1:57609158-57609657	0.0572380451927753	.	.
chr1	57377374	57377873	chr1	57609158	57609657	4930558J18Rik|chr1:57609158-57609657	0.0572380451927753	.	.
chr1	57377988	57378487	chr1	57032689	57033188	1700066M21Rik|chr1:57032689-57033188	0.0534402608927256	.	.
chr1	57377988	57378487	chr1	57032689	57033188	4930558J18Rik|chr1:57032689-57033188	0.0534402608927256	.	.
chr1	57377988	57378487	chr1	57033195	57033694	1700066M21Rik|chr1:57033195-57033694	0.129095043042886	.	.
chr1	57377988	57378487	chr1	57033195	57033694	4930558J18Rik|chr1:57033195-57033694	0.129095043042886	.	.
chr1	57377988	57378487	chr1	57413334	57413833	1700066M21Rik|chr1:57413334-57413833	0.0734679421348685	.	.
chr1	57377988	57378487	chr1	57413334	57413833	4930558J18Rik|chr1:57413334-57413833	0.0734679421348685	.	.
chr1	57377988	57378487	chr1	57489762	57490261	1700066M21Rik|chr1:57489762-57490261	0.137042461701369	.	.
chr1	57377988	57378487	chr1	57489762	57490261	4930558J18Rik|chr1:57489762-57490261	0.137042461701369	.	.
chr1	57377988	57378487	chr1	57512447	57512946	1700066M21Rik|chr1:57512447-57512946	0.0775974610980227	.	.
chr1	57377988	57378487	chr1	57512447	57512946	4930558J18Rik|chr1:57512447-57512946	0.0775974610980227	.	.
chr1	57377988	57378487	chr1	57583610	57584109	1700066M21Rik|chr1:57583610-57584109	0.0784277581759788	.	.
chr1	57377988	57378487	chr1	57583610	57584109	4930558J18Rik|chr1:57583610-57584109	0.0784277581759788	.	.
chr1	57406257	57406756	chr1	57085942	57086441	Maip1|chr1:57085942-57086441	0.0901038294005411	.	.
chr1	57406257	57406756	chr1	57085942	57086441	Tyw5|chr1:57085942-57086441	0.0901038294005411	.	.
chr1	57406257	57406756	chr1	57205521	57206020	Maip1|chr1:57205521-57206020	0.0538200736550396	.	.
chr1	57406257	57406756	chr1	57205521	57206020	Tyw5|chr1:57205521-57206020	0.0538200736550396	.	.
chr1	57406257	57406756	chr1	57208377	57208876	Maip1|chr1:57208377-57208876	0.0951085125003555	.	.
chr1	57406257	57406756	chr1	57208377	57208876	Tyw5|chr1:57208377-57208876	0.0951085125003555	.	.
chr1	57406257	57406756	chr1	57394001	57394500	Maip1|chr1:57394001-57394500	0.0928903948326454	.	.
chr1	57406257	57406756	chr1	57394001	57394500	Tyw5|chr1:57394001-57394500	0.0928903948326454	.	.
chr1	57406257	57406756	chr1	57413334	57413833	Maip1|chr1:57413334-57413833	0.0560159506226006	.	.
chr1	57406257	57406756	chr1	57413334	57413833	Tyw5|chr1:57413334-57413833	0.0560159506226006	.	.
chr1	57406257	57406756	chr1	57474926	57475425	Maip1|chr1:57474926-57475425	0.0988484290449324	.	.
chr1	57406257	57406756	chr1	57474926	57475425	Tyw5|chr1:57474926-57475425	0.0988484290449324	.	.
chr1	57406257	57406756	chr1	57489133	57489632	Maip1|chr1:57489133-57489632	0.148676672183513	.	.
chr1	57406257	57406756	chr1	57489133	57489632	Tyw5|chr1:57489133-57489632	0.148676672183513	.	.
chr1	57406257	57406756	chr1	57491405	57491904	Maip1|chr1:57491405-57491904	0.0881484924359893	.	.
chr1	57406257	57406756	chr1	57491405	57491904	Tyw5|chr1:57491405-57491904	0.0881484924359893	.	.
chr1	57406257	57406756	chr1	57512447	57512946	Maip1|chr1:57512447-57512946	0.0876543938346952	.	.
chr1	57406257	57406756	chr1	57512447	57512946	Tyw5|chr1:57512447-57512946	0.0876543938346952	.	.
chr1	57406257	57406756	chr1	57589787	57590286	Maip1|chr1:57589787-57590286	0.0598606614806574	.	.
chr1	57406257	57406756	chr1	57589787	57590286	Tyw5|chr1:57589787-57590286	0.0598606614806574	.	.
chr1	57406257	57406756	chr1	57590343	57590842	Maip1|chr1:57590343-57590842	0.0570458587214166	.	.
chr1	57406257	57406756	chr1	57590343	57590842	Maip1|chr1:57590343-57590842	0.0570458587214167	.	.
chr1	57406257	57406756	chr1	57590343	57590842	Tyw5|chr1:57590343-57590842	0.0570458587214166	.	.
chr1	57406257	57406756	chr1	57590343	57590842	Tyw5|chr1:57590343-57590842	0.0570458587214167	.	.
chr1	57406257	57406756	chr1	57717353	57717852	Maip1|chr1:57717353-57717852	0.0839995923421299	.	.
chr1	57406257	57406756	chr1	57717353	57717852	Tyw5|chr1:57717353-57717852	0.0839995923421299	.	.
chr1	58392105	58392604	chr1	58284450	58284949	Bzw1|chr1:58284450-58284949	0.0621666483876932	.	.
chr1	58392105	58392604	chr1	58457735	58458234	Bzw1|chr1:58457735-58458234	0.0655874895081784	.	.
chr1	58392105	58392604	chr1	58534402	58534901	Bzw1|chr1:58534402-58534901	0.114908335997776	.	.
chr1	58392105	58392604	chr1	58568637	58569136	Bzw1|chr1:58568637-58569136	0.090965553451207	.	.
chr1	58392818	58393317	chr1	58281211	58281710	Bzw1|chr1:58281211-58281710	0.0769138107159361	.	.
chr1	58392818	58393317	chr1	58284450	58284949	Bzw1|chr1:58284450-58284949	0.14583372028831	.	.
chr1	58392818	58393317	chr1	58296260	58296759	Bzw1|chr1:58296260-58296759	0.0914349190654627	.	.
chr1	58392818	58393317	chr1	58457735	58458234	Bzw1|chr1:58457735-58458234	0.100715008245912	.	.
chr1	58392818	58393317	chr1	58465008	58465507	Bzw1|chr1:58465008-58465507	0.145687846570476	.	.
chr1	58392818	58393317	chr1	58622546	58623045	Bzw1|chr1:58622546-58623045	0.0746553723157448	.	.
chr1	58392818	58393317	chr1	58697550	58698049	Bzw1|chr1:58697550-58698049	0.0845961023659062	.	.
chr1	58392818	58393317	chr1	58739453	58739952	Bzw1|chr1:58739453-58739952	0.0575199868834725	.	.
chr1	58392818	58393317	chr1	58746853	58747352	Bzw1|chr1:58746853-58747352	0.0705120709853407	.	.
chr1	58393482	58393981	chr1	58284450	58284949	Bzw1|chr1:58284450-58284949	0.0901500993245272	.	.
chr1	58393482	58393981	chr1	58296260	58296759	Bzw1|chr1:58296260-58296759	0.0859167989459753	.	.
chr1	58393482	58393981	chr1	58465008	58465507	Bzw1|chr1:58465008-58465507	0.0665507496600813	.	.
chr1	58393482	58393981	chr1	58465509	58466008	Bzw1|chr1:58465509-58466008	0.0774389869142872	.	.
chr1	58393482	58393981	chr1	58465509	58466008	Bzw1|chr1:58465509-58466008	0.0774389869142873	.	.
chr1	58393482	58393981	chr1	58568637	58569136	Bzw1|chr1:58568637-58569136	0.065605376338905	.	.
chr1	58393482	58393981	chr1	58568637	58569136	Bzw1|chr1:58568637-58569136	0.0656053763389051	.	.
chr1	58393482	58393981	chr1	58652543	58653042	Bzw1|chr1:58652543-58653042	0.140497132888217	.	.
chr1	58393482	58393981	chr1	58712890	58713389	Bzw1|chr1:58712890-58713389	0.083908493682095	.	.
chr1	58393482	58393981	chr1	58739453	58739952	Bzw1|chr1:58739453-58739952	0.0732137405319608	.	.
chr1	58393482	58393981	chr1	58742437	58742936	Bzw1|chr1:58742437-58742936	0.0952945433472262	.	.
chr1	58393482	58393981	chr1	58746853	58747352	Bzw1|chr1:58746853-58747352	0.109939807142431	.	.
chr1	58423825	58424324	chr1	58281211	58281710	Clk1|chr1:58281211-58281710	0.109708751350407	.	.
chr1	58423825	58424324	chr1	58284450	58284949	Clk1|chr1:58284450-58284949	0.124545032119109	.	.
chr1	58423825	58424324	chr1	58288015	58288514	Clk1|chr1:58288015-58288514	0.156406275613825	.	.
chr1	58423825	58424324	chr1	58359437	58359936	Clk1|chr1:58359437-58359936	0.0757607048118731	.	.
chr1	58423825	58424324	chr1	58465509	58466008	Clk1|chr1:58465509-58466008	0.055562858292683	.	.
chr1	58423825	58424324	chr1	58482627	58483126	Clk1|chr1:58482627-58483126	0.105777831362413	.	.
chr1	58423825	58424324	chr1	58618279	58618778	Clk1|chr1:58618279-58618778	0.0790426732856506	.	.
chr1	58423825	58424324	chr1	58739453	58739952	Clk1|chr1:58739453-58739952	0.0755422324004471	.	.
chr1	58423825	58424324	chr1	58742437	58742936	Clk1|chr1:58742437-58742936	0.10743925754253	.	.
chr1	58445384	58445883	chr1	58281211	58281710	Nif3l1|chr1:58281211-58281710	0.142632397645111	.	.
chr1	58445384	58445883	chr1	58281211	58281710	Ppil3|chr1:58281211-58281710	0.142632397645111	.	.
chr1	58445384	58445883	chr1	58359437	58359936	Nif3l1|chr1:58359437-58359936	0.0738043364218796	.	.
chr1	58445384	58445883	chr1	58359437	58359936	Ppil3|chr1:58359437-58359936	0.0738043364218796	.	.
chr1	58445384	58445883	chr1	58422814	58423313	Nif3l1|chr1:58422814-58423313	0.0864820381316281	.	.
chr1	58445384	58445883	chr1	58422814	58423313	Ppil3|chr1:58422814-58423313	0.0864820381316281	.	.
chr1	58445384	58445883	chr1	58465008	58465507	Nif3l1|chr1:58465008-58465507	0.0539526097927389	.	.
chr1	58445384	58445883	chr1	58465008	58465507	Ppil3|chr1:58465008-58465507	0.0539526097927389	.	.
chr1	58445384	58445883	chr1	58534402	58534901	Nif3l1|chr1:58534402-58534901	0.101541614318121	.	.
chr1	58445384	58445883	chr1	58534402	58534901	Ppil3|chr1:58534402-58534901	0.101541614318121	.	.
chr1	58445384	58445883	chr1	58621956	58622455	Nif3l1|chr1:58621956-58622455	0.28300210187108	.	.
chr1	58445384	58445883	chr1	58621956	58622455	Ppil3|chr1:58621956-58622455	0.28300210187108	.	.
chr1	58445384	58445883	chr1	58622546	58623045	Nif3l1|chr1:58622546-58623045	0.0846344357636951	.	.
chr1	58445384	58445883	chr1	58622546	58623045	Ppil3|chr1:58622546-58623045	0.0846344357636951	.	.
chr1	58445384	58445883	chr1	58652543	58653042	Nif3l1|chr1:58652543-58653042	0.153710092881671	.	.
chr1	58445384	58445883	chr1	58652543	58653042	Ppil3|chr1:58652543-58653042	0.153710092881671	.	.
chr1	58445384	58445883	chr1	58736868	58737367	Nif3l1|chr1:58736868-58737367	0.107452992855236	.	.
chr1	58445384	58445883	chr1	58736868	58737367	Ppil3|chr1:58736868-58737367	0.107452992855236	.	.
chr1	58445384	58445883	chr1	58739453	58739952	Nif3l1|chr1:58739453-58739952	0.224905100873934	.	.
chr1	58445384	58445883	chr1	58739453	58739952	Ppil3|chr1:58739453-58739952	0.224905100873934	.	.
chr1	58504734	58505233	chr1	58415452	58415951	Gm15834|chr1:58415452-58415951	0.11909979377082	.	.
chr1	58504734	58505233	chr1	58415452	58415951	Orc2|chr1:58415452-58415951	0.11909979377082	.	.
chr1	58504734	58505233	chr1	58422814	58423313	Gm15834|chr1:58422814-58423313	0.127241104496321	.	.
chr1	58504734	58505233	chr1	58422814	58423313	Orc2|chr1:58422814-58423313	0.127241104496321	.	.
chr1	58504734	58505233	chr1	58465008	58465507	Gm15834|chr1:58465008-58465507	0.146900117954585	.	.
chr1	58504734	58505233	chr1	58465008	58465507	Orc2|chr1:58465008-58465507	0.146900117954585	.	.
chr1	58504734	58505233	chr1	58465509	58466008	Gm15834|chr1:58465509-58466008	0.101931551922314	.	.
chr1	58504734	58505233	chr1	58465509	58466008	Orc2|chr1:58465509-58466008	0.101931551922314	.	.
chr1	58504734	58505233	chr1	58621956	58622455	Gm15834|chr1:58621956-58622455	0.154901233292931	.	.
chr1	58504734	58505233	chr1	58621956	58622455	Orc2|chr1:58621956-58622455	0.154901233292931	.	.
chr1	58504734	58505233	chr1	58736868	58737367	Gm15834|chr1:58736868-58737367	0.225345528152237	.	.
chr1	58504734	58505233	chr1	58736868	58737367	Orc2|chr1:58736868-58737367	0.225345528152237	.	.
chr1	58504734	58505233	chr1	58739453	58739952	Gm15834|chr1:58739453-58739952	0.0588579840846758	.	.
chr1	58504734	58505233	chr1	58739453	58739952	Orc2|chr1:58739453-58739952	0.0588579840846758	.	.
chr1	58504734	58505233	chr1	58936737	58937236	Gm15834|chr1:58936737-58937236	0.0712938031072025	.	.
chr1	58504734	58505233	chr1	58936737	58937236	Orc2|chr1:58936737-58937236	0.0712938031072025	.	.
chr1	58585324	58585823	chr1	58422814	58423313	Fam126b|chr1:58422814-58423313	0.0641339287672569	.	.
chr1	58585324	58585823	chr1	58422814	58423313	Fam126b|chr1:58422814-58423313	0.064133928767257	.	.
chr1	58585324	58585823	chr1	58422814	58423313	Ndufb3|chr1:58422814-58423313	0.0641339287672569	.	.
chr1	58585324	58585823	chr1	58422814	58423313	Ndufb3|chr1:58422814-58423313	0.064133928767257	.	.
chr1	58585324	58585823	chr1	58617773	58618272	Fam126b|chr1:58617773-58618272	0.0640406149118934	.	.
chr1	58585324	58585823	chr1	58617773	58618272	Ndufb3|chr1:58617773-58618272	0.0640406149118934	.	.
chr1	58585324	58585823	chr1	58618279	58618778	Fam126b|chr1:58618279-58618778	0.123879857003504	.	.
chr1	58585324	58585823	chr1	58618279	58618778	Ndufb3|chr1:58618279-58618778	0.123879857003504	.	.
chr1	58585324	58585823	chr1	58652543	58653042	Fam126b|chr1:58652543-58653042	0.0707484702879849	.	.
chr1	58585324	58585823	chr1	58652543	58653042	Ndufb3|chr1:58652543-58653042	0.0707484702879849	.	.
chr1	58585324	58585823	chr1	58897489	58897988	Fam126b|chr1:58897489-58897988	0.0883954312782865	.	.
chr1	58585324	58585823	chr1	58897489	58897988	Ndufb3|chr1:58897489-58897988	0.0883954312782865	.	.
chr1	58586034	58586533	chr1	58280426	58280925	Fam126b|chr1:58280426-58280925	0.117244989755461	.	.
chr1	58586034	58586533	chr1	58280426	58280925	Ndufb3|chr1:58280426-58280925	0.117244989755461	.	.
chr1	58586034	58586533	chr1	58288015	58288514	Fam126b|chr1:58288015-58288514	0.0532701078237654	.	.
chr1	58586034	58586533	chr1	58288015	58288514	Ndufb3|chr1:58288015-58288514	0.0532701078237654	.	.
chr1	58586034	58586533	chr1	58415452	58415951	Fam126b|chr1:58415452-58415951	0.158955050079599	.	.
chr1	58586034	58586533	chr1	58415452	58415951	Ndufb3|chr1:58415452-58415951	0.158955050079599	.	.
chr1	58586034	58586533	chr1	58416002	58416501	Fam126b|chr1:58416002-58416501	0.103096283853903	.	.
chr1	58586034	58586533	chr1	58416002	58416501	Ndufb3|chr1:58416002-58416501	0.103096283853903	.	.
chr1	58586034	58586533	chr1	58422814	58423313	Fam126b|chr1:58422814-58423313	0.105267570234778	.	.
chr1	58586034	58586533	chr1	58422814	58423313	Ndufb3|chr1:58422814-58423313	0.105267570234778	.	.
chr1	58586034	58586533	chr1	58457735	58458234	Fam126b|chr1:58457735-58458234	0.104843527386012	.	.
chr1	58586034	58586533	chr1	58457735	58458234	Ndufb3|chr1:58457735-58458234	0.104843527386012	.	.
chr1	58586034	58586533	chr1	58534402	58534901	Fam126b|chr1:58534402-58534901	0.105019401508891	.	.
chr1	58586034	58586533	chr1	58534402	58534901	Ndufb3|chr1:58534402-58534901	0.105019401508891	.	.
chr1	58586034	58586533	chr1	58617773	58618272	Fam126b|chr1:58617773-58618272	0.10927048641317	.	.
chr1	58586034	58586533	chr1	58617773	58618272	Ndufb3|chr1:58617773-58618272	0.10927048641317	.	.
chr1	58586034	58586533	chr1	58621956	58622455	Fam126b|chr1:58621956-58622455	0.0602090411287615	.	.
chr1	58586034	58586533	chr1	58621956	58622455	Ndufb3|chr1:58621956-58622455	0.0602090411287615	.	.
chr1	58586034	58586533	chr1	58767430	58767929	Fam126b|chr1:58767430-58767929	0.0547548833859734	.	.
chr1	58586034	58586533	chr1	58767430	58767929	Ndufb3|chr1:58767430-58767929	0.0547548833859734	.	.
chr1	58586034	58586533	chr1	58924819	58925318	Fam126b|chr1:58924819-58925318	0.0721385867296493	.	.
chr1	58586034	58586533	chr1	58924819	58925318	Ndufb3|chr1:58924819-58925318	0.0721385867296493	.	.
chr1	58586552	58587051	chr1	58279229	58279728	Fam126b|chr1:58279229-58279728	0.114761894918332	.	.
chr1	58586552	58587051	chr1	58279229	58279728	Ndufb3|chr1:58279229-58279728	0.114761894918332	.	.
chr1	58586552	58587051	chr1	58280426	58280925	Fam126b|chr1:58280426-58280925	0.0892998087777845	.	.
chr1	58586552	58587051	chr1	58280426	58280925	Ndufb3|chr1:58280426-58280925	0.0892998087777845	.	.
chr1	58586552	58587051	chr1	58415452	58415951	Fam126b|chr1:58415452-58415951	0.0606307769930067	.	.
chr1	58586552	58587051	chr1	58415452	58415951	Ndufb3|chr1:58415452-58415951	0.0606307769930067	.	.
chr1	58586552	58587051	chr1	58422814	58423313	Fam126b|chr1:58422814-58423313	0.0567706524461727	.	.
chr1	58586552	58587051	chr1	58422814	58423313	Ndufb3|chr1:58422814-58423313	0.0567706524461727	.	.
chr1	58586552	58587051	chr1	58457735	58458234	Fam126b|chr1:58457735-58458234	0.0964029712276052	.	.
chr1	58586552	58587051	chr1	58457735	58458234	Ndufb3|chr1:58457735-58458234	0.0964029712276052	.	.
chr1	58586552	58587051	chr1	58465509	58466008	Fam126b|chr1:58465509-58466008	0.0806385597195974	.	.
chr1	58586552	58587051	chr1	58465509	58466008	Ndufb3|chr1:58465509-58466008	0.0806385597195974	.	.
chr1	58586552	58587051	chr1	58534402	58534901	Fam126b|chr1:58534402-58534901	0.0829478311218212	.	.
chr1	58586552	58587051	chr1	58534402	58534901	Ndufb3|chr1:58534402-58534901	0.0829478311218212	.	.
chr1	58586552	58587051	chr1	58617773	58618272	Fam126b|chr1:58617773-58618272	0.181326095235019	.	.
chr1	58586552	58587051	chr1	58617773	58618272	Ndufb3|chr1:58617773-58618272	0.181326095235019	.	.
chr1	58586552	58587051	chr1	58618279	58618778	Fam126b|chr1:58618279-58618778	0.0544336366222475	.	.
chr1	58586552	58587051	chr1	58618279	58618778	Ndufb3|chr1:58618279-58618778	0.0544336366222475	.	.
chr1	58586552	58587051	chr1	58621956	58622455	Fam126b|chr1:58621956-58622455	0.116480375786458	.	.
chr1	58586552	58587051	chr1	58621956	58622455	Ndufb3|chr1:58621956-58622455	0.116480375786458	.	.
chr1	58586552	58587051	chr1	58767430	58767929	Fam126b|chr1:58767430-58767929	0.173869308993774	.	.
chr1	58586552	58587051	chr1	58767430	58767929	Ndufb3|chr1:58767430-58767929	0.173869308993774	.	.
chr1	58710970	58711469	chr1	58540035	58540534	Cflar|chr1:58540035-58540534	0.082989470859386	.	.
chr1	58710970	58711469	chr1	58712890	58713389	Cflar|chr1:58712890-58713389	0.0638807937885632	.	.
chr1	58711489	58711988	chr1	58359437	58359936	Cflar|chr1:58359437-58359936	0.092676651663226	.	.
chr1	58711489	58711988	chr1	58540035	58540534	Cflar|chr1:58540035-58540534	0.0555434555547797	.	.
chr1	58711489	58711988	chr1	58618279	58618778	Cflar|chr1:58618279-58618778	0.0729913511892922	.	.
chr1	58711489	58711988	chr1	58739453	58739952	Cflar|chr1:58739453-58739952	0.16650365494687	.	.
chr1	58711489	58711988	chr1	58742437	58742936	Cflar|chr1:58742437-58742936	0.0963017541679618	.	.
chr1	58972763	58973262	chr1	58614393	58614892	Stradb|chr1:58614393-58614892	0.0546086670846139	.	.
chr1	58972763	58973262	chr1	58614393	58614892	Trak2|chr1:58614393-58614892	0.0546086670846139	.	.
chr1	58972763	58973262	chr1	58617236	58617735	Stradb|chr1:58617236-58617735	0.124798366134906	.	.
chr1	58972763	58973262	chr1	58617236	58617735	Trak2|chr1:58617236-58617735	0.124798366134906	.	.
chr1	58972763	58973262	chr1	58617773	58618272	Stradb|chr1:58617773-58618272	0.104813594650339	.	.
chr1	58972763	58973262	chr1	58617773	58618272	Trak2|chr1:58617773-58618272	0.104813594650339	.	.
chr1	58972763	58973262	chr1	58618279	58618778	Stradb|chr1:58618279-58618778	0.0554260863293787	.	.
chr1	58972763	58973262	chr1	58618279	58618778	Trak2|chr1:58618279-58618778	0.0554260863293787	.	.
chr1	58972763	58973262	chr1	58652543	58653042	Stradb|chr1:58652543-58653042	0.0593481876501021	.	.
chr1	58972763	58973262	chr1	58652543	58653042	Trak2|chr1:58652543-58653042	0.0593481876501021	.	.
chr1	58972763	58973262	chr1	58712342	58712841	Stradb|chr1:58712342-58712841	0.210508350380428	.	.
chr1	58972763	58973262	chr1	58712342	58712841	Trak2|chr1:58712342-58712841	0.210508350380428	.	.
chr1	58972763	58973262	chr1	58712890	58713389	Stradb|chr1:58712890-58713389	0.0577779935482781	.	.
chr1	58972763	58973262	chr1	58712890	58713389	Trak2|chr1:58712890-58713389	0.0577779935482781	.	.
chr1	58972763	58973262	chr1	58742437	58742936	Stradb|chr1:58742437-58742936	0.0584079061608942	.	.
chr1	58972763	58973262	chr1	58742437	58742936	Trak2|chr1:58742437-58742936	0.0584079061608942	.	.
chr1	58972763	58973262	chr1	58766732	58767231	Stradb|chr1:58766732-58767231	0.16493861563098	.	.
chr1	58972763	58973262	chr1	58766732	58767231	Trak2|chr1:58766732-58767231	0.16493861563098	.	.
chr1	58972763	58973262	chr1	58770010	58770509	Stradb|chr1:58770010-58770509	0.117651162348914	.	.
chr1	58972763	58973262	chr1	58770010	58770509	Trak2|chr1:58770010-58770509	0.117651162348914	.	.
chr1	58972763	58973262	chr1	58909565	58910064	Stradb|chr1:58909565-58910064	0.132090635217566	.	.
chr1	58972763	58973262	chr1	58909565	58910064	Trak2|chr1:58909565-58910064	0.132090635217566	.	.
chr1	58972763	58973262	chr1	58985170	58985669	Stradb|chr1:58985170-58985669	0.0913069132563008	.	.
chr1	58972763	58973262	chr1	58985170	58985669	Trak2|chr1:58985170-58985669	0.0913069132563008	.	.
chr1	58972763	58973262	chr1	58993707	58994206	Stradb|chr1:58993707-58994206	0.0959189823901634	.	.
chr1	58972763	58973262	chr1	58993707	58994206	Trak2|chr1:58993707-58994206	0.0959189823901634	.	.
chr1	58972763	58973262	chr1	59215359	59215858	Stradb|chr1:59215359-59215858	0.0776173831337615	.	.
chr1	58972763	58973262	chr1	59215359	59215858	Trak2|chr1:59215359-59215858	0.0776173831337615	.	.
chr1	58973284	58973783	chr1	58568637	58569136	Stradb|chr1:58568637-58569136	0.0599491011757647	.	.
chr1	58973284	58973783	chr1	58568637	58569136	Trak2|chr1:58568637-58569136	0.0599491011757647	.	.
chr1	58973284	58973783	chr1	58614393	58614892	Stradb|chr1:58614393-58614892	0.0682494084550027	.	.
chr1	58973284	58973783	chr1	58614393	58614892	Trak2|chr1:58614393-58614892	0.0682494084550027	.	.
chr1	58973284	58973783	chr1	58621956	58622455	Stradb|chr1:58621956-58622455	0.0778881447094514	.	.
chr1	58973284	58973783	chr1	58621956	58622455	Stradb|chr1:58621956-58622455	0.0778881447094515	.	.
chr1	58973284	58973783	chr1	58621956	58622455	Trak2|chr1:58621956-58622455	0.0778881447094514	.	.
chr1	58973284	58973783	chr1	58621956	58622455	Trak2|chr1:58621956-58622455	0.0778881447094515	.	.
chr1	58973284	58973783	chr1	58622546	58623045	Stradb|chr1:58622546-58623045	0.10587476860121	.	.
chr1	58973284	58973783	chr1	58622546	58623045	Trak2|chr1:58622546-58623045	0.10587476860121	.	.
chr1	58973284	58973783	chr1	58739453	58739952	Stradb|chr1:58739453-58739952	0.0820763485814689	.	.
chr1	58973284	58973783	chr1	58739453	58739952	Trak2|chr1:58739453-58739952	0.0820763485814689	.	.
chr1	58973284	58973783	chr1	59187741	59188240	Stradb|chr1:59187741-59188240	0.130552434370771	.	.
chr1	58973284	58973783	chr1	59187741	59188240	Trak2|chr1:59187741-59188240	0.130552434370771	.	.
chr1	58973284	58973783	chr1	59215359	59215858	Stradb|chr1:59215359-59215858	0.119718988376314	.	.
chr1	58973284	58973783	chr1	59215359	59215858	Trak2|chr1:59215359-59215858	0.119718988376314	.	.
chr1	58973284	58973783	chr1	59215916	59216415	Stradb|chr1:59215916-59216415	0.101610136036103	.	.
chr1	58973284	58973783	chr1	59215916	59216415	Trak2|chr1:59215916-59216415	0.101610136036103	.	.
chr1	58973886	58974385	chr1	58652543	58653042	Stradb|chr1:58652543-58653042	0.0672348083300743	.	.
chr1	58973886	58974385	chr1	58652543	58653042	Trak2|chr1:58652543-58653042	0.0672348083300743	.	.
chr1	58973886	58974385	chr1	58767430	58767929	Stradb|chr1:58767430-58767929	0.0683967881662779	.	.
chr1	58973886	58974385	chr1	58767430	58767929	Trak2|chr1:58767430-58767929	0.0683967881662779	.	.
chr1	58973886	58974385	chr1	58909565	58910064	Stradb|chr1:58909565-58910064	0.0751742559732098	.	.
chr1	58973886	58974385	chr1	58909565	58910064	Trak2|chr1:58909565-58910064	0.0751742559732098	.	.
chr1	58973886	58974385	chr1	58924819	58925318	Stradb|chr1:58924819-58925318	0.0918451067569073	.	.
chr1	58973886	58974385	chr1	58924819	58925318	Trak2|chr1:58924819-58925318	0.0918451067569073	.	.
chr1	58973886	58974385	chr1	58937261	58937760	Stradb|chr1:58937261-58937760	0.0822399783923798	.	.
chr1	58973886	58974385	chr1	58937261	58937760	Trak2|chr1:58937261-58937760	0.0822399783923798	.	.
chr1	58973886	58974385	chr1	58959005	58959504	Stradb|chr1:58959005-58959504	0.182729671578101	.	.
chr1	58973886	58974385	chr1	58959005	58959504	Trak2|chr1:58959005-58959504	0.182729671578101	.	.
chr1	58973886	58974385	chr1	59215916	59216415	Stradb|chr1:59215916-59216415	0.0934413534594882	.	.
chr1	58973886	58974385	chr1	59215916	59216415	Trak2|chr1:59215916-59216415	0.0934413534594882	.	.
chr1	59119578	59120077	chr1	59172506	59173005	G730003C15Rik|chr1:59172506-59173005	0.135367199512228	.	.
chr1	59119578	59120077	chr1	59172506	59173005	Tmem237|chr1:59172506-59173005	0.135367199512228	.	.
chr1	59119578	59120077	chr1	59186905	59187404	G730003C15Rik|chr1:59186905-59187404	0.0875964249822729	.	.
chr1	59119578	59120077	chr1	59186905	59187404	Tmem237|chr1:59186905-59187404	0.0875964249822729	.	.
chr1	59120147	59120646	chr1	58766732	58767231	G730003C15Rik|chr1:58766732-58767231	0.0765026973815448	.	.
chr1	59120147	59120646	chr1	58766732	58767231	Tmem237|chr1:58766732-58767231	0.0765026973815448	.	.
chr1	59120147	59120646	chr1	58767430	58767929	G730003C15Rik|chr1:58767430-58767929	0.192088808299096	.	.
chr1	59120147	59120646	chr1	58767430	58767929	Tmem237|chr1:58767430-58767929	0.192088808299096	.	.
chr1	59120147	59120646	chr1	59202312	59202811	G730003C15Rik|chr1:59202312-59202811	0.0604169667438074	.	.
chr1	59120147	59120646	chr1	59202312	59202811	Tmem237|chr1:59202312-59202811	0.0604169667438074	.	.
chr1	59120147	59120646	chr1	59214714	59215213	G730003C15Rik|chr1:59214714-59215213	0.130961665256105	.	.
chr1	59120147	59120646	chr1	59214714	59215213	Tmem237|chr1:59214714-59215213	0.130961665256105	.	.
chr1	59120147	59120646	chr1	59215359	59215858	G730003C15Rik|chr1:59215359-59215858	0.0695845438302732	.	.
chr1	59120147	59120646	chr1	59215359	59215858	Tmem237|chr1:59215359-59215858	0.0695845438302732	.	.
chr1	59162883	59163382	chr1	58909565	58910064	Mpp4|chr1:58909565-58910064	0.151687877317648	.	.
chr1	59162883	59163382	chr1	58924819	58925318	Mpp4|chr1:58924819-58925318	0.0554487166903299	.	.
chr1	59162883	59163382	chr1	58924819	58925318	Mpp4|chr1:58924819-58925318	0.05544871669033	.	.
chr1	59162883	59163382	chr1	58985170	58985669	Mpp4|chr1:58985170-58985669	0.0678489761506809	.	.
chr1	59162883	59163382	chr1	59215359	59215858	Mpp4|chr1:59215359-59215858	0.0792171948518529	.	.
chr1	59163876	59164375	chr1	58909565	58910064	Mpp4|chr1:58909565-58910064	0.156983780989582	.	.
chr1	59237006	59237505	chr1	58924819	58925318	Als2|chr1:58924819-58925318	0.07749767574154	.	.
chr1	59237006	59237505	chr1	58936737	58937236	Als2|chr1:58936737-58937236	0.143328443887043	.	.
chr1	59237006	59237505	chr1	58937261	58937760	Als2|chr1:58937261-58937760	0.0643355821146316	.	.
chr1	59237895	59238394	chr1	58767430	58767929	Als2|chr1:58767430-58767929	0.133350846811851	.	.
chr1	59237895	59238394	chr1	59186905	59187404	Als2|chr1:59186905-59187404	0.0883749056336819	.	.
chr1	59237895	59238394	chr1	59202312	59202811	Als2|chr1:59202312-59202811	0.116011480909608	.	.
chr1	59762644	59763143	chr1	59788955	59789454	Bmpr2|chr1:59788955-59789454	0.0575056441747597	.	.
chr1	59762644	59763143	chr1	59792215	59792714	Bmpr2|chr1:59792215-59792714	0.0971662051371461	.	.
chr1	59762644	59763143	chr1	59883669	59884168	Bmpr2|chr1:59883669-59884168	0.0540596995712472	.	.
chr1	59762644	59763143	chr1	59926659	59927158	Bmpr2|chr1:59926659-59927158	0.0724933161735882	.	.
chr1	59762644	59763143	chr1	59927245	59927744	Bmpr2|chr1:59927245-59927744	0.085188289123515	.	.
chr1	59762644	59763143	chr1	60205046	60205545	Bmpr2|chr1:60205046-60205545	0.0655506582428078	.	.
chr1	59763159	59763658	chr1	59788955	59789454	Bmpr2|chr1:59788955-59789454	0.131839353082551	.	.
chr1	59763159	59763658	chr1	59792215	59792714	Bmpr2|chr1:59792215-59792714	0.0690805374592776	.	.
chr1	59763159	59763658	chr1	60031734	60032233	Bmpr2|chr1:60031734-60032233	0.0941794550526018	.	.
chr1	59763681	59764180	chr1	59883669	59884168	Bmpr2|chr1:59883669-59884168	0.0913232520083536	.	.
chr1	59912662	59913161	chr1	59792215	59792714	Fam117b|chr1:59792215-59792714	0.0564037411847377	.	.
chr1	59912662	59913161	chr1	59833669	59834168	Fam117b|chr1:59833669-59834168	0.0860284741719377	.	.
chr1	59912662	59913161	chr1	59883669	59884168	Fam117b|chr1:59883669-59884168	0.0661932314184024	.	.
chr1	59912662	59913161	chr1	59935062	59935561	Fam117b|chr1:59935062-59935561	0.0819291335404167	.	.
chr1	59912662	59913161	chr1	59967234	59967733	Fam117b|chr1:59967234-59967733	0.0779777367301615	.	.
chr1	59912662	59913161	chr1	60034986	60035485	Fam117b|chr1:60034986-60035485	0.0865900300042898	.	.
chr1	59912662	59913161	chr1	60158400	60158899	Fam117b|chr1:60158400-60158899	0.0687271717113274	.	.
chr1	59912662	59913161	chr1	60205046	60205545	Fam117b|chr1:60205046-60205545	0.0740822100528719	.	.
chr1	59913211	59913710	chr1	59883669	59884168	Fam117b|chr1:59883669-59884168	0.124049532169696	.	.
chr1	59913211	59913710	chr1	59935062	59935561	Fam117b|chr1:59935062-59935561	0.0820281432468323	.	.
chr1	59913211	59913710	chr1	60016294	60016793	Fam117b|chr1:60016294-60016793	0.0537257439470753	.	.
chr1	59913211	59913710	chr1	60205046	60205545	Fam117b|chr1:60205046-60205545	0.101023236362381	.	.
chr1	60042424	60042923	chr1	59804714	59805213	Ica1l|chr1:59804714-59805213	0.0672101938690423	.	.
chr1	60042424	60042923	chr1	59926659	59927158	Ica1l|chr1:59926659-59927158	0.0586164504588031	.	.
chr1	60042424	60042923	chr1	59935062	59935561	Ica1l|chr1:59935062-59935561	0.0595590598380919	.	.
chr1	60042424	60042923	chr1	59967234	59967733	Ica1l|chr1:59967234-59967733	0.0732469459207373	.	.
chr1	60042424	60042923	chr1	59990664	59991163	Ica1l|chr1:59990664-59991163	0.0687645098309704	.	.
chr1	60042424	60042923	chr1	59990664	59991163	Ica1l|chr1:59990664-59991163	0.0687645098309705	.	.
chr1	60042424	60042923	chr1	60000360	60000859	Ica1l|chr1:60000360-60000859	0.0902222798683514	.	.
chr1	60042424	60042923	chr1	60031734	60032233	Ica1l|chr1:60031734-60032233	0.128303954837063	.	.
chr1	60042935	60043434	chr1	59792215	59792714	Ica1l|chr1:59792215-59792714	0.0726833273185276	.	.
chr1	60042935	60043434	chr1	60017811	60018310	Ica1l|chr1:60017811-60018310	0.0582668162929513	.	.
chr1	60042935	60043434	chr1	60018728	60019227	Ica1l|chr1:60018728-60019227	0.0660574173103423	.	.
chr1	60042935	60043434	chr1	60034986	60035485	Ica1l|chr1:60034986-60035485	0.0570189258078083	.	.
chr1	60097393	60097892	chr1	59788955	59789454	Carf|chr1:59788955-59789454	0.129962080820035	.	.
chr1	60097393	60097892	chr1	59792215	59792714	Carf|chr1:59792215-59792714	0.107745321244211	.	.
chr1	60097393	60097892	chr1	60018728	60019227	Carf|chr1:60018728-60019227	0.104031211539753	.	.
chr1	60097393	60097892	chr1	60428273	60428772	Carf|chr1:60428273-60428772	0.0990186306850661	.	.
chr1	60097393	60097892	chr1	60450149	60450648	Carf|chr1:60450149-60450648	0.0883507667649092	.	.
chr1	60097393	60097892	chr1	60488668	60489167	Carf|chr1:60488668-60489167	0.0651774319934721	.	.
chr1	60097393	60097892	chr1	60489274	60489773	Carf|chr1:60489274-60489773	0.0766916826845801	.	.
chr1	60097980	60098479	chr1	59883669	59884168	Carf|chr1:59883669-59884168	0.112576313592785	.	.
chr1	60097980	60098479	chr1	59883669	59884168	Wdr12|chr1:59883669-59884168	0.112576313592785	.	.
chr1	60097980	60098479	chr1	59886825	59887324	Carf|chr1:59886825-59887324	0.0756851868371446	.	.
chr1	60097980	60098479	chr1	59886825	59887324	Wdr12|chr1:59886825-59887324	0.0756851868371446	.	.
chr1	60097980	60098479	chr1	59967234	59967733	Carf|chr1:59967234-59967733	0.065459550846554	.	.
chr1	60097980	60098479	chr1	59967234	59967733	Wdr12|chr1:59967234-59967733	0.065459550846554	.	.
chr1	60097980	60098479	chr1	60034986	60035485	Carf|chr1:60034986-60035485	0.0940481194385715	.	.
chr1	60097980	60098479	chr1	60034986	60035485	Wdr12|chr1:60034986-60035485	0.0940481194385715	.	.
chr1	60097980	60098479	chr1	60205046	60205545	Carf|chr1:60205046-60205545	0.0977151677027708	.	.
chr1	60097980	60098479	chr1	60205046	60205545	Carf|chr1:60205046-60205545	0.0977151677027709	.	.
chr1	60097980	60098479	chr1	60205046	60205545	Wdr12|chr1:60205046-60205545	0.0977151677027708	.	.
chr1	60097980	60098479	chr1	60205046	60205545	Wdr12|chr1:60205046-60205545	0.0977151677027709	.	.
chr1	60097980	60098479	chr1	60308710	60309209	Carf|chr1:60308710-60309209	0.109872753900666	.	.
chr1	60097980	60098479	chr1	60308710	60309209	Wdr12|chr1:60308710-60309209	0.109872753900666	.	.
chr1	60097980	60098479	chr1	60381871	60382370	Carf|chr1:60381871-60382370	0.107724206419598	.	.
chr1	60097980	60098479	chr1	60381871	60382370	Wdr12|chr1:60381871-60382370	0.107724206419598	.	.
chr1	60097980	60098479	chr1	60410443	60410942	Carf|chr1:60410443-60410942	0.0804231756982263	.	.
chr1	60097980	60098479	chr1	60410443	60410942	Wdr12|chr1:60410443-60410942	0.0804231756982263	.	.
chr1	60097980	60098479	chr1	60416718	60417217	Carf|chr1:60416718-60417217	0.0860640461065389	.	.
chr1	60097980	60098479	chr1	60416718	60417217	Wdr12|chr1:60416718-60417217	0.0860640461065389	.	.
chr1	60097980	60098479	chr1	60447042	60447541	Carf|chr1:60447042-60447541	0.0629618067733018	.	.
chr1	60097980	60098479	chr1	60447042	60447541	Wdr12|chr1:60447042-60447541	0.0629618067733018	.	.
chr1	60097980	60098479	chr1	60469405	60469904	Carf|chr1:60469405-60469904	0.0631751184873523	.	.
chr1	60097980	60098479	chr1	60469405	60469904	Wdr12|chr1:60469405-60469904	0.0631751184873523	.	.
chr1	60097980	60098479	chr1	60489274	60489773	Carf|chr1:60489274-60489773	0.0648822607982397	.	.
chr1	60097980	60098479	chr1	60489274	60489773	Wdr12|chr1:60489274-60489773	0.0648822607982397	.	.
chr1	60098487	60098986	chr1	59781042	59781541	Carf|chr1:59781042-59781541	0.0919912024029317	.	.
chr1	60098487	60098986	chr1	59781042	59781541	Carf|chr1:59781042-59781541	0.0919912024029318	.	.
chr1	60098487	60098986	chr1	59781042	59781541	Wdr12|chr1:59781042-59781541	0.0919912024029317	.	.
chr1	60098487	60098986	chr1	59781042	59781541	Wdr12|chr1:59781042-59781541	0.0919912024029318	.	.
chr1	60098487	60098986	chr1	59788955	59789454	Carf|chr1:59788955-59789454	0.186462480615377	.	.
chr1	60098487	60098986	chr1	59788955	59789454	Wdr12|chr1:59788955-59789454	0.186462480615377	.	.
chr1	60098487	60098986	chr1	59883669	59884168	Carf|chr1:59883669-59884168	0.0755935609143421	.	.
chr1	60098487	60098986	chr1	59883669	59884168	Wdr12|chr1:59883669-59884168	0.0755935609143421	.	.
chr1	60098487	60098986	chr1	59886825	59887324	Carf|chr1:59886825-59887324	0.136812798612003	.	.
chr1	60098487	60098986	chr1	59886825	59887324	Wdr12|chr1:59886825-59887324	0.136812798612003	.	.
chr1	60098487	60098986	chr1	59927245	59927744	Carf|chr1:59927245-59927744	0.075765989367516	.	.
chr1	60098487	60098986	chr1	59927245	59927744	Wdr12|chr1:59927245-59927744	0.075765989367516	.	.
chr1	60098487	60098986	chr1	59935062	59935561	Carf|chr1:59935062-59935561	0.131378459758194	.	.
chr1	60098487	60098986	chr1	59935062	59935561	Wdr12|chr1:59935062-59935561	0.131378459758194	.	.
chr1	60098487	60098986	chr1	60031734	60032233	Carf|chr1:60031734-60032233	0.0634059185158667	.	.
chr1	60098487	60098986	chr1	60031734	60032233	Wdr12|chr1:60031734-60032233	0.0634059185158667	.	.
chr1	60098487	60098986	chr1	60410443	60410942	Carf|chr1:60410443-60410942	0.0822647718293373	.	.
chr1	60098487	60098986	chr1	60410443	60410942	Wdr12|chr1:60410443-60410942	0.0822647718293373	.	.
chr1	60098487	60098986	chr1	60416718	60417217	Carf|chr1:60416718-60417217	0.0627963176682777	.	.
chr1	60098487	60098986	chr1	60416718	60417217	Wdr12|chr1:60416718-60417217	0.0627963176682777	.	.
chr1	60098487	60098986	chr1	60481516	60482015	Carf|chr1:60481516-60482015	0.0540532702096719	.	.
chr1	60098487	60098986	chr1	60481516	60482015	Wdr12|chr1:60481516-60482015	0.0540532702096719	.	.
chr1	60180257	60180756	chr1	59781042	59781541	Nbeal1|chr1:59781042-59781541	0.13386116315106	.	.
chr1	60180257	60180756	chr1	59826439	59826938	Nbeal1|chr1:59826439-59826938	0.14077687478722	.	.
chr1	60180257	60180756	chr1	59883669	59884168	Nbeal1|chr1:59883669-59884168	0.18478080103796	.	.
chr1	60180257	60180756	chr1	59990664	59991163	Nbeal1|chr1:59990664-59991163	0.0669356082192111	.	.
chr1	60180257	60180756	chr1	60017811	60018310	Nbeal1|chr1:60017811-60018310	0.0647897639906307	.	.
chr1	60180257	60180756	chr1	60158400	60158899	Nbeal1|chr1:60158400-60158899	0.0737095259670347	.	.
chr1	60180257	60180756	chr1	60381871	60382370	Nbeal1|chr1:60381871-60382370	0.0553781340741767	.	.
chr1	60180257	60180756	chr1	60410443	60410942	Nbeal1|chr1:60410443-60410942	0.131928060823339	.	.
chr1	60180257	60180756	chr1	60416718	60417217	Nbeal1|chr1:60416718-60417217	0.0639925954268021	.	.
chr1	60180257	60180756	chr1	60428793	60429292	Nbeal1|chr1:60428793-60429292	0.135940197955599	.	.
chr1	60180257	60180756	chr1	60488668	60489167	Nbeal1|chr1:60488668-60489167	0.0853078158090549	.	.
chr1	60180257	60180756	chr1	60489274	60489773	Nbeal1|chr1:60489274-60489773	0.1770063382612	.	.
chr1	60342754	60343253	chr1	60000360	60000859	Cyp20a1|chr1:60000360-60000859	0.0901094386780611	.	.
chr1	60342754	60343253	chr1	60017811	60018310	Cyp20a1|chr1:60017811-60018310	0.10407982503468	.	.
chr1	60342754	60343253	chr1	60469405	60469904	Cyp20a1|chr1:60469405-60469904	0.05488074784506	.	.
chr1	60343314	60343813	chr1	60034986	60035485	Cyp20a1|chr1:60034986-60035485	0.060470689822554	.	.
chr1	60343314	60343813	chr1	60416718	60417217	Cyp20a1|chr1:60416718-60417217	0.19701005035873	.	.
chr1	60343314	60343813	chr1	60423858	60424357	Cyp20a1|chr1:60423858-60424357	0.0785588043434514	.	.
chr1	60343314	60343813	chr1	60488668	60489167	Cyp20a1|chr1:60488668-60489167	0.0619136524153079	.	.
chr1	60409462	60409961	chr1	60034986	60035485	Abi2|chr1:60034986-60035485	0.138646337485507	.	.
chr1	60409462	60409961	chr1	60381871	60382370	Abi2|chr1:60381871-60382370	0.06763976592979	.	.
chr1	60409462	60409961	chr1	60410443	60410942	Abi2|chr1:60410443-60410942	0.102056056944452	.	.
chr1	60409462	60409961	chr1	60489858	60490357	Abi2|chr1:60489858-60490357	0.14024004364591	.	.
chr1	63113269	63113768	chr1	63055176	63055675	Ino80dos|chr1:63055176-63055675	0.0745605133786593	.	.
chr1	63113269	63113768	chr1	63065512	63066011	Ino80dos|chr1:63065512-63066011	0.149239997590974	.	.
chr1	63113269	63113768	chr1	63066043	63066542	Ino80dos|chr1:63066043-63066542	0.0951521570232108	.	.
chr1	63113269	63113768	chr1	63077297	63077796	Ino80dos|chr1:63077297-63077796	0.147025446752318	.	.
chr1	63113269	63113768	chr1	63088105	63088604	Ino80dos|chr1:63088105-63088604	0.180827728428288	.	.
chr1	63113269	63113768	chr1	63153005	63153504	Ino80dos|chr1:63153005-63153504	0.0829204353394534	.	.
chr1	63113269	63113768	chr1	63266036	63266535	Ino80dos|chr1:63266036-63266535	0.105378460060958	.	.
chr1	63114071	63114570	chr1	63055176	63055675	Ino80d|chr1:63055176-63055675	0.0586293066869292	.	.
chr1	63114071	63114570	chr1	63055677	63056176	Ino80d|chr1:63055677-63056176	0.129386895576038	.	.
chr1	63176509	63177008	chr1	63053990	63054489	Eef1b2|chr1:63053990-63054489	0.055520855247227	.	.
chr1	63176509	63177008	chr1	63053990	63054489	Ndufs1|chr1:63053990-63054489	0.055520855247227	.	.
chr1	63176509	63177008	chr1	63077297	63077796	Eef1b2|chr1:63077297-63077796	0.099442035055739	.	.
chr1	63176509	63177008	chr1	63077297	63077796	Ndufs1|chr1:63077297-63077796	0.099442035055739	.	.
chr1	63176509	63177008	chr1	63094945	63095444	Eef1b2|chr1:63094945-63095444	0.0675574810212589	.	.
chr1	63176509	63177008	chr1	63094945	63095444	Ndufs1|chr1:63094945-63095444	0.0675574810212589	.	.
chr1	63176509	63177008	chr1	63367905	63368404	Eef1b2|chr1:63367905-63368404	0.161058385457904	.	.
chr1	63176509	63177008	chr1	63367905	63368404	Ndufs1|chr1:63367905-63368404	0.161058385457904	.	.
chr1	63176509	63177008	chr1	63459865	63460364	Eef1b2|chr1:63459865-63460364	0.103143113293361	.	.
chr1	63176509	63177008	chr1	63459865	63460364	Ndufs1|chr1:63459865-63460364	0.103143113293361	.	.
chr1	63177053	63177552	chr1	63055176	63055675	Eef1b2|chr1:63055176-63055675	0.0751606561824004	.	.
chr1	63177053	63177552	chr1	63055176	63055675	Ndufs1|chr1:63055176-63055675	0.0751606561824004	.	.
chr1	63177053	63177552	chr1	63077297	63077796	Eef1b2|chr1:63077297-63077796	0.0623700514263735	.	.
chr1	63177053	63177552	chr1	63077297	63077796	Ndufs1|chr1:63077297-63077796	0.0623700514263735	.	.
chr1	63177053	63177552	chr1	63095489	63095988	Eef1b2|chr1:63095489-63095988	0.0791651201820427	.	.
chr1	63177053	63177552	chr1	63095489	63095988	Ndufs1|chr1:63095489-63095988	0.0791651201820427	.	.
chr1	63177053	63177552	chr1	63136272	63136771	Eef1b2|chr1:63136272-63136771	0.171573011480885	.	.
chr1	63177053	63177552	chr1	63136272	63136771	Ndufs1|chr1:63136272-63136771	0.171573011480885	.	.
chr1	63177053	63177552	chr1	63182179	63182678	Eef1b2|chr1:63182179-63182678	0.0683890084464392	.	.
chr1	63177053	63177552	chr1	63182179	63182678	Ndufs1|chr1:63182179-63182678	0.0683890084464392	.	.
chr1	63177053	63177552	chr1	63204363	63204862	Eef1b2|chr1:63204363-63204862	0.0867283313678877	.	.
chr1	63177053	63177552	chr1	63204363	63204862	Ndufs1|chr1:63204363-63204862	0.0867283313678877	.	.
chr1	63177053	63177552	chr1	63225807	63226306	Eef1b2|chr1:63225807-63226306	0.181918739674356	.	.
chr1	63177053	63177552	chr1	63225807	63226306	Ndufs1|chr1:63225807-63226306	0.181918739674356	.	.
chr1	63272985	63273484	chr1	63065512	63066011	Gm11608|chr1:63065512-63066011	0.0591894628248609	.	.
chr1	63272985	63273484	chr1	63065512	63066011	Zdbf2|chr1:63065512-63066011	0.0591894628248609	.	.
chr1	63272985	63273484	chr1	63066043	63066542	Gm11608|chr1:63066043-63066542	0.0710527316492675	.	.
chr1	63272985	63273484	chr1	63066043	63066542	Zdbf2|chr1:63066043-63066542	0.0710527316492675	.	.
chr1	63272985	63273484	chr1	63180992	63181491	Gm11608|chr1:63180992-63181491	0.15571679623349	.	.
chr1	63272985	63273484	chr1	63180992	63181491	Zdbf2|chr1:63180992-63181491	0.15571679623349	.	.
chr1	63272985	63273484	chr1	63532088	63532587	Gm11608|chr1:63532088-63532587	0.0996374723484775	.	.
chr1	63272985	63273484	chr1	63532088	63532587	Zdbf2|chr1:63532088-63532587	0.0996374723484775	.	.
chr1	63272985	63273484	chr1	63561663	63562162	Gm11608|chr1:63561663-63562162	0.0704357275903184	.	.
chr1	63272985	63273484	chr1	63561663	63562162	Zdbf2|chr1:63561663-63562162	0.0704357275903184	.	.
chr1	63272985	63273484	chr1	63567035	63567534	Gm11608|chr1:63567035-63567534	0.0867761508030962	.	.
chr1	63272985	63273484	chr1	63567035	63567534	Zdbf2|chr1:63567035-63567534	0.0867761508030962	.	.
chr1	63272985	63273484	chr1	63659557	63660056	Gm11608|chr1:63659557-63660056	0.0724512229758464	.	.
chr1	63272985	63273484	chr1	63659557	63660056	Zdbf2|chr1:63659557-63660056	0.0724512229758464	.	.
chr1	63273583	63274082	chr1	63053990	63054489	Gm11608|chr1:63053990-63054489	0.071259624678049	.	.
chr1	63273583	63274082	chr1	63053990	63054489	Zdbf2|chr1:63053990-63054489	0.071259624678049	.	.
chr1	63273583	63274082	chr1	63057134	63057633	Gm11608|chr1:63057134-63057633	0.119836826235961	.	.
chr1	63273583	63274082	chr1	63057134	63057633	Zdbf2|chr1:63057134-63057633	0.119836826235961	.	.
chr1	63273583	63274082	chr1	63274136	63274635	Gm11608|chr1:63274136-63274635	0.145370511703213	.	.
chr1	63273583	63274082	chr1	63274136	63274635	Zdbf2|chr1:63274136-63274635	0.145370511703213	.	.
chr1	63273583	63274082	chr1	63657966	63658465	Gm11608|chr1:63657966-63658465	0.101213551046706	.	.
chr1	63273583	63274082	chr1	63657966	63658465	Zdbf2|chr1:63657966-63658465	0.101213551046706	.	.
chr1	63445105	63445604	chr1	63049423	63049922	Adam23|chr1:63049423-63049922	0.0972575330196466	.	.
chr1	63445105	63445604	chr1	63055176	63055675	Adam23|chr1:63055176-63055675	0.0737772169874949	.	.
chr1	63445105	63445604	chr1	63055677	63056176	Adam23|chr1:63055677-63056176	0.0733656482691304	.	.
chr1	63445105	63445604	chr1	63095489	63095988	Adam23|chr1:63095489-63095988	0.070422922301185	.	.
chr1	63445105	63445604	chr1	63136272	63136771	Adam23|chr1:63136272-63136771	0.145123697465992	.	.
chr1	63445105	63445604	chr1	63182179	63182678	Adam23|chr1:63182179-63182678	0.106919671261885	.	.
chr1	63445105	63445604	chr1	63204363	63204862	Adam23|chr1:63204363-63204862	0.0908828816731189	.	.
chr1	63445105	63445604	chr1	63225807	63226306	Adam23|chr1:63225807-63226306	0.126660862096305	.	.
chr1	63445105	63445604	chr1	63256075	63256574	Adam23|chr1:63256075-63256574	0.0556910175286232	.	.
chr1	63445105	63445604	chr1	63266036	63266535	Adam23|chr1:63266036-63266535	0.0555864642253942	.	.
chr1	63445105	63445604	chr1	63274136	63274635	Adam23|chr1:63274136-63274635	0.0772791070041832	.	.
chr1	63445105	63445604	chr1	63293898	63294397	Adam23|chr1:63293898-63294397	0.0702178526827247	.	.
chr1	63445105	63445604	chr1	63573369	63573868	Adam23|chr1:63573369-63573868	0.060545877965539	.	.
chr1	63445671	63446170	chr1	63053990	63054489	Adam23|chr1:63053990-63054489	0.0607660899348586	.	.
chr1	63445671	63446170	chr1	63274136	63274635	Adam23|chr1:63274136-63274635	0.080647723752267	.	.
chr1	63445671	63446170	chr1	63490973	63491472	Adam23|chr1:63490973-63491472	0.153645324174738	.	.
chr1	63446419	63446918	chr1	63077297	63077796	Adam23|chr1:63077297-63077796	0.104892857067784	.	.
chr1	63446419	63446918	chr1	63239713	63240212	Adam23|chr1:63239713-63240212	0.064710128218353	.	.
chr1	63446419	63446918	chr1	63274136	63274635	Adam23|chr1:63274136-63274635	0.0940980281233419	.	.
chr1	63446419	63446918	chr1	63367905	63368404	Adam23|chr1:63367905-63368404	0.0611120780663575	.	.
chr1	63446419	63446918	chr1	63383004	63383503	Adam23|chr1:63383004-63383503	0.102488416790949	.	.
chr1	63446419	63446918	chr1	63459865	63460364	Adam23|chr1:63459865-63460364	0.10377987837821	.	.
chr1	63446419	63446918	chr1	63490973	63491472	Adam23|chr1:63490973-63491472	0.184196213441627	.	.
chr1	63446419	63446918	chr1	63532088	63532587	Adam23|chr1:63532088-63532587	0.129781428616841	.	.
chr1	63446419	63446918	chr1	63561663	63562162	Adam23|chr1:63561663-63562162	0.065739499374507	.	.
chr1	63729868	63730367	chr1	63256075	63256574	Fastkd2|chr1:63256075-63256574	0.118100906298536	.	.
chr1	63729868	63730367	chr1	63256075	63256574	Mdh1b|chr1:63256075-63256574	0.118100906298536	.	.
chr1	63729868	63730367	chr1	63573369	63573868	Fastkd2|chr1:63573369-63573868	0.0595425119130028	.	.
chr1	63729868	63730367	chr1	63573369	63573868	Mdh1b|chr1:63573369-63573868	0.0595425119130028	.	.
chr1	63730384	63730883	chr1	63252275	63252774	Fastkd2|chr1:63252275-63252774	0.108996330719651	.	.
chr1	63730384	63730883	chr1	63252275	63252774	Mdh1b|chr1:63252275-63252774	0.108996330719651	.	.
chr1	63730384	63730883	chr1	63256075	63256574	Fastkd2|chr1:63256075-63256574	0.119713934023444	.	.
chr1	63730384	63730883	chr1	63256075	63256574	Mdh1b|chr1:63256075-63256574	0.119713934023444	.	.
chr1	63730384	63730883	chr1	63266036	63266535	Fastkd2|chr1:63266036-63266535	0.0683133821206564	.	.
chr1	63730384	63730883	chr1	63266036	63266535	Mdh1b|chr1:63266036-63266535	0.0683133821206564	.	.
chr1	63730384	63730883	chr1	63368836	63369335	Fastkd2|chr1:63368836-63369335	0.0821281800070307	.	.
chr1	63730384	63730883	chr1	63368836	63369335	Mdh1b|chr1:63368836-63369335	0.0821281800070307	.	.
chr1	63730384	63730883	chr1	63459865	63460364	Fastkd2|chr1:63459865-63460364	0.0931007728769352	.	.
chr1	63730384	63730883	chr1	63459865	63460364	Mdh1b|chr1:63459865-63460364	0.0931007728769352	.	.
chr1	63730384	63730883	chr1	63657966	63658465	Fastkd2|chr1:63657966-63658465	0.0698894227406961	.	.
chr1	63730384	63730883	chr1	63657966	63658465	Mdh1b|chr1:63657966-63658465	0.0698894227406961	.	.
chr1	63730384	63730883	chr1	63659557	63660056	Fastkd2|chr1:63659557-63660056	0.0802904864950898	.	.
chr1	63730384	63730883	chr1	63659557	63660056	Mdh1b|chr1:63659557-63660056	0.0802904864950898	.	.
chr1	65122893	65123392	chr1	65111968	65112467	D630023F18Rik|chr1:65111968-65112467	0.100607532395977	.	.
chr1	65122893	65123392	chr1	65162227	65162726	D630023F18Rik|chr1:65162227-65162726	0.105975117107271	.	.
chr1	65122893	65123392	chr1	65179041	65179540	D630023F18Rik|chr1:65179041-65179540	0.0542811588365814	.	.
chr1	65122893	65123392	chr1	65179821	65180320	D630023F18Rik|chr1:65179821-65180320	0.0838643191221365	.	.
chr1	65122893	65123392	chr1	65311469	65311968	D630023F18Rik|chr1:65311469-65311968	0.104210706593931	.	.
chr1	65122893	65123392	chr1	65312053	65312552	D630023F18Rik|chr1:65312053-65312552	0.157010926772398	.	.
chr1	65122893	65123392	chr1	65452285	65452784	D630023F18Rik|chr1:65452285-65452784	0.164165158799015	.	.
chr1	65122893	65123392	chr1	65469161	65469660	D630023F18Rik|chr1:65469161-65469660	0.294857576801722	.	.
chr1	65282716	65283215	chr1	65046378	65046877	Pth2r|chr1:65046378-65046877	0.0645085229788293	.	.
chr1	65282716	65283215	chr1	65300788	65301287	Pth2r|chr1:65300788-65301287	0.0805011219065147	.	.
chr1	65282716	65283215	chr1	65544106	65544605	Pth2r|chr1:65544106-65544605	0.0596472892051846	.	.
chr1	65282716	65283215	chr1	65575538	65576037	Pth2r|chr1:65575538-65576037	0.0634460759072869	.	.
chr1	65282716	65283215	chr1	65652556	65653055	Pth2r|chr1:65652556-65653055	0.0566414438861678	.	.
chr1	65282716	65283215	chr1	65661457	65661956	Pth2r|chr1:65661457-65661956	0.169334554914898	.	.
chr1	65282716	65283215	chr1	65687075	65687574	Pth2r|chr1:65687075-65687574	0.0660734674521683	.	.
chr1	65282716	65283215	chr1	65687594	65688093	Pth2r|chr1:65687594-65688093	0.0592579662010433	.	.
chr1	65282716	65283215	chr1	65731335	65731834	Pth2r|chr1:65731335-65731834	0.0709461081391378	.	.
chr1	65927121	65927620	chr1	65596880	65597379	Crygf|chr1:65596880-65597379	0.0729857047501328	.	.
chr1	65927121	65927620	chr1	65648750	65649249	Crygf|chr1:65648750-65649249	0.0784108829662507	.	.
chr1	65927121	65927620	chr1	65731335	65731834	Crygf|chr1:65731335-65731834	0.0672898194300356	.	.
chr1	65927121	65927620	chr1	65873659	65874158	Crygf|chr1:65873659-65874158	0.0570514839474309	.	.
chr1	65927121	65927620	chr1	65927769	65928268	Crygf|chr1:65927769-65928268	0.462633210406506	.	.
chr1	65927121	65927620	chr1	65964841	65965340	Crygf|chr1:65964841-65965340	0.0641687265315133	.	.
chr1	66174880	66175379	chr1	66176631	66177130	Map2|chr1:66176631-66177130	0.0587752827445413	.	.
chr1	66174880	66175379	chr1	66199213	66199712	Map2|chr1:66199213-66199712	0.103365747342527	.	.
chr1	66174880	66175379	chr1	66221458	66221957	Map2|chr1:66221458-66221957	0.117209025595953	.	.
chr1	67038596	67039095	chr1	67049509	67050008	Lancl1|chr1:67049509-67050008	0.128327201256805	.	.
chr1	67038596	67039095	chr1	67113253	67113752	Lancl1|chr1:67113253-67113752	0.149477240856089	.	.
chr1	69107780	69108279	chr1	68933296	68933795	Erbb4|chr1:68933296-68933795	0.130981350212115	.	.
chr1	69107780	69108279	chr1	69436973	69437472	Erbb4|chr1:69436973-69437472	0.113268976575323	.	.
chr1	69108309	69108808	chr1	69165136	69165635	Erbb4|chr1:69165136-69165635	0.0622028539760406	.	.
chr1	69108309	69108808	chr1	69331656	69332155	Erbb4|chr1:69331656-69332155	0.07262895896173	.	.
chr1	69108309	69108808	chr1	69429562	69430061	Erbb4|chr1:69429562-69430061	0.0893435961727198	.	.
chr1	69440858	69441357	chr1	69535654	69536153	Gm28497|chr1:69535654-69536153	0.117318173481193	.	.
chr1	69440858	69441357	chr1	69591211	69591710	Gm28497|chr1:69591211-69591710	0.115149325108594	.	.
chr1	69440858	69441357	chr1	69715984	69716483	Gm28497|chr1:69715984-69716483	0.0595566186924343	.	.
chr1	69493236	69493735	chr1	69367548	69368047	Gm29113|chr1:69367548-69368047	0.0591638191624416	.	.
chr1	69493236	69493735	chr1	69436973	69437472	Gm29113|chr1:69436973-69437472	0.123313517143282	.	.
chr1	69687151	69687650	chr1	69436973	69437472	Ikzf2|chr1:69436973-69437472	0.0654233095919347	.	.
chr1	69687151	69687650	chr1	69548130	69548629	Ikzf2|chr1:69548130-69548629	0.0721116561079768	.	.
chr1	69687151	69687650	chr1	69591211	69591710	Ikzf2|chr1:69591211-69591710	0.0592475675734186	.	.
chr1	69687151	69687650	chr1	69853673	69854172	Ikzf2|chr1:69853673-69854172	0.134142091719132	.	.
chr1	69687982	69688481	chr1	69367548	69368047	Ikzf2|chr1:69367548-69368047	0.163260710608014	.	.
chr1	69687982	69688481	chr1	69429562	69430061	Ikzf2|chr1:69429562-69430061	0.0637410957454754	.	.
chr1	69687982	69688481	chr1	69519290	69519789	Ikzf2|chr1:69519290-69519789	0.100075539681935	.	.
chr1	69687982	69688481	chr1	69591211	69591710	Ikzf2|chr1:69591211-69591710	0.0689842526653083	.	.
chr1	69687982	69688481	chr1	69680992	69681491	Ikzf2|chr1:69680992-69681491	0.0609015635533461	.	.
chr1	69687982	69688481	chr1	69688924	69689423	Ikzf2|chr1:69688924-69689423	0.112437406868228	.	.
chr1	69687982	69688481	chr1	69853673	69854172	Ikzf2|chr1:69853673-69854172	0.153870829108077	.	.
chr1	70725497	70725996	chr1	70918177	70918676	Vwc2l|chr1:70918177-70918676	0.0626547856309417	.	.
chr1	70725497	70725996	chr1	70918177	70918676	Vwc2l|chr1:70918177-70918676	0.0626547856309418	.	.
chr1	71102248	71102747	chr1	70855800	70856299	Bard1|chr1:70855800-70856299	0.0659899191935442	.	.
chr1	71102248	71102747	chr1	70997536	70998035	Bard1|chr1:70997536-70998035	0.0911305417223245	.	.
chr1	71102248	71102747	chr1	71099891	71100390	Bard1|chr1:71099891-71100390	0.0757805856476858	.	.
chr1	71102248	71102747	chr1	71447479	71447978	Bard1|chr1:71447479-71447978	0.0693318294596192	.	.
chr1	71102248	71102747	chr1	71447479	71447978	Bard1|chr1:71447479-71447978	0.0693318294596193	.	.
chr1	71102861	71103360	chr1	70855800	70856299	Bard1|chr1:70855800-70856299	0.0808853214020186	.	.
chr1	71102861	71103360	chr1	70907277	70907776	Bard1|chr1:70907277-70907776	0.0871785486049191	.	.
chr1	71102861	71103360	chr1	70907778	70908277	Bard1|chr1:70907778-70908277	0.0857657861785	.	.
chr1	71102861	71103360	chr1	70997536	70998035	Bard1|chr1:70997536-70998035	0.0861878586707709	.	.
chr1	71102861	71103360	chr1	71018523	71019022	Bard1|chr1:71018523-71019022	0.0898887189506454	.	.
chr1	71556874	71557373	chr1	71289474	71289973	Atic|chr1:71289474-71289973	0.123019762889646	.	.
chr1	71556874	71557373	chr1	71418427	71418926	Atic|chr1:71418427-71418926	0.0673487137477785	.	.
chr1	71556874	71557373	chr1	71418427	71418926	Atic|chr1:71418427-71418926	0.0673487137477786	.	.
chr1	71556874	71557373	chr1	71447479	71447978	Atic|chr1:71447479-71447978	0.15358751750706	.	.
chr1	71556874	71557373	chr1	71614956	71615455	Atic|chr1:71614956-71615455	0.0725300475029148	.	.
chr1	71556874	71557373	chr1	71722408	71722907	Atic|chr1:71722408-71722907	0.177998411905419	.	.
chr1	71653027	71653526	chr1	71722408	71722907	Apol7d|chr1:71722408-71722907	0.129840365752439	.	.
chr1	71653027	71653526	chr1	71722408	71722907	Fn1|chr1:71722408-71722907	0.129840365752439	.	.
chr1	71653027	71653526	chr1	71801172	71801671	Apol7d|chr1:71801172-71801671	0.0784721610660807	.	.
chr1	71653027	71653526	chr1	71801172	71801671	Fn1|chr1:71801172-71801671	0.0784721610660807	.	.
chr1	71653027	71653526	chr1	71897619	71898118	Apol7d|chr1:71897619-71898118	0.058567740945184	.	.
chr1	71653027	71653526	chr1	71897619	71898118	Fn1|chr1:71897619-71898118	0.058567740945184	.	.
chr1	71653027	71653526	chr1	71898175	71898674	Apol7d|chr1:71898175-71898674	0.068172438805092	.	.
chr1	71653027	71653526	chr1	71898175	71898674	Apol7d|chr1:71898175-71898674	0.0681724388050921	.	.
chr1	71653027	71653526	chr1	71898175	71898674	Fn1|chr1:71898175-71898674	0.068172438805092	.	.
chr1	71653027	71653526	chr1	71898175	71898674	Fn1|chr1:71898175-71898674	0.0681724388050921	.	.
chr1	74284057	74284556	chr1	74257921	74258420	Aamp|chr1:74257921-74258420	0.0576090891731606	.	.
chr1	74284057	74284556	chr1	74257921	74258420	Pnkd|chr1:74257921-74258420	0.0576090891731606	.	.
chr1	74284057	74284556	chr1	74303434	74303933	Aamp|chr1:74303434-74303933	0.127139345743323	.	.
chr1	74284057	74284556	chr1	74303434	74303933	Pnkd|chr1:74303434-74303933	0.127139345743323	.	.
chr1	74284057	74284556	chr1	74303949	74304448	Aamp|chr1:74303949-74304448	0.0963417004346343	.	.
chr1	74284057	74284556	chr1	74303949	74304448	Pnkd|chr1:74303949-74304448	0.0963417004346343	.	.
chr1	74284057	74284556	chr1	74437955	74438454	Aamp|chr1:74437955-74438454	0.103254968871539	.	.
chr1	74284057	74284556	chr1	74437955	74438454	Pnkd|chr1:74437955-74438454	0.103254968871539	.	.
chr1	74284588	74285087	chr1	74303949	74304448	Aamp|chr1:74303949-74304448	0.126028709850258	.	.
chr1	74284588	74285087	chr1	74303949	74304448	Pnkd|chr1:74303949-74304448	0.126028709850258	.	.
chr1	74284588	74285087	chr1	74313260	74313759	Aamp|chr1:74313260-74313759	0.0641989615482309	.	.
chr1	74284588	74285087	chr1	74313260	74313759	Pnkd|chr1:74313260-74313759	0.0641989615482309	.	.
chr1	74284588	74285087	chr1	74332262	74332761	Aamp|chr1:74332262-74332761	0.182312911972582	.	.
chr1	74284588	74285087	chr1	74332262	74332761	Pnkd|chr1:74332262-74332761	0.182312911972582	.	.
chr1	74284588	74285087	chr1	74332815	74333314	Aamp|chr1:74332815-74333314	0.07247428820023	.	.
chr1	74284588	74285087	chr1	74332815	74333314	Pnkd|chr1:74332815-74333314	0.07247428820023	.	.
chr1	74284588	74285087	chr1	74386756	74387255	Aamp|chr1:74386756-74387255	0.192615586094237	.	.
chr1	74284588	74285087	chr1	74386756	74387255	Pnkd|chr1:74386756-74387255	0.192615586094237	.	.
chr1	74284588	74285087	chr1	74397348	74397847	Aamp|chr1:74397348-74397847	0.148948558990331	.	.
chr1	74284588	74285087	chr1	74397348	74397847	Aamp|chr1:74397348-74397847	0.148948558990332	.	.
chr1	74284588	74285087	chr1	74397348	74397847	Pnkd|chr1:74397348-74397847	0.148948558990331	.	.
chr1	74284588	74285087	chr1	74397348	74397847	Pnkd|chr1:74397348-74397847	0.148948558990332	.	.
chr1	74284588	74285087	chr1	74406292	74406791	Aamp|chr1:74406292-74406791	0.123132737102691	.	.
chr1	74284588	74285087	chr1	74406292	74406791	Pnkd|chr1:74406292-74406791	0.123132737102691	.	.
chr1	74284588	74285087	chr1	74415126	74415625	Aamp|chr1:74415126-74415625	0.193995608777846	.	.
chr1	74284588	74285087	chr1	74415126	74415625	Pnkd|chr1:74415126-74415625	0.193995608777846	.	.
chr1	74284588	74285087	chr1	74437955	74438454	Aamp|chr1:74437955-74438454	0.173650694307689	.	.
chr1	74284588	74285087	chr1	74437955	74438454	Pnkd|chr1:74437955-74438454	0.173650694307689	.	.
chr1	74284588	74285087	chr1	74438461	74438960	Aamp|chr1:74438461-74438960	0.0901723623280869	.	.
chr1	74284588	74285087	chr1	74438461	74438960	Pnkd|chr1:74438461-74438960	0.0901723623280869	.	.
chr1	74284588	74285087	chr1	74538638	74539137	Aamp|chr1:74538638-74539137	0.0802453270987415	.	.
chr1	74284588	74285087	chr1	74538638	74539137	Pnkd|chr1:74538638-74539137	0.0802453270987415	.	.
chr1	74295004	74295503	chr1	74271573	74272072	Gm29358|chr1:74271573-74272072	0.171592652347368	.	.
chr1	74295004	74295503	chr1	74332262	74332761	Gm29358|chr1:74332262-74332761	0.0708726344108465	.	.
chr1	74295004	74295503	chr1	74332815	74333314	Gm29358|chr1:74332815-74333314	0.0850161691196595	.	.
chr1	74295004	74295503	chr1	74340213	74340712	Gm29358|chr1:74340213-74340712	0.133799587567294	.	.
chr1	74295004	74295503	chr1	74352651	74353150	Gm29358|chr1:74352651-74353150	0.0910383775926198	.	.
chr1	74295004	74295503	chr1	74368126	74368625	Gm29358|chr1:74368126-74368625	0.134827773228073	.	.
chr1	74295004	74295503	chr1	74386756	74387255	Gm29358|chr1:74386756-74387255	0.12913384824929	.	.
chr1	74295004	74295503	chr1	74437955	74438454	Gm29358|chr1:74437955-74438454	0.114937080273216	.	.
chr1	74295004	74295503	chr1	74538638	74539137	Gm29358|chr1:74538638-74539137	0.065422497830749	.	.
chr1	74295004	74295503	chr1	74570093	74570592	Gm29358|chr1:74570093-74570592	0.0563441803440289	.	.
chr1	74295004	74295503	chr1	74672684	74673183	Gm29358|chr1:74672684-74673183	0.112352004961113	.	.
chr1	74295625	74296124	chr1	74271573	74272072	Gm29358|chr1:74271573-74272072	0.16781588292245	.	.
chr1	74295625	74296124	chr1	74276584	74277083	Gm29358|chr1:74276584-74277083	0.0611674824259033	.	.
chr1	74295625	74296124	chr1	74332262	74332761	Gm29358|chr1:74332262-74332761	0.0855452401750534	.	.
chr1	74295625	74296124	chr1	74332815	74333314	Gm29358|chr1:74332815-74333314	0.0885236984830977	.	.
chr1	74295625	74296124	chr1	74340213	74340712	Gm29358|chr1:74340213-74340712	0.19219749132894	.	.
chr1	74295625	74296124	chr1	74352651	74353150	Gm29358|chr1:74352651-74353150	0.23213455699862	.	.
chr1	74295625	74296124	chr1	74368126	74368625	Gm29358|chr1:74368126-74368625	0.174728696637765	.	.
chr1	74295625	74296124	chr1	74406292	74406791	Gm29358|chr1:74406292-74406791	0.0750977005533877	.	.
chr1	74295625	74296124	chr1	74570093	74570592	Gm29358|chr1:74570093-74570592	0.139660255699874	.	.
chr1	74295625	74296124	chr1	74672684	74673183	Gm29358|chr1:74672684-74673183	0.198686628743149	.	.
chr1	74361763	74362262	chr1	74313260	74313759	Catip|chr1:74313260-74313759	0.0921438591697298	.	.
chr1	74361763	74362262	chr1	74386756	74387255	Catip|chr1:74386756-74387255	0.144515711593323	.	.
chr1	74361763	74362262	chr1	74397909	74398408	Catip|chr1:74397909-74398408	0.0612382847415602	.	.
chr1	74361763	74362262	chr1	74406292	74406791	Catip|chr1:74406292-74406791	0.0675329622733573	.	.
chr1	74361763	74362262	chr1	74437955	74438454	Catip|chr1:74437955-74438454	0.159028052136219	.	.
chr1	74361763	74362262	chr1	74538638	74539137	Catip|chr1:74538638-74539137	0.0897952261256798	.	.
chr1	74361763	74362262	chr1	74694100	74694599	Catip|chr1:74694100-74694599	0.0771032263641288	.	.
chr1	74362302	74362801	chr1	74437955	74438454	Catip|chr1:74437955-74438454	0.0850432150211324	.	.
chr1	74391301	74391800	chr1	74257921	74258420	Ctdsp1|chr1:74257921-74258420	0.0960984226329848	.	.
chr1	74391301	74391800	chr1	74276584	74277083	Ctdsp1|chr1:74276584-74277083	0.0800022674127076	.	.
chr1	74391301	74391800	chr1	74332262	74332761	Ctdsp1|chr1:74332262-74332761	0.183393682236583	.	.
chr1	74391301	74391800	chr1	74332815	74333314	Ctdsp1|chr1:74332815-74333314	0.0988772761317311	.	.
chr1	74391301	74391800	chr1	74368126	74368625	Ctdsp1|chr1:74368126-74368625	0.0751278359763321	.	.
chr1	74391301	74391800	chr1	74386756	74387255	Ctdsp1|chr1:74386756-74387255	0.113482497443323	.	.
chr1	74391301	74391800	chr1	74397348	74397847	Ctdsp1|chr1:74397348-74397847	0.153242249457163	.	.
chr1	74391301	74391800	chr1	74406292	74406791	Ctdsp1|chr1:74406292-74406791	0.101620759754476	.	.
chr1	74391301	74391800	chr1	74415126	74415625	Ctdsp1|chr1:74415126-74415625	0.0773638002667138	.	.
chr1	74391301	74391800	chr1	74438461	74438960	Ctdsp1|chr1:74438461-74438960	0.0860597871180971	.	.
chr1	74391301	74391800	chr1	74460234	74460733	Ctdsp1|chr1:74460234-74460733	0.0709721734076447	.	.
chr1	74391301	74391800	chr1	74672684	74673183	Ctdsp1|chr1:74672684-74673183	0.0632021377943274	.	.
chr1	74505730	74506229	chr1	74313260	74313759	Cnot9|chr1:74313260-74313759	0.103645984898268	.	.
chr1	74505730	74506229	chr1	74332262	74332761	Cnot9|chr1:74332262-74332761	0.158933386778586	.	.
chr1	74505730	74506229	chr1	74332815	74333314	Cnot9|chr1:74332815-74333314	0.0868840670766833	.	.
chr1	74505730	74506229	chr1	74340802	74341301	Cnot9|chr1:74340802-74341301	0.0655377216853161	.	.
chr1	74505730	74506229	chr1	74352651	74353150	Cnot9|chr1:74352651-74353150	0.118895201632757	.	.
chr1	74505730	74506229	chr1	74368126	74368625	Cnot9|chr1:74368126-74368625	0.222994591205252	.	.
chr1	74505730	74506229	chr1	74438461	74438960	Cnot9|chr1:74438461-74438960	0.0873872890288907	.	.
chr1	74505730	74506229	chr1	74439093	74439592	Cnot9|chr1:74439093-74439592	0.102826826263163	.	.
chr1	74505730	74506229	chr1	74460234	74460733	Cnot9|chr1:74460234-74460733	0.111103544828021	.	.
chr1	74505730	74506229	chr1	74672684	74673183	Cnot9|chr1:74672684-74673183	0.0928931927151419	.	.
chr1	74505730	74506229	chr1	74772969	74773468	Cnot9|chr1:74772969-74773468	0.163043404877357	.	.
chr1	74505730	74506229	chr1	74784124	74784623	Cnot9|chr1:74784124-74784623	0.116792025331372	.	.
chr1	74505730	74506229	chr1	74794449	74794948	Cnot9|chr1:74794449-74794948	0.0860041019958975	.	.
chr1	74505730	74506229	chr1	74806444	74806943	Cnot9|chr1:74806444-74806943	0.0595822941337666	.	.
chr1	74505730	74506229	chr1	74816731	74817230	Cnot9|chr1:74816731-74817230	0.0604180977970968	.	.
chr1	74505730	74506229	chr1	74880737	74881236	Cnot9|chr1:74880737-74881236	0.112784547412899	.	.
chr1	74505730	74506229	chr1	74882110	74882609	Cnot9|chr1:74882110-74882609	0.0599456134587813	.	.
chr1	74505730	74506229	chr1	74894978	74895477	Cnot9|chr1:74894978-74895477	0.0724489653333336	.	.
chr1	74541923	74542422	chr1	74332815	74333314	Plcd4|chr1:74332815-74333314	0.0703087017956782	.	.
chr1	74541923	74542422	chr1	74806444	74806943	Plcd4|chr1:74806444-74806943	0.0993315929223726	.	.
chr1	74542596	74543095	chr1	74276584	74277083	Plcd4|chr1:74276584-74277083	0.183979840243342	.	.
chr1	74542596	74543095	chr1	74303434	74303933	Plcd4|chr1:74303434-74303933	0.132674278567863	.	.
chr1	74542596	74543095	chr1	74340213	74340712	Plcd4|chr1:74340213-74340712	0.0709038373288956	.	.
chr1	74542596	74543095	chr1	74415126	74415625	Plcd4|chr1:74415126-74415625	0.0736718156767814	.	.
chr1	74542596	74543095	chr1	74787775	74788274	Plcd4|chr1:74787775-74788274	0.12080120797448	.	.
chr1	74542596	74543095	chr1	74793218	74793717	Plcd4|chr1:74793218-74793717	0.101655902656915	.	.
chr1	74542596	74543095	chr1	74802933	74803432	Plcd4|chr1:74802933-74803432	0.0544310459185737	.	.
chr1	74587205	74587704	chr1	74340213	74340712	Bcs1l|chr1:74340213-74340712	0.059358094859117	.	.
chr1	74587205	74587704	chr1	74340213	74340712	Zfp142|chr1:74340213-74340712	0.059358094859117	.	.
chr1	74587205	74587704	chr1	74352651	74353150	Bcs1l|chr1:74352651-74353150	0.0649193451449248	.	.
chr1	74587205	74587704	chr1	74352651	74353150	Zfp142|chr1:74352651-74353150	0.0649193451449248	.	.
chr1	74587205	74587704	chr1	74386756	74387255	Bcs1l|chr1:74386756-74387255	0.134736333655508	.	.
chr1	74587205	74587704	chr1	74386756	74387255	Zfp142|chr1:74386756-74387255	0.134736333655508	.	.
chr1	74587205	74587704	chr1	74397348	74397847	Bcs1l|chr1:74397348-74397847	0.165816520609609	.	.
chr1	74587205	74587704	chr1	74397348	74397847	Zfp142|chr1:74397348-74397847	0.165816520609609	.	.
chr1	74587205	74587704	chr1	74397909	74398408	Bcs1l|chr1:74397909-74398408	0.0789524561095562	.	.
chr1	74587205	74587704	chr1	74397909	74398408	Zfp142|chr1:74397909-74398408	0.0789524561095562	.	.
chr1	74587205	74587704	chr1	74406292	74406791	Bcs1l|chr1:74406292-74406791	0.156892139362933	.	.
chr1	74587205	74587704	chr1	74406292	74406791	Zfp142|chr1:74406292-74406791	0.156892139362933	.	.
chr1	74587205	74587704	chr1	74538638	74539137	Bcs1l|chr1:74538638-74539137	0.122521789911373	.	.
chr1	74587205	74587704	chr1	74538638	74539137	Zfp142|chr1:74538638-74539137	0.122521789911373	.	.
chr1	74587205	74587704	chr1	74672684	74673183	Bcs1l|chr1:74672684-74673183	0.145736199603103	.	.
chr1	74587205	74587704	chr1	74672684	74673183	Zfp142|chr1:74672684-74673183	0.145736199603103	.	.
chr1	74587205	74587704	chr1	74769427	74769926	Bcs1l|chr1:74769427-74769926	0.0799685544579746	.	.
chr1	74587205	74587704	chr1	74769427	74769926	Zfp142|chr1:74769427-74769926	0.0799685544579746	.	.
chr1	74587205	74587704	chr1	74784124	74784623	Bcs1l|chr1:74784124-74784623	0.0817012077231833	.	.
chr1	74587205	74587704	chr1	74784124	74784623	Zfp142|chr1:74784124-74784623	0.0817012077231833	.	.
chr1	74587205	74587704	chr1	74799965	74800464	Bcs1l|chr1:74799965-74800464	0.0856360182199871	.	.
chr1	74587205	74587704	chr1	74799965	74800464	Zfp142|chr1:74799965-74800464	0.0856360182199871	.	.
chr1	74587205	74587704	chr1	74802933	74803432	Bcs1l|chr1:74802933-74803432	0.212932529478608	.	.
chr1	74587205	74587704	chr1	74802933	74803432	Zfp142|chr1:74802933-74803432	0.212932529478608	.	.
chr1	74587205	74587704	chr1	74814902	74815401	Bcs1l|chr1:74814902-74815401	0.0664929805756444	.	.
chr1	74587205	74587704	chr1	74814902	74815401	Zfp142|chr1:74814902-74815401	0.0664929805756444	.	.
chr1	74587205	74587704	chr1	74816731	74817230	Bcs1l|chr1:74816731-74817230	0.165666795828595	.	.
chr1	74587205	74587704	chr1	74816731	74817230	Zfp142|chr1:74816731-74817230	0.165666795828595	.	.
chr1	74587205	74587704	chr1	74817277	74817776	Bcs1l|chr1:74817277-74817776	0.0569558149237599	.	.
chr1	74587205	74587704	chr1	74817277	74817776	Zfp142|chr1:74817277-74817776	0.0569558149237599	.	.
chr1	74587205	74587704	chr1	74894978	74895477	Bcs1l|chr1:74894978-74895477	0.128463221664077	.	.
chr1	74587205	74587704	chr1	74894978	74895477	Zfp142|chr1:74894978-74895477	0.128463221664077	.	.
chr1	74587205	74587704	chr1	74900755	74901254	Bcs1l|chr1:74900755-74901254	0.0993329562698397	.	.
chr1	74587205	74587704	chr1	74900755	74901254	Zfp142|chr1:74900755-74901254	0.0993329562698397	.	.
chr1	74587962	74588461	chr1	74303949	74304448	Bcs1l|chr1:74303949-74304448	0.0898024497244936	.	.
chr1	74587962	74588461	chr1	74303949	74304448	Zfp142|chr1:74303949-74304448	0.0898024497244936	.	.
chr1	74587962	74588461	chr1	74332262	74332761	Bcs1l|chr1:74332262-74332761	0.0777392150848529	.	.
chr1	74587962	74588461	chr1	74332262	74332761	Zfp142|chr1:74332262-74332761	0.0777392150848529	.	.
chr1	74587962	74588461	chr1	74386756	74387255	Bcs1l|chr1:74386756-74387255	0.195814654190801	.	.
chr1	74587962	74588461	chr1	74386756	74387255	Zfp142|chr1:74386756-74387255	0.195814654190801	.	.
chr1	74587962	74588461	chr1	74397348	74397847	Bcs1l|chr1:74397348-74397847	0.165471173397438	.	.
chr1	74587962	74588461	chr1	74397348	74397847	Zfp142|chr1:74397348-74397847	0.165471173397438	.	.
chr1	74587962	74588461	chr1	74397909	74398408	Bcs1l|chr1:74397909-74398408	0.0561970478708285	.	.
chr1	74587962	74588461	chr1	74397909	74398408	Zfp142|chr1:74397909-74398408	0.0561970478708285	.	.
chr1	74587962	74588461	chr1	74415126	74415625	Bcs1l|chr1:74415126-74415625	0.0837684921751634	.	.
chr1	74587962	74588461	chr1	74415126	74415625	Zfp142|chr1:74415126-74415625	0.0837684921751634	.	.
chr1	74587962	74588461	chr1	74437955	74438454	Bcs1l|chr1:74437955-74438454	0.263366669212574	.	.
chr1	74587962	74588461	chr1	74437955	74438454	Zfp142|chr1:74437955-74438454	0.263366669212574	.	.
chr1	74587962	74588461	chr1	74538638	74539137	Bcs1l|chr1:74538638-74539137	0.0795839607591981	.	.
chr1	74587962	74588461	chr1	74538638	74539137	Zfp142|chr1:74538638-74539137	0.0795839607591981	.	.
chr1	74587962	74588461	chr1	74759797	74760296	Bcs1l|chr1:74759797-74760296	0.0567879609940883	.	.
chr1	74587962	74588461	chr1	74759797	74760296	Zfp142|chr1:74759797-74760296	0.0567879609940883	.	.
chr1	74587962	74588461	chr1	74769427	74769926	Bcs1l|chr1:74769427-74769926	0.112310885838786	.	.
chr1	74587962	74588461	chr1	74769427	74769926	Zfp142|chr1:74769427-74769926	0.112310885838786	.	.
chr1	74587962	74588461	chr1	74784124	74784623	Bcs1l|chr1:74784124-74784623	0.0653817210154518	.	.
chr1	74587962	74588461	chr1	74784124	74784623	Zfp142|chr1:74784124-74784623	0.0653817210154518	.	.
chr1	74587962	74588461	chr1	74794449	74794948	Bcs1l|chr1:74794449-74794948	0.0562837186084009	.	.
chr1	74587962	74588461	chr1	74794449	74794948	Zfp142|chr1:74794449-74794948	0.0562837186084009	.	.
chr1	74587962	74588461	chr1	74802933	74803432	Bcs1l|chr1:74802933-74803432	0.085630655798521	.	.
chr1	74587962	74588461	chr1	74802933	74803432	Zfp142|chr1:74802933-74803432	0.085630655798521	.	.
chr1	74587962	74588461	chr1	74806444	74806943	Bcs1l|chr1:74806444-74806943	0.180621436830847	.	.
chr1	74587962	74588461	chr1	74806444	74806943	Zfp142|chr1:74806444-74806943	0.180621436830847	.	.
chr1	74587962	74588461	chr1	74806952	74807451	Bcs1l|chr1:74806952-74807451	0.0958215464799563	.	.
chr1	74587962	74588461	chr1	74806952	74807451	Zfp142|chr1:74806952-74807451	0.0958215464799563	.	.
chr1	74587962	74588461	chr1	74816731	74817230	Bcs1l|chr1:74816731-74817230	0.21842650301613	.	.
chr1	74587962	74588461	chr1	74816731	74817230	Zfp142|chr1:74816731-74817230	0.21842650301613	.	.
chr1	74587962	74588461	chr1	74894978	74895477	Bcs1l|chr1:74894978-74895477	0.0571545465809403	.	.
chr1	74587962	74588461	chr1	74894978	74895477	Zfp142|chr1:74894978-74895477	0.0571545465809403	.	.
chr1	74601175	74601674	chr1	74271573	74272072	Rnf25|chr1:74271573-74272072	0.0988368684136109	.	.
chr1	74601175	74601674	chr1	74271573	74272072	Stk36|chr1:74271573-74272072	0.0988368684136109	.	.
chr1	74601175	74601674	chr1	74313260	74313759	Rnf25|chr1:74313260-74313759	0.0617928445062604	.	.
chr1	74601175	74601674	chr1	74313260	74313759	Stk36|chr1:74313260-74313759	0.0617928445062604	.	.
chr1	74601175	74601674	chr1	74352651	74353150	Rnf25|chr1:74352651-74353150	0.102889904776966	.	.
chr1	74601175	74601674	chr1	74352651	74353150	Stk36|chr1:74352651-74353150	0.102889904776966	.	.
chr1	74601175	74601674	chr1	74406292	74406791	Rnf25|chr1:74406292-74406791	0.106035618249888	.	.
chr1	74601175	74601674	chr1	74406292	74406791	Stk36|chr1:74406292-74406791	0.106035618249888	.	.
chr1	74601175	74601674	chr1	74438461	74438960	Rnf25|chr1:74438461-74438960	0.0945379934410354	.	.
chr1	74601175	74601674	chr1	74438461	74438960	Stk36|chr1:74438461-74438960	0.0945379934410354	.	.
chr1	74601175	74601674	chr1	74672684	74673183	Rnf25|chr1:74672684-74673183	0.0875197632447743	.	.
chr1	74601175	74601674	chr1	74672684	74673183	Stk36|chr1:74672684-74673183	0.0875197632447743	.	.
chr1	74601175	74601674	chr1	74799965	74800464	Rnf25|chr1:74799965-74800464	0.0714020108469477	.	.
chr1	74601175	74601674	chr1	74799965	74800464	Stk36|chr1:74799965-74800464	0.0714020108469477	.	.
chr1	74601175	74601674	chr1	74806952	74807451	Rnf25|chr1:74806952-74807451	0.0840419522582323	.	.
chr1	74601175	74601674	chr1	74806952	74807451	Stk36|chr1:74806952-74807451	0.0840419522582323	.	.
chr1	74661495	74661994	chr1	74303434	74303933	Ttll4|chr1:74303434-74303933	0.0540411475140601	.	.
chr1	74661495	74661994	chr1	74303949	74304448	Ttll4|chr1:74303949-74304448	0.0892817660304811	.	.
chr1	74661495	74661994	chr1	74313260	74313759	Ttll4|chr1:74313260-74313759	0.0767796429748537	.	.
chr1	74661495	74661994	chr1	74386756	74387255	Ttll4|chr1:74386756-74387255	0.117168825113063	.	.
chr1	74661495	74661994	chr1	74406292	74406791	Ttll4|chr1:74406292-74406791	0.0876921467770726	.	.
chr1	74661495	74661994	chr1	74415126	74415625	Ttll4|chr1:74415126-74415625	0.0747117155891812	.	.
chr1	74661495	74661994	chr1	74437955	74438454	Ttll4|chr1:74437955-74438454	0.179121648511475	.	.
chr1	74661495	74661994	chr1	74538638	74539137	Ttll4|chr1:74538638-74539137	0.122235580204281	.	.
chr1	74661495	74661994	chr1	74672684	74673183	Ttll4|chr1:74672684-74673183	0.0857942780763475	.	.
chr1	74661495	74661994	chr1	74784124	74784623	Ttll4|chr1:74784124-74784623	0.0694939047292988	.	.
chr1	74661495	74661994	chr1	74800566	74801065	Ttll4|chr1:74800566-74801065	0.117914915191684	.	.
chr1	74661495	74661994	chr1	74806444	74806943	Ttll4|chr1:74806444-74806943	0.0697661441170458	.	.
chr1	74661495	74661994	chr1	74824729	74825228	Ttll4|chr1:74824729-74825228	0.0968090455433613	.	.
chr1	74713683	74714182	chr1	74352651	74353150	Cyp27a1|chr1:74352651-74353150	0.0562097898271822	.	.
chr1	74713683	74714182	chr1	74672684	74673183	Cyp27a1|chr1:74672684-74673183	0.151717378194859	.	.
chr1	74713683	74714182	chr1	74799965	74800464	Cyp27a1|chr1:74799965-74800464	0.10197419079793	.	.
chr1	74713683	74714182	chr1	74800566	74801065	Cyp27a1|chr1:74800566-74801065	0.0590657451337289	.	.
chr1	74713683	74714182	chr1	74802933	74803432	Cyp27a1|chr1:74802933-74803432	0.054208612951373	.	.
chr1	74713683	74714182	chr1	74816731	74817230	Cyp27a1|chr1:74816731-74817230	0.0720802659520801	.	.
chr1	74771522	74772021	chr1	74672684	74673183	Wnt6|chr1:74672684-74673183	0.103594259270012	.	.
chr1	74771522	74772021	chr1	74784124	74784623	Wnt6|chr1:74784124-74784623	0.0961826106582468	.	.
chr1	74771522	74772021	chr1	74793218	74793717	Wnt6|chr1:74793218-74793717	0.0653220014902662	.	.
chr1	74771522	74772021	chr1	74799965	74800464	Wnt6|chr1:74799965-74800464	0.090490534488176	.	.
chr1	74771522	74772021	chr1	74802933	74803432	Wnt6|chr1:74802933-74803432	0.0752006914357613	.	.
chr1	74771522	74772021	chr1	74806952	74807451	Wnt6|chr1:74806952-74807451	0.158161683779684	.	.
chr1	74771522	74772021	chr1	74816731	74817230	Wnt6|chr1:74816731-74817230	0.206322037447629	.	.
chr1	74771522	74772021	chr1	74817277	74817776	Wnt6|chr1:74817277-74817776	0.0690559021009653	.	.
chr1	74771522	74772021	chr1	74880737	74881236	Wnt6|chr1:74880737-74881236	0.0802673368212325	.	.
chr1	74771522	74772021	chr1	74894978	74895477	Wnt6|chr1:74894978-74895477	0.16017239521003	.	.
chr1	74771522	74772021	chr1	75128586	75129085	Wnt6|chr1:75128586-75129085	0.0625072037753187	.	.
chr1	74771522	74772021	chr1	75141393	75141892	Wnt6|chr1:75141393-75141892	0.0664512443901621	.	.
chr1	74771522	74772021	chr1	75234571	75235070	Wnt6|chr1:75234571-75235070	0.0617780305806216	.	.
chr1	74771522	74772021	chr1	75247991	75248490	Wnt6|chr1:75247991-75248490	0.088953553776259	.	.
chr1	74791332	74791831	chr1	74769427	74769926	Wnt10a|chr1:74769427-74769926	0.066065720583785	.	.
chr1	74791332	74791831	chr1	74772969	74773468	Wnt10a|chr1:74772969-74773468	0.0542284795733476	.	.
chr1	74791332	74791831	chr1	74793218	74793717	Wnt10a|chr1:74793218-74793717	0.178519259362251	.	.
chr1	74791332	74791831	chr1	74800566	74801065	Wnt10a|chr1:74800566-74801065	0.0537944303064449	.	.
chr1	74791332	74791831	chr1	74802933	74803432	Wnt10a|chr1:74802933-74803432	0.113969688669846	.	.
chr1	74791332	74791831	chr1	74814902	74815401	Wnt10a|chr1:74814902-74815401	0.0677611078567266	.	.
chr1	74791332	74791831	chr1	74880737	74881236	Wnt10a|chr1:74880737-74881236	0.119776125761521	.	.
chr1	74791332	74791831	chr1	74894978	74895477	Wnt10a|chr1:74894978-74895477	0.116761781856783	.	.
chr1	74791332	74791831	chr1	75128586	75129085	Wnt10a|chr1:75128586-75129085	0.20820738440124	.	.
chr1	74791332	74791831	chr1	75141393	75141892	Wnt10a|chr1:75141393-75141892	0.123312441814132	.	.
chr1	74791332	74791831	chr1	75244823	75245322	Wnt10a|chr1:75244823-75245322	0.0702365373700837	.	.
chr1	74791332	74791831	chr1	75247991	75248490	Wnt10a|chr1:75247991-75248490	0.157925449054541	.	.
chr1	74792003	74792502	chr1	74769427	74769926	Wnt10a|chr1:74769427-74769926	0.0725353496735346	.	.
chr1	74792003	74792502	chr1	74816731	74817230	Wnt10a|chr1:74816731-74817230	0.0695785320755715	.	.
chr1	74792003	74792502	chr1	74817277	74817776	Wnt10a|chr1:74817277-74817776	0.111817172224445	.	.
chr1	74792003	74792502	chr1	74880737	74881236	Wnt10a|chr1:74880737-74881236	0.0880741225197407	.	.
chr1	74792003	74792502	chr1	75141393	75141892	Wnt10a|chr1:75141393-75141892	0.0877328810294205	.	.
chr1	74850152	74850651	chr1	74763029	74763528	Gm16582|chr1:74763029-74763528	0.0686429737019528	.	.
chr1	74850152	74850651	chr1	74784124	74784623	Gm16582|chr1:74784124-74784623	0.0758359213207836	.	.
chr1	74850152	74850651	chr1	74799965	74800464	Gm16582|chr1:74799965-74800464	0.160273950397978	.	.
chr1	74850152	74850651	chr1	74806444	74806943	Gm16582|chr1:74806444-74806943	0.0804367858428401	.	.
chr1	74850152	74850651	chr1	74806952	74807451	Gm16582|chr1:74806952-74807451	0.0802356978839399	.	.
chr1	74850152	74850651	chr1	74817277	74817776	Gm16582|chr1:74817277-74817776	0.0963241829433553	.	.
chr1	74850152	74850651	chr1	74900755	74901254	Gm16582|chr1:74900755-74901254	0.0715179350969778	.	.
chr1	74850152	74850651	chr1	74900755	74901254	Gm16582|chr1:74900755-74901254	0.0715179350969779	.	.
chr1	74850152	74850651	chr1	75001124	75001623	Gm16582|chr1:75001124-75001623	0.0561951993384929	.	.
chr1	74851328	74851827	chr1	74538638	74539137	Gm16582|chr1:74538638-74539137	0.0913859718724951	.	.
chr1	74851328	74851827	chr1	74800566	74801065	Gm16582|chr1:74800566-74801065	0.0718952892898998	.	.
chr1	74854708	74855207	chr1	74538638	74539137	Cdk5r2|chr1:74538638-74539137	0.211964162394328	.	.
chr1	74854708	74855207	chr1	74759797	74760296	Cdk5r2|chr1:74759797-74760296	0.0782882186314321	.	.
chr1	74854708	74855207	chr1	74763029	74763528	Cdk5r2|chr1:74763029-74763528	0.0902171197410379	.	.
chr1	74854708	74855207	chr1	74769427	74769926	Cdk5r2|chr1:74769427-74769926	0.0548836947171545	.	.
chr1	74854708	74855207	chr1	74799965	74800464	Cdk5r2|chr1:74799965-74800464	0.0787300347077068	.	.
chr1	74854708	74855207	chr1	74806444	74806943	Cdk5r2|chr1:74806444-74806943	0.0843173347694752	.	.
chr1	74854708	74855207	chr1	74806444	74806943	Cdk5r2|chr1:74806444-74806943	0.0843173347694753	.	.
chr1	74854708	74855207	chr1	74806952	74807451	Cdk5r2|chr1:74806952-74807451	0.185880604152877	.	.
chr1	74854708	74855207	chr1	74816731	74817230	Cdk5r2|chr1:74816731-74817230	0.0978858361936724	.	.
chr1	74854708	74855207	chr1	74817277	74817776	Cdk5r2|chr1:74817277-74817776	0.164058780320446	.	.
chr1	74854708	74855207	chr1	75016818	75017317	Cdk5r2|chr1:75016818-75017317	0.0822397861369569	.	.
chr1	74854708	74855207	chr1	75141393	75141892	Cdk5r2|chr1:75141393-75141892	0.0604960977072339	.	.
chr1	74854708	74855207	chr1	75234571	75235070	Cdk5r2|chr1:75234571-75235070	0.146386059289881	.	.
chr1	74854708	74855207	chr1	75244823	75245322	Cdk5r2|chr1:75244823-75245322	0.133454846330862	.	.
chr1	74855313	74855812	chr1	74538638	74539137	Cdk5r2|chr1:74538638-74539137	0.133617508649473	.	.
chr1	74855313	74855812	chr1	74672684	74673183	Cdk5r2|chr1:74672684-74673183	0.122501356548815	.	.
chr1	74855313	74855812	chr1	74793218	74793717	Cdk5r2|chr1:74793218-74793717	0.0553759387834852	.	.
chr1	74855313	74855812	chr1	74808065	74808564	Cdk5r2|chr1:74808065-74808564	0.135058404411486	.	.
chr1	74855313	74855812	chr1	74858307	74858806	Cdk5r2|chr1:74858307-74858806	0.172199444841206	.	.
chr1	74855313	74855812	chr1	74896446	74896945	Cdk5r2|chr1:74896446-74896945	0.0905403074706092	.	.
chr1	74855313	74855812	chr1	75016818	75017317	Cdk5r2|chr1:75016818-75017317	0.0594297672794654	.	.
chr1	74855313	74855812	chr1	75218312	75218811	Cdk5r2|chr1:75218312-75218811	0.0606332788803371	.	.
chr1	74855313	74855812	chr1	75234571	75235070	Cdk5r2|chr1:75234571-75235070	0.207326039917012	.	.
chr1	74892867	74893366	chr1	74672684	74673183	Cryba2|chr1:74672684-74673183	0.0798199173298999	.	.
chr1	74892867	74893366	chr1	74793218	74793717	Cryba2|chr1:74793218-74793717	0.257092059831778	.	.
chr1	74892867	74893366	chr1	74802933	74803432	Cryba2|chr1:74802933-74803432	0.0749463348858151	.	.
chr1	74892867	74893366	chr1	74806444	74806943	Cryba2|chr1:74806444-74806943	0.152877178550038	.	.
chr1	74892867	74893366	chr1	74806952	74807451	Cryba2|chr1:74806952-74807451	0.0800451103883777	.	.
chr1	74892867	74893366	chr1	74814902	74815401	Cryba2|chr1:74814902-74815401	0.0900548307390753	.	.
chr1	74892867	74893366	chr1	74816731	74817230	Cryba2|chr1:74816731-74817230	0.140112098615542	.	.
chr1	74892867	74893366	chr1	74880737	74881236	Cryba2|chr1:74880737-74881236	0.0564292521306662	.	.
chr1	74892867	74893366	chr1	74894978	74895477	Cryba2|chr1:74894978-74895477	0.219217742940893	.	.
chr1	74892867	74893366	chr1	74900755	74901254	Cryba2|chr1:74900755-74901254	0.0938058531289978	.	.
chr1	74892867	74893366	chr1	75052015	75052514	Cryba2|chr1:75052015-75052514	0.0562988506784557	.	.
chr1	74892867	74893366	chr1	75128586	75129085	Cryba2|chr1:75128586-75129085	0.249537310585221	.	.
chr1	74892867	74893366	chr1	75141393	75141892	Cryba2|chr1:75141393-75141892	0.0880925504581299	.	.
chr1	74892867	74893366	chr1	75247991	75248490	Cryba2|chr1:75247991-75248490	0.0918795863464671	.	.
chr1	74893408	74893907	chr1	74672684	74673183	Cryba2|chr1:74672684-74673183	0.0885854708794058	.	.
chr1	74893408	74893907	chr1	74793218	74793717	Cryba2|chr1:74793218-74793717	0.136522893577546	.	.
chr1	74893408	74893907	chr1	74802933	74803432	Cryba2|chr1:74802933-74803432	0.178019681524454	.	.
chr1	74893408	74893907	chr1	74806444	74806943	Cryba2|chr1:74806444-74806943	0.0533569398095583	.	.
chr1	74893408	74893907	chr1	74814902	74815401	Cryba2|chr1:74814902-74815401	0.054854814530809	.	.
chr1	74893408	74893907	chr1	74816731	74817230	Cryba2|chr1:74816731-74817230	0.0948383466772516	.	.
chr1	74893408	74893907	chr1	74894978	74895477	Cryba2|chr1:74894978-74895477	0.0823890806857784	.	.
chr1	74893408	74893907	chr1	74900755	74901254	Cryba2|chr1:74900755-74901254	0.108706253491427	.	.
chr1	74893408	74893907	chr1	75052015	75052514	Cryba2|chr1:75052015-75052514	0.106352799092321	.	.
chr1	74893408	74893907	chr1	75128586	75129085	Cryba2|chr1:75128586-75129085	0.162860856457415	.	.
chr1	74935357	74935856	chr1	74759797	74760296	Cfap65|chr1:74759797-74760296	0.159661204315066	.	.
chr1	74935357	74935856	chr1	74824729	74825228	Cfap65|chr1:74824729-74825228	0.178831185812472	.	.
chr1	74935357	74935856	chr1	74858307	74858806	Cfap65|chr1:74858307-74858806	0.0801676085833833	.	.
chr1	74935357	74935856	chr1	74882110	74882609	Cfap65|chr1:74882110-74882609	0.0701696285411785	.	.
chr1	74935357	74935856	chr1	74894978	74895477	Cfap65|chr1:74894978-74895477	0.0808963638668695	.	.
chr1	74935357	74935856	chr1	74948735	74949234	Cfap65|chr1:74948735-74949234	0.081177315034819	.	.
chr1	74935357	74935856	chr1	75016818	75017317	Cfap65|chr1:75016818-75017317	0.117480638411407	.	.
chr1	74935357	74935856	chr1	75141393	75141892	Cfap65|chr1:75141393-75141892	0.0970203753271475	.	.
chr1	74935357	74935856	chr1	75244823	75245322	Cfap65|chr1:75244823-75245322	0.0874067469978859	.	.
chr1	75124760	75125259	chr1	74753532	74754031	Nhej1|chr1:74753532-74754031	0.0626947425913036	.	.
chr1	75124760	75125259	chr1	74759797	74760296	Nhej1|chr1:74759797-74760296	0.0858388533045655	.	.
chr1	75124760	75125259	chr1	74784124	74784623	Nhej1|chr1:74784124-74784623	0.209799060586556	.	.
chr1	75124760	75125259	chr1	74794449	74794948	Nhej1|chr1:74794449-74794948	0.0845565877784563	.	.
chr1	75124760	75125259	chr1	74806952	74807451	Nhej1|chr1:74806952-74807451	0.179621859629642	.	.
chr1	75124760	75125259	chr1	74816731	74817230	Nhej1|chr1:74816731-74817230	0.0994665227921325	.	.
chr1	75124760	75125259	chr1	74817277	74817776	Nhej1|chr1:74817277-74817776	0.0809239861377272	.	.
chr1	75124760	75125259	chr1	74817277	74817776	Nhej1|chr1:74817277-74817776	0.0809239861377273	.	.
chr1	75124760	75125259	chr1	74858307	74858806	Nhej1|chr1:74858307-74858806	0.130370985076076	.	.
chr1	75124760	75125259	chr1	74894978	74895477	Nhej1|chr1:74894978-74895477	0.139924164732326	.	.
chr1	75124760	75125259	chr1	75001124	75001623	Nhej1|chr1:75001124-75001623	0.158848114158469	.	.
chr1	75124760	75125259	chr1	75141393	75141892	Nhej1|chr1:75141393-75141892	0.183046724512507	.	.
chr1	75124760	75125259	chr1	75234571	75235070	Nhej1|chr1:75234571-75235070	0.104232796585075	.	.
chr1	75124760	75125259	chr1	75247991	75248490	Nhej1|chr1:75247991-75248490	0.0589943234822925	.	.
chr1	75124760	75125259	chr1	75254226	75254725	Nhej1|chr1:75254226-75254725	0.0856416714137622	.	.
chr1	75124760	75125259	chr1	75370249	75370748	Nhej1|chr1:75370249-75370748	0.111093931012194	.	.
chr1	75124760	75125259	chr1	75381822	75382321	Nhej1|chr1:75381822-75382321	0.134625432892793	.	.
chr1	75124760	75125259	chr1	75384403	75384902	Nhej1|chr1:75384403-75384902	0.0655218015724676	.	.
chr1	75124760	75125259	chr1	75385291	75385790	Nhej1|chr1:75385291-75385790	0.129448292872821	.	.
chr1	75124760	75125259	chr1	75393088	75393587	Nhej1|chr1:75393088-75393587	0.091231743674751	.	.
chr1	75124760	75125259	chr1	75426010	75426509	Nhej1|chr1:75426010-75426509	0.0951719727221064	.	.
chr1	75124760	75125259	chr1	75444608	75445107	Nhej1|chr1:75444608-75445107	0.196387544311857	.	.
chr1	75124760	75125259	chr1	75445116	75445615	Nhej1|chr1:75445116-75445615	0.208779374027737	.	.
chr1	75124760	75125259	chr1	75445624	75446123	Nhej1|chr1:75445624-75446123	0.10046343367433	.	.
chr1	75124760	75125259	chr1	75477362	75477861	Nhej1|chr1:75477362-75477861	0.216386774891062	.	.
chr1	75124760	75125259	chr1	75477875	75478374	Nhej1|chr1:75477875-75478374	0.0563006059775714	.	.
chr1	75124760	75125259	chr1	75480692	75481191	Nhej1|chr1:75480692-75481191	0.125661851980205	.	.
chr1	75124760	75125259	chr1	75486474	75486973	Nhej1|chr1:75486474-75486973	0.060994377203575	.	.
chr1	75142499	75142998	chr1	74772969	74773468	Cnppd1|chr1:74772969-74773468	0.125343783974091	.	.
chr1	75142499	75142998	chr1	74772969	74773468	Retreg2|chr1:74772969-74773468	0.125343783974091	.	.
chr1	75142499	75142998	chr1	74784124	74784623	Cnppd1|chr1:74784124-74784623	0.178866693918379	.	.
chr1	75142499	75142998	chr1	74784124	74784623	Retreg2|chr1:74784124-74784623	0.178866693918379	.	.
chr1	75142499	75142998	chr1	74799965	74800464	Cnppd1|chr1:74799965-74800464	0.0583707599294801	.	.
chr1	75142499	75142998	chr1	74799965	74800464	Retreg2|chr1:74799965-74800464	0.0583707599294801	.	.
chr1	75142499	75142998	chr1	74802933	74803432	Cnppd1|chr1:74802933-74803432	0.163434127855174	.	.
chr1	75142499	75142998	chr1	74802933	74803432	Retreg2|chr1:74802933-74803432	0.163434127855174	.	.
chr1	75142499	75142998	chr1	74816731	74817230	Cnppd1|chr1:74816731-74817230	0.135541667067239	.	.
chr1	75142499	75142998	chr1	74816731	74817230	Retreg2|chr1:74816731-74817230	0.135541667067239	.	.
chr1	75142499	75142998	chr1	74817277	74817776	Cnppd1|chr1:74817277-74817776	0.0675471337885504	.	.
chr1	75142499	75142998	chr1	74817277	74817776	Retreg2|chr1:74817277-74817776	0.0675471337885504	.	.
chr1	75142499	75142998	chr1	74880737	74881236	Cnppd1|chr1:74880737-74881236	0.0966347944624656	.	.
chr1	75142499	75142998	chr1	74880737	74881236	Retreg2|chr1:74880737-74881236	0.0966347944624656	.	.
chr1	75142499	75142998	chr1	74894978	74895477	Cnppd1|chr1:74894978-74895477	0.0566428924597932	.	.
chr1	75142499	75142998	chr1	74894978	74895477	Retreg2|chr1:74894978-74895477	0.0566428924597932	.	.
chr1	75142499	75142998	chr1	74900755	74901254	Cnppd1|chr1:74900755-74901254	0.0881660773703932	.	.
chr1	75142499	75142998	chr1	74900755	74901254	Retreg2|chr1:74900755-74901254	0.0881660773703932	.	.
chr1	75142499	75142998	chr1	75001124	75001623	Cnppd1|chr1:75001124-75001623	0.0918111558772961	.	.
chr1	75142499	75142998	chr1	75001124	75001623	Retreg2|chr1:75001124-75001623	0.0918111558772961	.	.
chr1	75142499	75142998	chr1	75052015	75052514	Cnppd1|chr1:75052015-75052514	0.0723090426033032	.	.
chr1	75142499	75142998	chr1	75052015	75052514	Retreg2|chr1:75052015-75052514	0.0723090426033032	.	.
chr1	75142499	75142998	chr1	75128586	75129085	Cnppd1|chr1:75128586-75129085	0.0723489425022128	.	.
chr1	75142499	75142998	chr1	75128586	75129085	Retreg2|chr1:75128586-75129085	0.0723489425022128	.	.
chr1	75142499	75142998	chr1	75218312	75218811	Cnppd1|chr1:75218312-75218811	0.135276866863536	.	.
chr1	75142499	75142998	chr1	75218312	75218811	Retreg2|chr1:75218312-75218811	0.135276866863536	.	.
chr1	75142499	75142998	chr1	75244823	75245322	Cnppd1|chr1:75244823-75245322	0.0837863362184647	.	.
chr1	75142499	75142998	chr1	75244823	75245322	Retreg2|chr1:75244823-75245322	0.0837863362184647	.	.
chr1	75142499	75142998	chr1	75247991	75248490	Cnppd1|chr1:75247991-75248490	0.14018967519738	.	.
chr1	75142499	75142998	chr1	75247991	75248490	Retreg2|chr1:75247991-75248490	0.14018967519738	.	.
chr1	75142499	75142998	chr1	75337797	75338296	Cnppd1|chr1:75337797-75338296	0.11013734300264	.	.
chr1	75142499	75142998	chr1	75337797	75338296	Retreg2|chr1:75337797-75338296	0.11013734300264	.	.
chr1	75142499	75142998	chr1	75384403	75384902	Cnppd1|chr1:75384403-75384902	0.124715626025424	.	.
chr1	75142499	75142998	chr1	75384403	75384902	Retreg2|chr1:75384403-75384902	0.124715626025424	.	.
chr1	75142499	75142998	chr1	75393648	75394147	Cnppd1|chr1:75393648-75394147	0.063249231445078	.	.
chr1	75142499	75142998	chr1	75393648	75394147	Retreg2|chr1:75393648-75394147	0.063249231445078	.	.
chr1	75142499	75142998	chr1	75422827	75423326	Cnppd1|chr1:75422827-75423326	0.0544213595596977	.	.
chr1	75142499	75142998	chr1	75422827	75423326	Retreg2|chr1:75422827-75423326	0.0544213595596977	.	.
chr1	75142499	75142998	chr1	75444608	75445107	Cnppd1|chr1:75444608-75445107	0.219706121763182	.	.
chr1	75142499	75142998	chr1	75444608	75445107	Retreg2|chr1:75444608-75445107	0.219706121763182	.	.
chr1	75142499	75142998	chr1	75458368	75458867	Cnppd1|chr1:75458368-75458867	0.113978856621396	.	.
chr1	75142499	75142998	chr1	75458368	75458867	Retreg2|chr1:75458368-75458867	0.113978856621396	.	.
chr1	75142499	75142998	chr1	75477875	75478374	Cnppd1|chr1:75477875-75478374	0.118802563939232	.	.
chr1	75142499	75142998	chr1	75477875	75478374	Retreg2|chr1:75477875-75478374	0.118802563939232	.	.
chr1	75142499	75142998	chr1	75487834	75488333	Cnppd1|chr1:75487834-75488333	0.123546785794254	.	.
chr1	75142499	75142998	chr1	75487834	75488333	Retreg2|chr1:75487834-75488333	0.123546785794254	.	.
chr1	75168424	75168923	chr1	74763029	74763528	Zfand2b|chr1:74763029-74763528	0.0974160414499307	.	.
chr1	75168424	75168923	chr1	74784124	74784623	Zfand2b|chr1:74784124-74784623	0.0839330586874194	.	.
chr1	75168424	75168923	chr1	74802933	74803432	Zfand2b|chr1:74802933-74803432	0.154938879159008	.	.
chr1	75168424	75168923	chr1	74900755	74901254	Zfand2b|chr1:74900755-74901254	0.0590706228829038	.	.
chr1	75168424	75168923	chr1	75128586	75129085	Zfand2b|chr1:75128586-75129085	0.0647704603915982	.	.
chr1	75168424	75168923	chr1	75218312	75218811	Zfand2b|chr1:75218312-75218811	0.0940737941798669	.	.
chr1	75168424	75168923	chr1	75247991	75248490	Zfand2b|chr1:75247991-75248490	0.160240601070964	.	.
chr1	75168424	75168923	chr1	75254226	75254725	Zfand2b|chr1:75254226-75254725	0.127249543265342	.	.
chr1	75168424	75168923	chr1	75263237	75263736	Zfand2b|chr1:75263237-75263736	0.0749046989925142	.	.
chr1	75168424	75168923	chr1	75282920	75283419	Zfand2b|chr1:75282920-75283419	0.107864547935605	.	.
chr1	75168424	75168923	chr1	75290547	75291046	Zfand2b|chr1:75290547-75291046	0.0657324626455453	.	.
chr1	75168424	75168923	chr1	75370249	75370748	Zfand2b|chr1:75370249-75370748	0.137825228203826	.	.
chr1	75168424	75168923	chr1	75381822	75382321	Zfand2b|chr1:75381822-75382321	0.0746370823678983	.	.
chr1	75168424	75168923	chr1	75385291	75385790	Zfand2b|chr1:75385291-75385790	0.0670807179345725	.	.
chr1	75168424	75168923	chr1	75393088	75393587	Zfand2b|chr1:75393088-75393587	0.0826491217402848	.	.
chr1	75168424	75168923	chr1	75444608	75445107	Zfand2b|chr1:75444608-75445107	0.106174075002683	.	.
chr1	75168424	75168923	chr1	75445116	75445615	Zfand2b|chr1:75445116-75445615	0.0672574592537836	.	.
chr1	75168424	75168923	chr1	75445624	75446123	Zfand2b|chr1:75445624-75446123	0.147962703292829	.	.
chr1	75168424	75168923	chr1	75451843	75452342	Zfand2b|chr1:75451843-75452342	0.0597319379618173	.	.
chr1	75168424	75168923	chr1	75458368	75458867	Zfand2b|chr1:75458368-75458867	0.0917688133439044	.	.
chr1	75168424	75168923	chr1	75477362	75477861	Zfand2b|chr1:75477362-75477861	0.158564307329472	.	.
chr1	75168424	75168923	chr1	75480692	75481191	Zfand2b|chr1:75480692-75481191	0.0708893110328647	.	.
chr1	75169048	75169547	chr1	74753532	74754031	Zfand2b|chr1:74753532-74754031	0.0643078138357515	.	.
chr1	75169048	75169547	chr1	74759797	74760296	Zfand2b|chr1:74759797-74760296	0.0852254363291434	.	.
chr1	75169048	75169547	chr1	74763029	74763528	Zfand2b|chr1:74763029-74763528	0.134214874835916	.	.
chr1	75169048	75169547	chr1	74799965	74800464	Zfand2b|chr1:74799965-74800464	0.0545323914185641	.	.
chr1	75169048	75169547	chr1	74800566	74801065	Zfand2b|chr1:74800566-74801065	0.137354224074055	.	.
chr1	75169048	75169547	chr1	74802933	74803432	Zfand2b|chr1:74802933-74803432	0.0688192962033135	.	.
chr1	75169048	75169547	chr1	74816731	74817230	Zfand2b|chr1:74816731-74817230	0.0877717507374852	.	.
chr1	75169048	75169547	chr1	75218312	75218811	Zfand2b|chr1:75218312-75218811	0.139595413648898	.	.
chr1	75169048	75169547	chr1	75247991	75248490	Zfand2b|chr1:75247991-75248490	0.111724932605015	.	.
chr1	75169048	75169547	chr1	75263237	75263736	Zfand2b|chr1:75263237-75263736	0.116139916854403	.	.
chr1	75169048	75169547	chr1	75339144	75339643	Zfand2b|chr1:75339144-75339643	0.0659241731948856	.	.
chr1	75169048	75169547	chr1	75357963	75358462	Zfand2b|chr1:75357963-75358462	0.134668479229797	.	.
chr1	75169048	75169547	chr1	75385291	75385790	Zfand2b|chr1:75385291-75385790	0.1140171125959	.	.
chr1	75169048	75169547	chr1	75445624	75446123	Zfand2b|chr1:75445624-75446123	0.0595510471159432	.	.
chr1	75169048	75169547	chr1	75477362	75477861	Zfand2b|chr1:75477362-75477861	0.0572374304695369	.	.
chr1	75169048	75169547	chr1	75480692	75481191	Zfand2b|chr1:75480692-75481191	0.183412029142026	.	.
chr1	75179524	75180023	chr1	74759797	74760296	Abcb6|chr1:74759797-74760296	0.0731110075246778	.	.
chr1	75179524	75180023	chr1	74806952	74807451	Abcb6|chr1:74806952-74807451	0.178727428293314	.	.
chr1	75179524	75180023	chr1	75244823	75245322	Abcb6|chr1:75244823-75245322	0.118061865324905	.	.
chr1	75179524	75180023	chr1	75282920	75283419	Abcb6|chr1:75282920-75283419	0.0724177249887544	.	.
chr1	75179524	75180023	chr1	75460319	75460818	Abcb6|chr1:75460319-75460818	0.0630775636559761	.	.
chr1	75179524	75180023	chr1	75477362	75477861	Abcb6|chr1:75477362-75477861	0.0603729422473877	.	.
chr1	75179524	75180023	chr1	75477875	75478374	Abcb6|chr1:75477875-75478374	0.0722355712650561	.	.
chr1	75180079	75180578	chr1	74763029	74763528	Abcb6|chr1:74763029-74763528	0.0747388759327948	.	.
chr1	75180079	75180578	chr1	74799965	74800464	Abcb6|chr1:74799965-74800464	0.069148280045663	.	.
chr1	75180079	75180578	chr1	74800566	74801065	Abcb6|chr1:74800566-74801065	0.144821764574008	.	.
chr1	75180079	75180578	chr1	74806952	74807451	Abcb6|chr1:74806952-74807451	0.157183143717769	.	.
chr1	75180079	75180578	chr1	75128586	75129085	Abcb6|chr1:75128586-75129085	0.0910802718442557	.	.
chr1	75180079	75180578	chr1	75141393	75141892	Abcb6|chr1:75141393-75141892	0.0719303443923069	.	.
chr1	75180079	75180578	chr1	75234571	75235070	Abcb6|chr1:75234571-75235070	0.0957639686527553	.	.
chr1	75180079	75180578	chr1	75289342	75289841	Abcb6|chr1:75289342-75289841	0.121574786167665	.	.
chr1	75180079	75180578	chr1	75289863	75290362	Abcb6|chr1:75289863-75290362	0.107488848535326	.	.
chr1	75180079	75180578	chr1	75290547	75291046	Abcb6|chr1:75290547-75291046	0.0568162003995247	.	.
chr1	75180079	75180578	chr1	75357963	75358462	Abcb6|chr1:75357963-75358462	0.0631395415452266	.	.
chr1	75180079	75180578	chr1	75381822	75382321	Abcb6|chr1:75381822-75382321	0.111884767576703	.	.
chr1	75180079	75180578	chr1	75385291	75385790	Abcb6|chr1:75385291-75385790	0.120815220486603	.	.
chr1	75180079	75180578	chr1	75386007	75386506	Abcb6|chr1:75386007-75386506	0.102200295567125	.	.
[truncated: 112,370 more rows]
