# Supplementary material for: Single-cell analysis of chromatin accessibility in the adult mouse brain
Source: Nature. 2023 Dec 13;624(7991):378–89. doi: 10.1038/s41586-023-06824-9 (PMC10719105; doi:10.1038/s41586-023-06824-9)
Supplement: Supplementary file 3 — Supplementary Tables 1–25 and their legends. [file 41586_2023_6824_MOESM3_ESM.zip › 2023-03-05453B-s3/SI Tables/SI Table 13 Summary of all the gene-cCRE correlations/sa2subclass.DG-PIR_Ex_IMN.pdc.bedpe]

chr1	3466260	3466759	chr1	3333581	3334080	Gm1992|chr1:3333581-3334080	0.15015285107549	.	.
chr1	3466260	3466759	chr1	3378804	3379303	Gm1992|chr1:3378804-3379303	0.0850404469998811	.	.
chr1	3670775	3671274	chr1	3514518	3515017	Xkr4|chr1:3514518-3515017	0.0771480757759981	.	.
chr1	3671529	3672028	chr1	3514518	3515017	Xkr4|chr1:3514518-3515017	0.32383734757359	.	.
chr1	3671529	3672028	chr1	3648863	3649362	Xkr4|chr1:3648863-3649362	0.0879815733821295	.	.
chr1	3671529	3672028	chr1	3764190	3764689	Xkr4|chr1:3764190-3764689	0.0979801958122656	.	.
chr1	3671529	3672028	chr1	3764190	3764689	Xkr4|chr1:3764190-3764689	0.0979801958122657	.	.
chr1	3672048	3672547	chr1	3514518	3515017	Xkr4|chr1:3514518-3515017	0.111050519235396	.	.
chr1	3672048	3672547	chr1	3648863	3649362	Xkr4|chr1:3648863-3649362	0.0955226369135866	.	.
chr1	3672048	3672547	chr1	3764190	3764689	Xkr4|chr1:3764190-3764689	0.104155001825962	.	.
chr1	3672048	3672547	chr1	3764821	3765320	Xkr4|chr1:3764821-3765320	0.0797092544474928	.	.
chr1	3672048	3672547	chr1	3900262	3900761	Xkr4|chr1:3900262-3900761	0.0819919009809637	.	.
chr1	3672048	3672547	chr1	3913641	3914140	Xkr4|chr1:3913641-3914140	0.0872238801850201	.	.
chr1	4497260	4497759	chr1	4273106	4273605	Gm37587|chr1:4273106-4273605	0.0864090459618338	.	.
chr1	4497260	4497759	chr1	4273106	4273605	Sox17|chr1:4273106-4273605	0.0864090459618338	.	.
chr1	4497260	4497759	chr1	4332372	4332871	Gm37587|chr1:4332372-4332871	0.0777989153054324	.	.
chr1	4497260	4497759	chr1	4332372	4332871	Sox17|chr1:4332372-4332871	0.0777989153054324	.	.
chr1	4785497	4785996	chr1	4571692	4572191	Mrpl15|chr1:4571692-4572191	0.133878366203131	.	.
chr1	4785497	4785996	chr1	4747149	4747648	Mrpl15|chr1:4747149-4747648	0.0814304809938783	.	.
chr1	4785497	4785996	chr1	4767437	4767936	Mrpl15|chr1:4767437-4767936	0.0771250258360246	.	.
chr1	4785497	4785996	chr1	5082818	5083317	Mrpl15|chr1:5082818-5083317	0.0778070150367968	.	.
chr1	4785497	4785996	chr1	5183460	5183959	Mrpl15|chr1:5183460-5183959	0.093360588560124	.	.
chr1	4785497	4785996	chr1	5243173	5243672	Mrpl15|chr1:5243173-5243672	0.161120208362487	.	.
chr1	4807592	4808091	chr1	4544028	4544527	Lypla1|chr1:4544028-4544527	0.111436256140392	.	.
chr1	4807592	4808091	chr1	4666992	4667491	Lypla1|chr1:4666992-4667491	0.0809653945725551	.	.
chr1	4807592	4808091	chr1	4747149	4747648	Lypla1|chr1:4747149-4747648	0.172998332410737	.	.
chr1	4807592	4808091	chr1	4767437	4767936	Lypla1|chr1:4767437-4767936	0.194154770569075	.	.
chr1	4807592	4808091	chr1	5022621	5023120	Lypla1|chr1:5022621-5023120	0.0912151666547415	.	.
chr1	4807592	4808091	chr1	5183460	5183959	Lypla1|chr1:5183460-5183959	0.233055981937976	.	.
chr1	4807592	4808091	chr1	5233031	5233530	Lypla1|chr1:5233031-5233530	0.250820877401068	.	.
chr1	4807592	4808091	chr1	5243173	5243672	Lypla1|chr1:5243173-5243672	0.261351072387948	.	.
chr1	4857480	4857979	chr1	4571692	4572191	Tcea1|chr1:4571692-4572191	0.169434562061827	.	.
chr1	4857480	4857979	chr1	4666992	4667491	Tcea1|chr1:4666992-4667491	0.121414563430944	.	.
chr1	4857480	4857979	chr1	4747149	4747648	Tcea1|chr1:4747149-4747648	0.178015919073153	.	.
chr1	4857480	4857979	chr1	4767437	4767936	Tcea1|chr1:4767437-4767936	0.226861784192458	.	.
chr1	4857480	4857979	chr1	5082818	5083317	Tcea1|chr1:5082818-5083317	0.1484817580216	.	.
chr1	4857480	4857979	chr1	5183460	5183959	Tcea1|chr1:5183460-5183959	0.168626382894694	.	.
chr1	4857480	4857979	chr1	5233031	5233530	Tcea1|chr1:5233031-5233530	0.123058937882818	.	.
chr1	4857480	4857979	chr1	5243173	5243672	Tcea1|chr1:5243173-5243672	0.236952653485584	.	.
chr1	4970513	4971012	chr1	4571692	4572191	Gm16041|chr1:4571692-4572191	0.222709298100089	.	.
chr1	4970513	4971012	chr1	4666992	4667491	Gm16041|chr1:4666992-4667491	0.0785066300121699	.	.
chr1	4970513	4971012	chr1	4767437	4767936	Gm16041|chr1:4767437-4767936	0.249688716855979	.	.
chr1	4970513	4971012	chr1	5183460	5183959	Gm16041|chr1:5183460-5183959	0.0849395599875342	.	.
chr1	4970513	4971012	chr1	5243173	5243672	Gm16041|chr1:5243173-5243672	0.118671612866748	.	.
chr1	4971076	4971575	chr1	4571692	4572191	Gm16041|chr1:4571692-4572191	0.141424278872007	.	.
chr1	4971076	4971575	chr1	4666992	4667491	Gm16041|chr1:4666992-4667491	0.124233824581486	.	.
chr1	4971076	4971575	chr1	4767437	4767936	Gm16041|chr1:4767437-4767936	0.193294007939667	.	.
chr1	4971076	4971575	chr1	5183460	5183959	Gm16041|chr1:5183460-5183959	0.146840906833516	.	.
chr1	4971076	4971575	chr1	5243173	5243672	Gm16041|chr1:5243173-5243672	0.0825910479230548	.	.
chr1	5588179	5588678	chr1	5915307	5915806	Oprk1|chr1:5915307-5915806	0.176208224104335	.	.
chr1	5916575	5917074	chr1	5915307	5915806	Npbwr1|chr1:5915307-5915806	0.230556273214326	.	.
chr1	5917179	5917678	chr1	5915307	5915806	Npbwr1|chr1:5915307-5915806	0.199224745732688	.	.
chr1	6214386	6214885	chr1	5915307	5915806	4732440D04Rik|chr1:5915307-5915806	0.106889819887388	.	.
chr1	6214386	6214885	chr1	6288492	6288991	4732440D04Rik|chr1:6288492-6288991	0.0999854309347897	.	.
chr1	6214386	6214885	chr1	6382628	6383127	4732440D04Rik|chr1:6382628-6383127	0.108793919274779	.	.
chr1	6214386	6214885	chr1	6483297	6483796	4732440D04Rik|chr1:6483297-6483796	0.104201853370605	.	.
chr1	6359108	6359607	chr1	6152392	6152891	Alkal1|chr1:6152392-6152891	0.124084422520152	.	.
chr1	6359108	6359607	chr1	6320510	6321009	Alkal1|chr1:6320510-6321009	0.0907365072306329	.	.
chr1	6359108	6359607	chr1	6510327	6510826	Alkal1|chr1:6510327-6510826	0.127699061632209	.	.
chr1	6359108	6359607	chr1	6604860	6605359	Alkal1|chr1:6604860-6605359	0.133667683285159	.	.
chr1	7088594	7089093	chr1	6760502	6761001	Pcmtd1|chr1:6760502-6761001	0.323661426082739	.	.
chr1	7088594	7089093	chr1	6819846	6820345	Pcmtd1|chr1:6819846-6820345	0.258333717827638	.	.
chr1	7088594	7089093	chr1	6825449	6825948	Pcmtd1|chr1:6825449-6825948	0.282412472174949	.	.
chr1	7088594	7089093	chr1	6831670	6832169	Pcmtd1|chr1:6831670-6832169	0.149413403139787	.	.
chr1	7088594	7089093	chr1	6858934	6859433	Pcmtd1|chr1:6858934-6859433	0.0966159021670277	.	.
chr1	7088594	7089093	chr1	6931826	6932325	Pcmtd1|chr1:6931826-6932325	0.0769025380501198	.	.
chr1	7088594	7089093	chr1	7010156	7010655	Pcmtd1|chr1:7010156-7010655	0.15917016158858	.	.
chr1	7088594	7089093	chr1	7139109	7139608	Pcmtd1|chr1:7139109-7139608	0.298564690683613	.	.
chr1	7088594	7089093	chr1	7199436	7199935	Pcmtd1|chr1:7199436-7199935	0.248534096310158	.	.
chr1	7088594	7089093	chr1	7199970	7200469	Pcmtd1|chr1:7199970-7200469	0.281897653923689	.	.
chr1	7088594	7089093	chr1	7359793	7360292	Pcmtd1|chr1:7359793-7360292	0.195176841887656	.	.
chr1	7397837	7398336	chr1	7138562	7139061	Gm26901|chr1:7138562-7139061	0.120113792734418	.	.
chr1	7397837	7398336	chr1	7139109	7139608	Gm26901|chr1:7139109-7139608	0.222207837577168	.	.
chr1	7397837	7398336	chr1	7199436	7199935	Gm26901|chr1:7199436-7199935	0.112533632503207	.	.
chr1	7397837	7398336	chr1	7199970	7200469	Gm26901|chr1:7199970-7200469	0.110621156777421	.	.
chr1	7397837	7398336	chr1	7218866	7219365	Gm26901|chr1:7218866-7219365	0.111294754020865	.	.
chr1	7397837	7398336	chr1	7359793	7360292	Gm26901|chr1:7359793-7360292	0.0858468817447784	.	.
chr1	7398342	7398841	chr1	7138562	7139061	Gm26901|chr1:7138562-7139061	0.0866454835269956	.	.
chr1	7398342	7398841	chr1	7139109	7139608	Gm26901|chr1:7139109-7139608	0.133760362067174	.	.
chr1	7398342	7398841	chr1	7199970	7200469	Gm26901|chr1:7199970-7200469	0.123339137082513	.	.
chr1	7398342	7398841	chr1	7696214	7696713	Gm26901|chr1:7696214-7696713	0.0916918112366081	.	.
chr1	7398342	7398841	chr1	7696214	7696713	Gm26901|chr1:7696214-7696713	0.0916918112366082	.	.
chr1	9298975	9299474	chr1	9168272	9168771	Sntg1|chr1:9168272-9168771	0.251855321198533	.	.
chr1	9298975	9299474	chr1	9298270	9298769	Sntg1|chr1:9298270-9298769	0.234542808507	.	.
chr1	9298975	9299474	chr1	9648756	9649255	Sntg1|chr1:9648756-9649255	0.0858103648084552	.	.
chr1	9298975	9299474	chr1	9737759	9738258	Sntg1|chr1:9737759-9738258	0.170364692593855	.	.
chr1	9299496	9299995	chr1	9065025	9065524	Sntg1|chr1:9065025-9065524	0.0752449328669328	.	.
chr1	9299496	9299995	chr1	9168272	9168771	Sntg1|chr1:9168272-9168771	0.463729190695326	.	.
chr1	9299496	9299995	chr1	9298270	9298769	Sntg1|chr1:9298270-9298769	0.177494096336041	.	.
chr1	9299496	9299995	chr1	9737759	9738258	Sntg1|chr1:9737759-9738258	0.148884733816648	.	.
chr1	9545042	9545541	chr1	9573148	9573647	Rrs1|chr1:9573148-9573647	0.0849825909286216	.	.
chr1	9545042	9545541	chr1	9573148	9573647	Rrs1|chr1:9573148-9573647	0.0849825909286217	.	.
chr1	9545042	9545541	chr1	9648756	9649255	Rrs1|chr1:9648756-9649255	0.205145815023302	.	.
chr1	9545042	9545541	chr1	9737759	9738258	Rrs1|chr1:9737759-9738258	0.0866937933913475	.	.
chr1	9545042	9545541	chr1	9772700	9773199	Rrs1|chr1:9772700-9773199	0.119668890353582	.	.
chr1	9545042	9545541	chr1	9848033	9848532	Rrs1|chr1:9848033-9848532	0.0848158767422664	.	.
chr1	9545042	9545541	chr1	9857494	9857993	Rrs1|chr1:9857494-9857993	0.0966891624370614	.	.
chr1	9545042	9545541	chr1	9862401	9862900	Rrs1|chr1:9862401-9862900	0.150172817879679	.	.
chr1	9545042	9545541	chr1	9876801	9877300	Rrs1|chr1:9876801-9877300	0.125978797225717	.	.
chr1	9600949	9601448	chr1	9573148	9573647	Vxn|chr1:9573148-9573647	0.0723639879892837	.	.
chr1	9600949	9601448	chr1	9731278	9731777	Vxn|chr1:9731278-9731777	0.0978408575561195	.	.
chr1	9600949	9601448	chr1	9804481	9804980	Vxn|chr1:9804481-9804980	0.0763300269131423	.	.
chr1	9600949	9601448	chr1	9848581	9849080	Vxn|chr1:9848581-9849080	0.0912614192657331	.	.
chr1	9601474	9601973	chr1	9298270	9298769	Vxn|chr1:9298270-9298769	0.137050304210283	.	.
chr1	9601474	9601973	chr1	9573148	9573647	Vxn|chr1:9573148-9573647	0.143989349549662	.	.
chr1	9601474	9601973	chr1	9731278	9731777	Vxn|chr1:9731278-9731777	0.140355899527155	.	.
chr1	9630048	9630547	chr1	9583802	9584301	2610203C22Rik|chr1:9583802-9584301	0.144534093673927	.	.
chr1	9630048	9630547	chr1	9648756	9649255	2610203C22Rik|chr1:9648756-9649255	0.07391861614469	.	.
chr1	9630048	9630547	chr1	9649264	9649763	2610203C22Rik|chr1:9649264-9649763	0.176300304657482	.	.
chr1	9630048	9630547	chr1	9804481	9804980	2610203C22Rik|chr1:9804481-9804980	0.118339098389375	.	.
chr1	9700259	9700758	chr1	9573148	9573647	Mybl1|chr1:9573148-9573647	0.230113582922186	.	.
chr1	9700259	9700758	chr1	9583802	9584301	Mybl1|chr1:9583802-9584301	0.0998231578636849	.	.
chr1	9700259	9700758	chr1	9648756	9649255	Mybl1|chr1:9648756-9649255	0.231498089661521	.	.
chr1	9700259	9700758	chr1	9649264	9649763	Mybl1|chr1:9649264-9649763	0.175059147588161	.	.
chr1	9700259	9700758	chr1	9737759	9738258	Mybl1|chr1:9737759-9738258	0.0782085956132672	.	.
chr1	9700259	9700758	chr1	9857494	9857993	Mybl1|chr1:9857494-9857993	0.076543890258079	.	.
chr1	9700259	9700758	chr1	9857494	9857993	Mybl1|chr1:9857494-9857993	0.0765438902580791	.	.
chr1	9700259	9700758	chr1	9862401	9862900	Mybl1|chr1:9862401-9862900	0.077747627780128	.	.
chr1	9700259	9700758	chr1	9876801	9877300	Mybl1|chr1:9876801-9877300	0.204028530708292	.	.
chr1	9748256	9748755	chr1	9573148	9573647	1700034P13Rik|chr1:9573148-9573647	0.102616805748887	.	.
chr1	9748256	9748755	chr1	9573148	9573647	Vcpip1|chr1:9573148-9573647	0.102616805748887	.	.
chr1	9748256	9748755	chr1	9583802	9584301	1700034P13Rik|chr1:9583802-9584301	0.0826636390807222	.	.
chr1	9748256	9748755	chr1	9583802	9584301	1700034P13Rik|chr1:9583802-9584301	0.0826636390807223	.	.
chr1	9748256	9748755	chr1	9583802	9584301	Vcpip1|chr1:9583802-9584301	0.0826636390807222	.	.
chr1	9748256	9748755	chr1	9583802	9584301	Vcpip1|chr1:9583802-9584301	0.0826636390807223	.	.
chr1	9748256	9748755	chr1	9648756	9649255	1700034P13Rik|chr1:9648756-9649255	0.135984748289513	.	.
chr1	9748256	9748755	chr1	9648756	9649255	Vcpip1|chr1:9648756-9649255	0.135984748289513	.	.
chr1	9748256	9748755	chr1	9649264	9649763	1700034P13Rik|chr1:9649264-9649763	0.11249302157456	.	.
chr1	9748256	9748755	chr1	9649264	9649763	Vcpip1|chr1:9649264-9649763	0.11249302157456	.	.
chr1	9748256	9748755	chr1	9737759	9738258	1700034P13Rik|chr1:9737759-9738258	0.102040831823006	.	.
chr1	9748256	9748755	chr1	9737759	9738258	Vcpip1|chr1:9737759-9738258	0.102040831823006	.	.
chr1	9748256	9748755	chr1	9876801	9877300	1700034P13Rik|chr1:9876801-9877300	0.258168417491008	.	.
chr1	9748256	9748755	chr1	9876801	9877300	Vcpip1|chr1:9876801-9877300	0.258168417491008	.	.
chr1	9798078	9798577	chr1	9573148	9573647	Sgk3|chr1:9573148-9573647	0.0970153174198884	.	.
chr1	9798078	9798577	chr1	9583802	9584301	Sgk3|chr1:9583802-9584301	0.0910117540221881	.	.
chr1	9798078	9798577	chr1	9648756	9649255	Sgk3|chr1:9648756-9649255	0.163307676906968	.	.
chr1	9798078	9798577	chr1	9649264	9649763	Sgk3|chr1:9649264-9649763	0.145880577412193	.	.
chr1	9798078	9798577	chr1	9857494	9857993	Sgk3|chr1:9857494-9857993	0.0901449457859783	.	.
chr1	9798078	9798577	chr1	9862401	9862900	Sgk3|chr1:9862401-9862900	0.185796272453778	.	.
chr1	9798078	9798577	chr1	9876801	9877300	Sgk3|chr1:9876801-9877300	0.126872218754721	.	.
chr1	9908384	9908883	chr1	9737759	9738258	Mcmdc2|chr1:9737759-9738258	0.10309762032265	.	.
chr1	9908384	9908883	chr1	9772700	9773199	Mcmdc2|chr1:9772700-9773199	0.174686337683986	.	.
chr1	9908384	9908883	chr1	9862401	9862900	Mcmdc2|chr1:9862401-9862900	0.107790224101926	.	.
chr1	9908384	9908883	chr1	9876801	9877300	Mcmdc2|chr1:9876801-9877300	0.0997381850719712	.	.
chr1	9943920	9944419	chr1	9737759	9738258	Snhg6|chr1:9737759-9738258	0.0838235604228233	.	.
chr1	9943920	9944419	chr1	9772700	9773199	Snhg6|chr1:9772700-9773199	0.0719051753529527	.	.
chr1	9943920	9944419	chr1	9857494	9857993	Snhg6|chr1:9857494-9857993	0.10576684095912	.	.
chr1	9943920	9944419	chr1	9862401	9862900	Snhg6|chr1:9862401-9862900	0.106979971901222	.	.
chr1	9968004	9968503	chr1	9583802	9584301	Tcf24|chr1:9583802-9584301	0.178079941012397	.	.
chr1	9968004	9968503	chr1	9648756	9649255	Tcf24|chr1:9648756-9649255	0.20436748639484	.	.
chr1	9968004	9968503	chr1	9737759	9738258	Tcf24|chr1:9737759-9738258	0.119476786349014	.	.
chr1	9968004	9968503	chr1	9848033	9848532	Tcf24|chr1:9848033-9848532	0.132774330921453	.	.
chr1	9968004	9968503	chr1	9857494	9857993	Tcf24|chr1:9857494-9857993	0.181453739400921	.	.
chr1	9968004	9968503	chr1	9876801	9877300	Tcf24|chr1:9876801-9877300	0.0945913790307477	.	.
chr1	10008928	10009427	chr1	10327913	10328412	Ppp1r42|chr1:10327913-10328412	0.165605992407806	.	.
chr1	10037697	10038196	chr1	10171625	10172124	Cops5|chr1:10171625-10172124	0.0810100341719087	.	.
chr1	10037697	10038196	chr1	10171625	10172124	Cspp1|chr1:10171625-10172124	0.0810100341719087	.	.
chr1	10037697	10038196	chr1	10320143	10320642	Cops5|chr1:10320143-10320642	0.0765013217283891	.	.
chr1	10037697	10038196	chr1	10320143	10320642	Cspp1|chr1:10320143-10320642	0.0765013217283891	.	.
chr1	10037697	10038196	chr1	10327913	10328412	Cops5|chr1:10327913-10328412	0.12106857609991	.	.
chr1	10037697	10038196	chr1	10327913	10328412	Cspp1|chr1:10327913-10328412	0.12106857609991	.	.
chr1	10037697	10038196	chr1	10452071	10452570	Cops5|chr1:10452071-10452570	0.148792922245813	.	.
chr1	10037697	10038196	chr1	10452071	10452570	Cspp1|chr1:10452071-10452570	0.148792922245813	.	.
chr1	10232855	10233354	chr1	10089475	10089974	Arfgef1|chr1:10089475-10089974	0.11251588636801	.	.
chr1	10232855	10233354	chr1	10320143	10320642	Arfgef1|chr1:10320143-10320642	0.116625756017769	.	.
chr1	10232855	10233354	chr1	10327913	10328412	Arfgef1|chr1:10327913-10328412	0.162513452123579	.	.
chr1	10232855	10233354	chr1	10429834	10430333	Arfgef1|chr1:10429834-10430333	0.18705656710468	.	.
chr1	10993243	10993742	chr1	10919136	10919635	Prex2|chr1:10919136-10919635	0.0982595188429233	.	.
chr1	10993243	10993742	chr1	11137928	11138427	Prex2|chr1:11137928-11138427	0.148960985827317	.	.
chr1	10993243	10993742	chr1	11204514	11205013	Prex2|chr1:11204514-11205013	0.314721975034439	.	.
chr1	10993772	10994271	chr1	10596332	10596831	Prex2|chr1:10596332-10596831	0.104004393991687	.	.
chr1	10993772	10994271	chr1	10919136	10919635	Prex2|chr1:10919136-10919635	0.0888453521645705	.	.
chr1	10993772	10994271	chr1	11204514	11205013	Prex2|chr1:11204514-11205013	0.272300890268951	.	.
chr1	11413910	11414409	chr1	11458356	11458855	A830018L16Rik|chr1:11458356-11458855	0.135495319219656	.	.
chr1	11413910	11414409	chr1	11507442	11507941	A830018L16Rik|chr1:11507442-11507941	0.125931780799518	.	.
chr1	11413910	11414409	chr1	11565274	11565773	A830018L16Rik|chr1:11565274-11565773	0.109041115556627	.	.
chr1	11413910	11414409	chr1	11748273	11748772	A830018L16Rik|chr1:11748273-11748772	0.0914878980925179	.	.
chr1	13589563	13590062	chr1	13573930	13574429	Tram1|chr1:13573930-13574429	0.115256204000633	.	.
chr1	13589563	13590062	chr1	13649569	13650068	Tram1|chr1:13649569-13650068	0.0742326648473217	.	.
chr1	13589563	13590062	chr1	13789111	13789610	Tram1|chr1:13789111-13789610	0.153750244025718	.	.
chr1	13589563	13590062	chr1	13860412	13860911	Tram1|chr1:13860412-13860911	0.107682649064434	.	.
chr1	13659706	13660205	chr1	13682912	13683411	Lactb2|chr1:13682912-13683411	0.075637162595161	.	.
chr1	13659706	13660205	chr1	13697354	13697853	Lactb2|chr1:13697354-13697853	0.161708128290196	.	.
chr1	13659706	13660205	chr1	13870553	13871052	Lactb2|chr1:13870553-13871052	0.10335194698418	.	.
chr1	13659706	13660205	chr1	13871156	13871655	Lactb2|chr1:13871156-13871655	0.125855593863963	.	.
chr1	13659706	13660205	chr1	13919245	13919744	Lactb2|chr1:13919245-13919744	0.0816039192994996	.	.
chr1	13659706	13660205	chr1	13919245	13919744	Lactb2|chr1:13919245-13919744	0.0816039192994997	.	.
chr1	13660314	13660813	chr1	13606572	13607071	Lactb2|chr1:13606572-13607071	0.179063894233613	.	.
chr1	13660314	13660813	chr1	13682912	13683411	Lactb2|chr1:13682912-13683411	0.0766617308015599	.	.
chr1	13660314	13660813	chr1	13697354	13697853	Lactb2|chr1:13697354-13697853	0.103637233509818	.	.
chr1	13660314	13660813	chr1	13870553	13871052	Lactb2|chr1:13870553-13871052	0.249122697413773	.	.
chr1	13660314	13660813	chr1	13991135	13991634	Lactb2|chr1:13991135-13991634	0.110044960498824	.	.
chr1	14309549	14310048	chr1	14506500	14506999	Eya1|chr1:14506500-14506999	0.23484301142593	.	.
chr1	14309549	14310048	chr1	14739996	14740495	Eya1|chr1:14739996-14740495	0.111522528463033	.	.
chr1	14755218	14755717	chr1	14620503	14621002	Msc|chr1:14620503-14621002	0.145312436727664	.	.
chr1	14755218	14755717	chr1	14629451	14629950	Msc|chr1:14629451-14629950	0.087174368042808	.	.
chr1	14755218	14755717	chr1	14635842	14636341	Msc|chr1:14635842-14636341	0.0726264769582445	.	.
chr1	14755218	14755717	chr1	14728986	14729485	Msc|chr1:14728986-14729485	0.133379978288048	.	.
chr1	14755218	14755717	chr1	14915940	14916439	Msc|chr1:14915940-14916439	0.0812315381228972	.	.
chr1	14756079	14756578	chr1	14635842	14636341	Msc|chr1:14635842-14636341	0.135573808722306	.	.
chr1	14756079	14756578	chr1	14739996	14740495	Msc|chr1:14739996-14740495	0.0770739353442901	.	.
chr1	14756079	14756578	chr1	14794201	14794700	Msc|chr1:14794201-14794700	0.0862898630017276	.	.
chr1	15286608	15287107	chr1	15127814	15128313	Kcnb2|chr1:15127814-15128313	0.180232479677646	.	.
chr1	15286608	15287107	chr1	15426615	15427114	Kcnb2|chr1:15426615-15427114	0.157099304486981	.	.
chr1	15287268	15287767	chr1	15127814	15128313	Kcnb2|chr1:15127814-15128313	0.119225356401362	.	.
chr1	15287268	15287767	chr1	15218663	15219162	Kcnb2|chr1:15218663-15219162	0.0916577413301015	.	.
chr1	15287268	15287767	chr1	15454391	15454890	Kcnb2|chr1:15454391-15454890	0.186277983759702	.	.
chr1	15805340	15805839	chr1	16154823	16155322	Terf1|chr1:16154823-16155322	0.0744792357060529	.	.
chr1	15892493	15892992	chr1	15936337	15936836	Sbspon|chr1:15936337-15936836	0.153155139291205	.	.
chr1	15892493	15892992	chr1	15990959	15991458	Sbspon|chr1:15990959-15991458	0.147978675762894	.	.
chr1	16093096	16093595	chr1	15936337	15936836	4930444P10Rik|chr1:15936337-15936836	0.177254159637872	.	.
chr1	16093096	16093595	chr1	15990959	15991458	4930444P10Rik|chr1:15990959-15991458	0.171839450977638	.	.
chr1	16093096	16093595	chr1	16007767	16008266	4930444P10Rik|chr1:16007767-16008266	0.0824276146842411	.	.
chr1	16093096	16093595	chr1	16057165	16057664	4930444P10Rik|chr1:16057165-16057664	0.153763672310305	.	.
chr1	16093096	16093595	chr1	16058539	16059038	4930444P10Rik|chr1:16058539-16059038	0.154675608860277	.	.
chr1	16093096	16093595	chr1	16186810	16187309	4930444P10Rik|chr1:16186810-16187309	0.0942464574195907	.	.
chr1	16093096	16093595	chr1	16202130	16202629	4930444P10Rik|chr1:16202130-16202629	0.237651237827082	.	.
chr1	16104999	16105498	chr1	15936337	15936836	Rdh10|chr1:15936337-15936836	0.0752096966495349	.	.
chr1	16104999	16105498	chr1	15936337	15936836	Rpl7|chr1:15936337-15936836	0.0752096966495349	.	.
chr1	16104999	16105498	chr1	16007767	16008266	Rdh10|chr1:16007767-16008266	0.133105922506978	.	.
chr1	16104999	16105498	chr1	16007767	16008266	Rpl7|chr1:16007767-16008266	0.133105922506978	.	.
chr1	16104999	16105498	chr1	16057165	16057664	Rdh10|chr1:16057165-16057664	0.0956239278056975	.	.
chr1	16104999	16105498	chr1	16057165	16057664	Rpl7|chr1:16057165-16057664	0.0956239278056975	.	.
chr1	16104999	16105498	chr1	16186810	16187309	Rdh10|chr1:16186810-16187309	0.233469813435343	.	.
chr1	16104999	16105498	chr1	16186810	16187309	Rpl7|chr1:16186810-16187309	0.233469813435343	.	.
chr1	16104999	16105498	chr1	16202130	16202629	Rdh10|chr1:16202130-16202629	0.221347581716628	.	.
chr1	16104999	16105498	chr1	16202130	16202629	Rpl7|chr1:16202130-16202629	0.221347581716628	.	.
chr1	16519035	16519534	chr1	16518345	16518844	Stau2|chr1:16518345-16518844	0.169398261357141	.	.
chr1	16519035	16519534	chr1	16979390	16979889	Stau2|chr1:16979390-16979889	0.0876456751173599	.	.
chr1	16519761	16520260	chr1	16546643	16547142	Stau2|chr1:16546643-16547142	0.0907525299942743	.	.
chr1	16519761	16520260	chr1	16809716	16810215	Stau2|chr1:16809716-16810215	0.137572757632942	.	.
chr1	16519761	16520260	chr1	16816484	16816983	Stau2|chr1:16816484-16816983	0.173410403653638	.	.
chr1	16519761	16520260	chr1	16878603	16879102	Stau2|chr1:16878603-16879102	0.114064138891955	.	.
chr1	16519761	16520260	chr1	16979971	16980470	Stau2|chr1:16979971-16980470	0.191062323057029	.	.
chr1	16657258	16657757	chr1	16518345	16518844	D030040B21Rik|chr1:16518345-16518844	0.115555120495275	.	.
chr1	16657258	16657757	chr1	16518345	16518844	Eloc|chr1:16518345-16518844	0.115555120495275	.	.
chr1	16664905	16665404	chr1	16518345	16518844	Tmem70|chr1:16518345-16518844	0.0718968389548139	.	.
chr1	16664905	16665404	chr1	16930176	16930675	Tmem70|chr1:16930176-16930675	0.0864909112017348	.	.
chr1	16664905	16665404	chr1	16930176	16930675	Tmem70|chr1:16930176-16930675	0.0864909112017349	.	.
chr1	16665581	16666080	chr1	16853683	16854182	Tmem70|chr1:16853683-16854182	0.113435674214214	.	.
chr1	16688506	16689005	chr1	16518345	16518844	Ly96|chr1:16518345-16518844	0.159938544512914	.	.
chr1	16688506	16689005	chr1	16798252	16798751	Ly96|chr1:16798252-16798751	0.0725820156672157	.	.
chr1	16688506	16689005	chr1	16799605	16800104	Ly96|chr1:16799605-16800104	0.0965316094483572	.	.
chr1	17097078	17097577	chr1	16866160	16866659	Jph1|chr1:16866160-16866659	0.116767745656918	.	.
chr1	17097078	17097577	chr1	16930176	16930675	Jph1|chr1:16930176-16930675	0.0975846955040059	.	.
chr1	17097078	17097577	chr1	17013855	17014354	Jph1|chr1:17013855-17014354	0.0839570254643077	.	.
chr1	17097078	17097577	chr1	17013855	17014354	Jph1|chr1:17013855-17014354	0.0839570254643078	.	.
chr1	17097078	17097577	chr1	17059909	17060408	Jph1|chr1:17059909-17060408	0.130960446586286	.	.
chr1	17097078	17097577	chr1	17060493	17060992	Jph1|chr1:17060493-17060992	0.0817185013964174	.	.
chr1	17097078	17097577	chr1	17123369	17123868	Jph1|chr1:17123369-17123868	0.238814841047745	.	.
chr1	17097078	17097577	chr1	17375880	17376379	Jph1|chr1:17375880-17376379	0.0766748924818697	.	.
chr1	17097078	17097577	chr1	17480907	17481406	Jph1|chr1:17480907-17481406	0.123649102825485	.	.
chr1	17097665	17098164	chr1	16799605	16800104	Jph1|chr1:16799605-16800104	0.247279804181719	.	.
chr1	17097665	17098164	chr1	16809716	16810215	Jph1|chr1:16809716-16810215	0.282167417563415	.	.
chr1	17097665	17098164	chr1	16816484	16816983	Jph1|chr1:16816484-16816983	0.138708503747525	.	.
chr1	17097665	17098164	chr1	16930176	16930675	Jph1|chr1:16930176-16930675	0.106180636993701	.	.
chr1	17097665	17098164	chr1	16979390	16979889	Jph1|chr1:16979390-16979889	0.0864238999439029	.	.
chr1	17097665	17098164	chr1	16979971	16980470	Jph1|chr1:16979971-16980470	0.224521206426755	.	.
chr1	17097665	17098164	chr1	17010768	17011267	Jph1|chr1:17010768-17011267	0.123695251618609	.	.
chr1	17097665	17098164	chr1	17059909	17060408	Jph1|chr1:17059909-17060408	0.25323364790699	.	.
chr1	17097665	17098164	chr1	17060493	17060992	Jph1|chr1:17060493-17060992	0.394288494192362	.	.
chr1	17097665	17098164	chr1	17123369	17123868	Jph1|chr1:17123369-17123868	0.131283986039744	.	.
chr1	17097665	17098164	chr1	17455846	17456345	Jph1|chr1:17455846-17456345	0.189542136120023	.	.
chr1	17097665	17098164	chr1	17480907	17481406	Jph1|chr1:17480907-17481406	0.111796075782588	.	.
chr1	17098192	17098691	chr1	16779745	16780244	Jph1|chr1:16779745-16780244	0.0880232667741974	.	.
chr1	17098192	17098691	chr1	17272216	17272715	Jph1|chr1:17272216-17272715	0.216277903947223	.	.
chr1	17098192	17098691	chr1	17375880	17376379	Jph1|chr1:17375880-17376379	0.133035847627911	.	.
chr1	17145142	17145641	chr1	17122724	17123223	Gdap1|chr1:17122724-17123223	0.0728934745241257	.	.
chr1	17145142	17145641	chr1	17272216	17272715	Gdap1|chr1:17272216-17272715	0.131862156092209	.	.
chr1	17727070	17727569	chr1	17375880	17376379	Crispld1|chr1:17375880-17376379	0.117665038349891	.	.
chr1	17727070	17727569	chr1	17375880	17376379	Gm16070|chr1:17375880-17376379	0.117665038349891	.	.
chr1	17727070	17727569	chr1	17455846	17456345	Crispld1|chr1:17455846-17456345	0.0720329414267742	.	.
chr1	17727070	17727569	chr1	17455846	17456345	Gm16070|chr1:17455846-17456345	0.0720329414267742	.	.
chr1	17727070	17727569	chr1	17480907	17481406	Crispld1|chr1:17480907-17481406	0.161063776429177	.	.
chr1	17727070	17727569	chr1	17480907	17481406	Gm16070|chr1:17480907-17481406	0.161063776429177	.	.
chr1	17727070	17727569	chr1	17856927	17857426	Crispld1|chr1:17856927-17857426	0.12516996848771	.	.
chr1	17727070	17727569	chr1	17856927	17857426	Gm16070|chr1:17856927-17857426	0.12516996848771	.	.
chr1	17727608	17728107	chr1	17375880	17376379	Crispld1|chr1:17375880-17376379	0.179441601975112	.	.
chr1	17727608	17728107	chr1	17375880	17376379	Gm16070|chr1:17375880-17376379	0.179441601975112	.	.
chr1	17727608	17728107	chr1	17455846	17456345	Crispld1|chr1:17455846-17456345	0.0869996211275662	.	.
chr1	17727608	17728107	chr1	17455846	17456345	Gm16070|chr1:17455846-17456345	0.0869996211275662	.	.
chr1	17727608	17728107	chr1	17480907	17481406	Crispld1|chr1:17480907-17481406	0.169299138850435	.	.
chr1	17727608	17728107	chr1	17480907	17481406	Gm16070|chr1:17480907-17481406	0.169299138850435	.	.
chr1	18057998	18058497	chr1	18106146	18106645	Gm28756|chr1:18106146-18106645	0.0761504166699832	.	.
chr1	18057998	18058497	chr1	18106689	18107188	Gm28756|chr1:18106689-18107188	0.11635214888849	.	.
chr1	18057998	18058497	chr1	18295092	18295591	Gm28756|chr1:18295092-18295591	0.0942495562465973	.	.
chr1	18057998	18058497	chr1	18307549	18308048	Gm28756|chr1:18307549-18308048	0.110518869912269	.	.
chr1	18058553	18059052	chr1	18168208	18168707	Gm28756|chr1:18168208-18168707	0.0785746229719272	.	.
chr1	18058553	18059052	chr1	18181145	18181644	Gm28756|chr1:18181145-18181644	0.143638831351676	.	.
chr1	18058553	18059052	chr1	18295092	18295591	Gm28756|chr1:18295092-18295591	0.123412240897026	.	.
chr1	18058553	18059052	chr1	18307549	18308048	Gm28756|chr1:18307549-18308048	0.14317901213845	.	.
chr1	18058553	18059052	chr1	18391585	18392084	Gm28756|chr1:18391585-18392084	0.102243888706209	.	.
chr1	19103925	19104424	chr1	18752588	18753087	Gm15825|chr1:18752588-18753087	0.206764307547606	.	.
chr1	19103925	19104424	chr1	18758428	18758927	Gm15825|chr1:18758428-18758927	0.470209531844171	.	.
chr1	19103925	19104424	chr1	18767407	18767906	Gm15825|chr1:18767407-18767906	0.329203812418838	.	.
chr1	19103925	19104424	chr1	18853275	18853774	Gm15825|chr1:18853275-18853774	0.18004256605704	.	.
chr1	19103925	19104424	chr1	18857411	18857910	Gm15825|chr1:18857411-18857910	0.185492617827005	.	.
chr1	19103925	19104424	chr1	18911475	18911974	Gm15825|chr1:18911475-18911974	0.134331118357727	.	.
chr1	19103925	19104424	chr1	18973005	18973504	Gm15825|chr1:18973005-18973504	0.440981123104782	.	.
chr1	19103925	19104424	chr1	18975425	18975924	Gm15825|chr1:18975425-18975924	0.218479142982458	.	.
chr1	19103925	19104424	chr1	18976830	18977329	Gm15825|chr1:18976830-18977329	0.495910820357437	.	.
chr1	19103925	19104424	chr1	19046606	19047105	Gm15825|chr1:19046606-19047105	0.403659169143	.	.
chr1	19103925	19104424	chr1	19056277	19056776	Gm15825|chr1:19056277-19056776	0.100846959647705	.	.
chr1	19103925	19104424	chr1	19087977	19088476	Gm15825|chr1:19087977-19088476	0.51470092487378	.	.
chr1	19103925	19104424	chr1	19096816	19097315	Gm15825|chr1:19096816-19097315	0.466530603055851	.	.
chr1	19103925	19104424	chr1	19178952	19179451	Gm15825|chr1:19178952-19179451	0.101195358516289	.	.
chr1	19103925	19104424	chr1	19205513	19206012	Gm15825|chr1:19205513-19206012	0.206989975510845	.	.
chr1	19103925	19104424	chr1	19212361	19212860	Gm15825|chr1:19212361-19212860	0.135616005044417	.	.
chr1	19103925	19104424	chr1	19265380	19265879	Gm15825|chr1:19265380-19265879	0.235636853646811	.	.
chr1	19103925	19104424	chr1	19266728	19267227	Gm15825|chr1:19266728-19267227	0.169660540697321	.	.
chr1	19103925	19104424	chr1	19421109	19421608	Gm15825|chr1:19421109-19421608	0.228525902466705	.	.
chr1	19104658	19105157	chr1	18752588	18753087	Gm15825|chr1:18752588-18753087	0.420108333153288	.	.
chr1	19104658	19105157	chr1	18758428	18758927	Gm15825|chr1:18758428-18758927	0.488490537237768	.	.
chr1	19104658	19105157	chr1	18767407	18767906	Gm15825|chr1:18767407-18767906	0.291874914455619	.	.
chr1	19104658	19105157	chr1	18853275	18853774	Gm15825|chr1:18853275-18853774	0.182969021552708	.	.
chr1	19104658	19105157	chr1	18857411	18857910	Gm15825|chr1:18857411-18857910	0.186404466196482	.	.
chr1	19104658	19105157	chr1	18911475	18911974	Gm15825|chr1:18911475-18911974	0.128434107077456	.	.
chr1	19104658	19105157	chr1	18973005	18973504	Gm15825|chr1:18973005-18973504	0.50702405906904	.	.
chr1	19104658	19105157	chr1	18975425	18975924	Gm15825|chr1:18975425-18975924	0.333505852866785	.	.
chr1	19104658	19105157	chr1	18976830	18977329	Gm15825|chr1:18976830-18977329	0.600273173677397	.	.
chr1	19104658	19105157	chr1	19046606	19047105	Gm15825|chr1:19046606-19047105	0.417166524322	.	.
chr1	19104658	19105157	chr1	19056277	19056776	Gm15825|chr1:19056277-19056776	0.097792762262226	.	.
chr1	19104658	19105157	chr1	19087977	19088476	Gm15825|chr1:19087977-19088476	0.454660533331116	.	.
chr1	19104658	19105157	chr1	19096816	19097315	Gm15825|chr1:19096816-19097315	0.423101844552814	.	.
chr1	19104658	19105157	chr1	19178952	19179451	Gm15825|chr1:19178952-19179451	0.184915922278895	.	.
chr1	19104658	19105157	chr1	19205513	19206012	Gm15825|chr1:19205513-19206012	0.195382459543836	.	.
chr1	19104658	19105157	chr1	19206148	19206647	Gm15825|chr1:19206148-19206647	0.133505157130491	.	.
chr1	19104658	19105157	chr1	19212361	19212860	Gm15825|chr1:19212361-19212860	0.07375341763588	.	.
chr1	19104658	19105157	chr1	19265380	19265879	Gm15825|chr1:19265380-19265879	0.275379487819389	.	.
chr1	19104658	19105157	chr1	19266728	19267227	Gm15825|chr1:19266728-19267227	0.218821319501662	.	.
chr1	19104658	19105157	chr1	19421109	19421608	Gm15825|chr1:19421109-19421608	0.233741420353287	.	.
chr1	19104658	19105157	chr1	19421609	19422108	Gm15825|chr1:19421609-19422108	0.121409900453427	.	.
chr1	20820187	20820686	chr1	20612697	20613196	Mcm3|chr1:20612697-20613196	0.115608095097219	.	.
chr1	20820187	20820686	chr1	20986596	20987095	Mcm3|chr1:20986596-20987095	0.250489635306227	.	.
chr1	20890311	20890810	chr1	20503390	20503889	6720483E21Rik|chr1:20503390-20503889	0.334410489187943	.	.
chr1	20890311	20890810	chr1	20503390	20503889	Paqr8|chr1:20503390-20503889	0.334410489187943	.	.
chr1	20890311	20890810	chr1	20565565	20566064	6720483E21Rik|chr1:20565565-20566064	0.0868096891480601	.	.
chr1	20890311	20890810	chr1	20565565	20566064	Paqr8|chr1:20565565-20566064	0.0868096891480601	.	.
chr1	20890311	20890810	chr1	20612697	20613196	6720483E21Rik|chr1:20612697-20613196	0.0738958269252875	.	.
chr1	20890311	20890810	chr1	20612697	20613196	Paqr8|chr1:20612697-20613196	0.0738958269252875	.	.
chr1	20890311	20890810	chr1	20677928	20678427	6720483E21Rik|chr1:20677928-20678427	0.319519052426096	.	.
chr1	20890311	20890810	chr1	20677928	20678427	Paqr8|chr1:20677928-20678427	0.319519052426096	.	.
chr1	20890311	20890810	chr1	20845574	20846073	6720483E21Rik|chr1:20845574-20846073	0.126210938383916	.	.
chr1	20890311	20890810	chr1	20845574	20846073	Paqr8|chr1:20845574-20846073	0.126210938383916	.	.
chr1	20890311	20890810	chr1	20877410	20877909	6720483E21Rik|chr1:20877410-20877909	0.155439986617267	.	.
chr1	20890311	20890810	chr1	20877410	20877909	Paqr8|chr1:20877410-20877909	0.155439986617267	.	.
chr1	20890311	20890810	chr1	20880399	20880898	6720483E21Rik|chr1:20880399-20880898	0.192551957514138	.	.
chr1	20890311	20890810	chr1	20880399	20880898	Paqr8|chr1:20880399-20880898	0.192551957514138	.	.
chr1	20890311	20890810	chr1	20882999	20883498	6720483E21Rik|chr1:20882999-20883498	0.256901551477069	.	.
chr1	20890311	20890810	chr1	20882999	20883498	Paqr8|chr1:20882999-20883498	0.256901551477069	.	.
chr1	20890311	20890810	chr1	20905651	20906150	6720483E21Rik|chr1:20905651-20906150	0.149326463648411	.	.
chr1	20890311	20890810	chr1	20905651	20906150	Paqr8|chr1:20905651-20906150	0.149326463648411	.	.
chr1	20890311	20890810	chr1	20933361	20933860	6720483E21Rik|chr1:20933361-20933860	0.178759771256303	.	.
chr1	20890311	20890810	chr1	20933361	20933860	Paqr8|chr1:20933361-20933860	0.178759771256303	.	.
chr1	20890311	20890810	chr1	20995247	20995746	6720483E21Rik|chr1:20995247-20995746	0.216690077900336	.	.
chr1	20890311	20890810	chr1	20995247	20995746	Paqr8|chr1:20995247-20995746	0.216690077900336	.	.
chr1	20890857	20891356	chr1	20503390	20503889	6720483E21Rik|chr1:20503390-20503889	0.132032959769989	.	.
chr1	20890857	20891356	chr1	20503390	20503889	Paqr8|chr1:20503390-20503889	0.132032959769989	.	.
chr1	20890857	20891356	chr1	20877410	20877909	6720483E21Rik|chr1:20877410-20877909	0.105010706271325	.	.
chr1	20890857	20891356	chr1	20877410	20877909	Paqr8|chr1:20877410-20877909	0.105010706271325	.	.
chr1	20890857	20891356	chr1	20880399	20880898	6720483E21Rik|chr1:20880399-20880898	0.127907165541726	.	.
chr1	20890857	20891356	chr1	20880399	20880898	Paqr8|chr1:20880399-20880898	0.127907165541726	.	.
chr1	20890857	20891356	chr1	20882999	20883498	6720483E21Rik|chr1:20882999-20883498	0.120332453101012	.	.
chr1	20890857	20891356	chr1	20882999	20883498	Paqr8|chr1:20882999-20883498	0.120332453101012	.	.
chr1	20890857	20891356	chr1	20905651	20906150	6720483E21Rik|chr1:20905651-20906150	0.109886813201033	.	.
chr1	20890857	20891356	chr1	20905651	20906150	Paqr8|chr1:20905651-20906150	0.109886813201033	.	.
chr1	20951400	20951899	chr1	20612697	20613196	Efhc1|chr1:20612697-20613196	0.111621195099732	.	.
chr1	20951400	20951899	chr1	20801628	20802127	Efhc1|chr1:20801628-20802127	0.171957129497463	.	.
chr1	20951400	20951899	chr1	20986596	20987095	Efhc1|chr1:20986596-20987095	0.260550771526219	.	.
chr1	25829930	25830429	chr1	25824642	25825141	Adgrb3|chr1:25824642-25825141	0.332166284792314	.	.
chr1	30720698	30721197	chr1	30436068	30436567	Gm9898|chr1:30436068-30436567	0.127015987189866	.	.
chr1	30720698	30721197	chr1	30588278	30588777	Gm9898|chr1:30588278-30588777	0.391737530532573	.	.
chr1	30720698	30721197	chr1	30615806	30616305	Gm9898|chr1:30615806-30616305	0.413895987469233	.	.
chr1	30720698	30721197	chr1	30707395	30707894	Gm9898|chr1:30707395-30707894	0.195047139148615	.	.
chr1	30720698	30721197	chr1	30716282	30716781	Gm9898|chr1:30716282-30716781	0.113209208713994	.	.
chr1	30720698	30721197	chr1	30772768	30773267	Gm9898|chr1:30772768-30773267	0.165716278791639	.	.
chr1	30872795	30873294	chr1	30584783	30585282	Phf3|chr1:30584783-30585282	0.0764654412163372	.	.
chr1	30872795	30873294	chr1	30615806	30616305	Phf3|chr1:30615806-30616305	0.095335950254123	.	.
chr1	30872795	30873294	chr1	30707395	30707894	Phf3|chr1:30707395-30707894	0.173346660001653	.	.
chr1	30872795	30873294	chr1	30716282	30716781	Phf3|chr1:30716282-30716781	0.1052890081536	.	.
chr1	30872795	30873294	chr1	30772768	30773267	Phf3|chr1:30772768-30773267	0.15331396169047	.	.
chr1	30873430	30873929	chr1	30584783	30585282	Phf3|chr1:30584783-30585282	0.112353112786485	.	.
chr1	30873942	30874441	chr1	30537143	30537642	Phf3|chr1:30537143-30537642	0.114141955703694	.	.
chr1	30873942	30874441	chr1	30584783	30585282	Phf3|chr1:30584783-30585282	0.0756454622372314	.	.
chr1	30873942	30874441	chr1	30595347	30595846	Phf3|chr1:30595347-30595846	0.105682101340224	.	.
chr1	30873942	30874441	chr1	30700382	30700881	Phf3|chr1:30700382-30700881	0.197276759863757	.	.
chr1	30949080	30949579	chr1	30584783	30585282	Ptp4a1|chr1:30584783-30585282	0.0995397208867424	.	.
chr1	30949080	30949579	chr1	30584783	30585282	Ptp4a1|chr1:30584783-30585282	0.0995397208867425	.	.
chr1	30949080	30949579	chr1	30588278	30588777	Ptp4a1|chr1:30588278-30588777	0.100822615942242	.	.
chr1	30949080	30949579	chr1	30615806	30616305	Ptp4a1|chr1:30615806-30616305	0.0812009825853149	.	.
chr1	30949582	30950081	chr1	30588278	30588777	Ptp4a1|chr1:30588278-30588777	0.150410689305313	.	.
chr1	30949582	30950081	chr1	30615806	30616305	Ptp4a1|chr1:30615806-30616305	0.269962813868925	.	.
chr1	30949582	30950081	chr1	30707395	30707894	Ptp4a1|chr1:30707395-30707894	0.0927783532723114	.	.
chr1	33214722	33215221	chr1	32768027	32768526	Gm37591|chr1:32768027-32768526	0.0856158462228175	.	.
chr1	33214722	33215221	chr1	32841111	32841610	Gm37591|chr1:32841111-32841610	0.229299685115932	.	.
chr1	33214722	33215221	chr1	32963600	32964099	Gm37591|chr1:32963600-32964099	0.237645091684529	.	.
chr1	33214722	33215221	chr1	33042377	33042876	Gm37591|chr1:33042377-33042876	0.302606215380487	.	.
chr1	33214722	33215221	chr1	33097924	33098423	Gm37591|chr1:33097924-33098423	0.372452096827089	.	.
chr1	33214722	33215221	chr1	33201409	33201908	Gm37591|chr1:33201409-33201908	0.11561880145422	.	.
chr1	33214722	33215221	chr1	33219114	33219613	Gm37591|chr1:33219114-33219613	0.138473705615976	.	.
chr1	34433080	34433579	chr1	34434650	34435149	Gm37233|chr1:34434650-34435149	0.11563665262751	.	.
chr1	34433080	34433579	chr1	34596806	34597305	Gm37233|chr1:34596806-34597305	0.128727973832131	.	.
chr1	34459438	34459937	chr1	34462689	34463188	Ptpn18|chr1:34462689-34463188	0.103521946399741	.	.
chr1	34459438	34459937	chr1	34686447	34686946	Ptpn18|chr1:34686447-34686946	0.0913978912967058	.	.
chr1	34472597	34473096	chr1	34389546	34390045	Gm28417|chr1:34389546-34390045	0.115926575374498	.	.
chr1	34472597	34473096	chr1	34434650	34435149	Gm28417|chr1:34434650-34435149	0.142688537395324	.	.
chr1	34472597	34473096	chr1	34462689	34463188	Gm28417|chr1:34462689-34463188	0.127888769501291	.	.
chr1	34485782	34486281	chr1	34584807	34585306	4930568A12Rik|chr1:34584807-34585306	0.0732933023651214	.	.
chr1	34579442	34579941	chr1	34434650	34435149	1700101I19Rik|chr1:34434650-34435149	0.135231248292488	.	.
chr1	34579442	34579941	chr1	34434650	34435149	Amer3|chr1:34434650-34435149	0.135231248292488	.	.
chr1	34579442	34579941	chr1	34602327	34602826	1700101I19Rik|chr1:34602327-34602826	0.0740010995141659	.	.
chr1	34579442	34579941	chr1	34602327	34602826	Amer3|chr1:34602327-34602826	0.0740010995141659	.	.
chr1	34579442	34579941	chr1	34891506	34892005	1700101I19Rik|chr1:34891506-34892005	0.200164053921425	.	.
chr1	34579442	34579941	chr1	34891506	34892005	Amer3|chr1:34891506-34892005	0.200164053921425	.	.
chr1	34579442	34579941	chr1	34987859	34988358	1700101I19Rik|chr1:34987859-34988358	0.211039490593933	.	.
chr1	34579442	34579941	chr1	34987859	34988358	Amer3|chr1:34987859-34988358	0.211039490593933	.	.
chr1	34801460	34801959	chr1	34584807	34585306	Arhgef4|chr1:34584807-34585306	0.118223549889731	.	.
chr1	34801460	34801959	chr1	34686447	34686946	Arhgef4|chr1:34686447-34686946	0.0953538126296223	.	.
chr1	34801460	34801959	chr1	34804896	34805395	Arhgef4|chr1:34804896-34805395	0.103845435632392	.	.
chr1	34842804	34843303	chr1	34793414	34793913	Fam168b|chr1:34793414-34793913	0.154200777092627	.	.
chr1	34842804	34843303	chr1	34793992	34794491	Fam168b|chr1:34793992-34794491	0.0864730381638329	.	.
chr1	34842804	34843303	chr1	34891506	34892005	Fam168b|chr1:34891506-34892005	0.156324646219538	.	.
chr1	34842804	34843303	chr1	34983757	34984256	Fam168b|chr1:34983757-34984256	0.115174808161157	.	.
chr1	34842804	34843303	chr1	34987859	34988358	Fam168b|chr1:34987859-34988358	0.221640258078518	.	.
chr1	34842804	34843303	chr1	35239541	35240040	Fam168b|chr1:35239541-35240040	0.203633267171137	.	.
chr1	34842804	34843303	chr1	35242908	35243407	Fam168b|chr1:35242908-35243407	0.153853603381433	.	.
chr1	34842804	34843303	chr1	35243429	35243928	Fam168b|chr1:35243429-35243928	0.214305592883435	.	.
chr1	34849768	34850267	chr1	34584807	34585306	Plekhb2|chr1:34584807-34585306	0.0804778210959793	.	.
chr1	34849768	34850267	chr1	34596806	34597305	Plekhb2|chr1:34596806-34597305	0.104314754092753	.	.
chr1	34849768	34850267	chr1	34804896	34805395	Plekhb2|chr1:34804896-34805395	0.167488188613417	.	.
chr1	34849768	34850267	chr1	34983757	34984256	Plekhb2|chr1:34983757-34984256	0.149882017711583	.	.
chr1	37540354	37540853	chr1	37561998	37562497	Mgat4a|chr1:37561998-37562497	0.0851831175228928	.	.
chr1	37540354	37540853	chr1	37639092	37639591	Mgat4a|chr1:37639092-37639591	0.133718697429911	.	.
chr1	37540354	37540853	chr1	37763076	37763575	Mgat4a|chr1:37763076-37763575	0.0825365443308442	.	.
chr1	37540354	37540853	chr1	37872597	37873096	Mgat4a|chr1:37872597-37873096	0.110304645933257	.	.
chr1	37540864	37541363	chr1	37561998	37562497	Mgat4a|chr1:37561998-37562497	0.20336339009938	.	.
chr1	37540864	37541363	chr1	37586074	37586573	Mgat4a|chr1:37586074-37586573	0.0725379632239092	.	.
chr1	37540864	37541363	chr1	37639092	37639591	Mgat4a|chr1:37639092-37639591	0.11680486801106	.	.
chr1	37540864	37541363	chr1	37763076	37763575	Mgat4a|chr1:37763076-37763575	0.207546524434939	.	.
chr1	37719678	37720177	chr1	37639092	37639591	2010300C02Rik|chr1:37639092-37639591	0.0817569499237452	.	.
chr1	37719678	37720177	chr1	37678238	37678737	2010300C02Rik|chr1:37678238-37678737	0.279233762094606	.	.
chr1	37719678	37720177	chr1	37686791	37687290	2010300C02Rik|chr1:37686791-37687290	0.228805174502324	.	.
chr1	37719678	37720177	chr1	37686791	37687290	2010300C02Rik|chr1:37686791-37687290	0.228805174502325	.	.
chr1	37719678	37720177	chr1	37696888	37697387	2010300C02Rik|chr1:37696888-37697387	0.148819488987043	.	.
chr1	37719678	37720177	chr1	37725725	37726224	2010300C02Rik|chr1:37725725-37726224	0.0996239163308872	.	.
chr1	37864699	37865198	chr1	37638479	37638978	Gm26805|chr1:37638479-37638978	0.161175267169419	.	.
chr1	37864699	37865198	chr1	37686791	37687290	Gm26805|chr1:37686791-37687290	0.197919166118919	.	.
chr1	37864699	37865198	chr1	38037383	38037882	Gm26805|chr1:38037383-38037882	0.085076648907416	.	.
chr1	37864699	37865198	chr1	38088904	38089403	Gm26805|chr1:38088904-38089403	0.118352684459794	.	.
chr1	37864699	37865198	chr1	38215742	38216241	Gm26805|chr1:38215742-38216241	0.100264049027077	.	.
chr1	37865263	37865762	chr1	38037383	38037882	Gm26805|chr1:38037383-38037882	0.089340299385484	.	.
chr1	37865263	37865762	chr1	38037383	38037882	Tsga10|chr1:38037383-38037882	0.089340299385484	.	.
chr1	37865263	37865762	chr1	38088904	38089403	Gm26805|chr1:38088904-38089403	0.138686365546914	.	.
chr1	37865263	37865762	chr1	38088904	38089403	Tsga10|chr1:38088904-38089403	0.138686365546914	.	.
chr1	37871955	37872454	chr1	37628704	37629203	Lipt1|chr1:37628704-37629203	0.204250628815984	.	.
chr1	37871955	37872454	chr1	37686791	37687290	Lipt1|chr1:37686791-37687290	0.108216579873769	.	.
chr1	37871955	37872454	chr1	37725725	37726224	Lipt1|chr1:37725725-37726224	0.159183564424035	.	.
chr1	37871955	37872454	chr1	37872597	37873096	Lipt1|chr1:37872597-37873096	0.129008056778505	.	.
chr1	37871955	37872454	chr1	38037383	38037882	Lipt1|chr1:38037383-38037882	0.211720465802484	.	.
chr1	37871955	37872454	chr1	38088904	38089403	Lipt1|chr1:38088904-38089403	0.354088247056174	.	.
chr1	37890241	37890740	chr1	37561998	37562497	Mitd1|chr1:37561998-37562497	0.0837538191508134	.	.
chr1	37890241	37890740	chr1	37561998	37562497	Mrpl30|chr1:37561998-37562497	0.0837538191508134	.	.
chr1	37890241	37890740	chr1	37628704	37629203	Mitd1|chr1:37628704-37629203	0.0756412606760282	.	.
chr1	37890241	37890740	chr1	37628704	37629203	Mrpl30|chr1:37628704-37629203	0.0756412606760282	.	.
chr1	37890241	37890740	chr1	37639092	37639591	Mitd1|chr1:37639092-37639591	0.096936445574212	.	.
chr1	37890241	37890740	chr1	37639092	37639591	Mrpl30|chr1:37639092-37639591	0.096936445574212	.	.
chr1	37890241	37890740	chr1	37725725	37726224	Mitd1|chr1:37725725-37726224	0.12020374520846	.	.
chr1	37890241	37890740	chr1	37725725	37726224	Mrpl30|chr1:37725725-37726224	0.12020374520846	.	.
chr1	37890241	37890740	chr1	37872597	37873096	Mitd1|chr1:37872597-37873096	0.0797003965320559	.	.
chr1	37890241	37890740	chr1	37872597	37873096	Mrpl30|chr1:37872597-37873096	0.0797003965320559	.	.
chr1	37890241	37890740	chr1	38037383	38037882	Mitd1|chr1:38037383-38037882	0.205862926731849	.	.
chr1	37890241	37890740	chr1	38037383	38037882	Mrpl30|chr1:38037383-38037882	0.205862926731849	.	.
chr1	37890241	37890740	chr1	38088904	38089403	Mitd1|chr1:38088904-38089403	0.141106612371915	.	.
chr1	37890241	37890740	chr1	38088904	38089403	Mrpl30|chr1:38088904-38089403	0.141106612371915	.	.
chr1	37997082	37997581	chr1	37686791	37687290	Eif5b|chr1:37686791-37687290	0.135177612019174	.	.
chr1	37997082	37997581	chr1	37686791	37687290	Txndc9|chr1:37686791-37687290	0.135177612019174	.	.
chr1	37997082	37997581	chr1	38037383	38037882	Eif5b|chr1:38037383-38037882	0.226076247314201	.	.
chr1	37997082	37997581	chr1	38037383	38037882	Txndc9|chr1:38037383-38037882	0.226076247314201	.	.
chr1	37997082	37997581	chr1	38088904	38089403	Eif5b|chr1:38088904-38089403	0.0999734728472633	.	.
chr1	37997082	37997581	chr1	38088904	38089403	Eif5b|chr1:38088904-38089403	0.0999734728472634	.	.
chr1	37997082	37997581	chr1	38088904	38089403	Txndc9|chr1:38088904-38089403	0.0999734728472633	.	.
chr1	37997082	37997581	chr1	38088904	38089403	Txndc9|chr1:38088904-38089403	0.0999734728472634	.	.
chr1	37997082	37997581	chr1	38215742	38216241	Eif5b|chr1:38215742-38216241	0.0873750293336969	.	.
chr1	37997082	37997581	chr1	38215742	38216241	Txndc9|chr1:38215742-38216241	0.0873750293336969	.	.
chr1	37997778	37998277	chr1	37628704	37629203	Eif5b|chr1:37628704-37629203	0.0844705629905819	.	.
chr1	37997778	37998277	chr1	37628704	37629203	Txndc9|chr1:37628704-37629203	0.0844705629905819	.	.
chr1	37997778	37998277	chr1	37696888	37697387	Eif5b|chr1:37696888-37697387	0.108718485377108	.	.
chr1	37997778	37998277	chr1	37696888	37697387	Txndc9|chr1:37696888-37697387	0.108718485377108	.	.
chr1	37997778	37998277	chr1	37725725	37726224	Eif5b|chr1:37725725-37726224	0.138221168242315	.	.
chr1	37997778	37998277	chr1	37725725	37726224	Txndc9|chr1:37725725-37726224	0.138221168242315	.	.
chr1	37997778	37998277	chr1	38088904	38089403	Eif5b|chr1:38088904-38089403	0.109545106632858	.	.
chr1	37997778	37998277	chr1	38088904	38089403	Txndc9|chr1:38088904-38089403	0.109545106632858	.	.
chr1	38129526	38130025	chr1	38046006	38046505	Rev1|chr1:38046006-38046505	0.0957619829399551	.	.
chr1	38129526	38130025	chr1	38185452	38185951	Rev1|chr1:38185452-38185951	0.0762924744634329	.	.
chr1	38129526	38130025	chr1	38199949	38200448	Rev1|chr1:38199949-38200448	0.255596733794118	.	.
chr1	38129526	38130025	chr1	38218077	38218576	Rev1|chr1:38218077-38218576	0.114321317317294	.	.
chr1	40579713	40580212	chr1	40266363	40266862	Gm35801|chr1:40266363-40266862	0.127401681371994	.	.
chr1	40579713	40580212	chr1	40266363	40266862	Slc9a4|chr1:40266363-40266862	0.127401681371994	.	.
chr1	40579713	40580212	chr1	40613169	40613668	Gm35801|chr1:40613169-40613668	0.071880202279846	.	.
chr1	40579713	40580212	chr1	40613169	40613668	Slc9a4|chr1:40613169-40613668	0.071880202279846	.	.
chr1	40579713	40580212	chr1	40613669	40614168	Gm35801|chr1:40613669-40614168	0.120048963062191	.	.
chr1	40579713	40580212	chr1	40613669	40614168	Slc9a4|chr1:40613669-40614168	0.120048963062191	.	.
chr1	40789554	40790053	chr1	40887752	40888251	Mfsd9|chr1:40887752-40888251	0.0927381939612238	.	.
chr1	40789554	40790053	chr1	40967788	40968287	Mfsd9|chr1:40967788-40968287	0.151748628391865	.	.
chr1	40789554	40790053	chr1	41002050	41002549	Mfsd9|chr1:41002050-41002549	0.0734140613431906	.	.
chr1	40789554	40790053	chr1	41027535	41028034	Mfsd9|chr1:41027535-41028034	0.0748530907530544	.	.
chr1	40789554	40790053	chr1	41039818	41040317	Mfsd9|chr1:41039818-41040317	0.240847459856379	.	.
chr1	40789554	40790053	chr1	41152509	41153008	Mfsd9|chr1:41152509-41153008	0.151458834202384	.	.
chr1	40789554	40790053	chr1	41227917	41228416	Mfsd9|chr1:41227917-41228416	0.0747666773392109	.	.
chr1	40790447	40790946	chr1	40913572	40914071	Mfsd9|chr1:40913572-40914071	0.0826784557339911	.	.
chr1	40790447	40790946	chr1	40951792	40952291	Mfsd9|chr1:40951792-40952291	0.097087264936264	.	.
chr1	40790447	40790946	chr1	41046471	41046970	Mfsd9|chr1:41046471-41046970	0.0824220150843205	.	.
chr1	42229631	42230130	chr1	42006152	42006651	Gm9915|chr1:42006152-42006651	0.0770824733297707	.	.
chr1	42229631	42230130	chr1	42152322	42152821	Gm9915|chr1:42152322-42152821	0.0805782993987177	.	.
chr1	42229631	42230130	chr1	42152322	42152821	Gm9915|chr1:42152322-42152821	0.0805782993987178	.	.
chr1	42229631	42230130	chr1	42436324	42436823	Gm9915|chr1:42436324-42436823	0.190167236188991	.	.
chr1	42229631	42230130	chr1	42471748	42472247	Gm9915|chr1:42471748-42472247	0.0849122239818076	.	.
chr1	42229631	42230130	chr1	42474139	42474638	Gm9915|chr1:42474139-42474638	0.175898345197271	.	.
chr1	42261772	42262271	chr1	42241409	42241908	Gm28175|chr1:42241409-42241908	0.0832621650996649	.	.
chr1	44102213	44102712	chr1	44042471	44042970	Tex30|chr1:44042471-44042970	0.0783918289248334	.	.
chr1	44102213	44102712	chr1	44162281	44162780	Tex30|chr1:44162281-44162780	0.0725917637386389	.	.
chr1	44102213	44102712	chr1	44198840	44199339	Tex30|chr1:44198840-44199339	0.083416144129742	.	.
chr1	44102213	44102712	chr1	44228990	44229489	Tex30|chr1:44228990-44229489	0.100347345900897	.	.
chr1	44102213	44102712	chr1	44325368	44325867	Tex30|chr1:44325368-44325867	0.0919384925646681	.	.
chr1	44102213	44102712	chr1	44334165	44334664	Tex30|chr1:44334165-44334664	0.120425069879156	.	.
chr1	44118638	44119137	chr1	44161770	44162269	Bivm|chr1:44161770-44162269	0.0940979885491598	.	.
chr1	44118638	44119137	chr1	44161770	44162269	Poglut2|chr1:44161770-44162269	0.0940979885491598	.	.
chr1	44118638	44119137	chr1	44228990	44229489	Bivm|chr1:44228990-44229489	0.0825616836684427	.	.
chr1	44118638	44119137	chr1	44228990	44229489	Poglut2|chr1:44228990-44229489	0.0825616836684427	.	.
chr1	44118638	44119137	chr1	44334165	44334664	Bivm|chr1:44334165-44334664	0.0961331630926827	.	.
chr1	44118638	44119137	chr1	44334165	44334664	Poglut2|chr1:44334165-44334664	0.0961331630926827	.	.
chr1	44119144	44119643	chr1	44228990	44229489	Bivm|chr1:44228990-44229489	0.113222072392184	.	.
chr1	44119144	44119643	chr1	44228990	44229489	Poglut2|chr1:44228990-44229489	0.113222072392184	.	.
chr1	44119144	44119643	chr1	44334165	44334664	Bivm|chr1:44334165-44334664	0.211293821642579	.	.
chr1	44119144	44119643	chr1	44334165	44334664	Poglut2|chr1:44334165-44334664	0.211293821642579	.	.
chr1	44119663	44120162	chr1	44228990	44229489	Bivm|chr1:44228990-44229489	0.190282088428784	.	.
chr1	44119663	44120162	chr1	44325368	44325867	Bivm|chr1:44325368-44325867	0.120436767716806	.	.
chr1	44119663	44120162	chr1	44334165	44334664	Bivm|chr1:44334165-44334664	0.176215436597916	.	.
chr1	44147693	44148192	chr1	44325368	44325867	Ercc5|chr1:44325368-44325867	0.103567465723282	.	.
chr1	44147693	44148192	chr1	44325368	44325867	Ercc5|chr1:44325368-44325867	0.103567465723283	.	.
chr1	44147693	44148192	chr1	44334165	44334664	Ercc5|chr1:44334165-44334664	0.257362802581579	.	.
chr1	44551396	44551895	chr1	44580511	44581010	Gulp1|chr1:44580511-44581010	0.202440994802964	.	.
chr1	44551396	44551895	chr1	44584753	44585252	Gulp1|chr1:44584753-44585252	0.130529324047338	.	.
chr1	44552204	44552703	chr1	44580511	44581010	Gulp1|chr1:44580511-44581010	0.074771132625588	.	.
chr1	44552204	44552703	chr1	44584753	44585252	Gulp1|chr1:44584753-44585252	0.234995783973768	.	.
chr1	44552204	44552703	chr1	44589006	44589505	Gulp1|chr1:44589006-44589505	0.0849319016004496	.	.
chr1	44745649	44746148	chr1	44589518	44590017	4930521E06Rik|chr1:44589518-44590017	0.215686795297869	.	.
chr1	45502889	45503388	chr1	45465861	45466360	Col5a2|chr1:45465861-45466360	0.119757049345308	.	.
chr1	45502889	45503388	chr1	45627823	45628322	Col5a2|chr1:45627823-45628322	0.132688288857476	.	.
chr1	45502889	45503388	chr1	45672672	45673171	Col5a2|chr1:45672672-45673171	0.177466385819271	.	.
chr1	45502889	45503388	chr1	45723342	45723841	Col5a2|chr1:45723342-45723841	0.13083673664174	.	.
chr1	45502889	45503388	chr1	45767598	45768097	Col5a2|chr1:45767598-45768097	0.0938744699805742	.	.
chr1	45502889	45503388	chr1	45815508	45816007	Col5a2|chr1:45815508-45816007	0.0722782841239411	.	.
chr1	45502889	45503388	chr1	45837607	45838106	Col5a2|chr1:45837607-45838106	0.0717990584934648	.	.
chr1	45502889	45503388	chr1	45905047	45905546	Col5a2|chr1:45905047-45905546	0.0851780222247559	.	.
chr1	45794689	45795188	chr1	45700907	45701406	Wdr75|chr1:45700907-45701406	0.0938833982999491	.	.
chr1	45794689	45795188	chr1	45701508	45702007	Wdr75|chr1:45701508-45702007	0.244426311078291	.	.
chr1	45794689	45795188	chr1	45766100	45766599	Wdr75|chr1:45766100-45766599	0.0799839285259558	.	.
chr1	45794689	45795188	chr1	45815508	45816007	Wdr75|chr1:45815508-45816007	0.0728607203750402	.	.
chr1	45794689	45795188	chr1	45825095	45825594	Wdr75|chr1:45825095-45825594	0.092861528800547	.	.
chr1	45794689	45795188	chr1	46067115	46067614	Wdr75|chr1:46067115-46067614	0.0945341130695973	.	.
chr1	45794689	45795188	chr1	46078963	46079462	Wdr75|chr1:46078963-46079462	0.0946044194133007	.	.
chr1	45794689	45795188	chr1	46127838	46128337	Wdr75|chr1:46127838-46128337	0.0797731212583621	.	.
chr1	45794689	45795188	chr1	46136663	46137162	Wdr75|chr1:46136663-46137162	0.154401075557282	.	.
chr1	45795197	45795696	chr1	45627823	45628322	Wdr75|chr1:45627823-45628322	0.121276682656018	.	.
chr1	45795197	45795696	chr1	45672672	45673171	Wdr75|chr1:45672672-45673171	0.0912886773664896	.	.
chr1	45795197	45795696	chr1	45700907	45701406	Wdr75|chr1:45700907-45701406	0.130054940010456	.	.
chr1	45795197	45795696	chr1	45701508	45702007	Wdr75|chr1:45701508-45702007	0.118943715063065	.	.
chr1	45795197	45795696	chr1	45701508	45702007	Wdr75|chr1:45701508-45702007	0.118943715063066	.	.
chr1	45795197	45795696	chr1	45766100	45766599	Wdr75|chr1:45766100-45766599	0.131207187129156	.	.
chr1	45795197	45795696	chr1	45891201	45891700	Wdr75|chr1:45891201-45891700	0.0951959748853357	.	.
chr1	45795197	45795696	chr1	45894783	45895282	Wdr75|chr1:45894783-45895282	0.0851517690349117	.	.
chr1	45795197	45795696	chr1	45901840	45902339	Wdr75|chr1:45901840-45902339	0.0719019453696265	.	.
chr1	45795197	45795696	chr1	45977322	45977821	Wdr75|chr1:45977322-45977821	0.0730357600534709	.	.
chr1	45795197	45795696	chr1	46005173	46005672	Wdr75|chr1:46005173-46005672	0.0795923165502623	.	.
chr1	45795197	45795696	chr1	46127838	46128337	Wdr75|chr1:46127838-46128337	0.11314481733226	.	.
chr1	45795197	45795696	chr1	46136663	46137162	Wdr75|chr1:46136663-46137162	0.130749365502816	.	.
chr1	45925424	45925923	chr1	45627823	45628322	Slc40a1|chr1:45627823-45628322	0.0873274189355928	.	.
chr1	45925424	45925923	chr1	45627823	45628322	Slc40a1|chr1:45627823-45628322	0.0873274189355929	.	.
chr1	45925424	45925923	chr1	45672672	45673171	Slc40a1|chr1:45672672-45673171	0.106830459368713	.	.
chr1	45925424	45925923	chr1	45723342	45723841	Slc40a1|chr1:45723342-45723841	0.0924378065381357	.	.
chr1	45925424	45925923	chr1	45767598	45768097	Slc40a1|chr1:45767598-45768097	0.183333997556212	.	.
chr1	45925424	45925923	chr1	45815508	45816007	Slc40a1|chr1:45815508-45816007	0.123347670616816	.	.
chr1	45925424	45925923	chr1	45837098	45837597	Slc40a1|chr1:45837098-45837597	0.103780588112153	.	.
chr1	45925424	45925923	chr1	45837607	45838106	Slc40a1|chr1:45837607-45838106	0.11547431873061	.	.
chr1	45925424	45925923	chr1	45881184	45881683	Slc40a1|chr1:45881184-45881683	0.092475873417849	.	.
chr1	45925424	45925923	chr1	45891201	45891700	Slc40a1|chr1:45891201-45891700	0.226044936291325	.	.
chr1	45925424	45925923	chr1	45905047	45905546	Slc40a1|chr1:45905047-45905546	0.0853556794414494	.	.
chr1	45925424	45925923	chr1	46005173	46005672	Slc40a1|chr1:46005173-46005672	0.159265274322849	.	.
chr1	45925424	45925923	chr1	46032168	46032667	Slc40a1|chr1:46032168-46032667	0.211171945618438	.	.
chr1	45925424	45925923	chr1	46137792	46138291	Slc40a1|chr1:46137792-46138291	0.156961125603516	.	.
chr1	45925424	45925923	chr1	46219394	46219893	Slc40a1|chr1:46219394-46219893	0.232354291817405	.	.
chr1	46065930	46066429	chr1	45891201	45891700	Dnah7b|chr1:45891201-45891700	0.140077004964688	.	.
chr1	46065930	46066429	chr1	45901840	45902339	Dnah7b|chr1:45901840-45902339	0.107718881790515	.	.
chr1	46065930	46066429	chr1	46005733	46006232	Dnah7b|chr1:46005733-46006232	0.153914394996518	.	.
chr1	46065930	46066429	chr1	46067115	46067614	Dnah7b|chr1:46067115-46067614	0.125537776966717	.	.
chr1	46065930	46066429	chr1	46219394	46219893	Dnah7b|chr1:46219394-46219893	0.0840805355034926	.	.
chr1	46066566	46067065	chr1	45767598	45768097	Dnah7b|chr1:45767598-45768097	0.0977404660001246	.	.
chr1	46066566	46067065	chr1	45891201	45891700	Dnah7b|chr1:45891201-45891700	0.180024941641129	.	.
chr1	46066566	46067065	chr1	45901840	45902339	Dnah7b|chr1:45901840-45902339	0.108262255344937	.	.
chr1	46066566	46067065	chr1	45905047	45905546	Dnah7b|chr1:45905047-45905546	0.196575708502104	.	.
chr1	46066566	46067065	chr1	45985207	45985706	Dnah7b|chr1:45985207-45985706	0.112733803145479	.	.
chr1	46066566	46067065	chr1	45985207	45985706	Dnah7b|chr1:45985207-45985706	0.11273380314548	.	.
chr1	46066566	46067065	chr1	46032168	46032667	Dnah7b|chr1:46032168-46032667	0.0818906180103417	.	.
chr1	46066566	46067065	chr1	46067115	46067614	Dnah7b|chr1:46067115-46067614	0.483288473248954	.	.
chr1	46066566	46067065	chr1	46219394	46219893	Dnah7b|chr1:46219394-46219893	0.118347774076921	.	.
chr1	46066566	46067065	chr1	46279499	46279998	Dnah7b|chr1:46279499-46279998	0.147503145731003	.	.
chr1	46425176	46425675	chr1	46018316	46018815	Dnah7c|chr1:46018316-46018815	0.0990132510388884	.	.
chr1	46425176	46425675	chr1	46067115	46067614	Dnah7c|chr1:46067115-46067614	0.139818442730114	.	.
chr1	46425176	46425675	chr1	46078963	46079462	Dnah7c|chr1:46078963-46079462	0.0725470018788982	.	.
chr1	46425176	46425675	chr1	46127838	46128337	Dnah7c|chr1:46127838-46128337	0.0832087057752558	.	.
chr1	46425176	46425675	chr1	46136663	46137162	Dnah7c|chr1:46136663-46137162	0.136975625700619	.	.
chr1	46425176	46425675	chr1	46526660	46527159	Dnah7c|chr1:46526660-46527159	0.125273624299943	.	.
chr1	46425176	46425675	chr1	46734354	46734853	Dnah7c|chr1:46734354-46734853	0.188884696579413	.	.
chr1	46425176	46425675	chr1	46734859	46735358	Dnah7c|chr1:46734859-46735358	0.100217605993022	.	.
chr1	52816845	52817344	chr1	52784635	52785134	Inpp1|chr1:52784635-52785134	0.0888247061195616	.	.
chr1	52816845	52817344	chr1	52795872	52796371	Inpp1|chr1:52795872-52796371	0.103600938256034	.	.
chr1	52816845	52817344	chr1	53018688	53019187	Inpp1|chr1:53018688-53019187	0.0995901365576963	.	.
chr1	52816845	52817344	chr1	53053006	53053505	Inpp1|chr1:53053006-53053505	0.0796705239402569	.	.
chr1	52816845	52817344	chr1	53169912	53170411	Inpp1|chr1:53169912-53170411	0.0920704156454678	.	.
chr1	52816845	52817344	chr1	53201415	53201914	Inpp1|chr1:53201415-53201914	0.164627075695205	.	.
chr1	52817513	52818012	chr1	53018688	53019187	Inpp1|chr1:53018688-53019187	0.128950385329956	.	.
chr1	52817513	52818012	chr1	53053006	53053505	Inpp1|chr1:53053006-53053505	0.0836652185465583	.	.
chr1	52817513	52818012	chr1	53201415	53201914	Inpp1|chr1:53201415-53201914	0.0836002814419013	.	.
chr1	52844734	52845233	chr1	52784635	52785134	Hibch|chr1:52784635-52785134	0.095512460827092	.	.
chr1	52844734	52845233	chr1	52795872	52796371	Hibch|chr1:52795872-52796371	0.183111478793893	.	.
chr1	52844734	52845233	chr1	52952486	52952985	Hibch|chr1:52952486-52952985	0.191808750471713	.	.
chr1	52844734	52845233	chr1	52953081	52953580	Hibch|chr1:52953081-52953580	0.20675931845777	.	.
chr1	52844734	52845233	chr1	52971822	52972321	Hibch|chr1:52971822-52972321	0.339516208624848	.	.
chr1	52844734	52845233	chr1	53032502	53033001	Hibch|chr1:53032502-53033001	0.241507730560663	.	.
chr1	52844734	52845233	chr1	53053006	53053505	Hibch|chr1:53053006-53053505	0.0973619080556908	.	.
chr1	52844734	52845233	chr1	53145734	53146233	Hibch|chr1:53145734-53146233	0.183527478263319	.	.
chr1	52844734	52845233	chr1	53169912	53170411	Hibch|chr1:53169912-53170411	0.358383243386652	.	.
chr1	52845579	52846078	chr1	52759326	52759825	Hibch|chr1:52759326-52759825	0.20588134621913	.	.
chr1	52845579	52846078	chr1	53018688	53019187	Hibch|chr1:53018688-53019187	0.0906842855031331	.	.
chr1	52845579	52846078	chr1	53201415	53201914	Hibch|chr1:53201415-53201914	0.355193828319429	.	.
chr1	53061825	53062324	chr1	52759326	52759825	Mstn|chr1:52759326-52759825	0.202865875856597	.	.
chr1	53061825	53062324	chr1	53018688	53019187	Mstn|chr1:53018688-53019187	0.332877579276483	.	.
chr1	53061825	53062324	chr1	53201415	53201914	Mstn|chr1:53201415-53201914	0.45325263680598	.	.
chr1	53061825	53062324	chr1	53384017	53384516	Mstn|chr1:53384017-53384516	0.12189879650445	.	.
chr1	53061825	53062324	chr1	53417234	53417733	Mstn|chr1:53417234-53417733	0.185482925643785	.	.
chr1	53061825	53062324	chr1	53453537	53454036	Mstn|chr1:53453537-53454036	0.0976034824021178	.	.
chr1	53061825	53062324	chr1	53482726	53483225	Mstn|chr1:53482726-53483225	0.429567565778562	.	.
chr1	53296806	53297305	chr1	53169912	53170411	Ormdl1|chr1:53169912-53170411	0.0943919256963522	.	.
chr1	53296806	53297305	chr1	53169912	53170411	Pms1|chr1:53169912-53170411	0.0943919256963522	.	.
chr1	53296806	53297305	chr1	53453537	53454036	Ormdl1|chr1:53453537-53454036	0.10103470464275	.	.
chr1	53296806	53297305	chr1	53453537	53454036	Pms1|chr1:53453537-53454036	0.10103470464275	.	.
chr1	53313399	53313898	chr1	53032502	53033001	Osgepl1|chr1:53032502-53033001	0.0802138996085116	.	.
chr1	53313399	53313898	chr1	53388479	53388978	Osgepl1|chr1:53388479-53388978	0.125749150394148	.	.
chr1	53313399	53313898	chr1	53453537	53454036	Osgepl1|chr1:53453537-53454036	0.12202389047246	.	.
chr1	53352482	53352981	chr1	53169912	53170411	Asdurf|chr1:53169912-53170411	0.0822705667960267	.	.
chr1	53352482	53352981	chr1	53169912	53170411	Asnsd1|chr1:53169912-53170411	0.0822705667960267	.	.
chr1	53706596	53707095	chr1	53417234	53417733	Dnah7a|chr1:53417234-53417733	0.102058220824603	.	.
chr1	53706596	53707095	chr1	53482726	53483225	Dnah7a|chr1:53482726-53483225	0.111138540379038	.	.
chr1	54194329	54194828	chr1	54065359	54065858	Hecw2|chr1:54065359-54065858	0.149521091085594	.	.
chr1	54194329	54194828	chr1	54119842	54120341	Hecw2|chr1:54119842-54120341	0.175267674755078	.	.
chr1	54194329	54194828	chr1	54193770	54194269	Hecw2|chr1:54193770-54194269	0.24619048086607	.	.
chr1	54194329	54194828	chr1	54381234	54381733	Hecw2|chr1:54381234-54381733	0.112228341653179	.	.
chr1	54194947	54195446	chr1	54119842	54120341	Hecw2|chr1:54119842-54120341	0.0982519005779996	.	.
chr1	54250459	54250958	chr1	54065359	54065858	Ccdc150|chr1:54065359-54065858	0.090084022458814	.	.
chr1	54250459	54250958	chr1	54119842	54120341	Ccdc150|chr1:54119842-54120341	0.141720868798487	.	.
chr1	54250459	54250958	chr1	54640136	54640635	Ccdc150|chr1:54640136-54640635	0.0950095079224322	.	.
chr1	54250459	54250958	chr1	54690573	54691072	Ccdc150|chr1:54690573-54691072	0.0816660325187532	.	.
chr1	54438212	54438711	chr1	54119842	54120341	Gtf3c3|chr1:54119842-54120341	0.0972737508217789	.	.
chr1	54438212	54438711	chr1	54381234	54381733	Gtf3c3|chr1:54381234-54381733	0.161745419444234	.	.
chr1	54438212	54438711	chr1	54563930	54564429	Gtf3c3|chr1:54563930-54564429	0.104539585639695	.	.
chr1	54438767	54439266	chr1	54076531	54077030	Gtf3c3|chr1:54076531-54077030	0.0941169354658837	.	.
chr1	54438767	54439266	chr1	54381234	54381733	Gtf3c3|chr1:54381234-54381733	0.0720320413125942	.	.
chr1	54438767	54439266	chr1	54578469	54578968	Gtf3c3|chr1:54578469-54578968	0.142477702605725	.	.
chr1	54557443	54557942	chr1	54381234	54381733	Pgap1|chr1:54381234-54381733	0.203046391234708	.	.
chr1	54557443	54557942	chr1	54578469	54578968	Pgap1|chr1:54578469-54578968	0.261316639176314	.	.
chr1	54557443	54557942	chr1	54579962	54580461	Pgap1|chr1:54579962-54580461	0.180817195785462	.	.
chr1	54557443	54557942	chr1	54597614	54598113	Pgap1|chr1:54597614-54598113	0.123437132579242	.	.
chr1	54557443	54557942	chr1	54652088	54652587	Pgap1|chr1:54652088-54652587	0.111222524709134	.	.
chr1	54557443	54557942	chr1	54652590	54653089	Pgap1|chr1:54652590-54653089	0.303232572949902	.	.
chr1	54557443	54557942	chr1	54707737	54708236	Pgap1|chr1:54707737-54708236	0.269477112652022	.	.
chr1	54557443	54557942	chr1	54734870	54735369	Pgap1|chr1:54734870-54735369	0.093585198646152	.	.
chr1	54557443	54557942	chr1	54743069	54743568	Pgap1|chr1:54743069-54743568	0.111811375542424	.	.
chr1	54558030	54558529	chr1	54381234	54381733	Pgap1|chr1:54381234-54381733	0.0978382289329451	.	.
chr1	54558030	54558529	chr1	54578469	54578968	Pgap1|chr1:54578469-54578968	0.214446804755758	.	.
chr1	54558030	54558529	chr1	54579962	54580461	Pgap1|chr1:54579962-54580461	0.138063663249162	.	.
chr1	54558030	54558529	chr1	54652088	54652587	Pgap1|chr1:54652088-54652587	0.123033817160977	.	.
chr1	54558030	54558529	chr1	54652590	54653089	Pgap1|chr1:54652590-54653089	0.229290915843812	.	.
chr1	54558030	54558529	chr1	54707737	54708236	Pgap1|chr1:54707737-54708236	0.257586616436206	.	.
chr1	54558030	54558529	chr1	54743069	54743568	Pgap1|chr1:54743069-54743568	0.102767741875297	.	.
chr1	55026688	55027187	chr1	55489281	55489780	Sf3b1|chr1:55489281-55489780	0.150322960770323	.	.
chr1	55027198	55027697	chr1	55108404	55108903	Sf3b1|chr1:55108404-55108903	0.110751361731062	.	.
chr1	55027198	55027697	chr1	55474936	55475435	Sf3b1|chr1:55474936-55475435	0.0869574377115623	.	.
chr1	55053010	55053509	chr1	55418923	55419422	Coq10b|chr1:55418923-55419422	0.075079960078447	.	.
chr1	55053010	55053509	chr1	55489281	55489780	Coq10b|chr1:55489281-55489780	0.0731641883146114	.	.
chr1	55087395	55087894	chr1	55194977	55195476	Hspd1|chr1:55194977-55195476	0.145269282379447	.	.
chr1	55087395	55087894	chr1	55194977	55195476	Hspe1|chr1:55194977-55195476	0.145269282379447	.	.
chr1	55087908	55088407	chr1	55044614	55045113	Hspd1|chr1:55044614-55045113	0.117620784716282	.	.
chr1	55087908	55088407	chr1	55044614	55045113	Hspe1|chr1:55044614-55045113	0.117620784716282	.	.
chr1	55087908	55088407	chr1	55194977	55195476	Hspd1|chr1:55194977-55195476	0.145128861231934	.	.
chr1	55087908	55088407	chr1	55194977	55195476	Hspe1|chr1:55194977-55195476	0.145128861231934	.	.
chr1	55087908	55088407	chr1	55383081	55383580	Hspd1|chr1:55383081-55383580	0.163345812039393	.	.
chr1	55087908	55088407	chr1	55383081	55383580	Hspe1|chr1:55383081-55383580	0.163345812039393	.	.
chr1	55130908	55131407	chr1	55108404	55108903	Mob4|chr1:55108404-55108903	0.0931356847876532	.	.
chr1	55130908	55131407	chr1	55201711	55202210	Mob4|chr1:55201711-55202210	0.216304205146994	.	.
chr1	55130908	55131407	chr1	55202211	55202710	Mob4|chr1:55202211-55202710	0.132616639131667	.	.
chr1	55131471	55131970	chr1	55428879	55429378	Mob4|chr1:55428879-55429378	0.111771458459559	.	.
chr1	55131471	55131970	chr1	55489281	55489780	Mob4|chr1:55489281-55489780	0.179452025364564	.	.
chr1	55236881	55237380	chr1	55028831	55029330	Mars2|chr1:55028831-55029330	0.0831603542728257	.	.
chr1	55236881	55237380	chr1	55044614	55045113	Mars2|chr1:55044614-55045113	0.110485020744138	.	.
chr1	55236881	55237380	chr1	55058846	55059345	Mars2|chr1:55058846-55059345	0.172744333594854	.	.
chr1	55236881	55237380	chr1	55108404	55108903	Mars2|chr1:55108404-55108903	0.102216898782683	.	.
chr1	55236881	55237380	chr1	55201711	55202210	Mars2|chr1:55201711-55202210	0.0897983238870143	.	.
chr1	55236881	55237380	chr1	55202211	55202710	Mars2|chr1:55202211-55202710	0.0828941117195585	.	.
chr1	55236881	55237380	chr1	55474936	55475435	Mars2|chr1:55474936-55475435	0.0822961758154792	.	.
chr1	55363229	55363728	chr1	55223973	55224472	Boll|chr1:55223973-55224472	0.0803291510155675	.	.
chr1	55363229	55363728	chr1	55454006	55454505	Boll|chr1:55454006-55454505	0.114001298187404	.	.
chr1	55405572	55406071	chr1	55383081	55383580	Plcl1|chr1:55383081-55383580	0.108859898320115	.	.
chr1	55405572	55406071	chr1	55488757	55489256	Plcl1|chr1:55488757-55489256	0.0859545178235359	.	.
chr1	56972152	56972651	chr1	56684464	56684963	9130024F11Rik|chr1:56684464-56684963	0.0723420823301404	.	.
chr1	56972152	56972651	chr1	56957894	56958393	9130024F11Rik|chr1:56957894-56958393	0.0835914682616768	.	.
chr1	56972152	56972651	chr1	56972961	56973460	9130024F11Rik|chr1:56972961-56973460	0.291015157495601	.	.
chr1	56972152	56972651	chr1	57205521	57206020	9130024F11Rik|chr1:57205521-57206020	0.128139339820856	.	.
chr1	57377374	57377873	chr1	57095292	57095791	1700066M21Rik|chr1:57095292-57095791	0.218913142468139	.	.
chr1	57377374	57377873	chr1	57095292	57095791	4930558J18Rik|chr1:57095292-57095791	0.218913142468139	.	.
chr1	57377374	57377873	chr1	57489133	57489632	1700066M21Rik|chr1:57489133-57489632	0.102463916966575	.	.
chr1	57377374	57377873	chr1	57489133	57489632	4930558J18Rik|chr1:57489133-57489632	0.102463916966575	.	.
chr1	57377374	57377873	chr1	57497899	57498398	1700066M21Rik|chr1:57497899-57498398	0.130818187281914	.	.
chr1	57377374	57377873	chr1	57497899	57498398	4930558J18Rik|chr1:57497899-57498398	0.130818187281914	.	.
chr1	57406257	57406756	chr1	57186540	57187039	Maip1|chr1:57186540-57187039	0.198211258392456	.	.
chr1	57406257	57406756	chr1	57186540	57187039	Tyw5|chr1:57186540-57187039	0.198211258392456	.	.
chr1	57406257	57406756	chr1	57205521	57206020	Maip1|chr1:57205521-57206020	0.109549785876693	.	.
chr1	57406257	57406756	chr1	57205521	57206020	Tyw5|chr1:57205521-57206020	0.109549785876693	.	.
chr1	57406257	57406756	chr1	57208377	57208876	Maip1|chr1:57208377-57208876	0.234366595539486	.	.
chr1	57406257	57406756	chr1	57208377	57208876	Tyw5|chr1:57208377-57208876	0.234366595539486	.	.
chr1	57406257	57406756	chr1	57209168	57209667	Maip1|chr1:57209168-57209667	0.114322419961067	.	.
chr1	57406257	57406756	chr1	57209168	57209667	Maip1|chr1:57209168-57209667	0.114322419961068	.	.
chr1	57406257	57406756	chr1	57209168	57209667	Tyw5|chr1:57209168-57209667	0.114322419961067	.	.
chr1	57406257	57406756	chr1	57209168	57209667	Tyw5|chr1:57209168-57209667	0.114322419961068	.	.
chr1	57406257	57406756	chr1	57213367	57213866	Maip1|chr1:57213367-57213866	0.174329373066407	.	.
chr1	57406257	57406756	chr1	57213367	57213866	Tyw5|chr1:57213367-57213866	0.174329373066407	.	.
chr1	57406257	57406756	chr1	57265242	57265741	Maip1|chr1:57265242-57265741	0.296870433705943	.	.
chr1	57406257	57406756	chr1	57265242	57265741	Tyw5|chr1:57265242-57265741	0.296870433705943	.	.
chr1	57406257	57406756	chr1	57269706	57270205	Maip1|chr1:57269706-57270205	0.12239571366257	.	.
chr1	57406257	57406756	chr1	57269706	57270205	Tyw5|chr1:57269706-57270205	0.12239571366257	.	.
chr1	57406257	57406756	chr1	57287892	57288391	Maip1|chr1:57287892-57288391	0.225393007243348	.	.
chr1	57406257	57406756	chr1	57287892	57288391	Tyw5|chr1:57287892-57288391	0.225393007243348	.	.
chr1	57406257	57406756	chr1	57301867	57302366	Maip1|chr1:57301867-57302366	0.131473741598414	.	.
chr1	57406257	57406756	chr1	57301867	57302366	Tyw5|chr1:57301867-57302366	0.131473741598414	.	.
chr1	57406257	57406756	chr1	57330107	57330606	Maip1|chr1:57330107-57330606	0.290306202436711	.	.
chr1	57406257	57406756	chr1	57330107	57330606	Tyw5|chr1:57330107-57330606	0.290306202436711	.	.
chr1	57406257	57406756	chr1	57428877	57429376	Maip1|chr1:57428877-57429376	0.09595542387053	.	.
chr1	57406257	57406756	chr1	57428877	57429376	Tyw5|chr1:57428877-57429376	0.09595542387053	.	.
chr1	57406257	57406756	chr1	57474926	57475425	Maip1|chr1:57474926-57475425	0.190878917511004	.	.
chr1	57406257	57406756	chr1	57474926	57475425	Tyw5|chr1:57474926-57475425	0.190878917511004	.	.
chr1	57406257	57406756	chr1	57479500	57479999	Maip1|chr1:57479500-57479999	0.0759370552967278	.	.
chr1	57406257	57406756	chr1	57479500	57479999	Tyw5|chr1:57479500-57479999	0.0759370552967278	.	.
chr1	57406257	57406756	chr1	57497238	57497737	Maip1|chr1:57497238-57497737	0.197819320837417	.	.
chr1	57406257	57406756	chr1	57497238	57497737	Tyw5|chr1:57497238-57497737	0.197819320837417	.	.
chr1	57406767	57407266	chr1	57144179	57144678	Maip1|chr1:57144179-57144678	0.0921634269694121	.	.
chr1	57406767	57407266	chr1	57144179	57144678	Tyw5|chr1:57144179-57144678	0.0921634269694121	.	.
chr1	57406767	57407266	chr1	57186540	57187039	Maip1|chr1:57186540-57187039	0.227587710061973	.	.
chr1	57406767	57407266	chr1	57186540	57187039	Tyw5|chr1:57186540-57187039	0.227587710061973	.	.
chr1	57406767	57407266	chr1	57208377	57208876	Maip1|chr1:57208377-57208876	0.267200482018406	.	.
chr1	57406767	57407266	chr1	57208377	57208876	Tyw5|chr1:57208377-57208876	0.267200482018406	.	.
chr1	57406767	57407266	chr1	57213367	57213866	Maip1|chr1:57213367-57213866	0.19233678394218	.	.
chr1	57406767	57407266	chr1	57213367	57213866	Tyw5|chr1:57213367-57213866	0.19233678394218	.	.
chr1	57406767	57407266	chr1	57265242	57265741	Maip1|chr1:57265242-57265741	0.268010424869314	.	.
chr1	57406767	57407266	chr1	57265242	57265741	Tyw5|chr1:57265242-57265741	0.268010424869314	.	.
chr1	57406767	57407266	chr1	57287892	57288391	Maip1|chr1:57287892-57288391	0.137556111121621	.	.
chr1	57406767	57407266	chr1	57287892	57288391	Tyw5|chr1:57287892-57288391	0.137556111121621	.	.
chr1	57406767	57407266	chr1	57301867	57302366	Maip1|chr1:57301867-57302366	0.0985373219046369	.	.
chr1	57406767	57407266	chr1	57301867	57302366	Maip1|chr1:57301867-57302366	0.098537321904637	.	.
chr1	57406767	57407266	chr1	57301867	57302366	Tyw5|chr1:57301867-57302366	0.0985373219046369	.	.
chr1	57406767	57407266	chr1	57301867	57302366	Tyw5|chr1:57301867-57302366	0.098537321904637	.	.
chr1	57406767	57407266	chr1	57330107	57330606	Maip1|chr1:57330107-57330606	0.220470199171528	.	.
chr1	57406767	57407266	chr1	57330107	57330606	Tyw5|chr1:57330107-57330606	0.220470199171528	.	.
chr1	57406767	57407266	chr1	57428877	57429376	Maip1|chr1:57428877-57429376	0.114270251459865	.	.
chr1	57406767	57407266	chr1	57428877	57429376	Tyw5|chr1:57428877-57429376	0.114270251459865	.	.
chr1	57406767	57407266	chr1	57474926	57475425	Maip1|chr1:57474926-57475425	0.122285678102895	.	.
chr1	57406767	57407266	chr1	57474926	57475425	Tyw5|chr1:57474926-57475425	0.122285678102895	.	.
chr1	57406767	57407266	chr1	57479500	57479999	Maip1|chr1:57479500-57479999	0.0835930763164407	.	.
chr1	57406767	57407266	chr1	57479500	57479999	Tyw5|chr1:57479500-57479999	0.0835930763164407	.	.
chr1	57406767	57407266	chr1	57497238	57497737	Maip1|chr1:57497238-57497737	0.152783459250752	.	.
chr1	57406767	57407266	chr1	57497238	57497737	Tyw5|chr1:57497238-57497737	0.152783459250752	.	.
chr1	58392105	58392604	chr1	58622546	58623045	Bzw1|chr1:58622546-58623045	0.0826709215696778	.	.
chr1	58392818	58393317	chr1	58724291	58724790	Bzw1|chr1:58724291-58724790	0.092535831284873	.	.
chr1	58423825	58424324	chr1	58281211	58281710	Clk1|chr1:58281211-58281710	0.315805351063481	.	.
chr1	58423825	58424324	chr1	58296260	58296759	Clk1|chr1:58296260-58296759	0.0779805700410248	.	.
chr1	58423825	58424324	chr1	58422814	58423313	Clk1|chr1:58422814-58423313	0.0906324810276951	.	.
chr1	58423825	58424324	chr1	58567994	58568493	Clk1|chr1:58567994-58568493	0.114377554632179	.	.
chr1	58423825	58424324	chr1	58568637	58569136	Clk1|chr1:58568637-58569136	0.230419541431917	.	.
chr1	58423825	58424324	chr1	58712890	58713389	Clk1|chr1:58712890-58713389	0.136143560690886	.	.
chr1	58445384	58445883	chr1	58281211	58281710	Nif3l1|chr1:58281211-58281710	0.11586530808173	.	.
chr1	58445384	58445883	chr1	58281211	58281710	Ppil3|chr1:58281211-58281710	0.11586530808173	.	.
chr1	58445384	58445883	chr1	58296260	58296759	Nif3l1|chr1:58296260-58296759	0.0908595448246563	.	.
chr1	58445384	58445883	chr1	58296260	58296759	Ppil3|chr1:58296260-58296759	0.0908595448246563	.	.
chr1	58445384	58445883	chr1	58567994	58568493	Nif3l1|chr1:58567994-58568493	0.112881119256573	.	.
chr1	58445384	58445883	chr1	58567994	58568493	Ppil3|chr1:58567994-58568493	0.112881119256573	.	.
chr1	58445384	58445883	chr1	58568637	58569136	Nif3l1|chr1:58568637-58569136	0.162626052076894	.	.
chr1	58445384	58445883	chr1	58568637	58569136	Ppil3|chr1:58568637-58569136	0.162626052076894	.	.
chr1	58504734	58505233	chr1	58568637	58569136	Gm15834|chr1:58568637-58569136	0.163457464181501	.	.
chr1	58504734	58505233	chr1	58568637	58569136	Orc2|chr1:58568637-58569136	0.163457464181501	.	.
chr1	58504734	58505233	chr1	58736868	58737367	Gm15834|chr1:58736868-58737367	0.0860565523684912	.	.
chr1	58504734	58505233	chr1	58736868	58737367	Orc2|chr1:58736868-58737367	0.0860565523684912	.	.
chr1	58504734	58505233	chr1	58755412	58755911	Gm15834|chr1:58755412-58755911	0.0925995436792859	.	.
chr1	58504734	58505233	chr1	58755412	58755911	Orc2|chr1:58755412-58755911	0.0925995436792859	.	.
chr1	58586034	58586533	chr1	58281211	58281710	Fam126b|chr1:58281211-58281710	0.108442015621551	.	.
chr1	58586034	58586533	chr1	58281211	58281710	Ndufb3|chr1:58281211-58281710	0.108442015621551	.	.
chr1	58586034	58586533	chr1	58296260	58296759	Fam126b|chr1:58296260-58296759	0.143457989750715	.	.
chr1	58586034	58586533	chr1	58296260	58296759	Ndufb3|chr1:58296260-58296759	0.143457989750715	.	.
chr1	58586034	58586533	chr1	58534402	58534901	Fam126b|chr1:58534402-58534901	0.0873639012192163	.	.
chr1	58586034	58586533	chr1	58534402	58534901	Ndufb3|chr1:58534402-58534901	0.0873639012192163	.	.
chr1	58586034	58586533	chr1	58567994	58568493	Fam126b|chr1:58567994-58568493	0.0931018707591215	.	.
chr1	58586034	58586533	chr1	58567994	58568493	Ndufb3|chr1:58567994-58568493	0.0931018707591215	.	.
chr1	58586034	58586533	chr1	58568637	58569136	Fam126b|chr1:58568637-58569136	0.204618724896086	.	.
chr1	58586034	58586533	chr1	58568637	58569136	Ndufb3|chr1:58568637-58569136	0.204618724896086	.	.
chr1	58586034	58586533	chr1	58755412	58755911	Fam126b|chr1:58755412-58755911	0.102704185441917	.	.
chr1	58586034	58586533	chr1	58755412	58755911	Ndufb3|chr1:58755412-58755911	0.102704185441917	.	.
chr1	58586552	58587051	chr1	58281211	58281710	Fam126b|chr1:58281211-58281710	0.125680999315172	.	.
chr1	58586552	58587051	chr1	58281211	58281710	Ndufb3|chr1:58281211-58281710	0.125680999315172	.	.
chr1	58586552	58587051	chr1	58556154	58556653	Fam126b|chr1:58556154-58556653	0.0883789990738844	.	.
chr1	58586552	58587051	chr1	58556154	58556653	Ndufb3|chr1:58556154-58556653	0.0883789990738844	.	.
chr1	58586552	58587051	chr1	58567994	58568493	Fam126b|chr1:58567994-58568493	0.141131566181812	.	.
chr1	58586552	58587051	chr1	58567994	58568493	Ndufb3|chr1:58567994-58568493	0.141131566181812	.	.
chr1	58586552	58587051	chr1	58568637	58569136	Fam126b|chr1:58568637-58569136	0.260257505873285	.	.
chr1	58586552	58587051	chr1	58568637	58569136	Ndufb3|chr1:58568637-58569136	0.260257505873285	.	.
chr1	58710970	58711469	chr1	58534402	58534901	Cflar|chr1:58534402-58534901	0.0968972246583505	.	.
chr1	58710970	58711469	chr1	58621956	58622455	Cflar|chr1:58621956-58622455	0.0766652207569649	.	.
chr1	58710970	58711469	chr1	58652543	58653042	Cflar|chr1:58652543-58653042	0.180605849012255	.	.
chr1	58710970	58711469	chr1	58712890	58713389	Cflar|chr1:58712890-58713389	0.197048389487975	.	.
chr1	58710970	58711469	chr1	58724291	58724790	Cflar|chr1:58724291-58724790	0.0952536077456262	.	.
chr1	58710970	58711469	chr1	58743208	58743707	Cflar|chr1:58743208-58743707	0.230395820404297	.	.
chr1	58710970	58711469	chr1	58773850	58774349	Cflar|chr1:58773850-58774349	0.229633912600569	.	.
chr1	58710970	58711469	chr1	58802298	58802797	Cflar|chr1:58802298-58802797	0.26435404003449	.	.
chr1	58710970	58711469	chr1	58989822	58990321	Cflar|chr1:58989822-58990321	0.150022600940688	.	.
chr1	58711489	58711988	chr1	58296260	58296759	Cflar|chr1:58296260-58296759	0.119269449751627	.	.
chr1	58711489	58711988	chr1	58652543	58653042	Cflar|chr1:58652543-58653042	0.220211615573823	.	.
chr1	58711489	58711988	chr1	58712342	58712841	Cflar|chr1:58712342-58712841	0.230014510231254	.	.
chr1	58711489	58711988	chr1	58724291	58724790	Cflar|chr1:58724291-58724790	0.173516862042656	.	.
chr1	58711489	58711988	chr1	58743208	58743707	Cflar|chr1:58743208-58743707	0.175277764904821	.	.
chr1	58711489	58711988	chr1	58773850	58774349	Cflar|chr1:58773850-58774349	0.204700838840636	.	.
chr1	58711489	58711988	chr1	58802298	58802797	Cflar|chr1:58802298-58802797	0.189437496121193	.	.
chr1	58711489	58711988	chr1	58989822	58990321	Cflar|chr1:58989822-58990321	0.0913808196824405	.	.
chr1	58711489	58711988	chr1	58995279	58995778	Cflar|chr1:58995279-58995778	0.0901738082526833	.	.
chr1	58711489	58711988	chr1	58995279	58995778	Cflar|chr1:58995279-58995778	0.0901738082526834	.	.
chr1	58795175	58795674	chr1	58568637	58569136	Casp8|chr1:58568637-58569136	0.084724668751081	.	.
chr1	58795175	58795674	chr1	58712342	58712841	Casp8|chr1:58712342-58712841	0.0774935290394863	.	.
chr1	58795175	58795674	chr1	58712890	58713389	Casp8|chr1:58712890-58713389	0.195118323013354	.	.
chr1	58795175	58795674	chr1	58743208	58743707	Casp8|chr1:58743208-58743707	0.48553239516821	.	.
chr1	58795175	58795674	chr1	58773850	58774349	Casp8|chr1:58773850-58774349	0.42220397784114	.	.
chr1	58795175	58795674	chr1	58802298	58802797	Casp8|chr1:58802298-58802797	0.416266635864686	.	.
chr1	58795175	58795674	chr1	58989822	58990321	Casp8|chr1:58989822-58990321	0.261245916417684	.	.
chr1	58972763	58973262	chr1	59187741	59188240	Stradb|chr1:59187741-59188240	0.114963915005737	.	.
chr1	58972763	58973262	chr1	59187741	59188240	Trak2|chr1:59187741-59188240	0.114963915005737	.	.
chr1	58972763	58973262	chr1	59215359	59215858	Stradb|chr1:59215359-59215858	0.144780636939124	.	.
chr1	58972763	58973262	chr1	59215359	59215858	Trak2|chr1:59215359-59215858	0.144780636939124	.	.
chr1	58972763	58973262	chr1	59215916	59216415	Stradb|chr1:59215916-59216415	0.114740879729322	.	.
chr1	58972763	58973262	chr1	59215916	59216415	Trak2|chr1:59215916-59216415	0.114740879729322	.	.
chr1	58973284	58973783	chr1	58652543	58653042	Stradb|chr1:58652543-58653042	0.173111089756272	.	.
chr1	58973284	58973783	chr1	58652543	58653042	Trak2|chr1:58652543-58653042	0.173111089756272	.	.
chr1	58973284	58973783	chr1	58724291	58724790	Stradb|chr1:58724291-58724790	0.0775668679716631	.	.
chr1	58973284	58973783	chr1	58724291	58724790	Trak2|chr1:58724291-58724790	0.0775668679716631	.	.
chr1	58973284	58973783	chr1	58739453	58739952	Stradb|chr1:58739453-58739952	0.122357949307002	.	.
chr1	58973284	58973783	chr1	58739453	58739952	Trak2|chr1:58739453-58739952	0.122357949307002	.	.
chr1	58973284	58973783	chr1	59187741	59188240	Stradb|chr1:59187741-59188240	0.30268766649465	.	.
chr1	58973284	58973783	chr1	59187741	59188240	Trak2|chr1:59187741-59188240	0.30268766649465	.	.
chr1	58973284	58973783	chr1	59215359	59215858	Stradb|chr1:59215359-59215858	0.288091916595721	.	.
chr1	58973284	58973783	chr1	59215359	59215858	Trak2|chr1:59215359-59215858	0.288091916595721	.	.
chr1	58973284	58973783	chr1	59215916	59216415	Stradb|chr1:59215916-59216415	0.151454925063377	.	.
chr1	58973284	58973783	chr1	59215916	59216415	Trak2|chr1:59215916-59216415	0.151454925063377	.	.
chr1	59119578	59120077	chr1	59222043	59222542	G730003C15Rik|chr1:59222043-59222542	0.116031051916963	.	.
chr1	59119578	59120077	chr1	59222043	59222542	Tmem237|chr1:59222043-59222542	0.116031051916963	.	.
chr1	59120147	59120646	chr1	58755412	58755911	G730003C15Rik|chr1:58755412-58755911	0.0963491687401515	.	.
chr1	59120147	59120646	chr1	58755412	58755911	Tmem237|chr1:58755412-58755911	0.0963491687401515	.	.
chr1	59120147	59120646	chr1	59222043	59222542	G730003C15Rik|chr1:59222043-59222542	0.15408392950329	.	.
chr1	59120147	59120646	chr1	59222043	59222542	Tmem237|chr1:59222043-59222542	0.15408392950329	.	.
chr1	59237006	59237505	chr1	58755412	58755911	Als2|chr1:58755412-58755911	0.0798400481145096	.	.
chr1	59237006	59237505	chr1	58897489	58897988	Als2|chr1:58897489-58897988	0.0889835878698512	.	.
chr1	59237006	59237505	chr1	59222043	59222542	Als2|chr1:59222043-59222542	0.28386648524366	.	.
chr1	59237895	59238394	chr1	59222043	59222542	Als2|chr1:59222043-59222542	0.119480155211678	.	.
chr1	59762644	59763143	chr1	59788955	59789454	Bmpr2|chr1:59788955-59789454	0.141178474814663	.	.
chr1	59762644	59763143	chr1	59987611	59988110	Bmpr2|chr1:59987611-59988110	0.137327780768345	.	.
chr1	59762644	59763143	chr1	60034986	60035485	Bmpr2|chr1:60034986-60035485	0.276520476516476	.	.
chr1	59763159	59763658	chr1	59987611	59988110	Bmpr2|chr1:59987611-59988110	0.0802001036901303	.	.
chr1	59763681	59764180	chr1	60034986	60035485	Bmpr2|chr1:60034986-60035485	0.114239305727869	.	.
chr1	59912662	59913161	chr1	60034986	60035485	Fam117b|chr1:60034986-60035485	0.132013762188815	.	.
chr1	59913211	59913710	chr1	59913763	59914262	Fam117b|chr1:59913763-59914262	0.220812270618174	.	.
chr1	59913211	59913710	chr1	59987611	59988110	Fam117b|chr1:59987611-59988110	0.0738904703396264	.	.
chr1	59913211	59913710	chr1	60034986	60035485	Fam117b|chr1:60034986-60035485	0.117254067421548	.	.
chr1	60042424	60042923	chr1	60034986	60035485	Ica1l|chr1:60034986-60035485	0.104297951056558	.	.
chr1	60097393	60097892	chr1	59913763	59914262	Carf|chr1:59913763-59914262	0.0964436987058882	.	.
chr1	60097393	60097892	chr1	60034986	60035485	Carf|chr1:60034986-60035485	0.172185888315064	.	.
chr1	60098487	60098986	chr1	59895373	59895872	Carf|chr1:59895373-59895872	0.122174330814349	.	.
chr1	60098487	60098986	chr1	59895373	59895872	Wdr12|chr1:59895373-59895872	0.122174330814349	.	.
chr1	60180257	60180756	chr1	59913763	59914262	Nbeal1|chr1:59913763-59914262	0.095838489964669	.	.
chr1	60342754	60343253	chr1	60034986	60035485	Cyp20a1|chr1:60034986-60035485	0.272075604328541	.	.
chr1	60343314	60343813	chr1	60034986	60035485	Cyp20a1|chr1:60034986-60035485	0.120293329492407	.	.
chr1	60409462	60409961	chr1	60034986	60035485	Abi2|chr1:60034986-60035485	0.0796503523587601	.	.
chr1	60409462	60409961	chr1	60034986	60035485	Abi2|chr1:60034986-60035485	0.0796503523587602	.	.
chr1	60409462	60409961	chr1	60203584	60204083	Abi2|chr1:60203584-60204083	0.0919969337784437	.	.
chr1	60409462	60409961	chr1	60314668	60315167	Abi2|chr1:60314668-60315167	0.0842691315874145	.	.
chr1	63113269	63113768	chr1	63122614	63123113	Ino80dos|chr1:63122614-63123113	0.0769921762219971	.	.
chr1	63113269	63113768	chr1	63122614	63123113	Ino80dos|chr1:63122614-63123113	0.0769921762219972	.	.
chr1	63113269	63113768	chr1	63153005	63153504	Ino80dos|chr1:63153005-63153504	0.0795267449509548	.	.
chr1	63113269	63113768	chr1	63293898	63294397	Ino80dos|chr1:63293898-63294397	0.0811224443803994	.	.
chr1	63113269	63113768	chr1	63368836	63369335	Ino80dos|chr1:63368836-63369335	0.124155442704231	.	.
chr1	63114071	63114570	chr1	63122614	63123113	Ino80d|chr1:63122614-63123113	0.115663646679905	.	.
chr1	63114071	63114570	chr1	63203844	63204343	Ino80d|chr1:63203844-63204343	0.112041319309013	.	.
chr1	63114071	63114570	chr1	63422856	63423355	Ino80d|chr1:63422856-63423355	0.0731022278993206	.	.
chr1	63176509	63177008	chr1	63256075	63256574	Eef1b2|chr1:63256075-63256574	0.105970750077405	.	.
chr1	63176509	63177008	chr1	63256075	63256574	Ndufs1|chr1:63256075-63256574	0.105970750077405	.	.
chr1	63176509	63177008	chr1	63381249	63381748	Eef1b2|chr1:63381249-63381748	0.0844406697386391	.	.
chr1	63176509	63177008	chr1	63381249	63381748	Ndufs1|chr1:63381249-63381748	0.0844406697386391	.	.
chr1	63177053	63177552	chr1	63381249	63381748	Eef1b2|chr1:63381249-63381748	0.128574737766779	.	.
chr1	63177053	63177552	chr1	63381249	63381748	Ndufs1|chr1:63381249-63381748	0.128574737766779	.	.
chr1	63272985	63273484	chr1	63190885	63191384	Gm11608|chr1:63190885-63191384	0.192179692807921	.	.
chr1	63272985	63273484	chr1	63190885	63191384	Zdbf2|chr1:63190885-63191384	0.192179692807921	.	.
chr1	63272985	63273484	chr1	63203844	63204343	Gm11608|chr1:63203844-63204343	0.12678429973873	.	.
chr1	63272985	63273484	chr1	63203844	63204343	Zdbf2|chr1:63203844-63204343	0.12678429973873	.	.
chr1	63272985	63273484	chr1	63256075	63256574	Gm11608|chr1:63256075-63256574	0.178727304545452	.	.
chr1	63272985	63273484	chr1	63256075	63256574	Zdbf2|chr1:63256075-63256574	0.178727304545452	.	.
chr1	63445105	63445604	chr1	63180992	63181491	Adam23|chr1:63180992-63181491	0.0842050092813291	.	.
chr1	63445105	63445604	chr1	63180992	63181491	Adam23|chr1:63180992-63181491	0.0842050092813292	.	.
chr1	63445671	63446170	chr1	63153005	63153504	Adam23|chr1:63153005-63153504	0.148959004005628	.	.
chr1	63445671	63446170	chr1	63265329	63265828	Adam23|chr1:63265329-63265828	0.153725330535563	.	.
chr1	63445671	63446170	chr1	63367905	63368404	Adam23|chr1:63367905-63368404	0.111128897438153	.	.
chr1	63445671	63446170	chr1	63459117	63459616	Adam23|chr1:63459117-63459616	0.0768095225291906	.	.
chr1	65122893	65123392	chr1	65178123	65178622	D630023F18Rik|chr1:65178123-65178622	0.147675646094299	.	.
chr1	65122893	65123392	chr1	65449737	65450236	D630023F18Rik|chr1:65449737-65450236	0.118572633225872	.	.
chr1	65186396	65186895	chr1	65060479	65060978	Idh1|chr1:65060479-65060978	0.0860509584149577	.	.
chr1	65186396	65186895	chr1	65060479	65060978	Pikfyve|chr1:65060479-65060978	0.0860509584149577	.	.
chr1	65186396	65186895	chr1	65179041	65179540	Idh1|chr1:65179041-65179540	0.166766673412114	.	.
chr1	65186396	65186895	chr1	65179041	65179540	Pikfyve|chr1:65179041-65179540	0.166766673412114	.	.
chr1	65282716	65283215	chr1	65333902	65334401	Pth2r|chr1:65333902-65334401	0.0906132274257718	.	.
chr1	65282716	65283215	chr1	65343013	65343512	Pth2r|chr1:65343013-65343512	0.0737672644173724	.	.
chr1	65282716	65283215	chr1	65548786	65549285	Pth2r|chr1:65548786-65549285	0.143857803342197	.	.
chr1	65927121	65927620	chr1	65652556	65653055	Crygf|chr1:65652556-65653055	0.106361881477657	.	.
chr1	65927121	65927620	chr1	65731335	65731834	Crygf|chr1:65731335-65731834	0.106998194619749	.	.
chr1	65927121	65927620	chr1	65927769	65928268	Crygf|chr1:65927769-65928268	0.176124092487142	.	.
chr1	65927121	65927620	chr1	65931120	65931619	Crygf|chr1:65931120-65931619	0.203812169445764	.	.
chr1	65927121	65927620	chr1	66176024	66176523	Crygf|chr1:66176024-66176523	0.121897596084039	.	.
chr1	65927121	65927620	chr1	66194994	66195493	Crygf|chr1:66194994-66195493	0.103693600581963	.	.
chr1	66174880	66175379	chr1	66221458	66221957	Map2|chr1:66221458-66221957	0.132295239099712	.	.
chr1	69687151	69687650	chr1	69351924	69352423	Ikzf2|chr1:69351924-69352423	0.129189516451769	.	.
chr1	69687151	69687650	chr1	69591211	69591710	Ikzf2|chr1:69591211-69591710	0.0824115656733207	.	.
chr1	69687982	69688481	chr1	69331656	69332155	Ikzf2|chr1:69331656-69332155	0.0958151559187072	.	.
chr1	69687982	69688481	chr1	69795707	69796206	Ikzf2|chr1:69795707-69796206	0.147767897179716	.	.
chr1	69826647	69827146	chr1	69591211	69591710	Spag16|chr1:69591211-69591710	0.111008535209248	.	.
chr1	69826647	69827146	chr1	70165599	70166098	Spag16|chr1:70165599-70166098	0.0824781964153021	.	.
chr1	70724978	70725477	chr1	70281634	70282133	Vwc2l|chr1:70281634-70282133	0.0997992717838204	.	.
chr1	70724978	70725477	chr1	70351293	70351792	Vwc2l|chr1:70351293-70351792	0.17320762286571	.	.
chr1	70724978	70725477	chr1	70479863	70480362	Vwc2l|chr1:70479863-70480362	0.207959416295669	.	.
chr1	70724978	70725477	chr1	70566574	70567073	Vwc2l|chr1:70566574-70567073	0.168394193979503	.	.
chr1	70724978	70725477	chr1	70567139	70567638	Vwc2l|chr1:70567139-70567638	0.139550874442053	.	.
chr1	70724978	70725477	chr1	70684092	70684591	Vwc2l|chr1:70684092-70684591	0.0833210710164997	.	.
chr1	70724978	70725477	chr1	70701225	70701724	Vwc2l|chr1:70701225-70701724	0.0906164330727411	.	.
chr1	70725497	70725996	chr1	70351293	70351792	Vwc2l|chr1:70351293-70351792	0.0774950169659014	.	.
chr1	70725497	70725996	chr1	70351293	70351792	Vwc2l|chr1:70351293-70351792	0.0774950169659015	.	.
chr1	70725497	70725996	chr1	70462305	70462804	Vwc2l|chr1:70462305-70462804	0.175940683035989	.	.
chr1	70725497	70725996	chr1	70479863	70480362	Vwc2l|chr1:70479863-70480362	0.0734429612046526	.	.
chr1	70725497	70725996	chr1	70684092	70684591	Vwc2l|chr1:70684092-70684591	0.232551014120453	.	.
chr1	70725497	70725996	chr1	70684750	70685249	Vwc2l|chr1:70684750-70685249	0.0912250812453659	.	.
chr1	74284057	74284556	chr1	74311850	74312349	Aamp|chr1:74311850-74312349	0.0780976260141732	.	.
chr1	74284057	74284556	chr1	74311850	74312349	Pnkd|chr1:74311850-74312349	0.0780976260141732	.	.
chr1	74284057	74284556	chr1	74673255	74673754	Aamp|chr1:74673255-74673754	0.149780445221481	.	.
chr1	74284057	74284556	chr1	74673255	74673754	Pnkd|chr1:74673255-74673754	0.149780445221481	.	.
chr1	74284057	74284556	chr1	74719733	74720232	Aamp|chr1:74719733-74720232	0.126426596020408	.	.
chr1	74284057	74284556	chr1	74719733	74720232	Pnkd|chr1:74719733-74720232	0.126426596020408	.	.
chr1	74284057	74284556	chr1	74734183	74734682	Aamp|chr1:74734183-74734682	0.0788704525207018	.	.
chr1	74284057	74284556	chr1	74734183	74734682	Pnkd|chr1:74734183-74734682	0.0788704525207018	.	.
chr1	74284588	74285087	chr1	74313260	74313759	Aamp|chr1:74313260-74313759	0.0975970706916696	.	.
chr1	74284588	74285087	chr1	74313260	74313759	Pnkd|chr1:74313260-74313759	0.0975970706916696	.	.
chr1	74284588	74285087	chr1	74332262	74332761	Aamp|chr1:74332262-74332761	0.282897088898305	.	.
chr1	74284588	74285087	chr1	74332262	74332761	Pnkd|chr1:74332262-74332761	0.282897088898305	.	.
chr1	74284588	74285087	chr1	74386756	74387255	Aamp|chr1:74386756-74387255	0.2180148396762	.	.
chr1	74284588	74285087	chr1	74386756	74387255	Pnkd|chr1:74386756-74387255	0.2180148396762	.	.
chr1	74284588	74285087	chr1	74397348	74397847	Aamp|chr1:74397348-74397847	0.180133746396252	.	.
chr1	74284588	74285087	chr1	74397348	74397847	Pnkd|chr1:74397348-74397847	0.180133746396252	.	.
chr1	74284588	74285087	chr1	74406292	74406791	Aamp|chr1:74406292-74406791	0.107659995489478	.	.
chr1	74284588	74285087	chr1	74406292	74406791	Pnkd|chr1:74406292-74406791	0.107659995489478	.	.
chr1	74284588	74285087	chr1	74719733	74720232	Aamp|chr1:74719733-74720232	0.0731517971007725	.	.
chr1	74284588	74285087	chr1	74719733	74720232	Pnkd|chr1:74719733-74720232	0.0731517971007725	.	.
chr1	74295625	74296124	chr1	74311850	74312349	Gm29358|chr1:74311850-74312349	0.0924273486371384	.	.
chr1	74295625	74296124	chr1	74397348	74397847	Gm29358|chr1:74397348-74397847	0.112894666635299	.	.
chr1	74295625	74296124	chr1	74538638	74539137	Gm29358|chr1:74538638-74539137	0.276231068211768	.	.
chr1	74295625	74296124	chr1	74673255	74673754	Gm29358|chr1:74673255-74673754	0.148284224575564	.	.
chr1	74295625	74296124	chr1	74719733	74720232	Gm29358|chr1:74719733-74720232	0.131600600355292	.	.
chr1	74374931	74375430	chr1	74368126	74368625	Slc11a1|chr1:74368126-74368625	0.111179527322905	.	.
chr1	74374931	74375430	chr1	74397348	74397847	Slc11a1|chr1:74397348-74397847	0.181778257513034	.	.
chr1	74391301	74391800	chr1	74332262	74332761	Ctdsp1|chr1:74332262-74332761	0.165859425164177	.	.
chr1	74391301	74391800	chr1	74332815	74333314	Ctdsp1|chr1:74332815-74333314	0.0920958572740945	.	.
chr1	74391301	74391800	chr1	74386756	74387255	Ctdsp1|chr1:74386756-74387255	0.304241242348548	.	.
chr1	74391301	74391800	chr1	74397348	74397847	Ctdsp1|chr1:74397348-74397847	0.0806102019342648	.	.
chr1	74391301	74391800	chr1	74673255	74673754	Ctdsp1|chr1:74673255-74673754	0.0843744782211329	.	.
chr1	74505730	74506229	chr1	74332262	74332761	Cnot9|chr1:74332262-74332761	0.120650704113362	.	.
chr1	74505730	74506229	chr1	74386756	74387255	Cnot9|chr1:74386756-74387255	0.148218562044099	.	.
chr1	74505730	74506229	chr1	74817277	74817776	Cnot9|chr1:74817277-74817776	0.09135428057568	.	.
chr1	74505730	74506229	chr1	74858307	74858806	Cnot9|chr1:74858307-74858806	0.0940471212634992	.	.
chr1	74587962	74588461	chr1	74257921	74258420	Bcs1l|chr1:74257921-74258420	0.116785452612283	.	.
chr1	74587962	74588461	chr1	74257921	74258420	Zfp142|chr1:74257921-74258420	0.116785452612283	.	.
chr1	74587962	74588461	chr1	74332262	74332761	Bcs1l|chr1:74332262-74332761	0.288362732381178	.	.
chr1	74587962	74588461	chr1	74332262	74332761	Zfp142|chr1:74332262-74332761	0.288362732381178	.	.
chr1	74587962	74588461	chr1	74386756	74387255	Bcs1l|chr1:74386756-74387255	0.304143570877969	.	.
chr1	74587962	74588461	chr1	74386756	74387255	Zfp142|chr1:74386756-74387255	0.304143570877969	.	.
chr1	74587962	74588461	chr1	74802933	74803432	Bcs1l|chr1:74802933-74803432	0.098840988960608	.	.
chr1	74587962	74588461	chr1	74802933	74803432	Zfp142|chr1:74802933-74803432	0.098840988960608	.	.
chr1	74587962	74588461	chr1	74808065	74808564	Bcs1l|chr1:74808065-74808564	0.191838410102116	.	.
chr1	74587962	74588461	chr1	74808065	74808564	Zfp142|chr1:74808065-74808564	0.191838410102116	.	.
chr1	74587962	74588461	chr1	74816731	74817230	Bcs1l|chr1:74816731-74817230	0.17468292724839	.	.
chr1	74587962	74588461	chr1	74816731	74817230	Bcs1l|chr1:74816731-74817230	0.174682927248391	.	.
chr1	74587962	74588461	chr1	74816731	74817230	Zfp142|chr1:74816731-74817230	0.17468292724839	.	.
chr1	74587962	74588461	chr1	74816731	74817230	Zfp142|chr1:74816731-74817230	0.174682927248391	.	.
chr1	74587962	74588461	chr1	74817277	74817776	Bcs1l|chr1:74817277-74817776	0.212461154882635	.	.
chr1	74587962	74588461	chr1	74817277	74817776	Zfp142|chr1:74817277-74817776	0.212461154882635	.	.
chr1	74587962	74588461	chr1	74824729	74825228	Bcs1l|chr1:74824729-74825228	0.290685738342896	.	.
chr1	74587962	74588461	chr1	74824729	74825228	Zfp142|chr1:74824729-74825228	0.290685738342896	.	.
chr1	74587962	74588461	chr1	74858307	74858806	Bcs1l|chr1:74858307-74858806	0.236720446841943	.	.
chr1	74587962	74588461	chr1	74858307	74858806	Zfp142|chr1:74858307-74858806	0.236720446841943	.	.
chr1	74587962	74588461	chr1	74882110	74882609	Bcs1l|chr1:74882110-74882609	0.101049312459035	.	.
chr1	74587962	74588461	chr1	74882110	74882609	Zfp142|chr1:74882110-74882609	0.101049312459035	.	.
chr1	74587962	74588461	chr1	74894978	74895477	Bcs1l|chr1:74894978-74895477	0.130112750931595	.	.
chr1	74587962	74588461	chr1	74894978	74895477	Zfp142|chr1:74894978-74895477	0.130112750931595	.	.
chr1	74601175	74601674	chr1	74816731	74817230	Rnf25|chr1:74816731-74817230	0.0926937150264684	.	.
chr1	74601175	74601674	chr1	74816731	74817230	Stk36|chr1:74816731-74817230	0.0926937150264684	.	.
chr1	74661495	74661994	chr1	74332815	74333314	Ttll4|chr1:74332815-74333314	0.105574424978078	.	.
chr1	74661495	74661994	chr1	74369831	74370330	Ttll4|chr1:74369831-74370330	0.130230001424762	.	.
chr1	74712949	74713448	chr1	74368126	74368625	Cyp27a1|chr1:74368126-74368625	0.0800561184304276	.	.
chr1	74712949	74713448	chr1	74397348	74397847	Cyp27a1|chr1:74397348-74397847	0.159141011839871	.	.
chr1	74854708	74855207	chr1	74673255	74673754	Cdk5r2|chr1:74673255-74673754	0.0963277397681933	.	.
chr1	74854708	74855207	chr1	74719733	74720232	Cdk5r2|chr1:74719733-74720232	0.113736490372943	.	.
chr1	74854708	74855207	chr1	74808065	74808564	Cdk5r2|chr1:74808065-74808564	0.114276896345114	.	.
chr1	74854708	74855207	chr1	74816731	74817230	Cdk5r2|chr1:74816731-74817230	0.0779722251717674	.	.
chr1	74854708	74855207	chr1	74824729	74825228	Cdk5r2|chr1:74824729-74825228	0.0831392075026637	.	.
chr1	74854708	74855207	chr1	74882110	74882609	Cdk5r2|chr1:74882110-74882609	0.212360983628792	.	.
chr1	74935357	74935856	chr1	74816731	74817230	Cfap65|chr1:74816731-74817230	0.0934780351463181	.	.
chr1	74935357	74935856	chr1	74882110	74882609	Cfap65|chr1:74882110-74882609	0.0773278529806163	.	.
chr1	75124760	75125259	chr1	74816731	74817230	Nhej1|chr1:74816731-74817230	0.0751062797784701	.	.
chr1	75124760	75125259	chr1	74882110	74882609	Nhej1|chr1:74882110-74882609	0.143735340009668	.	.
chr1	75124760	75125259	chr1	74894978	74895477	Nhej1|chr1:74894978-74895477	0.0894919329006761	.	.
chr1	75124760	75125259	chr1	75381822	75382321	Nhej1|chr1:75381822-75382321	0.112552966236426	.	.
chr1	75124760	75125259	chr1	75385291	75385790	Nhej1|chr1:75385291-75385790	0.0956510126091904	.	.
chr1	75124760	75125259	chr1	75467494	75467993	Nhej1|chr1:75467494-75467993	0.0875784837279975	.	.
chr1	75142499	75142998	chr1	74787775	74788274	Cnppd1|chr1:74787775-74788274	0.0976649326388903	.	.
chr1	75142499	75142998	chr1	74787775	74788274	Retreg2|chr1:74787775-74788274	0.0976649326388903	.	.
chr1	75142499	75142998	chr1	74816731	74817230	Cnppd1|chr1:74816731-74817230	0.144649284473631	.	.
chr1	75142499	75142998	chr1	74816731	74817230	Retreg2|chr1:74816731-74817230	0.144649284473631	.	.
chr1	75142499	75142998	chr1	74817277	74817776	Cnppd1|chr1:74817277-74817776	0.117146684324502	.	.
chr1	75142499	75142998	chr1	74817277	74817776	Retreg2|chr1:74817277-74817776	0.117146684324502	.	.
chr1	75142499	75142998	chr1	74824729	74825228	Cnppd1|chr1:74824729-74825228	0.127568877717735	.	.
chr1	75142499	75142998	chr1	74824729	74825228	Retreg2|chr1:74824729-74825228	0.127568877717735	.	.
chr1	75142499	75142998	chr1	74858307	74858806	Cnppd1|chr1:74858307-74858806	0.216704785871196	.	.
chr1	75142499	75142998	chr1	74858307	74858806	Retreg2|chr1:74858307-74858806	0.216704785871196	.	.
chr1	75142499	75142998	chr1	74882110	74882609	Cnppd1|chr1:74882110-74882609	0.0869702292559927	.	.
chr1	75142499	75142998	chr1	74882110	74882609	Retreg2|chr1:74882110-74882609	0.0869702292559927	.	.
chr1	75142499	75142998	chr1	75263237	75263736	Cnppd1|chr1:75263237-75263736	0.164465040728503	.	.
chr1	75142499	75142998	chr1	75263237	75263736	Retreg2|chr1:75263237-75263736	0.164465040728503	.	.
chr1	75142499	75142998	chr1	75342805	75343304	Cnppd1|chr1:75342805-75343304	0.134140687470756	.	.
chr1	75142499	75142998	chr1	75342805	75343304	Retreg2|chr1:75342805-75343304	0.134140687470756	.	.
chr1	75142499	75142998	chr1	75381822	75382321	Cnppd1|chr1:75381822-75382321	0.0853349750585663	.	.
chr1	75142499	75142998	chr1	75381822	75382321	Retreg2|chr1:75381822-75382321	0.0853349750585663	.	.
chr1	75142499	75142998	chr1	75385291	75385790	Cnppd1|chr1:75385291-75385790	0.100994971510933	.	.
chr1	75142499	75142998	chr1	75385291	75385790	Retreg2|chr1:75385291-75385790	0.100994971510933	.	.
chr1	75142499	75142998	chr1	75467494	75467993	Cnppd1|chr1:75467494-75467993	0.133819175974459	.	.
chr1	75142499	75142998	chr1	75467494	75467993	Retreg2|chr1:75467494-75467993	0.133819175974459	.	.
chr1	75142499	75142998	chr1	75486474	75486973	Cnppd1|chr1:75486474-75486973	0.159317583169473	.	.
chr1	75142499	75142998	chr1	75486474	75486973	Retreg2|chr1:75486474-75486973	0.159317583169473	.	.
chr1	75168424	75168923	chr1	74816731	74817230	Zfand2b|chr1:74816731-74817230	0.107635392392096	.	.
chr1	75168424	75168923	chr1	74817277	74817776	Zfand2b|chr1:74817277-74817776	0.0847973403034546	.	.
chr1	75168424	75168923	chr1	74858307	74858806	Zfand2b|chr1:74858307-74858806	0.15714222447746	.	.
chr1	75168424	75168923	chr1	74882110	74882609	Zfand2b|chr1:74882110-74882609	0.114815319465857	.	.
chr1	75168424	75168923	chr1	75289342	75289841	Zfand2b|chr1:75289342-75289841	0.0817194018110921	.	.
chr1	75168424	75168923	chr1	75342805	75343304	Zfand2b|chr1:75342805-75343304	0.0804340354175674	.	.
chr1	75168424	75168923	chr1	75381822	75382321	Zfand2b|chr1:75381822-75382321	0.180895191574694	.	.
chr1	75168424	75168923	chr1	75385291	75385790	Zfand2b|chr1:75385291-75385790	0.141463741398946	.	.
chr1	75168424	75168923	chr1	75467494	75467993	Zfand2b|chr1:75467494-75467993	0.117383170557551	.	.
chr1	75168424	75168923	chr1	75486474	75486973	Zfand2b|chr1:75486474-75486973	0.11911954455975	.	.
chr1	75179524	75180023	chr1	74797410	74797909	Abcb6|chr1:74797410-74797909	0.438903055034738	.	.
chr1	75179524	75180023	chr1	74894978	74895477	Abcb6|chr1:74894978-74895477	0.0805177019738364	.	.
chr1	75179524	75180023	chr1	75234571	75235070	Abcb6|chr1:75234571-75235070	0.166401477384505	.	.
chr1	75179524	75180023	chr1	75370249	75370748	Abcb6|chr1:75370249-75370748	0.111855851559171	.	.
chr1	75179524	75180023	chr1	75393088	75393587	Abcb6|chr1:75393088-75393587	0.14060816730587	.	.
chr1	75179524	75180023	chr1	75443597	75444096	Abcb6|chr1:75443597-75444096	0.143639960438126	.	.
chr1	75179524	75180023	chr1	75447581	75448080	Abcb6|chr1:75447581-75448080	0.151455649943816	.	.
chr1	75180079	75180578	chr1	74802933	74803432	Abcb6|chr1:74802933-74803432	0.0720512155242255	.	.
chr1	75180079	75180578	chr1	74808065	74808564	Abcb6|chr1:74808065-74808564	0.109832374179111	.	.
chr1	75180079	75180578	chr1	74816731	74817230	Abcb6|chr1:74816731-74817230	0.169351007797753	.	.
chr1	75180079	75180578	chr1	74817277	74817776	Abcb6|chr1:74817277-74817776	0.15486321395097	.	.
chr1	75180079	75180578	chr1	74824729	74825228	Abcb6|chr1:74824729-74825228	0.212026815137245	.	.
chr1	75180079	75180578	chr1	74858307	74858806	Abcb6|chr1:74858307-74858806	0.197067678470557	.	.
chr1	75180079	75180578	chr1	74882110	74882609	Abcb6|chr1:74882110-74882609	0.185897494105746	.	.
chr1	75180079	75180578	chr1	74948735	74949234	Abcb6|chr1:74948735-74949234	0.0759956478094226	.	.
chr1	75180079	75180578	chr1	75263237	75263736	Abcb6|chr1:75263237-75263736	0.0802118806376121	.	.
chr1	75180079	75180578	chr1	75342805	75343304	Abcb6|chr1:75342805-75343304	0.0846705741366	.	.
chr1	75180079	75180578	chr1	75381822	75382321	Abcb6|chr1:75381822-75382321	0.117139664818629	.	.
chr1	75180079	75180578	chr1	75385291	75385790	Abcb6|chr1:75385291-75385790	0.346878344708908	.	.
chr1	75180079	75180578	chr1	75467494	75467993	Abcb6|chr1:75467494-75467993	0.319823621521585	.	.
chr1	75180079	75180578	chr1	75486474	75486973	Abcb6|chr1:75486474-75486973	0.24206321617134	.	.
chr1	75191753	75192252	chr1	74816731	74817230	Ankzf1|chr1:74816731-74817230	0.168705041942633	.	.
chr1	75191753	75192252	chr1	74816731	74817230	Atg9a|chr1:74816731-74817230	0.168705041942633	.	.
chr1	75191753	75192252	chr1	74817277	74817776	Ankzf1|chr1:74817277-74817776	0.133086404638396	.	.
chr1	75191753	75192252	chr1	74817277	74817776	Atg9a|chr1:74817277-74817776	0.133086404638396	.	.
chr1	75191753	75192252	chr1	74824729	74825228	Ankzf1|chr1:74824729-74825228	0.0843100833540041	.	.
chr1	75191753	75192252	chr1	74824729	74825228	Atg9a|chr1:74824729-74825228	0.0843100833540041	.	.
chr1	75191753	75192252	chr1	74858307	74858806	Ankzf1|chr1:74858307-74858806	0.122366034665898	.	.
chr1	75191753	75192252	chr1	74858307	74858806	Atg9a|chr1:74858307-74858806	0.122366034665898	.	.
chr1	75191753	75192252	chr1	74882110	74882609	Ankzf1|chr1:74882110-74882609	0.258806982129404	.	.
chr1	75191753	75192252	chr1	74882110	74882609	Atg9a|chr1:74882110-74882609	0.258806982129404	.	.
chr1	75191753	75192252	chr1	74894978	74895477	Ankzf1|chr1:74894978-74895477	0.0960618706260995	.	.
chr1	75191753	75192252	chr1	74894978	74895477	Atg9a|chr1:74894978-74895477	0.0960618706260995	.	.
chr1	75191753	75192252	chr1	75263237	75263736	Ankzf1|chr1:75263237-75263736	0.123346439646986	.	.
chr1	75191753	75192252	chr1	75263237	75263736	Atg9a|chr1:75263237-75263736	0.123346439646986	.	.
chr1	75191753	75192252	chr1	75385291	75385790	Ankzf1|chr1:75385291-75385790	0.147544821942905	.	.
chr1	75191753	75192252	chr1	75385291	75385790	Atg9a|chr1:75385291-75385790	0.147544821942905	.	.
chr1	75191753	75192252	chr1	75467494	75467993	Ankzf1|chr1:75467494-75467993	0.156457965195461	.	.
chr1	75191753	75192252	chr1	75467494	75467993	Atg9a|chr1:75467494-75467993	0.156457965195461	.	.
chr1	75210546	75211045	chr1	74808065	74808564	Glb1l|chr1:74808065-74808564	0.174634523188719	.	.
chr1	75210546	75211045	chr1	74808065	74808564	Stk16|chr1:74808065-74808564	0.174634523188719	.	.
chr1	75210546	75211045	chr1	74816731	74817230	Glb1l|chr1:74816731-74817230	0.122492556869106	.	.
chr1	75210546	75211045	chr1	74816731	74817230	Stk16|chr1:74816731-74817230	0.122492556869106	.	.
chr1	75210546	75211045	chr1	74824729	74825228	Glb1l|chr1:74824729-74825228	0.0768993590885194	.	.
chr1	75210546	75211045	chr1	74824729	74825228	Stk16|chr1:74824729-74825228	0.0768993590885194	.	.
chr1	75210546	75211045	chr1	75244823	75245322	Glb1l|chr1:75244823-75245322	0.10864199791244	.	.
chr1	75210546	75211045	chr1	75244823	75245322	Stk16|chr1:75244823-75245322	0.10864199791244	.	.
chr1	75210546	75211045	chr1	75357963	75358462	Glb1l|chr1:75357963-75358462	0.0905640053595087	.	.
chr1	75210546	75211045	chr1	75357963	75358462	Stk16|chr1:75357963-75358462	0.0905640053595087	.	.
chr1	75210546	75211045	chr1	75381822	75382321	Glb1l|chr1:75381822-75382321	0.0819864249901385	.	.
chr1	75210546	75211045	chr1	75381822	75382321	Stk16|chr1:75381822-75382321	0.0819864249901385	.	.
chr1	75210546	75211045	chr1	75385291	75385790	Glb1l|chr1:75385291-75385790	0.113621780044643	.	.
chr1	75210546	75211045	chr1	75385291	75385790	Stk16|chr1:75385291-75385790	0.113621780044643	.	.
chr1	75210546	75211045	chr1	75467494	75467993	Glb1l|chr1:75467494-75467993	0.111786642100667	.	.
chr1	75210546	75211045	chr1	75467494	75467993	Stk16|chr1:75467494-75467993	0.111786642100667	.	.
chr1	75219086	75219585	chr1	74808065	74808564	Tuba4a|chr1:74808065-74808564	0.150738008787855	.	.
chr1	75219086	75219585	chr1	74817277	74817776	Tuba4a|chr1:74817277-74817776	0.197835027268877	.	.
chr1	75219086	75219585	chr1	74824729	74825228	Tuba4a|chr1:74824729-74825228	0.0853797448440387	.	.
chr1	75219086	75219585	chr1	74858307	74858806	Tuba4a|chr1:74858307-74858806	0.220336029914338	.	.
chr1	75219086	75219585	chr1	75342805	75343304	Tuba4a|chr1:75342805-75343304	0.116756943988312	.	.
chr1	75219086	75219585	chr1	75385291	75385790	Tuba4a|chr1:75385291-75385790	0.0922205763674807	.	.
chr1	75219086	75219585	chr1	75467494	75467993	Tuba4a|chr1:75467494-75467993	0.157829005127982	.	.
chr1	75219086	75219585	chr1	75486474	75486973	Tuba4a|chr1:75486474-75486973	0.109441254623304	.	.
chr1	75236144	75236643	chr1	74816731	74817230	Dnajb2|chr1:74816731-74817230	0.184518587898781	.	.
chr1	75236144	75236643	chr1	74824729	74825228	Dnajb2|chr1:74824729-74825228	0.0917896137513419	.	.
chr1	75236144	75236643	chr1	74858307	74858806	Dnajb2|chr1:74858307-74858806	0.0930952981893903	.	.
chr1	75236144	75236643	chr1	74882110	74882609	Dnajb2|chr1:74882110-74882609	0.314175399325005	.	.
chr1	75236144	75236643	chr1	75244823	75245322	Dnajb2|chr1:75244823-75245322	0.0791483026278576	.	.
chr1	75236144	75236643	chr1	75263237	75263736	Dnajb2|chr1:75263237-75263736	0.130091934318338	.	.
chr1	75236144	75236643	chr1	75381822	75382321	Dnajb2|chr1:75381822-75382321	0.0953601744317069	.	.
chr1	75236144	75236643	chr1	75385291	75385790	Dnajb2|chr1:75385291-75385790	0.185948603887781	.	.
chr1	75236144	75236643	chr1	75458368	75458867	Dnajb2|chr1:75458368-75458867	0.13409907112538	.	.
chr1	75236144	75236643	chr1	75467494	75467993	Dnajb2|chr1:75467494-75467993	0.123282316188279	.	.
chr1	75236651	75237150	chr1	74882110	74882609	Dnajb2|chr1:74882110-74882609	0.146022057396551	.	.
chr1	75236651	75237150	chr1	74894978	74895477	Dnajb2|chr1:74894978-74895477	0.156219764634189	.	.
chr1	75236651	75237150	chr1	75381822	75382321	Dnajb2|chr1:75381822-75382321	0.177455720363797	.	.
chr1	75264008	75264507	chr1	75234571	75235070	Ptprn|chr1:75234571-75235070	0.104715059383733	.	.
chr1	75264008	75264507	chr1	75244823	75245322	Ptprn|chr1:75244823-75245322	0.079977368633095	.	.
chr1	75264008	75264507	chr1	75263237	75263736	Ptprn|chr1:75263237-75263736	0.1959663068	.	.
chr1	75264008	75264507	chr1	75342805	75343304	Ptprn|chr1:75342805-75343304	0.270064122679835	.	.
chr1	75264008	75264507	chr1	75385291	75385790	Ptprn|chr1:75385291-75385790	0.145493221589724	.	.
chr1	75264008	75264507	chr1	75467494	75467993	Ptprn|chr1:75467494-75467993	0.172936329878154	.	.
chr1	75264008	75264507	chr1	75486474	75486973	Ptprn|chr1:75486474-75486973	0.127223536088584	.	.
chr1	75316812	75317311	chr1	75381822	75382321	Dnpep|chr1:75381822-75382321	0.0894579630723073	.	.
chr1	75317346	75317845	chr1	75244823	75245322	Dnpep|chr1:75244823-75245322	0.122023120211687	.	.
chr1	75317346	75317845	chr1	75263237	75263736	Dnpep|chr1:75263237-75263736	0.121134758958435	.	.
chr1	75317346	75317845	chr1	75342805	75343304	Dnpep|chr1:75342805-75343304	0.101191638608476	.	.
chr1	75317346	75317845	chr1	75381822	75382321	Dnpep|chr1:75381822-75382321	0.17532131583679	.	.
chr1	75317346	75317845	chr1	75385291	75385790	Dnpep|chr1:75385291-75385790	0.240337407727547	.	.
chr1	75317346	75317845	chr1	75467494	75467993	Dnpep|chr1:75467494-75467993	0.106478919774916	.	.
chr1	75317346	75317845	chr1	75486474	75486973	Dnpep|chr1:75486474-75486973	0.104966780630761	.	.
chr1	75435709	75436208	chr1	75263237	75263736	Gmppa|chr1:75263237-75263736	0.160051244697055	.	.
chr1	75435709	75436208	chr1	75342805	75343304	Gmppa|chr1:75342805-75343304	0.149616566416591	.	.
chr1	75435709	75436208	chr1	75385291	75385790	Gmppa|chr1:75385291-75385790	0.16361647090426	.	.
chr1	75478598	75479097	chr1	75342805	75343304	Chpf|chr1:75342805-75343304	0.112694557991997	.	.
chr1	75478598	75479097	chr1	75342805	75343304	Tmem198|chr1:75342805-75343304	0.112694557991997	.	.
chr1	75478598	75479097	chr1	75381822	75382321	Chpf|chr1:75381822-75382321	0.165164766105959	.	.
chr1	75478598	75479097	chr1	75381822	75382321	Tmem198|chr1:75381822-75382321	0.165164766105959	.	.
chr1	75478598	75479097	chr1	75385291	75385790	Chpf|chr1:75385291-75385790	0.249817813753354	.	.
chr1	75478598	75479097	chr1	75385291	75385790	Tmem198|chr1:75385291-75385790	0.249817813753354	.	.
chr1	75478598	75479097	chr1	75467494	75467993	Chpf|chr1:75467494-75467993	0.143275262052583	.	.
chr1	75478598	75479097	chr1	75467494	75467993	Tmem198|chr1:75467494-75467993	0.143275262052583	.	.
chr1	75479156	75479655	chr1	75342805	75343304	Chpf|chr1:75342805-75343304	0.0740900857969774	.	.
chr1	75479156	75479655	chr1	75342805	75343304	Tmem198|chr1:75342805-75343304	0.0740900857969774	.	.
chr1	75479156	75479655	chr1	75381822	75382321	Chpf|chr1:75381822-75382321	0.10747071848709	.	.
chr1	75479156	75479655	chr1	75381822	75382321	Tmem198|chr1:75381822-75382321	0.10747071848709	.	.
chr1	75479156	75479655	chr1	75385291	75385790	Chpf|chr1:75385291-75385790	0.0954711611044602	.	.
chr1	75479156	75479655	chr1	75385291	75385790	Tmem198|chr1:75385291-75385790	0.0954711611044602	.	.
chr1	75479156	75479655	chr1	75447581	75448080	Chpf|chr1:75447581-75448080	0.0987749439032193	.	.
chr1	75479156	75479655	chr1	75447581	75448080	Tmem198|chr1:75447581-75448080	0.0987749439032193	.	.
chr1	77027546	77028045	chr1	77189916	77190415	Gm816|chr1:77189916-77190415	0.185793311283312	.	.
chr1	77514939	77515438	chr1	77503680	77504179	Epha4|chr1:77503680-77504179	0.123954747843633	.	.
chr1	77514939	77515438	chr1	77503680	77504179	Gm28386|chr1:77503680-77504179	0.123954747843633	.	.
chr1	77514939	77515438	chr1	77506114	77506613	Epha4|chr1:77506114-77506613	0.119848336938781	.	.
chr1	77514939	77515438	chr1	77506114	77506613	Gm28386|chr1:77506114-77506613	0.119848336938781	.	.
chr1	77514939	77515438	chr1	77513554	77514053	Epha4|chr1:77513554-77514053	0.0936762746491472	.	.
chr1	77514939	77515438	chr1	77513554	77514053	Gm28386|chr1:77513554-77514053	0.0936762746491472	.	.
chr1	77514939	77515438	chr1	77527707	77528206	Epha4|chr1:77527707-77528206	0.115799818098294	.	.
chr1	77514939	77515438	chr1	77527707	77528206	Gm28386|chr1:77527707-77528206	0.115799818098294	.	.
chr1	77514939	77515438	chr1	77545710	77546209	Epha4|chr1:77545710-77546209	0.121716436768343	.	.
chr1	77514939	77515438	chr1	77545710	77546209	Gm28386|chr1:77545710-77546209	0.121716436768343	.	.
chr1	77514939	77515438	chr1	77568678	77569177	Epha4|chr1:77568678-77569177	0.248964065647134	.	.
chr1	77514939	77515438	chr1	77568678	77569177	Gm28386|chr1:77568678-77569177	0.248964065647134	.	.
chr1	77514939	77515438	chr1	77902325	77902824	Epha4|chr1:77902325-77902824	0.113657662851695	.	.
chr1	77514939	77515438	chr1	77902325	77902824	Gm28386|chr1:77902325-77902824	0.113657662851695	.	.
chr1	77516009	77516508	chr1	77506114	77506613	Gm28386|chr1:77506114-77506613	0.126505558953845	.	.
chr1	77516009	77516508	chr1	77513554	77514053	Gm28386|chr1:77513554-77514053	0.100110854648008	.	.
chr1	77516009	77516508	chr1	77630308	77630807	Gm28386|chr1:77630308-77630807	0.139824910366539	.	.
chr1	77516009	77516508	chr1	77771823	77772322	Gm28386|chr1:77771823-77772322	0.189569634764389	.	.
chr1	77516009	77516508	chr1	77774635	77775134	Gm28386|chr1:77774635-77775134	0.0840109024830838	.	.
chr1	77516009	77516508	chr1	77824022	77824521	Gm28386|chr1:77824022-77824521	0.0984851954662382	.	.
chr1	77516009	77516508	chr1	77896157	77896656	Gm28386|chr1:77896157-77896656	0.141378895421865	.	.
chr1	77516009	77516508	chr1	77902325	77902824	Gm28386|chr1:77902325-77902824	0.13913862195767	.	.
chr1	78488387	78488886	chr1	78017879	78018378	Farsb|chr1:78017879-78018378	0.130571011376062	.	.
chr1	78488387	78488886	chr1	78370887	78371386	Farsb|chr1:78370887-78371386	0.125474425505864	.	.
chr1	78488900	78489399	chr1	78017879	78018378	Farsb|chr1:78017879-78018378	0.315172054166852	.	.
chr1	78488900	78489399	chr1	78370887	78371386	Farsb|chr1:78370887-78371386	0.207530881478758	.	.
chr1	78488900	78489399	chr1	78371610	78372109	Farsb|chr1:78371610-78372109	0.212295060647622	.	.
chr1	79439807	79440306	chr1	79314690	79315189	Scg2|chr1:79314690-79315189	0.100153903053745	.	.
chr1	79439807	79440306	chr1	79329853	79330352	Scg2|chr1:79329853-79330352	0.121014228090797	.	.
chr1	79439807	79440306	chr1	79335215	79335714	Scg2|chr1:79335215-79335714	0.114326273525641	.	.
chr1	79439807	79440306	chr1	79335726	79336225	Scg2|chr1:79335726-79336225	0.164111824282173	.	.
chr1	79439807	79440306	chr1	79450145	79450644	Scg2|chr1:79450145-79450644	0.0868197176020661	.	.
chr1	79439807	79440306	chr1	79580908	79581407	Scg2|chr1:79580908-79581407	0.102082465148567	.	.
chr1	79439807	79440306	chr1	79581417	79581916	Scg2|chr1:79581417-79581916	0.164709748550971	.	.
chr1	79439807	79440306	chr1	79640097	79640596	Scg2|chr1:79640097-79640596	0.144423888011149	.	.
chr1	79439807	79440306	chr1	79657259	79657758	Scg2|chr1:79657259-79657758	0.0727638144487106	.	.
chr1	79439807	79440306	chr1	79697411	79697910	Scg2|chr1:79697411-79697910	0.221100584623668	.	.
chr1	79671948	79672447	chr1	79335215	79335714	Ap1s3|chr1:79335215-79335714	0.116620868415824	.	.
chr1	79671948	79672447	chr1	79335726	79336225	Ap1s3|chr1:79335726-79336225	0.165039720545028	.	.
chr1	79671948	79672447	chr1	79437683	79438182	Ap1s3|chr1:79437683-79438182	0.14391642965747	.	.
chr1	79671948	79672447	chr1	79450145	79450644	Ap1s3|chr1:79450145-79450644	0.184791847688111	.	.
chr1	84839165	84839664	chr1	84838531	84839030	Fbxo36|chr1:84838531-84839030	0.268148905887571	.	.
chr1	84839165	84839664	chr1	84881481	84881980	Fbxo36|chr1:84881481-84881980	0.101812098369478	.	.
chr1	84839808	84840307	chr1	84881481	84881980	Fbxo36|chr1:84881481-84881980	0.105465548003718	.	.
chr1	84839808	84840307	chr1	84881481	84881980	Trip12|chr1:84881481-84881980	0.105465548003718	.	.
chr1	84839808	84840307	chr1	84952421	84952920	Fbxo36|chr1:84952421-84952920	0.145085971083458	.	.
chr1	84839808	84840307	chr1	84952421	84952920	Trip12|chr1:84952421-84952920	0.145085971083458	.	.
chr1	84934883	84935382	chr1	84881481	84881980	Slc16a14|chr1:84881481-84881980	0.0923822698708913	.	.
chr1	84934883	84935382	chr1	85114670	85115169	Slc16a14|chr1:85114670-85115169	0.154537728388075	.	.
chr1	84935649	84936148	chr1	84881481	84881980	Slc16a14|chr1:84881481-84881980	0.0866505190303965	.	.
chr1	84935649	84936148	chr1	84945885	84946384	Slc16a14|chr1:84945885-84946384	0.138577638558539	.	.
chr1	85793160	85793659	chr1	85695456	85695955	Cab39|chr1:85695456-85695955	0.0740295988799092	.	.
chr1	85793160	85793659	chr1	85735665	85736164	Cab39|chr1:85735665-85736164	0.074464041248015	.	.
chr1	85793160	85793659	chr1	85751349	85751848	Cab39|chr1:85751349-85751848	0.106895082384463	.	.
chr1	85793160	85793659	chr1	85870417	85870916	Cab39|chr1:85870417-85870916	0.198938344449963	.	.
chr1	85793160	85793659	chr1	85891472	85891971	Cab39|chr1:85891472-85891971	0.239989146859433	.	.
chr1	85793160	85793659	chr1	85931026	85931525	Cab39|chr1:85931026-85931525	0.0877586724896313	.	.
chr1	85793728	85794227	chr1	85870417	85870916	Cab39|chr1:85870417-85870916	0.080318491714829	.	.
chr1	85793728	85794227	chr1	85891472	85891971	Cab39|chr1:85891472-85891971	0.200149410893464	.	.
chr1	85793728	85794227	chr1	85931026	85931525	Cab39|chr1:85931026-85931525	0.114575640829901	.	.
chr1	85894274	85894773	chr1	85703519	85704018	Itm2c|chr1:85703519-85704018	0.131729415157617	.	.
chr1	85894955	85895454	chr1	85695456	85695955	Itm2c|chr1:85695456-85695955	0.146068872634323	.	.
chr1	85894955	85895454	chr1	85735665	85736164	Itm2c|chr1:85735665-85736164	0.0803080409106065	.	.
chr1	85894955	85895454	chr1	85891472	85891971	Itm2c|chr1:85891472-85891971	0.304996060124154	.	.
chr1	85894955	85895454	chr1	85895455	85895954	Itm2c|chr1:85895455-85895954	0.182647858679061	.	.
chr1	85894955	85895454	chr1	85931026	85931525	Itm2c|chr1:85931026-85931525	0.13923703606635	.	.
chr1	85928201	85928700	chr1	85916833	85917332	4933407L21Rik|chr1:85916833-85917332	0.277563443536629	.	.
chr1	86302910	86303409	chr1	86441273	86441772	B3gnt7|chr1:86441273-86441772	0.0957577386434982	.	.
chr1	86302910	86303409	chr1	86441273	86441772	Gm28626|chr1:86441273-86441772	0.0957577386434982	.	.
chr1	86302910	86303409	chr1	86441795	86442294	B3gnt7|chr1:86441795-86442294	0.101546045274436	.	.
chr1	86302910	86303409	chr1	86441795	86442294	Gm28626|chr1:86441795-86442294	0.101546045274436	.	.
chr1	86302910	86303409	chr1	86442428	86442927	B3gnt7|chr1:86442428-86442927	0.143103457588177	.	.
chr1	86302910	86303409	chr1	86442428	86442927	Gm28626|chr1:86442428-86442927	0.143103457588177	.	.
chr1	86302910	86303409	chr1	86525204	86525703	B3gnt7|chr1:86525204-86525703	0.176138350241645	.	.
chr1	86302910	86303409	chr1	86525204	86525703	Gm28626|chr1:86525204-86525703	0.176138350241645	.	.
chr1	86302910	86303409	chr1	86586879	86587378	B3gnt7|chr1:86586879-86587378	0.0891260575333562	.	.
chr1	86302910	86303409	chr1	86586879	86587378	Gm28626|chr1:86586879-86587378	0.0891260575333562	.	.
chr1	86302910	86303409	chr1	86681509	86682008	B3gnt7|chr1:86681509-86682008	0.0829197142518191	.	.
chr1	86302910	86303409	chr1	86681509	86682008	Gm28626|chr1:86681509-86682008	0.0829197142518191	.	.
chr1	86303797	86304296	chr1	86503968	86504467	Gm28626|chr1:86503968-86504467	0.091916990013319	.	.
chr1	86303797	86304296	chr1	86586879	86587378	Gm28626|chr1:86586879-86587378	0.149633915518396	.	.
chr1	86303797	86304296	chr1	86633770	86634269	Gm28626|chr1:86633770-86634269	0.138384563096551	.	.
chr1	86358737	86359236	chr1	86433961	86434460	C130036L24Rik|chr1:86433961-86434460	0.132354572203196	.	.
chr1	86358737	86359236	chr1	86433961	86434460	Ncl|chr1:86433961-86434460	0.132354572203196	.	.
chr1	86358737	86359236	chr1	86434501	86435000	C130036L24Rik|chr1:86434501-86435000	0.0877227255907203	.	.
chr1	86358737	86359236	chr1	86434501	86435000	Ncl|chr1:86434501-86435000	0.0877227255907203	.	.
chr1	86358737	86359236	chr1	86442428	86442927	C130036L24Rik|chr1:86442428-86442927	0.0809166995305973	.	.
chr1	86358737	86359236	chr1	86442428	86442927	Ncl|chr1:86442428-86442927	0.0809166995305973	.	.
chr1	86358737	86359236	chr1	86487143	86487642	C130036L24Rik|chr1:86487143-86487642	0.0847065766121332	.	.
chr1	86358737	86359236	chr1	86487143	86487642	Ncl|chr1:86487143-86487642	0.0847065766121332	.	.
chr1	86358737	86359236	chr1	86503968	86504467	C130036L24Rik|chr1:86503968-86504467	0.249428091458395	.	.
chr1	86358737	86359236	chr1	86503968	86504467	Ncl|chr1:86503968-86504467	0.249428091458395	.	.
chr1	86358737	86359236	chr1	86506369	86506868	C130036L24Rik|chr1:86506369-86506868	0.243506541910488	.	.
chr1	86358737	86359236	chr1	86506369	86506868	Ncl|chr1:86506369-86506868	0.243506541910488	.	.
chr1	86358737	86359236	chr1	86586879	86587378	C130036L24Rik|chr1:86586879-86587378	0.0744548001430193	.	.
chr1	86358737	86359236	chr1	86586879	86587378	Ncl|chr1:86586879-86587378	0.0744548001430193	.	.
chr1	86359268	86359767	chr1	86408187	86408686	C130036L24Rik|chr1:86408187-86408686	0.107475137361379	.	.
chr1	86359268	86359767	chr1	86408187	86408686	Ncl|chr1:86408187-86408686	0.107475137361379	.	.
chr1	86359268	86359767	chr1	86433961	86434460	C130036L24Rik|chr1:86433961-86434460	0.159133687267931	.	.
chr1	86359268	86359767	chr1	86433961	86434460	Ncl|chr1:86433961-86434460	0.159133687267931	.	.
chr1	86359268	86359767	chr1	86440464	86440963	C130036L24Rik|chr1:86440464-86440963	0.162104655211931	.	.
chr1	86359268	86359767	chr1	86440464	86440963	Ncl|chr1:86440464-86440963	0.162104655211931	.	.
chr1	86359268	86359767	chr1	86487143	86487642	C130036L24Rik|chr1:86487143-86487642	0.258613361552789	.	.
chr1	86359268	86359767	chr1	86487143	86487642	Ncl|chr1:86487143-86487642	0.258613361552789	.	.
chr1	86359268	86359767	chr1	86503968	86504467	C130036L24Rik|chr1:86503968-86504467	0.160449130247246	.	.
chr1	86359268	86359767	chr1	86503968	86504467	Ncl|chr1:86503968-86504467	0.160449130247246	.	.
chr1	86359268	86359767	chr1	86506369	86506868	C130036L24Rik|chr1:86506369-86506868	0.207806979035056	.	.
chr1	86359268	86359767	chr1	86506369	86506868	Ncl|chr1:86506369-86506868	0.207806979035056	.	.
chr1	86359268	86359767	chr1	86525204	86525703	C130036L24Rik|chr1:86525204-86525703	0.0857056186759501	.	.
chr1	86359268	86359767	chr1	86525204	86525703	Ncl|chr1:86525204-86525703	0.0857056186759501	.	.
chr1	86359268	86359767	chr1	86532333	86532832	C130036L24Rik|chr1:86532333-86532832	0.105458318793246	.	.
chr1	86359268	86359767	chr1	86532333	86532832	Ncl|chr1:86532333-86532832	0.105458318793246	.	.
chr1	86359268	86359767	chr1	86625636	86626135	C130036L24Rik|chr1:86625636-86626135	0.074043588251068	.	.
chr1	86359268	86359767	chr1	86625636	86626135	Ncl|chr1:86625636-86626135	0.074043588251068	.	.
chr1	86525710	86526209	chr1	86440464	86440963	Ptma|chr1:86440464-86440963	0.157412980173283	.	.
chr1	86525710	86526209	chr1	86441273	86441772	Ptma|chr1:86441273-86441772	0.238467148954543	.	.
chr1	86525710	86526209	chr1	86441795	86442294	Ptma|chr1:86441795-86442294	0.176207565386103	.	.
chr1	86525710	86526209	chr1	86487143	86487642	Ptma|chr1:86487143-86487642	0.249199126504757	.	.
chr1	86525710	86526209	chr1	86487725	86488224	Ptma|chr1:86487725-86488224	0.17771936972646	.	.
chr1	86525710	86526209	chr1	86525204	86525703	Ptma|chr1:86525204-86525703	0.441703598620044	.	.
chr1	86525710	86526209	chr1	86586879	86587378	Ptma|chr1:86586879-86587378	0.0832749297638197	.	.
chr1	86525710	86526209	chr1	86625636	86626135	Ptma|chr1:86625636-86626135	0.115217633674801	.	.
chr1	86526360	86526859	chr1	86433961	86434460	Ptma|chr1:86433961-86434460	0.129016693268544	.	.
chr1	86526360	86526859	chr1	86440464	86440963	Ptma|chr1:86440464-86440963	0.23984762418361	.	.
chr1	86526360	86526859	chr1	86441273	86441772	Ptma|chr1:86441273-86441772	0.316379639267994	.	.
chr1	86526360	86526859	chr1	86441795	86442294	Ptma|chr1:86441795-86442294	0.0766077726852843	.	.
chr1	86526360	86526859	chr1	86487143	86487642	Ptma|chr1:86487143-86487642	0.249729887988705	.	.
chr1	86526360	86526859	chr1	86487725	86488224	Ptma|chr1:86487725-86488224	0.108732853527785	.	.
chr1	86526360	86526859	chr1	86503968	86504467	Ptma|chr1:86503968-86504467	0.0899351352161066	.	.
chr1	86526360	86526859	chr1	86525204	86525703	Ptma|chr1:86525204-86525703	0.215340846682834	.	.
chr1	86526360	86526859	chr1	86625636	86626135	Ptma|chr1:86625636-86626135	0.121996425982844	.	.
chr1	86582078	86582577	chr1	86433961	86434460	Cops7b|chr1:86433961-86434460	0.177920193346748	.	.
chr1	86582078	86582577	chr1	86433961	86434460	Pde6d|chr1:86433961-86434460	0.177920193346748	.	.
chr1	86582078	86582577	chr1	86434501	86435000	Cops7b|chr1:86434501-86435000	0.0997599224123621	.	.
chr1	86582078	86582577	chr1	86434501	86435000	Pde6d|chr1:86434501-86435000	0.0997599224123621	.	.
chr1	86582078	86582577	chr1	86532333	86532832	Cops7b|chr1:86532333-86532832	0.0892335387317485	.	.
chr1	86582078	86582577	chr1	86532333	86532832	Pde6d|chr1:86532333-86532832	0.0892335387317485	.	.
chr1	86582078	86582577	chr1	86633770	86634269	Cops7b|chr1:86633770-86634269	0.146158096263794	.	.
chr1	86582078	86582577	chr1	86633770	86634269	Pde6d|chr1:86633770-86634269	0.146158096263794	.	.
chr1	86582603	86583102	chr1	86433961	86434460	Cops7b|chr1:86433961-86434460	0.110208836751573	.	.
chr1	86582603	86583102	chr1	86433961	86434460	Pde6d|chr1:86433961-86434460	0.110208836751573	.	.
chr1	86582603	86583102	chr1	86442428	86442927	Cops7b|chr1:86442428-86442927	0.123815597282155	.	.
chr1	86582603	86583102	chr1	86442428	86442927	Pde6d|chr1:86442428-86442927	0.123815597282155	.	.
chr1	86582603	86583102	chr1	86503968	86504467	Cops7b|chr1:86503968-86504467	0.0755654194029311	.	.
chr1	86582603	86583102	chr1	86503968	86504467	Pde6d|chr1:86503968-86504467	0.0755654194029311	.	.
chr1	86582603	86583102	chr1	86532333	86532832	Cops7b|chr1:86532333-86532832	0.135713711368122	.	.
chr1	86582603	86583102	chr1	86532333	86532832	Pde6d|chr1:86532333-86532832	0.135713711368122	.	.
chr1	86582603	86583102	chr1	86586879	86587378	Cops7b|chr1:86586879-86587378	0.148734199052364	.	.
chr1	86582603	86583102	chr1	86586879	86587378	Pde6d|chr1:86586879-86587378	0.148734199052364	.	.
chr1	86669399	86669898	chr1	86256267	86256766	Nppc|chr1:86256267-86256766	0.0988840004706612	.	.
chr1	86669399	86669898	chr1	86433961	86434460	Nppc|chr1:86433961-86434460	0.0730446477327229	.	.
chr1	86669399	86669898	chr1	86434501	86435000	Nppc|chr1:86434501-86435000	0.139916530987993	.	.
chr1	86669399	86669898	chr1	86442428	86442927	Nppc|chr1:86442428-86442927	0.0863362013864046	.	.
chr1	86669399	86669898	chr1	86633770	86634269	Nppc|chr1:86633770-86634269	0.0777668673126735	.	.
chr1	86670393	86670892	chr1	86339345	86339844	Nppc|chr1:86339345-86339844	0.125828701162314	.	.
chr1	86670393	86670892	chr1	86441273	86441772	Nppc|chr1:86441273-86441772	0.148145924007395	.	.
chr1	86670393	86670892	chr1	86441795	86442294	Nppc|chr1:86441795-86442294	0.0718542806543876	.	.
chr1	86670393	86670892	chr1	86487143	86487642	Nppc|chr1:86487143-86487642	0.129177597676738	.	.
chr1	86670393	86670892	chr1	86487725	86488224	Nppc|chr1:86487725-86488224	0.0979953535272351	.	.
chr1	86670393	86670892	chr1	86532333	86532832	Nppc|chr1:86532333-86532832	0.113961876246861	.	.
chr1	86670393	86670892	chr1	86634632	86635131	Nppc|chr1:86634632-86635131	0.117767983542607	.	.
chr1	86703565	86704064	chr1	86434501	86435000	Dis3l2|chr1:86434501-86435000	0.127513029731316	.	.
chr1	86703565	86704064	chr1	86440464	86440963	Dis3l2|chr1:86440464-86440963	0.142293163036312	.	.
chr1	86703565	86704064	chr1	86441273	86441772	Dis3l2|chr1:86441273-86441772	0.123126049074818	.	.
chr1	86703565	86704064	chr1	86487143	86487642	Dis3l2|chr1:86487143-86487642	0.207813265657271	.	.
chr1	86703565	86704064	chr1	86487725	86488224	Dis3l2|chr1:86487725-86488224	0.206496208237154	.	.
chr1	86703565	86704064	chr1	86503968	86504467	Dis3l2|chr1:86503968-86504467	0.0858369911704389	.	.
chr1	86703565	86704064	chr1	86525204	86525703	Dis3l2|chr1:86525204-86525703	0.158156235158815	.	.
chr1	86703565	86704064	chr1	86564785	86565284	Dis3l2|chr1:86564785-86565284	0.176297693934391	.	.
chr1	86703565	86704064	chr1	86586879	86587378	Dis3l2|chr1:86586879-86587378	0.234981629464205	.	.
chr1	86703565	86704064	chr1	86633770	86634269	Dis3l2|chr1:86633770-86634269	0.125313581614593	.	.
chr1	87213673	87214172	chr1	87184750	87185249	Eif4e2|chr1:87184750-87185249	0.0969130634921322	.	.
chr1	87213673	87214172	chr1	87186473	87186972	Eif4e2|chr1:87186473-87186972	0.0852647790647238	.	.
chr1	87213673	87214172	chr1	87186978	87187477	Eif4e2|chr1:87186978-87187477	0.130225210889751	.	.
chr1	87326698	87327197	chr1	87042019	87042518	Gigyf2|chr1:87042019-87042518	0.0740104592842732	.	.
chr1	87326698	87327197	chr1	87729752	87730251	Gigyf2|chr1:87729752-87730251	0.201330120757563	.	.
chr1	87326698	87327197	chr1	87732626	87733125	Gigyf2|chr1:87732626-87733125	0.161142715664898	.	.
chr1	87326698	87327197	chr1	87733143	87733642	Gigyf2|chr1:87733143-87733642	0.34676119246055	.	.
chr1	87510023	87510522	chr1	87252713	87253212	Neu2|chr1:87252713-87253212	0.114943477639246	.	.
chr1	87510023	87510522	chr1	87684734	87685233	Neu2|chr1:87684734-87685233	0.0879809713807956	.	.
chr1	87510023	87510522	chr1	87709058	87709557	Neu2|chr1:87709058-87709557	0.088289906485451	.	.
chr1	87510023	87510522	chr1	87719218	87719717	Neu2|chr1:87719218-87719717	0.0730858829518165	.	.
chr1	87510023	87510522	chr1	87721301	87721800	Neu2|chr1:87721301-87721800	0.140627362004889	.	.
chr1	87574215	87574714	chr1	87252713	87253212	Ngef|chr1:87252713-87253212	0.104304327096166	.	.
chr1	87574215	87574714	chr1	87719218	87719717	Ngef|chr1:87719218-87719717	0.078447938888354	.	.
chr1	87620047	87620546	chr1	87607713	87608212	Inpp5d|chr1:87607713-87608212	0.166074448997033	.	.
chr1	87620047	87620546	chr1	87626303	87626802	Inpp5d|chr1:87626303-87626802	0.309098381174009	.	.
chr1	87620047	87620546	chr1	87640245	87640744	Inpp5d|chr1:87640245-87640744	0.33334496034188	.	.
chr1	87620047	87620546	chr1	87650745	87651244	Inpp5d|chr1:87650745-87651244	0.315307753976615	.	.
chr1	87620047	87620546	chr1	87658016	87658515	Inpp5d|chr1:87658016-87658515	0.248668286201229	.	.
chr1	87620047	87620546	chr1	87659237	87659736	Inpp5d|chr1:87659237-87659736	0.267963598455373	.	.
chr1	87621060	87621559	chr1	87574769	87575268	Inpp5d|chr1:87574769-87575268	0.0829388783679697	.	.
chr1	87621060	87621559	chr1	87607713	87608212	Inpp5d|chr1:87607713-87608212	0.105603456775983	.	.
chr1	87621060	87621559	chr1	87626303	87626802	Inpp5d|chr1:87626303-87626802	0.601280780733728	.	.
chr1	87621060	87621559	chr1	87640245	87640744	Inpp5d|chr1:87640245-87640744	0.450280938427916	.	.
chr1	87621060	87621559	chr1	87650745	87651244	Inpp5d|chr1:87650745-87651244	0.654787644635238	.	.
chr1	87621060	87621559	chr1	87658016	87658515	Inpp5d|chr1:87658016-87658515	0.454804560186658	.	.
chr1	87621060	87621559	chr1	87659237	87659736	Inpp5d|chr1:87659237-87659736	0.555452769207923	.	.
chr1	87621060	87621559	chr1	87684734	87685233	Inpp5d|chr1:87684734-87685233	0.113135045944845	.	.
chr1	87621060	87621559	chr1	87721301	87721800	Inpp5d|chr1:87721301-87721800	0.0794203760859172	.	.
chr1	87755700	87756199	chr1	87800792	87801291	Atg16l1|chr1:87800792-87801291	0.118186358821497	.	.
chr1	87853009	87853508	chr1	87866642	87867141	Dgkd|chr1:87866642-87867141	0.0937385894140974	.	.
chr1	87853009	87853508	chr1	87900880	87901379	Dgkd|chr1:87900880-87901379	0.134496744403372	.	.
chr1	87853009	87853508	chr1	87959988	87960487	Dgkd|chr1:87959988-87960487	0.0745556558386549	.	.
chr1	88008031	88008530	chr1	87800792	87801291	Usp40|chr1:87800792-87801291	0.0933879361386023	.	.
chr1	88008031	88008530	chr1	88422826	88423325	Usp40|chr1:88422826-88423325	0.0854833385392322	.	.
chr1	88094854	88095353	chr1	87866642	87867141	Ugt1a7c|chr1:87866642-87867141	0.0785233706325194	.	.
chr1	88094854	88095353	chr1	87959988	87960487	Ugt1a7c|chr1:87959988-87960487	0.0920085913713794	.	.
chr1	88199650	88200149	chr1	87813063	87813562	Ugt1a2|chr1:87813063-87813562	0.106076156285563	.	.
chr1	88199650	88200149	chr1	87879632	87880131	Ugt1a2|chr1:87879632-87880131	0.110871771761865	.	.
chr1	88199650	88200149	chr1	87917987	87918486	Ugt1a2|chr1:87917987-87918486	0.266475897766733	.	.
chr1	88199650	88200149	chr1	88246702	88247201	Ugt1a2|chr1:88246702-88247201	0.105938306451825	.	.
chr1	88199650	88200149	chr1	88255465	88255964	Ugt1a2|chr1:88255465-88255964	0.218076762059855	.	.
chr1	88199650	88200149	chr1	88256135	88256634	Ugt1a2|chr1:88256135-88256634	0.349643344494247	.	.
chr1	88199650	88200149	chr1	88258379	88258878	Ugt1a2|chr1:88258379-88258878	0.319140398325573	.	.
chr1	88199650	88200149	chr1	88259138	88259637	Ugt1a2|chr1:88259138-88259637	0.222423094006734	.	.
chr1	88199650	88200149	chr1	88411957	88412456	Ugt1a2|chr1:88411957-88412456	0.137706534779411	.	.
chr1	88205505	88206004	chr1	87925537	87926036	Dnajb3|chr1:87925537-87926036	0.0820147683232612	.	.
chr1	88205505	88206004	chr1	88368549	88369048	Dnajb3|chr1:88368549-88369048	0.111413215350899	.	.
chr1	88205505	88206004	chr1	88422826	88423325	Dnajb3|chr1:88422826-88423325	0.0738158767076028	.	.
chr1	88205505	88206004	chr1	88476452	88476951	Dnajb3|chr1:88476452-88476951	0.228542531085097	.	.
chr1	88205505	88206004	chr1	88496285	88496784	Dnajb3|chr1:88496285-88496784	0.100483146929313	.	.
chr1	88211767	88212266	chr1	87800792	87801291	Ugt1a1|chr1:87800792-87801291	0.114515720915106	.	.
chr1	88211767	88212266	chr1	87813063	87813562	Ugt1a1|chr1:87813063-87813562	0.224287859064207	.	.
chr1	88211767	88212266	chr1	87879632	87880131	Ugt1a1|chr1:87879632-87880131	0.0923818881565282	.	.
chr1	88211767	88212266	chr1	87917987	87918486	Ugt1a1|chr1:87917987-87918486	0.135957852099953	.	.
chr1	88211767	88212266	chr1	88256135	88256634	Ugt1a1|chr1:88256135-88256634	0.0945106916454694	.	.
chr1	88211767	88212266	chr1	88258379	88258878	Ugt1a1|chr1:88258379-88258878	0.0851324086459382	.	.
chr1	88211767	88212266	chr1	88259138	88259637	Ugt1a1|chr1:88259138-88259637	0.112912608457164	.	.
chr1	88211767	88212266	chr1	88411957	88412456	Ugt1a1|chr1:88411957-88412456	0.0802845610757132	.	.
chr1	88227014	88227513	chr1	87828156	87828655	Mroh2a|chr1:87828156-87828655	0.285480714294197	.	.
chr1	88227014	88227513	chr1	87829622	87830121	Mroh2a|chr1:87829622-87830121	0.235791889294323	.	.
chr1	88227014	88227513	chr1	87866642	87867141	Mroh2a|chr1:87866642-87867141	0.347408296712563	.	.
chr1	88227014	88227513	chr1	87959988	87960487	Mroh2a|chr1:87959988-87960487	0.451277936134839	.	.
chr1	88227014	88227513	chr1	88255465	88255964	Mroh2a|chr1:88255465-88255964	0.0795051137494003	.	.
chr1	88277410	88277909	chr1	88246702	88247201	Hjurp|chr1:88246702-88247201	0.170273604078055	.	.
chr1	88277410	88277909	chr1	88246702	88247201	Trpm8|chr1:88246702-88247201	0.170273604078055	.	.
chr1	88277410	88277909	chr1	88255465	88255964	Hjurp|chr1:88255465-88255964	0.282945567251533	.	.
chr1	88277410	88277909	chr1	88255465	88255964	Trpm8|chr1:88255465-88255964	0.282945567251533	.	.
chr1	88277410	88277909	chr1	88256135	88256634	Hjurp|chr1:88256135-88256634	0.44888938690686	.	.
chr1	88277410	88277909	chr1	88256135	88256634	Trpm8|chr1:88256135-88256634	0.44888938690686	.	.
chr1	88277410	88277909	chr1	88258379	88258878	Hjurp|chr1:88258379-88258878	0.455131984872533	.	.
chr1	88277410	88277909	chr1	88258379	88258878	Trpm8|chr1:88258379-88258878	0.455131984872533	.	.
chr1	88277410	88277909	chr1	88259138	88259637	Hjurp|chr1:88259138-88259637	0.367701550717921	.	.
chr1	88277410	88277909	chr1	88259138	88259637	Trpm8|chr1:88259138-88259637	0.367701550717921	.	.
chr1	88277410	88277909	chr1	88411957	88412456	Hjurp|chr1:88411957-88412456	0.101787831602689	.	.
chr1	88277410	88277909	chr1	88411957	88412456	Trpm8|chr1:88411957-88412456	0.101787831602689	.	.
chr1	92641765	92642264	chr1	92730498	92730997	Cops9|chr1:92730498-92730997	0.108907791874158	.	.
chr1	92831030	92831529	chr1	92521236	92521735	Gpc1|chr1:92521236-92521735	0.0967943284870247	.	.
chr1	92831030	92831529	chr1	92755118	92755617	Gpc1|chr1:92755118-92755617	0.0756485528355734	.	.
chr1	92831030	92831529	chr1	92895020	92895519	Gpc1|chr1:92895020-92895519	0.0759545156383551	.	.
chr1	92831616	92832115	chr1	92547205	92547704	Gpc1|chr1:92547205-92547704	0.0909371317929426	.	.
chr1	92831616	92832115	chr1	92691425	92691924	Gpc1|chr1:92691425-92691924	0.0775433197704592	.	.
chr1	92831616	92832115	chr1	92730498	92730997	Gpc1|chr1:92730498-92730997	0.0812351971987917	.	.
chr1	92831616	92832115	chr1	92736376	92736875	Gpc1|chr1:92736376-92736875	0.110048779986837	.	.
chr1	92831616	92832115	chr1	92755118	92755617	Gpc1|chr1:92755118-92755617	0.158809493385123	.	.
chr1	92831616	92832115	chr1	92879176	92879675	Gpc1|chr1:92879176-92879675	0.0931671890165997	.	.
chr1	92848463	92848962	chr1	92523684	92524183	Gm29480|chr1:92523684-92524183	0.101558705041969	.	.
chr1	92848463	92848962	chr1	92730498	92730997	Gm29480|chr1:92730498-92730997	0.0968866775567549	.	.
chr1	92906632	92907131	chr1	92755118	92755617	Dusp28|chr1:92755118-92755617	0.174398987701385	.	.
chr1	92907215	92907714	chr1	92523684	92524183	Dusp28|chr1:92523684-92524183	0.240900837172022	.	.
chr1	92907215	92907714	chr1	92539059	92539558	Dusp28|chr1:92539059-92539558	0.218507808564123	.	.
chr1	92907215	92907714	chr1	92610875	92611374	Dusp28|chr1:92610875-92611374	0.0757702344939242	.	.
chr1	92907215	92907714	chr1	92781808	92782307	Dusp28|chr1:92781808-92782307	0.187064849866667	.	.
chr1	92910422	92910921	chr1	92521236	92521735	5033417F24Rik|chr1:92521236-92521735	0.144344644956397	.	.
chr1	92910422	92910921	chr1	92521236	92521735	Rnpepl1|chr1:92521236-92521735	0.144344644956397	.	.
chr1	92910422	92910921	chr1	92610875	92611374	5033417F24Rik|chr1:92610875-92611374	0.16384154840964	.	.
chr1	92910422	92910921	chr1	92610875	92611374	Rnpepl1|chr1:92610875-92611374	0.16384154840964	.	.
chr1	92910928	92911427	chr1	92547205	92547704	5033417F24Rik|chr1:92547205-92547704	0.183039564013797	.	.
chr1	92910928	92911427	chr1	92547205	92547704	Rnpepl1|chr1:92547205-92547704	0.183039564013797	.	.
chr1	92910928	92911427	chr1	92691425	92691924	5033417F24Rik|chr1:92691425-92691924	0.0922385542481865	.	.
chr1	92910928	92911427	chr1	92691425	92691924	Rnpepl1|chr1:92691425-92691924	0.0922385542481865	.	.
chr1	92934435	92934934	chr1	92547205	92547704	Capn10|chr1:92547205-92547704	0.0799437737883137	.	.
chr1	92934435	92934934	chr1	92730498	92730997	Capn10|chr1:92730498-92730997	0.106851707873116	.	.
chr1	93100965	93101464	chr1	93100465	93100964	Kif1a|chr1:93100465-93100964	0.428233737486857	.	.
chr1	93100965	93101464	chr1	93184087	93184586	Kif1a|chr1:93184087-93184586	0.164897598549824	.	.
chr1	93100965	93101464	chr1	93210207	93210706	Kif1a|chr1:93210207-93210706	0.108707722820538	.	.
chr1	93100965	93101464	chr1	93227277	93227776	Kif1a|chr1:93227277-93227776	0.136925312666892	.	.
chr1	93101696	93102195	chr1	93071413	93071912	Kif1a|chr1:93071413-93071912	0.0778609969949676	.	.
chr1	93235496	93235995	chr1	93401523	93402022	Sned1|chr1:93401523-93402022	0.0868571794572992	.	.
chr1	93235496	93235995	chr1	93410833	93411332	Sned1|chr1:93410833-93411332	0.146744451455551	.	.
chr1	93305687	93306186	chr1	93365603	93366102	Gm28535|chr1:93365603-93366102	0.0927418799144212	.	.
chr1	93305687	93306186	chr1	93365603	93366102	Mterf4|chr1:93365603-93366102	0.0927418799144212	.	.
chr1	93342619	93343118	chr1	93115042	93115541	Pask|chr1:93115042-93115541	0.119060284772369	.	.
chr1	93342619	93343118	chr1	93115042	93115541	Ppp1r7|chr1:93115042-93115541	0.119060284772369	.	.
chr1	93343358	93343857	chr1	93176579	93177078	Pask|chr1:93176579-93177078	0.0995681401419914	.	.
chr1	93343358	93343857	chr1	93176579	93177078	Ppp1r7|chr1:93176579-93177078	0.0995681401419914	.	.
chr1	93372680	93373179	chr1	93401523	93402022	Ano7|chr1:93401523-93402022	0.100568454004554	.	.
chr1	93372680	93373179	chr1	93410833	93411332	Ano7|chr1:93410833-93411332	0.100833444639621	.	.
chr1	93372680	93373179	chr1	93668682	93669181	Ano7|chr1:93668682-93669181	0.0752432332832199	.	.
chr1	93478107	93478606	chr1	93444675	93445174	Hdlbp|chr1:93444675-93445174	0.0975316748902184	.	.
chr1	93478107	93478606	chr1	93444675	93445174	Sept2|chr1:93444675-93445174	0.0975316748902184	.	.
chr1	93478107	93478606	chr1	93445454	93445953	Hdlbp|chr1:93445454-93445953	0.103868003435309	.	.
chr1	93478107	93478606	chr1	93445454	93445953	Sept2|chr1:93445454-93445953	0.103868003435309	.	.
chr1	93478622	93479121	chr1	93115042	93115541	Hdlbp|chr1:93115042-93115541	0.116019287291882	.	.
chr1	93478622	93479121	chr1	93115042	93115541	Sept2|chr1:93115042-93115541	0.116019287291882	.	.
chr1	93478622	93479121	chr1	93410833	93411332	Hdlbp|chr1:93410833-93411332	0.097014421395088	.	.
chr1	93478622	93479121	chr1	93410833	93411332	Sept2|chr1:93410833-93411332	0.097014421395088	.	.
chr1	93511801	93512300	chr1	93365603	93366102	Farp2|chr1:93365603-93366102	0.108124474433272	.	.
chr1	93511801	93512300	chr1	93410833	93411332	Farp2|chr1:93410833-93411332	0.196962682995479	.	.
chr1	93635550	93636049	chr1	93444675	93445174	Gm28536|chr1:93444675-93445174	0.0786948404132677	.	.
chr1	93635550	93636049	chr1	93445454	93445953	Gm28536|chr1:93445454-93445953	0.093339187904738	.	.
chr1	93635550	93636049	chr1	93668682	93669181	Gm28536|chr1:93668682-93669181	0.14141594123159	.	.
chr1	93685241	93685740	chr1	93365603	93366102	Bok|chr1:93365603-93366102	0.0845052663327658	.	.
chr1	93731754	93732253	chr1	93656260	93656759	Gm10550|chr1:93656260-93656759	0.336528933112871	.	.
chr1	93754078	93754577	chr1	94053474	94053973	Thap4|chr1:94053474-94053973	0.0746657443717267	.	.
chr1	93754078	93754577	chr1	94054468	94054967	Thap4|chr1:94054468-94054967	0.0810111210874653	.	.
chr1	93754078	93754577	chr1	94139409	94139908	Thap4|chr1:94139409-94139908	0.0785504369298152	.	.
chr1	93754617	93755116	chr1	93656260	93656759	Thap4|chr1:93656260-93656759	0.0759370028526146	.	.
chr1	93754617	93755116	chr1	94053474	94053973	Thap4|chr1:94053474-94053973	0.213632872814742	.	.
chr1	93754617	93755116	chr1	94054468	94054967	Thap4|chr1:94054468-94054967	0.100045126584753	.	.
chr1	93754617	93755116	chr1	94139409	94139908	Thap4|chr1:94139409-94139908	0.0827414241514236	.	.
chr1	93801756	93802255	chr1	94053474	94053973	Dtymk|chr1:94053474-94053973	0.142685167379691	.	.
chr1	93825281	93825780	chr1	93656260	93656759	D2hgdh|chr1:93656260-93656759	0.0732927844628499	.	.
chr1	93825281	93825780	chr1	94000939	94001438	D2hgdh|chr1:94000939-94001438	0.0942065447153193	.	.
chr1	93825281	93825780	chr1	94053474	94053973	D2hgdh|chr1:94053474-94053973	0.281184366465495	.	.
chr1	93825281	93825780	chr1	94054468	94054967	D2hgdh|chr1:94054468-94054967	0.246656185996505	.	.
chr1	95313333	95313832	chr1	95223122	95223621	Fam174a|chr1:95223122-95223621	0.30160317930975	.	.
chr1	95313333	95313832	chr1	95459301	95459800	Fam174a|chr1:95459301-95459800	0.104879990572022	.	.
chr1	95313333	95313832	chr1	95582221	95582720	Fam174a|chr1:95582221-95582720	0.101495369706511	.	.
chr1	95313333	95313832	chr1	95657119	95657618	Fam174a|chr1:95657119-95657618	0.154671224761713	.	.
chr1	95313851	95314350	chr1	95399828	95400327	Fam174a|chr1:95399828-95400327	0.152841731989293	.	.
chr1	95667416	95667915	chr1	95314710	95315209	St8sia4|chr1:95314710-95315209	0.100841682953318	.	.
chr1	95667416	95667915	chr1	95582221	95582720	St8sia4|chr1:95582221-95582720	0.0830059474280455	.	.
chr1	95667416	95667915	chr1	95657119	95657618	St8sia4|chr1:95657119-95657618	0.117896976454484	.	.
chr1	95667921	95668420	chr1	95314710	95315209	St8sia4|chr1:95314710-95315209	0.214546073214293	.	.
chr1	95667921	95668420	chr1	95342232	95342731	St8sia4|chr1:95342232-95342731	0.110126826163684	.	.
chr1	95667921	95668420	chr1	95374430	95374929	St8sia4|chr1:95374430-95374929	0.0996839738361595	.	.
chr1	95667921	95668420	chr1	95582221	95582720	St8sia4|chr1:95582221-95582720	0.370712430041013	.	.
chr1	95667921	95668420	chr1	95857258	95857757	St8sia4|chr1:95857258-95857757	0.180685928951813	.	.
chr1	95667921	95668420	chr1	95936953	95937452	St8sia4|chr1:95936953-95937452	0.202090965989187	.	.
chr1	97661204	97661703	chr1	97553622	97554121	D1Ertd622e|chr1:97553622-97554121	0.0869609029033235	.	.
chr1	97661204	97661703	chr1	97562818	97563317	D1Ertd622e|chr1:97562818-97563317	0.102487598192867	.	.
chr1	97661204	97661703	chr1	97630417	97630916	D1Ertd622e|chr1:97630417-97630916	0.108168962726316	.	.
chr1	97661800	97662299	chr1	97553622	97554121	D1Ertd622e|chr1:97553622-97554121	0.0861988826685193	.	.
chr1	97661800	97662299	chr1	97562818	97563317	D1Ertd622e|chr1:97562818-97563317	0.323356079227729	.	.
chr1	97661800	97662299	chr1	97688696	97689195	D1Ertd622e|chr1:97688696-97689195	0.190250329406574	.	.
chr1	98094805	98095304	chr1	98073327	98073826	Pam|chr1:98073327-98073826	0.169373539658035	.	.
chr1	98094805	98095304	chr1	98082220	98082719	Pam|chr1:98082220-98082719	0.157505328303795	.	.
chr1	98094805	98095304	chr1	98180450	98180949	Pam|chr1:98180450-98180949	0.127492604656164	.	.
chr1	98094805	98095304	chr1	98192084	98192583	Pam|chr1:98192084-98192583	0.194037925520663	.	.
chr1	98094805	98095304	chr1	98391953	98392452	Pam|chr1:98391953-98392452	0.0773216407326799	.	.
chr1	98094805	98095304	chr1	98422175	98422674	Pam|chr1:98422175-98422674	0.0868255333985928	.	.
chr1	98095430	98095929	chr1	98031757	98032256	Pam|chr1:98031757-98032256	0.136904960799413	.	.
chr1	98095430	98095929	chr1	98070941	98071440	Pam|chr1:98070941-98071440	0.160147496888609	.	.
chr1	98095430	98095929	chr1	98280459	98280958	Pam|chr1:98280459-98280958	0.275190378109827	.	.
chr1	98095430	98095929	chr1	98349951	98350450	Pam|chr1:98349951-98350450	0.198856957790236	.	.
chr1	98095430	98095929	chr1	98394515	98395014	Pam|chr1:98394515-98395014	0.129511344418001	.	.
chr1	98095430	98095929	chr1	98422175	98422674	Pam|chr1:98422175-98422674	0.14608489848983	.	.
chr1	99772082	99772581	chr1	99716194	99716693	Cntnap5b|chr1:99716194-99716693	0.0959131527856256	.	.
chr1	99772082	99772581	chr1	99774058	99774557	Cntnap5b|chr1:99774058-99774557	0.124506920650708	.	.
chr1	99772082	99772581	chr1	99813227	99813726	Cntnap5b|chr1:99813227-99813726	0.150340867210053	.	.
chr1	99772082	99772581	chr1	99813731	99814230	Cntnap5b|chr1:99813731-99814230	0.123377570150329	.	.
chr1	99772082	99772581	chr1	99913033	99913532	Cntnap5b|chr1:99913033-99913532	0.232667328668366	.	.
chr1	99772082	99772581	chr1	99943469	99943968	Cntnap5b|chr1:99943469-99943968	0.176847932218244	.	.
chr1	105663536	105664035	chr1	105630478	105630977	Pign|chr1:105630478-105630977	0.0969379225010582	.	.
chr1	105663536	105664035	chr1	105630478	105630977	Relch|chr1:105630478-105630977	0.0969379225010582	.	.
chr1	105663536	105664035	chr1	105786950	105787449	Pign|chr1:105786950-105787449	0.0766156939800873	.	.
chr1	105663536	105664035	chr1	105786950	105787449	Relch|chr1:105786950-105787449	0.0766156939800873	.	.
chr1	105663536	105664035	chr1	105993776	105994275	Pign|chr1:105993776-105994275	0.0915059552655519	.	.
chr1	105663536	105664035	chr1	105993776	105994275	Relch|chr1:105993776-105994275	0.0915059552655519	.	.
chr1	105780395	105780894	chr1	105993776	105994275	Tnfrsf11a|chr1:105993776-105994275	0.0990312716152446	.	.
chr1	105990273	105990772	chr1	105781572	105782071	Gm7160|chr1:105781572-105782071	0.105206850772877	.	.
chr1	105990273	105990772	chr1	105781572	105782071	Zcchc2|chr1:105781572-105782071	0.105206850772877	.	.
chr1	105990273	105990772	chr1	105907913	105908412	Gm7160|chr1:105907913-105908412	0.163158464069314	.	.
chr1	105990273	105990772	chr1	105907913	105908412	Zcchc2|chr1:105907913-105908412	0.163158464069314	.	.
chr1	105990273	105990772	chr1	105947093	105947592	Gm7160|chr1:105947093-105947592	0.132921173632433	.	.
chr1	105990273	105990772	chr1	105947093	105947592	Zcchc2|chr1:105947093-105947592	0.132921173632433	.	.
chr1	105991031	105991530	chr1	105742425	105742924	Gm7160|chr1:105742425-105742924	0.0827341842953113	.	.
chr1	105991031	105991530	chr1	105742425	105742924	Zcchc2|chr1:105742425-105742924	0.0827341842953113	.	.
chr1	105991031	105991530	chr1	105844184	105844683	Gm7160|chr1:105844184-105844683	0.144079298041442	.	.
chr1	105991031	105991530	chr1	105844184	105844683	Zcchc2|chr1:105844184-105844683	0.144079298041442	.	.
chr1	105991031	105991530	chr1	105906389	105906888	Gm7160|chr1:105906389-105906888	0.0884139575985474	.	.
chr1	105991031	105991530	chr1	105906389	105906888	Zcchc2|chr1:105906389-105906888	0.0884139575985474	.	.
chr1	106759529	106760028	chr1	106750624	106751123	Kdsr|chr1:106750624-106751123	0.182982637281848	.	.
chr1	106759529	106760028	chr1	106889381	106889880	Kdsr|chr1:106889381-106889880	0.0818896368355908	.	.
chr1	106759529	106760028	chr1	107005139	107005638	Kdsr|chr1:107005139-107005638	0.16059736382133	.	.
chr1	106796474	106796973	chr1	106883748	106884247	Vps4b|chr1:106883748-106884247	0.0965058053046656	.	.
chr1	106933603	106934102	chr1	106931910	106932409	Serpinb12|chr1:106931910-106932409	0.144195339842565	.	.
chr1	107512165	107512664	chr1	107588200	107588699	Serpinb2|chr1:107588200-107588699	0.111111665478732	.	.
chr1	107512165	107512664	chr1	107645051	107645550	Serpinb2|chr1:107645051-107645550	0.10689540814005	.	.
chr1	107589493	107589992	chr1	107407882	107408381	Serpinb8|chr1:107407882-107408381	0.0774226812129464	.	.
chr1	107589493	107589992	chr1	107588200	107588699	Serpinb8|chr1:107588200-107588699	0.0759818756592302	.	.
chr1	107589493	107589992	chr1	107706209	107706708	Serpinb8|chr1:107706209-107706708	0.123545164613563	.	.
chr1	107590073	107590572	chr1	107407882	107408381	Serpinb8|chr1:107407882-107408381	0.195694295421217	.	.
chr1	107590073	107590572	chr1	107409158	107409657	Serpinb8|chr1:107409158-107409657	0.17367920871	.	.
chr1	107590073	107590572	chr1	107481450	107481949	Serpinb8|chr1:107481450-107481949	0.116838827958483	.	.
chr1	107590073	107590572	chr1	107578314	107578813	Serpinb8|chr1:107578314-107578813	0.174045950802864	.	.
chr1	107590073	107590572	chr1	107588200	107588699	Serpinb8|chr1:107588200-107588699	0.116256060980614	.	.
chr1	109982394	109982893	chr1	109837097	109837596	Cdh7|chr1:109837097-109837596	0.0797787286324241	.	.
chr1	109982394	109982893	chr1	110213481	110213980	Cdh7|chr1:110213481-110213980	0.0870559848721531	.	.
chr1	109982994	109983493	chr1	110213481	110213980	Cdh7|chr1:110213481-110213980	0.0846300158529513	.	.
chr1	111863863	111864362	chr1	111660215	111660714	Dsel|chr1:111660215-111660714	0.0776244310526746	.	.
chr1	111863863	111864362	chr1	111735594	111736093	Dsel|chr1:111735594-111736093	0.206732597748728	.	.
chr1	111863863	111864362	chr1	111833732	111834231	Dsel|chr1:111833732-111834231	0.202228289879806	.	.
chr1	111863863	111864362	chr1	112028578	112029077	Dsel|chr1:112028578-112029077	0.0817958946141348	.	.
chr1	111864757	111865256	chr1	111699416	111699915	Dsel|chr1:111699416-111699915	0.0891700673356431	.	.
chr1	111864757	111865256	chr1	111980502	111981001	Dsel|chr1:111980502-111981001	0.12698375132537	.	.
chr1	113963199	113963698	chr1	113965465	113965964	9330185C12Rik|chr1:113965465-113965964	0.081069138802135	.	.
chr1	113963199	113963698	chr1	114207943	114208442	9330185C12Rik|chr1:114207943-114208442	0.200749830221369	.	.
chr1	115684447	115684946	chr1	115516680	115517179	Cntnap5a|chr1:115516680-115517179	0.136396207581803	.	.
chr1	118321592	118322091	chr1	118437785	118438284	Nifk|chr1:118437785-118438284	0.0775897025194103	.	.
chr1	118388537	118389036	chr1	118476824	118477323	Clasp1|chr1:118476824-118477323	0.126423992740427	.	.
chr1	118389052	118389551	chr1	118437785	118438284	Clasp1|chr1:118437785-118438284	0.095527372558226	.	.
chr1	118389052	118389551	chr1	118476824	118477323	Clasp1|chr1:118476824-118477323	0.102195633395789	.	.
chr1	119053430	119053929	chr1	119047919	119048418	Gli2|chr1:119047919-119048418	0.0902227976565763	.	.
chr1	119053430	119053929	chr1	119388650	119389149	Gli2|chr1:119388650-119389149	0.0775586054189824	.	.
chr1	119053430	119053929	chr1	119419998	119420497	Gli2|chr1:119419998-119420497	0.143505638680247	.	.
chr1	119053430	119053929	chr1	119458164	119458663	Gli2|chr1:119458164-119458663	0.190259975696207	.	.
chr1	119328885	119329384	chr1	119033799	119034298	Gm29455|chr1:119033799-119034298	0.228048656039593	.	.
chr1	119328885	119329384	chr1	119033799	119034298	Gm29455|chr1:119033799-119034298	0.228048656039594	.	.
chr1	119328885	119329384	chr1	119163096	119163595	Gm29455|chr1:119163096-119163595	0.134653109974404	.	.
chr1	119328885	119329384	chr1	119201888	119202387	Gm29455|chr1:119201888-119202387	0.153708308089029	.	.
chr1	119328885	119329384	chr1	119202438	119202937	Gm29455|chr1:119202438-119202937	0.207968521355008	.	.
chr1	119328885	119329384	chr1	119255431	119255930	Gm29455|chr1:119255431-119255930	0.24050660692663	.	.
chr1	119328885	119329384	chr1	119308720	119309219	Gm29455|chr1:119308720-119309219	0.286649548136869	.	.
chr1	119328885	119329384	chr1	119650358	119650857	Gm29455|chr1:119650358-119650857	0.116078121772634	.	.
chr1	119504531	119505030	chr1	119419998	119420497	Ralb|chr1:119419998-119420497	0.0833648686670467	.	.
chr1	119648156	119648655	chr1	119255431	119255930	Epb41l5|chr1:119255431-119255930	0.080378791591225	.	.
chr1	119648156	119648655	chr1	119308720	119309219	Epb41l5|chr1:119308720-119309219	0.0935517047547629	.	.
chr1	119648156	119648655	chr1	119390007	119390506	Epb41l5|chr1:119390007-119390506	0.0899481317468522	.	.
chr1	119648754	119649253	chr1	119255431	119255930	Epb41l5|chr1:119255431-119255930	0.279298706480202	.	.
chr1	119648754	119649253	chr1	119308720	119309219	Epb41l5|chr1:119308720-119309219	0.283495564643747	.	.
chr1	119648754	119649253	chr1	119459993	119460492	Epb41l5|chr1:119459993-119460492	0.116623894815623	.	.
chr1	119648754	119649253	chr1	119650358	119650857	Epb41l5|chr1:119650358-119650857	0.14196311832625	.	.
chr1	120340287	120340786	chr1	120323197	120323696	C1ql2|chr1:120323197-120323696	0.0722173698758438	.	.
chr1	120340287	120340786	chr1	120586412	120586911	C1ql2|chr1:120586412-120586911	0.115309135078717	.	.
chr1	120340287	120340786	chr1	120708458	120708957	C1ql2|chr1:120708458-120708957	0.0805221537561152	.	.
chr1	120340860	120341359	chr1	120627296	120627795	C1ql2|chr1:120627296-120627795	0.134956490696938	.	.
chr1	120504284	120504783	chr1	120265100	120265599	Marco|chr1:120265100-120265599	0.135878731675006	.	.
chr1	120504284	120504783	chr1	120627296	120627795	Marco|chr1:120627296-120627795	0.27889378409491	.	.
chr1	120504284	120504783	chr1	120655115	120655614	Marco|chr1:120655115-120655614	0.109542269328045	.	.
chr1	120504284	120504783	chr1	120916222	120916721	Marco|chr1:120916222-120916721	0.122588006974921	.	.
chr1	120602016	120602515	chr1	120708458	120708957	En1|chr1:120708458-120708957	0.0875106740260469	.	.
chr1	120602016	120602515	chr1	120963770	120964269	En1|chr1:120963770-120964269	0.0750167802201784	.	.
chr1	120758095	120758594	chr1	120627296	120627795	Gm29346|chr1:120627296-120627795	0.230781846918197	.	.
chr1	120758095	120758594	chr1	120655115	120655614	Gm29346|chr1:120655115-120655614	0.0755125011682562	.	.
chr1	120758095	120758594	chr1	120916222	120916721	Gm29346|chr1:120916222-120916721	0.230200667369269	.	.
chr1	125435289	125435788	chr1	125441579	125442078	Actr3|chr1:125441579-125442078	0.159673385930028	.	.
chr1	125435289	125435788	chr1	125466600	125467099	Actr3|chr1:125466600-125467099	0.106305534956472	.	.
chr1	125435289	125435788	chr1	125542200	125542699	Actr3|chr1:125542200-125542699	0.0731718998982473	.	.
chr1	125435289	125435788	chr1	125639307	125639806	Actr3|chr1:125639307-125639806	0.23918631773903	.	.
chr1	125435289	125435788	chr1	125639826	125640325	Actr3|chr1:125639826-125640325	0.122120638464846	.	.
chr1	125560306	125560805	chr1	125306956	125307455	Slc35f5|chr1:125306956-125307455	0.114318048495925	.	.
chr1	125560306	125560805	chr1	125466600	125467099	Slc35f5|chr1:125466600-125467099	0.107229728557645	.	.
chr1	125560306	125560805	chr1	125494558	125495057	Slc35f5|chr1:125494558-125495057	0.113290194491784	.	.
chr1	125560306	125560805	chr1	125542200	125542699	Slc35f5|chr1:125542200-125542699	0.0742387729531927	.	.
chr1	125560306	125560805	chr1	125639307	125639806	Slc35f5|chr1:125639307-125639806	0.111670153396818	.	.
chr1	125560306	125560805	chr1	125639826	125640325	Slc35f5|chr1:125639826-125640325	0.231810773151886	.	.
chr1	125561216	125561715	chr1	125482327	125482826	Slc35f5|chr1:125482327-125482826	0.0790441882644622	.	.
chr1	130422451	130422950	chr1	130067385	130067884	Cd55b|chr1:130067385-130067884	0.082656207600329	.	.
chr1	130422451	130422950	chr1	130067385	130067884	Gm15674|chr1:130067385-130067884	0.082656207600329	.	.
chr1	130422451	130422950	chr1	130185829	130186328	Cd55b|chr1:130185829-130186328	0.313590475690406	.	.
chr1	130422451	130422950	chr1	130185829	130186328	Gm15674|chr1:130185829-130186328	0.313590475690406	.	.
chr1	130462505	130463004	chr1	130079889	130080388	Cd55|chr1:130079889-130080388	0.0817769879363951	.	.
chr1	130462505	130463004	chr1	130079889	130080388	Gm16083|chr1:130079889-130080388	0.0817769879363951	.	.
chr1	130462505	130463004	chr1	130192564	130193063	Cd55|chr1:130192564-130193063	0.341860342314596	.	.
chr1	130462505	130463004	chr1	130192564	130193063	Gm16083|chr1:130192564-130193063	0.341860342314596	.	.
chr1	130462505	130463004	chr1	130297564	130298063	Cd55|chr1:130297564-130298063	0.128207004976309	.	.
chr1	130462505	130463004	chr1	130297564	130298063	Gm16083|chr1:130297564-130298063	0.128207004976309	.	.
chr1	130462505	130463004	chr1	130300154	130300653	Cd55|chr1:130300154-130300653	0.101010026636379	.	.
chr1	130462505	130463004	chr1	130300154	130300653	Gm16083|chr1:130300154-130300653	0.101010026636379	.	.
chr1	130462505	130463004	chr1	130315622	130316121	Cd55|chr1:130315622-130316121	0.214625080570901	.	.
chr1	130462505	130463004	chr1	130315622	130316121	Cd55|chr1:130315622-130316121	0.214625080570902	.	.
chr1	130462505	130463004	chr1	130315622	130316121	Gm16083|chr1:130315622-130316121	0.214625080570901	.	.
chr1	130462505	130463004	chr1	130315622	130316121	Gm16083|chr1:130315622-130316121	0.214625080570902	.	.
chr1	130462505	130463004	chr1	130350205	130350704	Cd55|chr1:130350205-130350704	0.178542518534405	.	.
chr1	130462505	130463004	chr1	130350205	130350704	Gm16083|chr1:130350205-130350704	0.178542518534405	.	.
chr1	130462505	130463004	chr1	130372076	130372575	Cd55|chr1:130372076-130372575	0.221175320467837	.	.
chr1	130462505	130463004	chr1	130372076	130372575	Gm16083|chr1:130372076-130372575	0.221175320467837	.	.
chr1	130462505	130463004	chr1	130550088	130550587	Cd55|chr1:130550088-130550587	0.136540085524296	.	.
chr1	130462505	130463004	chr1	130550088	130550587	Gm16083|chr1:130550088-130550587	0.136540085524296	.	.
chr1	130462505	130463004	chr1	130574667	130575166	Cd55|chr1:130574667-130575166	0.128869978846761	.	.
chr1	130462505	130463004	chr1	130574667	130575166	Gm16083|chr1:130574667-130575166	0.128869978846761	.	.
chr1	130462505	130463004	chr1	130575184	130575683	Cd55|chr1:130575184-130575683	0.178001424877852	.	.
chr1	130462505	130463004	chr1	130575184	130575683	Gm16083|chr1:130575184-130575683	0.178001424877852	.	.
chr1	130462505	130463004	chr1	130576286	130576785	Cd55|chr1:130576286-130576785	0.220629319567878	.	.
chr1	130462505	130463004	chr1	130576286	130576785	Gm16083|chr1:130576286-130576785	0.220629319567878	.	.
chr1	130462505	130463004	chr1	130715647	130716146	Cd55|chr1:130715647-130716146	0.211748656920574	.	.
chr1	130462505	130463004	chr1	130715647	130716146	Gm16083|chr1:130715647-130716146	0.211748656920574	.	.
chr1	130717229	130717728	chr1	130372076	130372575	Yod1|chr1:130372076-130372575	0.100593212278427	.	.
chr1	130717229	130717728	chr1	130876890	130877389	Yod1|chr1:130876890-130877389	0.0807007815631097	.	.
chr1	130717229	130717728	chr1	130878312	130878811	Yod1|chr1:130878312-130878811	0.0873645735018377	.	.
chr1	130717229	130717728	chr1	130878312	130878811	Yod1|chr1:130878312-130878811	0.0873645735018378	.	.
chr1	133424176	133424675	chr1	133353486	133353985	Sox13|chr1:133353486-133353985	0.0991110041237873	.	.
chr1	133609585	133610084	chr1	133736167	133736666	Snrpe|chr1:133736167-133736666	0.110017092470552	.	.
chr1	133610089	133610588	chr1	133736167	133736666	Snrpe|chr1:133736167-133736666	0.171267162851899	.	.
chr1	133660660	133661159	chr1	133353486	133353985	Gm38394|chr1:133353486-133353985	0.0895180617279474	.	.
chr1	133660660	133661159	chr1	133353486	133353985	Zbed6|chr1:133353486-133353985	0.0895180617279474	.	.
chr1	133660660	133661159	chr1	133353486	133353985	Zc3h11a|chr1:133353486-133353985	0.0895180617279474	.	.
chr1	139421972	139422471	chr1	139267783	139268282	Zbtb41|chr1:139267783-139268282	0.101182729825029	.	.
chr1	139421972	139422471	chr1	139346540	139347039	Zbtb41|chr1:139346540-139347039	0.187312004244433	.	.
chr1	139421972	139422471	chr1	139478820	139479319	Zbtb41|chr1:139478820-139479319	0.258827115527405	.	.
chr1	139421972	139422471	chr1	139738440	139738939	Zbtb41|chr1:139738440-139738939	0.0866319180256543	.	.
chr1	139454477	139454976	chr1	139340430	139340929	Aspm|chr1:139340430-139340929	0.120582673093902	.	.
chr1	139454477	139454976	chr1	139478820	139479319	Aspm|chr1:139478820-139479319	0.143006714147415	.	.
chr1	139454477	139454976	chr1	139738440	139738939	Aspm|chr1:139738440-139738939	0.147518810820729	.	.
chr1	140183201	140183700	chr1	140175383	140175882	Cfh|chr1:140175383-140175882	0.130990604273708	.	.
chr1	140183201	140183700	chr1	140203681	140204180	Cfh|chr1:140203681-140204180	0.0890653695947451	.	.
chr1	140183201	140183700	chr1	140265096	140265595	Cfh|chr1:140265096-140265595	0.0895126204469047	.	.
chr1	140183201	140183700	chr1	140319001	140319500	Cfh|chr1:140319001-140319500	0.200100016252437	.	.
chr1	140183201	140183700	chr1	140333635	140334134	Cfh|chr1:140333635-140334134	0.146148529383203	.	.
chr1	140183201	140183700	chr1	140337560	140338059	Cfh|chr1:140337560-140338059	0.182832290304585	.	.
chr1	140183201	140183700	chr1	140338367	140338866	Cfh|chr1:140338367-140338866	0.282535005411948	.	.
chr1	140183201	140183700	chr1	140385152	140385651	Cfh|chr1:140385152-140385651	0.17488132364437	.	.
chr1	140183201	140183700	chr1	140396890	140397389	Cfh|chr1:140396890-140397389	0.347561839560963	.	.
chr1	140245186	140245685	chr1	139761744	139762243	Kcnt2|chr1:139761744-139762243	0.346790556121786	.	.
chr1	140245186	140245685	chr1	140171485	140171984	Kcnt2|chr1:140171485-140171984	0.323261790430426	.	.
chr1	140245186	140245685	chr1	140175383	140175882	Kcnt2|chr1:140175383-140175882	0.0775859485950476	.	.
chr1	140245186	140245685	chr1	140203681	140204180	Kcnt2|chr1:140203681-140204180	0.207386541646456	.	.
chr1	140245186	140245685	chr1	140265096	140265595	Kcnt2|chr1:140265096-140265595	0.191434722231456	.	.
chr1	140245186	140245685	chr1	140319001	140319500	Kcnt2|chr1:140319001-140319500	0.219227146715062	.	.
chr1	140245186	140245685	chr1	140333635	140334134	Kcnt2|chr1:140333635-140334134	0.326855945570638	.	.
chr1	140245186	140245685	chr1	140337560	140338059	Kcnt2|chr1:140337560-140338059	0.279276105721982	.	.
chr1	140245186	140245685	chr1	140338367	140338866	Kcnt2|chr1:140338367-140338866	0.281152085372584	.	.
chr1	140245186	140245685	chr1	140385152	140385651	Kcnt2|chr1:140385152-140385651	0.213527794027767	.	.
chr1	140245186	140245685	chr1	140396890	140397389	Kcnt2|chr1:140396890-140397389	0.0914720801376949	.	.
chr1	140245761	140246260	chr1	139761744	139762243	Kcnt2|chr1:139761744-139762243	0.163049312196695	.	.
chr1	140245761	140246260	chr1	140175383	140175882	Kcnt2|chr1:140175383-140175882	0.0790241313651084	.	.
chr1	140245761	140246260	chr1	140203681	140204180	Kcnt2|chr1:140203681-140204180	0.209541830272466	.	.
chr1	140245761	140246260	chr1	140265096	140265595	Kcnt2|chr1:140265096-140265595	0.198525295735424	.	.
chr1	140245761	140246260	chr1	140319001	140319500	Kcnt2|chr1:140319001-140319500	0.130314176383315	.	.
chr1	140245761	140246260	chr1	140333635	140334134	Kcnt2|chr1:140333635-140334134	0.259381756470388	.	.
chr1	140245761	140246260	chr1	140338367	140338866	Kcnt2|chr1:140338367-140338866	0.26084506274206	.	.
chr1	140245761	140246260	chr1	140338367	140338866	Kcnt2|chr1:140338367-140338866	0.260845062742061	.	.
chr1	140245761	140246260	chr1	140385152	140385651	Kcnt2|chr1:140385152-140385651	0.128550980279312	.	.
chr1	140245761	140246260	chr1	140396890	140397389	Kcnt2|chr1:140396890-140397389	0.11673433707283	.	.
chr1	143640493	143640992	chr1	143278026	143278525	B3galt2|chr1:143278026-143278525	0.191222422082643	.	.
chr1	143640493	143640992	chr1	143644121	143644620	B3galt2|chr1:143644121-143644620	0.0787332801646956	.	.
chr1	143640493	143640992	chr1	143681075	143681574	B3galt2|chr1:143681075-143681574	0.105932641831621	.	.
chr1	143640493	143640992	chr1	143739248	143739747	B3galt2|chr1:143739248-143739747	0.106710275018913	.	.
chr1	143702603	143703102	chr1	143278026	143278525	Cdc73|chr1:143278026-143278525	0.12699790806221	.	.
chr1	143702603	143703102	chr1	143338284	143338783	Cdc73|chr1:143338284-143338783	0.0759328001775549	.	.
chr1	143702603	143703102	chr1	143541402	143541901	Cdc73|chr1:143541402-143541901	0.11562068903638	.	.
chr1	143702603	143703102	chr1	143644121	143644620	Cdc73|chr1:143644121-143644620	0.133801455416555	.	.
chr1	143702603	143703102	chr1	143681075	143681574	Cdc73|chr1:143681075-143681574	0.182564019951644	.	.
chr1	143702603	143703102	chr1	143739248	143739747	Cdc73|chr1:143739248-143739747	0.122816679588914	.	.
chr1	144566910	144567409	chr1	144367467	144367966	Rgs21|chr1:144367467-144367966	0.159569697664191	.	.
chr1	144566910	144567409	chr1	144432753	144433252	Rgs21|chr1:144432753-144433252	0.123591916857091	.	.
chr1	144566910	144567409	chr1	144449937	144450436	Rgs21|chr1:144449937-144450436	0.187889138688049	.	.
chr1	144566910	144567409	chr1	144472641	144473140	Rgs21|chr1:144472641-144473140	0.327445475648235	.	.
chr1	144566910	144567409	chr1	144523448	144523947	Rgs21|chr1:144523448-144523947	0.15441585743921	.	.
chr1	144566910	144567409	chr1	144644373	144644872	Rgs21|chr1:144644373-144644872	0.0845183049715562	.	.
chr1	144566910	144567409	chr1	144986254	144986753	Rgs21|chr1:144986254-144986753	0.203459784888061	.	.
chr1	146494826	146495325	chr1	146590652	146591151	Brinp3|chr1:146590652-146591151	0.0806894745984664	.	.
chr1	146494826	146495325	chr1	146590652	146591151	Gm29514|chr1:146590652-146591151	0.0806894745984664	.	.
chr1	146494826	146495325	chr1	146724743	146725242	Brinp3|chr1:146724743-146725242	0.122680720731872	.	.
chr1	146494826	146495325	chr1	146724743	146725242	Gm29514|chr1:146724743-146725242	0.122680720731872	.	.
chr1	146494826	146495325	chr1	146739761	146740260	Brinp3|chr1:146739761-146740260	0.109016428032388	.	.
chr1	146494826	146495325	chr1	146739761	146740260	Gm29514|chr1:146739761-146740260	0.109016428032388	.	.
chr1	149449653	149450152	chr1	149108383	149108882	Gm29398|chr1:149108383-149108882	0.224434081508671	.	.
chr1	149449653	149450152	chr1	149198910	149199409	Gm29398|chr1:149198910-149199409	0.269366029056223	.	.
chr1	149449653	149450152	chr1	149202347	149202846	Gm29398|chr1:149202347-149202846	0.142496162705238	.	.
chr1	149449653	149450152	chr1	149202905	149203404	Gm29398|chr1:149202905-149203404	0.0985350643873834	.	.
chr1	149449653	149450152	chr1	149349902	149350401	Gm29398|chr1:149349902-149350401	0.148166118086373	.	.
chr1	149449653	149450152	chr1	149379134	149379633	Gm29398|chr1:149379134-149379633	0.147539062495994	.	.
chr1	149449653	149450152	chr1	149388632	149389131	Gm29398|chr1:149388632-149389131	0.249202248283792	.	.
chr1	149449653	149450152	chr1	149647616	149648115	Gm29398|chr1:149647616-149648115	0.09983698439488	.	.
chr1	149449653	149450152	chr1	149672055	149672554	Gm29398|chr1:149672055-149672554	0.0790518406000118	.	.
chr1	149960676	149961175	chr1	149678676	149679175	Pla2g4a|chr1:149678676-149679175	0.0718320498832782	.	.
chr1	149961394	149961893	chr1	149840784	149841283	Pla2g4a|chr1:149840784-149841283	0.136793085249962	.	.
chr1	150099643	150100142	chr1	149832907	149833406	Ptgs2|chr1:149832907-149833406	0.163628904652012	.	.
chr1	150099643	150100142	chr1	149832907	149833406	Ptgs2os|chr1:149832907-149833406	0.163628904652012	.	.
chr1	150099643	150100142	chr1	149946948	149947447	Ptgs2|chr1:149946948-149947447	0.0906469304006116	.	.
chr1	150099643	150100142	chr1	149946948	149947447	Ptgs2os|chr1:149946948-149947447	0.0906469304006116	.	.
chr1	150392294	150392793	chr1	150089246	150089745	Odr4|chr1:150089246-150089745	0.088980707946711	.	.
chr1	150392294	150392793	chr1	150089246	150089745	Tpr|chr1:150089246-150089745	0.088980707946711	.	.
chr1	150392294	150392793	chr1	150109358	150109857	Odr4|chr1:150109358-150109857	0.0860556342411465	.	.
chr1	150392294	150392793	chr1	150109358	150109857	Tpr|chr1:150109358-150109857	0.0860556342411465	.	.
chr1	150392883	150393382	chr1	150089246	150089745	Odr4|chr1:150089246-150089745	0.0851487982287707	.	.
chr1	150392883	150393382	chr1	150089246	150089745	Tpr|chr1:150089246-150089745	0.0851487982287707	.	.
chr1	150392883	150393382	chr1	150266492	150266991	Odr4|chr1:150266492-150266991	0.102103124677783	.	.
chr1	150392883	150393382	chr1	150266492	150266991	Tpr|chr1:150266492-150266991	0.102103124677783	.	.
chr1	150392883	150393382	chr1	150681421	150681920	Odr4|chr1:150681421-150681920	0.123422107530323	.	.
chr1	150392883	150393382	chr1	150681421	150681920	Tpr|chr1:150681421-150681920	0.123422107530323	.	.
chr1	150393401	150393900	chr1	150089246	150089745	Odr4|chr1:150089246-150089745	0.0907140165554111	.	.
chr1	150393401	150393900	chr1	150089246	150089745	Tpr|chr1:150089246-150089745	0.0907140165554111	.	.
chr1	150393401	150393900	chr1	150266492	150266991	Odr4|chr1:150266492-150266991	0.199654797457946	.	.
chr1	150393401	150393900	chr1	150266492	150266991	Tpr|chr1:150266492-150266991	0.199654797457946	.	.
chr1	150393401	150393900	chr1	150540218	150540717	Odr4|chr1:150540218-150540717	0.112115869079778	.	.
chr1	150393401	150393900	chr1	150540218	150540717	Tpr|chr1:150540218-150540717	0.112115869079778	.	.
chr1	150393401	150393900	chr1	150574831	150575330	Odr4|chr1:150574831-150575330	0.116244036464797	.	.
chr1	150393401	150393900	chr1	150574831	150575330	Tpr|chr1:150574831-150575330	0.116244036464797	.	.
chr1	155557936	155558435	chr1	155517010	155517509	Acbd6|chr1:155517010-155517509	0.175437101679418	.	.
chr1	155557936	155558435	chr1	155528321	155528820	Acbd6|chr1:155528321-155528820	0.285747339942856	.	.
chr1	155557936	155558435	chr1	155529163	155529662	Acbd6|chr1:155529163-155529662	0.12634266358194	.	.
chr1	155557936	155558435	chr1	155681081	155681580	Acbd6|chr1:155681081-155681580	0.341961765888808	.	.
chr1	155557936	155558435	chr1	155741908	155742407	Acbd6|chr1:155741908-155742407	0.103461881066876	.	.
chr1	155812620	155813119	chr1	155517010	155517509	Qsox1|chr1:155517010-155517509	0.183215385110983	.	.
chr1	155812620	155813119	chr1	155528321	155528820	Qsox1|chr1:155528321-155528820	0.084621892416485	.	.
chr1	155812620	155813119	chr1	155528321	155528820	Qsox1|chr1:155528321-155528820	0.0846218924164851	.	.
chr1	155812620	155813119	chr1	156197615	156198114	Qsox1|chr1:156197615-156198114	0.0880752351375787	.	.
chr1	155812620	155813119	chr1	156241652	156242151	Qsox1|chr1:156241652-156242151	0.0847082414713678	.	.
chr1	155973115	155973614	chr1	155503314	155503813	Cep350|chr1:155503314-155503813	0.0907106973434537	.	.
chr1	155973115	155973614	chr1	155517010	155517509	Cep350|chr1:155517010-155517509	0.0898810269280501	.	.
chr1	155973115	155973614	chr1	155517010	155517509	Cep350|chr1:155517010-155517509	0.0898810269280502	.	.
chr1	155973115	155973614	chr1	155528321	155528820	Cep350|chr1:155528321-155528820	0.0788481558538603	.	.
chr1	155973115	155973614	chr1	155529163	155529662	Cep350|chr1:155529163-155529662	0.171146563702199	.	.
chr1	155973115	155973614	chr1	155681081	155681580	Cep350|chr1:155681081-155681580	0.191481702410148	.	.
chr1	156035344	156035843	chr1	155758998	155759497	Tor1aip1|chr1:155758998-155759497	0.128632802629129	.	.
chr1	156035344	156035843	chr1	155758998	155759497	Tor1aip2|chr1:155758998-155759497	0.128632802629129	.	.
chr1	156035344	156035843	chr1	155790417	155790916	Tor1aip1|chr1:155790417-155790916	0.115070463948719	.	.
chr1	156035344	156035843	chr1	155790417	155790916	Tor1aip2|chr1:155790417-155790916	0.115070463948719	.	.
chr1	156035344	156035843	chr1	156197615	156198114	Tor1aip1|chr1:156197615-156198114	0.105784052832746	.	.
chr1	156035344	156035843	chr1	156197615	156198114	Tor1aip2|chr1:156197615-156198114	0.105784052832746	.	.
chr1	156035344	156035843	chr1	156494994	156495493	Tor1aip1|chr1:156494994-156495493	0.182699920920123	.	.
chr1	156035344	156035843	chr1	156494994	156495493	Tor1aip2|chr1:156494994-156495493	0.182699920920123	.	.
chr1	156035878	156036377	chr1	155758998	155759497	Tor1aip1|chr1:155758998-155759497	0.0989381849260423	.	.
chr1	156035878	156036377	chr1	155758998	155759497	Tor1aip2|chr1:155758998-155759497	0.0989381849260423	.	.
chr1	156035878	156036377	chr1	155790417	155790916	Tor1aip1|chr1:155790417-155790916	0.13837274058851	.	.
chr1	156035878	156036377	chr1	155790417	155790916	Tor1aip2|chr1:155790417-155790916	0.13837274058851	.	.
chr1	156035878	156036377	chr1	156040577	156041076	Tor1aip1|chr1:156040577-156041076	0.0767221066279249	.	.
chr1	156035878	156036377	chr1	156040577	156041076	Tor1aip2|chr1:156040577-156041076	0.0767221066279249	.	.
chr1	156035878	156036377	chr1	156197615	156198114	Tor1aip1|chr1:156197615-156198114	0.212697920705834	.	.
chr1	156035878	156036377	chr1	156197615	156198114	Tor1aip2|chr1:156197615-156198114	0.212697920705834	.	.
chr1	156035878	156036377	chr1	156445069	156445568	Tor1aip1|chr1:156445069-156445568	0.0871554745482418	.	.
chr1	156035878	156036377	chr1	156445069	156445568	Tor1aip2|chr1:156445069-156445568	0.0871554745482418	.	.
chr1	156035878	156036377	chr1	156494994	156495493	Tor1aip1|chr1:156494994-156495493	0.195963820102253	.	.
chr1	156035878	156036377	chr1	156494994	156495493	Tor1aip2|chr1:156494994-156495493	0.195963820102253	.	.
chr1	156036379	156036878	chr1	155758998	155759497	Tor1aip1|chr1:155758998-155759497	0.19709188687752	.	.
chr1	156036379	156036878	chr1	155790417	155790916	Tor1aip1|chr1:155790417-155790916	0.0934082962559463	.	.
chr1	156036379	156036878	chr1	156243390	156243889	Tor1aip1|chr1:156243390-156243889	0.118730605267642	.	.
chr1	156036379	156036878	chr1	156437341	156437840	Tor1aip1|chr1:156437341-156437840	0.143350575502171	.	.
chr1	156036379	156036878	chr1	156467454	156467953	Tor1aip1|chr1:156467454-156467953	0.11757647944655	.	.
chr1	156204053	156204552	chr1	155790417	155790916	Fam163a|chr1:155790417-155790916	0.281952966201311	.	.
chr1	156204053	156204552	chr1	156179815	156180314	Fam163a|chr1:156179815-156180314	0.488330800618386	.	.
chr1	156204053	156204552	chr1	156183175	156183674	Fam163a|chr1:156183175-156183674	0.323128225783722	.	.
chr1	156204053	156204552	chr1	156186616	156187115	Fam163a|chr1:156186616-156187115	0.161018888572859	.	.
chr1	156204053	156204552	chr1	156279263	156279762	Fam163a|chr1:156279263-156279762	0.198632984409144	.	.
chr1	156204775	156205274	chr1	155790417	155790916	Fam163a|chr1:155790417-155790916	0.119363894673601	.	.
chr1	156204775	156205274	chr1	156040577	156041076	Fam163a|chr1:156040577-156041076	0.204433283180628	.	.
chr1	156204775	156205274	chr1	156179815	156180314	Fam163a|chr1:156179815-156180314	0.444318161638651	.	.
chr1	156204775	156205274	chr1	156183175	156183674	Fam163a|chr1:156183175-156183674	0.239224498967687	.	.
chr1	156204775	156205274	chr1	156186616	156187115	Fam163a|chr1:156186616-156187115	0.328210582833419	.	.
chr1	156204775	156205274	chr1	156229365	156229864	Fam163a|chr1:156229365-156229864	0.230655314714649	.	.
chr1	156204775	156205274	chr1	156279263	156279762	Fam163a|chr1:156279263-156279762	0.235232867988731	.	.
chr1	156303125	156303624	chr1	156040577	156041076	4930518J20Rik|chr1:156040577-156041076	0.106597565342074	.	.
chr1	156303125	156303624	chr1	156040577	156041076	Tdrd5|chr1:156040577-156041076	0.106597565342074	.	.
chr1	156303125	156303624	chr1	156197615	156198114	4930518J20Rik|chr1:156197615-156198114	0.134448535635785	.	.
chr1	156303125	156303624	chr1	156197615	156198114	Tdrd5|chr1:156197615-156198114	0.134448535635785	.	.
chr1	156303125	156303624	chr1	156243390	156243889	4930518J20Rik|chr1:156243390-156243889	0.0908589709703872	.	.
chr1	156303125	156303624	chr1	156243390	156243889	Tdrd5|chr1:156243390-156243889	0.0908589709703872	.	.
chr1	156303125	156303624	chr1	156445069	156445568	4930518J20Rik|chr1:156445069-156445568	0.130050432565213	.	.
chr1	156303125	156303624	chr1	156445069	156445568	Tdrd5|chr1:156445069-156445568	0.130050432565213	.	.
chr1	156303125	156303624	chr1	156494994	156495493	4930518J20Rik|chr1:156494994-156495493	0.222037547838947	.	.
chr1	156303125	156303624	chr1	156494994	156495493	Tdrd5|chr1:156494994-156495493	0.222037547838947	.	.
chr1	156420903	156421402	chr1	156494994	156495493	Axdnd1|chr1:156494994-156495493	0.103424925700854	.	.
chr1	156420903	156421402	chr1	156613877	156614376	Axdnd1|chr1:156613877-156614376	0.163821058021485	.	.
chr1	156474061	156474560	chr1	156111733	156112232	Soat1|chr1:156111733-156112232	0.119788735595879	.	.
chr1	156474061	156474560	chr1	156445069	156445568	Soat1|chr1:156445069-156445568	0.108301342975713	.	.
chr1	156558476	156558975	chr1	156445069	156445568	Abl2|chr1:156445069-156445568	0.107594100336956	.	.
chr1	156558476	156558975	chr1	156494994	156495493	Abl2|chr1:156494994-156495493	0.212114445130861	.	.
chr1	156559155	156559654	chr1	156605014	156605513	Abl2|chr1:156605014-156605513	0.0791913702776968	.	.
chr1	156559155	156559654	chr1	156645076	156645575	Abl2|chr1:156645076-156645575	0.107024027875697	.	.
chr1	156559155	156559654	chr1	156748591	156749090	Abl2|chr1:156748591-156749090	0.104707961981359	.	.
chr1	156674112	156674611	chr1	156437341	156437840	Tor3a|chr1:156437341-156437840	0.117985087903289	.	.
chr1	156674112	156674611	chr1	156613877	156614376	Tor3a|chr1:156613877-156614376	0.177560608713448	.	.
chr1	156674112	156674611	chr1	156615543	156616042	Tor3a|chr1:156615543-156616042	0.0934078102414927	.	.
chr1	156674112	156674611	chr1	156615543	156616042	Tor3a|chr1:156615543-156616042	0.0934078102414928	.	.
chr1	156674112	156674611	chr1	156680759	156681258	Tor3a|chr1:156680759-156681258	0.154939889695726	.	.
chr1	156718320	156718819	chr1	156572845	156573344	Fam20b|chr1:156572845-156573344	0.135187676107362	.	.
chr1	156718320	156718819	chr1	156605014	156605513	Fam20b|chr1:156605014-156605513	0.208420656309239	.	.
chr1	156718320	156718819	chr1	156645076	156645575	Fam20b|chr1:156645076-156645575	0.132541804612057	.	.
chr1	156718320	156718819	chr1	156748591	156749090	Fam20b|chr1:156748591-156749090	0.217608306386525	.	.
chr1	156718854	156719353	chr1	156494994	156495493	Fam20b|chr1:156494994-156495493	0.194689307155504	.	.
chr1	156718854	156719353	chr1	156540096	156540595	Fam20b|chr1:156540096-156540595	0.0754393344220515	.	.
chr1	156718854	156719353	chr1	156605014	156605513	Fam20b|chr1:156605014-156605513	0.0999854516617761	.	.
chr1	156718854	156719353	chr1	156635109	156635608	Fam20b|chr1:156635109-156635608	0.16970290433713	.	.
chr1	156718854	156719353	chr1	156645076	156645575	Fam20b|chr1:156645076-156645575	0.120738614598693	.	.
chr1	159231910	159232409	chr1	159002171	159002670	Cop1|chr1:159002171-159002670	0.119821405523319	.	.
chr1	159231910	159232409	chr1	159015197	159015696	Cop1|chr1:159015197-159015696	0.0777439581843804	.	.
chr1	159231910	159232409	chr1	159135252	159135751	Cop1|chr1:159135252-159135751	0.168883270496048	.	.
chr1	159231910	159232409	chr1	159393211	159393710	Cop1|chr1:159393211-159393710	0.0967823282813326	.	.
chr1	159231910	159232409	chr1	159444993	159445492	Cop1|chr1:159444993-159445492	0.192295631973304	.	.
chr1	159231910	159232409	chr1	159445654	159446153	Cop1|chr1:159445654-159446153	0.218274099014889	.	.
chr1	161034286	161034785	chr1	160967211	160967710	Gas5|chr1:160967211-160967710	0.0718201365188771	.	.
chr1	161034286	161034785	chr1	160967211	160967710	Zbtb37|chr1:160967211-160967710	0.0718201365188771	.	.
chr1	161034286	161034785	chr1	161170609	161171108	Gas5|chr1:161170609-161171108	0.0733850204852503	.	.
chr1	161034286	161034785	chr1	161170609	161171108	Zbtb37|chr1:161170609-161171108	0.0733850204852503	.	.
chr1	161034286	161034785	chr1	161196029	161196528	Gas5|chr1:161196029-161196528	0.0781834354118622	.	.
chr1	161034286	161034785	chr1	161196029	161196528	Zbtb37|chr1:161196029-161196528	0.0781834354118622	.	.
chr1	161034286	161034785	chr1	161380074	161380573	Gas5|chr1:161380074-161380573	0.0867768682884819	.	.
chr1	161034286	161034785	chr1	161380074	161380573	Zbtb37|chr1:161380074-161380573	0.0867768682884819	.	.
chr1	161034286	161034785	chr1	161491653	161492152	Gas5|chr1:161491653-161492152	0.103245168350159	.	.
chr1	161034286	161034785	chr1	161491653	161492152	Zbtb37|chr1:161491653-161492152	0.103245168350159	.	.
chr1	161034786	161035285	chr1	160861193	160861692	Gas5|chr1:160861193-160861692	0.207678720042957	.	.
chr1	161034786	161035285	chr1	160861193	160861692	Zbtb37|chr1:160861193-160861692	0.207678720042957	.	.
chr1	161034786	161035285	chr1	161043365	161043864	Gas5|chr1:161043365-161043864	0.0913627836012518	.	.
chr1	161034786	161035285	chr1	161043365	161043864	Zbtb37|chr1:161043365-161043864	0.0913627836012518	.	.
chr1	161034786	161035285	chr1	161195428	161195927	Gas5|chr1:161195428-161195927	0.132655997138386	.	.
chr1	161034786	161035285	chr1	161195428	161195927	Zbtb37|chr1:161195428-161195927	0.132655997138386	.	.
chr1	161034786	161035285	chr1	161196029	161196528	Gas5|chr1:161196029-161196528	0.147457098136359	.	.
chr1	161034786	161035285	chr1	161196029	161196528	Zbtb37|chr1:161196029-161196528	0.147457098136359	.	.
chr1	161070536	161071035	chr1	160964735	160965234	Cenpl|chr1:160964735-160965234	0.107501849850461	.	.
chr1	161070536	161071035	chr1	160964735	160965234	Dars2|chr1:160964735-160965234	0.107501849850461	.	.
chr1	161070536	161071035	chr1	161195428	161195927	Cenpl|chr1:161195428-161195927	0.10415502064899	.	.
chr1	161070536	161071035	chr1	161195428	161195927	Dars2|chr1:161195428-161195927	0.10415502064899	.	.
chr1	161070536	161071035	chr1	161196029	161196528	Cenpl|chr1:161196029-161196528	0.0805934171640931	.	.
chr1	161070536	161071035	chr1	161196029	161196528	Dars2|chr1:161196029-161196528	0.0805934171640931	.	.
chr1	161070536	161071035	chr1	161345078	161345577	Cenpl|chr1:161345078-161345577	0.0927470288614988	.	.
chr1	161070536	161071035	chr1	161345078	161345577	Dars2|chr1:161345078-161345577	0.0927470288614988	.	.
chr1	161070536	161071035	chr1	161352720	161353219	Cenpl|chr1:161352720-161353219	0.0763380679478306	.	.
chr1	161070536	161071035	chr1	161352720	161353219	Dars2|chr1:161352720-161353219	0.0763380679478306	.	.
chr1	161131254	161131753	chr1	161196029	161196528	Klhl20|chr1:161196029-161196528	0.0756344092432643	.	.
chr1	161131254	161131753	chr1	161224783	161225282	Klhl20|chr1:161224783-161225282	0.082139749567277	.	.
chr1	161131254	161131753	chr1	161352720	161353219	Klhl20|chr1:161352720-161353219	0.0799828764446355	.	.
chr1	161250941	161251440	chr1	161170609	161171108	Prdx6|chr1:161170609-161171108	0.103065779045598	.	.
chr1	161250941	161251440	chr1	161195428	161195927	Prdx6|chr1:161195428-161195927	0.133968659332252	.	.
chr1	163725017	163725516	chr1	163530498	163530997	Mettl11b|chr1:163530498-163530997	0.0737130660699969	.	.
chr1	163779331	163779830	chr1	163716586	163717085	Kifap3|chr1:163716586-163717085	0.071831865815125	.	.
chr1	163929752	163930251	chr1	163640558	163641057	Scyl3|chr1:163640558-163641057	0.0934212328440226	.	.
chr1	163929752	163930251	chr1	163751322	163751821	Scyl3|chr1:163751322-163751821	0.0886696690490717	.	.
chr1	163994642	163995141	chr1	163530498	163530997	BC055324|chr1:163530498-163530997	0.173314094110683	.	.
chr1	163994642	163995141	chr1	163530498	163530997	Mettl18|chr1:163530498-163530997	0.173314094110683	.	.
chr1	163994642	163995141	chr1	163716586	163717085	BC055324|chr1:163716586-163717085	0.141371726735434	.	.
chr1	163994642	163995141	chr1	163716586	163717085	Mettl18|chr1:163716586-163717085	0.141371726735434	.	.
chr1	163995217	163995716	chr1	163530498	163530997	BC055324|chr1:163530498-163530997	0.285682903779297	.	.
chr1	163995217	163995716	chr1	163530498	163530997	Mettl18|chr1:163530498-163530997	0.285682903779297	.	.
chr1	163995217	163995716	chr1	163716586	163717085	BC055324|chr1:163716586-163717085	0.118015190925002	.	.
chr1	163995217	163995716	chr1	163716586	163717085	Mettl18|chr1:163716586-163717085	0.118015190925002	.	.
chr1	166253817	166254316	chr1	166428926	166429425	Ildr2|chr1:166428926-166429425	0.0748184333638167	.	.
chr1	166254415	166254914	chr1	166360121	166360620	Ildr2|chr1:166360121-166360620	0.107191610893193	.	.
chr1	166254415	166254914	chr1	166737948	166738447	Ildr2|chr1:166737948-166738447	0.104921434131927	.	.
chr1	166308696	166309195	chr1	166330745	166331244	5330438I03Rik|chr1:166330745-166331244	0.0812488659438149	.	.
chr1	166308696	166309195	chr1	166428926	166429425	5330438I03Rik|chr1:166428926-166429425	0.0781270940023875	.	.
chr1	166308696	166309195	chr1	166482981	166483480	5330438I03Rik|chr1:166482981-166483480	0.121130228782438	.	.
chr1	166309200	166309699	chr1	166344303	166344802	5330438I03Rik|chr1:166344303-166344802	0.11095137990451	.	.
chr1	166379002	166379501	chr1	166344303	166344802	Tada1|chr1:166344303-166344802	0.111362344597412	.	.
chr1	166379002	166379501	chr1	166428926	166429425	Tada1|chr1:166428926-166429425	0.149252419167012	.	.
chr1	166409578	166410077	chr1	166343030	166343529	Pogk|chr1:166343030-166343529	0.104779836649526	.	.
chr1	171250135	171250634	chr1	171262470	171262969	Adamts4|chr1:171262470-171262969	0.159989054068656	.	.
chr1	171250135	171250634	chr1	171263038	171263537	Adamts4|chr1:171263038-171263537	0.197504513523519	.	.
chr1	171250135	171250634	chr1	171322034	171322533	Adamts4|chr1:171322034-171322533	0.0945808281661007	.	.
chr1	171250135	171250634	chr1	171672998	171673497	Adamts4|chr1:171672998-171673497	0.306315172379095	.	.
chr1	171250636	171251135	chr1	171262470	171262969	Adamts4|chr1:171262470-171262969	0.140986707474889	.	.
chr1	171250636	171251135	chr1	171262470	171262969	Ndufs2|chr1:171262470-171262969	0.140986707474889	.	.
chr1	171250636	171251135	chr1	171263038	171263537	Adamts4|chr1:171263038-171263537	0.260620828723202	.	.
chr1	171250636	171251135	chr1	171263038	171263537	Ndufs2|chr1:171263038-171263537	0.260620828723202	.	.
chr1	171250636	171251135	chr1	171672998	171673497	Adamts4|chr1:171672998-171673497	0.178832693334214	.	.
chr1	171250636	171251135	chr1	171672998	171673497	Ndufs2|chr1:171672998-171673497	0.178832693334214	.	.
chr1	171281054	171281553	chr1	171322034	171322533	Ppox|chr1:171322034-171322533	0.0947725341337279	.	.
chr1	171294566	171295065	chr1	171322034	171322533	Ufc1|chr1:171322034-171322533	0.138357069564196	.	.
chr1	171294566	171295065	chr1	171478928	171479427	Ufc1|chr1:171478928-171479427	0.155700824753978	.	.
chr1	171328705	171329204	chr1	171478928	171479427	Dedd|chr1:171478928-171479427	0.185610496006347	.	.
chr1	171329206	171329705	chr1	171379865	171380364	Dedd|chr1:171379865-171380364	0.0787375959734721	.	.
chr1	171329206	171329705	chr1	171478928	171479427	Dedd|chr1:171478928-171479427	0.167979871774761	.	.
chr1	171329206	171329705	chr1	171631372	171631871	Dedd|chr1:171631372-171631871	0.0836607795234548	.	.
chr1	171329710	171330209	chr1	171390077	171390576	Dedd|chr1:171390077-171390576	0.0727636554196947	.	.
chr1	171329710	171330209	chr1	171631372	171631871	Dedd|chr1:171631372-171631871	0.0756480924872858	.	.
chr1	171345437	171345936	chr1	171322034	171322533	Nit1|chr1:171322034-171322533	0.115158421023409	.	.
chr1	171345437	171345936	chr1	171322034	171322533	Pfdn2|chr1:171322034-171322533	0.115158421023409	.	.
chr1	171345437	171345936	chr1	171672998	171673497	Nit1|chr1:171672998-171673497	0.099841705664723	.	.
chr1	171345437	171345936	chr1	171672998	171673497	Pfdn2|chr1:171672998-171673497	0.099841705664723	.	.
chr1	171345938	171346437	chr1	171263038	171263537	Nit1|chr1:171263038-171263537	0.0956100930484467	.	.
chr1	171345938	171346437	chr1	171263038	171263537	Pfdn2|chr1:171263038-171263537	0.0956100930484467	.	.
chr1	171345938	171346437	chr1	171618945	171619444	Nit1|chr1:171618945-171619444	0.0881566497927478	.	.
chr1	171345938	171346437	chr1	171618945	171619444	Pfdn2|chr1:171618945-171619444	0.0881566497927478	.	.
chr1	171360576	171361075	chr1	171262470	171262969	Klhdc9|chr1:171262470-171262969	0.0778534435993019	.	.
chr1	171360576	171361075	chr1	171263038	171263537	Klhdc9|chr1:171263038-171263537	0.0943242391692771	.	.
chr1	171360576	171361075	chr1	171379865	171380364	Klhdc9|chr1:171379865-171380364	0.0836470187188652	.	.
chr1	171360576	171361075	chr1	171672998	171673497	Klhdc9|chr1:171672998-171673497	0.211270253107101	.	.
chr1	171388757	171389256	chr1	171322034	171322533	Arhgap30|chr1:171322034-171322533	0.0889116276246051	.	.
chr1	171388757	171389256	chr1	171390077	171390576	Arhgap30|chr1:171390077-171390576	0.627171080949032	.	.
chr1	171388757	171389256	chr1	171440300	171440799	Arhgap30|chr1:171440300-171440799	0.273673209103378	.	.
chr1	171388757	171389256	chr1	171450910	171451409	Arhgap30|chr1:171450910-171451409	0.488931653538534	.	.
chr1	171388757	171389256	chr1	171466662	171467161	Arhgap30|chr1:171466662-171467161	0.149997707954878	.	.
chr1	171388757	171389256	chr1	171616878	171617377	Arhgap30|chr1:171616878-171617377	0.418480906999864	.	.
chr1	171388757	171389256	chr1	171618945	171619444	Arhgap30|chr1:171618945-171619444	0.432832776348337	.	.
chr1	171388757	171389256	chr1	171631372	171631871	Arhgap30|chr1:171631372-171631871	0.364925233994862	.	.
chr1	171411068	171411567	chr1	171379865	171380364	Usf1|chr1:171379865-171380364	0.0885370857573325	.	.
chr1	171411068	171411567	chr1	171478928	171479427	Usf1|chr1:171478928-171479427	0.137130930344771	.	.
chr1	171502334	171502833	chr1	171379865	171380364	Alyref2|chr1:171379865-171380364	0.145618984894652	.	.
chr1	171502334	171502833	chr1	171815706	171816205	Alyref2|chr1:171815706-171816205	0.143487530119949	.	.
chr1	171503198	171503697	chr1	171815706	171816205	Alyref2|chr1:171815706-171816205	0.184013063273262	.	.
chr1	171503198	171503697	chr1	171815706	171816205	B930036N10Rik|chr1:171815706-171816205	0.184013063273262	.	.
chr1	171503848	171504347	chr1	171262470	171262969	Alyref2|chr1:171262470-171262969	0.118206033361279	.	.
chr1	171503848	171504347	chr1	171262470	171262969	B930036N10Rik|chr1:171262470-171262969	0.118206033361279	.	.
chr1	171503848	171504347	chr1	171379865	171380364	Alyref2|chr1:171379865-171380364	0.0850693934286472	.	.
chr1	171503848	171504347	chr1	171379865	171380364	B930036N10Rik|chr1:171379865-171380364	0.0850693934286472	.	.
chr1	171503848	171504347	chr1	171672998	171673497	Alyref2|chr1:171672998-171673497	0.0943964255570514	.	.
chr1	171503848	171504347	chr1	171672998	171673497	B930036N10Rik|chr1:171672998-171673497	0.0943964255570514	.	.
chr1	171840355	171840854	chr1	171616878	171617377	Cd84|chr1:171616878-171617377	0.0941405880250192	.	.
chr1	171840355	171840854	chr1	171618945	171619444	Cd84|chr1:171618945-171619444	0.222020584020958	.	.
chr1	171840355	171840854	chr1	171631372	171631871	Cd84|chr1:171631372-171631871	0.08199528344446	.	.
chr1	171840355	171840854	chr1	171844982	171845481	Cd84|chr1:171844982-171845481	0.290088078951816	.	.
chr1	171840355	171840854	chr1	171849322	171849821	Cd84|chr1:171849322-171849821	0.110116303571033	.	.
chr1	171917456	171917955	chr1	171616878	171617377	Slamf6|chr1:171616878-171617377	0.20572155015598	.	.
chr1	171917456	171917955	chr1	171618945	171619444	Slamf6|chr1:171618945-171619444	0.208664719503708	.	.
chr1	171917456	171917955	chr1	171631372	171631871	Slamf6|chr1:171631372-171631871	0.251960515405076	.	.
chr1	171917456	171917955	chr1	171844982	171845481	Slamf6|chr1:171844982-171845481	0.319707029963736	.	.
chr1	171917456	171917955	chr1	171844982	171845481	Slamf6|chr1:171844982-171845481	0.319707029963737	.	.
chr1	171917456	171917955	chr1	171849322	171849821	Slamf6|chr1:171849322-171849821	0.290585960683093	.	.
chr1	173349883	173350382	chr1	173342361	173342860	Aim2|chr1:173342361-173342860	0.201719374923112	.	.
chr1	173349883	173350382	chr1	173359533	173360032	Aim2|chr1:173359533-173360032	0.281544387952486	.	.
chr1	173349883	173350382	chr1	173398534	173399033	Aim2|chr1:173398534-173399033	0.0749535983342445	.	.
chr1	173367390	173367889	chr1	173398534	173399033	Cadm3|chr1:173398534-173399033	0.107406795906002	.	.
chr1	173630548	173631047	chr1	173420317	173420816	Ifi209|chr1:173420317-173420816	0.0966817335561062	.	.
chr1	173880366	173880865	chr1	173665025	173665524	Mndal|chr1:173665025-173665524	0.0742601844556018	.	.
chr1	173880366	173880865	chr1	173802968	173803467	Mndal|chr1:173802968-173803467	0.49503076966487	.	.
chr1	173880366	173880865	chr1	173997808	173998307	Mndal|chr1:173997808-173998307	0.0860276164510722	.	.
chr1	173880366	173880865	chr1	174171475	174171974	Mndal|chr1:174171475-174171974	0.207228823842217	.	.
chr1	173880366	173880865	chr1	174182546	174183045	Mndal|chr1:174182546-174183045	0.209644284302924	.	.
chr1	173880366	173880865	chr1	174230755	174231254	Mndal|chr1:174230755-174231254	0.210640255692941	.	.
chr1	173880366	173880865	chr1	174235863	174236362	Mndal|chr1:174235863-174236362	0.160966340810187	.	.
chr1	173942497	173942996	chr1	173802968	173803467	Ifi203|chr1:173802968-173803467	0.535754596879731	.	.
chr1	173942497	173942996	chr1	173997808	173998307	Ifi203|chr1:173997808-173998307	0.080555349382342	.	.
chr1	173942497	173942996	chr1	174171475	174171974	Ifi203|chr1:174171475-174171974	0.249820152702669	.	.
chr1	173942497	173942996	chr1	174182546	174183045	Ifi203|chr1:174182546-174183045	0.181311530621778	.	.
chr1	173942497	173942996	chr1	174230755	174231254	Ifi203|chr1:174230755-174231254	0.185824334667885	.	.
chr1	173942497	173942996	chr1	174235863	174236362	Ifi203|chr1:174235863-174236362	0.200985394293869	.	.
chr1	174040733	174041232	chr1	173802968	173803467	Olfr433|chr1:173802968-173803467	0.0754871735370869	.	.
chr1	174040733	174041232	chr1	174250281	174250780	Olfr433|chr1:174250281-174250780	0.151230964417614	.	.
chr1	174040733	174041232	chr1	174353638	174354137	Olfr433|chr1:174353638-174354137	0.0729470776955629	.	.
chr1	174040733	174041232	chr1	174353638	174354137	Olfr433|chr1:174353638-174354137	0.072947077695563	.	.
chr1	177594301	177594800	chr1	177573280	177573779	Gm37280|chr1:177573280-177573779	0.174992150226896	.	.
chr1	177594301	177594800	chr1	177620448	177620947	Gm37280|chr1:177620448-177620947	0.114002496975379	.	.
chr1	177796375	177796874	chr1	177509823	177510322	Adss|chr1:177509823-177510322	0.255054511503169	.	.
[truncated: 50,522 more rows]
