# Supplementary material for: Single-cell analysis of chromatin accessibility in the adult mouse brain
Source: Nature. 2023 Dec 13;624(7991):378–89. doi: 10.1038/s41586-023-06824-9 (PMC10719105; doi:10.1038/s41586-023-06824-9)
Supplement: Supplementary file 3 — Supplementary Tables 1–25 and their legends. [file 41586_2023_6824_MOESM3_ESM.zip › 2023-03-05453B-s3/SI Tables/SI Table 13 Summary of all the gene-cCRE correlations/sa2subclass.DMH_Prdm13_Gaba.pdc.bedpe]

chr1	4807592	4808091	chr1	4833816	4834315	Lypla1|chr1:4833816-4834315	0.18681704761655	.	.
chr1	4857480	4857979	chr1	4833816	4834315	Tcea1|chr1:4833816-4834315	0.336887895600294	.	.
chr1	4857480	4857979	chr1	5019201	5019700	Tcea1|chr1:5019201-5019700	0.161873620381391	.	.
chr1	4858123	4858622	chr1	5019201	5019700	Tcea1|chr1:5019201-5019700	0.24637926217323	.	.
chr1	4858123	4858622	chr1	5082818	5083317	Tcea1|chr1:5082818-5083317	0.3760857930632	.	.
chr1	4858123	4858622	chr1	5170387	5170886	Tcea1|chr1:5170387-5170886	0.41313800732128	.	.
chr1	4858123	4858622	chr1	5228748	5229247	Tcea1|chr1:5228748-5229247	0.225068312159187	.	.
chr1	5588179	5588678	chr1	5457545	5458044	Oprk1|chr1:5457545-5458044	0.166886599439404	.	.
chr1	5588179	5588678	chr1	5894403	5894902	Oprk1|chr1:5894403-5894902	0.177573009279561	.	.
chr1	5588179	5588678	chr1	5904738	5905237	Oprk1|chr1:5904738-5905237	0.291624686810213	.	.
chr1	5588179	5588678	chr1	5949766	5950265	Oprk1|chr1:5949766-5950265	0.224118089686501	.	.
chr1	6214386	6214885	chr1	5915307	5915806	4732440D04Rik|chr1:5915307-5915806	0.197775154475391	.	.
chr1	6214386	6214885	chr1	6134983	6135482	4732440D04Rik|chr1:6134983-6135482	0.268034942802427	.	.
chr1	9545042	9545541	chr1	9772700	9773199	Rrs1|chr1:9772700-9773199	0.218744284286949	.	.
chr1	9748256	9748755	chr1	9848033	9848532	1700034P13Rik|chr1:9848033-9848532	0.201179235022973	.	.
chr1	9748256	9748755	chr1	9848033	9848532	Vcpip1|chr1:9848033-9848532	0.201179235022973	.	.
chr1	9798078	9798577	chr1	9848033	9848532	Sgk3|chr1:9848033-9848532	0.167875085886401	.	.
chr1	10037697	10038196	chr1	10039501	10040000	Cops5|chr1:10039501-10040000	0.231443226498988	.	.
chr1	10037697	10038196	chr1	10039501	10040000	Cspp1|chr1:10039501-10040000	0.231443226498988	.	.
chr1	10993772	10994271	chr1	11045682	11046181	Prex2|chr1:11045682-11046181	0.503280098350266	.	.
chr1	13589563	13590062	chr1	13372290	13372789	Tram1|chr1:13372290-13372789	0.219568637122006	.	.
chr1	13589563	13590062	chr1	13531462	13531961	Tram1|chr1:13531462-13531961	0.478793429905921	.	.
chr1	13589563	13590062	chr1	13991135	13991634	Tram1|chr1:13991135-13991634	0.302397883394962	.	.
chr1	13660314	13660813	chr1	13991135	13991634	Lactb2|chr1:13991135-13991634	0.350304261491716	.	.
chr1	14309549	14310048	chr1	14129419	14129918	Eya1|chr1:14129419-14129918	0.412483539451418	.	.
chr1	15805340	15805839	chr1	15610392	15610891	Terf1|chr1:15610392-15610891	0.445477928626507	.	.
chr1	16093096	16093595	chr1	16399221	16399720	4930444P10Rik|chr1:16399221-16399720	0.168696332228535	.	.
chr1	16104453	16104952	chr1	16399221	16399720	Rpl7|chr1:16399221-16399720	0.188338297010686	.	.
chr1	16104453	16104952	chr1	16433354	16433853	Rpl7|chr1:16433354-16433853	0.311522773143421	.	.
chr1	16656744	16657243	chr1	16433354	16433853	D030040B21Rik|chr1:16433354-16433853	0.193644713442048	.	.
chr1	16656744	16657243	chr1	16433354	16433853	Eloc|chr1:16433354-16433853	0.193644713442048	.	.
chr1	16664905	16665404	chr1	16334705	16335204	Tmem70|chr1:16334705-16335204	0.403504781735468	.	.
chr1	16688506	16689005	chr1	16399221	16399720	Ly96|chr1:16399221-16399720	0.23236309984429	.	.
chr1	20820187	20820686	chr1	20938964	20939463	Mcm3|chr1:20938964-20939463	0.236888167486604	.	.
chr1	20890311	20890810	chr1	21166203	21166702	6720483E21Rik|chr1:21166203-21166702	0.273197746579619	.	.
chr1	20890311	20890810	chr1	21166203	21166702	Paqr8|chr1:21166203-21166702	0.273197746579619	.	.
chr1	21079134	21079633	chr1	21305379	21305878	Gm28287|chr1:21305379-21305878	0.17089335132352	.	.
chr1	21079134	21079633	chr1	21305379	21305878	Tram2|chr1:21305379-21305878	0.17089335132352	.	.
chr1	21218543	21219042	chr1	21232056	21232555	Tmem14a|chr1:21232056-21232555	0.257555429740153	.	.
chr1	23762292	23762791	chr1	23595043	23595542	B3gat2|chr1:23595043-23595542	0.189171092150015	.	.
chr1	23762292	23762791	chr1	23705548	23706047	B3gat2|chr1:23705548-23706047	0.281645197951855	.	.
chr1	23762292	23762791	chr1	23750818	23751317	B3gat2|chr1:23750818-23751317	0.198930954472384	.	.
chr1	23762292	23762791	chr1	23762798	23763297	B3gat2|chr1:23762798-23763297	0.289387021841121	.	.
chr1	23922128	23922627	chr1	23762798	23763297	Smap1|chr1:23762798-23763297	0.167975262537713	.	.
chr1	24005456	24005955	chr1	24249074	24249573	Sdhaf4|chr1:24249074-24249573	0.190586553529963	.	.
chr1	24678265	24678764	chr1	24611656	24612155	Lmbrd1|chr1:24611656-24612155	0.255505870913524	.	.
chr1	24678265	24678764	chr1	24613347	24613846	Lmbrd1|chr1:24613347-24613846	0.187680822766951	.	.
chr1	24678265	24678764	chr1	24614797	24615296	Lmbrd1|chr1:24614797-24615296	0.193295592091794	.	.
chr1	30872795	30873294	chr1	30718559	30719058	Phf3|chr1:30718559-30719058	0.17839861780689	.	.
chr1	30872795	30873294	chr1	31102249	31102748	Phf3|chr1:31102249-31102748	0.239984657733494	.	.
chr1	30872795	30873294	chr1	31102929	31103428	Phf3|chr1:31102929-31103428	0.162984055011885	.	.
chr1	30872795	30873294	chr1	31141929	31142428	Phf3|chr1:31141929-31142428	0.17286277685268	.	.
chr1	30873430	30873929	chr1	30700382	30700881	Phf3|chr1:30700382-30700881	0.226074615235889	.	.
chr1	30873942	30874441	chr1	30503190	30503689	Phf3|chr1:30503190-30503689	0.261559814458466	.	.
chr1	30949582	30950081	chr1	30656202	30656701	Ptp4a1|chr1:30656202-30656701	0.202174089030441	.	.
chr1	30949582	30950081	chr1	30700382	30700881	Ptp4a1|chr1:30700382-30700881	0.370163655172207	.	.
chr1	30949582	30950081	chr1	30740784	30741283	Ptp4a1|chr1:30740784-30741283	0.265467220459611	.	.
chr1	32172459	32172958	chr1	32471426	32471925	Khdrbs2|chr1:32471426-32471925	0.394274559419721	.	.
chr1	33757526	33758025	chr1	33946901	33947400	Bag2|chr1:33946901-33947400	0.186664242102441	.	.
chr1	33814360	33814859	chr1	33946901	33947400	Zfp451|chr1:33946901-33947400	0.164977048905075	.	.
chr1	33907308	33907807	chr1	33946901	33947400	Bend6|chr1:33946901-33947400	0.323781427584412	.	.
chr1	33907308	33907807	chr1	33946901	33947400	Dst|chr1:33946901-33947400	0.323781427584412	.	.
chr1	33907935	33908434	chr1	33531569	33532068	Bend6|chr1:33531569-33532068	0.177093444813172	.	.
chr1	33907935	33908434	chr1	33531569	33532068	Dst|chr1:33531569-33532068	0.177093444813172	.	.
chr1	33907935	33908434	chr1	33739270	33739769	Bend6|chr1:33739270-33739769	0.262921438806777	.	.
chr1	33907935	33908434	chr1	33739270	33739769	Dst|chr1:33739270-33739769	0.262921438806777	.	.
chr1	34849768	34850267	chr1	34750293	34750792	Plekhb2|chr1:34750293-34750792	0.266957435862313	.	.
chr1	34849768	34850267	chr1	34793414	34793913	Plekhb2|chr1:34793414-34793913	0.308399381988303	.	.
chr1	36368963	36369462	chr1	36737259	36737758	Kansl3|chr1:36737259-36737758	0.308533953382846	.	.
chr1	36511549	36512048	chr1	36684036	36684535	Cnnm3|chr1:36684036-36684535	0.17158404519631	.	.
chr1	36547105	36547604	chr1	36737259	36737758	Ankrd39|chr1:36737259-36737758	0.293580716759769	.	.
chr1	36557336	36557835	chr1	36737259	36737758	D430040D24Rik|chr1:36737259-36737758	0.568120937239137	.	.
chr1	36557336	36557835	chr1	36737259	36737758	Sema4c|chr1:36737259-36737758	0.568120937239137	.	.
chr1	36691240	36691739	chr1	36401491	36401990	Cox5b|chr1:36401491-36401990	0.325364603195959	.	.
chr1	36691240	36691739	chr1	36766761	36767260	Cox5b|chr1:36766761-36767260	0.271343269148962	.	.
chr1	36691240	36691739	chr1	36784670	36785169	Cox5b|chr1:36784670-36785169	0.370862854422137	.	.
chr1	36709882	36710381	chr1	36634901	36635400	4933424G06Rik|chr1:36634901-36635400	0.232702906749555	.	.
chr1	36744515	36745014	chr1	36737259	36737758	Gm33533|chr1:36737259-36737758	0.201949173940055	.	.
chr1	37540864	37541363	chr1	37726317	37726816	Mgat4a|chr1:37726317-37726816	0.215891354051912	.	.
chr1	37614024	37614523	chr1	37742623	37743122	4930556I23Rik|chr1:37742623-37743122	0.228364168103661	.	.
chr1	37719678	37720177	chr1	37959295	37959794	2010300C02Rik|chr1:37959295-37959794	0.339452435108459	.	.
chr1	37871955	37872454	chr1	37726317	37726816	Lipt1|chr1:37726317-37726816	0.163761281972301	.	.
chr1	37871955	37872454	chr1	37726317	37726816	Lipt1|chr1:37726317-37726816	0.163761281972302	.	.
chr1	37890241	37890740	chr1	37959295	37959794	Mitd1|chr1:37959295-37959794	0.26508737952576	.	.
chr1	37890241	37890740	chr1	37959295	37959794	Mrpl30|chr1:37959295-37959794	0.26508737952576	.	.
chr1	37890241	37890740	chr1	38210447	38210946	Mitd1|chr1:38210447-38210946	0.231033225788318	.	.
chr1	37890241	37890740	chr1	38210447	38210946	Mrpl30|chr1:38210447-38210946	0.231033225788318	.	.
chr1	37997778	37998277	chr1	37726317	37726816	Eif5b|chr1:37726317-37726816	0.166735098416125	.	.
chr1	37997778	37998277	chr1	37726317	37726816	Txndc9|chr1:37726317-37726816	0.166735098416125	.	.
chr1	38835659	38836158	chr1	38847818	38848317	Lonrf2|chr1:38847818-38848317	0.200777225676474	.	.
chr1	38836359	38836858	chr1	38860852	38861351	Lonrf2|chr1:38860852-38861351	0.165272542388427	.	.
chr1	38897724	38898223	chr1	38987477	38987976	Chst10|chr1:38987477-38987976	0.245504942200688	.	.
chr1	39193901	39194400	chr1	39284707	39285206	Npas2|chr1:39284707-39285206	0.256520248492401	.	.
chr1	39535425	39535924	chr1	39535964	39536463	Cnot11|chr1:39535964-39536463	0.243281809379795	.	.
chr1	39901076	39901575	chr1	39535964	39536463	Map4k4|chr1:39535964-39536463	0.302045623252047	.	.
chr1	40085635	40086134	chr1	39936433	39936932	Gm16894|chr1:39936433-39936932	0.305063644768841	.	.
chr1	42953132	42953631	chr1	42508480	42508979	Gpr45|chr1:42508480-42508979	0.193301278462954	.	.
chr1	42953132	42953631	chr1	42539033	42539532	Gpr45|chr1:42539033-42539532	0.321155718767347	.	.
chr1	43098457	43098956	chr1	42914971	42915470	AI597479|chr1:42914971-42915470	0.25510783487214	.	.
chr1	43098457	43098956	chr1	42914971	42915470	Tgfbrap1|chr1:42914971-42915470	0.25510783487214	.	.
chr1	43098457	43098956	chr1	43005906	43006405	AI597479|chr1:43005906-43006405	0.308393224462028	.	.
chr1	43098457	43098956	chr1	43005906	43006405	Tgfbrap1|chr1:43005906-43006405	0.308393224462028	.	.
chr1	43098457	43098956	chr1	43139589	43140088	AI597479|chr1:43139589-43140088	0.373412503747625	.	.
chr1	43098457	43098956	chr1	43139589	43140088	Tgfbrap1|chr1:43139589-43140088	0.373412503747625	.	.
chr1	45795197	45795696	chr1	45816821	45817320	Wdr75|chr1:45816821-45817320	0.162329265364802	.	.
chr1	51333906	51334405	chr1	51650286	51650785	9330175M20Rik|chr1:51650286-51650785	0.339932322930725	.	.
chr1	51333906	51334405	chr1	51687799	51688298	9330175M20Rik|chr1:51687799-51688298	0.190642857497698	.	.
chr1	51478239	51478738	chr1	51650286	51650785	Nabp1|chr1:51650286-51650785	0.322041327978977	.	.
chr1	51478239	51478738	chr1	51687799	51688298	Nabp1|chr1:51687799-51688298	0.276666910324377	.	.
chr1	51915731	51916230	chr1	51650286	51650785	Myo1b|chr1:51650286-51650785	0.26901006852401	.	.
chr1	52113595	52114094	chr1	51786013	51786512	Gm31812|chr1:51786013-51786512	0.173647030303043	.	.
chr1	52630383	52630882	chr1	52306598	52307097	Nemp2|chr1:52306598-52307097	0.224072885254652	.	.
chr1	52630383	52630882	chr1	52717947	52718446	Nemp2|chr1:52717947-52718446	0.16307080180529	.	.
chr1	52726931	52727430	chr1	52306598	52307097	Mfsd6|chr1:52306598-52307097	0.251956226325432	.	.
chr1	52844734	52845233	chr1	52564231	52564730	Hibch|chr1:52564231-52564730	0.213438455928466	.	.
chr1	54557443	54557942	chr1	54639464	54639963	Pgap1|chr1:54639464-54639963	0.162311334385182	.	.
chr1	55405572	55406071	chr1	55736308	55736807	Plcl1|chr1:55736308-55736807	0.229725877515246	.	.
chr1	57377374	57377873	chr1	57174262	57174761	1700066M21Rik|chr1:57174262-57174761	0.207891607356507	.	.
chr1	57377374	57377873	chr1	57174262	57174761	4930558J18Rik|chr1:57174262-57174761	0.207891607356507	.	.
chr1	57377374	57377873	chr1	57358458	57358957	1700066M21Rik|chr1:57358458-57358957	0.262144401626906	.	.
chr1	57377374	57377873	chr1	57358458	57358957	4930558J18Rik|chr1:57358458-57358957	0.262144401626906	.	.
chr1	57774846	57775345	chr1	57775384	57775883	Spats2l|chr1:57775384-57775883	0.341041146472023	.	.
chr1	57995689	57996188	chr1	57612380	57612879	Sgo2a|chr1:57612380-57612879	0.244828980088533	.	.
chr1	57995689	57996188	chr1	57775384	57775883	Sgo2a|chr1:57775384-57775883	0.225386761304528	.	.
chr1	58392818	58393317	chr1	58617236	58617735	Bzw1|chr1:58617236-58617735	0.328778305748729	.	.
chr1	58586034	58586533	chr1	58617236	58617735	Fam126b|chr1:58617236-58617735	0.186276933829534	.	.
chr1	58586034	58586533	chr1	58617236	58617735	Ndufb3|chr1:58617236-58617735	0.186276933829534	.	.
chr1	59119578	59120077	chr1	59312429	59312928	G730003C15Rik|chr1:59312429-59312928	0.291061004646227	.	.
chr1	59119578	59120077	chr1	59312429	59312928	Tmem237|chr1:59312429-59312928	0.291061004646227	.	.
chr1	59120147	59120646	chr1	59312429	59312928	G730003C15Rik|chr1:59312429-59312928	0.404805345043987	.	.
chr1	59120147	59120646	chr1	59312429	59312928	Tmem237|chr1:59312429-59312928	0.404805345043987	.	.
chr1	59481835	59482334	chr1	59574272	59574771	Fzd7|chr1:59574272-59574771	0.333699364586257	.	.
chr1	59912662	59913161	chr1	59574808	59575307	Fam117b|chr1:59574808-59575307	0.191878011462763	.	.
chr1	60566593	60567092	chr1	60851085	60851584	Raph1|chr1:60851085-60851584	0.333205800451075	.	.
chr1	61302252	61302751	chr1	61157206	61157705	Gm11587|chr1:61157206-61157705	0.271239554377477	.	.
chr1	61302252	61302751	chr1	61181062	61181561	Gm11587|chr1:61181062-61181561	0.169857591188774	.	.
chr1	61302252	61302751	chr1	61296777	61297276	Gm11587|chr1:61296777-61297276	0.475499768096992	.	.
chr1	62703034	62703533	chr1	62773177	62773676	Nrp2|chr1:62773177-62773676	0.211752509383068	.	.
chr1	62703034	62703533	chr1	62783340	62783839	Nrp2|chr1:62783340-62783839	0.312426278229017	.	.
chr1	63114071	63114570	chr1	62773177	62773676	Ino80d|chr1:62773177-62773676	0.399952919563065	.	.
chr1	63114071	63114570	chr1	62783340	62783839	Ino80d|chr1:62783340-62783839	0.205836814714296	.	.
chr1	63176509	63177008	chr1	63203844	63204343	Eef1b2|chr1:63203844-63204343	0.327286714409424	.	.
chr1	63176509	63177008	chr1	63203844	63204343	Ndufs1|chr1:63203844-63204343	0.327286714409424	.	.
chr1	63176509	63177008	chr1	63204363	63204862	Eef1b2|chr1:63204363-63204862	0.386320378057792	.	.
chr1	63176509	63177008	chr1	63204363	63204862	Ndufs1|chr1:63204363-63204862	0.386320378057792	.	.
chr1	63445671	63446170	chr1	63367905	63368404	Adam23|chr1:63367905-63368404	0.292775088887885	.	.
chr1	64121506	64122005	chr1	64066331	64066830	Klf7|chr1:64066331-64066830	0.23128849722742	.	.
chr1	64121506	64122005	chr1	64066856	64067355	Klf7|chr1:64066856-64067355	0.324520949388114	.	.
chr1	64121506	64122005	chr1	64121000	64121499	Klf7|chr1:64121000-64121499	0.38943723011869	.	.
chr1	64122089	64122588	chr1	64066856	64067355	Klf7|chr1:64066856-64067355	0.194985204715947	.	.
chr1	64122089	64122588	chr1	64121000	64121499	Klf7|chr1:64121000-64121499	0.382174579252079	.	.
chr1	64532547	64533046	chr1	64885199	64885698	Creb1|chr1:64885199-64885698	0.27377356132937	.	.
chr1	64616950	64617449	chr1	64254573	64255072	Gm28982|chr1:64254573-64255072	0.275852139809079	.	.
chr1	64616950	64617449	chr1	64254573	64255072	Mettl21a|chr1:64254573-64255072	0.275852139809079	.	.
chr1	64617495	64617994	chr1	64254573	64255072	Gm28982|chr1:64254573-64255072	0.241096582688808	.	.
chr1	64617495	64617994	chr1	64254573	64255072	Mettl21a|chr1:64254573-64255072	0.241096582688808	.	.
chr1	64617495	64617994	chr1	64255139	64255638	Gm28982|chr1:64255139-64255638	0.21316193176465	.	.
chr1	64617495	64617994	chr1	64255139	64255638	Mettl21a|chr1:64255139-64255638	0.21316193176465	.	.
chr1	64617495	64617994	chr1	64720952	64721451	Gm28982|chr1:64720952-64721451	0.19431468702005	.	.
chr1	64617495	64617994	chr1	64720952	64721451	Mettl21a|chr1:64720952-64721451	0.19431468702005	.	.
chr1	64690474	64690973	chr1	64445949	64446448	2810408I11Rik|chr1:64445949-64446448	0.192692075522604	.	.
chr1	64690474	64690973	chr1	64445949	64446448	Ccnyl1|chr1:64445949-64446448	0.192692075522604	.	.
chr1	64690474	64690973	chr1	64829332	64829831	2810408I11Rik|chr1:64829332-64829831	0.185732141220386	.	.
chr1	64690474	64690973	chr1	64829332	64829831	Ccnyl1|chr1:64829332-64829831	0.185732141220386	.	.
chr1	64690474	64690973	chr1	64884429	64884928	2810408I11Rik|chr1:64884429-64884928	0.452533421077349	.	.
chr1	64690474	64690973	chr1	64884429	64884928	Ccnyl1|chr1:64884429-64884928	0.452533421077349	.	.
chr1	64690474	64690973	chr1	64885199	64885698	2810408I11Rik|chr1:64885199-64885698	0.206629382782265	.	.
chr1	64690474	64690973	chr1	64885199	64885698	Ccnyl1|chr1:64885199-64885698	0.206629382782265	.	.
chr1	64691008	64691507	chr1	64445949	64446448	2810408I11Rik|chr1:64445949-64446448	0.177779766905469	.	.
chr1	64691008	64691507	chr1	64445949	64446448	Ccnyl1|chr1:64445949-64446448	0.177779766905469	.	.
chr1	64691008	64691507	chr1	64884429	64884928	2810408I11Rik|chr1:64884429-64884928	0.251201409254603	.	.
chr1	64691008	64691507	chr1	64884429	64884928	Ccnyl1|chr1:64884429-64884928	0.251201409254603	.	.
chr1	64737642	64738141	chr1	64445949	64446448	Fzd5|chr1:64445949-64446448	0.193471102814219	.	.
chr1	64737642	64738141	chr1	64829332	64829831	Fzd5|chr1:64829332-64829831	0.171070996780759	.	.
chr1	64737642	64738141	chr1	64884429	64884928	Fzd5|chr1:64884429-64884928	0.295178096450807	.	.
chr1	64956569	64957068	chr1	64885199	64885698	Plekhm3|chr1:64885199-64885698	0.208915268512614	.	.
chr1	65122893	65123392	chr1	64885199	64885698	D630023F18Rik|chr1:64885199-64885698	0.211776742277391	.	.
chr1	65186396	65186895	chr1	64885199	64885698	Idh1|chr1:64885199-64885698	0.187954617515984	.	.
chr1	65186396	65186895	chr1	64885199	64885698	Pikfyve|chr1:64885199-64885698	0.187954617515984	.	.
chr1	66174880	66175379	chr1	66251921	66252420	Map2|chr1:66251921-66252420	0.175651151045034	.	.
chr1	66700587	66701086	chr1	66495166	66495665	Rpe|chr1:66495166-66495665	0.182549334553918	.	.
chr1	66816734	66817233	chr1	66646817	66647316	Kansl1l|chr1:66646817-66647316	0.320006760556003	.	.
chr1	66817441	66817940	chr1	66646817	66647316	Kansl1l|chr1:66646817-66647316	0.408487950968114	.	.
chr1	67038596	67039095	chr1	67223639	67224138	Lancl1|chr1:67223639-67224138	0.401780733746603	.	.
chr1	67038596	67039095	chr1	67235464	67235963	Lancl1|chr1:67235464-67235963	0.182630473737337	.	.
chr1	69105603	69106102	chr1	69104976	69105475	Gm16076|chr1:69104976-69105475	0.344830519365087	.	.
chr1	72211757	72212256	chr1	72225715	72226214	Mreg|chr1:72225715-72226214	0.227943546061268	.	.
chr1	72211757	72212256	chr1	72325061	72325560	Mreg|chr1:72325061-72325560	0.163596704465401	.	.
chr1	72212372	72212871	chr1	72236179	72236678	Mreg|chr1:72236179-72236678	0.17620552137106	.	.
chr1	72307199	72307698	chr1	72123622	72124121	Xrcc5|chr1:72123622-72124121	0.178549863407557	.	.
chr1	72307199	72307698	chr1	72225715	72226214	Xrcc5|chr1:72225715-72226214	0.196417313593033	.	.
chr1	72307199	72307698	chr1	72243720	72244219	Xrcc5|chr1:72243720-72244219	0.246361573113967	.	.
chr1	72307199	72307698	chr1	72325061	72325560	Xrcc5|chr1:72325061-72325560	0.234843049854506	.	.
chr1	72536444	72536943	chr1	72372565	72373064	March4|chr1:72372565-72373064	0.322875623552385	.	.
chr1	72536444	72536943	chr1	72506132	72506631	March4|chr1:72506132-72506631	0.219976902370178	.	.
chr1	72582908	72583407	chr1	72372565	72373064	Smarcal1|chr1:72372565-72373064	0.359259794012067	.	.
chr1	72582908	72583407	chr1	72372565	72373064	Smarcal1|chr1:72372565-72373064	0.359259794012068	.	.
chr1	72582908	72583407	chr1	72506132	72506631	Smarcal1|chr1:72506132-72506631	0.182091378110563	.	.
chr1	72640885	72641384	chr1	72254545	72255044	Gm39662|chr1:72254545-72255044	0.246772069441614	.	.
chr1	72711014	72711513	chr1	72372565	72373064	Rpl37a|chr1:72372565-72373064	0.35551642134519	.	.
chr1	72711014	72711513	chr1	72506132	72506631	Rpl37a|chr1:72506132-72506631	0.252977735196758	.	.
chr1	74236196	74236695	chr1	74386756	74387255	Arpc2|chr1:74386756-74387255	0.184854405779474	.	.
chr1	74505730	74506229	chr1	74332262	74332761	Cnot9|chr1:74332262-74332761	0.260656249937314	.	.
chr1	74505730	74506229	chr1	74386756	74387255	Cnot9|chr1:74386756-74387255	0.238858120079614	.	.
chr1	74505730	74506229	chr1	74397348	74397847	Cnot9|chr1:74397348-74397847	0.17230809954029	.	.
chr1	74505730	74506229	chr1	74802933	74803432	Cnot9|chr1:74802933-74803432	0.181023821433094	.	.
chr1	74505730	74506229	chr1	74858307	74858806	Cnot9|chr1:74858307-74858806	0.170442547326518	.	.
chr1	74587962	74588461	chr1	74332815	74333314	Bcs1l|chr1:74332815-74333314	0.268362852682797	.	.
chr1	74587962	74588461	chr1	74332815	74333314	Zfp142|chr1:74332815-74333314	0.268362852682797	.	.
chr1	74587962	74588461	chr1	74397348	74397847	Bcs1l|chr1:74397348-74397847	0.161136699722022	.	.
chr1	74587962	74588461	chr1	74397348	74397847	Zfp142|chr1:74397348-74397847	0.161136699722022	.	.
chr1	74587962	74588461	chr1	74437955	74438454	Bcs1l|chr1:74437955-74438454	0.253525472497292	.	.
chr1	74587962	74588461	chr1	74437955	74438454	Zfp142|chr1:74437955-74438454	0.253525472497292	.	.
chr1	74601175	74601674	chr1	74332262	74332761	Rnf25|chr1:74332262-74332761	0.412653182179096	.	.
chr1	74601175	74601674	chr1	74332262	74332761	Stk36|chr1:74332262-74332761	0.412653182179096	.	.
chr1	74601175	74601674	chr1	74397348	74397847	Rnf25|chr1:74397348-74397847	0.192425388698856	.	.
chr1	74601175	74601674	chr1	74397348	74397847	Stk36|chr1:74397348-74397847	0.192425388698856	.	.
chr1	74601175	74601674	chr1	74802933	74803432	Rnf25|chr1:74802933-74803432	0.165879361001724	.	.
chr1	74601175	74601674	chr1	74802933	74803432	Stk36|chr1:74802933-74803432	0.165879361001724	.	.
chr1	74661495	74661994	chr1	74332262	74332761	Ttll4|chr1:74332262-74332761	0.187281283355627	.	.
chr1	74661495	74661994	chr1	74437955	74438454	Ttll4|chr1:74437955-74438454	0.25770241308519	.	.
chr1	74661495	74661994	chr1	74880737	74881236	Ttll4|chr1:74880737-74881236	0.200645452749353	.	.
chr1	74854708	74855207	chr1	74802933	74803432	Cdk5r2|chr1:74802933-74803432	0.335888112036795	.	.
chr1	75219086	75219585	chr1	75381822	75382321	Tuba4a|chr1:75381822-75382321	0.267469234023817	.	.
chr1	75236144	75236643	chr1	75289342	75289841	Dnajb2|chr1:75289342-75289841	0.308734927502997	.	.
chr1	75236651	75237150	chr1	74880737	74881236	Dnajb2|chr1:74880737-74881236	0.329394169862599	.	.
chr1	75264008	75264507	chr1	75001124	75001623	Ptprn|chr1:75001124-75001623	0.190337204104261	.	.
chr1	75278167	75278666	chr1	75289342	75289841	Resp18|chr1:75289342-75289841	0.19875019621292	.	.
chr1	75317346	75317845	chr1	75289342	75289841	Dnpep|chr1:75289342-75289841	0.410724501356976	.	.
chr1	75479156	75479655	chr1	75487302	75487801	Chpf|chr1:75487302-75487801	0.363557233809957	.	.
chr1	75479156	75479655	chr1	75487302	75487801	Tmem198|chr1:75487302-75487801	0.363557233809957	.	.
chr1	75505376	75505875	chr1	75289342	75289841	Obsl1|chr1:75289342-75289841	0.34275677053038	.	.
chr1	75505376	75505875	chr1	75381822	75382321	Obsl1|chr1:75381822-75382321	0.169655413113895	.	.
chr1	75521240	75521739	chr1	75487302	75487801	Stk11ip|chr1:75487302-75487801	0.323923965393064	.	.
chr1	75521240	75521739	chr1	75487834	75488333	Stk11ip|chr1:75487834-75488333	0.292716225272135	.	.
chr1	75546261	75546760	chr1	75381822	75382321	Slc4a3|chr1:75381822-75382321	0.217709493090824	.	.
chr1	75546261	75546760	chr1	75487834	75488333	Slc4a3|chr1:75487834-75488333	0.228644231264244	.	.
chr1	75546261	75546760	chr1	75559353	75559852	Slc4a3|chr1:75559353-75559852	0.298300622597384	.	.
chr1	77514939	77515438	chr1	77532146	77532645	Epha4|chr1:77532146-77532645	0.29908767550001	.	.
chr1	77514939	77515438	chr1	77532146	77532645	Gm28386|chr1:77532146-77532645	0.29908767550001	.	.
chr1	77514939	77515438	chr1	77630308	77630807	Epha4|chr1:77630308-77630807	0.214430932321953	.	.
chr1	77514939	77515438	chr1	77630308	77630807	Gm28386|chr1:77630308-77630807	0.214430932321953	.	.
chr1	78310032	78310531	chr1	78570423	78570922	Sgpp2|chr1:78570423-78570922	0.186590381230991	.	.
chr1	78310032	78310531	chr1	78724400	78724899	Sgpp2|chr1:78724400-78724899	0.258274803211439	.	.
chr1	80340736	80341235	chr1	80621494	80621993	Cul3|chr1:80621494-80621993	0.189232059931278	.	.
chr1	81076879	81077378	chr1	81287145	81287644	Nyap2|chr1:81287145-81287644	0.354062352559747	.	.
chr1	82290681	82291180	chr1	82156946	82157445	Irs1|chr1:82156946-82157445	0.238743314080236	.	.
chr1	82291243	82291742	chr1	82156946	82157445	Irs1|chr1:82156946-82157445	0.193195164490087	.	.
chr1	82316361	82316860	chr1	82156946	82157445	Rhbdd1|chr1:82156946-82157445	0.302944066988752	.	.
chr1	84695000	84695499	chr1	84668432	84668931	Dner|chr1:84668432-84668931	0.178781813080854	.	.
chr1	84695613	84696112	chr1	84585323	84585822	Dner|chr1:84585323-84585822	0.40413169451821	.	.
chr1	84695613	84696112	chr1	84668432	84668931	Dner|chr1:84668432-84668931	0.500063403554438	.	.
chr1	84839165	84839664	chr1	84838531	84839030	Fbxo36|chr1:84838531-84839030	0.262721699122647	.	.
chr1	84934371	84934870	chr1	84585323	84585822	Slc16a14|chr1:84585323-84585822	0.165422324144662	.	.
chr1	84934883	84935382	chr1	84585323	84585822	Slc16a14|chr1:84585323-84585822	0.186678796846159	.	.
chr1	84934883	84935382	chr1	84668432	84668931	Slc16a14|chr1:84668432-84668931	0.210153067942141	.	.
chr1	84934883	84935382	chr1	84838531	84839030	Slc16a14|chr1:84838531-84839030	0.219864812839798	.	.
chr1	86046594	86047093	chr1	86371911	86372410	2810459M11Rik|chr1:86371911-86372410	0.171671440562019	.	.
chr1	86154471	86154970	chr1	86433961	86434460	Armc9|chr1:86433961-86434460	0.273147085690588	.	.
chr1	86302910	86303409	chr1	86059359	86059858	B3gnt7|chr1:86059359-86059858	0.181909046179005	.	.
chr1	86302910	86303409	chr1	86059359	86059858	Gm28626|chr1:86059359-86059858	0.181909046179005	.	.
chr1	86302910	86303409	chr1	86178901	86179400	B3gnt7|chr1:86178901-86179400	0.220220354511137	.	.
chr1	86302910	86303409	chr1	86178901	86179400	Gm28626|chr1:86178901-86179400	0.220220354511137	.	.
chr1	86359268	86359767	chr1	86433961	86434460	C130036L24Rik|chr1:86433961-86434460	0.248031145994516	.	.
chr1	86359268	86359767	chr1	86433961	86434460	Ncl|chr1:86433961-86434460	0.248031145994516	.	.
chr1	86359268	86359767	chr1	86487725	86488224	C130036L24Rik|chr1:86487725-86488224	0.2781258686074	.	.
chr1	86359268	86359767	chr1	86487725	86488224	Ncl|chr1:86487725-86488224	0.2781258686074	.	.
chr1	86359268	86359767	chr1	86503968	86504467	C130036L24Rik|chr1:86503968-86504467	0.332291378350679	.	.
chr1	86359268	86359767	chr1	86503968	86504467	Ncl|chr1:86503968-86504467	0.332291378350679	.	.
chr1	86526360	86526859	chr1	86434501	86435000	Ptma|chr1:86434501-86435000	0.166654627050303	.	.
chr1	86526360	86526859	chr1	86440464	86440963	Ptma|chr1:86440464-86440963	0.409157475184826	.	.
chr1	86582078	86582577	chr1	86434501	86435000	Cops7b|chr1:86434501-86435000	0.371537957553008	.	.
chr1	86582078	86582577	chr1	86434501	86435000	Pde6d|chr1:86434501-86435000	0.371537957553008	.	.
chr1	86582078	86582577	chr1	86440464	86440963	Cops7b|chr1:86440464-86440963	0.314320895077619	.	.
chr1	86582078	86582577	chr1	86440464	86440963	Pde6d|chr1:86440464-86440963	0.314320895077619	.	.
chr1	86582078	86582577	chr1	86503968	86504467	Cops7b|chr1:86503968-86504467	0.163106685727902	.	.
chr1	86582078	86582577	chr1	86503968	86504467	Pde6d|chr1:86503968-86504467	0.163106685727902	.	.
chr1	86582603	86583102	chr1	86434501	86435000	Cops7b|chr1:86434501-86435000	0.17676938216824	.	.
chr1	86582603	86583102	chr1	86434501	86435000	Pde6d|chr1:86434501-86435000	0.17676938216824	.	.
chr1	86582603	86583102	chr1	86586879	86587378	Cops7b|chr1:86586879-86587378	0.161395708935699	.	.
chr1	86582603	86583102	chr1	86586879	86587378	Pde6d|chr1:86586879-86587378	0.161395708935699	.	.
chr1	86670393	86670892	chr1	86487143	86487642	Nppc|chr1:86487143-86487642	0.209704316235751	.	.
chr1	86670393	86670892	chr1	86487725	86488224	Nppc|chr1:86487725-86488224	0.270017627060438	.	.
chr1	86670393	86670892	chr1	86503968	86504467	Nppc|chr1:86503968-86504467	0.171288119759734	.	.
chr1	86670393	86670892	chr1	86525204	86525703	Nppc|chr1:86525204-86525703	0.187845325376321	.	.
chr1	86703565	86704064	chr1	86433961	86434460	Dis3l2|chr1:86433961-86434460	0.291449942044402	.	.
chr1	86703565	86704064	chr1	86434501	86435000	Dis3l2|chr1:86434501-86435000	0.229945015419974	.	.
chr1	86703565	86704064	chr1	86528114	86528613	Dis3l2|chr1:86528114-86528613	0.209343893660963	.	.
chr1	87213673	87214172	chr1	87035674	87036173	Eif4e2|chr1:87035674-87036173	0.350213061743398	.	.
chr1	87326698	87327197	chr1	87035674	87036173	Gigyf2|chr1:87035674-87036173	0.206615410041849	.	.
chr1	87510023	87510522	chr1	87721301	87721800	Neu2|chr1:87721301-87721800	0.240384833212359	.	.
chr1	87755700	87756199	chr1	87709058	87709557	Atg16l1|chr1:87709058-87709557	0.234697219113178	.	.
chr1	87755700	87756199	chr1	87813063	87813562	Atg16l1|chr1:87813063-87813562	0.219283526819237	.	.
chr1	87755700	87756199	chr1	87925537	87926036	Atg16l1|chr1:87925537-87926036	0.183539990125268	.	.
chr1	87853009	87853508	chr1	87709058	87709557	Dgkd|chr1:87709058-87709557	0.258623029261847	.	.
chr1	87853009	87853508	chr1	87925537	87926036	Dgkd|chr1:87925537-87926036	0.213250632434264	.	.
chr1	88008031	88008530	chr1	88262219	88262718	Usp40|chr1:88262219-88262718	0.274397894556813	.	.
chr1	88008031	88008530	chr1	88262730	88263229	Usp40|chr1:88262730-88263229	0.324772217978857	.	.
chr1	88205505	88206004	chr1	88262219	88262718	Dnajb3|chr1:88262219-88262718	0.185117293904123	.	.
chr1	88277410	88277909	chr1	88262730	88263229	Hjurp|chr1:88262730-88263229	0.169902236168627	.	.
chr1	88277410	88277909	chr1	88262730	88263229	Trpm8|chr1:88262730-88263229	0.169902236168627	.	.
chr1	89069980	89070479	chr1	89117685	89118184	Sh3bp4|chr1:89117685-89118184	0.354226922319058	.	.
chr1	89069980	89070479	chr1	89235275	89235774	Sh3bp4|chr1:89235275-89235774	0.273279602788114	.	.
chr1	89454554	89455053	chr1	89235275	89235774	Agap1|chr1:89235275-89235774	0.169969137959811	.	.
chr1	90998483	90998982	chr1	90743797	90744296	Lrrfip1|chr1:90743797-90744296	0.192693287094973	.	.
chr1	90998483	90998982	chr1	91052819	91053318	Lrrfip1|chr1:91052819-91053318	0.173281383191173	.	.
chr1	91249940	91250439	chr1	91052819	91053318	Ube2f|chr1:91052819-91053318	0.197980291477281	.	.
chr1	91398520	91399019	chr1	91052819	91053318	Ilkap|chr1:91052819-91053318	0.353232507368289	.	.
chr1	91413043	91413542	chr1	91052819	91053318	Hes6|chr1:91052819-91053318	0.222792836267791	.	.
chr1	91540218	91540717	chr1	91872331	91872830	Asb1|chr1:91872331-91872830	0.317809569329081	.	.
chr1	92473544	92474043	chr1	92180626	92181125	Ndufa10|chr1:92180626-92181125	0.286878617043002	.	.
chr1	92848463	92848962	chr1	93115042	93115541	Gm29480|chr1:93115042-93115541	0.228840653632763	.	.
chr1	92907215	92907714	chr1	93115042	93115541	Dusp28|chr1:93115042-93115541	0.242955042082257	.	.
chr1	93168197	93168696	chr1	93128625	93129124	Crocc2|chr1:93128625-93129124	0.266975497608628	.	.
chr1	93342619	93343118	chr1	93668682	93669181	Pask|chr1:93668682-93669181	0.174067823063751	.	.
chr1	93342619	93343118	chr1	93668682	93669181	Ppp1r7|chr1:93668682-93669181	0.174067823063751	.	.
chr1	93343358	93343857	chr1	93128625	93129124	Pask|chr1:93128625-93129124	0.177029281831538	.	.
chr1	93343358	93343857	chr1	93128625	93129124	Ppp1r7|chr1:93128625-93129124	0.177029281831538	.	.
chr1	93478622	93479121	chr1	93115042	93115541	Hdlbp|chr1:93115042-93115541	0.293303859977973	.	.
chr1	93478622	93479121	chr1	93115042	93115541	Sept2|chr1:93115042-93115541	0.293303859977973	.	.
chr1	93754617	93755116	chr1	94079039	94079538	Thap4|chr1:94079039-94079538	0.308807829222901	.	.
chr1	93803720	93804219	chr1	94079039	94079538	Ing5|chr1:94079039-94079538	0.331989791562206	.	.
chr1	93825281	93825780	chr1	94035198	94035697	D2hgdh|chr1:94035198-94035697	0.170215861266713	.	.
chr1	93825281	93825780	chr1	94079039	94079538	D2hgdh|chr1:94079039-94079538	0.165950354892847	.	.
chr1	96871948	96872447	chr1	96773607	96774106	Slco4c1|chr1:96773607-96774106	0.245774406792625	.	.
chr1	96871948	96872447	chr1	96846733	96847232	Slco4c1|chr1:96846733-96847232	0.181558132985045	.	.
chr1	97661800	97662299	chr1	97629914	97630413	D1Ertd622e|chr1:97629914-97630413	0.402679964750745	.	.
chr1	98095430	98095929	chr1	98349951	98350450	Pam|chr1:98349951-98350450	0.205243663337737	.	.
chr1	105356312	105356811	chr1	105630478	105630977	Gm17634|chr1:105630478-105630977	0.269264385226558	.	.
chr1	105356312	105356811	chr1	105630478	105630977	Rnf152|chr1:105630478-105630977	0.269264385226558	.	.
chr1	105663536	105664035	chr1	105630478	105630977	Pign|chr1:105630478-105630977	0.384210288615031	.	.
chr1	105663536	105664035	chr1	105630478	105630977	Relch|chr1:105630478-105630977	0.384210288615031	.	.
chr1	105663536	105664035	chr1	105993776	105994275	Pign|chr1:105993776-105994275	0.224438304638966	.	.
chr1	105663536	105664035	chr1	105993776	105994275	Relch|chr1:105993776-105994275	0.224438304638966	.	.
chr1	105780395	105780894	chr1	105630478	105630977	Tnfrsf11a|chr1:105630478-105630977	0.202572986102697	.	.
chr1	106171270	106171769	chr1	105829070	105829569	Gm20753|chr1:105829070-105829569	0.240744240785805	.	.
chr1	106171270	106171769	chr1	105829070	105829569	Phlpp1|chr1:105829070-105829569	0.240744240785805	.	.
chr1	106171270	106171769	chr1	106148702	106149201	Gm20753|chr1:106148702-106149201	0.185914915420995	.	.
chr1	106171270	106171769	chr1	106148702	106149201	Phlpp1|chr1:106148702-106149201	0.185914915420995	.	.
chr1	111864757	111865256	chr1	111634029	111634528	Dsel|chr1:111634029-111634528	0.23444444719696	.	.
chr1	118310992	118311491	chr1	118434883	118435382	Tsn|chr1:118434883-118435382	0.235750987142985	.	.
chr1	118310992	118311491	chr1	118481184	118481683	Tsn|chr1:118481184-118481683	0.225843610316984	.	.
chr1	118321592	118322091	chr1	118294981	118295480	Nifk|chr1:118294981-118295480	0.219762732560531	.	.
chr1	118458765	118459264	chr1	118434883	118435382	2900060B14Rik|chr1:118434883-118435382	0.354785476956957	.	.
chr1	119912947	119913446	chr1	119548633	119549132	Tmem177|chr1:119548633-119549132	0.177825063214468	.	.
chr1	119912947	119913446	chr1	119925716	119926215	Tmem177|chr1:119925716-119926215	0.283335881903039	.	.
chr1	121430778	121431277	chr1	121478582	121479081	Ccdc93|chr1:121478582-121479081	0.225836334673531	.	.
chr1	125435289	125435788	chr1	125454913	125455412	Actr3|chr1:125454913-125455412	0.273863724298194	.	.
chr1	125560306	125560805	chr1	125454913	125455412	Slc35f5|chr1:125454913-125455412	0.200139632313881	.	.
chr1	125560306	125560805	chr1	125790088	125790587	Slc35f5|chr1:125790088-125790587	0.175874291279935	.	.
chr1	125911894	125912393	chr1	125911387	125911886	Lypd1|chr1:125911387-125911886	0.335651869205458	.	.
chr1	127773884	127774383	chr1	127500145	127500644	2900009J06Rik|chr1:127500145-127500644	0.227110729853135	.	.
chr1	127773884	127774383	chr1	127500145	127500644	Ccnt2|chr1:127500145-127500644	0.227110729853135	.	.
chr1	127868495	127868994	chr1	127954213	127954712	Rab3gap1|chr1:127954213-127954712	0.196666377827977	.	.
chr1	127868495	127868994	chr1	127993826	127994325	Rab3gap1|chr1:127993826-127994325	0.172943666626062	.	.
chr1	127868495	127868994	chr1	128003957	128004456	Rab3gap1|chr1:128003957-128004456	0.170174388715326	.	.
chr1	128102952	128103451	chr1	128003957	128004456	R3hdm1|chr1:128003957-128004456	0.237510528091586	.	.
chr1	128102952	128103451	chr1	128003957	128004456	Zranb3|chr1:128003957-128004456	0.237510528091586	.	.
chr1	128102952	128103451	chr1	128471858	128472357	R3hdm1|chr1:128471858-128472357	0.27454126178979	.	.
chr1	128102952	128103451	chr1	128471858	128472357	Zranb3|chr1:128471858-128472357	0.27454126178979	.	.
chr1	128103473	128103972	chr1	128003957	128004456	R3hdm1|chr1:128003957-128004456	0.22884981066413	.	.
chr1	128103473	128103972	chr1	128003957	128004456	Zranb3|chr1:128003957-128004456	0.22884981066413	.	.
chr1	128103473	128103972	chr1	128471858	128472357	R3hdm1|chr1:128471858-128472357	0.174733636385682	.	.
chr1	128103473	128103972	chr1	128471858	128472357	Zranb3|chr1:128471858-128472357	0.174733636385682	.	.
chr1	128243885	128244384	chr1	128003957	128004456	Ubxn4|chr1:128003957-128004456	0.294628597722607	.	.
chr1	128359460	128359959	chr1	128472408	128472907	Mcm6|chr1:128472408-128472907	0.293000069894533	.	.
chr1	128416641	128417140	chr1	128472408	128472907	Dars|chr1:128472408-128472907	0.475888398556182	.	.
chr1	128417141	128417640	chr1	128472408	128472907	Dars|chr1:128472408-128472907	0.191427754725781	.	.
chr1	131097580	131098079	chr1	131053153	131053652	Mapkapk2|chr1:131053153-131053652	0.171711793114413	.	.
chr1	131152939	131153438	chr1	131053153	131053652	Eif2d|chr1:131053153-131053652	0.180756209967813	.	.
chr1	131827667	131828166	chr1	132123531	132124030	Slc41a1|chr1:132123531-132124030	0.315792243126509	.	.
chr1	131827667	131828166	chr1	132143643	132144142	Slc41a1|chr1:132143643-132144142	0.270182502494047	.	.
chr1	131827667	131828166	chr1	132190118	132190617	Slc41a1|chr1:132190118-132190617	0.162469664524737	.	.
chr1	131866958	131867457	chr1	131723204	131723703	Rab29|chr1:131723204-131723703	0.264008881124343	.	.
chr1	131866958	131867457	chr1	132143643	132144142	Rab29|chr1:132143643-132144142	0.226679441327019	.	.
chr1	131866958	131867457	chr1	132144172	132144671	Rab29|chr1:132144172-132144671	0.264424481286259	.	.
chr1	131910162	131910661	chr1	131602418	131602917	Nucks1|chr1:131602418-131602917	0.441236408333501	.	.
chr1	131910162	131910661	chr1	131712339	131712838	Nucks1|chr1:131712339-131712838	0.336294466503491	.	.
chr1	131910162	131910661	chr1	131723204	131723703	Nucks1|chr1:131723204-131723703	0.308225590748355	.	.
chr1	131910162	131910661	chr1	132144172	132144671	Nucks1|chr1:132144172-132144671	0.399188578088698	.	.
chr1	131910666	131911165	chr1	131602418	131602917	Nucks1|chr1:131602418-131602917	0.260112952389007	.	.
chr1	131910666	131911165	chr1	131723204	131723703	Nucks1|chr1:131723204-131723703	0.231257693889795	.	.
chr1	131910666	131911165	chr1	132190118	132190617	Nucks1|chr1:132190118-132190617	0.170719114638961	.	.
chr1	132007294	132007793	chr1	132122975	132123474	Elk4|chr1:132122975-132123474	0.166320628514897	.	.
chr1	132007294	132007793	chr1	132190118	132190617	Elk4|chr1:132190118-132190617	0.222946727734524	.	.
chr1	132007294	132007793	chr1	132208097	132208596	Elk4|chr1:132208097-132208596	0.356021010347423	.	.
chr1	132007800	132008299	chr1	132208097	132208596	Elk4|chr1:132208097-132208596	0.260894084451738	.	.
chr1	132067653	132068152	chr1	132144172	132144671	Mfsd4a|chr1:132144172-132144671	0.179054499797287	.	.
chr1	133045916	133046415	chr1	132921998	132922497	Pik3c2b|chr1:132921998-132922497	0.207835041860786	.	.
chr1	133045916	133046415	chr1	133025155	133025654	Pik3c2b|chr1:133025155-133025654	0.223248713022236	.	.
chr1	133045916	133046415	chr1	133033695	133034194	Pik3c2b|chr1:133033695-133034194	0.298409804461075	.	.
chr1	133045916	133046415	chr1	133237569	133238068	Pik3c2b|chr1:133237569-133238068	0.295191104048002	.	.
chr1	133130962	133131461	chr1	132858717	132859216	Ppp1r15b|chr1:132858717-132859216	0.19210340308858	.	.
chr1	133130962	133131461	chr1	133180923	133181422	Ppp1r15b|chr1:133180923-133181422	0.237626627980283	.	.
chr1	133130962	133131461	chr1	133182300	133182799	Ppp1r15b|chr1:133182300-133182799	0.194682638422023	.	.
chr1	133130962	133131461	chr1	133397607	133398106	Ppp1r15b|chr1:133397607-133398106	0.181938850411129	.	.
chr1	133610089	133610588	chr1	133397607	133398106	Snrpe|chr1:133397607-133398106	0.258883702337722	.	.
chr1	133610089	133610588	chr1	133762854	133763353	Snrpe|chr1:133762854-133763353	0.272007775590554	.	.
chr1	133610089	133610588	chr1	133821332	133821831	Snrpe|chr1:133821332-133821831	0.171032645038646	.	.
chr1	133610089	133610588	chr1	133854685	133855184	Snrpe|chr1:133854685-133855184	0.200824219013621	.	.
chr1	133661173	133661672	chr1	133492051	133492550	Gm38394|chr1:133492051-133492550	0.321917815605638	.	.
chr1	133661173	133661672	chr1	133492051	133492550	Zbed6|chr1:133492051-133492550	0.321917815605638	.	.
chr1	133661173	133661672	chr1	133492051	133492550	Zc3h11a|chr1:133492051-133492550	0.321917815605638	.	.
chr1	133661173	133661672	chr1	133492567	133493066	Gm38394|chr1:133492567-133493066	0.193841200873768	.	.
chr1	133661173	133661672	chr1	133492567	133493066	Zbed6|chr1:133492567-133493066	0.193841200873768	.	.
chr1	133661173	133661672	chr1	133492567	133493066	Zc3h11a|chr1:133492567-133493066	0.193841200873768	.	.
chr1	133661173	133661672	chr1	133772466	133772965	Gm38394|chr1:133772466-133772965	0.361416060049672	.	.
chr1	133661173	133661672	chr1	133772466	133772965	Zbed6|chr1:133772466-133772965	0.361416060049672	.	.
chr1	133661173	133661672	chr1	133772466	133772965	Zc3h11a|chr1:133772466-133772965	0.361416060049672	.	.
chr1	133908258	133908757	chr1	133821332	133821831	Optc|chr1:133821332-133821831	0.219890383067385	.	.
chr1	133908258	133908757	chr1	134060782	134061281	Optc|chr1:134060782-134061281	0.331331202701716	.	.
chr1	134078899	134079398	chr1	134344509	134345008	Btg2|chr1:134344509-134345008	0.268622196027424	.	.
chr1	134415089	134415588	chr1	134556771	134557270	Adipor1|chr1:134556771-134557270	0.225593885414024	.	.
chr1	134494334	134494833	chr1	134529987	134530486	Rabif|chr1:134529987-134530486	0.170592729144584	.	.
chr1	134955755	134956254	chr1	134556771	134557270	Ppp1r12b|chr1:134556771-134557270	0.239437948469982	.	.
chr1	135146503	135147002	chr1	135003356	135003855	Arl8a|chr1:135003356-135003855	0.428958818080596	.	.
chr1	135146503	135147002	chr1	135158710	135159209	Arl8a|chr1:135158710-135159209	0.199608201183093	.	.
chr1	135283180	135283679	chr1	135540242	135540741	Rnpep|chr1:135540242-135540741	0.351370216220806	.	.
chr1	135283180	135283679	chr1	135593566	135594065	Rnpep|chr1:135593566-135594065	0.204420120233959	.	.
chr1	135283180	135283679	chr1	135659542	135660041	Rnpep|chr1:135659542-135660041	0.191262710511552	.	.
chr1	135283732	135284231	chr1	135585530	135586029	Rnpep|chr1:135585530-135586029	0.230473357294625	.	.
chr1	135283732	135284231	chr1	135659542	135660041	Rnpep|chr1:135659542-135660041	0.29367638691784	.	.
chr1	135313568	135314067	chr1	135585530	135586029	Timm17a|chr1:135585530-135586029	0.187916813884783	.	.
chr1	135375176	135375675	chr1	135593566	135594065	Shisa4|chr1:135593566-135594065	0.200874585911555	.	.
chr1	135375176	135375675	chr1	135659542	135660041	Shisa4|chr1:135659542-135660041	0.287177241152981	.	.
chr1	135430227	135430726	chr1	135540242	135540741	Ipo9|chr1:135540242-135540741	0.219050347019312	.	.
chr1	135430227	135430726	chr1	135670341	135670840	Ipo9|chr1:135670341-135670840	0.189227591152265	.	.
chr1	135430227	135430726	chr1	135699225	135699724	Ipo9|chr1:135699225-135699724	0.161340621360432	.	.
chr1	135585020	135585519	chr1	135585530	135586029	Gm4793|chr1:135585530-135586029	0.219802697000492	.	.
chr1	135585020	135585519	chr1	135752912	135753411	Gm4793|chr1:135752912-135753411	0.409223368625052	.	.
chr1	135719413	135719912	chr1	135565073	135565572	Csrp1|chr1:135565073-135565572	0.178070015778928	.	.
chr1	135719413	135719912	chr1	135585530	135586029	Csrp1|chr1:135585530-135586029	0.254760860340737	.	.
chr1	135719413	135719912	chr1	135699225	135699724	Csrp1|chr1:135699225-135699724	0.247313354549548	.	.
chr1	135766118	135766617	chr1	135544695	135545194	Phlda3|chr1:135544695-135545194	0.219143457072246	.	.
chr1	135766118	135766617	chr1	135752912	135753411	Phlda3|chr1:135752912-135753411	0.290976715404328	.	.
chr1	135766118	135766617	chr1	135944731	135945230	Phlda3|chr1:135944731-135945230	0.177315108536149	.	.
chr1	136131078	136131577	chr1	136017772	136018271	Gm15850|chr1:136017772-136018271	0.30205728536176	.	.
chr1	136131078	136131577	chr1	136017772	136018271	Kif21b|chr1:136017772-136018271	0.30205728536176	.	.
chr1	136345389	136345888	chr1	136613430	136613929	Camsap2|chr1:136613430-136613929	0.19192567653169	.	.
chr1	136624613	136625112	chr1	136613430	136613929	Platr23|chr1:136613430-136613929	0.284830288406167	.	.
chr1	136624613	136625112	chr1	136613430	136613929	Zfp281|chr1:136613430-136613929	0.284830288406167	.	.
chr1	138856629	138857128	chr1	139202973	139203472	2310009B15Rik|chr1:139202973-139203472	0.229080743555405	.	.
chr1	138963753	138964252	chr1	139101680	139102179	Dennd1b|chr1:139101680-139102179	0.304545753740011	.	.
chr1	139376823	139377322	chr1	139101680	139102179	Crb1|chr1:139101680-139102179	0.41340559172411	.	.
chr1	139421972	139422471	chr1	139236784	139237283	Zbtb41|chr1:139236784-139237283	0.312080219143917	.	.
chr1	139421972	139422471	chr1	139481086	139481585	Zbtb41|chr1:139481086-139481585	0.219086522831748	.	.
chr1	139454477	139454976	chr1	139101680	139102179	Aspm|chr1:139101680-139102179	0.167019530587226	.	.
chr1	140245761	140246260	chr1	140357897	140358396	Kcnt2|chr1:140357897-140358396	0.222272805131621	.	.
chr1	144004041	144004540	chr1	144203436	144203935	Rgs2|chr1:144203436-144203935	0.162417915829133	.	.
chr1	152386383	152386882	chr1	152556098	152556597	Tsen15|chr1:152556098-152556597	0.296332111187218	.	.
chr1	152386383	152386882	chr1	152624446	152624945	Tsen15|chr1:152624446-152624945	0.205728929328926	.	.
chr1	152902988	152903487	chr1	152904479	152904978	Smg7|chr1:152904479-152904978	0.278673681457748	.	.
chr1	152902988	152903487	chr1	152936369	152936868	Smg7|chr1:152936369-152936868	0.161662606415535	.	.
chr1	152902988	152903487	chr1	153138439	153138938	Smg7|chr1:153138439-153138938	0.177624120953578	.	.
chr1	153332222	153332721	chr1	153024861	153025360	Lamc1|chr1:153024861-153025360	0.168929584334688	.	.
chr1	153332786	153333285	chr1	153355844	153356343	Lamc1|chr1:153355844-153356343	0.258195261236469	.	.
chr1	153332786	153333285	chr1	153641313	153641812	Lamc1|chr1:153641313-153641812	0.168837301732112	.	.
chr1	153332786	153333285	chr1	153641868	153642367	Lamc1|chr1:153641868-153642367	0.334037240536881	.	.
chr1	153424875	153425374	chr1	153011511	153012010	Shcbp1l|chr1:153011511-153012010	0.366374786092616	.	.
chr1	153424875	153425374	chr1	153641868	153642367	Shcbp1l|chr1:153641868-153642367	0.283991403830264	.	.
chr1	153487484	153487983	chr1	153641868	153642367	Dhx9|chr1:153641868-153642367	0.182807851851095	.	.
chr1	153549494	153549993	chr1	153697556	153698055	Npl|chr1:153697556-153698055	0.169989131912772	.	.
chr1	153652792	153653291	chr1	153601828	153602327	Rgs8|chr1:153601828-153602327	0.180511442349099	.	.
chr1	153652792	153653291	chr1	153641868	153642367	Rgs8|chr1:153641868-153642367	0.170050731081476	.	.
chr1	153740057	153740556	chr1	153641313	153641812	Rgs16|chr1:153641313-153641812	0.18096512282363	.	.
chr1	153740057	153740556	chr1	153697556	153698055	Rgs16|chr1:153697556-153698055	0.204042222859793	.	.
chr1	155083298	155083797	chr1	154767161	154767660	Gm9530|chr1:154767161-154767660	0.175448785423141	.	.
chr1	155083298	155083797	chr1	155048907	155049406	Gm9530|chr1:155048907-155049406	0.236290520014659	.	.
chr1	155099441	155099940	chr1	155046167	155046666	Ier5|chr1:155046167-155046666	0.227237297708119	.	.
chr1	155158401	155158900	chr1	154767161	154767660	Stx6|chr1:154767161-154767660	0.25816568394175	.	.
chr1	155158401	155158900	chr1	155006491	155006990	Stx6|chr1:155006491-155006990	0.333592809267635	.	.
chr1	155557936	155558435	chr1	155293378	155293877	Acbd6|chr1:155293378-155293877	0.30699131264088	.	.
chr1	156939411	156939910	chr1	156761686	156762185	4930439D14Rik|chr1:156761686-156762185	0.340215427628448	.	.
chr1	156939411	156939910	chr1	156761686	156762185	Ralgps2|chr1:156761686-156762185	0.340215427628448	.	.
chr1	157412497	157412996	chr1	157443222	157443721	Rasal2|chr1:157443222-157443721	0.21359634368404	.	.
chr1	157412497	157412996	chr1	157447086	157447585	Rasal2|chr1:157447086-157447585	0.348330433038294	.	.
chr1	160194792	160195291	chr1	159853692	159854191	Mrps14|chr1:159853692-159854191	0.217323649144824	.	.
chr1	160194792	160195291	chr1	160184477	160184976	Mrps14|chr1:160184477-160184976	0.188144095163203	.	.
chr1	160194792	160195291	chr1	160483817	160484316	Mrps14|chr1:160483817-160484316	0.333766712510096	.	.
chr1	160792667	160793166	chr1	160579562	160580061	Rabgap1l|chr1:160579562-160580061	0.315125318945754	.	.
chr1	160792667	160793166	chr1	160693058	160693557	Rabgap1l|chr1:160693058-160693557	0.195332209809838	.	.
chr1	160906592	160907091	chr1	160521939	160522438	Rc3h1|chr1:160521939-160522438	0.340970542321443	.	.
chr1	162477766	162478265	chr1	162273353	162273852	Dnm3|chr1:162273353-162273852	0.195554796312509	.	.
chr1	162548386	162548885	chr1	162313830	162314329	Eef1aknmt|chr1:162313830-162314329	0.266938131242971	.	.
chr1	162548386	162548885	chr1	162509243	162509742	Eef1aknmt|chr1:162509243-162509742	0.41807084890255	.	.
chr1	162570372	162570871	chr1	162353746	162354245	Vamp4|chr1:162353746-162354245	0.289758397142519	.	.
chr1	162570372	162570871	chr1	162832165	162832664	Vamp4|chr1:162832165-162832664	0.222593272649152	.	.
chr1	162739851	162740350	chr1	162353746	162354245	Prrc2c|chr1:162353746-162354245	0.276801342300905	.	.
chr1	162739851	162740350	chr1	162509243	162509742	Prrc2c|chr1:162509243-162509742	0.161173088686097	.	.
chr1	162740352	162740851	chr1	162509243	162509742	Prrc2c|chr1:162509243-162509742	0.211187077205349	.	.
chr1	164307370	164307869	chr1	164474792	164475291	Blzf1|chr1:164474792-164475291	0.368111432726297	.	.
chr1	164307370	164307869	chr1	164605842	164606341	Blzf1|chr1:164605842-164606341	0.254436022748851	.	.
chr1	164307370	164307869	chr1	164683734	164684233	Blzf1|chr1:164683734-164684233	0.29065316808509	.	.
chr1	164457803	164458302	chr1	164474792	164475291	Atp1b1|chr1:164474792-164475291	0.163325532397731	.	.
chr1	164898957	164899456	chr1	164704608	164705107	Gm32569|chr1:164704608-164705107	0.246944798359382	.	.
chr1	164898957	164899456	chr1	164804968	164805467	Gm32569|chr1:164804968-164805467	0.254007078687899	.	.
chr1	164898957	164899456	chr1	165075909	165076408	Gm32569|chr1:165075909-165076408	0.192451051873596	.	.
chr1	164898957	164899456	chr1	165185200	165185699	Gm32569|chr1:165185200-165185699	0.32136968367205	.	.
chr1	165193693	165194192	chr1	164804328	164804827	Sft2d2|chr1:164804328-164804827	0.432603101345717	.	.
chr1	165193693	165194192	chr1	165086326	165086825	Sft2d2|chr1:165086326-165086825	0.201267705919058	.	.
chr1	165193693	165194192	chr1	165185200	165185699	Sft2d2|chr1:165185200-165185699	0.297045736657691	.	.
chr1	165236724	165237223	chr1	165018673	165019172	Tiprl|chr1:165018673-165019172	0.271663678995639	.	.
chr1	165236724	165237223	chr1	165075909	165076408	Tiprl|chr1:165075909-165076408	0.212117660035477	.	.
chr1	165236724	165237223	chr1	165109197	165109696	Tiprl|chr1:165109197-165109696	0.184880901600912	.	.
chr1	165460922	165461421	chr1	165018673	165019172	Dcaf6|chr1:165018673-165019172	0.44091506787711	.	.
chr1	165460922	165461421	chr1	165018673	165019172	Mpc2|chr1:165018673-165019172	0.44091506787711	.	.
chr1	165460922	165461421	chr1	165085623	165086122	Dcaf6|chr1:165085623-165086122	0.162010489094095	.	.
chr1	165460922	165461421	chr1	165085623	165086122	Mpc2|chr1:165085623-165086122	0.162010489094095	.	.
chr1	165460922	165461421	chr1	165641351	165641850	Dcaf6|chr1:165641351-165641850	0.30259256669525	.	.
chr1	165460922	165461421	chr1	165641351	165641850	Mpc2|chr1:165641351-165641850	0.30259256669525	.	.
chr1	165460922	165461421	chr1	165642102	165642601	Dcaf6|chr1:165642102-165642601	0.180226533182333	.	.
chr1	165460922	165461421	chr1	165642102	165642601	Mpc2|chr1:165642102-165642601	0.180226533182333	.	.
chr1	165634316	165634815	chr1	165641351	165641850	Mpzl1|chr1:165641351-165641850	0.289462312446127	.	.
chr1	165634316	165634815	chr1	165642102	165642601	Mpzl1|chr1:165642102-165642601	0.169111889682353	.	.
chr1	165763500	165763999	chr1	165641351	165641850	Creg1|chr1:165641351-165641850	0.252792660115748	.	.
chr1	166003176	166003675	chr1	166360121	166360620	Gm26665|chr1:166360121-166360620	0.308245173267337	.	.
chr1	166003176	166003675	chr1	166360121	166360620	Pou2f1|chr1:166360121-166360620	0.308245173267337	.	.
chr1	166253817	166254316	chr1	166282640	166283139	Ildr2|chr1:166282640-166283139	0.222097601820173	.	.
chr1	166253817	166254316	chr1	166344303	166344802	Ildr2|chr1:166344303-166344802	0.212984296956329	.	.
chr1	167000534	167001033	chr1	167289869	167290368	Fam78b|chr1:167289869-167290368	0.180812034715299	.	.
chr1	167000534	167001033	chr1	167289869	167290368	Gm16701|chr1:167289869-167290368	0.180812034715299	.	.
chr1	167001208	167001707	chr1	167473481	167473980	Fam78b|chr1:167473481-167473980	0.168947953266203	.	.
chr1	167001208	167001707	chr1	167473481	167473980	Gm16701|chr1:167473481-167473980	0.168947953266203	.	.
chr1	167308418	167308917	chr1	167289869	167290368	Tmco1|chr1:167289869-167290368	0.429811526000514	.	.
chr1	167349707	167350206	chr1	167473481	167473980	Aldh9a1|chr1:167473481-167473980	0.165534577303545	.	.
chr1	167393588	167394087	chr1	167220489	167220988	Mgst3|chr1:167220489-167220988	0.28297929845831	.	.
chr1	167394156	167394655	chr1	167644841	167645340	Mgst3|chr1:167644841-167645340	0.199147551257151	.	.
chr1	167597755	167598254	chr1	167337334	167337833	Rxrg|chr1:167337334-167337833	0.290887815667845	.	.
chr1	167598393	167598892	chr1	167337334	167337833	Rxrg|chr1:167337334-167337833	0.163189360732898	.	.
chr1	169747461	169747960	chr1	169764373	169764872	Rgs4|chr1:169764373-169764872	0.224090255696325	.	.
chr1	169933784	169934283	chr1	169764373	169764872	Gm15852|chr1:169764373-169764872	0.194633889398099	.	.
chr1	169933784	169934283	chr1	170063967	170064466	Gm15852|chr1:170063967-170064466	0.192273043010798	.	.
chr1	169934305	169934804	chr1	169764373	169764872	Gm15852|chr1:169764373-169764872	0.285505821567166	.	.
chr1	169969082	169969581	chr1	169601861	169602360	3110045C21Rik|chr1:169601861-169602360	0.347770894101455	.	.
chr1	169969082	169969581	chr1	169601861	169602360	Hsd17b7|chr1:169601861-169602360	0.347770894101455	.	.
chr1	169969082	169969581	chr1	169764373	169764872	3110045C21Rik|chr1:169764373-169764872	0.293038913795301	.	.
chr1	169969082	169969581	chr1	169764373	169764872	Hsd17b7|chr1:169764373-169764872	0.293038913795301	.	.
chr1	170174840	170175339	chr1	170056150	170056649	Gm37748|chr1:170056150-170056649	0.211257888761857	.	.
chr1	170174840	170175339	chr1	170056150	170056649	Uap1|chr1:170056150-170056649	0.211257888761857	.	.
chr1	170174840	170175339	chr1	170063967	170064466	Gm37748|chr1:170063967-170064466	0.240575844919365	.	.
chr1	170174840	170175339	chr1	170063967	170064466	Uap1|chr1:170063967-170064466	0.240575844919365	.	.
chr1	170174840	170175339	chr1	170255487	170255986	Gm37748|chr1:170255487-170255986	0.219669914877318	.	.
chr1	170174840	170175339	chr1	170255487	170255986	Uap1|chr1:170255487-170255986	0.219669914877318	.	.
chr1	170174840	170175339	chr1	170322957	170323456	Gm37748|chr1:170322957-170323456	0.219286877136351	.	.
chr1	170174840	170175339	chr1	170322957	170323456	Uap1|chr1:170322957-170323456	0.219286877136351	.	.
chr1	170215136	170215635	chr1	169764373	169764872	4930500M09Rik|chr1:169764373-169764872	0.229313911368851	.	.
chr1	170215136	170215635	chr1	169764373	169764872	Uhmk1|chr1:169764373-169764872	0.229313911368851	.	.
chr1	170215136	170215635	chr1	169812694	169813193	4930500M09Rik|chr1:169812694-169813193	0.169269242868418	.	.
chr1	170215136	170215635	chr1	169812694	169813193	Uhmk1|chr1:169812694-169813193	0.169269242868418	.	.
chr1	170215136	170215635	chr1	170292438	170292937	4930500M09Rik|chr1:170292438-170292937	0.186436833900516	.	.
chr1	170215136	170215635	chr1	170292438	170292937	Uhmk1|chr1:170292438-170292937	0.186436833900516	.	.
chr1	170589545	170590044	chr1	170255487	170255986	Nos1ap|chr1:170255487-170255986	0.222918219352717	.	.
chr1	170589545	170590044	chr1	170324593	170325092	Nos1ap|chr1:170324593-170325092	0.191021272882456	.	.
chr1	170644224	170644723	chr1	170549051	170549550	Olfml2b|chr1:170549051-170549550	0.178849029640254	.	.
chr1	170644224	170644723	chr1	170632341	170632840	Olfml2b|chr1:170632341-170632840	0.161937332802363	.	.
chr1	170867571	170868070	chr1	170549051	170549550	Atf6|chr1:170549051-170549550	0.275760351538319	.	.
chr1	170867571	170868070	chr1	170549051	170549550	Gm9929|chr1:170549051-170549550	0.275760351538319	.	.
chr1	170867571	170868070	chr1	171247027	171247526	Atf6|chr1:171247027-171247526	0.483922764994668	.	.
chr1	170867571	170868070	chr1	171247027	171247526	Gm9929|chr1:171247027-171247526	0.483922764994668	.	.
chr1	170868410	170868909	chr1	170613130	170613629	Atf6|chr1:170613130-170613629	0.225583216678914	.	.
chr1	170868410	170868909	chr1	170613130	170613629	Gm9929|chr1:170613130-170613629	0.225583216678914	.	.
chr1	170868410	170868909	chr1	170632341	170632840	Atf6|chr1:170632341-170632840	0.172698674766957	.	.
chr1	170868410	170868909	chr1	170632341	170632840	Gm9929|chr1:170632341-170632840	0.172698674766957	.	.
chr1	170868410	170868909	chr1	171033681	171034180	Atf6|chr1:171033681-171034180	0.293050181546122	.	.
chr1	170868410	170868909	chr1	171033681	171034180	Gm9929|chr1:171033681-171034180	0.293050181546122	.	.
chr1	170868410	170868909	chr1	171101659	171102158	Atf6|chr1:171101659-171102158	0.2261272288244	.	.
chr1	170868410	170868909	chr1	171101659	171102158	Gm9929|chr1:171101659-171102158	0.2261272288244	.	.
chr1	170868410	170868909	chr1	171247027	171247526	Atf6|chr1:171247027-171247526	0.174764396544367	.	.
chr1	170868410	170868909	chr1	171247027	171247526	Gm9929|chr1:171247027-171247526	0.174764396544367	.	.
chr1	170885252	170885751	chr1	170613130	170613629	Dusp12|chr1:170613130-170613629	0.302777630918383	.	.
chr1	170885252	170885751	chr1	170613130	170613629	Gm26620|chr1:170613130-170613629	0.302777630918383	.	.
chr1	170885252	170885751	chr1	171037809	171038308	Dusp12|chr1:171037809-171038308	0.29616929305448	.	.
chr1	170885252	170885751	chr1	171037809	171038308	Gm26620|chr1:171037809-171038308	0.29616929305448	.	.
chr1	170885252	170885751	chr1	171044776	171045275	Dusp12|chr1:171044776-171045275	0.232234010565413	.	.
chr1	170885252	170885751	chr1	171044776	171045275	Gm26620|chr1:171044776-171045275	0.232234010565413	.	.
chr1	171150371	171150870	chr1	171247027	171247526	Mpz|chr1:171247027-171247526	0.298104310171832	.	.
chr1	171150371	171150870	chr1	171247027	171247526	Sdhc|chr1:171247027-171247526	0.298104310171832	.	.
chr1	171222404	171222903	chr1	171037809	171038308	Tomm40l|chr1:171037809-171038308	0.165759238769635	.	.
chr1	171222404	171222903	chr1	171263038	171263537	Tomm40l|chr1:171263038-171263537	0.404462216282336	.	.
chr1	171222404	171222903	chr1	171263038	171263537	Tomm40l|chr1:171263038-171263537	0.404462216282337	.	.
chr1	171270057	171270556	chr1	171101659	171102158	B4galt3|chr1:171101659-171102158	0.247094450452809	.	.
chr1	171270057	171270556	chr1	171102488	171102987	B4galt3|chr1:171102488-171102987	0.418740727471242	.	.
chr1	171270057	171270556	chr1	171110922	171111421	B4galt3|chr1:171110922-171111421	0.328825385038443	.	.
chr1	171281054	171281553	chr1	171037809	171038308	Ppox|chr1:171037809-171038308	0.182276205171201	.	.
chr1	171281054	171281553	chr1	171044266	171044765	Ppox|chr1:171044266-171044765	0.263839753626749	.	.
chr1	171281054	171281553	chr1	171044776	171045275	Ppox|chr1:171044776-171045275	0.194319250065457	.	.
chr1	171281054	171281553	chr1	171102488	171102987	Ppox|chr1:171102488-171102987	0.272025463974029	.	.
chr1	171281054	171281553	chr1	171110922	171111421	Ppox|chr1:171110922-171111421	0.183247767829794	.	.
chr1	171287719	171288218	chr1	171037809	171038308	Usp21|chr1:171037809-171038308	0.187005955797383	.	.
chr1	171287719	171288218	chr1	171110922	171111421	Usp21|chr1:171110922-171111421	0.180183630913753	.	.
chr1	171287719	171288218	chr1	171118208	171118707	Usp21|chr1:171118208-171118707	0.246553969474008	.	.
chr1	171294566	171295065	chr1	171037809	171038308	Ufc1|chr1:171037809-171038308	0.216991759769296	.	.
chr1	171294566	171295065	chr1	171118208	171118707	Ufc1|chr1:171118208-171118707	0.200533552409726	.	.
chr1	171328705	171329204	chr1	171033681	171034180	Dedd|chr1:171033681-171034180	0.162330055847531	.	.
chr1	171328705	171329204	chr1	171101659	171102158	Dedd|chr1:171101659-171102158	0.295597763319855	.	.
chr1	171329206	171329705	chr1	171033681	171034180	Dedd|chr1:171033681-171034180	0.170390374899352	.	.
chr1	171345437	171345936	chr1	171044266	171044765	Nit1|chr1:171044266-171044765	0.217640924980788	.	.
chr1	171345437	171345936	chr1	171044266	171044765	Pfdn2|chr1:171044266-171044765	0.217640924980788	.	.
chr1	171360576	171361075	chr1	171044266	171044765	Klhdc9|chr1:171044266-171044765	0.189073010848988	.	.
chr1	171360576	171361075	chr1	171044776	171045275	Klhdc9|chr1:171044776-171045275	0.221412449541263	.	.
chr1	171360576	171361075	chr1	171101659	171102158	Klhdc9|chr1:171101659-171102158	0.254379213599896	.	.
chr1	171411068	171411567	chr1	171033681	171034180	Usf1|chr1:171033681-171034180	0.169442604172259	.	.
chr1	171411068	171411567	chr1	171263038	171263537	Usf1|chr1:171263038-171263537	0.266889986042004	.	.
chr1	172082460	172082959	chr1	172309560	172310059	Copa|chr1:172309560-172310059	0.222607146149991	.	.
chr1	172082460	172082959	chr1	172309560	172310059	Ncstn|chr1:172309560-172310059	0.222607146149991	.	.
chr1	172082460	172082959	chr1	172310068	172310567	Copa|chr1:172310068-172310567	0.177790407337334	.	.
chr1	172082460	172082959	chr1	172310068	172310567	Ncstn|chr1:172310068-172310567	0.177790407337334	.	.
chr1	172082460	172082959	chr1	172387192	172387691	Copa|chr1:172387192-172387691	0.186793806332471	.	.
chr1	172082460	172082959	chr1	172387192	172387691	Ncstn|chr1:172387192-172387691	0.186793806332471	.	.
chr1	172126494	172126993	chr1	172310068	172310567	Pex19|chr1:172310068-172310567	0.199640209343766	.	.
chr1	172126494	172126993	chr1	172312070	172312569	Pex19|chr1:172312070-172312569	0.31580329418323	.	.
chr1	172147848	172148347	chr1	172311471	172311970	Dcaf8|chr1:172311471-172311970	0.195149869194509	.	.
chr1	172147848	172148347	chr1	172387192	172387691	Dcaf8|chr1:172387192-172387691	0.471750941023825	.	.
chr1	172206562	172207061	chr1	172310068	172310567	Pea15a|chr1:172310068-172310567	0.245032293578111	.	.
chr1	172206562	172207061	chr1	172311471	172311970	Pea15a|chr1:172311471-172311970	0.170522897355665	.	.
chr1	172206562	172207061	chr1	172387192	172387691	Pea15a|chr1:172387192-172387691	0.231417301101493	.	.
chr1	172329099	172329598	chr1	172217086	172217585	Kcnj9|chr1:172217086-172217585	0.198571982702795	.	.
chr1	172329099	172329598	chr1	172311471	172311970	Kcnj9|chr1:172311471-172311970	0.201511119003134	.	.
chr1	172329099	172329598	chr1	172550479	172550978	Kcnj9|chr1:172550479-172550978	0.307749812477984	.	.
chr1	172481873	172482372	chr1	172012325	172012824	Igsf9|chr1:172012325-172012824	0.316543229420758	.	.
chr1	172481873	172482372	chr1	172217086	172217585	Igsf9|chr1:172217086-172217585	0.27296747962971	.	.
chr1	172481873	172482372	chr1	172345452	172345951	Igsf9|chr1:172345452-172345951	0.194007817939357	.	.
chr1	172481873	172482372	chr1	172387192	172387691	Igsf9|chr1:172387192-172387691	0.240442817394956	.	.
chr1	172632827	172633326	chr1	172311471	172311970	Dusp23|chr1:172311471-172311970	0.34841007608156	.	.
chr1	173367390	173367889	chr1	173390016	173390515	Cadm3|chr1:173390016-173390515	0.175421854996424	.	.
chr1	173367390	173367889	chr1	173398534	173399033	Cadm3|chr1:173398534-173399033	0.21419942296142	.	.
chr1	174501578	174502077	chr1	174503374	174503873	Fmn2|chr1:174503374-174503873	0.313339019304687	.	.
chr1	174501578	174502077	chr1	174555281	174555780	Fmn2|chr1:174555281-174555780	0.28700336596404	.	.
chr1	174921518	174922017	chr1	174503374	174503873	Grem2|chr1:174503374-174503873	0.34134669248856	.	.
chr1	174921518	174922017	chr1	174555281	174555780	Grem2|chr1:174555281-174555780	0.227762158939029	.	.
chr1	175880538	175881037	chr1	175823962	175824461	Exo1|chr1:175823962-175824461	0.170358487523477	.	.
chr1	176275192	176275691	chr1	176033564	176034063	Gm38101|chr1:176033564-176034063	0.25172248023306	.	.
chr1	176275192	176275691	chr1	176033564	176034063	Pld5|chr1:176033564-176034063	0.25172248023306	.	.
chr1	176275192	176275691	chr1	176223159	176223658	Gm38101|chr1:176223159-176223658	0.260822692353693	.	.
chr1	176275192	176275691	chr1	176223159	176223658	Pld5|chr1:176223159-176223658	0.260822692353693	.	.
chr1	177257072	177257571	chr1	177067122	177067621	Akt3|chr1:177067122-177067621	0.284832427012568	.	.
chr1	177257580	177258079	chr1	177067122	177067621	Akt3|chr1:177067122-177067621	0.18564796326854	.	.
chr1	177257580	177258079	chr1	177150444	177150943	Akt3|chr1:177150444-177150943	0.201051136499651	.	.
chr1	177258176	177258675	chr1	177067122	177067621	Akt3|chr1:177067122-177067621	0.232392340351299	.	.
chr1	177258176	177258675	chr1	177702809	177703308	Akt3|chr1:177702809-177703308	0.251309534989544	.	.
chr1	178187311	178187810	chr1	178368821	178369320	Desi2|chr1:178368821-178369320	0.455169907889575	.	.
chr1	178276142	178276641	chr1	178368821	178369320	4930527J03Rik|chr1:178368821-178369320	0.201269927993475	.	.
chr1	178276142	178276641	chr1	178700059	178700558	4930527J03Rik|chr1:178700059-178700558	0.214761620804703	.	.
chr1	178317988	178318487	chr1	178368821	178369320	B230369F24Rik|chr1:178368821-178369320	0.228557904790621	.	.
chr1	178317988	178318487	chr1	178368821	178369320	Cox20|chr1:178368821-178369320	0.228557904790621	.	.
chr1	178318532	178319031	chr1	178463658	178464157	B230369F24Rik|chr1:178463658-178464157	0.187449491590907	.	.
chr1	178318532	178319031	chr1	178463658	178464157	Cox20|chr1:178463658-178464157	0.187449491590907	.	.
chr1	178318532	178319031	chr1	178700059	178700558	B230369F24Rik|chr1:178700059-178700558	0.348506292579146	.	.
chr1	178318532	178319031	chr1	178700059	178700558	Cox20|chr1:178700059-178700558	0.348506292579146	.	.
chr1	178318532	178319031	chr1	178700772	178701271	B230369F24Rik|chr1:178700772-178701271	0.169149339427968	.	.
chr1	178318532	178319031	chr1	178700772	178701271	Cox20|chr1:178700772-178701271	0.169149339427968	.	.
chr1	178337559	178338058	chr1	178290989	178291488	Hnrnpu|chr1:178290989-178291488	0.274849808991547	.	.
chr1	178337559	178338058	chr1	178368821	178369320	Hnrnpu|chr1:178368821-178369320	0.268085522413628	.	.
chr1	178405450	178405949	chr1	178336353	178336852	Efcab2|chr1:178336353-178336852	0.162393175108207	.	.
chr1	178406170	178406669	chr1	178336353	178336852	Efcab2|chr1:178336353-178336852	0.297842066426068	.	.
chr1	178406170	178406669	chr1	178368821	178369320	Efcab2|chr1:178368821-178369320	0.239041349879867	.	.
chr1	178528774	178529273	chr1	178336353	178336852	Kif26b|chr1:178336353-178336852	0.358981868711757	.	.
chr1	178528774	178529273	chr1	178530448	178530947	Kif26b|chr1:178530448-178530947	0.184840258251992	.	.
chr1	178528774	178529273	chr1	178700059	178700558	Kif26b|chr1:178700059-178700558	0.20505272269137	.	.
chr1	179517784	179518283	chr1	179918214	179918713	Smyd3|chr1:179918214-179918713	0.470457202083495	.	.
chr1	179803447	179803946	chr1	180225780	180226279	Ahctf1|chr1:180225780-180226279	0.161236858315328	.	.
chr1	179803447	179803946	chr1	180225780	180226279	Gm10518|chr1:180225780-180226279	0.161236858315328	.	.
chr1	179959653	179960152	chr1	179645628	179646127	Cdc42bpa|chr1:179645628-179646127	0.256900512323636	.	.
chr1	180256056	180256555	chr1	180225780	180226279	Gm31728|chr1:180225780-180226279	0.208806209816314	.	.
chr1	180256056	180256555	chr1	180365065	180365564	Gm31728|chr1:180365065-180365564	0.164977896004596	.	.
chr1	180568576	180569075	chr1	180365065	180365564	Parp1|chr1:180365065-180365564	0.210233637019524	.	.
chr1	180641033	180641532	chr1	180365065	180365564	Lin9|chr1:180365065-180365564	0.375486420819984	.	.
chr1	180725789	180726288	chr1	180365065	180365564	Acbd3|chr1:180365065-180365564	0.303651592417244	.	.
chr1	180768387	180768886	chr1	180777540	180778039	Gm38293|chr1:180777540-180778039	0.321926499557361	.	.
chr1	180768387	180768886	chr1	181150665	181151164	Gm38293|chr1:181150665-181151164	0.247841328255634	.	.
chr1	181143487	181143986	chr1	181272868	181273367	Cnih4|chr1:181272868-181273367	0.225223738303774	.	.
chr1	181143487	181143986	chr1	181272868	181273367	Nvl|chr1:181272868-181273367	0.225223738303774	.	.
chr1	181211764	181212263	chr1	180777540	180778039	Wdr26|chr1:180777540-180778039	0.20547015935524	.	.
chr1	181211764	181212263	chr1	181272868	181273367	Wdr26|chr1:181272868-181273367	0.454261186978959	.	.
chr1	181842237	181842736	chr1	181560808	181561307	Lbr|chr1:181560808-181561307	0.303699868241413	.	.
chr1	182019253	182019752	chr1	182489705	182490204	Enah|chr1:182489705-182490204	0.175492478250018	.	.
chr1	182019822	182020321	chr1	182489705	182490204	Enah|chr1:182489705-182490204	0.162398092611898	.	.
chr1	182020341	182020840	chr1	182489705	182490204	Enah|chr1:182489705-182490204	0.256740508137172	.	.
chr1	182124497	182124996	chr1	181888749	181889248	Srp9|chr1:181888749-181889248	0.190791508864007	.	.
chr1	182282007	182282506	chr1	182489705	182490204	Degs1|chr1:182489705-182490204	0.198580601193547	.	.
chr1	182282558	182283057	chr1	182582223	182582722	Degs1|chr1:182582223-182582722	0.209547958974812	.	.
chr1	182341398	182341897	chr1	182489705	182490204	Fbxo28|chr1:182489705-182490204	0.30691007053794	.	.
chr1	182341398	182341897	chr1	182489705	182490204	Fbxo28|chr1:182489705-182490204	0.306910070537941	.	.
chr1	182517320	182517819	chr1	182489705	182490204	Capn2|chr1:182489705-182490204	0.20743257922382	.	.
chr1	182517320	182517819	chr1	182823980	182824479	Capn2|chr1:182823980-182824479	0.191536525256884	.	.
chr1	182763734	182764233	chr1	182823980	182824479	Susd4|chr1:182823980-182824479	0.20719147697319	.	.
chr1	183221261	183221760	chr1	182960035	182960534	Disp1|chr1:182960035-182960534	0.171536894745567	.	.
chr1	183221261	183221760	chr1	183043113	183043612	Disp1|chr1:183043113-183043612	0.165744701009204	.	.
chr1	183221261	183221760	chr1	183345255	183345754	Disp1|chr1:183345255-183345754	0.1845228830448	.	.
chr1	183369413	183369912	chr1	183345255	183345754	Mia3|chr1:183345255-183345754	0.265009014874079	.	.
chr1	183388644	183389143	chr1	183316300	183316799	Taf1a|chr1:183316300-183316799	0.306037459613971	.	.
chr1	184845644	184846143	chr1	185209737	185210236	Marc2|chr1:185209737-185210236	0.258447283343031	.	.
chr1	184999022	184999521	chr1	185210275	185210774	Mark1|chr1:185210275-185210774	0.192626583423041	.	.
chr1	184999545	185000044	chr1	184852137	184852636	Mark1|chr1:184852137-184852636	0.200867914632465	.	.
chr1	184999545	185000044	chr1	184852137	184852636	Mark1|chr1:184852137-184852636	0.200867914632466	.	.
chr1	184999545	185000044	chr1	185210275	185210774	Mark1|chr1:185210275-185210774	0.290646301569299	.	.
chr1	185203864	185204363	chr1	185209737	185210236	Rab3gap2|chr1:185209737-185210236	0.5410406598176	.	.
chr1	185203864	185204363	chr1	185210275	185210774	Rab3gap2|chr1:185210275-185210774	0.426452522674078	.	.
chr1	185203864	185204363	chr1	185253181	185253680	Rab3gap2|chr1:185253181-185253680	0.324776224970353	.	.
chr1	185329129	185329628	chr1	185210275	185210774	Iars2|chr1:185210275-185210774	0.198556179188785	.	.
chr1	185331876	185332375	chr1	185210275	185210774	Bpnt1|chr1:185210275-185210774	0.217373385404153	.	.
chr1	185454649	185455148	chr1	185209737	185210236	Gm2061|chr1:185209737-185210236	0.217362677396863	.	.
chr1	185454649	185455148	chr1	185209737	185210236	Slc30a10|chr1:185209737-185210236	0.217362677396863	.	.
chr1	185454649	185455148	chr1	185210275	185210774	Gm2061|chr1:185210275-185210774	0.377018840502265	.	.
chr1	185454649	185455148	chr1	185210275	185210774	Slc30a10|chr1:185210275-185210774	0.377018840502265	.	.
chr1	186117016	186117515	chr1	186474810	186475309	Lyplal1|chr1:186474810-186475309	0.266157899371275	.	.
chr1	186705157	186705656	chr1	186474810	186475309	Gm29491|chr1:186474810-186475309	0.20745896099295	.	.
chr1	186705157	186705656	chr1	186474810	186475309	Tgfb2|chr1:186474810-186475309	0.20745896099295	.	.
chr1	189007615	189008114	chr1	188951085	188951584	Kctd3|chr1:188951085-188951584	0.258480295407251	.	.
chr1	189007615	189008114	chr1	189034469	189034968	Kctd3|chr1:189034469-189034968	0.290242628612245	.	.
chr1	189007615	189008114	chr1	189174091	189174590	Kctd3|chr1:189174091-189174590	0.35136175702258	.	.
chr1	190403305	190403804	chr1	190581389	190581888	Gm29678|chr1:190581389-190581888	0.207345316306008	.	.
chr1	190403305	190403804	chr1	190604099	190604598	Gm29678|chr1:190604099-190604598	0.574052641925897	.	.
chr1	190979086	190979585	chr1	191242232	191242731	Vash2|chr1:191242232-191242731	0.298219859413859	.	.
chr1	191062684	191063183	chr1	190928315	190928814	Nsl1|chr1:190928315-190928814	0.360991932302202	.	.
chr1	191062684	191063183	chr1	190928315	190928814	Tatdn3|chr1:190928315-190928814	0.360991932302202	.	.
chr1	191062684	191063183	chr1	191397049	191397548	Nsl1|chr1:191397049-191397548	0.265036377003513	.	.
chr1	191062684	191063183	chr1	191397049	191397548	Tatdn3|chr1:191397049-191397548	0.265036377003513	.	.
chr1	191224177	191224676	chr1	191397049	191397548	D730003I15Rik|chr1:191397049-191397548	0.177666527014188	.	.
chr1	191224697	191225196	chr1	190928315	190928814	D730003I15Rik|chr1:190928315-190928814	0.227496102916142	.	.
chr1	191224697	191225196	chr1	191396465	191396964	D730003I15Rik|chr1:191396465-191396964	0.252602635909359	.	.
chr1	191325660	191326159	chr1	191396465	191396964	Pacc1|chr1:191396465-191396964	0.226444236588109	.	.
chr1	191325660	191326159	chr1	191397049	191397548	Pacc1|chr1:191397049-191397548	0.279768354598642	.	.
chr1	191718068	191718567	chr1	191396465	191396964	Lpgat1|chr1:191396465-191396964	0.279326509109247	.	.
chr1	191718068	191718567	chr1	191649322	191649821	Lpgat1|chr1:191649322-191649821	0.261260096709594	.	.
chr1	191718068	191718567	chr1	191831139	191831638	Lpgat1|chr1:191831139-191831638	0.251510240160265	.	.
chr1	191821104	191821603	chr1	191629269	191629768	Gm38037|chr1:191629269-191629768	0.166724293688106	.	.
chr1	191821104	191821603	chr1	191629269	191629768	Nek2|chr1:191629269-191629768	0.166724293688106	.	.
chr1	191977150	191977649	chr1	191648783	191649282	Rd3|chr1:191648783-191649282	0.501292953030047	.	.
chr1	191977150	191977649	chr1	191831139	191831638	Rd3|chr1:191831139-191831638	0.25509954506681	.	.
chr1	192137818	192138317	chr1	192207934	192208433	Rcor3|chr1:192207934-192208433	0.264748067018915	.	.
chr1	192137818	192138317	chr1	192439352	192439851	Rcor3|chr1:192439352-192439851	0.230042778261511	.	.
chr1	192190456	192190955	chr1	192207934	192208433	Kcnh1|chr1:192207934-192208433	0.161754894424187	.	.
chr1	192190456	192190955	chr1	192439352	192439851	Kcnh1|chr1:192439352-192439851	0.333412262251311	.	.
chr1	192841013	192841512	chr1	193086739	193087238	1700065J18Rik|chr1:193086739-193087238	0.308297595174455	.	.
chr1	192855482	192855981	chr1	192784324	192784823	Gm15867|chr1:192784324-192784823	0.173413201141661	.	.
chr1	192855482	192855981	chr1	192784324	192784823	Sertad4|chr1:192784324-192784823	0.173413201141661	.	.
chr1	192855482	192855981	chr1	193173244	193173743	Gm15867|chr1:193173244-193173743	0.326538518605871	.	.
chr1	192855482	192855981	chr1	193173244	193173743	Sertad4|chr1:193173244-193173743	0.326538518605871	.	.
chr1	193035812	193036311	chr1	193334610	193335109	Syt14|chr1:193334610-193335109	0.245768002356253	.	.
chr1	193130022	193130521	chr1	192799397	192799896	Utp25|chr1:192799397-192799896	0.271222458622296	.	.
chr1	193370052	193370551	chr1	193334610	193335109	Camk1g|chr1:193334610-193335109	0.234916417833009	.	.
chr1	194976111	194976610	chr1	194619599	194620098	A330023F24Rik|chr1:194619599-194620098	0.251950006953273	.	.
chr1	194976111	194976610	chr1	194619599	194620098	Gm16897|chr1:194619599-194620098	0.251950006953273	.	.
chr1	194976111	194976610	chr1	195016706	195017205	A330023F24Rik|chr1:195016706-195017205	0.303365107931511	.	.
chr1	194976111	194976610	chr1	195016706	195017205	Gm16897|chr1:195016706-195017205	0.303365107931511	.	.
chr10	3366298	3366797	chr10	3366890	3367389	Ppp1r14c|chr10:3366890-3367389	0.193801773639111	.	.
chr10	3972861	3973360	chr10	3531321	3531820	Mthfd1l|chr10:3531321-3531820	0.171928412608491	.	.
chr10	3972861	3973360	chr10	3996387	3996886	Mthfd1l|chr10:3996387-3996886	0.306694312574321	.	.
chr10	3973553	3974052	chr10	3996387	3996886	Mthfd1l|chr10:3996387-3996886	0.325398920531848	.	.
chr10	4265552	4266051	chr10	4346705	4347204	Akap12|chr10:4346705-4347204	0.413790192958452	.	.
chr10	4266915	4267414	chr10	4386733	4387232	Akap12|chr10:4386733-4387232	0.324777956512362	.	.
chr10	4387235	4387734	chr10	4386733	4387232	Zbtb2|chr10:4386733-4387232	0.353339924415418	.	.
chr10	5550504	5551003	chr10	5707825	5708324	Syne1|chr10:5707825-5708324	0.231130018069164	.	.
chr10	5823844	5824343	chr10	5707825	5708324	Mtrf1l|chr10:5707825-5708324	0.214360911016442	.	.
chr10	7589567	7590066	chr10	7631505	7632004	Lrp11|chr10:7631505-7632004	0.264891402103664	.	.
chr10	7590117	7590616	chr10	7631505	7632004	Lrp11|chr10:7631505-7632004	0.35254193885717	.	.
chr10	7725685	7726184	chr10	7631505	7632004	Katna1|chr10:7631505-7632004	0.216462672347305	.	.
chr10	8885858	8886357	chr10	8928948	8929447	Sash1|chr10:8928948-8929447	0.24681599261105	.	.
chr10	9674500	9674999	chr10	9813806	9814305	Samd5|chr10:9813806-9814305	0.187375630263463	.	.
chr10	9675019	9675518	chr10	9813806	9814305	Samd5|chr10:9813806-9814305	0.213823872042999	.	.
chr10	9901024	9901523	chr10	9545703	9546202	Gm46210|chr10:9545703-9546202	0.199987373455613	.	.
chr10	9901024	9901523	chr10	9545703	9546202	Stxbp5|chr10:9545703-9546202	0.199987373455613	.	.
chr10	9901801	9902300	chr10	9545703	9546202	Gm46210|chr10:9545703-9546202	0.403443391596354	.	.
chr10	9901801	9902300	chr10	9545703	9546202	Stxbp5|chr10:9545703-9546202	0.403443391596354	.	.
chr10	11149164	11149663	chr10	11199982	11200481	Shprh|chr10:11199982-11200481	0.385035451651914	.	.
chr10	11281047	11281546	chr10	11449856	11450355	4930432B10Rik|chr10:11449856-11450355	0.326804414833516	.	.
chr10	11281047	11281546	chr10	11449856	11450355	Fbxo30|chr10:11449856-11450355	0.326804414833516	.	.
chr10	12922385	12922884	chr10	12941340	12941839	B230208H11Rik|chr10:12941340-12941839	0.389107728262499	.	.
chr10	13552855	13553354	chr10	13500872	13501371	Adat2|chr10:13500872-13501371	0.185835855716469	.	.
chr10	13552855	13553354	chr10	13500872	13501371	Pex3|chr10:13500872-13501371	0.185835855716469	.	.
chr10	13552855	13553354	chr10	13779159	13779658	Adat2|chr10:13779159-13779658	0.226991245461553	.	.
chr10	13552855	13553354	chr10	13779159	13779658	Pex3|chr10:13779159-13779658	0.226991245461553	.	.
chr10	13965511	13966010	chr10	13779159	13779658	Hivep2|chr10:13779159-13779658	0.264594167365947	.	.
chr10	17722198	17722697	chr10	17562845	17563344	Cited2|chr10:17562845-17563344	0.263098471274486	.	.
chr10	17722198	17722697	chr10	17563432	17563931	Cited2|chr10:17563432-17563931	0.333776675190937	.	.
chr10	17722198	17722697	chr10	17968608	17969107	Cited2|chr10:17968608-17969107	0.419895028152755	.	.
chr10	17947841	17948340	chr10	17968608	17969107	Heca|chr10:17968608-17969107	0.17550081911883	.	.
chr10	18210578	18211077	chr10	17830304	17830803	Ect2l|chr10:17830304-17830803	0.263926938913374	.	.
chr10	18743491	18743990	chr10	18772723	18773222	Arfgef3|chr10:18772723-18773222	0.370002184305902	.	.
chr10	18743491	18743990	chr10	18772723	18773222	Gm32926|chr10:18772723-18773222	0.370002184305902	.	.
chr10	18844729	18845228	chr10	18772723	18773222	Perp|chr10:18772723-18773222	0.376873058484406	.	.
chr10	19015270	19015769	chr10	19061883	19062382	Tnfaip3|chr10:19061883-19062382	0.183967427882238	.	.
chr10	20149202	20149701	chr10	20170432	20170931	Map7|chr10:20170432-20170931	0.432510242756265	.	.
chr10	20149202	20149701	chr10	20382773	20383272	Map7|chr10:20382773-20383272	0.186037738125188	.	.
chr10	20149202	20149701	chr10	20492455	20492954	Map7|chr10:20492455-20492954	0.38373043921918	.	.
chr10	20285560	20286059	chr10	20170432	20170931	Gm48249|chr10:20170432-20170931	0.218393459914003	.	.
chr10	20286480	20286979	chr10	20073190	20073689	Gm48249|chr10:20073190-20073689	0.369381092004808	.	.
chr10	20312122	20312621	chr10	20050592	20051091	4933406P04Rik|chr10:20050592-20051091	0.292551762546346	.	.
chr10	20312122	20312621	chr10	20050592	20051091	Bclaf1|chr10:20050592-20051091	0.292551762546346	.	.
chr10	20312122	20312621	chr10	20170432	20170931	4933406P04Rik|chr10:20170432-20170931	0.189823215639006	.	.
chr10	20312122	20312621	chr10	20170432	20170931	Bclaf1|chr10:20170432-20170931	0.189823215639006	.	.
chr10	20312122	20312621	chr10	20492455	20492954	4933406P04Rik|chr10:20492455-20492954	0.188443172782585	.	.
chr10	20312122	20312621	chr10	20492455	20492954	4933406P04Rik|chr10:20492455-20492954	0.188443172782586	.	.
chr10	20312122	20312621	chr10	20492455	20492954	Bclaf1|chr10:20492455-20492954	0.188443172782585	.	.
chr10	20312122	20312621	chr10	20492455	20492954	Bclaf1|chr10:20492455-20492954	0.188443172782586	.	.
chr10	20312122	20312621	chr10	20669440	20669939	4933406P04Rik|chr10:20669440-20669939	0.181225332511996	.	.
chr10	20312122	20312621	chr10	20669440	20669939	Bclaf1|chr10:20669440-20669939	0.181225332511996	.	.
chr10	20312656	20313155	chr10	20050592	20051091	4933406P04Rik|chr10:20050592-20051091	0.311922419798494	.	.
chr10	20312656	20313155	chr10	20050592	20051091	Bclaf1|chr10:20050592-20051091	0.311922419798494	.	.
chr10	20312656	20313155	chr10	20669440	20669939	4933406P04Rik|chr10:20669440-20669939	0.348823324549175	.	.
chr10	20312656	20313155	chr10	20669440	20669939	Bclaf1|chr10:20669440-20669939	0.348823324549175	.	.
chr10	20724806	20725305	chr10	20382773	20383272	Pde7b|chr10:20382773-20383272	0.204046276061864	.	.
chr10	20724806	20725305	chr10	20669440	20669939	Pde7b|chr10:20669440-20669939	0.186614578815773	.	.
chr10	20724806	20725305	chr10	20937429	20937928	Pde7b|chr10:20937429-20937928	0.170637094751215	.	.
chr10	21295682	21296181	chr10	21465312	21465811	Hbs1l|chr10:21465312-21465811	0.428427046470126	.	.
chr10	21881933	21882432	chr10	21994360	21994859	Sgk1|chr10:21994360-21994859	0.191803658561817	.	.
chr10	23787039	23787538	chr10	23686955	23687454	Rps12|chr10:23686955-23687454	0.193227300006701	.	.
chr10	25359501	25360000	chr10	25016031	25016530	Epb41l2|chr10:25016031-25016530	0.169018240446919	.	.
chr10	25359501	25360000	chr10	25537523	25538022	Epb41l2|chr10:25537523-25538022	0.217358285164031	.	.
chr10	25359501	25360000	chr10	25539362	25539861	Epb41l2|chr10:25539362-25539861	0.229158279550887	.	.
chr10	25359501	25360000	chr10	25539362	25539861	Epb41l2|chr10:25539362-25539861	0.229158279550888	.	.
chr10	25359501	25360000	chr10	25677861	25678360	Epb41l2|chr10:25677861-25678360	0.202171940523955	.	.
chr10	26695050	26695549	chr10	26630133	26630632	Gm48893|chr10:26630133-26630632	0.252803495789833	.	.
chr10	28074020	28074519	chr10	27891754	27892253	Ptprk|chr10:27891754-27892253	0.353820196359941	.	.
chr10	28074536	28075035	chr10	28422653	28423152	Ptprk|chr10:28422653-28423152	0.193731132458879	.	.
chr10	30802619	30803118	chr10	30618199	30618698	Ncoa7|chr10:30618199-30618698	0.212380523493216	.	.
chr10	30803126	30803625	chr10	30618199	30618698	Ncoa7|chr10:30618199-30618698	0.334909948135538	.	.
chr10	30842620	30843119	chr10	30618199	30618698	Hey2|chr10:30618199-30618698	0.254847930040705	.	.
chr10	31445701	31446200	chr10	31592665	31593164	Tpd52l1|chr10:31592665-31593164	0.19223118931548	.	.
chr10	31609486	31609985	chr10	31592058	31592557	Rnf217|chr10:31592058-31592557	0.381024056405468	.	.
chr10	33904718	33905217	chr10	33703373	33703872	Rsph4a|chr10:33703373-33703872	0.20433994759332	.	.
chr10	33904718	33905217	chr10	34033850	34034349	Rsph4a|chr10:34033850-34034349	0.210512182409686	.	.
chr10	34281970	34282469	chr10	34033850	34034349	Tspyl1|chr10:34033850-34034349	0.176260813669629	.	.
chr10	34297174	34297673	chr10	34033850	34034349	Tspyl4|chr10:34033850-34034349	0.461755479207865	.	.
chr10	34418335	34418834	chr10	34033850	34034349	Nt5dc1|chr10:34033850-34034349	0.227429922752749	.	.
chr10	36506584	36507083	chr10	36843912	36844411	Hs3st5|chr10:36843912-36844411	0.177877843026296	.	.
chr10	36974002	36974501	chr10	37136922	37137421	Hdac2|chr10:37136922-37137421	0.184446582005452	.	.
chr10	37138712	37139211	chr10	37282917	37283416	5930403N24Rik|chr10:37282917-37283416	0.178510834372633	.	.
chr10	37138712	37139211	chr10	37282917	37283416	Marcks|chr10:37282917-37283416	0.178510834372633	.	.
chr10	37138712	37139211	chr10	37357673	37358172	5930403N24Rik|chr10:37357673-37358172	0.219412654662431	.	.
chr10	37138712	37139211	chr10	37357673	37358172	Marcks|chr10:37357673-37358172	0.219412654662431	.	.
chr10	37138712	37139211	chr10	37401327	37401826	5930403N24Rik|chr10:37401327-37401826	0.167963730655838	.	.
chr10	37138712	37139211	chr10	37401327	37401826	Marcks|chr10:37401327-37401826	0.167963730655838	.	.
chr10	39133692	39134191	chr10	39171094	39171593	Fam229b|chr10:39171094-39171593	0.408656646537061	.	.
chr10	39133692	39134191	chr10	39171094	39171593	Tube1|chr10:39171094-39171593	0.408656646537061	.	.
chr10	39133692	39134191	chr10	39171636	39172135	Fam229b|chr10:39171636-39172135	0.17127835146596	.	.
chr10	39133692	39134191	chr10	39171636	39172135	Tube1|chr10:39171636-39172135	0.17127835146596	.	.
chr10	39133692	39134191	chr10	39209125	39209624	Fam229b|chr10:39209125-39209624	0.306670769296315	.	.
chr10	39133692	39134191	chr10	39209125	39209624	Tube1|chr10:39209125-39209624	0.306670769296315	.	.
chr10	39133692	39134191	chr10	39261855	39262354	Fam229b|chr10:39261855-39262354	0.167522491490752	.	.
chr10	39133692	39134191	chr10	39261855	39262354	Tube1|chr10:39261855-39262354	0.167522491490752	.	.
chr10	39731403	39731902	chr10	39659329	39659828	E130307A14Rik|chr10:39659329-39659828	0.24995292998737	.	.
chr10	39731403	39731902	chr10	39659329	39659828	Rev3l|chr10:39659329-39659828	0.24995292998737	.	.
chr10	39731403	39731902	chr10	39960047	39960546	E130307A14Rik|chr10:39960047-39960546	0.177046876705005	.	.
chr10	39731403	39731902	chr10	39960047	39960546	Rev3l|chr10:39960047-39960546	0.177046876705005	.	.
chr10	39732127	39732626	chr10	39541024	39541523	E130307A14Rik|chr10:39541024-39541523	0.405117848213086	.	.
chr10	39732127	39732626	chr10	39541024	39541523	Rev3l|chr10:39541024-39541523	0.405117848213086	.	.
chr10	39732127	39732626	chr10	39660002	39660501	E130307A14Rik|chr10:39660002-39660501	0.180660914923772	.	.
chr10	39732127	39732626	chr10	39660002	39660501	Rev3l|chr10:39660002-39660501	0.180660914923772	.	.
chr10	39899007	39899506	chr10	40107861	40108360	4930547M16Rik|chr10:40107861-40108360	0.164396876256722	.	.
chr10	39899007	39899506	chr10	40107861	40108360	Mfsd4b4|chr10:40107861-40108360	0.164396876256722	.	.
chr10	40025041	40025540	chr10	39960047	39960546	Mfsd4b1|chr10:39960047-39960546	0.206963367601862	.	.
chr10	40142083	40142582	chr10	40212385	40212884	Slc16a10|chr10:40212385-40212884	0.436754840291775	.	.
chr10	40246833	40247332	chr10	39960047	39960546	Rpf2|chr10:39960047-39960546	0.292616360593146	.	.
chr10	40301997	40302496	chr10	40688861	40689360	Amd1|chr10:40688861-40689360	0.381027421167739	.	.
chr10	40883216	40883715	chr10	40688861	40689360	Cdc40|chr10:40688861-40689360	0.370901824350729	.	.
chr10	40883216	40883715	chr10	40688861	40689360	Wasf1|chr10:40688861-40689360	0.370901824350729	.	.
chr10	40883216	40883715	chr10	41004323	41004822	Cdc40|chr10:41004323-41004822	0.458537989765193	.	.
chr10	40883216	40883715	chr10	41004323	41004822	Wasf1|chr10:41004323-41004822	0.458537989765193	.	.
chr10	41072083	41072582	chr10	41218727	41219226	Gpr6|chr10:41218727-41219226	0.162094936216337	.	.
chr10	41303028	41303527	chr10	41004323	41004822	Ak9|chr10:41004323-41004822	0.340029027551871	.	.
chr10	41303028	41303527	chr10	41004323	41004822	Fig4|chr10:41004323-41004822	0.340029027551871	.	.
chr10	41303028	41303527	chr10	41218727	41219226	Ak9|chr10:41218727-41219226	0.188532788483739	.	.
chr10	41303028	41303527	chr10	41218727	41219226	Ak9|chr10:41218727-41219226	0.18853278848374	.	.
chr10	41303028	41303527	chr10	41218727	41219226	Fig4|chr10:41218727-41219226	0.188532788483739	.	.
chr10	41303028	41303527	chr10	41218727	41219226	Fig4|chr10:41218727-41219226	0.18853278848374	.	.
chr10	41303669	41304168	chr10	41218727	41219226	Ak9|chr10:41218727-41219226	0.173906928008372	.	.
chr10	41303669	41304168	chr10	41218727	41219226	Fig4|chr10:41218727-41219226	0.173906928008372	.	.
chr10	41303669	41304168	chr10	41288740	41289239	Ak9|chr10:41288740-41289239	0.303963569423862	.	.
chr10	41303669	41304168	chr10	41288740	41289239	Fig4|chr10:41288740-41289239	0.303963569423862	.	.
chr10	41450048	41450547	chr10	41004323	41004822	Zbtb24|chr10:41004323-41004822	0.194173642920446	.	.
chr10	41450048	41450547	chr10	41295019	41295518	Zbtb24|chr10:41295019-41295518	0.272711161612152	.	.
chr10	41490156	41490655	chr10	41004323	41004822	Ppil6|chr10:41004323-41004822	0.359341659955613	.	.
chr10	41490156	41490655	chr10	41004323	41004822	Smpd2|chr10:41004323-41004822	0.359341659955613	.	.
chr10	41490156	41490655	chr10	41288740	41289239	Ppil6|chr10:41288740-41289239	0.206119701584466	.	.
chr10	41490156	41490655	chr10	41288740	41289239	Smpd2|chr10:41288740-41289239	0.206119701584466	.	.
chr10	42018185	42018684	chr10	42277563	42278062	1700016J18Rik|chr10:42277563-42278062	0.17142072761073	.	.
chr10	42018185	42018684	chr10	42277563	42278062	Armc2|chr10:42277563-42278062	0.17142072761073	.	.
chr10	42018185	42018684	chr10	42339635	42340134	1700016J18Rik|chr10:42339635-42340134	0.330613188748541	.	.
chr10	42018185	42018684	chr10	42339635	42340134	Armc2|chr10:42339635-42340134	0.330613188748541	.	.
chr10	42276537	42277036	chr10	42308548	42309047	Foxo3|chr10:42308548-42309047	0.203240871971918	.	.
chr10	42478381	42478880	chr10	42416044	42416543	Afg1l|chr10:42416044-42416543	0.233360276423215	.	.
chr10	42478381	42478880	chr10	42572565	42573064	Afg1l|chr10:42572565-42573064	0.166140710712773	.	.
chr10	42501588	42502087	chr10	42277563	42278062	Snx3|chr10:42277563-42278062	0.217574608442918	.	.
chr10	42501588	42502087	chr10	42416044	42416543	Snx3|chr10:42416044-42416543	0.167212309361226	.	.
chr10	42501588	42502087	chr10	42572565	42573064	Snx3|chr10:42572565-42573064	0.184759552954458	.	.
chr10	42502326	42502825	chr10	42277563	42278062	Snx3|chr10:42277563-42278062	0.414865738136688	.	.
chr10	42583441	42583940	chr10	42416044	42416543	Nr2e1|chr10:42416044-42416543	0.308241784293457	.	.
chr10	42583441	42583940	chr10	42416044	42416543	Ostm1|chr10:42416044-42416543	0.308241784293457	.	.
chr10	42583441	42583940	chr10	42572565	42573064	Nr2e1|chr10:42572565-42573064	0.253544915728322	.	.
chr10	42583441	42583940	chr10	42572565	42573064	Ostm1|chr10:42572565-42573064	0.253544915728322	.	.
chr10	42583441	42583940	chr10	42690476	42690975	Nr2e1|chr10:42690476-42690975	0.173244271537938	.	.
chr10	42583441	42583940	chr10	42690476	42690975	Ostm1|chr10:42690476-42690975	0.173244271537938	.	.
chr10	42583441	42583940	chr10	42968213	42968712	Nr2e1|chr10:42968213-42968712	0.41627620972991	.	.
chr10	42583441	42583940	chr10	42968213	42968712	Ostm1|chr10:42968213-42968712	0.41627620972991	.	.
chr10	42860008	42860507	chr10	42678656	42679155	Scml4|chr10:42678656-42679155	0.231944949957497	.	.
chr10	42860008	42860507	chr10	42690476	42690975	Scml4|chr10:42690476-42690975	0.223516201773007	.	.
chr10	42860008	42860507	chr10	42968213	42968712	Scml4|chr10:42968213-42968712	0.209941126651383	.	.
chr10	42860528	42861027	chr10	42678656	42679155	Scml4|chr10:42678656-42679155	0.170651447404959	.	.
chr10	43479312	43479811	chr10	43276233	43276732	Bend3|chr10:43276233-43276732	0.281689563545649	.	.
chr10	43540736	43541235	chr10	43276233	43276732	1700021F05Rik|chr10:43276233-43276732	0.261392388397074	.	.
chr10	43540736	43541235	chr10	43452371	43452870	1700021F05Rik|chr10:43452371-43452870	0.495839639704567	.	.
chr10	43540736	43541235	chr10	43939039	43939538	1700021F05Rik|chr10:43939039-43939538	0.268893169156183	.	.
chr10	45066851	45067350	chr10	45373235	45373734	Prep|chr10:45373235-45373734	0.285712972502367	.	.
chr10	45485562	45486061	chr10	45151637	45152136	Lin28b|chr10:45151637-45152136	0.194573862510727	.	.
chr10	45485562	45486061	chr10	45373235	45373734	Lin28b|chr10:45373235-45373734	0.276759343930644	.	.
chr10	45486237	45486736	chr10	45373235	45373734	Lin28b|chr10:45373235-45373734	0.167737779077881	.	.
chr10	45578214	45578713	chr10	45373235	45373734	Hace1|chr10:45373235-45373734	0.299467322590348	.	.
chr10	52381975	52382474	chr10	52691301	52691800	Gopc|chr10:52691301-52691800	0.270335036981689	.	.
chr10	52417238	52417737	chr10	52691301	52691800	Nus1|chr10:52691301-52691800	0.265120707523289	.	.
chr10	52690218	52690717	chr10	52421661	52422160	Slc35f1|chr10:52421661-52422160	0.30417160595564	.	.
chr10	52690801	52691300	chr10	52421661	52422160	Slc35f1|chr10:52421661-52422160	0.333769804784713	.	.
chr10	52690801	52691300	chr10	52691301	52691800	Slc35f1|chr10:52691301-52691800	0.43276234144512	.	.
chr10	52690801	52691300	chr10	52797004	52797503	Slc35f1|chr10:52797004-52797503	0.190466549655677	.	.
chr10	52690801	52691300	chr10	52797582	52798081	Slc35f1|chr10:52797582-52798081	0.231684980155038	.	.
chr10	52690801	52691300	chr10	52840748	52841247	Slc35f1|chr10:52840748-52841247	0.196701139384795	.	.
chr10	53596436	53596935	chr10	53348201	53348700	Asf1a|chr10:53348201-53348700	0.166389110249697	.	.
chr10	53629199	53629698	chr10	53581119	53581618	Mcm9|chr10:53581119-53581618	0.177219068192113	.	.
chr10	53629896	53630395	chr10	53863390	53863889	Mcm9|chr10:53863390-53863889	0.198946523217476	.	.
chr10	53629896	53630395	chr10	53984025	53984524	Mcm9|chr10:53984025-53984524	0.195858050847744	.	.
chr10	53750991	53751490	chr10	53863390	53863889	Fam184a|chr10:53863390-53863889	0.276831384911212	.	.
chr10	57532304	57532803	chr10	57727620	57728119	Serinc1|chr10:57727620-57728119	0.231612221695877	.	.
chr10	57631815	57632314	chr10	57447879	57448378	Pkib|chr10:57447879-57448378	0.319811805659267	.	.
chr10	58323065	58323564	chr10	58401851	58402350	Lims1|chr10:58401851-58402350	0.169233359768443	.	.
chr10	58446597	58447096	chr10	58384035	58384534	Ranbp2|chr10:58384035-58384534	0.178812951257522	.	.
chr10	59221544	59222043	chr10	58854931	58855430	Sept10|chr10:58854931-58855430	0.277390909660818	.	.
chr10	59221544	59222043	chr10	58854931	58855430	Sowahc|chr10:58854931-58855430	0.277390909660818	.	.
chr10	59322979	59323478	chr10	59149798	59150297	P4ha1|chr10:59149798-59150297	0.365133748878033	.	.
chr10	59616480	59616979	chr10	59292547	59293046	Gm10322|chr10:59292547-59293046	0.489071061255107	.	.
chr10	59616480	59616979	chr10	59292547	59293046	Mcu|chr10:59292547-59293046	0.489071061255107	.	.
chr10	59616480	59616979	chr10	59950571	59951070	Gm10322|chr10:59950571-59951070	0.271213076703509	.	.
chr10	59616480	59616979	chr10	59950571	59951070	Mcu|chr10:59950571-59951070	0.271213076703509	.	.
chr10	59616480	59616979	chr10	59985779	59986278	Gm10322|chr10:59985779-59986278	0.322233189953344	.	.
chr10	59616480	59616979	chr10	59985779	59986278	Mcu|chr10:59985779-59986278	0.322233189953344	.	.
chr10	59702220	59702719	chr10	59590472	59590971	Micu1|chr10:59590472-59590971	0.214025804538947	.	.
chr10	59702220	59702719	chr10	59899607	59900106	Micu1|chr10:59899607-59900106	0.233575937486693	.	.
chr10	59702220	59702719	chr10	59921034	59921533	Micu1|chr10:59921034-59921533	0.18727760606453	.	.
chr10	59702220	59702719	chr10	59930864	59931363	Micu1|chr10:59930864-59931363	0.272247598657837	.	.
chr10	59879326	59879825	chr10	59539373	59539872	Dnajb12|chr10:59539373-59539872	0.233441440643074	.	.
chr10	59879326	59879825	chr10	59921034	59921533	Dnajb12|chr10:59921034-59921533	0.300973974711528	.	.
chr10	59951690	59952189	chr10	59921034	59921533	Ddit4|chr10:59921034-59921533	0.323864799215585	.	.
chr10	59951690	59952189	chr10	59930864	59931363	Ddit4|chr10:59930864-59931363	0.197679094047865	.	.
chr10	60002334	60002833	chr10	60285673	60286172	Anapc16|chr10:60285673-60286172	0.41759889714308	.	.
chr10	60002334	60002833	chr10	60285673	60286172	Ascc1|chr10:60285673-60286172	0.41759889714308	.	.
chr10	60002334	60002833	chr10	60447045	60447544	Anapc16|chr10:60447045-60447544	0.440391170945086	.	.
chr10	60002334	60002833	chr10	60447045	60447544	Ascc1|chr10:60447045-60447544	0.440391170945086	.	.
chr10	60105854	60106353	chr10	60285673	60286172	Spock2|chr10:60285673-60286172	0.355185635754373	.	.
chr10	60277677	60278176	chr10	60447045	60447544	Psap|chr10:60447045-60447544	0.181819483185523	.	.
chr10	60752559	60753058	chr10	61012235	61012734	Slc29a3|chr10:61012235-61012734	0.171505810592252	.	.
chr10	60831386	60831885	chr10	60925083	60925582	Unc5b|chr10:60925083-60925582	0.194902258801587	.	.
chr10	61147435	61147934	chr10	60893208	60893707	Sgpl1|chr10:60893208-60893707	0.300726619396144	.	.
chr10	61147435	61147934	chr10	60893751	60894250	Sgpl1|chr10:60893751-60894250	0.304678193638987	.	.
chr10	61147435	61147934	chr10	60925083	60925582	Sgpl1|chr10:60925083-60925582	0.338661023066678	.	.
chr10	61147435	61147934	chr10	61068463	61068962	Sgpl1|chr10:61068463-61068962	0.249932731117732	.	.
chr10	61452613	61453112	chr10	61012235	61012734	Eif4ebp2|chr10:61012235-61012734	0.29350702680906	.	.
chr10	61452613	61453112	chr10	61625504	61626003	Eif4ebp2|chr10:61625504-61626003	0.231708858571138	.	.
chr10	61452613	61453112	chr10	61662379	61662878	Eif4ebp2|chr10:61662379-61662878	0.478813009644254	.	.
chr10	61475458	61475957	chr10	61662943	61663442	Lrrc20|chr10:61662943-61663442	0.170609144174846	.	.
chr10	61648322	61648821	chr10	61625504	61626003	Ppa1|chr10:61625504-61626003	0.179712967657214	.	.
chr10	61695204	61695703	chr10	61662379	61662878	Tysnd1|chr10:61662379-61662878	0.200407956734368	.	.
chr10	61783021	61783520	chr10	61625504	61626003	H2afy2|chr10:61625504-61626003	0.32514127719393	.	.
chr10	61783021	61783520	chr10	61662379	61662878	H2afy2|chr10:61662379-61662878	0.240227935317757	.	.
chr10	61783021	61783520	chr10	62110799	62111298	H2afy2|chr10:62110799-62111298	0.213944468244509	.	.
chr10	61783021	61783520	chr10	62182988	62183487	H2afy2|chr10:62182988-62183487	0.308813852601019	.	.
chr10	62340040	62340539	chr10	62590203	62590702	Hk1os|chr10:62590203-62590702	0.325295072576977	.	.
chr10	62449766	62450265	chr10	62110799	62111298	4930507D05Rik|chr10:62110799-62111298	0.312600603632006	.	.
chr10	62449766	62450265	chr10	62110799	62111298	Supv3l1|chr10:62110799-62111298	0.312600603632006	.	.
chr10	62486629	62487128	chr10	62110799	62111298	Vps26a|chr10:62110799-62111298	0.26444530032231	.	.
chr10	62578211	62578710	chr10	62590203	62590702	4933428P19Rik|chr10:62590203-62590702	0.166213116315696	.	.
chr10	62578211	62578710	chr10	62590203	62590702	Kif1bp|chr10:62590203-62590702	0.166213116315696	.	.
chr10	62651098	62651597	chr10	62590203	62590702	Ddx50|chr10:62590203-62590702	0.164334631843633	.	.
chr10	62792172	62792671	chr10	62865210	62865709	Ccar1|chr10:62865210-62865709	0.174955954379148	.	.
chr10	62792172	62792671	chr10	63113099	63113598	Ccar1|chr10:63113099-63113598	0.187792204784562	.	.
chr10	62920395	62920894	chr10	63113099	63113598	Slc25a16|chr10:63113099-63113598	0.197301586671174	.	.
chr10	62946840	62947339	chr10	62590203	62590702	Dna2|chr10:62590203-62590702	0.183017417017785	.	.
chr10	62979983	62980482	chr10	62712275	62712774	Rufy2|chr10:62712275-62712774	0.183389958438038	.	.
chr10	63023688	63024187	chr10	63113099	63113598	Hnrnph3|chr10:63113099-63113598	0.177607600343429	.	.
chr10	63023688	63024187	chr10	63113099	63113598	Pbld2|chr10:63113099-63113598	0.177607600343429	.	.
chr10	63023688	63024187	chr10	63338211	63338710	Hnrnph3|chr10:63338211-63338710	0.371680817732824	.	.
chr10	63023688	63024187	chr10	63338211	63338710	Pbld2|chr10:63338211-63338710	0.371680817732824	.	.
chr10	63382558	63383057	chr10	63338211	63338710	Dnajc12|chr10:63338211-63338710	0.193484887995679	.	.
chr10	67096187	67096686	chr10	67185423	67185922	Jmjd1c|chr10:67185423-67185922	0.19892324984597	.	.
chr10	67096187	67096686	chr10	67185423	67185922	Reep3|chr10:67185423-67185922	0.19892324984597	.	.
chr10	67096716	67097215	chr10	67127210	67127709	Jmjd1c|chr10:67127210-67127709	0.220897689607735	.	.
chr10	67096716	67097215	chr10	67127210	67127709	Reep3|chr10:67127210-67127709	0.220897689607735	.	.
chr10	67285073	67285572	chr10	67537526	67538025	Nrbf2|chr10:67537526-67538025	0.241348208207873	.	.
chr10	67285073	67285572	chr10	67737869	67738368	Nrbf2|chr10:67737869-67738368	0.17877982474514	.	.
chr10	67548797	67549296	chr10	67729197	67729696	Ado|chr10:67729197-67729696	0.195355356785982	.	.
chr10	67548797	67549296	chr10	67737327	67737826	Ado|chr10:67737327-67737826	0.247435666570362	.	.
chr10	67548797	67549296	chr10	67903400	67903899	Ado|chr10:67903400-67903899	0.162091850080409	.	.
chr10	67911879	67912378	chr10	67953024	67953523	Zfp365|chr10:67953024-67953523	0.181636177893406	.	.
chr10	67911879	67912378	chr10	68135925	68136424	Zfp365|chr10:68135925-68136424	0.162341417320293	.	.
chr10	67911879	67912378	chr10	68135925	68136424	Zfp365|chr10:68135925-68136424	0.162341417320294	.	.
chr10	67912421	67912920	chr10	68135925	68136424	Zfp365|chr10:68135925-68136424	0.218024595613866	.	.
chr10	67979231	67979730	chr10	67537526	67538025	Rtkn2|chr10:67537526-67538025	0.283756152617594	.	.
chr10	67979231	67979730	chr10	67737869	67738368	Rtkn2|chr10:67737869-67738368	0.200058921171463	.	.
chr10	69352755	69353254	chr10	69466042	69466541	Cdk1|chr10:69466042-69466541	0.179585132214942	.	.
chr10	70440631	70441130	chr10	70520480	70520979	Fam13c|chr10:70520480-70520979	0.204051563657936	.	.
chr10	70440631	70441130	chr10	70599407	70599906	Fam13c|chr10:70599407-70599906	0.17549431767186	.	.
chr10	70814270	70814769	chr10	70519765	70520264	Gm48022|chr10:70519765-70520264	0.190992957223503	.	.
chr10	70814270	70814769	chr10	70599912	70600411	Gm48022|chr10:70599912-70600411	0.210736204337899	.	.
chr10	71159624	71160123	chr10	71326740	71327239	Bicc1|chr10:71326740-71327239	0.209170131959708	.	.
chr10	71485310	71485809	chr10	71326740	71327239	4930551I15Rik|chr10:71326740-71327239	0.240629771093312	.	.
chr10	74966773	74967272	chr10	75006822	75007321	Gnaz|chr10:75006822-75007321	0.217258142692873	.	.
chr10	74966773	74967272	chr10	75135429	75135928	Gnaz|chr10:75135429-75135928	0.299059720694573	.	.
chr10	75032331	75032830	chr10	74920811	74921310	Rsph14|chr10:74920811-74921310	0.215143148304778	.	.
chr10	75032331	75032830	chr10	75006822	75007321	Rsph14|chr10:75006822-75007321	0.261864576920774	.	.
chr10	75032331	75032830	chr10	75135956	75136455	Rsph14|chr10:75135956-75136455	0.165730112808222	.	.
chr10	75032331	75032830	chr10	75170461	75170960	Rsph14|chr10:75170461-75170960	0.212868893344346	.	.
chr10	75036948	75037447	chr10	75007344	75007843	Rab36|chr10:75007344-75007843	0.384487634812554	.	.
chr10	75036948	75037447	chr10	75021079	75021578	Rab36|chr10:75021079-75021578	0.36846973193284	.	.
chr10	75036948	75037447	chr10	75151144	75151643	Rab36|chr10:75151144-75151643	0.298192056783279	.	.
chr10	75060294	75060793	chr10	75006822	75007321	Bcr|chr10:75006822-75007321	0.280414338612487	.	.
chr10	75060294	75060793	chr10	75170461	75170960	Bcr|chr10:75170461-75170960	0.28844661767995	.	.
chr10	75211769	75212268	chr10	74925300	74925799	Specc1l|chr10:74925300-74925799	0.167881387145606	.	.
chr10	75211769	75212268	chr10	74990915	74991414	Specc1l|chr10:74990915-74991414	0.180048725229373	.	.
chr10	75211769	75212268	chr10	75006822	75007321	Specc1l|chr10:75006822-75007321	0.298378290938239	.	.
chr10	75211769	75212268	chr10	75135429	75135928	Specc1l|chr10:75135429-75135928	0.172189307003051	.	.
chr10	75211769	75212268	chr10	75182247	75182746	Specc1l|chr10:75182247-75182746	0.188747443723368	.	.
chr10	75517195	75517694	chr10	75704087	75704586	Gucd1|chr10:75704087-75704586	0.162267832962799	.	.
chr10	75517195	75517694	chr10	75704087	75704586	Snrpd3|chr10:75704087-75704586	0.162267832962799	.	.
chr10	75559925	75560424	chr10	75872865	75873364	Lrrc75b|chr10:75872865-75873364	0.176038874099051	.	.
chr10	75643576	75644075	chr10	75667316	75667815	Susd2|chr10:75667316-75667815	0.257486966622981	.	.
chr10	75644158	75644657	chr10	75704631	75705130	Susd2|chr10:75704631-75705130	0.19839039184058	.	.
chr10	75764120	75764619	chr10	75684124	75684623	Cabin1|chr10:75684124-75684623	0.320931813229112	.	.
chr10	75773277	75773776	chr10	75872865	75873364	Ddt|chr10:75872865-75873364	0.293368262411295	.	.
chr10	75837242	75837741	chr10	75684124	75684623	Gstt2|chr10:75684124-75684623	0.207992112708513	.	.
chr10	75837242	75837741	chr10	75704631	75705130	Gstt2|chr10:75704631-75705130	0.235737511870549	.	.
chr10	75837242	75837741	chr10	75872865	75873364	Gstt2|chr10:75872865-75873364	0.182155961280815	.	.
chr10	75860073	75860572	chr10	75633042	75633541	Mif|chr10:75633042-75633541	0.223772645452701	.	.
chr10	75921379	75921878	chr10	75684124	75684623	Smarcb1|chr10:75684124-75684623	0.190051881681109	.	.
chr10	75921379	75921878	chr10	75872865	75873364	Smarcb1|chr10:75872865-75873364	0.328381250100965	.	.
chr10	76032290	76032789	chr10	75872865	75873364	Zfp280b|chr10:75872865-75873364	0.275260669588004	.	.
chr10	76442556	76443055	chr10	76714201	76714700	Pcnt|chr10:76714201-76714700	0.265362605030619	.	.
chr10	77032927	77033426	chr10	77021332	77021831	Slc19a1|chr10:77021332-77021831	0.21431737773489	.	.
chr10	77032927	77033426	chr10	77130493	77130992	Slc19a1|chr10:77130493-77130992	0.215383013561667	.	.
chr10	77032927	77033426	chr10	77353288	77353787	Slc19a1|chr10:77353288-77353787	0.189373123290995	.	.
chr10	77258974	77259473	chr10	77130493	77130992	Gm10941|chr10:77130493-77130992	0.198678002689676	.	.
chr10	77258974	77259473	chr10	77130493	77130992	Pofut2|chr10:77130493-77130992	0.198678002689676	.	.
chr10	77258974	77259473	chr10	77353288	77353787	Gm10941|chr10:77353288-77353787	0.182740972784624	.	.
chr10	77258974	77259473	chr10	77353288	77353787	Pofut2|chr10:77353288-77353787	0.182740972784624	.	.
chr10	77258974	77259473	chr10	77658567	77659066	Gm10941|chr10:77658567-77659066	0.333806677446006	.	.
chr10	77258974	77259473	chr10	77658567	77659066	Pofut2|chr10:77658567-77659066	0.333806677446006	.	.
chr10	77417987	77418486	chr10	77130493	77130992	Adarb1|chr10:77130493-77130992	0.233246927144283	.	.
chr10	77515609	77516108	chr10	77658567	77659066	Fam207a|chr10:77658567-77659066	0.190941328441758	.	.
chr10	77622031	77622530	chr10	77658567	77659066	Ube2g2|chr10:77658567-77659066	0.265807650820016	.	.
chr10	77902300	77902799	chr10	77658567	77659066	Lrrc3|chr10:77658567-77659066	0.383121871886634	.	.
chr10	77902300	77902799	chr10	78018678	78019177	Lrrc3|chr10:78018678-78019177	0.231611116933744	.	.
chr10	77902814	77903313	chr10	77658567	77659066	Lrrc3|chr10:77658567-77659066	0.576840601895641	.	.
chr10	77902814	77903313	chr10	78100912	78101411	Lrrc3|chr10:78100912-78101411	0.321301977036676	.	.
chr10	77978313	77978812	chr10	78018678	78019177	Cfap410|chr10:78018678-78019177	0.474700115240284	.	.
chr10	78009528	78010027	chr10	78159856	78160355	Pfkl|chr10:78159856-78160355	0.366691498936934	.	.
chr10	78009528	78010027	chr10	78457906	78458405	Pfkl|chr10:78457906-78458405	0.171362447790091	.	.
chr10	78169521	78170020	chr10	78100912	78101411	Gatd3a|chr10:78100912-78101411	0.261661912567999	.	.
chr10	78169521	78170020	chr10	78396201	78396700	Gatd3a|chr10:78396201-78396700	0.430775224718876	.	.
chr10	78169521	78170020	chr10	78457906	78458405	Gatd3a|chr10:78457906-78458405	0.169981924249239	.	.
chr10	78169521	78170020	chr10	78481893	78482392	Gatd3a|chr10:78481893-78482392	0.175459638000707	.	.
chr10	78184961	78185460	chr10	78159856	78160355	Pwp2|chr10:78159856-78160355	0.169552800052202	.	.
chr10	78184961	78185460	chr10	78457906	78458405	Pwp2|chr10:78457906-78458405	0.196317663049332	.	.
chr10	78244489	78244988	chr10	78018678	78019177	Trappc10|chr10:78018678-78019177	0.256045379327801	.	.
chr10	78352152	78352651	chr10	78100912	78101411	Agpat3|chr10:78100912-78101411	0.184146539675526	.	.
chr10	78352152	78352651	chr10	78100912	78101411	Gm40709|chr10:78100912-78101411	0.184146539675526	.	.
chr10	78412843	78413342	chr10	78159856	78160355	Rrp1|chr10:78159856-78160355	0.282717352496105	.	.
chr10	78412843	78413342	chr10	78396201	78396700	Rrp1|chr10:78396201-78396700	0.37252116921542	.	.
chr10	78425391	78425890	chr10	78100912	78101411	Cstb|chr10:78100912-78101411	0.187852720917463	.	.
chr10	78574182	78574681	chr10	78396201	78396700	Ilvbl|chr10:78396201-78396700	0.294135193025151	.	.
chr10	78574182	78574681	chr10	78399195	78399694	Ilvbl|chr10:78399195-78399694	0.405031454290558	.	.
chr10	78574182	78574681	chr10	78686751	78687250	Ilvbl|chr10:78686751-78687250	0.173780798314535	.	.
chr10	78574691	78575190	chr10	78396201	78396700	Ilvbl|chr10:78396201-78396700	0.501389018530611	.	.
chr10	78574691	78575190	chr10	78487672	78488171	Ilvbl|chr10:78487672-78488171	0.232852602480193	.	.
chr10	78574691	78575190	chr10	78686751	78687250	Ilvbl|chr10:78686751-78687250	0.238352196604761	.	.
chr10	78746859	78747358	chr10	78396201	78396700	Gm30400|chr10:78396201-78396700	0.169762889499003	.	.
chr10	78752339	78752838	chr10	78686751	78687250	Ccdc105|chr10:78686751-78687250	0.167973002660976	.	.
chr10	78780051	78780550	chr10	78686751	78687250	Slc1a6|chr10:78686751-78687250	0.229621211746225	.	.
chr10	79554879	79555378	chr10	79654793	79655292	Mier2|chr10:79654793-79655292	0.304969149793816	.	.
chr10	79637007	79637506	chr10	79595188	79595687	Gm47163|chr10:79595188-79595687	0.212169609814949	.	.
chr10	79637007	79637506	chr10	79595188	79595687	Shc2|chr10:79595188-79595687	0.212169609814949	.	.
chr10	79637007	79637506	chr10	79803556	79804055	Gm47163|chr10:79803556-79804055	0.276520156201506	.	.
chr10	79637007	79637506	chr10	79803556	79804055	Shc2|chr10:79803556-79804055	0.276520156201506	.	.
chr10	79669185	79669684	chr10	79654793	79655292	Tpgs1|chr10:79654793-79655292	0.227372727996708	.	.
chr10	79704113	79704612	chr10	79595188	79595687	Bsg|chr10:79595188-79595687	0.216029031598596	.	.
chr10	79704113	79704612	chr10	79900791	79901290	Bsg|chr10:79900791-79901290	0.180072372560547	.	.
chr10	79716415	79716914	chr10	79803556	79804055	Hcn2|chr10:79803556-79804055	0.201900735375546	.	.
chr10	79746371	79746870	chr10	79654793	79655292	Polrmt|chr10:79654793-79655292	0.303142611360124	.	.
chr10	79746371	79746870	chr10	79655302	79655801	Polrmt|chr10:79655302-79655801	0.170198136200153	.	.
chr10	79746371	79746870	chr10	79803556	79804055	Polrmt|chr10:79803556-79804055	0.170036440512079	.	.
chr10	79746371	79746870	chr10	79900791	79901290	Polrmt|chr10:79900791-79901290	0.173180535543456	.	.
chr10	79754800	79755299	chr10	79900791	79901290	Fgf22|chr10:79900791-79901290	0.29515178813551	.	.
chr10	79754800	79755299	chr10	80084840	80085339	Fgf22|chr10:80084840-80085339	0.329625652553502	.	.
chr10	79754800	79755299	chr10	80131664	80132163	Fgf22|chr10:80131664-80132163	0.270588559801351	.	.
chr10	79754800	79755299	chr10	80142013	80142512	Fgf22|chr10:80142013-80142512	0.289616672809384	.	.
chr10	79754800	79755299	chr10	80159857	80160356	Fgf22|chr10:80159857-80160356	0.214863239726378	.	.
chr10	79766337	79766836	chr10	79595188	79595687	Rnf126|chr10:79595188-79595687	0.412052713614674	.	.
chr10	79766337	79766836	chr10	79803556	79804055	Rnf126|chr10:79803556-79804055	0.250350903936083	.	.
chr10	79766337	79766836	chr10	80149272	80149771	Rnf126|chr10:80149272-80149771	0.381264089863202	.	.
chr10	79766873	79767372	chr10	79780004	79780503	Rnf126|chr10:79780004-79780503	0.165788606006599	.	.
chr10	79766873	79767372	chr10	80142013	80142512	Rnf126|chr10:80142013-80142512	0.293108230326532	.	.
chr10	79766873	79767372	chr10	80149272	80149771	Rnf126|chr10:80149272-80149771	0.297201196690765	.	.
chr10	79766873	79767372	chr10	80159857	80160356	Rnf126|chr10:80159857-80160356	0.24000506051484	.	.
chr10	79793406	79793905	chr10	79638841	79639340	Palm|chr10:79638841-79639340	0.205175791820942	.	.
chr10	79793406	79793905	chr10	80137234	80137733	Palm|chr10:80137234-80137733	0.435892179562165	.	.
chr10	79793406	79793905	chr10	80149272	80149771	Palm|chr10:80149272-80149771	0.316405577960926	.	.
chr10	79854078	79854577	chr10	79595188	79595687	E130317F20Rik|chr10:79595188-79595687	0.532422710864126	.	.
chr10	79854078	79854577	chr10	79595188	79595687	Ptbp1|chr10:79595188-79595687	0.532422710864126	.	.
chr10	79854078	79854577	chr10	80084840	80085339	E130317F20Rik|chr10:80084840-80085339	0.16865619525946	.	.
chr10	79854078	79854577	chr10	80084840	80085339	Ptbp1|chr10:80084840-80085339	0.16865619525946	.	.
chr10	79854078	79854577	chr10	80149272	80149771	E130317F20Rik|chr10:80149272-80149771	0.211570555890009	.	.
chr10	79854078	79854577	chr10	80149272	80149771	Ptbp1|chr10:80149272-80149771	0.211570555890009	.	.
chr10	79854078	79854577	chr10	80159857	80160356	E130317F20Rik|chr10:80159857-80160356	0.272694367308672	.	.
chr10	79854078	79854577	chr10	80159857	80160356	Ptbp1|chr10:80159857-80160356	0.272694367308672	.	.
chr10	79874174	79874673	chr10	79803556	79804055	Plppr3|chr10:79803556-79804055	0.34410257002518	.	.
chr10	79874174	79874673	chr10	79803556	79804055	Prtn3|chr10:79803556-79804055	0.34410257002518	.	.
chr10	79874174	79874673	chr10	80142013	80142512	Plppr3|chr10:80142013-80142512	0.17136501086194	.	.
chr10	79874174	79874673	chr10	80142013	80142512	Prtn3|chr10:80142013-80142512	0.17136501086194	.	.
chr10	79874174	79874673	chr10	80149272	80149771	Plppr3|chr10:80149272-80149771	0.64379433864228	.	.
chr10	79874174	79874673	chr10	80149272	80149771	Prtn3|chr10:80149272-80149771	0.64379433864228	.	.
chr10	79908430	79908929	chr10	79803556	79804055	Med16|chr10:79803556-79804055	0.167209289877888	.	.
chr10	79908430	79908929	chr10	80053303	80053802	Med16|chr10:80053303-80053802	0.385194929691295	.	.
chr10	79908430	79908929	chr10	80102436	80102935	Med16|chr10:80102436-80102935	0.202004530856443	.	.
chr10	79908963	79909462	chr10	80053303	80053802	Med16|chr10:80053303-80053802	0.397195588829507	.	.
chr10	79908963	79909462	chr10	80102436	80102935	Med16|chr10:80102436-80102935	0.355644458659568	.	.
chr10	79926703	79927202	chr10	79654793	79655292	Arid3a|chr10:79654793-79655292	0.227004743637475	.	.
chr10	79926703	79927202	chr10	80130998	80131497	Arid3a|chr10:80130998-80131497	0.25548519877185	.	.
chr10	79959680	79960179	chr10	80131664	80132163	Wdr18|chr10:80131664-80132163	0.252038445100369	.	.
chr10	79959680	79960179	chr10	80142013	80142512	Wdr18|chr10:80142013-80142512	0.424016103072952	.	.
chr10	79959680	79960179	chr10	80159857	80160356	Wdr18|chr10:80159857-80160356	0.375294613344979	.	.
chr10	79959680	79960179	chr10	80167470	80167969	Wdr18|chr10:80167470-80167969	0.318145206248222	.	.
chr10	79984135	79984634	chr10	79900791	79901290	Tmem259|chr10:79900791-79901290	0.23240363843742	.	.
chr10	79984135	79984634	chr10	80084840	80085339	Tmem259|chr10:80084840-80085339	0.393401092778176	.	.
chr10	79984135	79984634	chr10	80131664	80132163	Tmem259|chr10:80131664-80132163	0.185021711199882	.	.
chr10	79984135	79984634	chr10	80142013	80142512	Tmem259|chr10:80142013-80142512	0.235189378687897	.	.
chr10	79984135	79984634	chr10	80159857	80160356	Tmem259|chr10:80159857-80160356	0.27718082530702	.	.
chr10	79984727	79985226	chr10	79900791	79901290	Tmem259|chr10:79900791-79901290	0.314836019058144	.	.
chr10	79984727	79985226	chr10	80102436	80102935	Tmem259|chr10:80102436-80102935	0.324281084865164	.	.
chr10	79996251	79996750	chr10	79900791	79901290	Abca7|chr10:79900791-79901290	0.315118931694125	.	.
chr10	79996251	79996750	chr10	80084840	80085339	Abca7|chr10:80084840-80085339	0.227307488638774	.	.
chr10	79996251	79996750	chr10	80102436	80102935	Abca7|chr10:80102436-80102935	0.189694823737601	.	.
chr10	80039610	80040109	chr10	80142013	80142512	Polr2e|chr10:80142013-80142512	0.249211323419406	.	.
chr10	80039610	80040109	chr10	80264751	80265250	Polr2e|chr10:80264751-80265250	0.165847866627205	.	.
chr10	80115299	80115798	chr10	79780004	79780503	Stk11|chr10:79780004-79780503	0.173124178348791	.	.
chr10	80115299	80115798	chr10	79803556	79804055	Stk11|chr10:79803556-79804055	0.207980610097661	.	.
chr10	80115299	80115798	chr10	80137234	80137733	Stk11|chr10:80137234-80137733	0.286528157645784	.	.
chr10	80115299	80115798	chr10	80142013	80142512	Stk11|chr10:80142013-80142512	0.353388125520156	.	.
chr10	80115299	80115798	chr10	80159857	80160356	Stk11|chr10:80159857-80160356	0.392859875958611	.	.
chr10	80115299	80115798	chr10	80167470	80167969	Stk11|chr10:80167470-80167969	0.211213336689696	.	.
chr10	80115855	80116354	chr10	80084840	80085339	Stk11|chr10:80084840-80085339	0.205486351667858	.	.
chr10	80137867	80138366	chr10	79803556	79804055	Atp5d|chr10:79803556-79804055	0.175781475419186	.	.
chr10	80137867	80138366	chr10	80137234	80137733	Atp5d|chr10:80137234-80137733	0.197935140176108	.	.
chr10	80137867	80138366	chr10	80475205	80475704	Atp5d|chr10:80475205-80475704	0.20660198618123	.	.
chr10	80139151	80139650	chr10	79780004	79780503	Atp5d|chr10:79780004-79780503	0.193800598612261	.	.
chr10	80139151	80139650	chr10	80137234	80137733	Atp5d|chr10:80137234-80137733	0.379730980521327	.	.
chr10	80139151	80139650	chr10	80298753	80299252	Atp5d|chr10:80298753-80299252	0.166046102100352	.	.
chr10	80141214	80141713	chr10	79900791	79901290	Cbarp|chr10:79900791-79901290	0.272588833897559	.	.
chr10	80141214	80141713	chr10	80084840	80085339	Cbarp|chr10:80084840-80085339	0.280901951822275	.	.
chr10	80141214	80141713	chr10	80130998	80131497	Cbarp|chr10:80130998-80131497	0.172785864919066	.	.
chr10	80141214	80141713	chr10	80131664	80132163	Cbarp|chr10:80131664-80132163	0.356109211687358	.	.
chr10	80141214	80141713	chr10	80142013	80142512	Cbarp|chr10:80142013-80142512	0.195490423307179	.	.
chr10	80141214	80141713	chr10	80159857	80160356	Cbarp|chr10:80159857-80160356	0.258708759925382	.	.
chr10	80141214	80141713	chr10	80264751	80265250	Cbarp|chr10:80264751-80265250	0.480314693570489	.	.
chr10	80148538	80149037	chr10	80131664	80132163	Midn|chr10:80131664-80132163	0.519811128882065	.	.
chr10	80148538	80149037	chr10	80131664	80132163	Midn|chr10:80131664-80132163	0.519811128882066	.	.
chr10	80148538	80149037	chr10	80167470	80167969	Midn|chr10:80167470-80167969	0.342242808644548	.	.
chr10	80164965	80165464	chr10	79900791	79901290	Cirbp|chr10:79900791-79901290	0.167046381314518	.	.
chr10	80164965	80165464	chr10	80084840	80085339	Cirbp|chr10:80084840-80085339	0.247627487242202	.	.
chr10	80164965	80165464	chr10	80102436	80102935	Cirbp|chr10:80102436-80102935	0.278182720805985	.	.
chr10	80164965	80165464	chr10	80130998	80131497	Cirbp|chr10:80130998-80131497	0.181182414118113	.	.
chr10	80164965	80165464	chr10	80142013	80142512	Cirbp|chr10:80142013-80142512	0.246422058148185	.	.
chr10	80164965	80165464	chr10	80264751	80265250	Cirbp|chr10:80264751-80265250	0.265194559330349	.	.
chr10	80164965	80165464	chr10	80475205	80475704	Cirbp|chr10:80475205-80475704	0.193519082671704	.	.
chr10	80172665	80173164	chr10	80131664	80132163	1600002K03Rik|chr10:80131664-80132163	0.210438423513293	.	.
chr10	80172665	80173164	chr10	80142013	80142512	1600002K03Rik|chr10:80142013-80142512	0.295049303356151	.	.
chr10	80226253	80226752	chr10	80084840	80085339	Pwwp3a|chr10:80084840-80085339	0.275610781051367	.	.
chr10	80226253	80226752	chr10	80130998	80131497	Pwwp3a|chr10:80130998-80131497	0.247758584279933	.	.
chr10	80226253	80226752	chr10	80142013	80142512	Pwwp3a|chr10:80142013-80142512	0.282862367125268	.	.
chr10	80226253	80226752	chr10	80264751	80265250	Pwwp3a|chr10:80264751-80265250	0.443497758874731	.	.
chr10	80226757	80227256	chr10	79900791	79901290	Pwwp3a|chr10:79900791-79901290	0.18144629088837	.	.
chr10	80226757	80227256	chr10	80084840	80085339	Pwwp3a|chr10:80084840-80085339	0.193416041729798	.	.
chr10	80226757	80227256	chr10	80298753	80299252	Pwwp3a|chr10:80298753-80299252	0.165850680768415	.	.
chr10	80249168	80249667	chr10	79780004	79780503	Ndufs7|chr10:79780004-79780503	0.267725279558925	.	.
chr10	80249168	80249667	chr10	80137234	80137733	Ndufs7|chr10:80137234-80137733	0.173276798350557	.	.
chr10	80249168	80249667	chr10	80142013	80142512	Ndufs7|chr10:80142013-80142512	0.226935127883301	.	.
chr10	80249168	80249667	chr10	80149272	80149771	Ndufs7|chr10:80149272-80149771	0.227462291235189	.	.
chr10	80249168	80249667	chr10	80159857	80160356	Ndufs7|chr10:80159857-80160356	0.305533633949238	.	.
chr10	80249168	80249667	chr10	80167470	80167969	Ndufs7|chr10:80167470-80167969	0.163255276164927	.	.
chr10	80260827	80261326	chr10	80084840	80085339	Dazap1|chr10:80084840-80085339	0.17899982201791	.	.
chr10	80260827	80261326	chr10	80084840	80085339	Gamt|chr10:80084840-80085339	0.17899982201791	.	.
chr10	80260827	80261326	chr10	80130998	80131497	Dazap1|chr10:80130998-80131497	0.168606878408944	.	.
chr10	80260827	80261326	chr10	80130998	80131497	Gamt|chr10:80130998-80131497	0.168606878408944	.	.
chr10	80260827	80261326	chr10	80142013	80142512	Dazap1|chr10:80142013-80142512	0.178538445991088	.	.
chr10	80260827	80261326	chr10	80142013	80142512	Gamt|chr10:80142013-80142512	0.178538445991088	.	.
chr10	80260827	80261326	chr10	80149272	80149771	Dazap1|chr10:80149272-80149771	0.182855695815186	.	.
chr10	80260827	80261326	chr10	80149272	80149771	Gamt|chr10:80149272-80149771	0.182855695815186	.	.
chr10	80260827	80261326	chr10	80159857	80160356	Dazap1|chr10:80159857-80160356	0.232786451734819	.	.
chr10	80260827	80261326	chr10	80159857	80160356	Gamt|chr10:80159857-80160356	0.232786451734819	.	.
chr10	80292185	80292684	chr10	80142013	80142512	Rps15|chr10:80142013-80142512	0.307518105212375	.	.
chr10	80292185	80292684	chr10	80149272	80149771	Rps15|chr10:80149272-80149771	0.327074524084673	.	.
chr10	80329684	80330183	chr10	80053303	80053802	Pcsk4|chr10:80053303-80053802	0.263939824057562	.	.
chr10	80329684	80330183	chr10	80053303	80053802	Reep6|chr10:80053303-80053802	0.263939824057562	.	.
chr10	80329684	80330183	chr10	80137234	80137733	Pcsk4|chr10:80137234-80137733	0.204424268001034	.	.
chr10	80329684	80330183	chr10	80137234	80137733	Reep6|chr10:80137234-80137733	0.204424268001034	.	.
chr10	80329684	80330183	chr10	80475205	80475704	Pcsk4|chr10:80475205-80475704	0.228555719944825	.	.
chr10	80329684	80330183	chr10	80475205	80475704	Reep6|chr10:80475205-80475704	0.228555719944825	.	.
chr10	80371246	80371745	chr10	80053303	80053802	Gm15123|chr10:80053303-80053802	0.254179221780201	.	.
chr10	80371246	80371745	chr10	80053303	80053802	Gm15124|chr10:80053303-80053802	0.254179221780201	.	.
chr10	80371246	80371745	chr10	80142013	80142512	Gm15123|chr10:80142013-80142512	0.178788265554627	.	.
chr10	80371246	80371745	chr10	80142013	80142512	Gm15124|chr10:80142013-80142512	0.178788265554627	.	.
chr10	80371246	80371745	chr10	80159857	80160356	Gm15123|chr10:80159857-80160356	0.298683254289822	.	.
chr10	80371246	80371745	chr10	80159857	80160356	Gm15124|chr10:80159857-80160356	0.298683254289822	.	.
chr10	80371246	80371745	chr10	80298753	80299252	Gm15123|chr10:80298753-80299252	0.211316814474835	.	.
chr10	80371246	80371745	chr10	80298753	80299252	Gm15124|chr10:80298753-80299252	0.211316814474835	.	.
chr10	80387533	80388032	chr10	80131664	80132163	Mex3d|chr10:80131664-80132163	0.290236749422659	.	.
chr10	80387533	80388032	chr10	80142013	80142512	Mex3d|chr10:80142013-80142512	0.325541245451335	.	.
chr10	80387533	80388032	chr10	80475205	80475704	Mex3d|chr10:80475205-80475704	0.221369073395314	.	.
chr10	80398776	80399275	chr10	80131664	80132163	Mbd3|chr10:80131664-80132163	0.206711681475611	.	.
chr10	80398776	80399275	chr10	80159857	80160356	Mbd3|chr10:80159857-80160356	0.267097017674589	.	.
chr10	80398776	80399275	chr10	80167470	80167969	Mbd3|chr10:80167470-80167969	0.172788952123365	.	.
chr10	80399367	80399866	chr10	80053303	80053802	Mbd3|chr10:80053303-80053802	0.197348582389601	.	.
chr10	80399367	80399866	chr10	80084840	80085339	Mbd3|chr10:80084840-80085339	0.244948283545331	.	.
chr10	80399367	80399866	chr10	80142013	80142512	Mbd3|chr10:80142013-80142512	0.388121889596322	.	.
chr10	80399367	80399866	chr10	80149272	80149771	Mbd3|chr10:80149272-80149771	0.195379585293112	.	.
chr10	80399367	80399866	chr10	80159857	80160356	Mbd3|chr10:80159857-80160356	0.244900905446064	.	.
chr10	80399367	80399866	chr10	80676201	80676700	Mbd3|chr10:80676201-80676700	0.179446280161076	.	.
chr10	80406595	80407094	chr10	80142013	80142512	Uqcr11|chr10:80142013-80142512	0.172426015102897	.	.
chr10	80406595	80407094	chr10	80676201	80676700	Uqcr11|chr10:80676201-80676700	0.264575395617034	.	.
chr10	80433205	80433704	chr10	80102436	80102935	Tcf3|chr10:80102436-80102935	0.182284149212412	.	.
chr10	80433205	80433704	chr10	80130998	80131497	Tcf3|chr10:80130998-80131497	0.313331201702849	.	.
chr10	80433205	80433704	chr10	80264751	80265250	Tcf3|chr10:80264751-80265250	0.553672544587906	.	.
chr10	80433205	80433704	chr10	80298753	80299252	Tcf3|chr10:80298753-80299252	0.37049868728107	.	.
chr10	80433784	80434283	chr10	80131664	80132163	Tcf3|chr10:80131664-80132163	0.268738718485149	.	.
chr10	80433784	80434283	chr10	80137234	80137733	Tcf3|chr10:80137234-80137733	0.25556892898217	.	.
chr10	80433784	80434283	chr10	80159857	80160356	Tcf3|chr10:80159857-80160356	0.258786795775229	.	.
chr10	80433784	80434283	chr10	80167470	80167969	Tcf3|chr10:80167470-80167969	0.275281923650972	.	.
chr10	80433784	80434283	chr10	80264751	80265250	Tcf3|chr10:80264751-80265250	0.179801696673076	.	.
chr10	80561559	80562058	chr10	80993190	80993689	Rexo1|chr10:80993190-80993689	0.165043601139477	.	.
chr10	80577192	80577691	chr10	80676201	80676700	Klf16|chr10:80676201-80676700	0.171886558121334	.	.
chr10	80577192	80577691	chr10	80939597	80940096	Klf16|chr10:80939597-80940096	0.233356113598584	.	.
chr10	80590198	80590697	chr10	80566638	80567137	Abhd17a|chr10:80566638-80567137	0.163436100486013	.	.
chr10	80590198	80590697	chr10	80566638	80567137	Gm29093|chr10:80566638-80567137	0.163436100486013	.	.
chr10	80602614	80603113	chr10	80264751	80265250	Adat3|chr10:80264751-80265250	0.249776629181724	.	.
chr10	80602614	80603113	chr10	80264751	80265250	Scamp4|chr10:80264751-80265250	0.249776629181724	.	.
chr10	80602614	80603113	chr10	80999806	81000305	Adat3|chr10:80999806-81000305	0.222228442180835	.	.
chr10	80602614	80603113	chr10	80999806	81000305	Scamp4|chr10:80999806-81000305	0.222228442180835	.	.
chr10	80622360	80622859	chr10	80475205	80475704	Csnk1g2|chr10:80475205-80475704	0.383219290553451	.	.
chr10	80622360	80622859	chr10	80566638	80567137	Csnk1g2|chr10:80566638-80567137	0.292925051139519	.	.
chr10	80622360	80622859	chr10	80774521	80775020	Csnk1g2|chr10:80774521-80775020	0.207381499865428	.	.
chr10	80656327	80656826	chr10	80993190	80993689	Btbd2|chr10:80993190-80993689	0.176370864472095	.	.
chr10	80702062	80702561	chr10	80357849	80358348	Izumo4|chr10:80357849-80358348	0.18539672928136	.	.
chr10	80702062	80702561	chr10	80357849	80358348	Mob3a|chr10:80357849-80358348	0.18539672928136	.	.
chr10	80702062	80702561	chr10	80566638	80567137	Izumo4|chr10:80566638-80567137	0.228251098032808	.	.
chr10	80702062	80702561	chr10	80566638	80567137	Mob3a|chr10:80566638-80567137	0.228251098032808	.	.
chr10	80702062	80702561	chr10	80676201	80676700	Izumo4|chr10:80676201-80676700	0.345333072522969	.	.
chr10	80702062	80702561	chr10	80676201	80676700	Mob3a|chr10:80676201-80676700	0.345333072522969	.	.
chr10	80702672	80703171	chr10	80357849	80358348	Izumo4|chr10:80357849-80358348	0.219544615658787	.	.
chr10	80702672	80703171	chr10	80357849	80358348	Mob3a|chr10:80357849-80358348	0.219544615658787	.	.
chr10	80702672	80703171	chr10	80939597	80940096	Izumo4|chr10:80939597-80940096	0.191851454985573	.	.
chr10	80702672	80703171	chr10	80939597	80940096	Mob3a|chr10:80939597-80940096	0.191851454985573	.	.
chr10	80742110	80742609	chr10	80264751	80265250	Ap3d1|chr10:80264751-80265250	0.218590863449176	.	.
chr10	80754853	80755352	chr10	80999806	81000305	Dot1l|chr10:80999806-81000305	0.300904605333861	.	.
chr10	80797673	80798172	chr10	80774521	80775020	Plekhj1|chr10:80774521-80775020	0.358697439667421	.	.
chr10	80797673	80798172	chr10	80774521	80775020	Sf3a2|chr10:80774521-80775020	0.358697439667421	.	.
chr10	80797673	80798172	chr10	80999806	81000305	Plekhj1|chr10:80999806-81000305	0.260349685873594	.	.
chr10	80797673	80798172	chr10	80999806	81000305	Sf3a2|chr10:80999806-81000305	0.260349685873594	.	.
chr10	80797673	80798172	chr10	81001173	81001672	Plekhj1|chr10:81001173-81001672	0.200689844933838	.	.
chr10	80797673	80798172	chr10	81001173	81001672	Sf3a2|chr10:81001173-81001672	0.200689844933838	.	.
chr10	80798353	80798852	chr10	80993190	80993689	Plekhj1|chr10:80993190-80993689	0.33174659471922	.	.
chr10	80798353	80798852	chr10	80993190	80993689	Sf3a2|chr10:80993190-80993689	0.33174659471922	.	.
chr10	80798353	80798852	chr10	81192202	81192701	Plekhj1|chr10:81192202-81192701	0.477013607076942	.	.
chr10	80798353	80798852	chr10	81192202	81192701	Sf3a2|chr10:81192202-81192701	0.477013607076942	.	.
chr10	80843833	80844332	chr10	80999806	81000305	Lingo3|chr10:80999806-81000305	0.311800567107129	.	.
chr10	80854995	80855494	chr10	81192202	81192701	Lsm7|chr10:81192202-81192701	0.270378787307623	.	.
chr10	80854995	80855494	chr10	81192202	81192701	Sppl2b|chr10:81192202-81192701	0.270378787307623	.	.
chr10	80900697	80901196	chr10	80807167	80807666	Timm13|chr10:80807167-80807666	0.277701853265658	.	.
chr10	80900697	80901196	chr10	80939097	80939596	Timm13|chr10:80939097-80939596	0.19305710725305	.	.
chr10	80900697	80901196	chr10	80993190	80993689	Timm13|chr10:80993190-80993689	0.202303221075977	.	.
chr10	80918033	80918532	chr10	81001173	81001672	Lmnb2|chr10:81001173-81001672	0.209462923693365	.	.
chr10	80929771	80930270	chr10	80999806	81000305	Gadd45b|chr10:80999806-81000305	0.297696245895647	.	.
chr10	81014811	81015310	chr10	80999806	81000305	Gng7|chr10:80999806-81000305	0.230547845752689	.	.
chr10	81014811	81015310	chr10	81001173	81001672	Gng7|chr10:81001173-81001672	0.521530956741133	.	.
chr10	81014811	81015310	chr10	81430157	81430656	Gng7|chr10:81430157-81430656	0.215676689448316	.	.
chr10	81037087	81037586	chr10	80807167	80807666	Slc39a3|chr10:80807167-80807666	0.424403311863196	.	.
chr10	81037087	81037586	chr10	80928413	80928912	Slc39a3|chr10:80928413-80928912	0.201240569077267	.	.
chr10	81037087	81037586	chr10	81430157	81430656	Slc39a3|chr10:81430157-81430656	0.390810079767301	.	.
chr10	81037087	81037586	chr10	81430157	81430656	Slc39a3|chr10:81430157-81430656	0.390810079767302	.	.
chr10	81060133	81060632	chr10	80993190	80993689	Sgta|chr10:80993190-80993689	0.178524847220682	.	.
chr10	81060133	81060632	chr10	81430157	81430656	Sgta|chr10:81430157-81430656	0.315928727703207	.	.
chr10	81060133	81060632	chr10	81472805	81473304	Sgta|chr10:81472805-81473304	0.378624643199151	.	.
chr10	81069721	81070220	chr10	80999806	81000305	Thop1|chr10:80999806-81000305	0.312060716271163	.	.
chr10	81069721	81070220	chr10	81001173	81001672	Thop1|chr10:81001173-81001672	0.344869565770146	.	.
chr10	81069721	81070220	chr10	81137227	81137726	Thop1|chr10:81137227-81137726	0.164426186433434	.	.
chr10	81105647	81106146	chr10	80939097	80939596	Map2k2|chr10:80939097-80939596	0.220612283811736	.	.
chr10	81105647	81106146	chr10	81432821	81433320	Map2k2|chr10:81432821-81433320	0.197121171983034	.	.
chr10	81167584	81168083	chr10	80993190	80993689	Pias4|chr10:80993190-80993689	0.576074955437981	.	.
chr10	81167584	81168083	chr10	81137227	81137726	Pias4|chr10:81137227-81137726	0.212076122823668	.	.
chr10	81167584	81168083	chr10	81192202	81192701	Pias4|chr10:81192202-81192701	0.280638482369124	.	.
chr10	81176243	81176742	chr10	80999806	81000305	Eef2|chr10:80999806-81000305	0.219874825215588	.	.
chr10	81176243	81176742	chr10	81137227	81137726	Eef2|chr10:81137227-81137726	0.219701789698847	.	.
chr10	81182587	81183086	chr10	80807167	80807666	Dapk3|chr10:80807167-80807666	0.184260987930035	.	.
chr10	81230621	81231120	chr10	80774521	80775020	Atcay|chr10:80774521-80775020	0.260815556712017	.	.
chr10	81232829	81233328	chr10	80939597	80940096	Zfr2|chr10:80939597-80940096	0.323487920296114	.	.
chr10	81232829	81233328	chr10	81001173	81001672	Zfr2|chr10:81001173-81001672	0.228876745578277	.	.
chr10	81232829	81233328	chr10	81137227	81137726	Zfr2|chr10:81137227-81137726	0.229066999325021	.	.
chr10	81253019	81253518	chr10	81551522	81552021	Matk|chr10:81551522-81552021	0.250739077813149	.	.
chr10	81253019	81253518	chr10	81643405	81643904	Matk|chr10:81643405-81643904	0.223568056992538	.	.
chr10	81266395	81266894	chr10	81137227	81137726	Apba3|chr10:81137227-81137726	0.423568222673852	.	.
chr10	81266395	81266894	chr10	81137227	81137726	Mrpl54|chr10:81137227-81137726	0.423568222673852	.	.
chr10	81266395	81266894	chr10	81192202	81192701	Apba3|chr10:81192202-81192701	0.219631539707183	.	.
chr10	81266395	81266894	chr10	81192202	81192701	Mrpl54|chr10:81192202-81192701	0.219631539707183	.	.
chr10	81266395	81266894	chr10	81551522	81552021	Apba3|chr10:81551522-81552021	0.25393039789163	.	.
chr10	81266395	81266894	chr10	81551522	81552021	Mrpl54|chr10:81551522-81552021	0.25393039789163	.	.
chr10	81266395	81266894	chr10	81570705	81571204	Apba3|chr10:81570705-81571204	0.178667704397106	.	.
chr10	81266395	81266894	chr10	81570705	81571204	Mrpl54|chr10:81570705-81571204	0.178667704397106	.	.
chr10	81292618	81293117	chr10	81430157	81430656	Pip5k1c|chr10:81430157-81430656	0.373206722841925	.	.
chr10	81292618	81293117	chr10	81472805	81473304	Pip5k1c|chr10:81472805-81473304	0.38353292967168	.	.
chr10	81292618	81293117	chr10	81571498	81571997	Pip5k1c|chr10:81571498-81571997	0.337208160013203	.	.
chr10	81292618	81293117	chr10	81633421	81633920	Pip5k1c|chr10:81633421-81633920	0.295423135090912	.	.
chr10	81302735	81303234	chr10	81137227	81137726	Gm16315|chr10:81137227-81137726	0.325050673569582	.	.
chr10	81302735	81303234	chr10	81570705	81571204	Gm16315|chr10:81570705-81571204	0.203319453061914	.	.
chr10	81320497	81320996	chr10	80999806	81000305	Cactin|chr10:80999806-81000305	0.260522892127041	.	.
chr10	81320497	81320996	chr10	81001173	81001672	Cactin|chr10:81001173-81001672	0.191495766476821	.	.
chr10	81320497	81320996	chr10	81137227	81137726	Cactin|chr10:81137227-81137726	0.28646795795742	.	.
chr10	81320497	81320996	chr10	81551522	81552021	Cactin|chr10:81551522-81552021	0.322633210666545	.	.
chr10	81320497	81320996	chr10	81643405	81643904	Cactin|chr10:81643405-81643904	0.267089664042884	.	.
chr10	81350327	81350826	chr10	81192202	81192701	Hmg20b|chr10:81192202-81192701	0.430591568192139	.	.
chr10	81350327	81350826	chr10	81643405	81643904	Hmg20b|chr10:81643405-81643904	0.530391003188903	.	.
chr10	81357211	81357710	chr10	81137227	81137726	Mfsd12|chr10:81137227-81137726	0.252588076370845	.	.
chr10	81357211	81357710	chr10	81192202	81192701	Mfsd12|chr10:81192202-81192701	0.201597880898227	.	.
chr10	81357211	81357710	chr10	81430157	81430656	Mfsd12|chr10:81430157-81430656	0.17079456239488	.	.
chr10	81378395	81378894	chr10	81430157	81430656	Fzr1|chr10:81430157-81430656	0.326831479449402	.	.
chr10	81378395	81378894	chr10	81472805	81473304	Fzr1|chr10:81472805-81473304	0.189398887747329	.	.
chr10	81384063	81384562	chr10	80999806	81000305	Dohh|chr10:80999806-81000305	0.188412083265369	.	.
chr10	81384063	81384562	chr10	81137227	81137726	Dohh|chr10:81137227-81137726	0.324832037195176	.	.
chr10	81384063	81384562	chr10	81192202	81192701	Dohh|chr10:81192202-81192701	0.308592038533603	.	.
chr10	81384063	81384562	chr10	81570705	81571204	Dohh|chr10:81570705-81571204	0.273579020617278	.	.
chr10	81384063	81384562	chr10	81643405	81643904	Dohh|chr10:81643405-81643904	0.286095127947584	.	.
chr10	81482441	81482940	chr10	80999806	81000305	Celf5|chr10:80999806-81000305	0.182706382644757	.	.
chr10	81482441	81482940	chr10	81643405	81643904	Celf5|chr10:81643405-81643904	0.49185520688179	.	.
chr10	81496231	81496730	chr10	81643405	81643904	Ncln|chr10:81643405-81643904	0.222233503135384	.	.
chr10	81545004	81545503	chr10	81430157	81430656	Gna11|chr10:81430157-81430656	0.244896991407154	.	.
chr10	81545004	81545503	chr10	81551522	81552021	Gna11|chr10:81551522-81552021	0.380103482555271	.	.
chr10	81559200	81559699	chr10	81430157	81430656	Tle5|chr10:81430157-81430656	0.513831629183335	.	.
chr10	81559200	81559699	chr10	81472805	81473304	Tle5|chr10:81472805-81473304	0.230335636372176	.	.
chr10	81559200	81559699	chr10	81551522	81552021	Tle5|chr10:81551522-81552021	0.36845849727835	.	.
chr10	81559200	81559699	chr10	81551522	81552021	Tle5|chr10:81551522-81552021	0.368458497278351	.	.
chr10	81559200	81559699	chr10	81633421	81633920	Tle5|chr10:81633421-81633920	0.207804342325747	.	.
chr10	81600731	81601230	chr10	81551522	81552021	Tle6|chr10:81551522-81552021	0.170284071867162	.	.
chr10	81600731	81601230	chr10	81570705	81571204	Tle6|chr10:81570705-81571204	0.203177784723466	.	.
chr10	81605948	81606447	chr10	81551522	81552021	BC025920|chr10:81551522-81552021	0.289786184212375	.	.
chr10	81605948	81606447	chr10	81643405	81643904	BC025920|chr10:81643405-81643904	0.212133424718078	.	.
chr10	81627379	81627878	chr10	81430157	81430656	Ankrd24|chr10:81430157-81430656	0.425336915528446	.	.
chr10	81627379	81627878	chr10	81430157	81430656	Sirt6|chr10:81430157-81430656	0.425336915528446	.	.
chr10	81627379	81627878	chr10	81551522	81552021	Ankrd24|chr10:81551522-81552021	0.223421664336465	.	.
chr10	81627379	81627878	chr10	81551522	81552021	Sirt6|chr10:81551522-81552021	0.223421664336465	.	.
chr10	81648748	81649247	chr10	81570705	81571204	Gm10778|chr10:81570705-81571204	0.179210730546218	.	.
chr10	82629507	82630006	chr10	82900594	82901093	Tdg|chr10:82900594-82901093	0.396114641517724	.	.
chr10	82763879	82764378	chr10	82900594	82901093	Nfyb|chr10:82900594-82901093	0.461934235889602	.	.
chr10	82763879	82764378	chr10	83106030	83106529	Nfyb|chr10:83106030-83106529	0.233184266856033	.	.
chr10	82858893	82859392	chr10	82698823	82699322	Gm38560|chr10:82698823-82699322	0.16515864400867	.	.
chr10	82985064	82985563	chr10	82666399	82666898	Chst11|chr10:82666399-82666898	0.183137609458941	.	.
chr10	83337299	83337798	chr10	83680053	83680552	Slc41a2|chr10:83680053-83680552	0.270616432058808	.	.
chr10	83533859	83534358	chr10	83680053	83680552	Aldh1l2|chr10:83680053-83680552	0.302803498913264	.	.
chr10	83543701	83544200	chr10	83294687	83295186	Washc4|chr10:83294687-83295186	0.251523399616465	.	.
chr10	83543701	83544200	chr10	83680053	83680552	Washc4|chr10:83680053-83680552	0.222069807037121	.	.
chr10	84440510	84441009	chr10	84372360	84372859	Gm47962|chr10:84372360-84372859	0.238092107852626	.	.
chr10	84440510	84441009	chr10	84372360	84372859	Nuak1|chr10:84372360-84372859	0.238092107852626	.	.
chr10	84440510	84441009	chr10	84386186	84386685	Gm47962|chr10:84386186-84386685	0.266840278464447	.	.
chr10	84440510	84441009	chr10	84386186	84386685	Nuak1|chr10:84386186-84386685	0.266840278464447	.	.
chr10	84576305	84576804	chr10	84372360	84372859	Tcp11l2|chr10:84372360-84372859	0.223362126570973	.	.
chr10	84576305	84576804	chr10	84386186	84386685	Tcp11l2|chr10:84386186-84386685	0.279193491257546	.	.
chr10	84622358	84622857	chr10	84372360	84372859	Gm17249|chr10:84372360-84372859	0.363611740617933	.	.
chr10	84622358	84622857	chr10	84372360	84372859	Polr3b|chr10:84372360-84372859	0.363611740617933	.	.
chr10	84917312	84917811	chr10	85008714	85009213	Ric8b|chr10:85008714-85009213	0.162365172909254	.	.
chr10	84917312	84917811	chr10	85161665	85162164	Ric8b|chr10:85161665-85162164	0.161964251120224	.	.
chr10	85102355	85102854	chr10	85161665	85162164	Fhl4|chr10:85161665-85162164	0.248222962214584	.	.
chr10	85102355	85102854	chr10	85161665	85162164	Tmem263|chr10:85161665-85162164	0.248222962214584	.	.
chr10	85127846	85128345	chr10	85008176	85008675	Mterf2|chr10:85008176-85008675	0.284450880492421	.	.
chr10	85127846	85128345	chr10	85220868	85221367	Mterf2|chr10:85220868-85221367	0.273589303043412	.	.
chr10	85127846	85128345	chr10	85464053	85464552	Mterf2|chr10:85464053-85464552	0.197901173547125	.	.
chr10	85185139	85185638	chr10	85008176	85008675	Cry1|chr10:85008176-85008675	0.331383683461175	.	.
chr10	85185139	85185638	chr10	85008714	85009213	Cry1|chr10:85008714-85009213	0.214255849571095	.	.
chr10	85386593	85387092	chr10	85008714	85009213	Btbd11|chr10:85008714-85009213	0.163505974919347	.	.
chr10	85386593	85387092	chr10	85220868	85221367	Btbd11|chr10:85220868-85221367	0.234016979519713	.	.
chr10	85386593	85387092	chr10	85538964	85539463	Btbd11|chr10:85538964-85539463	0.276035916732898	.	.
chr10	85829194	85829693	chr10	85871543	85872042	Pwp1|chr10:85871543-85872042	0.276412111424785	.	.
chr10	85829194	85829693	chr10	86137065	86137564	Pwp1|chr10:86137065-86137564	0.16323211697775	.	.
chr10	85916863	85917362	chr10	85651694	85652193	Prdm4|chr10:85651694-85652193	0.164388354688866	.	.
chr10	85916863	85917362	chr10	85871543	85872042	Prdm4|chr10:85871543-85872042	0.364253824079987	.	.
chr10	85916863	85917362	chr10	85928481	85928980	Prdm4|chr10:85928481-85928980	0.294195020339676	.	.
chr10	86021662	86022161	chr10	85928481	85928980	A230060F14Rik|chr10:85928481-85928980	0.360442956664918	.	.
chr10	86021662	86022161	chr10	85928481	85928980	Fbxo7|chr10:85928481-85928980	0.360442956664918	.	.
chr10	86498647	86499146	chr10	86685259	86685758	Syn3|chr10:86685259-86685758	0.320671082062856	.	.
chr10	86705281	86705780	chr10	86296101	86296600	Hsp90b1|chr10:86296101-86296600	0.302566081207496	.	.
chr10	86705281	86705780	chr10	86296101	86296600	Ttc41|chr10:86296101-86296600	0.302566081207496	.	.
chr10	86705281	86705780	chr10	86872493	86872992	Hsp90b1|chr10:86872493-86872992	0.333979733285848	.	.
chr10	86705281	86705780	chr10	86872493	86872992	Ttc41|chr10:86872493-86872992	0.333979733285848	.	.
chr10	86705811	86706310	chr10	86296101	86296600	Hsp90b1|chr10:86296101-86296600	0.183664970534656	.	.
chr10	86705811	86706310	chr10	86296101	86296600	Ttc41|chr10:86296101-86296600	0.183664970534656	.	.
chr10	86705811	86706310	chr10	86685259	86685758	Hsp90b1|chr10:86685259-86685758	0.419879253114928	.	.
chr10	86705811	86706310	chr10	86685259	86685758	Ttc41|chr10:86685259-86685758	0.419879253114928	.	.
chr10	86705811	86706310	chr10	86819757	86820256	Hsp90b1|chr10:86819757-86820256	0.316642709266165	.	.
chr10	86705811	86706310	chr10	86819757	86820256	Ttc41|chr10:86819757-86820256	0.316642709266165	.	.
chr10	86778694	86779193	chr10	86836755	86837254	Nt5dc3|chr10:86836755-86837254	0.270229600918356	.	.
chr10	87058237	87058736	chr10	86819757	86820256	1700113H08Rik|chr10:86819757-86820256	0.186874870821302	.	.
chr10	87493609	87494108	chr10	87446767	87447266	Ascl1|chr10:87446767-87447266	0.360726024428623	.	.
chr10	87493609	87494108	chr10	87488744	87489243	Ascl1|chr10:87488744-87489243	0.290510838285468	.	.
chr10	88146664	88147163	chr10	87813119	87813618	Nup37|chr10:87813119-87813618	0.20961469513544	.	.
chr10	88146664	88147163	chr10	87813119	87813618	Parpbp|chr10:87813119-87813618	0.20961469513544	.	.
chr10	88146664	88147163	chr10	88167343	88167842	Nup37|chr10:88167343-88167842	0.232170890785976	.	.
chr10	88146664	88147163	chr10	88167343	88167842	Parpbp|chr10:88167343-88167842	0.232170890785976	.	.
chr10	88146664	88147163	chr10	88326830	88327329	Nup37|chr10:88326830-88327329	0.189355648639522	.	.
chr10	88146664	88147163	chr10	88326830	88327329	Parpbp|chr10:88326830-88327329	0.189355648639522	.	.
chr10	88378931	88379430	chr10	88326830	88327329	Dram1|chr10:88326830-88327329	0.220218035349564	.	.
chr10	88378931	88379430	chr10	88326830	88327329	Gnptab|chr10:88326830-88327329	0.220218035349564	.	.
chr10	88378931	88379430	chr10	88327377	88327876	Dram1|chr10:88327377-88327876	0.198911893278468	.	.
chr10	88378931	88379430	chr10	88327377	88327876	Gnptab|chr10:88327377-88327876	0.198911893278468	.	.
chr10	88378931	88379430	chr10	88356902	88357401	Dram1|chr10:88356902-88357401	0.366232669016087	.	.
chr10	88378931	88379430	chr10	88356902	88357401	Gnptab|chr10:88356902-88357401	0.366232669016087	.	.
chr10	88378931	88379430	chr10	88426387	88426886	Dram1|chr10:88426387-88426886	0.289488646244859	.	.
chr10	88378931	88379430	chr10	88426387	88426886	Gnptab|chr10:88426387-88426886	0.289488646244859	.	.
chr10	88378931	88379430	chr10	88584300	88584799	Dram1|chr10:88584300-88584799	0.414649012689308	.	.
chr10	88378931	88379430	chr10	88584300	88584799	Gnptab|chr10:88584300-88584799	0.414649012689308	.	.
chr10	88503789	88504288	chr10	88738951	88739450	Chpt1|chr10:88738951-88739450	0.251373229438204	.	.
chr10	88731569	88732068	chr10	88356362	88356861	Arl1|chr10:88356362-88356861	0.193386775014273	.	.
chr10	88731569	88732068	chr10	88584300	88584799	Arl1|chr10:88584300-88584799	0.242422043636064	.	.
chr10	91082684	91083183	chr10	91032329	91032828	Apaf1|chr10:91032329-91032828	0.192393574077909	.	.
chr10	91082684	91083183	chr10	91032329	91032828	Ikbip|chr10:91032329-91032828	0.192393574077909	.	.
chr10	91123779	91124278	chr10	91171389	91171888	Slc25a3|chr10:91171389-91171888	0.220378470340761	.	.
chr10	91181909	91182408	chr10	91032329	91032828	Tmpo|chr10:91032329-91032828	0.281362595995163	.	.
chr10	91181909	91182408	chr10	91170494	91170993	Tmpo|chr10:91170494-91170993	0.328882224140536	.	.
chr10	92722155	92722654	chr10	92733806	92734305	Nedd1|chr10:92733806-92734305	0.189471519109436	.	.
chr10	93081484	93081983	chr10	93432360	93432859	Cfap54|chr10:93432360-93432859	0.198517859521589	.	.
chr10	93589426	93589925	chr10	93276361	93276860	4933408J17Rik|chr10:93276361-93276860	0.211229691448338	.	.
chr10	93589426	93589925	chr10	93276361	93276860	Snrpf|chr10:93276361-93276860	0.211229691448338	.	.
chr10	93589426	93589925	chr10	93771778	93772277	4933408J17Rik|chr10:93771778-93772277	0.187895804786219	.	.
chr10	93589426	93589925	chr10	93771778	93772277	Snrpf|chr10:93771778-93772277	0.187895804786219	.	.
chr10	93589426	93589925	chr10	93889551	93890050	4933408J17Rik|chr10:93889551-93890050	0.164654086424343	.	.
chr10	93589426	93589925	chr10	93889551	93890050	Snrpf|chr10:93889551-93890050	0.164654086424343	.	.
chr10	94035618	94036117	chr10	93889551	93890050	Fgd6|chr10:93889551-93890050	0.296441040230631	.	.
chr10	94035618	94036117	chr10	93889551	93890050	Vezt|chr10:93889551-93890050	0.296441040230631	.	.
chr10	94035618	94036117	chr10	94249533	94250032	Fgd6|chr10:94249533-94250032	0.229808572686687	.	.
chr10	94035618	94036117	chr10	94249533	94250032	Vezt|chr10:94249533-94250032	0.229808572686687	.	.
chr10	94035618	94036117	chr10	94297024	94297523	Fgd6|chr10:94297024-94297523	0.224443061112981	.	.
chr10	94035618	94036117	chr10	94297024	94297523	Vezt|chr10:94297024-94297523	0.224443061112981	.	.
chr10	94198747	94199246	chr10	93889551	93890050	Ndufa12|chr10:93889551-93890050	0.183773395354451	.	.
chr10	94198747	94199246	chr10	94230531	94231030	Ndufa12|chr10:94230531-94231030	0.258317067012485	.	.
chr10	94198747	94199246	chr10	94248983	94249482	Ndufa12|chr10:94248983-94249482	0.299455586652673	.	.
chr10	94198747	94199246	chr10	94249533	94250032	Ndufa12|chr10:94249533-94250032	0.313174667958993	.	.
chr10	94311896	94312395	chr10	94230531	94231030	Tmcc3|chr10:94230531-94231030	0.270694363172623	.	.
chr10	94311896	94312395	chr10	94297024	94297523	Tmcc3|chr10:94297024-94297523	0.277737504877096	.	.
chr10	94311896	94312395	chr10	94322624	94323123	Tmcc3|chr10:94322624-94323123	0.300568739853302	.	.
chr10	94311896	94312395	chr10	94466218	94466717	Tmcc3|chr10:94466218-94466717	0.192067924695552	.	.
chr10	94408822	94409321	chr10	94514585	94515084	Gm16155|chr10:94514585-94515084	0.240232666478287	.	.
chr10	94688424	94688923	chr10	94978372	94978871	Cep83|chr10:94978372-94978871	0.256598558851856	.	.
chr10	94688424	94688923	chr10	94978372	94978871	Cep83os|chr10:94978372-94978871	0.256598558851856	.	.
chr10	95323354	95323853	chr10	95311061	95311560	Cradd|chr10:95311061-95311560	0.215935467900442	.	.
chr10	95416569	95417068	chr10	95291065	95291564	5730420D15Rik|chr10:95291065-95291564	0.211829826493409	.	.
chr10	95416569	95417068	chr10	95291065	95291564	Socs2|chr10:95291065-95291564	0.211829826493409	.	.
chr10	95416569	95417068	chr10	95681000	95681499	5730420D15Rik|chr10:95681000-95681499	0.347268208283516	.	.
chr10	95416569	95417068	chr10	95681000	95681499	Socs2|chr10:95681000-95681499	0.347268208283516	.	.
chr10	95417115	95417614	chr10	95291065	95291564	5730420D15Rik|chr10:95291065-95291564	0.173399290315865	.	.
chr10	95417115	95417614	chr10	95291065	95291564	Socs2|chr10:95291065-95291564	0.173399290315865	.	.
chr10	95417115	95417614	chr10	95311061	95311560	5730420D15Rik|chr10:95311061-95311560	0.395882143344284	.	.
chr10	95417115	95417614	chr10	95311061	95311560	Socs2|chr10:95311061-95311560	0.395882143344284	.	.
chr10	95417115	95417614	chr10	95681000	95681499	5730420D15Rik|chr10:95681000-95681499	0.250652742223422	.	.
chr10	95417115	95417614	chr10	95681000	95681499	Socs2|chr10:95681000-95681499	0.250652742223422	.	.
chr10	95564087	95564586	chr10	95291065	95291564	Nudt4|chr10:95291065-95291564	0.241219175302982	.	.
chr10	95564087	95564586	chr10	95894652	95895151	Nudt4|chr10:95894652-95895151	0.263305507388213	.	.
chr10	95940376	95940875	chr10	95681000	95681499	Eea1|chr10:95681000-95681499	0.16437246387411	.	.
chr10	95940376	95940875	chr10	95894652	95895151	Eea1|chr10:95894652-95895151	0.213261178590912	.	.
chr10	96616678	96617177	chr10	96471054	96471553	Btg1|chr10:96471054-96471553	0.212914214642448	.	.
chr10	99106866	99107365	chr10	99084839	99085338	Gm48768|chr10:99084839-99085338	0.23519612269142	.	.
chr10	99106866	99107365	chr10	99084839	99085338	Poc1b|chr10:99084839-99085338	0.23519612269142	.	.
chr10	99106866	99107365	chr10	99197530	99198029	Gm48768|chr10:99197530-99198029	0.27933926365066	.	.
chr10	99106866	99107365	chr10	99197530	99198029	Poc1b|chr10:99197530-99198029	0.27933926365066	.	.
chr10	99262463	99262962	chr10	99577218	99577717	Dusp6|chr10:99577218-99577717	0.201635806917977	.	.
chr10	99262970	99263469	chr10	99084839	99085338	Dusp6|chr10:99084839-99085338	0.391386229427292	.	.
chr10	100487126	100487625	chr10	100629708	100630207	Cep290|chr10:100629708-100630207	0.262382323882609	.	.
chr10	100487126	100487625	chr10	100629708	100630207	Tmtc3|chr10:100629708-100630207	0.262382323882609	.	.
chr10	101681454	101681953	chr10	101302125	101302624	Mgat4c|chr10:101302125-101302624	0.252673356128051	.	.
chr10	105574222	105574721	chr10	105727473	105727972	Gm15663|chr10:105727473-105727972	0.270006076511232	.	.
chr10	105574222	105574721	chr10	105727473	105727972	Tmtc2|chr10:105727473-105727972	0.270006076511232	.	.
chr10	105841096	105841595	chr10	105708925	105709424	Ccdc59|chr10:105708925-105709424	0.223598523044136	.	.
chr10	105841096	105841595	chr10	105708925	105709424	Mettl25|chr10:105708925-105709424	0.223598523044136	.	.
chr10	105841096	105841595	chr10	105727473	105727972	Ccdc59|chr10:105727473-105727972	0.254349532631902	.	.
chr10	105841096	105841595	chr10	105727473	105727972	Mettl25|chr10:105727473-105727972	0.254349532631902	.	.
chr10	105841096	105841595	chr10	105774364	105774863	Ccdc59|chr10:105774364-105774863	0.424304970352865	.	.
chr10	105841096	105841595	chr10	105774364	105774863	Mettl25|chr10:105774364-105774863	0.424304970352865	.	.
chr10	107271570	107272069	chr10	107401037	107401536	Lin7a|chr10:107401037-107401536	0.182021934587805	.	.
chr10	108161813	108162312	chr10	108445970	108446469	Ppp1r12a|chr10:108445970-108446469	0.215449121101326	.	.
chr10	108162386	108162885	chr10	108300756	108301255	Ppp1r12a|chr10:108300756-108301255	0.241648837104686	.	.
chr10	111298357	111298856	chr10	111144508	111145007	Bbs10|chr10:111144508-111145007	0.192470258626577	.	.
chr10	111972408	111972907	chr10	111694226	111694725	Krr1|chr10:111694226-111694725	0.191711738655808	.	.
chr10	111972408	111972907	chr10	112138513	112139012	Krr1|chr10:112138513-112139012	0.224210630474867	.	.
chr10	112160072	112160571	chr10	112138513	112139012	Glipr1l3|chr10:112138513-112139012	0.276947544555146	.	.
chr10	115251206	115251705	chr10	115175652	115176151	Tbc1d15|chr10:115175652-115176151	0.192748306214054	.	.
chr10	115362040	115362539	chr10	115175652	115176151	Tmem19|chr10:115175652-115176151	0.244609841568572	.	.
chr10	115362040	115362539	chr10	115348997	115349496	Tmem19|chr10:115348997-115349496	0.17274111160962	.	.
chr10	115384626	115385125	chr10	115175652	115176151	Thap2|chr10:115175652-115176151	0.189298583601694	.	.
chr10	115384626	115385125	chr10	115175652	115176151	Zfc3h1|chr10:115175652-115176151	0.189298583601694	.	.
chr10	116018133	116018632	chr10	116330375	116330874	Ptprr|chr10:116330375-116330874	0.334451077593079	.	.
chr10	117063671	117064170	chr10	117435311	117435810	Cct2|chr10:117435311-117435810	0.166849031135121	.	.
chr10	117148327	117148826	chr10	117376221	117376720	Frs2|chr10:117376221-117376720	0.174997988021435	.	.
chr10	117148327	117148826	chr10	117376790	117377289	Frs2|chr10:117376790-117377289	0.309482424388649	.	.
chr10	117148327	117148826	chr10	117478060	117478559	Frs2|chr10:117478060-117478559	0.184963094680155	.	.
chr10	117148327	117148826	chr10	117496122	117496621	Frs2|chr10:117496122-117496621	0.307548717060533	.	.
chr10	117223978	117224477	chr10	117013904	117014403	Gm48772|chr10:117013904-117014403	0.224279981208817	.	.
chr10	117223978	117224477	chr10	117013904	117014403	Yeats4|chr10:117013904-117014403	0.224279981208817	.	.
chr10	117223978	117224477	chr10	117094872	117095371	Gm48772|chr10:117094872-117095371	0.231775794152509	.	.
chr10	117223978	117224477	chr10	117094872	117095371	Yeats4|chr10:117094872-117095371	0.231775794152509	.	.
chr10	117223978	117224477	chr10	117376221	117376720	Gm48772|chr10:117376221-117376720	0.172838330721156	.	.
chr10	117223978	117224477	chr10	117376221	117376720	Yeats4|chr10:117376221-117376720	0.172838330721156	.	.
chr10	117223978	117224477	chr10	117496122	117496621	Gm48772|chr10:117496122-117496621	0.209085785208408	.	.
chr10	117223978	117224477	chr10	117496122	117496621	Yeats4|chr10:117496122-117496621	0.209085785208408	.	.
chr10	117224521	117225020	chr10	117376790	117377289	Gm48772|chr10:117376790-117377289	0.226299112314249	.	.
chr10	117224521	117225020	chr10	117376790	117377289	Yeats4|chr10:117376790-117377289	0.226299112314249	.	.
chr10	117710064	117710563	chr10	117376790	117377289	Mdm2|chr10:117376790-117377289	0.358301825504777	.	.
chr10	117710064	117710563	chr10	117435311	117435810	Mdm2|chr10:117435311-117435810	0.191019912797684	.	.
chr10	117746155	117746654	chr10	117376221	117376720	Slc35e3|chr10:117376221-117376720	0.220146251896913	.	.
chr10	117845812	117846311	chr10	118003810	118004309	Rap1b|chr10:118003810-118004309	0.184670731363833	.	.
chr10	118141391	118141890	chr10	118003139	118003638	Mdm1|chr10:118003139-118003638	0.285300079907526	.	.
chr10	118141391	118141890	chr10	118370408	118370907	Mdm1|chr10:118370408-118370907	0.220199871738596	.	.
chr10	119239821	119240320	chr10	118868601	118869100	Cand1|chr10:118868601-118869100	0.240058961314203	.	.
chr10	119240331	119240830	chr10	118868601	118869100	Cand1|chr10:118868601-118869100	0.295177731559729	.	.
chr10	119453212	119453711	chr10	119522944	119523443	Grip1|chr10:119522944-119523443	0.280269609250515	.	.
chr10	119453726	119454225	chr10	119671597	119672096	Grip1|chr10:119671597-119672096	0.241988403518214	.	.
chr10	121364796	121365295	chr10	121310802	121311301	Gns|chr10:121310802-121311301	0.164398887411038	.	.
chr10	121505183	121505682	chr10	121290574	121291073	Gm46204|chr10:121290574-121291073	0.178670924168009	.	.
chr10	121505183	121505682	chr10	121423378	121423877	Gm46204|chr10:121423378-121423877	0.178381896318048	.	.
chr10	121505183	121505682	chr10	121568813	121569312	Gm46204|chr10:121568813-121569312	0.423795709647337	.	.
chr10	121505183	121505682	chr10	121689599	121690098	Gm46204|chr10:121689599-121690098	0.301599282991481	.	.
chr10	121505183	121505682	chr10	121836689	121837188	Gm46204|chr10:121836689-121837188	0.170248746957744	.	.
chr10	121586575	121587074	chr10	121836689	121837188	Tbk1|chr10:121836689-121837188	0.288884150450522	.	.
chr10	121626329	121626828	chr10	121532053	121532552	Xpot|chr10:121532053-121532552	0.177063787059451	.	.
chr10	121626329	121626828	chr10	121836689	121837188	Xpot|chr10:121836689-121837188	0.210937676116177	.	.
chr10	121739673	121740172	chr10	121290574	121291073	BC048403|chr10:121290574-121291073	0.43124094037841	.	.
chr10	121739673	121740172	chr10	121423378	121423877	BC048403|chr10:121423378-121423877	0.401598086362733	.	.
chr10	121739673	121740172	chr10	121532053	121532552	BC048403|chr10:121532053-121532552	0.326562640646804	.	.
chr10	121739673	121740172	chr10	121689599	121690098	BC048403|chr10:121689599-121690098	0.167850468286201	.	.
chr10	121739673	121740172	chr10	121836179	121836678	BC048403|chr10:121836179-121836678	0.400922240837087	.	.
chr10	121739673	121740172	chr10	121836689	121837188	BC048403|chr10:121836689-121837188	0.236863375079175	.	.
chr10	122047104	122047603	chr10	122313085	122313584	Srgap1|chr10:122313085-122313584	0.419745657306389	.	.
chr10	122047104	122047603	chr10	122342338	122342837	Srgap1|chr10:122342338-122342837	0.241033462941359	.	.
chr10	122096429	122096928	chr10	121836689	121837188	Rxylt1|chr10:121836689-121837188	0.353941143665391	.	.
chr10	122096429	122096928	chr10	122144528	122145027	Rxylt1|chr10:122144528-122145027	0.209035178530554	.	.
chr10	122096429	122096928	chr10	122342338	122342837	Rxylt1|chr10:122342338-122342837	0.208453854442944	.	.
chr10	122097114	122097613	chr10	122120828	122121327	Rxylt1|chr10:122120828-122121327	0.312653992736983	.	.
chr10	122097114	122097613	chr10	122313085	122313584	Rxylt1|chr10:122313085-122313584	0.319565792692005	.	.
chr10	122678469	122678968	chr10	122715840	122716339	Ppm1h|chr10:122715840-122716339	0.237868096963368	.	.
chr10	122679190	122679689	chr10	122985315	122985814	Ppm1h|chr10:122985315-122985814	0.181170310411672	.	.
chr10	123076214	123076713	chr10	123431497	123431996	Mon2|chr10:123431497-123431996	0.319275929708035	.	.
chr10	125389021	125389520	chr10	125228610	125229109	Slc16a7|chr10:125228610-125229109	0.316035402842007	.	.
chr10	126901130	126901629	chr10	126845450	126845949	Atp23|chr10:126845450-126845949	0.229212504767961	.	.
chr10	127030601	127031100	chr10	126862152	126862651	Tsfm|chr10:126862152-126862651	0.179837521071322	.	.
chr10	127030601	127031100	chr10	127078611	127079110	Tsfm|chr10:127078611-127079110	0.225152526912603	.	.
chr10	127030601	127031100	chr10	127350541	127351040	Tsfm|chr10:127350541-127351040	0.181866166393894	.	.
chr10	127041685	127042184	chr10	127078611	127079110	Eef1akmt3|chr10:127078611-127079110	0.339536455379354	.	.
chr10	127041685	127042184	chr10	127078611	127079110	Mettl1|chr10:127078611-127079110	0.339536455379354	.	.
chr10	127060121	127060620	chr10	126919031	126919530	March9|chr10:126919031-126919530	0.265978275432913	.	.
chr10	127063299	127063798	chr10	127188571	127189070	Cdk4|chr10:127188571-127189070	0.196970901580428	.	.
chr10	127070111	127070610	chr10	126845450	126845949	A730063M14Rik|chr10:126845450-126845949	0.172539275108627	.	.
chr10	127070111	127070610	chr10	126845450	126845949	Tspan31|chr10:126845450-126845949	0.172539275108627	.	.
chr10	127211362	127211861	chr10	126845450	126845949	Pip4k2c|chr10:126845450-126845949	0.219578742403641	.	.
chr10	127262910	127263409	chr10	127204503	127205002	Kif5a|chr10:127204503-127205002	0.273888089848911	.	.
chr10	127262910	127263409	chr10	127674755	127675254	Kif5a|chr10:127674755-127675254	0.257792772859903	.	.
chr10	127380330	127380829	chr10	127350541	127351040	R3hdm2|chr10:127350541-127351040	0.196714825467306	.	.
chr10	127380330	127380829	chr10	127511500	127511999	R3hdm2|chr10:127511500-127511999	0.177067426975314	.	.
chr10	127522113	127522612	chr10	127350541	127351040	Shmt2|chr10:127350541-127351040	0.354264260547064	.	.
chr10	127522113	127522612	chr10	127750299	127750798	Shmt2|chr10:127750299-127750798	0.177569205174955	.	.
chr10	127621484	127621983	chr10	127511500	127511999	Lrp1|chr10:127511500-127511999	0.197940211113751	.	.
chr10	127621484	127621983	chr10	127674755	127675254	Lrp1|chr10:127674755-127675254	0.199814175257366	.	.
chr10	127739224	127739723	chr10	127511500	127511999	Zbtb39|chr10:127511500-127511999	0.164418897915857	.	.
chr10	128058600	128059099	chr10	127750299	127750798	Ptges3|chr10:127750299-127750798	0.304751271108199	.	.
chr10	128058600	128059099	chr10	128409597	128410096	Ptges3|chr10:128409597-128410096	0.240822081311971	.	.
chr10	128059140	128059639	chr10	127750299	127750798	Ptges3|chr10:127750299-127750798	0.271891923934929	.	.
chr10	128059140	128059639	chr10	128409597	128410096	Ptges3|chr10:128409597-128410096	0.372248218979158	.	.
chr10	128211581	128212080	chr10	128409597	128410096	Spryd4|chr10:128409597-128410096	0.269429990024734	.	.
chr10	128270187	128270686	chr10	128409597	128410096	Stat2|chr10:128409597-128410096	0.230184186119241	.	.
chr10	128303050	128303549	chr10	128409597	128410096	Pan2|chr10:128409597-128410096	0.390091111892872	.	.
chr10	128368518	128369017	chr10	128409597	128410096	Coq10a|chr10:128409597-128410096	0.331365558238513	.	.
chr10	128411355	128411854	chr10	128409597	128410096	Nabp2|chr10:128409597-128410096	0.337869083146593	.	.
chr10	128411355	128411854	chr10	128409597	128410096	Rnf41|chr10:128409597-128410096	0.337869083146593	.	.
chr10	128493613	128494112	chr10	128409597	128410096	Myl6|chr10:128409597-128410096	0.251832255006133	.	.
chr10	128547478	128547977	chr10	128805195	128805694	Zc3h10|chr10:128805195-128805694	0.300524943802742	.	.
chr10	128565862	128566361	chr10	128409597	128410096	Pa2g4|chr10:128409597-128410096	0.25259723453876	.	.
chr10	128626582	128627081	chr10	128909639	128910138	Rps26|chr10:128909639-128910138	0.292248552263244	.	.
chr10	128646026	128646525	chr10	128409597	128410096	Gm26876|chr10:128409597-128410096	0.332824338287433	.	.
chr10	128668336	128668835	chr10	128909639	128910138	Ikzf4|chr10:128909639-128910138	0.177607588254434	.	.
chr10	128695638	128696137	chr10	128409597	128410096	Rab5b|chr10:128409597-128410096	0.214114606075191	.	.
chr11	3202390	3202889	chr11	3123799	3124298	Eif4enif1|chr11:3123799-3124298	0.274834659620832	.	.
chr11	3202390	3202889	chr11	3289935	3290434	Eif4enif1|chr11:3289935-3290434	0.209961897684484	.	.
chr11	3202390	3202889	chr11	3386996	3387495	Eif4enif1|chr11:3386996-3387495	0.317521694094884	.	.
chr11	3408986	3409485	chr11	3221479	3221978	Limk2|chr11:3221479-3221978	0.197306025488785	.	.
chr11	3408986	3409485	chr11	3396552	3397051	Limk2|chr11:3396552-3397051	0.224629125627352	.	.
chr11	3504555	3505054	chr11	3371193	3371692	Inpp5j|chr11:3371193-3371692	0.266541317698706	.	.
chr11	3648877	3649376	chr11	3289935	3290434	Morc2a|chr11:3289935-3290434	0.212437402371285	.	.
chr11	3648877	3649376	chr11	3289935	3290434	Tug1|chr11:3289935-3290434	0.212437402371285	.	.
chr11	3648877	3649376	chr11	3332133	3332632	Morc2a|chr11:3332133-3332632	0.274379643285498	.	.
chr11	3648877	3649376	chr11	3332133	3332632	Tug1|chr11:3332133-3332632	0.274379643285498	.	.
chr11	3863689	3864188	chr11	4069578	4070077	Osbp2|chr11:4069578-4070077	0.174278306914812	.	.
chr11	3913534	3914033	chr11	4121657	4122156	Slc35e4|chr11:4121657-4122156	0.323632343269473	.	.
chr11	4134899	4135398	chr11	4121657	4122156	Rnf215|chr11:4121657-4122156	0.218099891450645	.	.
chr11	4160019	4160518	chr11	3761268	3761767	Ccdc157|chr11:3761268-3761767	0.176600118881553	.	.
chr11	4160019	4160518	chr11	3761268	3761767	Sf3a1|chr11:3761268-3761767	0.176600118881553	.	.
chr11	4186479	4186978	chr11	4121657	4122156	Tbc1d10a|chr11:4121657-4122156	0.21798926853229	.	.
chr11	5520703	5521202	chr11	5707491	5707990	Xbp1|chr11:5707491-5707990	0.235014478202192	.	.
chr11	5520703	5521202	chr11	5901921	5902420	Xbp1|chr11:5901921-5902420	0.190423117349824	.	.
chr11	5542005	5542504	chr11	5901921	5902420	Ccdc117|chr11:5901921-5902420	0.31182312158239	.	.
chr11	5762152	5762651	chr11	6020880	6021379	Urgcp|chr11:6020880-6021379	0.169687532631489	.	.
chr11	5788237	5788736	chr11	5901921	5902420	Dbnl|chr11:5901921-5902420	0.169138307235745	.	.
chr11	5837806	5838305	chr11	5740921	5741420	Polm|chr11:5740921-5741420	0.216372434231096	.	.
chr11	5837806	5838305	chr11	6000282	6000781	Polm|chr11:6000282-6000781	0.19586866841213	.	.
chr11	5949860	5950359	chr11	5901921	5902420	Gck|chr11:5901921-5902420	0.252486692379589	.	.
chr11	5955521	5956020	chr11	5614434	5614933	Ykt6|chr11:5614434-5614933	0.22771123241048	.	.
chr11	6065410	6065909	chr11	6020880	6021379	Camk2b|chr11:6020880-6021379	0.197548962158248	.	.
chr11	6065410	6065909	chr11	6021410	6021909	Camk2b|chr11:6021410-6021909	0.193885642876025	.	.
chr11	6065410	6065909	chr11	6187730	6188229	Camk2b|chr11:6187730-6188229	0.324841302574461	.	.
chr11	6199704	6200203	chr11	6000282	6000781	A730071L15Rik|chr11:6000282-6000781	0.265003274005084	.	.
chr11	6199704	6200203	chr11	6000282	6000781	Nudcd3|chr11:6000282-6000781	0.265003274005084	.	.
chr11	6200213	6200712	chr11	6000282	6000781	A730071L15Rik|chr11:6000282-6000781	0.252822353998804	.	.
chr11	6200213	6200712	chr11	6000282	6000781	Nudcd3|chr11:6000282-6000781	0.252822353998804	.	.
chr11	6274682	6275181	chr11	6000282	6000781	Tmed4|chr11:6000282-6000781	0.240300434209507	.	.
chr11	6291660	6292159	chr11	6020880	6021379	Ogdh|chr11:6020880-6021379	0.438646486500414	.	.
chr11	6291660	6292159	chr11	6021410	6021909	Ogdh|chr11:6021410-6021909	0.20582969922743	.	.
chr11	6291660	6292159	chr11	6187730	6188229	Ogdh|chr11:6187730-6188229	0.199001102143984	.	.
chr11	6389069	6389568	chr11	6021410	6021909	Zmiz2|chr11:6021410-6021909	0.2240663455837	.	.
chr11	6415494	6415993	chr11	6020880	6021379	Ppia|chr11:6020880-6021379	0.287879774253532	.	.
chr11	6415494	6415993	chr11	6021410	6021909	Ppia|chr11:6021410-6021909	0.169595702580739	.	.
chr11	6415494	6415993	chr11	6187730	6188229	Ppia|chr11:6187730-6188229	0.163404650214327	.	.
chr11	6416022	6416521	chr11	6000282	6000781	Ppia|chr11:6000282-6000781	0.23446669141593	.	.
chr11	7063206	7063705	chr11	6964411	6964910	Adcy1|chr11:6964411-6964910	0.184801299829363	.	.
chr11	8664329	8664828	chr11	8405452	8405951	Tns3|chr11:8405452-8405951	0.219549883473854	.	.
chr11	8664329	8664828	chr11	8624511	8625010	Tns3|chr11:8624511-8625010	0.435825477024161	.	.
chr11	8664329	8664828	chr11	8628646	8629145	Tns3|chr11:8628646-8629145	0.163331948365912	.	.
chr11	9010962	9011461	chr11	9136398	9136897	Hus1|chr11:9136398-9136897	0.240855639310971	.	.
chr11	11461833	11462332	chr11	11115591	11116090	Spata48|chr11:11115591-11116090	0.204955278053308	.	.
chr11	11461833	11462332	chr11	11115591	11116090	Zpbp|chr11:11115591-11116090	0.204955278053308	.	.
chr11	11461833	11462332	chr11	11116114	11116613	Spata48|chr11:11116114-11116613	0.23734068436852	.	.
chr11	11461833	11462332	chr11	11116114	11116613	Zpbp|chr11:11116114-11116613	0.23734068436852	.	.
chr11	11461833	11462332	chr11	11131662	11132161	Spata48|chr11:11131662-11132161	0.277073078808633	.	.
chr11	11461833	11462332	chr11	11131662	11132161	Zpbp|chr11:11131662-11132161	0.277073078808633	.	.
chr11	11867820	11868319	chr11	11788618	11789117	1700042O10Rik|chr11:11788618-11789117	0.23622020762451	.	.
chr11	11867820	11868319	chr11	11881690	11882189	1700042O10Rik|chr11:11881690-11882189	0.332623492443215	.	.
chr11	12464705	12465204	chr11	12359288	12359787	Cobl|chr11:12359288-12359787	0.235091201869227	.	.
chr11	12464705	12465204	chr11	12532211	12532710	Cobl|chr11:12532211-12532710	0.353564815309433	.	.
chr11	12464705	12465204	chr11	12702457	12702956	Cobl|chr11:12702457-12702956	0.34744117731749	.	.
chr11	17158989	17159488	chr11	17441792	17442291	Ppp3r1|chr11:17441792-17442291	0.321037848466994	.	.
chr11	17257330	17257829	chr11	17231207	17231706	C1d|chr11:17231207-17231706	0.280166477621677	.	.
chr11	17257330	17257829	chr11	17726604	17727103	C1d|chr11:17726604-17727103	0.276337663951555	.	.
chr11	17257330	17257829	chr11	17727182	17727681	C1d|chr11:17727182-17727681	0.169196826342158	.	.
chr11	17953107	17953606	chr11	17727182	17727681	Etaa1|chr11:17727182-17727681	0.310575734981231	.	.
chr11	17953107	17953606	chr11	17727182	17727681	Etaa1os|chr11:17727182-17727681	0.310575734981231	.	.
chr11	17953651	17954150	chr11	17727182	17727681	Etaa1|chr11:17727182-17727681	0.183212440787904	.	.
chr11	17953651	17954150	chr11	17727182	17727681	Etaa1os|chr11:17727182-17727681	0.183212440787904	.	.
chr11	19924574	19925073	chr11	19925308	19925807	Spred2|chr11:19925308-19925807	0.162671273184913	.	.
chr11	20333072	20333571	chr11	20561218	20561717	Slc1a4|chr11:20561218-20561717	0.206219183498844	.	.
chr11	20542743	20543242	chr11	20631609	20632108	Sertad2|chr11:20631609-20632108	0.471537293529757	.	.
chr11	20741392	20741891	chr11	20631609	20632108	Aftph|chr11:20631609-20632108	0.488057332293281	.	.
chr11	20741392	20741891	chr11	20632267	20632766	Aftph|chr11:20632267-20632766	0.366275697663526	.	.
chr11	20830845	20831344	chr11	20631609	20632108	Gm12037|chr11:20631609-20632108	0.321756950994932	.	.
chr11	20830845	20831344	chr11	20631609	20632108	Lgalsl|chr11:20631609-20632108	0.321756950994932	.	.
chr11	20830845	20831344	chr11	20632267	20632766	Gm12037|chr11:20632267-20632766	0.188975077237432	.	.
chr11	20830845	20831344	chr11	20632267	20632766	Lgalsl|chr11:20632267-20632766	0.188975077237432	.	.
chr11	20830845	20831344	chr11	21061310	21061809	Gm12037|chr11:21061310-21061809	0.273602856218694	.	.
chr11	20830845	20831344	chr11	21061310	21061809	Lgalsl|chr11:21061310-21061809	0.273602856218694	.	.
chr11	21091027	21091526	chr11	21061310	21061809	Peli1|chr11:21061310-21061809	0.185284079489536	.	.
chr11	21371048	21371547	chr11	21504040	21504539	Gm12043|chr11:21504040-21504539	0.173476306100262	.	.
chr11	21371048	21371547	chr11	21504040	21504539	Ugp2|chr11:21504040-21504539	0.173476306100262	.	.
chr11	21571714	21572213	chr11	21503537	21504036	Mdh1|chr11:21503537-21504036	0.340915813603023	.	.
chr11	21571714	21572213	chr11	21503537	21504036	Wdpcp|chr11:21503537-21504036	0.340915813603023	.	.
chr11	21571714	21572213	chr11	21504040	21504539	Mdh1|chr11:21504040-21504539	0.180027998035732	.	.
chr11	21571714	21572213	chr11	21504040	21504539	Wdpcp|chr11:21504040-21504539	0.180027998035732	.	.
chr11	22512298	22512797	chr11	22286837	22287336	Tmem17|chr11:22286837-22287336	0.321827612344755	.	.
chr11	22859555	22860054	chr11	22956693	22957192	9130230N09Rik|chr11:22956693-22957192	0.253324797796268	.	.
chr11	22971680	22972179	chr11	22584318	22584817	Zrsr1|chr11:22584318-22584817	0.163044021905854	.	.
chr11	22981990	22982489	chr11	22662025	22662524	Commd1|chr11:22662025-22662524	0.366449638435078	.	.
chr11	22990297	22990796	chr11	22956693	22957192	Cct4|chr11:22956693-22957192	0.177717363966638	.	.
chr11	22990804	22991303	chr11	22956693	22957192	Cct4|chr11:22956693-22957192	0.201447932528054	.	.
chr11	23007555	23008054	chr11	22956693	22957192	Fam161a|chr11:22956693-22957192	0.23858156322689	.	.
chr11	23895039	23895538	chr11	24080350	24080849	Gm12061|chr11:24080350-24080849	0.195490467169865	.	.
chr11	23895039	23895538	chr11	24080350	24080849	Papolg|chr11:24080350-24080849	0.195490467169865	.	.
chr11	24077730	24078229	chr11	24080350	24080849	Bcl11a|chr11:24080350-24080849	0.377527231247212	.	.
chr11	24077730	24078229	chr11	24080853	24081352	Bcl11a|chr11:24080853-24081352	0.175483246835038	.	.
chr11	26593447	26593946	chr11	26961519	26962018	Vrk2|chr11:26961519-26962018	0.175420887930395	.	.
chr11	28583291	28583790	chr11	28734840	28735339	Ccdc85a|chr11:28734840-28735339	0.161252375191568	.	.
chr11	28584127	28584626	chr11	28649508	28650007	Ccdc85a|chr11:28649508-28650007	0.267134645561371	.	.
chr11	29247161	29247660	chr11	28817380	28817879	Cfap36|chr11:28817380-28817879	0.28298733950646	.	.
chr11	29247161	29247660	chr11	29235365	29235864	Cfap36|chr11:29235365-29235864	0.282198016963201	.	.
chr11	29693483	29693982	chr11	29694010	29694509	Rtn4|chr11:29694010-29694509	0.544972710068952	.	.
chr11	29693483	29693982	chr11	29758538	29759037	Rtn4|chr11:29758538-29759037	0.228424695150981	.	.
chr11	30471695	30472194	chr11	30198313	30198812	4930505A04Rik|chr11:30198313-30198812	0.177562866048902	.	.
chr11	30648973	30649472	chr11	30888059	30888558	Acyp2|chr11:30888059-30888558	0.241920080526212	.	.
chr11	30986154	30986653	chr11	30657058	30657557	Chac2|chr11:30657058-30657557	0.21641687812629	.	.
chr11	31671728	31672227	chr11	31870507	31871006	Bod1|chr11:31870507-31871006	0.263885679864784	.	.
chr11	32205089	32205588	chr11	32002586	32003085	Snrnp25|chr11:32002586-32003085	0.179205612310334	.	.
chr11	32205089	32205588	chr11	32027626	32028125	Snrnp25|chr11:32027626-32028125	0.29989456010244	.	.
chr11	32454804	32455303	chr11	32113096	32113595	Ubtd2|chr11:32113096-32113595	0.367982776153825	.	.
chr11	35769204	35769703	chr11	35603878	35604377	Pank3|chr11:35603878-35604377	0.303695371504024	.	.
chr11	35769204	35769703	chr11	35838261	35838760	Pank3|chr11:35838261-35838760	0.17016447053196	.	.
chr11	35769204	35769703	chr11	36045578	36046077	Pank3|chr11:36045578-36046077	0.227967213692752	.	.
chr11	35797665	35798164	chr11	35856561	35857060	Fbll1|chr11:35856561-35857060	0.191955993288068	.	.
chr11	35797665	35798164	chr11	35864828	35865327	Fbll1|chr11:35864828-35865327	0.378051963309319	.	.
chr11	35797665	35798164	chr11	36001228	36001727	Fbll1|chr11:36001228-36001727	0.367330717389096	.	.
chr11	35798359	35798858	chr11	36106578	36107077	Fbll1|chr11:36106578-36107077	0.260373209311387	.	.
chr11	40733291	40733790	chr11	40927171	40927670	Hmmr|chr11:40927171-40927670	0.232317190791748	.	.
chr11	40733291	40733790	chr11	40927171	40927670	Hmmr|chr11:40927171-40927670	0.232317190791749	.	.
chr11	40733291	40733790	chr11	40927171	40927670	Nudcd2|chr11:40927171-40927670	0.232317190791748	.	.
chr11	40733291	40733790	chr11	40927171	40927670	Nudcd2|chr11:40927171-40927670	0.232317190791749	.	.
chr11	40755146	40755645	chr11	41217046	41217545	Ccng1|chr11:41217046-41217545	0.239402662537906	.	.
chr11	43433432	43433931	chr11	43059531	43060030	Slu7|chr11:43059531-43060030	0.216448078141967	.	.
chr11	43681550	43682049	chr11	43270129	43270628	Pwwp2a|chr11:43270129-43270628	0.177076536194965	.	.
chr11	43681550	43682049	chr11	43313309	43313808	Pwwp2a|chr11:43313309-43313808	0.258272760611242	.	.
chr11	43681550	43682049	chr11	43345095	43345594	Pwwp2a|chr11:43345095-43345594	0.193728067395423	.	.
chr11	43747756	43748255	chr11	43270129	43270628	Ttc1|chr11:43270129-43270628	0.301339379590205	.	.
chr11	43747756	43748255	chr11	43417159	43417658	Ttc1|chr11:43417159-43417658	0.203352841919308	.	.
chr11	44518707	44519206	chr11	44650449	44650948	Rnf145|chr11:44650449-44650948	0.258677706982253	.	.
chr11	45851687	45852186	chr11	45926729	45927228	Clint1|chr11:45926729-45927228	0.294872566939826	.	.
chr11	45851687	45852186	chr11	46218573	46219072	Clint1|chr11:46218573-46219072	0.260794891723169	.	.
chr11	45955275	45955774	chr11	45926729	45927228	Thg1l|chr11:45926729-45927228	0.25705259749961	.	.
chr11	46055820	46056319	chr11	46275280	46275779	Adam19|chr11:46275280-46275779	0.195674573041919	.	.
chr11	46235226	46235725	chr11	46268930	46269429	Fndc9|chr11:46268930-46269429	0.222592377681172	.	.
chr11	46312118	46312617	chr11	46275280	46275779	Cyfip2|chr11:46275280-46275779	0.216242911768993	.	.
chr11	47988620	47989119	chr11	47961519	47962018	Sgcd|chr11:47961519-47962018	0.318783220085894	.	.
chr11	48799792	48800291	chr11	48760201	48760700	Rack1|chr11:48760201-48760700	0.229483249737367	.	.
chr11	48799792	48800291	chr11	48834168	48834667	Rack1|chr11:48834168-48834667	0.306306278862887	.	.
chr11	48799792	48800291	chr11	48837257	48837756	Rack1|chr11:48837257-48837756	0.196876359762293	.	.
chr11	48799792	48800291	chr11	48837777	48838276	Rack1|chr11:48837777-48838276	0.340235887739388	.	.
chr11	48800315	48800814	chr11	48837257	48837756	Rack1|chr11:48837257-48837756	0.275424776004894	.	.
chr11	48800315	48800814	chr11	48837777	48838276	Rack1|chr11:48837777-48838276	0.405680653535101	.	.
chr11	48816857	48817356	chr11	48760201	48760700	Trim41|chr11:48760201-48760700	0.195102158997839	.	.
chr11	48816857	48817356	chr11	48774647	48775146	Trim41|chr11:48774647-48775146	0.513719827355629	.	.
chr11	48816857	48817356	chr11	48834168	48834667	Trim41|chr11:48834168-48834667	0.275096477180634	.	.
chr11	48816857	48817356	chr11	48837257	48837756	Trim41|chr11:48837257-48837756	0.331436346178341	.	.
chr11	48853382	48853881	chr11	48774647	48775146	Gm16170|chr11:48774647-48775146	0.398480000227943	.	.
chr11	48853382	48853881	chr11	48834168	48834667	Gm16170|chr11:48834168-48834667	0.308550430967385	.	.
chr11	49203185	49203684	chr11	48856814	48857313	Zfp62|chr11:48856814-48857313	0.187208091317096	.	.
chr11	49203185	49203684	chr11	48859798	48860297	Zfp62|chr11:48859798-48860297	0.408048197266548	.	.
chr11	49243866	49244365	chr11	48760201	48760700	Mgat1|chr11:48760201-48760700	0.219774715573306	.	.
chr11	49243866	49244365	chr11	48774647	48775146	Mgat1|chr11:48774647-48775146	0.256930518060394	.	.
chr11	49243866	49244365	chr11	48834168	48834667	Mgat1|chr11:48834168-48834667	0.332691514074666	.	.
chr11	49243866	49244365	chr11	49259790	49260289	Mgat1|chr11:49259790-49260289	0.326139385308637	.	.
chr11	49712561	49713060	chr11	49250271	49250770	Cnot6|chr11:49250271-49250770	0.556261371567018	.	.
chr11	49793905	49794404	chr11	49927151	49927650	Gfpt2|chr11:49927151-49927650	0.251101748137674	.	.
chr11	50130638	50131137	chr11	50359542	50360041	Tbc1d9b|chr11:50359542-50360041	0.315174445602384	.	.
chr11	50131147	50131646	chr11	49918721	49919220	Tbc1d9b|chr11:49918721-49919220	0.163656779480615	.	.
chr11	50131147	50131646	chr11	50359542	50360041	Tbc1d9b|chr11:50359542-50360041	0.290736305834042	.	.
chr11	50131147	50131646	chr11	50378247	50378746	Tbc1d9b|chr11:50378247-50378746	0.297374817060902	.	.
chr11	50131147	50131646	chr11	50456859	50457358	Tbc1d9b|chr11:50456859-50457358	0.161298494513299	.	.
chr11	50131147	50131646	chr11	50457385	50457884	Tbc1d9b|chr11:50457385-50457884	0.177853124516492	.	.
chr11	50174553	50175052	chr11	50421849	50422348	Mrnip|chr11:50421849-50422348	0.16151026025098	.	.
chr11	50209885	50210384	chr11	50378247	50378746	Mgat4b|chr11:50378247-50378746	0.205503165919575	.	.
chr11	50209885	50210384	chr11	50378247	50378746	Sqstm1|chr11:50378247-50378746	0.205503165919575	.	.
chr11	50209885	50210384	chr11	50456859	50457358	Mgat4b|chr11:50456859-50457358	0.382817955688326	.	.
chr11	50209885	50210384	chr11	50456859	50457358	Sqstm1|chr11:50456859-50457358	0.382817955688326	.	.
chr11	50209885	50210384	chr11	50457385	50457884	Mgat4b|chr11:50457385-50457884	0.180162161971879	.	.
chr11	50209885	50210384	chr11	50457385	50457884	Sqstm1|chr11:50457385-50457884	0.180162161971879	.	.
chr11	50210588	50211087	chr11	49927151	49927650	Mgat4b|chr11:49927151-49927650	0.303193123167709	.	.
chr11	50210588	50211087	chr11	49927151	49927650	Sqstm1|chr11:49927151-49927650	0.303193123167709	.	.
chr11	50210588	50211087	chr11	50225066	50225565	Mgat4b|chr11:50225066-50225565	0.257922346957473	.	.
chr11	50210588	50211087	chr11	50225066	50225565	Sqstm1|chr11:50225066-50225565	0.257922346957473	.	.
chr11	50210588	50211087	chr11	50359542	50360041	Mgat4b|chr11:50359542-50360041	0.256438175947731	.	.
chr11	50210588	50211087	chr11	50359542	50360041	Sqstm1|chr11:50359542-50360041	0.256438175947731	.	.
chr11	50210588	50211087	chr11	50378247	50378746	Mgat4b|chr11:50378247-50378746	0.260116624384951	.	.
chr11	50210588	50211087	chr11	50378247	50378746	Sqstm1|chr11:50378247-50378746	0.260116624384951	.	.
chr11	50236581	50237080	chr11	50359542	50360041	Gm26542|chr11:50359542-50360041	0.169227757054176	.	.
chr11	50292140	50292639	chr11	50225066	50225565	Maml1|chr11:50225066-50225565	0.208473896798625	.	.
chr11	50292140	50292639	chr11	50456859	50457358	Maml1|chr11:50456859-50457358	0.172710435265882	.	.
chr11	50292140	50292639	chr11	50644654	50645153	Maml1|chr11:50644654-50645153	0.212953612823101	.	.
chr11	50430591	50431090	chr11	50359542	50360041	Rufy1|chr11:50359542-50360041	0.262838211153376	.	.
chr11	50430591	50431090	chr11	50644654	50645153	Rufy1|chr11:50644654-50645153	0.338237729986096	.	.
chr11	51606706	51607205	chr11	51539560	51540059	Hnrnpab|chr11:51539560-51540059	0.264396572316874	.	.
chr11	51606706	51607205	chr11	51539560	51540059	Hnrnpab|chr11:51539560-51540059	0.264396572316875	.	.
chr11	51606706	51607205	chr11	51755773	51756272	Hnrnpab|chr11:51755773-51756272	0.179645251251736	.	.
chr11	51606706	51607205	chr11	51756283	51756782	Hnrnpab|chr11:51756283-51756782	0.17946411568259	.	.
chr11	51619481	51619980	chr11	51755773	51756272	Nhp2|chr11:51755773-51756272	0.306794191643227	.	.
chr11	51619481	51619980	chr11	51756283	51756782	Nhp2|chr11:51756283-51756782	0.171984954760611	.	.
chr11	51635626	51636125	chr11	51855397	51855896	Rmnd5b|chr11:51855397-51855896	0.250062470729887	.	.
chr11	51763403	51763902	chr11	51539560	51540059	Sar1b|chr11:51539560-51540059	0.260101851088535	.	.
chr11	51763403	51763902	chr11	51539560	51540059	Sec24a|chr11:51539560-51540059	0.260101851088535	.	.
chr11	51763403	51763902	chr11	51755773	51756272	Sar1b|chr11:51755773-51756272	0.236995430336579	.	.
chr11	51763403	51763902	chr11	51755773	51756272	Sec24a|chr11:51755773-51756272	0.236995430336579	.	.
chr11	51763403	51763902	chr11	51945350	51945849	Sar1b|chr11:51945350-51945849	0.165247526168218	.	.
chr11	51763403	51763902	chr11	51945350	51945849	Sec24a|chr11:51945350-51945849	0.165247526168218	.	.
chr11	51967401	51967900	chr11	51539560	51540059	Cdkn2aipnl|chr11:51539560-51540059	0.166935929191346	.	.
chr11	51967401	51967900	chr11	51945350	51945849	Cdkn2aipnl|chr11:51945350-51945849	0.213946482404859	.	.
chr11	52000555	52001054	chr11	52037572	52038071	Gm12204|chr11:52037572-52038071	0.293817825151104	.	.
chr11	52000555	52001054	chr11	52037572	52038071	Ube2b|chr11:52037572-52038071	0.293817825151104	.	.
chr11	52098497	52098996	chr11	52086506	52087005	Ppp2ca|chr11:52086506-52087005	0.255639063219169	.	.
chr11	52098497	52098996	chr11	52332817	52333316	Ppp2ca|chr11:52332817-52333316	0.303486242499969	.	.
chr11	52099118	52099617	chr11	52037572	52038071	Ppp2ca|chr11:52037572-52038071	0.480596408306281	.	.
chr11	52764443	52764942	chr11	52578894	52579393	Fstl4|chr11:52578894-52579393	0.332025025749834	.	.
chr11	52764443	52764942	chr11	52765880	52766379	Fstl4|chr11:52765880-52766379	0.292409531006399	.	.
chr11	52764443	52764942	chr11	53210793	53211292	Fstl4|chr11:53210793-53211292	0.235013315473194	.	.
chr11	52764443	52764942	chr11	53231785	53232284	Fstl4|chr11:53231785-53232284	0.339837972500139	.	.
chr11	53300322	53300821	chr11	53210793	53211292	Hspa4|chr11:53210793-53211292	0.283908507927339	.	.
chr11	53300322	53300821	chr11	53470257	53470756	Hspa4|chr11:53470257-53470756	0.300449009336643	.	.
chr11	53350427	53350926	chr11	53079245	53079744	Aff4|chr11:53079245-53079744	0.33685055872338	.	.
chr11	53350427	53350926	chr11	53231785	53232284	Aff4|chr11:53231785-53232284	0.381093094024116	.	.
chr11	53350427	53350926	chr11	53252287	53252786	Aff4|chr11:53252287-53252786	0.173980142296287	.	.
chr11	53350427	53350926	chr11	53470257	53470756	Aff4|chr11:53470257-53470756	0.254273483903124	.	.
chr11	53350931	53351430	chr11	53079245	53079744	Aff4|chr11:53079245-53079744	0.360564991594498	.	.
chr11	53430286	53430785	chr11	53079245	53079744	Gdf9|chr11:53079245-53079744	0.42055756698241	.	.
chr11	53430286	53430785	chr11	53079245	53079744	Gdf9|chr11:53079245-53079744	0.420557566982411	.	.
chr11	53430286	53430785	chr11	53079245	53079744	Uqcrq|chr11:53079245-53079744	0.42055756698241	.	.
chr11	53430286	53430785	chr11	53079245	53079744	Uqcrq|chr11:53079245-53079744	0.420557566982411	.	.
chr11	53431010	53431509	chr11	53001591	53002090	Gdf9|chr11:53001591-53002090	0.326208061599826	.	.
chr11	53431010	53431509	chr11	53001591	53002090	Uqcrq|chr11:53001591-53002090	0.326208061599826	.	.
chr11	53567090	53567589	chr11	53538874	53539373	A430108G06Rik|chr11:53538874-53539373	0.192241188469008	.	.
chr11	53567090	53567589	chr11	53538874	53539373	Kif3a|chr11:53538874-53539373	0.192241188469008	.	.
chr11	53567090	53567589	chr11	53763473	53763972	A430108G06Rik|chr11:53763473-53763972	0.222178814574408	.	.
chr11	53567090	53567589	chr11	53763473	53763972	Kif3a|chr11:53763473-53763972	0.222178814574408	.	.
chr11	53567090	53567589	chr11	53842043	53842542	A430108G06Rik|chr11:53842043-53842542	0.332751915061393	.	.
chr11	53567090	53567589	chr11	53842043	53842542	Kif3a|chr11:53842043-53842542	0.332751915061393	.	.
chr11	53980083	53980582	chr11	53763473	53763972	Slc22a21|chr11:53763473-53763972	0.223467359604196	.	.
chr11	54100707	54101206	chr11	54336223	54336722	P4ha2|chr11:54336223-54336722	0.164455863594381	.	.
chr11	54100707	54101206	chr11	54413011	54413510	P4ha2|chr11:54413011-54413510	0.234128569581019	.	.
chr11	54303873	54304372	chr11	54413011	54413510	Acsl6|chr11:54413011-54413510	0.26814461027074	.	.
chr11	54522599	54523098	chr11	54904212	54904711	Rapgef6|chr11:54904212-54904711	0.260650771109451	.	.
chr11	54522599	54523098	chr11	54955884	54956383	Rapgef6|chr11:54955884-54956383	0.253491532681849	.	.
chr11	54787443	54787942	chr11	54955884	54956383	Cdc42se2|chr11:54955884-54956383	0.16284570829165	.	.
chr11	54860391	54860890	chr11	54955884	54956383	Lyrm7|chr11:54955884-54956383	0.298356058273425	.	.
chr11	54866445	54866944	chr11	54955884	54956383	Hint1|chr11:54955884-54956383	0.220614041665554	.	.
chr11	54902654	54903153	chr11	54904212	54904711	Gpx3|chr11:54904212-54904711	0.230712456794632	.	.
chr11	55033230	55033729	chr11	54955884	54956383	Anxa6|chr11:54955884-54956383	0.517074974230261	.	.
chr11	55097594	55098093	chr11	54904212	54904711	Gm2a|chr11:54904212-54904711	0.314081923695834	.	.
chr11	55097594	55098093	chr11	55402600	55403099	Gm2a|chr11:55402600-55403099	0.247542420021826	.	.
chr11	55204077	55204576	chr11	54904212	54904711	Slc36a1|chr11:54904212-54904711	0.261471014261412	.	.
chr11	55469134	55469633	chr11	55402600	55403099	G3bp1|chr11:55402600-55403099	0.18551854907513	.	.
chr11	57518411	57518910	chr11	57506816	57507315	Fam114a2|chr11:57506816-57507315	0.23319427296432	.	.
chr11	57518411	57518910	chr11	57506816	57507315	Mfap3|chr11:57506816-57507315	0.23319427296432	.	.
chr11	57518411	57518910	chr11	57753759	57754258	Fam114a2|chr11:57753759-57754258	0.260204467375492	.	.
chr11	57518411	57518910	chr11	57753759	57754258	Mfap3|chr11:57753759-57754258	0.260204467375492	.	.
chr11	57644906	57645405	chr11	57290765	57291264	Galnt10|chr11:57290765-57291264	0.452208971558888	.	.
chr11	58008513	58009012	chr11	57962245	57962744	Larp1|chr11:57962245-57962744	0.353322443814095	.	.
chr11	58008513	58009012	chr11	58302580	58303079	Larp1|chr11:58302580-58303079	0.469018602987662	.	.
chr11	58103758	58104257	chr11	57753759	57754258	Cnot8|chr11:57753759-57754258	0.245937255601326	.	.
chr11	58323135	58323634	chr11	58301694	58302193	1700047K16Rik|chr11:58301694-58302193	0.178598874066374	.	.
chr11	58323135	58323634	chr11	58302580	58303079	1700047K16Rik|chr11:58302580-58303079	0.228856992703442	.	.
chr11	58329854	58330353	chr11	58302580	58303079	Sh3bp5l|chr11:58302580-58303079	0.193820385672082	.	.
chr11	58329854	58330353	chr11	58302580	58303079	Zfp672|chr11:58302580-58303079	0.193820385672082	.	.
chr11	58801810	58802309	chr11	58959825	58960324	Fam183b|chr11:58959825-58960324	0.161936756463441	.	.
chr11	58948531	58949030	chr11	58928133	58928632	Hist3h2ba|chr11:58928133-58928632	0.235983096584991	.	.
chr11	59163194	59163693	chr11	58928133	58928632	Iba57|chr11:58928133-58928632	0.254138390061997	.	.
chr11	59191644	59192143	chr11	59307735	59308234	Guk1|chr11:59307735-59308234	0.26964109649581	.	.
chr11	59202207	59202706	chr11	58928133	58928632	2610507I01Rik|chr11:58928133-58928632	0.408508168413199	.	.
chr11	59202207	59202706	chr11	58928133	58928632	Mrpl55|chr11:58928133-58928632	0.408508168413199	.	.
chr11	59208124	59208623	chr11	59307735	59308234	2310033P09Rik|chr11:59307735-59308234	0.232702185851236	.	.
chr11	59228020	59228519	chr11	58959825	58960324	Arf1|chr11:58959825-58960324	0.167063438955761	.	.
chr11	59449807	59450306	chr11	59662147	59662646	Jmjd4|chr11:59662147-59662646	0.200232760153493	.	.
chr11	59472277	59472776	chr11	59307735	59308234	Zfp867|chr11:59307735-59308234	0.192099103782477	.	.
chr11	59506099	59506598	chr11	59307735	59308234	4933439C10Rik|chr11:59307735-59308234	0.366379309287517	.	.
chr11	59506099	59506598	chr11	59525212	59525711	4933439C10Rik|chr11:59525212-59525711	0.299144564050143	.	.
chr11	59506099	59506598	chr11	59879882	59880381	4933439C10Rik|chr11:59879882-59880381	0.167339681509847	.	.
chr11	59839142	59839641	chr11	59879882	59880381	Cops3|chr11:59879882-59880381	0.383451164942616	.	.
chr11	59839142	59839641	chr11	59879882	59880381	Nt5m|chr11:59879882-59880381	0.383451164942616	.	.
chr11	59947944	59948443	chr11	59662147	59662646	Med9|chr11:59662147-59662646	0.410813109181075	.	.
chr11	59947944	59948443	chr11	59662147	59662646	Med9os|chr11:59662147-59662646	0.410813109181075	.	.
chr11	59947944	59948443	chr11	60139497	60139996	Med9|chr11:60139497-60139996	0.225807187235613	.	.
chr11	59947944	59948443	chr11	60139497	60139996	Med9os|chr11:60139497-60139996	0.225807187235613	.	.
chr11	59947944	59948443	chr11	60220386	60220885	Med9|chr11:60220386-60220885	0.391476228685364	.	.
chr11	59947944	59948443	chr11	60220386	60220885	Med9os|chr11:60220386-60220885	0.391476228685364	.	.
chr11	60046269	60046768	chr11	60088929	60089428	Pemt|chr11:60088929-60089428	0.270686560986796	.	.
chr11	60046269	60046768	chr11	60184787	60185286	Pemt|chr11:60184787-60185286	0.311773812193313	.	.
chr11	60104659	60105158	chr11	60139497	60139996	Rai1|chr11:60139497-60139996	0.490667534688966	.	.
chr11	60104659	60105158	chr11	60140073	60140572	Rai1|chr11:60140073-60140572	0.170591321125709	.	.
chr11	60104659	60105158	chr11	60175844	60176343	Rai1|chr11:60175844-60176343	0.167030671167971	.	.
chr11	60352303	60352802	chr11	60220386	60220885	Drc3|chr11:60220386-60220885	0.171287201384046	.	.
chr11	60352303	60352802	chr11	60220386	60220885	Tom1l2|chr11:60220386-60220885	0.171287201384046	.	.
chr11	60352303	60352802	chr11	60310891	60311390	Drc3|chr11:60310891-60311390	0.222570022687421	.	.
chr11	60352303	60352802	chr11	60310891	60311390	Tom1l2|chr11:60310891-60311390	0.222570022687421	.	.
chr11	60352303	60352802	chr11	60311396	60311895	Drc3|chr11:60311396-60311895	0.252810561157495	.	.
chr11	60352303	60352802	chr11	60311396	60311895	Tom1l2|chr11:60311396-60311895	0.252810561157495	.	.
chr11	60352835	60353334	chr11	60088929	60089428	Drc3|chr11:60088929-60089428	0.224572374666661	.	.
chr11	60352835	60353334	chr11	60088929	60089428	Tom1l2|chr11:60088929-60089428	0.224572374666661	.	.
chr11	60454364	60454863	chr11	60537735	60538234	Drg2|chr11:60537735-60538234	0.214144772481284	.	.
chr11	60536988	60537487	chr11	60310891	60311390	Alkbh5|chr11:60310891-60311390	0.169781512584757	.	.
chr11	60728149	60728648	chr11	60310891	60311390	Mief2|chr11:60310891-60311390	0.178101142862303	.	.
chr11	60728149	60728648	chr11	60311396	60311895	Mief2|chr11:60311396-60311895	0.240561779914591	.	.
chr11	60777078	60777577	chr11	61147278	61147777	Smcr8|chr11:61147278-61147777	0.237480992033661	.	.
chr11	60777078	60777577	chr11	61147278	61147777	Top3a|chr11:61147278-61147777	0.237480992033661	.	.
chr11	60913533	60914032	chr11	60953740	60954239	Natd1|chr11:60953740-60954239	0.172459411434747	.	.
chr11	60913533	60914032	chr11	61147278	61147777	Natd1|chr11:61147278-61147777	0.162289145584394	.	.
chr11	60931712	60932211	chr11	60537735	60538234	Map2k3|chr11:60537735-60538234	0.221724646639781	.	.
chr11	60931712	60932211	chr11	60537735	60538234	Map2k3os|chr11:60537735-60538234	0.221724646639781	.	.
chr11	61266909	61267408	chr11	61714584	61715083	Aldh3a2|chr11:61714584-61715083	0.192050318302815	.	.
chr11	61453844	61454343	chr11	61147278	61147777	Rnf112|chr11:61147278-61147777	0.234004727010961	.	.
chr11	61494087	61494586	chr11	61620296	61620795	Mapk7|chr11:61620296-61620795	0.199756222321361	.	.
chr11	61494594	61495093	chr11	61714584	61715083	Mapk7|chr11:61714584-61715083	0.174212183899644	.	.
chr11	61854831	61855330	chr11	61620296	61620795	Ulk2|chr11:61620296-61620795	0.206044066203508	.	.
chr11	61956512	61957011	chr11	62076613	62077112	Specc1|chr11:62076613-62077112	0.247825808232298	.	.
chr11	62281160	62281659	chr11	62613558	62614057	Ttc19|chr11:62613558-62614057	0.161336126980854	.	.
chr11	62281160	62281659	chr11	62613558	62614057	Zswim7|chr11:62613558-62614057	0.161336126980854	.	.
chr11	62458183	62458682	chr11	62076613	62077112	Ncor1|chr11:62076613-62077112	0.318919057818324	.	.
chr11	62458183	62458682	chr11	62076613	62077112	Pigl|chr11:62076613-62077112	0.318919057818324	.	.
chr11	62458183	62458682	chr11	62457097	62457596	Ncor1|chr11:62457097-62457596	0.273051754470251	.	.
chr11	62458183	62458682	chr11	62457097	62457596	Pigl|chr11:62457097-62457596	0.273051754470251	.	.
chr11	62458183	62458682	chr11	62613558	62614057	Ncor1|chr11:62613558-62614057	0.206162689949007	.	.
chr11	62458183	62458682	chr11	62613558	62614057	Pigl|chr11:62613558-62614057	0.206162689949007	.	.
chr11	62458183	62458682	chr11	62745881	62746380	Ncor1|chr11:62745881-62746380	0.374756608277367	.	.
chr11	62458183	62458682	chr11	62745881	62746380	Pigl|chr11:62745881-62746380	0.374756608277367	.	.
chr11	62538999	62539498	chr11	62457097	62457596	Cenpv|chr11:62457097-62457596	0.282390071568721	.	.
chr11	62538999	62539498	chr11	62675625	62676124	Cenpv|chr11:62675625-62676124	0.366293215142373	.	.
chr11	62550856	62551355	chr11	62613558	62614057	Gm12279|chr11:62613558-62614057	0.196993575114105	.	.
chr11	62550856	62551355	chr11	62613558	62614057	Ubb|chr11:62613558-62614057	0.196993575114105	.	.
chr11	62550856	62551355	chr11	62675625	62676124	Gm12279|chr11:62675625-62676124	0.355214678442272	.	.
chr11	62550856	62551355	chr11	62675625	62676124	Ubb|chr11:62675625-62676124	0.355214678442272	.	.
chr11	62551498	62551997	chr11	62457097	62457596	Gm12279|chr11:62457097-62457596	0.197547954844238	.	.
chr11	62551498	62551997	chr11	62457097	62457596	Ubb|chr11:62457097-62457596	0.197547954844238	.	.
chr11	62551498	62551997	chr11	62675625	62676124	Gm12279|chr11:62675625-62676124	0.193027612641278	.	.
chr11	62551498	62551997	chr11	62675625	62676124	Ubb|chr11:62675625-62676124	0.193027612641278	.	.
chr11	62575219	62575718	chr11	62457097	62457596	Trpv2|chr11:62457097-62457596	0.216336834501808	.	.
chr11	62575219	62575718	chr11	62745881	62746380	Trpv2|chr11:62745881-62746380	0.223286069812052	.	.
chr11	62575219	62575718	chr11	62756738	62757237	Trpv2|chr11:62756738-62757237	0.206779403241189	.	.
chr11	62648413	62648912	chr11	62675625	62676124	Lrrc75a|chr11:62675625-62676124	0.218832869333018	.	.
chr11	62648413	62648912	chr11	62675625	62676124	Mmgt2|chr11:62675625-62676124	0.218832869333018	.	.
chr11	62648413	62648912	chr11	62756738	62757237	Lrrc75a|chr11:62756738-62757237	0.43403937216097	.	.
chr11	62648413	62648912	chr11	62756738	62757237	Mmgt2|chr11:62756738-62757237	0.43403937216097	.	.
chr11	62731704	62732203	chr11	62457097	62457596	Zfp287|chr11:62457097-62457596	0.173345880233973	.	.
chr11	62731704	62732203	chr11	62745881	62746380	Zfp287|chr11:62745881-62746380	0.296740248341408	.	.
chr11	62731704	62732203	chr11	62756738	62757237	Zfp287|chr11:62756738-62757237	0.17028352879866	.	.
chr11	62789221	62789720	chr11	62613558	62614057	Zfp286|chr11:62613558-62614057	0.326324936258833	.	.
chr11	63922065	63922564	chr11	63973983	63974482	Hs3st3b1|chr11:63973983-63974482	0.323222242111633	.	.
chr11	63922065	63922564	chr11	64051206	64051705	Hs3st3b1|chr11:64051206-64051705	0.359596596049244	.	.
chr11	64978771	64979270	chr11	65020628	65021127	Elac2|chr11:65020628-65021127	0.372929313671667	.	.
chr11	65788104	65788603	chr11	65876800	65877299	Map2k4|chr11:65876800-65877299	0.291183299000257	.	.
chr11	65788104	65788603	chr11	65877339	65877838	Map2k4|chr11:65877339-65877838	0.500435540726332	.	.
chr11	67052413	67052912	chr11	67256776	67257275	Adprm|chr11:67256776-67257275	0.284885374501695	.	.
chr11	67052413	67052912	chr11	67256776	67257275	Sco1|chr11:67256776-67257275	0.284885374501695	.	.
chr11	67454886	67455385	chr11	67256776	67257275	Gas7|chr11:67256776-67257275	0.322674420928279	.	.
chr11	67966192	67966691	chr11	67571004	67571503	Cfap52|chr11:67571004-67571503	0.343328066015012	.	.
chr11	67966192	67966691	chr11	67571004	67571503	Stx8|chr11:67571004-67571503	0.343328066015012	.	.
chr11	67966192	67966691	chr11	68113371	68113870	Cfap52|chr11:68113371-68113870	0.163919227244643	.	.
chr11	67966192	67966691	chr11	68113371	68113870	Stx8|chr11:68113371-68113870	0.163919227244643	.	.
chr11	68901248	68901747	chr11	69124043	69124542	Rpl26|chr11:69124043-69124542	0.174834545988251	.	.
chr11	68967887	68968386	chr11	69041550	69042049	Slc25a35|chr11:69041550-69042049	0.202875364790635	.	.
chr11	68967887	68968386	chr11	69098641	69099140	Slc25a35|chr11:69098641-69099140	0.342392134728953	.	.
chr11	69008204	69008703	chr11	68852821	68853320	Pfas|chr11:68852821-68853320	0.178172108026981	.	.
chr11	69008204	69008703	chr11	68939581	68940080	Pfas|chr11:68939581-68940080	0.267991410278895	.	.
chr11	69008204	69008703	chr11	68947355	68947854	Pfas|chr11:68947355-68947854	0.197899695060756	.	.
chr11	69008204	69008703	chr11	69040826	69041325	Pfas|chr11:69040826-69041325	0.181110394135937	.	.
chr11	69008204	69008703	chr11	69410578	69411077	Pfas|chr11:69410578-69411077	0.172636440269259	.	.
chr11	69015807	69016306	chr11	68939581	68940080	Ctc1|chr11:68939581-68940080	0.506657071158176	.	.
chr11	69015807	69016306	chr11	69040826	69041325	Ctc1|chr11:69040826-69041325	0.257294481043652	.	.
chr11	69015807	69016306	chr11	69417948	69418447	Ctc1|chr11:69417948-69418447	0.194050401262961	.	.
chr11	69059376	69059875	chr11	68947355	68947854	9330160F10Rik|chr11:68947355-68947854	0.282047706729785	.	.
chr11	69059376	69059875	chr11	68947355	68947854	Borcs6|chr11:68947355-68947854	0.282047706729785	.	.
chr11	69059376	69059875	chr11	69366372	69366871	9330160F10Rik|chr11:69366372-69366871	0.195162880485733	.	.
chr11	69059376	69059875	chr11	69366372	69366871	Borcs6|chr11:69366372-69366871	0.195162880485733	.	.
chr11	69070533	69071032	chr11	69040826	69041325	Tmem107|chr11:69040826-69041325	0.203216976909519	.	.
chr11	69070533	69071032	chr11	69418783	69419282	Tmem107|chr11:69418783-69419282	0.186858722253353	.	.
chr11	69088264	69088763	chr11	69110694	69111193	Vamp2|chr11:69110694-69111193	0.234440644913068	.	.
chr11	69088264	69088763	chr11	69408494	69408993	Vamp2|chr11:69408494-69408993	0.296674267657821	.	.
chr11	69088264	69088763	chr11	69411079	69411578	Vamp2|chr11:69411079-69411578	0.275124936290742	.	.
chr11	69094565	69095064	chr11	69408494	69408993	Per1|chr11:69408494-69408993	0.164333731040011	.	.
chr11	69094565	69095064	chr11	69411079	69411578	Per1|chr11:69411079-69411578	0.356947556959133	.	.
chr11	69094565	69095064	chr11	69418783	69419282	Per1|chr11:69418783-69419282	0.207195249098674	.	.
chr11	69323667	69324166	chr11	69410578	69411077	Cntrob|chr11:69410578-69411077	0.272402786476881	.	.
chr11	69323667	69324166	chr11	69410578	69411077	Trappc1|chr11:69410578-69411077	0.272402786476881	.	.
chr11	69323667	69324166	chr11	69411079	69411578	Cntrob|chr11:69411079-69411578	0.302807830458344	.	.
chr11	69323667	69324166	chr11	69411079	69411578	Trappc1|chr11:69411079-69411578	0.302807830458344	.	.
chr11	69332026	69332525	chr11	69040826	69041325	Kcnab3os|chr11:69040826-69041325	0.295547418893973	.	.
chr11	69332026	69332525	chr11	69041550	69042049	Kcnab3os|chr11:69041550-69042049	0.317322147161327	.	.
chr11	69332026	69332525	chr11	69098641	69099140	Kcnab3os|chr11:69098641-69099140	0.242512076393186	.	.
chr11	69340459	69340958	chr11	69417948	69418447	Rnf227|chr11:69417948-69418447	0.180598307569245	.	.
chr11	69395511	69396010	chr11	69110694	69111193	Cyb5d1|chr11:69110694-69111193	0.2549784842649	.	.
chr11	69395511	69396010	chr11	69110694	69111193	Naa38|chr11:69110694-69111193	0.2549784842649	.	.
chr11	69395511	69396010	chr11	69133869	69134368	Cyb5d1|chr11:69133869-69134368	0.263901013906252	.	.
chr11	69395511	69396010	chr11	69133869	69134368	Naa38|chr11:69133869-69134368	0.263901013906252	.	.
chr11	69395511	69396010	chr11	69408494	69408993	Cyb5d1|chr11:69408494-69408993	0.206538639071633	.	.
chr11	69395511	69396010	chr11	69408494	69408993	Naa38|chr11:69408494-69408993	0.206538639071633	.	.
chr11	69395511	69396010	chr11	69418783	69419282	Cyb5d1|chr11:69418783-69419282	0.318035620349533	.	.
chr11	69395511	69396010	chr11	69418783	69419282	Naa38|chr11:69418783-69419282	0.318035620349533	.	.
chr11	69395511	69396010	chr11	69581263	69581762	Cyb5d1|chr11:69581263-69581762	0.230251751580086	.	.
chr11	69395511	69396010	chr11	69581263	69581762	Naa38|chr11:69581263-69581762	0.230251751580086	.	.
chr11	69396085	69396584	chr11	69040826	69041325	Cyb5d1|chr11:69040826-69041325	0.238128193412799	.	.
chr11	69396085	69396584	chr11	69040826	69041325	Naa38|chr11:69040826-69041325	0.238128193412799	.	.
chr11	69396085	69396584	chr11	69581263	69581762	Cyb5d1|chr11:69581263-69581762	0.357305043574636	.	.
chr11	69396085	69396584	chr11	69581263	69581762	Naa38|chr11:69581263-69581762	0.357305043574636	.	.
chr11	69579124	69579623	chr11	69408494	69408993	Trp53|chr11:69408494-69408993	0.238790508130634	.	.
chr11	69579124	69579623	chr11	69408494	69408993	Wrap53|chr11:69408494-69408993	0.238790508130634	.	.
chr11	69579124	69579623	chr11	69418783	69419282	Trp53|chr11:69418783-69419282	0.482531051088317	.	.
chr11	69579124	69579623	chr11	69418783	69419282	Wrap53|chr11:69418783-69419282	0.482531051088317	.	.
chr11	69579124	69579623	chr11	69526867	69527366	Trp53|chr11:69526867-69527366	0.241583630203808	.	.
chr11	69579124	69579623	chr11	69526867	69527366	Wrap53|chr11:69526867-69527366	0.241583630203808	.	.
chr11	69579124	69579623	chr11	69581263	69581762	Trp53|chr11:69581263-69581762	0.273618708200061	.	.
chr11	69579124	69579623	chr11	69581263	69581762	Wrap53|chr11:69581263-69581762	0.273618708200061	.	.
chr11	69605738	69606237	chr11	69408494	69408993	Atp1b2|chr11:69408494-69408993	0.386837391049076	.	.
chr11	69605738	69606237	chr11	69527407	69527906	Atp1b2|chr11:69527407-69527906	0.364885077414115	.	.
chr11	69605738	69606237	chr11	69581263	69581762	Atp1b2|chr11:69581263-69581762	0.215423668408206	.	.
chr11	69621738	69622237	chr11	69803726	69804225	Sat2|chr11:69803726-69804225	0.282581765975851	.	.
chr11	69632563	69633062	chr11	69418783	69419282	Fxr2|chr11:69418783-69419282	0.202776372542295	.	.
chr11	69632563	69633062	chr11	69526867	69527366	Fxr2|chr11:69526867-69527366	0.228337859714805	.	.
chr11	69655328	69655827	chr11	69545898	69546397	Sox15|chr11:69545898-69546397	0.338533696335838	.	.
chr11	69655328	69655827	chr11	69546679	69547178	Sox15|chr11:69546679-69547178	0.173790682296059	.	.
chr11	69655328	69655827	chr11	69581263	69581762	Sox15|chr11:69581263-69581762	0.251378959980255	.	.
chr11	69662430	69662929	chr11	69410578	69411077	Mpdu1|chr11:69410578-69411077	0.284387380848511	.	.
chr11	69662430	69662929	chr11	69411079	69411578	Mpdu1|chr11:69411079-69411578	0.189945120474521	.	.
chr11	69662430	69662929	chr11	69526867	69527366	Mpdu1|chr11:69526867-69527366	0.176909089449332	.	.
chr11	69662430	69662929	chr11	69545898	69546397	Mpdu1|chr11:69545898-69546397	0.231340172248636	.	.
chr11	69672170	69672669	chr11	69408494	69408993	Eif4a1|chr11:69408494-69408993	0.21574367584203	.	.
chr11	69672170	69672669	chr11	69527407	69527906	Eif4a1|chr11:69527407-69527906	0.281957424089165	.	.
[truncated: 12,745 more rows]
