# Supplementary material for: Single-cell analysis of chromatin accessibility in the adult mouse brain
Source: Nature. 2023 Dec 13;624(7991):378–89. doi: 10.1038/s41586-023-06824-9 (PMC10719105; doi:10.1038/s41586-023-06824-9)
Supplement: Supplementary file 3 — Supplementary Tables 1–25 and their legends. [file 41586_2023_6824_MOESM3_ESM.zip › 2023-03-05453B-s3/SI Tables/SI Table 13 Summary of all the gene-cCRE correlations/sa2subclass.DMH-LHA_Gsx1_Gaba.pdc.bedpe]

chr1	4785497	4785996	chr1	4571692	4572191	Mrpl15|chr1:4571692-4572191	0.142590399800943	.	.
chr1	4785497	4785996	chr1	4820137	4820636	Mrpl15|chr1:4820137-4820636	0.127141389193279	.	.
chr1	4785497	4785996	chr1	5019201	5019700	Mrpl15|chr1:5019201-5019700	0.13329465250003	.	.
chr1	4785497	4785996	chr1	5082818	5083317	Mrpl15|chr1:5082818-5083317	0.201540446244734	.	.
chr1	4807592	4808091	chr1	5082818	5083317	Lypla1|chr1:5082818-5083317	0.134997960971719	.	.
chr1	4857480	4857979	chr1	5082818	5083317	Tcea1|chr1:5082818-5083317	0.446140085180028	.	.
chr1	4857480	4857979	chr1	5170387	5170886	Tcea1|chr1:5170387-5170886	0.14688785284903	.	.
chr1	4858123	4858622	chr1	5082818	5083317	Tcea1|chr1:5082818-5083317	0.227050318939637	.	.
chr1	4970513	4971012	chr1	4571692	4572191	Gm16041|chr1:4571692-4572191	0.275754313611507	.	.
chr1	4970513	4971012	chr1	4820137	4820636	Gm16041|chr1:4820137-4820636	0.216407027558744	.	.
chr1	4970513	4971012	chr1	5019201	5019700	Gm16041|chr1:5019201-5019700	0.199600421005387	.	.
chr1	4970513	4971012	chr1	5082818	5083317	Gm16041|chr1:5082818-5083317	0.286396462716434	.	.
chr1	5588179	5588678	chr1	5894403	5894902	Oprk1|chr1:5894403-5894902	0.125886953881046	.	.
chr1	5588179	5588678	chr1	5949766	5950265	Oprk1|chr1:5949766-5950265	0.180537525007516	.	.
chr1	6214386	6214885	chr1	5915307	5915806	4732440D04Rik|chr1:5915307-5915806	0.193459436038221	.	.
chr1	6214386	6214885	chr1	5949766	5950265	4732440D04Rik|chr1:5949766-5950265	0.125400845633303	.	.
chr1	7088594	7089093	chr1	6757484	6757983	Pcmtd1|chr1:6757484-6757983	0.139318977054304	.	.
chr1	7088594	7089093	chr1	6767359	6767858	Pcmtd1|chr1:6767359-6767858	0.134037055487854	.	.
chr1	7088594	7089093	chr1	6800064	6800563	Pcmtd1|chr1:6800064-6800563	0.223220015825186	.	.
chr1	7088594	7089093	chr1	7204719	7205218	Pcmtd1|chr1:7204719-7205218	0.167195673618267	.	.
chr1	7088594	7089093	chr1	7206575	7207074	Pcmtd1|chr1:7206575-7207074	0.228778935148936	.	.
chr1	7397837	7398336	chr1	7204719	7205218	Gm26901|chr1:7204719-7205218	0.143023574641051	.	.
chr1	7397837	7398336	chr1	7206575	7207074	Gm26901|chr1:7206575-7207074	0.14115130320379	.	.
chr1	9298975	9299474	chr1	9090969	9091468	Sntg1|chr1:9090969-9091468	0.160719478037233	.	.
chr1	9298975	9299474	chr1	9298270	9298769	Sntg1|chr1:9298270-9298769	0.197515523493915	.	.
chr1	9299496	9299995	chr1	9091909	9092408	Sntg1|chr1:9091909-9092408	0.174666735496974	.	.
chr1	9545042	9545541	chr1	9541113	9541612	Rrs1|chr1:9541113-9541612	0.276085783239141	.	.
chr1	9545042	9545541	chr1	9772700	9773199	Rrs1|chr1:9772700-9773199	0.267433634557859	.	.
chr1	9747574	9748073	chr1	9289706	9290205	1700034P13Rik|chr1:9289706-9290205	0.164762381357353	.	.
chr1	9747574	9748073	chr1	9289706	9290205	Vcpip1|chr1:9289706-9290205	0.164762381357353	.	.
chr1	9748256	9748755	chr1	9289706	9290205	1700034P13Rik|chr1:9289706-9290205	0.258990491848512	.	.
chr1	9748256	9748755	chr1	9289706	9290205	Vcpip1|chr1:9289706-9290205	0.258990491848512	.	.
chr1	9748256	9748755	chr1	9848033	9848532	1700034P13Rik|chr1:9848033-9848532	0.201798833383853	.	.
chr1	9748256	9748755	chr1	9848033	9848532	Vcpip1|chr1:9848033-9848532	0.201798833383853	.	.
chr1	9908384	9908883	chr1	9541113	9541612	Mcmdc2|chr1:9541113-9541612	0.137579599896642	.	.
chr1	9908384	9908883	chr1	9772700	9773199	Mcmdc2|chr1:9772700-9773199	0.148917263025709	.	.
chr1	10008928	10009427	chr1	10039501	10040000	Ppp1r42|chr1:10039501-10040000	0.121954070075155	.	.
chr1	10008928	10009427	chr1	10477483	10477982	Ppp1r42|chr1:10477483-10477982	0.143190179219411	.	.
chr1	10037697	10038196	chr1	10039501	10040000	Cops5|chr1:10039501-10040000	0.125069497303582	.	.
chr1	10037697	10038196	chr1	10039501	10040000	Cspp1|chr1:10039501-10040000	0.125069497303582	.	.
chr1	10232301	10232800	chr1	10039501	10040000	Arfgef1|chr1:10039501-10040000	0.196975981390992	.	.
chr1	10232855	10233354	chr1	10039501	10040000	Arfgef1|chr1:10039501-10040000	0.233782490504242	.	.
chr1	10993243	10993742	chr1	10759501	10760000	Prex2|chr1:10759501-10760000	0.37014237201054	.	.
chr1	10993243	10993742	chr1	10771716	10772215	Prex2|chr1:10771716-10772215	0.130455031662307	.	.
chr1	10993243	10993742	chr1	10835602	10836101	Prex2|chr1:10835602-10836101	0.178035193277512	.	.
chr1	10993243	10993742	chr1	11147373	11147872	Prex2|chr1:11147373-11147872	0.323500941619236	.	.
chr1	10993243	10993742	chr1	11148028	11148527	Prex2|chr1:11148028-11148527	0.502117477286551	.	.
chr1	10993772	10994271	chr1	10759501	10760000	Prex2|chr1:10759501-10760000	0.358235242020446	.	.
chr1	10993772	10994271	chr1	10771716	10772215	Prex2|chr1:10771716-10772215	0.205255501588029	.	.
chr1	10993772	10994271	chr1	10835602	10836101	Prex2|chr1:10835602-10836101	0.276192813750799	.	.
chr1	10993772	10994271	chr1	10877384	10877883	Prex2|chr1:10877384-10877883	0.134559866524347	.	.
chr1	10993772	10994271	chr1	11045682	11046181	Prex2|chr1:11045682-11046181	0.127507089325842	.	.
chr1	10993772	10994271	chr1	11147373	11147872	Prex2|chr1:11147373-11147872	0.254932990645552	.	.
chr1	10993772	10994271	chr1	11148028	11148527	Prex2|chr1:11148028-11148527	0.340229003303717	.	.
chr1	11413910	11414409	chr1	11322695	11323194	A830018L16Rik|chr1:11322695-11323194	0.242455702013098	.	.
chr1	13372876	13373375	chr1	13372290	13372789	Ncoa2|chr1:13372290-13372789	0.411557502437849	.	.
chr1	13372876	13373375	chr1	13531462	13531961	Ncoa2|chr1:13531462-13531961	0.189705604774616	.	.
chr1	13372876	13373375	chr1	13561529	13562028	Ncoa2|chr1:13561529-13562028	0.294145562482218	.	.
chr1	13589563	13590062	chr1	13372290	13372789	Tram1|chr1:13372290-13372789	0.270244323209073	.	.
chr1	13589563	13590062	chr1	13531462	13531961	Tram1|chr1:13531462-13531961	0.168910930335495	.	.
chr1	13589563	13590062	chr1	13561529	13562028	Tram1|chr1:13561529-13562028	0.273417812670934	.	.
chr1	13589563	13590062	chr1	13752366	13752865	Tram1|chr1:13752366-13752865	0.199667533184839	.	.
chr1	13589563	13590062	chr1	13935719	13936218	Tram1|chr1:13935719-13936218	0.170795641946125	.	.
chr1	13659706	13660205	chr1	13372290	13372789	Lactb2|chr1:13372290-13372789	0.1795180324719	.	.
chr1	13660314	13660813	chr1	13372290	13372789	Lactb2|chr1:13372290-13372789	0.24590460544538	.	.
chr1	13660314	13660813	chr1	13561529	13562028	Lactb2|chr1:13561529-13562028	0.251745852438914	.	.
chr1	14309549	14310048	chr1	14268065	14268564	Eya1|chr1:14268065-14268564	0.215622077478427	.	.
chr1	15892493	15892992	chr1	16215669	16216168	Sbspon|chr1:16215669-16216168	0.170811507034337	.	.
chr1	16519035	16519534	chr1	16545111	16545610	Stau2|chr1:16545111-16545610	0.245438444146846	.	.
chr1	16519761	16520260	chr1	16545111	16545610	Stau2|chr1:16545111-16545610	0.30764549306076	.	.
chr1	16619102	16619601	chr1	16545111	16545610	Ube2w|chr1:16545111-16545610	0.131623030712948	.	.
chr1	17097665	17098164	chr1	17123369	17123868	Jph1|chr1:17123369-17123868	0.403212291477175	.	.
chr1	17098192	17098691	chr1	17123369	17123868	Jph1|chr1:17123369-17123868	0.338343050410437	.	.
chr1	17145142	17145641	chr1	16798252	16798751	Gdap1|chr1:16798252-16798751	0.139155132948742	.	.
chr1	18058553	18059052	chr1	18460439	18460938	Gm28756|chr1:18460439-18460938	0.195702196553074	.	.
chr1	18058553	18059052	chr1	18461035	18461534	Gm28756|chr1:18461035-18461534	0.143505484983382	.	.
chr1	20890311	20890810	chr1	21014419	21014918	6720483E21Rik|chr1:21014419-21014918	0.154179394041739	.	.
chr1	20890311	20890810	chr1	21014419	21014918	Paqr8|chr1:21014419-21014918	0.154179394041739	.	.
chr1	20890311	20890810	chr1	21074215	21074714	6720483E21Rik|chr1:21074215-21074714	0.123890763534808	.	.
chr1	20890311	20890810	chr1	21074215	21074714	Paqr8|chr1:21074215-21074714	0.123890763534808	.	.
chr1	20890311	20890810	chr1	21232056	21232555	6720483E21Rik|chr1:21232056-21232555	0.147072563798291	.	.
chr1	20890311	20890810	chr1	21232056	21232555	Paqr8|chr1:21232056-21232555	0.147072563798291	.	.
chr1	20890857	20891356	chr1	20699955	20700454	6720483E21Rik|chr1:20699955-20700454	0.190846080449168	.	.
chr1	20890857	20891356	chr1	20699955	20700454	Paqr8|chr1:20699955-20700454	0.190846080449168	.	.
chr1	20890857	20891356	chr1	20938964	20939463	6720483E21Rik|chr1:20938964-20939463	0.305599191914847	.	.
chr1	20890857	20891356	chr1	20938964	20939463	Paqr8|chr1:20938964-20939463	0.305599191914847	.	.
chr1	20890857	20891356	chr1	21166203	21166702	6720483E21Rik|chr1:21166203-21166702	0.19895085379228	.	.
chr1	20890857	20891356	chr1	21166203	21166702	Paqr8|chr1:21166203-21166702	0.19895085379228	.	.
chr1	20951400	20951899	chr1	21232056	21232555	Efhc1|chr1:21232056-21232555	0.141753899394987	.	.
chr1	21079134	21079633	chr1	21074215	21074714	Gm28287|chr1:21074215-21074714	0.140789020270106	.	.
chr1	21079134	21079633	chr1	21074215	21074714	Tram2|chr1:21074215-21074714	0.140789020270106	.	.
chr1	21079134	21079633	chr1	21232056	21232555	Gm28287|chr1:21232056-21232555	0.212595179276029	.	.
chr1	21079134	21079633	chr1	21232056	21232555	Tram2|chr1:21232056-21232555	0.212595179276029	.	.
chr1	21218543	21219042	chr1	21411526	21412025	Tmem14a|chr1:21411526-21412025	0.153426265976086	.	.
chr1	21271420	21271919	chr1	21166203	21166702	Gm28836|chr1:21166203-21166702	0.169414615211146	.	.
chr1	22805771	22806270	chr1	23061951	23062450	Rims1|chr1:23061951-23062450	0.165800128639785	.	.
chr1	24586286	24586785	chr1	24275794	24276293	Col19a1|chr1:24275794-24276293	0.127703017807851	.	.
chr1	24586286	24586785	chr1	24349664	24350163	Col19a1|chr1:24349664-24350163	0.169617275911326	.	.
chr1	24587149	24587648	chr1	24349664	24350163	Col19a1|chr1:24349664-24350163	0.190482416156633	.	.
chr1	24678265	24678764	chr1	24611656	24612155	Lmbrd1|chr1:24611656-24612155	0.180556615803218	.	.
chr1	24678265	24678764	chr1	24613347	24613846	Lmbrd1|chr1:24613347-24613846	0.181571813514676	.	.
chr1	24678265	24678764	chr1	24614093	24614592	Lmbrd1|chr1:24614093-24614592	0.209816360633831	.	.
chr1	24678265	24678764	chr1	24614797	24615296	Lmbrd1|chr1:24614797-24615296	0.142607348590767	.	.
chr1	24678265	24678764	chr1	24891326	24891825	Lmbrd1|chr1:24891326-24891825	0.130875305598981	.	.
chr1	30872795	30873294	chr1	30503190	30503689	Phf3|chr1:30503190-30503689	0.147386852987084	.	.
chr1	30872795	30873294	chr1	30638527	30639026	Phf3|chr1:30638527-30639026	0.123394410928492	.	.
chr1	30872795	30873294	chr1	31051449	31051948	Phf3|chr1:31051449-31051948	0.153733539110994	.	.
chr1	30873430	30873929	chr1	30638527	30639026	Phf3|chr1:30638527-30639026	0.136922361421462	.	.
chr1	30873430	30873929	chr1	30751054	30751553	Phf3|chr1:30751054-30751553	0.204376852297685	.	.
chr1	30873430	30873929	chr1	31051449	31051948	Phf3|chr1:31051449-31051948	0.129548754404865	.	.
chr1	30873942	30874441	chr1	30503190	30503689	Phf3|chr1:30503190-30503689	0.18837605300147	.	.
chr1	30873942	30874441	chr1	30561640	30562139	Phf3|chr1:30561640-30562139	0.156571442912726	.	.
chr1	30873942	30874441	chr1	30595347	30595846	Phf3|chr1:30595347-30595846	0.139525097626177	.	.
chr1	30873942	30874441	chr1	30638527	30639026	Phf3|chr1:30638527-30639026	0.140070256944102	.	.
chr1	30873942	30874441	chr1	30751054	30751553	Phf3|chr1:30751054-30751553	0.216081123390139	.	.
chr1	30873942	30874441	chr1	31233594	31234093	Phf3|chr1:31233594-31234093	0.211213670099134	.	.
chr1	30949080	30949579	chr1	30537143	30537642	Ptp4a1|chr1:30537143-30537642	0.121261187017835	.	.
chr1	30949080	30949579	chr1	30561112	30561611	Ptp4a1|chr1:30561112-30561611	0.146105261748084	.	.
chr1	30949080	30949579	chr1	30561640	30562139	Ptp4a1|chr1:30561640-30562139	0.181964291796895	.	.
chr1	30949080	30949579	chr1	30740784	30741283	Ptp4a1|chr1:30740784-30741283	0.205629984654992	.	.
chr1	30949582	30950081	chr1	30561640	30562139	Ptp4a1|chr1:30561640-30562139	0.230070285980744	.	.
chr1	30949582	30950081	chr1	30638527	30639026	Ptp4a1|chr1:30638527-30639026	0.162398309124264	.	.
chr1	30949582	30950081	chr1	30751054	30751553	Ptp4a1|chr1:30751054-30751553	0.266760249779332	.	.
chr1	30949582	30950081	chr1	31051449	31051948	Ptp4a1|chr1:31051449-31051948	0.264400385977651	.	.
chr1	30949582	30950081	chr1	31141929	31142428	Ptp4a1|chr1:31141929-31142428	0.1800975746073	.	.
chr1	30949582	30950081	chr1	31233594	31234093	Ptp4a1|chr1:31233594-31234093	0.136664825162594	.	.
chr1	34439491	34439990	chr1	34696475	34696974	Ccdc115|chr1:34696475-34696974	0.126404817705509	.	.
chr1	34439491	34439990	chr1	34696475	34696974	Imp4|chr1:34696475-34696974	0.126404817705509	.	.
chr1	34485782	34486281	chr1	34738307	34738806	4930568A12Rik|chr1:34738307-34738806	0.212604225036675	.	.
chr1	34579442	34579941	chr1	34696475	34696974	1700101I19Rik|chr1:34696475-34696974	0.23881531178059	.	.
chr1	34579442	34579941	chr1	34696475	34696974	Amer3|chr1:34696475-34696974	0.23881531178059	.	.
chr1	34801460	34801959	chr1	35243429	35243928	Arhgef4|chr1:35243429-35243928	0.192700701811675	.	.
chr1	37540354	37540853	chr1	37959295	37959794	Mgat4a|chr1:37959295-37959794	0.162869016002197	.	.
chr1	37540864	37541363	chr1	37725725	37726224	Mgat4a|chr1:37725725-37726224	0.202315891233606	.	.
chr1	37540864	37541363	chr1	37726317	37726816	Mgat4a|chr1:37726317-37726816	0.23207169067773	.	.
chr1	37540864	37541363	chr1	37742623	37743122	Mgat4a|chr1:37742623-37743122	0.121266857337711	.	.
chr1	37719678	37720177	chr1	37639092	37639591	2010300C02Rik|chr1:37639092-37639591	0.14115573523303	.	.
chr1	37719678	37720177	chr1	37678238	37678737	2010300C02Rik|chr1:37678238-37678737	0.199383632474111	.	.
chr1	37719678	37720177	chr1	37698123	37698622	2010300C02Rik|chr1:37698123-37698622	0.233568911320912	.	.
chr1	37719678	37720177	chr1	37872597	37873096	2010300C02Rik|chr1:37872597-37873096	0.155630673662635	.	.
chr1	37864699	37865198	chr1	37698123	37698622	Gm26805|chr1:37698123-37698622	0.147594441371673	.	.
chr1	37864699	37865198	chr1	37726317	37726816	Gm26805|chr1:37726317-37726816	0.198722473262611	.	.
chr1	37864699	37865198	chr1	37742623	37743122	Gm26805|chr1:37742623-37743122	0.12191404219544	.	.
chr1	37865263	37865762	chr1	37726317	37726816	Gm26805|chr1:37726317-37726816	0.215344902462359	.	.
chr1	37865263	37865762	chr1	37726317	37726816	Tsga10|chr1:37726317-37726816	0.215344902462359	.	.
chr1	37871955	37872454	chr1	37698123	37698622	Lipt1|chr1:37698123-37698622	0.201932602154714	.	.
chr1	37871955	37872454	chr1	37698784	37699283	Lipt1|chr1:37698784-37699283	0.196450128101415	.	.
chr1	37871955	37872454	chr1	37872597	37873096	Lipt1|chr1:37872597-37873096	0.440933394355715	.	.
chr1	37871955	37872454	chr1	37872597	37873096	Lipt1|chr1:37872597-37873096	0.440933394355716	.	.
chr1	37890241	37890740	chr1	37639092	37639591	Mitd1|chr1:37639092-37639591	0.20916784349185	.	.
chr1	37890241	37890740	chr1	37639092	37639591	Mrpl30|chr1:37639092-37639591	0.20916784349185	.	.
chr1	37890241	37890740	chr1	37698123	37698622	Mitd1|chr1:37698123-37698622	0.122263377258346	.	.
chr1	37890241	37890740	chr1	37698123	37698622	Mrpl30|chr1:37698123-37698622	0.122263377258346	.	.
chr1	37997082	37997581	chr1	37726317	37726816	Eif5b|chr1:37726317-37726816	0.134618964767564	.	.
chr1	37997082	37997581	chr1	37726317	37726816	Txndc9|chr1:37726317-37726816	0.134618964767564	.	.
chr1	37997082	37997581	chr1	37742623	37743122	Eif5b|chr1:37742623-37743122	0.16035867020399	.	.
chr1	37997082	37997581	chr1	37742623	37743122	Txndc9|chr1:37742623-37743122	0.16035867020399	.	.
chr1	37997082	37997581	chr1	37959295	37959794	Eif5b|chr1:37959295-37959794	0.12397632456766	.	.
chr1	37997082	37997581	chr1	37959295	37959794	Txndc9|chr1:37959295-37959794	0.12397632456766	.	.
chr1	37997778	37998277	chr1	37872597	37873096	Eif5b|chr1:37872597-37873096	0.178896591127108	.	.
chr1	37997778	37998277	chr1	37872597	37873096	Txndc9|chr1:37872597-37873096	0.178896591127108	.	.
chr1	38129526	38130025	chr1	37872597	37873096	Rev1|chr1:37872597-37873096	0.185242275669549	.	.
chr1	40681063	40681562	chr1	40266363	40266862	Slc9a2|chr1:40266363-40266862	0.128143500803171	.	.
chr1	40681063	40681562	chr1	40613169	40613668	Slc9a2|chr1:40613169-40613668	0.156373377922726	.	.
chr1	40681063	40681562	chr1	40613169	40613668	Slc9a2|chr1:40613169-40613668	0.156373377922727	.	.
chr1	40681063	40681562	chr1	40613669	40614168	Slc9a2|chr1:40613669-40614168	0.166781549507106	.	.
chr1	40681063	40681562	chr1	40681655	40682154	Slc9a2|chr1:40681655-40682154	0.574689742188008	.	.
chr1	40681063	40681562	chr1	40768563	40769062	Slc9a2|chr1:40768563-40769062	0.158945850048657	.	.
chr1	40790447	40790946	chr1	40613169	40613668	Mfsd9|chr1:40613169-40613668	0.128171211390381	.	.
chr1	40790447	40790946	chr1	40613669	40614168	Mfsd9|chr1:40613669-40614168	0.204494969257667	.	.
chr1	40790447	40790946	chr1	40613669	40614168	Mfsd9|chr1:40613669-40614168	0.204494969257668	.	.
chr1	42261772	42262271	chr1	42233230	42233729	Gm28175|chr1:42233230-42233729	0.291178596847158	.	.
chr1	42261772	42262271	chr1	42242955	42243454	Gm28175|chr1:42242955-42243454	0.17332599461156	.	.
chr1	42261772	42262271	chr1	42280822	42281321	Gm28175|chr1:42280822-42281321	0.196146383225712	.	.
chr1	42261772	42262271	chr1	42353988	42354487	Gm28175|chr1:42353988-42354487	0.293783979149373	.	.
chr1	42261772	42262271	chr1	42387753	42388252	Gm28175|chr1:42387753-42388252	0.150511309617696	.	.
chr1	42261772	42262271	chr1	42395186	42395685	Gm28175|chr1:42395186-42395685	0.428054800754405	.	.
chr1	42261772	42262271	chr1	42472367	42472866	Gm28175|chr1:42472367-42472866	0.181912058197957	.	.
chr1	43827615	43828114	chr1	44135494	44135993	Uxs1|chr1:44135494-44135993	0.175442559329668	.	.
chr1	43933698	43934197	chr1	44135494	44135993	Tpp2|chr1:44135494-44135993	0.222045885776157	.	.
chr1	43933698	43934197	chr1	44173620	44174119	Tpp2|chr1:44173620-44174119	0.161574406405435	.	.
chr1	43933698	43934197	chr1	44228990	44229489	Tpp2|chr1:44228990-44229489	0.203303488051434	.	.
chr1	44102213	44102712	chr1	44135494	44135993	Tex30|chr1:44135494-44135993	0.211681025341432	.	.
chr1	44551396	44551895	chr1	44584753	44585252	Gulp1|chr1:44584753-44585252	0.136891790895718	.	.
chr1	46066566	46067065	chr1	45780721	45781220	Dnah7b|chr1:45780721-45781220	0.155464460407781	.	.
chr1	46066566	46067065	chr1	46067115	46067614	Dnah7b|chr1:46067115-46067614	0.496135570449408	.	.
chr1	46425176	46425675	chr1	46067115	46067614	Dnah7c|chr1:46067115-46067614	0.19141375223635	.	.
chr1	52119152	52119651	chr1	52331980	52332479	Stat1|chr1:52331980-52332479	0.182385017359584	.	.
chr1	52232193	52232692	chr1	52388093	52388592	Gls|chr1:52388093-52388592	0.127791381833901	.	.
chr1	52816845	52817344	chr1	52952486	52952985	Inpp1|chr1:52952486-52952985	0.154004672894581	.	.
chr1	52816845	52817344	chr1	52953081	52953580	Inpp1|chr1:52953081-52953580	0.199398188838143	.	.
chr1	52816845	52817344	chr1	52971822	52972321	Inpp1|chr1:52971822-52972321	0.243565489768715	.	.
chr1	53785040	53785539	chr1	53823748	53824247	Stk17b|chr1:53823748-53824247	0.161008446281124	.	.
chr1	54250459	54250958	chr1	54112865	54113364	Ccdc150|chr1:54112865-54113364	0.157803173685272	.	.
chr1	54250459	54250958	chr1	54187502	54188001	Ccdc150|chr1:54187502-54188001	0.186717938659302	.	.
chr1	54250459	54250958	chr1	54707058	54707557	Ccdc150|chr1:54707058-54707557	0.206177367812588	.	.
chr1	54438767	54439266	chr1	54381234	54381733	Gtf3c3|chr1:54381234-54381733	0.153077595322658	.	.
chr1	54438767	54439266	chr1	54743069	54743568	Gtf3c3|chr1:54743069-54743568	0.136587122889348	.	.
chr1	54438767	54439266	chr1	54749473	54749972	Gtf3c3|chr1:54749473-54749972	0.125962705981189	.	.
chr1	54557443	54557942	chr1	54578469	54578968	Pgap1|chr1:54578469-54578968	0.203121014716562	.	.
chr1	54557443	54557942	chr1	54707058	54707557	Pgap1|chr1:54707058-54707557	0.12357355365632	.	.
chr1	55087395	55087894	chr1	55383081	55383580	Hspd1|chr1:55383081-55383580	0.147127390190189	.	.
chr1	55087395	55087894	chr1	55383081	55383580	Hspe1|chr1:55383081-55383580	0.147127390190189	.	.
chr1	55087908	55088407	chr1	55383081	55383580	Hspd1|chr1:55383081-55383580	0.226792677047862	.	.
chr1	55087908	55088407	chr1	55383081	55383580	Hspe1|chr1:55383081-55383580	0.226792677047862	.	.
chr1	56972152	56972651	chr1	56972961	56973460	9130024F11Rik|chr1:56972961-56973460	0.149242149969263	.	.
chr1	57377374	57377873	chr1	57449238	57449737	1700066M21Rik|chr1:57449238-57449737	0.140152946763608	.	.
chr1	57377374	57377873	chr1	57449238	57449737	4930558J18Rik|chr1:57449238-57449737	0.140152946763608	.	.
chr1	57406257	57406756	chr1	57449238	57449737	Maip1|chr1:57449238-57449737	0.15841097782868	.	.
chr1	57406257	57406756	chr1	57449238	57449737	Tyw5|chr1:57449238-57449737	0.15841097782868	.	.
chr1	57406767	57407266	chr1	57449238	57449737	Maip1|chr1:57449238-57449737	0.134738462102596	.	.
chr1	57406767	57407266	chr1	57449238	57449737	Tyw5|chr1:57449238-57449737	0.134738462102596	.	.
chr1	58392818	58393317	chr1	58148383	58148882	Bzw1|chr1:58148383-58148882	0.25754046117068	.	.
chr1	58392818	58393317	chr1	58271090	58271589	Bzw1|chr1:58271090-58271589	0.183411440814678	.	.
chr1	58392818	58393317	chr1	58652543	58653042	Bzw1|chr1:58652543-58653042	0.169306237215733	.	.
chr1	58393482	58393981	chr1	58166113	58166612	Bzw1|chr1:58166113-58166612	0.131541991291153	.	.
chr1	58423825	58424324	chr1	58090152	58090651	Clk1|chr1:58090152-58090651	0.237150892167605	.	.
chr1	58423825	58424324	chr1	58090152	58090651	Clk1|chr1:58090152-58090651	0.237150892167606	.	.
chr1	58423825	58424324	chr1	58148383	58148882	Clk1|chr1:58148383-58148882	0.215865581369759	.	.
chr1	58423825	58424324	chr1	58271090	58271589	Clk1|chr1:58271090-58271589	0.354878584253647	.	.
chr1	58423825	58424324	chr1	58652543	58653042	Clk1|chr1:58652543-58653042	0.215066563145173	.	.
chr1	58445384	58445883	chr1	58652543	58653042	Nif3l1|chr1:58652543-58653042	0.171020936909255	.	.
chr1	58445384	58445883	chr1	58652543	58653042	Ppil3|chr1:58652543-58653042	0.171020936909255	.	.
chr1	58504734	58505233	chr1	58652543	58653042	Gm15834|chr1:58652543-58653042	0.244878517107757	.	.
chr1	58504734	58505233	chr1	58652543	58653042	Orc2|chr1:58652543-58653042	0.244878517107757	.	.
chr1	58586034	58586533	chr1	58652543	58653042	Fam126b|chr1:58652543-58653042	0.322815031157537	.	.
chr1	58586034	58586533	chr1	58652543	58653042	Ndufb3|chr1:58652543-58653042	0.322815031157537	.	.
chr1	58710970	58711469	chr1	58422814	58423313	Cflar|chr1:58422814-58423313	0.226212214497103	.	.
chr1	59119578	59120077	chr1	59312429	59312928	G730003C15Rik|chr1:59312429-59312928	0.256809353428884	.	.
chr1	59119578	59120077	chr1	59312429	59312928	Tmem237|chr1:59312429-59312928	0.256809353428884	.	.
chr1	59119578	59120077	chr1	59483682	59484181	G730003C15Rik|chr1:59483682-59484181	0.216949472352096	.	.
chr1	59119578	59120077	chr1	59483682	59484181	Tmem237|chr1:59483682-59484181	0.216949472352096	.	.
chr1	59120147	59120646	chr1	59312429	59312928	G730003C15Rik|chr1:59312429-59312928	0.215320593396323	.	.
chr1	59120147	59120646	chr1	59312429	59312928	Tmem237|chr1:59312429-59312928	0.215320593396323	.	.
chr1	59120147	59120646	chr1	59483682	59484181	G730003C15Rik|chr1:59483682-59484181	0.161643358479848	.	.
chr1	59120147	59120646	chr1	59483682	59484181	Tmem237|chr1:59483682-59484181	0.161643358479848	.	.
chr1	59237006	59237505	chr1	59483682	59484181	Als2|chr1:59483682-59484181	0.145737946387083	.	.
chr1	59763159	59763658	chr1	59913763	59914262	Bmpr2|chr1:59913763-59914262	0.305478242517937	.	.
chr1	59912662	59913161	chr1	59913763	59914262	Fam117b|chr1:59913763-59914262	0.199731207410941	.	.
chr1	59913211	59913710	chr1	59913763	59914262	Fam117b|chr1:59913763-59914262	0.502159913508323	.	.
chr1	59913211	59913710	chr1	59913763	59914262	Fam117b|chr1:59913763-59914262	0.502159913508324	.	.
chr1	60180257	60180756	chr1	59913763	59914262	Nbeal1|chr1:59913763-59914262	0.214091876174733	.	.
chr1	60409462	60409961	chr1	60667667	60668166	Abi2|chr1:60667667-60668166	0.242034506335358	.	.
chr1	60409462	60409961	chr1	60668203	60668702	Abi2|chr1:60668203-60668702	0.191895876536081	.	.
chr1	60566593	60567092	chr1	60667667	60668166	Raph1|chr1:60667667-60668166	0.185138460250985	.	.
chr1	61638558	61639057	chr1	61377060	61377559	Pard3b|chr1:61377060-61377559	0.125938228565842	.	.
chr1	61638558	61639057	chr1	61528181	61528680	Pard3b|chr1:61528181-61528680	0.156229257859815	.	.
chr1	61638558	61639057	chr1	61528694	61529193	Pard3b|chr1:61528694-61529193	0.146270188019035	.	.
chr1	61638558	61639057	chr1	61924923	61925422	Pard3b|chr1:61924923-61925422	0.165985237862554	.	.
chr1	63113269	63113768	chr1	63203844	63204343	Ino80dos|chr1:63203844-63204343	0.121420234119019	.	.
chr1	63113269	63113768	chr1	63367905	63368404	Ino80dos|chr1:63367905-63368404	0.280453991092936	.	.
chr1	63114071	63114570	chr1	63256075	63256574	Ino80d|chr1:63256075-63256574	0.313168338333344	.	.
chr1	63114071	63114570	chr1	63367905	63368404	Ino80d|chr1:63367905-63368404	0.301514814824191	.	.
chr1	63176509	63177008	chr1	63087111	63087610	Eef1b2|chr1:63087111-63087610	0.143065461381349	.	.
chr1	63176509	63177008	chr1	63087111	63087610	Ndufs1|chr1:63087111-63087610	0.143065461381349	.	.
chr1	63176509	63177008	chr1	63256075	63256574	Eef1b2|chr1:63256075-63256574	0.232421931304495	.	.
chr1	63176509	63177008	chr1	63256075	63256574	Ndufs1|chr1:63256075-63256574	0.232421931304495	.	.
chr1	63176509	63177008	chr1	63367905	63368404	Eef1b2|chr1:63367905-63368404	0.237584258759488	.	.
chr1	63176509	63177008	chr1	63367905	63368404	Ndufs1|chr1:63367905-63368404	0.237584258759488	.	.
chr1	63272985	63273484	chr1	63180992	63181491	Gm11608|chr1:63180992-63181491	0.162778112355474	.	.
chr1	63272985	63273484	chr1	63180992	63181491	Zdbf2|chr1:63180992-63181491	0.162778112355474	.	.
chr1	63272985	63273484	chr1	63203844	63204343	Gm11608|chr1:63203844-63204343	0.139341279943829	.	.
chr1	63272985	63273484	chr1	63203844	63204343	Zdbf2|chr1:63203844-63204343	0.139341279943829	.	.
chr1	63445671	63446170	chr1	63087111	63087610	Adam23|chr1:63087111-63087610	0.187704189357553	.	.
chr1	63445671	63446170	chr1	63153005	63153504	Adam23|chr1:63153005-63153504	0.195569489838231	.	.
chr1	63445671	63446170	chr1	63203844	63204343	Adam23|chr1:63203844-63204343	0.125501088992822	.	.
chr1	63446419	63446918	chr1	63256075	63256574	Adam23|chr1:63256075-63256574	0.25173606767604	.	.
chr1	65122893	65123392	chr1	65179041	65179540	D630023F18Rik|chr1:65179041-65179540	0.14241208530869	.	.
chr1	65186396	65186895	chr1	65178123	65178622	Idh1|chr1:65178123-65178622	0.151401566468468	.	.
chr1	65186396	65186895	chr1	65178123	65178622	Pikfyve|chr1:65178123-65178622	0.151401566468468	.	.
chr1	65186396	65186895	chr1	65179041	65179540	Idh1|chr1:65179041-65179540	0.358435972860425	.	.
chr1	65186396	65186895	chr1	65179041	65179540	Pikfyve|chr1:65179041-65179540	0.358435972860425	.	.
chr1	66816734	66817233	chr1	66987517	66988016	Kansl1l|chr1:66987517-66988016	0.154570546408636	.	.
chr1	66816734	66817233	chr1	67021993	67022492	Kansl1l|chr1:67021993-67022492	0.161863947047891	.	.
chr1	66816734	66817233	chr1	67235464	67235963	Kansl1l|chr1:67235464-67235963	0.129870508431766	.	.
chr1	66817441	66817940	chr1	66895631	66896130	Kansl1l|chr1:66895631-66896130	0.125288651379947	.	.
chr1	66863047	66863546	chr1	67235464	67235963	Acadl|chr1:67235464-67235963	0.426999343910761	.	.
chr1	67038596	67039095	chr1	66987517	66988016	Lancl1|chr1:66987517-66988016	0.249784845579362	.	.
chr1	67038596	67039095	chr1	67061456	67061955	Lancl1|chr1:67061456-67061955	0.245012267808566	.	.
chr1	69106800	69107299	chr1	68762366	68762865	Gm16076|chr1:68762366-68762865	0.29839465090743	.	.
chr1	69687151	69687650	chr1	69498874	69499373	Ikzf2|chr1:69498874-69499373	0.330101983188918	.	.
chr1	69687151	69687650	chr1	69591806	69592305	Ikzf2|chr1:69591806-69592305	0.15051588482012	.	.
chr1	69687151	69687650	chr1	69609390	69609889	Ikzf2|chr1:69609390-69609889	0.147604770550643	.	.
chr1	69687151	69687650	chr1	69737666	69738165	Ikzf2|chr1:69737666-69738165	0.285339441053669	.	.
chr1	69687151	69687650	chr1	69790210	69790709	Ikzf2|chr1:69790210-69790709	0.186586004249801	.	.
chr1	69826647	69827146	chr1	69591211	69591710	Spag16|chr1:69591211-69591710	0.181136366159021	.	.
chr1	69826647	69827146	chr1	69609390	69609889	Spag16|chr1:69609390-69609889	0.209791452369914	.	.
chr1	69826647	69827146	chr1	69737666	69738165	Spag16|chr1:69737666-69738165	0.227715610465577	.	.
chr1	69826647	69827146	chr1	69790210	69790709	Spag16|chr1:69790210-69790709	0.139057275781475	.	.
chr1	70724978	70725477	chr1	70316336	70316835	Vwc2l|chr1:70316336-70316835	0.174295856137869	.	.
chr1	70724978	70725477	chr1	70684750	70685249	Vwc2l|chr1:70684750-70685249	0.245743784994663	.	.
chr1	70725497	70725996	chr1	70316336	70316835	Vwc2l|chr1:70316336-70316835	0.135408445376265	.	.
chr1	71556874	71557373	chr1	71614956	71615455	Atic|chr1:71614956-71615455	0.295278040940941	.	.
chr1	74505730	74506229	chr1	74806952	74807451	Cnot9|chr1:74806952-74807451	0.238569577831728	.	.
chr1	74506443	74506942	chr1	74802933	74803432	Cnot9|chr1:74802933-74803432	0.138387938654891	.	.
chr1	74506443	74506942	chr1	74948735	74949234	Cnot9|chr1:74948735-74949234	0.154561094384661	.	.
chr1	74541923	74542422	chr1	74858307	74858806	Plcd4|chr1:74858307-74858806	0.245379620206593	.	.
chr1	74541923	74542422	chr1	74894978	74895477	Plcd4|chr1:74894978-74895477	0.136484097733861	.	.
chr1	74542596	74543095	chr1	74858307	74858806	Plcd4|chr1:74858307-74858806	0.282288096000244	.	.
chr1	74542596	74543095	chr1	74894978	74895477	Plcd4|chr1:74894978-74895477	0.211854390514377	.	.
chr1	74542596	74543095	chr1	74926640	74927139	Plcd4|chr1:74926640-74927139	0.181958921687761	.	.
chr1	74542596	74543095	chr1	74948735	74949234	Plcd4|chr1:74948735-74949234	0.133573922194332	.	.
chr1	74587962	74588461	chr1	74806952	74807451	Bcs1l|chr1:74806952-74807451	0.155996196032059	.	.
chr1	74587962	74588461	chr1	74806952	74807451	Zfp142|chr1:74806952-74807451	0.155996196032059	.	.
chr1	74587962	74588461	chr1	74858307	74858806	Bcs1l|chr1:74858307-74858806	0.179065777112244	.	.
chr1	74587962	74588461	chr1	74858307	74858806	Zfp142|chr1:74858307-74858806	0.179065777112244	.	.
chr1	74587962	74588461	chr1	74880737	74881236	Bcs1l|chr1:74880737-74881236	0.274550557609941	.	.
chr1	74587962	74588461	chr1	74880737	74881236	Zfp142|chr1:74880737-74881236	0.274550557609941	.	.
chr1	74587962	74588461	chr1	74894978	74895477	Bcs1l|chr1:74894978-74895477	0.124289519093584	.	.
chr1	74587962	74588461	chr1	74894978	74895477	Zfp142|chr1:74894978-74895477	0.124289519093584	.	.
chr1	74587962	74588461	chr1	74926640	74927139	Bcs1l|chr1:74926640-74927139	0.193625611482741	.	.
chr1	74587962	74588461	chr1	74926640	74927139	Zfp142|chr1:74926640-74927139	0.193625611482741	.	.
chr1	74587962	74588461	chr1	74948735	74949234	Bcs1l|chr1:74948735-74949234	0.123417914481613	.	.
chr1	74587962	74588461	chr1	74948735	74949234	Zfp142|chr1:74948735-74949234	0.123417914481613	.	.
chr1	74601175	74601674	chr1	74806444	74806943	Rnf25|chr1:74806444-74806943	0.153145800500566	.	.
chr1	74601175	74601674	chr1	74806444	74806943	Stk36|chr1:74806444-74806943	0.153145800500566	.	.
chr1	74601175	74601674	chr1	74816731	74817230	Rnf25|chr1:74816731-74817230	0.145205463410398	.	.
chr1	74601175	74601674	chr1	74816731	74817230	Stk36|chr1:74816731-74817230	0.145205463410398	.	.
chr1	74854708	74855207	chr1	74806952	74807451	Cdk5r2|chr1:74806952-74807451	0.207126745534487	.	.
chr1	74854708	74855207	chr1	74816731	74817230	Cdk5r2|chr1:74816731-74817230	0.181138470294543	.	.
chr1	74854708	74855207	chr1	75001124	75001623	Cdk5r2|chr1:75001124-75001623	0.207223072104504	.	.
chr1	74854708	74855207	chr1	75141393	75141892	Cdk5r2|chr1:75141393-75141892	0.256342215559747	.	.
chr1	74854708	74855207	chr1	75244823	75245322	Cdk5r2|chr1:75244823-75245322	0.179713933794085	.	.
chr1	75124760	75125259	chr1	74806952	74807451	Nhej1|chr1:74806952-74807451	0.130915944781016	.	.
chr1	75124760	75125259	chr1	74816731	74817230	Nhej1|chr1:74816731-74817230	0.16219190797604	.	.
chr1	75124760	75125259	chr1	74858307	74858806	Nhej1|chr1:74858307-74858806	0.270706677445389	.	.
chr1	75124760	75125259	chr1	74880737	74881236	Nhej1|chr1:74880737-74881236	0.12290932701825	.	.
chr1	75124760	75125259	chr1	74894978	74895477	Nhej1|chr1:74894978-74895477	0.288298326168821	.	.
chr1	75124760	75125259	chr1	75244823	75245322	Nhej1|chr1:75244823-75245322	0.162654148879626	.	.
chr1	75124760	75125259	chr1	75289342	75289841	Nhej1|chr1:75289342-75289841	0.206320136521284	.	.
chr1	75124760	75125259	chr1	75342805	75343304	Nhej1|chr1:75342805-75343304	0.268957068857328	.	.
chr1	75124760	75125259	chr1	75381822	75382321	Nhej1|chr1:75381822-75382321	0.256636330780454	.	.
chr1	75124760	75125259	chr1	75413640	75414139	Nhej1|chr1:75413640-75414139	0.129509206523532	.	.
chr1	75124760	75125259	chr1	75467494	75467993	Nhej1|chr1:75467494-75467993	0.201385485038487	.	.
chr1	75142499	75142998	chr1	74802933	74803432	Cnppd1|chr1:74802933-74803432	0.33783041471592	.	.
chr1	75142499	75142998	chr1	74802933	74803432	Retreg2|chr1:74802933-74803432	0.33783041471592	.	.
chr1	75142499	75142998	chr1	74806952	74807451	Cnppd1|chr1:74806952-74807451	0.12674138651471	.	.
chr1	75142499	75142998	chr1	74806952	74807451	Retreg2|chr1:74806952-74807451	0.12674138651471	.	.
chr1	75142499	75142998	chr1	74894978	74895477	Cnppd1|chr1:74894978-74895477	0.159901927403556	.	.
chr1	75142499	75142998	chr1	74894978	74895477	Retreg2|chr1:74894978-74895477	0.159901927403556	.	.
chr1	75142499	75142998	chr1	74926640	74927139	Cnppd1|chr1:74926640-74927139	0.168795045459618	.	.
chr1	75142499	75142998	chr1	74926640	74927139	Retreg2|chr1:74926640-74927139	0.168795045459618	.	.
chr1	75142499	75142998	chr1	74948735	74949234	Cnppd1|chr1:74948735-74949234	0.309333222341736	.	.
chr1	75142499	75142998	chr1	74948735	74949234	Retreg2|chr1:74948735-74949234	0.309333222341736	.	.
chr1	75142499	75142998	chr1	75016818	75017317	Cnppd1|chr1:75016818-75017317	0.278802211945993	.	.
chr1	75142499	75142998	chr1	75016818	75017317	Retreg2|chr1:75016818-75017317	0.278802211945993	.	.
chr1	75142499	75142998	chr1	75290547	75291046	Cnppd1|chr1:75290547-75291046	0.133717702942142	.	.
chr1	75142499	75142998	chr1	75290547	75291046	Retreg2|chr1:75290547-75291046	0.133717702942142	.	.
chr1	75142499	75142998	chr1	75381822	75382321	Cnppd1|chr1:75381822-75382321	0.135738761988667	.	.
chr1	75142499	75142998	chr1	75381822	75382321	Retreg2|chr1:75381822-75382321	0.135738761988667	.	.
chr1	75142499	75142998	chr1	75477362	75477861	Cnppd1|chr1:75477362-75477861	0.237874941350025	.	.
chr1	75142499	75142998	chr1	75477362	75477861	Retreg2|chr1:75477362-75477861	0.237874941350025	.	.
chr1	75168424	75168923	chr1	74784124	74784623	Zfand2b|chr1:74784124-74784623	0.125563475620103	.	.
chr1	75168424	75168923	chr1	75141393	75141892	Zfand2b|chr1:75141393-75141892	0.185181948929202	.	.
chr1	75168424	75168923	chr1	75289342	75289841	Zfand2b|chr1:75289342-75289841	0.217678177008042	.	.
chr1	75168424	75168923	chr1	75370249	75370748	Zfand2b|chr1:75370249-75370748	0.12827299849106	.	.
chr1	75168424	75168923	chr1	75370249	75370748	Zfand2b|chr1:75370249-75370748	0.128272998491061	.	.
chr1	75169048	75169547	chr1	74882110	74882609	Zfand2b|chr1:74882110-74882609	0.178605206073429	.	.
chr1	75169048	75169547	chr1	75370249	75370748	Zfand2b|chr1:75370249-75370748	0.234833730682133	.	.
chr1	75169048	75169547	chr1	75487302	75487801	Zfand2b|chr1:75487302-75487801	0.156530780034651	.	.
chr1	75180079	75180578	chr1	74858307	74858806	Abcb6|chr1:74858307-74858806	0.183964101339603	.	.
chr1	75180079	75180578	chr1	74894978	74895477	Abcb6|chr1:74894978-74895477	0.277187626016959	.	.
chr1	75180079	75180578	chr1	75234571	75235070	Abcb6|chr1:75234571-75235070	0.198975754181952	.	.
chr1	75180079	75180578	chr1	75290547	75291046	Abcb6|chr1:75290547-75291046	0.146581103600723	.	.
chr1	75180079	75180578	chr1	75342805	75343304	Abcb6|chr1:75342805-75343304	0.294385436816136	.	.
chr1	75180079	75180578	chr1	75467494	75467993	Abcb6|chr1:75467494-75467993	0.121328158192516	.	.
chr1	75180079	75180578	chr1	75477362	75477861	Abcb6|chr1:75477362-75477861	0.185643716226025	.	.
chr1	75191753	75192252	chr1	74784124	74784623	Ankzf1|chr1:74784124-74784623	0.158555831720373	.	.
chr1	75191753	75192252	chr1	74784124	74784623	Atg9a|chr1:74784124-74784623	0.158555831720373	.	.
chr1	75191753	75192252	chr1	74806952	74807451	Ankzf1|chr1:74806952-74807451	0.192102837354126	.	.
chr1	75191753	75192252	chr1	74806952	74807451	Atg9a|chr1:74806952-74807451	0.192102837354126	.	.
chr1	75191753	75192252	chr1	74858307	74858806	Ankzf1|chr1:74858307-74858806	0.143715788502719	.	.
chr1	75191753	75192252	chr1	74858307	74858806	Atg9a|chr1:74858307-74858806	0.143715788502719	.	.
chr1	75191753	75192252	chr1	75141393	75141892	Ankzf1|chr1:75141393-75141892	0.131646685172932	.	.
chr1	75191753	75192252	chr1	75141393	75141892	Atg9a|chr1:75141393-75141892	0.131646685172932	.	.
chr1	75191753	75192252	chr1	75282920	75283419	Ankzf1|chr1:75282920-75283419	0.140653217598425	.	.
chr1	75191753	75192252	chr1	75282920	75283419	Atg9a|chr1:75282920-75283419	0.140653217598425	.	.
chr1	75191753	75192252	chr1	75289342	75289841	Ankzf1|chr1:75289342-75289841	0.29465442188221	.	.
chr1	75191753	75192252	chr1	75289342	75289841	Atg9a|chr1:75289342-75289841	0.29465442188221	.	.
chr1	75191753	75192252	chr1	75467494	75467993	Ankzf1|chr1:75467494-75467993	0.174317618570622	.	.
chr1	75191753	75192252	chr1	75467494	75467993	Atg9a|chr1:75467494-75467993	0.174317618570622	.	.
chr1	75191753	75192252	chr1	75477362	75477861	Ankzf1|chr1:75477362-75477861	0.140022886030825	.	.
chr1	75191753	75192252	chr1	75477362	75477861	Ankzf1|chr1:75477362-75477861	0.140022886030826	.	.
chr1	75191753	75192252	chr1	75477362	75477861	Atg9a|chr1:75477362-75477861	0.140022886030825	.	.
chr1	75191753	75192252	chr1	75477362	75477861	Atg9a|chr1:75477362-75477861	0.140022886030826	.	.
chr1	75192415	75192914	chr1	75141393	75141892	Ankzf1|chr1:75141393-75141892	0.130666556690309	.	.
chr1	75192415	75192914	chr1	75141393	75141892	Atg9a|chr1:75141393-75141892	0.130666556690309	.	.
chr1	75192415	75192914	chr1	75282920	75283419	Ankzf1|chr1:75282920-75283419	0.15177684834495	.	.
chr1	75192415	75192914	chr1	75282920	75283419	Atg9a|chr1:75282920-75283419	0.15177684834495	.	.
chr1	75192415	75192914	chr1	75289342	75289841	Ankzf1|chr1:75289342-75289841	0.190444595564593	.	.
chr1	75192415	75192914	chr1	75289342	75289841	Atg9a|chr1:75289342-75289841	0.190444595564593	.	.
chr1	75192415	75192914	chr1	75370249	75370748	Ankzf1|chr1:75370249-75370748	0.151721719555928	.	.
chr1	75192415	75192914	chr1	75370249	75370748	Atg9a|chr1:75370249-75370748	0.151721719555928	.	.
chr1	75210546	75211045	chr1	74784124	74784623	Glb1l|chr1:74784124-74784623	0.176874415659636	.	.
chr1	75210546	75211045	chr1	74784124	74784623	Stk16|chr1:74784124-74784623	0.176874415659636	.	.
chr1	75210546	75211045	chr1	74806444	74806943	Glb1l|chr1:74806444-74806943	0.151677001302192	.	.
chr1	75210546	75211045	chr1	74806444	74806943	Stk16|chr1:74806444-74806943	0.151677001302192	.	.
chr1	75210546	75211045	chr1	74806952	74807451	Glb1l|chr1:74806952-74807451	0.15730896578594	.	.
chr1	75210546	75211045	chr1	74806952	74807451	Stk16|chr1:74806952-74807451	0.15730896578594	.	.
chr1	75210546	75211045	chr1	74808065	74808564	Glb1l|chr1:74808065-74808564	0.172316069733583	.	.
chr1	75210546	75211045	chr1	74808065	74808564	Stk16|chr1:74808065-74808564	0.172316069733583	.	.
chr1	75210546	75211045	chr1	74858307	74858806	Glb1l|chr1:74858307-74858806	0.305280583858002	.	.
chr1	75210546	75211045	chr1	74858307	74858806	Stk16|chr1:74858307-74858806	0.305280583858002	.	.
chr1	75210546	75211045	chr1	75141393	75141892	Glb1l|chr1:75141393-75141892	0.158304785837046	.	.
chr1	75210546	75211045	chr1	75141393	75141892	Stk16|chr1:75141393-75141892	0.158304785837046	.	.
chr1	75210546	75211045	chr1	75244823	75245322	Glb1l|chr1:75244823-75245322	0.192991374530269	.	.
chr1	75210546	75211045	chr1	75244823	75245322	Stk16|chr1:75244823-75245322	0.192991374530269	.	.
chr1	75210546	75211045	chr1	75282920	75283419	Glb1l|chr1:75282920-75283419	0.12632681717639	.	.
chr1	75210546	75211045	chr1	75282920	75283419	Stk16|chr1:75282920-75283419	0.12632681717639	.	.
chr1	75210546	75211045	chr1	75289342	75289841	Glb1l|chr1:75289342-75289841	0.179286020077214	.	.
chr1	75210546	75211045	chr1	75289342	75289841	Stk16|chr1:75289342-75289841	0.179286020077214	.	.
chr1	75210546	75211045	chr1	75290547	75291046	Glb1l|chr1:75290547-75291046	0.13404053353085	.	.
chr1	75210546	75211045	chr1	75290547	75291046	Stk16|chr1:75290547-75291046	0.13404053353085	.	.
chr1	75219086	75219585	chr1	74784124	74784623	Tuba4a|chr1:74784124-74784623	0.180982205383375	.	.
chr1	75219086	75219585	chr1	74802933	74803432	Tuba4a|chr1:74802933-74803432	0.198615540663049	.	.
chr1	75219086	75219585	chr1	74806952	74807451	Tuba4a|chr1:74806952-74807451	0.307269756522897	.	.
chr1	75219086	75219585	chr1	74808065	74808564	Tuba4a|chr1:74808065-74808564	0.202568909103498	.	.
chr1	75219086	75219585	chr1	75001124	75001623	Tuba4a|chr1:75001124-75001623	0.184905312229776	.	.
chr1	75219086	75219585	chr1	75141393	75141892	Tuba4a|chr1:75141393-75141892	0.220069883934079	.	.
chr1	75219086	75219585	chr1	75282920	75283419	Tuba4a|chr1:75282920-75283419	0.202686018921747	.	.
chr1	75219086	75219585	chr1	75289342	75289841	Tuba4a|chr1:75289342-75289841	0.180063832870449	.	.
chr1	75219086	75219585	chr1	75381822	75382321	Tuba4a|chr1:75381822-75382321	0.231426480441786	.	.
chr1	75219086	75219585	chr1	75477362	75477861	Tuba4a|chr1:75477362-75477861	0.203095694107236	.	.
chr1	75236144	75236643	chr1	74808065	74808564	Dnajb2|chr1:74808065-74808564	0.138045314614292	.	.
chr1	75236144	75236643	chr1	74816731	74817230	Dnajb2|chr1:74816731-74817230	0.185140203276529	.	.
chr1	75236144	75236643	chr1	74858307	74858806	Dnajb2|chr1:74858307-74858806	0.209382938230619	.	.
chr1	75236144	75236643	chr1	75141393	75141892	Dnajb2|chr1:75141393-75141892	0.223358654323348	.	.
chr1	75236144	75236643	chr1	75282920	75283419	Dnajb2|chr1:75282920-75283419	0.155286951755963	.	.
chr1	75236144	75236643	chr1	75290547	75291046	Dnajb2|chr1:75290547-75291046	0.295132916914689	.	.
chr1	75236144	75236643	chr1	75422827	75423326	Dnajb2|chr1:75422827-75423326	0.179389001023777	.	.
chr1	75236651	75237150	chr1	74806444	74806943	Dnajb2|chr1:74806444-74806943	0.19185654387151	.	.
chr1	75236651	75237150	chr1	74858307	74858806	Dnajb2|chr1:74858307-74858806	0.168268831099039	.	.
chr1	75236651	75237150	chr1	74882110	74882609	Dnajb2|chr1:74882110-74882609	0.160377517846133	.	.
chr1	75236651	75237150	chr1	74894978	74895477	Dnajb2|chr1:74894978-74895477	0.201179621927819	.	.
chr1	75236651	75237150	chr1	75290547	75291046	Dnajb2|chr1:75290547-75291046	0.287451600421117	.	.
chr1	75251521	75252020	chr1	75244823	75245322	Gm28294|chr1:75244823-75245322	0.13021450407997	.	.
chr1	75251521	75252020	chr1	75263237	75263736	Gm28294|chr1:75263237-75263736	0.139959231182674	.	.
chr1	75251521	75252020	chr1	75477362	75477861	Gm28294|chr1:75477362-75477861	0.142173619644886	.	.
chr1	75264008	75264507	chr1	75244823	75245322	Ptprn|chr1:75244823-75245322	0.148104419350295	.	.
chr1	75264008	75264507	chr1	75422827	75423326	Ptprn|chr1:75422827-75423326	0.162488372851315	.	.
chr1	75277375	75277874	chr1	75141393	75141892	Resp18|chr1:75141393-75141892	0.222057231108964	.	.
chr1	75277375	75277874	chr1	75282920	75283419	Resp18|chr1:75282920-75283419	0.127157627100698	.	.
chr1	75277375	75277874	chr1	75289342	75289841	Resp18|chr1:75289342-75289841	0.157397106412057	.	.
chr1	75277375	75277874	chr1	75458368	75458867	Resp18|chr1:75458368-75458867	0.165046755922911	.	.
chr1	75277375	75277874	chr1	75487302	75487801	Resp18|chr1:75487302-75487801	0.134224791624622	.	.
chr1	75278167	75278666	chr1	75381822	75382321	Resp18|chr1:75381822-75382321	0.205555585412744	.	.
chr1	75278167	75278666	chr1	75445624	75446123	Resp18|chr1:75445624-75446123	0.183116825296363	.	.
chr1	75278167	75278666	chr1	75477362	75477861	Resp18|chr1:75477362-75477861	0.262778623468207	.	.
chr1	75317346	75317845	chr1	75467494	75467993	Dnpep|chr1:75467494-75467993	0.128278894718627	.	.
chr1	75435709	75436208	chr1	75016818	75017317	Gmppa|chr1:75016818-75017317	0.274365900118988	.	.
chr1	75435709	75436208	chr1	75244823	75245322	Gmppa|chr1:75244823-75245322	0.134045257790491	.	.
chr1	75435709	75436208	chr1	75381822	75382321	Gmppa|chr1:75381822-75382321	0.122918758507515	.	.
chr1	75435709	75436208	chr1	75413640	75414139	Gmppa|chr1:75413640-75414139	0.151971269000503	.	.
chr1	75435709	75436208	chr1	75458368	75458867	Gmppa|chr1:75458368-75458867	0.179622624133322	.	.
chr1	75435709	75436208	chr1	75467494	75467993	Gmppa|chr1:75467494-75467993	0.198310235919726	.	.
chr1	75449786	75450285	chr1	75263237	75263736	Asic4|chr1:75263237-75263736	0.162842880658483	.	.
chr1	75449786	75450285	chr1	75381822	75382321	Asic4|chr1:75381822-75382321	0.204812659414979	.	.
chr1	75449786	75450285	chr1	75458368	75458867	Asic4|chr1:75458368-75458867	0.156273113026121	.	.
chr1	75449786	75450285	chr1	75487302	75487801	Asic4|chr1:75487302-75487801	0.145806659413203	.	.
chr1	75450290	75450789	chr1	75016818	75017317	Asic4|chr1:75016818-75017317	0.147389939857978	.	.
chr1	75450290	75450789	chr1	75234571	75235070	Asic4|chr1:75234571-75235070	0.174573749094192	.	.
chr1	75450290	75450789	chr1	75263237	75263736	Asic4|chr1:75263237-75263736	0.145359633670377	.	.
chr1	75450290	75450789	chr1	75398631	75399130	Asic4|chr1:75398631-75399130	0.2845901110005	.	.
chr1	75450290	75450789	chr1	75413640	75414139	Asic4|chr1:75413640-75414139	0.122677035310585	.	.
chr1	75478598	75479097	chr1	75141393	75141892	Chpf|chr1:75141393-75141892	0.146521792756451	.	.
chr1	75478598	75479097	chr1	75141393	75141892	Tmem198|chr1:75141393-75141892	0.146521792756451	.	.
chr1	75478598	75479097	chr1	75289342	75289841	Chpf|chr1:75289342-75289841	0.176704458096363	.	.
chr1	75478598	75479097	chr1	75289342	75289841	Tmem198|chr1:75289342-75289841	0.176704458096363	.	.
chr1	75478598	75479097	chr1	75342805	75343304	Chpf|chr1:75342805-75343304	0.155004559119309	.	.
chr1	75478598	75479097	chr1	75342805	75343304	Tmem198|chr1:75342805-75343304	0.155004559119309	.	.
chr1	75479156	75479655	chr1	75001124	75001623	Chpf|chr1:75001124-75001623	0.302816118679755	.	.
chr1	75479156	75479655	chr1	75001124	75001623	Tmem198|chr1:75001124-75001623	0.302816118679755	.	.
chr1	75479156	75479655	chr1	75141393	75141892	Chpf|chr1:75141393-75141892	0.227065822619379	.	.
chr1	75479156	75479655	chr1	75141393	75141892	Tmem198|chr1:75141393-75141892	0.227065822619379	.	.
chr1	75479156	75479655	chr1	75244823	75245322	Chpf|chr1:75244823-75245322	0.124435753506404	.	.
chr1	75479156	75479655	chr1	75244823	75245322	Tmem198|chr1:75244823-75245322	0.124435753506404	.	.
chr1	75479156	75479655	chr1	75282920	75283419	Chpf|chr1:75282920-75283419	0.444080300721741	.	.
chr1	75479156	75479655	chr1	75282920	75283419	Tmem198|chr1:75282920-75283419	0.444080300721741	.	.
chr1	75479156	75479655	chr1	75289342	75289841	Chpf|chr1:75289342-75289841	0.397665080081128	.	.
chr1	75479156	75479655	chr1	75289342	75289841	Tmem198|chr1:75289342-75289841	0.397665080081128	.	.
chr1	75479156	75479655	chr1	75422827	75423326	Chpf|chr1:75422827-75423326	0.16892098658168	.	.
chr1	75479156	75479655	chr1	75422827	75423326	Tmem198|chr1:75422827-75423326	0.16892098658168	.	.
chr1	75479156	75479655	chr1	75445624	75446123	Chpf|chr1:75445624-75446123	0.149773343904652	.	.
chr1	75479156	75479655	chr1	75445624	75446123	Tmem198|chr1:75445624-75446123	0.149773343904652	.	.
chr1	75479156	75479655	chr1	75487834	75488333	Chpf|chr1:75487834-75488333	0.123513313639193	.	.
chr1	75479156	75479655	chr1	75487834	75488333	Tmem198|chr1:75487834-75488333	0.123513313639193	.	.
chr1	75505376	75505875	chr1	75652505	75653004	Obsl1|chr1:75652505-75653004	0.20560953453733	.	.
chr1	75505376	75505875	chr1	75797688	75798187	Obsl1|chr1:75797688-75798187	0.18433361548433	.	.
chr1	75505376	75505875	chr1	75925739	75926238	Obsl1|chr1:75925739-75926238	0.254627992968902	.	.
chr1	75505376	75505875	chr1	75936535	75937034	Obsl1|chr1:75936535-75937034	0.170656406296925	.	.
chr1	75546261	75546760	chr1	75610446	75610945	Slc4a3|chr1:75610446-75610945	0.140844151934097	.	.
chr1	79439807	79440306	chr1	79450145	79450644	Scg2|chr1:79450145-79450644	0.18711839574775	.	.
chr1	79439807	79440306	chr1	79581417	79581916	Scg2|chr1:79581417-79581916	0.265464666767476	.	.
chr1	79439807	79440306	chr1	79602372	79602871	Scg2|chr1:79602372-79602871	0.214877218762327	.	.
chr1	79671350	79671849	chr1	79450145	79450644	Ap1s3|chr1:79450145-79450644	0.174708777517163	.	.
chr1	79671350	79671849	chr1	79602372	79602871	Ap1s3|chr1:79602372-79602871	0.502467741634276	.	.
chr1	82290681	82291180	chr1	82283141	82283640	Irs1|chr1:82283141-82283640	0.147249339990693	.	.
chr1	82290681	82291180	chr1	82292699	82293198	Irs1|chr1:82292699-82293198	0.325109727403455	.	.
chr1	82290681	82291180	chr1	82358886	82359385	Irs1|chr1:82358886-82359385	0.132383222651594	.	.
chr1	82290681	82291180	chr1	82395457	82395956	Irs1|chr1:82395457-82395956	0.121395195418704	.	.
chr1	82290681	82291180	chr1	82432633	82433132	Irs1|chr1:82432633-82433132	0.236018986708184	.	.
chr1	82291243	82291742	chr1	82283141	82283640	Irs1|chr1:82283141-82283640	0.137339808124696	.	.
chr1	82291243	82291742	chr1	82364089	82364588	Irs1|chr1:82364089-82364588	0.122023971927879	.	.
chr1	82724600	82725099	chr1	82283141	82283640	C430014B12Rik|chr1:82283141-82283640	0.21530021454391	.	.
chr1	82724600	82725099	chr1	82283141	82283640	Mff|chr1:82283141-82283640	0.21530021454391	.	.
chr1	82724600	82725099	chr1	82358886	82359385	C430014B12Rik|chr1:82358886-82359385	0.159923707083503	.	.
chr1	82724600	82725099	chr1	82358886	82359385	Mff|chr1:82358886-82359385	0.159923707083503	.	.
chr1	82724600	82725099	chr1	82395457	82395956	C430014B12Rik|chr1:82395457-82395956	0.149492094831914	.	.
chr1	82724600	82725099	chr1	82395457	82395956	Mff|chr1:82395457-82395956	0.149492094831914	.	.
chr1	82725115	82725614	chr1	82358886	82359385	C430014B12Rik|chr1:82358886-82359385	0.195558464580897	.	.
chr1	82725115	82725614	chr1	82358886	82359385	Mff|chr1:82358886-82359385	0.195558464580897	.	.
chr1	83159481	83159980	chr1	83099168	83099667	Daw1|chr1:83099168-83099667	0.165064825025921	.	.
chr1	83159481	83159980	chr1	83277033	83277532	Daw1|chr1:83277033-83277532	0.17812346064908	.	.
chr1	83407918	83408417	chr1	83064768	83065267	Sphkap|chr1:83064768-83065267	0.236573349797938	.	.
chr1	83407918	83408417	chr1	83101829	83102328	Sphkap|chr1:83101829-83102328	0.122188584938004	.	.
chr1	83407918	83408417	chr1	83366669	83367168	Sphkap|chr1:83366669-83367168	0.164935250112489	.	.
chr1	83407918	83408417	chr1	83716966	83717465	Sphkap|chr1:83716966-83717465	0.341283429974357	.	.
chr1	84839165	84839664	chr1	84838531	84839030	Fbxo36|chr1:84838531-84839030	0.16048030734217	.	.
chr1	84839165	84839664	chr1	84910388	84910887	Fbxo36|chr1:84910388-84910887	0.129679920328582	.	.
chr1	84839808	84840307	chr1	84838531	84839030	Fbxo36|chr1:84838531-84839030	0.2161324217492	.	.
chr1	84839808	84840307	chr1	84838531	84839030	Trip12|chr1:84838531-84839030	0.2161324217492	.	.
chr1	85793160	85793659	chr1	85720188	85720687	Cab39|chr1:85720188-85720687	0.215989772014477	.	.
chr1	85793160	85793659	chr1	85895455	85895954	Cab39|chr1:85895455-85895954	0.227667835626466	.	.
chr1	85894274	85894773	chr1	85720188	85720687	Itm2c|chr1:85720188-85720687	0.157625498306615	.	.
chr1	85928201	85928700	chr1	85853262	85853761	4933407L21Rik|chr1:85853262-85853761	0.223314047172766	.	.
chr1	85928201	85928700	chr1	85895455	85895954	4933407L21Rik|chr1:85895455-85895954	0.129185649596817	.	.
chr1	85928201	85928700	chr1	85977760	85978259	4933407L21Rik|chr1:85977760-85978259	0.307478170858622	.	.
chr1	86302910	86303409	chr1	86442428	86442927	B3gnt7|chr1:86442428-86442927	0.248271161828136	.	.
chr1	86302910	86303409	chr1	86442428	86442927	Gm28626|chr1:86442428-86442927	0.248271161828136	.	.
chr1	86302910	86303409	chr1	86487143	86487642	B3gnt7|chr1:86487143-86487642	0.203695342120441	.	.
chr1	86302910	86303409	chr1	86487143	86487642	Gm28626|chr1:86487143-86487642	0.203695342120441	.	.
chr1	86302910	86303409	chr1	86487725	86488224	B3gnt7|chr1:86487725-86488224	0.254538197989519	.	.
chr1	86302910	86303409	chr1	86487725	86488224	Gm28626|chr1:86487725-86488224	0.254538197989519	.	.
chr1	86358737	86359236	chr1	86487143	86487642	C130036L24Rik|chr1:86487143-86487642	0.200845937450024	.	.
chr1	86358737	86359236	chr1	86487143	86487642	Ncl|chr1:86487143-86487642	0.200845937450024	.	.
chr1	86359268	86359767	chr1	86434501	86435000	C130036L24Rik|chr1:86434501-86435000	0.367596439756585	.	.
chr1	86359268	86359767	chr1	86434501	86435000	Ncl|chr1:86434501-86435000	0.367596439756585	.	.
chr1	86359268	86359767	chr1	86441273	86441772	C130036L24Rik|chr1:86441273-86441772	0.169894520295732	.	.
chr1	86359268	86359767	chr1	86441273	86441772	Ncl|chr1:86441273-86441772	0.169894520295732	.	.
chr1	86359268	86359767	chr1	86472164	86472663	C130036L24Rik|chr1:86472164-86472663	0.390523984464474	.	.
chr1	86359268	86359767	chr1	86472164	86472663	Ncl|chr1:86472164-86472663	0.390523984464474	.	.
chr1	86359268	86359767	chr1	86525204	86525703	C130036L24Rik|chr1:86525204-86525703	0.432352649951567	.	.
chr1	86359268	86359767	chr1	86525204	86525703	Ncl|chr1:86525204-86525703	0.432352649951567	.	.
chr1	86526360	86526859	chr1	86434501	86435000	Ptma|chr1:86434501-86435000	0.376009160091448	.	.
chr1	86526360	86526859	chr1	86441273	86441772	Ptma|chr1:86441273-86441772	0.230342347634855	.	.
chr1	86526360	86526859	chr1	86442428	86442927	Ptma|chr1:86442428-86442927	0.272239477329946	.	.
chr1	86526360	86526859	chr1	86472164	86472663	Ptma|chr1:86472164-86472663	0.25840982954798	.	.
chr1	86526360	86526859	chr1	86487143	86487642	Ptma|chr1:86487143-86487642	0.239039238333463	.	.
chr1	86526360	86526859	chr1	86487725	86488224	Ptma|chr1:86487725-86488224	0.500444263347273	.	.
chr1	86526360	86526859	chr1	86503968	86504467	Ptma|chr1:86503968-86504467	0.182593651540748	.	.
chr1	86526360	86526859	chr1	86525204	86525703	Ptma|chr1:86525204-86525703	0.197181471843556	.	.
chr1	86582078	86582577	chr1	86434501	86435000	Cops7b|chr1:86434501-86435000	0.282387539056064	.	.
chr1	86582078	86582577	chr1	86434501	86435000	Pde6d|chr1:86434501-86435000	0.282387539056064	.	.
chr1	86582078	86582577	chr1	86442428	86442927	Cops7b|chr1:86442428-86442927	0.323139066390084	.	.
chr1	86582078	86582577	chr1	86442428	86442927	Pde6d|chr1:86442428-86442927	0.323139066390084	.	.
chr1	86582078	86582577	chr1	86472164	86472663	Cops7b|chr1:86472164-86472663	0.135881102615458	.	.
chr1	86582078	86582577	chr1	86472164	86472663	Pde6d|chr1:86472164-86472663	0.135881102615458	.	.
chr1	86582078	86582577	chr1	86487725	86488224	Cops7b|chr1:86487725-86488224	0.158817720784782	.	.
chr1	86582078	86582577	chr1	86487725	86488224	Pde6d|chr1:86487725-86488224	0.158817720784782	.	.
chr1	86582603	86583102	chr1	86525204	86525703	Cops7b|chr1:86525204-86525703	0.211927410722018	.	.
chr1	86582603	86583102	chr1	86525204	86525703	Pde6d|chr1:86525204-86525703	0.211927410722018	.	.
chr1	86582603	86583102	chr1	86528114	86528613	Cops7b|chr1:86528114-86528613	0.177678625430859	.	.
chr1	86582603	86583102	chr1	86528114	86528613	Pde6d|chr1:86528114-86528613	0.177678625430859	.	.
chr1	86669399	86669898	chr1	86503968	86504467	Nppc|chr1:86503968-86504467	0.180604062157302	.	.
chr1	86670393	86670892	chr1	86441273	86441772	Nppc|chr1:86441273-86441772	0.217297343045185	.	.
chr1	86670393	86670892	chr1	86441795	86442294	Nppc|chr1:86441795-86442294	0.17408657571802	.	.
chr1	86670393	86670892	chr1	86487725	86488224	Nppc|chr1:86487725-86488224	0.153180234539065	.	.
chr1	86670393	86670892	chr1	86503968	86504467	Nppc|chr1:86503968-86504467	0.198645192847917	.	.
chr1	86670393	86670892	chr1	86634632	86635131	Nppc|chr1:86634632-86635131	0.134453003221958	.	.
chr1	86703565	86704064	chr1	86440464	86440963	Dis3l2|chr1:86440464-86440963	0.197137098832194	.	.
chr1	86703565	86704064	chr1	86487725	86488224	Dis3l2|chr1:86487725-86488224	0.12887981856058	.	.
chr1	86703565	86704064	chr1	86586879	86587378	Dis3l2|chr1:86586879-86587378	0.141553273175179	.	.
chr1	86703565	86704064	chr1	86634632	86635131	Dis3l2|chr1:86634632-86635131	0.217696360583863	.	.
chr1	87327249	87327748	chr1	87475311	87475810	Gigyf2|chr1:87475311-87475810	0.242256849088851	.	.
chr1	87327249	87327748	chr1	87594335	87594834	Gigyf2|chr1:87594335-87594834	0.349576493952626	.	.
chr1	87510023	87510522	chr1	87721301	87721800	Neu2|chr1:87721301-87721800	0.215160537877725	.	.
chr1	87755700	87756199	chr1	87925537	87926036	Atg16l1|chr1:87925537-87926036	0.178686927481225	.	.
chr1	87853009	87853508	chr1	87925537	87926036	Dgkd|chr1:87925537-87926036	0.155459532619331	.	.
chr1	88008031	88008530	chr1	87813063	87813562	Usp40|chr1:87813063-87813562	0.193375188254535	.	.
chr1	90974937	90975436	chr1	90743797	90744296	Gm28199|chr1:90743797-90744296	0.148094207595435	.	.
chr1	90974937	90975436	chr1	90956622	90957121	Gm28199|chr1:90956622-90957121	0.121113488981787	.	.
chr1	91249940	91250439	chr1	91563246	91563745	Ube2f|chr1:91563246-91563745	0.137034821752606	.	.
chr1	91298026	91298525	chr1	91523696	91524195	Scly|chr1:91523696-91524195	0.153173147721322	.	.
chr1	91298026	91298525	chr1	91563246	91563745	Scly|chr1:91563246-91563745	0.121041071740189	.	.
chr1	91413043	91413542	chr1	91600624	91601123	Hes6|chr1:91600624-91601123	0.120983678698031	.	.
chr1	92473544	92474043	chr1	92371533	92372032	Ndufa10|chr1:92371533-92372032	0.132871353131387	.	.
chr1	92641765	92642264	chr1	92737648	92738147	Cops9|chr1:92737648-92738147	0.19679919776308	.	.
chr1	92647708	92648207	chr1	92521236	92521735	Otos|chr1:92521236-92521735	0.189137060286542	.	.
chr1	92648213	92648712	chr1	92371533	92372032	Otos|chr1:92371533-92372032	0.13037493289527	.	.
chr1	92648213	92648712	chr1	92437865	92438364	Otos|chr1:92437865-92438364	0.277221647200425	.	.
chr1	92831030	92831529	chr1	92737648	92738147	Gpc1|chr1:92737648-92738147	0.383928846816838	.	.
chr1	92902753	92903252	chr1	92737648	92738147	Ankmy1|chr1:92737648-92738147	0.126653403162878	.	.
chr1	92907215	92907714	chr1	92737648	92738147	Dusp28|chr1:92737648-92738147	0.179599758813589	.	.
chr1	92907215	92907714	chr1	92895020	92895519	Dusp28|chr1:92895020-92895519	0.21067214712428	.	.
chr1	92910928	92911427	chr1	92521236	92521735	5033417F24Rik|chr1:92521236-92521735	0.137240013629768	.	.
chr1	92910928	92911427	chr1	92521236	92521735	Rnpepl1|chr1:92521236-92521735	0.137240013629768	.	.
chr1	92934435	92934934	chr1	92737648	92738147	Capn10|chr1:92737648-92738147	0.222638920187715	.	.
chr1	92934435	92934934	chr1	92895020	92895519	Capn10|chr1:92895020-92895519	0.198680839275227	.	.
chr1	93305687	93306186	chr1	93401523	93402022	Gm28535|chr1:93401523-93402022	0.20733384304639	.	.
chr1	93305687	93306186	chr1	93401523	93402022	Mterf4|chr1:93401523-93402022	0.20733384304639	.	.
chr1	93305687	93306186	chr1	93445454	93445953	Gm28535|chr1:93445454-93445953	0.154793040774482	.	.
chr1	93305687	93306186	chr1	93445454	93445953	Mterf4|chr1:93445454-93445953	0.154793040774482	.	.
chr1	93305687	93306186	chr1	93740606	93741105	Gm28535|chr1:93740606-93741105	0.179810058497634	.	.
chr1	93305687	93306186	chr1	93740606	93741105	Mterf4|chr1:93740606-93741105	0.179810058497634	.	.
chr1	93342619	93343118	chr1	93668682	93669181	Pask|chr1:93668682-93669181	0.144413407459638	.	.
chr1	93342619	93343118	chr1	93668682	93669181	Ppp1r7|chr1:93668682-93669181	0.144413407459638	.	.
chr1	93343358	93343857	chr1	93401523	93402022	Pask|chr1:93401523-93402022	0.219163148108808	.	.
chr1	93343358	93343857	chr1	93401523	93402022	Pask|chr1:93401523-93402022	0.219163148108809	.	.
chr1	93343358	93343857	chr1	93401523	93402022	Ppp1r7|chr1:93401523-93402022	0.219163148108808	.	.
chr1	93343358	93343857	chr1	93401523	93402022	Ppp1r7|chr1:93401523-93402022	0.219163148108809	.	.
chr1	93478622	93479121	chr1	93445454	93445953	Hdlbp|chr1:93445454-93445953	0.129393228483115	.	.
chr1	93478622	93479121	chr1	93445454	93445953	Sept2|chr1:93445454-93445953	0.129393228483115	.	.
chr1	93511801	93512300	chr1	93401523	93402022	Farp2|chr1:93401523-93402022	0.136586634795426	.	.
chr1	93511801	93512300	chr1	93445454	93445953	Farp2|chr1:93445454-93445953	0.186014274677442	.	.
chr1	93511801	93512300	chr1	93668682	93669181	Farp2|chr1:93668682-93669181	0.34137872890249	.	.
chr1	93634975	93635474	chr1	93401523	93402022	Gm28536|chr1:93401523-93402022	0.20922554113022	.	.
chr1	93634975	93635474	chr1	93740606	93741105	Gm28536|chr1:93740606-93741105	0.242322871706161	.	.
chr1	93635550	93636049	chr1	93401523	93402022	Gm28536|chr1:93401523-93402022	0.317136711540477	.	.
chr1	93635550	93636049	chr1	93445454	93445953	Gm28536|chr1:93445454-93445953	0.189111224655719	.	.
chr1	93635550	93636049	chr1	93740606	93741105	Gm28536|chr1:93740606-93741105	0.299490246160817	.	.
chr1	93686360	93686859	chr1	93668682	93669181	Bok|chr1:93668682-93669181	0.229551709733644	.	.
chr1	93754617	93755116	chr1	93668682	93669181	Thap4|chr1:93668682-93669181	0.229511199634344	.	.
chr1	93754617	93755116	chr1	94035198	94035697	Thap4|chr1:94035198-94035697	0.169379739397168	.	.
chr1	93801756	93802255	chr1	93668682	93669181	Dtymk|chr1:93668682-93669181	0.307529719308915	.	.
chr1	93801756	93802255	chr1	93740606	93741105	Dtymk|chr1:93740606-93741105	0.295615800801534	.	.
chr1	95313333	95313832	chr1	95375446	95375945	Fam174a|chr1:95375446-95375945	0.294000552795988	.	.
chr1	95667416	95667915	chr1	95442048	95442547	St8sia4|chr1:95442048-95442547	0.137465485652641	.	.
chr1	95667416	95667915	chr1	95762201	95762700	St8sia4|chr1:95762201-95762700	0.144809614953074	.	.
chr1	95667416	95667915	chr1	95762201	95762700	St8sia4|chr1:95762201-95762700	0.144809614953075	.	.
chr1	95667921	95668420	chr1	95442048	95442547	St8sia4|chr1:95442048-95442547	0.156718798992412	.	.
chr1	96871948	96872447	chr1	96768274	96768773	Slco4c1|chr1:96768274-96768773	0.15654382953435	.	.
chr1	97661800	97662299	chr1	97642197	97642696	D1Ertd622e|chr1:97642197-97642696	0.157036589828414	.	.
chr1	98094805	98095304	chr1	98047553	98048052	Pam|chr1:98047553-98048052	0.176252298504239	.	.
chr1	98173889	98174388	chr1	98280459	98280958	Gm29461|chr1:98280459-98280958	0.20899127587664	.	.
chr1	99772082	99772581	chr1	99838702	99839201	Cntnap5b|chr1:99838702-99839201	0.296551089139549	.	.
chr1	105355774	105356273	chr1	105301732	105302231	Gm17634|chr1:105301732-105302231	0.242207401569713	.	.
chr1	105355774	105356273	chr1	105301732	105302231	Rnf152|chr1:105301732-105302231	0.242207401569713	.	.
chr1	105356312	105356811	chr1	105255390	105255889	Gm17634|chr1:105255390-105255889	0.144151396642394	.	.
chr1	105356312	105356811	chr1	105255390	105255889	Rnf152|chr1:105255390-105255889	0.144151396642394	.	.
chr1	105356312	105356811	chr1	105255894	105256393	Gm17634|chr1:105255894-105256393	0.151082664847904	.	.
chr1	105356312	105356811	chr1	105255894	105256393	Rnf152|chr1:105255894-105256393	0.151082664847904	.	.
chr1	105356312	105356811	chr1	105336518	105337017	Gm17634|chr1:105336518-105337017	0.168225932190391	.	.
chr1	105356312	105356811	chr1	105336518	105337017	Rnf152|chr1:105336518-105337017	0.168225932190391	.	.
chr1	105663536	105664035	chr1	105630478	105630977	Pign|chr1:105630478-105630977	0.215049421695173	.	.
chr1	105663536	105664035	chr1	105630478	105630977	Relch|chr1:105630478-105630977	0.215049421695173	.	.
chr1	105663536	105664035	chr1	105907913	105908412	Pign|chr1:105907913-105908412	0.121975062128667	.	.
chr1	105663536	105664035	chr1	105907913	105908412	Relch|chr1:105907913-105908412	0.121975062128667	.	.
chr1	105780395	105780894	chr1	105630478	105630977	Tnfrsf11a|chr1:105630478-105630977	0.240836440915043	.	.
chr1	106759529	106760028	chr1	106821863	106822362	Kdsr|chr1:106821863-106822362	0.317720144811706	.	.
chr1	106796474	106796973	chr1	106818348	106818847	Vps4b|chr1:106818348-106818847	0.165723759968272	.	.
chr1	111864757	111865256	chr1	112030607	112031106	Dsel|chr1:112030607-112031106	0.230201884350733	.	.
chr1	118321592	118322091	chr1	118498277	118498776	Nifk|chr1:118498277-118498776	0.216831174496779	.	.
chr1	119421524	119422023	chr1	119197259	119197758	Inhbb|chr1:119197259-119197758	0.162462664260932	.	.
chr1	119421524	119422023	chr1	119388650	119389149	Inhbb|chr1:119388650-119389149	0.145870044137366	.	.
chr1	119421524	119422023	chr1	119548633	119549132	Inhbb|chr1:119548633-119549132	0.143298856566558	.	.
chr1	119422101	119422600	chr1	119093671	119094170	Inhbb|chr1:119093671-119094170	0.15277554289986	.	.
chr1	119422101	119422600	chr1	119197259	119197758	Inhbb|chr1:119197259-119197758	0.377847880552795	.	.
chr1	119422101	119422600	chr1	119388650	119389149	Inhbb|chr1:119388650-119389149	0.324599163871892	.	.
chr1	119422101	119422600	chr1	119420927	119421426	Inhbb|chr1:119420927-119421426	0.269036077098504	.	.
chr1	119504531	119505030	chr1	119380566	119381065	Ralb|chr1:119380566-119381065	0.162503433940615	.	.
chr1	119504531	119505030	chr1	119696286	119696785	Ralb|chr1:119696286-119696785	0.127325600223426	.	.
chr1	119525867	119526366	chr1	119380566	119381065	Gm27184|chr1:119380566-119381065	0.218458414407677	.	.
chr1	119525867	119526366	chr1	119380566	119381065	Tmem185b|chr1:119380566-119381065	0.218458414407677	.	.
chr1	119525867	119526366	chr1	119420927	119421426	Gm27184|chr1:119420927-119421426	0.194805800723129	.	.
chr1	119525867	119526366	chr1	119420927	119421426	Tmem185b|chr1:119420927-119421426	0.194805800723129	.	.
chr1	119525867	119526366	chr1	119696286	119696785	Gm27184|chr1:119696286-119696785	0.167891433083267	.	.
chr1	119525867	119526366	chr1	119696286	119696785	Tmem185b|chr1:119696286-119696785	0.167891433083267	.	.
chr1	119648156	119648655	chr1	119380566	119381065	Epb41l5|chr1:119380566-119381065	0.126597315761302	.	.
chr1	119648156	119648655	chr1	119548633	119549132	Epb41l5|chr1:119548633-119549132	0.221781734380278	.	.
chr1	119648754	119649253	chr1	119380566	119381065	Epb41l5|chr1:119380566-119381065	0.226252743356102	.	.
chr1	119648754	119649253	chr1	119420927	119421426	Epb41l5|chr1:119420927-119421426	0.219119416281675	.	.
chr1	120340287	120340786	chr1	120538173	120538672	C1ql2|chr1:120538173-120538672	0.356404138732323	.	.
chr1	120340287	120340786	chr1	120549866	120550365	C1ql2|chr1:120549866-120550365	0.262646833496634	.	.
chr1	120340860	120341359	chr1	120265100	120265599	C1ql2|chr1:120265100-120265599	0.139797187431953	.	.
chr1	120340860	120341359	chr1	120357257	120357756	C1ql2|chr1:120357257-120357756	0.154115358602191	.	.
chr1	120340860	120341359	chr1	120538173	120538672	C1ql2|chr1:120538173-120538672	0.466503330384424	.	.
chr1	120340860	120341359	chr1	120549866	120550365	C1ql2|chr1:120549866-120550365	0.404246436819404	.	.
chr1	121567757	121568256	chr1	121549397	121549896	Ddx18|chr1:121549397-121549896	0.210379395387221	.	.
chr1	125560306	125560805	chr1	125336998	125337497	Slc35f5|chr1:125336998-125337497	0.219042526751362	.	.
chr1	128103473	128103972	chr1	128303860	128304359	R3hdm1|chr1:128303860-128304359	0.130019918571033	.	.
chr1	128103473	128103972	chr1	128303860	128304359	Zranb3|chr1:128303860-128304359	0.130019918571033	.	.
chr1	128243885	128244384	chr1	128003957	128004456	Ubxn4|chr1:128003957-128004456	0.210804015260818	.	.
chr1	128243885	128244384	chr1	128368621	128369120	Ubxn4|chr1:128368621-128369120	0.126909162701334	.	.
chr1	128243885	128244384	chr1	128471858	128472357	Ubxn4|chr1:128471858-128472357	0.16186920123495	.	.
chr1	128243885	128244384	chr1	128472408	128472907	Ubxn4|chr1:128472408-128472907	0.454664893581103	.	.
chr1	128416641	128417140	chr1	128472408	128472907	Dars|chr1:128472408-128472907	0.141541572709279	.	.
chr1	128416641	128417140	chr1	128667867	128668366	Dars|chr1:128667867-128668366	0.149847294023877	.	.
chr1	128417141	128417640	chr1	128303860	128304359	Dars|chr1:128303860-128304359	0.223454872385592	.	.
chr1	129273098	129273597	chr1	129324320	129324819	Thsd7b|chr1:129324320-129324819	0.33482124471284	.	.
chr1	129273098	129273597	chr1	129357332	129357831	Thsd7b|chr1:129357332-129357831	0.210798048019827	.	.
chr1	129273649	129274148	chr1	129357332	129357831	Thsd7b|chr1:129357332-129357831	0.302266942705384	.	.
chr1	129273649	129274148	chr1	129473323	129473822	Thsd7b|chr1:129473323-129473822	0.124980335526037	.	.
chr1	129273649	129274148	chr1	129473827	129474326	Thsd7b|chr1:129473827-129474326	0.156701326023838	.	.
chr1	130717229	130717728	chr1	130576286	130576785	Yod1|chr1:130576286-130576785	0.163721132275002	.	.
chr1	130717229	130717728	chr1	130715647	130716146	Yod1|chr1:130715647-130716146	0.389963899863649	.	.
chr1	131526753	131527252	chr1	131573579	131574078	Fam72a|chr1:131573579-131574078	0.166636528667048	.	.
chr1	131526753	131527252	chr1	131573579	131574078	Srgap2|chr1:131573579-131574078	0.166636528667048	.	.
chr1	131827667	131828166	chr1	131937643	131938142	Slc41a1|chr1:131937643-131938142	0.250737288714952	.	.
chr1	131827667	131828166	chr1	131981607	131982106	Slc41a1|chr1:131981607-131982106	0.15557952423245	.	.
chr1	131910162	131910661	chr1	131555074	131555573	Nucks1|chr1:131555074-131555573	0.130238900111605	.	.
chr1	131910162	131910661	chr1	131937643	131938142	Nucks1|chr1:131937643-131938142	0.123979536744702	.	.
chr1	131910162	131910661	chr1	131981607	131982106	Nucks1|chr1:131981607-131982106	0.205888423771156	.	.
chr1	131910666	131911165	chr1	131754806	131755305	Nucks1|chr1:131754806-131755305	0.120561690181408	.	.
chr1	131910666	131911165	chr1	131981607	131982106	Nucks1|chr1:131981607-131982106	0.14616166062202	.	.
chr1	133363199	133363698	chr1	133353486	133353985	Etnk2|chr1:133353486-133353985	0.133134865596092	.	.
chr1	133424176	133424675	chr1	133306722	133307221	Sox13|chr1:133306722-133307221	0.165332307704903	.	.
chr1	133609585	133610084	chr1	133385453	133385952	Snrpe|chr1:133385453-133385952	0.206882172195172	.	.
chr1	133610089	133610588	chr1	133385453	133385952	Snrpe|chr1:133385453-133385952	0.329469521271893	.	.
chr1	133610089	133610588	chr1	133736167	133736666	Snrpe|chr1:133736167-133736666	0.223810600444203	.	.
chr1	133661173	133661672	chr1	133353486	133353985	Gm38394|chr1:133353486-133353985	0.149322222019281	.	.
chr1	133661173	133661672	chr1	133353486	133353985	Gm38394|chr1:133353486-133353985	0.149322222019282	.	.
chr1	133661173	133661672	chr1	133353486	133353985	Zbed6|chr1:133353486-133353985	0.149322222019281	.	.
chr1	133661173	133661672	chr1	133353486	133353985	Zbed6|chr1:133353486-133353985	0.149322222019282	.	.
chr1	133661173	133661672	chr1	133353486	133353985	Zc3h11a|chr1:133353486-133353985	0.149322222019281	.	.
chr1	133661173	133661672	chr1	133353486	133353985	Zc3h11a|chr1:133353486-133353985	0.149322222019282	.	.
chr1	135146503	135147002	chr1	135003356	135003855	Arl8a|chr1:135003356-135003855	0.161402811183958	.	.
chr1	135146503	135147002	chr1	135158710	135159209	Arl8a|chr1:135158710-135159209	0.185822415280763	.	.
chr1	135147293	135147792	chr1	135003356	135003855	Arl8a|chr1:135003356-135003855	0.146183269251783	.	.
chr1	135147293	135147792	chr1	135154328	135154827	Arl8a|chr1:135154328-135154827	0.253204957598333	.	.
chr1	135147293	135147792	chr1	135181727	135182226	Arl8a|chr1:135181727-135182226	0.159356258451112	.	.
chr1	135147293	135147792	chr1	135452196	135452695	Arl8a|chr1:135452196-135452695	0.202116368451561	.	.
chr1	135248334	135248833	chr1	135003356	135003855	Gm26642|chr1:135003356-135003855	0.215942353991562	.	.
chr1	135248334	135248833	chr1	135154328	135154827	Gm26642|chr1:135154328-135154827	0.142076831439818	.	.
chr1	135248334	135248833	chr1	135171914	135172413	Gm26642|chr1:135171914-135172413	0.13563301485032	.	.
chr1	135248334	135248833	chr1	135368172	135368671	Gm26642|chr1:135368172-135368671	0.184949803310225	.	.
chr1	135248334	135248833	chr1	135369061	135369560	Gm26642|chr1:135369061-135369560	0.21955989285899	.	.
chr1	135248334	135248833	chr1	135461130	135461629	Gm26642|chr1:135461130-135461629	0.140636351380224	.	.
chr1	135258970	135259469	chr1	135158710	135159209	Elf3|chr1:135158710-135159209	0.123623603006005	.	.
chr1	135283732	135284231	chr1	135368172	135368671	Rnpep|chr1:135368172-135368671	0.187944807226762	.	.
chr1	135283732	135284231	chr1	135369061	135369560	Rnpep|chr1:135369061-135369560	0.253973652992427	.	.
chr1	135283732	135284231	chr1	135369061	135369560	Rnpep|chr1:135369061-135369560	0.253973652992428	.	.
chr1	135284244	135284743	chr1	135368172	135368671	Rnpep|chr1:135368172-135368671	0.310516773452458	.	.
chr1	135284244	135284743	chr1	135369061	135369560	Rnpep|chr1:135369061-135369560	0.138836410245609	.	.
chr1	135284244	135284743	chr1	135461130	135461629	Rnpep|chr1:135461130-135461629	0.14850342182371	.	.
chr1	135313568	135314067	chr1	135154328	135154827	Timm17a|chr1:135154328-135154827	0.208487663058645	.	.
chr1	135313568	135314067	chr1	135368172	135368671	Timm17a|chr1:135368172-135368671	0.201579588580716	.	.
chr1	135374611	135375110	chr1	135003356	135003855	Shisa4|chr1:135003356-135003855	0.183062369752292	.	.
chr1	135374611	135375110	chr1	135154328	135154827	Shisa4|chr1:135154328-135154827	0.131407524402815	.	.
chr1	135374611	135375110	chr1	135158710	135159209	Shisa4|chr1:135158710-135159209	0.346518506802649	.	.
chr1	135374611	135375110	chr1	135158710	135159209	Shisa4|chr1:135158710-135159209	0.34651850680265	.	.
chr1	136624613	136625112	chr1	136613430	136613929	Platr23|chr1:136613430-136613929	0.152561983801321	.	.
chr1	136624613	136625112	chr1	136613430	136613929	Zfp281|chr1:136613430-136613929	0.152561983801321	.	.
chr1	136624613	136625112	chr1	136883389	136883888	Platr23|chr1:136883389-136883888	0.293281956361103	.	.
chr1	136624613	136625112	chr1	136883389	136883888	Zfp281|chr1:136883389-136883888	0.293281956361103	.	.
chr1	136624613	136625112	chr1	136890539	136891038	Platr23|chr1:136890539-136891038	0.30828205024711	.	.
chr1	136624613	136625112	chr1	136890539	136891038	Platr23|chr1:136890539-136891038	0.308282050247111	.	.
chr1	136624613	136625112	chr1	136890539	136891038	Zfp281|chr1:136890539-136891038	0.30828205024711	.	.
chr1	136624613	136625112	chr1	136890539	136891038	Zfp281|chr1:136890539-136891038	0.308282050247111	.	.
chr1	136625345	136625844	chr1	136890539	136891038	Platr23|chr1:136890539-136891038	0.229266595844623	.	.
chr1	136625345	136625844	chr1	136890539	136891038	Zfp281|chr1:136890539-136891038	0.229266595844623	.	.
chr1	138618987	138619486	chr1	138801280	138801779	Nek7|chr1:138801280-138801779	0.189332414823663	.	.
chr1	138618987	138619486	chr1	138801880	138802379	Nek7|chr1:138801880-138802379	0.307049229836305	.	.
chr1	138619514	138620013	chr1	138345359	138345858	Nek7|chr1:138345359-138345858	0.136299982977106	.	.
chr1	138619514	138620013	chr1	138801880	138802379	Nek7|chr1:138801880-138802379	0.369114595266995	.	.
chr1	138856629	138857128	chr1	138801880	138802379	2310009B15Rik|chr1:138801880-138802379	0.167710595225298	.	.
chr1	138963753	138964252	chr1	138801280	138801779	Dennd1b|chr1:138801280-138801779	0.228774607159295	.	.
chr1	140245186	140245685	chr1	140179977	140180476	Kcnt2|chr1:140179977-140180476	0.16119121251424	.	.
chr1	140245761	140246260	chr1	140171485	140171984	Kcnt2|chr1:140171485-140171984	0.208112924793492	.	.
chr1	140246413	140246912	chr1	140206364	140206863	Kcnt2|chr1:140206364-140206863	0.126393972656268	.	.
chr1	140246413	140246912	chr1	140309718	140310217	Kcnt2|chr1:140309718-140310217	0.189483983993714	.	.
chr1	140246413	140246912	chr1	140335747	140336246	Kcnt2|chr1:140335747-140336246	0.175448859741322	.	.
chr1	140246413	140246912	chr1	140390270	140390769	Kcnt2|chr1:140390270-140390769	0.19867525586252	.	.
chr1	143640493	143640992	chr1	143813845	143814344	B3galt2|chr1:143813845-143814344	0.184126317072315	.	.
chr1	143640493	143640992	chr1	143830603	143831102	B3galt2|chr1:143830603-143831102	0.157753219982249	.	.
chr1	143640493	143640992	chr1	143938546	143939045	B3galt2|chr1:143938546-143939045	0.146887976289789	.	.
chr1	143702603	143703102	chr1	143308396	143308895	Cdc73|chr1:143308396-143308895	0.174616454374239	.	.
chr1	143702603	143703102	chr1	143644121	143644620	Cdc73|chr1:143644121-143644620	0.152639063678337	.	.
chr1	143702603	143703102	chr1	143739248	143739747	Cdc73|chr1:143739248-143739747	0.272228089188118	.	.
chr1	143702603	143703102	chr1	143739932	143740431	Cdc73|chr1:143739932-143740431	0.189400741978594	.	.
chr1	143702603	143703102	chr1	143830603	143831102	Cdc73|chr1:143830603-143831102	0.231046145676225	.	.
chr1	143702603	143703102	chr1	143938546	143939045	Cdc73|chr1:143938546-143939045	0.154302535550733	.	.
chr1	144004041	144004540	chr1	144152265	144152764	Rgs2|chr1:144152265-144152764	0.302564301840003	.	.
chr1	150099643	150100142	chr1	149802655	149803154	Ptgs2|chr1:149802655-149803154	0.120315802768717	.	.
chr1	150099643	150100142	chr1	149802655	149803154	Ptgs2os|chr1:149802655-149803154	0.120315802768717	.	.
chr1	150392883	150393382	chr1	150266492	150266991	Odr4|chr1:150266492-150266991	0.136883373003104	.	.
chr1	150392883	150393382	chr1	150266492	150266991	Tpr|chr1:150266492-150266991	0.136883373003104	.	.
chr1	153899574	153900073	chr1	154150104	154150603	Glul|chr1:154150104-154150603	0.14672250612843	.	.
chr1	153899574	153900073	chr1	154150104	154150603	Teddm2|chr1:154150104-154150603	0.14672250612843	.	.
chr1	153899574	153900073	chr1	154223809	154224308	Glul|chr1:154223809-154224308	0.161671406073897	.	.
chr1	153899574	153900073	chr1	154223809	154224308	Teddm2|chr1:154223809-154224308	0.161671406073897	.	.
chr1	154118577	154119076	chr1	154062590	154063089	A830008E24Rik|chr1:154062590-154063089	0.164554189086731	.	.
chr1	154118577	154119076	chr1	154156674	154157173	A830008E24Rik|chr1:154156674-154157173	0.188100055863546	.	.
chr1	155973115	155973614	chr1	155784767	155785266	Cep350|chr1:155784767-155785266	0.1682876098026	.	.
chr1	155973115	155973614	chr1	156040577	156041076	Cep350|chr1:156040577-156041076	0.217367613368966	.	.
chr1	155973115	155973614	chr1	156241652	156242151	Cep350|chr1:156241652-156242151	0.198529036715599	.	.
chr1	156204775	156205274	chr1	155784767	155785266	Fam163a|chr1:155784767-155785266	0.209578066437807	.	.
chr1	156420903	156421402	chr1	156040577	156041076	Axdnd1|chr1:156040577-156041076	0.121454671115516	.	.
chr1	156420903	156421402	chr1	156271559	156272058	Axdnd1|chr1:156271559-156272058	0.207787057887929	.	.
chr1	156474061	156474560	chr1	156241652	156242151	Soat1|chr1:156241652-156242151	0.125088633360858	.	.
chr1	160792667	160793166	chr1	161170609	161171108	Rabgap1l|chr1:161170609-161171108	0.154859091036277	.	.
chr1	161034786	161035285	chr1	161286641	161287140	Gas5|chr1:161286641-161287140	0.126909795279691	.	.
chr1	161034786	161035285	chr1	161286641	161287140	Zbtb37|chr1:161286641-161287140	0.126909795279691	.	.
chr1	161034786	161035285	chr1	161401455	161401954	Gas5|chr1:161401455-161401954	0.327874375376802	.	.
chr1	161034786	161035285	chr1	161401455	161401954	Zbtb37|chr1:161401455-161401954	0.327874375376802	.	.
chr1	161142436	161142935	chr1	161401455	161401954	Ankrd45|chr1:161401455-161401954	0.251308725171811	.	.
chr1	161968972	161969471	chr1	161748714	161749213	Gm38304|chr1:161748714-161749213	0.150578222351144	.	.
chr1	161968972	161969471	chr1	161748714	161749213	Pigc|chr1:161748714-161749213	0.150578222351144	.	.
chr1	162548386	162548885	chr1	162509243	162509742	Eef1aknmt|chr1:162509243-162509742	0.246989078344892	.	.
chr1	162548386	162548885	chr1	162832165	162832664	Eef1aknmt|chr1:162832165-162832664	0.165260039465339	.	.
chr1	162570372	162570871	chr1	162509243	162509742	Vamp4|chr1:162509243-162509742	0.127746773969531	.	.
chr1	162570372	162570871	chr1	162832165	162832664	Vamp4|chr1:162832165-162832664	0.142884181308679	.	.
chr1	162739851	162740350	chr1	162895808	162896307	Prrc2c|chr1:162895808-162896307	0.197683644683911	.	.
chr1	162740352	162740851	chr1	162895808	162896307	Prrc2c|chr1:162895808-162896307	0.186886292891925	.	.
chr1	163403421	163403920	chr1	163113370	163113869	Gorab|chr1:163113370-163113869	0.124364383233093	.	.
chr1	163403421	163403920	chr1	163150346	163150845	Gorab|chr1:163150346-163150845	0.162413854412816	.	.
chr1	163403421	163403920	chr1	163281583	163282082	Gorab|chr1:163281583-163282082	0.130823140445014	.	.
chr1	163725804	163726303	chr1	163641141	163641640	Mettl11b|chr1:163641141-163641640	0.12033170933145	.	.
chr1	163779331	163779830	chr1	163641141	163641640	Kifap3|chr1:163641141-163641640	0.1430249260382	.	.
chr1	163929752	163930251	chr1	163554320	163554819	Scyl3|chr1:163554320-163554819	0.201609491397958	.	.
chr1	166253817	166254316	chr1	166319038	166319537	Ildr2|chr1:166319038-166319537	0.139004994043561	.	.
chr1	166254415	166254914	chr1	166319038	166319537	Ildr2|chr1:166319038-166319537	0.120879102434068	.	.
chr1	166308696	166309195	chr1	166443517	166444016	5330438I03Rik|chr1:166443517-166444016	0.188682842945537	.	.
chr1	166379002	166379501	chr1	166669186	166669685	Tada1|chr1:166669186-166669685	0.202924281537535	.	.
chr1	166409578	166410077	chr1	166443517	166444016	Pogk|chr1:166443517-166444016	0.148282900235338	.	.
chr1	167597755	167598254	chr1	167929953	167930452	Rxrg|chr1:167929953-167930452	0.197122605083369	.	.
chr1	167598393	167598892	chr1	167636947	167637446	Rxrg|chr1:167636947-167637446	0.220657665145122	.	.
chr1	170867571	170868070	chr1	170907734	170908233	Atf6|chr1:170907734-170908233	0.135598055803448	.	.
chr1	170867571	170868070	chr1	170907734	170908233	Gm9929|chr1:170907734-170908233	0.135598055803448	.	.
chr1	170867571	170868070	chr1	171033681	171034180	Atf6|chr1:171033681-171034180	0.246426735190055	.	.
chr1	170867571	170868070	chr1	171033681	171034180	Gm9929|chr1:171033681-171034180	0.246426735190055	.	.
chr1	170868410	170868909	chr1	171102488	171102987	Atf6|chr1:171102488-171102987	0.306980996348961	.	.
chr1	170868410	170868909	chr1	171102488	171102987	Gm9929|chr1:171102488-171102987	0.306980996348961	.	.
chr1	170868410	170868909	chr1	171103099	171103598	Atf6|chr1:171103099-171103598	0.131937529221326	.	.
chr1	170868410	170868909	chr1	171103099	171103598	Gm9929|chr1:171103099-171103598	0.131937529221326	.	.
chr1	170868410	170868909	chr1	171118208	171118707	Atf6|chr1:171118208-171118707	0.126880805507622	.	.
chr1	170868410	170868909	chr1	171118208	171118707	Gm9929|chr1:171118208-171118707	0.126880805507622	.	.
chr1	170885252	170885751	chr1	170901528	170902027	Dusp12|chr1:170901528-170902027	0.194173055039401	.	.
chr1	170885252	170885751	chr1	170901528	170902027	Gm26620|chr1:170901528-170902027	0.194173055039401	.	.
chr1	170885252	170885751	chr1	170907734	170908233	Dusp12|chr1:170907734-170908233	0.252471948384083	.	.
chr1	170885252	170885751	chr1	170907734	170908233	Gm26620|chr1:170907734-170908233	0.252471948384083	.	.
chr1	170885252	170885751	chr1	171037809	171038308	Dusp12|chr1:171037809-171038308	0.151495246112983	.	.
chr1	170885252	170885751	chr1	171037809	171038308	Gm26620|chr1:171037809-171038308	0.151495246112983	.	.
chr1	170885252	170885751	chr1	171110922	171111421	Dusp12|chr1:171110922-171111421	0.155621951854146	.	.
chr1	170885252	170885751	chr1	171110922	171111421	Gm26620|chr1:171110922-171111421	0.155621951854146	.	.
chr1	170885252	170885751	chr1	171220747	171221246	Dusp12|chr1:171220747-171221246	0.353699796335695	.	.
chr1	170885252	170885751	chr1	171220747	171221246	Gm26620|chr1:171220747-171221246	0.353699796335695	.	.
chr1	171113775	171114274	chr1	170901528	170902027	Cfap126|chr1:170901528-170902027	0.159137434706284	.	.
chr1	171113775	171114274	chr1	170907216	170907715	Cfap126|chr1:170907216-170907715	0.265711603112727	.	.
chr1	171113775	171114274	chr1	170907734	170908233	Cfap126|chr1:170907734-170908233	0.208665665485577	.	.
chr1	171113775	171114274	chr1	170908240	170908739	Cfap126|chr1:170908240-170908739	0.173761129206845	.	.
chr1	171113775	171114274	chr1	171044266	171044765	Cfap126|chr1:171044266-171044765	0.139608751232794	.	.
chr1	171113775	171114274	chr1	171044776	171045275	Cfap126|chr1:171044776-171045275	0.128820697050605	.	.
chr1	171113775	171114274	chr1	171238441	171238940	Cfap126|chr1:171238441-171238940	0.144599047205032	.	.
chr1	171222404	171222903	chr1	171033681	171034180	Tomm40l|chr1:171033681-171034180	0.274401111025869	.	.
chr1	171328705	171329204	chr1	171263038	171263537	Dedd|chr1:171263038-171263537	0.16492480717455	.	.
chr1	171345437	171345936	chr1	171379865	171380364	Nit1|chr1:171379865-171380364	0.151017665004232	.	.
chr1	171345437	171345936	chr1	171379865	171380364	Pfdn2|chr1:171379865-171380364	0.151017665004232	.	.
chr1	171503198	171503697	chr1	171263038	171263537	Alyref2|chr1:171263038-171263537	0.168242419706378	.	.
chr1	171503198	171503697	chr1	171263038	171263537	B930036N10Rik|chr1:171263038-171263537	0.168242419706378	.	.
chr1	171503848	171504347	chr1	171815706	171816205	Alyref2|chr1:171815706-171816205	0.163819306226575	.	.
chr1	171503848	171504347	chr1	171815706	171816205	B930036N10Rik|chr1:171815706-171816205	0.163819306226575	.	.
chr1	172027641	172028140	chr1	172027134	172027633	Vangl2|chr1:172027134-172027633	0.398035389093058	.	.
chr1	172027641	172028140	chr1	172053841	172054340	Vangl2|chr1:172053841-172054340	0.149777931678542	.	.
chr1	172206562	172207061	chr1	172027134	172027633	Pea15a|chr1:172027134-172027633	0.235580471535591	.	.
chr1	172632827	172633326	chr1	172528665	172529164	Dusp23|chr1:172528665-172529164	0.229135011136886	.	.
chr1	172632827	172633326	chr1	172532487	172532986	Dusp23|chr1:172532487-172532986	0.181581184303019	.	.
chr1	172632827	172633326	chr1	172550479	172550978	Dusp23|chr1:172550479-172550978	0.141023574285851	.	.
chr1	172632827	172633326	chr1	172551045	172551544	Dusp23|chr1:172551045-172551544	0.163824263621053	.	.
chr1	172632827	172633326	chr1	172586057	172586556	Dusp23|chr1:172586057-172586556	0.366793409938037	.	.
chr1	173367390	173367889	chr1	173390016	173390515	Cadm3|chr1:173390016-173390515	0.189338863130443	.	.
chr1	174501578	174502077	chr1	174536949	174537448	Fmn2|chr1:174536949-174537448	0.157955903035493	.	.
chr1	174502434	174502933	chr1	174269164	174269663	Fmn2|chr1:174269164-174269663	0.124412080882673	.	.
chr1	174502434	174502933	chr1	174536949	174537448	Fmn2|chr1:174536949-174537448	0.175577835101171	.	.
chr1	175624890	175625389	chr1	175870656	175871155	Fh1|chr1:175870656-175871155	0.1240859335361	.	.
chr1	175625436	175625935	chr1	175668954	175669453	Fh1|chr1:175668954-175669453	0.133305261847546	.	.
chr1	175625436	175625935	chr1	175772910	175773409	Fh1|chr1:175772910-175773409	0.131747694471541	.	.
chr1	175625436	175625935	chr1	175961981	175962480	Fh1|chr1:175961981-175962480	0.126997852709544	.	.
chr1	175691964	175692463	chr1	175867509	175868008	Chml|chr1:175867509-175868008	0.284504847390806	.	.
chr1	175691964	175692463	chr1	175867509	175868008	Opn3|chr1:175867509-175868008	0.284504847390806	.	.
chr1	175691964	175692463	chr1	175870656	175871155	Chml|chr1:175870656-175871155	0.161786114761549	.	.
chr1	175691964	175692463	chr1	175870656	175871155	Opn3|chr1:175870656-175871155	0.161786114761549	.	.
chr1	175692503	175693002	chr1	175961981	175962480	Chml|chr1:175961981-175962480	0.18026527716247	.	.
chr1	175692503	175693002	chr1	175961981	175962480	Opn3|chr1:175961981-175962480	0.18026527716247	.	.
chr1	175693049	175693548	chr1	175936373	175936872	Chml|chr1:175936373-175936872	0.170096298946919	.	.
chr1	175693049	175693548	chr1	175936373	175936872	Opn3|chr1:175936373-175936872	0.170096298946919	.	.
chr1	175880538	175881037	chr1	175823962	175824461	Exo1|chr1:175823962-175824461	0.170705827519731	.	.
chr1	175880538	175881037	chr1	175936373	175936872	Exo1|chr1:175936373-175936872	0.249278890207105	.	.
chr1	175880538	175881037	chr1	175961981	175962480	Exo1|chr1:175961981-175962480	0.264252233678192	.	.
chr1	176274525	176275024	chr1	176355276	176355775	Pld5|chr1:176355276-176355775	0.140409294087184	.	.
chr1	176275192	176275691	chr1	176355276	176355775	Gm38101|chr1:176355276-176355775	0.213280472259619	.	.
chr1	176275192	176275691	chr1	176355276	176355775	Pld5|chr1:176355276-176355775	0.213280472259619	.	.
chr1	176275192	176275691	chr1	176615542	176616041	Gm38101|chr1:176615542-176616041	0.235839652610546	.	.
chr1	176275192	176275691	chr1	176615542	176616041	Pld5|chr1:176615542-176616041	0.235839652610546	.	.
chr1	177257072	177257571	chr1	177543076	177543575	Akt3|chr1:177543076-177543575	0.15850311081013	.	.
chr1	177257580	177258079	chr1	177495701	177496200	Akt3|chr1:177495701-177496200	0.254996477434798	.	.
chr1	177257580	177258079	chr1	177543076	177543575	Akt3|chr1:177543076-177543575	0.320192965940262	.	.
chr1	177258176	177258675	chr1	177684862	177685361	Akt3|chr1:177684862-177685361	0.170688023517412	.	.
chr1	177796375	177796874	chr1	177543076	177543575	Adss|chr1:177543076-177543575	0.468830049136586	.	.
chr1	177982967	177983466	chr1	177543076	177543575	Catspere2|chr1:177543076-177543575	0.209956797671069	.	.
chr1	178187311	178187810	chr1	178368821	178369320	Desi2|chr1:178368821-178369320	0.294779956977072	.	.
chr1	178187311	178187810	chr1	178463658	178464157	Desi2|chr1:178463658-178464157	0.339952773853494	.	.
chr1	178276142	178276641	chr1	178486689	178487188	4930527J03Rik|chr1:178486689-178487188	0.169852346394383	.	.
chr1	178318532	178319031	chr1	178368821	178369320	B230369F24Rik|chr1:178368821-178369320	0.157316129067659	.	.
chr1	178318532	178319031	chr1	178368821	178369320	Cox20|chr1:178368821-178369320	0.157316129067659	.	.
chr1	178318532	178319031	chr1	178463658	178464157	B230369F24Rik|chr1:178463658-178464157	0.243487683087534	.	.
chr1	178318532	178319031	chr1	178463658	178464157	Cox20|chr1:178463658-178464157	0.243487683087534	.	.
chr1	178337559	178338058	chr1	178336353	178336852	Hnrnpu|chr1:178336353-178336852	0.300777739388648	.	.
chr1	178337559	178338058	chr1	178368821	178369320	Hnrnpu|chr1:178368821-178369320	0.162173484045769	.	.
chr1	178337559	178338058	chr1	178463658	178464157	Hnrnpu|chr1:178463658-178464157	0.354274188834873	.	.
chr1	178405450	178405949	chr1	178336353	178336852	Efcab2|chr1:178336353-178336852	0.185105287560996	.	.
chr1	178406170	178406669	chr1	178336353	178336852	Efcab2|chr1:178336353-178336852	0.27111049901402	.	.
chr1	178406170	178406669	chr1	178368821	178369320	Efcab2|chr1:178368821-178369320	0.457165946108213	.	.
chr1	178406170	178406669	chr1	178463658	178464157	Efcab2|chr1:178463658-178464157	0.121875305666349	.	.
chr1	179517784	179518283	chr1	179645628	179646127	Smyd3|chr1:179645628-179646127	0.242758734206097	.	.
chr1	179546570	179547069	chr1	179847684	179848183	Cnst|chr1:179847684-179848183	0.161293478336712	.	.
chr1	179546570	179547069	chr1	179847684	179848183	Tfb2m|chr1:179847684-179848183	0.161293478336712	.	.
chr1	179667997	179668496	chr1	179645628	179646127	Sccpdh|chr1:179645628-179646127	0.300069934133006	.	.
chr1	179803447	179803946	chr1	179847684	179848183	Ahctf1|chr1:179847684-179848183	0.221222148785912	.	.
chr1	179803447	179803946	chr1	179847684	179848183	Ahctf1|chr1:179847684-179848183	0.221222148785913	.	.
chr1	179803447	179803946	chr1	179847684	179848183	Gm10518|chr1:179847684-179848183	0.221222148785912	.	.
chr1	179803447	179803946	chr1	179847684	179848183	Gm10518|chr1:179847684-179848183	0.221222148785913	.	.
chr1	179803447	179803946	chr1	180195828	180196327	Ahctf1|chr1:180195828-180196327	0.139484822848576	.	.
chr1	179803447	179803946	chr1	180195828	180196327	Gm10518|chr1:180195828-180196327	0.139484822848576	.	.
chr1	179959653	179960152	chr1	180225780	180226279	Cdc42bpa|chr1:180225780-180226279	0.153743796378975	.	.
chr1	180568576	180569075	chr1	180794160	180794659	Parp1|chr1:180794160-180794659	0.216526070543862	.	.
chr1	180767693	180768192	chr1	180777540	180778039	Gm38293|chr1:180777540-180778039	0.155223485230232	.	.
chr1	180768387	180768886	chr1	180550703	180551202	Gm38293|chr1:180550703-180551202	0.166146785663742	.	.
chr1	180768387	180768886	chr1	180777540	180778039	Gm38293|chr1:180777540-180778039	0.289936166405683	.	.
chr1	180768387	180768886	chr1	180987738	180988237	Gm38293|chr1:180987738-180988237	0.209890739675697	.	.
chr1	180768387	180768886	chr1	181150665	181151164	Gm38293|chr1:181150665-181151164	0.13385427115971	.	.
chr1	180813365	180813864	chr1	181150665	181151164	H3f3a|chr1:181150665-181151164	0.290772326246459	.	.
chr1	180813365	180813864	chr1	181150665	181151164	H3f3aos|chr1:181150665-181151164	0.290772326246459	.	.
chr1	180850639	180851138	chr1	180763866	180764365	Sde2|chr1:180763866-180764365	0.150213722361427	.	.
chr1	180850639	180851138	chr1	181017318	181017817	Sde2|chr1:181017318-181017817	0.200382517248349	.	.
chr1	181144061	181144560	chr1	180863588	180864087	Cnih4|chr1:180863588-180864087	0.173327369292741	.	.
chr1	181144061	181144560	chr1	180863588	180864087	Nvl|chr1:180863588-180864087	0.173327369292741	.	.
chr1	181211237	181211736	chr1	180794160	180794659	Wdr26|chr1:180794160-180794659	0.243918143519738	.	.
chr1	181211764	181212263	chr1	180863588	180864087	Wdr26|chr1:180863588-180864087	0.173077708410159	.	.
chr1	181211764	181212263	chr1	181150665	181151164	Wdr26|chr1:181150665-181151164	0.183658960587449	.	.
chr1	181352331	181352830	chr1	181418787	181419286	Cnih3|chr1:181418787-181419286	0.185789017747938	.	.
chr1	181352331	181352830	chr1	181433855	181434354	Cnih3|chr1:181433855-181434354	0.250395827901517	.	.
chr1	181352331	181352830	chr1	181483501	181484000	Cnih3|chr1:181483501-181484000	0.230322748691108	.	.
chr1	181352331	181352830	chr1	181518403	181518902	Cnih3|chr1:181518403-181518902	0.281000139102214	.	.
chr1	181352831	181353330	chr1	181518403	181518902	Cnih3|chr1:181518403-181518902	0.122908201683436	.	.
chr1	181352831	181353330	chr1	181545377	181545876	Cnih3|chr1:181545377-181545876	0.159017372491468	.	.
chr1	181352831	181353330	chr1	181629343	181629842	Cnih3|chr1:181629343-181629842	0.120587494505065	.	.
chr1	182019253	182019752	chr1	181888749	181889248	Enah|chr1:181888749-181889248	0.122404906471385	.	.
chr1	182019253	182019752	chr1	182081947	182082446	Enah|chr1:182081947-182082446	0.24508557021499	.	.
chr1	182019822	182020321	chr1	182102120	182102619	Enah|chr1:182102120-182102619	0.292299998353328	.	.
chr1	182019822	182020321	chr1	182376142	182376641	Enah|chr1:182376142-182376641	0.17152244556688	.	.
chr1	182124497	182124996	chr1	182102120	182102619	Srp9|chr1:182102120-182102619	0.220073916093626	.	.
chr1	182124497	182124996	chr1	182140320	182140819	Srp9|chr1:182140320-182140819	0.188517069737749	.	.
chr1	182124497	182124996	chr1	182376142	182376641	Srp9|chr1:182376142-182376641	0.229478083307999	.	.
chr1	182282007	182282506	chr1	182081947	182082446	Degs1|chr1:182081947-182082446	0.153072211115271	.	.
chr1	182282558	182283057	chr1	182376142	182376641	Degs1|chr1:182376142-182376641	0.216685593790986	.	.
chr1	182341398	182341897	chr1	182489705	182490204	Fbxo28|chr1:182489705-182490204	0.236917831191304	.	.
chr1	182408896	182409395	chr1	182102120	182102619	Trp53bp2|chr1:182102120-182102619	0.23341489915813	.	.
chr1	182408896	182409395	chr1	182489705	182490204	Trp53bp2|chr1:182489705-182490204	0.124431829006699	.	.
chr1	183296308	183296807	chr1	183349780	183350279	Aida|chr1:183349780-183350279	0.244200776103337	.	.
chr1	183296308	183296807	chr1	183349780	183350279	Brox|chr1:183349780-183350279	0.244200776103337	.	.
chr1	183296308	183296807	chr1	183521453	183521952	Aida|chr1:183521453-183521952	0.142783113552136	.	.
chr1	183296308	183296807	chr1	183521453	183521952	Brox|chr1:183521453-183521952	0.142783113552136	.	.
chr1	183296308	183296807	chr1	183672438	183672937	Aida|chr1:183672438-183672937	0.13124448914277	.	.
chr1	183296308	183296807	chr1	183672438	183672937	Brox|chr1:183672438-183672937	0.13124448914277	.	.
chr1	183296824	183297323	chr1	183316300	183316799	Aida|chr1:183316300-183316799	0.256737486081901	.	.
chr1	183296824	183297323	chr1	183316300	183316799	Brox|chr1:183316300-183316799	0.256737486081901	.	.
chr1	183296824	183297323	chr1	183345255	183345754	Aida|chr1:183345255-183345754	0.1399515729812	.	.
chr1	183296824	183297323	chr1	183345255	183345754	Brox|chr1:183345255-183345754	0.1399515729812	.	.
chr1	183296824	183297323	chr1	183535198	183535697	Aida|chr1:183535198-183535697	0.147538708711504	.	.
chr1	183296824	183297323	chr1	183535198	183535697	Brox|chr1:183535198-183535697	0.147538708711504	.	.
chr1	183297516	183298015	chr1	183535198	183535697	Brox|chr1:183535198-183535697	0.170526941157871	.	.
chr1	183369413	183369912	chr1	183316300	183316799	Mia3|chr1:183316300-183316799	0.32100427919292	.	.
chr1	183369413	183369912	chr1	183345255	183345754	Mia3|chr1:183345255-183345754	0.154432898394764	.	.
chr1	183369413	183369912	chr1	183535198	183535697	Mia3|chr1:183535198-183535697	0.188018777241163	.	.
chr1	183369413	183369912	chr1	183672438	183672937	Mia3|chr1:183672438-183672937	0.174474643130005	.	.
chr1	183388644	183389143	chr1	183535198	183535697	Taf1a|chr1:183535198-183535697	0.144855604500057	.	.
chr1	184034061	184034560	chr1	184235529	184236028	1700056E22Rik|chr1:184235529-184236028	0.140197965889236	.	.
chr1	186117016	186117515	chr1	185908414	185908913	Lyplal1|chr1:185908414-185908913	0.204199013154179	.	.
chr1	187215277	187215776	chr1	186888543	186889042	Gpatch2|chr1:186888543-186889042	0.220219999040733	.	.
chr1	187215277	187215776	chr1	186888543	186889042	Spata17|chr1:186888543-186889042	0.220219999040733	.	.
chr1	187215277	187215776	chr1	187076923	187077422	Gpatch2|chr1:187076923-187077422	0.130473310775476	.	.
chr1	187215277	187215776	chr1	187076923	187077422	Spata17|chr1:187076923-187077422	0.130473310775476	.	.
chr1	191575408	191575907	chr1	191629269	191629768	Dtl|chr1:191629269-191629768	0.189732661165792	.	.
chr1	191575408	191575907	chr1	191629269	191629768	Ints7|chr1:191629269-191629768	0.189732661165792	.	.
chr1	191575408	191575907	chr1	191648783	191649282	Dtl|chr1:191648783-191649282	0.331277473714484	.	.
chr1	191575408	191575907	chr1	191648783	191649282	Ints7|chr1:191648783-191649282	0.331277473714484	.	.
chr1	191575408	191575907	chr1	191649322	191649821	Dtl|chr1:191649322-191649821	0.178578182254456	.	.
chr1	191575408	191575907	chr1	191649322	191649821	Ints7|chr1:191649322-191649821	0.178578182254456	.	.
chr1	191575408	191575907	chr1	191775690	191776189	Dtl|chr1:191775690-191776189	0.397754153466221	.	.
chr1	191575408	191575907	chr1	191775690	191776189	Ints7|chr1:191775690-191776189	0.397754153466221	.	.
chr1	191717568	191718067	chr1	191775690	191776189	Lpgat1|chr1:191775690-191776189	0.205989626159599	.	.
chr1	191717568	191718067	chr1	191894316	191894815	Lpgat1|chr1:191894316-191894815	0.124324246624825	.	.
chr1	191718068	191718567	chr1	191629269	191629768	Lpgat1|chr1:191629269-191629768	0.181882191652959	.	.
chr1	191718068	191718567	chr1	191648783	191649282	Lpgat1|chr1:191648783-191649282	0.254770329916895	.	.
chr1	191718068	191718567	chr1	191649322	191649821	Lpgat1|chr1:191649322-191649821	0.229107534807764	.	.
chr1	191718068	191718567	chr1	191662137	191662636	Lpgat1|chr1:191662137-191662636	0.1340454696532	.	.
chr1	191718068	191718567	chr1	191775690	191776189	Lpgat1|chr1:191775690-191776189	0.430692448311751	.	.
chr1	191718068	191718567	chr1	191817776	191818275	Lpgat1|chr1:191817776-191818275	0.133562292201329	.	.
chr1	191718068	191718567	chr1	191834767	191835266	Lpgat1|chr1:191834767-191835266	0.321687180660834	.	.
chr1	191821104	191821603	chr1	191817776	191818275	Gm38037|chr1:191817776-191818275	0.317571589736953	.	.
chr1	191821104	191821603	chr1	191817776	191818275	Nek2|chr1:191817776-191818275	0.317571589736953	.	.
chr1	191906374	191906873	chr1	191629269	191629768	1700034H15Rik|chr1:191629269-191629768	0.234067258992386	.	.
chr1	191906374	191906873	chr1	191629269	191629768	Slc30a1|chr1:191629269-191629768	0.234067258992386	.	.
chr1	191906374	191906873	chr1	191648783	191649282	1700034H15Rik|chr1:191648783-191649282	0.247747817244338	.	.
chr1	191906374	191906873	chr1	191648783	191649282	Slc30a1|chr1:191648783-191649282	0.247747817244338	.	.
chr1	191906374	191906873	chr1	191649322	191649821	1700034H15Rik|chr1:191649322-191649821	0.270814364098967	.	.
chr1	191906374	191906873	chr1	191649322	191649821	Slc30a1|chr1:191649322-191649821	0.270814364098967	.	.
chr1	191906374	191906873	chr1	191662137	191662636	1700034H15Rik|chr1:191662137-191662636	0.1785853288789	.	.
chr1	191906374	191906873	chr1	191662137	191662636	Slc30a1|chr1:191662137-191662636	0.1785853288789	.	.
chr1	191906374	191906873	chr1	191775690	191776189	1700034H15Rik|chr1:191775690-191776189	0.237505982245429	.	.
chr1	191906374	191906873	chr1	191775690	191776189	Slc30a1|chr1:191775690-191776189	0.237505982245429	.	.
chr1	191906374	191906873	chr1	191834767	191835266	1700034H15Rik|chr1:191834767-191835266	0.156893944600514	.	.
chr1	191906374	191906873	chr1	191834767	191835266	Slc30a1|chr1:191834767-191835266	0.156893944600514	.	.
chr1	191906374	191906873	chr1	191894316	191894815	1700034H15Rik|chr1:191894316-191894815	0.278849993590589	.	.
chr1	191906374	191906873	chr1	191894316	191894815	Slc30a1|chr1:191894316-191894815	0.278849993590589	.	.
chr1	191906374	191906873	chr1	191965032	191965531	1700034H15Rik|chr1:191965032-191965531	0.197425922957979	.	.
chr1	191906374	191906873	chr1	191965032	191965531	Slc30a1|chr1:191965032-191965531	0.197425922957979	.	.
chr1	191907383	191907882	chr1	191648783	191649282	1700034H15Rik|chr1:191648783-191649282	0.223382786036571	.	.
chr1	191907383	191907882	chr1	191648783	191649282	Slc30a1|chr1:191648783-191649282	0.223382786036571	.	.
chr1	191907383	191907882	chr1	191649322	191649821	1700034H15Rik|chr1:191649322-191649821	0.122018826100702	.	.
chr1	191907383	191907882	chr1	191649322	191649821	Slc30a1|chr1:191649322-191649821	0.122018826100702	.	.
chr1	191907383	191907882	chr1	191775690	191776189	1700034H15Rik|chr1:191775690-191776189	0.135294938112849	.	.
chr1	191907383	191907882	chr1	191775690	191776189	Slc30a1|chr1:191775690-191776189	0.135294938112849	.	.
chr1	191989950	191990449	chr1	191629269	191629768	Gm26670|chr1:191629269-191629768	0.21815682988054	.	.
chr1	191989950	191990449	chr1	191648783	191649282	Gm26670|chr1:191648783-191649282	0.162907645666883	.	.
chr1	191989950	191990449	chr1	191662137	191662636	Gm26670|chr1:191662137-191662636	0.198236640282366	.	.
chr1	191989950	191990449	chr1	191775690	191776189	Gm26670|chr1:191775690-191776189	0.281754841549136	.	.
chr1	191989950	191990449	chr1	191834767	191835266	Gm26670|chr1:191834767-191835266	0.125729472569213	.	.
chr1	191989950	191990449	chr1	191965032	191965531	Gm26670|chr1:191965032-191965531	0.149606209115696	.	.
chr1	192092422	192092921	chr1	191775690	191776189	Gm26879|chr1:191775690-191776189	0.299181275134793	.	.
chr1	192092422	192092921	chr1	191775690	191776189	Traf5|chr1:191775690-191776189	0.299181275134793	.	.
chr1	192092422	192092921	chr1	191834767	191835266	Gm26879|chr1:191834767-191835266	0.158246708878517	.	.
chr1	192092422	192092921	chr1	191834767	191835266	Traf5|chr1:191834767-191835266	0.158246708878517	.	.
chr1	192092422	192092921	chr1	191894316	191894815	Gm26879|chr1:191894316-191894815	0.251686316363938	.	.
chr1	192092422	192092921	chr1	191894316	191894815	Traf5|chr1:191894316-191894815	0.251686316363938	.	.
chr1	192136426	192136925	chr1	191775690	191776189	Gm10516|chr1:191775690-191776189	0.192121973530828	.	.
chr1	192136426	192136925	chr1	191834767	191835266	Gm10516|chr1:191834767-191835266	0.19874499403019	.	.
chr1	192136426	192136925	chr1	192207934	192208433	Gm10516|chr1:192207934-192208433	0.126755871350152	.	.
chr1	192137818	192138317	chr1	191775690	191776189	Rcor3|chr1:191775690-191776189	0.223776316778391	.	.
chr1	192137818	192138317	chr1	191894316	191894815	Rcor3|chr1:191894316-191894815	0.161334511599239	.	.
chr1	192190456	192190955	chr1	191775690	191776189	Kcnh1|chr1:191775690-191776189	0.155441273215409	.	.
chr1	192190456	192190955	chr1	191965032	191965531	Kcnh1|chr1:191965032-191965531	0.210462654077669	.	.
chr1	192190456	192190955	chr1	192107306	192107805	Kcnh1|chr1:192107306-192107805	0.245918381453523	.	.
chr1	194976111	194976610	chr1	195016706	195017205	A330023F24Rik|chr1:195016706-195017205	0.140523030026149	.	.
chr1	194976111	194976610	chr1	195016706	195017205	Gm16897|chr1:195016706-195017205	0.140523030026149	.	.
chr1	194976725	194977224	chr1	195016706	195017205	A330023F24Rik|chr1:195016706-195017205	0.207226357855214	.	.
chr1	194976725	194977224	chr1	195016706	195017205	Gm16897|chr1:195016706-195017205	0.207226357855214	.	.
chr1	195018071	195018570	chr1	194962131	194962630	Gm37027|chr1:194962131-194962630	0.139192832281911	.	.
chr1	195018071	195018570	chr1	195016706	195017205	Gm37027|chr1:195016706-195017205	0.19227741729436	.	.
chr1	195018071	195018570	chr1	195040386	195040885	Gm37027|chr1:195040386-195040885	0.164754826882529	.	.
chr1	195130829	195131328	chr1	194962131	194962630	Cr1l|chr1:194962131-194962630	0.129568763144416	.	.
chr1	195130829	195131328	chr1	195016706	195017205	Cr1l|chr1:195016706-195017205	0.133479298069721	.	.
chr1	195130829	195131328	chr1	195040386	195040885	Cr1l|chr1:195040386-195040885	0.153071670089535	.	.
chr1	195176500	195176999	chr1	195040386	195040885	Cr2|chr1:195040386-195040885	0.174889707771419	.	.
chr10	3365487	3365986	chr10	3366890	3367389	Ppp1r14c|chr10:3366890-3367389	0.184848486923999	.	.
chr10	3365487	3365986	chr10	3367391	3367890	Ppp1r14c|chr10:3367391-3367890	0.144735789170706	.	.
chr10	3366298	3366797	chr10	3366890	3367389	Ppp1r14c|chr10:3366890-3367389	0.18985088219054	.	.
chr10	3366298	3366797	chr10	3367391	3367890	Ppp1r14c|chr10:3367391-3367890	0.214426085737869	.	.
chr10	3740116	3740615	chr10	3366890	3367389	Plekhg1|chr10:3366890-3367389	0.206879565669754	.	.
chr10	3740116	3740615	chr10	3367391	3367890	Plekhg1|chr10:3367391-3367890	0.230136184308295	.	.
chr10	3740116	3740615	chr10	3531321	3531820	Plekhg1|chr10:3531321-3531820	0.19785984027385	.	.
chr10	3741065	3741564	chr10	3366890	3367389	Plekhg1|chr10:3366890-3367389	0.130719162687333	.	.
chr10	3741065	3741564	chr10	3367391	3367890	Plekhg1|chr10:3367391-3367890	0.180080306778652	.	.
chr10	3741065	3741564	chr10	3531321	3531820	Plekhg1|chr10:3531321-3531820	0.169677107011592	.	.
chr10	3973553	3974052	chr10	3943811	3944310	Mthfd1l|chr10:3943811-3944310	0.140913873633161	.	.
chr10	4266269	4266768	chr10	4386733	4387232	Akap12|chr10:4386733-4387232	0.176253527294567	.	.
chr10	4266269	4266768	chr10	4665331	4665830	Akap12|chr10:4665331-4665830	0.136839261272476	.	.
chr10	4387235	4387734	chr10	4303768	4304267	Zbtb2|chr10:4303768-4304267	0.152437357968478	.	.
chr10	4387235	4387734	chr10	4346705	4347204	Zbtb2|chr10:4346705-4347204	0.173652072024261	.	.
chr10	4387235	4387734	chr10	4386733	4387232	Zbtb2|chr10:4386733-4387232	0.554756886921148	.	.
chr10	4387235	4387734	chr10	4665331	4665830	Zbtb2|chr10:4665331-4665830	0.315588772897986	.	.
chr10	4387235	4387734	chr10	4726053	4726552	Zbtb2|chr10:4726053-4726552	0.294000473997446	.	.
chr10	4432192	4432691	chr10	4341358	4341857	Armt1|chr10:4341358-4341857	0.128119828870493	.	.
chr10	4432192	4432691	chr10	4341358	4341857	Rmnd1|chr10:4341358-4341857	0.128119828870493	.	.
chr10	4432192	4432691	chr10	4346705	4347204	Armt1|chr10:4346705-4347204	0.203945130033922	.	.
chr10	4432192	4432691	chr10	4346705	4347204	Rmnd1|chr10:4346705-4347204	0.203945130033922	.	.
chr10	4432192	4432691	chr10	4386733	4387232	Armt1|chr10:4386733-4387232	0.23586437418331	.	.
chr10	4432192	4432691	chr10	4386733	4387232	Rmnd1|chr10:4386733-4387232	0.23586437418331	.	.
chr10	4432192	4432691	chr10	4425240	4425739	Armt1|chr10:4425240-4425739	0.177695103332883	.	.
chr10	4432192	4432691	chr10	4425240	4425739	Rmnd1|chr10:4425240-4425739	0.177695103332883	.	.
chr10	4432192	4432691	chr10	4726053	4726552	Armt1|chr10:4726053-4726552	0.143937068714499	.	.
chr10	4432192	4432691	chr10	4726053	4726552	Rmnd1|chr10:4726053-4726552	0.143937068714499	.	.
chr10	5550504	5551003	chr10	5305515	5306014	Syne1|chr10:5305515-5306014	0.13329931369333	.	.
chr10	5550504	5551003	chr10	5367219	5367718	Syne1|chr10:5367219-5367718	0.178021240406444	.	.
chr10	5550504	5551003	chr10	5549987	5550486	Syne1|chr10:5549987-5550486	0.273775183207549	.	.
chr10	5550504	5551003	chr10	5600051	5600550	Syne1|chr10:5600051-5600550	0.163245246192462	.	.
chr10	5550504	5551003	chr10	5786848	5787347	Syne1|chr10:5786848-5787347	0.150247730515045	.	.
chr10	5805395	5805894	chr10	5762536	5763035	Fbxo5|chr10:5762536-5763035	0.121313109521476	.	.
chr10	5805395	5805894	chr10	6035780	6036279	Fbxo5|chr10:6035780-6036279	0.274041205628611	.	.
chr10	5823844	5824343	chr10	5507539	5508038	Mtrf1l|chr10:5507539-5508038	0.170229115785345	.	.
chr10	5823844	5824343	chr10	5762536	5763035	Mtrf1l|chr10:5762536-5763035	0.228458992485491	.	.
chr10	5922199	5922698	chr10	5527540	5528039	Rgs17|chr10:5527540-5528039	0.150389999553017	.	.
chr10	7211500	7211999	chr10	7210985	7211484	Cnksr3|chr10:7210985-7211484	0.318597514050972	.	.
chr10	7211500	7211999	chr10	7469964	7470463	Cnksr3|chr10:7469964-7470463	0.158668566811776	.	.
chr10	7212004	7212503	chr10	7070014	7070513	Cnksr3|chr10:7070014-7070513	0.179383018964642	.	.
chr10	7589567	7590066	chr10	7663092	7663591	Lrp11|chr10:7663092-7663591	0.217892134160142	.	.
chr10	7590117	7590616	chr10	7469964	7470463	Lrp11|chr10:7469964-7470463	0.170560278248236	.	.
chr10	7590117	7590616	chr10	7900869	7901368	Lrp11|chr10:7900869-7901368	0.144357159421462	.	.
chr10	7667254	7667753	chr10	7260251	7260750	Nup43|chr10:7260251-7260750	0.141861442192167	.	.
chr10	7725685	7726184	chr10	7663092	7663591	Katna1|chr10:7663092-7663591	0.146777899332315	.	.
chr10	7725685	7726184	chr10	7883479	7883978	Katna1|chr10:7883479-7883978	0.182422334857566	.	.
chr10	7780721	7781220	chr10	7883479	7883978	B430219N15Rik|chr10:7883479-7883978	0.139104316164566	.	.
chr10	7792631	7793130	chr10	7900869	7901368	Ginm1|chr10:7900869-7901368	0.207507216809259	.	.
chr10	7792631	7793130	chr10	7900869	7901368	Ppil4|chr10:7900869-7901368	0.207507216809259	.	.
chr10	7792631	7793130	chr10	8196246	8196745	Ginm1|chr10:8196246-8196745	0.159863865108735	.	.
chr10	7792631	7793130	chr10	8196246	8196745	Ppil4|chr10:8196246-8196745	0.159863865108735	.	.
chr10	7955534	7956033	chr10	7663092	7663591	Tab2|chr10:7663092-7663591	0.143363304563203	.	.
chr10	7956090	7956589	chr10	7663092	7663591	Tab2|chr10:7663092-7663591	0.257156600242795	.	.
chr10	10472118	10472617	chr10	10602485	10602984	Adgb|chr10:10602485-10602984	0.354997358254116	.	.
chr10	10472118	10472617	chr10	10647769	10648268	Adgb|chr10:10647769-10648268	0.46071207531593	.	.
chr10	10557986	10558485	chr10	10602485	10602984	Rab32|chr10:10602485-10602984	0.257983205258467	.	.
chr10	10557986	10558485	chr10	10647769	10648268	Rab32|chr10:10647769-10648268	0.158900598434806	.	.
chr10	11280524	11281023	chr10	11356109	11356608	4930432B10Rik|chr10:11356109-11356608	0.154479494593027	.	.
chr10	11280524	11281023	chr10	11356109	11356608	Fbxo30|chr10:11356109-11356608	0.154479494593027	.	.
chr10	11281047	11281546	chr10	11356109	11356608	4930432B10Rik|chr10:11356109-11356608	0.153632429543958	.	.
chr10	11281047	11281546	chr10	11356109	11356608	Fbxo30|chr10:11356109-11356608	0.153632429543958	.	.
chr10	11281047	11281546	chr10	11364730	11365229	4930432B10Rik|chr10:11364730-11365229	0.229089520348607	.	.
chr10	11281047	11281546	chr10	11364730	11365229	Fbxo30|chr10:11364730-11365229	0.229089520348607	.	.
chr10	11281047	11281546	chr10	11442023	11442522	4930432B10Rik|chr10:11442023-11442522	0.130758239033699	.	.
chr10	11281047	11281546	chr10	11442023	11442522	Fbxo30|chr10:11442023-11442522	0.130758239033699	.	.
chr10	11281047	11281546	chr10	11491884	11492383	4930432B10Rik|chr10:11491884-11492383	0.204271043087288	.	.
chr10	11281047	11281546	chr10	11491884	11492383	Fbxo30|chr10:11491884-11492383	0.204271043087288	.	.
chr10	15759897	15760396	chr10	16123901	16124400	Gm40604|chr10:16123901-16124400	0.227951285075484	.	.
chr10	17331923	17332422	chr10	17034813	17035312	Gm47760|chr10:17034813-17035312	0.167025484761861	.	.
chr10	17331923	17332422	chr10	17331372	17331871	Gm47760|chr10:17331372-17331871	0.27415346844485	.	.
chr10	17722198	17722697	chr10	17518823	17519322	Cited2|chr10:17518823-17519322	0.137078128306209	.	.
chr10	17947167	17947666	chr10	17518823	17519322	Heca|chr10:17518823-17519322	0.149696250631352	.	.
chr10	17947167	17947666	chr10	17860985	17861484	Heca|chr10:17860985-17861484	0.194550722721542	.	.
chr10	17947167	17947666	chr10	18197247	18197746	Heca|chr10:18197247-18197746	0.123246099943399	.	.
chr10	17947841	17948340	chr10	17724226	17724725	Heca|chr10:17724226-17724725	0.201105101329063	.	.
chr10	17948344	17948843	chr10	17724226	17724725	Heca|chr10:17724226-17724725	0.139659774896011	.	.
chr10	18022923	18023422	chr10	17869893	17870392	Abracl|chr10:17869893-17870392	0.134673883168576	.	.
chr10	18022923	18023422	chr10	18197247	18197746	Abracl|chr10:18197247-18197746	0.136218615185833	.	.
chr10	18055292	18055791	chr10	17830304	17830803	Reps1|chr10:17830304-17830803	0.307021309061161	.	.
chr10	18210578	18211077	chr10	17860985	17861484	Ect2l|chr10:17860985-17861484	0.443057907717483	.	.
chr10	18235012	18235511	chr10	17830304	17830803	Ccdc28a|chr10:17830304-17830803	0.199604143039081	.	.
chr10	18235012	18235511	chr10	17830304	17830803	Gm10827|chr10:17830304-17830803	0.199604143039081	.	.
chr10	18844729	18845228	chr10	18772723	18773222	Perp|chr10:18772723-18773222	0.124166466142689	.	.
chr10	18844729	18845228	chr10	18894708	18895207	Perp|chr10:18894708-18895207	0.361835322763929	.	.
chr10	18844729	18845228	chr10	19061883	19062382	Perp|chr10:19061883-19062382	0.181958172883459	.	.
chr10	18844729	18845228	chr10	19062444	19062943	Perp|chr10:19062444-19062943	0.153636457032923	.	.
chr10	18844729	18845228	chr10	19239936	19240435	Perp|chr10:19239936-19240435	0.257992615115374	.	.
chr10	19591671	19592170	chr10	19396734	19397233	Ifngr1|chr10:19396734-19397233	0.171167840392534	.	.
chr10	19591671	19592170	chr10	19693066	19693565	Ifngr1|chr10:19693066-19693565	0.280020804844771	.	.
chr10	19591671	19592170	chr10	19818831	19819330	Ifngr1|chr10:19818831-19819330	0.160232834204754	.	.
chr10	19712255	19712754	chr10	19693066	19693565	Il20ra|chr10:19693066-19693565	0.275963989168666	.	.
chr10	19850487	19850986	chr10	19849978	19850477	Slc35d3|chr10:19849978-19850477	0.359811843715775	.	.
chr10	19850487	19850986	chr10	19915249	19915748	Slc35d3|chr10:19915249-19915748	0.200033821681925	.	.
chr10	19851070	19851569	chr10	19779077	19779576	Slc35d3|chr10:19779077-19779576	0.215144303186059	.	.
chr10	19851070	19851569	chr10	19849978	19850477	Slc35d3|chr10:19849978-19850477	0.151114748260109	.	.
chr10	19851070	19851569	chr10	19915249	19915748	Slc35d3|chr10:19915249-19915748	0.283088909441191	.	.
chr10	19933466	19933965	chr10	19693066	19693565	Map3k5|chr10:19693066-19693565	0.445847276747604	.	.
chr10	21881933	21882432	chr10	21957803	21958302	Sgk1|chr10:21957803-21958302	0.318238997184964	.	.
chr10	23349982	23350481	chr10	23080947	23081446	Eya4|chr10:23080947-23081446	0.127719250081526	.	.
chr10	23349982	23350481	chr10	23086807	23087306	Eya4|chr10:23086807-23087306	0.129239032210664	.	.
chr10	23787039	23787538	chr10	23979250	23979749	Rps12|chr10:23979250-23979749	0.150427613674839	.	.
chr10	23787039	23787538	chr10	24111089	24111588	Rps12|chr10:24111089-24111588	0.320754184413963	.	.
chr10	23796872	23797371	chr10	23686955	23687454	Slc18b1|chr10:23686955-23687454	0.178229755891323	.	.
chr10	24149016	24149515	chr10	23812077	23812576	Stx7|chr10:23812077-23812576	0.124046931191025	.	.
chr10	24149016	24149515	chr10	24191919	24192418	Stx7|chr10:24191919-24192418	0.144667828197382	.	.
chr10	24595382	24595881	chr10	24298500	24298999	Ccn2|chr10:24298500-24298999	0.122505443223774	.	.
chr10	26374914	26375413	chr10	26327653	26328152	L3mbtl3|chr10:26327653-26328152	0.139795792474753	.	.
chr10	26375759	26376258	chr10	26710532	26711031	L3mbtl3|chr10:26710532-26711031	0.267168296107044	.	.
chr10	26375759	26376258	chr10	26711043	26711542	L3mbtl3|chr10:26711043-26711542	0.138468308123661	.	.
chr10	26695050	26695549	chr10	26710532	26711031	Gm48893|chr10:26710532-26711031	0.144153669136334	.	.
chr10	26695050	26695549	chr10	26711043	26711542	Gm48893|chr10:26711043-26711542	0.132588591847655	.	.
chr10	26695050	26695549	chr10	26759373	26759872	Gm48893|chr10:26759373-26759872	0.324072957762585	.	.
chr10	26695050	26695549	chr10	26772164	26772663	Gm48893|chr10:26772164-26772663	0.178301720265028	.	.
chr10	26695050	26695549	chr10	26827031	26827530	Gm48893|chr10:26827031-26827530	0.159226970902367	.	.
chr10	26695050	26695549	chr10	26890045	26890544	Gm48893|chr10:26890045-26890544	0.162415451152825	.	.
chr10	26695050	26695549	chr10	26890548	26891047	Gm48893|chr10:26890548-26891047	0.202676933963145	.	.
chr10	26695050	26695549	chr10	26995522	26996021	Gm48893|chr10:26995522-26996021	0.138651245145908	.	.
chr10	26752501	26753000	chr10	26772852	26773351	Arhgap18|chr10:26772852-26773351	0.177204275547039	.	.
chr10	26752501	26753000	chr10	26995522	26996021	Arhgap18|chr10:26995522-26996021	0.180773042316391	.	.
chr10	26753106	26753605	chr10	26500511	26501010	Arhgap18|chr10:26500511-26501010	0.210155211156785	.	.
chr10	26753106	26753605	chr10	26711043	26711542	Arhgap18|chr10:26711043-26711542	0.14745027551621	.	.
chr10	29361838	29362337	chr10	29146930	29147429	Rnf146|chr10:29146930-29147429	0.231148227828709	.	.
chr10	30600453	30600952	chr10	30618199	30618698	Trmt11|chr10:30618199-30618698	0.205808368106028	.	.
chr10	30600453	30600952	chr10	30749871	30750370	Trmt11|chr10:30749871-30750370	0.40674952457857	.	.
chr10	30802619	30803118	chr10	30618199	30618698	Ncoa7|chr10:30618199-30618698	0.253844387451471	.	.
chr10	30802619	30803118	chr10	30749871	30750370	Ncoa7|chr10:30749871-30750370	0.454878882672314	.	.
chr10	30802619	30803118	chr10	30752238	30752737	Ncoa7|chr10:30752238-30752737	0.221816744463753	.	.
chr10	30802619	30803118	chr10	31150393	31150892	Ncoa7|chr10:31150393-31150892	0.28288335325638	.	.
chr10	30803126	30803625	chr10	30749871	30750370	Ncoa7|chr10:30749871-30750370	0.29490464984069	.	.
chr10	30803126	30803625	chr10	30752238	30752737	Ncoa7|chr10:30752238-30752737	0.133911625514804	.	.
chr10	30803126	30803625	chr10	31150393	31150892	Ncoa7|chr10:31150393-31150892	0.147470547737543	.	.
chr10	30842620	30843119	chr10	30618199	30618698	Hey2|chr10:30618199-30618698	0.21352383175646	.	.
chr10	30842620	30843119	chr10	30749871	30750370	Hey2|chr10:30749871-30750370	0.232849954504723	.	.
chr10	30842620	30843119	chr10	31150393	31150892	Hey2|chr10:31150393-31150892	0.233078347688819	.	.
chr10	30842620	30843119	chr10	31241880	31242379	Hey2|chr10:31241880-31242379	0.125348643014584	.	.
chr10	31313140	31313639	chr10	31424441	31424940	Hddc2|chr10:31424441-31424940	0.174244535503562	.	.
chr10	31313140	31313639	chr10	31517553	31518052	Hddc2|chr10:31517553-31518052	0.122074648447532	.	.
chr10	31313140	31313639	chr10	31593174	31593673	Hddc2|chr10:31593174-31593673	0.190216649373159	.	.
chr10	31445701	31446200	chr10	31241880	31242379	Tpd52l1|chr10:31241880-31242379	0.136093996042562	.	.
chr10	31608520	31609019	chr10	31424441	31424940	Rnf217|chr10:31424441-31424940	0.229055362163357	.	.
chr10	31609486	31609985	chr10	31424441	31424940	Rnf217|chr10:31424441-31424940	0.169955460931279	.	.
chr10	31609486	31609985	chr10	31742380	31742879	Rnf217|chr10:31742380-31742879	0.206748301425897	.	.
chr10	31609486	31609985	chr10	31784977	31785476	Rnf217|chr10:31784977-31785476	0.355410546755112	.	.
chr10	32889817	32890316	chr10	32742997	32743496	Nkain2|chr10:32742997-32743496	0.237127247764951	.	.
chr10	32890706	32891205	chr10	32590462	32590961	Nkain2|chr10:32590462-32590961	0.274351190078899	.	.
chr10	32890706	32891205	chr10	32716048	32716547	Nkain2|chr10:32716048-32716547	0.130875051269396	.	.
chr10	32890706	32891205	chr10	32952517	32953016	Nkain2|chr10:32952517-32953016	0.279981563680223	.	.
chr10	33623953	33624452	chr10	33558095	33558594	Clvs2|chr10:33558095-33558594	0.129023641249511	.	.
chr10	33623953	33624452	chr10	33558095	33558594	Gm15939|chr10:33558095-33558594	0.129023641249511	.	.
chr10	33624501	33625000	chr10	33558095	33558594	Clvs2|chr10:33558095-33558594	0.375720937222575	.	.
chr10	33624501	33625000	chr10	33558095	33558594	Gm15939|chr10:33558095-33558594	0.375720937222575	.	.
chr10	33624501	33625000	chr10	33703373	33703872	Clvs2|chr10:33703373-33703872	0.170031232030662	.	.
chr10	33624501	33625000	chr10	33703373	33703872	Gm15939|chr10:33703373-33703872	0.170031232030662	.	.
chr10	33904718	33905217	chr10	34033850	34034349	Rsph4a|chr10:34033850-34034349	0.175912737012135	.	.
chr10	34019491	34019990	chr10	34316872	34317371	Gm48045|chr10:34316872-34317371	0.156215353966449	.	.
chr10	34019491	34019990	chr10	34316872	34317371	Rwdd1|chr10:34316872-34317371	0.156215353966449	.	.
chr10	34036511	34037010	chr10	33986736	33987235	Trappc3l|chr10:33986736-33987235	0.167099987510569	.	.
chr10	34036511	34037010	chr10	34316872	34317371	Trappc3l|chr10:34316872-34317371	0.145695725414207	.	.
chr10	34127449	34127948	chr10	33986736	33987235	Calhm6|chr10:33986736-33987235	0.159237158517679	.	.
chr10	34127449	34127948	chr10	34033850	34034349	Calhm6|chr10:34033850-34034349	0.16997419771171	.	.
chr10	34127449	34127948	chr10	34316872	34317371	Calhm6|chr10:34316872-34317371	0.137015799704509	.	.
chr10	34206579	34207078	chr10	34316872	34317371	Dse|chr10:34316872-34317371	0.161883691610719	.	.
chr10	34281970	34282469	chr10	34033850	34034349	Tspyl1|chr10:34033850-34034349	0.139457485120895	.	.
chr10	34418335	34418834	chr10	34033850	34034349	Nt5dc1|chr10:34033850-34034349	0.168232174510704	.	.
chr10	34418335	34418834	chr10	34280491	34280990	Nt5dc1|chr10:34280491-34280990	0.159293122307986	.	.
chr10	36506584	36507083	chr10	36898107	36898606	Hs3st5|chr10:36898107-36898606	0.272648185335343	.	.
chr10	36507177	36507676	chr10	36761404	36761903	Hs3st5|chr10:36761404-36761903	0.187603108209598	.	.
chr10	36974002	36974501	chr10	37014232	37014731	Hdac2|chr10:37014232-37014731	0.128490137243134	.	.
chr10	36974613	36975112	chr10	37014232	37014731	Hdac2|chr10:37014232-37014731	0.20133502734974	.	.
chr10	37138712	37139211	chr10	37140760	37141259	5930403N24Rik|chr10:37140760-37141259	0.324300330071047	.	.
chr10	37138712	37139211	chr10	37140760	37141259	Marcks|chr10:37140760-37141259	0.324300330071047	.	.
chr10	39133692	39134191	chr10	39226997	39227496	Fam229b|chr10:39226997-39227496	0.152744109319615	.	.
chr10	39133692	39134191	chr10	39226997	39227496	Tube1|chr10:39226997-39227496	0.152744109319615	.	.
chr10	39133692	39134191	chr10	39239839	39240338	Fam229b|chr10:39239839-39240338	0.139587111608629	.	.
chr10	39133692	39134191	chr10	39239839	39240338	Tube1|chr10:39239839-39240338	0.139587111608629	.	.
chr10	39899007	39899506	chr10	39960047	39960546	4930547M16Rik|chr10:39960047-39960546	0.398987162690449	.	.
chr10	39899007	39899506	chr10	39960047	39960546	Mfsd4b4|chr10:39960047-39960546	0.398987162690449	.	.
chr10	40025041	40025540	chr10	39960047	39960546	Mfsd4b1|chr10:39960047-39960546	0.199428691744802	.	.
chr10	40348905	40349404	chr10	40300650	40301149	Cdk19os|chr10:40300650-40301149	0.176457823712772	.	.
chr10	41071321	41071820	chr10	41015647	41016146	Gpr6|chr10:41015647-41016146	0.171110628678294	.	.
chr10	41072083	41072582	chr10	41098111	41098610	Gpr6|chr10:41098111-41098610	0.143426356841015	.	.
chr10	41303028	41303527	chr10	41004323	41004822	Ak9|chr10:41004323-41004822	0.125665312331986	.	.
chr10	41303028	41303527	chr10	41004323	41004822	Fig4|chr10:41004323-41004822	0.125665312331986	.	.
chr10	41303028	41303527	chr10	41098111	41098610	Ak9|chr10:41098111-41098610	0.262086235643031	.	.
chr10	41303028	41303527	chr10	41098111	41098610	Fig4|chr10:41098111-41098610	0.262086235643031	.	.
chr10	41303669	41304168	chr10	41060003	41060502	Ak9|chr10:41060003-41060502	0.200106220428831	.	.
chr10	41303669	41304168	chr10	41060003	41060502	Fig4|chr10:41060003-41060502	0.200106220428831	.	.
chr10	41303669	41304168	chr10	41060530	41061029	Ak9|chr10:41060530-41061029	0.178304299180224	.	.
chr10	41303669	41304168	chr10	41060530	41061029	Fig4|chr10:41060530-41061029	0.178304299180224	.	.
chr10	41303669	41304168	chr10	41460376	41460875	Ak9|chr10:41460376-41460875	0.198807049397114	.	.
chr10	41303669	41304168	chr10	41460376	41460875	Fig4|chr10:41460376-41460875	0.198807049397114	.	.
chr10	41303669	41304168	chr10	41549816	41550315	Ak9|chr10:41549816-41550315	0.250351821559734	.	.
chr10	41303669	41304168	chr10	41549816	41550315	Fig4|chr10:41549816-41550315	0.250351821559734	.	.
chr10	41450048	41450547	chr10	41209028	41209527	Zbtb24|chr10:41209028-41209527	0.154103095048372	.	.
chr10	41490156	41490655	chr10	41060003	41060502	Ppil6|chr10:41060003-41060502	0.175986387193283	.	.
chr10	41490156	41490655	chr10	41060003	41060502	Smpd2|chr10:41060003-41060502	0.175986387193283	.	.
chr10	41490156	41490655	chr10	41218727	41219226	Ppil6|chr10:41218727-41219226	0.185876265424429	.	.
chr10	41490156	41490655	chr10	41218727	41219226	Smpd2|chr10:41218727-41219226	0.185876265424429	.	.
chr10	41490156	41490655	chr10	41288740	41289239	Ppil6|chr10:41288740-41289239	0.229126897544638	.	.
chr10	41490156	41490655	chr10	41288740	41289239	Smpd2|chr10:41288740-41289239	0.229126897544638	.	.
chr10	41490156	41490655	chr10	41295019	41295518	Ppil6|chr10:41295019-41295518	0.146766594691131	.	.
chr10	41490156	41490655	chr10	41295019	41295518	Smpd2|chr10:41295019-41295518	0.146766594691131	.	.
chr10	41490156	41490655	chr10	41460376	41460875	Ppil6|chr10:41460376-41460875	0.13899683193732	.	.
chr10	41490156	41490655	chr10	41460376	41460875	Smpd2|chr10:41460376-41460875	0.13899683193732	.	.
chr10	41553772	41554271	chr10	41678789	41679288	Gm17196|chr10:41678789-41679288	0.213336049287159	.	.
chr10	41553772	41554271	chr10	41830818	41831317	Gm17196|chr10:41830818-41831317	0.136046003561065	.	.
chr10	42276537	42277036	chr10	42277563	42278062	Foxo3|chr10:42277563-42278062	0.16282952564059	.	.
chr10	42276537	42277036	chr10	42696935	42697434	Foxo3|chr10:42696935-42697434	0.130163625893319	.	.
chr10	42477769	42478268	chr10	42277563	42278062	Afg1l|chr10:42277563-42278062	0.157338204575507	.	.
chr10	42477769	42478268	chr10	42690476	42690975	Afg1l|chr10:42690476-42690975	0.127413883633344	.	.
chr10	42477769	42478268	chr10	42696935	42697434	Afg1l|chr10:42696935-42697434	0.133499794671331	.	.
chr10	42478381	42478880	chr10	42277563	42278062	Afg1l|chr10:42277563-42278062	0.212309282697199	.	.
chr10	42478381	42478880	chr10	42278179	42278678	Afg1l|chr10:42278179-42278678	0.183112509850128	.	.
chr10	42501588	42502087	chr10	42277563	42278062	Snx3|chr10:42277563-42278062	0.175232366465382	.	.
chr10	43540736	43541235	chr10	43740377	43740876	1700021F05Rik|chr10:43740377-43740876	0.163136857744985	.	.
chr10	43901492	43901991	chr10	43733539	43734038	Qrsl1|chr10:43733539-43734038	0.265683067114844	.	.
chr10	43901492	43901991	chr10	43733539	43734038	Rtn4ip1|chr10:43733539-43734038	0.265683067114844	.	.
chr10	43901492	43901991	chr10	43953823	43954322	Qrsl1|chr10:43953823-43954322	0.1719640697683	.	.
chr10	43901492	43901991	chr10	43953823	43954322	Rtn4ip1|chr10:43953823-43954322	0.1719640697683	.	.
chr10	45289129	45289628	chr10	45000707	45001206	Gm15934|chr10:45000707-45001206	0.217210510587212	.	.
chr10	45289129	45289628	chr10	45320930	45321429	Gm15934|chr10:45320930-45321429	0.159818451345406	.	.
chr10	45289129	45289628	chr10	45373235	45373734	Gm15934|chr10:45373235-45373734	0.162703990138348	.	.
chr10	45335421	45335920	chr10	45000707	45001206	Bves|chr10:45000707-45001206	0.14626493751083	.	.
chr10	45335421	45335920	chr10	45320930	45321429	Bves|chr10:45320930-45321429	0.210229578506472	.	.
chr10	45335958	45336457	chr10	45320930	45321429	Bves|chr10:45320930-45321429	0.180200944969452	.	.
chr10	45335958	45336457	chr10	45373235	45373734	Bves|chr10:45373235-45373734	0.137824583228898	.	.
chr10	45485562	45486061	chr10	45045177	45045676	Lin28b|chr10:45045177-45045676	0.185043234368776	.	.
chr10	45485562	45486061	chr10	45151637	45152136	Lin28b|chr10:45151637-45152136	0.121467952325111	.	.
chr10	45485562	45486061	chr10	45373235	45373734	Lin28b|chr10:45373235-45373734	0.415363997905325	.	.
chr10	45485562	45486061	chr10	45723448	45723947	Lin28b|chr10:45723448-45723947	0.123121691556111	.	.
chr10	45577590	45578089	chr10	45723448	45723947	Hace1|chr10:45723448-45723947	0.201994024438363	.	.
chr10	45577590	45578089	chr10	45800078	45800577	Hace1|chr10:45800078-45800577	0.165622552561549	.	.
chr10	49788557	49789056	chr10	49547402	49547901	Grik2|chr10:49547402-49547901	0.14381302886247	.	.
chr10	49788557	49789056	chr10	49767486	49767985	Grik2|chr10:49767486-49767985	0.154551678148771	.	.
chr10	50592385	50592884	chr10	50398249	50398748	Ascc3|chr10:50398249-50398748	0.280983866464607	.	.
chr10	50592385	50592884	chr10	50833772	50834271	Ascc3|chr10:50833772-50834271	0.195048999693181	.	.
chr10	52417238	52417737	chr10	52705014	52705513	Nus1|chr10:52705014-52705513	0.162118803663916	.	.
chr10	52690218	52690717	chr10	52330961	52331460	Slc35f1|chr10:52330961-52331460	0.184268418473214	.	.
chr10	52690218	52690717	chr10	52704503	52705002	Slc35f1|chr10:52704503-52705002	0.201376670271391	.	.
chr10	52690801	52691300	chr10	52330961	52331460	Slc35f1|chr10:52330961-52331460	0.212143520634298	.	.
chr10	52690801	52691300	chr10	52691301	52691800	Slc35f1|chr10:52691301-52691800	0.37469180524021	.	.
chr10	52690801	52691300	chr10	52704503	52705002	Slc35f1|chr10:52704503-52705002	0.311518349242719	.	.
chr10	54074878	54075377	chr10	54367756	54368255	Gm16998|chr10:54367756-54368255	0.239208163134889	.	.
chr10	54074878	54075377	chr10	54457379	54457878	Gm16998|chr10:54457379-54457878	0.141832011804572	.	.
chr10	54075590	54076089	chr10	54367756	54368255	Gm16998|chr10:54367756-54368255	0.228804447536518	.	.
chr10	54075590	54076089	chr10	54367756	54368255	Man1a|chr10:54367756-54368255	0.228804447536518	.	.
chr10	57486054	57486553	chr10	57727620	57728119	4930467K11Rik|chr10:57727620-57728119	0.417755455231373	.	.
chr10	57486054	57486553	chr10	57727620	57728119	Hsf2|chr10:57727620-57728119	0.417755455231373	.	.
chr10	57486054	57486553	chr10	57743482	57743981	4930467K11Rik|chr10:57743482-57743981	0.136449996341705	.	.
chr10	57486054	57486553	chr10	57743482	57743981	Hsf2|chr10:57743482-57743981	0.136449996341705	.	.
chr10	57532304	57532803	chr10	57727620	57728119	Serinc1|chr10:57727620-57728119	0.205790421398561	.	.
chr10	57794939	57795438	chr10	57727620	57728119	Smpdl3a|chr10:57727620-57728119	0.270515773468771	.	.
chr10	58323065	58323564	chr10	58383254	58383753	Lims1|chr10:58383254-58383753	0.141692099041156	.	.
chr10	58323065	58323564	chr10	58401851	58402350	Lims1|chr10:58401851-58402350	0.194865693883986	.	.
chr10	60277677	60278176	chr10	60361152	60361651	Psap|chr10:60361152-60361651	0.18195651556673	.	.
chr10	61089138	61089637	chr10	61010611	61011110	Pcbd1|chr10:61010611-61011110	0.360822630037742	.	.
chr10	61089138	61089637	chr10	61028713	61029212	Pcbd1|chr10:61028713-61029212	0.304421582606095	.	.
chr10	61089650	61090149	chr10	61010611	61011110	Pcbd1|chr10:61010611-61011110	0.2227804984012	.	.
chr10	61089650	61090149	chr10	61028713	61029212	Pcbd1|chr10:61028713-61029212	0.126851823310376	.	.
chr10	61147435	61147934	chr10	61010611	61011110	Sgpl1|chr10:61010611-61011110	0.319137917123415	.	.
chr10	61147435	61147934	chr10	61080199	61080698	Sgpl1|chr10:61080199-61080698	0.129574518000725	.	.
chr10	61383246	61383745	chr10	61621642	61622141	Pald1|chr10:61621642-61622141	0.210080779676841	.	.
chr10	61383246	61383745	chr10	61662943	61663442	Pald1|chr10:61662943-61663442	0.189761812075444	.	.
chr10	61383246	61383745	chr10	61729137	61729636	Pald1|chr10:61729137-61729636	0.212358728918521	.	.
chr10	61452613	61453112	chr10	61621642	61622141	Eif4ebp2|chr10:61621642-61622141	0.350699257132248	.	.
chr10	61475458	61475957	chr10	61068463	61068962	Lrrc20|chr10:61068463-61068962	0.183314554722707	.	.
chr10	61475458	61475957	chr10	61624995	61625494	Lrrc20|chr10:61624995-61625494	0.201930705323592	.	.
chr10	61475458	61475957	chr10	61625504	61626003	Lrrc20|chr10:61625504-61626003	0.191070184636512	.	.
chr10	61475458	61475957	chr10	61662379	61662878	Lrrc20|chr10:61662379-61662878	0.188978305080172	.	.
chr10	61475965	61476464	chr10	61621642	61622141	D830039M14Rik|chr10:61621642-61622141	0.262934640728574	.	.
chr10	61475965	61476464	chr10	61621642	61622141	Lrrc20|chr10:61621642-61622141	0.262934640728574	.	.
chr10	61475965	61476464	chr10	61662943	61663442	D830039M14Rik|chr10:61662943-61663442	0.15171034797648	.	.
chr10	61475965	61476464	chr10	61662943	61663442	Lrrc20|chr10:61662943-61663442	0.15171034797648	.	.
chr10	61475965	61476464	chr10	61729137	61729636	D830039M14Rik|chr10:61729137-61729636	0.145267756240626	.	.
chr10	61475965	61476464	chr10	61729137	61729636	Lrrc20|chr10:61729137-61729636	0.145267756240626	.	.
chr10	61500084	61500583	chr10	61621642	61622141	Gm47593|chr10:61621642-61622141	0.638374288100416	.	.
chr10	61500084	61500583	chr10	61662943	61663442	Gm47593|chr10:61662943-61663442	0.211390188713377	.	.
chr10	61500084	61500583	chr10	61729137	61729636	Gm47593|chr10:61729137-61729636	0.394677978335151	.	.
chr10	61680030	61680529	chr10	61625504	61626003	1700022H01Rik|chr10:61625504-61626003	0.200640330392197	.	.
chr10	61680030	61680529	chr10	61625504	61626003	Sar1a|chr10:61625504-61626003	0.200640330392197	.	.
chr10	61680030	61680529	chr10	61662379	61662878	1700022H01Rik|chr10:61662379-61662878	0.125986255757925	.	.
chr10	61680030	61680529	chr10	61662379	61662878	Sar1a|chr10:61662379-61662878	0.125986255757925	.	.
chr10	61714894	61715393	chr10	61624995	61625494	Aifm2|chr10:61624995-61625494	0.148618999465564	.	.
chr10	61714894	61715393	chr10	61980369	61980868	Aifm2|chr10:61980369-61980868	0.129134790032673	.	.
chr10	61783689	61784188	chr10	61621642	61622141	H2afy2|chr10:61621642-61622141	0.150579186953407	.	.
chr10	61783689	61784188	chr10	61625504	61626003	H2afy2|chr10:61625504-61626003	0.128666808078126	.	.
chr10	62231026	62231525	chr10	62055333	62055832	Tspan15|chr10:62055333-62055832	0.25063205157069	.	.
chr10	62231026	62231525	chr10	62202512	62203011	Tspan15|chr10:62202512-62203011	0.571131408511122	.	.
chr10	62231026	62231525	chr10	62242877	62243376	Tspan15|chr10:62242877-62243376	0.262076222668122	.	.
chr10	62231026	62231525	chr10	62300269	62300768	Tspan15|chr10:62300269-62300768	0.163424561855526	.	.
chr10	62231026	62231525	chr10	62311403	62311902	Tspan15|chr10:62311403-62311902	0.157838498175797	.	.
chr10	62231026	62231525	chr10	62332391	62332890	Tspan15|chr10:62332391-62332890	0.233623223906663	.	.
chr10	62340040	62340539	chr10	62055333	62055832	Hk1os|chr10:62055333-62055832	0.145999396971257	.	.
chr10	62340040	62340539	chr10	62182988	62183487	Hk1os|chr10:62182988-62183487	0.311053154511741	.	.
chr10	62449224	62449723	chr10	62260971	62261470	4930507D05Rik|chr10:62260971-62261470	0.161417841063993	.	.
chr10	62449224	62449723	chr10	62260971	62261470	Supv3l1|chr10:62260971-62261470	0.161417841063993	.	.
chr10	62449224	62449723	chr10	62500120	62500619	4930507D05Rik|chr10:62500120-62500619	0.130627155664501	.	.
chr10	62449224	62449723	chr10	62500120	62500619	Supv3l1|chr10:62500120-62500619	0.130627155664501	.	.
chr10	62449766	62450265	chr10	62102023	62102522	4930507D05Rik|chr10:62102023-62102522	0.14963463160842	.	.
chr10	62449766	62450265	chr10	62102023	62102522	Supv3l1|chr10:62102023-62102522	0.14963463160842	.	.
chr10	62449766	62450265	chr10	62110799	62111298	4930507D05Rik|chr10:62110799-62111298	0.147705230566501	.	.
chr10	62449766	62450265	chr10	62110799	62111298	Supv3l1|chr10:62110799-62111298	0.147705230566501	.	.
chr10	62449766	62450265	chr10	62182988	62183487	4930507D05Rik|chr10:62182988-62183487	0.246612339539105	.	.
chr10	62449766	62450265	chr10	62182988	62183487	Supv3l1|chr10:62182988-62183487	0.246612339539105	.	.
chr10	62449766	62450265	chr10	62311403	62311902	4930507D05Rik|chr10:62311403-62311902	0.143486496967984	.	.
chr10	62449766	62450265	chr10	62311403	62311902	Supv3l1|chr10:62311403-62311902	0.143486496967984	.	.
chr10	62486129	62486628	chr10	62202512	62203011	Vps26a|chr10:62202512-62203011	0.157739026897713	.	.
chr10	62486629	62487128	chr10	62202512	62203011	Vps26a|chr10:62202512-62203011	0.442478072951122	.	.
chr10	62486629	62487128	chr10	62242877	62243376	Vps26a|chr10:62242877-62243376	0.178538191455533	.	.
chr10	62486629	62487128	chr10	62311403	62311902	Vps26a|chr10:62311403-62311902	0.15877886464806	.	.
chr10	62577623	62578122	chr10	62260971	62261470	4933428P19Rik|chr10:62260971-62261470	0.167954127925123	.	.
chr10	62577623	62578122	chr10	62260971	62261470	Kif1bp|chr10:62260971-62261470	0.167954127925123	.	.
chr10	62577623	62578122	chr10	62500120	62500619	4933428P19Rik|chr10:62500120-62500619	0.166524151140069	.	.
chr10	62577623	62578122	chr10	62500120	62500619	Kif1bp|chr10:62500120-62500619	0.166524151140069	.	.
chr10	62577623	62578122	chr10	62866298	62866797	4933428P19Rik|chr10:62866298-62866797	0.235862114792941	.	.
chr10	62577623	62578122	chr10	62866298	62866797	Kif1bp|chr10:62866298-62866797	0.235862114792941	.	.
chr10	62578211	62578710	chr10	62300269	62300768	4933428P19Rik|chr10:62300269-62300768	0.286024232482523	.	.
chr10	62578211	62578710	chr10	62300269	62300768	Kif1bp|chr10:62300269-62300768	0.286024232482523	.	.
chr10	62578211	62578710	chr10	62500120	62500619	4933428P19Rik|chr10:62500120-62500619	0.176959398009746	.	.
chr10	62578211	62578710	chr10	62500120	62500619	Kif1bp|chr10:62500120-62500619	0.176959398009746	.	.
chr10	62602059	62602558	chr10	62260971	62261470	Ddx21|chr10:62260971-62261470	0.139411588204894	.	.
chr10	62602059	62602558	chr10	62260971	62261470	Gm47257|chr10:62260971-62261470	0.139411588204894	.	.
chr10	62602059	62602558	chr10	62410887	62411386	Ddx21|chr10:62410887-62411386	0.169638120149429	.	.
chr10	62602059	62602558	chr10	62410887	62411386	Gm47257|chr10:62410887-62411386	0.169638120149429	.	.
chr10	62602059	62602558	chr10	62590203	62590702	Ddx21|chr10:62590203-62590702	0.165542628078092	.	.
chr10	62602059	62602558	chr10	62590203	62590702	Gm47257|chr10:62590203-62590702	0.165542628078092	.	.
chr10	62602059	62602558	chr10	62866298	62866797	Ddx21|chr10:62866298-62866797	0.271277196621831	.	.
chr10	62602059	62602558	chr10	62866298	62866797	Gm47257|chr10:62866298-62866797	0.271277196621831	.	.
chr10	62651098	62651597	chr10	62300269	62300768	Ddx50|chr10:62300269-62300768	0.138268577647224	.	.
chr10	62651098	62651597	chr10	62311403	62311902	Ddx50|chr10:62311403-62311902	0.262617664080486	.	.
chr10	62651098	62651597	chr10	62856650	62857149	Ddx50|chr10:62856650-62857149	0.145352659349421	.	.
chr10	62651098	62651597	chr10	62865210	62865709	Ddx50|chr10:62865210-62865709	0.127037105963066	.	.
chr10	62651098	62651597	chr10	62865795	62866294	Ddx50|chr10:62865795-62866294	0.293595540496558	.	.
chr10	62792172	62792671	chr10	62865210	62865709	Ccar1|chr10:62865210-62865709	0.167746183257592	.	.
chr10	62919701	62920200	chr10	63065948	63066447	Slc25a16|chr10:63065948-63066447	0.253042281484542	.	.
chr10	62919701	62920200	chr10	63122482	63122981	Slc25a16|chr10:63122482-63122981	0.311418934414575	.	.
chr10	62946840	62947339	chr10	62850934	62851433	Dna2|chr10:62850934-62851433	0.131996811190466	.	.
chr10	62946840	62947339	chr10	63065948	63066447	Dna2|chr10:63065948-63066447	0.188366117261005	.	.
chr10	62979983	62980482	chr10	62856650	62857149	Rufy2|chr10:62856650-62857149	0.161118623433822	.	.
chr10	63023688	63024187	chr10	62856650	62857149	Hnrnph3|chr10:62856650-62857149	0.303394702399451	.	.
chr10	63023688	63024187	chr10	62856650	62857149	Pbld2|chr10:62856650-62857149	0.303394702399451	.	.
chr10	63023688	63024187	chr10	62865795	62866294	Hnrnph3|chr10:62865795-62866294	0.30542070608311	.	.
chr10	63023688	63024187	chr10	62865795	62866294	Pbld2|chr10:62865795-62866294	0.30542070608311	.	.
chr10	63023688	63024187	chr10	63338211	63338710	Hnrnph3|chr10:63338211-63338710	0.158858924133699	.	.
chr10	63023688	63024187	chr10	63338211	63338710	Pbld2|chr10:63338211-63338710	0.158858924133699	.	.
chr10	63023688	63024187	chr10	63338814	63339313	Hnrnph3|chr10:63338814-63339313	0.19183526262069	.	.
chr10	63023688	63024187	chr10	63338814	63339313	Pbld2|chr10:63338814-63339313	0.19183526262069	.	.
chr10	63023688	63024187	chr10	63386349	63386848	Hnrnph3|chr10:63386349-63386848	0.274650520267662	.	.
chr10	63023688	63024187	chr10	63386349	63386848	Pbld2|chr10:63386349-63386848	0.274650520267662	.	.
chr10	63243618	63244117	chr10	62856650	62857149	1700120B22Rik|chr10:62856650-62857149	0.305503524443476	.	.
chr10	63243618	63244117	chr10	62856650	62857149	Herc4|chr10:62856650-62857149	0.305503524443476	.	.
chr10	63243618	63244117	chr10	62865795	62866294	1700120B22Rik|chr10:62865795-62866294	0.151976154122689	.	.
chr10	63243618	63244117	chr10	62865795	62866294	Herc4|chr10:62865795-62866294	0.151976154122689	.	.
chr10	63243618	63244117	chr10	62866298	62866797	1700120B22Rik|chr10:62866298-62866797	0.170813564866224	.	.
chr10	63243618	63244117	chr10	62866298	62866797	Herc4|chr10:62866298-62866797	0.170813564866224	.	.
chr10	63243618	63244117	chr10	63338814	63339313	1700120B22Rik|chr10:63338814-63339313	0.144335611941548	.	.
chr10	63243618	63244117	chr10	63338814	63339313	Herc4|chr10:63338814-63339313	0.144335611941548	.	.
chr10	63243618	63244117	chr10	63386349	63386848	1700120B22Rik|chr10:63386349-63386848	0.327627979395647	.	.
chr10	63243618	63244117	chr10	63386349	63386848	Herc4|chr10:63386349-63386848	0.327627979395647	.	.
chr10	63429313	63429812	chr10	63386349	63386848	Ctnna3|chr10:63386349-63386848	0.176936386093903	.	.
chr10	63429957	63430456	chr10	63582526	63583025	Ctnna3|chr10:63582526-63583025	0.144953584660454	.	.
chr10	67535893	67536392	chr10	67807582	67808081	Egr2|chr10:67807582-67808081	0.215932971075808	.	.
chr10	67535893	67536392	chr10	67953024	67953523	Egr2|chr10:67953024-67953523	0.127222269825453	.	.
chr10	67548797	67549296	chr10	67807582	67808081	Ado|chr10:67807582-67808081	0.210930327422915	.	.
chr10	67548797	67549296	chr10	67894054	67894553	Ado|chr10:67894054-67894553	0.143373624550222	.	.
chr10	67912421	67912920	chr10	67858855	67859354	Zfp365|chr10:67858855-67859354	0.149423420510789	.	.
chr10	67912421	67912920	chr10	67894054	67894553	Zfp365|chr10:67894054-67894553	0.314772084448494	.	.
chr10	67912421	67912920	chr10	67903400	67903899	Zfp365|chr10:67903400-67903899	0.170522683451916	.	.
chr10	67912421	67912920	chr10	67998042	67998541	Zfp365|chr10:67998042-67998541	0.213676408240484	.	.
chr10	67979231	67979730	chr10	67858855	67859354	Rtkn2|chr10:67858855-67859354	0.156519691253116	.	.
chr10	67979231	67979730	chr10	67903400	67903899	Rtkn2|chr10:67903400-67903899	0.139327746628369	.	.
chr10	67979231	67979730	chr10	67953024	67953523	Rtkn2|chr10:67953024-67953523	0.163060992549898	.	.
chr10	68541629	68542128	chr10	68908216	68908715	Cabcoco1|chr10:68908216-68908715	0.203162044710924	.	.
chr10	69212738	69213237	chr10	69238333	69238832	A930033H14Rik|chr10:69238333-69238832	0.335117543213498	.	.
chr10	69213312	69213811	chr10	69238333	69238832	A930033H14Rik|chr10:69238333-69238832	0.387479913288162	.	.
chr10	72026284	72026783	chr10	72003226	72003725	Gm34609|chr10:72003226-72003725	0.148608473435776	.	.
chr10	72654602	72655101	chr10	72661335	72661834	Zwint|chr10:72661335-72661834	0.222712772634775	.	.
chr10	72655128	72655627	chr10	72399686	72400185	Zwint|chr10:72399686-72400185	0.209525701165276	.	.
chr10	72655128	72655627	chr10	72874463	72874962	Zwint|chr10:72874463-72874962	0.223863258909379	.	.
chr10	73099619	73100118	chr10	72767418	72767917	Pcdh15|chr10:72767418-72767917	0.262631648275681	.	.
chr10	73099619	73100118	chr10	73096464	73096963	Pcdh15|chr10:73096464-73096963	0.147139206835734	.	.
chr10	74966773	74967272	chr10	74990915	74991414	Gnaz|chr10:74990915-74991414	0.242798127247023	.	.
chr10	75764120	75764619	chr10	75883039	75883538	Cabin1|chr10:75883039-75883538	0.15103720999577	.	.
chr10	75797531	75798030	chr10	75883039	75883538	Gstt1|chr10:75883039-75883538	0.133764711451425	.	.
chr10	75837242	75837741	chr10	75883039	75883538	Gstt2|chr10:75883039-75883538	0.196485754519831	.	.
chr10	75859343	75859842	chr10	75872865	75873364	Mif|chr10:75872865-75873364	0.190755874494812	.	.
chr10	75859343	75859842	chr10	75873531	75874030	Mif|chr10:75873531-75874030	0.150539685607118	.	.
chr10	75859343	75859842	chr10	75951750	75952249	Mif|chr10:75951750-75952249	0.215071861278526	.	.
chr10	75860073	75860572	chr10	75873531	75874030	Mif|chr10:75873531-75874030	0.212631585878779	.	.
chr10	75921379	75921878	chr10	75872865	75873364	Smarcb1|chr10:75872865-75873364	0.175219086300056	.	.
chr10	75932278	75932777	chr10	75873531	75874030	Chchd10|chr10:75873531-75874030	0.122765316509315	.	.
chr10	76032290	76032789	chr10	75853409	75853908	Zfp280b|chr10:75853409-75853908	0.23590549606349	.	.
chr10	76032290	76032789	chr10	75883039	75883538	Zfp280b|chr10:75883039-75883538	0.217678018551334	.	.
chr10	76237626	76238125	chr10	75883039	75883538	Prmt2|chr10:75883039-75883538	0.301831237921175	.	.
chr10	76345090	76345589	chr10	76714201	76714700	Dip2a|chr10:76714201-76714700	0.463063040946715	.	.
chr10	76531225	76531724	chr10	76734958	76735457	Lss|chr10:76734958-76735457	0.164998948852656	.	.
chr10	76961928	76962427	chr10	76714201	76714700	Pcbp3|chr10:76714201-76714700	0.19497213318675	.	.
chr10	76961928	76962427	chr10	76790031	76790530	Pcbp3|chr10:76790031-76790530	0.160020452020752	.	.
chr10	76961928	76962427	chr10	76802486	76802985	Pcbp3|chr10:76802486-76802985	0.23759989457852	.	.
chr10	77902300	77902799	chr10	77895443	77895942	Lrrc3|chr10:77895443-77895942	0.186490207338966	.	.
chr10	77902300	77902799	chr10	78100912	78101411	Lrrc3|chr10:78100912-78101411	0.199395924705111	.	.
chr10	77902814	77903313	chr10	78100912	78101411	Lrrc3|chr10:78100912-78101411	0.131806909143103	.	.
chr10	77969634	77970133	chr10	77969102	77969601	Trpm2|chr10:77969102-77969601	0.274250360151893	.	.
chr10	77969634	77970133	chr10	78100912	78101411	Trpm2|chr10:78100912-78101411	0.193111665981805	.	.
chr10	77978313	77978812	chr10	77509364	77509863	Cfap410|chr10:77509364-77509863	0.124509801028277	.	.
chr10	78008888	78009387	chr10	77895443	77895942	Pfkl|chr10:77895443-77895942	0.140298823116971	.	.
chr10	78008888	78009387	chr10	78018678	78019177	Pfkl|chr10:78018678-78019177	0.277223616417677	.	.
chr10	78008888	78009387	chr10	78100912	78101411	Pfkl|chr10:78100912-78101411	0.295371381384532	.	.
chr10	78009528	78010027	chr10	77969102	77969601	Pfkl|chr10:77969102-77969601	0.14358543152061	.	.
chr10	78009528	78010027	chr10	78018678	78019177	Pfkl|chr10:78018678-78019177	0.360087977290463	.	.
chr10	78009528	78010027	chr10	78100912	78101411	Pfkl|chr10:78100912-78101411	0.265066578511839	.	.
chr10	78069477	78069976	chr10	77969102	77969601	Icosl|chr10:77969102-77969601	0.172765312317343	.	.
chr10	78069477	78069976	chr10	78018678	78019177	Icosl|chr10:78018678-78019177	0.204391147589324	.	.
chr10	78069477	78069976	chr10	78159856	78160355	Icosl|chr10:78159856-78160355	0.150709153798854	.	.
chr10	78169521	78170020	chr10	78018678	78019177	Gatd3a|chr10:78018678-78019177	0.3687715249981	.	.
chr10	78184961	78185460	chr10	77864325	77864824	Pwp2|chr10:77864325-77864824	0.172534326041683	.	.
chr10	78184961	78185460	chr10	78018678	78019177	Pwp2|chr10:78018678-78019177	0.185407543180771	.	.
chr10	78243942	78244441	chr10	78100912	78101411	Trappc10|chr10:78100912-78101411	0.200005586950337	.	.
chr10	78244489	78244988	chr10	77895443	77895942	Trappc10|chr10:77895443-77895942	0.131652220813822	.	.
chr10	78244489	78244988	chr10	77969102	77969601	Trappc10|chr10:77969102-77969601	0.179821927239535	.	.
chr10	78244489	78244988	chr10	78100912	78101411	Trappc10|chr10:78100912-78101411	0.303853517626194	.	.
chr10	78244489	78244988	chr10	78100912	78101411	Trappc10|chr10:78100912-78101411	0.303853517626195	.	.
chr10	78352152	78352651	chr10	78297685	78298184	Agpat3|chr10:78297685-78298184	0.209083765375477	.	.
chr10	78352152	78352651	chr10	78297685	78298184	Gm40709|chr10:78297685-78298184	0.209083765375477	.	.
chr10	78352152	78352651	chr10	78396201	78396700	Agpat3|chr10:78396201-78396700	0.180480751532312	.	.
chr10	78352152	78352651	chr10	78396201	78396700	Gm40709|chr10:78396201-78396700	0.180480751532312	.	.
chr10	78412843	78413342	chr10	78297685	78298184	Rrp1|chr10:78297685-78298184	0.209140732641628	.	.
chr10	78412843	78413342	chr10	78686751	78687250	Rrp1|chr10:78686751-78687250	0.287728379954849	.	.
chr10	78425391	78425890	chr10	78297685	78298184	Cstb|chr10:78297685-78298184	0.120263084374981	.	.
chr10	78425391	78425890	chr10	78396201	78396700	Cstb|chr10:78396201-78396700	0.177921347234262	.	.
chr10	78425391	78425890	chr10	78399195	78399694	Cstb|chr10:78399195-78399694	0.333392673269955	.	.
chr10	78425391	78425890	chr10	78487672	78488171	Cstb|chr10:78487672-78488171	0.122463212903774	.	.
chr10	78464708	78465207	chr10	78279111	78279610	Pdxk|chr10:78279111-78279610	0.163138677588061	.	.
chr10	78574182	78574681	chr10	78399195	78399694	Ilvbl|chr10:78399195-78399694	0.207771186012232	.	.
chr10	78574182	78574681	chr10	78787724	78788223	Ilvbl|chr10:78787724-78788223	0.177001872170741	.	.
chr10	78574691	78575190	chr10	78457906	78458405	Ilvbl|chr10:78457906-78458405	0.212121030192493	.	.
chr10	78574691	78575190	chr10	78787724	78788223	Ilvbl|chr10:78787724-78788223	0.169085376658411	.	.
chr10	78746859	78747358	chr10	78399195	78399694	Gm30400|chr10:78399195-78399694	0.191910207202489	.	.
chr10	78746859	78747358	chr10	78487672	78488171	Gm30400|chr10:78487672-78488171	0.161292014827349	.	.
chr10	78746859	78747358	chr10	78686751	78687250	Gm30400|chr10:78686751-78687250	0.158485118466009	.	.
chr10	78746859	78747358	chr10	78812600	78813099	Gm30400|chr10:78812600-78813099	0.324478463260226	.	.
chr10	78752339	78752838	chr10	78787724	78788223	Ccdc105|chr10:78787724-78788223	0.189060706221516	.	.
chr10	78780051	78780550	chr10	78812600	78813099	Slc1a6|chr10:78812600-78813099	0.130655628778789	.	.
chr10	79097368	79097867	chr10	78812600	78813099	2610008E11Rik|chr10:78812600-78813099	0.164140722094539	.	.
chr10	79533018	79533517	chr10	79595188	79595687	Plpp2|chr10:79595188-79595687	0.159204439022665	.	.
chr10	79533018	79533517	chr10	79597022	79597521	Plpp2|chr10:79597022-79597521	0.384801941055299	.	.
chr10	79554879	79555378	chr10	79654793	79655292	Mier2|chr10:79654793-79655292	0.326289288220175	.	.
chr10	79554879	79555378	chr10	79655302	79655801	Mier2|chr10:79655302-79655801	0.151353248793318	.	.
chr10	79613886	79614385	chr10	79579957	79580456	C2cd4c|chr10:79579957-79580456	0.289954851661807	.	.
chr10	79613886	79614385	chr10	79595188	79595687	C2cd4c|chr10:79595188-79595687	0.329505406709601	.	.
chr10	79613886	79614385	chr10	79597022	79597521	C2cd4c|chr10:79597022-79597521	0.370888481088709	.	.
chr10	79613886	79614385	chr10	79654793	79655292	C2cd4c|chr10:79654793-79655292	0.130615906574633	.	.
chr10	79613886	79614385	chr10	79655302	79655801	C2cd4c|chr10:79655302-79655801	0.194763505372551	.	.
chr10	79637007	79637506	chr10	79595188	79595687	Gm47163|chr10:79595188-79595687	0.175425132068185	.	.
chr10	79637007	79637506	chr10	79595188	79595687	Shc2|chr10:79595188-79595687	0.175425132068185	.	.
chr10	79637007	79637506	chr10	79597022	79597521	Gm47163|chr10:79597022-79597521	0.165005674951249	.	.
chr10	79637007	79637506	chr10	79597022	79597521	Shc2|chr10:79597022-79597521	0.165005674951249	.	.
chr10	79637007	79637506	chr10	79638841	79639340	Gm47163|chr10:79638841-79639340	0.14168112896261	.	.
chr10	79637007	79637506	chr10	79638841	79639340	Shc2|chr10:79638841-79639340	0.14168112896261	.	.
chr10	79637007	79637506	chr10	79654793	79655292	Gm47163|chr10:79654793-79655292	0.241078604191492	.	.
chr10	79637007	79637506	chr10	79654793	79655292	Shc2|chr10:79654793-79655292	0.241078604191492	.	.
chr10	79668658	79669157	chr10	79579957	79580456	Tpgs1|chr10:79579957-79580456	0.545350758962986	.	.
chr10	79668658	79669157	chr10	79638841	79639340	Tpgs1|chr10:79638841-79639340	0.273187220855666	.	.
chr10	79668658	79669157	chr10	79649318	79649817	Tpgs1|chr10:79649318-79649817	0.135465613307895	.	.
chr10	79668658	79669157	chr10	79654793	79655292	Tpgs1|chr10:79654793-79655292	0.235083152250019	.	.
chr10	79668658	79669157	chr10	79655302	79655801	Tpgs1|chr10:79655302-79655801	0.129025415001252	.	.
chr10	79669185	79669684	chr10	79579957	79580456	Tpgs1|chr10:79579957-79580456	0.400632685934928	.	.
chr10	79669185	79669684	chr10	79595188	79595687	Tpgs1|chr10:79595188-79595687	0.233199479923652	.	.
chr10	79669185	79669684	chr10	79597022	79597521	Tpgs1|chr10:79597022-79597521	0.176683778390796	.	.
chr10	79669185	79669684	chr10	79638841	79639340	Tpgs1|chr10:79638841-79639340	0.203186584468478	.	.
chr10	79669185	79669684	chr10	79649318	79649817	Tpgs1|chr10:79649318-79649817	0.334402932463121	.	.
chr10	79669185	79669684	chr10	79654793	79655292	Tpgs1|chr10:79654793-79655292	0.13786493415336	.	.
chr10	79669185	79669684	chr10	79655302	79655801	Tpgs1|chr10:79655302-79655801	0.223832901249556	.	.
chr10	79669743	79670242	chr10	79654793	79655292	Tpgs1|chr10:79654793-79655292	0.293943357766636	.	.
chr10	79681760	79682259	chr10	79579957	79580456	Cdc34|chr10:79579957-79580456	0.338063428420991	.	.
chr10	79681760	79682259	chr10	79595188	79595687	Cdc34|chr10:79595188-79595687	0.188581020226715	.	.
chr10	79681760	79682259	chr10	79597022	79597521	Cdc34|chr10:79597022-79597521	0.236735252184937	.	.
chr10	79681760	79682259	chr10	79638841	79639340	Cdc34|chr10:79638841-79639340	0.16391426977165	.	.
chr10	79681760	79682259	chr10	79649318	79649817	Cdc34|chr10:79649318-79649817	0.200678967695659	.	.
chr10	79681760	79682259	chr10	79654793	79655292	Cdc34|chr10:79654793-79655292	0.304292843568574	.	.
chr10	79681760	79682259	chr10	79655302	79655801	Cdc34|chr10:79655302-79655801	0.19973860634881	.	.
chr10	79704113	79704612	chr10	79597022	79597521	Bsg|chr10:79597022-79597521	0.15370586835791	.	.
chr10	79704113	79704612	chr10	79654793	79655292	Bsg|chr10:79654793-79655292	0.135331883737307	.	.
chr10	79704113	79704612	chr10	79655302	79655801	Bsg|chr10:79655302-79655801	0.154391389640304	.	.
chr10	79716415	79716914	chr10	79579957	79580456	Hcn2|chr10:79579957-79580456	0.138628888876369	.	.
chr10	79716415	79716914	chr10	79595188	79595687	Hcn2|chr10:79595188-79595687	0.128137004483877	.	.
chr10	79716415	79716914	chr10	79597022	79597521	Hcn2|chr10:79597022-79597521	0.32858204395241	.	.
chr10	79746371	79746870	chr10	79654793	79655292	Polrmt|chr10:79654793-79655292	0.140085026970828	.	.
chr10	81252204	81252703	chr10	81633421	81633920	Matk|chr10:81633421-81633920	0.132748621448625	.	.
chr10	81253019	81253518	chr10	81464334	81464833	Matk|chr10:81464334-81464833	0.201673034111505	.	.
chr10	81253019	81253518	chr10	81472805	81473304	Matk|chr10:81472805-81473304	0.133022189473394	.	.
chr10	81253019	81253518	chr10	81551522	81552021	Matk|chr10:81551522-81552021	0.170066549190387	.	.
chr10	81253019	81253518	chr10	81571498	81571997	Matk|chr10:81571498-81571997	0.171137293542416	.	.
chr10	81253019	81253518	chr10	81633421	81633920	Matk|chr10:81633421-81633920	0.243637647092991	.	.
chr10	81266395	81266894	chr10	81267945	81268444	Apba3|chr10:81267945-81268444	0.237696335570336	.	.
chr10	81266395	81266894	chr10	81267945	81268444	Mrpl54|chr10:81267945-81268444	0.237696335570336	.	.
chr10	81266395	81266894	chr10	81464334	81464833	Apba3|chr10:81464334-81464833	0.226059533236058	.	.
chr10	81266395	81266894	chr10	81464334	81464833	Mrpl54|chr10:81464334-81464833	0.226059533236058	.	.
chr10	81266395	81266894	chr10	81605015	81605514	Apba3|chr10:81605015-81605514	0.15583302122372	.	.
chr10	81266395	81266894	chr10	81605015	81605514	Mrpl54|chr10:81605015-81605514	0.15583302122372	.	.
chr10	81292618	81293117	chr10	81285670	81286169	Pip5k1c|chr10:81285670-81286169	0.181198054366837	.	.
chr10	81292618	81293117	chr10	81432821	81433320	Pip5k1c|chr10:81432821-81433320	0.225834553453114	.	.
chr10	81292618	81293117	chr10	81643405	81643904	Pip5k1c|chr10:81643405-81643904	0.371501136445763	.	.
chr10	81302735	81303234	chr10	81407442	81407941	Gm16315|chr10:81407442-81407941	0.139982391516821	.	.
chr10	81302735	81303234	chr10	81416888	81417387	Gm16315|chr10:81416888-81417387	0.213186928621066	.	.
chr10	81302735	81303234	chr10	81464334	81464833	Gm16315|chr10:81464334-81464833	0.301982162856354	.	.
chr10	81302735	81303234	chr10	81472805	81473304	Gm16315|chr10:81472805-81473304	0.318683505883418	.	.
chr10	81302735	81303234	chr10	81570705	81571204	Gm16315|chr10:81570705-81571204	0.292991103334585	.	.
chr10	81302735	81303234	chr10	81571498	81571997	Gm16315|chr10:81571498-81571997	0.201084326988587	.	.
chr10	81320497	81320996	chr10	81267945	81268444	Cactin|chr10:81267945-81268444	0.163307217898847	.	.
chr10	81320497	81320996	chr10	81407442	81407941	Cactin|chr10:81407442-81407941	0.283178651721612	.	.
chr10	81320497	81320996	chr10	81416888	81417387	Cactin|chr10:81416888-81417387	0.283239987325945	.	.
chr10	81320497	81320996	chr10	81430157	81430656	Cactin|chr10:81430157-81430656	0.159698295236733	.	.
chr10	81320497	81320996	chr10	81464334	81464833	Cactin|chr10:81464334-81464833	0.488485587748881	.	.
chr10	81320497	81320996	chr10	81472805	81473304	Cactin|chr10:81472805-81473304	0.445201118875953	.	.
chr10	81320497	81320996	chr10	81570705	81571204	Cactin|chr10:81570705-81571204	0.301333658514775	.	.
chr10	81320497	81320996	chr10	81571498	81571997	Cactin|chr10:81571498-81571997	0.252389193921881	.	.
chr10	81320497	81320996	chr10	81643405	81643904	Cactin|chr10:81643405-81643904	0.26479889970894	.	.
chr10	81350327	81350826	chr10	81267945	81268444	Hmg20b|chr10:81267945-81268444	0.144538553464434	.	.
chr10	81350327	81350826	chr10	81407442	81407941	Hmg20b|chr10:81407442-81407941	0.139007971119592	.	.
chr10	81350327	81350826	chr10	81464334	81464833	Hmg20b|chr10:81464334-81464833	0.464004162971919	.	.
chr10	81350327	81350826	chr10	81472805	81473304	Hmg20b|chr10:81472805-81473304	0.220047832532809	.	.
chr10	81350327	81350826	chr10	81571498	81571997	Hmg20b|chr10:81571498-81571997	0.212201359075415	.	.
chr10	81350327	81350826	chr10	81605015	81605514	Hmg20b|chr10:81605015-81605514	0.22928008235968	.	.
chr10	81350327	81350826	chr10	81643405	81643904	Hmg20b|chr10:81643405-81643904	0.279587288762464	.	.
chr10	81350327	81350826	chr10	81643405	81643904	Hmg20b|chr10:81643405-81643904	0.279587288762465	.	.
chr10	81357211	81357710	chr10	81267945	81268444	Mfsd12|chr10:81267945-81268444	0.348108613167061	.	.
chr10	81357211	81357710	chr10	81464334	81464833	Mfsd12|chr10:81464334-81464833	0.20947659691473	.	.
chr10	81357211	81357710	chr10	81571498	81571997	Mfsd12|chr10:81571498-81571997	0.12477473168185	.	.
chr10	81357211	81357710	chr10	81605015	81605514	Mfsd12|chr10:81605015-81605514	0.150595263474748	.	.
chr10	81357211	81357710	chr10	81605015	81605514	Mfsd12|chr10:81605015-81605514	0.150595263474749	.	.
chr10	81357211	81357710	chr10	81643405	81643904	Mfsd12|chr10:81643405-81643904	0.166298690367104	.	.
chr10	81378395	81378894	chr10	81267945	81268444	Fzr1|chr10:81267945-81268444	0.164313955135894	.	.
chr10	81378395	81378894	chr10	81407442	81407941	Fzr1|chr10:81407442-81407941	0.241413705247805	.	.
chr10	81378395	81378894	chr10	81464334	81464833	Fzr1|chr10:81464334-81464833	0.344399690863707	.	.
chr10	81378395	81378894	chr10	81472805	81473304	Fzr1|chr10:81472805-81473304	0.266520166053041	.	.
chr10	81378395	81378894	chr10	81570705	81571204	Fzr1|chr10:81570705-81571204	0.184946251791649	.	.
chr10	81378395	81378894	chr10	81571498	81571997	Fzr1|chr10:81571498-81571997	0.144039143005048	.	.
chr10	81378395	81378894	chr10	81605015	81605514	Fzr1|chr10:81605015-81605514	0.226750970213612	.	.
chr10	81378395	81378894	chr10	81643405	81643904	Fzr1|chr10:81643405-81643904	0.283326874125044	.	.
chr10	81384063	81384562	chr10	81267945	81268444	Dohh|chr10:81267945-81268444	0.163919289700737	.	.
chr10	81384063	81384562	chr10	81407442	81407941	Dohh|chr10:81407442-81407941	0.135298868249373	.	.
chr10	81384063	81384562	chr10	81413787	81414286	Dohh|chr10:81413787-81414286	0.127906534758056	.	.
chr10	81384063	81384562	chr10	81430157	81430656	Dohh|chr10:81430157-81430656	0.145841740953957	.	.
chr10	81384063	81384562	chr10	81472805	81473304	Dohh|chr10:81472805-81473304	0.170519552891926	.	.
chr10	81384063	81384562	chr10	81551522	81552021	Dohh|chr10:81551522-81552021	0.165934396106811	.	.
chr10	81384063	81384562	chr10	81605015	81605514	Dohh|chr10:81605015-81605514	0.189742147834264	.	.
chr10	81384063	81384562	chr10	81643405	81643904	Dohh|chr10:81643405-81643904	0.174723672785098	.	.
chr10	81482441	81482940	chr10	81464334	81464833	Celf5|chr10:81464334-81464833	0.121537762348566	.	.
chr10	81482441	81482940	chr10	81551522	81552021	Celf5|chr10:81551522-81552021	0.303072185102277	.	.
chr10	81482441	81482940	chr10	81643405	81643904	Celf5|chr10:81643405-81643904	0.135242204300329	.	.
chr10	81496231	81496730	chr10	81432821	81433320	Ncln|chr10:81432821-81433320	0.170475412861222	.	.
chr10	81496231	81496730	chr10	81432821	81433320	Ncln|chr10:81432821-81433320	0.170475412861223	.	.
chr10	81496231	81496730	chr10	81464334	81464833	Ncln|chr10:81464334-81464833	0.272259835452725	.	.
chr10	81496231	81496730	chr10	81605015	81605514	Ncln|chr10:81605015-81605514	0.132704941370231	.	.
chr10	81496231	81496730	chr10	81643405	81643904	Ncln|chr10:81643405-81643904	0.198819645634135	.	.
chr10	81545004	81545503	chr10	81464334	81464833	Gna11|chr10:81464334-81464833	0.260664451185571	.	.
chr10	81545004	81545503	chr10	81472805	81473304	Gna11|chr10:81472805-81473304	0.251990360689562	.	.
chr10	81545004	81545503	chr10	81605015	81605514	Gna11|chr10:81605015-81605514	0.247323564880907	.	.
chr10	81545004	81545503	chr10	81643405	81643904	Gna11|chr10:81643405-81643904	0.281961841349495	.	.
chr10	81559200	81559699	chr10	81267945	81268444	Tle5|chr10:81267945-81268444	0.171856384321824	.	.
chr10	81559200	81559699	chr10	81407442	81407941	Tle5|chr10:81407442-81407941	0.296290637742266	.	.
chr10	81559200	81559699	chr10	81416888	81417387	Tle5|chr10:81416888-81417387	0.128067688407789	.	.
chr10	81559200	81559699	chr10	81430157	81430656	Tle5|chr10:81430157-81430656	0.138697824950465	.	.
chr10	81559200	81559699	chr10	81430157	81430656	Tle5|chr10:81430157-81430656	0.138697824950466	.	.
chr10	81559200	81559699	chr10	81464334	81464833	Tle5|chr10:81464334-81464833	0.27760903235486	.	.
chr10	81559200	81559699	chr10	81472805	81473304	Tle5|chr10:81472805-81473304	0.243678459018252	.	.
chr10	81559200	81559699	chr10	81570705	81571204	Tle5|chr10:81570705-81571204	0.167393229410175	.	.
chr10	81559200	81559699	chr10	81571498	81571997	Tle5|chr10:81571498-81571997	0.156088926011315	.	.
chr10	81559200	81559699	chr10	81633421	81633920	Tle5|chr10:81633421-81633920	0.200018573872513	.	.
chr10	81560176	81560675	chr10	81413787	81414286	Tle5|chr10:81413787-81414286	0.202033805488576	.	.
chr10	81560176	81560675	chr10	81430157	81430656	Tle5|chr10:81430157-81430656	0.228018115394572	.	.
chr10	81560176	81560675	chr10	81432821	81433320	Tle5|chr10:81432821-81433320	0.261438056740291	.	.
chr10	81560176	81560675	chr10	81551522	81552021	Tle5|chr10:81551522-81552021	0.251170844955174	.	.
chr10	81600731	81601230	chr10	81407442	81407941	Tle6|chr10:81407442-81407941	0.267708035937603	.	.
chr10	81600731	81601230	chr10	81416888	81417387	Tle6|chr10:81416888-81417387	0.34761382194042	.	.
chr10	81600731	81601230	chr10	81430157	81430656	Tle6|chr10:81430157-81430656	0.316181212834693	.	.
chr10	81600731	81601230	chr10	81472805	81473304	Tle6|chr10:81472805-81473304	0.292724727989629	.	.
chr10	81600731	81601230	chr10	81571498	81571997	Tle6|chr10:81571498-81571997	0.176559486136789	.	.
chr10	81605948	81606447	chr10	81257213	81257712	BC025920|chr10:81257213-81257712	0.125552966690219	.	.
chr10	81605948	81606447	chr10	81267945	81268444	BC025920|chr10:81267945-81268444	0.123257189526209	.	.
chr10	81605948	81606447	chr10	81413787	81414286	BC025920|chr10:81413787-81414286	0.255878133927837	.	.
chr10	81605948	81606447	chr10	81432821	81433320	BC025920|chr10:81432821-81433320	0.123052933566812	.	.
chr10	81627379	81627878	chr10	81472805	81473304	Ankrd24|chr10:81472805-81473304	0.212119429174932	.	.
chr10	81627379	81627878	chr10	81472805	81473304	Sirt6|chr10:81472805-81473304	0.212119429174932	.	.
chr10	81627379	81627878	chr10	81605015	81605514	Ankrd24|chr10:81605015-81605514	0.129006018455614	.	.
chr10	81627379	81627878	chr10	81605015	81605514	Sirt6|chr10:81605015-81605514	0.129006018455614	.	.
chr10	81627379	81627878	chr10	81643405	81643904	Ankrd24|chr10:81643405-81643904	0.193556725650943	.	.
chr10	81627379	81627878	chr10	81643405	81643904	Sirt6|chr10:81643405-81643904	0.193556725650943	.	.
chr10	81648748	81649247	chr10	81267945	81268444	Gm10778|chr10:81267945-81268444	0.200034798098828	.	.
chr10	81648748	81649247	chr10	81432821	81433320	Gm10778|chr10:81432821-81433320	0.191543627136449	.	.
chr10	82047820	82048319	chr10	81997141	81997640	Zfp873|chr10:81997141-81997640	0.158518272434502	.	.
chr10	82127723	82128222	chr10	81997141	81997640	AU041133|chr10:81997141-81997640	0.186845505726503	.	.
chr10	82128235	82128734	chr10	81997141	81997640	AU041133|chr10:81997141-81997640	0.207620693795036	.	.
chr10	82353950	82354449	chr10	82698823	82699322	Gm4924|chr10:82698823-82699322	0.170347733478112	.	.
chr10	82354542	82355041	chr10	82698823	82699322	Gm4924|chr10:82698823-82699322	0.225541701170741	.	.
chr10	82629507	82630006	chr10	82698823	82699322	Tdg|chr10:82698823-82699322	0.128465325334037	.	.
chr10	82629507	82630006	chr10	82919890	82920389	Tdg|chr10:82919890-82920389	0.153115673834475	.	.
chr10	82763329	82763828	chr10	82698823	82699322	Nfyb|chr10:82698823-82699322	0.232887270559546	.	.
chr10	82763329	82763828	chr10	82878942	82879441	Nfyb|chr10:82878942-82879441	0.238166306829055	.	.
chr10	82763879	82764378	chr10	82878942	82879441	Nfyb|chr10:82878942-82879441	0.162503576937148	.	.
chr10	82811778	82812277	chr10	82878942	82879441	1700028I16Rik|chr10:82878942-82879441	0.267525391405898	.	.
chr10	82811778	82812277	chr10	82919890	82920389	1700028I16Rik|chr10:82919890-82920389	0.159816898352091	.	.
chr10	82858893	82859392	chr10	82698823	82699322	Gm38560|chr10:82698823-82699322	0.207403446392381	.	.
chr10	82858893	82859392	chr10	82919890	82920389	Gm38560|chr10:82919890-82920389	0.144706722697233	.	.
chr10	82985064	82985563	chr10	82860253	82860752	Chst11|chr10:82860253-82860752	0.169953679529034	.	.
chr10	82985064	82985563	chr10	82878942	82879441	Chst11|chr10:82878942-82879441	0.200390754935628	.	.
chr10	82985754	82986253	chr10	82666399	82666898	Chst11|chr10:82666399-82666898	0.131998806831043	.	.
chr10	83337299	83337798	chr10	83294687	83295186	Slc41a2|chr10:83294687-83295186	0.141876007156554	.	.
chr10	83359854	83360353	chr10	83680053	83680552	D10Wsu102e|chr10:83680053-83680552	0.330451083165916	.	.
chr10	83533226	83533725	chr10	83784728	83785227	Aldh1l2|chr10:83784728-83785227	0.149262660744736	.	.
chr10	83543701	83544200	chr10	83680053	83680552	Washc4|chr10:83680053-83680552	0.141789791174972	.	.
chr10	83648475	83648974	chr10	83294687	83295186	Appl2|chr10:83294687-83295186	0.13602659799885	.	.
chr10	83722616	83723115	chr10	83680053	83680552	1500009L16Rik|chr10:83680053-83680552	0.158413620981578	.	.
chr10	84440510	84441009	chr10	84228772	84229271	Gm47962|chr10:84228772-84229271	0.197415723552383	.	.
chr10	84440510	84441009	chr10	84228772	84229271	Nuak1|chr10:84228772-84229271	0.197415723552383	.	.
chr10	85829194	85829693	chr10	85678556	85679055	Pwp1|chr10:85678556-85679055	0.225170163045027	.	.
chr10	85829194	85829693	chr10	86064837	86065336	Pwp1|chr10:86064837-86065336	0.173605899988294	.	.
chr10	85916334	85916833	chr10	85510433	85510932	Prdm4|chr10:85510433-85510932	0.136965032540887	.	.
chr10	85916863	85917362	chr10	85624915	85625414	Prdm4|chr10:85624915-85625414	0.161749362549143	.	.
chr10	85916863	85917362	chr10	85928481	85928980	Prdm4|chr10:85928481-85928980	0.193103412526821	.	.
chr10	85957553	85958052	chr10	85967965	85968464	Rtcb|chr10:85967965-85968464	0.19002194928335	.	.
chr10	86021662	86022161	chr10	85928481	85928980	A230060F14Rik|chr10:85928481-85928980	0.193645888182631	.	.
chr10	86021662	86022161	chr10	85928481	85928980	Fbxo7|chr10:85928481-85928980	0.193645888182631	.	.
chr10	86021662	86022161	chr10	85929024	85929523	A230060F14Rik|chr10:85929024-85929523	0.284421811924535	.	.
chr10	86021662	86022161	chr10	85929024	85929523	Fbxo7|chr10:85929024-85929523	0.284421811924535	.	.
chr10	86705281	86705780	chr10	86685259	86685758	Hsp90b1|chr10:86685259-86685758	0.150127150853411	.	.
chr10	86705281	86705780	chr10	86685259	86685758	Ttc41|chr10:86685259-86685758	0.150127150853411	.	.
chr10	86705281	86705780	chr10	86819757	86820256	Hsp90b1|chr10:86819757-86820256	0.122119476352201	.	.
chr10	86705281	86705780	chr10	86819757	86820256	Ttc41|chr10:86819757-86820256	0.122119476352201	.	.
chr10	86705811	86706310	chr10	86871963	86872462	Hsp90b1|chr10:86871963-86872462	0.170779955297069	.	.
chr10	86705811	86706310	chr10	86871963	86872462	Ttc41|chr10:86871963-86872462	0.170779955297069	.	.
chr10	86778694	86779193	chr10	86685259	86685758	Nt5dc3|chr10:86685259-86685758	0.30296070707245	.	.
chr10	86778694	86779193	chr10	86819757	86820256	Nt5dc3|chr10:86819757-86820256	0.372446738877856	.	.
chr10	86778694	86779193	chr10	86819757	86820256	Nt5dc3|chr10:86819757-86820256	0.372446738877857	.	.
chr10	86778694	86779193	chr10	86836755	86837254	Nt5dc3|chr10:86836755-86837254	0.387802144798321	.	.
chr10	86778694	86779193	chr10	86852091	86852590	Nt5dc3|chr10:86852091-86852590	0.315609398992541	.	.
chr10	86778694	86779193	chr10	86871963	86872462	Nt5dc3|chr10:86871963-86872462	0.217886842823549	.	.
chr10	87058237	87058736	chr10	87446767	87447266	1700113H08Rik|chr10:87446767-87447266	0.172849916632884	.	.
chr10	87492598	87493097	chr10	87503950	87504449	Ascl1|chr10:87503950-87504449	0.167110762237611	.	.
chr10	87492598	87493097	chr10	87552637	87553136	Ascl1|chr10:87552637-87553136	0.196689966685277	.	.
chr10	87493100	87493599	chr10	87486178	87486677	Ascl1|chr10:87486178-87486677	0.34070164414545	.	.
chr10	87493100	87493599	chr10	87503950	87504449	Ascl1|chr10:87503950-87504449	0.158237959417772	.	.
chr10	88146664	88147163	chr10	88327377	88327876	Nup37|chr10:88327377-88327876	0.144263410519091	.	.
chr10	88146664	88147163	chr10	88327377	88327876	Parpbp|chr10:88327377-88327876	0.144263410519091	.	.
chr10	88146664	88147163	chr10	88426387	88426886	Nup37|chr10:88426387-88426886	0.185878635395422	.	.
chr10	88146664	88147163	chr10	88426387	88426886	Parpbp|chr10:88426387-88426886	0.185878635395422	.	.
chr10	88200852	88201351	chr10	88304248	88304747	Washc3|chr10:88304248-88304747	0.167277687606351	.	.
chr10	88378931	88379430	chr10	88304248	88304747	Dram1|chr10:88304248-88304747	0.251870973487976	.	.
chr10	88378931	88379430	chr10	88304248	88304747	Gnptab|chr10:88304248-88304747	0.251870973487976	.	.
chr10	88378931	88379430	chr10	88356902	88357401	Dram1|chr10:88356902-88357401	0.322908379910057	.	.
chr10	88378931	88379430	chr10	88356902	88357401	Gnptab|chr10:88356902-88357401	0.322908379910057	.	.
chr10	88378931	88379430	chr10	88376668	88377167	Dram1|chr10:88376668-88377167	0.222063589283998	.	.
chr10	88378931	88379430	chr10	88376668	88377167	Gnptab|chr10:88376668-88377167	0.222063589283998	.	.
chr10	88378931	88379430	chr10	88738951	88739450	Dram1|chr10:88738951-88739450	0.191936908141385	.	.
chr10	88378931	88379430	chr10	88738951	88739450	Gnptab|chr10:88738951-88739450	0.191936908141385	.	.
chr10	88503248	88503747	chr10	88986845	88987344	Chpt1|chr10:88986845-88987344	0.370186787958924	.	.
chr10	89744704	89745203	chr10	89630017	89630516	Uhrf1bp1l|chr10:89630017-89630516	0.215529275368087	.	.
chr10	89745265	89745764	chr10	89531130	89531629	Uhrf1bp1l|chr10:89531130-89531629	0.139211436440519	.	.
chr10	89872634	89873133	chr10	89531130	89531629	Anks1b|chr10:89531130-89531629	0.220150282060795	.	.
chr10	89873158	89873657	chr10	89531130	89531629	Anks1b|chr10:89531130-89531629	0.158774781969938	.	.
chr10	91082684	91083183	chr10	91271099	91271598	Apaf1|chr10:91271099-91271598	0.315231992567094	.	.
chr10	91082684	91083183	chr10	91271099	91271598	Ikbip|chr10:91271099-91271598	0.315231992567094	.	.
chr10	91123779	91124278	chr10	91001408	91001907	Slc25a3|chr10:91001408-91001907	0.341633330727817	.	.
chr10	91123779	91124278	chr10	91187754	91188253	Slc25a3|chr10:91187754-91188253	0.161820511759095	.	.
chr10	91123779	91124278	chr10	91229368	91229867	Slc25a3|chr10:91229368-91229867	0.124877257005125	.	.
chr10	91181390	91181889	chr10	91032329	91032828	Tmpo|chr10:91032329-91032828	0.1682851303071	.	.
chr10	91181390	91181889	chr10	91170494	91170993	Tmpo|chr10:91170494-91170993	0.187549927929265	.	.
chr10	91181390	91181889	chr10	91187754	91188253	Tmpo|chr10:91187754-91188253	0.148629328768502	.	.
chr10	91181390	91181889	chr10	91271099	91271598	Tmpo|chr10:91271099-91271598	0.143895991930667	.	.
chr10	91181909	91182408	chr10	91001408	91001907	Tmpo|chr10:91001408-91001907	0.120644783952896	.	.
chr10	91181909	91182408	chr10	91170494	91170993	Tmpo|chr10:91170494-91170993	0.140349148394565	.	.
chr10	91181909	91182408	chr10	91171389	91171888	Tmpo|chr10:91171389-91171888	0.122588842902939	.	.
chr10	91181909	91182408	chr10	91187754	91188253	Tmpo|chr10:91187754-91188253	0.131069582930267	.	.
chr10	91181909	91182408	chr10	91229368	91229867	Tmpo|chr10:91229368-91229867	0.144648293872525	.	.
chr10	92722155	92722654	chr10	92733806	92734305	Nedd1|chr10:92733806-92734305	0.121447548289805	.	.
chr10	92722155	92722654	chr10	92819133	92819632	Nedd1|chr10:92819133-92819632	0.323767364549292	.	.
chr10	92722155	92722654	chr10	92819651	92820150	Nedd1|chr10:92819651-92820150	0.392291131494838	.	.
chr10	93453094	93453593	chr10	93275293	93275792	Lta4h|chr10:93275293-93275792	0.203412649331078	.	.
chr10	93453094	93453593	chr10	93432360	93432859	Lta4h|chr10:93432360-93432859	0.194768003803571	.	.
chr10	93539712	93540211	chr10	93534220	93534719	Amdhd1|chr10:93534220-93534719	0.269952622161052	.	.
chr10	93539712	93540211	chr10	93534220	93534719	Ccdc38|chr10:93534220-93534719	0.269952622161052	.	.
chr10	93539712	93540211	chr10	93593868	93594367	Amdhd1|chr10:93593868-93594367	0.142304506063505	.	.
chr10	93539712	93540211	chr10	93593868	93594367	Ccdc38|chr10:93593868-93594367	0.142304506063505	.	.
chr10	93539712	93540211	chr10	93818609	93819108	Amdhd1|chr10:93818609-93819108	0.288382676649027	.	.
chr10	93539712	93540211	chr10	93818609	93819108	Ccdc38|chr10:93818609-93819108	0.288382676649027	.	.
chr10	93539712	93540211	chr10	93889551	93890050	Amdhd1|chr10:93889551-93890050	0.150395916941763	.	.
chr10	93539712	93540211	chr10	93889551	93890050	Ccdc38|chr10:93889551-93890050	0.150395916941763	.	.
chr10	93589426	93589925	chr10	93889551	93890050	4933408J17Rik|chr10:93889551-93890050	0.135948633936446	.	.
chr10	93589426	93589925	chr10	93889551	93890050	Snrpf|chr10:93889551-93890050	0.135948633936446	.	.
chr10	93641001	93641500	chr10	93275293	93275792	Ntn4|chr10:93275293-93275792	0.144909244145172	.	.
chr10	93641001	93641500	chr10	93548961	93549460	Ntn4|chr10:93548961-93549460	0.248864744141324	.	.
chr10	93641001	93641500	chr10	93888879	93889378	Ntn4|chr10:93888879-93889378	0.162136645032545	.	.
chr10	100015452	100015951	chr10	100054115	100054614	Kitl|chr10:100054115-100054614	0.310043695976161	.	.
chr10	100487126	100487625	chr10	100589041	100589540	Cep290|chr10:100589041-100589540	0.252625465584064	.	.
chr10	100487126	100487625	chr10	100589041	100589540	Tmtc3|chr10:100589041-100589540	0.252625465584064	.	.
chr10	101681454	101681953	chr10	101516912	101517411	Mgat4c|chr10:101516912-101517411	0.181880268240035	.	.
chr10	105575185	105575684	chr10	105834573	105835072	Tmtc2|chr10:105834573-105835072	0.309117106869808	.	.
chr10	105841096	105841595	chr10	105834573	105835072	Ccdc59|chr10:105834573-105835072	0.154590301622715	.	.
chr10	105841096	105841595	chr10	105834573	105835072	Mettl25|chr10:105834573-105835072	0.154590301622715	.	.
chr10	106469497	106469996	chr10	106468917	106469416	Ppfia2|chr10:106468917-106469416	0.2938429365607	.	.
chr10	106469497	106469996	chr10	106468917	106469416	Ppfia2|chr10:106468917-106469416	0.293842936560701	.	.
chr10	110745112	110745611	chr10	110784800	110785299	E2f7|chr10:110784800-110785299	0.201010457237799	.	.
chr10	110745112	110745611	chr10	110784800	110785299	E2f7|chr10:110784800-110785299	0.2010104572378	.	.
chr10	110919439	110919938	chr10	110733303	110733802	Csrp2|chr10:110733303-110733802	0.16106887307712	.	.
chr10	110919439	110919938	chr10	110931611	110932110	Csrp2|chr10:110931611-110932110	0.184564265608006	.	.
chr10	110919959	110920458	chr10	110784800	110785299	Csrp2|chr10:110784800-110785299	0.217808730807772	.	.
chr10	111972408	111972907	chr10	111757644	111758143	Krr1|chr10:111757644-111758143	0.145183260363374	.	.
chr10	111972408	111972907	chr10	111787505	111788004	Krr1|chr10:111787505-111788004	0.190700577349324	.	.
chr10	111972408	111972907	chr10	111870195	111870694	Krr1|chr10:111870195-111870694	0.224075589251128	.	.
chr10	111972408	111972907	chr10	112203407	112203906	Krr1|chr10:112203407-112203906	0.16264062358911	.	.
chr10	112160072	112160571	chr10	112203407	112203906	Glipr1l3|chr10:112203407-112203906	0.134663642896668	.	.
chr10	112928298	112928797	chr10	112746619	112747118	Atxn7l3b|chr10:112746619-112747118	0.131917068319495	.	.
chr10	112928298	112928797	chr10	112801514	112802013	Atxn7l3b|chr10:112801514-112802013	0.149700064993988	.	.
chr10	112928298	112928797	chr10	112900239	112900738	Atxn7l3b|chr10:112900239-112900738	0.194932740870296	.	.
chr10	112928805	112929304	chr10	112801514	112802013	Atxn7l3b|chr10:112801514-112802013	0.177161338835411	.	.
chr10	112928805	112929304	chr10	112900239	112900738	Atxn7l3b|chr10:112900239-112900738	0.281235648848432	.	.
chr10	112928805	112929304	chr10	113225787	113226286	Atxn7l3b|chr10:113225787-113226286	0.15564374548958	.	.
chr10	115251206	115251705	chr10	115348997	115349496	Tbc1d15|chr10:115348997-115349496	0.342142124165578	.	.
chr10	115315382	115315881	chr10	115617453	115617952	Rab21|chr10:115617453-115617952	0.2231288366064	.	.
chr10	115315382	115315881	chr10	115623822	115624321	Rab21|chr10:115623822-115624321	0.141176537112153	.	.
chr10	115362040	115362539	chr10	115348997	115349496	Tmem19|chr10:115348997-115349496	0.210592599294902	.	.
chr10	115384020	115384519	chr10	115348997	115349496	Thap2|chr10:115348997-115349496	0.156956294389631	.	.
chr10	115384020	115384519	chr10	115348997	115349496	Zfc3h1|chr10:115348997-115349496	0.156956294389631	.	.
chr10	115384020	115384519	chr10	115623822	115624321	Thap2|chr10:115623822-115624321	0.192069558453627	.	.
chr10	115384020	115384519	chr10	115623822	115624321	Zfc3h1|chr10:115623822-115624321	0.192069558453627	.	.
chr10	115586789	115587288	chr10	115470560	115471059	Lgr5|chr10:115470560-115471059	0.188482988338079	.	.
chr10	115586789	115587288	chr10	115593212	115593711	Lgr5|chr10:115593212-115593711	0.213645156600138	.	.
chr10	117710064	117710563	chr10	117376221	117376720	Mdm2|chr10:117376221-117376720	0.224411349978662	.	.
chr10	117710064	117710563	chr10	117457280	117457779	Mdm2|chr10:117457280-117457779	0.147335801903343	.	.
chr10	117710064	117710563	chr10	117457280	117457779	Mdm2|chr10:117457280-117457779	0.147335801903344	.	.
chr10	117710592	117711091	chr10	117376221	117376720	Mdm2|chr10:117376221-117376720	0.148058231362344	.	.
chr10	117710592	117711091	chr10	117457280	117457779	Mdm2|chr10:117457280-117457779	0.236563914608978	.	.
chr10	117710592	117711091	chr10	117675641	117676140	Mdm2|chr10:117675641-117676140	0.246231788778048	.	.
chr10	117746155	117746654	chr10	117363032	117363531	Slc35e3|chr10:117363032-117363531	0.151368234625914	.	.
chr10	117746155	117746654	chr10	117376790	117377289	Slc35e3|chr10:117376790-117377289	0.167385474655293	.	.
chr10	117746155	117746654	chr10	117435311	117435810	Slc35e3|chr10:117435311-117435810	0.143264708021719	.	.
chr10	117792609	117793108	chr10	118003810	118004309	Nup107|chr10:118003810-118004309	0.120812184137723	.	.
chr10	117792609	117793108	chr10	118056860	118057359	Nup107|chr10:118056860-118057359	0.255950665729892	.	.
chr10	117792609	117793108	chr10	118121841	118122340	Nup107|chr10:118121841-118122340	0.120367223580573	.	.
chr10	117845812	117846311	chr10	118003810	118004309	Rap1b|chr10:118003810-118004309	0.18203846634141	.	.
chr10	117845812	117846311	chr10	118056860	118057359	Rap1b|chr10:118056860-118057359	0.244914248823035	.	.
chr10	117845812	117846311	chr10	118057416	118057915	Rap1b|chr10:118057416-118057915	0.124308327604369	.	.
chr10	117845812	117846311	chr10	118121841	118122340	Rap1b|chr10:118121841-118122340	0.136744992935823	.	.
chr10	118141391	118141890	chr10	118003810	118004309	Mdm1|chr10:118003810-118004309	0.179086878529324	.	.
chr10	118141391	118141890	chr10	118056860	118057359	Mdm1|chr10:118056860-118057359	0.126292141487088	.	.
chr10	118141391	118141890	chr10	118103082	118103581	Mdm1|chr10:118103082-118103581	0.379299018401761	.	.
chr10	118141391	118141890	chr10	118370408	118370907	Mdm1|chr10:118370408-118370907	0.150955904806444	.	.
chr10	120112717	120113216	chr10	120257286	120257785	Helb|chr10:120257286-120257785	0.131980539844833	.	.
chr10	120227259	120227758	chr10	120046000	120046499	Llph|chr10:120046000-120046499	0.363098630030266	.	.
chr10	120898233	120898732	chr10	120864391	120864890	Gm4473|chr10:120864391-120864890	0.276824285511293	.	.
chr10	120898233	120898732	chr10	120864391	120864890	Msrb3|chr10:120864391-120864890	0.276824285511293	.	.
chr10	120898233	120898732	chr10	120938302	120938801	Gm4473|chr10:120938302-120938801	0.174082283413574	.	.
chr10	120898233	120898732	chr10	120938302	120938801	Msrb3|chr10:120938302-120938801	0.174082283413574	.	.
chr10	120898763	120899262	chr10	120864391	120864890	Gm4473|chr10:120864391-120864890	0.262861919539983	.	.
chr10	120898763	120899262	chr10	120864391	120864890	Msrb3|chr10:120864391-120864890	0.262861919539983	.	.
chr10	120898763	120899262	chr10	120876144	120876643	Gm4473|chr10:120876144-120876643	0.141235106906228	.	.
chr10	120898763	120899262	chr10	120876144	120876643	Msrb3|chr10:120876144-120876643	0.141235106906228	.	.
chr10	120978656	120979155	chr10	120938302	120938801	Lemd3|chr10:120938302-120938801	0.134298911362963	.	.
chr10	120978656	120979155	chr10	121095892	121096391	Lemd3|chr10:121095892-121096391	0.164040446917971	.	.
chr10	120979164	120979663	chr10	120864391	120864890	Lemd3|chr10:120864391-120864890	0.223731748749371	.	.
chr10	120979164	120979663	chr10	120938302	120938801	Lemd3|chr10:120938302-120938801	0.165892673120698	.	.
chr10	121033677	121034176	chr10	120864391	120864890	Wif1|chr10:120864391-120864890	0.274980600961955	.	.
chr10	121364796	121365295	chr10	121095892	121096391	Gns|chr10:121095892-121096391	0.221503281119514	.	.
chr10	121476095	121476594	chr10	121095892	121096391	Rassf3|chr10:121095892-121096391	0.210975460045829	.	.
chr10	121476095	121476594	chr10	121297364	121297863	Rassf3|chr10:121297364-121297863	0.133572642978096	.	.
chr10	122047655	122048154	chr10	122430530	122431029	Srgap1|chr10:122430530-122431029	0.15194495774453	.	.
chr10	122097114	122097613	chr10	122120828	122121327	Rxylt1|chr10:122120828-122121327	0.166556848241055	.	.
chr10	122097114	122097613	chr10	122430530	122431029	Rxylt1|chr10:122430530-122431029	0.152375160823722	.	.
chr10	122449084	122449583	chr10	122105330	122105829	Avpr1a|chr10:122105330-122105829	0.245148785968871	.	.
chr10	122449084	122449583	chr10	122120828	122121327	Avpr1a|chr10:122120828-122121327	0.211916282759159	.	.
chr10	122449084	122449583	chr10	122241741	122242240	Avpr1a|chr10:122241741-122242240	0.214680449923446	.	.
chr10	122449084	122449583	chr10	122553016	122553515	Avpr1a|chr10:122553016-122553515	0.128215839899192	.	.
chr10	122678469	122678968	chr10	122708792	122709291	Ppm1h|chr10:122708792-122709291	0.164624368502854	.	.
chr10	122679190	122679689	chr10	122680271	122680770	Ppm1h|chr10:122680271-122680770	0.154423598801546	.	.
chr10	125388281	125388780	chr10	125538272	125538771	Slc16a7|chr10:125538272-125538771	0.330892628803324	.	.
chr10	125965896	125966395	chr10	125538272	125538771	Lrig3|chr10:125538272-125538771	0.179388158086182	.	.
chr10	127522113	127522612	chr10	127674755	127675254	Shmt2|chr10:127674755-127675254	0.184682749973131	.	.
chr10	127620933	127621432	chr10	127511500	127511999	Lrp1|chr10:127511500-127511999	0.345970940421141	.	.
chr10	127620933	127621432	chr10	127512055	127512554	Lrp1|chr10:127512055-127512554	0.363141114496207	.	.
chr10	127620933	127621432	chr10	127537806	127538305	Lrp1|chr10:127537806-127538305	0.166258460044027	.	.
chr10	127620933	127621432	chr10	127750299	127750798	Lrp1|chr10:127750299-127750798	0.178350477282838	.	.
chr10	127621484	127621983	chr10	127511500	127511999	Lrp1|chr10:127511500-127511999	0.169134813820839	.	.
chr10	127621484	127621983	chr10	127512055	127512554	Lrp1|chr10:127512055-127512554	0.341620467853901	.	.
chr10	127621484	127621983	chr10	127674755	127675254	Lrp1|chr10:127674755-127675254	0.151030399330841	.	.
chr10	127621484	127621983	chr10	127721546	127722045	Lrp1|chr10:127721546-127722045	0.206870578750393	.	.
chr10	127621484	127621983	chr10	127750299	127750798	Lrp1|chr10:127750299-127750798	0.22588783613703	.	.
chr10	127666434	127666933	chr10	127512720	127513219	Nemp1|chr10:127512720-127513219	0.204655712176578	.	.
chr10	127666434	127666933	chr10	127721546	127722045	Nemp1|chr10:127721546-127722045	0.133362068152925	.	.
chr10	127666434	127666933	chr10	127937421	127937920	Nemp1|chr10:127937421-127937920	0.175132433950059	.	.
chr10	127676744	127677243	chr10	127512055	127512554	Gm16230|chr10:127512055-127512554	0.17490889938429	.	.
chr10	127676744	127677243	chr10	127674755	127675254	Gm16230|chr10:127674755-127675254	0.331364721022888	.	.
chr10	127739224	127739723	chr10	127512720	127513219	Zbtb39|chr10:127512720-127513219	0.145276392729732	.	.
chr10	128014912	128015411	chr10	128096604	128097103	Prim1|chr10:128096604-128097103	0.168367401334033	.	.
chr10	128035316	128035815	chr10	127750299	127750798	Naca|chr10:127750299-127750798	0.177223014413319	.	.
chr10	128035316	128035815	chr10	128092468	128092967	Naca|chr10:128092468-128092967	0.128146512593474	.	.
chr10	128035316	128035815	chr10	128096604	128097103	Naca|chr10:128096604-128097103	0.16104165618239	.	.
chr10	128058600	128059099	chr10	127750299	127750798	Ptges3|chr10:127750299-127750798	0.292099923499633	.	.
chr10	128058600	128059099	chr10	128096604	128097103	Ptges3|chr10:128096604-128097103	0.16382638944148	.	.
chr10	128059140	128059639	chr10	127750299	127750798	Ptges3|chr10:127750299-127750798	0.164843620613552	.	.
chr10	128082998	128083497	chr10	128096604	128097103	Atp5b|chr10:128096604-128097103	0.129821675389662	.	.
chr10	128082998	128083497	chr10	128096604	128097103	Gm47438|chr10:128096604-128097103	0.129821675389662	.	.
chr10	128091322	128091821	chr10	127937421	127937920	Baz2a|chr10:127937421-127937920	0.140050848116531	.	.
chr10	128091322	128091821	chr10	128440394	128440893	Baz2a|chr10:128440394-128440893	0.227342274860648	.	.
chr10	128194133	128194632	chr10	127750299	127750798	Gls2|chr10:127750299-127750798	0.152717253410558	.	.
chr10	128194133	128194632	chr10	128096604	128097103	Gls2|chr10:128096604-128097103	0.393928430338031	.	.
chr10	128194133	128194632	chr10	128409597	128410096	Gls2|chr10:128409597-128410096	0.188761973143073	.	.
chr10	128211581	128212080	chr10	128092468	128092967	Spryd4|chr10:128092468-128092967	0.147043451755746	.	.
chr10	128211581	128212080	chr10	128212738	128213237	Spryd4|chr10:128212738-128213237	0.186159176000223	.	.
chr10	128232067	128232566	chr10	128092468	128092967	Timeless|chr10:128092468-128092967	0.125088372582437	.	.
chr10	128232067	128232566	chr10	128212738	128213237	Timeless|chr10:128212738-128213237	0.196740981075168	.	.
chr10	128270187	128270686	chr10	128096604	128097103	Stat2|chr10:128096604-128097103	0.316322964327967	.	.
chr10	128303050	128303549	chr10	128096604	128097103	Pan2|chr10:128096604-128097103	0.235402706934483	.	.
chr10	128303050	128303549	chr10	128096604	128097103	Pan2|chr10:128096604-128097103	0.235402706934484	.	.
chr10	128303050	128303549	chr10	128409597	128410096	Pan2|chr10:128409597-128410096	0.159407406448165	.	.
chr10	128337438	128337937	chr10	128092468	128092967	Cs|chr10:128092468-128092967	0.147108835057416	.	.
chr10	128337438	128337937	chr10	128096604	128097103	Cs|chr10:128096604-128097103	0.262016814413683	.	.
chr10	128368518	128369017	chr10	128096604	128097103	Coq10a|chr10:128096604-128097103	0.453721318552041	.	.
chr10	128368518	128369017	chr10	128409597	128410096	Coq10a|chr10:128409597-128410096	0.192407507534827	.	.
chr10	128376834	128377333	chr10	128096604	128097103	Ankrd52|chr10:128096604-128097103	0.146701326142433	.	.
chr10	128411355	128411854	chr10	128096604	128097103	Nabp2|chr10:128096604-128097103	0.326564753444883	.	.
chr10	128411355	128411854	chr10	128096604	128097103	Rnf41|chr10:128096604-128097103	0.326564753444883	.	.
chr10	128411355	128411854	chr10	128409597	128410096	Nabp2|chr10:128409597-128410096	0.214240650696222	.	.
chr10	128411355	128411854	chr10	128409597	128410096	Rnf41|chr10:128409597-128410096	0.214240650696222	.	.
chr10	128458309	128458808	chr10	128096604	128097103	Smarcc2|chr10:128096604-128097103	0.147965862891815	.	.
chr10	128458309	128458808	chr10	128409597	128410096	Smarcc2|chr10:128409597-128410096	0.123829522755531	.	.
chr10	128493613	128494112	chr10	128096604	128097103	Myl6|chr10:128096604-128097103	0.323412638024528	.	.
chr10	128493613	128494112	chr10	128409597	128410096	Myl6|chr10:128409597-128410096	0.275432759587619	.	.
chr10	128498636	128499135	chr10	128092468	128092967	Myl6b|chr10:128092468-128092967	0.151428484746132	.	.
chr10	128498636	128499135	chr10	128409597	128410096	Myl6b|chr10:128409597-128410096	0.18268384508517	.	.
chr10	128548928	128549427	chr10	128409597	128410096	Rpl41|chr10:128409597-128410096	0.27043469723879	.	.
chr10	128548928	128549427	chr10	128805195	128805694	Rpl41|chr10:128805195-128805694	0.162383535797723	.	.
chr10	128565862	128566361	chr10	128805195	128805694	Pa2g4|chr10:128805195-128805694	0.196482637025152	.	.
chr10	128565862	128566361	chr10	128909639	128910138	Pa2g4|chr10:128909639-128910138	0.124289522245401	.	.
chr10	128565862	128566361	chr10	128913212	128913711	Pa2g4|chr10:128913212-128913711	0.127290420636615	.	.
chr10	128626582	128627081	chr10	128913212	128913711	Rps26|chr10:128913212-128913711	0.242730391517859	.	.
chr10	128626582	128627081	chr10	128977436	128977935	Rps26|chr10:128977436-128977935	0.142557644201485	.	.
chr10	128645519	128646018	chr10	128909639	128910138	Gm26876|chr10:128909639-128910138	0.144664047875285	.	.
chr10	128646026	128646525	chr10	128805195	128805694	Gm26876|chr10:128805195-128805694	0.128914969492843	.	.
chr10	128646026	128646525	chr10	128977436	128977935	Gm26876|chr10:128977436-128977935	0.182880374077706	.	.
chr10	128668336	128668835	chr10	128440394	128440893	Ikzf4|chr10:128440394-128440893	0.202779004351041	.	.
chr10	128669128	128669627	chr10	128440394	128440893	Ikzf4|chr10:128440394-128440893	0.283277972689116	.	.
chr10	128673679	128674178	chr10	128909639	128910138	Suox|chr10:128909639-128910138	0.226273207589874	.	.
chr10	128695638	128696137	chr10	128409597	128410096	Rab5b|chr10:128409597-128410096	0.40795760801486	.	.
chr10	128695638	128696137	chr10	128805195	128805694	Rab5b|chr10:128805195-128805694	0.153134141051377	.	.
chr10	128695638	128696137	chr10	128909639	128910138	Rab5b|chr10:128909639-128910138	0.26151725846542	.	.
chr10	128696211	128696710	chr10	128409597	128410096	Rab5b|chr10:128409597-128410096	0.399613314089014	.	.
chr10	128696211	128696710	chr10	128909639	128910138	Rab5b|chr10:128909639-128910138	0.213656907836693	.	.
chr10	128696211	128696710	chr10	128977436	128977935	Rab5b|chr10:128977436-128977935	0.128585262423677	.	.
chr10	128704864	128705363	chr10	128805195	128805694	Cdk2|chr10:128805195-128805694	0.135862489792235	.	.
chr10	128704864	128705363	chr10	128805195	128805694	Pmel|chr10:128805195-128805694	0.135862489792235	.	.
chr10	128704864	128705363	chr10	128909639	128910138	Cdk2|chr10:128909639-128910138	0.191091142546894	.	.
chr10	128704864	128705363	chr10	128909639	128910138	Pmel|chr10:128909639-128910138	0.191091142546894	.	.
chr10	128747460	128747959	chr10	128909639	128910138	Pym1|chr10:128909639-128910138	0.218854978751118	.	.
chr10	128748233	128748732	chr10	128409597	128410096	Pym1|chr10:128409597-128410096	0.177182625839567	.	.
chr10	128748233	128748732	chr10	128909639	128910138	Pym1|chr10:128909639-128910138	0.345246642670548	.	.
chr10	128821529	128822028	chr10	128805195	128805694	Ormdl2|chr10:128805195-128805694	0.260835520253006	.	.
chr10	128821529	128822028	chr10	128909639	128910138	Ormdl2|chr10:128909639-128910138	0.244491084537496	.	.
chr10	128821529	128822028	chr10	128913212	128913711	Ormdl2|chr10:128913212-128913711	0.148492805539462	.	.
chr10	128891683	128892182	chr10	128805195	128805694	Gdf11|chr10:128805195-128805694	0.234338820509209	.	.
chr10	128891683	128892182	chr10	128909639	128910138	Gdf11|chr10:128909639-128910138	0.232984731225951	.	.
chr10	128922870	128923369	chr10	128805195	128805694	Bloc1s1|chr10:128805195-128805694	0.155231036720461	.	.
chr10	128922870	128923369	chr10	128805195	128805694	Rdh5|chr10:128805195-128805694	0.155231036720461	.	.
chr10	128922870	128923369	chr10	128909639	128910138	Bloc1s1|chr10:128909639-128910138	0.145215729132188	.	.
chr10	128922870	128923369	chr10	128909639	128910138	Rdh5|chr10:128909639-128910138	0.145215729132188	.	.
chr10	130542081	130542580	chr10	130470391	130470890	Gm31793|chr10:130470391-130470890	0.180624609338552	.	.
chr11	3202390	3202889	chr11	3123799	3124298	Eif4enif1|chr11:3123799-3124298	0.386564769873586	.	.
chr11	3202390	3202889	chr11	3332133	3332632	Eif4enif1|chr11:3332133-3332632	0.338335396951263	.	.
chr11	3202390	3202889	chr11	3371193	3371692	Eif4enif1|chr11:3371193-3371692	0.204307250064682	.	.
chr11	3266213	3266712	chr11	3123799	3124298	Drg1|chr11:3123799-3124298	0.303960815022831	.	.
chr11	3266213	3266712	chr11	3332133	3332632	Drg1|chr11:3332133-3332632	0.213612413498052	.	.
chr11	3266213	3266712	chr11	3347023	3347522	Drg1|chr11:3347023-3347522	0.256057599926801	.	.
chr11	3266213	3266712	chr11	3371193	3371692	Drg1|chr11:3371193-3371692	0.205191968878839	.	.
chr11	3266213	3266712	chr11	3535285	3535784	Drg1|chr11:3535285-3535784	0.243907200779979	.	.
chr11	3266213	3266712	chr11	3539001	3539500	Drg1|chr11:3539001-3539500	0.141725605097121	.	.
chr11	3266213	3266712	chr11	3725477	3725976	Drg1|chr11:3725477-3725976	0.177031255357835	.	.
chr11	3289366	3289865	chr11	3123799	3124298	Patz1|chr11:3123799-3124298	0.390768176016559	.	.
chr11	3289366	3289865	chr11	3332133	3332632	Patz1|chr11:3332133-3332632	0.264985041990489	.	.
chr11	3289366	3289865	chr11	3371193	3371692	Patz1|chr11:3371193-3371692	0.135867423305034	.	.
chr11	3289366	3289865	chr11	3725477	3725976	Patz1|chr11:3725477-3725976	0.41739265640603	.	.
chr11	3330389	3330888	chr11	3386996	3387495	Gm12592|chr11:3386996-3387495	0.125581600082683	.	.
chr11	3330389	3330888	chr11	3386996	3387495	Pik3ip1|chr11:3386996-3387495	0.125581600082683	.	.
chr11	3408986	3409485	chr11	3332133	3332632	Limk2|chr11:3332133-3332632	0.254090158646325	.	.
chr11	3408986	3409485	chr11	3535285	3535784	Limk2|chr11:3535285-3535784	0.14699396205153	.	.
chr11	3408986	3409485	chr11	3725477	3725976	Limk2|chr11:3725477-3725976	0.289952806200347	.	.
chr11	3452086	3452585	chr11	3221479	3221978	8430429K09Rik|chr11:3221479-3221978	0.238475855456827	.	.
chr11	3452086	3452585	chr11	3221479	3221978	Rnf185|chr11:3221479-3221978	0.238475855456827	.	.
chr11	3452086	3452585	chr11	3289935	3290434	8430429K09Rik|chr11:3289935-3290434	0.179498489274351	.	.
chr11	3452086	3452585	chr11	3289935	3290434	Rnf185|chr11:3289935-3290434	0.179498489274351	.	.
chr11	3452086	3452585	chr11	3371193	3371692	8430429K09Rik|chr11:3371193-3371692	0.178823051145552	.	.
chr11	3452086	3452585	chr11	3371193	3371692	8430429K09Rik|chr11:3371193-3371692	0.178823051145553	.	.
chr11	3452086	3452585	chr11	3371193	3371692	Rnf185|chr11:3371193-3371692	0.178823051145552	.	.
chr11	3452086	3452585	chr11	3371193	3371692	Rnf185|chr11:3371193-3371692	0.178823051145553	.	.
chr11	3452086	3452585	chr11	3725477	3725976	8430429K09Rik|chr11:3725477-3725976	0.138055182885325	.	.
chr11	3452086	3452585	chr11	3725477	3725976	Rnf185|chr11:3725477-3725976	0.138055182885325	.	.
chr11	3504555	3505054	chr11	3386996	3387495	Inpp5j|chr11:3386996-3387495	0.163667122623269	.	.
chr11	3504555	3505054	chr11	3539001	3539500	Inpp5j|chr11:3539001-3539500	0.249137199002424	.	.
chr11	3514597	3515096	chr11	3332133	3332632	Selenom|chr11:3332133-3332632	0.143339384570147	.	.
chr11	3514597	3515096	chr11	3371193	3371692	Selenom|chr11:3371193-3371692	0.149933261869113	.	.
chr11	3514597	3515096	chr11	3774253	3774752	Selenom|chr11:3774253-3774752	0.204412680212363	.	.
chr11	3514597	3515096	chr11	3774785	3775284	Selenom|chr11:3774785-3775284	0.141093996444553	.	.
chr11	3648877	3649376	chr11	3332133	3332632	Morc2a|chr11:3332133-3332632	0.354450902426529	.	.
chr11	3648877	3649376	chr11	3332133	3332632	Tug1|chr11:3332133-3332632	0.354450902426529	.	.
chr11	3648877	3649376	chr11	3347023	3347522	Morc2a|chr11:3347023-3347522	0.132915681461598	.	.
chr11	3648877	3649376	chr11	3347023	3347522	Tug1|chr11:3347023-3347522	0.132915681461598	.	.
chr11	3648877	3649376	chr11	3371193	3371692	Morc2a|chr11:3371193-3371692	0.397044313374064	.	.
chr11	3648877	3649376	chr11	3371193	3371692	Tug1|chr11:3371193-3371692	0.397044313374064	.	.
chr11	3648877	3649376	chr11	3535285	3535784	Morc2a|chr11:3535285-3535784	0.140323358671191	.	.
chr11	3648877	3649376	chr11	3535285	3535784	Tug1|chr11:3535285-3535784	0.140323358671191	.	.
chr11	3648877	3649376	chr11	3725477	3725976	Morc2a|chr11:3725477-3725976	0.277486691129559	.	.
chr11	3648877	3649376	chr11	3725477	3725976	Tug1|chr11:3725477-3725976	0.277486691129559	.	.
chr11	3648877	3649376	chr11	3761927	3762426	Morc2a|chr11:3761927-3762426	0.131844595847716	.	.
chr11	3648877	3649376	chr11	3761927	3762426	Tug1|chr11:3761927-3762426	0.131844595847716	.	.
chr11	3648877	3649376	chr11	3774253	3774752	Morc2a|chr11:3774253-3774752	0.200918999219616	.	.
chr11	3648877	3649376	chr11	3774253	3774752	Tug1|chr11:3774253-3774752	0.200918999219616	.	.
chr11	3648877	3649376	chr11	3774785	3775284	Morc2a|chr11:3774785-3775284	0.170163964424345	.	.
chr11	3648877	3649376	chr11	3774785	3775284	Tug1|chr11:3774785-3775284	0.170163964424345	.	.
chr11	3863689	3864188	chr11	3535285	3535784	Osbp2|chr11:3535285-3535784	0.210338103146783	.	.
chr11	3863689	3864188	chr11	3539001	3539500	Osbp2|chr11:3539001-3539500	0.151096851206497	.	.
chr11	3863689	3864188	chr11	3774785	3775284	Osbp2|chr11:3774785-3775284	0.146349111007786	.	.
chr11	3894950	3895449	chr11	3725477	3725976	4921536K21Rik|chr11:3725477-3725976	0.218182288140142	.	.
chr11	3894950	3895449	chr11	3725477	3725976	Dusp18|chr11:3725477-3725976	0.218182288140142	.	.
chr11	3894950	3895449	chr11	3774253	3774752	4921536K21Rik|chr11:3774253-3774752	0.360238901159907	.	.
chr11	3894950	3895449	chr11	3774253	3774752	Dusp18|chr11:3774253-3774752	0.360238901159907	.	.
chr11	3894950	3895449	chr11	3774785	3775284	4921536K21Rik|chr11:3774785-3775284	0.201307621978529	.	.
chr11	3894950	3895449	chr11	3774785	3775284	Dusp18|chr11:3774785-3775284	0.201307621978529	.	.
chr11	3894950	3895449	chr11	4069578	4070077	4921536K21Rik|chr11:4069578-4070077	0.236305702488127	.	.
chr11	3894950	3895449	chr11	4069578	4070077	Dusp18|chr11:4069578-4070077	0.236305702488127	.	.
chr11	3913534	3914033	chr11	3761927	3762426	Slc35e4|chr11:3761927-3762426	0.12780034912612	.	.
chr11	3913534	3914033	chr11	4121657	4122156	Slc35e4|chr11:4121657-4122156	0.124373317483271	.	.
chr11	3963478	3963977	chr11	3725477	3725976	Pes1|chr11:3725477-3725976	0.158151665021062	.	.
chr11	3963478	3963977	chr11	4069578	4070077	Pes1|chr11:4069578-4070077	0.311271978006584	.	.
chr11	3963478	3963977	chr11	4096446	4096945	Pes1|chr11:4096446-4096945	0.125726720513614	.	.
chr11	3963478	3963977	chr11	4196622	4197121	Pes1|chr11:4196622-4197121	0.13041155228655	.	.
chr11	4160019	4160518	chr11	3774253	3774752	Ccdc157|chr11:3774253-3774752	0.208458377543463	.	.
chr11	4160019	4160518	chr11	3774253	3774752	Sf3a1|chr11:3774253-3774752	0.208458377543463	.	.
chr11	4160019	4160518	chr11	4069578	4070077	Ccdc157|chr11:4069578-4070077	0.411558024298647	.	.
chr11	4160019	4160518	chr11	4069578	4070077	Sf3a1|chr11:4069578-4070077	0.411558024298647	.	.
chr11	4160019	4160518	chr11	4096446	4096945	Ccdc157|chr11:4096446-4096945	0.134998661695943	.	.
chr11	4160019	4160518	chr11	4096446	4096945	Sf3a1|chr11:4096446-4096945	0.134998661695943	.	.
chr11	4160019	4160518	chr11	4196622	4197121	Ccdc157|chr11:4196622-4197121	0.203869973972686	.	.
chr11	4160019	4160518	chr11	4196622	4197121	Sf3a1|chr11:4196622-4197121	0.203869973972686	.	.
chr11	4217973	4218472	chr11	4069578	4070077	Castor1|chr11:4069578-4070077	0.141323127913892	.	.
chr11	4217973	4218472	chr11	4096446	4096945	Castor1|chr11:4096446-4096945	0.272616207356369	.	.
chr11	4217973	4218472	chr11	4196622	4197121	Castor1|chr11:4196622-4197121	0.208976014575639	.	.
chr11	4746908	4747407	chr11	4266509	4267008	Cabp7|chr11:4266509-4267008	0.270782007826278	.	.
chr11	5261501	5262000	chr11	5740921	5741420	Kremen1|chr11:5740921-5741420	0.133809163897951	.	.
chr11	5520703	5521202	chr11	5474061	5474560	Xbp1|chr11:5474061-5474560	0.185741124651509	.	.
chr11	5520703	5521202	chr11	5901921	5902420	Xbp1|chr11:5901921-5902420	0.136586082409507	.	.
chr11	5542005	5542504	chr11	5707491	5707990	Ccdc117|chr11:5707491-5707990	0.277122062628262	.	.
chr11	5542005	5542504	chr11	5942737	5943236	Ccdc117|chr11:5942737-5943236	0.178990107280423	.	.
chr11	5762152	5762651	chr11	5707491	5707990	Urgcp|chr11:5707491-5707990	0.127046084647602	.	.
chr11	5788237	5788736	chr11	5740921	5741420	Dbnl|chr11:5740921-5741420	0.140713822116549	.	.
chr11	5837178	5837677	chr11	5740921	5741420	Polm|chr11:5740921-5741420	0.260887953015487	.	.
chr11	5837806	5838305	chr11	5740921	5741420	Polm|chr11:5740921-5741420	0.147111456534575	.	.
[truncated: 18,761 more rows]
