# Supplementary material for: Single-cell analysis of chromatin accessibility in the adult mouse brain
Source: Nature. 2023 Dec 13;624(7991):378–89. doi: 10.1038/s41586-023-06824-9 (PMC10719105; doi:10.1038/s41586-023-06824-9)
Supplement: Supplementary file 3 — Supplementary Tables 1–25 and their legends. [file 41586_2023_6824_MOESM3_ESM.zip › 2023-03-05453B-s3/SI Tables/SI Table 13 Summary of all the gene-cCRE correlations/sa2subclass.DMH-LHA_Vgll2_Glut.pdc.bedpe]

chr1	4785497	4785996	chr1	5170387	5170886	Mrpl15|chr1:5170387-5170886	0.343045030295545	.	.
chr1	4807592	4808091	chr1	5233031	5233530	Lypla1|chr1:5233031-5233530	0.42921090793073	.	.
chr1	4857480	4857979	chr1	5018611	5019110	Tcea1|chr1:5018611-5019110	0.362093271669788	.	.
chr1	4970513	4971012	chr1	5015264	5015763	Gm16041|chr1:5015264-5015763	0.445005369587912	.	.
chr1	4970513	4971012	chr1	5103120	5103619	Gm16041|chr1:5103120-5103619	0.294581708515044	.	.
chr1	5070122	5070621	chr1	5127403	5127902	Atp6v1h|chr1:5127403-5127902	0.294433409527004	.	.
chr1	5070122	5070621	chr1	5127403	5127902	Rgs20|chr1:5127403-5127902	0.294433409527004	.	.
chr1	5916575	5917074	chr1	6076194	6076693	Npbwr1|chr1:6076194-6076693	0.413628749693055	.	.
chr1	5917179	5917678	chr1	6053353	6053852	Npbwr1|chr1:6053353-6053852	0.333496325599825	.	.
chr1	6214386	6214885	chr1	5949766	5950265	4732440D04Rik|chr1:5949766-5950265	0.364729314982083	.	.
chr1	6214386	6214885	chr1	6304738	6305237	4732440D04Rik|chr1:6304738-6305237	0.460031877322299	.	.
chr1	9798078	9798577	chr1	10154861	10155360	Sgk3|chr1:10154861-10155360	0.462152324138415	.	.
chr1	9908384	9908883	chr1	10039501	10040000	Mcmdc2|chr1:10039501-10040000	0.461758234255347	.	.
chr1	9943920	9944419	chr1	10014321	10014820	Snhg6|chr1:10014321-10014820	0.416875964183342	.	.
chr1	9943920	9944419	chr1	10039501	10040000	Snhg6|chr1:10039501-10040000	0.500121587476715	.	.
chr1	10037697	10038196	chr1	10476924	10477423	Cops5|chr1:10476924-10477423	0.392878840576362	.	.
chr1	10037697	10038196	chr1	10476924	10477423	Cspp1|chr1:10476924-10477423	0.392878840576362	.	.
chr1	10232855	10233354	chr1	10014321	10014820	Arfgef1|chr1:10014321-10014820	0.294649532970562	.	.
chr1	10232855	10233354	chr1	10039501	10040000	Arfgef1|chr1:10039501-10040000	0.483346156820337	.	.
chr1	10993772	10994271	chr1	10938352	10938851	Prex2|chr1:10938352-10938851	0.614537922003847	.	.
chr1	10993772	10994271	chr1	11139848	11140347	Prex2|chr1:11139848-11140347	0.384436961496738	.	.
chr1	12992497	12992996	chr1	12689464	12689963	Slco5a1|chr1:12689464-12689963	0.464028534353328	.	.
chr1	12992497	12992996	chr1	13134273	13134772	Slco5a1|chr1:13134273-13134772	0.332487579882969	.	.
chr1	13373516	13374015	chr1	13426757	13427256	Ncoa2|chr1:13426757-13427256	0.426383313541268	.	.
chr1	13373516	13374015	chr1	13615825	13616324	Ncoa2|chr1:13615825-13616324	0.375635667088818	.	.
chr1	13589563	13590062	chr1	13372290	13372789	Tram1|chr1:13372290-13372789	0.405289558494748	.	.
chr1	15286608	15287107	chr1	15509330	15509829	Kcnb2|chr1:15509330-15509829	0.52703695672634	.	.
chr1	15286608	15287107	chr1	15509330	15509829	Kcnb2|chr1:15509330-15509829	0.527036956726341	.	.
chr1	15805340	15805839	chr1	15610392	15610891	Terf1|chr1:15610392-15610891	0.385342412885029	.	.
chr1	16104453	16104952	chr1	16136498	16136997	Rpl7|chr1:16136498-16136997	0.481636488487884	.	.
chr1	16104453	16104952	chr1	16186810	16187309	Rpl7|chr1:16186810-16187309	0.581566777990239	.	.
chr1	16104999	16105498	chr1	16136498	16136997	Rdh10|chr1:16136498-16136997	0.624724687637036	.	.
chr1	16104999	16105498	chr1	16136498	16136997	Rpl7|chr1:16136498-16136997	0.624724687637036	.	.
chr1	16104999	16105498	chr1	16148403	16148902	Rdh10|chr1:16148403-16148902	0.328522998430543	.	.
chr1	16104999	16105498	chr1	16148403	16148902	Rpl7|chr1:16148403-16148902	0.328522998430543	.	.
chr1	16104999	16105498	chr1	16186810	16187309	Rdh10|chr1:16186810-16187309	0.43416716467284	.	.
chr1	16104999	16105498	chr1	16186810	16187309	Rpl7|chr1:16186810-16187309	0.43416716467284	.	.
chr1	16104999	16105498	chr1	16268565	16269064	Rdh10|chr1:16268565-16269064	0.443557118716746	.	.
chr1	16104999	16105498	chr1	16268565	16269064	Rpl7|chr1:16268565-16269064	0.443557118716746	.	.
chr1	16104999	16105498	chr1	16308790	16309289	Rdh10|chr1:16308790-16309289	0.303110268907983	.	.
chr1	16104999	16105498	chr1	16308790	16309289	Rpl7|chr1:16308790-16309289	0.303110268907983	.	.
chr1	16227445	16227944	chr1	16148403	16148902	Gm28095|chr1:16148403-16148902	0.570297274987669	.	.
chr1	16519035	16519534	chr1	16268565	16269064	Stau2|chr1:16268565-16269064	0.361880570413129	.	.
chr1	16619102	16619601	chr1	16268565	16269064	Ube2w|chr1:16268565-16269064	0.294226437883276	.	.
chr1	16656744	16657243	chr1	16545111	16545610	D030040B21Rik|chr1:16545111-16545610	0.292451999195906	.	.
chr1	16656744	16657243	chr1	16545111	16545610	Eloc|chr1:16545111-16545610	0.292451999195906	.	.
chr1	16688506	16689005	chr1	16545111	16545610	Ly96|chr1:16545111-16545610	0.483017618084222	.	.
chr1	17097665	17098164	chr1	17015917	17016416	Jph1|chr1:17015917-17016416	0.55368158853022	.	.
chr1	18058553	18059052	chr1	17838342	17838841	Gm28756|chr1:17838342-17838841	0.484072262432525	.	.
chr1	18058553	18059052	chr1	18030112	18030611	Gm28756|chr1:18030112-18030611	0.391855242276079	.	.
chr1	20890311	20890810	chr1	21166203	21166702	6720483E21Rik|chr1:21166203-21166702	0.369670024357399	.	.
chr1	20890311	20890810	chr1	21166203	21166702	Paqr8|chr1:21166203-21166702	0.369670024357399	.	.
chr1	21079134	21079633	chr1	21074215	21074714	Gm28287|chr1:21074215-21074714	0.326356434928855	.	.
chr1	21079134	21079633	chr1	21074215	21074714	Tram2|chr1:21074215-21074714	0.326356434928855	.	.
chr1	21079134	21079633	chr1	21166203	21166702	Gm28287|chr1:21166203-21166702	0.39088651955466	.	.
chr1	21079134	21079633	chr1	21166203	21166702	Tram2|chr1:21166203-21166702	0.39088651955466	.	.
chr1	21079134	21079633	chr1	21461025	21461524	Gm28287|chr1:21461025-21461524	0.526683257045466	.	.
chr1	21079134	21079633	chr1	21461025	21461524	Tram2|chr1:21461025-21461524	0.526683257045466	.	.
chr1	21961224	21961723	chr1	21676745	21677244	Kcnq5|chr1:21676745-21677244	0.308431385219338	.	.
chr1	21961224	21961723	chr1	21875286	21875785	Kcnq5|chr1:21875286-21875785	0.325090508126763	.	.
chr1	23762292	23762791	chr1	23762798	23763297	B3gat2|chr1:23762798-23763297	0.663660928246519	.	.
chr1	23922128	23922627	chr1	24249074	24249573	Smap1|chr1:24249074-24249573	0.544714063980551	.	.
chr1	24099649	24100148	chr1	24249074	24249573	Fam135a|chr1:24249074-24249573	0.357833633005646	.	.
chr1	24678265	24678764	chr1	24614093	24614592	Lmbrd1|chr1:24614093-24614592	0.382543041368565	.	.
chr1	25829930	25830429	chr1	25504226	25504725	Adgrb3|chr1:25504226-25504725	0.49700601973885	.	.
chr1	25829930	25830429	chr1	25684752	25685251	Adgrb3|chr1:25684752-25685251	0.332068068250179	.	.
chr1	25829930	25830429	chr1	25685260	25685759	Adgrb3|chr1:25685260-25685759	0.519418187347913	.	.
chr1	30872795	30873294	chr1	30740784	30741283	Phf3|chr1:30740784-30741283	0.298871460348951	.	.
chr1	30872795	30873294	chr1	31050199	31050698	Phf3|chr1:31050199-31050698	0.525412166732186	.	.
chr1	30873430	30873929	chr1	30502671	30503170	Phf3|chr1:30502671-30503170	0.306339298856806	.	.
chr1	30873430	30873929	chr1	30502671	30503170	Phf3|chr1:30502671-30503170	0.306339298856807	.	.
chr1	30873430	30873929	chr1	30503190	30503689	Phf3|chr1:30503190-30503689	0.710554813856694	.	.
chr1	30873430	30873929	chr1	30740784	30741283	Phf3|chr1:30740784-30741283	0.487835180709748	.	.
chr1	30873430	30873929	chr1	30808259	30808758	Phf3|chr1:30808259-30808758	0.511999602405882	.	.
chr1	30873430	30873929	chr1	31050199	31050698	Phf3|chr1:31050199-31050698	0.328082701489383	.	.
chr1	30873430	30873929	chr1	31153918	31154417	Phf3|chr1:31153918-31154417	0.547052120974219	.	.
chr1	30873942	30874441	chr1	30503190	30503689	Phf3|chr1:30503190-30503689	0.380130078149046	.	.
chr1	30873942	30874441	chr1	31153918	31154417	Phf3|chr1:31153918-31154417	0.322852442988689	.	.
chr1	30949080	30949579	chr1	30503190	30503689	Ptp4a1|chr1:30503190-30503689	0.344904097039879	.	.
chr1	30949080	30949579	chr1	30808259	30808758	Ptp4a1|chr1:30808259-30808758	0.473995074895065	.	.
chr1	30949582	30950081	chr1	30503190	30503689	Ptp4a1|chr1:30503190-30503689	0.502891525769702	.	.
chr1	30949582	30950081	chr1	30808259	30808758	Ptp4a1|chr1:30808259-30808758	0.691995183215475	.	.
chr1	30949582	30950081	chr1	31153918	31154417	Ptp4a1|chr1:31153918-31154417	0.297115589259191	.	.
chr1	32172459	32172958	chr1	31927848	31928347	Khdrbs2|chr1:31927848-31928347	0.522819216247921	.	.
chr1	33670156	33670655	chr1	33883321	33883820	Prim2|chr1:33883321-33883820	0.367391420278527	.	.
chr1	33670156	33670655	chr1	33946901	33947400	Prim2|chr1:33946901-33947400	0.375150996779588	.	.
chr1	33719875	33720374	chr1	33534584	33535083	Rab23|chr1:33534584-33535083	0.562272468075905	.	.
chr1	33719875	33720374	chr1	33931715	33932214	Rab23|chr1:33931715-33932214	0.310377941444946	.	.
chr1	33757526	33758025	chr1	33932787	33933286	Bag2|chr1:33932787-33933286	0.31599539841423	.	.
chr1	33907308	33907807	chr1	33689352	33689851	Bend6|chr1:33689352-33689851	0.359844664419623	.	.
chr1	33907308	33907807	chr1	33689352	33689851	Dst|chr1:33689352-33689851	0.359844664419623	.	.
chr1	33907308	33907807	chr1	33946901	33947400	Bend6|chr1:33946901-33947400	0.406276348389092	.	.
chr1	33907308	33907807	chr1	33946901	33947400	Dst|chr1:33946901-33947400	0.406276348389092	.	.
chr1	33907935	33908434	chr1	33932787	33933286	Bend6|chr1:33932787-33933286	0.508771419587046	.	.
chr1	33907935	33908434	chr1	33932787	33933286	Dst|chr1:33932787-33933286	0.508771419587046	.	.
chr1	33907935	33908434	chr1	33946901	33947400	Bend6|chr1:33946901-33947400	0.459520012247605	.	.
chr1	33907935	33908434	chr1	33946901	33947400	Dst|chr1:33946901-33947400	0.459520012247605	.	.
chr1	34439491	34439990	chr1	34409815	34410314	Ccdc115|chr1:34409815-34410314	0.294618694461736	.	.
chr1	34439491	34439990	chr1	34409815	34410314	Imp4|chr1:34409815-34410314	0.294618694461736	.	.
chr1	34485782	34486281	chr1	34696475	34696974	4930568A12Rik|chr1:34696475-34696974	0.44059029471757	.	.
chr1	34579442	34579941	chr1	34642414	34642913	1700101I19Rik|chr1:34642414-34642913	0.550742255038106	.	.
chr1	34579442	34579941	chr1	34642414	34642913	Amer3|chr1:34642414-34642913	0.550742255038106	.	.
chr1	34677895	34678394	chr1	34690393	34690892	Arhgef4|chr1:34690393-34690892	0.4247334386521	.	.
chr1	34677895	34678394	chr1	34719970	34720469	Arhgef4|chr1:34719970-34720469	0.469124194909373	.	.
chr1	34842804	34843303	chr1	34642414	34642913	Fam168b|chr1:34642414-34642913	0.432900779004941	.	.
chr1	34849768	34850267	chr1	34704532	34705031	Plekhb2|chr1:34704532-34705031	0.340600528907672	.	.
chr1	34849768	34850267	chr1	34740690	34741189	Plekhb2|chr1:34740690-34741189	0.526963190517974	.	.
chr1	34849768	34850267	chr1	34750293	34750792	Plekhb2|chr1:34750293-34750792	0.525082959950827	.	.
chr1	36368438	36368937	chr1	36340298	36340797	Kansl3|chr1:36340298-36340797	0.307244094034464	.	.
chr1	36368963	36369462	chr1	36340298	36340797	Kansl3|chr1:36340298-36340797	0.342521400683534	.	.
chr1	36445084	36445583	chr1	36303259	36303758	Lman2l|chr1:36303259-36303758	0.478172001045854	.	.
chr1	36511549	36512048	chr1	36340298	36340797	Cnnm3|chr1:36340298-36340797	0.351786946531629	.	.
chr1	36511549	36512048	chr1	36939401	36939900	Cnnm3|chr1:36939401-36939900	0.44562509473555	.	.
chr1	36512158	36512657	chr1	36340298	36340797	Cnnm3|chr1:36340298-36340797	0.466184838771063	.	.
chr1	36512158	36512657	chr1	36939401	36939900	Cnnm3|chr1:36939401-36939900	0.332059835140692	.	.
chr1	36537484	36537983	chr1	36785283	36785782	Ankrd23|chr1:36785283-36785782	0.3861203123553	.	.
chr1	36537484	36537983	chr1	36939401	36939900	Ankrd23|chr1:36939401-36939900	0.568696702965864	.	.
chr1	36547105	36547604	chr1	36784670	36785169	Ankrd39|chr1:36784670-36785169	0.415127931852981	.	.
chr1	36557336	36557835	chr1	36340298	36340797	D430040D24Rik|chr1:36340298-36340797	0.42495556635903	.	.
chr1	36557336	36557835	chr1	36340298	36340797	Sema4c|chr1:36340298-36340797	0.42495556635903	.	.
chr1	36557336	36557835	chr1	36939401	36939900	D430040D24Rik|chr1:36939401-36939900	0.465335507470925	.	.
chr1	36557336	36557835	chr1	36939401	36939900	Sema4c|chr1:36939401-36939900	0.465335507470925	.	.
chr1	36709882	36710381	chr1	36340298	36340797	4933424G06Rik|chr1:36340298-36340797	0.661102661912266	.	.
chr1	36744515	36745014	chr1	36847242	36847741	Gm33533|chr1:36847242-36847741	0.292018593475466	.	.
chr1	37299595	37300094	chr1	37097979	37098478	Inpp4a|chr1:37097979-37098478	0.367177461987731	.	.
chr1	37299595	37300094	chr1	37399339	37399838	Inpp4a|chr1:37399339-37399838	0.289496093850694	.	.
chr1	37299595	37300094	chr1	37709652	37710151	Inpp4a|chr1:37709652-37710151	0.34625046446424	.	.
chr1	37300101	37300600	chr1	37097979	37098478	Inpp4a|chr1:37097979-37098478	0.372009400893914	.	.
chr1	37300101	37300600	chr1	37150322	37150821	Inpp4a|chr1:37150322-37150821	0.28900983592625	.	.
chr1	37300101	37300600	chr1	37709652	37710151	Inpp4a|chr1:37709652-37710151	0.334239318526577	.	.
chr1	37429364	37429863	chr1	37077136	37077635	Coa5|chr1:37077136-37077635	0.305004524810557	.	.
chr1	37429364	37429863	chr1	37077136	37077635	Unc50|chr1:37077136-37077635	0.305004524810557	.	.
chr1	37429877	37430376	chr1	37077136	37077635	Coa5|chr1:37077136-37077635	0.390731888917118	.	.
chr1	37429877	37430376	chr1	37077136	37077635	Unc50|chr1:37077136-37077635	0.390731888917118	.	.
chr1	37540864	37541363	chr1	37709652	37710151	Mgat4a|chr1:37709652-37710151	0.43083347625264	.	.
chr1	37614024	37614523	chr1	37742623	37743122	4930556I23Rik|chr1:37742623-37743122	0.384827705206946	.	.
chr1	37719678	37720177	chr1	37709652	37710151	2010300C02Rik|chr1:37709652-37710151	0.315093715702254	.	.
chr1	37864699	37865198	chr1	37709652	37710151	Gm26805|chr1:37709652-37710151	0.352219383756512	.	.
chr1	37864699	37865198	chr1	37959295	37959794	Gm26805|chr1:37959295-37959794	0.525372029726933	.	.
chr1	37871955	37872454	chr1	38038858	38039357	Lipt1|chr1:38038858-38039357	0.337833682888294	.	.
chr1	37890241	37890740	chr1	37709652	37710151	Mitd1|chr1:37709652-37710151	0.462816808348269	.	.
chr1	37890241	37890740	chr1	37709652	37710151	Mrpl30|chr1:37709652-37710151	0.462816808348269	.	.
chr1	37997082	37997581	chr1	37931762	37932261	Eif5b|chr1:37931762-37932261	0.459675371579789	.	.
chr1	37997082	37997581	chr1	37931762	37932261	Txndc9|chr1:37931762-37932261	0.459675371579789	.	.
chr1	37997778	37998277	chr1	37962290	37962789	Eif5b|chr1:37962290-37962789	0.447667181549417	.	.
chr1	37997778	37998277	chr1	37962290	37962789	Txndc9|chr1:37962290-37962789	0.447667181549417	.	.
chr1	38129526	38130025	chr1	37959295	37959794	Rev1|chr1:37959295-37959794	0.518715831107712	.	.
chr1	38129526	38130025	chr1	38460850	38461349	Rev1|chr1:38460850-38461349	0.465956673707743	.	.
chr1	38129526	38130025	chr1	38460850	38461349	Rev1|chr1:38460850-38461349	0.465956673707744	.	.
chr1	38835659	38836158	chr1	38627336	38627835	Lonrf2|chr1:38627336-38627835	0.303180794705237	.	.
chr1	38835659	38836158	chr1	38847818	38848317	Lonrf2|chr1:38847818-38848317	0.359634209021062	.	.
chr1	38835659	38836158	chr1	39063984	39064483	Lonrf2|chr1:39063984-39064483	0.337578282901288	.	.
chr1	38835659	38836158	chr1	39226620	39227119	Lonrf2|chr1:39226620-39227119	0.337150621648577	.	.
chr1	38836359	38836858	chr1	38776828	38777327	Lonrf2|chr1:38776828-38777327	0.296267385727212	.	.
chr1	38897724	38898223	chr1	38847818	38848317	Chst10|chr1:38847818-38848317	0.371350969818085	.	.
chr1	38897724	38898223	chr1	38860852	38861351	Chst10|chr1:38860852-38861351	0.607490553432622	.	.
chr1	38897724	38898223	chr1	39029078	39029577	Chst10|chr1:39029078-39029577	0.578878734080902	.	.
chr1	38897724	38898223	chr1	39063984	39064483	Chst10|chr1:39063984-39064483	0.357169243726547	.	.
chr1	38897724	38898223	chr1	39086333	39086832	Chst10|chr1:39086333-39086832	0.555974521713718	.	.
chr1	38897724	38898223	chr1	39226620	39227119	Chst10|chr1:39226620-39227119	0.371957871692093	.	.
chr1	39193901	39194400	chr1	38847818	38848317	Npas2|chr1:38847818-38848317	0.555216741204432	.	.
chr1	39535425	39535924	chr1	39281811	39282310	Cnot11|chr1:39281811-39282310	0.321310040346133	.	.
chr1	39535425	39535924	chr1	39922653	39923152	Cnot11|chr1:39922653-39923152	0.311820577850663	.	.
chr1	39650724	39651223	chr1	39555969	39556468	Creg2|chr1:39555969-39556468	0.373852334272486	.	.
chr1	39650724	39651223	chr1	39555969	39556468	D930019O06Rik|chr1:39555969-39556468	0.373852334272486	.	.
chr1	39650724	39651223	chr1	39922653	39923152	Creg2|chr1:39922653-39923152	0.342892008824996	.	.
chr1	39650724	39651223	chr1	39922653	39923152	D930019O06Rik|chr1:39922653-39923152	0.342892008824996	.	.
chr1	39805500	39805999	chr1	40117541	40118040	Gm3646|chr1:40117541-40118040	0.367307379865884	.	.
chr1	39900537	39901036	chr1	40117541	40118040	Map4k4|chr1:40117541-40118040	0.493081867099544	.	.
chr1	39901076	39901575	chr1	40117541	40118040	Map4k4|chr1:40117541-40118040	0.354488833952354	.	.
chr1	40515098	40515597	chr1	40681655	40682154	Il18rap|chr1:40681655-40682154	0.496567134883513	.	.
chr1	42850995	42851494	chr1	42978049	42978548	Mrps9|chr1:42978049-42978548	0.419813891561632	.	.
chr1	42850995	42851494	chr1	43042147	43042646	Mrps9|chr1:43042147-43042646	0.468584675015413	.	.
chr1	42850995	42851494	chr1	43065778	43066277	Mrps9|chr1:43065778-43066277	0.320262381428072	.	.
chr1	42952608	42953107	chr1	42923764	42924263	Gpr45|chr1:42923764-42924263	0.436710749128898	.	.
chr1	42952608	42953107	chr1	43139589	43140088	Gpr45|chr1:43139589-43140088	0.532696778636607	.	.
chr1	42952608	42953107	chr1	43163711	43164210	Gpr45|chr1:43163711-43164210	0.419436522967605	.	.
chr1	42953132	42953631	chr1	42923764	42924263	Gpr45|chr1:42923764-42924263	0.419370203010699	.	.
chr1	42953132	42953631	chr1	42946151	42946650	Gpr45|chr1:42946151-42946650	0.428914879579521	.	.
chr1	42953132	42953631	chr1	43139589	43140088	Gpr45|chr1:43139589-43140088	0.492875610907947	.	.
chr1	42953132	42953631	chr1	43163711	43164210	Gpr45|chr1:43163711-43164210	0.326023072631655	.	.
chr1	43092237	43092736	chr1	43338015	43338514	8430432A02Rik|chr1:43338015-43338514	0.316695417120352	.	.
chr1	43092237	43092736	chr1	43445482	43445981	8430432A02Rik|chr1:43445482-43445981	0.334352949447668	.	.
chr1	43098457	43098956	chr1	42946151	42946650	AI597479|chr1:42946151-42946650	0.487565504615233	.	.
chr1	43098457	43098956	chr1	42946151	42946650	Tgfbrap1|chr1:42946151-42946650	0.487565504615233	.	.
chr1	44551396	44551895	chr1	44720979	44721478	Gulp1|chr1:44720979-44721478	0.288975500316465	.	.
chr1	45795197	45795696	chr1	46022239	46022738	Wdr75|chr1:46022239-46022738	0.428445343862625	.	.
chr1	46066566	46067065	chr1	45766100	45766599	Dnah7b|chr1:45766100-45766599	0.336956250461193	.	.
chr1	46066566	46067065	chr1	46294209	46294708	Dnah7b|chr1:46294209-46294708	0.516433124439693	.	.
chr1	46425176	46425675	chr1	46744388	46744887	Dnah7c|chr1:46744388-46744887	0.344190297031266	.	.
chr1	51333906	51334405	chr1	51145333	51145832	9330175M20Rik|chr1:51145333-51145832	0.536899451079854	.	.
chr1	51596214	51596713	chr1	51344101	51344600	Gm17767|chr1:51344101-51344600	0.412481690349822	.	.
chr1	51596214	51596713	chr1	51418571	51419070	Gm17767|chr1:51418571-51419070	0.365704390209789	.	.
chr1	51596214	51596713	chr1	51508938	51509437	Gm17767|chr1:51508938-51509437	0.419814346099936	.	.
chr1	51596214	51596713	chr1	51509735	51510234	Gm17767|chr1:51509735-51510234	0.629904494515551	.	.
chr1	51596214	51596713	chr1	51530372	51530871	Gm17767|chr1:51530372-51530871	0.483011274839492	.	.
chr1	51596214	51596713	chr1	51615445	51615944	Gm17767|chr1:51615445-51615944	0.293468258199747	.	.
chr1	51596214	51596713	chr1	51720202	51720701	Gm17767|chr1:51720202-51720701	0.374707867392302	.	.
chr1	51596214	51596713	chr1	51970139	51970638	Gm17767|chr1:51970139-51970638	0.62427734471726	.	.
chr1	51596911	51597410	chr1	51509735	51510234	Gm17767|chr1:51509735-51510234	0.337488118192359	.	.
chr1	51596911	51597410	chr1	51530372	51530871	Gm17767|chr1:51530372-51530871	0.365325295001995	.	.
chr1	51596911	51597410	chr1	51615445	51615944	Gm17767|chr1:51615445-51615944	0.403659062987578	.	.
chr1	51596911	51597410	chr1	51720202	51720701	Gm17767|chr1:51720202-51720701	0.368747487261197	.	.
chr1	51596911	51597410	chr1	51970139	51970638	Gm17767|chr1:51970139-51970638	0.297717134735135	.	.
chr1	51747447	51747946	chr1	51448758	51449257	Gm28055|chr1:51448758-51449257	0.401727559430596	.	.
chr1	51915731	51916230	chr1	51508938	51509437	Myo1b|chr1:51508938-51509437	0.346952313779188	.	.
chr1	51915731	51916230	chr1	51823510	51824009	Myo1b|chr1:51823510-51824009	0.3153651581155	.	.
chr1	52113595	52114094	chr1	51823510	51824009	Gm31812|chr1:51823510-51824009	0.377688889308846	.	.
chr1	52113595	52114094	chr1	51836797	51837296	Gm31812|chr1:51836797-51837296	0.488130700344503	.	.
chr1	52113595	52114094	chr1	52079666	52080165	Gm31812|chr1:52079666-52080165	0.555773074427468	.	.
chr1	52113595	52114094	chr1	52250948	52251447	Gm31812|chr1:52250948-52251447	0.423438832333431	.	.
chr1	52119152	52119651	chr1	51970139	51970638	Stat1|chr1:51970139-51970638	0.392159070696065	.	.
chr1	52119152	52119651	chr1	52312228	52312727	Stat1|chr1:52312228-52312727	0.484115853461421	.	.
chr1	52119152	52119651	chr1	52442885	52443384	Stat1|chr1:52442885-52443384	0.31713785892025	.	.
chr1	52119152	52119651	chr1	52456555	52457054	Stat1|chr1:52456555-52457054	0.308375287905797	.	.
chr1	52500159	52500658	chr1	52597736	52598235	Nab1|chr1:52597736-52598235	0.517444582878839	.	.
chr1	52500159	52500658	chr1	52598245	52598744	Nab1|chr1:52598245-52598744	0.416123603180686	.	.
chr1	52703571	52704070	chr1	52456555	52457054	Gm29670|chr1:52456555-52457054	0.340397117864098	.	.
chr1	52703571	52704070	chr1	52703062	52703561	Gm29670|chr1:52703062-52703561	0.493836411040952	.	.
chr1	52703571	52704070	chr1	52752671	52753170	Gm29670|chr1:52752671-52753170	0.314556349558469	.	.
chr1	52726931	52727430	chr1	52758085	52758584	Mfsd6|chr1:52758085-52758584	0.316607625108194	.	.
chr1	52727486	52727985	chr1	52758085	52758584	Mfsd6|chr1:52758085-52758584	0.358480933031706	.	.
chr1	52816845	52817344	chr1	52758085	52758584	Inpp1|chr1:52758085-52758584	0.328197129421833	.	.
chr1	52844734	52845233	chr1	52758085	52758584	Hibch|chr1:52758085-52758584	0.410314277656149	.	.
chr1	53706596	53707095	chr1	53823241	53823740	Dnah7a|chr1:53823241-53823740	0.460117726518846	.	.
chr1	53706596	53707095	chr1	53823748	53824247	Dnah7a|chr1:53823748-53824247	0.481779999464957	.	.
chr1	54194329	54194828	chr1	53940077	53940576	Hecw2|chr1:53940077-53940576	0.350737302969502	.	.
chr1	54194329	54194828	chr1	54176609	54177108	Hecw2|chr1:54176609-54177108	0.354095909801075	.	.
chr1	54194947	54195446	chr1	53838480	53838979	Hecw2|chr1:53838480-53838979	0.32747878039902	.	.
chr1	54194947	54195446	chr1	53940077	53940576	Hecw2|chr1:53940077-53940576	0.435094549104485	.	.
chr1	54194947	54195446	chr1	53940595	53941094	Hecw2|chr1:53940595-53941094	0.38941025341336	.	.
chr1	54194947	54195446	chr1	54176609	54177108	Hecw2|chr1:54176609-54177108	0.314422775873325	.	.
chr1	54250459	54250958	chr1	54585255	54585754	Ccdc150|chr1:54585255-54585754	0.355363602005448	.	.
chr1	54557443	54557942	chr1	54585255	54585754	Pgap1|chr1:54585255-54585754	0.649479010514315	.	.
chr1	54557443	54557942	chr1	54585255	54585754	Pgap1|chr1:54585255-54585754	0.649479010514316	.	.
chr1	54557443	54557942	chr1	54762330	54762829	Pgap1|chr1:54762330-54762829	0.504243902564511	.	.
chr1	54557443	54557942	chr1	54788298	54788797	Pgap1|chr1:54788298-54788797	0.496317719333149	.	.
chr1	55026688	55027187	chr1	54898507	54899006	Sf3b1|chr1:54898507-54899006	0.323584013113	.	.
chr1	55026688	55027187	chr1	55430568	55431067	Sf3b1|chr1:55430568-55431067	0.357790673423992	.	.
chr1	55087908	55088407	chr1	54762330	54762829	Hspd1|chr1:54762330-54762829	0.453319108818515	.	.
chr1	55087908	55088407	chr1	54762330	54762829	Hspe1|chr1:54762330-54762829	0.453319108818515	.	.
chr1	55087908	55088407	chr1	54787762	54788261	Hspd1|chr1:54787762-54788261	0.352643697398803	.	.
chr1	55087908	55088407	chr1	54787762	54788261	Hspe1|chr1:54787762-54788261	0.352643697398803	.	.
chr1	55130908	55131407	chr1	54762330	54762829	Mob4|chr1:54762330-54762829	0.456720834976271	.	.
chr1	55236881	55237380	chr1	54762330	54762829	Mars2|chr1:54762330-54762829	0.432850688227626	.	.
chr1	55236881	55237380	chr1	54788298	54788797	Mars2|chr1:54788298-54788797	0.32159768401164	.	.
chr1	55405572	55406071	chr1	55501309	55501808	Plcl1|chr1:55501309-55501808	0.375318535109967	.	.
chr1	57377374	57377873	chr1	57605460	57605959	1700066M21Rik|chr1:57605460-57605959	0.379789563134519	.	.
chr1	57377374	57377873	chr1	57605460	57605959	4930558J18Rik|chr1:57605460-57605959	0.379789563134519	.	.
chr1	57774846	57775345	chr1	57832871	57833370	Spats2l|chr1:57832871-57833370	0.300900069838648	.	.
chr1	57995689	57996188	chr1	57969827	57970326	Sgo2a|chr1:57969827-57970326	0.331606169954929	.	.
chr1	58445384	58445883	chr1	58359437	58359936	Nif3l1|chr1:58359437-58359936	0.323531051255507	.	.
chr1	58445384	58445883	chr1	58359437	58359936	Ppil3|chr1:58359437-58359936	0.323531051255507	.	.
chr1	58504734	58505233	chr1	58422814	58423313	Gm15834|chr1:58422814-58423313	0.481575931714031	.	.
chr1	58504734	58505233	chr1	58422814	58423313	Orc2|chr1:58422814-58423313	0.481575931714031	.	.
chr1	58504734	58505233	chr1	58621956	58622455	Gm15834|chr1:58621956-58622455	0.372693853753514	.	.
chr1	58504734	58505233	chr1	58621956	58622455	Orc2|chr1:58621956-58622455	0.372693853753514	.	.
chr1	58586034	58586533	chr1	58422814	58423313	Fam126b|chr1:58422814-58423313	0.302501838556235	.	.
chr1	58586034	58586533	chr1	58422814	58423313	Ndufb3|chr1:58422814-58423313	0.302501838556235	.	.
chr1	58586034	58586533	chr1	58621956	58622455	Fam126b|chr1:58621956-58622455	0.45175642875288	.	.
chr1	58586034	58586533	chr1	58621956	58622455	Ndufb3|chr1:58621956-58622455	0.45175642875288	.	.
chr1	58711489	58711988	chr1	58359437	58359936	Cflar|chr1:58359437-58359936	0.300745212663952	.	.
chr1	58711489	58711988	chr1	58742437	58742936	Cflar|chr1:58742437-58742936	0.334661718068279	.	.
chr1	58711489	58711988	chr1	58936737	58937236	Cflar|chr1:58936737-58937236	0.427472004448956	.	.
chr1	58711489	58711988	chr1	58937261	58937760	Cflar|chr1:58937261-58937760	0.296416915953371	.	.
chr1	59120147	59120646	chr1	59311861	59312360	G730003C15Rik|chr1:59311861-59312360	0.532761172195468	.	.
chr1	59120147	59120646	chr1	59311861	59312360	Tmem237|chr1:59311861-59312360	0.532761172195468	.	.
chr1	59120147	59120646	chr1	59312429	59312928	G730003C15Rik|chr1:59312429-59312928	0.627333349225628	.	.
chr1	59120147	59120646	chr1	59312429	59312928	Tmem237|chr1:59312429-59312928	0.627333349225628	.	.
chr1	59162883	59163382	chr1	58936737	58937236	Mpp4|chr1:58936737-58937236	0.72802875737155	.	.
chr1	59162883	59163382	chr1	58937261	58937760	Mpp4|chr1:58937261-58937760	0.561571646955614	.	.
chr1	59162883	59163382	chr1	59272769	59273268	Mpp4|chr1:59272769-59273268	0.688755701137229	.	.
chr1	59162883	59163382	chr1	59311861	59312360	Mpp4|chr1:59311861-59312360	0.380115854599096	.	.
chr1	59162883	59163382	chr1	59312429	59312928	Mpp4|chr1:59312429-59312928	0.426109570285534	.	.
chr1	59162883	59163382	chr1	59394461	59394960	Mpp4|chr1:59394461-59394960	0.295376265468716	.	.
chr1	59237006	59237505	chr1	59333457	59333956	Als2|chr1:59333457-59333956	0.317707194757718	.	.
chr1	59481835	59482334	chr1	59535307	59535806	Fzd7|chr1:59535307-59535806	0.526038066136067	.	.
chr1	59684706	59685205	chr1	59535307	59535806	Nop58|chr1:59535307-59535806	0.304037253074239	.	.
chr1	59684706	59685205	chr1	59623298	59623797	Nop58|chr1:59623298-59623797	0.345348246032781	.	.
chr1	59763159	59763658	chr1	59574808	59575307	Bmpr2|chr1:59574808-59575307	0.39844010812032	.	.
chr1	59763159	59763658	chr1	59623298	59623797	Bmpr2|chr1:59623298-59623797	0.335501896598479	.	.
chr1	59763681	59764180	chr1	59574808	59575307	Bmpr2|chr1:59574808-59575307	0.339006859065163	.	.
chr1	59763681	59764180	chr1	59623298	59623797	Bmpr2|chr1:59623298-59623797	0.288617160071922	.	.
chr1	59912662	59913161	chr1	59535307	59535806	Fam117b|chr1:59535307-59535806	0.486314284818198	.	.
chr1	59913211	59913710	chr1	59535307	59535806	Fam117b|chr1:59535307-59535806	0.372657717515628	.	.
chr1	59913211	59913710	chr1	59623298	59623797	Fam117b|chr1:59623298-59623797	0.299956640597411	.	.
chr1	60097393	60097892	chr1	59957157	59957656	Carf|chr1:59957157-59957656	0.304425894848416	.	.
chr1	60097393	60097892	chr1	59966136	59966635	Carf|chr1:59966136-59966635	0.361627379252469	.	.
chr1	60565982	60566481	chr1	60793721	60794220	Raph1|chr1:60793721-60794220	0.321348348154241	.	.
chr1	60566593	60567092	chr1	60860552	60861051	Raph1|chr1:60860552-60861051	0.342857798534182	.	.
chr1	62703034	62703533	chr1	62696913	62697412	Nrp2|chr1:62696913-62697412	0.366755582513237	.	.
chr1	63114071	63114570	chr1	62783340	62783839	Ino80d|chr1:62783340-62783839	0.377543284463895	.	.
chr1	63114071	63114570	chr1	62794447	62794946	Ino80d|chr1:62794447-62794946	0.29365284495066	.	.
chr1	63176509	63177008	chr1	62783340	62783839	Eef1b2|chr1:62783340-62783839	0.299654604643261	.	.
chr1	63176509	63177008	chr1	62783340	62783839	Ndufs1|chr1:62783340-62783839	0.299654604643261	.	.
chr1	63176509	63177008	chr1	62794447	62794946	Eef1b2|chr1:62794447-62794946	0.619895665405223	.	.
chr1	63176509	63177008	chr1	62794447	62794946	Ndufs1|chr1:62794447-62794946	0.619895665405223	.	.
chr1	63176509	63177008	chr1	63367905	63368404	Eef1b2|chr1:63367905-63368404	0.310468944820146	.	.
chr1	63176509	63177008	chr1	63367905	63368404	Ndufs1|chr1:63367905-63368404	0.310468944820146	.	.
chr1	63213981	63214480	chr1	62783340	62783839	Gpr1|chr1:62783340-62783839	0.474467344258449	.	.
chr1	63213981	63214480	chr1	62964231	62964730	Gpr1|chr1:62964231-62964730	0.482056374538512	.	.
chr1	63213981	63214480	chr1	63203844	63204343	Gpr1|chr1:63203844-63204343	0.324042786795913	.	.
chr1	63272985	63273484	chr1	63203844	63204343	Gm11608|chr1:63203844-63204343	0.340345509080336	.	.
chr1	63272985	63273484	chr1	63203844	63204343	Zdbf2|chr1:63203844-63204343	0.340345509080336	.	.
chr1	63445105	63445604	chr1	63540324	63540823	Adam23|chr1:63540324-63540823	0.364274525742046	.	.
chr1	63445671	63446170	chr1	63203844	63204343	Adam23|chr1:63203844-63204343	0.37747127791598	.	.
chr1	63730384	63730883	chr1	63763110	63763609	Fastkd2|chr1:63763110-63763609	0.326548637618434	.	.
chr1	63730384	63730883	chr1	63763110	63763609	Mdh1b|chr1:63763110-63763609	0.326548637618434	.	.
chr1	63769073	63769572	chr1	63668754	63669253	4933402D24Rik|chr1:63668754-63669253	0.291118977385445	.	.
chr1	63769073	63769572	chr1	63953367	63953866	4933402D24Rik|chr1:63953367-63953866	0.448834256740556	.	.
chr1	63769073	63769572	chr1	64121000	64121499	4933402D24Rik|chr1:64121000-64121499	0.380043504698264	.	.
chr1	63965332	63965831	chr1	63819891	63820390	Gm13749|chr1:63819891-63820390	0.305782221084641	.	.
chr1	64122089	64122588	chr1	63819891	63820390	Klf7|chr1:63819891-63820390	0.356783087732778	.	.
chr1	64616950	64617449	chr1	64305488	64305987	Gm28982|chr1:64305488-64305987	0.629877115654327	.	.
chr1	64616950	64617449	chr1	64305488	64305987	Mettl21a|chr1:64305488-64305987	0.629877115654327	.	.
chr1	64616950	64617449	chr1	64361902	64362401	Gm28982|chr1:64361902-64362401	0.42310846845335	.	.
chr1	64616950	64617449	chr1	64361902	64362401	Mettl21a|chr1:64361902-64362401	0.42310846845335	.	.
chr1	64616950	64617449	chr1	64848083	64848582	Gm28982|chr1:64848083-64848582	0.457654755091026	.	.
chr1	64616950	64617449	chr1	64848083	64848582	Mettl21a|chr1:64848083-64848582	0.457654755091026	.	.
chr1	64616950	64617449	chr1	64918638	64919137	Gm28982|chr1:64918638-64919137	0.50155800570611	.	.
chr1	64616950	64617449	chr1	64918638	64919137	Mettl21a|chr1:64918638-64919137	0.50155800570611	.	.
chr1	64616950	64617449	chr1	64919149	64919648	Gm28982|chr1:64919149-64919648	0.45495268527764	.	.
chr1	64616950	64617449	chr1	64919149	64919648	Mettl21a|chr1:64919149-64919648	0.45495268527764	.	.
chr1	64617495	64617994	chr1	64305488	64305987	Gm28982|chr1:64305488-64305987	0.441150188501513	.	.
chr1	64617495	64617994	chr1	64305488	64305987	Mettl21a|chr1:64305488-64305987	0.441150188501513	.	.
chr1	64617495	64617994	chr1	64848083	64848582	Gm28982|chr1:64848083-64848582	0.334311410937228	.	.
chr1	64617495	64617994	chr1	64848083	64848582	Mettl21a|chr1:64848083-64848582	0.334311410937228	.	.
chr1	64617495	64617994	chr1	64918638	64919137	Gm28982|chr1:64918638-64919137	0.423587435492027	.	.
chr1	64617495	64617994	chr1	64918638	64919137	Mettl21a|chr1:64918638-64919137	0.423587435492027	.	.
chr1	64617495	64617994	chr1	64919149	64919648	Gm28982|chr1:64919149-64919648	0.378931434969375	.	.
chr1	64617495	64617994	chr1	64919149	64919648	Mettl21a|chr1:64919149-64919648	0.378931434969375	.	.
chr1	64690474	64690973	chr1	64361902	64362401	2810408I11Rik|chr1:64361902-64362401	0.409411127849437	.	.
chr1	64690474	64690973	chr1	64361902	64362401	Ccnyl1|chr1:64361902-64362401	0.409411127849437	.	.
chr1	64690474	64690973	chr1	64791706	64792205	2810408I11Rik|chr1:64791706-64792205	0.347576136642668	.	.
chr1	64690474	64690973	chr1	64791706	64792205	Ccnyl1|chr1:64791706-64792205	0.347576136642668	.	.
chr1	64691008	64691507	chr1	64791706	64792205	2810408I11Rik|chr1:64791706-64792205	0.46103563648993	.	.
chr1	64691008	64691507	chr1	64791706	64792205	Ccnyl1|chr1:64791706-64792205	0.46103563648993	.	.
chr1	64736859	64737358	chr1	64445949	64446448	Fzd5|chr1:64445949-64446448	0.31683847581732	.	.
chr1	64736859	64737358	chr1	64924290	64924789	Fzd5|chr1:64924290-64924789	0.288448478429368	.	.
chr1	64737642	64738141	chr1	64623642	64624141	Fzd5|chr1:64623642-64624141	0.429788833328005	.	.
chr1	64737642	64738141	chr1	64631516	64632015	Fzd5|chr1:64631516-64632015	0.412412529407128	.	.
chr1	64737642	64738141	chr1	64853659	64854158	Fzd5|chr1:64853659-64854158	0.373623699268766	.	.
chr1	64737642	64738141	chr1	64918638	64919137	Fzd5|chr1:64918638-64919137	0.595510757002215	.	.
chr1	64737642	64738141	chr1	64919149	64919648	Fzd5|chr1:64919149-64919648	0.570439873448838	.	.
chr1	64737642	64738141	chr1	64950114	64950613	Fzd5|chr1:64950114-64950613	0.614124328225387	.	.
chr1	64737642	64738141	chr1	64993141	64993640	Fzd5|chr1:64993141-64993640	0.361969049590192	.	.
chr1	64956569	64957068	chr1	64918638	64919137	Plekhm3|chr1:64918638-64919137	0.4302768367313	.	.
chr1	64956569	64957068	chr1	64919149	64919648	Plekhm3|chr1:64919149-64919648	0.390208635566463	.	.
chr1	64956569	64957068	chr1	64986118	64986617	Plekhm3|chr1:64986118-64986617	0.343119183477529	.	.
chr1	65186396	65186895	chr1	65179041	65179540	Idh1|chr1:65179041-65179540	0.38131276728147	.	.
chr1	65186396	65186895	chr1	65179041	65179540	Pikfyve|chr1:65179041-65179540	0.38131276728147	.	.
chr1	66174880	66175379	chr1	66003779	66004278	Map2|chr1:66003779-66004278	0.490742160998774	.	.
chr1	66174880	66175379	chr1	66044553	66045052	Map2|chr1:66044553-66045052	0.600009647829397	.	.
chr1	66174880	66175379	chr1	66187006	66187505	Map2|chr1:66187006-66187505	0.379350444617269	.	.
chr1	66174880	66175379	chr1	66251921	66252420	Map2|chr1:66251921-66252420	0.31649688924974	.	.
chr1	66174880	66175379	chr1	66495166	66495665	Map2|chr1:66495166-66495665	0.31724938585506	.	.
chr1	66467921	66468420	chr1	66374358	66374857	Unc80|chr1:66374358-66374857	0.574355047590629	.	.
chr1	66700587	66701086	chr1	66251921	66252420	Rpe|chr1:66251921-66252420	0.294359541606273	.	.
chr1	66700587	66701086	chr1	66495166	66495665	Rpe|chr1:66495166-66495665	0.480513691261292	.	.
chr1	66700587	66701086	chr1	66939958	66940457	Rpe|chr1:66939958-66940457	0.331794761097411	.	.
chr1	66817441	66817940	chr1	66896202	66896701	Kansl1l|chr1:66896202-66896701	0.389885697121232	.	.
chr1	69108309	69108808	chr1	68874899	68875398	Erbb4|chr1:68874899-68875398	0.365762518514793	.	.
chr1	69108309	69108808	chr1	69498874	69499373	Erbb4|chr1:69498874-69499373	0.369397193316062	.	.
chr1	70724978	70725477	chr1	70997536	70998035	Vwc2l|chr1:70997536-70998035	0.310863647123009	.	.
chr1	71102248	71102747	chr1	70907277	70907776	Bard1|chr1:70907277-70907776	0.533521587928181	.	.
chr1	71102248	71102747	chr1	70907778	70908277	Bard1|chr1:70907778-70908277	0.443283911125182	.	.
chr1	71102248	71102747	chr1	71004221	71004720	Bard1|chr1:71004221-71004720	0.350725370141986	.	.
chr1	71102861	71103360	chr1	70884004	70884503	Bard1|chr1:70884004-70884503	0.41347079766993	.	.
chr1	71102861	71103360	chr1	70907277	70907776	Bard1|chr1:70907277-70907776	0.435259537740005	.	.
chr1	71102861	71103360	chr1	70907778	70908277	Bard1|chr1:70907778-70908277	0.401748980973902	.	.
chr1	71102861	71103360	chr1	71004221	71004720	Bard1|chr1:71004221-71004720	0.42733545998263	.	.
chr1	71102861	71103360	chr1	71160211	71160710	Bard1|chr1:71160211-71160710	0.487245664602001	.	.
chr1	71102861	71103360	chr1	71196093	71196592	Bard1|chr1:71196093-71196592	0.4774077049689	.	.
chr1	71556874	71557373	chr1	71673561	71674060	Atic|chr1:71673561-71674060	0.315629849256063	.	.
chr1	71556874	71557373	chr1	71699427	71699926	Atic|chr1:71699427-71699926	0.532701205751174	.	.
chr1	71557407	71557906	chr1	71339159	71339658	Atic|chr1:71339159-71339658	0.296020878330499	.	.
chr1	71557407	71557906	chr1	71614956	71615455	Atic|chr1:71614956-71615455	0.445113042352532	.	.
chr1	71557407	71557906	chr1	71699427	71699926	Atic|chr1:71699427-71699926	0.306844841836877	.	.
chr1	72211757	72212256	chr1	72243720	72244219	Mreg|chr1:72243720-72244219	0.347712650396654	.	.
chr1	72211757	72212256	chr1	72254545	72255044	Mreg|chr1:72254545-72255044	0.418422799159261	.	.
chr1	72284104	72284603	chr1	72075939	72076438	Pecr|chr1:72075939-72076438	0.366558720359449	.	.
chr1	72284104	72284603	chr1	72075939	72076438	Tmem169|chr1:72075939-72076438	0.366558720359449	.	.
chr1	72284104	72284603	chr1	72165656	72166155	Pecr|chr1:72165656-72166155	0.420064746556216	.	.
chr1	72284104	72284603	chr1	72165656	72166155	Tmem169|chr1:72165656-72166155	0.420064746556216	.	.
chr1	72284104	72284603	chr1	72236179	72236678	Pecr|chr1:72236179-72236678	0.37514155627442	.	.
chr1	72284104	72284603	chr1	72236179	72236678	Tmem169|chr1:72236179-72236678	0.37514155627442	.	.
chr1	72307199	72307698	chr1	72075340	72075839	Xrcc5|chr1:72075340-72075839	0.340918995170001	.	.
chr1	72536444	72536943	chr1	72379437	72379936	March4|chr1:72379437-72379936	0.314724413776498	.	.
chr1	72536444	72536943	chr1	72538190	72538689	March4|chr1:72538190-72538689	0.433914508734631	.	.
chr1	72711014	72711513	chr1	72935060	72935559	Rpl37a|chr1:72935060-72935559	0.359182894144432	.	.
chr1	74236196	74236695	chr1	74332262	74332761	Arpc2|chr1:74332262-74332761	0.415405108795118	.	.
chr1	74236196	74236695	chr1	74386756	74387255	Arpc2|chr1:74386756-74387255	0.291438206855705	.	.
chr1	74284588	74285087	chr1	74317672	74318171	Aamp|chr1:74317672-74318171	0.516414791497008	.	.
chr1	74284588	74285087	chr1	74317672	74318171	Pnkd|chr1:74317672-74318171	0.516414791497008	.	.
chr1	74284588	74285087	chr1	74332262	74332761	Aamp|chr1:74332262-74332761	0.34980076277979	.	.
chr1	74284588	74285087	chr1	74332262	74332761	Pnkd|chr1:74332262-74332761	0.34980076277979	.	.
chr1	74284588	74285087	chr1	74386756	74387255	Aamp|chr1:74386756-74387255	0.342915529358137	.	.
chr1	74284588	74285087	chr1	74386756	74387255	Pnkd|chr1:74386756-74387255	0.342915529358137	.	.
chr1	74391301	74391800	chr1	74027466	74027965	Ctdsp1|chr1:74027466-74027965	0.288510200069324	.	.
chr1	74505730	74506229	chr1	74332262	74332761	Cnot9|chr1:74332262-74332761	0.602282438228224	.	.
chr1	74505730	74506229	chr1	74386756	74387255	Cnot9|chr1:74386756-74387255	0.532687784058638	.	.
chr1	74505730	74506229	chr1	74386756	74387255	Cnot9|chr1:74386756-74387255	0.532687784058639	.	.
chr1	74505730	74506229	chr1	74806444	74806943	Cnot9|chr1:74806444-74806943	0.306367538936475	.	.
chr1	74505730	74506229	chr1	74948735	74949234	Cnot9|chr1:74948735-74949234	0.300636447597393	.	.
chr1	74587962	74588461	chr1	74816731	74817230	Bcs1l|chr1:74816731-74817230	0.401145724176732	.	.
chr1	74587962	74588461	chr1	74816731	74817230	Zfp142|chr1:74816731-74817230	0.401145724176732	.	.
chr1	74601175	74601674	chr1	74437955	74438454	Rnf25|chr1:74437955-74438454	0.566394963321324	.	.
chr1	74601175	74601674	chr1	74437955	74438454	Stk36|chr1:74437955-74438454	0.566394963321324	.	.
chr1	74601175	74601674	chr1	74816731	74817230	Rnf25|chr1:74816731-74817230	0.300773193108819	.	.
chr1	74601175	74601674	chr1	74816731	74817230	Stk36|chr1:74816731-74817230	0.300773193108819	.	.
chr1	74661495	74661994	chr1	74386756	74387255	Ttll4|chr1:74386756-74387255	0.533234486284168	.	.
chr1	74854708	74855207	chr1	74806444	74806943	Cdk5r2|chr1:74806444-74806943	0.448300303534227	.	.
chr1	74854708	74855207	chr1	74816731	74817230	Cdk5r2|chr1:74816731-74817230	0.396393889571314	.	.
chr1	75142499	75142998	chr1	74858307	74858806	Cnppd1|chr1:74858307-74858806	0.291863993545553	.	.
chr1	75142499	75142998	chr1	74858307	74858806	Retreg2|chr1:74858307-74858806	0.291863993545553	.	.
chr1	75142499	75142998	chr1	75001124	75001623	Cnppd1|chr1:75001124-75001623	0.334501187001526	.	.
chr1	75142499	75142998	chr1	75001124	75001623	Retreg2|chr1:75001124-75001623	0.334501187001526	.	.
chr1	75168424	75168923	chr1	74802933	74803432	Zfand2b|chr1:74802933-74803432	0.639592788728254	.	.
chr1	75180079	75180578	chr1	74816731	74817230	Abcb6|chr1:74816731-74817230	0.327738084445428	.	.
chr1	75180079	75180578	chr1	74858307	74858806	Abcb6|chr1:74858307-74858806	0.590734546214342	.	.
chr1	75180079	75180578	chr1	75487302	75487801	Abcb6|chr1:75487302-75487801	0.412568503142762	.	.
chr1	75191753	75192252	chr1	74806444	74806943	Ankzf1|chr1:74806444-74806943	0.300617920776268	.	.
chr1	75191753	75192252	chr1	74806444	74806943	Atg9a|chr1:74806444-74806943	0.300617920776268	.	.
chr1	75210546	75211045	chr1	75247991	75248490	Glb1l|chr1:75247991-75248490	0.302134120883976	.	.
chr1	75210546	75211045	chr1	75247991	75248490	Stk16|chr1:75247991-75248490	0.302134120883976	.	.
chr1	75219086	75219585	chr1	75218312	75218811	Tuba4a|chr1:75218312-75218811	0.43236753511713	.	.
chr1	75219086	75219585	chr1	75263237	75263736	Tuba4a|chr1:75263237-75263736	0.364993521463128	.	.
chr1	75219086	75219585	chr1	75392112	75392611	Tuba4a|chr1:75392112-75392611	0.537984926873318	.	.
chr1	75219086	75219585	chr1	75487834	75488333	Tuba4a|chr1:75487834-75488333	0.309916181344388	.	.
chr1	75236144	75236643	chr1	74858307	74858806	Dnajb2|chr1:74858307-74858806	0.534042126386904	.	.
chr1	75236144	75236643	chr1	74948735	74949234	Dnajb2|chr1:74948735-74949234	0.351984252687794	.	.
chr1	75236144	75236643	chr1	75001124	75001623	Dnajb2|chr1:75001124-75001623	0.347234692137637	.	.
chr1	75236144	75236643	chr1	75282920	75283419	Dnajb2|chr1:75282920-75283419	0.330373095604426	.	.
chr1	75236651	75237150	chr1	74816731	74817230	Dnajb2|chr1:74816731-74817230	0.328572868999726	.	.
chr1	75264008	75264507	chr1	75487302	75487801	Ptprn|chr1:75487302-75487801	0.303670747410404	.	.
chr1	75479156	75479655	chr1	75001124	75001623	Chpf|chr1:75001124-75001623	0.302672851561812	.	.
chr1	75479156	75479655	chr1	75001124	75001623	Tmem198|chr1:75001124-75001623	0.302672851561812	.	.
chr1	75479156	75479655	chr1	75289342	75289841	Chpf|chr1:75289342-75289841	0.393431081721473	.	.
chr1	75479156	75479655	chr1	75289342	75289841	Tmem198|chr1:75289342-75289841	0.393431081721473	.	.
chr1	75505376	75505875	chr1	75263237	75263736	Obsl1|chr1:75263237-75263736	0.293006049489544	.	.
chr1	75505376	75505875	chr1	75365427	75365926	Obsl1|chr1:75365427-75365926	0.334198707661901	.	.
chr1	75505376	75505875	chr1	75392112	75392611	Obsl1|chr1:75392112-75392611	0.309203503714828	.	.
chr1	75521240	75521739	chr1	75392112	75392611	Stk11ip|chr1:75392112-75392611	0.349449479672345	.	.
chr1	75521240	75521739	chr1	75487302	75487801	Stk11ip|chr1:75487302-75487801	0.355677081525989	.	.
chr1	75521240	75521739	chr1	75487834	75488333	Stk11ip|chr1:75487834-75488333	0.376099163108171	.	.
chr1	75546261	75546760	chr1	75365427	75365926	Slc4a3|chr1:75365427-75365926	0.472794794876169	.	.
chr1	75546261	75546760	chr1	75392112	75392611	Slc4a3|chr1:75392112-75392611	0.366752293695068	.	.
chr1	77514939	77515438	chr1	77350164	77350663	Epha4|chr1:77350164-77350663	0.458013615055707	.	.
chr1	77514939	77515438	chr1	77350164	77350663	Gm28386|chr1:77350164-77350663	0.458013615055707	.	.
chr1	78488387	78488886	chr1	78425895	78426394	Farsb|chr1:78425895-78426394	0.599582298701415	.	.
chr1	78657540	78658039	chr1	78979996	78980495	Acsl3|chr1:78979996-78980495	0.535630597287003	.	.
chr1	78657540	78658039	chr1	78979996	78980495	Utp14b|chr1:78979996-78980495	0.535630597287003	.	.
chr1	79439807	79440306	chr1	79450145	79450644	Scg2|chr1:79450145-79450644	0.402713607314484	.	.
chr1	79671948	79672447	chr1	79290522	79291021	Ap1s3|chr1:79290522-79291021	0.546100927848869	.	.
chr1	79671948	79672447	chr1	79290522	79291021	Ap1s3|chr1:79290522-79291021	0.54610092784887	.	.
chr1	79671948	79672447	chr1	79291096	79291595	Ap1s3|chr1:79291096-79291595	0.70910982211783	.	.
chr1	79671948	79672447	chr1	79312113	79312612	Ap1s3|chr1:79312113-79312612	0.375663450808296	.	.
chr1	79671948	79672447	chr1	79337391	79337890	Ap1s3|chr1:79337391-79337890	0.389888609637336	.	.
chr1	79671948	79672447	chr1	79458498	79458997	Ap1s3|chr1:79458498-79458997	0.569165752635723	.	.
chr1	79671948	79672447	chr1	79506747	79507246	Ap1s3|chr1:79506747-79507246	0.707333260416473	.	.
chr1	79671948	79672447	chr1	79559241	79559740	Ap1s3|chr1:79559241-79559740	0.749961472342503	.	.
chr1	79671948	79672447	chr1	79580908	79581407	Ap1s3|chr1:79580908-79581407	0.379279342634338	.	.
chr1	79671948	79672447	chr1	79581417	79581916	Ap1s3|chr1:79581417-79581916	0.488162061258006	.	.
chr1	79671948	79672447	chr1	79741022	79741521	Ap1s3|chr1:79741022-79741521	0.622267590051954	.	.
chr1	79775809	79776308	chr1	79506747	79507246	Mrpl44|chr1:79506747-79507246	0.439345440850388	.	.
chr1	79775809	79776308	chr1	79506747	79507246	Wdfy1|chr1:79506747-79507246	0.439345440850388	.	.
chr1	79775809	79776308	chr1	79559241	79559740	Mrpl44|chr1:79559241-79559740	0.457334213311754	.	.
chr1	79775809	79776308	chr1	79559241	79559740	Wdfy1|chr1:79559241-79559740	0.457334213311754	.	.
chr1	79775809	79776308	chr1	79580908	79581407	Mrpl44|chr1:79580908-79581407	0.330573622546938	.	.
chr1	79775809	79776308	chr1	79580908	79581407	Wdfy1|chr1:79580908-79581407	0.330573622546938	.	.
chr1	79775809	79776308	chr1	79581417	79581916	Mrpl44|chr1:79581417-79581916	0.446141998623405	.	.
chr1	79775809	79776308	chr1	79581417	79581916	Wdfy1|chr1:79581417-79581916	0.446141998623405	.	.
chr1	79775809	79776308	chr1	79640097	79640596	Mrpl44|chr1:79640097-79640596	0.340672469018801	.	.
chr1	79775809	79776308	chr1	79640097	79640596	Wdfy1|chr1:79640097-79640596	0.340672469018801	.	.
chr1	79775809	79776308	chr1	79741022	79741521	Mrpl44|chr1:79741022-79741521	0.37246379512552	.	.
chr1	79775809	79776308	chr1	79741022	79741521	Wdfy1|chr1:79741022-79741521	0.37246379512552	.	.
chr1	80340736	80341235	chr1	80039822	80040321	Cul3|chr1:80039822-80040321	0.41709147839141	.	.
chr1	80340736	80341235	chr1	80390258	80390757	Cul3|chr1:80390258-80390757	0.367251464248199	.	.
chr1	82290681	82291180	chr1	82283141	82283640	Irs1|chr1:82283141-82283640	0.407357239578042	.	.
chr1	82290681	82291180	chr1	82395457	82395956	Irs1|chr1:82395457-82395956	0.44178934304985	.	.
chr1	82291243	82291742	chr1	82283141	82283640	Irs1|chr1:82283141-82283640	0.390784148638704	.	.
chr1	82291243	82291742	chr1	82407635	82408134	Irs1|chr1:82407635-82408134	0.431138926220737	.	.
chr1	82291243	82291742	chr1	82407635	82408134	Irs1|chr1:82407635-82408134	0.431138926220738	.	.
chr1	82316361	82316860	chr1	82292699	82293198	Rhbdd1|chr1:82292699-82293198	0.525170290367785	.	.
chr1	82316361	82316860	chr1	82395457	82395956	Rhbdd1|chr1:82395457-82395956	0.474389493431748	.	.
chr1	82724600	82725099	chr1	82292699	82293198	C430014B12Rik|chr1:82292699-82293198	0.34337373784492	.	.
chr1	82724600	82725099	chr1	82292699	82293198	Mff|chr1:82292699-82293198	0.34337373784492	.	.
chr1	83037972	83038471	chr1	82831508	82832007	Slc19a3|chr1:82831508-82832007	0.445095319165816	.	.
chr1	83159481	83159980	chr1	83313275	83313774	Daw1|chr1:83313275-83313774	0.41189254516105	.	.
chr1	83407134	83407633	chr1	83099168	83099667	Sphkap|chr1:83099168-83099667	0.533252944346695	.	.
chr1	83407918	83408417	chr1	83313275	83313774	Sphkap|chr1:83313275-83313774	0.395336796395236	.	.
chr1	84695613	84696112	chr1	84467589	84468088	Dner|chr1:84467589-84468088	0.366506921713973	.	.
chr1	84839165	84839664	chr1	84523387	84523886	Fbxo36|chr1:84523387-84523886	0.290048491154774	.	.
chr1	84839165	84839664	chr1	84585323	84585822	Fbxo36|chr1:84585323-84585822	0.345276498124556	.	.
chr1	84839808	84840307	chr1	84668432	84668931	Fbxo36|chr1:84668432-84668931	0.385790267574472	.	.
chr1	84839808	84840307	chr1	84668432	84668931	Trip12|chr1:84668432-84668931	0.385790267574472	.	.
chr1	84934371	84934870	chr1	84585323	84585822	Slc16a14|chr1:84585323-84585822	0.344517703118636	.	.
chr1	85793728	85794227	chr1	85853262	85853761	Cab39|chr1:85853262-85853761	0.453541857080508	.	.
chr1	85793728	85794227	chr1	86059359	86059858	Cab39|chr1:86059359-86059858	0.35919255045988	.	.
chr1	85894274	85894773	chr1	86038063	86038562	Itm2c|chr1:86038063-86038562	0.296303410389445	.	.
chr1	85894955	85895454	chr1	85853262	85853761	Itm2c|chr1:85853262-85853761	0.316691307606155	.	.
chr1	85894955	85895454	chr1	86135273	86135772	Itm2c|chr1:86135273-86135772	0.308188185607685	.	.
chr1	85894955	85895454	chr1	86225194	86225693	Itm2c|chr1:86225194-86225693	0.298694657641647	.	.
chr1	86046594	86047093	chr1	86038063	86038562	2810459M11Rik|chr1:86038063-86038562	0.31982704116787	.	.
chr1	86046594	86047093	chr1	86038632	86039131	2810459M11Rik|chr1:86038632-86039131	0.337561060290222	.	.
chr1	86046594	86047093	chr1	86134734	86135233	2810459M11Rik|chr1:86134734-86135233	0.348661286907626	.	.
chr1	86046594	86047093	chr1	86135273	86135772	2810459M11Rik|chr1:86135273-86135772	0.429235585826718	.	.
chr1	86046594	86047093	chr1	86225194	86225693	2810459M11Rik|chr1:86225194-86225693	0.324625550023271	.	.
chr1	86046594	86047093	chr1	86371911	86372410	2810459M11Rik|chr1:86371911-86372410	0.306343441496052	.	.
chr1	86064385	86064884	chr1	86442428	86442927	Psmd1|chr1:86442428-86442927	0.308033553300323	.	.
chr1	86154471	86154970	chr1	86059359	86059858	Armc9|chr1:86059359-86059858	0.554076428384962	.	.
chr1	86154471	86154970	chr1	86434501	86435000	Armc9|chr1:86434501-86435000	0.492882778481244	.	.
chr1	86154471	86154970	chr1	86442428	86442927	Armc9|chr1:86442428-86442927	0.455042355441578	.	.
chr1	86302910	86303409	chr1	86059359	86059858	B3gnt7|chr1:86059359-86059858	0.3485573783456	.	.
chr1	86302910	86303409	chr1	86059359	86059858	Gm28626|chr1:86059359-86059858	0.3485573783456	.	.
chr1	86302910	86303409	chr1	86434501	86435000	B3gnt7|chr1:86434501-86435000	0.420076301053833	.	.
chr1	86302910	86303409	chr1	86434501	86435000	Gm28626|chr1:86434501-86435000	0.420076301053833	.	.
chr1	86359268	86359767	chr1	86434501	86435000	C130036L24Rik|chr1:86434501-86435000	0.31359887260615	.	.
chr1	86359268	86359767	chr1	86434501	86435000	Ncl|chr1:86434501-86435000	0.31359887260615	.	.
chr1	86359268	86359767	chr1	86503968	86504467	C130036L24Rik|chr1:86503968-86504467	0.477305886728197	.	.
chr1	86359268	86359767	chr1	86503968	86504467	Ncl|chr1:86503968-86504467	0.477305886728197	.	.
chr1	86359268	86359767	chr1	86528114	86528613	C130036L24Rik|chr1:86528114-86528613	0.424742652109785	.	.
chr1	86359268	86359767	chr1	86528114	86528613	Ncl|chr1:86528114-86528613	0.424742652109785	.	.
chr1	86526360	86526859	chr1	86434501	86435000	Ptma|chr1:86434501-86435000	0.325516101881358	.	.
chr1	86526360	86526859	chr1	86442428	86442927	Ptma|chr1:86442428-86442927	0.590776077061709	.	.
chr1	86526360	86526859	chr1	86834941	86835440	Ptma|chr1:86834941-86835440	0.315616312985941	.	.
chr1	86582078	86582577	chr1	86834429	86834928	Cops7b|chr1:86834429-86834928	0.373261324966836	.	.
chr1	86582078	86582577	chr1	86834429	86834928	Pde6d|chr1:86834429-86834928	0.373261324966836	.	.
chr1	86582078	86582577	chr1	86834941	86835440	Cops7b|chr1:86834941-86835440	0.318401699412517	.	.
chr1	86582078	86582577	chr1	86834941	86835440	Pde6d|chr1:86834941-86835440	0.318401699412517	.	.
chr1	86582603	86583102	chr1	86434501	86435000	Cops7b|chr1:86434501-86435000	0.296254348793959	.	.
chr1	86582603	86583102	chr1	86434501	86435000	Cops7b|chr1:86434501-86435000	0.29625434879396	.	.
chr1	86582603	86583102	chr1	86434501	86435000	Pde6d|chr1:86434501-86435000	0.296254348793959	.	.
chr1	86582603	86583102	chr1	86434501	86435000	Pde6d|chr1:86434501-86435000	0.29625434879396	.	.
chr1	86670393	86670892	chr1	86487143	86487642	Nppc|chr1:86487143-86487642	0.507751816236775	.	.
chr1	86703565	86704064	chr1	86371911	86372410	Dis3l2|chr1:86371911-86372410	0.343765162437898	.	.
chr1	86703565	86704064	chr1	86434501	86435000	Dis3l2|chr1:86434501-86435000	0.298182168763295	.	.
chr1	86703565	86704064	chr1	86440464	86440963	Dis3l2|chr1:86440464-86440963	0.347101757338576	.	.
chr1	86703565	86704064	chr1	86528114	86528613	Dis3l2|chr1:86528114-86528613	0.481869995719578	.	.
chr1	87213673	87214172	chr1	86834941	86835440	Eif4e2|chr1:86834941-86835440	0.499377901316876	.	.
chr1	87213673	87214172	chr1	87067324	87067823	Eif4e2|chr1:87067324-87067823	0.36325665668712	.	.
chr1	87213673	87214172	chr1	87186473	87186972	Eif4e2|chr1:87186473-87186972	0.421768431750255	.	.
chr1	87326698	87327197	chr1	87492222	87492721	Gigyf2|chr1:87492222-87492721	0.558104571478903	.	.
chr1	87755700	87756199	chr1	87709058	87709557	Atg16l1|chr1:87709058-87709557	0.489450563909549	.	.
chr1	87853009	87853508	chr1	87848618	87849117	Dgkd|chr1:87848618-87849117	0.444027225109451	.	.
chr1	88008031	88008530	chr1	88237585	88238084	Usp40|chr1:88237585-88238084	0.358282392629471	.	.
chr1	88205505	88206004	chr1	87914203	87914702	Dnajb3|chr1:87914203-87914702	0.45900113772624	.	.
chr1	88205505	88206004	chr1	88237585	88238084	Dnajb3|chr1:88237585-88238084	0.626912035674287	.	.
chr1	88205505	88206004	chr1	88287520	88288019	Dnajb3|chr1:88287520-88288019	0.608515048211623	.	.
chr1	88701430	88701929	chr1	88287520	88288019	Arl4c|chr1:88287520-88288019	0.320927370850439	.	.
chr1	88701430	88701929	chr1	88705708	88706207	Arl4c|chr1:88705708-88706207	0.319880586163557	.	.
chr1	88701430	88701929	chr1	88808399	88808898	Arl4c|chr1:88808399-88808898	0.409723076258021	.	.
chr1	88701944	88702443	chr1	88808399	88808898	Arl4c|chr1:88808399-88808898	0.620474832404552	.	.
chr1	89069980	89070479	chr1	88771899	88772398	Sh3bp4|chr1:88771899-88772398	0.409223577507846	.	.
chr1	89069980	89070479	chr1	88808399	88808898	Sh3bp4|chr1:88808399-88808898	0.558111635723352	.	.
chr1	89069980	89070479	chr1	89041253	89041752	Sh3bp4|chr1:89041253-89041752	0.649675175544721	.	.
chr1	89069980	89070479	chr1	89102670	89103169	Sh3bp4|chr1:89102670-89103169	0.563163634689769	.	.
chr1	89069980	89070479	chr1	89235275	89235774	Sh3bp4|chr1:89235275-89235774	0.381058292987622	.	.
chr1	89454554	89455053	chr1	89117685	89118184	Agap1|chr1:89117685-89118184	0.627760916005484	.	.
chr1	89454554	89455053	chr1	89525764	89526263	Agap1|chr1:89525764-89526263	0.29378814001427	.	.
chr1	89454554	89455053	chr1	89581225	89581724	Agap1|chr1:89581225-89581724	0.465927855835581	.	.
chr1	89454554	89455053	chr1	89671352	89671851	Agap1|chr1:89671352-89671851	0.351470260773807	.	.
chr1	89454554	89455053	chr1	89708112	89708611	Agap1|chr1:89708112-89708611	0.398719213159192	.	.
chr1	90153403	90153902	chr1	89750774	89751273	4930434B07Rik|chr1:89750774-89751273	0.599365821897705	.	.
chr1	90153403	90153902	chr1	89750774	89751273	Iqca|chr1:89750774-89751273	0.599365821897705	.	.
chr1	90203739	90204238	chr1	89750774	89751273	Ackr3|chr1:89750774-89751273	0.417465462842946	.	.
chr1	90279380	90279879	chr1	90743797	90744296	Gm28723|chr1:90743797-90744296	0.685172618660306	.	.
chr1	90974937	90975436	chr1	90834740	90835239	Gm28199|chr1:90834740-90835239	0.391031925932248	.	.
chr1	90974937	90975436	chr1	91219621	91220120	Gm28199|chr1:91219621-91220120	0.325012365243046	.	.
chr1	91249940	91250439	chr1	91042971	91043470	Ube2f|chr1:91042971-91043470	0.411331520418311	.	.
chr1	91249940	91250439	chr1	91052819	91053318	Ube2f|chr1:91052819-91053318	0.364239662142309	.	.
chr1	91298026	91298525	chr1	91062300	91062799	Scly|chr1:91062300-91062799	0.304020953596195	.	.
chr1	91298026	91298525	chr1	91618170	91618669	Scly|chr1:91618170-91618669	0.472836057025135	.	.
chr1	91298026	91298525	chr1	91618710	91619209	Scly|chr1:91618710-91619209	0.430526583147972	.	.
chr1	91398520	91399019	chr1	91052819	91053318	Ilkap|chr1:91052819-91053318	0.343548725862462	.	.
chr1	91398520	91399019	chr1	91747564	91748063	Ilkap|chr1:91747564-91748063	0.369921903769519	.	.
chr1	91413043	91413542	chr1	91052819	91053318	Hes6|chr1:91052819-91053318	0.436811271028008	.	.
chr1	91413043	91413542	chr1	91618170	91618669	Hes6|chr1:91618170-91618669	0.508638403565762	.	.
chr1	91413043	91413542	chr1	91618710	91619209	Hes6|chr1:91618710-91619209	0.582217979263254	.	.
chr1	91459292	91459791	chr1	91042971	91043470	Per2|chr1:91042971-91043470	0.596926875359024	.	.
chr1	91459292	91459791	chr1	91747564	91748063	Per2|chr1:91747564-91748063	0.399261959662451	.	.
chr1	91494327	91494826	chr1	91042971	91043470	Traf3ip1|chr1:91042971-91043470	0.501494574234917	.	.
chr1	91540218	91540717	chr1	91747564	91748063	Asb1|chr1:91747564-91748063	0.535298863784392	.	.
chr1	92473544	92474043	chr1	92405237	92405736	Ndufa10|chr1:92405237-92405736	0.389254133768309	.	.
chr1	92934435	92934934	chr1	93115042	93115541	Capn10|chr1:93115042-93115541	0.435264961765021	.	.
chr1	93236124	93236623	chr1	93243995	93244494	Sned1|chr1:93243995-93244494	0.323321955043635	.	.
chr1	93343358	93343857	chr1	93668682	93669181	Pask|chr1:93668682-93669181	0.383035473922351	.	.
chr1	93343358	93343857	chr1	93668682	93669181	Ppp1r7|chr1:93668682-93669181	0.383035473922351	.	.
chr1	93478107	93478606	chr1	93668682	93669181	Hdlbp|chr1:93668682-93669181	0.422119666805136	.	.
chr1	93478107	93478606	chr1	93668682	93669181	Sept2|chr1:93668682-93669181	0.422119666805136	.	.
chr1	93478622	93479121	chr1	93668682	93669181	Hdlbp|chr1:93668682-93669181	0.614384835466332	.	.
chr1	93478622	93479121	chr1	93668682	93669181	Sept2|chr1:93668682-93669181	0.614384835466332	.	.
chr1	93511801	93512300	chr1	93466228	93466727	Farp2|chr1:93466228-93466727	0.304259056221861	.	.
chr1	93635550	93636049	chr1	93668682	93669181	Gm28536|chr1:93668682-93669181	0.610085077952263	.	.
chr1	93754078	93754577	chr1	94079039	94079538	Thap4|chr1:94079039-94079538	0.466399895064783	.	.
chr1	93801756	93802255	chr1	93668682	93669181	Dtymk|chr1:93668682-93669181	0.444074978150083	.	.
chr1	93801756	93802255	chr1	94079039	94079538	Dtymk|chr1:94079039-94079538	0.412399199525802	.	.
chr1	93803720	93804219	chr1	93668682	93669181	Ing5|chr1:93668682-93669181	0.543738300177241	.	.
chr1	93825281	93825780	chr1	93668682	93669181	D2hgdh|chr1:93668682-93669181	0.65062507586408	.	.
chr1	96871948	96872447	chr1	96860738	96861237	Slco4c1|chr1:96860738-96861237	0.585016959935703	.	.
chr1	97661204	97661703	chr1	97887089	97887588	D1Ertd622e|chr1:97887089-97887588	0.491868330439999	.	.
chr1	97661204	97661703	chr1	97900523	97901022	D1Ertd622e|chr1:97900523-97901022	0.425451791080259	.	.
chr1	97661800	97662299	chr1	97540647	97541146	D1Ertd622e|chr1:97540647-97541146	0.47020678986282	.	.
chr1	97661800	97662299	chr1	97873552	97874051	D1Ertd622e|chr1:97873552-97874051	0.325431419666546	.	.
chr1	97661800	97662299	chr1	97887089	97887588	D1Ertd622e|chr1:97887089-97887588	0.372853745910829	.	.
chr1	97661800	97662299	chr1	97887089	97887588	D1Ertd622e|chr1:97887089-97887588	0.37285374591083	.	.
chr1	104769230	104769729	chr1	104838076	104838575	Cdh20|chr1:104838076-104838575	0.490766674822558	.	.
chr1	104769230	104769729	chr1	105111201	105111700	Cdh20|chr1:105111201-105111700	0.340598633549821	.	.
chr1	105355774	105356273	chr1	105012011	105012510	Gm17634|chr1:105012011-105012510	0.303167745731373	.	.
chr1	105355774	105356273	chr1	105012011	105012510	Rnf152|chr1:105012011-105012510	0.303167745731373	.	.
chr1	105356312	105356811	chr1	105111201	105111700	Gm17634|chr1:105111201-105111700	0.341746157573646	.	.
chr1	105356312	105356811	chr1	105111201	105111700	Rnf152|chr1:105111201-105111700	0.341746157573646	.	.
chr1	105356312	105356811	chr1	105349492	105349991	Gm17634|chr1:105349492-105349991	0.317255561968334	.	.
chr1	105356312	105356811	chr1	105349492	105349991	Rnf152|chr1:105349492-105349991	0.317255561968334	.	.
chr1	105990273	105990772	chr1	105630478	105630977	Gm7160|chr1:105630478-105630977	0.395973999309804	.	.
chr1	105990273	105990772	chr1	105630478	105630977	Zcchc2|chr1:105630478-105630977	0.395973999309804	.	.
chr1	105990273	105990772	chr1	105881971	105882470	Gm7160|chr1:105881971-105882470	0.319782197341876	.	.
chr1	105990273	105990772	chr1	105881971	105882470	Zcchc2|chr1:105881971-105882470	0.319782197341876	.	.
chr1	105990273	105990772	chr1	105993776	105994275	Gm7160|chr1:105993776-105994275	0.46750463909092	.	.
chr1	105990273	105990772	chr1	105993776	105994275	Zcchc2|chr1:105993776-105994275	0.46750463909092	.	.
chr1	106171270	106171769	chr1	105881971	105882470	Gm20753|chr1:105881971-105882470	0.580040926648074	.	.
chr1	106171270	106171769	chr1	105881971	105882470	Phlpp1|chr1:105881971-105882470	0.580040926648074	.	.
chr1	106171270	106171769	chr1	106199694	106200193	Gm20753|chr1:106199694-106200193	0.624568539459236	.	.
chr1	106171270	106171769	chr1	106199694	106200193	Phlpp1|chr1:106199694-106200193	0.624568539459236	.	.
chr1	106171270	106171769	chr1	106395442	106395941	Gm20753|chr1:106395442-106395941	0.767091539580686	.	.
chr1	106171270	106171769	chr1	106395442	106395941	Phlpp1|chr1:106395442-106395941	0.767091539580686	.	.
chr1	106401256	106401755	chr1	106289069	106289568	A530053M12Rik|chr1:106289069-106289568	0.386279525138076	.	.
chr1	106401256	106401755	chr1	106352618	106353117	A530053M12Rik|chr1:106352618-106353117	0.32895783813944	.	.
chr1	106401256	106401755	chr1	106353305	106353804	A530053M12Rik|chr1:106353305-106353804	0.353439405354319	.	.
chr1	106401256	106401755	chr1	106407837	106408336	A530053M12Rik|chr1:106407837-106408336	0.609606618571762	.	.
chr1	106401256	106401755	chr1	106584754	106585253	A530053M12Rik|chr1:106584754-106585253	0.298734079720492	.	.
chr1	106713878	106714377	chr1	106395442	106395941	Bcl2|chr1:106395442-106395941	0.415362123488683	.	.
chr1	106713878	106714377	chr1	106395442	106395941	Bcl2|chr1:106395442-106395941	0.415362123488684	.	.
chr1	111864757	111865256	chr1	111634029	111634528	Dsel|chr1:111634029-111634528	0.341465848734593	.	.
chr1	115684447	115684946	chr1	115413804	115414303	Cntnap5a|chr1:115413804-115414303	0.417575401730588	.	.
chr1	118627626	118628125	chr1	118594993	118595492	Tfcp2l1|chr1:118594993-118595492	0.288188570548047	.	.
chr1	118627626	118628125	chr1	118595681	118596180	Tfcp2l1|chr1:118595681-118596180	0.32980936730362	.	.
chr1	118627626	118628125	chr1	118612083	118612582	Tfcp2l1|chr1:118612083-118612582	0.327314953001467	.	.
chr1	119053430	119053929	chr1	118941179	118941678	Gli2|chr1:118941179-118941678	0.609520795750578	.	.
chr1	119504531	119505030	chr1	119419998	119420497	Ralb|chr1:119419998-119420497	0.314092415919864	.	.
chr1	119525867	119526366	chr1	119419998	119420497	Gm27184|chr1:119419998-119420497	0.298419146439674	.	.
chr1	119525867	119526366	chr1	119419998	119420497	Tmem185b|chr1:119419998-119420497	0.298419146439674	.	.
chr1	119648156	119648655	chr1	119799208	119799707	Epb41l5|chr1:119799208-119799707	0.329929842875032	.	.
chr1	119837335	119837834	chr1	119624997	119625496	Ptpn4|chr1:119624997-119625496	0.43819382728674	.	.
chr1	119837335	119837834	chr1	120171744	120172243	Ptpn4|chr1:120171744-120172243	0.338836634171909	.	.
chr1	119837335	119837834	chr1	120197108	120197607	Ptpn4|chr1:120197108-120197607	0.489567588863609	.	.
chr1	119837335	119837834	chr1	120236316	120236815	Ptpn4|chr1:120236316-120236815	0.295206368386302	.	.
chr1	119912947	119913446	chr1	119624997	119625496	Tmem177|chr1:119624997-119625496	0.502474924557751	.	.
chr1	119912947	119913446	chr1	119799208	119799707	Tmem177|chr1:119799208-119799707	0.309906864605286	.	.
chr1	119912947	119913446	chr1	120077921	120078420	Tmem177|chr1:120077921-120078420	0.51952848875479	.	.
chr1	119912947	119913446	chr1	120080625	120081124	Tmem177|chr1:120080625-120081124	0.386297220659871	.	.
chr1	119912947	119913446	chr1	120236316	120236815	Tmem177|chr1:120236316-120236815	0.342274591799453	.	.
chr1	120120898	120121397	chr1	120077921	120078420	3110009E18Rik|chr1:120077921-120078420	0.455152212949636	.	.
chr1	120120898	120121397	chr1	120077921	120078420	Dbi|chr1:120077921-120078420	0.455152212949636	.	.
chr1	120120898	120121397	chr1	120080625	120081124	3110009E18Rik|chr1:120080625-120081124	0.30769982027322	.	.
chr1	120120898	120121397	chr1	120080625	120081124	Dbi|chr1:120080625-120081124	0.30769982027322	.	.
chr1	120757376	120757875	chr1	120540661	120541160	Gm29346|chr1:120540661-120541160	0.459117267610804	.	.
chr1	120757376	120757875	chr1	120910775	120911274	Gm29346|chr1:120910775-120911274	0.658615681657994	.	.
chr1	120757376	120757875	chr1	121014059	121014558	Gm29346|chr1:121014059-121014558	0.699177041953043	.	.
chr1	120757376	120757875	chr1	121057494	121057993	Gm29346|chr1:121057494-121057993	0.547737564601976	.	.
chr1	120757376	120757875	chr1	121111820	121112319	Gm29346|chr1:121111820-121112319	0.584222736914584	.	.
chr1	121430778	121431277	chr1	121014059	121014558	Ccdc93|chr1:121014059-121014558	0.561618292862441	.	.
chr1	121430778	121431277	chr1	121057494	121057993	Ccdc93|chr1:121057494-121057993	0.406051435605213	.	.
chr1	121430778	121431277	chr1	121111820	121112319	Ccdc93|chr1:121111820-121112319	0.405185415367339	.	.
chr1	121430778	121431277	chr1	121653809	121654308	Ccdc93|chr1:121653809-121654308	0.445909735082594	.	.
chr1	121430778	121431277	chr1	121654351	121654850	Ccdc93|chr1:121654351-121654850	0.370335397862826	.	.
chr1	121567757	121568256	chr1	121327621	121328120	Ddx18|chr1:121327621-121328120	0.460879784940603	.	.
chr1	121567757	121568256	chr1	121441031	121441530	Ddx18|chr1:121441031-121441530	0.379976298879441	.	.
chr1	121567757	121568256	chr1	121452337	121452836	Ddx18|chr1:121452337-121452836	0.539061988325116	.	.
chr1	121567757	121568256	chr1	121468237	121468736	Ddx18|chr1:121468237-121468736	0.590197395578878	.	.
chr1	125435289	125435788	chr1	125526270	125526769	Actr3|chr1:125526270-125526769	0.728879616240988	.	.
chr1	125560306	125560805	chr1	125526270	125526769	Slc35f5|chr1:125526270-125526769	0.356621190015971	.	.
chr1	125561216	125561715	chr1	125969882	125970381	Slc35f5|chr1:125969882-125970381	0.33262446066612	.	.
chr1	127204681	127205180	chr1	127107432	127107931	Mgat5|chr1:127107432-127107931	0.327850058571171	.	.
chr1	127205210	127205709	chr1	127107432	127107931	Mgat5|chr1:127107432-127107931	0.35459698948033	.	.
chr1	127773884	127774383	chr1	127524588	127525087	2900009J06Rik|chr1:127524588-127525087	0.538841077598825	.	.
chr1	127773884	127774383	chr1	127524588	127525087	Ccnt2|chr1:127524588-127525087	0.538841077598825	.	.
chr1	127854791	127855290	chr1	127677563	127678062	Map3k19|chr1:127677563-127678062	0.501981241407003	.	.
chr1	127854791	127855290	chr1	127961748	127962247	Map3k19|chr1:127961748-127962247	0.498007472775009	.	.
chr1	127868495	127868994	chr1	127622255	127622754	Rab3gap1|chr1:127622255-127622754	0.442981824011223	.	.
chr1	127959199	127959698	chr1	127524588	127525087	Gm28800|chr1:127524588-127525087	0.532530313933106	.	.
chr1	127959199	127959698	chr1	127603757	127604256	Gm28800|chr1:127603757-127604256	0.330055114802882	.	.
chr1	128102952	128103451	chr1	127961748	127962247	R3hdm1|chr1:127961748-127962247	0.299846439350463	.	.
chr1	128102952	128103451	chr1	127961748	127962247	Zranb3|chr1:127961748-127962247	0.299846439350463	.	.
chr1	128102952	128103451	chr1	128016021	128016520	R3hdm1|chr1:128016021-128016520	0.312310457842048	.	.
chr1	128102952	128103451	chr1	128016021	128016520	Zranb3|chr1:128016021-128016520	0.312310457842048	.	.
chr1	128102952	128103451	chr1	128471858	128472357	R3hdm1|chr1:128471858-128472357	0.351941749198526	.	.
chr1	128102952	128103451	chr1	128471858	128472357	Zranb3|chr1:128471858-128472357	0.351941749198526	.	.
chr1	128243885	128244384	chr1	127838212	127838711	Ubxn4|chr1:127838212-127838711	0.352886605820867	.	.
chr1	128243885	128244384	chr1	128497627	128498126	Ubxn4|chr1:128497627-128498126	0.394027843499361	.	.
chr1	128243885	128244384	chr1	128498133	128498632	Ubxn4|chr1:128498133-128498632	0.385515078403285	.	.
chr1	128359460	128359959	chr1	128472408	128472907	Mcm6|chr1:128472408-128472907	0.291480665455305	.	.
chr1	128359460	128359959	chr1	128593128	128593627	Mcm6|chr1:128593128-128593627	0.500643493664642	.	.
chr1	128416641	128417140	chr1	128016021	128016520	Dars|chr1:128016021-128016520	0.30373736815902	.	.
chr1	128416641	128417140	chr1	128593128	128593627	Dars|chr1:128593128-128593627	0.418949119403298	.	.
chr1	128416641	128417140	chr1	128682886	128683385	Dars|chr1:128682886-128683385	0.500222368990653	.	.
chr1	128417141	128417640	chr1	128593128	128593627	Dars|chr1:128593128-128593627	0.400384766587613	.	.
chr1	128417141	128417640	chr1	128682886	128683385	Dars|chr1:128682886-128683385	0.420846010956629	.	.
chr1	128592363	128592862	chr1	128539454	128539953	Cxcr4|chr1:128539454-128539953	0.347492080450667	.	.
chr1	130462505	130463004	chr1	130715647	130716146	Cd55|chr1:130715647-130716146	0.298970083899402	.	.
chr1	130462505	130463004	chr1	130715647	130716146	Gm16083|chr1:130715647-130716146	0.298970083899402	.	.
chr1	131527318	131527817	chr1	131658033	131658532	Fam72a|chr1:131658033-131658532	0.643047550067027	.	.
chr1	131527318	131527817	chr1	131658033	131658532	Srgap2|chr1:131658033-131658532	0.643047550067027	.	.
chr1	131827667	131828166	chr1	131690378	131690877	Slc41a1|chr1:131690378-131690877	0.422265905910248	.	.
chr1	131827667	131828166	chr1	132122975	132123474	Slc41a1|chr1:132122975-132123474	0.349790445160431	.	.
chr1	131827667	131828166	chr1	132157329	132157828	Slc41a1|chr1:132157329-132157828	0.33893167477828	.	.
chr1	131827667	131828166	chr1	132190118	132190617	Slc41a1|chr1:132190118-132190617	0.398441526355638	.	.
chr1	131866958	131867457	chr1	131658033	131658532	Rab29|chr1:131658033-131658532	0.568108225774388	.	.
chr1	131866958	131867457	chr1	132122975	132123474	Rab29|chr1:132122975-132123474	0.34336857208917	.	.
chr1	131866958	131867457	chr1	132123531	132124030	Rab29|chr1:132123531-132124030	0.410702719064117	.	.
chr1	131866958	131867457	chr1	132190118	132190617	Rab29|chr1:132190118-132190617	0.305471995027586	.	.
chr1	131910666	131911165	chr1	131555074	131555573	Nucks1|chr1:131555074-131555573	0.308836328258586	.	.
chr1	132007294	132007793	chr1	132122975	132123474	Elk4|chr1:132122975-132123474	0.433111281709728	.	.
chr1	132007294	132007793	chr1	132123531	132124030	Elk4|chr1:132123531-132124030	0.42553577022236	.	.
chr1	132007294	132007793	chr1	132168132	132168631	Elk4|chr1:132168132-132168631	0.399465470905662	.	.
chr1	132007294	132007793	chr1	132190118	132190617	Elk4|chr1:132190118-132190617	0.447376709380695	.	.
chr1	132007294	132007793	chr1	132322103	132322602	Elk4|chr1:132322103-132322602	0.343353092050129	.	.
chr1	132007294	132007793	chr1	132322608	132323107	Elk4|chr1:132322608-132323107	0.344817149663388	.	.
chr1	132007800	132008299	chr1	132122975	132123474	Elk4|chr1:132122975-132123474	0.321796582553793	.	.
chr1	132007800	132008299	chr1	132123531	132124030	Elk4|chr1:132123531-132124030	0.555913985271976	.	.
chr1	132067653	132068152	chr1	132364252	132364751	Mfsd4a|chr1:132364252-132364751	0.523846360712498	.	.
chr1	132315820	132316319	chr1	132322103	132322602	Nuak2|chr1:132322103-132322602	0.290676628581836	.	.
chr1	132315820	132316319	chr1	132322608	132323107	Nuak2|chr1:132322608-132323107	0.32939573311779	.	.
chr1	132391552	132392051	chr1	132582130	132582629	Tmcc2|chr1:132582130-132582629	0.559780162316831	.	.
chr1	132477175	132477674	chr1	132641370	132641869	6030442K20Rik|chr1:132641370-132641869	0.627938953602852	.	.
chr1	132477175	132477674	chr1	132641370	132641869	Rbbp5|chr1:132641370-132641869	0.627938953602852	.	.
chr1	132477175	132477674	chr1	132739110	132739609	6030442K20Rik|chr1:132739110-132739609	0.292284420251569	.	.
chr1	132477175	132477674	chr1	132739110	132739609	Rbbp5|chr1:132739110-132739609	0.292284420251569	.	.
chr1	132505995	132506494	chr1	132890244	132890743	Tmem81|chr1:132890244-132890743	0.368771172869228	.	.
chr1	132505995	132506494	chr1	132921003	132921502	Tmem81|chr1:132921003-132921502	0.30781739428715	.	.
chr1	132542654	132543153	chr1	132322103	132322602	Cntn2|chr1:132322103-132322602	0.442590186597862	.	.
chr1	132542654	132543153	chr1	132322608	132323107	Cntn2|chr1:132322608-132323107	0.392522632686003	.	.
chr1	132542654	132543153	chr1	132582130	132582629	Cntn2|chr1:132582130-132582629	0.361612837981659	.	.
chr1	132542654	132543153	chr1	132696209	132696708	Cntn2|chr1:132696209-132696708	0.319640178925411	.	.
chr1	132542654	132543153	chr1	132921003	132921502	Cntn2|chr1:132921003-132921502	0.399202662554735	.	.
chr1	132741608	132742107	chr1	132734568	132735067	Nfasc|chr1:132734568-132735067	0.536448474436043	.	.
chr1	132741608	132742107	chr1	132739110	132739609	Nfasc|chr1:132739110-132739609	0.565363542998367	.	.
chr1	132741608	132742107	chr1	132934866	132935365	Nfasc|chr1:132934866-132935365	0.338794950144139	.	.
chr1	132880112	132880611	chr1	132641370	132641869	Lrrn2|chr1:132641370-132641869	0.337327724790404	.	.
chr1	132880112	132880611	chr1	132858717	132859216	Lrrn2|chr1:132858717-132859216	0.48546268163012	.	.
chr1	133045916	133046415	chr1	132890244	132890743	Pik3c2b|chr1:132890244-132890743	0.450080554138428	.	.
chr1	133045916	133046415	chr1	132921003	132921502	Pik3c2b|chr1:132921003-132921502	0.501216127460537	.	.
chr1	133045916	133046415	chr1	133180923	133181422	Pik3c2b|chr1:133180923-133181422	0.43140864880585	.	.
chr1	133045916	133046415	chr1	133182300	133182799	Pik3c2b|chr1:133182300-133182799	0.300033660701972	.	.
chr1	133045916	133046415	chr1	133222590	133223089	Pik3c2b|chr1:133222590-133223089	0.442130296314961	.	.
chr1	133130962	133131461	chr1	132934866	132935365	Ppp1r15b|chr1:132934866-132935365	0.361366497282236	.	.
chr1	133130962	133131461	chr1	133025155	133025654	Ppp1r15b|chr1:133025155-133025654	0.512180653871787	.	.
chr1	133130962	133131461	chr1	133033695	133034194	Ppp1r15b|chr1:133033695-133034194	0.46545642087647	.	.
chr1	133363199	133363698	chr1	133002250	133002749	Etnk2|chr1:133002250-133002749	0.362564996772372	.	.
chr1	133363199	133363698	chr1	133180923	133181422	Etnk2|chr1:133180923-133181422	0.562163910664203	.	.
chr1	133363199	133363698	chr1	133181476	133181975	Etnk2|chr1:133181476-133181975	0.328367581958715	.	.
chr1	133363199	133363698	chr1	133641114	133641613	Etnk2|chr1:133641114-133641613	0.295426188214629	.	.
chr1	133610089	133610588	chr1	133385453	133385952	Snrpe|chr1:133385453-133385952	0.438671641279976	.	.
chr1	133610089	133610588	chr1	133641114	133641613	Snrpe|chr1:133641114-133641613	0.440919021544928	.	.
chr1	133610089	133610588	chr1	133840264	133840763	Snrpe|chr1:133840264-133840763	0.441134835758044	.	.
chr1	133800824	133801323	chr1	133685685	133686184	Atp2b4|chr1:133685685-133686184	0.473540798764851	.	.
chr1	133800824	133801323	chr1	134045877	134046376	Atp2b4|chr1:134045877-134046376	0.568937395867583	.	.
chr1	133908258	133908757	chr1	134099100	134099599	Optc|chr1:134099100-134099599	0.383095536963603	.	.
chr1	134078899	134079398	chr1	133896218	133896717	Btg2|chr1:133896218-133896717	0.305137581695932	.	.
chr1	134361764	134362263	chr1	134686826	134687325	Tmem183a|chr1:134686826-134687325	0.51219533414698	.	.
chr1	134405737	134406236	chr1	134537543	134538042	Cyb5r1|chr1:134537543-134538042	0.569468219911306	.	.
chr1	134405737	134406236	chr1	134686826	134687325	Cyb5r1|chr1:134686826-134687325	0.321764769963315	.	.
chr1	134494334	134494833	chr1	134686826	134687325	Rabif|chr1:134686826-134687325	0.42407732135398	.	.
chr1	134962267	134962766	chr1	134686826	134687325	Ube2t|chr1:134686826-134687325	0.392685502397492	.	.
chr1	134962267	134962766	chr1	134909447	134909946	Ube2t|chr1:134909447-134909946	0.370987481589068	.	.
chr1	135146503	135147002	chr1	135183398	135183897	Arl8a|chr1:135183398-135183897	0.361103700123594	.	.
chr1	135147293	135147792	chr1	134909447	134909946	Arl8a|chr1:134909447-134909946	0.378485138114622	.	.
chr1	135147293	135147792	chr1	135183398	135183897	Arl8a|chr1:135183398-135183897	0.505153227592641	.	.
chr1	135147293	135147792	chr1	135290939	135291438	Arl8a|chr1:135290939-135291438	0.457504891448952	.	.
chr1	135248334	135248833	chr1	135158710	135159209	Gm26642|chr1:135158710-135159209	0.348205191512658	.	.
chr1	135283732	135284231	chr1	135699225	135699724	Rnpep|chr1:135699225-135699724	0.372544207442742	.	.
chr1	135374611	135375110	chr1	135290939	135291438	Shisa4|chr1:135290939-135291438	0.346778929185233	.	.
chr1	135430227	135430726	chr1	135410902	135411401	Ipo9|chr1:135410902-135411401	0.315186079111996	.	.
chr1	135430227	135430726	chr1	135729298	135729797	Ipo9|chr1:135729298-135729797	0.477948121344688	.	.
chr1	135687906	135688405	chr1	135585530	135586029	Nav1|chr1:135585530-135586029	0.327934433437329	.	.
chr1	135766118	135766617	chr1	135565073	135565572	Phlda3|chr1:135565073-135565572	0.365136633915829	.	.
chr1	135766118	135766617	chr1	135565073	135565572	Phlda3|chr1:135565073-135565572	0.36513663391583	.	.
chr1	135766118	135766617	chr1	136140240	136140739	Phlda3|chr1:136140240-136140739	0.340103530904797	.	.
chr1	136051392	136051891	chr1	135852322	135852821	Ascl5|chr1:135852322-135852821	0.488988292951297	.	.
chr1	136051392	136051891	chr1	136140240	136140739	Ascl5|chr1:136140240-136140739	0.361367722102228	.	.
chr1	136051392	136051891	chr1	136273291	136273790	Ascl5|chr1:136273291-136273790	0.584528220838583	.	.
chr1	136051392	136051891	chr1	136401180	136401679	Ascl5|chr1:136401180-136401679	0.597288576115117	.	.
chr1	136051392	136051891	chr1	136401180	136401679	Ascl5|chr1:136401180-136401679	0.597288576115118	.	.
chr1	136234079	136234578	chr1	135781217	135781716	Inava|chr1:135781217-135781716	0.298743854278858	.	.
chr1	136234079	136234578	chr1	136017772	136018271	Inava|chr1:136017772-136018271	0.389925924402459	.	.
chr1	136234079	136234578	chr1	136115880	136116379	Inava|chr1:136115880-136116379	0.308251029601063	.	.
chr1	136259695	136260194	chr1	136115880	136116379	Gm26781|chr1:136115880-136116379	0.54976154540942	.	.
chr1	136259695	136260194	chr1	136115880	136116379	Gpr25|chr1:136115880-136116379	0.54976154540942	.	.
chr1	136259695	136260194	chr1	136613430	136613929	Gm26781|chr1:136613430-136613929	0.329218116444965	.	.
chr1	136259695	136260194	chr1	136613430	136613929	Gpr25|chr1:136613430-136613929	0.329218116444965	.	.
chr1	136260203	136260702	chr1	136115880	136116379	Gpr25|chr1:136115880-136116379	0.342264971280042	.	.
chr1	136345389	136345888	chr1	136170040	136170539	Camsap2|chr1:136170040-136170539	0.431419295735049	.	.
chr1	136345389	136345888	chr1	136612909	136613408	Camsap2|chr1:136612909-136613408	0.317291355647653	.	.
chr1	136415292	136415791	chr1	136612909	136613408	9230116N13Rik|chr1:136612909-136613408	0.320195061153446	.	.
chr1	136415292	136415791	chr1	136612909	136613408	Ddx59|chr1:136612909-136613408	0.320195061153446	.	.
chr1	136466035	136466534	chr1	136730610	136731109	Kif14|chr1:136730610-136731109	0.323378290587473	.	.
chr1	136624613	136625112	chr1	136555786	136556285	Platr23|chr1:136555786-136556285	0.289247618444916	.	.
chr1	136624613	136625112	chr1	136555786	136556285	Zfp281|chr1:136555786-136556285	0.289247618444916	.	.
chr1	136624613	136625112	chr1	136613430	136613929	Platr23|chr1:136613430-136613929	0.38794032405111	.	.
chr1	136624613	136625112	chr1	136613430	136613929	Zfp281|chr1:136613430-136613929	0.38794032405111	.	.
chr1	136624613	136625112	chr1	136888743	136889242	Platr23|chr1:136888743-136889242	0.532920891583405	.	.
chr1	136624613	136625112	chr1	136888743	136889242	Zfp281|chr1:136888743-136889242	0.532920891583405	.	.
chr1	137898255	137898754	chr1	137935667	137936166	Gm4258|chr1:137935667-137936166	0.411100822966253	.	.
chr1	137898255	137898754	chr1	137935667	137936166	Gm4258|chr1:137935667-137936166	0.411100822966254	.	.
chr1	138618987	138619486	chr1	138345972	138346471	Nek7|chr1:138345972-138346471	0.401248580048942	.	.
chr1	138618987	138619486	chr1	138506964	138507463	Nek7|chr1:138506964-138507463	0.802815199952187	.	.
chr1	138618987	138619486	chr1	138676503	138677002	Nek7|chr1:138676503-138677002	0.466929187012223	.	.
chr1	138618987	138619486	chr1	138842211	138842710	Nek7|chr1:138842211-138842710	0.587787003573622	.	.
chr1	138619514	138620013	chr1	138345972	138346471	Nek7|chr1:138345972-138346471	0.565461066514928	.	.
chr1	138848674	138849173	chr1	138523885	138524384	Lhx9|chr1:138523885-138524384	0.339140880985284	.	.
chr1	138848674	138849173	chr1	138676503	138677002	Lhx9|chr1:138676503-138677002	0.297624548328405	.	.
chr1	138848674	138849173	chr1	138755859	138756358	Lhx9|chr1:138755859-138756358	0.595421729381375	.	.
chr1	138848674	138849173	chr1	138902461	138902960	Lhx9|chr1:138902461-138902960	0.304577270774075	.	.
chr1	138848674	138849173	chr1	139074435	139074934	Lhx9|chr1:139074435-139074934	0.423251650494591	.	.
chr1	138848674	138849173	chr1	139173058	139173557	Lhx9|chr1:139173058-139173557	0.349560366176907	.	.
chr1	138963206	138963705	chr1	138523885	138524384	Dennd1b|chr1:138523885-138524384	0.439980332307973	.	.
chr1	138963206	138963705	chr1	138536038	138536537	Dennd1b|chr1:138536038-138536537	0.441202901646871	.	.
chr1	138963206	138963705	chr1	138596014	138596513	Dennd1b|chr1:138596014-138596513	0.305401089535081	.	.
chr1	138963206	138963705	chr1	139202973	139203472	Dennd1b|chr1:139202973-139203472	0.300656771448913	.	.
chr1	138963753	138964252	chr1	138506964	138507463	Dennd1b|chr1:138506964-138507463	0.658435125451355	.	.
chr1	138963753	138964252	chr1	138676503	138677002	Dennd1b|chr1:138676503-138677002	0.564702973644714	.	.
chr1	138963753	138964252	chr1	138755859	138756358	Dennd1b|chr1:138755859-138756358	0.467296261411035	.	.
chr1	138963753	138964252	chr1	138842211	138842710	Dennd1b|chr1:138842211-138842710	0.59471940522697	.	.
chr1	139421972	139422471	chr1	139314209	139314708	Zbtb41|chr1:139314209-139314708	0.316522070999747	.	.
chr1	139421972	139422471	chr1	139480150	139480649	Zbtb41|chr1:139480150-139480649	0.391211620773654	.	.
chr1	143702603	143703102	chr1	143830603	143831102	Cdc73|chr1:143830603-143831102	0.452061494280867	.	.
chr1	143776839	143777338	chr1	143619717	143620216	Gm29170|chr1:143619717-143620216	0.432363903099528	.	.
chr1	143776839	143777338	chr1	143619717	143620216	Ro60|chr1:143619717-143620216	0.432363903099528	.	.
chr1	143776839	143777338	chr1	143619717	143620216	Uchl5|chr1:143619717-143620216	0.432363903099528	.	.
chr1	143776839	143777338	chr1	143813845	143814344	Gm29170|chr1:143813845-143814344	0.314301365558433	.	.
chr1	143776839	143777338	chr1	143813845	143814344	Ro60|chr1:143813845-143814344	0.314301365558433	.	.
chr1	143776839	143777338	chr1	143813845	143814344	Uchl5|chr1:143813845-143814344	0.314301365558433	.	.
chr1	143776839	143777338	chr1	143830603	143831102	Gm29170|chr1:143830603-143831102	0.480510763759995	.	.
chr1	143776839	143777338	chr1	143830603	143831102	Ro60|chr1:143830603-143831102	0.480510763759995	.	.
chr1	143776839	143777338	chr1	143830603	143831102	Uchl5|chr1:143830603-143831102	0.480510763759995	.	.
chr1	144004041	144004540	chr1	143830603	143831102	Rgs2|chr1:143830603-143831102	0.545459476079191	.	.
chr1	144004041	144004540	chr1	144211074	144211573	Rgs2|chr1:144211074-144211573	0.347989738907784	.	.
chr1	144004041	144004540	chr1	144421850	144422349	Rgs2|chr1:144421850-144422349	0.354222305378192	.	.
chr1	144248861	144249360	chr1	144190045	144190544	Rgs1|chr1:144190045-144190544	0.328950276113862	.	.
chr1	150164860	150165359	chr1	149832907	149833406	Ptgs2os2|chr1:149832907-149833406	0.372684334992624	.	.
chr1	150164860	150165359	chr1	150266492	150266991	Ptgs2os2|chr1:150266492-150266991	0.296748293707073	.	.
chr1	150392883	150393382	chr1	150266492	150266991	Odr4|chr1:150266492-150266991	0.503908285708077	.	.
chr1	150392883	150393382	chr1	150266492	150266991	Tpr|chr1:150266492-150266991	0.503908285708077	.	.
chr1	150392883	150393382	chr1	150540218	150540717	Odr4|chr1:150540218-150540717	0.445588389491968	.	.
chr1	150392883	150393382	chr1	150540218	150540717	Tpr|chr1:150540218-150540717	0.445588389491968	.	.
chr1	150993205	150993704	chr1	150787505	150788004	Hmcn1|chr1:150787505-150788004	0.28805489673553	.	.
chr1	151344167	151344666	chr1	151009355	151009854	Gm10138|chr1:151009355-151009854	0.298142392320602	.	.
chr1	151344167	151344666	chr1	151009355	151009854	Ivns1abp|chr1:151009355-151009854	0.298142392320602	.	.
chr1	151344167	151344666	chr1	151564412	151564911	Gm10138|chr1:151564412-151564911	0.650354420493944	.	.
chr1	151344167	151344666	chr1	151564412	151564911	Ivns1abp|chr1:151564412-151564911	0.650354420493944	.	.
chr1	151344167	151344666	chr1	151585679	151586178	Gm10138|chr1:151585679-151586178	0.507941269242476	.	.
chr1	151344167	151344666	chr1	151585679	151586178	Ivns1abp|chr1:151585679-151586178	0.507941269242476	.	.
chr1	151344167	151344666	chr1	151586206	151586705	Gm10138|chr1:151586206-151586705	0.327094128436712	.	.
chr1	151344167	151344666	chr1	151586206	151586705	Ivns1abp|chr1:151586206-151586705	0.327094128436712	.	.
chr1	151345057	151345556	chr1	151157961	151158460	Gm10138|chr1:151157961-151158460	0.437607678453271	.	.
chr1	151345057	151345556	chr1	151157961	151158460	Ivns1abp|chr1:151157961-151158460	0.437607678453271	.	.
chr1	151345057	151345556	chr1	151564412	151564911	Gm10138|chr1:151564412-151564911	0.664506400741999	.	.
chr1	151345057	151345556	chr1	151564412	151564911	Ivns1abp|chr1:151564412-151564911	0.664506400741999	.	.
chr1	151345057	151345556	chr1	151585679	151586178	Gm10138|chr1:151585679-151586178	0.462262583396694	.	.
chr1	151345057	151345556	chr1	151585679	151586178	Ivns1abp|chr1:151585679-151586178	0.462262583396694	.	.
chr1	151345057	151345556	chr1	151586206	151586705	Gm10138|chr1:151586206-151586705	0.332962102316809	.	.
chr1	151345057	151345556	chr1	151586206	151586705	Ivns1abp|chr1:151586206-151586705	0.332962102316809	.	.
chr1	151500739	151501238	chr1	151564412	151564911	Rnf2|chr1:151564412-151564911	0.74324086665994	.	.
chr1	151500739	151501238	chr1	151585679	151586178	Rnf2|chr1:151585679-151586178	0.629129145037084	.	.
chr1	151500739	151501238	chr1	151586206	151586705	Rnf2|chr1:151586206-151586705	0.50419755657863	.	.
chr1	151500739	151501238	chr1	151969712	151970211	Rnf2|chr1:151969712-151970211	0.665867835822127	.	.
chr1	151754914	151755413	chr1	151969712	151970211	2810414N06Rik|chr1:151969712-151970211	0.31753077329123	.	.
chr1	151754914	151755413	chr1	151969712	151970211	Edem3|chr1:151969712-151970211	0.31753077329123	.	.
chr1	151754914	151755413	chr1	152143461	152143960	2810414N06Rik|chr1:152143461-152143960	0.398518413723302	.	.
chr1	151754914	151755413	chr1	152143461	152143960	Edem3|chr1:152143461-152143960	0.398518413723302	.	.
chr1	152090109	152090608	chr1	151969712	151970211	1700025G04Rik|chr1:151969712-151970211	0.779806295154148	.	.
chr1	152090109	152090608	chr1	152455121	152455620	1700025G04Rik|chr1:152455121-152455620	0.494584346358051	.	.
chr1	152386383	152386882	chr1	152440684	152441183	Tsen15|chr1:152440684-152441183	0.305451047371888	.	.
chr1	152399881	152400380	chr1	152171231	152171730	Colgalt2|chr1:152171231-152171730	0.384812829498097	.	.
chr1	152400416	152400915	chr1	152234497	152234996	Colgalt2|chr1:152234497-152234996	0.373018238548848	.	.
chr1	152400416	152400915	chr1	152301257	152301756	Colgalt2|chr1:152301257-152301756	0.362944025991717	.	.
chr1	152400416	152400915	chr1	152536321	152536820	Colgalt2|chr1:152536321-152536820	0.326713392600704	.	.
chr1	152766246	152766745	chr1	152746383	152746882	Arpc5|chr1:152746383-152746882	0.29322135991435	.	.
chr1	152766246	152766745	chr1	152746383	152746882	Rgl1|chr1:152746383-152746882	0.29322135991435	.	.
chr1	152902988	152903487	chr1	152746383	152746882	Smg7|chr1:152746383-152746882	0.428095202669325	.	.
chr1	152955617	152956116	chr1	152524922	152525421	Nmnat2|chr1:152524922-152525421	0.441513327944585	.	.
chr1	152955617	152956116	chr1	153011511	153012010	Nmnat2|chr1:153011511-153012010	0.308614103197747	.	.
chr1	153332222	153332721	chr1	153280331	153280830	Lamc1|chr1:153280331-153280830	0.465071162136854	.	.
chr1	153332222	153332721	chr1	153531610	153532109	Lamc1|chr1:153531610-153532109	0.384154444442138	.	.
chr1	153332222	153332721	chr1	153532150	153532649	Lamc1|chr1:153532150-153532649	0.446665558996504	.	.
chr1	153332222	153332721	chr1	153679079	153679578	Lamc1|chr1:153679079-153679578	0.542394045183702	.	.
chr1	153332222	153332721	chr1	153679079	153679578	Lamc1|chr1:153679079-153679578	0.542394045183703	.	.
chr1	153332786	153333285	chr1	153280331	153280830	Lamc1|chr1:153280331-153280830	0.453911833248431	.	.
chr1	153332786	153333285	chr1	153281432	153281931	Lamc1|chr1:153281432-153281931	0.340583501413356	.	.
chr1	153332786	153333285	chr1	153401729	153402228	Lamc1|chr1:153401729-153402228	0.31150770871615	.	.
chr1	153332786	153333285	chr1	153531610	153532109	Lamc1|chr1:153531610-153532109	0.353000112462451	.	.
chr1	153332786	153333285	chr1	153532150	153532649	Lamc1|chr1:153532150-153532649	0.488814361454928	.	.
chr1	153332786	153333285	chr1	153598738	153599237	Lamc1|chr1:153598738-153599237	0.441819167074696	.	.
chr1	153332786	153333285	chr1	153679079	153679578	Lamc1|chr1:153679079-153679578	0.328914623906895	.	.
chr1	153424875	153425374	chr1	153280331	153280830	Shcbp1l|chr1:153280331-153280830	0.445587534483032	.	.
chr1	153487484	153487983	chr1	153011511	153012010	Dhx9|chr1:153011511-153012010	0.378307272610076	.	.
chr1	153487484	153487983	chr1	153281432	153281931	Dhx9|chr1:153281432-153281931	0.44656553543622	.	.
chr1	153487484	153487983	chr1	153308912	153309411	Dhx9|chr1:153308912-153309411	0.3197935745602	.	.
chr1	153487484	153487983	chr1	153401729	153402228	Dhx9|chr1:153401729-153402228	0.403465096437345	.	.
chr1	153487484	153487983	chr1	153531610	153532109	Dhx9|chr1:153531610-153532109	0.33845766647139	.	.
chr1	153487484	153487983	chr1	153532150	153532649	Dhx9|chr1:153532150-153532649	0.452532673085015	.	.
chr1	153487484	153487983	chr1	153598738	153599237	Dhx9|chr1:153598738-153599237	0.315901488907773	.	.
chr1	153549494	153549993	chr1	153280331	153280830	Npl|chr1:153280331-153280830	0.428338476333698	.	.
chr1	153549494	153549993	chr1	153401729	153402228	Npl|chr1:153401729-153402228	0.384212593689127	.	.
chr1	153549494	153549993	chr1	153679079	153679578	Npl|chr1:153679079-153679578	0.30082790802849	.	.
chr1	153652792	153653291	chr1	153280331	153280830	Rgs8|chr1:153280331-153280830	0.449600340086512	.	.
chr1	153652792	153653291	chr1	153717908	153718407	Rgs8|chr1:153717908-153718407	0.302184080874317	.	.
chr1	153899574	153900073	chr1	153598738	153599237	Glul|chr1:153598738-153599237	0.307173810048251	.	.
chr1	153899574	153900073	chr1	153598738	153599237	Teddm2|chr1:153598738-153599237	0.307173810048251	.	.
chr1	153899574	153900073	chr1	154223809	154224308	Glul|chr1:154223809-154224308	0.328722877874955	.	.
chr1	153899574	153900073	chr1	154223809	154224308	Teddm2|chr1:154223809-154224308	0.328722877874955	.	.
chr1	155083298	155083797	chr1	154875800	154876299	Gm9530|chr1:154875800-154876299	0.304845195226646	.	.
chr1	155083298	155083797	chr1	154956526	154957025	Gm9530|chr1:154956526-154957025	0.557131808021995	.	.
chr1	155083298	155083797	chr1	155236402	155236901	Gm9530|chr1:155236402-155236901	0.381400514003519	.	.
chr1	155098555	155099054	chr1	154875800	154876299	Ier5|chr1:154875800-154876299	0.364968477557492	.	.
chr1	155098555	155099054	chr1	155138784	155139283	Ier5|chr1:155138784-155139283	0.438415789847308	.	.
chr1	155098555	155099054	chr1	155281431	155281930	Ier5|chr1:155281431-155281930	0.406776625315669	.	.
chr1	155098555	155099054	chr1	155442054	155442553	Ier5|chr1:155442054-155442553	0.39890472356536	.	.
chr1	155099441	155099940	chr1	155048907	155049406	Ier5|chr1:155048907-155049406	0.391567921418091	.	.
chr1	155099441	155099940	chr1	155281431	155281930	Ier5|chr1:155281431-155281930	0.360077838787975	.	.
chr1	155158401	155158900	chr1	154886704	154887203	Stx6|chr1:154886704-154887203	0.474465522766237	.	.
chr1	156035344	156035843	chr1	156440317	156440816	Tor1aip1|chr1:156440317-156440816	0.439568885226739	.	.
chr1	156035344	156035843	chr1	156440317	156440816	Tor1aip2|chr1:156440317-156440816	0.439568885226739	.	.
chr1	156035878	156036377	chr1	156440317	156440816	Tor1aip1|chr1:156440317-156440816	0.6227174476946	.	.
chr1	156035878	156036377	chr1	156440317	156440816	Tor1aip2|chr1:156440317-156440816	0.6227174476946	.	.
chr1	156558476	156558975	chr1	156615543	156616042	Abl2|chr1:156615543-156616042	0.342535274898227	.	.
chr1	156718854	156719353	chr1	156754594	156755093	Fam20b|chr1:156754594-156755093	0.376927018025783	.	.
chr1	156718854	156719353	chr1	156903466	156903965	Fam20b|chr1:156903466-156903965	0.373853468230271	.	.
chr1	156938775	156939274	chr1	156903466	156903965	4930439D14Rik|chr1:156903466-156903965	0.321567179390927	.	.
chr1	156938775	156939274	chr1	156903466	156903965	Ralgps2|chr1:156903466-156903965	0.321567179390927	.	.
chr1	156939411	156939910	chr1	156645076	156645575	4930439D14Rik|chr1:156645076-156645575	0.331627391737956	.	.
chr1	156939411	156939910	chr1	156645076	156645575	Ralgps2|chr1:156645076-156645575	0.331627391737956	.	.
chr1	157411887	157412386	chr1	157086057	157086556	Rasal2|chr1:157086057-157086556	0.508191101956014	.	.
chr1	157411887	157412386	chr1	157232366	157232865	Rasal2|chr1:157232366-157232865	0.586697651212829	.	.
chr1	157412497	157412996	chr1	157447086	157447585	Rasal2|chr1:157447086-157447585	0.517194690170793	.	.
chr1	157412497	157412996	chr1	157553000	157553499	Rasal2|chr1:157553000-157553499	0.460188849586426	.	.
chr1	158362285	158362784	chr1	158168839	158169338	Astn1|chr1:158168839-158169338	0.464707704346135	.	.
chr1	158362285	158362784	chr1	158248636	158249135	Astn1|chr1:158248636-158249135	0.381099598715558	.	.
chr1	158362285	158362784	chr1	158310415	158310914	Astn1|chr1:158310415-158310914	0.506381772600187	.	.
chr1	158362285	158362784	chr1	158315159	158315658	Astn1|chr1:158315159-158315658	0.684490653122283	.	.
chr1	158362285	158362784	chr1	158482016	158482515	Astn1|chr1:158482016-158482515	0.581735016320943	.	.
chr1	160194792	160195291	chr1	160404685	160405184	Mrps14|chr1:160404685-160405184	0.345986292399793	.	.
chr1	160212234	160212733	chr1	160184477	160184976	Cacybp|chr1:160184477-160184976	0.487722238479456	.	.
chr1	160212234	160212733	chr1	160245879	160246378	Cacybp|chr1:160245879-160246378	0.391252021730375	.	.
chr1	160327012	160327511	chr1	160259812	160260311	Gm37529|chr1:160259812-160260311	0.356497178485316	.	.
chr1	160327012	160327511	chr1	160259812	160260311	Gm37529|chr1:160259812-160260311	0.356497178485317	.	.
chr1	160327012	160327511	chr1	160260495	160260994	Gm37529|chr1:160260495-160260994	0.554789317766109	.	.
chr1	160327012	160327511	chr1	160287183	160287682	Gm37529|chr1:160287183-160287682	0.305030435375014	.	.
chr1	160327012	160327511	chr1	160520697	160521196	Gm37529|chr1:160520697-160521196	0.332878024508772	.	.
chr1	161034286	161034785	chr1	160986363	160986862	Gas5|chr1:160986363-160986862	0.288798031649539	.	.
chr1	161034286	161034785	chr1	160986363	160986862	Zbtb37|chr1:160986363-160986862	0.288798031649539	.	.
chr1	161034786	161035285	chr1	160986363	160986862	Gas5|chr1:160986363-160986862	0.407169225261232	.	.
chr1	161034786	161035285	chr1	160986363	160986862	Zbtb37|chr1:160986363-160986862	0.407169225261232	.	.
chr1	161070536	161071035	chr1	160986363	160986862	Cenpl|chr1:160986363-160986862	0.337095331202595	.	.
chr1	161070536	161071035	chr1	160986363	160986862	Dars2|chr1:160986363-160986862	0.337095331202595	.	.
chr1	161131254	161131753	chr1	160986363	160986862	Klhl20|chr1:160986363-160986862	0.426052982693371	.	.
chr1	161142436	161142935	chr1	161195428	161195927	Ankrd45|chr1:161195428-161195927	0.36875427896386	.	.
chr1	161876197	161876696	chr1	161976288	161976787	Suco|chr1:161976288-161976787	0.293043338610343	.	.
chr1	161876715	161877214	chr1	161976288	161976787	Suco|chr1:161976288-161976787	0.303107739605823	.	.
chr1	161876715	161877214	chr1	162108665	162109164	Suco|chr1:162108665-162109164	0.308954274922887	.	.
chr1	162477766	162478265	chr1	162108665	162109164	Dnm3|chr1:162108665-162109164	0.329717954861467	.	.
chr1	162477766	162478265	chr1	162509243	162509742	Dnm3|chr1:162509243-162509742	0.319646717412559	.	.
chr1	162477766	162478265	chr1	162745954	162746453	Dnm3|chr1:162745954-162746453	0.290265984348952	.	.
chr1	162477766	162478265	chr1	162746484	162746983	Dnm3|chr1:162746484-162746983	0.352734893714765	.	.
chr1	162570372	162570871	chr1	162324216	162324715	Vamp4|chr1:162324216-162324715	0.46259430146346	.	.
chr1	162739851	162740350	chr1	162324216	162324715	Prrc2c|chr1:162324216-162324715	0.396467526396439	.	.
chr1	162739851	162740350	chr1	162437995	162438494	Prrc2c|chr1:162437995-162438494	0.311944242938353	.	.
chr1	162739851	162740350	chr1	162746484	162746983	Prrc2c|chr1:162746484-162746983	0.430176788339397	.	.
chr1	162739851	162740350	chr1	162832165	162832664	Prrc2c|chr1:162832165-162832664	0.463861060724305	.	.
chr1	162740352	162740851	chr1	162509243	162509742	Prrc2c|chr1:162509243-162509742	0.30580245678562	.	.
chr1	162740352	162740851	chr1	162745954	162746453	Prrc2c|chr1:162745954-162746453	0.384778284732202	.	.
chr1	163779331	163779830	chr1	164031028	164031527	Kifap3|chr1:164031028-164031527	0.33983798139933	.	.
chr1	163779331	163779830	chr1	164138556	164139055	Kifap3|chr1:164138556-164139055	0.526622439583743	.	.
chr1	163994642	163995141	chr1	164031028	164031527	BC055324|chr1:164031028-164031527	0.348001917855022	.	.
chr1	163994642	163995141	chr1	164031028	164031527	Mettl18|chr1:164031028-164031527	0.348001917855022	.	.
chr1	163994642	163995141	chr1	164138556	164139055	BC055324|chr1:164138556-164139055	0.557838491876471	.	.
chr1	163994642	163995141	chr1	164138556	164139055	Mettl18|chr1:164138556-164139055	0.557838491876471	.	.
chr1	164248686	164249185	chr1	164395042	164395541	Slc19a2|chr1:164395042-164395541	0.312742624696649	.	.
chr1	164248686	164249185	chr1	164395586	164396085	Slc19a2|chr1:164395586-164396085	0.485673878449294	.	.
chr1	164275346	164275845	chr1	164395042	164395541	Ccdc181|chr1:164395042-164395541	0.526366280532586	.	.
chr1	164275346	164275845	chr1	164395586	164396085	Ccdc181|chr1:164395586-164396085	0.451655833404132	.	.
chr1	164307370	164307869	chr1	164023689	164024188	Blzf1|chr1:164023689-164024188	0.335134221886472	.	.
chr1	164307370	164307869	chr1	164257375	164257874	Blzf1|chr1:164257375-164257874	0.356146860853297	.	.
chr1	164307370	164307869	chr1	164481680	164482179	Blzf1|chr1:164481680-164482179	0.303437083719791	.	.
chr1	164307370	164307869	chr1	164515399	164515898	Blzf1|chr1:164515399-164515898	0.296046731426776	.	.
chr1	164457803	164458302	chr1	164031028	164031527	Atp1b1|chr1:164031028-164031527	0.363617545970758	.	.
chr1	164457803	164458302	chr1	164630069	164630568	Atp1b1|chr1:164630069-164630568	0.312524447223035	.	.
chr1	164458666	164459165	chr1	164023689	164024188	Atp1b1|chr1:164023689-164024188	0.409747738385336	.	.
chr1	164458666	164459165	chr1	164257375	164257874	Atp1b1|chr1:164257375-164257874	0.360133484004822	.	.
chr1	164458666	164459165	chr1	164419569	164420068	Atp1b1|chr1:164419569-164420068	0.391837322790015	.	.
chr1	164458666	164459165	chr1	164481680	164482179	Atp1b1|chr1:164481680-164482179	0.343636430843657	.	.
chr1	164458666	164459165	chr1	164515399	164515898	Atp1b1|chr1:164515399-164515898	0.319540819548197	.	.
chr1	164458666	164459165	chr1	164689190	164689689	Atp1b1|chr1:164689190-164689689	0.374488251941355	.	.
chr1	164458666	164459165	chr1	164704608	164705107	Atp1b1|chr1:164704608-164705107	0.359810287404067	.	.
chr1	164631669	164632168	chr1	164257375	164257874	Gm37754|chr1:164257375-164257874	0.515134940564245	.	.
chr1	164631669	164632168	chr1	164419569	164420068	Gm37754|chr1:164419569-164420068	0.568177979206093	.	.
chr1	164631669	164632168	chr1	164704608	164705107	Gm37754|chr1:164704608-164705107	0.344875938653304	.	.
chr1	164631669	164632168	chr1	164861424	164861923	Gm37754|chr1:164861424-164861923	0.638429181728885	.	.
chr1	164631669	164632168	chr1	164887740	164888239	Gm37754|chr1:164887740-164888239	0.394788455082322	.	.
chr1	164631669	164632168	chr1	164887740	164888239	Gm37754|chr1:164887740-164888239	0.394788455082323	.	.
chr1	164631669	164632168	chr1	164987368	164987867	Gm37754|chr1:164987368-164987867	0.455194358072489	.	.
chr1	164863112	164863611	chr1	164861424	164861923	Gm20743|chr1:164861424-164861923	0.439676399399285	.	.
chr1	164863112	164863611	chr1	164987368	164987867	Gm20743|chr1:164987368-164987867	0.290293032198177	.	.
chr1	164863112	164863611	chr1	165018673	165019172	Gm20743|chr1:165018673-165019172	0.327572495109646	.	.
chr1	164863112	164863611	chr1	165045963	165046462	Gm20743|chr1:165045963-165046462	0.381626129495011	.	.
chr1	164863112	164863611	chr1	165046493	165046992	Gm20743|chr1:165046493-165046992	0.324078106288676	.	.
chr1	164863112	164863611	chr1	165132392	165132891	Gm20743|chr1:165132392-165132891	0.2884856450697	.	.
chr1	164898957	164899456	chr1	164577170	164577669	Gm32569|chr1:164577170-164577669	0.44315332268398	.	.
chr1	164898957	164899456	chr1	165033088	165033587	Gm32569|chr1:165033088-165033587	0.588114453683854	.	.
chr1	165091724	165092223	chr1	164787699	164788198	4930568G15Rik|chr1:164787699-164788198	0.350628416580144	.	.
chr1	165091724	165092223	chr1	165075344	165075843	4930568G15Rik|chr1:165075344-165075843	0.308166224912478	.	.
chr1	165091724	165092223	chr1	165075909	165076408	4930568G15Rik|chr1:165075909-165076408	0.331159331816224	.	.
chr1	165091724	165092223	chr1	165104544	165105043	4930568G15Rik|chr1:165104544-165105043	0.421476121680361	.	.
chr1	165194197	165194696	chr1	164787699	164788198	Sft2d2|chr1:164787699-164788198	0.377447738184173	.	.
chr1	165194197	165194696	chr1	165075344	165075843	Sft2d2|chr1:165075344-165075843	0.302156649360605	.	.
chr1	165194197	165194696	chr1	165120312	165120811	Sft2d2|chr1:165120312-165120811	0.356650455061586	.	.
chr1	165236724	165237223	chr1	165033088	165033587	Tiprl|chr1:165033088-165033587	0.426916328640723	.	.
chr1	165236724	165237223	chr1	165344380	165344879	Tiprl|chr1:165344380-165344879	0.339707298727099	.	.
chr1	165460313	165460812	chr1	165033088	165033587	Dcaf6|chr1:165033088-165033587	0.466639311141671	.	.
chr1	165460313	165460812	chr1	165033088	165033587	Mpc2|chr1:165033088-165033587	0.466639311141671	.	.
chr1	165460313	165460812	chr1	165104544	165105043	Dcaf6|chr1:165104544-165105043	0.45032607736792	.	.
chr1	165460313	165460812	chr1	165104544	165105043	Mpc2|chr1:165104544-165105043	0.45032607736792	.	.
chr1	165460313	165460812	chr1	165344380	165344879	Dcaf6|chr1:165344380-165344879	0.458648581318689	.	.
chr1	165460313	165460812	chr1	165344380	165344879	Mpc2|chr1:165344380-165344879	0.458648581318689	.	.
chr1	165460313	165460812	chr1	165642102	165642601	Dcaf6|chr1:165642102-165642601	0.526897134337999	.	.
chr1	165460313	165460812	chr1	165642102	165642601	Mpc2|chr1:165642102-165642601	0.526897134337999	.	.
chr1	165460922	165461421	chr1	165033088	165033587	Dcaf6|chr1:165033088-165033587	0.670249671838541	.	.
chr1	165460922	165461421	chr1	165033088	165033587	Mpc2|chr1:165033088-165033587	0.670249671838541	.	.
chr1	165460922	165461421	chr1	165075909	165076408	Dcaf6|chr1:165075909-165076408	0.39283949139581	.	.
chr1	165460922	165461421	chr1	165075909	165076408	Mpc2|chr1:165075909-165076408	0.39283949139581	.	.
chr1	165460922	165461421	chr1	165104544	165105043	Dcaf6|chr1:165104544-165105043	0.304825684358662	.	.
chr1	165460922	165461421	chr1	165104544	165105043	Mpc2|chr1:165104544-165105043	0.304825684358662	.	.
chr1	165460922	165461421	chr1	165344380	165344879	Dcaf6|chr1:165344380-165344879	0.573182837690841	.	.
chr1	165460922	165461421	chr1	165344380	165344879	Mpc2|chr1:165344380-165344879	0.573182837690841	.	.
chr1	165460922	165461421	chr1	165641351	165641850	Dcaf6|chr1:165641351-165641850	0.371954808961109	.	.
chr1	165460922	165461421	chr1	165641351	165641850	Mpc2|chr1:165641351-165641850	0.371954808961109	.	.
chr1	165460922	165461421	chr1	165642102	165642601	Dcaf6|chr1:165642102-165642601	0.553226431038882	.	.
chr1	165460922	165461421	chr1	165642102	165642601	Mpc2|chr1:165642102-165642601	0.553226431038882	.	.
chr1	166002418	166002917	chr1	165903552	165904051	Gm26665|chr1:165903552-165904051	0.492383152428231	.	.
chr1	166002418	166002917	chr1	165903552	165904051	Pou2f1|chr1:165903552-165904051	0.492383152428231	.	.
chr1	166002418	166002917	chr1	166163539	166164038	Gm26665|chr1:166163539-166164038	0.415116232944166	.	.
chr1	166002418	166002917	chr1	166163539	166164038	Pou2f1|chr1:166163539-166164038	0.415116232944166	.	.
chr1	166002418	166002917	chr1	166319038	166319537	Gm26665|chr1:166319038-166319537	0.397238649695083	.	.
chr1	166002418	166002917	chr1	166319038	166319537	Pou2f1|chr1:166319038-166319537	0.397238649695083	.	.
chr1	166002418	166002917	chr1	166325692	166326191	Gm26665|chr1:166325692-166326191	0.39459493895798	.	.
chr1	166002418	166002917	chr1	166325692	166326191	Pou2f1|chr1:166325692-166326191	0.39459493895798	.	.
chr1	166003176	166003675	chr1	165903552	165904051	Gm26665|chr1:165903552-165904051	0.427877974958255	.	.
chr1	166003176	166003675	chr1	165903552	165904051	Pou2f1|chr1:165903552-165904051	0.427877974958255	.	.
chr1	166003176	166003675	chr1	166023900	166024399	Gm26665|chr1:166023900-166024399	0.308447852871205	.	.
chr1	166003176	166003675	chr1	166023900	166024399	Pou2f1|chr1:166023900-166024399	0.308447852871205	.	.
chr1	166003176	166003675	chr1	166209298	166209797	Gm26665|chr1:166209298-166209797	0.35017339297577	.	.
chr1	166003176	166003675	chr1	166209298	166209797	Pou2f1|chr1:166209298-166209797	0.35017339297577	.	.
chr1	166253817	166254316	chr1	166189818	166190317	Ildr2|chr1:166189818-166190317	0.289542303493522	.	.
chr1	166253817	166254316	chr1	166360121	166360620	Ildr2|chr1:166360121-166360620	0.456777862063686	.	.
chr1	166379002	166379501	chr1	166023900	166024399	Tada1|chr1:166023900-166024399	0.421121158338919	.	.
chr1	166409578	166410077	chr1	166023900	166024399	Pogk|chr1:166023900-166024399	0.338541332166777	.	.
chr1	166681166	166681665	chr1	166280533	166281032	Fmo9|chr1:166280533-166281032	0.301465276611421	.	.
chr1	166681166	166681665	chr1	166302681	166303180	Fmo9|chr1:166302681-166303180	0.417839649320083	.	.
chr1	167000534	167001033	chr1	167054685	167055184	Fam78b|chr1:167054685-167055184	0.345153694872334	.	.
chr1	167000534	167001033	chr1	167054685	167055184	Gm16701|chr1:167054685-167055184	0.345153694872334	.	.
chr1	167001208	167001707	chr1	166866136	166866635	Fam78b|chr1:166866136-166866635	0.42560993405529	.	.
chr1	167001208	167001707	chr1	166866136	166866635	Gm16701|chr1:166866136-166866635	0.42560993405529	.	.
chr1	167001208	167001707	chr1	167054685	167055184	Fam78b|chr1:167054685-167055184	0.572866306568156	.	.
chr1	167001208	167001707	chr1	167054685	167055184	Fam78b|chr1:167054685-167055184	0.572866306568157	.	.
chr1	167001208	167001707	chr1	167054685	167055184	Gm16701|chr1:167054685-167055184	0.572866306568156	.	.
chr1	167001208	167001707	chr1	167054685	167055184	Gm16701|chr1:167054685-167055184	0.572866306568157	.	.
chr1	167001208	167001707	chr1	167337334	167337833	Fam78b|chr1:167337334-167337833	0.461595816893213	.	.
chr1	167001208	167001707	chr1	167337334	167337833	Gm16701|chr1:167337334-167337833	0.461595816893213	.	.
chr1	167284924	167285423	chr1	167194693	167195192	Gm2453|chr1:167194693-167195192	0.46312686634202	.	.
chr1	167284924	167285423	chr1	167194693	167195192	Uck2|chr1:167194693-167195192	0.46312686634202	.	.
chr1	167284924	167285423	chr1	167339910	167340409	Gm2453|chr1:167339910-167340409	0.400566923596458	.	.
chr1	167284924	167285423	chr1	167339910	167340409	Uck2|chr1:167339910-167340409	0.400566923596458	.	.
chr1	167284924	167285423	chr1	167369851	167370350	Gm2453|chr1:167369851-167370350	0.350654477834008	.	.
chr1	167284924	167285423	chr1	167369851	167370350	Uck2|chr1:167369851-167370350	0.350654477834008	.	.
chr1	167284924	167285423	chr1	167644841	167645340	Gm2453|chr1:167644841-167645340	0.303244657592908	.	.
chr1	167284924	167285423	chr1	167644841	167645340	Uck2|chr1:167644841-167645340	0.303244657592908	.	.
chr1	167308418	167308917	chr1	167532428	167532927	Tmco1|chr1:167532428-167532927	0.594713314788608	.	.
chr1	167349707	167350206	chr1	167532428	167532927	Aldh9a1|chr1:167532428-167532927	0.545325018831848	.	.
chr1	167349707	167350206	chr1	167583702	167584201	Aldh9a1|chr1:167583702-167584201	0.289807808192038	.	.
chr1	167393588	167394087	chr1	167533050	167533549	Mgst3|chr1:167533050-167533549	0.376948815902788	.	.
chr1	167393588	167394087	chr1	167583702	167584201	Mgst3|chr1:167583702-167584201	0.344393888409288	.	.
chr1	167393588	167394087	chr1	167608411	167608910	Mgst3|chr1:167608411-167608910	0.480535138448107	.	.
chr1	167394156	167394655	chr1	167339910	167340409	Mgst3|chr1:167339910-167340409	0.353333008335669	.	.
chr1	167394156	167394655	chr1	167608411	167608910	Mgst3|chr1:167608411-167608910	0.460444556693156	.	.
chr1	167394156	167394655	chr1	167644841	167645340	Mgst3|chr1:167644841-167645340	0.357281326116956	.	.
chr1	167597755	167598254	chr1	167533050	167533549	Rxrg|chr1:167533050-167533549	0.296663096302578	.	.
chr1	167597755	167598254	chr1	167583702	167584201	Rxrg|chr1:167583702-167584201	0.324637028138996	.	.
chr1	167597755	167598254	chr1	167802530	167803029	Rxrg|chr1:167802530-167803029	0.494746758981234	.	.
chr1	167597755	167598254	chr1	167802530	167803029	Rxrg|chr1:167802530-167803029	0.494746758981235	.	.
chr1	167598393	167598892	chr1	167473481	167473980	Rxrg|chr1:167473481-167473980	0.297854794595754	.	.
chr1	167598393	167598892	chr1	167532428	167532927	Rxrg|chr1:167532428-167532927	0.475265281676997	.	.
chr1	167598393	167598892	chr1	167583702	167584201	Rxrg|chr1:167583702-167584201	0.542446635351281	.	.
chr1	167598393	167598892	chr1	167846422	167846921	Rxrg|chr1:167846422-167846921	0.323740676576402	.	.
chr1	169969082	169969581	chr1	169586004	169586503	3110045C21Rik|chr1:169586004-169586503	0.521892138711539	.	.
chr1	169969082	169969581	chr1	169586004	169586503	Hsd17b7|chr1:169586004-169586503	0.521892138711539	.	.
chr1	169969082	169969581	chr1	169601861	169602360	3110045C21Rik|chr1:169601861-169602360	0.62015597147202	.	.
chr1	169969082	169969581	chr1	169601861	169602360	Hsd17b7|chr1:169601861-169602360	0.62015597147202	.	.
chr1	169969082	169969581	chr1	169681614	169682113	3110045C21Rik|chr1:169681614-169682113	0.448282209960383	.	.
chr1	169969082	169969581	chr1	169681614	169682113	Hsd17b7|chr1:169681614-169682113	0.448282209960383	.	.
chr1	169969082	169969581	chr1	169848486	169848985	3110045C21Rik|chr1:169848486-169848985	0.383263690069937	.	.
chr1	169969082	169969581	chr1	169848486	169848985	Hsd17b7|chr1:169848486-169848985	0.383263690069937	.	.
chr1	169969082	169969581	chr1	169917324	169917823	3110045C21Rik|chr1:169917324-169917823	0.529172283937281	.	.
chr1	169969082	169969581	chr1	169917324	169917823	Hsd17b7|chr1:169917324-169917823	0.529172283937281	.	.
chr1	169969082	169969581	chr1	170124609	170125108	3110045C21Rik|chr1:170124609-170125108	0.582499281786192	.	.
chr1	169969082	169969581	chr1	170124609	170125108	Hsd17b7|chr1:170124609-170125108	0.582499281786192	.	.
chr1	169969082	169969581	chr1	170225826	170226325	3110045C21Rik|chr1:170225826-170226325	0.478250620317251	.	.
chr1	169969082	169969581	chr1	170225826	170226325	Hsd17b7|chr1:170225826-170226325	0.478250620317251	.	.
chr1	170174259	170174758	chr1	170255487	170255986	Gm37748|chr1:170255487-170255986	0.324432477384879	.	.
chr1	170174259	170174758	chr1	170255487	170255986	Uap1|chr1:170255487-170255986	0.324432477384879	.	.
chr1	170174259	170174758	chr1	170459899	170460398	Gm37748|chr1:170459899-170460398	0.382403669310979	.	.
chr1	170174259	170174758	chr1	170459899	170460398	Uap1|chr1:170459899-170460398	0.382403669310979	.	.
chr1	170174840	170175339	chr1	170383483	170383982	Gm37748|chr1:170383483-170383982	0.479172177211057	.	.
chr1	170174840	170175339	chr1	170383483	170383982	Uap1|chr1:170383483-170383982	0.479172177211057	.	.
chr1	170174840	170175339	chr1	170383983	170384482	Gm37748|chr1:170383983-170384482	0.491034629481087	.	.
chr1	170174840	170175339	chr1	170383983	170384482	Uap1|chr1:170383983-170384482	0.491034629481087	.	.
chr1	170589545	170590044	chr1	170295161	170295660	Nos1ap|chr1:170295161-170295660	0.514646050407979	.	.
chr1	170589545	170590044	chr1	170487144	170487643	Nos1ap|chr1:170487144-170487643	0.378696035688286	.	.
chr1	170589545	170590044	chr1	170512309	170512808	Nos1ap|chr1:170512309-170512808	0.400747876174009	.	.
chr1	170589545	170590044	chr1	170718806	170719305	Nos1ap|chr1:170718806-170719305	0.397128202946776	.	.
chr1	170589545	170590044	chr1	170901528	170902027	Nos1ap|chr1:170901528-170902027	0.529881319010369	.	.
chr1	170867571	170868070	chr1	170632341	170632840	Atf6|chr1:170632341-170632840	0.30014266591746	.	.
chr1	170867571	170868070	chr1	170632341	170632840	Gm9929|chr1:170632341-170632840	0.30014266591746	.	.
chr1	170867571	170868070	chr1	170907734	170908233	Atf6|chr1:170907734-170908233	0.329700936905879	.	.
chr1	170867571	170868070	chr1	170907734	170908233	Gm9929|chr1:170907734-170908233	0.329700936905879	.	.
chr1	170867571	170868070	chr1	171044266	171044765	Atf6|chr1:171044266-171044765	0.443234372258938	.	.
chr1	170867571	170868070	chr1	171044266	171044765	Gm9929|chr1:171044266-171044765	0.443234372258938	.	.
chr1	170867571	170868070	chr1	171101659	171102158	Atf6|chr1:171101659-171102158	0.304668946998353	.	.
chr1	170867571	170868070	chr1	171101659	171102158	Gm9929|chr1:171101659-171102158	0.304668946998353	.	.
chr1	170885252	170885751	chr1	170718806	170719305	Dusp12|chr1:170718806-170719305	0.423297095558877	.	.
chr1	170885252	170885751	chr1	170718806	170719305	Gm26620|chr1:170718806-170719305	0.423297095558877	.	.
chr1	171150371	171150870	chr1	171038357	171038856	Mpz|chr1:171038357-171038856	0.330292822062879	.	.
chr1	171150371	171150870	chr1	171038357	171038856	Sdhc|chr1:171038357-171038856	0.330292822062879	.	.
chr1	171150371	171150870	chr1	171110922	171111421	Mpz|chr1:171110922-171111421	0.296436647268982	.	.
chr1	171150371	171150870	chr1	171110922	171111421	Sdhc|chr1:171110922-171111421	0.296436647268982	.	.
chr1	171222404	171222903	chr1	170907216	170907715	Tomm40l|chr1:170907216-170907715	0.308416124313293	.	.
chr1	171222404	171222903	chr1	170907734	170908233	Tomm40l|chr1:170907734-170908233	0.318316169195312	.	.
chr1	171222404	171222903	chr1	171038357	171038856	Tomm40l|chr1:171038357-171038856	0.396101208620823	.	.
chr1	171222404	171222903	chr1	171044266	171044765	Tomm40l|chr1:171044266-171044765	0.326393766078816	.	.
chr1	171222404	171222903	chr1	171263038	171263537	Tomm40l|chr1:171263038-171263537	0.339218768661322	.	.
chr1	171270057	171270556	chr1	171110922	171111421	B4galt3|chr1:171110922-171111421	0.395066329145932	.	.
chr1	171270057	171270556	chr1	171122872	171123371	B4galt3|chr1:171122872-171123371	0.318219732822933	.	.
chr1	171281054	171281553	chr1	171044266	171044765	Ppox|chr1:171044266-171044765	0.605546968894097	.	.
chr1	171281054	171281553	chr1	171263038	171263537	Ppox|chr1:171263038-171263537	0.394386708875253	.	.
chr1	171287719	171288218	chr1	171101659	171102158	Usp21|chr1:171101659-171102158	0.32812562555972	.	.
chr1	171287719	171288218	chr1	171102488	171102987	Usp21|chr1:171102488-171102987	0.442503019016244	.	.
chr1	171294566	171295065	chr1	171044266	171044765	Ufc1|chr1:171044266-171044765	0.351757526845667	.	.
chr1	171294566	171295065	chr1	171101659	171102158	Ufc1|chr1:171101659-171102158	0.402458834378893	.	.
chr1	171294566	171295065	chr1	171102488	171102987	Ufc1|chr1:171102488-171102987	0.418838532814893	.	.
chr1	171294566	171295065	chr1	171263038	171263537	Ufc1|chr1:171263038-171263537	0.323677353478963	.	.
chr1	171329206	171329705	chr1	171044266	171044765	Dedd|chr1:171044266-171044765	0.624602663707171	.	.
chr1	171329206	171329705	chr1	171102488	171102987	Dedd|chr1:171102488-171102987	0.464422496694119	.	.
chr1	171329206	171329705	chr1	171263038	171263537	Dedd|chr1:171263038-171263537	0.44299923439633	.	.
chr1	171345437	171345936	chr1	171038357	171038856	Nit1|chr1:171038357-171038856	0.593426867876898	.	.
chr1	171345437	171345936	chr1	171038357	171038856	Pfdn2|chr1:171038357-171038856	0.593426867876898	.	.
chr1	171345437	171345936	chr1	171044266	171044765	Nit1|chr1:171044266-171044765	0.417036145146814	.	.
chr1	171345437	171345936	chr1	171044266	171044765	Pfdn2|chr1:171044266-171044765	0.417036145146814	.	.
chr1	171345437	171345936	chr1	171110922	171111421	Nit1|chr1:171110922-171111421	0.436413087424723	.	.
chr1	171345437	171345936	chr1	171110922	171111421	Pfdn2|chr1:171110922-171111421	0.436413087424723	.	.
chr1	171345437	171345936	chr1	171122872	171123371	Nit1|chr1:171122872-171123371	0.445607324721629	.	.
chr1	171345437	171345936	chr1	171122872	171123371	Pfdn2|chr1:171122872-171123371	0.445607324721629	.	.
chr1	171345437	171345936	chr1	171263038	171263537	Nit1|chr1:171263038-171263537	0.304559542155999	.	.
chr1	171345437	171345936	chr1	171263038	171263537	Pfdn2|chr1:171263038-171263537	0.304559542155999	.	.
chr1	171360576	171361075	chr1	171044266	171044765	Klhdc9|chr1:171044266-171044765	0.300877263805454	.	.
chr1	171360576	171361075	chr1	171101659	171102158	Klhdc9|chr1:171101659-171102158	0.713662109758159	.	.
chr1	171360576	171361075	chr1	171102488	171102987	Klhdc9|chr1:171102488-171102987	0.41234672047003	.	.
chr1	171360576	171361075	chr1	171247027	171247526	Klhdc9|chr1:171247027-171247526	0.409539429556101	.	.
chr1	171361088	171361587	chr1	171101659	171102158	Klhdc9|chr1:171101659-171102158	0.660035043866606	.	.
chr1	171361088	171361587	chr1	171102488	171102987	Klhdc9|chr1:171102488-171102987	0.331711244580719	.	.
chr1	171361088	171361587	chr1	171247027	171247526	Klhdc9|chr1:171247027-171247526	0.559479456663729	.	.
chr1	171361088	171361587	chr1	171553007	171553506	Klhdc9|chr1:171553007-171553506	0.296687171949332	.	.
chr1	171411068	171411567	chr1	171044266	171044765	Usf1|chr1:171044266-171044765	0.416183469547108	.	.
chr1	172082460	172082959	chr1	172027134	172027633	Copa|chr1:172027134-172027633	0.431920246021774	.	.
chr1	172082460	172082959	chr1	172027134	172027633	Ncstn|chr1:172027134-172027633	0.431920246021774	.	.
chr1	172126494	172126993	chr1	172017374	172017873	Pex19|chr1:172017374-172017873	0.333318749972273	.	.
chr1	172126494	172126993	chr1	172217086	172217585	Pex19|chr1:172217086-172217585	0.335563400322399	.	.
chr1	172126494	172126993	chr1	172292785	172293284	Pex19|chr1:172292785-172293284	0.434140186210458	.	.
chr1	172126494	172126993	chr1	172312070	172312569	Pex19|chr1:172312070-172312569	0.292025186230812	.	.
chr1	172126494	172126993	chr1	172498133	172498632	Pex19|chr1:172498133-172498632	0.378593893908337	.	.
chr1	172206038	172206537	chr1	172012325	172012824	Pea15a|chr1:172012325-172012824	0.305872369830309	.	.
chr1	172206038	172206537	chr1	172017374	172017873	Pea15a|chr1:172017374-172017873	0.387761964366735	.	.
chr1	172206038	172206537	chr1	172292785	172293284	Pea15a|chr1:172292785-172293284	0.428751913258797	.	.
chr1	172206038	172206537	chr1	172498133	172498632	Pea15a|chr1:172498133-172498632	0.45339215829468	.	.
chr1	172329099	172329598	chr1	172027134	172027633	Kcnj9|chr1:172027134-172027633	0.342710013912738	.	.
chr1	172329099	172329598	chr1	172279466	172279965	Kcnj9|chr1:172279466-172279965	0.440987623959816	.	.
chr1	172329099	172329598	chr1	172387192	172387691	Kcnj9|chr1:172387192-172387691	0.299572832262585	.	.
chr1	172376174	172376673	chr1	172387192	172387691	Pigm|chr1:172387192-172387691	0.675532557236047	.	.
chr1	172520879	172521378	chr1	172270262	172270761	Cfap45|chr1:172270262-172270761	0.331706447411917	.	.
chr1	172632827	172633326	chr1	172387192	172387691	Dusp23|chr1:172387192-172387691	0.290939694864155	.	.
chr1	172632827	172633326	chr1	172562878	172563377	Dusp23|chr1:172562878-172563377	0.309919465156988	.	.
chr1	172632827	172633326	chr1	172991232	172991731	Dusp23|chr1:172991232-172991731	0.407535859084492	.	.
chr1	172697041	172697540	chr1	172271554	172272053	Crp|chr1:172271554-172272053	0.341770244081487	.	.
chr1	172697041	172697540	chr1	172279466	172279965	Crp|chr1:172279466-172279965	0.350536743955079	.	.
chr1	172697041	172697540	chr1	172550479	172550978	Crp|chr1:172550479-172550978	0.424205546845923	.	.
chr1	172697041	172697540	chr1	172562878	172563377	Crp|chr1:172562878-172563377	0.292891575136278	.	.
chr1	172697041	172697540	chr1	172991232	172991731	Crp|chr1:172991232-172991731	0.667776951592391	.	.
chr1	172895271	172895770	chr1	172532487	172532986	Apcs|chr1:172532487-172532986	0.296633117958462	.	.
chr1	172895271	172895770	chr1	172667603	172668102	Apcs|chr1:172667603-172668102	0.387365242616201	.	.
chr1	172895271	172895770	chr1	172686868	172687367	Apcs|chr1:172686868-172687367	0.350002729565063	.	.
chr1	172895271	172895770	chr1	172748876	172749375	Apcs|chr1:172748876-172749375	0.314919165447145	.	.
chr1	172895271	172895770	chr1	172754335	172754834	Apcs|chr1:172754335-172754834	0.411120107050319	.	.
chr1	172895271	172895770	chr1	172766009	172766508	Apcs|chr1:172766009-172766508	0.550484907432274	.	.
chr1	172895271	172895770	chr1	172960383	172960882	Apcs|chr1:172960383-172960882	0.405077018562232	.	.
chr1	173137284	173137783	chr1	172754335	172754834	Olfr1408|chr1:172754335-172754834	0.585036712846073	.	.
chr1	173137284	173137783	chr1	172766009	172766508	Olfr1408|chr1:172766009-172766508	0.499221427243371	.	.
chr1	173137284	173137783	chr1	173320440	173320939	Olfr1408|chr1:173320440-173320939	0.570697803167638	.	.
chr1	174921518	174922017	chr1	175239981	175240480	Grem2|chr1:175239981-175240480	0.369522538176624	.	.
chr1	175692503	175693002	chr1	175823962	175824461	Chml|chr1:175823962-175824461	0.643200969864228	.	.
chr1	175692503	175693002	chr1	175823962	175824461	Opn3|chr1:175823962-175824461	0.643200969864228	.	.
chr1	175693049	175693548	chr1	175420805	175421304	Chml|chr1:175420805-175421304	0.314267785912317	.	.
chr1	175693049	175693548	chr1	175420805	175421304	Opn3|chr1:175420805-175421304	0.314267785912317	.	.
chr1	175693049	175693548	chr1	175823962	175824461	Chml|chr1:175823962-175824461	0.595027327479091	.	.
chr1	175693049	175693548	chr1	175823962	175824461	Opn3|chr1:175823962-175824461	0.595027327479091	.	.
chr1	175880538	175881037	chr1	175936373	175936872	Exo1|chr1:175936373-175936872	0.335864422645884	.	.
chr1	175880538	175881037	chr1	175995354	175995853	Exo1|chr1:175995354-175995853	0.351600183536869	.	.
chr1	176274525	176275024	chr1	176640495	176640994	Pld5|chr1:176640495-176640994	0.509020243439144	.	.
chr1	176813947	176814446	chr1	176640495	176640994	Cep170|chr1:176640495-176640994	0.431860990405256	.	.
chr1	176813947	176814446	chr1	176640495	176640994	Sdccag8|chr1:176640495-176640994	0.431860990405256	.	.
chr1	176813947	176814446	chr1	177150444	177150943	Cep170|chr1:177150444-177150943	0.670377193559107	.	.
chr1	176813947	176814446	chr1	177150444	177150943	Sdccag8|chr1:177150444-177150943	0.670377193559107	.	.
chr1	176814465	176814964	chr1	176640495	176640994	Cep170|chr1:176640495-176640994	0.629514967632518	.	.
chr1	176814465	176814964	chr1	176640495	176640994	Sdccag8|chr1:176640495-176640994	0.629514967632518	.	.
chr1	176814465	176814964	chr1	177150444	177150943	Cep170|chr1:177150444-177150943	0.781788356438625	.	.
chr1	176814465	176814964	chr1	177150444	177150943	Sdccag8|chr1:177150444-177150943	0.781788356438625	.	.
chr1	177257072	177257571	chr1	177150444	177150943	Akt3|chr1:177150444-177150943	0.672629879983982	.	.
chr1	177257580	177258079	chr1	177150444	177150943	Akt3|chr1:177150444-177150943	0.680431255859206	.	.
chr1	177258176	177258675	chr1	177150444	177150943	Akt3|chr1:177150444-177150943	0.50801536116492	.	.
chr1	177796375	177796874	chr1	178206931	178207430	Adss|chr1:178206931-178207430	0.32876208797011	.	.
chr1	178187311	178187810	chr1	178206931	178207430	Desi2|chr1:178206931-178207430	0.531413311594389	.	.
chr1	178187311	178187810	chr1	178336353	178336852	Desi2|chr1:178336353-178336852	0.45424352037406	.	.
chr1	178318532	178319031	chr1	178336353	178336852	B230369F24Rik|chr1:178336353-178336852	0.476829124226713	.	.
chr1	178318532	178319031	chr1	178336353	178336852	Cox20|chr1:178336353-178336852	0.476829124226713	.	.
chr1	178318532	178319031	chr1	178485923	178486422	B230369F24Rik|chr1:178485923-178486422	0.331302211700409	.	.
chr1	178318532	178319031	chr1	178485923	178486422	Cox20|chr1:178485923-178486422	0.331302211700409	.	.
chr1	178318532	178319031	chr1	178673021	178673520	B230369F24Rik|chr1:178673021-178673520	0.41493352758557	.	.
chr1	178318532	178319031	chr1	178673021	178673520	B230369F24Rik|chr1:178673021-178673520	0.414933527585571	.	.
chr1	178318532	178319031	chr1	178673021	178673520	Cox20|chr1:178673021-178673520	0.41493352758557	.	.
chr1	178318532	178319031	chr1	178673021	178673520	Cox20|chr1:178673021-178673520	0.414933527585571	.	.
chr1	178337559	178338058	chr1	178336353	178336852	Hnrnpu|chr1:178336353-178336852	0.452945555519532	.	.
chr1	178337559	178338058	chr1	178673021	178673520	Hnrnpu|chr1:178673021-178673520	0.351315388335941	.	.
chr1	178405450	178405949	chr1	178336353	178336852	Efcab2|chr1:178336353-178336852	0.346530942925872	.	.
chr1	178528774	178529273	chr1	178579327	178579826	Kif26b|chr1:178579327-178579826	0.305118723800041	.	.
chr1	178528774	178529273	chr1	178675435	178675934	Kif26b|chr1:178675435-178675934	0.341119006816392	.	.
chr1	179517784	179518283	chr1	179281689	179282188	Smyd3|chr1:179281689-179282188	0.343080370363602	.	.
chr1	179546057	179546556	chr1	179326555	179327054	Cnst|chr1:179326555-179327054	0.35630573175837	.	.
chr1	179546057	179546556	chr1	179326555	179327054	Tfb2m|chr1:179326555-179327054	0.35630573175837	.	.
chr1	179546057	179546556	chr1	179390223	179390722	Cnst|chr1:179390223-179390722	0.620854945630892	.	.
chr1	179546057	179546556	chr1	179390223	179390722	Tfb2m|chr1:179390223-179390722	0.620854945630892	.	.
chr1	179959653	179960152	chr1	179645628	179646127	Cdc42bpa|chr1:179645628-179646127	0.389788351558243	.	.
chr1	179959653	179960152	chr1	179847684	179848183	Cdc42bpa|chr1:179847684-179848183	0.353145837868285	.	.
chr1	180256056	180256555	chr1	180104488	180104987	Gm31728|chr1:180104488-180104987	0.360867463168639	.	.
chr1	180256056	180256555	chr1	180139117	180139616	Gm31728|chr1:180139117-180139616	0.398991490912119	.	.
chr1	180256056	180256555	chr1	180387432	180387931	Gm31728|chr1:180387432-180387931	0.584104832898447	.	.
chr1	180256056	180256555	chr1	180387432	180387931	Gm31728|chr1:180387432-180387931	0.584104832898448	.	.
chr1	180725789	180726288	chr1	180268550	180269049	Acbd3|chr1:180268550-180269049	0.450478266338571	.	.
chr1	180725789	180726288	chr1	180547386	180547885	Acbd3|chr1:180547386-180547885	0.416831168890334	.	.
chr1	180725789	180726288	chr1	180547908	180548407	Acbd3|chr1:180547908-180548407	0.382400256699317	.	.
chr1	180768387	180768886	chr1	180794160	180794659	Gm38293|chr1:180794160-180794659	0.341430172675504	.	.
chr1	180850639	180851138	chr1	180547386	180547885	Sde2|chr1:180547386-180547885	0.294635329661175	.	.
chr1	180850639	180851138	chr1	181150665	181151164	Sde2|chr1:181150665-181151164	0.589196338312847	.	.
chr1	180903944	180904443	chr1	181150665	181151164	Pycr2|chr1:181150665-181151164	0.493040703139731	.	.
chr1	181144061	181144560	chr1	181150665	181151164	Cnih4|chr1:181150665-181151164	0.627091514559738	.	.
chr1	181144061	181144560	chr1	181150665	181151164	Nvl|chr1:181150665-181151164	0.627091514559738	.	.
chr1	181144061	181144560	chr1	181422782	181423281	Cnih4|chr1:181422782-181423281	0.383626769256322	.	.
chr1	181144061	181144560	chr1	181422782	181423281	Nvl|chr1:181422782-181423281	0.383626769256322	.	.
chr1	181211764	181212263	chr1	181150665	181151164	Wdr26|chr1:181150665-181151164	0.375156226270045	.	.
chr1	182282007	182282506	chr1	182573964	182574463	Degs1|chr1:182573964-182574463	0.29971923706422	.	.
chr1	182282007	182282506	chr1	182618501	182619000	Degs1|chr1:182618501-182619000	0.557420199662043	.	.
chr1	182282007	182282506	chr1	182663670	182664169	Degs1|chr1:182663670-182664169	0.342630123447359	.	.
chr1	182282558	182283057	chr1	182489705	182490204	Degs1|chr1:182489705-182490204	0.426682054823597	.	.
chr1	182282558	182283057	chr1	182573964	182574463	Degs1|chr1:182573964-182574463	0.324095713855561	.	.
chr1	182341398	182341897	chr1	182573964	182574463	Fbxo28|chr1:182573964-182574463	0.549186752379412	.	.
chr1	182341398	182341897	chr1	182574561	182575060	Fbxo28|chr1:182574561-182575060	0.589269819973148	.	.
chr1	182341398	182341897	chr1	182618501	182619000	Fbxo28|chr1:182618501-182619000	0.510239335889112	.	.
chr1	182341398	182341897	chr1	182663670	182664169	Fbxo28|chr1:182663670-182664169	0.352636240862001	.	.
chr1	182408896	182409395	chr1	182489705	182490204	Trp53bp2|chr1:182489705-182490204	0.42881379839371	.	.
chr1	182516707	182517206	chr1	182908295	182908794	Capn2|chr1:182908295-182908794	0.397868936704304	.	.
chr1	182516707	182517206	chr1	182983394	182983893	Capn2|chr1:182983394-182983893	0.381507443346058	.	.
chr1	182517320	182517819	chr1	182489705	182490204	Capn2|chr1:182489705-182490204	0.330099675659187	.	.
chr1	182763734	182764233	chr1	182573964	182574463	Susd4|chr1:182573964-182574463	0.615016159858044	.	.
chr1	182763734	182764233	chr1	182574561	182575060	Susd4|chr1:182574561-182575060	0.703747884835566	.	.
chr1	182763734	182764233	chr1	182618501	182619000	Susd4|chr1:182618501-182619000	0.556777157603537	.	.
chr1	182763734	182764233	chr1	182663670	182664169	Susd4|chr1:182663670-182664169	0.404410397632079	.	.
chr1	183221261	183221760	chr1	183345255	183345754	Disp1|chr1:183345255-183345754	0.531658958821955	.	.
chr1	183296824	183297323	chr1	183345255	183345754	Aida|chr1:183345255-183345754	0.370315789925337	.	.
chr1	183296824	183297323	chr1	183345255	183345754	Brox|chr1:183345255-183345754	0.370315789925337	.	.
chr1	183369413	183369912	chr1	183316300	183316799	Mia3|chr1:183316300-183316799	0.397889972218531	.	.
chr1	183369413	183369912	chr1	183345255	183345754	Mia3|chr1:183345255-183345754	0.660520037958615	.	.
chr1	183562987	183563486	chr1	183316300	183316799	Gm33973|chr1:183316300-183316799	0.422575993281057	.	.
chr1	183562987	183563486	chr1	183345255	183345754	Gm33973|chr1:183345255-183345754	0.481790962826638	.	.
chr1	183562987	183563486	chr1	183656995	183657494	Gm33973|chr1:183656995-183657494	0.43078212041132	.	.
chr1	185203864	185204363	chr1	184965579	184966078	Rab3gap2|chr1:184965579-184966078	0.295309312062127	.	.
chr1	185203864	185204363	chr1	185253181	185253680	Rab3gap2|chr1:185253181-185253680	0.459619563987576	.	.
chr1	185329129	185329628	chr1	185651275	185651774	Iars2|chr1:185651275-185651774	0.329167095527713	.	.
chr1	185331876	185332375	chr1	185651275	185651774	Bpnt1|chr1:185651275-185651774	0.316916995276341	.	.
chr1	185362697	185363196	chr1	185185526	185186025	4930532G15Rik|chr1:185185526-185186025	0.435944629661975	.	.
chr1	185362697	185363196	chr1	185185526	185186025	Eprs|chr1:185185526-185186025	0.435944629661975	.	.
chr1	185362697	185363196	chr1	185253181	185253680	4930532G15Rik|chr1:185253181-185253680	0.418618457774716	.	.
chr1	185362697	185363196	chr1	185253181	185253680	Eprs|chr1:185253181-185253680	0.418618457774716	.	.
chr1	185455175	185455674	chr1	185185526	185186025	Gm2061|chr1:185185526-185186025	0.338440294613454	.	.
chr1	185455175	185455674	chr1	185185526	185186025	Slc30a10|chr1:185185526-185186025	0.338440294613454	.	.
chr1	185455175	185455674	chr1	185253181	185253680	Gm2061|chr1:185253181-185253680	0.405591983806442	.	.
chr1	185455175	185455674	chr1	185253181	185253680	Slc30a10|chr1:185253181-185253680	0.405591983806442	.	.
chr1	186117016	186117515	chr1	186187323	186187822	Lyplal1|chr1:186187323-186187822	0.374627862662968	.	.
chr1	186749156	186749655	chr1	186808514	186809013	A430105J06Rik|chr1:186808514-186809013	0.390357471343381	.	.
chr1	186749156	186749655	chr1	186808514	186809013	Rrp15|chr1:186808514-186809013	0.390357471343381	.	.
chr1	186926168	186926667	chr1	187245772	187246271	1700023G09Rik|chr1:187245772-187246271	0.291187314769688	.	.
chr1	187378054	187378553	chr1	187712532	187713031	Gm38155|chr1:187712532-187713031	0.289653456342007	.	.
chr1	187651190	187651689	chr1	187918260	187918759	Gm36388|chr1:187918260-187918759	0.365514506073437	.	.
chr1	187651190	187651689	chr1	187918260	187918759	Gm36388|chr1:187918260-187918759	0.365514506073438	.	.
chr1	187651708	187652207	chr1	187674880	187675379	Gm36388|chr1:187674880-187675379	0.46305157778782	.	.
chr1	187651708	187652207	chr1	187712532	187713031	Gm36388|chr1:187712532-187713031	0.392418079397421	.	.
chr1	187651708	187652207	chr1	187880960	187881459	Gm36388|chr1:187880960-187881459	0.292441366909401	.	.
chr1	187651708	187652207	chr1	187910686	187911185	Gm36388|chr1:187910686-187911185	0.342617909238738	.	.
chr1	187651708	187652207	chr1	187975604	187976103	Gm36388|chr1:187975604-187976103	0.348455364784114	.	.
chr1	189007615	189008114	chr1	189228632	189229131	Kctd3|chr1:189228632-189229131	0.348668258900097	.	.
chr1	189007615	189008114	chr1	189320884	189321383	Kctd3|chr1:189320884-189321383	0.429157722530064	.	.
chr1	189687923	189688422	chr1	189601078	189601577	Cenpf|chr1:189601078-189601577	0.478031105884263	.	.
chr1	189687923	189688422	chr1	189615237	189615736	Cenpf|chr1:189615237-189615736	0.299611270094134	.	.
chr1	189687923	189688422	chr1	189798859	189799358	Cenpf|chr1:189798859-189799358	0.423077542957429	.	.
chr1	190911562	190912061	chr1	190798612	190799111	Rps6kc1|chr1:190798612-190799111	0.306276500269945	.	.
chr1	190979086	190979585	chr1	191046243	191046742	Vash2|chr1:191046243-191046742	0.323589334593395	.	.
chr1	191026045	191026544	chr1	190798612	190799111	A230020J21Rik|chr1:190798612-190799111	0.288365012157924	.	.
chr1	191026045	191026544	chr1	190798612	190799111	Flvcr1|chr1:190798612-190799111	0.288365012157924	.	.
chr1	191035624	191036123	chr1	190798612	190799111	Spata45|chr1:190798612-190799111	0.329040214901373	.	.
chr1	191035624	191036123	chr1	190928315	190928814	Spata45|chr1:190928315-190928814	0.496551221510641	.	.
chr1	191062684	191063183	chr1	190798612	190799111	Nsl1|chr1:190798612-190799111	0.756796337211931	.	.
chr1	191062684	191063183	chr1	190798612	190799111	Tatdn3|chr1:190798612-190799111	0.756796337211931	.	.
chr1	191062684	191063183	chr1	190928315	190928814	Nsl1|chr1:190928315-190928814	0.500803146981038	.	.
chr1	191062684	191063183	chr1	190928315	190928814	Tatdn3|chr1:190928315-190928814	0.500803146981038	.	.
chr1	191062684	191063183	chr1	191312626	191313125	Nsl1|chr1:191312626-191313125	0.320051744281854	.	.
chr1	191062684	191063183	chr1	191312626	191313125	Tatdn3|chr1:191312626-191313125	0.320051744281854	.	.
chr1	191062684	191063183	chr1	191397049	191397548	Nsl1|chr1:191397049-191397548	0.408342631962504	.	.
chr1	191062684	191063183	chr1	191397049	191397548	Tatdn3|chr1:191397049-191397548	0.408342631962504	.	.
chr1	191224177	191224676	chr1	191312626	191313125	D730003I15Rik|chr1:191312626-191313125	0.320828405687225	.	.
chr1	191224177	191224676	chr1	191470543	191471042	D730003I15Rik|chr1:191470543-191471042	0.399577902964566	.	.
chr1	191224697	191225196	chr1	190798612	190799111	D730003I15Rik|chr1:190798612-190799111	0.479023909785816	.	.
chr1	191224697	191225196	chr1	190928315	190928814	D730003I15Rik|chr1:190928315-190928814	0.363780944830629	.	.
chr1	191317662	191318161	chr1	191046243	191046742	Nenf|chr1:191046243-191046742	0.374714551140151	.	.
chr1	191325660	191326159	chr1	191312626	191313125	Pacc1|chr1:191312626-191313125	0.428652972237113	.	.
chr1	191325660	191326159	chr1	191470543	191471042	Pacc1|chr1:191470543-191471042	0.315394103559707	.	.
chr1	191575408	191575907	chr1	191299029	191299528	Dtl|chr1:191299029-191299528	0.304356801951323	.	.
chr1	191575408	191575907	chr1	191299029	191299528	Ints7|chr1:191299029-191299528	0.304356801951323	.	.
chr1	191575408	191575907	chr1	191312626	191313125	Dtl|chr1:191312626-191313125	0.395570896781688	.	.
chr1	191575408	191575907	chr1	191312626	191313125	Ints7|chr1:191312626-191313125	0.395570896781688	.	.
chr1	191575408	191575907	chr1	191397049	191397548	Dtl|chr1:191397049-191397548	0.482506138119272	.	.
chr1	191575408	191575907	chr1	191397049	191397548	Ints7|chr1:191397049-191397548	0.482506138119272	.	.
chr1	191717568	191718067	chr1	191397049	191397548	Lpgat1|chr1:191397049-191397548	0.344461140621367	.	.
chr1	191718068	191718567	chr1	191397049	191397548	Lpgat1|chr1:191397049-191397548	0.432036729389387	.	.
chr1	191906374	191906873	chr1	192207934	192208433	1700034H15Rik|chr1:192207934-192208433	0.372969595156347	.	.
chr1	191906374	191906873	chr1	192207934	192208433	Slc30a1|chr1:192207934-192208433	0.372969595156347	.	.
chr1	191989950	191990449	chr1	191662137	191662636	Gm26670|chr1:191662137-191662636	0.348477346795924	.	.
chr1	191989950	191990449	chr1	191732486	191732985	Gm26670|chr1:191732486-191732985	0.319027601405059	.	.
chr1	191989950	191990449	chr1	191785035	191785534	Gm26670|chr1:191785035-191785534	0.46961199302363	.	.
chr1	191989950	191990449	chr1	191839447	191839946	Gm26670|chr1:191839447-191839946	0.307759732240368	.	.
chr1	192092422	192092921	chr1	191839447	191839946	Gm26879|chr1:191839447-191839946	0.369212422957034	.	.
chr1	192092422	192092921	chr1	191839447	191839946	Traf5|chr1:191839447-191839946	0.369212422957034	.	.
chr1	192092422	192092921	chr1	192368189	192368688	Gm26879|chr1:192368189-192368688	0.334735089861312	.	.
chr1	192092422	192092921	chr1	192368189	192368688	Traf5|chr1:192368189-192368688	0.334735089861312	.	.
chr1	192092422	192092921	chr1	192427071	192427570	Gm26879|chr1:192427071-192427570	0.308819912372703	.	.
chr1	192092422	192092921	chr1	192427071	192427570	Traf5|chr1:192427071-192427570	0.308819912372703	.	.
chr1	192137818	192138317	chr1	192207934	192208433	Rcor3|chr1:192207934-192208433	0.319681895886652	.	.
chr1	192137818	192138317	chr1	192439352	192439851	Rcor3|chr1:192439352-192439851	0.456925670107232	.	.
chr1	192137818	192138317	chr1	192444435	192444934	Rcor3|chr1:192444435-192444934	0.484910765315966	.	.
chr1	192137818	192138317	chr1	192444952	192445451	Rcor3|chr1:192444952-192445451	0.453967906963791	.	.
chr1	192190456	192190955	chr1	192207934	192208433	Kcnh1|chr1:192207934-192208433	0.488523270208322	.	.
chr1	192190456	192190955	chr1	192439352	192439851	Kcnh1|chr1:192439352-192439851	0.464007763710609	.	.
chr1	192190456	192190955	chr1	192444435	192444934	Kcnh1|chr1:192444435-192444934	0.480909778614265	.	.
chr1	192190456	192190955	chr1	192444952	192445451	Kcnh1|chr1:192444952-192445451	0.440140053968699	.	.
chr1	192770423	192770922	chr1	192784324	192784823	Hhat|chr1:192784324-192784823	0.30020777380111	.	.
chr1	192854936	192855435	chr1	193199186	193199685	Gm15867|chr1:193199186-193199685	0.347440990205237	.	.
chr1	192854936	192855435	chr1	193199186	193199685	Sertad4|chr1:193199186-193199685	0.347440990205237	.	.
chr1	193035210	193035709	chr1	192834606	192835105	Syt14|chr1:192834606-192835105	0.484760388059618	.	.
chr1	193035210	193035709	chr1	192947870	192948369	Syt14|chr1:192947870-192948369	0.489101344275353	.	.
chr1	193035210	193035709	chr1	193173244	193173743	Syt14|chr1:193173244-193173743	0.534734761891747	.	.
chr1	193035210	193035709	chr1	193327117	193327616	Syt14|chr1:193327117-193327616	0.310458043833487	.	.
chr1	193035210	193035709	chr1	193351629	193352128	Syt14|chr1:193351629-193352128	0.355070360789065	.	.
chr1	193035812	193036311	chr1	193173244	193173743	Syt14|chr1:193173244-193173743	0.491758089373064	.	.
chr1	193035812	193036311	chr1	193327117	193327616	Syt14|chr1:193327117-193327616	0.295910763767786	.	.
chr1	193035812	193036311	chr1	193351629	193352128	Syt14|chr1:193351629-193352128	0.37391899542821	.	.
chr1	193035812	193036311	chr1	193387105	193387604	Syt14|chr1:193387105-193387604	0.298102025389394	.	.
chr1	193130022	193130521	chr1	193081708	193082207	Utp25|chr1:193081708-193082207	0.381412167319707	.	.
chr1	193130022	193130521	chr1	193082243	193082742	Utp25|chr1:193082243-193082742	0.288081310481119	.	.
chr1	193130022	193130521	chr1	193102535	193103034	Utp25|chr1:193102535-193103034	0.377385093439085	.	.
chr1	193370052	193370551	chr1	193173244	193173743	Camk1g|chr1:193173244-193173743	0.336627620360884	.	.
chr1	193370052	193370551	chr1	193433550	193434049	Camk1g|chr1:193433550-193434049	0.343707934876015	.	.
chr1	193370052	193370551	chr1	193698811	193699310	Camk1g|chr1:193698811-193699310	0.360578172915628	.	.
chr1	194976111	194976610	chr1	195016706	195017205	A330023F24Rik|chr1:195016706-195017205	0.336201944512554	.	.
chr1	194976111	194976610	chr1	195016706	195017205	Gm16897|chr1:195016706-195017205	0.336201944512554	.	.
chr1	195018071	195018570	chr1	195016706	195017205	Gm37027|chr1:195016706-195017205	0.446814599608007	.	.
chr10	3366298	3366797	chr10	3434791	3435290	Ppp1r14c|chr10:3434791-3435290	0.288648726460182	.	.
chr10	3740116	3740615	chr10	3434791	3435290	Plekhg1|chr10:3434791-3435290	0.465047346639846	.	.
chr10	3740116	3740615	chr10	3514570	3515069	Plekhg1|chr10:3514570-3515069	0.422873590262616	.	.
chr10	3973553	3974052	chr10	3514570	3515069	Mthfd1l|chr10:3514570-3515069	0.29008956712941	.	.
chr10	3973553	3974052	chr10	3531321	3531820	Mthfd1l|chr10:3531321-3531820	0.410097201318757	.	.
chr10	3973553	3974052	chr10	3596643	3597142	Mthfd1l|chr10:3596643-3597142	0.413190005725253	.	.
chr10	3973553	3974052	chr10	3778385	3778884	Mthfd1l|chr10:3778385-3778884	0.387924345490572	.	.
chr10	3973553	3974052	chr10	4084758	4085257	Mthfd1l|chr10:4084758-4085257	0.3430049874025	.	.
chr10	4265552	4266051	chr10	4084758	4085257	Akap12|chr10:4084758-4085257	0.366853174693133	.	.
chr10	4387235	4387734	chr10	4059266	4059765	Zbtb2|chr10:4059266-4059765	0.431036899597071	.	.
chr10	4387235	4387734	chr10	4386733	4387232	Zbtb2|chr10:4386733-4387232	0.413083991386171	.	.
chr10	4432192	4432691	chr10	4059266	4059765	Armt1|chr10:4059266-4059765	0.374790134632525	.	.
chr10	4432192	4432691	chr10	4059266	4059765	Rmnd1|chr10:4059266-4059765	0.374790134632525	.	.
chr10	5550504	5551003	chr10	5406569	5407068	Syne1|chr10:5406569-5407068	0.542074636682664	.	.
chr10	5550504	5551003	chr10	5522228	5522727	Syne1|chr10:5522228-5522727	0.483909399394927	.	.
chr10	5550504	5551003	chr10	5549987	5550486	Syne1|chr10:5549987-5550486	0.629940024870653	.	.
chr10	5805395	5805894	chr10	5522228	5522727	Fbxo5|chr10:5522228-5522727	0.446324350222942	.	.
chr10	5805395	5805894	chr10	5549987	5550486	Fbxo5|chr10:5549987-5550486	0.586597584451805	.	.
chr10	5823844	5824343	chr10	5853238	5853737	Mtrf1l|chr10:5853238-5853737	0.398320040839355	.	.
chr10	5922199	5922698	chr10	5511329	5511828	Rgs17|chr10:5511329-5511828	0.510333718926794	.	.
chr10	5922199	5922698	chr10	5777942	5778441	Rgs17|chr10:5777942-5778441	0.399044176810135	.	.
chr10	5922199	5922698	chr10	5868026	5868525	Rgs17|chr10:5868026-5868525	0.374855752159463	.	.
chr10	5922199	5922698	chr10	5967643	5968142	Rgs17|chr10:5967643-5968142	0.345518416289005	.	.
chr10	5922199	5922698	chr10	6035780	6036279	Rgs17|chr10:6035780-6036279	0.446282299386375	.	.
chr10	7589567	7590066	chr10	7630786	7631285	Lrp11|chr10:7630786-7631285	0.569618670583185	.	.
chr10	7590117	7590616	chr10	7663092	7663591	Lrp11|chr10:7663092-7663591	0.719851371366638	.	.
chr10	7590117	7590616	chr10	7663092	7663591	Lrp11|chr10:7663092-7663591	0.719851371366639	.	.
chr10	7792631	7793130	chr10	7663092	7663591	Ginm1|chr10:7663092-7663591	0.367565441075947	.	.
chr10	7792631	7793130	chr10	7663092	7663591	Ppil4|chr10:7663092-7663591	0.367565441075947	.	.
chr10	7956090	7956589	chr10	7663092	7663591	Tab2|chr10:7663092-7663591	0.303475948125999	.	.
chr10	8176197	8176696	chr10	7756714	7757213	Gm30906|chr10:7756714-7757213	0.316439807159753	.	.
chr10	8176197	8176696	chr10	7756714	7757213	Gm30906|chr10:7756714-7757213	0.316439807159754	.	.
chr10	8176197	8176696	chr10	8053231	8053730	Gm30906|chr10:8053231-8053730	0.416862390283031	.	.
chr10	8176701	8177200	chr10	7756714	7757213	Gm30906|chr10:7756714-7757213	0.341151769354498	.	.
chr10	8176701	8177200	chr10	8053231	8053730	Gm30906|chr10:8053231-8053730	0.339458987487312	.	.
chr10	9674500	9674999	chr10	9438869	9439368	Samd5|chr10:9438869-9439368	0.308819316806237	.	.
chr10	9674500	9674999	chr10	9995771	9996270	Samd5|chr10:9995771-9996270	0.348352887407187	.	.
chr10	9675019	9675518	chr10	9545703	9546202	Samd5|chr10:9545703-9546202	0.372972783831765	.	.
chr10	9675019	9675518	chr10	9995771	9996270	Samd5|chr10:9995771-9996270	0.364460966433633	.	.
chr10	9901024	9901523	chr10	10215309	10215808	Gm46210|chr10:10215309-10215808	0.360240615215899	.	.
chr10	9901024	9901523	chr10	10215309	10215808	Stxbp5|chr10:10215309-10215808	0.360240615215899	.	.
chr10	10109827	10110326	chr10	10216867	10217366	Gm48281|chr10:10216867-10217366	0.355281023253409	.	.
chr10	10109827	10110326	chr10	10252780	10253279	Gm48281|chr10:10252780-10253279	0.292803261596044	.	.
chr10	10109827	10110326	chr10	9995771	9996270	Gm48281|chr10:9995771-9996270	0.481660162118787	.	.
chr10	10472118	10472617	chr10	10252780	10253279	Adgb|chr10:10252780-10253279	0.473616996980903	.	.
chr10	10557986	10558485	chr10	10812655	10813154	Rab32|chr10:10812655-10813154	0.429313852287357	.	.
chr10	11149164	11149663	chr10	11449856	11450355	Shprh|chr10:11449856-11450355	0.723488444705443	.	.
chr10	12922385	12922884	chr10	12612396	12612895	B230208H11Rik|chr10:12612396-12612895	0.601180966244572	.	.
chr10	12963157	12963656	chr10	12574676	12575175	Stx11|chr10:12574676-12575175	0.332262827612718	.	.
chr10	12963157	12963656	chr10	12726065	12726564	Stx11|chr10:12726065-12726564	0.300535237583323	.	.
chr10	12963157	12963656	chr10	12787840	12788339	Stx11|chr10:12787840-12788339	0.650755408101676	.	.
chr10	12963157	12963656	chr10	12893324	12893823	Stx11|chr10:12893324-12893823	0.36264765235203	.	.
chr10	12963157	12963656	chr10	12996979	12997478	Stx11|chr10:12996979-12997478	0.305272884479744	.	.
chr10	12963157	12963656	chr10	13090439	13090938	Stx11|chr10:13090439-13090938	0.382068453896742	.	.
chr10	12963157	12963656	chr10	13233849	13234348	Stx11|chr10:13233849-13234348	0.408387233072891	.	.
chr10	13192919	13193418	chr10	13403327	13403826	Ltv1|chr10:13403327-13403826	0.452357163735049	.	.
chr10	13473580	13474079	chr10	13363983	13364482	Phactr2|chr10:13363983-13364482	0.31527700441567	.	.
chr10	13473580	13474079	chr10	13415629	13416128	Phactr2|chr10:13415629-13416128	0.482141543203901	.	.
chr10	13473580	13474079	chr10	13500872	13501371	Phactr2|chr10:13500872-13501371	0.448331253395038	.	.
chr10	13474088	13474587	chr10	13412096	13412595	Phactr2|chr10:13412096-13412595	0.466010047651024	.	.
chr10	13474088	13474587	chr10	13415629	13416128	Phactr2|chr10:13415629-13416128	0.488042789528689	.	.
chr10	13474088	13474587	chr10	13500872	13501371	Phactr2|chr10:13500872-13501371	0.359465308475706	.	.
chr10	13552855	13553354	chr10	13388005	13388504	Adat2|chr10:13388005-13388504	0.358641023586797	.	.
chr10	13552855	13553354	chr10	13388005	13388504	Pex3|chr10:13388005-13388504	0.358641023586797	.	.
chr10	13552855	13553354	chr10	13775927	13776426	Adat2|chr10:13775927-13776426	0.478845249903464	.	.
chr10	13552855	13553354	chr10	13775927	13776426	Adat2|chr10:13775927-13776426	0.478845249903465	.	.
chr10	13552855	13553354	chr10	13775927	13776426	Pex3|chr10:13775927-13776426	0.478845249903464	.	.
chr10	13552855	13553354	chr10	13775927	13776426	Pex3|chr10:13775927-13776426	0.478845249903465	.	.
chr10	13552855	13553354	chr10	13945934	13946433	Adat2|chr10:13945934-13946433	0.444426818061059	.	.
chr10	13552855	13553354	chr10	13945934	13946433	Pex3|chr10:13945934-13946433	0.444426818061059	.	.
chr10	13552855	13553354	chr10	13946442	13946941	Adat2|chr10:13946442-13946941	0.345160187859565	.	.
chr10	13552855	13553354	chr10	13946442	13946941	Pex3|chr10:13946442-13946941	0.345160187859565	.	.
chr10	13552855	13553354	chr10	13964487	13964986	Adat2|chr10:13964487-13964986	0.378011848047892	.	.
chr10	13552855	13553354	chr10	13964487	13964986	Pex3|chr10:13964487-13964986	0.378011848047892	.	.
chr10	13868703	13869202	chr10	13500872	13501371	Aig1|chr10:13500872-13501371	0.383455374467326	.	.
chr10	13868703	13869202	chr10	13753649	13754148	Aig1|chr10:13753649-13754148	0.420906613966848	.	.
chr10	13868703	13869202	chr10	13945934	13946433	Aig1|chr10:13945934-13946433	0.442711728393293	.	.
chr10	13868703	13869202	chr10	13964487	13964986	Aig1|chr10:13964487-13964986	0.466766252211189	.	.
chr10	13965511	13966010	chr10	13500872	13501371	Hivep2|chr10:13500872-13501371	0.363386506980789	.	.
chr10	13965511	13966010	chr10	14193588	14194087	Hivep2|chr10:14193588-14194087	0.32793611752754	.	.
chr10	13966790	13967289	chr10	13775927	13776426	Hivep2|chr10:13775927-13776426	0.473747653006298	.	.
chr10	13966790	13967289	chr10	13946442	13946941	Hivep2|chr10:13946442-13946941	0.373822153930491	.	.
chr10	13966790	13967289	chr10	13982789	13983288	Hivep2|chr10:13982789-13983288	0.303314260743366	.	.
chr10	15300071	15300570	chr10	15705557	15706056	Gm47710|chr10:15705557-15706056	0.506696937470617	.	.
chr10	15759897	15760396	chr10	15705557	15706056	Gm40604|chr10:15705557-15706056	0.352168112197034	.	.
chr10	17947167	17947666	chr10	18197247	18197746	Heca|chr10:18197247-18197746	0.480840837940482	.	.
chr10	18055292	18055791	chr10	18478224	18478723	Reps1|chr10:18478224-18478723	0.346514033563072	.	.
chr10	18056109	18056608	chr10	17831025	17831524	Reps1|chr10:17831025-17831524	0.31460593951988	.	.
chr10	18210578	18211077	chr10	17831025	17831524	Ect2l|chr10:17831025-17831524	0.422710645394313	.	.
chr10	18545704	18546203	chr10	18675333	18675832	Hebp2|chr10:18675333-18675832	0.338258139918213	.	.
chr10	18743491	18743990	chr10	18279645	18280144	Arfgef3|chr10:18279645-18280144	0.35782519683799	.	.
chr10	18743491	18743990	chr10	18279645	18280144	Gm32926|chr10:18279645-18280144	0.35782519683799	.	.
chr10	18743491	18743990	chr10	18453347	18453846	Arfgef3|chr10:18453347-18453846	0.362887126163666	.	.
chr10	18743491	18743990	chr10	18453347	18453846	Gm32926|chr10:18453347-18453846	0.362887126163666	.	.
chr10	18743491	18743990	chr10	18508552	18509051	Arfgef3|chr10:18508552-18509051	0.506611991837753	.	.
chr10	18743491	18743990	chr10	18508552	18509051	Gm32926|chr10:18508552-18509051	0.506611991837753	.	.
chr10	18743491	18743990	chr10	18618868	18619367	Arfgef3|chr10:18618868-18619367	0.363989926171034	.	.
chr10	18743491	18743990	chr10	18618868	18619367	Gm32926|chr10:18618868-18619367	0.363989926171034	.	.
chr10	18743491	18743990	chr10	18735242	18735741	Arfgef3|chr10:18735242-18735741	0.465479999316097	.	.
chr10	18743491	18743990	chr10	18735242	18735741	Gm32926|chr10:18735242-18735741	0.465479999316097	.	.
chr10	18844729	18845228	chr10	18675333	18675832	Perp|chr10:18675333-18675832	0.362484350238764	.	.
chr10	19850487	19850986	chr10	19849978	19850477	Slc35d3|chr10:19849978-19850477	0.383605547737001	.	.
chr10	19907191	19907690	chr10	19960990	19961489	Pex7|chr10:19960990-19961489	0.537330758956523	.	.
chr10	19933466	19933965	chr10	19960990	19961489	Map3k5|chr10:19960990-19961489	0.421356383011541	.	.
chr10	19933466	19933965	chr10	20089048	20089547	Map3k5|chr10:20089048-20089547	0.358497432996703	.	.
chr10	19933466	19933965	chr10	20125124	20125623	Map3k5|chr10:20125124-20125623	0.302222902922028	.	.
chr10	19933991	19934490	chr10	20073190	20073689	Map3k5|chr10:20073190-20073689	0.329355001511229	.	.
chr10	19933991	19934490	chr10	20089048	20089547	Map3k5|chr10:20089048-20089547	0.62769189837164	.	.
chr10	19933991	19934490	chr10	20125124	20125623	Map3k5|chr10:20125124-20125623	0.577719083434433	.	.
chr10	20148657	20149156	chr10	19960990	19961489	Map7|chr10:19960990-19961489	0.318213228348239	.	.
chr10	20148657	20149156	chr10	20073190	20073689	Map7|chr10:20073190-20073689	0.490090267276111	.	.
chr10	20148657	20149156	chr10	20089048	20089547	Map7|chr10:20089048-20089547	0.641811328132502	.	.
chr10	20148657	20149156	chr10	20125124	20125623	Map7|chr10:20125124-20125623	0.583087015674728	.	.
chr10	20149202	20149701	chr10	19960990	19961489	Map7|chr10:19960990-19961489	0.344126134768736	.	.
chr10	20149202	20149701	chr10	20089048	20089547	Map7|chr10:20089048-20089547	0.309419828708006	.	.
chr10	20285560	20286059	chr10	20268951	20269450	Gm48249|chr10:20268951-20269450	0.512650491218464	.	.
chr10	20286480	20286979	chr10	20650566	20651065	Gm48249|chr10:20650566-20651065	0.326002555134836	.	.
chr10	20347497	20347996	chr10	20089048	20089547	Mtfr2|chr10:20089048-20089547	0.320615136208664	.	.
chr10	20347497	20347996	chr10	20125124	20125623	Mtfr2|chr10:20125124-20125623	0.349408978535747	.	.
chr10	20724806	20725305	chr10	20290338	20290837	Pde7b|chr10:20290338-20290837	0.681764903818641	.	.
chr10	20724806	20725305	chr10	20586503	20587002	Pde7b|chr10:20586503-20587002	0.411301944186801	.	.
chr10	20952322	20952821	chr10	20599968	20600467	Ahi1|chr10:20599968-20600467	0.444091152097198	.	.
chr10	21099492	21099991	chr10	21456620	21457119	Gm48189|chr10:21456620-21457119	0.327596827459832	.	.
chr10	21144872	21145371	chr10	21219237	21219736	Gm26577|chr10:21219237-21219736	0.296730723628394	.	.
chr10	21144872	21145371	chr10	21287611	21288110	Gm26577|chr10:21287611-21288110	0.297476788159722	.	.
chr10	21144872	21145371	chr10	21398919	21399418	Gm26577|chr10:21398919-21399418	0.433338101398954	.	.
chr10	21188931	21189430	chr10	20982513	20983012	Gm40608|chr10:20982513-20983012	0.318157185439625	.	.
chr10	21188931	21189430	chr10	21287611	21288110	Gm40608|chr10:21287611-21288110	0.428271877083296	.	.
chr10	21188931	21189430	chr10	21288120	21288619	Gm40608|chr10:21288120-21288619	0.314228674696384	.	.
chr10	21188931	21189430	chr10	21398919	21399418	Gm40608|chr10:21398919-21399418	0.40681118403746	.	.
chr10	21881933	21882432	chr10	21868565	21869064	Sgk1|chr10:21868565-21869064	0.3883411848026	.	.
chr10	22730224	22730723	chr10	22609034	22609533	AC166256.1|chr10:22609034-22609533	0.298927677260295	.	.
chr10	23787039	23787538	chr10	23717152	23717651	Rps12|chr10:23717152-23717651	0.577785337266963	.	.
chr10	23787039	23787538	chr10	23916405	23916904	Rps12|chr10:23916405-23916904	0.348948254366792	.	.
chr10	23787039	23787538	chr10	23979250	23979749	Rps12|chr10:23979250-23979749	0.368137965192699	.	.
chr10	23796872	23797371	chr10	23717152	23717651	Slc18b1|chr10:23717152-23717651	0.406981030071121	.	.
chr10	23796872	23797371	chr10	23916405	23916904	Slc18b1|chr10:23916405-23916904	0.565168620516234	.	.
chr10	24131389	24131888	chr10	24409979	24410478	Gm40614|chr10:24409979-24410478	0.568465140959534	.	.
chr10	24131389	24131888	chr10	24483990	24484489	Gm40614|chr10:24483990-24484489	0.514359505891924	.	.
chr10	24149016	24149515	chr10	24409979	24410478	Stx7|chr10:24409979-24410478	0.651263034703888	.	.
chr10	24149016	24149515	chr10	24483990	24484489	Stx7|chr10:24483990-24484489	0.523613408419586	.	.
chr10	24595382	24595881	chr10	24485436	24485935	Ccn2|chr10:24485436-24485935	0.432655339285735	.	.
chr10	24926359	24926858	chr10	24554090	24554589	Arg1|chr10:24554090-24554589	0.425784989634744	.	.
chr10	24926359	24926858	chr10	24617011	24617510	Arg1|chr10:24617011-24617510	0.451380721915707	.	.
chr10	24926359	24926858	chr10	24765332	24765831	Arg1|chr10:24765332-24765831	0.541644561893566	.	.
chr10	24926359	24926858	chr10	24984897	24985396	Arg1|chr10:24984897-24985396	0.670521376272567	.	.
chr10	24926359	24926858	chr10	25082846	25083345	Arg1|chr10:25082846-25083345	0.392980586152083	.	.
chr10	24926359	24926858	chr10	25219061	25219560	Arg1|chr10:25219061-25219560	0.300926687760773	.	.
chr10	25307780	25308279	chr10	25571098	25571597	Akap7|chr10:25571098-25571597	0.334068067166913	.	.
chr10	25359501	25360000	chr10	25219061	25219560	Epb41l2|chr10:25219061-25219560	0.45605824043817	.	.
chr10	25359501	25360000	chr10	25296258	25296757	Epb41l2|chr10:25296258-25296757	0.370548833920691	.	.
chr10	25359501	25360000	chr10	25331609	25332108	Epb41l2|chr10:25331609-25332108	0.366476728327195	.	.
chr10	25359501	25360000	chr10	25539362	25539861	Epb41l2|chr10:25539362-25539861	0.329655079027576	.	.
chr10	25359501	25360000	chr10	25552825	25553324	Epb41l2|chr10:25552825-25553324	0.431115977870269	.	.
chr10	25359501	25360000	chr10	25730444	25730943	Epb41l2|chr10:25730444-25730943	0.28864042887669	.	.
chr10	25620875	25621374	chr10	25499602	25500101	Gm36908|chr10:25499602-25500101	0.29641373495284	.	.
chr10	25620875	25621374	chr10	25552825	25553324	Gm36908|chr10:25552825-25553324	0.358824190228647	.	.
chr10	25620875	25621374	chr10	25622498	25622997	Gm36908|chr10:25622498-25622997	0.495160611282134	.	.
chr10	25620875	25621374	chr10	25894724	25895223	Gm36908|chr10:25894724-25895223	0.431427245247949	.	.
chr10	25621404	25621903	chr10	25499602	25500101	Gm36908|chr10:25499602-25500101	0.336983571433563	.	.
chr10	25621404	25621903	chr10	25622498	25622997	Gm36908|chr10:25622498-25622997	0.33439388453722	.	.
chr10	25621404	25621903	chr10	25894724	25895223	Gm36908|chr10:25894724-25895223	0.388818114493284	.	.
chr10	26078817	26079316	chr10	25918078	25918577	Gm9767|chr10:25918078-25918577	0.410905347175707	.	.
chr10	26078817	26079316	chr10	25918078	25918577	Tmem200a|chr10:25918078-25918577	0.410905347175707	.	.
chr10	26078817	26079316	chr10	25929353	25929852	Gm9767|chr10:25929353-25929852	0.318854372486673	.	.
chr10	26078817	26079316	chr10	25929353	25929852	Tmem200a|chr10:25929353-25929852	0.318854372486673	.	.
chr10	26374914	26375413	chr10	26500511	26501010	L3mbtl3|chr10:26500511-26501010	0.369551442509868	.	.
chr10	26375759	26376258	chr10	26005374	26005873	L3mbtl3|chr10:26005374-26005873	0.58919490017614	.	.
chr10	26375759	26376258	chr10	26059887	26060386	L3mbtl3|chr10:26059887-26060386	0.374525136380118	.	.
chr10	26695050	26695549	chr10	26303433	26303932	Gm48893|chr10:26303433-26303932	0.468806318971031	.	.
chr10	26695050	26695549	chr10	26327653	26328152	Gm48893|chr10:26327653-26328152	0.329168115930797	.	.
chr10	26695050	26695549	chr10	26374170	26374669	Gm48893|chr10:26374170-26374669	0.30263021034904	.	.
chr10	26695050	26695549	chr10	26825091	26825590	Gm48893|chr10:26825091-26825590	0.304662685503021	.	.
chr10	26695050	26695549	chr10	26913094	26913593	Gm48893|chr10:26913094-26913593	0.34942411949994	.	.
chr10	26752501	26753000	chr10	26913094	26913593	Arhgap18|chr10:26913094-26913593	0.4607556270558	.	.
chr10	28074020	28074519	chr10	28002056	28002555	Ptprk|chr10:28002056-28002555	0.381596657150308	.	.
chr10	28074536	28075035	chr10	28002056	28002555	Ptprk|chr10:28002056-28002555	0.368567862294964	.	.
chr10	28074536	28075035	chr10	28155467	28155966	Ptprk|chr10:28155467-28155966	0.35837878131917	.	.
chr10	28074536	28075035	chr10	28156288	28156787	Ptprk|chr10:28156288-28156787	0.294710102240985	.	.
chr10	29313161	29313660	chr10	29146930	29147429	Echdc1|chr10:29146930-29147429	0.341115665592681	.	.
chr10	29313161	29313660	chr10	29146930	29147429	Gm46218|chr10:29146930-29147429	0.341115665592681	.	.
chr10	29361838	29362337	chr10	29146930	29147429	Rnf146|chr10:29146930-29147429	0.50265600142018	.	.
chr10	29361838	29362337	chr10	29181065	29181564	Rnf146|chr10:29181065-29181564	0.326425558531707	.	.
chr10	30600453	30600952	chr10	30618199	30618698	Trmt11|chr10:30618199-30618698	0.584388109076584	.	.
chr10	30802619	30803118	chr10	30618199	30618698	Ncoa7|chr10:30618199-30618698	0.344067720837374	.	.
chr10	30802619	30803118	chr10	31171811	31172310	Ncoa7|chr10:31171811-31172310	0.449294494863546	.	.
chr10	30803126	30803625	chr10	30618199	30618698	Ncoa7|chr10:30618199-30618698	0.318885485617835	.	.
chr10	30803126	30803625	chr10	31198148	31198647	Ncoa7|chr10:31198148-31198647	0.387130503017501	.	.
chr10	30842620	30843119	chr10	30810769	30811268	Hey2|chr10:30810769-30811268	0.394531788885466	.	.
chr10	31445701	31446200	chr10	31171811	31172310	Tpd52l1|chr10:31171811-31172310	0.357171277913342	.	.
chr10	31609486	31609985	chr10	31333966	31334465	Rnf217|chr10:31333966-31334465	0.362280874906079	.	.
chr10	31609486	31609985	chr10	31784977	31785476	Rnf217|chr10:31784977-31785476	0.37684537186886	.	.
chr10	33623953	33624452	chr10	33996648	33997147	Clvs2|chr10:33996648-33997147	0.315919263706364	.	.
chr10	33623953	33624452	chr10	33996648	33997147	Gm15939|chr10:33996648-33997147	0.315919263706364	.	.
chr10	33951019	33951518	chr10	33558095	33558594	Zup1|chr10:33558095-33558594	0.338426456503054	.	.
chr10	34096225	34096724	chr10	33996648	33997147	Calhm5|chr10:33996648-33997147	0.49800250812402	.	.
chr10	34096225	34096724	chr10	34070989	34071488	Calhm5|chr10:34070989-34071488	0.592280343822403	.	.
chr10	34096225	34096724	chr10	34137998	34138497	Calhm5|chr10:34137998-34138497	0.329867740364549	.	.
chr10	34096225	34096724	chr10	34307032	34307531	Calhm5|chr10:34307032-34307531	0.338999695614857	.	.
chr10	34418335	34418834	chr10	34137998	34138497	Nt5dc1|chr10:34137998-34138497	0.619194339495589	.	.
chr10	34418335	34418834	chr10	34307032	34307531	Nt5dc1|chr10:34307032-34307531	0.487240753675622	.	.
chr10	36506584	36507083	chr10	36964505	36965004	Hs3st5|chr10:36964505-36965004	0.318410933568498	.	.
chr10	36974002	36974501	chr10	37100858	37101357	Hdac2|chr10:37100858-37101357	0.294817516149713	.	.
chr10	36974002	36974501	chr10	37140760	37141259	Hdac2|chr10:37140760-37141259	0.341615605653492	.	.
chr10	37138712	37139211	chr10	36786895	36787394	5930403N24Rik|chr10:36786895-36787394	0.339235776343853	.	.
chr10	37138712	37139211	chr10	36786895	36787394	Marcks|chr10:36786895-36787394	0.339235776343853	.	.
chr10	37138712	37139211	chr10	36811738	36812237	5930403N24Rik|chr10:36811738-36812237	0.498745797454587	.	.
chr10	37138712	37139211	chr10	36811738	36812237	Marcks|chr10:36811738-36812237	0.498745797454587	.	.
chr10	37138712	37139211	chr10	36862471	36862970	5930403N24Rik|chr10:36862471-36862970	0.444027903703217	.	.
chr10	37138712	37139211	chr10	36862471	36862970	Marcks|chr10:36862471-36862970	0.444027903703217	.	.
chr10	37138712	37139211	chr10	36923841	36924340	5930403N24Rik|chr10:36923841-36924340	0.479484356023324	.	.
chr10	37138712	37139211	chr10	36923841	36924340	Marcks|chr10:36923841-36924340	0.479484356023324	.	.
chr10	37138712	37139211	chr10	37014232	37014731	5930403N24Rik|chr10:37014232-37014731	0.315955337222131	.	.
chr10	37138712	37139211	chr10	37014232	37014731	Marcks|chr10:37014232-37014731	0.315955337222131	.	.
chr10	37138712	37139211	chr10	37210602	37211101	5930403N24Rik|chr10:37210602-37211101	0.438181276320229	.	.
chr10	37138712	37139211	chr10	37210602	37211101	Marcks|chr10:37210602-37211101	0.438181276320229	.	.
chr10	37138712	37139211	chr10	37217673	37218172	5930403N24Rik|chr10:37217673-37218172	0.614834201653156	.	.
chr10	37138712	37139211	chr10	37217673	37218172	Marcks|chr10:37217673-37218172	0.614834201653156	.	.
chr10	37138712	37139211	chr10	37357673	37358172	5930403N24Rik|chr10:37357673-37358172	0.426643592403048	.	.
chr10	37138712	37139211	chr10	37357673	37358172	Marcks|chr10:37357673-37358172	0.426643592403048	.	.
chr10	37138712	37139211	chr10	37457608	37458107	5930403N24Rik|chr10:37457608-37458107	0.513008883073446	.	.
chr10	37138712	37139211	chr10	37457608	37458107	Marcks|chr10:37457608-37458107	0.513008883073446	.	.
chr10	39133692	39134191	chr10	39171636	39172135	Fam229b|chr10:39171636-39172135	0.313240674292407	.	.
chr10	39133692	39134191	chr10	39171636	39172135	Tube1|chr10:39171636-39172135	0.313240674292407	.	.
chr10	39133692	39134191	chr10	39498876	39499375	Fam229b|chr10:39498876-39499375	0.32220079792023	.	.
chr10	39133692	39134191	chr10	39498876	39499375	Tube1|chr10:39498876-39499375	0.32220079792023	.	.
chr10	39369440	39369939	chr10	39008410	39008909	Fyn|chr10:39008410-39008909	0.290033121493436	.	.
chr10	39732127	39732626	chr10	39631578	39632077	E130307A14Rik|chr10:39631578-39632077	0.479615526336006	.	.
chr10	39732127	39732626	chr10	39631578	39632077	Rev3l|chr10:39631578-39632077	0.479615526336006	.	.
chr10	39732127	39732626	chr10	39659329	39659828	E130307A14Rik|chr10:39659329-39659828	0.326219674988077	.	.
chr10	39732127	39732626	chr10	39659329	39659828	Rev3l|chr10:39659329-39659828	0.326219674988077	.	.
chr10	39899007	39899506	chr10	39631578	39632077	4930547M16Rik|chr10:39631578-39632077	0.482105868235809	.	.
chr10	39899007	39899506	chr10	39631578	39632077	Mfsd4b4|chr10:39631578-39632077	0.482105868235809	.	.
chr10	40025041	40025540	chr10	40107861	40108360	Mfsd4b1|chr10:40107861-40108360	0.447857935998908	.	.
chr10	40142083	40142582	chr10	40497965	40498464	Slc16a10|chr10:40497965-40498464	0.333568283611142	.	.
chr10	40246833	40247332	chr10	40212385	40212884	Rpf2|chr10:40212385-40212884	0.305717296396125	.	.
chr10	40348905	40349404	chr10	40107861	40108360	Cdk19os|chr10:40107861-40108360	0.324396598425253	.	.
chr10	40883216	40883715	chr10	40521428	40521927	Cdc40|chr10:40521428-40521927	0.394595223249093	.	.
chr10	40883216	40883715	chr10	40521428	40521927	Wasf1|chr10:40521428-40521927	0.394595223249093	.	.
chr10	40883216	40883715	chr10	41218727	41219226	Cdc40|chr10:41218727-41219226	0.374969366904422	.	.
chr10	40883216	40883715	chr10	41218727	41219226	Wasf1|chr10:41218727-41219226	0.374969366904422	.	.
chr10	41071321	41071820	chr10	40750298	40750797	Gpr6|chr10:40750298-40750797	0.348853592775161	.	.
chr10	41071321	41071820	chr10	41004323	41004822	Gpr6|chr10:41004323-41004822	0.471424345170556	.	.
chr10	41450048	41450547	chr10	41004323	41004822	Zbtb24|chr10:41004323-41004822	0.389710536065244	.	.
chr10	41450048	41450547	chr10	41016487	41016986	Zbtb24|chr10:41016487-41016986	0.425043316660254	.	.
chr10	41450048	41450547	chr10	41218727	41219226	Zbtb24|chr10:41218727-41219226	0.372575060031358	.	.
chr10	41450048	41450547	chr10	41288740	41289239	Zbtb24|chr10:41288740-41289239	0.410536627727377	.	.
chr10	41450048	41450547	chr10	41288740	41289239	Zbtb24|chr10:41288740-41289239	0.410536627727378	.	.
chr10	41450048	41450547	chr10	41734709	41735208	Zbtb24|chr10:41734709-41735208	0.459420003004202	.	.
chr10	41450048	41450547	chr10	41735239	41735738	Zbtb24|chr10:41735239-41735738	0.546795125596281	.	.
chr10	41490156	41490655	chr10	41678789	41679288	Ppil6|chr10:41678789-41679288	0.336124324042545	.	.
chr10	41490156	41490655	chr10	41678789	41679288	Smpd2|chr10:41678789-41679288	0.336124324042545	.	.
chr10	41518902	41519401	chr10	41887125	41887624	Cd164|chr10:41887125-41887624	0.549813062250783	.	.
chr10	41553772	41554271	chr10	41887125	41887624	Gm17196|chr10:41887125-41887624	0.394544548490252	.	.
chr10	41716064	41716563	chr10	41288740	41289239	Ccdc162|chr10:41288740-41289239	0.406517021673394	.	.
chr10	41716064	41716563	chr10	41734709	41735208	Ccdc162|chr10:41734709-41735208	0.411294458860805	.	.
chr10	41716064	41716563	chr10	41735239	41735738	Ccdc162|chr10:41735239-41735738	0.497516463124528	.	.
chr10	41716064	41716563	chr10	41830818	41831317	Ccdc162|chr10:41830818-41831317	0.480335911414466	.	.
chr10	41716564	41717063	chr10	41288740	41289239	Ccdc162|chr10:41288740-41289239	0.322199752523755	.	.
chr10	41716564	41717063	chr10	41734709	41735208	Ccdc162|chr10:41734709-41735208	0.387701374817767	.	.
chr10	41716564	41717063	chr10	41735239	41735738	Ccdc162|chr10:41735239-41735738	0.542652647854584	.	.
chr10	41716564	41717063	chr10	41830818	41831317	Ccdc162|chr10:41830818-41831317	0.592709019817867	.	.
chr10	42018185	42018684	chr10	41887125	41887624	1700016J18Rik|chr10:41887125-41887624	0.368153237562176	.	.
chr10	42018185	42018684	chr10	41887125	41887624	Armc2|chr10:41887125-41887624	0.368153237562176	.	.
chr10	42018185	42018684	chr10	42199527	42200026	1700016J18Rik|chr10:42199527-42200026	0.336392876679617	.	.
chr10	42018185	42018684	chr10	42199527	42200026	Armc2|chr10:42199527-42200026	0.336392876679617	.	.
chr10	42018185	42018684	chr10	42339635	42340134	1700016J18Rik|chr10:42339635-42340134	0.516757890175008	.	.
chr10	42018185	42018684	chr10	42339635	42340134	Armc2|chr10:42339635-42340134	0.516757890175008	.	.
chr10	42276537	42277036	chr10	42248258	42248757	Foxo3|chr10:42248258-42248757	0.709971800028015	.	.
chr10	42276537	42277036	chr10	42277563	42278062	Foxo3|chr10:42277563-42278062	0.549812766427652	.	.
chr10	42276537	42277036	chr10	42339635	42340134	Foxo3|chr10:42339635-42340134	0.319940372119184	.	.
chr10	42478381	42478880	chr10	42199527	42200026	Afg1l|chr10:42199527-42200026	0.318819061270128	.	.
chr10	42478381	42478880	chr10	42277563	42278062	Afg1l|chr10:42277563-42278062	0.430761698840508	.	.
chr10	42478381	42478880	chr10	42339635	42340134	Afg1l|chr10:42339635-42340134	0.379867460555458	.	.
chr10	42501588	42502087	chr10	42277563	42278062	Snx3|chr10:42277563-42278062	0.471940629104676	.	.
chr10	42761268	42761767	chr10	42990923	42991422	Sec63|chr10:42990923-42991422	0.528611064844805	.	.
chr10	42761268	42761767	chr10	43026632	43027131	Sec63|chr10:43026632-43027131	0.455612353028784	.	.
chr10	42761268	42761767	chr10	43242190	43242689	Sec63|chr10:43242190-43242689	0.356418476994432	.	.
chr10	42888291	42888790	chr10	42549940	42550439	Gm48671|chr10:42549940-42550439	0.671773645853106	.	.
chr10	42888291	42888790	chr10	43084891	43085390	Gm48671|chr10:43084891-43085390	0.777077073801512	.	.
chr10	43174324	43174823	chr10	42958099	42958598	9030612E09Rik|chr10:42958099-42958598	0.291864687091312	.	.
chr10	43174324	43174823	chr10	42958099	42958598	Sobp|chr10:42958099-42958598	0.291864687091312	.	.
chr10	43174324	43174823	chr10	43054188	43054687	9030612E09Rik|chr10:43054188-43054687	0.356773239997133	.	.
chr10	43174324	43174823	chr10	43054188	43054687	Sobp|chr10:43054188-43054687	0.356773239997133	.	.
chr10	43174324	43174823	chr10	43154974	43155473	9030612E09Rik|chr10:43154974-43155473	0.438464601619583	.	.
chr10	43174324	43174823	chr10	43154974	43155473	Sobp|chr10:43154974-43155473	0.438464601619583	.	.
chr10	43221102	43221601	chr10	42958099	42958598	Pdss2|chr10:42958099-42958598	0.491981787107461	.	.
chr10	43221102	43221601	chr10	42973390	42973889	Pdss2|chr10:42973390-42973889	0.462025286551799	.	.
chr10	43221102	43221601	chr10	43054188	43054687	Pdss2|chr10:43054188-43054687	0.415819503100509	.	.
chr10	43221102	43221601	chr10	43242190	43242689	Pdss2|chr10:43242190-43242689	0.395602902433826	.	.
chr10	43479312	43479811	chr10	43452371	43452870	Bend3|chr10:43452371-43452870	0.418415714552039	.	.
chr10	43540736	43541235	chr10	43276233	43276732	1700021F05Rik|chr10:43276233-43276732	0.549477474696358	.	.
chr10	43540736	43541235	chr10	43740377	43740876	1700021F05Rik|chr10:43740377-43740876	0.453100390833777	.	.
chr10	43901492	43901991	chr10	43527432	43527931	Qrsl1|chr10:43527432-43527931	0.413034660086578	.	.
chr10	43901492	43901991	chr10	43527432	43527931	Rtn4ip1|chr10:43527432-43527931	0.413034660086578	.	.
chr10	43901492	43901991	chr10	43580729	43581228	Qrsl1|chr10:43580729-43581228	0.323073096826579	.	.
chr10	43901492	43901991	chr10	43580729	43581228	Rtn4ip1|chr10:43580729-43581228	0.323073096826579	.	.
chr10	43901492	43901991	chr10	43777890	43778389	Qrsl1|chr10:43777890-43778389	0.298618598523169	.	.
chr10	43901492	43901991	chr10	43777890	43778389	Rtn4ip1|chr10:43777890-43778389	0.298618598523169	.	.
chr10	43901492	43901991	chr10	43850892	43851391	Qrsl1|chr10:43850892-43851391	0.346876892862665	.	.
chr10	43901492	43901991	chr10	43850892	43851391	Rtn4ip1|chr10:43850892-43851391	0.346876892862665	.	.
chr10	43901492	43901991	chr10	44003709	44004208	Qrsl1|chr10:44003709-44004208	0.412193203114768	.	.
chr10	43901492	43901991	chr10	44003709	44004208	Rtn4ip1|chr10:44003709-44004208	0.412193203114768	.	.
chr10	43901492	43901991	chr10	44118590	44119089	Qrsl1|chr10:44118590-44119089	0.533287106245009	.	.
chr10	43901492	43901991	chr10	44118590	44119089	Rtn4ip1|chr10:44118590-44119089	0.533287106245009	.	.
chr10	44268090	44268589	chr10	44003709	44004208	Atg5|chr10:44003709-44004208	0.309473505876126	.	.
chr10	49788557	49789056	chr10	50063342	50063841	Grik2|chr10:50063342-50063841	0.335743745617786	.	.
chr10	49788557	49789056	chr10	50175344	50175843	Grik2|chr10:50175344-50175843	0.353701113460012	.	.
chr10	52022446	52022945	chr10	52272956	52273455	Vgll2|chr10:52272956-52273455	0.387188357045204	.	.
chr10	52233366	52233865	chr10	52027420	52027919	Dcbld1|chr10:52027420-52027919	0.395552839398428	.	.
chr10	52233366	52233865	chr10	52272956	52273455	Dcbld1|chr10:52272956-52273455	0.371628530052025	.	.
chr10	52417238	52417737	chr10	52027420	52027919	Nus1|chr10:52027420-52027919	0.352881130064558	.	.
chr10	52417238	52417737	chr10	52704503	52705002	Nus1|chr10:52704503-52705002	0.535548449974375	.	.
chr10	52690218	52690717	chr10	52704503	52705002	Slc35f1|chr10:52704503-52705002	0.385074842500657	.	.
chr10	52690218	52690717	chr10	52797582	52798081	Slc35f1|chr10:52797582-52798081	0.51635999073076	.	.
chr10	53596436	53596935	chr10	53984025	53984524	Asf1a|chr10:53984025-53984524	0.415665888883459	.	.
chr10	53629199	53629698	chr10	53984025	53984524	Mcm9|chr10:53984025-53984524	0.502988938974314	.	.
chr10	53750991	53751490	chr10	53863390	53863889	Fam184a|chr10:53863390-53863889	0.366468115634875	.	.
chr10	53750991	53751490	chr10	53984025	53984524	Fam184a|chr10:53984025-53984524	0.364122421800082	.	.
chr10	53750991	53751490	chr10	54034648	54035147	Fam184a|chr10:54034648-54035147	0.387443083906877	.	.
chr10	54074878	54075377	chr10	53879885	53880384	Gm16998|chr10:53879885-53880384	0.445352867541052	.	.
chr10	54074878	54075377	chr10	53914499	53914998	Gm16998|chr10:53914499-53914998	0.444576018141074	.	.
chr10	54074878	54075377	chr10	54132700	54133199	Gm16998|chr10:54132700-54133199	0.391441664349624	.	.
chr10	54075590	54076089	chr10	53914499	53914998	Gm16998|chr10:53914499-53914998	0.294039889554174	.	.
chr10	54075590	54076089	chr10	53914499	53914998	Man1a|chr10:53914499-53914998	0.294039889554174	.	.
chr10	56228732	56229231	chr10	56003343	56003842	Tbc1d32|chr10:56003343-56003842	0.352738923565648	.	.
chr10	56228732	56229231	chr10	56115133	56115632	Tbc1d32|chr10:56115133-56115632	0.354642350800391	.	.
chr10	57486054	57486553	chr10	57727620	57728119	4930467K11Rik|chr10:57727620-57728119	0.440291367260842	.	.
chr10	57486054	57486553	chr10	57727620	57728119	Hsf2|chr10:57727620-57728119	0.440291367260842	.	.
chr10	57631815	57632314	chr10	57447879	57448378	Pkib|chr10:57447879-57448378	0.394257753938629	.	.
chr10	57631815	57632314	chr10	57727620	57728119	Pkib|chr10:57727620-57728119	0.412327720274961	.	.
chr10	57631815	57632314	chr10	57741653	57742152	Pkib|chr10:57741653-57742152	0.330997599916671	.	.
chr10	58497623	58498122	chr10	58292469	58292968	Ccdc138|chr10:58292469-58292968	0.354306122737542	.	.
chr10	59221544	59222043	chr10	58788747	58789246	Sept10|chr10:58788747-58789246	0.501533431157728	.	.
chr10	59221544	59222043	chr10	58788747	58789246	Sowahc|chr10:58788747-58789246	0.501533431157728	.	.
chr10	59221544	59222043	chr10	59123715	59124214	Sept10|chr10:59123715-59124214	0.446748076808158	.	.
chr10	59221544	59222043	chr10	59123715	59124214	Sowahc|chr10:59123715-59124214	0.446748076808158	.	.
chr10	59702220	59702719	chr10	59827046	59827545	Micu1|chr10:59827046-59827545	0.406004661338508	.	.
chr10	59702220	59702719	chr10	59899607	59900106	Micu1|chr10:59899607-59900106	0.318751468706944	.	.
chr10	59702220	59702719	chr10	59930864	59931363	Micu1|chr10:59930864-59931363	0.346073192350634	.	.
chr10	59800169	59800668	chr10	59509302	59509801	Gm17059|chr10:59509302-59509801	0.598762008209554	.	.
chr10	59800169	59800668	chr10	59685056	59685555	Gm17059|chr10:59685056-59685555	0.292842699128887	.	.
chr10	59800169	59800668	chr10	59964351	59964850	Gm17059|chr10:59964351-59964850	0.382765398462452	.	.
chr10	59800169	59800668	chr10	60107320	60107819	Gm17059|chr10:60107320-60107819	0.364402176125273	.	.
chr10	59800169	59800668	chr10	60191675	60192174	Gm17059|chr10:60191675-60192174	0.50538409525833	.	.
chr10	59879326	59879825	chr10	59899607	59900106	Dnajb12|chr10:59899607-59900106	0.630783192008057	.	.
chr10	59879326	59879825	chr10	59930864	59931363	Dnajb12|chr10:59930864-59931363	0.524348056376897	.	.
chr10	59879326	59879825	chr10	60031970	60032469	Dnajb12|chr10:60031970-60032469	0.341576300697759	.	.
chr10	59879326	59879825	chr10	60081806	60082305	Dnajb12|chr10:60081806-60082305	0.380431341250567	.	.
chr10	59879326	59879825	chr10	60115485	60115984	Dnajb12|chr10:60115485-60115984	0.348172051372718	.	.
chr10	59879903	59880402	chr10	59899607	59900106	Dnajb12|chr10:59899607-59900106	0.430962619684617	.	.
chr10	59879903	59880402	chr10	59930864	59931363	Dnajb12|chr10:59930864-59931363	0.331812164205844	.	.
chr10	59879903	59880402	chr10	59970079	59970578	Dnajb12|chr10:59970079-59970578	0.512823540515706	.	.
chr10	59879903	59880402	chr10	60032533	60033032	Dnajb12|chr10:60032533-60033032	0.309981670047846	.	.
chr10	59879903	59880402	chr10	60081806	60082305	Dnajb12|chr10:60081806-60082305	0.312224663011009	.	.
chr10	59879903	59880402	chr10	60115485	60115984	Dnajb12|chr10:60115485-60115984	0.370619843359199	.	.
chr10	59951690	59952189	chr10	59899607	59900106	Ddit4|chr10:59899607-59900106	0.44964711066919	.	.
chr10	59951690	59952189	chr10	59930864	59931363	Ddit4|chr10:59930864-59931363	0.345502918750656	.	.
chr10	59951690	59952189	chr10	59970079	59970578	Ddit4|chr10:59970079-59970578	0.300079529844288	.	.
chr10	59951690	59952189	chr10	60081806	60082305	Ddit4|chr10:60081806-60082305	0.537592904258884	.	.
chr10	59951690	59952189	chr10	60115485	60115984	Ddit4|chr10:60115485-60115984	0.368961318627953	.	.
chr10	60002852	60003351	chr10	59899607	59900106	Anapc16|chr10:59899607-59900106	0.365733077755941	.	.
chr10	60002852	60003351	chr10	59899607	59900106	Ascc1|chr10:59899607-59900106	0.365733077755941	.	.
chr10	60002852	60003351	chr10	60262260	60262759	Anapc16|chr10:60262260-60262759	0.389887985043713	.	.
chr10	60002852	60003351	chr10	60262260	60262759	Ascc1|chr10:60262260-60262759	0.389887985043713	.	.
chr10	60105854	60106353	chr10	60244984	60245483	Spock2|chr10:60244984-60245483	0.442990270563563	.	.
chr10	60106712	60107211	chr10	60262260	60262759	Spock2|chr10:60262260-60262759	0.429512421031265	.	.
chr10	60277677	60278176	chr10	60081806	60082305	Psap|chr10:60081806-60082305	0.334614550996723	.	.
chr10	60277677	60278176	chr10	60285673	60286172	Psap|chr10:60285673-60286172	0.440390157673019	.	.
chr10	60277677	60278176	chr10	60305203	60305702	Psap|chr10:60305203-60305702	0.387266924110101	.	.
chr10	60277677	60278176	chr10	60593007	60593506	Psap|chr10:60593007-60593506	0.525916336580418	.	.
chr10	60752559	60753058	chr10	60593007	60593506	Slc29a3|chr10:60593007-60593506	0.390769371365621	.	.
chr10	60752559	60753058	chr10	60760360	60760859	Slc29a3|chr10:60760360-60760859	0.462106723386204	.	.
chr10	60831386	60831885	chr10	60686796	60687295	Unc5b|chr10:60686796-60687295	0.48206140271423	.	.
chr10	60831386	60831885	chr10	60876973	60877472	Unc5b|chr10:60876973-60877472	0.307068407838462	.	.
chr10	60931855	60932354	chr10	60985096	60985595	Gm26947|chr10:60985096-60985595	0.436668584710162	.	.
chr10	61089138	61089637	chr10	60760360	60760859	Pcbd1|chr10:60760360-60760859	0.511564615645852	.	.
chr10	61147435	61147934	chr10	60760360	60760859	Sgpl1|chr10:60760360-60760859	0.559996729204786	.	.
chr10	61147435	61147934	chr10	60925083	60925582	Sgpl1|chr10:60925083-60925582	0.518976172492754	.	.
chr10	61383246	61383745	chr10	61558367	61558866	Pald1|chr10:61558367-61558866	0.408343807806309	.	.
chr10	61383246	61383745	chr10	61570075	61570574	Pald1|chr10:61570075-61570574	0.537206796035352	.	.
chr10	61452613	61453112	chr10	61424574	61425073	Eif4ebp2|chr10:61424574-61425073	0.342636926098739	.	.
chr10	61452613	61453112	chr10	61621642	61622141	Eif4ebp2|chr10:61621642-61622141	0.629632357766675	.	.
chr10	61475965	61476464	chr10	61133986	61134485	D830039M14Rik|chr10:61133986-61134485	0.425953833355873	.	.
chr10	61475965	61476464	chr10	61133986	61134485	Lrrc20|chr10:61133986-61134485	0.425953833355873	.	.
chr10	61475965	61476464	chr10	61328894	61329393	D830039M14Rik|chr10:61328894-61329393	0.306369568357889	.	.
chr10	61475965	61476464	chr10	61328894	61329393	Lrrc20|chr10:61328894-61329393	0.306369568357889	.	.
chr10	61475965	61476464	chr10	61570075	61570574	D830039M14Rik|chr10:61570075-61570574	0.44084577692389	.	.
chr10	61475965	61476464	chr10	61570075	61570574	Lrrc20|chr10:61570075-61570574	0.44084577692389	.	.
chr10	61680030	61680529	chr10	61621642	61622141	1700022H01Rik|chr10:61621642-61622141	0.486024959605962	.	.
chr10	61680030	61680529	chr10	61621642	61622141	Sar1a|chr10:61621642-61622141	0.486024959605962	.	.
chr10	61695204	61695703	chr10	61621642	61622141	Tysnd1|chr10:61621642-61622141	0.601752885825425	.	.
chr10	61714894	61715393	chr10	61328894	61329393	Aifm2|chr10:61328894-61329393	0.341438722482521	.	.
chr10	61783021	61783520	chr10	61558367	61558866	H2afy2|chr10:61558367-61558866	0.448585281227824	.	.
chr10	62231026	62231525	chr10	62202512	62203011	Tspan15|chr10:62202512-62203011	0.529435750799636	.	.
chr10	62231026	62231525	chr10	62217075	62217574	Tspan15|chr10:62217075-62217574	0.358537931979605	.	.
chr10	62231026	62231525	chr10	62238649	62239148	Tspan15|chr10:62238649-62239148	0.439447933483519	.	.
chr10	62340040	62340539	chr10	62590203	62590702	Hk1os|chr10:62590203-62590702	0.299108029138843	.	.
chr10	62449224	62449723	chr10	62055333	62055832	4930507D05Rik|chr10:62055333-62055832	0.290002717587366	.	.
chr10	62449224	62449723	chr10	62055333	62055832	Supv3l1|chr10:62055333-62055832	0.290002717587366	.	.
chr10	62449224	62449723	chr10	62712275	62712774	4930507D05Rik|chr10:62712275-62712774	0.338372486491594	.	.
chr10	62449224	62449723	chr10	62712275	62712774	Supv3l1|chr10:62712275-62712774	0.338372486491594	.	.
chr10	62486129	62486628	chr10	62055333	62055832	Vps26a|chr10:62055333-62055832	0.717750373821006	.	.
chr10	62486129	62486628	chr10	62101434	62101933	Vps26a|chr10:62101434-62101933	0.334693502535076	.	.
chr10	62486629	62487128	chr10	62182988	62183487	Vps26a|chr10:62182988-62183487	0.405480646744558	.	.
chr10	62486629	62487128	chr10	62712275	62712774	Vps26a|chr10:62712275-62712774	0.387319702244126	.	.
chr10	62578211	62578710	chr10	62711481	62711980	4933428P19Rik|chr10:62711481-62711980	0.390317095064361	.	.
chr10	62578211	62578710	chr10	62711481	62711980	Kif1bp|chr10:62711481-62711980	0.390317095064361	.	.
chr10	62602059	62602558	chr10	62300269	62300768	Ddx21|chr10:62300269-62300768	0.384079595937533	.	.
chr10	62602059	62602558	chr10	62300269	62300768	Gm47257|chr10:62300269-62300768	0.384079595937533	.	.
chr10	62651098	62651597	chr10	62712275	62712774	Ddx50|chr10:62712275-62712774	0.569676562625005	.	.
chr10	62651098	62651597	chr10	62865210	62865709	Ddx50|chr10:62865210-62865709	0.518687752862105	.	.
chr10	62792172	62792671	chr10	62687040	62687539	Ccar1|chr10:62687040-62687539	0.462007802375682	.	.
chr10	62792172	62792671	chr10	62739951	62740450	Ccar1|chr10:62739951-62740450	0.60457684022106	.	.
chr10	62792172	62792671	chr10	62809960	62810459	Ccar1|chr10:62809960-62810459	0.43738717390314	.	.
chr10	62792172	62792671	chr10	63158105	63158604	Ccar1|chr10:63158105-63158604	0.500595074424695	.	.
chr10	62920395	62920894	chr10	62687040	62687539	Slc25a16|chr10:62687040-62687539	0.519948762779823	.	.
chr10	62920395	62920894	chr10	63158105	63158604	Slc25a16|chr10:63158105-63158604	0.445967927938771	.	.
chr10	62946840	62947339	chr10	62687040	62687539	Dna2|chr10:62687040-62687539	0.329790177165684	.	.
chr10	62979983	62980482	chr10	62712275	62712774	Rufy2|chr10:62712275-62712774	0.551597665850475	.	.
chr10	62979983	62980482	chr10	62865210	62865709	Rufy2|chr10:62865210-62865709	0.458595462103551	.	.
chr10	62979983	62980482	chr10	62865210	62865709	Rufy2|chr10:62865210-62865709	0.458595462103552	.	.
chr10	63023688	63024187	chr10	63085149	63085648	Hnrnph3|chr10:63085149-63085648	0.554915250026252	.	.
chr10	63023688	63024187	chr10	63085149	63085648	Pbld2|chr10:63085149-63085648	0.554915250026252	.	.
chr10	63023688	63024187	chr10	63338814	63339313	Hnrnph3|chr10:63338814-63339313	0.58816105561883	.	.
chr10	63023688	63024187	chr10	63338814	63339313	Pbld2|chr10:63338814-63339313	0.58816105561883	.	.
chr10	63099999	63100498	chr10	63147759	63148258	Atoh7|chr10:63147759-63148258	0.40944230423411	.	.
chr10	63099999	63100498	chr10	63147759	63148258	Atoh7|chr10:63147759-63148258	0.409442304234111	.	.
chr10	63243618	63244117	chr10	63338814	63339313	1700120B22Rik|chr10:63338814-63339313	0.545735684901966	.	.
chr10	63243618	63244117	chr10	63338814	63339313	Herc4|chr10:63338814-63339313	0.545735684901966	.	.
chr10	63382558	63383057	chr10	63221347	63221846	Dnajc12|chr10:63221347-63221846	0.448480384004365	.	.
chr10	63429313	63429812	chr10	63338814	63339313	Ctnna3|chr10:63338814-63339313	0.353450746245536	.	.
chr10	64090014	64090513	chr10	64001992	64002491	Lrrtm3|chr10:64001992-64002491	0.35258622913294	.	.
chr10	64090014	64090513	chr10	64023322	64023821	Lrrtm3|chr10:64023322-64023821	0.362209530111981	.	.
chr10	64090014	64090513	chr10	64443090	64443589	Lrrtm3|chr10:64443090-64443589	0.320607597543644	.	.
chr10	67096187	67096686	chr10	66794623	66795122	Jmjd1c|chr10:66794623-66795122	0.487543709699326	.	.
chr10	67096187	67096686	chr10	66794623	66795122	Reep3|chr10:66794623-66795122	0.487543709699326	.	.
chr10	67096187	67096686	chr10	67126566	67127065	Jmjd1c|chr10:67126566-67127065	0.311791246871896	.	.
chr10	67096187	67096686	chr10	67126566	67127065	Reep3|chr10:67126566-67127065	0.311791246871896	.	.
chr10	67535893	67536392	chr10	67984530	67985029	Egr2|chr10:67984530-67985029	0.299878581292326	.	.
chr10	67912421	67912920	chr10	67537526	67538025	Zfp365|chr10:67537526-67538025	0.497073943616263	.	.
chr10	67912421	67912920	chr10	67777074	67777573	Zfp365|chr10:67777074-67777573	0.604896716286096	.	.
chr10	67912421	67912920	chr10	67807582	67808081	Zfp365|chr10:67807582-67808081	0.336202073050511	.	.
chr10	67979231	67979730	chr10	67668011	67668510	Rtkn2|chr10:67668011-67668510	0.419180773916544	.	.
chr10	67979231	67979730	chr10	68230559	68231058	Rtkn2|chr10:68230559-68231058	0.307622358752635	.	.
chr10	69212738	69213237	chr10	68940059	68940558	A930033H14Rik|chr10:68940059-68940558	0.384374658739677	.	.
chr10	69212738	69213237	chr10	69072184	69072683	A930033H14Rik|chr10:69072184-69072683	0.40618514865928	.	.
chr10	69212738	69213237	chr10	69321165	69321664	A930033H14Rik|chr10:69321165-69321664	0.569429040089057	.	.
chr10	69212738	69213237	chr10	69465475	69465974	A930033H14Rik|chr10:69465475-69465974	0.30696924505452	.	.
chr10	69352755	69353254	chr10	69271286	69271785	Cdk1|chr10:69271286-69271785	0.326378987158069	.	.
chr10	69352755	69353254	chr10	69313577	69314076	Cdk1|chr10:69313577-69314076	0.4073607775027	.	.
chr10	70096855	70097354	chr10	70077546	70078045	Ccdc6|chr10:70077546-70078045	0.329293540251796	.	.
chr10	70096855	70097354	chr10	70291877	70292376	Ccdc6|chr10:70291877-70292376	0.331871453503988	.	.
chr10	70096855	70097354	chr10	70428110	70428609	Ccdc6|chr10:70428110-70428609	0.435986626287994	.	.
chr10	70096855	70097354	chr10	70484867	70485366	Ccdc6|chr10:70484867-70485366	0.38006580404678	.	.
chr10	70244821	70245320	chr10	70168990	70169489	Slc16a9|chr10:70168990-70169489	0.31044139112745	.	.
chr10	70244821	70245320	chr10	70277947	70278446	Slc16a9|chr10:70277947-70278446	0.456814520990137	.	.
chr10	70244821	70245320	chr10	70395921	70396420	Slc16a9|chr10:70395921-70396420	0.595819595542762	.	.
chr10	70244821	70245320	chr10	70419252	70419751	Slc16a9|chr10:70419252-70419751	0.347331033386456	.	.
chr10	70440127	70440626	chr10	70216725	70217224	Fam13c|chr10:70216725-70217224	0.700950797486332	.	.
chr10	70440127	70440626	chr10	70291877	70292376	Fam13c|chr10:70291877-70292376	0.353200523640472	.	.
chr10	70440127	70440626	chr10	70519765	70520264	Fam13c|chr10:70519765-70520264	0.476106792590263	.	.
chr10	70440631	70441130	chr10	70216725	70217224	Fam13c|chr10:70216725-70217224	0.494345298954941	.	.
chr10	70440631	70441130	chr10	70291877	70292376	Fam13c|chr10:70291877-70292376	0.484272675836562	.	.
chr10	71285013	71285512	chr10	71041786	71042285	Ube2d1|chr10:71041786-71042285	0.512828181861112	.	.
chr10	71285013	71285512	chr10	71469692	71470191	Ube2d1|chr10:71469692-71470191	0.35118394479504	.	.
chr10	71344660	71345159	chr10	71371230	71371729	Cisd1|chr10:71371230-71371729	0.510757104610429	.	.
chr10	71347532	71348031	chr10	71041786	71042285	Ipmk|chr10:71041786-71042285	0.566709630978265	.	.
chr10	71347532	71348031	chr10	71469692	71470191	Ipmk|chr10:71469692-71470191	0.519218377654404	.	.
chr10	71485310	71485809	chr10	71041786	71042285	4930551I15Rik|chr10:71041786-71042285	0.523495313223517	.	.
chr10	71485310	71485809	chr10	71469692	71470191	4930551I15Rik|chr10:71469692-71470191	0.550999902232294	.	.
chr10	72654602	72655101	chr10	72620503	72621002	Zwint|chr10:72620503-72621002	0.345905778612915	.	.
chr10	75032331	75032830	chr10	74990915	74991414	Rsph14|chr10:74990915-74991414	0.306141508387479	.	.
chr10	75032331	75032830	chr10	74995370	74995869	Rsph14|chr10:74995370-74995869	0.435148839161016	.	.
chr10	75036948	75037447	chr10	75006822	75007321	Rab36|chr10:75006822-75007321	0.481526635783621	.	.
chr10	75060294	75060793	chr10	75249198	75249697	Bcr|chr10:75249198-75249697	0.307564675928365	.	.
chr10	75211769	75212268	chr10	75079342	75079841	Specc1l|chr10:75079342-75079841	0.29732427455022	.	.
chr10	75211769	75212268	chr10	75170461	75170960	Specc1l|chr10:75170461-75170960	0.360046812841648	.	.
chr10	75517195	75517694	chr10	75666478	75666977	Gucd1|chr10:75666478-75666977	0.411883194887528	.	.
chr10	75517195	75517694	chr10	75666478	75666977	Snrpd3|chr10:75666478-75666977	0.411883194887528	.	.
chr10	75517195	75517694	chr10	75872865	75873364	Gucd1|chr10:75872865-75873364	0.489892310429045	.	.
chr10	75517195	75517694	chr10	75872865	75873364	Snrpd3|chr10:75872865-75873364	0.489892310429045	.	.
chr10	75643576	75644075	chr10	75378688	75379187	Susd2|chr10:75378688-75379187	0.338788610886214	.	.
chr10	75643576	75644075	chr10	75548361	75548860	Susd2|chr10:75548361-75548860	0.411557813281676	.	.
chr10	75643576	75644075	chr10	75693698	75694197	Susd2|chr10:75693698-75694197	0.39884981079583	.	.
chr10	75643576	75644075	chr10	75704087	75704586	Susd2|chr10:75704087-75704586	0.328977016909361	.	.
chr10	75643576	75644075	chr10	75944064	75944563	Susd2|chr10:75944064-75944563	0.426205643419519	.	.
chr10	75644158	75644657	chr10	75264900	75265399	Susd2|chr10:75264900-75265399	0.294207156007083	.	.
chr10	75644158	75644657	chr10	75378688	75379187	Susd2|chr10:75378688-75379187	0.341586113336003	.	.
chr10	75644158	75644657	chr10	75548361	75548860	Susd2|chr10:75548361-75548860	0.374457941583458	.	.
chr10	75644158	75644657	chr10	75693698	75694197	Susd2|chr10:75693698-75694197	0.460635421304568	.	.
chr10	75644158	75644657	chr10	75704087	75704586	Susd2|chr10:75704087-75704586	0.434837445113191	.	.
chr10	75644158	75644657	chr10	75944064	75944563	Susd2|chr10:75944064-75944563	0.402183263335668	.	.
chr10	75764120	75764619	chr10	75853409	75853908	Cabin1|chr10:75853409-75853908	0.293076701760474	.	.
chr10	75773277	75773776	chr10	75872865	75873364	Ddt|chr10:75872865-75873364	0.388456107580397	.	.
chr10	75837242	75837741	chr10	75693698	75694197	Gstt2|chr10:75693698-75694197	0.549660795379991	.	.
chr10	75837242	75837741	chr10	75704087	75704586	Gstt2|chr10:75704087-75704586	0.321033602120163	.	.
chr10	75837242	75837741	chr10	75944064	75944563	Gstt2|chr10:75944064-75944563	0.391755226145586	.	.
chr10	75837242	75837741	chr10	76213307	76213806	Gstt2|chr10:76213307-76213806	0.487207545594344	.	.
chr10	75893088	75893587	chr10	75666478	75666977	Derl3|chr10:75666478-75666977	0.452162852853472	.	.
chr10	75893088	75893587	chr10	75853409	75853908	Derl3|chr10:75853409-75853908	0.350817563240293	.	.
chr10	75921379	75921878	chr10	75666478	75666977	Smarcb1|chr10:75666478-75666977	0.390827577700097	.	.
chr10	75921379	75921878	chr10	75872865	75873364	Smarcb1|chr10:75872865-75873364	0.452164545373418	.	.
chr10	75935571	75936070	chr10	75548361	75548860	Mmp11|chr10:75548361-75548860	0.323402132348082	.	.
chr10	75935571	75936070	chr10	75693698	75694197	Mmp11|chr10:75693698-75694197	0.426202266915523	.	.
chr10	75935571	75936070	chr10	75704087	75704586	Mmp11|chr10:75704087-75704586	0.495492959241034	.	.
chr10	75935571	75936070	chr10	75944064	75944563	Mmp11|chr10:75944064-75944563	0.433181206426798	.	.
chr10	75935571	75936070	chr10	76213307	76213806	Mmp11|chr10:76213307-76213806	0.3647125500482	.	.
chr10	75939785	75940284	chr10	75548361	75548860	Gm867|chr10:75548361-75548860	0.421074992876941	.	.
chr10	75939785	75940284	chr10	75586177	75586676	Gm867|chr10:75586177-75586676	0.361810070900349	.	.
chr10	75939785	75940284	chr10	75693698	75694197	Gm867|chr10:75693698-75694197	0.399243412127379	.	.
chr10	75939785	75940284	chr10	75704087	75704586	Gm867|chr10:75704087-75704586	0.651340749566764	.	.
chr10	75939785	75940284	chr10	75944064	75944563	Gm867|chr10:75944064-75944563	0.344509884444534	.	.
chr10	76032290	76032789	chr10	75853409	75853908	Zfp280b|chr10:75853409-75853908	0.351033960288971	.	.
chr10	76032290	76032789	chr10	75872865	75873364	Zfp280b|chr10:75872865-75873364	0.52993448983992	.	.
chr10	76237626	76238125	chr10	75944064	75944563	Prmt2|chr10:75944064-75944563	0.413731146661327	.	.
chr10	76237626	76238125	chr10	76265387	76265886	Prmt2|chr10:76265387-76265886	0.294634850646581	.	.
chr10	76345090	76345589	chr10	76213307	76213806	Dip2a|chr10:76213307-76213806	0.335904484937826	.	.
chr10	76531225	76531724	chr10	76977079	76977578	Lss|chr10:76977079-76977578	0.413467327029973	.	.
chr10	77032423	77032922	chr10	77106842	77107341	Slc19a1|chr10:77106842-77107341	0.385678512733455	.	.
chr10	77032423	77032922	chr10	77130493	77130992	Slc19a1|chr10:77130493-77130992	0.316714419985064	.	.
chr10	77032927	77033426	chr10	77106842	77107341	Slc19a1|chr10:77106842-77107341	0.622480363936299	.	.
chr10	77032927	77033426	chr10	77130493	77130992	Slc19a1|chr10:77130493-77130992	0.303950850914105	.	.
chr10	77166322	77166821	chr10	77434684	77435183	Col18a1|chr10:77434684-77435183	0.316133301960158	.	.
chr10	77258974	77259473	chr10	77151042	77151541	Gm10941|chr10:77151042-77151541	0.355929416816704	.	.
chr10	77258974	77259473	chr10	77151042	77151541	Pofut2|chr10:77151042-77151541	0.355929416816704	.	.
chr10	77417987	77418486	chr10	77151042	77151541	Adarb1|chr10:77151042-77151541	0.435413695760631	.	.
chr10	77581441	77581940	chr10	77596070	77596569	Pttg1ip|chr10:77596070-77596569	0.289292228329456	.	.
chr10	77622031	77622530	chr10	77284124	77284623	Ube2g2|chr10:77284124-77284623	0.357167588736965	.	.
chr10	77978313	77978812	chr10	77864325	77864824	Cfap410|chr10:77864325-77864824	0.386312831653721	.	.
chr10	77978313	77978812	chr10	78018678	78019177	Cfap410|chr10:78018678-78019177	0.410999499252017	.	.
chr10	78009528	78010027	chr10	78481893	78482392	Pfkl|chr10:78481893-78482392	0.402910609648088	.	.
chr10	78169521	78170020	chr10	78396201	78396700	Gatd3a|chr10:78396201-78396700	0.293809916652443	.	.
chr10	78169521	78170020	chr10	78481893	78482392	Gatd3a|chr10:78481893-78482392	0.469718898233279	.	.
chr10	78184961	78185460	chr10	78396201	78396700	Pwp2|chr10:78396201-78396700	0.443709098434332	.	.
chr10	78412843	78413342	chr10	78585151	78585650	Rrp1|chr10:78585151-78585650	0.418946267346611	.	.
chr10	78412843	78413342	chr10	78632261	78632760	Rrp1|chr10:78632261-78632760	0.470480484058012	.	.
chr10	78412843	78413342	chr10	78722622	78723121	Rrp1|chr10:78722622-78723121	0.351065629430785	.	.
chr10	78425391	78425890	chr10	78585151	78585650	Cstb|chr10:78585151-78585650	0.305147837970318	.	.
chr10	78425391	78425890	chr10	78632261	78632760	Cstb|chr10:78632261-78632760	0.352905933946024	.	.
chr10	78425391	78425890	chr10	78722622	78723121	Cstb|chr10:78722622-78723121	0.537553815578409	.	.
chr10	78425391	78425890	chr10	78722622	78723121	Cstb|chr10:78722622-78723121	0.53755381557841	.	.
chr10	78464708	78465207	chr10	78018678	78019177	Pdxk|chr10:78018678-78019177	0.414543198675377	.	.
chr10	78464708	78465207	chr10	78396201	78396700	Pdxk|chr10:78396201-78396700	0.513539853453546	.	.
chr10	78464708	78465207	chr10	78481893	78482392	Pdxk|chr10:78481893-78482392	0.498708446419165	.	.
chr10	78464708	78465207	chr10	78585151	78585650	Pdxk|chr10:78585151-78585650	0.39193156428811	.	.
chr10	78574182	78574681	chr10	78481893	78482392	Ilvbl|chr10:78481893-78482392	0.32344554666429	.	.
chr10	78574182	78574681	chr10	78722622	78723121	Ilvbl|chr10:78722622-78723121	0.327781352230838	.	.
chr10	78574691	78575190	chr10	78396201	78396700	Ilvbl|chr10:78396201-78396700	0.323685124436305	.	.
chr10	78574691	78575190	chr10	78481893	78482392	Ilvbl|chr10:78481893-78482392	0.447345323071533	.	.
chr10	78752339	78752838	chr10	78585151	78585650	Ccdc105|chr10:78585151-78585650	0.29894944683788	.	.
chr10	78752339	78752838	chr10	78787724	78788223	Ccdc105|chr10:78787724-78788223	0.429162410763519	.	.
chr10	78752339	78752838	chr10	78812600	78813099	Ccdc105|chr10:78812600-78813099	0.342816349225571	.	.
chr10	78752339	78752838	chr10	79116275	79116774	Ccdc105|chr10:79116275-79116774	0.326949371906749	.	.
chr10	78780051	78780550	chr10	78686751	78687250	Slc1a6|chr10:78686751-78687250	0.332354308500449	.	.
chr10	79097368	79097867	chr10	78787724	78788223	2610008E11Rik|chr10:78787724-78788223	0.329716548051651	.	.
chr10	79533018	79533517	chr10	79638841	79639340	Plpp2|chr10:79638841-79639340	0.486783056657412	.	.
chr10	79533018	79533517	chr10	79654793	79655292	Plpp2|chr10:79654793-79655292	0.29929208922771	.	.
chr10	79533018	79533517	chr10	79840195	79840694	Plpp2|chr10:79840195-79840694	0.398328222216597	.	.
chr10	79533018	79533517	chr10	79840773	79841272	Plpp2|chr10:79840773-79841272	0.328378507052071	.	.
chr10	79554879	79555378	chr10	79597022	79597521	Mier2|chr10:79597022-79597521	0.496607022834145	.	.
chr10	79554879	79555378	chr10	79638841	79639340	Mier2|chr10:79638841-79639340	0.538591003655799	.	.
chr10	79554879	79555378	chr10	79840195	79840694	Mier2|chr10:79840195-79840694	0.403496371050714	.	.
chr10	79554879	79555378	chr10	79840773	79841272	Mier2|chr10:79840773-79841272	0.320182448728621	.	.
chr10	79613886	79614385	chr10	79654793	79655292	C2cd4c|chr10:79654793-79655292	0.37758037394849	.	.
chr10	79613886	79614385	chr10	79780004	79780503	C2cd4c|chr10:79780004-79780503	0.385006442328816	.	.
chr10	79613886	79614385	chr10	79840195	79840694	C2cd4c|chr10:79840195-79840694	0.295692588361398	.	.
chr10	79637007	79637506	chr10	79609176	79609675	Gm47163|chr10:79609176-79609675	0.341759820700892	.	.
chr10	79637007	79637506	chr10	79609176	79609675	Shc2|chr10:79609176-79609675	0.341759820700892	.	.
chr10	79637007	79637506	chr10	79900791	79901290	Gm47163|chr10:79900791-79901290	0.315879603827357	.	.
chr10	79637007	79637506	chr10	79900791	79901290	Shc2|chr10:79900791-79901290	0.315879603827357	.	.
chr10	79637658	79638157	chr10	79609176	79609675	Gm47163|chr10:79609176-79609675	0.510293637089393	.	.
chr10	79637658	79638157	chr10	79609176	79609675	Shc2|chr10:79609176-79609675	0.510293637089393	.	.
chr10	79668658	79669157	chr10	79597022	79597521	Tpgs1|chr10:79597022-79597521	0.40373285588256	.	.
chr10	79668658	79669157	chr10	79638841	79639340	Tpgs1|chr10:79638841-79639340	0.664756466709177	.	.
chr10	79668658	79669157	chr10	79840195	79840694	Tpgs1|chr10:79840195-79840694	0.706364282309111	.	.
chr10	79668658	79669157	chr10	79840773	79841272	Tpgs1|chr10:79840773-79841272	0.476979881059743	.	.
chr10	79669185	79669684	chr10	79597022	79597521	Tpgs1|chr10:79597022-79597521	0.490941106457785	.	.
chr10	79669185	79669684	chr10	79638841	79639340	Tpgs1|chr10:79638841-79639340	0.410264013927384	.	.
chr10	79669185	79669684	chr10	79840195	79840694	Tpgs1|chr10:79840195-79840694	0.460622092616362	.	.
chr10	79669185	79669684	chr10	79840773	79841272	Tpgs1|chr10:79840773-79841272	0.433561993804371	.	.
chr10	79669743	79670242	chr10	79597022	79597521	Tpgs1|chr10:79597022-79597521	0.40154356383634	.	.
chr10	79669743	79670242	chr10	79638841	79639340	Tpgs1|chr10:79638841-79639340	0.591383058449534	.	.
chr10	79669743	79670242	chr10	79840195	79840694	Tpgs1|chr10:79840195-79840694	0.490029861702276	.	.
chr10	79669743	79670242	chr10	79840773	79841272	Tpgs1|chr10:79840773-79841272	0.355600426660055	.	.
chr10	79681760	79682259	chr10	79595188	79595687	Cdc34|chr10:79595188-79595687	0.571005912419117	.	.
chr10	79681760	79682259	chr10	79597022	79597521	Cdc34|chr10:79597022-79597521	0.358134426260064	.	.
chr10	79681760	79682259	chr10	79780004	79780503	Cdc34|chr10:79780004-79780503	0.361791855093091	.	.
chr10	79681760	79682259	chr10	79780596	79781095	Cdc34|chr10:79780596-79781095	0.375336168270353	.	.
chr10	79681760	79682259	chr10	79803556	79804055	Cdc34|chr10:79803556-79804055	0.681526688314788	.	.
chr10	79681760	79682259	chr10	79818170	79818669	Cdc34|chr10:79818170-79818669	0.496467235999798	.	.
chr10	79704113	79704612	chr10	79609176	79609675	Bsg|chr10:79609176-79609675	0.370709433481704	.	.
chr10	79716415	79716914	chr10	79597022	79597521	Hcn2|chr10:79597022-79597521	0.356762772694097	.	.
chr10	79746371	79746870	chr10	79638841	79639340	Polrmt|chr10:79638841-79639340	0.64349175543782	.	.
chr10	79746371	79746870	chr10	79654793	79655292	Polrmt|chr10:79654793-79655292	0.456284411321878	.	.
chr10	79746371	79746870	chr10	79840195	79840694	Polrmt|chr10:79840195-79840694	0.432975034496555	.	.
chr10	79746371	79746870	chr10	79840195	79840694	Polrmt|chr10:79840195-79840694	0.432975034496556	.	.
chr10	79754800	79755299	chr10	79595188	79595687	Fgf22|chr10:79595188-79595687	0.353892281037215	.	.
chr10	79754800	79755299	chr10	79780004	79780503	Fgf22|chr10:79780004-79780503	0.487205360227018	.	.
chr10	79754800	79755299	chr10	79803556	79804055	Fgf22|chr10:79803556-79804055	0.366326643803092	.	.
chr10	79754800	79755299	chr10	79818170	79818669	Fgf22|chr10:79818170-79818669	0.316092361424631	.	.
chr10	79754800	79755299	chr10	80130998	80131497	Fgf22|chr10:80130998-80131497	0.339906453438701	.	.
chr10	79766873	79767372	chr10	79638841	79639340	Rnf126|chr10:79638841-79639340	0.526526260846801	.	.
chr10	79766873	79767372	chr10	79840195	79840694	Rnf126|chr10:79840195-79840694	0.383578742279504	.	.
chr10	79766873	79767372	chr10	80159857	80160356	Rnf126|chr10:80159857-80160356	0.427969867340286	.	.
chr10	79767373	79767872	chr10	79638841	79639340	Rnf126|chr10:79638841-79639340	0.654572545045779	.	.
chr10	79767373	79767872	chr10	79654793	79655292	Rnf126|chr10:79654793-79655292	0.389951877303454	.	.
chr10	79767373	79767872	chr10	79840195	79840694	Rnf126|chr10:79840195-79840694	0.622329907368054	.	.
chr10	79767373	79767872	chr10	79840773	79841272	Rnf126|chr10:79840773-79841272	0.344675414501998	.	.
chr10	79767373	79767872	chr10	80102436	80102935	Rnf126|chr10:80102436-80102935	0.473852753788429	.	.
chr10	79767373	79767872	chr10	80159857	80160356	Rnf126|chr10:80159857-80160356	0.54439978102154	.	.
[truncated: 21,357 more rows]
