# Supplementary material for: Single-cell analysis of chromatin accessibility in the adult mouse brain
Source: Nature. 2023 Dec 13;624(7991):378–89. doi: 10.1038/s41586-023-06824-9 (PMC10719105; doi:10.1038/s41586-023-06824-9)
Supplement: Supplementary file 3 — Supplementary Tables 1–25 and their legends. [file 41586_2023_6824_MOESM3_ESM.zip › 2023-03-05453B-s3/SI Tables/SI Table 13 Summary of all the gene-cCRE correlations/sa2subclass.DMX_VII_Tbx20_Chol.pdc.bedpe]

chr1	4857480	4857979	chr1	5170387	5170886	Tcea1|chr1:5170387-5170886	0.751822976575904	.	.
chr1	7088594	7089093	chr1	6858934	6859433	Pcmtd1|chr1:6858934-6859433	0.783268991750615	.	.
chr1	7398342	7398841	chr1	7204719	7205218	Gm26901|chr1:7204719-7205218	0.808344096401676	.	.
chr1	9700259	9700758	chr1	9848033	9848532	Mybl1|chr1:9848033-9848532	0.766748286440655	.	.
chr1	10008928	10009427	chr1	9848033	9848532	Ppp1r42|chr1:9848033-9848532	0.831741886366855	.	.
chr1	13660314	13660813	chr1	13992884	13993383	Lactb2|chr1:13992884-13993383	0.778734344039668	.	.
chr1	16093096	16093595	chr1	16293849	16294348	4930444P10Rik|chr1:16293849-16294348	0.791601187493351	.	.
chr1	16104999	16105498	chr1	16268565	16269064	Rdh10|chr1:16268565-16269064	0.763504368689871	.	.
chr1	16104999	16105498	chr1	16268565	16269064	Rpl7|chr1:16268565-16269064	0.763504368689871	.	.
chr1	16519761	16520260	chr1	16268565	16269064	Stau2|chr1:16268565-16269064	0.792560808464713	.	.
chr1	20890857	20891356	chr1	21014419	21014918	6720483E21Rik|chr1:21014419-21014918	0.774040239103003	.	.
chr1	20890857	20891356	chr1	21014419	21014918	Paqr8|chr1:21014419-21014918	0.774040239103003	.	.
chr1	23762292	23762791	chr1	23762798	23763297	B3gat2|chr1:23762798-23763297	0.76418475989229	.	.
chr1	32172459	32172958	chr1	32432106	32432605	Khdrbs2|chr1:32432106-32432605	0.81303194013886	.	.
chr1	33814360	33814859	chr1	33739270	33739769	Zfp451|chr1:33739270-33739769	0.751972397597801	.	.
chr1	36244101	36244600	chr1	36064836	36065335	Uggt1|chr1:36064836-36065335	0.749968204864662	.	.
chr1	37299595	37300094	chr1	37551907	37552406	Inpp4a|chr1:37551907-37552406	0.763692715360588	.	.
chr1	37429877	37430376	chr1	37248320	37248819	Coa5|chr1:37248320-37248819	0.789874234467497	.	.
chr1	37429877	37430376	chr1	37248320	37248819	Unc50|chr1:37248320-37248819	0.789874234467497	.	.
chr1	37429877	37430376	chr1	37551907	37552406	Coa5|chr1:37551907-37552406	0.862581987666109	.	.
chr1	37429877	37430376	chr1	37551907	37552406	Unc50|chr1:37551907-37552406	0.862581987666109	.	.
chr1	37429877	37430376	chr1	37610264	37610763	Coa5|chr1:37610264-37610763	0.764212700954743	.	.
chr1	37429877	37430376	chr1	37610264	37610763	Unc50|chr1:37610264-37610763	0.764212700954743	.	.
chr1	37864699	37865198	chr1	37872597	37873096	Gm26805|chr1:37872597-37873096	0.7498150351251	.	.
chr1	37890241	37890740	chr1	37610264	37610763	Mitd1|chr1:37610264-37610763	0.824852898120758	.	.
chr1	37890241	37890740	chr1	37610264	37610763	Mrpl30|chr1:37610264-37610763	0.824852898120758	.	.
chr1	37890241	37890740	chr1	37872597	37873096	Mitd1|chr1:37872597-37873096	0.845596278735708	.	.
chr1	37890241	37890740	chr1	37872597	37873096	Mrpl30|chr1:37872597-37873096	0.845596278735708	.	.
chr1	39577299	39577798	chr1	39761309	39761808	Rnf149|chr1:39761309-39761808	0.802630891475869	.	.
chr1	40681063	40681562	chr1	40708464	40708963	Slc9a2|chr1:40708464-40708963	0.818070682484154	.	.
chr1	42953132	42953631	chr1	43163711	43164210	Gpr45|chr1:43163711-43164210	0.795608187774802	.	.
chr1	43092237	43092736	chr1	42914971	42915470	8430432A02Rik|chr1:42914971-42915470	0.801355382888212	.	.
chr1	43098457	43098956	chr1	43005906	43006405	AI597479|chr1:43005906-43006405	0.784991291744877	.	.
chr1	43098457	43098956	chr1	43005906	43006405	Tgfbrap1|chr1:43005906-43006405	0.784991291744877	.	.
chr1	43933698	43934197	chr1	44198134	44198633	Tpp2|chr1:44198134-44198633	0.775067330514746	.	.
chr1	51333906	51334405	chr1	51697113	51697612	9330175M20Rik|chr1:51697113-51697612	0.823583946614555	.	.
chr1	51333906	51334405	chr1	51697113	51697612	9330175M20Rik|chr1:51697113-51697612	0.823583946614556	.	.
chr1	51333906	51334405	chr1	51697655	51698154	9330175M20Rik|chr1:51697655-51698154	0.771137830744772	.	.
chr1	52233098	52233597	chr1	52270759	52271258	Gls|chr1:52270759-52271258	0.910946121853498	.	.
chr1	52233098	52233597	chr1	52302470	52302969	Gls|chr1:52302470-52302969	0.770677800867518	.	.
chr1	52726931	52727430	chr1	52270759	52271258	Mfsd6|chr1:52270759-52271258	0.831340769625723	.	.
chr1	55130908	55131407	chr1	55105441	55105940	Mob4|chr1:55105441-55105940	0.75869164255767	.	.
chr1	55130908	55131407	chr1	55105441	55105940	Mob4|chr1:55105441-55105940	0.758691642557671	.	.
chr1	55236881	55237380	chr1	55192060	55192559	Mars2|chr1:55192060-55192559	0.787335317000199	.	.
chr1	55405572	55406071	chr1	55105441	55105940	Plcl1|chr1:55105441-55105940	0.797327468909565	.	.
chr1	55405572	55406071	chr1	55108404	55108903	Plcl1|chr1:55108404-55108903	0.794561614290094	.	.
chr1	57774846	57775345	chr1	57775384	57775883	Spats2l|chr1:57775384-57775883	0.841949458016149	.	.
chr1	60342754	60343253	chr1	60625969	60626468	Cyp20a1|chr1:60625969-60626468	0.820252369047792	.	.
chr1	63176509	63177008	chr1	62751250	62751749	Eef1b2|chr1:62751250-62751749	0.76492925452979	.	.
chr1	63176509	63177008	chr1	62751250	62751749	Ndufs1|chr1:62751250-62751749	0.76492925452979	.	.
chr1	63176509	63177008	chr1	62933707	62934206	Eef1b2|chr1:62933707-62934206	0.816282302456747	.	.
chr1	63176509	63177008	chr1	62933707	62934206	Ndufs1|chr1:62933707-62934206	0.816282302456747	.	.
chr1	63176509	63177008	chr1	62934217	62934716	Eef1b2|chr1:62934217-62934716	0.80137628014764	.	.
chr1	63176509	63177008	chr1	62934217	62934716	Ndufs1|chr1:62934217-62934716	0.80137628014764	.	.
chr1	64121506	64122005	chr1	64121000	64121499	Klf7|chr1:64121000-64121499	0.840829251249788	.	.
chr1	64532547	64533046	chr1	64414389	64414888	Creb1|chr1:64414389-64414888	0.763924777602257	.	.
chr1	64532547	64533046	chr1	64445949	64446448	Creb1|chr1:64445949-64446448	0.840908524295943	.	.
chr1	65186396	65186895	chr1	64993141	64993640	Idh1|chr1:64993141-64993640	0.758659550228187	.	.
chr1	65186396	65186895	chr1	64993141	64993640	Pikfyve|chr1:64993141-64993640	0.758659550228187	.	.
chr1	66467921	66468420	chr1	66121379	66121878	Unc80|chr1:66121379-66121878	0.776840815467287	.	.
chr1	72536972	72537471	chr1	72316388	72316887	March4|chr1:72316388-72316887	0.780413749276789	.	.
chr1	74236196	74236695	chr1	74332262	74332761	Arpc2|chr1:74332262-74332761	0.772934388545941	.	.
chr1	74236196	74236695	chr1	74332262	74332761	Arpc2|chr1:74332262-74332761	0.772934388545942	.	.
chr1	74236196	74236695	chr1	74397348	74397847	Arpc2|chr1:74397348-74397847	0.860468731697278	.	.
chr1	74587962	74588461	chr1	74784124	74784623	Bcs1l|chr1:74784124-74784623	0.911573930434264	.	.
chr1	74587962	74588461	chr1	74784124	74784623	Zfp142|chr1:74784124-74784623	0.911573930434264	.	.
chr1	74661495	74661994	chr1	74806952	74807451	Ttll4|chr1:74806952-74807451	0.868563983911519	.	.
chr1	74661495	74661994	chr1	74978279	74978778	Ttll4|chr1:74978279-74978778	0.792433165156839	.	.
chr1	75191753	75192252	chr1	74806952	74807451	Ankzf1|chr1:74806952-74807451	0.883383439908335	.	.
chr1	75191753	75192252	chr1	74806952	74807451	Atg9a|chr1:74806952-74807451	0.883383439908335	.	.
chr1	75191753	75192252	chr1	74894978	74895477	Ankzf1|chr1:74894978-74895477	0.816377424280114	.	.
chr1	75191753	75192252	chr1	74894978	74895477	Atg9a|chr1:74894978-74895477	0.816377424280114	.	.
chr1	75191753	75192252	chr1	74978279	74978778	Ankzf1|chr1:74978279-74978778	0.817376278385828	.	.
chr1	75191753	75192252	chr1	74978279	74978778	Atg9a|chr1:74978279-74978778	0.817376278385828	.	.
chr1	75210546	75211045	chr1	74806952	74807451	Glb1l|chr1:74806952-74807451	0.874032718206495	.	.
chr1	75210546	75211045	chr1	74806952	74807451	Stk16|chr1:74806952-74807451	0.874032718206495	.	.
chr1	75210546	75211045	chr1	74894978	74895477	Glb1l|chr1:74894978-74895477	0.77256007406533	.	.
chr1	75210546	75211045	chr1	74894978	74895477	Stk16|chr1:74894978-74895477	0.77256007406533	.	.
chr1	75210546	75211045	chr1	74978279	74978778	Glb1l|chr1:74978279-74978778	0.805216658886505	.	.
chr1	75210546	75211045	chr1	74978279	74978778	Stk16|chr1:74978279-74978778	0.805216658886505	.	.
chr1	75210546	75211045	chr1	75487834	75488333	Glb1l|chr1:75487834-75488333	0.793928354769107	.	.
chr1	75210546	75211045	chr1	75487834	75488333	Stk16|chr1:75487834-75488333	0.793928354769107	.	.
chr1	79775809	79776308	chr1	79761515	79762014	Mrpl44|chr1:79761515-79762014	0.835740688762025	.	.
chr1	79775809	79776308	chr1	79761515	79762014	Wdfy1|chr1:79761515-79762014	0.835740688762025	.	.
chr1	80340736	80341235	chr1	80575097	80575596	Cul3|chr1:80575097-80575596	0.792505948158639	.	.
chr1	82316361	82316860	chr1	82283141	82283640	Rhbdd1|chr1:82283141-82283640	0.888901413786664	.	.
chr1	82724600	82725099	chr1	82798256	82798755	C430014B12Rik|chr1:82798256-82798755	0.806415066542567	.	.
chr1	82724600	82725099	chr1	82798256	82798755	Mff|chr1:82798256-82798755	0.806415066542567	.	.
chr1	84839808	84840307	chr1	84709399	84709898	Fbxo36|chr1:84709399-84709898	0.786106740798573	.	.
chr1	84839808	84840307	chr1	84709399	84709898	Trip12|chr1:84709399-84709898	0.786106740798573	.	.
chr1	84934371	84934870	chr1	84838531	84839030	Slc16a14|chr1:84838531-84839030	0.748902389797196	.	.
chr1	85894274	85894773	chr1	86239554	86240053	Itm2c|chr1:86239554-86240053	0.829734540716771	.	.
chr1	86046083	86046582	chr1	86434501	86435000	2810459M11Rik|chr1:86434501-86435000	0.847232953515603	.	.
chr1	86046083	86046582	chr1	86434501	86435000	2810459M11Rik|chr1:86434501-86435000	0.847232953515604	.	.
chr1	86064385	86064884	chr1	86434501	86435000	Psmd1|chr1:86434501-86435000	0.757579365707588	.	.
chr1	86154471	86154970	chr1	86178901	86179400	Armc9|chr1:86178901-86179400	0.778803500155427	.	.
chr1	86154471	86154970	chr1	86433961	86434460	Armc9|chr1:86433961-86434460	0.772341806875124	.	.
chr1	86359268	86359767	chr1	86434501	86435000	C130036L24Rik|chr1:86434501-86435000	0.787360574837329	.	.
chr1	86359268	86359767	chr1	86434501	86435000	Ncl|chr1:86434501-86435000	0.787360574837329	.	.
chr1	86359268	86359767	chr1	86550443	86550942	C130036L24Rik|chr1:86550443-86550942	0.922033381556811	.	.
chr1	86359268	86359767	chr1	86550443	86550942	Ncl|chr1:86550443-86550942	0.922033381556811	.	.
chr1	86582603	86583102	chr1	86442428	86442927	Cops7b|chr1:86442428-86442927	0.770002246645665	.	.
chr1	86582603	86583102	chr1	86442428	86442927	Pde6d|chr1:86442428-86442927	0.770002246645665	.	.
chr1	86669399	86669898	chr1	86503968	86504467	Nppc|chr1:86503968-86504467	0.784738932526252	.	.
chr1	86669399	86669898	chr1	86503968	86504467	Nppc|chr1:86503968-86504467	0.784738932526253	.	.
chr1	89406019	89406518	chr1	89579987	89580486	C030007H22Rik|chr1:89579987-89580486	0.798471896480641	.	.
chr1	93511801	93512300	chr1	93444675	93445174	Farp2|chr1:93444675-93445174	0.766002835829936	.	.
chr1	95313851	95314350	chr1	95451739	95452238	Fam174a|chr1:95451739-95452238	0.849026713644751	.	.
chr1	95667416	95667915	chr1	95993514	95994013	St8sia4|chr1:95993514-95994013	0.779065748122925	.	.
chr1	96871948	96872447	chr1	96761460	96761959	Slco4c1|chr1:96761460-96761959	0.910408449266287	.	.
chr1	96871948	96872447	chr1	96768274	96768773	Slco4c1|chr1:96768274-96768773	0.758728479634123	.	.
chr1	97769886	97770385	chr1	98073897	98074396	Gin1|chr1:98073897-98074396	0.803890151825646	.	.
chr1	97769886	97770385	chr1	98073897	98074396	Ppip5k2|chr1:98073897-98074396	0.803890151825646	.	.
chr1	97769886	97770385	chr1	98190086	98190585	Gin1|chr1:98190086-98190585	0.778971369634291	.	.
chr1	97769886	97770385	chr1	98190086	98190585	Ppip5k2|chr1:98190086-98190585	0.778971369634291	.	.
chr1	98095430	98095929	chr1	98192708	98193207	Pam|chr1:98192708-98193207	0.791042295125907	.	.
chr1	106713878	106714377	chr1	106883748	106884247	Bcl2|chr1:106883748-106884247	0.864121972300321	.	.
chr1	119648754	119649253	chr1	119931630	119932129	Epb41l5|chr1:119931630-119932129	0.809689748101006	.	.
chr1	119648754	119649253	chr1	119968470	119968969	Epb41l5|chr1:119968470-119968969	0.766287717789056	.	.
chr1	120120898	120121397	chr1	119931630	119932129	3110009E18Rik|chr1:119931630-119932129	0.829019113692673	.	.
chr1	120120898	120121397	chr1	119931630	119932129	Dbi|chr1:119931630-119932129	0.829019113692673	.	.
chr1	131797424	131797923	chr1	131765519	131766018	Pm20d1|chr1:131765519-131766018	0.8056735528769	.	.
chr1	131827667	131828166	chr1	131613341	131613840	Slc41a1|chr1:131613341-131613840	0.768976195763716	.	.
chr1	131827667	131828166	chr1	131613341	131613840	Slc41a1|chr1:131613341-131613840	0.768976195763717	.	.
chr1	132299174	132299673	chr1	132213052	132213551	Klhdc8a|chr1:132213052-132213551	0.795745187694352	.	.
chr1	132299174	132299673	chr1	132558037	132558536	Klhdc8a|chr1:132558037-132558536	0.918003939512498	.	.
chr1	132299174	132299673	chr1	132641370	132641869	Klhdc8a|chr1:132641370-132641869	0.766359081806629	.	.
chr1	132315820	132316319	chr1	132213052	132213551	Nuak2|chr1:132213052-132213551	0.790245398343271	.	.
chr1	132315820	132316319	chr1	132367533	132368032	Nuak2|chr1:132367533-132368032	0.764171493576668	.	.
chr1	132315820	132316319	chr1	132558037	132558536	Nuak2|chr1:132558037-132558536	0.881642846903245	.	.
chr1	132315820	132316319	chr1	132641370	132641869	Nuak2|chr1:132641370-132641869	0.787520623884132	.	.
chr1	134415089	134415588	chr1	134556771	134557270	Adipor1|chr1:134556771-134557270	0.87232791145291	.	.
chr1	134455268	134455767	chr1	134302439	134302938	Klhl12|chr1:134302439-134302938	0.750017671957175	.	.
chr1	135585020	135585519	chr1	135585530	135586029	Gm4793|chr1:135585530-135586029	0.748160802835904	.	.
chr1	137898255	137898754	chr1	138136448	138136947	Gm4258|chr1:138136448-138136947	0.766508569991933	.	.
chr1	151344167	151344666	chr1	151100652	151101151	Gm10138|chr1:151100652-151101151	0.805820485289246	.	.
chr1	151344167	151344666	chr1	151100652	151101151	Ivns1abp|chr1:151100652-151101151	0.805820485289246	.	.
chr1	151345057	151345556	chr1	151087826	151088325	Gm10138|chr1:151087826-151088325	0.754523995620996	.	.
chr1	151345057	151345556	chr1	151087826	151088325	Ivns1abp|chr1:151087826-151088325	0.754523995620996	.	.
chr1	151754914	151755413	chr1	151953531	151954030	2810414N06Rik|chr1:151953531-151954030	0.780486386746921	.	.
chr1	151754914	151755413	chr1	151953531	151954030	Edem3|chr1:151953531-151954030	0.780486386746921	.	.
chr1	157411887	157412386	chr1	157178932	157179431	Rasal2|chr1:157178932-157179431	0.762585883687077	.	.
chr1	160194792	160195291	chr1	159925264	159925763	Mrps14|chr1:159925264-159925763	0.846755603307781	.	.
chr1	160212750	160213249	chr1	159925264	159925763	Cacybp|chr1:159925264-159925763	0.79832465602168	.	.
chr1	165194197	165194696	chr1	164804328	164804827	Sft2d2|chr1:164804328-164804827	0.761924450123737	.	.
chr1	165194197	165194696	chr1	164832266	164832765	Sft2d2|chr1:164832266-164832765	0.818837062996856	.	.
chr1	165194197	165194696	chr1	165046493	165046992	Sft2d2|chr1:165046493-165046992	0.771908473311915	.	.
chr1	165194197	165194696	chr1	165320429	165320928	Sft2d2|chr1:165320429-165320928	0.817149939121562	.	.
chr1	165236724	165237223	chr1	164804328	164804827	Tiprl|chr1:164804328-164804827	0.809721456964837	.	.
chr1	165236724	165237223	chr1	165063002	165063501	Tiprl|chr1:165063002-165063501	0.772409537525985	.	.
chr1	165460922	165461421	chr1	165641351	165641850	Dcaf6|chr1:165641351-165641850	0.75381299165108	.	.
chr1	165460922	165461421	chr1	165641351	165641850	Mpc2|chr1:165641351-165641850	0.75381299165108	.	.
chr1	167349707	167350206	chr1	167220489	167220988	Aldh9a1|chr1:167220489-167220988	0.847914381367921	.	.
chr1	170867571	170868070	chr1	171044266	171044765	Atf6|chr1:171044266-171044765	0.772943456591075	.	.
chr1	170867571	170868070	chr1	171044266	171044765	Gm9929|chr1:171044266-171044765	0.772943456591075	.	.
chr1	171329206	171329705	chr1	171101659	171102158	Dedd|chr1:171101659-171102158	0.771917388686026	.	.
chr1	171360576	171361075	chr1	171101659	171102158	Klhdc9|chr1:171101659-171102158	0.804892502600405	.	.
chr1	172082460	172082959	chr1	172027134	172027633	Copa|chr1:172027134-172027633	0.791622964667138	.	.
chr1	172082460	172082959	chr1	172027134	172027633	Ncstn|chr1:172027134-172027633	0.791622964667138	.	.
chr1	172329099	172329598	chr1	172562878	172563377	Kcnj9|chr1:172562878-172563377	0.765401000140421	.	.
chr1	172376174	172376673	chr1	172550479	172550978	Pigm|chr1:172550479-172550978	0.750205394958801	.	.
chr1	172481873	172482372	chr1	172550479	172550978	Igsf9|chr1:172550479-172550978	0.749740639481609	.	.
chr1	175624890	175625389	chr1	175506932	175507431	Fh1|chr1:175506932-175507431	0.801935933709467	.	.
chr1	177441840	177442339	chr1	177015058	177015557	Zbtb18|chr1:177015058-177015557	0.804258274758372	.	.
chr1	178276142	178276641	chr1	178368821	178369320	4930527J03Rik|chr1:178368821-178369320	0.82842265182429	.	.
chr1	178317988	178318487	chr1	178336353	178336852	B230369F24Rik|chr1:178336353-178336852	0.764774862418275	.	.
chr1	178317988	178318487	chr1	178336353	178336852	Cox20|chr1:178336353-178336852	0.764774862418275	.	.
chr1	178318532	178319031	chr1	178336353	178336852	B230369F24Rik|chr1:178336353-178336852	0.797924201103433	.	.
chr1	178318532	178319031	chr1	178336353	178336852	Cox20|chr1:178336353-178336852	0.797924201103433	.	.
chr1	179546570	179547069	chr1	179847684	179848183	Cnst|chr1:179847684-179848183	0.808288110624422	.	.
chr1	179546570	179547069	chr1	179847684	179848183	Tfb2m|chr1:179847684-179848183	0.808288110624422	.	.
chr1	181143487	181143986	chr1	181150665	181151164	Cnih4|chr1:181150665-181151164	0.812748010112171	.	.
chr1	181143487	181143986	chr1	181150665	181151164	Nvl|chr1:181150665-181151164	0.812748010112171	.	.
chr1	181842237	181842736	chr1	181841665	181842164	Lbr|chr1:181841665-181842164	0.828320637221716	.	.
chr1	191062684	191063183	chr1	191183196	191183695	Nsl1|chr1:191183196-191183695	0.920274634960764	.	.
chr1	191062684	191063183	chr1	191183196	191183695	Tatdn3|chr1:191183196-191183695	0.920274634960764	.	.
chr1	191317662	191318161	chr1	191183196	191183695	Nenf|chr1:191183196-191183695	0.832708054497512	.	.
chr1	191325660	191326159	chr1	191183196	191183695	Pacc1|chr1:191183196-191183695	0.899596162357079	.	.
chr1	191325660	191326159	chr1	191183196	191183695	Pacc1|chr1:191183196-191183695	0.89959616235708	.	.
chr1	191906374	191906873	chr1	191964106	191964605	1700034H15Rik|chr1:191964106-191964605	0.756602572091231	.	.
chr1	191906374	191906873	chr1	191964106	191964605	Slc30a1|chr1:191964106-191964605	0.756602572091231	.	.
chr1	193272369	193272868	chr1	193575905	193576404	G0s2|chr1:193575905-193576404	0.80776654442216	.	.
chr1	194976111	194976610	chr1	195156380	195156879	A330023F24Rik|chr1:195156380-195156879	0.7894982113271	.	.
chr1	194976111	194976610	chr1	195156380	195156879	Gm16897|chr1:195156380-195156879	0.7894982113271	.	.
chr10	4611722	4612221	chr10	4612634	4613133	Esr1|chr10:4612634-4613133	0.784849470883935	.	.
chr10	9901801	9902300	chr10	9509196	9509695	Gm46210|chr10:9509196-9509695	0.758127173508212	.	.
chr10	9901801	9902300	chr10	9509196	9509695	Stxbp5|chr10:9509196-9509695	0.758127173508212	.	.
chr10	10557986	10558485	chr10	10950495	10950994	Rab32|chr10:10950495-10950994	0.80217640999062	.	.
chr10	13473580	13474079	chr10	13323828	13324327	Phactr2|chr10:13323828-13324327	0.783202299447521	.	.
chr10	13473580	13474079	chr10	13388671	13389170	Phactr2|chr10:13388671-13389170	0.832348335321432	.	.
chr10	13474088	13474587	chr10	13323828	13324327	Phactr2|chr10:13323828-13324327	0.779755963645823	.	.
chr10	13474088	13474587	chr10	13466836	13467335	Phactr2|chr10:13466836-13467335	0.75799959063018	.	.
chr10	13965511	13966010	chr10	14018051	14018550	Hivep2|chr10:14018051-14018550	0.801959930090781	.	.
chr10	19907191	19907690	chr10	20089048	20089547	Pex7|chr10:20089048-20089547	0.765350894263336	.	.
chr10	20312656	20313155	chr10	20104596	20105095	4933406P04Rik|chr10:20104596-20105095	0.799414848158731	.	.
chr10	20312656	20313155	chr10	20104596	20105095	4933406P04Rik|chr10:20104596-20105095	0.799414848158732	.	.
chr10	20312656	20313155	chr10	20104596	20105095	Bclaf1|chr10:20104596-20105095	0.799414848158731	.	.
chr10	20312656	20313155	chr10	20104596	20105095	Bclaf1|chr10:20104596-20105095	0.799414848158732	.	.
chr10	20312656	20313155	chr10	20657963	20658462	4933406P04Rik|chr10:20657963-20658462	0.802964045323198	.	.
chr10	20312656	20313155	chr10	20657963	20658462	Bclaf1|chr10:20657963-20658462	0.802964045323198	.	.
chr10	20312656	20313155	chr10	20673745	20674244	4933406P04Rik|chr10:20673745-20674244	0.783580210523299	.	.
chr10	20312656	20313155	chr10	20673745	20674244	Bclaf1|chr10:20673745-20674244	0.783580210523299	.	.
chr10	20347497	20347996	chr10	20570322	20570821	Mtfr2|chr10:20570322-20570821	0.754371885975453	.	.
chr10	20724806	20725305	chr10	20673745	20674244	Pde7b|chr10:20673745-20674244	0.807257526727895	.	.
chr10	22645129	22645628	chr10	22672724	22673223	Slc2a12|chr10:22672724-22673223	0.796395855562128	.	.
chr10	22645129	22645628	chr10	22979740	22980239	Slc2a12|chr10:22979740-22980239	0.847911180050743	.	.
chr10	26375759	26376258	chr10	26710532	26711031	L3mbtl3|chr10:26710532-26711031	0.787454614362006	.	.
chr10	30600453	30600952	chr10	30618199	30618698	Trmt11|chr10:30618199-30618698	0.765315536599923	.	.
chr10	30842620	30843119	chr10	30618199	30618698	Hey2|chr10:30618199-30618698	0.832983534308975	.	.
chr10	31609486	31609985	chr10	31592665	31593164	Rnf217|chr10:31592665-31593164	0.748107971698295	.	.
chr10	31609486	31609985	chr10	31772630	31773129	Rnf217|chr10:31772630-31773129	0.874745984543016	.	.
chr10	34206579	34207078	chr10	33986736	33987235	Dse|chr10:33986736-33987235	0.781537692278222	.	.
chr10	39899007	39899506	chr10	40212385	40212884	4930547M16Rik|chr10:40212385-40212884	0.803575246792411	.	.
chr10	39899007	39899506	chr10	40212385	40212884	Mfsd4b4|chr10:40212385-40212884	0.803575246792411	.	.
chr10	40348905	40349404	chr10	40212385	40212884	Cdk19os|chr10:40212385-40212884	0.755308269665791	.	.
chr10	41072083	41072582	chr10	40985282	40985781	Gpr6|chr10:40985282-40985781	0.757300852471594	.	.
chr10	41518902	41519401	chr10	41295019	41295518	Cd164|chr10:41295019-41295518	0.755766536840916	.	.
chr10	42478381	42478880	chr10	42678656	42679155	Afg1l|chr10:42678656-42679155	0.852745428200282	.	.
chr10	43221102	43221601	chr10	43490810	43491309	Pdss2|chr10:43490810-43491309	0.913968647107017	.	.
chr10	43479312	43479811	chr10	43439967	43440466	Bend3|chr10:43439967-43440466	0.788218575655979	.	.
chr10	43479312	43479811	chr10	43722799	43723298	Bend3|chr10:43722799-43723298	0.758394454330404	.	.
chr10	43901492	43901991	chr10	43722799	43723298	Qrsl1|chr10:43722799-43723298	0.762139570445659	.	.
chr10	43901492	43901991	chr10	43722799	43723298	Rtn4ip1|chr10:43722799-43723298	0.762139570445659	.	.
chr10	43901492	43901991	chr10	43723315	43723814	Qrsl1|chr10:43723315-43723814	0.85572121310563	.	.
chr10	43901492	43901991	chr10	43723315	43723814	Rtn4ip1|chr10:43723315-43723814	0.85572121310563	.	.
chr10	45066851	45067350	chr10	45103172	45103671	Prep|chr10:45103172-45103671	0.847296821065613	.	.
chr10	45485562	45486061	chr10	45373235	45373734	Lin28b|chr10:45373235-45373734	0.783959094397265	.	.
chr10	45486739	45487238	chr10	45051034	45051533	Lin28b|chr10:45051034-45051533	0.814782880909934	.	.
chr10	52233366	52233865	chr10	52106115	52106614	Dcbld1|chr10:52106115-52106614	0.758822088332944	.	.
chr10	52381975	52382474	chr10	52216726	52217225	Gopc|chr10:52216726-52217225	0.793516764336688	.	.
chr10	57532304	57532803	chr10	57447879	57448378	Serinc1|chr10:57447879-57448378	0.777862586173586	.	.
chr10	57532304	57532803	chr10	57743482	57743981	Serinc1|chr10:57743482-57743981	0.829041679744793	.	.
chr10	57532304	57532803	chr10	57744060	57744559	Serinc1|chr10:57744060-57744559	0.765320105555657	.	.
chr10	57631815	57632314	chr10	57743482	57743981	Pkib|chr10:57743482-57743981	0.762153184437997	.	.
chr10	60002334	60002833	chr10	60191675	60192174	Anapc16|chr10:60191675-60192174	0.798317325075196	.	.
chr10	60002334	60002833	chr10	60191675	60192174	Ascc1|chr10:60191675-60192174	0.798317325075196	.	.
chr10	60752559	60753058	chr10	61068463	61068962	Slc29a3|chr10:61068463-61068962	0.774160846620069	.	.
chr10	61089138	61089637	chr10	61068463	61068962	Pcbd1|chr10:61068463-61068962	0.863230624616623	.	.
chr10	61089138	61089637	chr10	61080199	61080698	Pcbd1|chr10:61080199-61080698	0.832380879294638	.	.
chr10	62602059	62602558	chr10	62843720	62844219	Ddx21|chr10:62843720-62844219	0.792128618420732	.	.
chr10	62602059	62602558	chr10	62843720	62844219	Gm47257|chr10:62843720-62844219	0.792128618420732	.	.
chr10	62979983	62980482	chr10	62865210	62865709	Rufy2|chr10:62865210-62865709	0.77073641125833	.	.
chr10	62980587	62981086	chr10	62674652	62675151	Rufy2|chr10:62674652-62675151	0.79787791939899	.	.
chr10	63099999	63100498	chr10	63338211	63338710	Atoh7|chr10:63338211-63338710	0.901901850870697	.	.
chr10	63429313	63429812	chr10	63386349	63386848	Ctnna3|chr10:63386349-63386848	0.777971964501234	.	.
chr10	63429957	63430456	chr10	63338211	63338710	Ctnna3|chr10:63338211-63338710	0.838272519515668	.	.
chr10	63429957	63430456	chr10	63386349	63386848	Ctnna3|chr10:63386349-63386848	0.790803638388017	.	.
chr10	67096716	67097215	chr10	66984245	66984744	Jmjd1c|chr10:66984245-66984744	0.855626551122217	.	.
chr10	67096716	67097215	chr10	66984245	66984744	Reep3|chr10:66984245-66984744	0.855626551122217	.	.
chr10	67096716	67097215	chr10	67493507	67494006	Jmjd1c|chr10:67493507-67494006	0.77376548031379	.	.
chr10	67096716	67097215	chr10	67493507	67494006	Reep3|chr10:67493507-67494006	0.77376548031379	.	.
chr10	67979231	67979730	chr10	67537526	67538025	Rtkn2|chr10:67537526-67538025	0.879917846221731	.	.
chr10	68723479	68723978	chr10	68464887	68465386	Tmem26|chr10:68464887-68465386	0.920460908574872	.	.
chr10	70096855	70097354	chr10	70318615	70319114	Ccdc6|chr10:70318615-70319114	0.785806126675492	.	.
chr10	70440631	70441130	chr10	70599407	70599906	Fam13c|chr10:70599407-70599906	0.764899825726561	.	.
chr10	75517195	75517694	chr10	75704631	75705130	Gucd1|chr10:75704631-75705130	0.752467200188893	.	.
chr10	75517195	75517694	chr10	75704631	75705130	Snrpd3|chr10:75704631-75705130	0.752467200188893	.	.
chr10	75643576	75644075	chr10	75632514	75633013	Susd2|chr10:75632514-75633013	0.787772215649953	.	.
chr10	77032927	77033426	chr10	77456445	77456944	Slc19a1|chr10:77456445-77456944	0.753789968725403	.	.
chr10	77032927	77033426	chr10	77456445	77456944	Slc19a1|chr10:77456445-77456944	0.753789968725404	.	.
chr10	77515609	77516108	chr10	77353288	77353787	Fam207a|chr10:77353288-77353787	0.86249471230867	.	.
chr10	77622031	77622530	chr10	77456445	77456944	Ube2g2|chr10:77456445-77456944	0.756305375293322	.	.
chr10	77969634	77970133	chr10	77969102	77969601	Trpm2|chr10:77969102-77969601	0.771021789755643	.	.
chr10	78009528	78010027	chr10	78396201	78396700	Pfkl|chr10:78396201-78396700	0.790764373648673	.	.
chr10	79668658	79669157	chr10	79654793	79655292	Tpgs1|chr10:79654793-79655292	0.770741836814858	.	.
chr10	79746371	79746870	chr10	79780004	79780503	Polrmt|chr10:79780004-79780503	0.784648817589421	.	.
chr10	79754800	79755299	chr10	80159857	80160356	Fgf22|chr10:80159857-80160356	0.775015042852419	.	.
chr10	79766873	79767372	chr10	80053303	80053802	Rnf126|chr10:80053303-80053802	0.751572675744707	.	.
chr10	79767373	79767872	chr10	80053303	80053802	Rnf126|chr10:80053303-80053802	0.775448052861585	.	.
chr10	79794094	79794593	chr10	79780004	79780503	Gm48495|chr10:79780004-79780503	0.799875281860836	.	.
chr10	79794094	79794593	chr10	79780004	79780503	Palm|chr10:79780004-79780503	0.799875281860836	.	.
chr10	79908430	79908929	chr10	79780004	79780503	Med16|chr10:79780004-79780503	0.782667813325424	.	.
chr10	80249168	80249667	chr10	79780004	79780503	Ndufs7|chr10:79780004-79780503	0.896817450655956	.	.
chr10	80249168	80249667	chr10	80475205	80475704	Ndufs7|chr10:80475205-80475704	0.882071385620752	.	.
chr10	80292185	80292684	chr10	80264751	80265250	Rps15|chr10:80264751-80265250	0.766716646476523	.	.
chr10	80406595	80407094	chr10	80190901	80191400	Uqcr11|chr10:80190901-80191400	0.756907799555689	.	.
chr10	80621853	80622352	chr10	80475205	80475704	Csnk1g2|chr10:80475205-80475704	0.83195554175507	.	.
chr10	80622360	80622859	chr10	80807167	80807666	Csnk1g2|chr10:80807167-80807666	0.771642122365923	.	.
chr10	80702062	80702561	chr10	80475205	80475704	Izumo4|chr10:80475205-80475704	0.792679591419848	.	.
chr10	80702062	80702561	chr10	80475205	80475704	Mob3a|chr10:80475205-80475704	0.792679591419848	.	.
chr10	81176243	81176742	chr10	80774521	80775020	Eef2|chr10:80774521-80775020	0.876732519963418	.	.
chr10	81176243	81176742	chr10	81244521	81245020	Eef2|chr10:81244521-81245020	0.873890426338031	.	.
chr10	81176243	81176742	chr10	81244521	81245020	Eef2|chr10:81244521-81245020	0.873890426338032	.	.
chr10	81176243	81176742	chr10	81407442	81407941	Eef2|chr10:81407442-81407941	0.799202654272315	.	.
chr10	81176243	81176742	chr10	81464334	81464833	Eef2|chr10:81464334-81464833	0.808943801824692	.	.
chr10	81253019	81253518	chr10	81643405	81643904	Matk|chr10:81643405-81643904	0.868804717617856	.	.
chr10	81292618	81293117	chr10	81244521	81245020	Pip5k1c|chr10:81244521-81245020	0.769359238822738	.	.
chr10	81384063	81384562	chr10	81551522	81552021	Dohh|chr10:81551522-81552021	0.820653766090218	.	.
chr10	81600731	81601230	chr10	81643405	81643904	Tle6|chr10:81643405-81643904	0.77274549160466	.	.
chr10	81605948	81606447	chr10	81551522	81552021	BC025920|chr10:81551522-81552021	0.754233274487118	.	.
chr10	82622905	82623404	chr10	82698823	82699322	1190007I07Rik|chr10:82698823-82699322	0.800895600932295	.	.
chr10	83359854	83360353	chr10	83116922	83117421	D10Wsu102e|chr10:83116922-83117421	0.776740939543053	.	.
chr10	83359854	83360353	chr10	83628626	83629125	D10Wsu102e|chr10:83628626-83629125	0.776896152797856	.	.
chr10	83648475	83648974	chr10	83628626	83629125	Appl2|chr10:83628626-83629125	0.774052947460492	.	.
chr10	84622358	84622857	chr10	84437986	84438485	Gm17249|chr10:84437986-84438485	0.820183611893053	.	.
chr10	84622358	84622857	chr10	84437986	84438485	Polr3b|chr10:84437986-84438485	0.820183611893053	.	.
chr10	85184578	85185077	chr10	84803403	84803902	Cry1|chr10:84803403-84803902	0.790349292625949	.	.
chr10	85184578	85185077	chr10	84803909	84804408	Cry1|chr10:84803909-84804408	0.892678195500984	.	.
chr10	85185139	85185638	chr10	84803909	84804408	Cry1|chr10:84803909-84804408	0.833038889040638	.	.
chr10	85916334	85916833	chr10	85967965	85968464	Prdm4|chr10:85967965-85968464	0.80028407132826	.	.
chr10	85916863	85917362	chr10	85967965	85968464	Prdm4|chr10:85967965-85968464	0.842536881646826	.	.
chr10	86705811	86706310	chr10	86339609	86340108	Hsp90b1|chr10:86339609-86340108	0.781428282573485	.	.
chr10	86705811	86706310	chr10	86339609	86340108	Ttc41|chr10:86339609-86340108	0.781428282573485	.	.
chr10	86705811	86706310	chr10	86370737	86371236	Hsp90b1|chr10:86370737-86371236	0.772882432127978	.	.
chr10	86705811	86706310	chr10	86370737	86371236	Ttc41|chr10:86370737-86371236	0.772882432127978	.	.
chr10	87058237	87058736	chr10	86761711	86762210	1700113H08Rik|chr10:86761711-86762210	0.798471506205928	.	.
chr10	89732079	89732578	chr10	89256545	89257044	Actr6|chr10:89256545-89257044	0.844207261658929	.	.
chr10	93589426	93589925	chr10	93291310	93291809	4933408J17Rik|chr10:93291310-93291809	0.818017731442921	.	.
chr10	93589426	93589925	chr10	93291310	93291809	Snrpf|chr10:93291310-93291809	0.818017731442921	.	.
chr10	93589426	93589925	chr10	93291811	93292310	4933408J17Rik|chr10:93291811-93292310	0.779431336936585	.	.
chr10	93589426	93589925	chr10	93291811	93292310	Snrpf|chr10:93291811-93292310	0.779431336936585	.	.
chr10	93589426	93589925	chr10	93611330	93611829	4933408J17Rik|chr10:93611330-93611829	0.819899057809382	.	.
chr10	93589426	93589925	chr10	93611330	93611829	Snrpf|chr10:93611330-93611829	0.819899057809382	.	.
chr10	94688424	94688923	chr10	94378423	94378922	Cep83|chr10:94378423-94378922	0.833058432891135	.	.
chr10	94688424	94688923	chr10	94378423	94378922	Cep83os|chr10:94378423-94378922	0.833058432891135	.	.
chr10	94688424	94688923	chr10	94609131	94609630	Cep83|chr10:94609131-94609630	0.74873135197433	.	.
chr10	94688424	94688923	chr10	94609131	94609630	Cep83os|chr10:94609131-94609630	0.74873135197433	.	.
chr10	95417115	95417614	chr10	95297537	95298036	5730420D15Rik|chr10:95297537-95298036	0.808322208256262	.	.
chr10	95417115	95417614	chr10	95297537	95298036	Socs2|chr10:95297537-95298036	0.808322208256262	.	.
chr10	110919959	110920458	chr10	110927305	110927804	Csrp2|chr10:110927305-110927804	0.798814895313919	.	.
chr10	110919959	110920458	chr10	111108712	111109211	Csrp2|chr10:111108712-111109211	0.785745469194534	.	.
chr10	111164473	111164972	chr10	110927305	110927804	Osbpl8|chr10:110927305-110927804	0.828787909294406	.	.
chr10	116950206	116950705	chr10	116996142	116996641	4933412E12Rik|chr10:116996142-116996641	0.756613784445191	.	.
chr10	116950206	116950705	chr10	116996142	116996641	Rab3ip|chr10:116996142-116996641	0.756613784445191	.	.
chr10	117063671	117064170	chr10	116819237	116819736	Cct2|chr10:116819237-116819736	0.810686756686284	.	.
chr10	117063671	117064170	chr10	116848645	116849144	Cct2|chr10:116848645-116849144	0.778591537876502	.	.
chr10	117063671	117064170	chr10	117111115	117111614	Cct2|chr10:117111115-117111614	0.86286571971359	.	.
chr10	117063671	117064170	chr10	117376790	117377289	Cct2|chr10:117376790-117377289	0.799128351783215	.	.
chr10	117148327	117148826	chr10	116819237	116819736	Frs2|chr10:116819237-116819736	0.79050537249452	.	.
chr10	117148327	117148826	chr10	116848645	116849144	Frs2|chr10:116848645-116849144	0.837332639463827	.	.
chr10	120112717	120113216	chr10	120294389	120294888	Helb|chr10:120294389-120294888	0.861998398187561	.	.
chr10	120226758	120227257	chr10	120294389	120294888	Llph|chr10:120294389-120294888	0.749146448965817	.	.
chr10	120978656	120979155	chr10	120751182	120751681	Lemd3|chr10:120751182-120751681	0.79811472878281	.	.
chr10	121476095	121476594	chr10	121547148	121547647	Rassf3|chr10:121547148-121547647	0.813797201863735	.	.
chr10	122047655	122048154	chr10	121961053	121961552	Srgap1|chr10:121961053-121961552	0.838415651888981	.	.
chr10	127063299	127063798	chr10	127338808	127339307	Cdk4|chr10:127338808-127339307	0.830239603060722	.	.
chr10	127063299	127063798	chr10	127338808	127339307	Cdk4|chr10:127338808-127339307	0.830239603060723	.	.
chr10	127164869	127165368	chr10	126905735	126906234	B4galnt1|chr10:126905735-126906234	0.792036961683316	.	.
chr10	127164869	127165368	chr10	127338808	127339307	B4galnt1|chr10:127338808-127339307	0.835739668024677	.	.
chr10	127290344	127290843	chr10	127131778	127132277	Ddit3|chr10:127131778-127132277	0.798115336742736	.	.
chr10	127290344	127290843	chr10	127131778	127132277	Gm4189|chr10:127131778-127132277	0.798115336742736	.	.
chr10	127290344	127290843	chr10	127512055	127512554	Ddit3|chr10:127512055-127512554	0.910830475376056	.	.
chr10	127290344	127290843	chr10	127512055	127512554	Gm4189|chr10:127512055-127512554	0.910830475376056	.	.
chr10	128368518	128369017	chr10	128096604	128097103	Coq10a|chr10:128096604-128097103	0.840365297732944	.	.
chr10	128458968	128459467	chr10	128096604	128097103	Smarcc2|chr10:128096604-128097103	0.765341652553527	.	.
chr10	128547478	128547977	chr10	128909639	128910138	Zc3h10|chr10:128909639-128910138	0.755101166769959	.	.
chr11	3202390	3202889	chr11	3472448	3472947	Eif4enif1|chr11:3472448-3472947	0.778568408665359	.	.
chr11	3266213	3266712	chr11	3332133	3332632	Drg1|chr11:3332133-3332632	0.839731637009045	.	.
chr11	3289366	3289865	chr11	3332133	3332632	Patz1|chr11:3332133-3332632	0.749821138597432	.	.
chr11	3408986	3409485	chr11	3289935	3290434	Limk2|chr11:3289935-3290434	0.774208326787433	.	.
chr11	3452086	3452585	chr11	3289935	3290434	8430429K09Rik|chr11:3289935-3290434	0.823407362851422	.	.
chr11	3452086	3452585	chr11	3289935	3290434	Rnf185|chr11:3289935-3290434	0.823407362851422	.	.
chr11	3504555	3505054	chr11	3332133	3332632	Inpp5j|chr11:3332133-3332632	0.788282158067908	.	.
chr11	4874528	4875027	chr11	4921275	4921774	Nipsnap1|chr11:4921275-4921774	0.840965030201305	.	.
chr11	4947846	4948345	chr11	4966908	4967407	Nefh|chr11:4966908-4967407	0.816033173696876	.	.
chr11	4986587	4987086	chr11	4966908	4967407	Ap1b1|chr11:4966908-4967407	0.755315770020761	.	.
chr11	5878079	5878578	chr11	5707491	5707990	Pold2|chr11:5707491-5707990	0.799371649334228	.	.
chr11	5878079	5878578	chr11	5707491	5707990	Pold2|chr11:5707491-5707990	0.799371649334229	.	.
chr11	6444307	6444806	chr11	6654921	6655420	H2afv|chr11:6654921-6655420	0.789260331450951	.	.
chr11	6625867	6626366	chr11	6768799	6769298	Tbrg4|chr11:6768799-6769298	0.756138090290776	.	.
chr11	11867820	11868319	chr11	12229339	12229838	1700042O10Rik|chr11:12229339-12229838	0.788076299335437	.	.
chr11	12464119	12464618	chr11	12258379	12258878	Cobl|chr11:12258379-12258878	0.77789883788966	.	.
chr11	12464119	12464618	chr11	12559150	12559649	Cobl|chr11:12559150-12559649	0.824184210039562	.	.
chr11	12464705	12465204	chr11	12026627	12027126	Cobl|chr11:12026627-12027126	0.756930766083955	.	.
chr11	12464705	12465204	chr11	12229339	12229838	Cobl|chr11:12229339-12229838	0.764447312274348	.	.
chr11	20248718	20249217	chr11	19761033	19761532	Cep68|chr11:19761033-19761532	0.852137443706454	.	.
chr11	20249230	20249729	chr11	19760511	19761010	Cep68|chr11:19760511-19761010	0.775495803342966	.	.
chr11	20249230	20249729	chr11	19761033	19761532	Cep68|chr11:19761033-19761532	0.760028998958777	.	.
chr11	20542743	20543242	chr11	20987091	20987590	Sertad2|chr11:20987091-20987590	0.827924513943107	.	.
chr11	20543435	20543934	chr11	20987655	20988154	Sertad2|chr11:20987655-20988154	0.766279610063458	.	.
chr11	20741392	20741891	chr11	20561218	20561717	Aftph|chr11:20561218-20561717	0.848851091367668	.	.
chr11	23633475	23633974	chr11	23855325	23855824	0610010F05Rik|chr11:23855325-23855824	0.843662419850138	.	.
chr11	32205089	32205588	chr11	31753572	31754071	Snrnp25|chr11:31753572-31754071	0.799103838436706	.	.
chr11	32205089	32205588	chr11	31753572	31754071	Snrnp25|chr11:31753572-31754071	0.799103838436707	.	.
chr11	32205089	32205588	chr11	31870507	31871006	Snrnp25|chr11:31870507-31871006	0.81133936644322	.	.
chr11	32205089	32205588	chr11	31948702	31949201	Snrnp25|chr11:31948702-31949201	0.781684286780457	.	.
chr11	32205089	32205588	chr11	32027626	32028125	Snrnp25|chr11:32027626-32028125	0.810412483740072	.	.
chr11	32226228	32226727	chr11	31803495	31803994	Mpg|chr11:31803495-31803994	0.772843391127696	.	.
chr11	32226228	32226727	chr11	32087314	32087813	Mpg|chr11:32087314-32087813	0.784343731816666	.	.
chr11	32642247	32642746	chr11	32857463	32857962	Fbxw11|chr11:32857463-32857962	0.784224889148867	.	.
chr11	42182046	42182545	chr11	41999456	41999955	Gabra1|chr11:41999456-41999955	0.771389920219299	.	.
chr11	45851687	45852186	chr11	46215302	46215801	Clint1|chr11:46215302-46215801	0.880214220954905	.	.
chr11	49846412	49846911	chr11	49751561	49752060	Mapk9|chr11:49751561-49752060	0.843234444916543	.	.
chr11	50292140	50292639	chr11	50371278	50371777	Maml1|chr11:50371278-50371777	0.781309954693126	.	.
chr11	50827537	50828036	chr11	50501310	50501809	Zfp354c|chr11:50501310-50501809	0.804412347743174	.	.
chr11	51606706	51607205	chr11	51446986	51447485	Hnrnpab|chr11:51446986-51447485	0.791438160993373	.	.
chr11	51606706	51607205	chr11	51915942	51916441	Hnrnpab|chr11:51915942-51916441	0.803934631896629	.	.
chr11	51619481	51619980	chr11	51446986	51447485	Nhp2|chr11:51446986-51447485	0.781938577135305	.	.
chr11	51619481	51619980	chr11	51915942	51916441	Nhp2|chr11:51915942-51916441	0.858428034505632	.	.
chr11	52098497	52098996	chr11	51756283	51756782	Ppp2ca|chr11:51756283-51756782	0.873384966313917	.	.
chr11	52098497	52098996	chr11	51805139	51805638	Ppp2ca|chr11:51805139-51805638	0.82625277634046	.	.
chr11	52764443	52764942	chr11	53091023	53091522	Fstl4|chr11:53091023-53091522	0.831846666104584	.	.
chr11	53119836	53120335	chr11	53078474	53078973	Gm11186|chr11:53078474-53078973	0.759511760609535	.	.
chr11	53431010	53431509	chr11	53478489	53478988	Gdf9|chr11:53478489-53478988	0.80626268213175	.	.
chr11	53431010	53431509	chr11	53478489	53478988	Uqcrq|chr11:53478489-53478988	0.80626268213175	.	.
chr11	53431010	53431509	chr11	53520056	53520555	Gdf9|chr11:53520056-53520555	0.9130041192678	.	.
chr11	53431010	53431509	chr11	53520056	53520555	Uqcrq|chr11:53520056-53520555	0.9130041192678	.	.
chr11	53769713	53770212	chr11	53849889	53850388	Irf1|chr11:53849889-53850388	0.774982111119021	.	.
chr11	53980083	53980582	chr11	54112961	54113460	Slc22a21|chr11:54112961-54113460	0.772717640942684	.	.
chr11	59202207	59202706	chr11	59263724	59264223	2610507I01Rik|chr11:59263724-59264223	0.771344082300038	.	.
chr11	59202207	59202706	chr11	59263724	59264223	Mrpl55|chr11:59263724-59264223	0.771344082300038	.	.
chr11	59306656	59307155	chr11	59538283	59538782	Wnt9a|chr11:59538283-59538782	0.750960450164318	.	.
chr11	60046269	60046768	chr11	59759053	59759552	Pemt|chr11:59759053-59759552	0.801349758910516	.	.
chr11	60046269	60046768	chr11	60094145	60094644	Pemt|chr11:60094145-60094644	0.811994178130686	.	.
chr11	61174850	61175349	chr11	60877997	60878496	Usp22|chr11:60877997-60878496	0.871014881817661	.	.
chr11	62248701	62249200	chr11	62457097	62457596	Adora2b|chr11:62457097-62457596	0.783148905412162	.	.
chr11	62731704	62732203	chr11	62457097	62457596	Zfp287|chr11:62457097-62457596	0.822708533161375	.	.
chr11	62731704	62732203	chr11	62613558	62614057	Zfp287|chr11:62613558-62614057	0.765150620222358	.	.
chr11	62820098	62820597	chr11	62675625	62676124	Trim16|chr11:62675625-62676124	0.877756136159246	.	.
chr11	62820098	62820597	chr11	62746406	62746905	Trim16|chr11:62746406-62746905	0.783663818279128	.	.
chr11	62820098	62820597	chr11	62746406	62746905	Trim16|chr11:62746406-62746905	0.783663818279129	.	.
chr11	64978771	64979270	chr11	65107490	65107989	Elac2|chr11:65107490-65107989	0.79033172107072	.	.
chr11	66167695	66168194	chr11	66301335	66301834	Dnah9|chr11:66301335-66301834	0.907493335415457	.	.
chr11	66167695	66168194	chr11	66301335	66301834	Gm12296|chr11:66301335-66301834	0.907493335415457	.	.
chr11	66168283	66168782	chr11	66301335	66301834	Dnah9|chr11:66301335-66301834	0.834200838399897	.	.
chr11	66168283	66168782	chr11	66301335	66301834	Gm12296|chr11:66301335-66301834	0.834200838399897	.	.
chr11	66911715	66912214	chr11	66613076	66613575	Pirt|chr11:66613076-66613575	0.817847628568639	.	.
chr11	67052413	67052912	chr11	67010388	67010887	Adprm|chr11:67010388-67010887	0.769524226980086	.	.
chr11	67052413	67052912	chr11	67010388	67010887	Sco1|chr11:67010388-67010887	0.769524226980086	.	.
chr11	68691203	68691702	chr11	68566341	68566840	Myh10|chr11:68566341-68566840	0.784137188254019	.	.
chr11	68967887	68968386	chr11	69040826	69041325	Slc25a35|chr11:69040826-69041325	0.823151885552828	.	.
chr11	68967887	68968386	chr11	69040826	69041325	Slc25a35|chr11:69040826-69041325	0.823151885552829	.	.
chr11	69015807	69016306	chr11	69366372	69366871	Ctc1|chr11:69366372-69366871	0.773075573862694	.	.
chr11	69059376	69059875	chr11	69040826	69041325	9330160F10Rik|chr11:69040826-69041325	0.764044918182416	.	.
chr11	69059376	69059875	chr11	69040826	69041325	Borcs6|chr11:69040826-69041325	0.764044918182416	.	.
chr11	69059376	69059875	chr11	69133869	69134368	9330160F10Rik|chr11:69133869-69134368	0.76787889007477	.	.
chr11	69059376	69059875	chr11	69133869	69134368	Borcs6|chr11:69133869-69134368	0.76787889007477	.	.
chr11	69070533	69071032	chr11	69366372	69366871	Tmem107|chr11:69366372-69366871	0.794418649752423	.	.
chr11	69094565	69095064	chr11	68939581	68940080	Per1|chr11:68939581-68940080	0.781090346346673	.	.
chr11	69094565	69095064	chr11	69040105	69040604	Per1|chr11:69040105-69040604	0.846714203730204	.	.
chr11	69094565	69095064	chr11	69133869	69134368	Per1|chr11:69133869-69134368	0.909238860395123	.	.
chr11	69323667	69324166	chr11	69040826	69041325	Cntrob|chr11:69040826-69041325	0.828011941711697	.	.
chr11	69323667	69324166	chr11	69040826	69041325	Trappc1|chr11:69040826-69041325	0.828011941711697	.	.
chr11	69323667	69324166	chr11	69133869	69134368	Cntrob|chr11:69133869-69134368	0.8209179367428	.	.
chr11	69323667	69324166	chr11	69133869	69134368	Trappc1|chr11:69133869-69134368	0.8209179367428	.	.
chr11	69323667	69324166	chr11	69613895	69614394	Cntrob|chr11:69613895-69614394	0.781047977285899	.	.
chr11	69323667	69324166	chr11	69613895	69614394	Trappc1|chr11:69613895-69614394	0.781047977285899	.	.
chr11	69332026	69332525	chr11	69040105	69040604	Kcnab3os|chr11:69040105-69040604	0.881268305860167	.	.
chr11	69332026	69332525	chr11	69133869	69134368	Kcnab3os|chr11:69133869-69134368	0.791964197316443	.	.
chr11	69395511	69396010	chr11	69040105	69040604	Cyb5d1|chr11:69040105-69040604	0.838123250394428	.	.
chr11	69395511	69396010	chr11	69040105	69040604	Naa38|chr11:69040105-69040604	0.838123250394428	.	.
chr11	69395511	69396010	chr11	69040826	69041325	Cyb5d1|chr11:69040826-69041325	0.805466889545378	.	.
chr11	69395511	69396010	chr11	69040826	69041325	Naa38|chr11:69040826-69041325	0.805466889545378	.	.
chr11	69395511	69396010	chr11	69133869	69134368	Cyb5d1|chr11:69133869-69134368	0.938788342967185	.	.
chr11	69395511	69396010	chr11	69133869	69134368	Naa38|chr11:69133869-69134368	0.938788342967185	.	.
chr11	69395511	69396010	chr11	69418783	69419282	Cyb5d1|chr11:69418783-69419282	0.755358845894429	.	.
chr11	69395511	69396010	chr11	69418783	69419282	Naa38|chr11:69418783-69419282	0.755358845894429	.	.
chr11	69395511	69396010	chr11	69613895	69614394	Cyb5d1|chr11:69613895-69614394	0.876151779538748	.	.
chr11	69395511	69396010	chr11	69613895	69614394	Naa38|chr11:69613895-69614394	0.876151779538748	.	.
chr11	69621738	69622237	chr11	69366372	69366871	Sat2|chr11:69366372-69366871	0.811360237467286	.	.
chr11	69662430	69662929	chr11	69366372	69366871	Mpdu1|chr11:69366372-69366871	0.816382470658549	.	.
chr11	69758467	69758966	chr11	69613895	69614394	Polr2a|chr11:69613895-69614394	0.800448624276983	.	.
chr11	69766253	69766752	chr11	69613895	69614394	Zbtb4|chr11:69613895-69614394	0.789773083661537	.	.
chr11	69990686	69991185	chr11	70029418	70029917	Gabarap|chr11:70029418-70029917	0.855374008639295	.	.
chr11	70015147	70015646	chr11	70029418	70029917	Acadvl|chr11:70029418-70029917	0.796638672867842	.	.
chr11	70969848	70970347	chr11	70945082	70945581	Nup88|chr11:70945082-70945581	0.84465346492558	.	.
chr11	70969848	70970347	chr11	70945082	70945581	Rpain|chr11:70945082-70945581	0.84465346492558	.	.
chr11	72489300	72489799	chr11	72488563	72489062	Spns2|chr11:72488563-72489062	0.815397746766326	.	.
chr11	74830621	74831120	chr11	75211969	75212468	Mnt|chr11:75211969-75212468	0.798131762059648	.	.
chr11	74896847	74897346	chr11	74632187	74632686	Sgsm2|chr11:74632187-74632686	0.87552519854304	.	.
chr11	74896847	74897346	chr11	74632187	74632686	Tsr1|chr11:74632187-74632686	0.87552519854304	.	.
chr11	74896847	74897346	chr11	75173494	75173993	Sgsm2|chr11:75173494-75173993	0.758156878315449	.	.
chr11	74896847	74897346	chr11	75173494	75173993	Tsr1|chr11:75173494-75173993	0.758156878315449	.	.
chr11	75795869	75796368	chr11	75926437	75926936	Doc2b|chr11:75926437-75926936	0.856308496682211	.	.
chr11	76027053	76027552	chr11	76468289	76468788	Rflnb|chr11:76468289-76468788	0.865469038884432	.	.
chr11	76179390	76179889	chr11	76468289	76468788	Fam57a|chr11:76468289-76468788	0.799755673023291	.	.
chr11	76179390	76179889	chr11	76468289	76468788	Vps53|chr11:76468289-76468788	0.799755673023291	.	.
chr11	76398949	76399448	chr11	76531000	76531499	Nxn|chr11:76531000-76531499	0.767608790207961	.	.
chr11	76398949	76399448	chr11	76645890	76646389	Nxn|chr11:76645890-76646389	0.771186595399994	.	.
chr11	77930653	77931152	chr11	77508039	77508538	Sez6|chr11:77508039-77508538	0.759783713824576	.	.
chr11	77982473	77982972	chr11	78115204	78115703	Phf12|chr11:78115204-78115703	0.750183221556674	.	.
chr11	78245471	78245970	chr11	78359943	78360442	Sdf2|chr11:78359943-78360442	0.760318385216712	.	.
chr11	78245471	78245970	chr11	78359943	78360442	Supt6|chr11:78359943-78360442	0.760318385216712	.	.
chr11	78511979	78512478	chr11	78360465	78360964	Poldip2|chr11:78360465-78360964	0.792494337501893	.	.
chr11	78511979	78512478	chr11	78360465	78360964	Tmem199|chr11:78360465-78360964	0.792494337501893	.	.
chr11	79704296	79704795	chr11	79534282	79534781	Gm11205|chr11:79534282-79534781	0.827195383919483	.	.
chr11	80080762	80081261	chr11	80336246	80336745	Crlf3|chr11:80336246-80336745	0.77910226052204	.	.
chr11	80208815	80209314	chr11	80484195	80484694	Rhot1|chr11:80484195-80484694	0.893137173291393	.	.
chr11	80428315	80428814	chr11	80499034	80499533	Psmd11|chr11:80499034-80499533	0.826006053330091	.	.
chr11	80476712	80477211	chr11	80498526	80499025	Cdk5r1|chr11:80498526-80499025	0.816099787109624	.	.
chr11	80476712	80477211	chr11	80499034	80499533	Cdk5r1|chr11:80499034-80499533	0.797070885591461	.	.
chr11	83302513	83303012	chr11	83270987	83271486	Pex12|chr11:83270987-83271486	0.793337666267456	.	.
chr11	87987313	87987812	chr11	87763580	87764079	Dynll2|chr11:87763580-87764079	0.821029979127549	.	.
chr11	87987313	87987812	chr11	88161291	88161790	Dynll2|chr11:88161291-88161790	0.894381494362075	.	.
chr11	87987313	87987812	chr11	88215432	88215931	Dynll2|chr11:88215432-88215931	0.817153143961889	.	.
chr11	88252182	88252681	chr11	88098941	88099440	Gm38534|chr11:88098941-88099440	0.790508109639322	.	.
chr11	88252182	88252681	chr11	88187047	88187546	Gm38534|chr11:88187047-88187546	0.826428367981641	.	.
chr11	88252182	88252681	chr11	88467773	88468272	Gm38534|chr11:88467773-88468272	0.770762940018757	.	.
chr11	88252182	88252681	chr11	88654557	88655056	Gm38534|chr11:88654557-88655056	0.805823677772093	.	.
chr11	88955227	88955726	chr11	88654557	88655056	Scpep1|chr11:88654557-88655056	0.843663529474024	.	.
chr11	88955227	88955726	chr11	88973651	88974150	Scpep1|chr11:88973651-88974150	0.828682116671852	.	.
chr11	88955227	88955726	chr11	89060527	89061026	Scpep1|chr11:89060527-89061026	0.796264563257948	.	.
chr11	90002664	90003163	chr11	90484891	90485390	Pctp|chr11:90484891-90485390	0.776773186757818	.	.
chr11	93995055	93995554	chr11	94161226	94161725	Spag9|chr11:94161226-94161725	0.765459517718157	.	.
chr11	93995055	93995554	chr11	94236015	94236514	Spag9|chr11:94236015-94236514	0.764968237885228	.	.
chr11	94210914	94211413	chr11	94160335	94160834	Tob1|chr11:94160335-94160834	0.790703265607743	.	.
chr11	95076558	95077057	chr11	94978897	94979396	Itga3|chr11:94978897-94979396	0.76861076564011	.	.
chr11	95309485	95309984	chr11	95075310	95075809	Gm11520|chr11:95075310-95075809	0.768105798042057	.	.
chr11	95309485	95309984	chr11	95075310	95075809	Kat7|chr11:95075310-95075809	0.768105798042057	.	.
chr11	95666650	95667149	chr11	95533751	95534250	Phb|chr11:95533751-95534250	0.769039909207325	.	.
chr11	97187903	97188402	chr11	96824029	96824528	Kpnb1|chr11:96824029-96824528	0.756333568129913	.	.
chr11	97187903	97188402	chr11	97350082	97350581	Kpnb1|chr11:97350082-97350581	0.81746844515878	.	.
chr11	97662895	97663394	chr11	97350082	97350581	Mllt6|chr11:97350082-97350581	0.7747857442781	.	.
chr11	97662895	97663394	chr11	97523753	97524252	Mllt6|chr11:97523753-97524252	0.766289550921003	.	.
chr11	97884032	97884531	chr11	97531660	97532159	Fbxo47|chr11:97531660-97532159	0.780580701371126	.	.
chr11	97884032	97884531	chr11	97531660	97532159	Gm11630|chr11:97531660-97532159	0.780580701371126	.	.
chr11	98358130	98358629	chr11	98741558	98742057	1700003D09Rik|chr11:98741558-98742057	0.770613102196409	.	.
chr11	98358130	98358629	chr11	98741558	98742057	Stard3|chr11:98741558-98742057	0.770613102196409	.	.
chr11	98551074	98551573	chr11	98741558	98742057	Zpbp2|chr11:98741558-98742057	0.770200187058188	.	.
chr11	102296095	102296594	chr11	102466978	102467477	Atxn7l3|chr11:102466978-102467477	0.785747208886961	.	.
chr11	102407285	102407784	chr11	102466978	102467477	Slc25a39|chr11:102466978-102467477	0.85342290155911	.	.
chr11	102430107	102430606	chr11	102466978	102467477	Grn|chr11:102466978-102467477	0.834586630329624	.	.
chr11	103101433	103101932	chr11	103158904	103159403	Acbd4|chr11:103158904-103159403	0.794447651205153	.	.
chr11	103101433	103101932	chr11	103158904	103159403	Plcd3|chr11:103158904-103159403	0.794447651205153	.	.
chr11	109362583	109363082	chr11	109258854	109259353	Gm11696|chr11:109258854-109259353	0.861468962471595	.	.
chr11	109362583	109363082	chr11	109258854	109259353	Gna13|chr11:109258854-109259353	0.861468962471595	.	.
chr11	109362583	109363082	chr11	109680796	109681295	Gm11696|chr11:109680796-109681295	0.757947318285836	.	.
chr11	109362583	109363082	chr11	109680796	109681295	Gna13|chr11:109680796-109681295	0.757947318285836	.	.
chr11	109425576	109426075	chr11	109258854	109259353	Amz2|chr11:109258854-109259353	0.781984513643093	.	.
chr11	109425576	109426075	chr11	109680796	109681295	Amz2|chr11:109680796-109681295	0.845207122555653	.	.
chr11	109426166	109426665	chr11	109680796	109681295	Amz2|chr11:109680796-109681295	0.870690402531791	.	.
chr11	109473058	109473557	chr11	109244508	109245007	Arsg|chr11:109244508-109245007	0.831984425951673	.	.
chr11	109473058	109473557	chr11	109244508	109245007	Slc16a6|chr11:109244508-109245007	0.831984425951673	.	.
chr11	109473058	109473557	chr11	109650670	109651169	Arsg|chr11:109650670-109651169	0.833145905211459	.	.
chr11	109473058	109473557	chr11	109650670	109651169	Arsg|chr11:109650670-109651169	0.83314590521146	.	.
chr11	109473058	109473557	chr11	109650670	109651169	Slc16a6|chr11:109650670-109651169	0.833145905211459	.	.
chr11	109473058	109473557	chr11	109650670	109651169	Slc16a6|chr11:109650670-109651169	0.83314590521146	.	.
chr11	113618444	113618943	chr11	113296076	113296575	Sstr2|chr11:113296076-113296575	0.789887402553326	.	.
chr11	113618444	113618943	chr11	113404264	113404763	Sstr2|chr11:113404264-113404763	0.815525601812068	.	.
chr11	113618444	113618943	chr11	113750489	113750988	Sstr2|chr11:113750489-113750988	0.799829693427712	.	.
chr11	113648127	113648626	chr11	113390868	113391367	Cog1|chr11:113390868-113391367	0.751321211038399	.	.
chr11	113649269	113649768	chr11	113366105	113366604	Cog1|chr11:113366105-113366604	0.757544342721129	.	.
chr11	113649269	113649768	chr11	113366105	113366604	Slc39a11|chr11:113366105-113366604	0.757544342721129	.	.
chr11	113751614	113752113	chr11	114185371	114185870	Cdc42ep4|chr11:114185371-114185870	0.844944631990129	.	.
chr11	113751614	113752113	chr11	114185371	114185870	Cdc42ep4|chr11:114185371-114185870	0.84494463199013	.	.
chr11	115491629	115492128	chr11	115413163	115413662	Nt5c|chr11:115413163-115413662	0.89002759498137	.	.
chr11	116130425	116130924	chr11	116489909	116490408	Trim65|chr11:116489909-116490408	0.755063018268524	.	.
chr11	116580635	116581134	chr11	116964950	116965449	Ube2o|chr11:116964950-116965449	0.808596113766992	.	.
chr11	116852250	116852749	chr11	116811286	116811785	Mfsd11|chr11:116811286-116811785	0.790336171883884	.	.
chr11	116852250	116852749	chr11	116811286	116811785	Srsf2|chr11:116811286-116811785	0.790336171883884	.	.
chr11	117076581	117077080	chr11	117497768	117498267	Snhg20|chr11:117497768-117498267	0.858256662097359	.	.
chr11	117653862	117654361	chr11	117930712	117931211	Tnrc6c|chr11:117930712-117931211	0.750456465395247	.	.
chr11	117654388	117654887	chr11	117954176	117954675	Tnrc6c|chr11:117954176-117954675	0.889555874289961	.	.
chr11	117654388	117654887	chr11	117963306	117963805	Tnrc6c|chr11:117963306-117963805	0.840528931871597	.	.
chr11	117654388	117654887	chr11	117968759	117969258	Tnrc6c|chr11:117968759-117969258	0.760760539227496	.	.
chr11	118248348	118248847	chr11	117831994	117832493	Cyth1|chr11:117831994-117832493	0.817297315732708	.	.
chr11	119086131	119086630	chr11	119095389	119095888	Cbx4|chr11:119095389-119095888	0.892872313603094	.	.
chr11	119086131	119086630	chr11	119214883	119215382	Cbx4|chr11:119214883-119215382	0.89612486580636	.	.
chr11	119086131	119086630	chr11	119214883	119215382	Cbx4|chr11:119214883-119215382	0.896124865806361	.	.
chr11	119228292	119228791	chr11	119214883	119215382	Ccdc40|chr11:119214883-119215382	0.762410559814393	.	.
chr11	119228292	119228791	chr11	119214883	119215382	Tbc1d16|chr11:119214883-119215382	0.762410559814393	.	.
chr11	119299883	119300382	chr11	119253206	119253705	Eif4a3|chr11:119253206-119253705	0.755711904579355	.	.
chr11	120348353	120348852	chr11	120261350	120261849	0610009L18Rik|chr11:120261350-120261849	0.785642909305499	.	.
chr11	120348353	120348852	chr11	120261350	120261849	Actg1|chr11:120261350-120261849	0.785642909305499	.	.
chr11	120598167	120598666	chr11	120261350	120261849	Alyref|chr11:120261350-120261849	0.767838495851707	.	.
chr11	120598167	120598666	chr11	120261350	120261849	Anapc11|chr11:120261350-120261849	0.767838495851707	.	.
chr11	120713472	120713971	chr11	120261350	120261849	Cenpx|chr11:120261350-120261849	0.781876907456632	.	.
chr11	120713472	120713971	chr11	120261350	120261849	Lrrc45|chr11:120261350-120261849	0.781876907456632	.	.
chr11	121259728	121260227	chr11	121014976	121015475	Foxk2|chr11:121014976-121015475	0.87302541762915	.	.
chr12	3426453	3426952	chr12	3385952	3386451	1110002L01Rik|chr12:3385952-3386451	0.873532032694432	.	.
chr12	3426453	3426952	chr12	3385952	3386451	Asxl2|chr12:3385952-3386451	0.873532032694432	.	.
chr12	3572196	3572695	chr12	3887572	3888071	Dtnb|chr12:3887572-3888071	0.778964767652849	.	.
chr12	4769054	4769553	chr12	4851041	4851540	Fam228b|chr12:4851041-4851540	0.837418501478507	.	.
chr12	4769054	4769553	chr12	4851041	4851540	Pfn4|chr12:4851041-4851540	0.837418501478507	.	.
chr12	5375454	5375953	chr12	5386655	5387154	2810032G03Rik|chr12:5386655-5387154	0.779481843867883	.	.
chr12	5375454	5375953	chr12	5386655	5387154	Klhl29|chr12:5386655-5387154	0.779481843867883	.	.
chr12	5375454	5375953	chr12	5439021	5439520	2810032G03Rik|chr12:5439021-5439520	0.791682556772785	.	.
chr12	5375454	5375953	chr12	5439021	5439520	Klhl29|chr12:5439021-5439520	0.791682556772785	.	.
chr12	5375454	5375953	chr12	5698778	5699277	2810032G03Rik|chr12:5698778-5699277	0.810198444467638	.	.
chr12	5375454	5375953	chr12	5698778	5699277	Klhl29|chr12:5698778-5699277	0.810198444467638	.	.
chr12	5375454	5375953	chr12	5743107	5743606	2810032G03Rik|chr12:5743107-5743606	0.889380820428867	.	.
chr12	5375454	5375953	chr12	5743107	5743606	Klhl29|chr12:5743107-5743606	0.889380820428867	.	.
chr12	8973750	8974249	chr12	8640845	8641344	Wdr35|chr12:8640845-8641344	0.76436850765782	.	.
chr12	11455644	11456143	chr12	11149671	11150170	Rad51ap2|chr12:11149671-11150170	0.782984933509514	.	.
chr12	13248936	13249435	chr12	13462273	13462772	Ddx1|chr12:13462273-13462772	0.818864820683943	.	.
chr12	14151855	14152354	chr12	14315778	14316277	Lratd1|chr12:14315778-14316277	0.753713680212083	.	.
chr12	17176373	17176872	chr12	17382555	17383054	Kcnf1|chr12:17382555-17383054	0.805172274712602	.	.
chr12	17348148	17348647	chr12	17569060	17569559	Gm46336|chr12:17569060-17569559	0.830251646167271	.	.
chr12	17348148	17348647	chr12	17569060	17569559	Nol10|chr12:17569060-17569559	0.830251646167271	.	.
chr12	17544569	17545068	chr12	17566217	17566716	Odc1|chr12:17566217-17566716	0.849623174638989	.	.
chr12	17544569	17545068	chr12	17583297	17583796	Odc1|chr12:17583297-17583796	0.778321030760513	.	.
chr12	17690494	17690993	chr12	17583297	17583796	Hpcal1|chr12:17583297-17583796	0.819934562101419	.	.
chr12	17690494	17690993	chr12	17583859	17584358	Hpcal1|chr12:17583859-17584358	0.796118656018797	.	.
chr12	21316138	21316637	chr12	21112465	21112964	Iah1|chr12:21112465-21112964	0.761297037500956	.	.
chr12	21373421	21373920	chr12	21111939	21112438	Adam17|chr12:21111939-21112438	0.772553724426183	.	.
chr12	21373421	21373920	chr12	21111939	21112438	Gm49586|chr12:21111939-21112438	0.772553724426183	.	.
chr12	24974665	24975164	chr12	25180156	25180655	Gm36236|chr12:25180156-25180655	0.800445033243188	.	.
chr12	24974665	24975164	chr12	25180156	25180655	Kidins220|chr12:25180156-25180655	0.800445033243188	.	.
chr12	28635653	28636152	chr12	28912521	28913020	Rps7|chr12:28912521-28913020	0.854956637162816	.	.
chr12	28675067	28675566	chr12	28432346	28432845	Adi1|chr12:28432346-28432845	0.784298163467074	.	.
chr12	28675067	28675566	chr12	28828165	28828664	Adi1|chr12:28828165-28828664	0.831801459190323	.	.
chr12	28751534	28752033	chr12	29099984	29100483	Eipr1|chr12:29099984-29100483	0.748881239238643	.	.
chr12	31558867	31559366	chr12	31905614	31906113	Slc26a4|chr12:31905614-31906113	0.784986424297234	.	.
chr12	31558867	31559366	chr12	31967510	31968009	Slc26a4|chr12:31967510-31968009	0.760731848699662	.	.
chr12	31713661	31714160	chr12	31897021	31897520	Gpr22|chr12:31897021-31897520	0.794160481542144	.	.
chr12	32953361	32953860	chr12	33109486	33109985	4933406C10Rik|chr12:33109486-33109985	0.865235948343196	.	.
chr12	32953361	32953860	chr12	33109486	33109985	Sypl|chr12:33109486-33109985	0.865235948343196	.	.
chr12	32953361	32953860	chr12	33175832	33176331	4933406C10Rik|chr12:33175832-33176331	0.844691727421159	.	.
chr12	32953361	32953860	chr12	33175832	33176331	Sypl|chr12:33175832-33176331	0.844691727421159	.	.
chr12	33429371	33429870	chr12	33379832	33380331	Twistnb|chr12:33379832-33380331	0.810435065321444	.	.
chr12	36381926	36382425	chr12	36722467	36722966	Crppa|chr12:36722467-36722966	0.829141709583406	.	.
chr12	36381926	36382425	chr12	36722467	36722966	Crppa|chr12:36722467-36722966	0.829141709583407	.	.
chr12	36381926	36382425	chr12	36722467	36722966	D630036H23Rik|chr12:36722467-36722966	0.829141709583406	.	.
chr12	36381926	36382425	chr12	36722467	36722966	D630036H23Rik|chr12:36722467-36722966	0.829141709583407	.	.
chr12	50648388	50648887	chr12	50678949	50679448	Prkd1|chr12:50678949-50679448	0.829999311126957	.	.
chr12	50648923	50649422	chr12	50678949	50679448	Prkd1|chr12:50678949-50679448	0.838457406997973	.	.
chr12	50648923	50649422	chr12	50726600	50727099	Prkd1|chr12:50726600-50727099	0.752214957636224	.	.
chr12	51971099	51971598	chr12	51947582	51948081	Heatr5a|chr12:51947582-51948081	0.772609769103692	.	.
chr12	52503547	52504046	chr12	52385866	52386365	Arhgap5|chr12:52385866-52386365	0.842591735446006	.	.
chr12	52503547	52504046	chr12	52604639	52605138	Arhgap5|chr12:52604639-52605138	0.767697701257317	.	.
chr12	55491802	55492301	chr12	55398522	55399021	Nfkbia|chr12:55398522-55399021	0.835234788498507	.	.
chr12	55820334	55820833	chr12	55996355	55996854	Ralgapa1|chr12:55996355-55996854	0.792797409898919	.	.
chr12	70974423	70974922	chr12	71113910	71114409	Psma3|chr12:71113910-71114409	0.793386726485806	.	.
chr12	71830741	71831240	chr12	71832242	71832741	Daam1|chr12:71832242-71832741	0.873381428279667	.	.
chr12	73793682	73794181	chr12	73842251	73842750	Gm8075|chr12:73842251-73842750	0.759515722781912	.	.
chr12	73793682	73794181	chr12	73907585	73908084	Gm8075|chr12:73907585-73908084	0.759456833410247	.	.
chr12	73964243	73964742	chr12	73692290	73692789	Snapc1|chr12:73692290-73692789	0.86213395702824	.	.
chr12	73964243	73964742	chr12	73692290	73692789	Snapc1|chr12:73692290-73692789	0.862133957028241	.	.
chr12	78225951	78226450	chr12	77780787	77781286	Gm48226|chr12:77780787-77781286	0.850378247729165	.	.
chr12	78225951	78226450	chr12	77780787	77781286	Gphn|chr12:77780787-77781286	0.850378247729165	.	.
chr12	80115508	80116007	chr12	80344624	80345123	1300014J16Rik|chr12:80344624-80345123	0.755873695659078	.	.
chr12	80132610	80133109	chr12	80168007	80168506	2310015A10Rik|chr12:80168007-80168506	0.886135885680064	.	.
chr12	80260202	80260701	chr12	80344624	80345123	Actn1|chr12:80344624-80345123	0.801688534986104	.	.
chr12	80462862	80463361	chr12	80168007	80168506	Exd2|chr12:80168007-80168506	0.851286822318477	.	.
chr12	83487064	83487563	chr12	83277973	83278472	Dpf3|chr12:83277973-83278472	0.784238837160992	.	.
chr12	83487596	83488095	chr12	83262721	83263220	Dpf3|chr12:83262721-83263220	0.847925213133026	.	.
chr12	83520202	83520701	chr12	83262721	83263220	Dcaf4|chr12:83262721-83263220	0.822584691908904	.	.
chr12	83631953	83632452	chr12	83277973	83278472	Rbm25|chr12:83277973-83278472	0.873307266005891	.	.
chr12	84285069	84285568	chr12	84590447	84590946	Ptgr2|chr12:84590447-84590946	0.750074488223691	.	.
chr12	99964254	99964753	chr12	100201731	100202230	Kcnk13|chr12:100201731-100202230	0.772270384517358	.	.
chr12	100199231	100199730	chr12	100201731	100202230	Calm1|chr12:100201731-100202230	0.804045479953862	.	.
chr12	102468822	102469321	chr12	102242546	102243045	Golga5|chr12:102242546-102243045	0.837522449335838	.	.
chr12	102878257	102878756	chr12	103235169	103235668	Btbd7|chr12:103235169-103235668	0.79745463363025	.	.
chr12	105009788	105010287	chr12	104978296	104978795	Syne3|chr12:104978296-104978795	0.764833296878092	.	.
chr12	105009788	105010287	chr12	105354190	105354689	Syne3|chr12:105354190-105354689	0.938760967501471	.	.
chr12	105685053	105685552	chr12	105475378	105475877	Atg2b|chr12:105475378-105475877	0.796088768794112	.	.
chr12	105685053	105685552	chr12	105475378	105475877	Gskip|chr12:105475378-105475877	0.796088768794112	.	.
chr12	108179112	108179611	chr12	108292397	108292896	Ccnk|chr12:108292397-108292896	0.75628356816116	.	.
chr12	108179112	108179611	chr12	108292397	108292896	Setd3|chr12:108292397-108292896	0.75628356816116	.	.
chr12	108275424	108275923	chr12	108239450	108239949	Ccdc85c|chr12:108239450-108239949	0.897623733603412	.	.
chr12	111284511	111285010	chr12	111238708	111239207	A230087F16Rik|chr12:111238708-111239207	0.768266086030122	.	.
chr12	111377603	111378102	chr12	111089125	111089624	Cdc42bpb|chr12:111089125-111089624	0.758191872080617	.	.
chr12	112674590	112675089	chr12	112628856	112629355	Akt1|chr12:112628856-112629355	0.768981523789378	.	.
chr12	112802541	112803040	chr12	112628856	112629355	Ahnak2|chr12:112628856-112629355	0.772885006022799	.	.
chr12	112802541	112803040	chr12	113187508	113188007	Ahnak2|chr12:113187508-113188007	0.762672694113684	.	.
chr12	112928858	112929357	chr12	112706928	112707427	Jag2|chr12:112706928-112707427	0.821779973281223	.	.
chr12	116485956	116486455	chr12	116035241	116035740	Ptprn2|chr12:116035241-116035740	0.872018632130016	.	.
chr13	3537768	3538267	chr13	3893357	3893856	Gdi2|chr13:3893357-3893856	0.797291044433541	.	.
chr13	9764228	9764727	chr13	9636471	9636970	Zmynd11|chr13:9636471-9636970	0.86251026593632	.	.
chr13	9764228	9764727	chr13	9990393	9990892	Zmynd11|chr13:9990393-9990892	0.87060036317323	.	.
chr13	9764733	9765232	chr13	9636471	9636970	Zmynd11|chr13:9636471-9636970	0.858959307232756	.	.
chr13	9764733	9765232	chr13	9990393	9990892	Zmynd11|chr13:9990393-9990892	0.870836405860951	.	.
chr13	12105822	12106321	chr13	11926220	11926719	Ryr2|chr13:11926220-11926719	0.771976800726122	.	.
chr13	12105822	12106321	chr13	12442143	12442642	Ryr2|chr13:12442143-12442642	0.824740915196948	.	.
chr13	12520156	12520655	chr13	12650185	12650684	Edaradd|chr13:12650185-12650684	0.781758841324367	.	.
chr13	13784032	13784531	chr13	13612790	13613289	Gng4|chr13:13612790-13613289	0.78047699527067	.	.
chr13	14039436	14039935	chr13	13808787	13809286	Tbce|chr13:13808787-13809286	0.809524950655019	.	.
chr13	19177576	19178075	chr13	19356318	19356817	Tcrg-V7|chr13:19356318-19356817	0.825676347861559	.	.
chr13	20472812	20473311	chr13	20538209	20538708	Gm32036|chr13:20538209-20538708	0.824362973526622	.	.
chr13	21402484	21402983	chr13	21275758	21276257	Zkscan3|chr13:21275758-21276257	0.751090332450399	.	.
chr13	21440810	21441309	chr13	21050050	21050549	4930470G03Rik|chr13:21050050-21050549	0.815955032278886	.	.
chr13	21440810	21441309	chr13	21050050	21050549	Pgbd1|chr13:21050050-21050549	0.815955032278886	.	.
chr13	21440810	21441309	chr13	21161143	21161642	4930470G03Rik|chr13:21161143-21161642	0.89728583696617	.	.
chr13	21440810	21441309	chr13	21161143	21161642	Pgbd1|chr13:21161143-21161642	0.89728583696617	.	.
chr13	21440810	21441309	chr13	21167364	21167863	4930470G03Rik|chr13:21167364-21167863	0.805980993461867	.	.
chr13	21440810	21441309	chr13	21167364	21167863	Pgbd1|chr13:21167364-21167863	0.805980993461867	.	.
chr13	21440810	21441309	chr13	21172126	21172625	4930470G03Rik|chr13:21172126-21172625	0.840676250655715	.	.
chr13	21440810	21441309	chr13	21172126	21172625	Pgbd1|chr13:21172126-21172625	0.840676250655715	.	.
chr13	21440810	21441309	chr13	21172691	21173190	4930470G03Rik|chr13:21172691-21173190	0.822793014145877	.	.
chr13	21440810	21441309	chr13	21172691	21173190	Pgbd1|chr13:21172691-21173190	0.822793014145877	.	.
chr13	21440810	21441309	chr13	21180578	21181077	4930470G03Rik|chr13:21180578-21181077	0.897936710915093	.	.
chr13	21440810	21441309	chr13	21180578	21181077	Pgbd1|chr13:21180578-21181077	0.897936710915093	.	.
chr13	21440810	21441309	chr13	21709841	21710340	4930470G03Rik|chr13:21709841-21710340	0.805359303439673	.	.
chr13	21440810	21441309	chr13	21709841	21710340	Pgbd1|chr13:21709841-21710340	0.805359303439673	.	.
chr13	21440810	21441309	chr13	21710789	21711288	4930470G03Rik|chr13:21710789-21711288	0.771739328535056	.	.
chr13	21440810	21441309	chr13	21710789	21711288	Pgbd1|chr13:21710789-21711288	0.771739328535056	.	.
chr13	21530842	21531341	chr13	21709841	21710340	Zkscan8|chr13:21709841-21710340	0.76003474721819	.	.
chr13	21530842	21531341	chr13	21919023	21919522	Zkscan8|chr13:21919023-21919522	0.754648915842148	.	.
chr13	21721773	21722272	chr13	21259614	21260113	Hist1h2bm|chr13:21259614-21260113	0.858499881488275	.	.
chr13	21721773	21722272	chr13	21709841	21710340	Hist1h2bm|chr13:21709841-21710340	0.768381017388913	.	.
chr13	21721773	21722272	chr13	21710789	21711288	Hist1h2bm|chr13:21710789-21711288	0.912509306571348	.	.
chr13	21721773	21722272	chr13	21855091	21855590	Hist1h2bm|chr13:21855091-21855590	0.771071361334473	.	.
chr13	21721773	21722272	chr13	21906898	21907397	Hist1h2bm|chr13:21906898-21907397	0.768275918048206	.	.
chr13	21721773	21722272	chr13	21919023	21919522	Hist1h2bm|chr13:21919023-21919522	0.792614891905849	.	.
chr13	21944731	21945230	chr13	21882729	21883228	Gm11280|chr13:21882729-21883228	0.753211880075319	.	.
chr13	21944731	21945230	chr13	21882729	21883228	Zfp184|chr13:21882729-21883228	0.753211880075319	.	.
chr13	21944731	21945230	chr13	21896779	21897278	Gm11280|chr13:21896779-21897278	0.769146712415902	.	.
chr13	21944731	21945230	chr13	21896779	21897278	Zfp184|chr13:21896779-21897278	0.769146712415902	.	.
chr13	21944731	21945230	chr13	21940682	21941181	Gm11280|chr13:21940682-21941181	0.787362157615437	.	.
chr13	21944731	21945230	chr13	21940682	21941181	Zfp184|chr13:21940682-21941181	0.787362157615437	.	.
chr13	21944731	21945230	chr13	22028618	22029117	Gm11280|chr13:22028618-22029117	0.750696042374639	.	.
chr13	21944731	21945230	chr13	22028618	22029117	Zfp184|chr13:22028618-22029117	0.750696042374639	.	.
chr13	22041143	22041642	chr13	22028618	22029117	Hist1h4i|chr13:22028618-22029117	0.838177890600366	.	.
chr13	23368973	23369472	chr13	23299824	23300323	Zfp322a|chr13:23299824-23300323	0.768777631360356	.	.
chr13	23445684	23446183	chr13	23270254	23270753	Gm46404|chr13:23270254-23270753	0.886709521959776	.	.
chr13	23445684	23446183	chr13	23432464	23432963	Gm46404|chr13:23432464-23432963	0.855717298786891	.	.
chr13	23446607	23447106	chr13	23299824	23300323	Gm46404|chr13:23299824-23300323	0.891471357937511	.	.
chr13	23530769	23531268	chr13	23518837	23519336	Gm11335|chr13:23518837-23519336	0.821688159781673	.	.
chr13	23530769	23531268	chr13	23518837	23519336	Hist1h4h|chr13:23518837-23519336	0.821688159781673	.	.
chr13	23530769	23531268	chr13	23739588	23740087	Gm11335|chr13:23739588-23740087	0.750800018134054	.	.
chr13	23530769	23531268	chr13	23739588	23740087	Hist1h4h|chr13:23739588-23740087	0.750800018134054	.	.
chr13	23562339	23562838	chr13	23270254	23270753	Hist1h3e|chr13:23270254-23270753	0.779813995460615	.	.
chr13	23571065	23571564	chr13	23270254	23270753	Hist1h2ae|chr13:23270254-23270753	0.812969935161697	.	.
chr13	23571065	23571564	chr13	23270254	23270753	Hist1h2bg|chr13:23270254-23270753	0.812969935161697	.	.
chr13	23571065	23571564	chr13	23432464	23432963	Hist1h2ae|chr13:23432464-23432963	0.832254239504324	.	.
chr13	23571065	23571564	chr13	23432464	23432963	Hist1h2bg|chr13:23432464-23432963	0.832254239504324	.	.
chr13	23574072	23574571	chr13	23270254	23270753	Hist1h2ad|chr13:23270254-23270753	0.892937431149696	.	.
chr13	23574072	23574571	chr13	23270254	23270753	Hist1h2bf|chr13:23270254-23270753	0.892937431149696	.	.
chr13	23574072	23574571	chr13	23432464	23432963	Hist1h2ad|chr13:23432464-23432963	0.892840275430751	.	.
chr13	23574072	23574571	chr13	23432464	23432963	Hist1h2bf|chr13:23432464-23432963	0.892840275430751	.	.
chr13	23622332	23622831	chr13	23506303	23506802	Hist1h1e|chr13:23506303-23506802	0.768236295867733	.	.
chr13	23756696	23757195	chr13	23739588	23740087	4930558J22Rik|chr13:23739588-23740087	0.768024071204885	.	.
chr13	23756696	23757195	chr13	23739588	23740087	Hist1h4b|chr13:23739588-23740087	0.768024071204885	.	.
chr13	24281092	24281591	chr13	24638309	24638808	Carmil1|chr13:24638309-24638808	0.772652253314857	.	.
chr13	30659696	30660195	chr13	30259869	30260368	Dusp22|chr13:30259869-30260368	0.75737413771262	.	.
chr13	34037355	34037854	chr13	34046323	34046822	Bphl|chr13:34046323-34046822	0.841161594556132	.	.
chr13	34037355	34037854	chr13	34046323	34046822	Bphl|chr13:34046323-34046822	0.841161594556133	.	.
chr13	34037355	34037854	chr13	34187429	34187928	Bphl|chr13:34187429-34187928	0.752603860663634	.	.
chr13	34077831	34078330	chr13	34095475	34095974	Tubb2a|chr13:34095475-34095974	0.824730242934741	.	.
chr13	34112316	34112815	chr13	34408301	34408800	4930447K03Rik|chr13:34408301-34408800	0.788389657283804	.	.
chr13	34162467	34162966	chr13	34095475	34095974	Psmg4|chr13:34095475-34095974	0.776270368599228	.	.
chr13	34345045	34345544	chr13	34046323	34046822	Slc22a23|chr13:34046323-34046822	0.808871313725568	.	.
chr13	34345045	34345544	chr13	34187429	34187928	Slc22a23|chr13:34187429-34187928	0.794196098460534	.	.
chr13	34874128	34874627	chr13	34725902	34726401	Prpf4b|chr13:34725902-34726401	0.873457076552687	.	.
chr13	34874128	34874627	chr13	34806625	34807124	Prpf4b|chr13:34806625-34807124	0.803014252523145	.	.
chr13	34874128	34874627	chr13	35188990	35189489	Prpf4b|chr13:35188990-35189489	0.772821914124657	.	.
chr13	37993997	37994496	chr13	37506402	37506901	Ssr1|chr13:37506402-37506901	0.754361560259543	.	.
chr13	38344810	38345309	chr13	38259784	38260283	Bmp6|chr13:38259784-38260283	0.798813229830365	.	.
chr13	38634893	38635392	chr13	38798471	38798970	Bloc1s5|chr13:38798471-38798970	0.836551232891577	.	.
chr13	38634893	38635392	chr13	38798471	38798970	Gm47400|chr13:38798471-38798970	0.836551232891577	.	.
chr13	41079435	41079934	chr13	40843352	40843851	Mak|chr13:40843352-40843851	0.787301277884975	.	.
chr13	45001926	45002425	chr13	45030797	45031296	Dtnbp1|chr13:45030797-45031296	0.773056434062491	.	.
chr13	46418762	46419261	chr13	46006147	46006646	Rbm24|chr13:46006147-46006646	0.756137782882064	.	.
chr13	46418762	46419261	chr13	46006147	46006646	Rbm24|chr13:46006147-46006646	0.756137782882065	.	.
chr13	47667298	47667797	chr13	47335845	47336344	4930471G24Rik|chr13:47335845-47336344	0.749356550644986	.	.
chr13	47667298	47667797	chr13	47348723	47349222	4930471G24Rik|chr13:47348723-47349222	0.763501634543328	.	.
chr13	47667298	47667797	chr13	47907528	47908027	4930471G24Rik|chr13:47907528-47908027	0.771947775698161	.	.
chr13	48261325	48261824	chr13	48056196	48056695	Id4|chr13:48056196-48056695	0.898347720365723	.	.
chr13	48261325	48261824	chr13	48227591	48228090	Id4|chr13:48227591-48228090	0.796039366950572	.	.
chr13	48513238	48513737	chr13	48431700	48432199	A830005F24Rik|chr13:48431700-48432199	0.867491446842617	.	.
chr13	48513238	48513737	chr13	48431700	48432199	Zfp169|chr13:48431700-48432199	0.867491446842617	.	.
chr13	49147787	49148286	chr13	49307449	49307948	Wnk2|chr13:49307449-49307948	0.904721596707159	.	.
chr13	49341273	49341772	chr13	49080279	49080778	Bicd2|chr13:49080279-49080778	0.794463488913577	.	.
chr13	51171362	51171861	chr13	50958298	50958797	Nxnl2|chr13:50958298-50958797	0.830258914567544	.	.
chr13	51418506	51419005	chr13	51617834	51618333	Gm32834|chr13:51617834-51618333	0.766834716257411	.	.
chr13	51569240	51569739	chr13	51962626	51963125	Shc3|chr13:51962626-51963125	0.83941348176944	.	.
chr13	54072025	54072524	chr13	54389872	54390371	Sfxn1|chr13:54389872-54390371	0.78222068496458	.	.
chr13	54302548	54303047	chr13	54389872	54390371	Gm48623|chr13:54389872-54390371	0.809881876783709	.	.
chr13	54503537	54504036	chr13	54716892	54717391	Simc1|chr13:54716892-54717391	0.791471816758746	.	.
chr13	54589972	54590471	chr13	54282144	54282643	Higd2a|chr13:54282144-54282643	0.823624361209513	.	.
chr13	54589972	54590471	chr13	54282144	54282643	Nop16|chr13:54282144-54282643	0.823624361209513	.	.
chr13	54621521	54622020	chr13	54389872	54390371	Faf2|chr13:54389872-54390371	0.85243098833239	.	.
chr13	54621521	54622020	chr13	54389872	54390371	Faf2|chr13:54389872-54390371	0.852430988332391	.	.
chr13	54766310	54766809	chr13	55190137	55190636	Sncb|chr13:55190137-55190636	0.782291383468219	.	.
chr13	54948440	54948939	chr13	54994538	54995037	Unc5a|chr13:54994538-54995037	0.762236843810931	.	.
chr13	55536365	55536864	chr13	55848511	55849010	Ddx41|chr13:55848511-55849010	0.834338722662935	.	.
chr13	55536365	55536864	chr13	55848511	55849010	Gm46416|chr13:55848511-55849010	0.834338722662935	.	.
chr13	55622768	55623267	chr13	55848511	55849010	Caml|chr13:55848511-55849010	0.760681203216258	.	.
chr13	58112895	58113394	chr13	58090482	58090981	Klhl3|chr13:58090482-58090981	0.767866444196948	.	.
chr13	58157398	58157897	chr13	57996459	57996958	Gm48295|chr13:57996459-57996958	0.764224081470294	.	.
chr13	58157398	58157897	chr13	57996459	57996958	Idnk|chr13:57996459-57996958	0.764224081470294	.	.
chr13	60176318	60176817	chr13	60225739	60226238	Gas1|chr13:60225739-60226238	0.781729658307502	.	.
chr13	60176318	60176817	chr13	60225739	60226238	Gm48488|chr13:60225739-60226238	0.781729658307502	.	.
chr13	60176318	60176817	chr13	60257803	60258302	Gas1|chr13:60257803-60258302	0.817558592845777	.	.
chr13	60176318	60176817	chr13	60257803	60258302	Gm48488|chr13:60257803-60258302	0.817558592845777	.	.
chr13	63815004	63815503	chr13	63567763	63568262	Ercc6l2|chr13:63567763-63568262	0.875346777856767	.	.
chr13	67060937	67061436	chr13	67081073	67081572	Gm46440|chr13:67081073-67081572	0.808895976486207	.	.
chr13	67060937	67061436	chr13	67081073	67081572	Zfp712|chr13:67081073-67081572	0.808895976486207	.	.
chr13	67484105	67484604	chr13	67081073	67081572	Zfp874b|chr13:67081073-67081572	0.786360877562889	.	.
chr13	67552920	67553419	chr13	67724116	67724615	9430065F17Rik|chr13:67724116-67724615	0.796372386419967	.	.
chr13	67552920	67553419	chr13	67724116	67724615	Zfp748|chr13:67724116-67724615	0.796372386419967	.	.
chr13	67728891	67729390	chr13	67724116	67724615	Zfp65|chr13:67724116-67724615	0.857157061623157	.	.
chr13	67728891	67729390	chr13	67724116	67724615	Zfp85os|chr13:67724116-67724615	0.857157061623157	.	.
chr13	69534509	69535008	chr13	69418413	69418912	Tent4a|chr13:69418413-69418912	0.793481767657486	.	.
chr13	69534509	69535008	chr13	69554848	69555347	Tent4a|chr13:69554848-69555347	0.89114435379976	.	.
chr13	69611778	69612277	chr13	69907015	69907514	Srd5a1|chr13:69907015-69907514	0.786635985787807	.	.
chr13	73327782	73328281	chr13	73160218	73160717	Mrpl36|chr13:73160218-73160717	0.776817910810836	.	.
chr13	73327782	73328281	chr13	73160218	73160717	Ndufs6|chr13:73160218-73160717	0.776817910810836	.	.
chr13	74808381	74808880	chr13	74903120	74903619	Cast|chr13:74903120-74903619	0.758030196743901	.	.
chr13	75089653	75090152	chr13	74903120	74903619	Pcsk1|chr13:74903120-74903619	0.761963026854664	.	.
chr13	81710811	81711310	chr13	81570143	81570642	Mblac2|chr13:81570143-81570642	0.880140019085993	.	.
chr13	81710811	81711310	chr13	81570143	81570642	Polr3g|chr13:81570143-81570642	0.880140019085993	.	.
chr13	90088869	90089368	chr13	90425954	90426453	Tmem167|chr13:90425954-90426453	0.882140693878468	.	.
chr13	90088869	90089368	chr13	90425954	90426453	Xrcc4|chr13:90425954-90426453	0.882140693878468	.	.
chr13	92131529	92132028	chr13	91940006	91940505	Rasgrf2|chr13:91940006-91940505	0.828799108825363	.	.
chr13	93499604	93500103	chr13	93898347	93898846	Jmy|chr13:93898347-93898846	0.766577270792283	.	.
chr13	94976103	94976602	chr13	95081025	95081524	Wdr41|chr13:95081025-95081524	0.841645947516416	.	.
chr13	95891800	95892299	chr13	96023838	96024337	Iqgap2|chr13:96023838-96024337	0.809372546176784	.	.
chr13	98205616	98206115	chr13	97823817	97824316	Arhgef28|chr13:97823817-97824316	0.823796427153765	.	.
chr13	98205616	98206115	chr13	97823817	97824316	Arhgef28|chr13:97823817-97824316	0.823796427153766	.	.
chr13	98205616	98206115	chr13	97824323	97824822	Arhgef28|chr13:97824323-97824822	0.759964688245568	.	.
chr13	99516343	99516842	chr13	99814791	99815290	Gm26559|chr13:99814791-99815290	0.813725018831238	.	.
chr13	99516343	99516842	chr13	99814791	99815290	Map1b|chr13:99814791-99815290	0.813725018831238	.	.
chr13	100103804	100104303	chr13	99814791	99815290	Bdp1|chr13:99814791-99815290	0.845590782666605	.	.
chr13	100616742	100617241	chr13	100933288	100933787	Marveld2|chr13:100933288-100933787	0.822475823275527	.	.
chr13	100650849	100651348	chr13	100892180	100892679	Ak6|chr13:100892180-100892679	0.789147470632063	.	.
chr13	100650849	100651348	chr13	100892180	100892679	Rad17|chr13:100892180-100892679	0.789147470632063	.	.
chr13	100650849	100651348	chr13	100892180	100892679	Taf9|chr13:100892180-100892679	0.789147470632063	.	.
chr13	100833220	100833719	chr13	101062485	101062984	Slc30a5|chr13:101062485-101062984	0.753437917811416	.	.
chr13	103333754	103334253	chr13	103109798	103110297	Mast4|chr13:103109798-103110297	0.75672392738591	.	.
chr13	103333754	103334253	chr13	103173734	103174233	Mast4|chr13:103173734-103174233	0.769592611674385	.	.
chr13	106936757	106937256	chr13	107113791	107114290	Ipo11|chr13:107113791-107114290	0.807072920828515	.	.
chr13	113225797	113226296	chr13	112801677	112802176	Gzmk|chr13:112801677-112802176	0.777761768527401	.	.
chr13	113225797	113226296	chr13	113464144	113464643	Gzmk|chr13:113464144-113464643	0.8505227199752	.	.
chr13	114817961	114818460	chr13	114757398	114757897	Mocs2|chr13:114757398-114757897	0.912255110283532	.	.
chr13	117602175	117602674	chr13	117289561	117290060	Hcn1|chr13:117289561-117290060	0.752951101875889	.	.
chr14	6287096	6287595	chr14	6604967	6605466	Gm3411|chr14:6604967-6605466	0.886821839069536	.	.
chr14	6287096	6287595	chr14	6604967	6605466	Gm3411|chr14:6604967-6605466	0.886821839069537	.	.
chr14	8080044	8080543	chr14	7964423	7964922	Rpp14|chr14:7964423-7964922	0.80763596329135	.	.
chr14	8080044	8080543	chr14	7964423	7964922	Rpp14|chr14:7964423-7964922	0.807635963291351	.	.
chr14	8172806	8173305	chr14	8039012	8039511	Pdhb|chr14:8039012-8039511	0.76694412328691	.	.
chr14	11161357	11161856	chr14	11160674	11161173	Fhit|chr14:11160674-11161173	0.820787361307565	.	.
chr14	20393428	20393927	chr14	20082882	20083381	Mrps16|chr14:20082882-20083381	0.75637199673703	.	.
chr14	20479719	20480218	chr14	20150546	20151045	Anxa7|chr14:20150546-20151045	0.804775136484292	.	.
chr14	20479719	20480218	chr14	20258398	20258897	Anxa7|chr14:20258398-20258897	0.828311880569426	.	.
chr14	20707309	20707808	chr14	20576082	20576581	Zswim8|chr14:20576082-20576581	0.837678522365644	.	.
chr14	20734345	20734844	chr14	20258398	20258897	Ndst2|chr14:20258398-20258897	0.760297940071778	.	.
chr14	21848199	21848698	chr14	21987809	21988308	A430057M04Rik|chr14:21987809-21988308	0.867155362868055	.	.
chr14	21848199	21848698	chr14	21987809	21988308	Comtd1|chr14:21987809-21988308	0.867155362868055	.	.
chr14	25108661	25109160	chr14	25107985	25108484	Gm32123|chr14:25107985-25108484	0.848028721774507	.	.
chr14	25693893	25694392	chr14	25832346	25832845	Ppif|chr14:25832346-25832845	0.786654865696371	.	.
chr14	39472713	39473212	chr14	39473868	39474367	Nrg3|chr14:39473868-39474367	0.755423046259631	.	.
chr14	40966775	40967274	chr14	41162632	41163131	Tspan14|chr14:41162632-41163131	0.82458126912384	.	.
chr14	45350903	45351402	chr14	45388673	45389172	Styx|chr14:45388673-45389172	0.763257128377978	.	.
chr14	50785299	50785798	chr14	50896004	50896503	Ttc5|chr14:50896004-50896503	0.749046531209029	.	.
chr14	50785299	50785798	chr14	50944202	50944701	Ttc5|chr14:50944202-50944701	0.895205679890115	.	.
chr14	50785299	50785798	chr14	51063686	51064185	Ttc5|chr14:51063686-51064185	0.856766579852732	.	.
chr14	50785299	50785798	chr14	51064679	51065178	Ttc5|chr14:51064679-51065178	0.895032081183171	.	.
chr14	50785299	50785798	chr14	51065199	51065698	Ttc5|chr14:51065199-51065698	0.797662524830062	.	.
chr14	50785299	50785798	chr14	51082846	51083345	Ttc5|chr14:51082846-51083345	0.786147404359876	.	.
chr14	50785299	50785798	chr14	51088432	51088931	Ttc5|chr14:51088432-51088931	0.771807856711679	.	.
chr14	50785299	50785798	chr14	51089267	51089766	Ttc5|chr14:51089267-51089766	0.859686461469863	.	.
chr14	50896553	50897052	chr14	50896004	50896503	Klhl33|chr14:50896004-50896503	0.887033130607624	.	.
chr14	50896553	50897052	chr14	50944202	50944701	Klhl33|chr14:50944202-50944701	0.768749557396772	.	.
chr14	50896553	50897052	chr14	51064679	51065178	Klhl33|chr14:51064679-51065178	0.75626512057615	.	.
chr14	50896553	50897052	chr14	51089267	51089766	Klhl33|chr14:51089267-51089766	0.779973505624708	.	.
chr14	50897053	50897552	chr14	50896004	50896503	Klhl33|chr14:50896004-50896503	0.775625186724729	.	.
chr14	51913184	51913683	chr14	51883540	51884039	Ndrg2|chr14:51883540-51884039	0.773434960407385	.	.
chr14	51913184	51913683	chr14	51930770	51931269	Ndrg2|chr14:51930770-51931269	0.753898783582603	.	.
chr14	52019548	52020047	chr14	51902717	51903216	Gm49086|chr14:51902717-51903216	0.862427657622651	.	.
chr14	52019548	52020047	chr14	51902717	51903216	Zfp219|chr14:51902717-51903216	0.862427657622651	.	.
chr14	52019548	52020047	chr14	52152170	52152669	Gm49086|chr14:52152170-52152669	0.793585134812169	.	.
chr14	52019548	52020047	chr14	52152170	52152669	Zfp219|chr14:52152170-52152669	0.793585134812169	.	.
chr14	52019548	52020047	chr14	52190644	52191143	Gm49086|chr14:52190644-52191143	0.749329164444092	.	.
chr14	52019548	52020047	chr14	52190644	52191143	Zfp219|chr14:52190644-52191143	0.749329164444092	.	.
chr14	52020479	52020978	chr14	52004089	52004588	Gm49086|chr14:52004089-52004588	0.795904361762988	.	.
chr14	52020479	52020978	chr14	52004089	52004588	Zfp219|chr14:52004089-52004588	0.795904361762988	.	.
chr14	52020479	52020978	chr14	52013743	52014242	Gm49086|chr14:52013743-52014242	0.847660452766418	.	.
chr14	52020479	52020978	chr14	52013743	52014242	Zfp219|chr14:52013743-52014242	0.847660452766418	.	.
chr14	52104104	52104603	chr14	52004089	52004588	Hnrnpc|chr14:52004089-52004588	0.767357575692573	.	.
chr14	52196737	52197236	chr14	52316073	52316572	Gm26590|chr14:52316073-52316572	0.878321211502569	.	.
chr14	52196737	52197236	chr14	52316073	52316572	Supt16|chr14:52316073-52316572	0.878321211502569	.	.
chr14	52197257	52197756	chr14	52316073	52316572	Gm26590|chr14:52316073-52316572	0.754083733805394	.	.
chr14	52197257	52197756	chr14	52316073	52316572	Supt16|chr14:52316073-52316572	0.754083733805394	.	.
chr14	52304904	52305403	chr14	52316073	52316572	Mettl3|chr14:52316073-52316572	0.890563807724531	.	.
chr14	54517286	54517785	chr14	54333770	54334269	Prmt5|chr14:54333770-54334269	0.79622070406827	.	.
chr14	54686518	54687017	chr14	54893842	54894341	1700123O20Rik|chr14:54893842-54894341	0.797978196222051	.	.
chr14	54686518	54687017	chr14	54893842	54894341	Acin1|chr14:54893842-54894341	0.797978196222051	.	.
chr14	54781688	54782187	chr14	55121920	55122419	Slc7a8|chr14:55121920-55122419	0.817176359071727	.	.
chr14	55591377	55591876	chr14	55873778	55874277	Psme2|chr14:55873778-55874277	0.877553666697353	.	.
chr14	55591377	55591876	chr14	55873778	55874277	Psme2|chr14:55873778-55874277	0.877553666697354	.	.
chr14	55591377	55591876	chr14	55873778	55874277	Rnf31|chr14:55873778-55874277	0.877553666697353	.	.
chr14	55591377	55591876	chr14	55873778	55874277	Rnf31|chr14:55873778-55874277	0.877553666697354	.	.
chr14	55660241	55660740	chr14	55814834	55815333	Mdp1|chr14:55814834-55815333	0.802567525838954	.	.
chr14	55671370	55671869	chr14	55873778	55874277	Gmpr2|chr14:55873778-55874277	0.771698126161652	.	.
chr14	55671370	55671869	chr14	55873778	55874277	Nedd8|chr14:55873778-55874277	0.771698126161652	.	.
chr14	55671962	55672461	chr14	55873778	55874277	Gmpr2|chr14:55873778-55874277	0.813989919831324	.	.
chr14	55671962	55672461	chr14	55873778	55874277	Nedd8|chr14:55873778-55874277	0.813989919831324	.	.
chr14	55681656	55682155	chr14	55814834	55815333	Gm49067|chr14:55814834-55815333	0.758091587069868	.	.
chr14	55681656	55682155	chr14	55814834	55815333	Tinf2|chr14:55814834-55815333	0.758091587069868	.	.
chr14	55681656	55682155	chr14	55873778	55874277	Gm49067|chr14:55873778-55874277	0.801147369012957	.	.
chr14	55681656	55682155	chr14	55873778	55874277	Tinf2|chr14:55873778-55874277	0.801147369012957	.	.
chr14	59597720	59598219	chr14	59927654	59928153	Cdadc1|chr14:59927654-59928153	0.799609718049716	.	.
chr14	59625049	59625548	chr14	59927654	59928153	Shisa2|chr14:59927654-59928153	0.851795011527443	.	.
chr14	59626016	59626515	chr14	59927654	59928153	Shisa2|chr14:59927654-59928153	0.786419517686246	.	.
chr14	63543717	63544216	chr14	63255840	63256339	Mtmr9|chr14:63255840-63256339	0.867157545224769	.	.
chr14	63543717	63544216	chr14	63777509	63778008	Mtmr9|chr14:63777509-63778008	0.790564147743966	.	.
chr14	65261943	65262442	chr14	65380481	65380980	Fzd3|chr14:65380481-65380980	0.761170928407173	.	.
chr14	66296745	66297244	chr14	66241575	66242074	1700001G11Rik|chr14:66241575-66242074	0.926273976517601	.	.
chr14	66296745	66297244	chr14	66241575	66242074	Trim35|chr14:66241575-66242074	0.926273976517601	.	.
chr14	66296745	66297244	chr14	66705231	66705730	1700001G11Rik|chr14:66705231-66705730	0.834174024297437	.	.
chr14	66296745	66297244	chr14	66705231	66705730	Trim35|chr14:66705231-66705730	0.834174024297437	.	.
chr14	66868548	66869047	chr14	66705231	66705730	Dpysl2|chr14:66705231-66705730	0.748703787111466	.	.
chr14	66868548	66869047	chr14	66705231	66705730	Gm5464|chr14:66705231-66705730	0.748703787111466	.	.
chr14	66910863	66911362	chr14	66705231	66705730	Pnma2|chr14:66705231-66705730	0.844349151151173	.	.
chr14	66910863	66911362	chr14	67188588	67189087	Pnma2|chr14:67188588-67189087	0.828180179203507	.	.
chr14	68050879	68051378	chr14	68494039	68494538	Gm31107|chr14:68494039-68494538	0.789565701107683	.	.
chr14	69805434	69805933	chr14	69861344	69861843	Rhobtb2|chr14:69861344-69861843	0.7641162197866	.	.
chr14	70289257	70289756	chr14	70618395	70618894	Ppp3cc|chr14:70618395-70618894	0.798950022126652	.	.
chr14	70351188	70351687	chr14	70628231	70628730	Slc39a14|chr14:70628231-70628730	0.762667132860514	.	.
chr14	70457205	70457704	chr14	70628231	70628730	Phyhip|chr14:70628231-70628730	0.833629142876175	.	.
chr14	72709256	72709755	chr14	72982817	72983316	Fndc3a|chr14:72982817-72983316	0.765004219927269	.	.
chr14	72709256	72709755	chr14	72982817	72983316	Fndc3a|chr14:72982817-72983316	0.76500421992727	.	.
chr14	72709769	72710268	chr14	72982817	72983316	Fndc3a|chr14:72982817-72983316	0.835337666708917	.	.
chr14	72710330	72710829	chr14	72447086	72447585	Fndc3a|chr14:72447086-72447585	0.816039587460769	.	.
chr14	72710330	72710829	chr14	72816290	72816789	Fndc3a|chr14:72816290-72816789	0.801724295081106	.	.
chr14	72710330	72710829	chr14	72887988	72888487	Fndc3a|chr14:72887988-72888487	0.874661813874989	.	.
chr14	73325765	73326264	chr14	73142837	73143336	Rb1|chr14:73142837-73143336	0.79577215154908	.	.
chr14	73325765	73326264	chr14	73143378	73143877	Rb1|chr14:73143378-73143877	0.823752124281315	.	.
chr14	74946726	74947225	chr14	75025066	75025565	Lrch1|chr14:75025066-75025565	0.86031684086588	.	.
chr14	75130803	75131302	chr14	75025066	75025565	Lcp1|chr14:75025066-75025565	0.792477438236152	.	.
chr14	75130803	75131302	chr14	75025066	75025565	Lrrc63|chr14:75025066-75025565	0.792477438236152	.	.
chr14	75283532	75284031	chr14	75025066	75025565	Zc3h13|chr14:75025066-75025565	0.800028452820786	.	.
chr14	76110587	76111086	chr14	75829547	75830046	Gpalpp1|chr14:75829547-75830046	0.787606942548608	.	.
chr14	76110587	76111086	chr14	75829547	75830046	Nufip1|chr14:75829547-75830046	0.787606942548608	.	.
chr14	76414303	76414802	chr14	76281694	76282193	Tsc22d1|chr14:76281694-76282193	0.823841726251744	.	.
chr14	76414303	76414802	chr14	76505716	76506215	Tsc22d1|chr14:76505716-76506215	0.805467703961487	.	.
chr14	76414303	76414802	chr14	76687993	76688492	Tsc22d1|chr14:76687993-76688492	0.845573440312773	.	.
chr14	78848920	78849419	chr14	79134775	79135274	Vwa8|chr14:79134775-79135274	0.758606999203147	.	.
chr14	79451539	79452038	chr14	79487359	79487858	Kbtbd6|chr14:79487359-79487858	0.771055673944662	.	.
chr14	79661056	79661555	chr14	79444882	79445381	Cnmd|chr14:79444882-79445381	0.770710016740786	.	.
chr14	79771104	79771603	chr14	79636477	79636976	Pcdh8|chr14:79636477-79636976	0.787426578243137	.	.
chr14	87141034	87141533	chr14	86930521	86931020	Diaph3|chr14:86930521-86931020	0.828498961160576	.	.
chr14	87415718	87416217	chr14	87451521	87452020	Tdrd3|chr14:87451521-87452020	0.768549955310318	.	.
chr14	103649983	103650482	chr14	103679708	103680207	Slain1|chr14:103679708-103680207	0.833620795869969	.	.
chr14	103649983	103650482	chr14	103719214	103719713	Slain1|chr14:103719214-103719713	0.820585537512228	.	.
chr14	103649983	103650482	chr14	103947965	103948464	Slain1|chr14:103947965-103948464	0.777626651983768	.	.
chr14	103843490	103843989	chr14	103679708	103680207	Ednrb|chr14:103679708-103680207	0.802737299211422	.	.
chr14	105177115	105177614	chr14	105267120	105267619	Rbm26|chr14:105267120-105267619	0.762870577548736	.	.
chr14	110754961	110755460	chr14	111117237	111117736	Slitrk6|chr14:111117237-111117736	0.806979601991154	.	.
chr14	111674599	111675098	chr14	111486843	111487342	Slitrk5|chr14:111486843-111487342	0.764260660759099	.	.
chr14	111675702	111676201	chr14	111486843	111487342	Slitrk5|chr14:111486843-111487342	0.759230656905181	.	.
chr14	115091957	115092456	chr14	114966022	114966521	Gpc5|chr14:114966022-114966521	0.867581133129937	.	.
chr14	118705516	118706015	chr14	118474238	118474737	Abcc4|chr14:118474238-118474737	0.803198713208693	.	.
chr14	118705516	118706015	chr14	118635389	118635888	Abcc4|chr14:118635389-118635888	0.782074831395423	.	.
chr14	118706018	118706517	chr14	118473719	118474218	Abcc4|chr14:118473719-118474218	0.851369632178501	.	.
chr14	118706018	118706517	chr14	118699480	118699979	Abcc4|chr14:118699480-118699979	0.755713381161487	.	.
chr14	118925271	118925770	chr14	118566337	118566836	Dzip1|chr14:118566337-118566836	0.83235331538444	.	.
chr14	121797666	121798165	chr14	122104758	122105257	Dock9|chr14:122104758-122105257	0.756874874626374	.	.
chr15	8444405	8444904	chr15	8586920	8587419	Nipbl|chr15:8586920-8587419	0.79909579624708	.	.
chr15	12739746	12740245	chr15	12919667	12920166	Pdzd2|chr15:12919667-12920166	0.885471440817195	.	.
chr15	13173427	13173926	chr15	12919667	12920166	Cdh6|chr15:12919667-12920166	0.825566948689291	.	.
chr15	25842891	25843390	chr15	26016198	26016697	Retreg1|chr15:26016198-26016697	0.769956326646615	.	.
chr15	36210497	36210996	chr15	36179403	36179902	Gm41293|chr15:36179403-36179902	0.816225825837591	.	.
chr15	36938593	36939092	chr15	36854970	36855469	Gm34590|chr15:36854970-36855469	0.86568600013734	.	.
chr15	37791697	37792196	chr15	37791135	37791634	Ncald|chr15:37791135-37791634	0.846357111026775	.	.
chr15	37791697	37792196	chr15	38198736	38199235	Ncald|chr15:38198736-38199235	0.877036269090458	.	.
chr15	38300531	38301030	chr15	38384510	38385009	Klf10|chr15:38384510-38385009	0.748636626312733	.	.
chr15	38519177	38519676	chr15	38275083	38275582	Azin1|chr15:38275083-38275582	0.842013606529373	.	.
chr15	38519177	38519676	chr15	38275083	38275582	Gm49077|chr15:38275083-38275582	0.842013606529373	.	.
chr15	38519177	38519676	chr15	38299074	38299573	Azin1|chr15:38299074-38299573	0.781543167961033	.	.
chr15	38519177	38519676	chr15	38299074	38299573	Gm49077|chr15:38299074-38299573	0.781543167961033	.	.
chr15	38661623	38662122	chr15	38275083	38275582	Atp6v1c1|chr15:38275083-38275582	0.82802134480372	.	.
chr15	38661623	38662122	chr15	38299074	38299573	Atp6v1c1|chr15:38299074-38299573	0.919632897285945	.	.
chr15	43476918	43477417	chr15	43195504	43196003	Emc2|chr15:43195504-43196003	0.804043805681028	.	.
chr15	43476918	43477417	chr15	43195504	43196003	Gm10373|chr15:43195504-43196003	0.804043805681028	.	.
chr15	43869824	43870323	chr15	43845253	43845752	Tmem74|chr15:43845253-43845752	0.853106270478675	.	.
chr15	44618922	44619421	chr15	44751953	44752452	Ebag9|chr15:44751953-44752452	0.877678215347912	.	.
chr15	52039730	52040229	chr15	51899054	51899553	Aard|chr15:51899054-51899553	0.805554559890165	.	.
chr15	52039730	52040229	chr15	52306296	52306795	Aard|chr15:52306296-52306795	0.819663420376459	.	.
chr15	52039730	52040229	chr15	52413194	52413693	Aard|chr15:52413194-52413693	0.822339805741742	.	.
chr15	52040244	52040743	chr15	51899054	51899553	Aard|chr15:51899054-51899553	0.825353223863661	.	.
chr15	52040244	52040743	chr15	52413194	52413693	Aard|chr15:52413194-52413693	0.760920292926204	.	.
chr15	58872325	58872824	chr15	58754952	58755451	Trmt12|chr15:58754952-58755451	0.853403166127487	.	.
chr15	58872325	58872824	chr15	59197599	59198098	Trmt12|chr15:59197599-59198098	0.794600487291146	.	.
chr15	59081828	59082327	chr15	58754952	58755451	Mtss1|chr15:58754952-58755451	0.805317176159238	.	.
chr15	59081828	59082327	chr15	59197599	59198098	Mtss1|chr15:59197599-59198098	0.777897598809694	.	.
chr15	59314727	59315226	chr15	59480469	59480968	Sqle|chr15:59480469-59480968	0.756084092028253	.	.
chr15	68363028	68363527	chr15	68217929	68218428	Gm20732|chr15:68217929-68218428	0.820593003524571	.	.
chr15	72809773	72810272	chr15	72915223	72915722	Peg13|chr15:72915223-72915722	0.795888536371049	.	.
chr15	74672346	74672845	chr15	74902151	74902650	Arc|chr15:74902151-74902650	0.751763431040122	.	.
chr15	75929615	75930114	chr15	76239017	76239516	Tsta3|chr15:76239017-76239516	0.794586766397071	.	.
chr15	76091377	76091876	chr15	76239017	76239516	Nrbp2|chr15:76239017-76239516	0.817749335041129	.	.
chr15	76232356	76232855	chr15	76239017	76239516	Plec|chr15:76239017-76239516	0.75202237173153	.	.
chr15	76232857	76233356	chr15	76239017	76239516	Plec|chr15:76239017-76239516	0.854843428238329	.	.
chr15	76350444	76350943	chr15	76239017	76239516	Maf1|chr15:76239017-76239516	0.795443605869796	.	.
chr15	76350444	76350943	chr15	76239017	76239516	Sharpin|chr15:76239017-76239516	0.795443605869796	.	.
chr15	77306395	77306894	chr15	77265273	77265772	Rbfox2|chr15:77265273-77265772	0.806448125310234	.	.
chr15	77842140	77842639	chr15	77856585	77857084	Myh9|chr15:77856585-77857084	0.818536557796873	.	.
chr15	77970869	77971368	chr15	77856585	77857084	Eif3d|chr15:77856585-77857084	0.808262086722611	.	.
chr15	77970869	77971368	chr15	77856585	77857084	Eif3d|chr15:77856585-77857084	0.808262086722612	.	.
chr15	78174067	78174566	chr15	77856585	77857084	Gm49694|chr15:77856585-77857084	0.857831193339366	.	.
chr15	78174067	78174566	chr15	77856585	77857084	Ift27|chr15:77856585-77857084	0.857831193339366	.	.
chr15	79141064	79141563	chr15	79357440	79357939	1700088E04Rik|chr15:79357440-79357939	0.748900244688334	.	.
chr15	79141064	79141563	chr15	79357440	79357939	Polr2f|chr15:79357440-79357939	0.748900244688334	.	.
chr15	79228862	79229361	chr15	78982691	78983190	Pick1|chr15:78982691-78983190	0.77050528996457	.	.
chr15	79347301	79347800	chr15	79347867	79348366	Maff|chr15:79347867-79348366	0.832108404447338	.	.
chr15	79834055	79834554	chr15	80004685	80005184	Cbx6|chr15:80004685-80005184	0.780111281688786	.	.
chr15	81465883	81466382	chr15	81694301	81694800	Rbx1|chr15:81694301-81694800	0.839015508730745	.	.
chr15	81466385	81466884	chr15	81694301	81694800	Rbx1|chr15:81694301-81694800	0.804338289809202	.	.
chr15	81872131	81872630	chr15	82016019	82016518	Aco2|chr15:82016019-82016518	0.755711967816459	.	.
chr15	81872131	81872630	chr15	82016019	82016518	Phf5a|chr15:82016019-82016518	0.755711967816459	.	.
chr15	81960672	81961171	chr15	81694301	81694800	Pmm1|chr15:81694301-81694800	0.80063721153632	.	.
chr15	83149106	83149605	chr15	83277504	83278003	Poldip3|chr15:83277504-83278003	0.758545829017415	.	.
chr15	84231746	84232245	chr15	84493696	84494195	Parvb|chr15:84493696-84494195	0.781963513828217	.	.
chr15	84557564	84558063	chr15	84685382	84685881	Rtl6|chr15:84685382-84685881	0.772923305117199	.	.
chr15	84923389	84923888	chr15	84654123	84654622	Nup50|chr15:84654123-84654622	0.784521094038167	.	.
chr15	84923389	84923888	chr15	84662948	84663447	Nup50|chr15:84662948-84663447	0.75190395965894	.	.
chr15	84923389	84923888	chr15	84960732	84961231	Nup50|chr15:84960732-84961231	0.765523890225092	.	.
chr15	85879021	85879520	chr15	86058486	86058985	Gm49548|chr15:86058486-86058985	0.761888331686176	.	.
chr15	85879021	85879520	chr15	86058486	86058985	Trmu|chr15:86058486-86058985	0.761888331686176	.	.
chr15	88819252	88819751	chr15	88827937	88828436	Alg12|chr15:88827937-88828436	0.777442805795011	.	.
chr15	88819252	88819751	chr15	88827937	88828436	Alg12|chr15:88827937-88828436	0.777442805795012	.	.
chr15	88819252	88819751	chr15	88827937	88828436	Creld2|chr15:88827937-88828436	0.777442805795011	.	.
chr15	88819252	88819751	chr15	88827937	88828436	Creld2|chr15:88827937-88828436	0.777442805795012	.	.
chr15	89088775	89089274	chr15	88828667	88829166	Selenoo|chr15:88828667-88829166	0.748815497135569	.	.
chr15	89128967	89129466	chr15	88828667	88829166	Hdac10|chr15:88828667-88829166	0.900307102601598	.	.
chr15	89140518	89141017	chr15	88828667	88829166	Mapk12|chr15:88828667-88829166	0.757384825942047	.	.
chr15	91573003	91573502	chr15	91616104	91616603	Slc2a13|chr15:91616104-91616603	0.814150438356694	.	.
chr15	95527994	95528493	chr15	95479120	95479619	Nell2|chr15:95479120-95479619	0.776509753880309	.	.
chr15	95527994	95528493	chr15	95725743	95726242	Nell2|chr15:95725743-95726242	0.772423611814473	.	.
chr15	95528514	95529013	chr15	95479120	95479619	Nell2|chr15:95479120-95479619	0.806493093991211	.	.
chr15	98295924	98296423	chr15	98145413	98145912	Zfp641|chr15:98145413-98145912	0.823044914817132	.	.
chr15	98831240	98831739	chr15	98699376	98699875	Prkag1|chr15:98699376-98699875	0.762328795745207	.	.
chr15	98872252	98872751	chr15	98699376	98699875	5730414N17Rik|chr15:98699376-98699875	0.805402307526353	.	.
chr15	98892163	98892662	chr15	98881239	98881738	Gm49442|chr15:98881239-98881738	0.758675198087025	.	.
chr15	98934325	98934824	chr15	98881239	98881738	Gm41396|chr15:98881239-98881738	0.767569206216912	.	.
chr15	98934325	98934824	chr15	98881239	98881738	Tuba1b|chr15:98881239-98881738	0.767569206216912	.	.
chr15	102295978	102296477	chr15	102692471	102692970	Espl1|chr15:102692471-102692970	0.813414409916351	.	.
chr15	102295978	102296477	chr15	102692471	102692970	Gm49479|chr15:102692471-102692970	0.813414409916351	.	.
chr15	102295978	102296477	chr15	102693005	102693504	Espl1|chr15:102693005-102693504	0.797433892981016	.	.
chr15	102295978	102296477	chr15	102693005	102693504	Gm49479|chr15:102693005-102693504	0.797433892981016	.	.
chr15	102325881	102326380	chr15	102510569	102511068	Pfdn5|chr15:102510569-102511068	0.76914648499672	.	.
chr15	102325881	102326380	chr15	102692471	102692970	Pfdn5|chr15:102692471-102692970	0.80396498987284	.	.
chr15	102325881	102326380	chr15	102693005	102693504	Pfdn5|chr15:102693005-102693504	0.788744961269449	.	.
chr15	102405655	102406154	chr15	102692471	102692970	Sp1|chr15:102692471-102692970	0.854097379557583	.	.
chr15	102405655	102406154	chr15	102693005	102693504	Sp1|chr15:102693005-102693504	0.863307919565985	.	.
chr15	102470225	102470724	chr15	102376637	102377136	Pcbp2|chr15:102376637-102377136	0.811295459253892	.	.
chr15	102470225	102470724	chr15	102510569	102511068	Pcbp2|chr15:102510569-102511068	0.821842158167774	.	.
chr15	102625560	102626059	chr15	102746716	102747215	Atf7|chr15:102746716-102747215	0.803567919644332	.	.
chr15	102625560	102626059	chr15	102776147	102776646	Atf7|chr15:102776147-102776646	0.784231026924847	.	.
chr15	103239213	103239712	chr15	103314867	103315366	Cbx5|chr15:103314867-103315366	0.765823775726167	.	.
chr15	103239213	103239712	chr15	103314867	103315366	Hnrnpa1|chr15:103314867-103315366	0.765823775726167	.	.
chr15	103239213	103239712	chr15	103347180	103347679	Cbx5|chr15:103347180-103347679	0.803868952618847	.	.
chr15	103239213	103239712	chr15	103347180	103347679	Hnrnpa1|chr15:103347180-103347679	0.803868952618847	.	.
chr16	4419844	4420343	chr16	4683560	4684059	Adcy9|chr16:4683560-4684059	0.771897411070572	.	.
chr16	8513070	8513569	chr16	8412208	8412707	Abat|chr16:8412208-8412707	0.772975160778123	.	.
chr16	10411948	10412447	chr16	10357838	10358337	Nubp1|chr16:10357838-10358337	0.815004899528646	.	.
chr16	13671667	13672166	chr16	13436958	13437457	3110001I22Rik|chr16:13436958-13437457	0.862093400494091	.	.
chr16	13671667	13672166	chr16	13436958	13437457	Bfar|chr16:13436958-13437457	0.862093400494091	.	.
chr16	14317131	14317630	chr16	14159714	14160213	Fopnl|chr16:14159714-14160213	0.77331178315169	.	.
chr16	16870502	16871001	chr16	17222112	17222611	Top3b|chr16:17222112-17222611	0.765193064778735	.	.
chr16	16870502	16871001	chr16	17222112	17222611	Vpreb1|chr16:17222112-17222611	0.765193064778735	.	.
chr16	17405730	17406229	chr16	17201270	17201769	Pi4ka|chr16:17201270-17201769	0.839489001546249	.	.
chr16	17405730	17406229	chr16	17201270	17201769	Snap29|chr16:17201270-17201769	0.839489001546249	.	.
chr16	17405730	17406229	chr16	17222112	17222611	Pi4ka|chr16:17222112-17222611	0.874319726695609	.	.
chr16	17405730	17406229	chr16	17222112	17222611	Snap29|chr16:17222112-17222611	0.874319726695609	.	.
chr16	18088979	18089478	chr16	18381879	18382378	Prodh|chr16:18381879-18382378	0.758092085585075	.	.
chr16	18213705	18214204	chr16	18381879	18382378	4930483P17Rik|chr16:18381879-18382378	0.806365205451824	.	.
chr16	18213705	18214204	chr16	18381879	18382378	4933432I09Rik|chr16:18381879-18382378	0.806365205451824	.	.
chr16	18234927	18235426	chr16	18381879	18382378	Zdhhc8|chr16:18381879-18382378	0.813356636764461	.	.
chr16	18289133	18289632	chr16	18686838	18687337	Dgcr8|chr16:18686838-18687337	0.806928423549927	.	.
chr16	18289133	18289632	chr16	18696438	18696937	Dgcr8|chr16:18696438-18696937	0.76344471384143	.	.
chr16	18629707	18630206	chr16	18686838	18687337	Sept5|chr16:18686838-18687337	0.763419827476212	.	.
chr16	20426188	20426687	chr16	20672543	20673042	Abcc5|chr16:20672543-20673042	0.830779908640711	.	.
chr16	20535117	20535616	chr16	20715938	20716437	Ap2m1|chr16:20715938-20716437	0.775577776922407	.	.
chr16	20548253	20548752	chr16	20715938	20716437	Abcf3|chr16:20715938-20716437	0.794634567350804	.	.
chr16	20589821	20590320	chr16	20715938	20716437	Gm49748|chr16:20715938-20716437	0.770921971040761	.	.
chr16	20589821	20590320	chr16	20715938	20716437	Vwa5b2|chr16:20715938-20716437	0.770921971040761	.	.
chr16	20717526	20718025	chr16	20715938	20716437	Clcn2|chr16:20715938-20716437	0.819611555010536	.	.
chr16	20717526	20718025	chr16	20715938	20716437	Polr2h|chr16:20715938-20716437	0.819611555010536	.	.
chr16	22265734	22266233	chr16	22554947	22555446	Tra2b|chr16:22554947-22555446	0.779605390503863	.	.
chr16	23127607	23128106	chr16	22844409	22844908	6330408M09Rik|chr16:22844409-22844908	0.773420194802394	.	.
chr16	23127607	23128106	chr16	22844409	22844908	Rfc4|chr16:22844409-22844908	0.773420194802394	.	.
chr16	27388824	27389323	chr16	27523781	27524280	Ccdc50|chr16:27523781-27524280	0.75828460361218	.	.
chr16	32643600	32644099	chr16	32658689	32659188	Tnk2|chr16:32658689-32659188	0.797815359528616	.	.
chr16	32913789	32914288	chr16	32658689	32659188	Lrch3|chr16:32658689-32659188	0.779723610971438	.	.
chr16	37654241	37654740	chr16	37802873	37803372	Ndufb4|chr16:37802873-37803372	0.766997429466161	.	.
chr16	37654241	37654740	chr16	37802873	37803372	Ndufb4|chr16:37802873-37803372	0.766997429466162	.	.
chr16	44347126	44347625	chr16	44221420	44221919	Spice1|chr16:44221420-44221919	0.83259154535954	.	.
chr16	46010227	46010726	chr16	46100220	46100719	Plcxd2|chr16:46100220-46100719	0.807902494919845	.	.
chr16	49698853	49699352	chr16	49985335	49985834	Ift57|chr16:49985335-49985834	0.828990080157017	.	.
chr16	55895238	55895737	chr16	56064342	56064841	Nxpe3|chr16:56064342-56064841	0.753746545648661	.	.
chr16	55934370	55934869	chr16	55821971	55822470	Cep97|chr16:55821971-55822470	0.74953200278257	.	.
chr16	55934370	55934869	chr16	56075157	56075656	Cep97|chr16:56075157-56075656	0.764574146212506	.	.
chr16	63863973	63864472	chr16	63856840	63857339	Epha3|chr16:63856840-63857339	0.75770932463407	.	.
chr16	77013942	77014441	chr16	77322276	77322775	Usp25|chr16:77322276-77322775	0.830022934614077	.	.
chr16	87495729	87496228	chr16	87597330	87597829	B130034C11Rik|chr16:87597330-87597829	0.813203423210329	.	.
chr16	87495729	87496228	chr16	87597330	87597829	Cct8|chr16:87597330-87597829	0.813203423210329	.	.
chr16	88826221	88826720	chr16	88898294	88898793	Krtap14|chr16:88898294-88898793	0.894272537841565	.	.
chr16	90144022	90144521	chr16	89889773	89890272	Tiam1|chr16:89889773-89890272	0.822517615986468	.	.
chr16	90220393	90220892	chr16	90052818	90053317	Sod1|chr16:90052818-90053317	0.789652808552838	.	.
chr16	90810251	90810750	chr16	90709651	90710150	Urb1|chr16:90709651-90710150	0.872563206107264	.	.
chr16	90810251	90810750	chr16	90830529	90831028	Urb1|chr16:90830529-90831028	0.799752503464038	.	.
chr16	91547326	91547825	chr16	91962486	91962985	Ifngr2|chr16:91962486-91962985	0.764013707572701	.	.
chr16	91547326	91547825	chr16	91962486	91962985	Ifngr2|chr16:91962486-91962985	0.764013707572702	.	.
chr16	94312485	94312984	chr16	94269574	94270073	Hlcs|chr16:94269574-94270073	0.774259282136642	.	.
chr16	94312485	94312984	chr16	94269574	94270073	Hlcs|chr16:94269574-94270073	0.774259282136643	.	.
chr16	94313385	94313884	chr16	94269574	94270073	Hlcs|chr16:94269574-94270073	0.752385741108412	.	.
chr16	94370005	94370504	chr16	94713646	94714145	Ttc3|chr16:94713646-94714145	0.888185180595955	.	.
chr16	94526771	94527270	chr16	94269574	94270073	Vps26c|chr16:94269574-94270073	0.75351551716305	.	.
chr16	94569100	94569599	chr16	94269574	94270073	Dyrk1a|chr16:94269574-94270073	0.761783963323749	.	.
chr16	94996720	94997219	chr16	94724196	94724695	Kcnj6|chr16:94724196-94724695	0.764323555441534	.	.
chr16	96081340	96081839	chr16	96280685	96281184	Brwd1|chr16:96280685-96281184	0.806665115071946	.	.
chr16	96127612	96128111	chr16	96280685	96281184	Hmgn1|chr16:96280685-96281184	0.756247382228693	.	.
chr17	3114665	3115164	chr17	3084010	3084509	Scaf8|chr17:3084010-3084509	0.77659380371475	.	.
chr17	4945943	4946442	chr17	5138847	5139346	Gm41517|chr17:5138847-5139346	0.900805534181553	.	.
chr17	4946445	4946944	chr17	5138847	5139346	Gm41517|chr17:5138847-5139346	0.830653870003503	.	.
chr17	5841600	5842099	chr17	5752976	5753475	Snx9|chr17:5752976-5753475	0.769286660828903	.	.
chr17	6079501	6080000	chr17	5752976	5753475	Gtf2h5|chr17:5752976-5753475	0.796239431304846	.	.
chr17	6079501	6080000	chr17	5752976	5753475	Serac1|chr17:5752976-5753475	0.796239431304846	.	.
chr17	14203103	14203602	chr17	14231085	14231584	Dact2|chr17:14231085-14231584	0.807327720938329	.	.
chr17	14203103	14203602	chr17	14231085	14231584	Gm34510|chr17:14231085-14231584	0.807327720938329	.	.
chr17	15704694	15705193	chr17	15343063	15343562	Chd1|chr17:15343063-15343562	0.75024163274986	.	.
chr17	21566657	21567156	chr17	21532017	21532516	Zfp948|chr17:21532017-21532516	0.800620953115112	.	.
chr17	23785939	23786438	chr17	23586053	23586552	Flywch2|chr17:23586053-23586552	0.768701267384521	.	.
chr17	23785939	23786438	chr17	23802866	23803365	Flywch2|chr17:23802866-23803365	0.835080893595307	.	.
chr17	23785939	23786438	chr17	23803379	23803878	Flywch2|chr17:23803379-23803878	0.82939093661661	.	.
chr17	24073318	24073817	chr17	24141416	24141915	Kctd5|chr17:24141416-24141915	0.899051391273322	.	.
chr17	24169726	24170225	chr17	23803379	23803878	Atp6v0c|chr17:23803379-23803878	0.875896671393019	.	.
chr17	24351652	24352151	chr17	24152114	24152613	Abca17|chr17:24152114-24152613	0.810017470332501	.	.
chr17	24351652	24352151	chr17	24152114	24152613	Abca3|chr17:24152114-24152613	0.810017470332501	.	.
chr17	24488081	24488580	chr17	24141416	24141915	Caskin1|chr17:24141416-24141915	0.779006110480793	.	.
chr17	24488081	24488580	chr17	24152114	24152613	Caskin1|chr17:24152114-24152613	0.798502111220729	.	.
chr17	24549600	24550099	chr17	24454549	24455048	Pkd1|chr17:24454549-24455048	0.843296192176404	.	.
chr17	24894866	24895365	chr17	24915253	24915752	Eme2|chr17:24915253-24915752	0.850972062008823	.	.
chr17	24894866	24895365	chr17	24915253	24915752	Mrps34|chr17:24915253-24915752	0.850972062008823	.	.
chr17	24936766	24937265	chr17	24915253	24915752	Mapk8ip3|chr17:24915253-24915752	0.74907243895008	.	.
chr17	25808830	25809329	chr17	25803045	25803544	Fbxl16|chr17:25803045-25803544	0.752302381388105	.	.
chr17	25823376	25823875	chr17	25803045	25803544	Wdr24|chr17:25803045-25803544	0.954489369293853	.	.
chr17	25832819	25833318	chr17	25911791	25912290	Stub1|chr17:25911791-25912290	0.803618536273171	.	.
chr17	25844364	25844863	chr17	25656685	25657184	Rhot2|chr17:25656685-25657184	0.788212160850983	.	.
chr17	25861214	25861713	chr17	25656685	25657184	Wdr90|chr17:25656685-25657184	0.763389213740429	.	.
chr17	25861214	25861713	chr17	25656685	25657184	Wdr90|chr17:25656685-25657184	0.76338921374043	.	.
chr17	26662884	26663383	chr17	26582301	26582800	Atp6v0e|chr17:26582301-26582800	0.811205734192871	.	.
chr17	26780826	26781325	chr17	26507762	26508261	Bnip1|chr17:26507762-26508261	0.764022051619336	.	.
chr17	26886032	26886531	chr17	26507762	26508261	Gm17382|chr17:26507762-26508261	0.840010663410519	.	.
chr17	27909012	27909511	chr17	28084897	28085396	Anks1|chr17:28084897-28085396	0.80097597530747	.	.
chr17	27909012	27909511	chr17	28084897	28085396	Taf11|chr17:28084897-28085396	0.80097597530747	.	.
chr17	28622267	28622766	chr17	28485920	28486419	Srpk1|chr17:28485920-28486419	0.776928063121636	.	.
chr17	32036118	32036617	chr17	31790676	31791175	Hsf2bp|chr17:31790676-31791175	0.814898363092576	.	.
chr17	32036118	32036617	chr17	31790676	31791175	Rrp1b|chr17:31790676-31791175	0.814898363092576	.	.
chr17	32036118	32036617	chr17	32027604	32028103	Hsf2bp|chr17:32027604-32028103	0.757468852078944	.	.
chr17	32036118	32036617	chr17	32027604	32028103	Rrp1b|chr17:32027604-32028103	0.757468852078944	.	.
chr17	32350400	32350899	chr17	32634981	32635480	Akap8l|chr17:32634981-32635480	0.751529656101295	.	.
chr17	34187111	34187610	chr17	33817017	33817516	Psmb9|chr17:33817017-33817516	0.81866426757901	.	.
chr17	34187111	34187610	chr17	33817017	33817516	Tap1|chr17:33817017-33817516	0.81866426757901	.	.
chr17	34603529	34604028	chr17	34894348	34894847	Agpat1|chr17:34894348-34894847	0.930191288422249	.	.
chr17	34603529	34604028	chr17	34894348	34894847	Rnf5|chr17:34894348-34894847	0.930191288422249	.	.
chr17	34951719	34952218	chr17	34567688	34568187	1110038B12Rik|chr17:34567688-34568187	0.793926407962574	.	.
chr17	34951719	34952218	chr17	34587396	34587895	1110038B12Rik|chr17:34587396-34587895	0.858067414060839	.	.
chr17	34981608	34982107	chr17	34587396	34587895	Gm10501|chr17:34587396-34587895	0.777154783741166	.	.
chr17	34981608	34982107	chr17	34587396	34587895	Lsm2|chr17:34587396-34587895	0.777154783741166	.	.
chr17	35979615	35980114	chr17	35836937	35837436	Gnl1|chr17:35836937-35837436	0.766427242294618	.	.
chr17	35979615	35980114	chr17	35836937	35837436	Prr3|chr17:35836937-35837436	0.766427242294618	.	.
chr17	35979615	35980114	chr17	35918867	35919366	Gnl1|chr17:35918867-35919366	0.76421102557564	.	.
chr17	35979615	35980114	chr17	35918867	35919366	Prr3|chr17:35918867-35919366	0.76421102557564	.	.
chr17	44105723	44106222	chr17	43953470	43953969	Enpp4|chr17:43953470-43953969	0.847388922227519	.	.
chr17	47502089	47502588	chr17	47593154	47593653	Taf8|chr17:47593154-47593653	0.751777051714746	.	.
chr17	47502089	47502588	chr17	47759640	47760139	Taf8|chr17:47759640-47760139	0.779708657697973	.	.
chr17	47687820	47688319	chr17	47593154	47593653	Frs3|chr17:47593154-47593653	0.749143309050559	.	.
chr17	47687820	47688319	chr17	47593154	47593653	Tomm6|chr17:47593154-47593653	0.749143309050559	.	.
chr17	47687820	47688319	chr17	47593154	47593653	Tomm6os|chr17:47593154-47593653	0.749143309050559	.	.
chr17	47687820	47688319	chr17	47671894	47672393	Frs3|chr17:47671894-47672393	0.866877088906672	.	.
chr17	47687820	47688319	chr17	47671894	47672393	Tomm6|chr17:47671894-47672393	0.866877088906672	.	.
chr17	47687820	47688319	chr17	47671894	47672393	Tomm6os|chr17:47671894-47672393	0.866877088906672	.	.
chr17	47694345	47694844	chr17	47510974	47511473	Prickle4|chr17:47510974-47511473	0.818941384432608	.	.
chr17	47694858	47695357	chr17	47510974	47511473	Prickle4|chr17:47510974-47511473	0.769476581647835	.	.
chr17	47736764	47737263	chr17	47510974	47511473	Tfeb|chr17:47510974-47511473	0.84506468829306	.	.
chr17	49614840	49615339	chr17	49468183	49468682	Kif6|chr17:49468183-49468682	0.772974628956849	.	.
chr17	56036391	56036890	chr17	55945107	55945606	Sh3gl1|chr17:55945107-55945606	0.802563646792144	.	.
chr17	56036391	56036890	chr17	56360314	56360813	Sh3gl1|chr17:56360314-56360813	0.818714712924626	.	.
chr17	56079045	56079544	chr17	56360314	56360813	Hdgfl2|chr17:56360314-56360813	0.786837931824346	.	.
chr17	56241488	56241987	chr17	55976247	55976746	A230051N06Rik|chr17:55976247-55976746	0.769581977013208	.	.
chr17	56241488	56241987	chr17	56269054	56269553	A230051N06Rik|chr17:56269054-56269553	0.802223281752105	.	.
chr17	56476262	56476761	chr17	56693823	56694322	Ptprs|chr17:56693823-56694322	0.83916650184391	.	.
chr17	56584277	56584776	chr17	56462760	56463259	Safb2|chr17:56462760-56463259	0.914169422615401	.	.
chr17	56584277	56584776	chr17	56462760	56463259	Safb|chr17:56462760-56463259	0.914169422615401	.	.
chr17	56673097	56673596	chr17	56693823	56694322	Ranbp3|chr17:56693823-56694322	0.768305029359637	.	.
chr17	57248215	57248714	chr17	57335628	57336127	Gpr108|chr17:57335628-57336127	0.777377509168268	.	.
chr17	57248215	57248714	chr17	57335628	57336127	Trip10|chr17:57335628-57336127	0.777377509168268	.	.
chr17	64600432	64600931	chr17	64287958	64288457	Man2a1|chr17:64287958-64288457	0.762278833121293	.	.
chr17	65950870	65951369	chr17	66246113	66246612	Twsg1|chr17:66246113-66246612	0.759574945622592	.	.
chr17	66101412	66101911	chr17	66417049	66417548	Ndufv2|chr17:66417049-66417548	0.90697327558347	.	.
chr17	78417503	78418002	chr17	78180721	78181220	Fez2|chr17:78180721-78181220	0.812401558012255	.	.
chr17	78835198	78835697	chr17	78603458	78603957	Gpatch11|chr17:78603458-78603957	0.750276951597512	.	.
chr17	78835198	78835697	chr17	78603458	78603957	Heatr5b|chr17:78603458-78603957	0.750276951597512	.	.
chr17	79354843	79355342	chr17	79326159	79326658	Cdc42ep3|chr17:79326159-79326658	0.754876021409984	.	.
chr17	80373384	80373883	chr17	80254968	80255467	Gm10190|chr17:80254968-80255467	0.799936570783887	.	.
chr17	80553631	80554130	chr17	80768802	80769301	Gm33373|chr17:80768802-80769301	0.769791243429099	.	.
chr17	80727662	80728161	chr17	80768802	80769301	Map4k3|chr17:80768802-80769301	0.819871644623187	.	.
chr17	85090321	85090820	chr17	85034057	85034556	Camkmt|chr17:85034057-85034556	0.831928429258248	.	.
chr17	85090321	85090820	chr17	85034057	85034556	Prepl|chr17:85034057-85034556	0.831928429258248	.	.
chr17	86167553	86168052	chr17	86364317	86364816	Prkce|chr17:86364317-86364816	0.762037369182117	.	.
chr17	87107098	87107597	chr17	87054913	87055412	Socs5|chr17:87054913-87055412	0.798170152006582	.	.
chr17	87797861	87798360	chr17	88131312	88131811	Kcnk12|chr17:88131312-88131811	0.762881798471561	.	.
chr17	94834581	94835080	chr17	94531776	94532275	Gm1976|chr17:94531776-94532275	0.811938159402403	.	.
chr17	94834581	94835080	chr17	94655978	94656477	Gm1976|chr17:94655978-94656477	0.827019622642676	.	.
chr18	3382974	3383473	chr18	3638797	3639296	Cul2|chr18:3638797-3639296	0.931465431543507	.	.
chr18	4375317	4375816	chr18	4122013	4122512	Mtpap|chr18:4122013-4122512	0.769299446792203	.	.
chr18	6490656	6491155	chr18	6419542	6420041	Gm28529|chr18:6419542-6420041	0.795902345274771	.	.
chr18	9449942	9450441	chr18	9554923	9555422	Ccny|chr18:9554923-9555422	0.782714866785303	.	.
chr18	11657529	11658028	chr18	11999534	12000033	Gm50069|chr18:11999534-12000033	0.906570829961181	.	.
chr18	12236177	12236676	chr18	12200021	12200520	Npc1|chr18:12200021-12200520	0.801833632060536	.	.
chr18	14682564	14683063	chr18	14729334	14729833	Ss18|chr18:14729334-14729833	0.780549658224848	.	.
chr18	15150628	15151127	chr18	15062753	15063252	Kctd1|chr18:15062753-15063252	0.8541154021165	.	.
chr18	23752061	23752560	chr18	23773034	23773533	Gm15972|chr18:23773034-23773533	0.793414809503611	.	.
chr18	23752061	23752560	chr18	23773034	23773533	Mapre2|chr18:23773034-23773533	0.793414809503611	.	.
chr18	23752061	23752560	chr18	23803661	23804160	Gm15972|chr18:23803661-23804160	0.913609387258175	.	.
chr18	23752061	23752560	chr18	23803661	23804160	Gm15972|chr18:23803661-23804160	0.913609387258176	.	.
chr18	23752061	23752560	chr18	23803661	23804160	Mapre2|chr18:23803661-23804160	0.913609387258175	.	.
chr18	23752061	23752560	chr18	23803661	23804160	Mapre2|chr18:23803661-23804160	0.913609387258176	.	.
chr18	23752061	23752560	chr18	24112338	24112837	Gm15972|chr18:24112338-24112837	0.801421073543808	.	.
chr18	23752061	23752560	chr18	24112338	24112837	Mapre2|chr18:24112338-24112837	0.801421073543808	.	.
chr18	23989341	23989840	chr18	23803661	23804160	Zfp35|chr18:23803661-23804160	0.76593647018217	.	.
chr18	24020094	24020593	chr18	23803661	23804160	Zfp24|chr18:23803661-23804160	0.881340199430458	.	.
chr18	24020094	24020593	chr18	24112338	24112837	Zfp24|chr18:24112338-24112837	0.842445957520475	.	.
chr18	24205405	24205904	chr18	23773034	23773533	Galnt1|chr18:23773034-23773533	0.79876057258877	.	.
chr18	24205405	24205904	chr18	23803661	23804160	Galnt1|chr18:23803661-23804160	0.778730673785396	.	.
chr18	34330864	34331363	chr18	34102944	34103443	Srp19|chr18:34102944-34103443	0.793954207165925	.	.
chr18	34623827	34624326	chr18	34861105	34861604	Brd8|chr18:34861105-34861604	0.750575638555647	.	.
chr18	34623827	34624326	chr18	34861105	34861604	Kif20a|chr18:34861105-34861604	0.750575638555647	.	.
chr18	34758793	34759292	chr18	35021760	35022259	Fam53c|chr18:35021760-35022259	0.824681267751007	.	.
chr18	34759293	34759792	chr18	35021760	35022259	Fam53c|chr18:35021760-35022259	0.836347675373461	.	.
chr18	34859694	34860193	chr18	35021760	35022259	Egr1|chr18:35021760-35022259	0.886488457600732	.	.
chr18	34860560	34861059	chr18	35021760	35022259	Egr1|chr18:35021760-35022259	0.891850186736576	.	.
chr18	34931843	34932342	chr18	34861105	34861604	Etf1|chr18:34861105-34861604	0.755278250900849	.	.
chr18	34931843	34932342	chr18	35079334	35079833	Etf1|chr18:35079334-35079833	0.915718441293861	.	.
chr18	34954370	34954869	chr18	35021760	35022259	Hspa9|chr18:35021760-35022259	0.817362233591898	.	.
chr18	35562427	35562926	chr18	35730247	35730746	Matr3|chr18:35730247-35730746	0.764133147235083	.	.
chr18	35598283	35598782	chr18	35730247	35730746	Gm50163|chr18:35730247-35730746	0.845354993033284	.	.
chr18	35598283	35598782	chr18	35730247	35730746	Paip2|chr18:35730247-35730746	0.845354993033284	.	.
chr18	35598283	35598782	chr18	35752047	35752546	Gm50163|chr18:35752047-35752546	0.78727016687493	.	.
chr18	35598283	35598782	chr18	35752047	35752546	Paip2|chr18:35752047-35752546	0.78727016687493	.	.
chr18	35598283	35598782	chr18	35920551	35921050	Gm50163|chr18:35920551-35921050	0.813266338814314	.	.
chr18	35598283	35598782	chr18	35920551	35921050	Paip2|chr18:35920551-35921050	0.813266338814314	.	.
chr18	35598283	35598782	chr18	35958792	35959291	Gm50163|chr18:35958792-35959291	0.851579961285651	.	.
chr18	35598283	35598782	chr18	35958792	35959291	Gm50163|chr18:35958792-35959291	0.851579961285652	.	.
chr18	35598283	35598782	chr18	35958792	35959291	Paip2|chr18:35958792-35959291	0.851579961285651	.	.
chr18	35598283	35598782	chr18	35958792	35959291	Paip2|chr18:35958792-35959291	0.851579961285652	.	.
chr18	35964778	35965277	chr18	35920551	35921050	Psd2|chr18:35920551-35921050	0.772497340651182	.	.
chr18	35964778	35965277	chr18	35958792	35959291	Psd2|chr18:35958792-35959291	0.863580684726539	.	.
chr18	36196570	36197069	chr18	36493232	36493731	Nrg2|chr18:36493232-36493731	0.854281770875243	.	.
chr18	36197209	36197708	chr18	36493232	36493731	Nrg2|chr18:36493232-36493731	0.766831200348522	.	.
chr18	36793543	36794042	chr18	37217220	37217719	Zmat2|chr18:37217220-37217719	0.816993466223751	.	.
chr18	38601118	38601617	chr18	38631415	38631914	9630014M24Rik|chr18:38631415-38631914	0.777706465879193	.	.
chr18	38601118	38601617	chr18	38631415	38631914	Spry4|chr18:38631415-38631914	0.777706465879193	.	.
chr18	38992755	38993254	chr18	38918584	38919083	Arhgap26|chr18:38918584-38919083	0.792762895506443	.	.
chr18	46280597	46281096	chr18	46135691	46136190	Pggt1b|chr18:46135691-46136190	0.831113459086289	.	.
chr18	46280597	46281096	chr18	46135691	46136190	Pggt1b|chr18:46135691-46136190	0.83111345908629	.	.
chr18	53176067	53176566	chr18	52941434	52941933	Snx2|chr18:52941434-52941933	0.754576927798499	.	.
chr18	53176067	53176566	chr18	53055843	53056342	Snx2|chr18:53055843-53056342	0.775637352665869	.	.
chr18	56572685	56573184	chr18	56369178	56369677	Aldh7a1|chr18:56369178-56369677	0.78222912429624	.	.
chr18	60501286	60501785	chr18	60719821	60720320	Smim3|chr18:60719821-60720320	0.766777633812164	.	.
chr18	60560447	60560946	chr18	60719821	60720320	Rbm22|chr18:60719821-60720320	0.773801592568904	.	.
chr18	60925349	60925848	chr18	60774648	60775147	Camk2a|chr18:60774648-60775147	0.814940048390453	.	.
chr18	61013868	61014367	chr18	61158547	61159046	Slc6a7|chr18:61158547-61159046	0.881118140672076	.	.
chr18	61013868	61014367	chr18	61340337	61340836	Slc6a7|chr18:61340337-61340836	0.87489802496824	.	.
chr18	61536295	61536794	chr18	61489441	61489940	Arhgef37|chr18:61489441-61489940	0.765564943633421	.	.
chr18	64516360	64516859	chr18	64342613	64343112	Nars|chr18:64342613-64343112	0.786036124957563	.	.
chr18	65430690	65431189	chr18	65150207	65150706	Malt1|chr18:65150207-65150706	0.748708487997911	.	.
chr18	75819445	75819944	chr18	76011118	76011617	Zbtb7c|chr18:76011118-76011617	0.824361695579324	.	.
chr18	75819959	75820458	chr18	75684169	75684668	Zbtb7c|chr18:75684169-75684668	0.770235758984276	.	.
chr18	80150718	80151217	chr18	79951996	79952495	Adnp2|chr18:79951996-79952495	0.816986983423799	.	.
chr18	80150718	80151217	chr18	80160273	80160772	Adnp2|chr18:80160273-80160772	0.757098620684027	.	.
chr18	80150718	80151217	chr18	80295601	80296100	Adnp2|chr18:80295601-80296100	0.83491625093804	.	.
chr18	80151259	80151758	chr18	80296125	80296624	Adnp2|chr18:80296125-80296624	0.873237740402326	.	.
chr18	80151259	80151758	chr18	80296125	80296624	Adnp2|chr18:80296125-80296624	0.873237740402327	.	.
chr18	83011664	83012163	chr18	82812783	82813282	AC142100.1|chr18:82812783-82813282	0.834301599793159	.	.
chr18	83011664	83012163	chr18	82837051	82837550	AC142100.1|chr18:82837051-82837550	0.825770641420518	.	.
chr18	84685436	84685935	chr18	84799265	84799764	Cndp2|chr18:84799265-84799764	0.774012026580124	.	.
chr18	84951378	84951877	chr18	84535735	84536234	Timm21|chr18:84535735-84536234	0.771744718519464	.	.
chr18	88971968	88972467	chr18	88894078	88894577	Rttn|chr18:88894078-88894577	0.84263772180601	.	.
chr19	3389025	3389524	chr19	3353624	3354123	Tesmin|chr19:3353624-3354123	0.777350736396837	.	.
chr19	4037731	4038230	chr19	4113044	4113543	Gstp1|chr19:4113044-4113543	0.797586361246023	.	.
chr19	4811456	4811955	chr19	5094203	5094702	Rbm14|chr19:5094203-5094702	0.781313568987903	.	.
chr19	5087753	5088252	chr19	4992843	4993342	Yif1a|chr19:4992843-4993342	0.823045550583788	.	.
chr19	5087753	5088252	chr19	5094203	5094702	Yif1a|chr19:5094203-5094702	0.795734664480667	.	.
chr19	6057583	6058082	chr19	6497233	6497732	Fau|chr19:6497233-6497732	0.749339388196623	.	.
chr19	6057583	6058082	chr19	6497233	6497732	Mrpl49|chr19:6497233-6497732	0.749339388196623	.	.
chr19	6276457	6276956	chr19	6303660	6304159	Ehd1|chr19:6303660-6304159	0.756700136495881	.	.
chr19	6276457	6276956	chr19	6303660	6304159	Gm14963|chr19:6303660-6304159	0.756700136495881	.	.
chr19	6334655	6335154	chr19	6497233	6497732	Men1|chr19:6497233-6497732	0.771806284246934	.	.
chr19	7341667	7342166	chr19	7268099	7268598	Mark2|chr19:7268099-7268598	0.82306716100803	.	.
chr19	7494034	7494533	chr19	7268099	7268598	Atl3|chr19:7268099-7268598	0.827002877093868	.	.
chr19	8756816	8757315	chr19	8713659	8714158	Nxf1|chr19:8713659-8714158	0.913172345661966	.	.
chr19	8756816	8757315	chr19	9082386	9082885	Nxf1|chr19:9082386-9082885	0.767241274450281	.	.
chr19	8880686	8881185	chr19	8658464	8658963	Uqcc3|chr19:8658464-8658963	0.850735460671715	.	.
chr19	8880686	8881185	chr19	8713659	8714158	Uqcc3|chr19:8713659-8714158	0.803035552468025	.	.
chr19	10041695	10042194	chr19	10017977	10018476	Fads3|chr19:10017977-10018476	0.766518775641173	.	.
chr19	10101575	10102074	chr19	10422685	10423184	Fads2|chr19:10422685-10423184	0.754170776049193	.	.
chr19	10101575	10102074	chr19	10486352	10486851	Fads2|chr19:10486352-10486851	0.760260414789644	.	.
chr19	10182636	10183135	chr19	9982363	9982862	Fads1|chr19:9982363-9982862	0.791657818297006	.	.
chr19	10388753	10389252	chr19	10422685	10423184	Syt7|chr19:10422685-10423184	0.836738499943353	.	.
chr19	10524895	10525394	chr19	10635012	10635511	Cpsf7|chr19:10635012-10635511	0.806922969616656	.	.
chr19	10524895	10525394	chr19	10635012	10635511	Sdhaf2|chr19:10635012-10635511	0.806922969616656	.	.
chr19	10524895	10525394	chr19	10979132	10979631	Cpsf7|chr19:10979132-10979631	0.771062865799813	.	.
chr19	10524895	10525394	chr19	10979132	10979631	Sdhaf2|chr19:10979132-10979631	0.771062865799813	.	.
chr19	10634363	10634862	chr19	10635012	10635511	Vwce|chr19:10635012-10635511	0.941928601330256	.	.
chr19	10634363	10634862	chr19	10641269	10641768	Vwce|chr19:10641269-10641768	0.820435213147123	.	.
chr19	12501928	12502427	chr19	12517760	12518259	Dtx4|chr19:12517760-12518259	0.85291745100966	.	.
chr19	12595387	12595886	chr19	12794624	12795123	A330040F15Rik|chr19:12794624-12795123	0.833646725114782	.	.
chr19	15984784	15985283	chr19	15869284	15869783	C130060C02Rik|chr19:15869284-15869783	0.752860925267511	.	.
chr19	15984784	15985283	chr19	15869284	15869783	Cep78|chr19:15869284-15869783	0.752860925267511	.	.
chr19	16132443	16132942	chr19	16292973	16293472	Gnaq|chr19:16292973-16293472	0.868920217637879	.	.
chr19	16133214	16133713	chr19	15965046	15965545	Gnaq|chr19:15965046-15965545	0.823860785343291	.	.
chr19	16133214	16133713	chr19	16133739	16134238	Gnaq|chr19:16133739-16134238	0.834251437067043	.	.
chr19	21778021	21778520	chr19	22245466	22245965	Cemip2|chr19:22245466-22245965	0.862540845264679	.	.
chr19	23134818	23135317	chr19	23056789	23057288	2410080I02Rik|chr19:23056789-23057288	0.777328555027089	.	.
chr19	23134818	23135317	chr19	23414665	23415164	2410080I02Rik|chr19:23414665-23415164	0.794706678456247	.	.
chr19	23140819	23141318	chr19	23057301	23057800	Klf9|chr19:23057301-23057800	0.775688619898939	.	.
chr19	24280064	24280563	chr19	24307713	24308212	Fxn|chr19:24307713-24308212	0.870617660118382	.	.
chr19	27216220	27216719	chr19	27217597	27218096	Vldlr|chr19:27217597-27218096	0.837561916595343	.	.
chr19	29251749	29252248	chr19	29112642	29113141	Jak2|chr19:29112642-29113141	0.759776099930403	.	.
chr19	32388285	32388784	chr19	32711595	32712094	2700046G09Rik|chr19:32711595-32712094	0.818703648475498	.	.
chr19	36554955	36555454	chr19	36678897	36679396	Hectd2|chr19:36678897-36679396	0.763610335888276	.	.
chr19	37207262	37207761	chr19	37175907	37176406	March5|chr19:37175907-37176406	0.779648898516933	.	.
chr19	41801851	41802350	chr19	41836171	41836670	Arhgap19|chr19:41836171-41836670	0.779377603853384	.	.
chr19	41801851	41802350	chr19	42151716	42152215	Arhgap19|chr19:42151716-42152215	0.765279178737197	.	.
chr19	42090142	42090641	chr19	42255755	42256254	Pi4k2a|chr19:42255755-42256254	0.795944320065618	.	.
chr19	42518471	42518970	chr19	42380605	42381104	R3hcc1l|chr19:42380605-42381104	0.821761762880497	.	.
chr19	44107206	44107705	chr19	44266901	44267400	Chuk|chr19:44266901-44267400	0.750656762926644	.	.
chr19	45047557	45048056	chr19	45391352	45391851	Sfxn3|chr19:45391352-45391851	0.877533612023737	.	.
chr19	45660222	45660721	chr19	45475401	45475900	Fbxw4|chr19:45475401-45475900	0.771711646401177	.	.
chr19	45660222	45660721	chr19	45475967	45476466	Fbxw4|chr19:45475967-45476466	0.836595454999	.	.
chr19	46394987	46395486	chr19	46329917	46330416	Actr1a|chr19:46329917-46330416	0.884778640210501	.	.
chr19	46502017	46502516	chr19	46639534	46640033	Trim8|chr19:46639534-46640033	0.757335022629262	.	.
chr19	46761261	46761760	chr19	46962084	46962583	Cnnm2|chr19:46962084-46962583	0.777610825320554	.	.
chr19	53390422	53390921	chr19	53329147	53329646	8030456M14Rik|chr19:53329147-53329646	0.775971362589031	.	.
chr19	53390422	53390921	chr19	53329147	53329646	Smndc1|chr19:53329147-53329646	0.775971362589031	.	.
chr19	56396940	56397439	chr19	56029373	56029872	Casp7|chr19:56029373-56029872	0.843801893764324	.	.
chr19	56396940	56397439	chr19	56510392	56510891	Casp7|chr19:56510392-56510891	0.839119985571882	.	.
chr19	57360628	57361127	chr19	57482798	57483297	B230217O12Rik|chr19:57482798-57483297	0.7657672465009	.	.
chr19	57360628	57361127	chr19	57482798	57483297	Fam160b1|chr19:57482798-57483297	0.7657672465009	.	.
chr19	57611211	57611710	chr19	57411761	57412260	Atrnl1|chr19:57411761-57412260	0.823920247061876	.	.
chr19	60755644	60756143	chr19	61227007	61227506	Nanos1|chr19:61227007-61227506	0.874768143346362	.	.
chr19	60889973	60890472	chr19	61227007	61227506	Grk5|chr19:61227007-61227506	0.785385606317897	.	.
chr2	3474806	3475305	chr2	3418819	3419318	Suv39h2|chr2:3418819-3419318	0.858651075104892	.	.
chr2	4918734	4919233	chr2	4596144	4596643	Phyh|chr2:4596144-4596643	0.795537625154212	.	.
chr2	4918734	4919233	chr2	4658613	4659112	Phyh|chr2:4658613-4659112	0.767426074891758	.	.
chr2	11553910	11554409	chr2	11535293	11535792	Pfkfb3|chr2:11535293-11535792	0.750516290323419	.	.
chr2	11777425	11777924	chr2	11663881	11664380	Ankrd16|chr2:11663881-11664380	0.835978734570546	.	.
chr2	11777425	11777924	chr2	11663881	11664380	Fbh1|chr2:11663881-11664380	0.835978734570546	.	.
chr2	13271218	13271717	chr2	13129768	13130267	Gm13270|chr2:13129768-13130267	0.876023605988284	.	.
chr2	13271218	13271717	chr2	13129768	13130267	Rsu1|chr2:13129768-13130267	0.876023605988284	.	.
chr2	13544265	13544764	chr2	13726572	13727071	Trdmt1|chr2:13726572-13727071	0.795626359331574	.	.
chr2	14055829	14056328	chr2	14341579	14342078	Hacd1|chr2:14341579-14342078	0.835848880586656	.	.
chr2	14073366	14073865	chr2	14423559	14424058	Stam|chr2:14423559-14424058	0.846389377942133	.	.
chr2	14073366	14073865	chr2	14423559	14424058	Stamos|chr2:14423559-14424058	0.846389377942133	.	.
chr2	18693788	18694287	chr2	18963274	18963773	Spag6|chr2:18963274-18963773	0.803360336598172	.	.
chr2	22895264	22895763	chr2	23234187	23234686	Pdss1|chr2:23234187-23234686	0.755976907927776	.	.
chr2	23320871	23321370	chr2	23234187	23234686	Nxph2|chr2:23234187-23234686	0.77680401230877	.	.
chr2	23571864	23572363	chr2	23551174	23551673	Spopl|chr2:23551174-23551673	0.761541902383337	.	.
chr2	24935032	24935531	chr2	24674656	24675155	Arrdc1|chr2:24674656-24675155	0.759866876411496	.	.
chr2	25500583	25501082	chr2	25402899	25403398	C8g|chr2:25402899-25403398	0.894941251791872	.	.
chr2	25500583	25501082	chr2	25402899	25403398	Fbxw5|chr2:25402899-25403398	0.894941251791872	.	.
chr2	26445661	26446160	chr2	26329367	26329866	0610009E02Rik|chr2:26329367-26329866	0.867387554747595	.	.
chr2	26445661	26446160	chr2	26329367	26329866	Sec16a|chr2:26329367-26329866	0.867387554747595	.	.
chr2	26964138	26964637	chr2	27156316	27156815	Rexo4|chr2:27156316-27156815	0.835891889284827	.	.
chr2	26964138	26964637	chr2	27156316	27156815	Rexo4|chr2:27156316-27156815	0.835891889284828	.	.
chr2	27071131	27071630	chr2	27156316	27156815	Mymk|chr2:27156316-27156815	0.772261648838451	.	.
chr2	27442107	27442606	chr2	27183705	27184204	Brd3os|chr2:27183705-27184204	0.771190001752934	.	.
chr2	27442107	27442606	chr2	27321893	27322392	Brd3os|chr2:27321893-27322392	0.754400093355923	.	.
chr2	27540002	27540501	chr2	27912483	27912982	Gm13421|chr2:27912483-27912982	0.857425768045042	.	.
chr2	28699389	28699888	chr2	28525560	28526059	Ak8|chr2:28525560-28526059	0.881487809427722	.	.
chr2	28699389	28699888	chr2	28525560	28526059	Spaca9|chr2:28525560-28526059	0.881487809427722	.	.
chr2	28699389	28699888	chr2	28688379	28688878	Ak8|chr2:28688379-28688878	0.775828422208417	.	.
chr2	28699389	28699888	chr2	28688379	28688878	Spaca9|chr2:28688379-28688878	0.775828422208417	.	.
chr2	29787988	29788487	chr2	29845568	29846067	Coq4|chr2:29845568-29846067	0.868802075360932	.	.
chr2	29787988	29788487	chr2	29845568	29846067	Trub2|chr2:29845568-29846067	0.868802075360932	.	.
chr2	29787988	29788487	chr2	29846123	29846622	Coq4|chr2:29846123-29846622	0.771432890954373	.	.
chr2	29787988	29788487	chr2	29846123	29846622	Trub2|chr2:29846123-29846622	0.771432890954373	.	.
chr2	29787988	29788487	chr2	29920728	29921227	Coq4|chr2:29920728-29921227	0.755597545174712	.	.
chr2	29787988	29788487	chr2	29920728	29921227	Trub2|chr2:29920728-29921227	0.755597545174712	.	.
chr2	29868870	29869369	chr2	29846123	29846622	Cercam|chr2:29846123-29846622	0.75576346191327	.	.
chr2	30363880	30364379	chr2	30463844	30464343	Miga2|chr2:30463844-30464343	0.891962715772224	.	.
chr2	30719000	30719499	chr2	30707948	30708447	Gm14488|chr2:30707948-30708447	0.791953654870385	.	.
chr2	30719000	30719499	chr2	30794724	30795223	Gm14488|chr2:30794724-30795223	0.785243824398276	.	.
chr2	30967684	30968183	chr2	30753156	30753655	Tor1a|chr2:30753156-30753655	0.816088581027134	.	.
chr2	31141725	31142224	chr2	30828123	30828622	Fnbp1|chr2:30828123-30828622	0.808435143103181	.	.
chr2	31245549	31246048	chr2	30997002	30997501	Ncs1|chr2:30997002-30997501	0.78665962407083	.	.
chr2	31572551	31573050	chr2	31291387	31291886	Fubp3|chr2:31291387-31291886	0.760701550439224	.	.
chr2	32535476	32535975	chr2	32917444	32917943	Fam102a|chr2:32917444-32917943	0.778324498398712	.	.
chr2	32712558	32713057	chr2	32694018	32694517	Cdk9|chr2:32694018-32694517	0.860983473364847	.	.
chr2	32713118	32713617	chr2	32341898	32342397	Cdk9|chr2:32341898-32342397	0.759065957455738	.	.
chr2	32713118	32713617	chr2	32742173	32742672	Cdk9|chr2:32742173-32742672	0.841031715904906	.	.
chr2	32756952	32757451	chr2	32917444	32917943	Tor2a|chr2:32917444-32917943	0.777844909671263	.	.
chr2	32757480	32757979	chr2	32917444	32917943	Tor2a|chr2:32917444-32917943	0.7952985106393	.	.
chr2	32846292	32846791	chr2	32694018	32694517	Gm13524|chr2:32694018-32694517	0.916182645538736	.	.
chr2	32846292	32846791	chr2	32694018	32694517	Stxbp1|chr2:32694018-32694517	0.916182645538736	.	.
chr2	34993086	34993585	chr2	34603607	34604106	Gm13449|chr2:34603607-34604106	0.875748564395491	.	.
chr2	34993086	34993585	chr2	34646284	34646783	Gm13449|chr2:34646284-34646783	0.799178567961273	.	.
chr2	35109530	35110029	chr2	34870801	34871300	Cntrl|chr2:34870801-34871300	0.892295217284059	.	.
chr2	35109530	35110029	chr2	35131906	35132405	Cntrl|chr2:35131906-35132405	0.762754734113329	.	.
chr2	35462094	35462593	chr2	35621751	35622250	Ggta1|chr2:35621751-35622250	0.821909844837999	.	.
chr2	35462646	35463145	chr2	35621751	35622250	Ggta1|chr2:35621751-35622250	0.76081366017756	.	.
chr2	37703061	37703560	chr2	37430660	37431159	Strbp|chr2:37430660-37431159	0.858441448990735	.	.
chr2	38287099	38287598	chr2	38536226	38536725	Dennd1a|chr2:38536226-38536725	0.872980330187952	.	.
chr2	39190057	39190556	chr2	38926197	38926696	Scai|chr2:38926197-38926696	0.797945900589127	.	.
chr2	39190565	39191064	chr2	38926197	38926696	Scai|chr2:38926197-38926696	0.764035013480631	.	.
chr2	39226176	39226675	chr2	39007819	39008318	Ppp6c|chr2:39007819-39008318	0.842729620983025	.	.
chr2	48813266	48813765	chr2	48736311	48736810	Acvr2a|chr2:48736311-48736810	0.803397090002673	.	.
chr2	49451845	49452344	chr2	49452745	49453244	Epc2|chr2:49452745-49453244	0.762094427225872	.	.
chr2	52072556	52073055	chr2	51914916	51915415	Rif1|chr2:51914916-51915415	0.74962362496537	.	.
chr2	52072556	52073055	chr2	52262102	52262601	Rif1|chr2:52262102-52262601	0.845501505634634	.	.
chr2	53191069	53191568	chr2	53038639	53039138	Arl6ip6|chr2:53038639-53039138	0.755182145818278	.	.
chr2	53191069	53191568	chr2	53038639	53039138	Prpf40a|chr2:53038639-53039138	0.755182145818278	.	.
chr2	53191799	53192298	chr2	53021596	53022095	Arl6ip6|chr2:53021596-53022095	0.766595668172813	.	.
chr2	53191799	53192298	chr2	53021596	53022095	Prpf40a|chr2:53021596-53022095	0.766595668172813	.	.
chr2	53191799	53192298	chr2	53038639	53039138	Arl6ip6|chr2:53038639-53039138	0.768534376377865	.	.
chr2	53191799	53192298	chr2	53038639	53039138	Prpf40a|chr2:53038639-53039138	0.768534376377865	.	.
chr2	57123466	57123965	chr2	56821096	56821595	Nr4a2|chr2:56821096-56821595	0.767698150948206	.	.
chr2	57181829	57182328	chr2	56821096	56821595	4930555B11Rik|chr2:56821096-56821595	0.832773447132964	.	.
chr2	57181829	57182328	chr2	56821096	56821595	BB557941|chr2:56821096-56821595	0.832773447132964	.	.
chr2	57181829	57182328	chr2	57356109	57356608	4930555B11Rik|chr2:57356109-57356608	0.830439871884343	.	.
chr2	57181829	57182328	chr2	57356109	57356608	BB557941|chr2:57356109-57356608	0.830439871884343	.	.
chr2	65238448	65238947	chr2	64853854	64854353	Cobll1|chr2:64853854-64854353	0.818142177734613	.	.
chr2	65238448	65238947	chr2	64853854	64854353	Gm13594|chr2:64853854-64854353	0.818142177734613	.	.
chr2	65845489	65845988	chr2	66177758	66178257	Csrnp3|chr2:66177758-66178257	0.802260088920438	.	.
chr2	69722549	69723048	chr2	69822699	69823198	Ppig|chr2:69822699-69823198	0.748393383721112	.	.
chr2	69722549	69723048	chr2	69822699	69823198	Ppig|chr2:69822699-69823198	0.748393383721113	.	.
chr2	69897471	69897970	chr2	69822699	69823198	Ubr3|chr2:69822699-69823198	0.761227991468655	.	.
chr2	70661282	70661781	chr2	70592393	70592892	Gm26558|chr2:70592393-70592892	0.795344556483094	.	.
chr2	70661282	70661781	chr2	70592393	70592892	Gorasp2|chr2:70592393-70592892	0.795344556483094	.	.
chr2	70825221	70825720	chr2	70704354	70704853	Tlk1|chr2:70704354-70704853	0.884316996201221	.	.
chr2	71367316	71367815	chr2	71317146	71317645	Slc25a12|chr2:71317146-71317645	0.773222492168558	.	.
chr2	72979609	72980108	chr2	73004020	73004519	Sp3|chr2:73004020-73004519	0.760874130692754	.	.
chr2	72979609	72980108	chr2	73004020	73004519	Sp3os|chr2:73004020-73004519	0.760874130692754	.	.
chr2	72979609	72980108	chr2	73012558	73013057	Sp3|chr2:73012558-73013057	0.77370523736264	.	.
chr2	72979609	72980108	chr2	73012558	73013057	Sp3os|chr2:73012558-73013057	0.77370523736264	.	.
chr2	75658942	75659441	chr2	75269332	75269831	Hnrnpa3|chr2:75269332-75269831	0.807607042868368	.	.
chr2	76406263	76406762	chr2	76005947	76006446	Osbpl6|chr2:76005947-76006446	0.753153733473625	.	.
chr2	78868823	78869322	chr2	79030857	79031356	Ube2e3|chr2:79030857-79031356	0.806113217096303	.	.
chr2	80616929	80617428	chr2	80638522	80639021	Dusp19|chr2:80638522-80639021	0.78167123080917	.	.
chr2	80616929	80617428	chr2	80638522	80639021	Nup35|chr2:80638522-80639021	0.78167123080917	.	.
chr2	84650499	84650998	chr2	84455141	84455640	Ctnnd1|chr2:84455141-84455640	0.778593011601696	.	.
chr2	84650499	84650998	chr2	84685111	84685610	Ctnnd1|chr2:84685111-84685610	0.814876058615028	.	.
chr2	84727114	84727613	chr2	84685111	84685610	Clp1|chr2:84685111-84685610	0.788327295623471	.	.
chr2	91053769	91054268	chr2	91194485	91194984	Gm13778|chr2:91194485-91194984	0.790900412983454	.	.
chr2	91053769	91054268	chr2	91194485	91194984	Psmc3|chr2:91194485-91194984	0.790900412983454	.	.
chr2	91053769	91054268	chr2	91327826	91328325	Gm13778|chr2:91327826-91328325	0.822585308930799	.	.
chr2	91053769	91054268	chr2	91327826	91328325	Psmc3|chr2:91327826-91328325	0.822585308930799	.	.
chr2	91710625	91711124	chr2	91328328	91328827	Atg13|chr2:91328328-91328827	0.748622286293893	.	.
chr2	91710625	91711124	chr2	91328328	91328827	Harbi1|chr2:91328328-91328827	0.748622286293893	.	.
chr2	92375101	92375600	chr2	92008286	92008785	Large2|chr2:92008286-92008785	0.860747473611201	.	.
chr2	92375101	92375600	chr2	92008286	92008785	Pex16|chr2:92008286-92008785	0.860747473611201	.	.
chr2	92401080	92401579	chr2	92427836	92428335	Mapk8ip1|chr2:92427836-92428335	0.798379890039473	.	.
chr2	92433864	92434363	chr2	92008286	92008785	Cry2|chr2:92008286-92008785	0.839608299042433	.	.
chr2	93822274	93822773	chr2	94128443	94128942	Ext2|chr2:94128443-94128942	0.758722908983788	.	.
chr2	94010591	94011090	chr2	94465753	94466252	Alkbh3|chr2:94465753-94466252	0.788681512007336	.	.
chr2	94406425	94406924	chr2	94128443	94128942	2810002D19Rik|chr2:94128443-94128942	0.778938562219994	.	.
chr2	94406425	94406924	chr2	94128443	94128942	Ttc17|chr2:94128443-94128942	0.778938562219994	.	.
chr2	94406425	94406924	chr2	94241696	94242195	2810002D19Rik|chr2:94241696-94242195	0.77921313870059	.	.
chr2	94406425	94406924	chr2	94241696	94242195	Ttc17|chr2:94241696-94242195	0.77921313870059	.	.
chr2	94406425	94406924	chr2	94330796	94331295	2810002D19Rik|chr2:94330796-94331295	0.875888315851684	.	.
chr2	94406425	94406924	chr2	94330796	94331295	Ttc17|chr2:94330796-94331295	0.875888315851684	.	.
chr2	101678160	101678659	chr2	101533724	101534223	Traf6|chr2:101533724-101534223	0.793868594298389	.	.
chr2	101678160	101678659	chr2	101652141	101652640	Traf6|chr2:101652141-101652640	0.802414678138608	.	.
chr2	101678160	101678659	chr2	101652815	101653314	Traf6|chr2:101652815-101653314	0.832293034069151	.	.
chr2	103566907	103567406	chr2	103600166	103600665	Abtb2|chr2:103600166-103600665	0.774332073104113	.	.
chr2	104493466	104493965	chr2	104492833	104493332	Hipk3|chr2:104492833-104493332	0.853426827235014	.	.
chr2	104494333	104494832	chr2	104492833	104493332	Hipk3|chr2:104492833-104493332	0.766418641510384	.	.
chr2	104711919	104712418	chr2	104661385	104661884	Tcp11l1|chr2:104661385-104661884	0.816211803746825	.	.
chr2	109890598	109891097	chr2	109904111	109904610	Lin7c|chr2:109904111-109904610	0.801112099586173	.	.
chr2	112261686	112262185	chr2	112318915	112319414	Nop10|chr2:112318915-112319414	0.813289508850089	.	.
chr2	115581445	115581944	chr2	115984997	115985496	BC052040|chr2:115984997-115985496	0.830070204927092	.	.
chr2	115581445	115581944	chr2	115984997	115985496	Gm13977|chr2:115984997-115985496	0.830070204927092	.	.
chr2	117249473	117249972	chr2	117420552	117421051	Fam98b|chr2:117420552-117421051	0.75248813032627	.	.
chr2	118388254	118388753	chr2	118554638	118555137	Eif2ak4|chr2:118554638-118555137	0.771698186511121	.	.
chr2	122630337	122630836	chr2	122924856	122925355	Spata5l1|chr2:122924856-122925355	0.829852918824385	.	.
chr2	122630888	122631387	chr2	122467602	122468101	Spata5l1|chr2:122467602-122468101	0.806607878896106	.	.
chr2	122738175	122738674	chr2	122467602	122468101	Bloc1s6|chr2:122467602-122468101	0.830335040582135	.	.
chr2	122738175	122738674	chr2	122467602	122468101	Bloc1s6os|chr2:122467602-122468101	0.830335040582135	.	.
chr2	122738175	122738674	chr2	122924856	122925355	Bloc1s6|chr2:122924856-122925355	0.851531464434854	.	.
chr2	122738175	122738674	chr2	122924856	122925355	Bloc1s6os|chr2:122924856-122925355	0.851531464434854	.	.
chr2	125136427	125136926	chr2	125470653	125471152	Ctxn2|chr2:125470653-125471152	0.849156992951791	.	.
chr2	125247324	125247823	chr2	124928399	124928898	Dut|chr2:124928399-124928898	0.790251666726245	.	.
chr2	125505680	125506179	chr2	125354477	125354976	Gm9913|chr2:125354477-125354976	0.786226283447895	.	.
chr2	125858822	125859321	chr2	125731846	125732345	Cops2|chr2:125731846-125732345	0.784022097612037	.	.
chr2	125858822	125859321	chr2	125731846	125732345	Galk2|chr2:125731846-125732345	0.784022097612037	.	.
chr2	127270482	127270981	chr2	127559338	127559837	Stard7|chr2:127559338-127559837	0.773676054954643	.	.
chr2	129129497	129129996	chr2	129046084	129046583	Chchd5|chr2:129046084-129046583	0.764236959029668	.	.
chr2	129592839	129593338	chr2	129537800	129538299	Sirpa|chr2:129537800-129538299	0.750767400313624	.	.
chr2	131262144	131262643	chr2	131529958	131530457	Pank2|chr2:131529958-131530457	0.92537478988899	.	.
chr2	131491642	131492141	chr2	131545317	131545816	Smox|chr2:131545317-131545816	0.894599558938464	.	.
chr2	132247521	132248020	chr2	132131293	132131792	Tmem230|chr2:132131293-132131792	0.748193622925667	.	.
chr2	132781327	132781826	chr2	132577913	132578412	Chgb|chr2:132577913-132578412	0.882004088964388	.	.
chr2	132781327	132781826	chr2	132652570	132653069	Chgb|chr2:132652570-132653069	0.830006592204037	.	.
chr2	132781327	132781826	chr2	132879405	132879904	Chgb|chr2:132879405-132879904	0.783938607011422	.	.
chr2	135658387	135658886	chr2	135915893	135916392	Plcb4|chr2:135915893-135916392	0.861973257216978	.	.
chr2	136387022	136387521	chr2	136679726	136680225	Pak7|chr2:136679726-136680225	0.760771479137993	.	.
chr2	136891242	136891741	chr2	136531913	136532412	AL731706.1|chr2:136531913-136532412	0.869605365074512	.	.
chr2	136891242	136891741	chr2	136531913	136532412	Mkks|chr2:136531913-136532412	0.869605365074512	.	.
chr2	136891242	136891741	chr2	136531913	136532412	Slx4ip|chr2:136531913-136532412	0.869605365074512	.	.
chr2	145934525	145935024	chr2	145786266	145786765	Cfap61|chr2:145786266-145786765	0.781886300978276	.	.
chr2	145934525	145935024	chr2	145786266	145786765	Crnkl1|chr2:145786266-145786765	0.781886300978276	.	.
chr2	146855561	146856060	chr2	147178131	147178630	Kiz|chr2:147178131-147178630	0.820145293503241	.	.
chr2	149831143	149831642	chr2	149567394	149567893	C530025M09Rik|chr2:149567394-149567893	0.793564173693708	.	.
chr2	151979996	151980495	chr2	151961723	151962222	Fam110a|chr2:151961723-151962222	0.859513471122626	.	.
chr2	152105220	152105719	chr2	152485581	152486080	Srxn1|chr2:152485581-152486080	0.757145858404675	.	.
chr2	152343360	152343859	chr2	152396067	152396566	Trib3|chr2:152396067-152396566	0.760966202832171	.	.
chr2	152375673	152376172	chr2	152544515	152545014	Nrsn2|chr2:152544515-152545014	0.781484205378747	.	.
chr2	152414547	152415046	chr2	152485581	152486080	6820408C15Rik|chr2:152485581-152486080	0.752924711883461	.	.
chr2	152414547	152415046	chr2	152485581	152486080	Zcchc3|chr2:152485581-152486080	0.752924711883461	.	.
chr2	152735970	152736469	chr2	152914472	152914971	Id1|chr2:152914472-152914971	0.863084356695934	.	.
chr2	152847655	152848154	chr2	152914472	152914971	Tpx2|chr2:152914472-152914971	0.865800550886883	.	.
chr2	153345360	153345859	chr2	153656592	153657091	2500004C02Rik|chr2:153656592-153657091	0.825681084553034	.	.
chr2	153345360	153345859	chr2	153656592	153657091	Asxl1|chr2:153656592-153657091	0.825681084553034	.	.
chr2	155357214	155357713	chr2	155293863	155294362	Pigu|chr2:155293863-155294362	0.759991631509984	.	.
chr2	155692056	155692555	chr2	155805181	155805680	Trpc4ap|chr2:155805181-155805680	0.779125978390727	.	.
chr2	157367352	157367851	chr2	157287556	157288055	Manbal|chr2:157287556-157288055	0.796775330240397	.	.
chr2	157914379	157914878	chr2	157724074	157724573	Vstm2l|chr2:157724074-157724573	0.770789921099957	.	.
chr2	163438653	163439152	chr2	163152640	163153139	Gdap1l1|chr2:163152640-163153139	0.750564266284649	.	.
chr2	163438653	163439152	chr2	163481486	163481985	Gdap1l1|chr2:163481486-163481985	0.788912330672204	.	.
chr2	164745751	164746250	chr2	164608675	164609174	Dnttip1|chr2:164608675-164609174	0.81002147964384	.	.
chr2	164745751	164746250	chr2	164608675	164609174	Wfdc3|chr2:164608675-164609174	0.81002147964384	.	.
chr2	164769491	164769990	chr2	164967982	164968481	Gm11457|chr2:164967982-164968481	0.832489793509937	.	.
chr2	164769491	164769990	chr2	164967982	164968481	Ube2c|chr2:164967982-164968481	0.832489793509937	.	.
chr2	164785686	164786185	chr2	164608675	164609174	Snx21|chr2:164608675-164609174	0.761268079661534	.	.
chr2	164822658	164823157	chr2	164967982	164968481	Zswim1|chr2:164967982-164968481	0.760148177411135	.	.
chr2	166713743	166714242	chr2	166433521	166434020	Prex1|chr2:166433521-166434020	0.819282835836532	.	.
chr2	166713743	166714242	chr2	166482896	166483395	Prex1|chr2:166482896-166483395	0.805685915734782	.	.
chr2	168207119	168207618	chr2	167942134	167942633	Adnp|chr2:167942134-167942633	0.912173933373438	.	.
chr2	168207119	168207618	chr2	167942711	167943210	Adnp|chr2:167942711-167943210	0.761022529151491	.	.
chr2	168280880	168281379	chr2	168273008	168273507	Kcng1|chr2:168273008-168273507	0.824014915016483	.	.
chr2	168741825	168742324	chr2	168491711	168492210	Atp9a|chr2:168491711-168492210	0.800329114892577	.	.
chr2	173276398	173276897	chr2	173413917	173414416	Pmepa1|chr2:173413917-173414416	0.759652944708465	.	.
chr2	173276398	173276897	chr2	173413917	173414416	Pmepa1os|chr2:173413917-173414416	0.759652944708465	.	.
chr2	173737300	173737799	chr2	173365367	173365866	Vapb|chr2:173365367-173365866	0.821470465898598	.	.
chr2	173737300	173737799	chr2	173385196	173385695	Vapb|chr2:173385196-173385695	0.83190835924796	.	.
chr2	174463889	174464388	chr2	174222318	174222817	Atp5e|chr2:174222318-174222817	0.831604088004854	.	.
chr2	181186487	181186986	chr2	180869945	180870444	Ppdpf|chr2:180869945-180870444	0.76731524671756	.	.
chr2	181187274	181187773	chr2	180854857	180855356	Ppdpf|chr2:180854857-180855356	0.877965769658528	.	.
chr2	181864135	181864634	chr2	181580903	181581402	Polr3k|chr2:181580903-181581402	0.822636891661157	.	.
chr2	181864135	181864634	chr2	181601026	181601525	Polr3k|chr2:181601026-181601525	0.840352263024358	.	.
chr3	5576127	5576626	chr3	5271880	5272379	Pex2|chr3:5271880-5272379	0.794563202546593	.	.
chr3	8509289	8509788	chr3	8767536	8768035	Stmn2|chr3:8767536-8768035	0.807425053610396	.	.
chr3	8923247	8923746	chr3	9067032	9067531	Mrps28|chr3:9067032-9067531	0.790419045323459	.	.
chr3	8923247	8923746	chr3	9067032	9067531	Mrps28|chr3:9067032-9067531	0.79041904532346	.	.
chr3	9609355	9609854	chr3	9500610	9501109	Zfp704|chr3:9500610-9501109	0.785858445726082	.	.
chr3	13471391	13471890	chr3	13649863	13650362	Gm2464|chr3:13649863-13650362	0.854041707095954	.	.
chr3	13471391	13471890	chr3	13649863	13650362	Ralyl|chr3:13649863-13650362	0.854041707095954	.	.
chr3	14886205	14886704	chr3	15228719	15229218	Car2|chr3:15228719-15229218	0.751206010293906	.	.
chr3	19311247	19311746	chr3	19562381	19562880	Pde7a|chr3:19562381-19562880	0.828478031787609	.	.
chr3	25143823	25144322	chr3	24991274	24991773	Naaladl2|chr3:24991274-24991773	0.909580393987754	.	.
chr3	26331289	26331788	chr3	26354616	26355115	A830092H15Rik|chr3:26354616-26355115	0.88545852137776	.	.
chr3	26331289	26331788	chr3	26354616	26355115	Nlgn1|chr3:26354616-26355115	0.88545852137776	.	.
chr3	26333183	26333682	chr3	26354616	26355115	Nlgn1|chr3:26354616-26355115	0.862662554385312	.	.
chr3	28262975	28263474	chr3	28165511	28166010	Tnik|chr3:28165511-28166010	0.776757182084297	.	.
chr3	28780973	28781472	chr3	28558357	28558856	1700112D23Rik|chr3:28558357-28558856	0.749026066721644	.	.
chr3	28780973	28781472	chr3	28558357	28558856	Eif5a2|chr3:28558357-28558856	0.749026066721644	.	.
chr3	31310135	31310634	chr3	31057202	31057701	Slc7a14|chr3:31057202-31057701	0.777741009022347	.	.
chr3	32529184	32529683	chr3	32454324	32454823	Mfn1|chr3:32454324-32454823	0.803315747790459	.	.
chr3	32529184	32529683	chr3	32660180	32660679	Mfn1|chr3:32660180-32660679	0.77441461436036	.	.
chr3	33844015	33844514	chr3	33824499	33824998	Ccdc39|chr3:33824499-33824998	0.79221416757866	.	.
chr3	34019670	34020169	chr3	33824499	33824998	Fxr1|chr3:33824499-33824998	0.790743651274387	.	.
chr3	34019670	34020169	chr3	33824499	33824998	Gm43077|chr3:33824499-33824998	0.790743651274387	.	.
chr3	40799737	40800236	chr3	41182231	41182730	Plk4|chr3:41182231-41182730	0.758066425948243	.	.
chr3	51408742	51409241	chr3	51701319	51701818	Ndufc1|chr3:51701319-51701818	0.770385951388336	.	.
chr3	51483760	51484259	chr3	51233412	51233911	Rab33b|chr3:51233412-51233911	0.822673179473515	.	.
chr3	51483760	51484259	chr3	51276551	51277050	Rab33b|chr3:51276551-51277050	0.867087578169441	.	.
chr3	51483760	51484259	chr3	51652173	51652672	Rab33b|chr3:51652173-51652672	0.874919020468186	.	.
chr3	51483760	51484259	chr3	51652173	51652672	Rab33b|chr3:51652173-51652672	0.874919020468187	.	.
chr3	51561470	51561969	chr3	51531765	51532264	Setd7|chr3:51531765-51532264	0.769014006781761	.	.
chr3	52104798	52105297	chr3	51879836	51880335	Maml3|chr3:51879836-51880335	0.770704744261624	.	.
chr3	52179532	52180031	chr3	51879836	51880335	Gm30074|chr3:51879836-51880335	0.889503016476396	.	.
chr3	52268041	52268540	chr3	52242445	52242944	Foxo1|chr3:52242445-52242944	0.753837003825662	.	.
chr3	53863894	53864393	chr3	53544143	53544642	Ufm1|chr3:53544143-53544642	0.762509161782658	.	.
chr3	55111835	55112334	chr3	55307456	55307955	Spg20|chr3:55307456-55307955	0.80924925158	.	.
chr3	55242355	55242854	chr3	55307456	55307955	Dclk1|chr3:55307456-55307955	0.800223164142021	.	.
chr3	58691196	58691695	chr3	58690578	58691077	Siah2|chr3:58690578-58691077	0.849062836604156	.	.
chr3	59343632	59344131	chr3	59021174	59021673	Gm38186|chr3:59021174-59021673	0.77710742006136	.	.
chr3	59343632	59344131	chr3	59021174	59021673	Igsf10|chr3:59021174-59021673	0.77710742006136	.	.
chr3	75557281	75557780	chr3	75912452	75912951	Pdcd10|chr3:75912452-75912951	0.83191329908353	.	.
chr3	75557281	75557780	chr3	75912452	75912951	Serpini1|chr3:75912452-75912951	0.83191329908353	.	.
chr3	75956761	75957260	chr3	75912452	75912951	Gm37256|chr3:75912452-75912951	0.850548594287477	.	.
chr3	75956761	75957260	chr3	75912452	75912951	Golim4|chr3:75912452-75912951	0.850548594287477	.	.
chr3	76074266	76074765	chr3	76008534	76009033	Fstl5|chr3:76008534-76009033	0.816362910532168	.	.
chr3	79286560	79287059	chr3	79664719	79665218	6430573P05Rik|chr3:79664719-79665218	0.867117334612294	.	.
chr3	79286560	79287059	chr3	79664719	79665218	Rapgef2|chr3:79664719-79665218	0.867117334612294	.	.
chr3	79567809	79568308	chr3	79664719	79665218	4930589L23Rik|chr3:79664719-79665218	0.823169247777155	.	.
chr3	79567809	79568308	chr3	79664719	79665218	Fnip2|chr3:79664719-79665218	0.823169247777155	.	.
chr3	79591092	79591591	chr3	79664719	79665218	Ppid|chr3:79664719-79665218	0.842654869040866	.	.
chr3	82357786	82358285	chr3	82236605	82237104	Map9|chr3:82236605-82237104	0.761620217518292	.	.
chr3	83789477	83789976	chr3	84175219	84175718	Gm26771|chr3:84175219-84175718	0.812137885613707	.	.
chr3	83789477	83789976	chr3	84175219	84175718	Gm26771|chr3:84175219-84175718	0.812137885613708	.	.
chr3	84480126	84480625	chr3	84714429	84714928	Fhdc1|chr3:84714429-84714928	0.869961368274052	.	.
chr3	88409632	88410131	chr3	88492925	88493424	Pmf1|chr3:88492925-88493424	0.86162006052058	.	.
chr3	88686090	88686589	chr3	88492925	88493424	Gm43714|chr3:88492925-88493424	0.748524493192894	.	.
chr3	88686090	88686589	chr3	88492925	88493424	Khdc4|chr3:88492925-88493424	0.748524493192894	.	.
chr3	88913737	88914236	chr3	88607335	88607834	Msto1|chr3:88607335-88607834	0.839331928980234	.	.
chr3	88913737	88914236	chr3	89090886	89091385	Msto1|chr3:89090886-89091385	0.772771909252277	.	.
chr3	89160053	89160552	chr3	89213740	89214239	Hcn3|chr3:89213740-89214239	0.750973142716481	.	.
chr3	89160053	89160552	chr3	89279450	89279949	Hcn3|chr3:89279450-89279949	0.760456377406787	.	.
chr3	89164537	89165036	chr3	89090886	89091385	Clk2|chr3:89090886-89091385	0.815089715577113	.	.
chr3	89227217	89227716	chr3	89090886	89091385	Mtx1|chr3:89090886-89091385	0.778566847841848	.	.
chr3	89227217	89227716	chr3	89213740	89214239	Mtx1|chr3:89213740-89214239	0.7881608229175	.	.
chr3	89349759	89350258	chr3	89213740	89214239	Adam15|chr3:89213740-89214239	0.860036246118527	.	.
chr3	90051869	90052368	chr3	90265969	90266468	4933434E20Rik|chr3:90265969-90266468	0.749797854032638	.	.
chr3	90051869	90052368	chr3	90265969	90266468	Ubap2l|chr3:90265969-90266468	0.749797854032638	.	.
chr3	90292851	90293350	chr3	90585478	90585977	4930537H20Rik|chr3:90585478-90585977	0.827446624388334	.	.
chr3	90292851	90293350	chr3	90585478	90585977	Gatad2b|chr3:90585478-90585977	0.827446624388334	.	.
chr3	90292851	90293350	chr3	90710005	90710504	4930537H20Rik|chr3:90710005-90710504	0.798188119876943	.	.
chr3	90292851	90293350	chr3	90710005	90710504	Gatad2b|chr3:90710005-90710504	0.798188119876943	.	.
chr3	90508778	90509277	chr3	90265969	90266468	Chtop|chr3:90265969-90266468	0.820115883287268	.	.
chr3	90508778	90509277	chr3	90615374	90615873	Chtop|chr3:90615374-90615873	0.758601986459433	.	.
chr3	95314961	95315460	chr3	95696399	95696898	6330562C20Rik|chr3:95696399-95696898	0.852278574761392	.	.
chr3	95314961	95315460	chr3	95696399	95696898	6330562C20Rik|chr3:95696399-95696898	0.852278574761393	.	.
chr3	95314961	95315460	chr3	95696399	95696898	Cers2|chr3:95696399-95696898	0.852278574761392	.	.
chr3	95314961	95315460	chr3	95696399	95696898	Cers2|chr3:95696399-95696898	0.852278574761393	.	.
chr3	95818589	95819088	chr3	95754671	95755170	Rprd2|chr3:95754671-95755170	0.821475878735691	.	.
chr3	95818589	95819088	chr3	95951069	95951568	Rprd2|chr3:95951069-95951568	0.781385757379964	.	.
chr3	95929853	95930352	chr3	96066016	96066515	Anp32e|chr3:96066016-96066515	0.786625738726581	.	.
chr3	96172204	96172703	chr3	96435439	96435938	Gm17690|chr3:96435439-96435938	0.804826280148801	.	.
chr3	96172204	96172703	chr3	96435439	96435938	Sf3b4|chr3:96435439-96435938	0.804826280148801	.	.
chr3	96220699	96221198	chr3	96435439	96435938	Gm15444|chr3:96435439-96435938	0.749768070701577	.	.
chr3	96220699	96221198	chr3	96435439	96435938	Hist2h2ac|chr3:96435439-96435938	0.749768070701577	.	.
chr3	96220699	96221198	chr3	96435439	96435938	Hist2h2be|chr3:96435439-96435938	0.749768070701577	.	.
chr3	96262109	96262608	chr3	96066016	96066515	Hist2h4|chr3:96066016-96066515	0.877092391598578	.	.
chr3	96262109	96262608	chr3	96066016	96066515	Hist2h4|chr3:96066016-96066515	0.877092391598579	.	.
chr3	96576697	96577196	chr3	96427924	96428423	Gm16253|chr3:96427924-96428423	0.79648661683605	.	.
chr3	97158456	97158955	chr3	97281509	97282008	Acp6|chr3:97281509-97282008	0.761005995029087	.	.
chr3	98013253	98013752	chr3	98106548	98107047	Notch2|chr3:98106548-98107047	0.789789433714402	.	.
chr3	98013253	98013752	chr3	98224192	98224691	Notch2|chr3:98224192-98224691	0.817207741555728	.	.
chr3	100489074	100489573	chr3	100553641	100554140	Gm12474|chr3:100553641-100554140	0.785555382913798	.	.
chr3	100489074	100489573	chr3	100553641	100554140	Tent5c|chr3:100553641-100554140	0.785555382913798	.	.
chr3	100685765	100686264	chr3	100767990	100768489	Man1a2|chr3:100767990-100768489	0.810067375941004	.	.
chr3	100921917	100922416	chr3	100553641	100554140	Trim45|chr3:100553641-100554140	0.850541592320766	.	.
chr3	100921917	100922416	chr3	100553641	100554140	Trim45|chr3:100553641-100554140	0.850541592320767	.	.
chr3	100922427	100922926	chr3	100894958	100895457	Trim45|chr3:100894958-100895457	0.756651620498016	.	.
chr3	101604488	101604987	chr3	101661219	101661718	Atp1a1|chr3:101661219-101661718	0.886026436796404	.	.
chr3	101604488	101604987	chr3	101749472	101749971	Atp1a1|chr3:101749472-101749971	0.802331745343605	.	.
chr3	101923696	101924195	chr3	101661219	101661718	Slc22a15|chr3:101661219-101661718	0.799098842117316	.	.
chr3	103914149	103914648	chr3	103852488	103852987	Rsbn1|chr3:103852488-103852987	0.803642976985712	.	.
chr3	104220245	104220744	chr3	103852488	103852987	Magi3|chr3:103852488-103852987	0.787318838275941	.	.
chr3	104817493	104817992	chr3	105058799	105059298	Mov10|chr3:105058799-105059298	0.830545768062017	.	.
chr3	104864813	104865312	chr3	105078118	105078617	Capza1|chr3:105078118-105078617	0.811899917597317	.	.
chr3	105704329	105704828	chr3	105637185	105637684	Inka2|chr3:105637185-105637684	0.899151462130404	.	.
chr3	107460042	107460541	chr3	107559116	107559615	Kcnc4|chr3:107559116-107559615	0.879753226092344	.	.
chr3	107460042	107460541	chr3	107559116	107559615	Kcnc4|chr3:107559116-107559615	0.879753226092345	.	.
chr3	108722059	108722558	chr3	108296293	108296792	Gpsm2|chr3:108296293-108296792	0.823726368012905	.	.
chr3	109027540	109028039	chr3	109025506	109026005	Fam102b|chr3:109025506-109026005	0.781969468434079	.	.
chr3	116662425	116662924	chr3	116474576	116475075	Mfsd14a|chr3:116474576-116475075	0.764449447722235	.	.
chr3	116712031	116712530	chr3	116559267	116559766	Slc35a3|chr3:116559267-116559766	0.85854972011381	.	.
chr3	116712031	116712530	chr3	116559267	116559766	Slc35a3|chr3:116559267-116559766	0.858549720113811	.	.
chr3	116968669	116969168	chr3	116559267	116559766	4930455H04Rik|chr3:116559267-116559766	0.759757054118431	.	.
chr3	116968669	116969168	chr3	116559267	116559766	Palmd|chr3:116559267-116559766	0.759757054118431	.	.
chr3	122245147	122245646	chr3	122376171	122376670	Gclm|chr3:122376171-122376670	0.81445700707732	.	.
chr3	122619473	122619972	chr3	122730232	122730731	Fnbp1l|chr3:122730232-122730731	0.829088422105163	.	.
chr3	122728701	122729200	chr3	122730232	122730731	Pde5a|chr3:122730232-122730731	0.802357326709973	.	.
chr3	122984425	122984924	chr3	122730232	122730731	Usp53|chr3:122730232-122730731	0.804201953859785	.	.
chr3	129532199	129532698	chr3	129725146	129725645	Elovl6|chr3:129725146-129725645	0.788989089899961	.	.
chr3	129532199	129532698	chr3	129725146	129725645	Gm35986|chr3:129725146-129725645	0.788989089899961	.	.
chr3	129532199	129532698	chr3	129997816	129998315	Elovl6|chr3:129997816-129998315	0.769709484889994	.	.
chr3	129532199	129532698	chr3	129997816	129998315	Gm35986|chr3:129997816-129998315	0.769709484889994	.	.
chr3	129831049	129831548	chr3	129708112	129708611	Gar1|chr3:129708112-129708611	0.766065952648787	.	.
chr3	129831049	129831548	chr3	129708112	129708611	Gar1|chr3:129708112-129708611	0.766065952648788	.	.
chr3	129831049	129831548	chr3	129997816	129998315	Gar1|chr3:129997816-129998315	0.811685628960062	.	.
chr3	129831049	129831548	chr3	129997816	129998315	Gar1|chr3:129997816-129998315	0.811685628960063	.	.
chr3	134236000	134236499	chr3	133876310	133876809	Cxxc4|chr3:133876310-133876809	0.779447380379242	.	.
chr3	135438088	135438587	chr3	135422657	135423156	4930539J05Rik|chr3:135422657-135423156	0.766907380865122	.	.
chr3	135438088	135438587	chr3	135422657	135423156	Ube2d3|chr3:135422657-135423156	0.766907380865122	.	.
chr3	135485328	135485827	chr3	135594245	135594744	Manba|chr3:135594245-135594744	0.779092161775847	.	.
chr3	137864191	137864690	chr3	137855286	137855785	Gm43403|chr3:137855286-137855785	0.755869722615277	.	.
chr3	137864191	137864690	chr3	137855286	137855785	H2afz|chr3:137855286-137855785	0.755869722615277	.	.
chr3	138442804	138443303	chr3	138527782	138528281	Adh5|chr3:138527782-138528281	0.765532912376674	.	.
chr3	138489298	138489797	chr3	138374138	138374637	Metap1|chr3:138374138-138374637	0.791276158549409	.	.
chr3	138741937	138742436	chr3	138868282	138868781	Tspan5|chr3:138868282-138868781	0.782958586513929	.	.
chr3	138741937	138742436	chr3	138889164	138889663	Tspan5|chr3:138889164-138889663	0.792609280412646	.	.
chr3	138742876	138743375	chr3	138868282	138868781	Tspan5|chr3:138868282-138868781	0.783056294066669	.	.
chr3	144720087	144720586	chr3	144643155	144643654	Sh3glb1|chr3:144643155-144643654	0.822007210865684	.	.
chr3	145758432	145758931	chr3	145949985	145950484	Ddah1|chr3:145949985-145950484	0.802868763246706	.	.
chr3	145937748	145938247	chr3	146177874	146178373	2410004B18Rik|chr3:146177874-146178373	0.857289466242056	.	.
chr3	146499473	146499972	chr3	146177874	146178373	Gng5|chr3:146177874-146178373	0.785254462271601	.	.
chr3	146499473	146499972	chr3	146177874	146178373	Spata1|chr3:146177874-146178373	0.785254462271601	.	.
chr3	146499473	146499972	chr3	146711524	146712023	Gng5|chr3:146711524-146712023	0.884759018394181	.	.
chr3	146499473	146499972	chr3	146711524	146712023	Spata1|chr3:146711524-146712023	0.884759018394181	.	.
chr3	146520613	146521112	chr3	146711524	146712023	Rpf1|chr3:146711524-146712023	0.875634597342712	.	.
chr3	146521218	146521717	chr3	146711524	146712023	Rpf1|chr3:146711524-146712023	0.797862867994731	.	.
chr3	146642352	146642851	chr3	146589644	146590143	Gm16325|chr3:146589644-146590143	0.751455610628001	.	.
chr3	146642352	146642851	chr3	146711524	146712023	Gm16325|chr3:146711524-146712023	0.848652277584206	.	.
chr3	146812755	146813254	chr3	146711524	146712023	Prkacb|chr3:146711524-146712023	0.82378173587362	.	.
chr3	146852629	146853128	chr3	146659313	146659812	Ttll7|chr3:146659313-146659812	0.803082765310547	.	.
chr3	148988427	148988926	chr3	148976944	148977443	Gm43573|chr3:148976944-148977443	0.845398485074709	.	.
chr3	148989312	148989811	chr3	148976944	148977443	Adgrl2|chr3:148976944-148977443	0.89722609787903	.	.
chr3	148989312	148989811	chr3	148976944	148977443	Gm43573|chr3:148976944-148977443	0.89722609787903	.	.
chr3	152713861	152714360	chr3	152702353	152702852	Pigk|chr3:152702353-152702852	0.830830330491217	.	.
chr3	154596900	154597399	chr3	154649899	154650398	Cryz|chr3:154649899-154650398	0.886089330427082	.	.
chr3	154596900	154597399	chr3	154649899	154650398	Tyw3|chr3:154649899-154650398	0.886089330427082	.	.
chr3	154596900	154597399	chr3	154692201	154692700	Cryz|chr3:154692201-154692700	0.748811912308117	.	.
chr3	154596900	154597399	chr3	154692201	154692700	Cryz|chr3:154692201-154692700	0.748811912308118	.	.
chr3	154596900	154597399	chr3	154692201	154692700	Tyw3|chr3:154692201-154692700	0.748811912308117	.	.
chr3	154596900	154597399	chr3	154692201	154692700	Tyw3|chr3:154692201-154692700	0.748811912308118	.	.
chr4	6365438	6365937	chr4	6512940	6513439	Sdcbp|chr4:6512940-6513439	0.770658213445293	.	.
chr4	6990583	6991082	chr4	6990065	6990564	Tox|chr4:6990065-6990564	0.864124303198485	.	.
chr4	8535370	8535869	chr4	8938489	8938988	Rab2a|chr4:8938489-8938988	0.797500139539304	.	.
chr4	8535370	8535869	chr4	8939085	8939584	Rab2a|chr4:8939085-8939584	0.889797020494145	.	.
chr4	8690113	8690612	chr4	8871151	8871650	Chd7|chr4:8871151-8871650	0.856891942143554	.	.
chr4	8690113	8690612	chr4	8871151	8871650	Chd7|chr4:8871151-8871650	0.856891942143555	.	.
chr4	9269730	9270229	chr4	9270307	9270806	Clvs1|chr4:9270307-9270806	0.88108152821853	.	.
chr4	11006904	11007403	chr4	10912514	10913013	Plekhf2|chr4:10912514-10913013	0.774662279163161	.	.
chr4	11007456	11007955	chr4	10912514	10913013	Plekhf2|chr4:10912514-10913013	0.748648004927431	.	.
chr4	11190323	11190822	chr4	10912514	10913013	Ccne2|chr4:10912514-10913013	0.825019995224174	.	.
chr4	11966214	11966713	chr4	12087690	12088189	1700123M08Rik|chr4:12087690-12088189	0.763421114020163	.	.
chr4	11966214	11966713	chr4	12087690	12088189	Pdp1|chr4:12087690-12088189	0.763421114020163	.	.
chr4	13742524	13743023	chr4	13846582	13847081	Runx1t1|chr4:13846582-13847081	0.824881503579571	.	.
chr4	13743051	13743550	chr4	13957814	13958313	Runx1t1|chr4:13957814-13958313	0.808771720684203	.	.
chr4	21847731	21848230	chr4	21775942	21776441	Pnisr|chr4:21775942-21776441	0.879729091430357	.	.
chr4	22488229	22488728	chr4	22498265	22498764	Pou3f2|chr4:22498265-22498764	0.811134197865371	.	.
chr4	32239148	32239647	chr4	32239650	32240149	Bach2|chr4:32239650-32240149	0.755425301469849	.	.
chr4	32239148	32239647	chr4	32427110	32427609	Bach2|chr4:32427110-32427609	0.823900231226337	.	.
chr4	32250876	32251375	chr4	32427619	32428118	Bach2it1|chr4:32427619-32428118	0.798471007784935	.	.
chr4	32250876	32251375	chr4	32481192	32481691	Bach2it1|chr4:32481192-32481691	0.759300057086675	.	.
chr4	32656831	32657330	chr4	32326250	32326749	Mdn1|chr4:32326250-32326749	0.764370615300353	.	.
chr4	32656831	32657330	chr4	32561234	32561733	Mdn1|chr4:32561234-32561733	0.768961710176091	.	.
chr4	32799999	32800498	chr4	32561234	32561733	Lyrm2|chr4:32561234-32561733	0.82730783266096	.	.
chr4	32799999	32800498	chr4	33124462	33124961	Lyrm2|chr4:33124462-33124961	0.81617998210289	.	.
chr4	33188710	33189209	chr4	33247435	33247934	Pm20d2|chr4:33247435-33247934	0.836699381649316	.	.
chr4	34729964	34730463	chr4	34371653	34372152	Cfap206|chr4:34371653-34372152	0.757317851996262	.	.
chr4	41124143	41124642	chr4	41358603	41359102	Nol6|chr4:41358603-41359102	0.754582255922655	.	.
chr4	41348757	41349256	chr4	41359292	41359791	Ubap1|chr4:41359292-41359791	0.803241695040676	.	.
chr4	41464727	41465226	chr4	41707046	41707545	Kif24|chr4:41707046-41707545	0.77164350860377	.	.
chr4	41464727	41465226	chr4	41707046	41707545	Nudt2|chr4:41707046-41707545	0.77164350860377	.	.
chr4	41464727	41465226	chr4	41740634	41741133	Kif24|chr4:41740634-41741133	0.772873762613394	.	.
chr4	41464727	41465226	chr4	41740634	41741133	Nudt2|chr4:41740634-41741133	0.772873762613394	.	.
chr4	43562013	43562512	chr4	43968633	43969132	Creb3|chr4:43968633-43969132	0.834714921883451	.	.
chr4	43562013	43562512	chr4	43968633	43969132	Tln1|chr4:43968633-43969132	0.834714921883451	.	.
chr4	43668992	43669491	chr4	43431618	43432117	Fam221b|chr4:43431618-43432117	0.758123610589315	.	.
chr4	43668992	43669491	chr4	43431618	43432117	Tmem8b|chr4:43431618-43432117	0.758123610589315	.	.
chr4	43982305	43982804	chr4	44106665	44107164	Ccin|chr4:44106665-44107164	0.885211229451375	.	.
chr4	46137992	46138491	chr4	45972013	45972512	Ncbp1|chr4:45972013-45972512	0.848968291469456	.	.
chr4	46137992	46138491	chr4	45972013	45972512	Tstd2|chr4:45972013-45972512	0.848968291469456	.	.
chr4	53012001	53012500	chr4	53344470	53344969	Nipsnap3b|chr4:53344470-53344969	0.767343113834666	.	.
chr4	53825707	53826206	chr4	53512574	53513073	Tmem38b|chr4:53512574-53513073	0.807785792874617	.	.
chr4	59549188	59549687	chr4	59783653	59784152	Ptbp3|chr4:59783653-59784152	0.806959543209525	.	.
chr4	62360429	62360928	chr4	62502055	62502554	Fkbp15|chr4:62502055-62502554	0.792371359179212	.	.
chr4	62360429	62360928	chr4	62502055	62502554	Slc31a1|chr4:62502055-62502554	0.792371359179212	.	.
chr4	62519711	62520210	chr4	62763935	62764434	Alad|chr4:62763935-62764434	0.792734163473614	.	.
chr4	62525167	62525666	chr4	62502055	62502554	4933430I17Rik|chr4:62502055-62502554	0.854427071405142	.	.
chr4	62525167	62525666	chr4	62502055	62502554	Pole3|chr4:62502055-62502554	0.854427071405142	.	.
chr4	63558519	63559018	chr4	63417306	63417805	Tmem268|chr4:63417306-63417805	0.812713275100094	.	.
chr4	65604713	65605212	chr4	65749921	65750420	Trim32|chr4:65749921-65750420	0.805170313987002	.	.
chr4	66404261	66404760	chr4	66169449	66169948	Astn2|chr4:66169449-66169948	0.801468370610678	.	.
chr4	80910966	80911465	chr4	80517768	80518267	Lurap1l|chr4:80517768-80518267	0.781008048081874	.	.
chr4	80910966	80911465	chr4	80911720	80912219	Lurap1l|chr4:80911720-80912219	0.843926860502591	.	.
chr4	83417450	83417949	chr4	83284898	83285397	Snapc3|chr4:83284898-83285397	0.828019648797213	.	.
chr4	83485674	83486173	chr4	83284898	83285397	Psip1|chr4:83284898-83285397	0.75028483614515	.	.
chr4	86748220	86748719	chr4	86676676	86677175	Dennd4c|chr4:86676676-86677175	0.80485463594297	.	.
chr4	87230182	87230681	chr4	86957824	86958323	Slc24a2|chr4:86957824-86958323	0.781087078528226	.	.
chr4	88721726	88722225	chr4	88696443	88696942	Gm26566|chr4:88696443-88696942	0.749437798017745	.	.
chr4	88721726	88722225	chr4	88696443	88696942	Klhl9|chr4:88696443-88696942	0.749437798017745	.	.
chr4	88722272	88722771	chr4	88696443	88696942	Gm26566|chr4:88696443-88696942	0.773254854414017	.	.
chr4	88722272	88722771	chr4	88696443	88696942	Klhl9|chr4:88696443-88696942	0.773254854414017	.	.
chr4	88938596	88939095	chr4	88696443	88696942	Gm49890|chr4:88696443-88696942	0.880236358066873	.	.
chr4	98383003	98383502	chr4	98453171	98453670	Tm2d1|chr4:98453171-98453670	0.785045057570311	.	.
chr4	98395602	98396101	chr4	98702429	98702928	Patj|chr4:98702429-98702928	0.758022953504468	.	.
chr4	99120751	99121250	chr4	98796977	98797476	Dock7|chr4:98796977-98797476	0.753062665448599	.	.
chr4	101496427	101496926	chr4	101588919	101589418	Dnajc6|chr4:101588919-101589418	0.748561023242568	.	.
chr4	101646934	101647433	chr4	101550197	101550696	Leprot|chr4:101550197-101550696	0.886505427382037	.	.
chr4	101647439	101647938	chr4	101550197	101550696	Leprot|chr4:101550197-101550696	0.76036977693433	.	.
chr4	102087468	102087967	chr4	102344044	102344543	Pde4b|chr4:102344044-102344543	0.788660458559447	.	.
chr4	103619351	103619850	chr4	103912047	103912546	Dab1|chr4:103912047-103912546	0.794621833938524	.	.
chr4	103619880	103620379	chr4	103912047	103912546	Dab1|chr4:103912047-103912546	0.768013031413334	.	.
chr4	106911171	106911670	chr4	107084720	107085219	Ssbp3|chr4:107084720-107085219	0.797862843080966	.	.
chr4	107889899	107890398	chr4	107673955	107674454	Czib|chr4:107673955-107674454	0.853014801387376	.	.
chr4	107889899	107890398	chr4	107737867	107738366	Czib|chr4:107737867-107738366	0.824355097880201	.	.
chr4	111414751	111415250	chr4	111624893	111625392	Bend5|chr4:111624893-111625392	0.757261948590295	.	.
chr4	111414751	111415250	chr4	111626364	111626863	Bend5|chr4:111626364-111626863	0.782978213911129	.	.
chr4	114986997	114987496	chr4	114947329	114947828	Cmpk1|chr4:114947329-114947828	0.793784466037958	.	.
chr4	115827812	115828311	chr4	115869272	115869771	Mob3c|chr4:115869272-115869771	0.826202444023587	.	.
chr4	116053680	116054179	chr4	115984060	115984559	Nsun4|chr4:115984060-115984559	0.788997766380444	.	.
chr4	117155881	117156380	chr4	117283496	117283995	Rps8|chr4:117283496-117283995	0.828317902857902	.	.
chr4	117182390	117182889	chr4	117276200	117276699	Kif2c|chr4:117276200-117276699	0.835105034091527	.	.
chr4	117914760	117915259	chr4	117835485	117835984	Ipo13|chr4:117835485-117835984	0.797364516446517	.	.
chr4	119173988	119174487	chr4	119239053	119239552	Zfp691|chr4:119239053-119239552	0.75490175287427	.	.
chr4	119232579	119233078	chr4	119204643	119205142	AU022252|chr4:119204643-119205142	0.749652217393798	.	.
chr4	119232579	119233078	chr4	119204643	119205142	P3h1|chr4:119204643-119205142	0.749652217393798	.	.
chr4	119492411	119492910	chr4	119239053	119239552	Rimkla|chr4:119239053-119239552	0.85651207300126	.	.
chr4	120405027	120405526	chr4	120381153	120381652	Scmh1|chr4:120381153-120381652	0.755800455951104	.	.
chr4	120569499	120569998	chr4	120613648	120614147	Ctps|chr4:120613648-120614147	0.80340466547275	.	.
chr4	120666867	120667366	chr4	120649744	120650243	Cited4|chr4:120649744-120650243	0.759624476093277	.	.
chr4	120854554	120855053	chr4	120815590	120816089	Rims3|chr4:120815590-120816089	0.825457226684984	.	.
chr4	120854554	120855053	chr4	120815590	120816089	Rims3|chr4:120815590-120816089	0.825457226684985	.	.
chr4	120924786	120925285	chr4	120649744	120650243	Exo5|chr4:120649744-120650243	0.812435339476467	.	.
chr4	124894669	124895168	chr4	125029713	125030212	1700125G02Rik|chr4:125029713-125030212	0.762972003741088	.	.
chr4	124894669	124895168	chr4	125160274	125160773	1700125G02Rik|chr4:125160274-125160773	0.853980470577576	.	.
chr4	125066410	125066909	chr4	125282489	125282988	Dnali1|chr4:125282489-125282988	0.758653581150137	.	.
chr4	125066410	125066909	chr4	125282489	125282988	Snip1|chr4:125282489-125282988	0.758653581150137	.	.
chr4	126533332	126533831	chr4	126296724	126297223	Ago4|chr4:126296724-126297223	0.767108260677899	.	.
chr4	126533332	126533831	chr4	126741388	126741887	Ago4|chr4:126741388-126741887	0.763921565739144	.	.
chr4	127987704	127988203	chr4	127989562	127990061	Csmd2|chr4:127989562-127990061	0.786979026084978	.	.
chr4	129335710	129336209	chr4	129455125	129455624	Rbbp4|chr4:129455125-129455624	0.770116789501961	.	.
chr4	129335710	129336209	chr4	129455125	129455624	Zbtb8os|chr4:129455125-129455624	0.770116789501961	.	.
chr4	129514275	129514774	chr4	129819955	129820454	Marcksl1|chr4:129819955-129820454	0.873342825294062	.	.
chr4	130792245	130792744	chr4	130520157	130520656	Sdc3|chr4:130520157-130520656	0.79418253983622	.	.
chr4	130792245	130792744	chr4	130828304	130828803	Sdc3|chr4:130828304-130828803	0.788686950880037	.	.
chr4	132533406	132533905	chr4	132984122	132984621	Atpif1|chr4:132984122-132984621	0.793590257219908	.	.
chr4	132533406	132533905	chr4	132984122	132984621	Atpif1|chr4:132984122-132984621	0.793590257219909	.	.
chr4	132533406	132533905	chr4	132984122	132984621	Gm12999|chr4:132984122-132984621	0.793590257219908	.	.
chr4	132533406	132533905	chr4	132984122	132984621	Gm12999|chr4:132984122-132984621	0.793590257219909	.	.
chr4	132842947	132843446	chr4	133085019	133085518	Ppp1r8|chr4:133085019-133085518	0.781758518004437	.	.
chr4	133130256	133130755	chr4	133339217	133339716	Wasf2|chr4:133339217-133339716	0.754343269168931	.	.
chr4	133130256	133130755	chr4	133339217	133339716	Wasf2|chr4:133339217-133339716	0.754343269168932	.	.
chr4	133545773	133546272	chr4	133633281	133633780	Nudc|chr4:133633281-133633780	0.761269147286116	.	.
chr4	133545773	133546272	chr4	133633281	133633780	Nudc|chr4:133633281-133633780	0.761269147286117	.	.
chr4	133584392	133584891	chr4	133633281	133633780	Gpn2|chr4:133633281-133633780	0.769125416315081	.	.
chr4	133672098	133672597	chr4	133633281	133633780	Pigv|chr4:133633281-133633780	0.791005476451587	.	.
chr4	136469495	136469994	chr4	136081704	136082203	Luzp1|chr4:136081704-136082203	0.789136401938058	.	.
chr4	139352154	139352653	chr4	139380284	139380783	Emc1|chr4:139380284-139380783	0.755008358920377	.	.
chr4	139352154	139352653	chr4	139380284	139380783	Mrto4|chr4:139380284-139380783	0.755008358920377	.	.
chr4	139352154	139352653	chr4	139380284	139380783	Ubr4|chr4:139380284-139380783	0.755008358920377	.	.
chr4	140701130	140701629	chr4	140419560	140420059	Rcc2|chr4:140419560-140420059	0.833619290476195	.	.
chr4	141538269	141538768	chr4	141886803	141887302	Spen|chr4:141886803-141887302	0.804610705068228	.	.
chr4	141663926	141664425	chr4	141734824	141735323	Plekhm2|chr4:141734824-141735323	0.808514858093649	.	.
chr4	141663926	141664425	chr4	141734824	141735323	Plekhm2|chr4:141734824-141735323	0.80851485809365	.	.
chr4	141874707	141875206	chr4	141654036	141654535	Efhd2|chr4:141654036-141654535	0.85210222747813	.	.
chr4	141874707	141875206	chr4	141654036	141654535	Gm29367|chr4:141654036-141654535	0.85210222747813	.	.
chr4	143074076	143074575	chr4	142880382	142880881	6330411D24Rik|chr4:142880382-142880881	0.763448035993517	.	.
chr4	147868524	147869023	chr4	147962677	147963176	Fv1|chr4:147962677-147963176	0.803706191319356	.	.
chr4	147868524	147869023	chr4	147962677	147963176	Miip|chr4:147962677-147963176	0.803706191319356	.	.
chr4	147868524	147869023	chr4	148114688	148115187	Fv1|chr4:148114688-148115187	0.851858094192555	.	.
chr4	147868524	147869023	chr4	148114688	148115187	Miip|chr4:148114688-148115187	0.851858094192555	.	.
chr4	147936338	147936837	chr4	147962677	147963176	Plod1|chr4:147962677-147963176	0.828490627997676	.	.
chr4	147936944	147937443	chr4	147962677	147963176	Plod1|chr4:147962677-147963176	0.758485229057287	.	.
chr4	147940648	147941147	chr4	148114688	148115187	2510039O18Rik|chr4:148114688-148115187	0.755214898493261	.	.
chr4	148038786	148039285	chr4	148174044	148174543	Clcn6|chr4:148174044-148174543	0.833389016195146	.	.
chr4	148038786	148039285	chr4	148174044	148174543	Mthfr|chr4:148174044-148174543	0.833389016195146	.	.
chr4	148130499	148130998	chr4	148140197	148140696	Draxin|chr4:148140197-148140696	0.760289660095151	.	.
chr4	148130499	148130998	chr4	148140197	148140696	Mad2l2|chr4:148140197-148140696	0.760289660095151	.	.
chr4	148626293	148626792	chr4	148512925	148513424	Tardbp|chr4:148512925-148513424	0.798041208751717	.	.
chr4	150236910	150237409	chr4	150488046	150488545	Eno1|chr4:150488046-150488545	0.862157825804817	.	.
chr4	151996125	151996624	chr4	152138474	152138973	Phf13|chr4:152138474-152138973	0.759539149761666	.	.
chr4	152177854	152178353	chr4	152107388	152107887	Acot7|chr4:152107388-152107887	0.830849589701708	.	.
chr4	152177854	152178353	chr4	152107955	152108454	Acot7|chr4:152107955-152108454	0.82755951192508	.	.
chr4	152177854	152178353	chr4	152138474	152138973	Acot7|chr4:152138474-152138973	0.79342318224459	.	.
chr4	152273707	152274206	chr4	152107388	152107887	Gpr153|chr4:152107388-152107887	0.772794169467695	.	.
chr4	152477331	152477830	chr4	152418615	152419114	Kcnab2|chr4:152418615-152419114	0.887668213035839	.	.
chr4	152477331	152477830	chr4	152418615	152419114	Nphp4|chr4:152418615-152419114	0.887668213035839	.	.
chr4	152477331	152477830	chr4	152435284	152435783	Kcnab2|chr4:152435284-152435783	0.837873074542055	.	.
chr4	152477331	152477830	chr4	152435284	152435783	Nphp4|chr4:152435284-152435783	0.837873074542055	.	.
chr4	155222866	155223365	chr4	155095244	155095743	Ski|chr4:155095244-155095743	0.75142941877536	.	.
chr4	155668572	155669071	chr4	155563847	155564346	Mib2|chr4:155563847-155564346	0.825171155006943	.	.
chr4	155669320	155669819	chr4	155563847	155564346	Mib2|chr4:155563847-155564346	0.903324646121679	.	.
chr4	155847058	155847557	chr4	155563847	155564346	Dvl1|chr4:155563847-155564346	0.806005692652913	.	.
chr4	155891449	155891948	chr4	155563847	155564346	Acap3|chr4:155563847-155564346	0.758912119811612	.	.
chr4	155891449	155891948	chr4	155563847	155564346	Pusl1|chr4:155563847-155564346	0.758912119811612	.	.
chr5	5559351	5559850	chr5	5285011	5285510	Gtpbp10|chr5:5285011-5285510	0.836079639103346	.	.
chr5	5693876	5694375	chr5	5285011	5285510	Steap2|chr5:5285011-5285510	0.764446253282442	.	.
chr5	5749100	5749599	chr5	5380342	5380841	Steap1|chr5:5380342-5380841	0.773579456422333	.	.
chr5	9100926	9101425	chr5	9453254	9453753	Tmem243|chr5:9453254-9453753	0.757068878121067	.	.
chr5	9265852	9266351	chr5	9453254	9453753	9330182L06Rik|chr5:9453254-9453753	0.75432625576406	.	.
chr5	9265852	9266351	chr5	9453254	9453753	Gm15734|chr5:9453254-9453753	0.75432625576406	.	.
chr5	15934578	15935077	chr5	15803536	15804035	Cacna2d1|chr5:15803536-15804035	0.749683485437728	.	.
chr5	23434210	23434709	chr5	23432797	23433296	5031425E22Rik|chr5:23432797-23433296	0.848905028017839	.	.
chr5	23434210	23434709	chr5	23432797	23433296	Kmt2e|chr5:23432797-23433296	0.848905028017839	.	.
chr5	24164689	24165188	chr5	24337241	24337740	Nupl2|chr5:24337241-24337740	0.812378889909862	.	.
chr5	24394088	24394587	chr5	24300119	24300618	Abcb8|chr5:24300119-24300618	0.767457481945044	.	.
chr5	25222624	25223123	chr5	24908268	24908767	E130116L18Rik|chr5:24908268-24908767	0.816645394626622	.	.
chr5	25222624	25223123	chr5	24908268	24908767	Galnt11|chr5:24908268-24908767	0.816645394626622	.	.
chr5	27841783	27842282	chr5	27565680	27566179	Htr5a|chr5:27565680-27566179	0.893169597379109	.	.
chr5	27841783	27842282	chr5	27565680	27566179	Htr5a|chr5:27565680-27566179	0.89316959737911	.	.
chr5	31179858	31180357	chr5	30930885	30931384	Gtf3c2|chr5:30930885-30931384	0.799018317347835	.	.
chr5	35105568	35106067	chr5	35304892	35305391	Lrpap1|chr5:35304892-35305391	0.750673026106134	.	.
chr5	35105568	35106067	chr5	35305461	35305960	Lrpap1|chr5:35305461-35305960	0.802300032598949	.	.
chr5	36868255	36868754	chr5	37225651	37226150	Ppp2r2c|chr5:37225651-37226150	0.808915240697072	.	.
chr5	36868255	36868754	chr5	37225651	37226150	Ppp2r2c|chr5:37225651-37226150	0.808915240697073	.	.
chr5	37028025	37028524	chr5	36869525	36870024	Jakmip1|chr5:36869525-36870024	0.77940005913141	.	.
chr5	37028816	37029315	chr5	37225651	37226150	Jakmip1|chr5:37225651-37226150	0.795084352033465	.	.
chr5	38220195	38220694	chr5	38479969	38480468	Lyar|chr5:38479969-38480468	0.806163698511729	.	.
chr5	38220195	38220694	chr5	38479969	38480468	Zbtb49|chr5:38479969-38480468	0.806163698511729	.	.
chr5	41707925	41708424	chr5	41556845	41557344	Rab28|chr5:41556845-41557344	0.808340951914344	.	.
chr5	45450047	45450546	chr5	45368388	45368887	Qdpr|chr5:45368388-45368887	0.859040092817775	.	.
chr5	45493050	45493549	chr5	45154815	45155314	Lap3|chr5:45154815-45155314	0.794151464134506	.	.
chr5	45493050	45493549	chr5	45368388	45368887	Lap3|chr5:45368388-45368887	0.811028243620024	.	.
chr5	52566127	52566626	chr5	52782800	52783299	Lgi2|chr5:52782800-52783299	0.850189044257596	.	.
chr5	52566127	52566626	chr5	52821632	52822131	Lgi2|chr5:52821632-52822131	0.772839697462236	.	.
chr5	52741322	52741821	chr5	52782800	52783299	Pi4k2b|chr5:52782800-52783299	0.748298930773103	.	.
chr5	52741322	52741821	chr5	52782800	52783299	Pi4k2b|chr5:52782800-52783299	0.748298930773104	.	.
chr5	65107239	65107738	chr5	65019650	65020149	Klhl5|chr5:65019650-65020149	0.87465099085698	.	.
chr5	65335457	65335956	chr5	65019650	65020149	Rfc1|chr5:65019650-65020149	0.900557470284923	.	.
chr5	65391131	65391630	chr5	65019650	65020149	Lias|chr5:65019650-65020149	0.781547563812078	.	.
chr5	65391131	65391630	chr5	65019650	65020149	Rpl9|chr5:65019650-65020149	0.781547563812078	.	.
chr5	66618485	66618984	chr5	66620122	66620621	Apbb2|chr5:66620122-66620621	0.845907774519337	.	.
chr5	66675936	66676435	chr5	66979487	66979986	Uchl1|chr5:66979487-66979986	0.789655804276156	.	.
chr5	66675936	66676435	chr5	66979487	66979986	Uchl1os|chr5:66979487-66979986	0.789655804276156	.	.
chr5	66676517	66677016	chr5	66881635	66882134	Uchl1|chr5:66881635-66882134	0.823519982552911	.	.
chr5	66676517	66677016	chr5	66881635	66882134	Uchl1os|chr5:66881635-66882134	0.823519982552911	.	.
chr5	67260413	67260912	chr5	67036151	67036650	Gm42670|chr5:67036151-67036650	0.848590849200372	.	.
chr5	67260413	67260912	chr5	67036151	67036650	Tmem33|chr5:67036151-67036650	0.848590849200372	.	.
chr5	67260413	67260912	chr5	67697124	67697623	Gm42670|chr5:67697124-67697623	0.9217227307747	.	.
chr5	67260413	67260912	chr5	67697124	67697623	Tmem33|chr5:67697124-67697623	0.9217227307747	.	.
chr5	73006620	73007119	chr5	73431614	73432113	Slc10a4|chr5:73431614-73432113	0.785360701422199	.	.
chr5	74092745	74093244	chr5	74277673	74278172	Dancr|chr5:74277673-74278172	0.824260963088917	.	.
chr5	74535728	74536227	chr5	74943945	74944444	Fip1l1|chr5:74943945-74944444	0.88197062741798	.	.
chr5	74535728	74536227	chr5	74961049	74961548	Fip1l1|chr5:74961049-74961548	0.840848587569908	.	.
chr5	75044396	75044895	chr5	74943945	74944444	Chic2|chr5:74943945-74944444	0.897766885396752	.	.
chr5	75044396	75044895	chr5	74961049	74961548	Chic2|chr5:74961049-74961548	0.775416453381217	.	.
chr5	75044396	75044895	chr5	75143151	75143650	Chic2|chr5:75143151-75143650	0.765319730026167	.	.
chr5	76588838	76589337	chr5	76733149	76733648	Cep135|chr5:76733149-76733648	0.849196277134512	.	.
chr5	76951068	76951567	chr5	76733149	76733648	Paics|chr5:76733149-76733648	0.926643210035705	.	.
chr5	76951068	76951567	chr5	76733149	76733648	Ppat|chr5:76733149-76733648	0.926643210035705	.	.
chr5	88720588	88721087	chr5	88583240	88583739	Mob1b|chr5:88583240-88583739	0.837906018374827	.	.
chr5	88886585	88887084	chr5	89135723	89136222	Slc4a4|chr5:89135723-89136222	0.834343782882073	.	.
chr5	91913158	91913657	chr5	91822867	91823366	Gm43688|chr5:91822867-91823366	0.803502019540124	.	.
chr5	91962850	91963349	chr5	91822867	91823366	Rchy1|chr5:91822867-91823366	0.825681674874123	.	.
chr5	91962850	91963349	chr5	91823374	91823873	Rchy1|chr5:91823374-91823873	0.773780622935655	.	.
chr5	92278011	92278510	chr5	92252880	92253379	Naaa|chr5:92252880-92253379	0.800784776306242	.	.
chr5	92309753	92310252	chr5	92102955	92103454	Sdad1|chr5:92102955-92103454	0.780104795599067	.	.
chr5	92602774	92603273	chr5	92897676	92898175	Stbd1|chr5:92897676-92898175	0.790284938635125	.	.
chr5	93044283	93044782	chr5	92897676	92898175	Sowahb|chr5:92897676-92898175	0.792008705119629	.	.
chr5	93044885	93045384	chr5	92897676	92898175	Sowahb|chr5:92897676-92898175	0.851100147495632	.	.
chr5	97111382	97111881	chr5	96916815	96917314	Paqr3|chr5:96916815-96917314	0.766666102168841	.	.
chr5	100845942	100846441	chr5	100924021	100924520	4930458D05Rik|chr5:100924021-100924520	0.816143529882483	.	.
chr5	100845942	100846441	chr5	100924021	100924520	Gpat3|chr5:100924021-100924520	0.816143529882483	.	.
chr5	103911025	103911524	chr5	103753893	103754392	Klhl8|chr5:103753893-103754392	0.880875034012347	.	.
chr5	104109503	104110002	chr5	104374239	104374738	Gm26703|chr5:104374239-104374738	0.749195628982471	.	.
chr5	106696412	106696911	chr5	106695909	106696408	Zfp644|chr5:106695909-106696408	0.943813033089577	.	.
chr5	106696412	106696911	chr5	106782484	106782983	Zfp644|chr5:106782484-106782983	0.819615267571862	.	.
chr5	106696412	106696911	chr5	106802381	106802880	Zfp644|chr5:106802381-106802880	0.854280949885301	.	.
chr5	107687780	107688279	chr5	107497451	107497950	Gm26692|chr5:107497451-107497950	0.761627368137091	.	.
chr5	108668982	108669481	chr5	108693905	108694404	Dgkq|chr5:108693905-108694404	0.749248662672807	.	.
chr5	109923100	109923599	chr5	109557342	109557841	Gm15446|chr5:109557342-109557841	0.748463432353582	.	.
chr5	110107924	110108423	chr5	110417047	110417546	Gtpbp6|chr5:110417047-110417546	0.77891509087327	.	.
chr5	112276328	112276827	chr5	112382020	112382519	Tpst2|chr5:112382020-112382519	0.789638015281531	.	.
chr5	112276328	112276827	chr5	112478868	112479367	Tpst2|chr5:112478868-112479367	0.779826207876956	.	.
chr5	113772515	113773014	chr5	114100028	114100527	Iscu|chr5:114100028-114100527	0.810252892890832	.	.
chr5	113772515	113773014	chr5	114100028	114100527	Sart3|chr5:114100028-114100527	0.810252892890832	.	.
chr5	113907894	113908393	chr5	114100028	114100527	Coro1c|chr5:114100028-114100527	0.813458568670399	.	.
chr5	113908523	113909022	chr5	114139165	114139664	Coro1c|chr5:114139165-114139664	0.764988022487377	.	.
chr5	113908523	113909022	chr5	114139165	114139664	Coro1c|chr5:114139165-114139664	0.764988022487378	.	.
chr5	114380304	114380803	chr5	114139165	114139664	Kctd10|chr5:114139165-114139664	0.779795917634473	.	.
chr5	114380304	114380803	chr5	114139165	114139664	Ube3b|chr5:114139165-114139664	0.779795917634473	.	.
chr5	115559689	115560188	chr5	115799757	115800256	Rplp0|chr5:115799757-115800256	0.773072368332174	.	.
chr5	115631698	115632197	chr5	115475618	115476117	1110006O24Rik|chr5:115475618-115476117	0.773543890694135	.	.
chr5	115631698	115632197	chr5	115475618	115476117	Rab35|chr5:115475618-115476117	0.773543890694135	.	.
chr5	115631698	115632197	chr5	115799757	115800256	1110006O24Rik|chr5:115799757-115800256	0.761029008783136	.	.
chr5	115631698	115632197	chr5	115799757	115800256	Rab35|chr5:115799757-115800256	0.761029008783136	.	.
chr5	117780690	117781189	chr5	117841778	117842277	Nos1|chr5:117841778-117842277	0.751847254710198	.	.
chr5	118244909	118245408	chr5	117841778	117842277	2410131K14Rik|chr5:117841778-117842277	0.868367639925706	.	.
chr5	118244909	118245408	chr5	117841778	117842277	Rnft2|chr5:117841778-117842277	0.868367639925706	.	.
chr5	119670501	119671000	chr5	119366530	119367029	Tbx3|chr5:119366530-119367029	0.857093849061654	.	.
chr5	119670501	119671000	chr5	119366530	119367029	Tbx3os1|chr5:119366530-119367029	0.857093849061654	.	.
chr5	120588497	120588996	chr5	120315194	120315693	Iqcd|chr5:120315194-120315693	0.784224423297708	.	.
chr5	120588497	120588996	chr5	120315194	120315693	Tpcn1|chr5:120315194-120315693	0.784224423297708	.	.
chr5	120612687	120613186	chr5	120440653	120441152	Ddx54|chr5:120440653-120441152	0.780040903071671	.	.
chr5	120612687	120613186	chr5	120440653	120441152	Rita1|chr5:120440653-120441152	0.780040903071671	.	.
chr5	121836563	121837062	chr5	121948544	121949043	Sh2b3|chr5:121948544-121949043	0.844876235068933	.	.
chr5	122779135	122779634	chr5	122693337	122693836	Camkk2|chr5:122693337-122693836	0.772212048024293	.	.
chr5	124327751	124328250	chr5	124352052	124352551	2810006K23Rik|chr5:124352052-124352551	0.829066543532435	.	.
chr5	124327751	124328250	chr5	124352052	124352551	Mphosph9|chr5:124352052-124352551	0.829066543532435	.	.
chr5	124327751	124328250	chr5	124445093	124445592	2810006K23Rik|chr5:124445093-124445592	0.839749754250355	.	.
chr5	124327751	124328250	chr5	124445093	124445592	Mphosph9|chr5:124445093-124445592	0.839749754250355	.	.
chr5	124862356	124862855	chr5	124964132	124964631	Ccdc92|chr5:124964132-124964631	0.764307672608406	.	.
chr5	124862356	124862855	chr5	124964132	124964631	Zfp664|chr5:124964132-124964631	0.764307672608406	.	.
chr5	125179009	125179508	chr5	125465569	125466068	Ncor2|chr5:125465569-125466068	0.814067932684638	.	.
chr5	129008345	129008844	chr5	128842254	128842753	Stx2|chr5:128842254-128842753	0.836911652761244	.	.
chr5	129020352	129020851	chr5	128842254	128842753	Ran|chr5:128842254-128842753	0.803826876280467	.	.
chr5	129725033	129725532	chr5	129298909	129299408	Nipsnap2|chr5:129298909-129299408	0.841130642853471	.	.
chr5	129941553	129942052	chr5	130187286	130187785	Vkorc1l1|chr5:130187286-130187785	0.763544429466999	.	.
chr5	130222058	130222557	chr5	130187286	130187785	Gm6598|chr5:130187286-130187785	0.778095516837693	.	.
chr5	134314674	134315173	chr5	134313396	134313895	Gtf2i|chr5:134313396-134313895	0.749209893803428	.	.
chr5	135934803	135935302	chr5	135957477	135957976	Ywhag|chr5:135957477-135957976	0.861957673791082	.	.
chr5	136083664	136084163	chr5	135868105	135868604	Rasa4|chr5:135868105-135868604	0.892398895062906	.	.
chr5	136083664	136084163	chr5	135903529	135904028	Rasa4|chr5:135903529-135904028	0.773421584179748	.	.
chr5	136083664	136084163	chr5	135982301	135982800	Rasa4|chr5:135982301-135982800	0.877908980795195	.	.
chr5	136116344	136116843	chr5	135903529	135904028	Polr2j|chr5:135903529-135904028	0.787006380620343	.	.
chr5	136116344	136116843	chr5	135962539	135963038	Polr2j|chr5:135962539-135963038	0.810841515858796	.	.
chr5	137287241	137287740	chr5	137032616	137033115	Ache|chr5:137032616-137033115	0.821515972981755	.	.
chr5	137288000	137288499	chr5	137032616	137033115	Ache|chr5:137032616-137033115	0.788190118684877	.	.
chr5	137288000	137288499	chr5	137032616	137033115	Gm42456|chr5:137032616-137033115	0.788190118684877	.	.
chr5	137600130	137600629	chr5	137574444	137574943	Mospd3|chr5:137574444-137574943	0.753619818063552	.	.
chr5	137600866	137601365	chr5	137574444	137574943	Mospd3|chr5:137574444-137574943	0.852520120631571	.	.
chr5	137600866	137601365	chr5	137671781	137672280	Mospd3|chr5:137671781-137672280	0.826272033762148	.	.
chr5	137684637	137685136	chr5	137338175	137338674	Agfg2|chr5:137338175-137338674	0.857203753491472	.	.
chr5	137745714	137746213	chr5	137574444	137574943	Tsc22d4|chr5:137574444-137574943	0.774580989690103	.	.
chr5	139775436	139775935	chr5	139797777	139798276	Ints1|chr5:139797777-139798276	0.748768428956088	.	.
chr5	139907226	139907725	chr5	139797777	139798276	Elfn1|chr5:139797777-139798276	0.782049099253283	.	.
chr5	140321350	140321849	chr5	140212650	140213149	Mad1l1|chr5:140212650-140213149	0.760688086644029	.	.
chr5	140321350	140321849	chr5	140212650	140213149	Nudt1|chr5:140212650-140213149	0.760688086644029	.	.
chr5	140321350	140321849	chr5	140667336	140667835	Mad1l1|chr5:140667336-140667835	0.754506550581789	.	.
chr5	140321350	140321849	chr5	140667336	140667835	Nudt1|chr5:140667336-140667835	0.754506550581789	.	.
chr5	142550913	142551412	chr5	142367131	142367630	Radil|chr5:142367131-142367630	0.822691459220726	.	.
chr5	142550913	142551412	chr5	142367693	142368192	Radil|chr5:142367693-142368192	0.821802424947072	.	.
chr5	142550913	142551412	chr5	142502358	142502857	Radil|chr5:142502358-142502857	0.848467163287569	.	.
chr5	142550913	142551412	chr5	142795390	142795889	Radil|chr5:142795390-142795889	0.79342262347479	.	.
chr5	142817531	142818030	chr5	142693587	142694086	Tnrc18|chr5:142693587-142694086	0.921000883006518	.	.
chr5	142905718	142906217	chr5	142821331	142821830	Actb|chr5:142821331-142821830	0.767048300180792	.	.
chr5	142960108	142960607	chr5	142821331	142821830	Fscn1|chr5:142821331-142821830	0.814849433100544	.	.
chr5	144014668	144015167	chr5	143902042	143902541	Ccz1|chr5:143902042-143902541	0.831240312397813	.	.
chr5	144965031	144965530	chr5	144758382	144758881	Smurf1|chr5:144758382-144758881	0.755503589145322	.	.
chr5	146832642	146833141	chr5	146675166	146675665	Rpl21|chr5:146675166-146675665	0.821629955274356	.	.
chr5	146833145	146833644	chr5	146675166	146675665	Rpl21|chr5:146675166-146675665	0.768915419817152	.	.
chr5	146833145	146833644	chr5	146675166	146675665	Rpl21|chr5:146675166-146675665	0.768915419817153	.	.
chr5	147894634	147895133	chr5	148053124	148053623	Slc46a3|chr5:148053124-148053623	0.778888470082733	.	.
chr5	147957022	147957521	chr5	148053124	148053623	Gm15721|chr5:148053124-148053623	0.8693666731791	.	.
chr5	147957022	147957521	chr5	148053124	148053623	Mtus2|chr5:148053124-148053623	0.8693666731791	.	.
chr5	151233434	151233933	chr5	150906026	150906525	Stard13|chr5:150906026-150906525	0.768705234211633	.	.
chr6	13838694	13839193	chr6	13837992	13838491	Gpr85|chr6:13837992-13838491	0.809029021086528	.	.
chr6	17636736	17637235	chr6	17840215	17840714	Capza2|chr6:17840215-17840714	0.774539280832646	.	.
chr6	17636736	17637235	chr6	17840215	17840714	Capza2|chr6:17840215-17840714	0.774539280832647	.	.
chr6	29179197	29179696	chr6	29005426	29005925	Prrt4|chr6:29005426-29005925	0.778020797627787	.	.
chr6	29347774	29348273	chr6	29024079	29024578	Calu|chr6:29024079-29024578	0.875791324207759	.	.
chr6	29347774	29348273	chr6	29473764	29474263	Calu|chr6:29473764-29474263	0.752204269684562	.	.
chr6	29396330	29396829	chr6	29024079	29024578	Ccdc136|chr6:29024079-29024578	0.837069976578492	.	.
chr6	34317269	34317768	chr6	34013424	34013923	Akr1b3|chr6:34013424-34013923	0.784418926750619	.	.
chr6	38551132	38551631	chr6	38961025	38961524	Luc7l2|chr6:38961025-38961524	0.756132948217797	.	.
chr6	38636674	38637173	chr6	38961025	38961524	Klrg2|chr6:38961025-38961524	0.755661740065132	.	.
chr6	39573604	39574103	chr6	39543148	39543647	Adck2|chr6:39543148-39543647	0.76502821438346	.	.
chr6	39725257	39725756	chr6	39543148	39543647	Braf|chr6:39543148-39543647	0.777531582338699	.	.
chr6	40325217	40325716	chr6	40690768	40691267	Agk|chr6:40690768-40691267	0.748849964439558	.	.
chr6	47920334	47920833	chr6	47778346	47778845	Zfp212|chr6:47778346-47778845	0.758409296761218	.	.
chr6	48840464	48840963	chr6	48504054	48504553	Tmem176a|chr6:48504054-48504553	0.80530619615345	.	.
chr6	48840464	48840963	chr6	48504054	48504553	Tmem176b|chr6:48504054-48504553	0.80530619615345	.	.
chr6	48841231	48841730	chr6	49236261	49236760	Tmem176a|chr6:49236261-49236760	0.752391148448981	.	.
chr6	48841231	48841730	chr6	49236261	49236760	Tmem176b|chr6:49236261-49236760	0.752391148448981	.	.
chr6	50456061	50456560	chr6	50404740	50405239	Osbpl3|chr6:50404740-50405239	0.802400942405383	.	.
chr6	50596735	50597234	chr6	50312598	50313097	4921507P07Rik|chr6:50312598-50313097	0.749682202401287	.	.
chr6	50596735	50597234	chr6	50312598	50313097	4921507P07Rik|chr6:50312598-50313097	0.749682202401288	.	.
chr6	50596735	50597234	chr6	50462233	50462732	4921507P07Rik|chr6:50462233-50462732	0.784076321248876	.	.
chr6	51379637	51380136	chr6	51585881	51586380	Gm6559|chr6:51585881-51586380	0.833834427093565	.	.
[truncated: 666 more rows]
