# Supplementary material for: Single-cell analysis of chromatin accessibility in the adult mouse brain
Source: Nature. 2023 Dec 13;624(7991):378–89. doi: 10.1038/s41586-023-06824-9 (PMC10719105; doi:10.1038/s41586-023-06824-9)
Supplement: Supplementary file 3 — Supplementary Tables 1–25 and their legends. [file 41586_2023_6824_MOESM3_ESM.zip › 2023-03-05453B-s3/SI Tables/SI Table 13 Summary of all the gene-cCRE correlations/sa2subclass.DTN-LDT-IPN_Otp_Pax3_Gaba.pdc.bedpe]

chr1	3670775	3671274	chr1	3611161	3611660	Xkr4|chr1:3611161-3611660	0.183669726181966	.	.
chr1	3670775	3671274	chr1	3910890	3911389	Xkr4|chr1:3910890-3911389	0.261398256592455	.	.
chr1	3671529	3672028	chr1	3654966	3655465	Xkr4|chr1:3654966-3655465	0.173788816010697	.	.
chr1	3672048	3672547	chr1	3910890	3911389	Xkr4|chr1:3910890-3911389	0.125284225795385	.	.
chr1	4785497	4785996	chr1	4571692	4572191	Mrpl15|chr1:4571692-4572191	0.178514479468466	.	.
chr1	4785497	4785996	chr1	5103120	5103619	Mrpl15|chr1:5103120-5103619	0.132836074298619	.	.
chr1	4807592	4808091	chr1	4571692	4572191	Lypla1|chr1:4571692-4572191	0.187939895313361	.	.
chr1	4807592	4808091	chr1	4820137	4820636	Lypla1|chr1:4820137-4820636	0.167231095363039	.	.
chr1	4807592	4808091	chr1	5082818	5083317	Lypla1|chr1:5082818-5083317	0.135583228190985	.	.
chr1	4807592	4808091	chr1	5170387	5170886	Lypla1|chr1:5170387-5170886	0.166657671756343	.	.
chr1	4857480	4857979	chr1	4571692	4572191	Tcea1|chr1:4571692-4572191	0.304412486003552	.	.
chr1	4857480	4857979	chr1	4689112	4689611	Tcea1|chr1:4689112-4689611	0.177804499562031	.	.
chr1	4857480	4857979	chr1	5018611	5019110	Tcea1|chr1:5018611-5019110	0.163272754886763	.	.
chr1	4857480	4857979	chr1	5170387	5170886	Tcea1|chr1:5170387-5170886	0.279387338130382	.	.
chr1	4858123	4858622	chr1	5018611	5019110	Tcea1|chr1:5018611-5019110	0.148869784336598	.	.
chr1	4858123	4858622	chr1	5019201	5019700	Tcea1|chr1:5019201-5019700	0.370287485418791	.	.
chr1	4970513	4971012	chr1	5232113	5232612	Gm16041|chr1:5232113-5232612	0.133469868719153	.	.
chr1	5588179	5588678	chr1	5904738	5905237	Oprk1|chr1:5904738-5905237	0.204888174201572	.	.
chr1	5588820	5589319	chr1	5904738	5905237	Oprk1|chr1:5904738-5905237	0.180383146536172	.	.
chr1	5916575	5917074	chr1	5904738	5905237	Npbwr1|chr1:5904738-5905237	0.243431087777661	.	.
chr1	5917179	5917678	chr1	5904738	5905237	Npbwr1|chr1:5904738-5905237	0.181235738810076	.	.
chr1	6214386	6214885	chr1	5915307	5915806	4732440D04Rik|chr1:5915307-5915806	0.227437065829563	.	.
chr1	6214386	6214885	chr1	6406344	6406843	4732440D04Rik|chr1:6406344-6406843	0.126224362220286	.	.
chr1	6214386	6214885	chr1	6441268	6441767	4732440D04Rik|chr1:6441268-6441767	0.236879932918441	.	.
chr1	6214899	6215398	chr1	6134983	6135482	4732440D04Rik|chr1:6134983-6135482	0.197734852048227	.	.
chr1	6214899	6215398	chr1	6282390	6282889	4732440D04Rik|chr1:6282390-6282889	0.131150177245713	.	.
chr1	6214899	6215398	chr1	6441268	6441767	4732440D04Rik|chr1:6441268-6441767	0.229652375408642	.	.
chr1	7088594	7089093	chr1	7010156	7010655	Pcmtd1|chr1:7010156-7010655	0.208806902638201	.	.
chr1	7397837	7398336	chr1	7650440	7650939	Gm26901|chr1:7650440-7650939	0.194829924210991	.	.
chr1	7398342	7398841	chr1	7111444	7111943	Gm26901|chr1:7111444-7111943	0.149321416021603	.	.
chr1	7398342	7398841	chr1	7204719	7205218	Gm26901|chr1:7204719-7205218	0.218609533409094	.	.
chr1	7398342	7398841	chr1	7515102	7515601	Gm26901|chr1:7515102-7515601	0.166802660191034	.	.
chr1	9298975	9299474	chr1	9100719	9101218	Sntg1|chr1:9100719-9101218	0.162713894548919	.	.
chr1	9298975	9299474	chr1	9149766	9150265	Sntg1|chr1:9149766-9150265	0.154399863010831	.	.
chr1	9298975	9299474	chr1	9149766	9150265	Sntg1|chr1:9149766-9150265	0.154399863010832	.	.
chr1	9298975	9299474	chr1	9208779	9209278	Sntg1|chr1:9208779-9209278	0.165532306561146	.	.
chr1	9298975	9299474	chr1	9209298	9209797	Sntg1|chr1:9209298-9209797	0.286406991752472	.	.
chr1	9298975	9299474	chr1	9283023	9283522	Sntg1|chr1:9283023-9283522	0.218357180381726	.	.
chr1	9299496	9299995	chr1	9090969	9091468	Sntg1|chr1:9090969-9091468	0.137221103454772	.	.
chr1	9299496	9299995	chr1	9100719	9101218	Sntg1|chr1:9100719-9101218	0.219427246614785	.	.
chr1	9299496	9299995	chr1	9717711	9718210	Sntg1|chr1:9717711-9718210	0.228217365380898	.	.
chr1	9545042	9545541	chr1	9541113	9541612	Rrs1|chr1:9541113-9541612	0.226261565906016	.	.
chr1	9545042	9545541	chr1	9573148	9573647	Rrs1|chr1:9573148-9573647	0.154649293276926	.	.
chr1	9545922	9546421	chr1	9541113	9541612	Rrs1|chr1:9541113-9541612	0.268998291936147	.	.
chr1	9600949	9601448	chr1	9541113	9541612	Vxn|chr1:9541113-9541612	0.346093074729803	.	.
chr1	9601474	9601973	chr1	9541113	9541612	Vxn|chr1:9541113-9541612	0.273516769931886	.	.
chr1	9601474	9601973	chr1	9573148	9573647	Vxn|chr1:9573148-9573647	0.222530684133501	.	.
chr1	9601474	9601973	chr1	9717711	9718210	Vxn|chr1:9717711-9718210	0.142481087626387	.	.
chr1	9700259	9700758	chr1	9541113	9541612	Mybl1|chr1:9541113-9541612	0.193385315833404	.	.
chr1	9747574	9748073	chr1	9283023	9283522	1700034P13Rik|chr1:9283023-9283522	0.164039052467612	.	.
chr1	9747574	9748073	chr1	9283023	9283522	Vcpip1|chr1:9283023-9283522	0.164039052467612	.	.
chr1	9747574	9748073	chr1	9541113	9541612	1700034P13Rik|chr1:9541113-9541612	0.167455658505283	.	.
chr1	9747574	9748073	chr1	9541113	9541612	Vcpip1|chr1:9541113-9541612	0.167455658505283	.	.
chr1	9747574	9748073	chr1	9717711	9718210	1700034P13Rik|chr1:9717711-9718210	0.151620712637099	.	.
chr1	9747574	9748073	chr1	9717711	9718210	Vcpip1|chr1:9717711-9718210	0.151620712637099	.	.
chr1	9748256	9748755	chr1	9573148	9573647	1700034P13Rik|chr1:9573148-9573647	0.126889172446102	.	.
chr1	9748256	9748755	chr1	9573148	9573647	Vcpip1|chr1:9573148-9573647	0.126889172446102	.	.
chr1	10993243	10993742	chr1	10835602	10836101	Prex2|chr1:10835602-10836101	0.241421099340311	.	.
chr1	10993243	10993742	chr1	11175747	11176246	Prex2|chr1:11175747-11176246	0.184981424787627	.	.
chr1	10993772	10994271	chr1	10597808	10598307	Prex2|chr1:10597808-10598307	0.174862550570751	.	.
chr1	10993772	10994271	chr1	10835602	10836101	Prex2|chr1:10835602-10836101	0.177913964677012	.	.
chr1	10993772	10994271	chr1	11175747	11176246	Prex2|chr1:11175747-11176246	0.161084380880164	.	.
chr1	13589563	13590062	chr1	13561529	13562028	Tram1|chr1:13561529-13562028	0.180504600630497	.	.
chr1	13659706	13660205	chr1	13500447	13500946	Lactb2|chr1:13500447-13500946	0.139735051565966	.	.
chr1	13659706	13660205	chr1	13561529	13562028	Lactb2|chr1:13561529-13562028	0.14847926161134	.	.
chr1	13660314	13660813	chr1	13784344	13784843	Lactb2|chr1:13784344-13784843	0.133631822767976	.	.
chr1	14309549	14310048	chr1	14570645	14571144	Eya1|chr1:14570645-14571144	0.1787843920889	.	.
chr1	14309549	14310048	chr1	14579841	14580340	Eya1|chr1:14579841-14580340	0.212585297720917	.	.
chr1	14755218	14755717	chr1	14579841	14580340	Msc|chr1:14579841-14580340	0.186897963617868	.	.
chr1	14755218	14755717	chr1	14686987	14687486	Msc|chr1:14686987-14687486	0.141000435805746	.	.
chr1	14755218	14755717	chr1	14815716	14816215	Msc|chr1:14815716-14816215	0.246418387386369	.	.
chr1	14755218	14755717	chr1	14980277	14980776	Msc|chr1:14980277-14980776	0.162932384943839	.	.
chr1	14755218	14755717	chr1	15155037	15155536	Msc|chr1:15155037-15155536	0.176488712118213	.	.
chr1	14755218	14755717	chr1	15218663	15219162	Msc|chr1:15218663-15219162	0.218014735219218	.	.
chr1	14917929	14918428	chr1	14579841	14580340	Trpa1|chr1:14579841-14580340	0.234465482141336	.	.
chr1	14917929	14918428	chr1	14630564	14631063	Trpa1|chr1:14630564-14631063	0.157373435179423	.	.
chr1	14917929	14918428	chr1	14686987	14687486	Trpa1|chr1:14686987-14687486	0.186626356239408	.	.
chr1	14917929	14918428	chr1	14815716	14816215	Trpa1|chr1:14815716-14816215	0.368611947354044	.	.
chr1	14917929	14918428	chr1	15059502	15060001	Trpa1|chr1:15059502-15060001	0.204643520249059	.	.
chr1	14917929	14918428	chr1	15218663	15219162	Trpa1|chr1:15218663-15219162	0.15963207653942	.	.
chr1	14918622	14919121	chr1	14579841	14580340	Trpa1|chr1:14579841-14580340	0.142296894112437	.	.
chr1	14918622	14919121	chr1	14630564	14631063	Trpa1|chr1:14630564-14631063	0.231313603996978	.	.
chr1	14918622	14919121	chr1	14686987	14687486	Trpa1|chr1:14686987-14687486	0.199523282485612	.	.
chr1	14918622	14919121	chr1	14815716	14816215	Trpa1|chr1:14815716-14816215	0.272107367242186	.	.
chr1	14918622	14919121	chr1	14869032	14869531	Trpa1|chr1:14869032-14869531	0.141615170580765	.	.
chr1	14918622	14919121	chr1	15218663	15219162	Trpa1|chr1:15218663-15219162	0.320276804995024	.	.
chr1	15805340	15805839	chr1	16216324	16216823	Terf1|chr1:16216324-16216823	0.148376035142496	.	.
chr1	15892493	15892992	chr1	15993491	15993990	Sbspon|chr1:15993491-15993990	0.259733361179769	.	.
chr1	16093096	16093595	chr1	15994072	15994571	4930444P10Rik|chr1:15994072-15994571	0.231433717370755	.	.
chr1	16103947	16104446	chr1	15791827	15792326	Rpl7|chr1:15791827-15792326	0.176181815802559	.	.
chr1	16104453	16104952	chr1	16215669	16216168	Rpl7|chr1:16215669-16216168	0.199082751203761	.	.
chr1	16104453	16104952	chr1	16216324	16216823	Rpl7|chr1:16216324-16216823	0.296646128763666	.	.
chr1	16104999	16105498	chr1	16216324	16216823	Rdh10|chr1:16216324-16216823	0.295795014218761	.	.
chr1	16104999	16105498	chr1	16216324	16216823	Rpl7|chr1:16216324-16216823	0.295795014218761	.	.
chr1	16105563	16106062	chr1	16216324	16216823	Rdh10|chr1:16216324-16216823	0.238178056548897	.	.
chr1	16519035	16519534	chr1	16979971	16980470	Stau2|chr1:16979971-16980470	0.133847993299772	.	.
chr1	16519035	16519534	chr1	16992426	16992925	Stau2|chr1:16992426-16992925	0.129901668262697	.	.
chr1	16618483	16618982	chr1	16979971	16980470	Ube2w|chr1:16979971-16980470	0.145826420248598	.	.
chr1	16657258	16657757	chr1	16979971	16980470	D030040B21Rik|chr1:16979971-16980470	0.189365058439045	.	.
chr1	16657258	16657757	chr1	16979971	16980470	Eloc|chr1:16979971-16980470	0.189365058439045	.	.
chr1	16688506	16689005	chr1	16992426	16992925	Ly96|chr1:16992426-16992925	0.417376617352534	.	.
chr1	17097665	17098164	chr1	16900085	16900584	Jph1|chr1:16900085-16900584	0.410847820732376	.	.
chr1	17097665	17098164	chr1	16900085	16900584	Jph1|chr1:16900085-16900584	0.410847820732377	.	.
chr1	17097665	17098164	chr1	16916592	16917091	Jph1|chr1:16916592-16917091	0.268863354552739	.	.
chr1	17097665	17098164	chr1	16979971	16980470	Jph1|chr1:16979971-16980470	0.187254423524477	.	.
chr1	17097665	17098164	chr1	17059909	17060408	Jph1|chr1:17059909-17060408	0.270281378166486	.	.
chr1	17097665	17098164	chr1	17123369	17123868	Jph1|chr1:17123369-17123868	0.174685912517349	.	.
chr1	17098192	17098691	chr1	16900085	16900584	Jph1|chr1:16900085-16900584	0.209933587307763	.	.
chr1	17098192	17098691	chr1	16992426	16992925	Jph1|chr1:16992426-16992925	0.1990718710715	.	.
chr1	17098192	17098691	chr1	17123369	17123868	Jph1|chr1:17123369-17123868	0.198265175295073	.	.
chr1	17145142	17145641	chr1	16900085	16900584	Gdap1|chr1:16900085-16900584	0.20428552103181	.	.
chr1	17145142	17145641	chr1	16900085	16900584	Gdap1|chr1:16900085-16900584	0.204285521031811	.	.
chr1	17145142	17145641	chr1	17123369	17123868	Gdap1|chr1:17123369-17123868	0.134971058433912	.	.
chr1	17145142	17145641	chr1	17153854	17154353	Gdap1|chr1:17153854-17154353	0.146098614807794	.	.
chr1	17727070	17727569	chr1	17629502	17630001	Crispld1|chr1:17629502-17630001	0.132832592118163	.	.
chr1	17727070	17727569	chr1	17629502	17630001	Gm16070|chr1:17629502-17630001	0.132832592118163	.	.
chr1	17727070	17727569	chr1	17838342	17838841	Crispld1|chr1:17838342-17838841	0.249387647134666	.	.
chr1	17727070	17727569	chr1	17838342	17838841	Gm16070|chr1:17838342-17838841	0.249387647134666	.	.
chr1	17727070	17727569	chr1	17970541	17971040	Crispld1|chr1:17970541-17971040	0.275270734593177	.	.
chr1	17727070	17727569	chr1	17970541	17971040	Gm16070|chr1:17970541-17971040	0.275270734593177	.	.
chr1	17727608	17728107	chr1	17567285	17567784	Crispld1|chr1:17567285-17567784	0.128074539464721	.	.
chr1	17727608	17728107	chr1	17567285	17567784	Gm16070|chr1:17567285-17567784	0.128074539464721	.	.
chr1	17727608	17728107	chr1	17838342	17838841	Crispld1|chr1:17838342-17838841	0.13808454174244	.	.
chr1	17727608	17728107	chr1	17838342	17838841	Gm16070|chr1:17838342-17838841	0.13808454174244	.	.
chr1	19241986	19242485	chr1	18766546	18767045	Gm28340|chr1:18766546-18767045	0.177160836081112	.	.
chr1	19241986	19242485	chr1	19384867	19385366	Gm28340|chr1:19384867-19385366	0.58366567598712	.	.
chr1	19241986	19242485	chr1	19388757	19389256	Gm28340|chr1:19388757-19389256	0.537095035665915	.	.
chr1	19241986	19242485	chr1	19428382	19428881	Gm28340|chr1:19428382-19428881	0.435592132642504	.	.
chr1	20820187	20820686	chr1	20568969	20569468	Mcm3|chr1:20568969-20569468	0.141733885964358	.	.
chr1	20820187	20820686	chr1	20950004	20950503	Mcm3|chr1:20950004-20950503	0.160070347534996	.	.
chr1	20890311	20890810	chr1	20513637	20514136	6720483E21Rik|chr1:20513637-20514136	0.176370648961457	.	.
chr1	20890311	20890810	chr1	20513637	20514136	Paqr8|chr1:20513637-20514136	0.176370648961457	.	.
chr1	20890311	20890810	chr1	20699955	20700454	6720483E21Rik|chr1:20699955-20700454	0.250894978289579	.	.
chr1	20890311	20890810	chr1	20699955	20700454	Paqr8|chr1:20699955-20700454	0.250894978289579	.	.
chr1	20890311	20890810	chr1	20938964	20939463	6720483E21Rik|chr1:20938964-20939463	0.239136047583168	.	.
chr1	20890311	20890810	chr1	20938964	20939463	Paqr8|chr1:20938964-20939463	0.239136047583168	.	.
chr1	20890857	20891356	chr1	20513637	20514136	6720483E21Rik|chr1:20513637-20514136	0.183111692649743	.	.
chr1	20890857	20891356	chr1	20513637	20514136	Paqr8|chr1:20513637-20514136	0.183111692649743	.	.
chr1	20890857	20891356	chr1	20554332	20554831	6720483E21Rik|chr1:20554332-20554831	0.237945309232193	.	.
chr1	20890857	20891356	chr1	20554332	20554831	Paqr8|chr1:20554332-20554831	0.237945309232193	.	.
chr1	20890857	20891356	chr1	20796981	20797480	6720483E21Rik|chr1:20796981-20797480	0.183459667066535	.	.
chr1	20890857	20891356	chr1	20796981	20797480	Paqr8|chr1:20796981-20797480	0.183459667066535	.	.
chr1	27884161	27884660	chr1	27616217	27616716	Gm5524|chr1:27616217-27616716	0.153971894567502	.	.
chr1	30872795	30873294	chr1	30554023	30554522	Phf3|chr1:30554023-30554522	0.13999693149607	.	.
chr1	30872795	30873294	chr1	30700382	30700881	Phf3|chr1:30700382-30700881	0.147948636687959	.	.
chr1	30872795	30873294	chr1	30930527	30931026	Phf3|chr1:30930527-30931026	0.137909529066762	.	.
chr1	30873430	30873929	chr1	30700382	30700881	Phf3|chr1:30700382-30700881	0.239004011658211	.	.
chr1	30949080	30949579	chr1	30554023	30554522	Ptp4a1|chr1:30554023-30554522	0.213085700975781	.	.
chr1	30949080	30949579	chr1	30700382	30700881	Ptp4a1|chr1:30700382-30700881	0.160052211915817	.	.
chr1	30949582	30950081	chr1	30700382	30700881	Ptp4a1|chr1:30700382-30700881	0.322537276102748	.	.
chr1	30949582	30950081	chr1	30740784	30741283	Ptp4a1|chr1:30740784-30741283	0.133630515798589	.	.
chr1	31041430	31041929	chr1	31164289	31164788	Gm28644|chr1:31164289-31164788	0.356593841090912	.	.
chr1	44019127	44019626	chr1	44470356	44470855	Mettl21c|chr1:44470356-44470855	0.124356355543978	.	.
chr1	44020453	44020952	chr1	44207265	44207764	Mettl21c|chr1:44207265-44207764	0.194452310977057	.	.
chr1	44102213	44102712	chr1	44041766	44042265	Tex30|chr1:44041766-44042265	0.144225766291357	.	.
chr1	44102213	44102712	chr1	44064570	44065069	Tex30|chr1:44064570-44065069	0.183849808190282	.	.
chr1	44102213	44102712	chr1	44136107	44136606	Tex30|chr1:44136107-44136606	0.132166917139039	.	.
chr1	44119663	44120162	chr1	44176070	44176569	Bivm|chr1:44176070-44176569	0.147942423214187	.	.
chr1	44119663	44120162	chr1	44198134	44198633	Bivm|chr1:44198134-44198633	0.129872725257969	.	.
chr1	44119663	44120162	chr1	44198840	44199339	Bivm|chr1:44198840-44199339	0.262431823515846	.	.
chr1	44119663	44120162	chr1	44228990	44229489	Bivm|chr1:44228990-44229489	0.155831758582492	.	.
chr1	44119663	44120162	chr1	44459127	44459626	Bivm|chr1:44459127-44459626	0.236934940366774	.	.
chr1	44147693	44148192	chr1	44198134	44198633	Ercc5|chr1:44198134-44198633	0.175284473554953	.	.
chr1	44147693	44148192	chr1	44198840	44199339	Ercc5|chr1:44198840-44199339	0.236821414034207	.	.
chr1	44147693	44148192	chr1	44459127	44459626	Ercc5|chr1:44459127-44459626	0.145073159401752	.	.
chr1	44551396	44551895	chr1	44459127	44459626	Gulp1|chr1:44459127-44459626	0.491812822367773	.	.
chr1	44551396	44551895	chr1	44568104	44568603	Gulp1|chr1:44568104-44568603	0.5462558232024	.	.
chr1	44551396	44551895	chr1	44584753	44585252	Gulp1|chr1:44584753-44585252	0.406243418484756	.	.
chr1	44551396	44551895	chr1	44659614	44660113	Gulp1|chr1:44659614-44660113	0.174838520265019	.	.
chr1	44551396	44551895	chr1	44738281	44738780	Gulp1|chr1:44738281-44738780	0.355724393159977	.	.
chr1	44552204	44552703	chr1	44459127	44459626	Gulp1|chr1:44459127-44459626	0.502938188284141	.	.
chr1	44552204	44552703	chr1	44470356	44470855	Gulp1|chr1:44470356-44470855	0.222348086843388	.	.
chr1	44552204	44552703	chr1	44568104	44568603	Gulp1|chr1:44568104-44568603	0.548197712883428	.	.
chr1	44552204	44552703	chr1	44584753	44585252	Gulp1|chr1:44584753-44585252	0.4900379858914	.	.
chr1	44552204	44552703	chr1	44659614	44660113	Gulp1|chr1:44659614-44660113	0.17276590462004	.	.
chr1	44552204	44552703	chr1	44738281	44738780	Gulp1|chr1:44738281-44738780	0.470413349644586	.	.
chr1	44745649	44746148	chr1	44459127	44459626	4930521E06Rik|chr1:44459127-44459626	0.267209433131954	.	.
chr1	44745649	44746148	chr1	44568104	44568603	4930521E06Rik|chr1:44568104-44568603	0.347184492689431	.	.
chr1	44745649	44746148	chr1	44584753	44585252	4930521E06Rik|chr1:44584753-44585252	0.200902846441638	.	.
chr1	44745649	44746148	chr1	44659614	44660113	4930521E06Rik|chr1:44659614-44660113	0.157343173094072	.	.
chr1	44745649	44746148	chr1	44738281	44738780	4930521E06Rik|chr1:44738281-44738780	0.270314578919123	.	.
chr1	45794689	45795188	chr1	45627823	45628322	Wdr75|chr1:45627823-45628322	0.143397523209303	.	.
chr1	45794689	45795188	chr1	45905047	45905546	Wdr75|chr1:45905047-45905546	0.154222021705053	.	.
chr1	45794689	45795188	chr1	46067115	46067614	Wdr75|chr1:46067115-46067614	0.34030288557863	.	.
chr1	45794689	45795188	chr1	46202727	46203226	Wdr75|chr1:46202727-46203226	0.335698685854417	.	.
chr1	45795197	45795696	chr1	45905047	45905546	Wdr75|chr1:45905047-45905546	0.158668950250152	.	.
chr1	45795197	45795696	chr1	46202727	46203226	Wdr75|chr1:46202727-46203226	0.219311852901232	.	.
chr1	45925424	45925923	chr1	45627823	45628322	Slc40a1|chr1:45627823-45628322	0.245634245857616	.	.
chr1	45925424	45925923	chr1	45675627	45676126	Slc40a1|chr1:45675627-45676126	0.186302516562853	.	.
chr1	45925424	45925923	chr1	45825095	45825594	Slc40a1|chr1:45825095-45825594	0.158251191582729	.	.
chr1	45925424	45925923	chr1	46022239	46022738	Slc40a1|chr1:46022239-46022738	0.185948286202553	.	.
chr1	45925424	45925923	chr1	46067115	46067614	Slc40a1|chr1:46067115-46067614	0.246367991828711	.	.
chr1	45925424	45925923	chr1	46202727	46203226	Slc40a1|chr1:46202727-46203226	0.175680011403788	.	.
chr1	46066566	46067065	chr1	45905047	45905546	Dnah7b|chr1:45905047-45905546	0.249275688590729	.	.
chr1	46066566	46067065	chr1	46067115	46067614	Dnah7b|chr1:46067115-46067614	0.547805733130715	.	.
chr1	46066566	46067065	chr1	46088079	46088578	Dnah7b|chr1:46088079-46088578	0.134143802496586	.	.
chr1	46066566	46067065	chr1	46088799	46089298	Dnah7b|chr1:46088799-46089298	0.201081092238038	.	.
chr1	46066566	46067065	chr1	46394840	46395339	Dnah7b|chr1:46394840-46395339	0.298524883780401	.	.
chr1	46425176	46425675	chr1	46088079	46088578	Dnah7c|chr1:46088079-46088578	0.274469767725051	.	.
chr1	46425176	46425675	chr1	46088799	46089298	Dnah7c|chr1:46088799-46089298	0.175511831053115	.	.
chr1	46425176	46425675	chr1	46221080	46221579	Dnah7c|chr1:46221080-46221579	0.429396385550129	.	.
chr1	46425176	46425675	chr1	46394840	46395339	Dnah7c|chr1:46394840-46395339	0.183609791884232	.	.
chr1	46425176	46425675	chr1	46747308	46747807	Dnah7c|chr1:46747308-46747807	0.170786474495899	.	.
chr1	52816845	52817344	chr1	52952486	52952985	Inpp1|chr1:52952486-52952985	0.315039815736315	.	.
chr1	52816845	52817344	chr1	52953081	52953580	Inpp1|chr1:52953081-52953580	0.257520165938876	.	.
chr1	52816845	52817344	chr1	53018688	53019187	Inpp1|chr1:53018688-53019187	0.157872987297373	.	.
chr1	52817513	52818012	chr1	52752671	52753170	Inpp1|chr1:52752671-52753170	0.130144524451709	.	.
chr1	52817513	52818012	chr1	52951973	52952472	Inpp1|chr1:52951973-52952472	0.30535565595423	.	.
chr1	52817513	52818012	chr1	53010963	53011462	Inpp1|chr1:53010963-53011462	0.12910138144935	.	.
chr1	52817513	52818012	chr1	53032502	53033001	Inpp1|chr1:53032502-53033001	0.198005578725856	.	.
chr1	52844734	52845233	chr1	52952486	52952985	Hibch|chr1:52952486-52952985	0.124486306564875	.	.
chr1	52844734	52845233	chr1	53018688	53019187	Hibch|chr1:53018688-53019187	0.171409838904018	.	.
chr1	53196261	53196760	chr1	52758085	52758584	Gm28777|chr1:52758085-52758584	0.330129832533368	.	.
chr1	53196261	53196760	chr1	53186238	53186737	Gm28777|chr1:53186238-53186737	0.556161336998273	.	.
chr1	53196261	53196760	chr1	53225566	53226065	Gm28777|chr1:53225566-53226065	0.256527078051445	.	.
chr1	53196261	53196760	chr1	53358302	53358801	Gm28777|chr1:53358302-53358801	0.376827459610172	.	.
chr1	53196261	53196760	chr1	53384017	53384516	Gm28777|chr1:53384017-53384516	0.46050530402623	.	.
chr1	53196261	53196760	chr1	53435512	53436011	Gm28777|chr1:53435512-53436011	0.593850117693519	.	.
chr1	53196261	53196760	chr1	53486724	53487223	Gm28777|chr1:53486724-53487223	0.384091768989406	.	.
chr1	53296806	53297305	chr1	53010963	53011462	Ormdl1|chr1:53010963-53011462	0.279914468876894	.	.
chr1	53296806	53297305	chr1	53010963	53011462	Pms1|chr1:53010963-53011462	0.279914468876894	.	.
chr1	53296806	53297305	chr1	53272612	53273111	Ormdl1|chr1:53272612-53273111	0.168623391517305	.	.
chr1	53296806	53297305	chr1	53272612	53273111	Pms1|chr1:53272612-53273111	0.168623391517305	.	.
chr1	53297308	53297807	chr1	53010963	53011462	Ormdl1|chr1:53010963-53011462	0.267067394182214	.	.
chr1	53297308	53297807	chr1	53010963	53011462	Pms1|chr1:53010963-53011462	0.267067394182214	.	.
chr1	53297308	53297807	chr1	53740425	53740924	Ormdl1|chr1:53740425-53740924	0.135986269212012	.	.
chr1	53297308	53297807	chr1	53740425	53740924	Pms1|chr1:53740425-53740924	0.135986269212012	.	.
chr1	53313399	53313898	chr1	53010963	53011462	Osgepl1|chr1:53010963-53011462	0.238847350764884	.	.
chr1	53352482	53352981	chr1	53018688	53019187	Asdurf|chr1:53018688-53019187	0.14694729720619	.	.
chr1	53352482	53352981	chr1	53018688	53019187	Asnsd1|chr1:53018688-53019187	0.14694729720619	.	.
chr1	53352482	53352981	chr1	53715382	53715881	Asdurf|chr1:53715382-53715881	0.156098406124077	.	.
chr1	53352482	53352981	chr1	53715382	53715881	Asnsd1|chr1:53715382-53715881	0.156098406124077	.	.
chr1	53706596	53707095	chr1	53740425	53740924	Dnah7a|chr1:53740425-53740924	0.203481534713386	.	.
chr1	54250459	54250958	chr1	54381234	54381733	Ccdc150|chr1:54381234-54381733	0.138000012376178	.	.
chr1	54250459	54250958	chr1	54578469	54578968	Ccdc150|chr1:54578469-54578968	0.397390448463655	.	.
chr1	54438767	54439266	chr1	54578469	54578968	Gtf3c3|chr1:54578469-54578968	0.318929792005856	.	.
chr1	54438767	54439266	chr1	54578469	54578968	Gtf3c3|chr1:54578469-54578968	0.318929792005857	.	.
chr1	54557443	54557942	chr1	54492251	54492750	Pgap1|chr1:54492251-54492750	0.155635495998656	.	.
chr1	54557443	54557942	chr1	54578469	54578968	Pgap1|chr1:54578469-54578968	0.145310342220172	.	.
chr1	54557443	54557942	chr1	54665931	54666430	Pgap1|chr1:54665931-54666430	0.154797518685451	.	.
chr1	55026688	55027187	chr1	55192060	55192559	Sf3b1|chr1:55192060-55192559	0.142359965680219	.	.
chr1	55026688	55027187	chr1	55221300	55221799	Sf3b1|chr1:55221300-55221799	0.141898816797878	.	.
chr1	55026688	55027187	chr1	55383081	55383580	Sf3b1|chr1:55383081-55383580	0.256453704425735	.	.
chr1	55027198	55027697	chr1	55192060	55192559	Sf3b1|chr1:55192060-55192559	0.189613168255122	.	.
chr1	55027198	55027697	chr1	55383081	55383580	Sf3b1|chr1:55383081-55383580	0.212967666847083	.	.
chr1	55087908	55088407	chr1	55383081	55383580	Hspd1|chr1:55383081-55383580	0.263738731354793	.	.
chr1	55087908	55088407	chr1	55383081	55383580	Hspe1|chr1:55383081-55383580	0.263738731354793	.	.
chr1	55131471	55131970	chr1	55171875	55172374	Mob4|chr1:55171875-55172374	0.181946162785178	.	.
chr1	55236881	55237380	chr1	55383081	55383580	Mars2|chr1:55383081-55383580	0.311397936252601	.	.
chr1	55405572	55406071	chr1	55463647	55464146	Plcl1|chr1:55463647-55464146	0.183060784126862	.	.
chr1	55406395	55406894	chr1	55171875	55172374	Plcl1|chr1:55171875-55172374	0.139102526897952	.	.
chr1	55406395	55406894	chr1	55449137	55449636	Plcl1|chr1:55449137-55449636	0.133284127254869	.	.
chr1	57377988	57378487	chr1	57285812	57286311	1700066M21Rik|chr1:57285812-57286311	0.28685363285788	.	.
chr1	57377988	57378487	chr1	57285812	57286311	4930558J18Rik|chr1:57285812-57286311	0.28685363285788	.	.
chr1	57377988	57378487	chr1	57428877	57429376	1700066M21Rik|chr1:57428877-57429376	0.185657092556585	.	.
chr1	57377988	57378487	chr1	57428877	57429376	4930558J18Rik|chr1:57428877-57429376	0.185657092556585	.	.
chr1	57406257	57406756	chr1	57330107	57330606	Maip1|chr1:57330107-57330606	0.207343253566792	.	.
chr1	57406257	57406756	chr1	57330107	57330606	Tyw5|chr1:57330107-57330606	0.207343253566792	.	.
chr1	57406257	57406756	chr1	57428877	57429376	Maip1|chr1:57428877-57429376	0.262387665091032	.	.
chr1	57406257	57406756	chr1	57428877	57429376	Tyw5|chr1:57428877-57429376	0.262387665091032	.	.
chr1	57406257	57406756	chr1	57430057	57430556	Maip1|chr1:57430057-57430556	0.138129435180877	.	.
chr1	57406257	57406756	chr1	57430057	57430556	Tyw5|chr1:57430057-57430556	0.138129435180877	.	.
chr1	57406257	57406756	chr1	57436901	57437400	Maip1|chr1:57436901-57437400	0.22626211572473	.	.
chr1	57406257	57406756	chr1	57436901	57437400	Tyw5|chr1:57436901-57437400	0.22626211572473	.	.
chr1	57406257	57406756	chr1	57496540	57497039	Maip1|chr1:57496540-57497039	0.227784978294691	.	.
chr1	57406257	57406756	chr1	57496540	57497039	Tyw5|chr1:57496540-57497039	0.227784978294691	.	.
chr1	57406767	57407266	chr1	57330107	57330606	Maip1|chr1:57330107-57330606	0.194567629872703	.	.
chr1	57406767	57407266	chr1	57330107	57330606	Tyw5|chr1:57330107-57330606	0.194567629872703	.	.
chr1	57406767	57407266	chr1	57436901	57437400	Maip1|chr1:57436901-57437400	0.226672245365436	.	.
chr1	57406767	57407266	chr1	57436901	57437400	Tyw5|chr1:57436901-57437400	0.226672245365436	.	.
chr1	57406767	57407266	chr1	57496540	57497039	Maip1|chr1:57496540-57497039	0.203494494677658	.	.
chr1	57406767	57407266	chr1	57496540	57497039	Tyw5|chr1:57496540-57497039	0.203494494677658	.	.
chr1	58504734	58505233	chr1	58652543	58653042	Gm15834|chr1:58652543-58653042	0.141420820395622	.	.
chr1	58504734	58505233	chr1	58652543	58653042	Gm15834|chr1:58652543-58653042	0.141420820395623	.	.
chr1	58504734	58505233	chr1	58652543	58653042	Orc2|chr1:58652543-58653042	0.141420820395622	.	.
chr1	58504734	58505233	chr1	58652543	58653042	Orc2|chr1:58652543-58653042	0.141420820395623	.	.
chr1	58586034	58586533	chr1	58652543	58653042	Fam126b|chr1:58652543-58653042	0.21359856563242	.	.
chr1	58586034	58586533	chr1	58652543	58653042	Ndufb3|chr1:58652543-58653042	0.21359856563242	.	.
chr1	58586034	58586533	chr1	58999257	58999756	Fam126b|chr1:58999257-58999756	0.187519965949542	.	.
chr1	58586034	58586533	chr1	58999257	58999756	Ndufb3|chr1:58999257-58999756	0.187519965949542	.	.
chr1	58586552	58587051	chr1	58652543	58653042	Fam126b|chr1:58652543-58653042	0.243985497406884	.	.
chr1	58586552	58587051	chr1	58652543	58653042	Ndufb3|chr1:58652543-58653042	0.243985497406884	.	.
chr1	58586552	58587051	chr1	58919047	58919546	Fam126b|chr1:58919047-58919546	0.17226182305382	.	.
chr1	58586552	58587051	chr1	58919047	58919546	Ndufb3|chr1:58919047-58919546	0.17226182305382	.	.
chr1	58710970	58711469	chr1	58652543	58653042	Cflar|chr1:58652543-58653042	0.15193879081795	.	.
chr1	58710970	58711469	chr1	58712890	58713389	Cflar|chr1:58712890-58713389	0.265734907938164	.	.
chr1	58710970	58711469	chr1	58745798	58746297	Cflar|chr1:58745798-58746297	0.137051029889219	.	.
chr1	58711489	58711988	chr1	58652543	58653042	Cflar|chr1:58652543-58653042	0.27768660975289	.	.
chr1	58711489	58711988	chr1	58712890	58713389	Cflar|chr1:58712890-58713389	0.226468450438581	.	.
chr1	58972763	58973262	chr1	58712890	58713389	Stradb|chr1:58712890-58713389	0.124822249651443	.	.
chr1	58972763	58973262	chr1	58712890	58713389	Trak2|chr1:58712890-58713389	0.124822249651443	.	.
chr1	58972763	58973262	chr1	58999257	58999756	Stradb|chr1:58999257-58999756	0.234783308714537	.	.
chr1	58972763	58973262	chr1	58999257	58999756	Trak2|chr1:58999257-58999756	0.234783308714537	.	.
chr1	58972763	58973262	chr1	59140824	59141323	Stradb|chr1:59140824-59141323	0.156521771416287	.	.
chr1	58972763	58973262	chr1	59140824	59141323	Trak2|chr1:59140824-59141323	0.156521771416287	.	.
chr1	58972763	58973262	chr1	59247600	59248099	Stradb|chr1:59247600-59248099	0.189754504829021	.	.
chr1	58972763	58973262	chr1	59247600	59248099	Trak2|chr1:59247600-59248099	0.189754504829021	.	.
chr1	58973284	58973783	chr1	58999257	58999756	Stradb|chr1:58999257-58999756	0.349624346359793	.	.
chr1	58973284	58973783	chr1	58999257	58999756	Trak2|chr1:58999257-58999756	0.349624346359793	.	.
chr1	58973886	58974385	chr1	58745798	58746297	Stradb|chr1:58745798-58746297	0.289005349273497	.	.
chr1	58973886	58974385	chr1	58745798	58746297	Trak2|chr1:58745798-58746297	0.289005349273497	.	.
chr1	58973886	58974385	chr1	58746853	58747352	Stradb|chr1:58746853-58747352	0.167428168869301	.	.
chr1	58973886	58974385	chr1	58746853	58747352	Trak2|chr1:58746853-58747352	0.167428168869301	.	.
chr1	58973886	58974385	chr1	58999257	58999756	Stradb|chr1:58999257-58999756	0.164963860520884	.	.
chr1	58973886	58974385	chr1	58999257	58999756	Trak2|chr1:58999257-58999756	0.164963860520884	.	.
chr1	59119578	59120077	chr1	59247600	59248099	G730003C15Rik|chr1:59247600-59248099	0.147928891758289	.	.
chr1	59119578	59120077	chr1	59247600	59248099	Tmem237|chr1:59247600-59248099	0.147928891758289	.	.
chr1	59120147	59120646	chr1	59247600	59248099	G730003C15Rik|chr1:59247600-59248099	0.152569541599398	.	.
chr1	59120147	59120646	chr1	59247600	59248099	Tmem237|chr1:59247600-59248099	0.152569541599398	.	.
chr1	59237006	59237505	chr1	59247600	59248099	Als2|chr1:59247600-59248099	0.145060516647472	.	.
chr1	59237895	59238394	chr1	58909565	58910064	Als2|chr1:58909565-58910064	0.130084630728006	.	.
chr1	59237895	59238394	chr1	58999257	58999756	Als2|chr1:58999257-58999756	0.157903518935012	.	.
chr1	59763159	59763658	chr1	59866604	59867103	Bmpr2|chr1:59866604-59867103	0.127777985802787	.	.
chr1	59763681	59764180	chr1	59849045	59849544	Bmpr2|chr1:59849045-59849544	0.133743540500525	.	.
chr1	59912662	59913161	chr1	59788955	59789454	Fam117b|chr1:59788955-59789454	0.141432953927176	.	.
chr1	59912662	59913161	chr1	59849045	59849544	Fam117b|chr1:59849045-59849544	0.160589574295079	.	.
chr1	59912662	59913161	chr1	59868611	59869110	Fam117b|chr1:59868611-59869110	0.148072827846147	.	.
chr1	60042424	60042923	chr1	60158400	60158899	Ica1l|chr1:60158400-60158899	0.148856288610281	.	.
chr1	60042935	60043434	chr1	59849045	59849544	Ica1l|chr1:59849045-59849544	0.133502553254261	.	.
chr1	60097980	60098479	chr1	59883669	59884168	Carf|chr1:59883669-59884168	0.18918512464678	.	.
chr1	60097980	60098479	chr1	59883669	59884168	Wdr12|chr1:59883669-59884168	0.18918512464678	.	.
chr1	60097980	60098479	chr1	60489858	60490357	Carf|chr1:60489858-60490357	0.130504589357025	.	.
chr1	60097980	60098479	chr1	60489858	60490357	Wdr12|chr1:60489858-60490357	0.130504589357025	.	.
chr1	60097980	60098479	chr1	60490433	60490932	Carf|chr1:60490433-60490932	0.193261988054198	.	.
chr1	60097980	60098479	chr1	60490433	60490932	Wdr12|chr1:60490433-60490932	0.193261988054198	.	.
chr1	60098487	60098986	chr1	59883669	59884168	Carf|chr1:59883669-59884168	0.168620806431252	.	.
chr1	60098487	60098986	chr1	59883669	59884168	Wdr12|chr1:59883669-59884168	0.168620806431252	.	.
chr1	60098487	60098986	chr1	60017811	60018310	Carf|chr1:60017811-60018310	0.161389534782231	.	.
chr1	60098487	60098986	chr1	60017811	60018310	Wdr12|chr1:60017811-60018310	0.161389534782231	.	.
chr1	60180257	60180756	chr1	59868611	59869110	Nbeal1|chr1:59868611-59869110	0.159602747251695	.	.
chr1	60180257	60180756	chr1	60440962	60441461	Nbeal1|chr1:60440962-60441461	0.262593950875459	.	.
chr1	60342754	60343253	chr1	60440962	60441461	Cyp20a1|chr1:60440962-60441461	0.133088673427504	.	.
chr1	60409462	60409961	chr1	60440962	60441461	Abi2|chr1:60440962-60441461	0.194158532701541	.	.
chr1	60409462	60409961	chr1	60489858	60490357	Abi2|chr1:60489858-60490357	0.153345859947046	.	.
chr1	65122893	65123392	chr1	65129584	65130083	D630023F18Rik|chr1:65129584-65130083	0.159607810100554	.	.
chr1	65186396	65186895	chr1	65111968	65112467	Idh1|chr1:65111968-65112467	0.202440077777392	.	.
chr1	65186396	65186895	chr1	65111968	65112467	Pikfyve|chr1:65111968-65112467	0.202440077777392	.	.
chr1	65186396	65186895	chr1	65178123	65178622	Idh1|chr1:65178123-65178622	0.132119683014824	.	.
chr1	65186396	65186895	chr1	65178123	65178622	Pikfyve|chr1:65178123-65178622	0.132119683014824	.	.
chr1	65186396	65186895	chr1	65179041	65179540	Idh1|chr1:65179041-65179540	0.231907201074877	.	.
chr1	65186396	65186895	chr1	65179041	65179540	Pikfyve|chr1:65179041-65179540	0.231907201074877	.	.
chr1	65282716	65283215	chr1	65311469	65311968	Pth2r|chr1:65311469-65311968	0.202393420303737	.	.
chr1	65282716	65283215	chr1	65312053	65312552	Pth2r|chr1:65312053-65312552	0.179622805702791	.	.
chr1	65282716	65283215	chr1	65678901	65679400	Pth2r|chr1:65678901-65679400	0.274586723759527	.	.
chr1	66174880	66175379	chr1	66132477	66132976	Map2|chr1:66132477-66132976	0.203292100748734	.	.
chr1	66174880	66175379	chr1	66148233	66148732	Map2|chr1:66148233-66148732	0.148837529409785	.	.
chr1	66174880	66175379	chr1	66148756	66149255	Map2|chr1:66148756-66149255	0.208155675816012	.	.
chr1	66174880	66175379	chr1	66187006	66187505	Map2|chr1:66187006-66187505	0.21677015798348	.	.
chr1	69513596	69514095	chr1	69512488	69512987	Gm29114|chr1:69512488-69512987	0.285487839168381	.	.
chr1	69513596	69514095	chr1	69554838	69555337	Gm29114|chr1:69554838-69555337	0.1635892001896	.	.
chr1	69513596	69514095	chr1	69745423	69745922	Gm29114|chr1:69745423-69745922	0.19495979608786	.	.
chr1	70724978	70725477	chr1	70316336	70316835	Vwc2l|chr1:70316336-70316835	0.189288536825971	.	.
chr1	70724978	70725477	chr1	70655023	70655522	Vwc2l|chr1:70655023-70655522	0.178396239115181	.	.
chr1	70724978	70725477	chr1	70684092	70684591	Vwc2l|chr1:70684092-70684591	0.171157775421375	.	.
chr1	70724978	70725477	chr1	70684750	70685249	Vwc2l|chr1:70684750-70685249	0.461704087075578	.	.
chr1	70724978	70725477	chr1	70692535	70693034	Vwc2l|chr1:70692535-70693034	0.199292420139557	.	.
chr1	70724978	70725477	chr1	70696220	70696719	Vwc2l|chr1:70696220-70696719	0.282102216395083	.	.
chr1	70725497	70725996	chr1	70316336	70316835	Vwc2l|chr1:70316336-70316835	0.245849730117217	.	.
chr1	70725497	70725996	chr1	70358066	70358565	Vwc2l|chr1:70358066-70358565	0.145116853744587	.	.
chr1	70725497	70725996	chr1	70696220	70696719	Vwc2l|chr1:70696220-70696719	0.198930551927174	.	.
chr1	74505730	74506229	chr1	74784124	74784623	Cnot9|chr1:74784124-74784623	0.371909690909075	.	.
chr1	74505730	74506229	chr1	74784124	74784623	Cnot9|chr1:74784124-74784623	0.371909690909076	.	.
chr1	74505730	74506229	chr1	74816731	74817230	Cnot9|chr1:74816731-74817230	0.212382955376672	.	.
chr1	74505730	74506229	chr1	74882110	74882609	Cnot9|chr1:74882110-74882609	0.351343225609342	.	.
chr1	74505730	74506229	chr1	74948735	74949234	Cnot9|chr1:74948735-74949234	0.219263148367588	.	.
chr1	74506443	74506942	chr1	74784124	74784623	Cnot9|chr1:74784124-74784623	0.310977229799002	.	.
chr1	74506443	74506942	chr1	74808065	74808564	Cnot9|chr1:74808065-74808564	0.328946656193224	.	.
chr1	74506443	74506942	chr1	74882110	74882609	Cnot9|chr1:74882110-74882609	0.220356900890983	.	.
chr1	74542596	74543095	chr1	74816731	74817230	Plcd4|chr1:74816731-74817230	0.126247058621694	.	.
chr1	74542596	74543095	chr1	74817277	74817776	Plcd4|chr1:74817277-74817776	0.180850024768646	.	.
chr1	74542596	74543095	chr1	74882110	74882609	Plcd4|chr1:74882110-74882609	0.20021070247823	.	.
chr1	74587962	74588461	chr1	74784124	74784623	Bcs1l|chr1:74784124-74784623	0.317817503782687	.	.
chr1	74587962	74588461	chr1	74784124	74784623	Zfp142|chr1:74784124-74784623	0.317817503782687	.	.
chr1	74587962	74588461	chr1	74882110	74882609	Bcs1l|chr1:74882110-74882609	0.233301201951514	.	.
chr1	74587962	74588461	chr1	74882110	74882609	Zfp142|chr1:74882110-74882609	0.233301201951514	.	.
chr1	74587962	74588461	chr1	74948735	74949234	Bcs1l|chr1:74948735-74949234	0.13918070118675	.	.
chr1	74587962	74588461	chr1	74948735	74949234	Zfp142|chr1:74948735-74949234	0.13918070118675	.	.
chr1	74601175	74601674	chr1	74784124	74784623	Rnf25|chr1:74784124-74784623	0.314125894681833	.	.
chr1	74601175	74601674	chr1	74784124	74784623	Stk36|chr1:74784124-74784623	0.314125894681833	.	.
chr1	74601175	74601674	chr1	74816731	74817230	Rnf25|chr1:74816731-74817230	0.22034454581569	.	.
chr1	74601175	74601674	chr1	74816731	74817230	Stk36|chr1:74816731-74817230	0.22034454581569	.	.
chr1	74713683	74714182	chr1	74784124	74784623	Cyp27a1|chr1:74784124-74784623	0.23527101190645	.	.
chr1	74713683	74714182	chr1	74808065	74808564	Cyp27a1|chr1:74808065-74808564	0.139757587237268	.	.
chr1	74713683	74714182	chr1	74858307	74858806	Cyp27a1|chr1:74858307-74858806	0.231927611164026	.	.
chr1	74713683	74714182	chr1	74882110	74882609	Cyp27a1|chr1:74882110-74882609	0.257486986118639	.	.
chr1	74748718	74749217	chr1	74894978	74895477	Prkag3|chr1:74894978-74895477	0.134813740211561	.	.
chr1	74854708	74855207	chr1	74802933	74803432	Cdk5r2|chr1:74802933-74803432	0.253245977606527	.	.
chr1	74854708	74855207	chr1	74817277	74817776	Cdk5r2|chr1:74817277-74817776	0.145230325340266	.	.
chr1	74854708	74855207	chr1	74858307	74858806	Cdk5r2|chr1:74858307-74858806	0.144943020562422	.	.
chr1	74854708	74855207	chr1	75001124	75001623	Cdk5r2|chr1:75001124-75001623	0.323521147692617	.	.
chr1	74854708	74855207	chr1	75016818	75017317	Cdk5r2|chr1:75016818-75017317	0.140863127527566	.	.
chr1	74854708	74855207	chr1	75141393	75141892	Cdk5r2|chr1:75141393-75141892	0.206138772841503	.	.
chr1	74893408	74893907	chr1	74763029	74763528	Cryba2|chr1:74763029-74763528	0.176153301683444	.	.
chr1	74893408	74893907	chr1	74784124	74784623	Cryba2|chr1:74784124-74784623	0.135297469307984	.	.
chr1	74893408	74893907	chr1	74808065	74808564	Cryba2|chr1:74808065-74808564	0.225290194448712	.	.
chr1	74893408	74893907	chr1	75016818	75017317	Cryba2|chr1:75016818-75017317	0.214406969413244	.	.
chr1	74893408	74893907	chr1	75218312	75218811	Cryba2|chr1:75218312-75218811	0.212599460664162	.	.
chr1	74935357	74935856	chr1	74817277	74817776	Cfap65|chr1:74817277-74817776	0.154720275951794	.	.
chr1	74935357	74935856	chr1	75141393	75141892	Cfap65|chr1:75141393-75141892	0.146212341572068	.	.
chr1	74935357	74935856	chr1	75246673	75247172	Cfap65|chr1:75246673-75247172	0.155366335838426	.	.
chr1	75124760	75125259	chr1	75001124	75001623	Nhej1|chr1:75001124-75001623	0.164109599087733	.	.
chr1	75124760	75125259	chr1	75244823	75245322	Nhej1|chr1:75244823-75245322	0.255633199672022	.	.
chr1	75142499	75142998	chr1	74784124	74784623	Cnppd1|chr1:74784124-74784623	0.159436509093699	.	.
chr1	75142499	75142998	chr1	74784124	74784623	Retreg2|chr1:74784124-74784623	0.159436509093699	.	.
chr1	75142499	75142998	chr1	74816731	74817230	Cnppd1|chr1:74816731-74817230	0.279645807489605	.	.
chr1	75142499	75142998	chr1	74816731	74817230	Retreg2|chr1:74816731-74817230	0.279645807489605	.	.
chr1	75142499	75142998	chr1	74817277	74817776	Cnppd1|chr1:74817277-74817776	0.171917302891323	.	.
chr1	75142499	75142998	chr1	74817277	74817776	Retreg2|chr1:74817277-74817776	0.171917302891323	.	.
chr1	75142499	75142998	chr1	74882110	74882609	Cnppd1|chr1:74882110-74882609	0.208249567385656	.	.
chr1	75142499	75142998	chr1	74882110	74882609	Retreg2|chr1:74882110-74882609	0.208249567385656	.	.
chr1	75142499	75142998	chr1	75016818	75017317	Cnppd1|chr1:75016818-75017317	0.150908016029166	.	.
chr1	75142499	75142998	chr1	75016818	75017317	Retreg2|chr1:75016818-75017317	0.150908016029166	.	.
chr1	75142499	75142998	chr1	75141393	75141892	Cnppd1|chr1:75141393-75141892	0.139007624998367	.	.
chr1	75142499	75142998	chr1	75141393	75141892	Retreg2|chr1:75141393-75141892	0.139007624998367	.	.
chr1	75168424	75168923	chr1	74784124	74784623	Zfand2b|chr1:74784124-74784623	0.224158994441687	.	.
chr1	75168424	75168923	chr1	74794449	74794948	Zfand2b|chr1:74794449-74794948	0.266948504790056	.	.
chr1	75168424	75168923	chr1	74802933	74803432	Zfand2b|chr1:74802933-74803432	0.125314117504803	.	.
chr1	75168424	75168923	chr1	74808065	74808564	Zfand2b|chr1:74808065-74808564	0.291965815861115	.	.
chr1	75168424	75168923	chr1	75001124	75001623	Zfand2b|chr1:75001124-75001623	0.128108101678614	.	.
chr1	75168424	75168923	chr1	75218312	75218811	Zfand2b|chr1:75218312-75218811	0.151287957813824	.	.
chr1	75169048	75169547	chr1	74784124	74784623	Zfand2b|chr1:74784124-74784623	0.203263765737314	.	.
chr1	75169048	75169547	chr1	74808065	74808564	Zfand2b|chr1:74808065-74808564	0.224667658436884	.	.
chr1	75169048	75169547	chr1	75218312	75218811	Zfand2b|chr1:75218312-75218811	0.151270968807446	.	.
chr1	75180079	75180578	chr1	74802933	74803432	Abcb6|chr1:74802933-74803432	0.136538130933914	.	.
chr1	75180079	75180578	chr1	74868742	74869241	Abcb6|chr1:74868742-74869241	0.141041822906709	.	.
chr1	75180079	75180578	chr1	75001124	75001623	Abcb6|chr1:75001124-75001623	0.17287657181872	.	.
chr1	75191753	75192252	chr1	74784124	74784623	Ankzf1|chr1:74784124-74784623	0.202455396322345	.	.
chr1	75191753	75192252	chr1	74784124	74784623	Atg9a|chr1:74784124-74784623	0.202455396322345	.	.
chr1	75191753	75192252	chr1	74794449	74794948	Ankzf1|chr1:74794449-74794948	0.124954397094714	.	.
chr1	75191753	75192252	chr1	74794449	74794948	Atg9a|chr1:74794449-74794948	0.124954397094714	.	.
chr1	75191753	75192252	chr1	74802933	74803432	Ankzf1|chr1:74802933-74803432	0.230369556554086	.	.
chr1	75191753	75192252	chr1	74802933	74803432	Atg9a|chr1:74802933-74803432	0.230369556554086	.	.
chr1	75191753	75192252	chr1	74816731	74817230	Ankzf1|chr1:74816731-74817230	0.235680770223416	.	.
chr1	75191753	75192252	chr1	74816731	74817230	Atg9a|chr1:74816731-74817230	0.235680770223416	.	.
chr1	75191753	75192252	chr1	74858307	74858806	Ankzf1|chr1:74858307-74858806	0.264284258933671	.	.
chr1	75191753	75192252	chr1	74858307	74858806	Atg9a|chr1:74858307-74858806	0.264284258933671	.	.
chr1	75191753	75192252	chr1	74948735	74949234	Ankzf1|chr1:74948735-74949234	0.204324282317089	.	.
chr1	75191753	75192252	chr1	74948735	74949234	Atg9a|chr1:74948735-74949234	0.204324282317089	.	.
chr1	75191753	75192252	chr1	75001124	75001623	Ankzf1|chr1:75001124-75001623	0.201903601664928	.	.
chr1	75191753	75192252	chr1	75001124	75001623	Atg9a|chr1:75001124-75001623	0.201903601664928	.	.
chr1	75191753	75192252	chr1	75016818	75017317	Ankzf1|chr1:75016818-75017317	0.144331241434112	.	.
chr1	75191753	75192252	chr1	75016818	75017317	Atg9a|chr1:75016818-75017317	0.144331241434112	.	.
chr1	75191753	75192252	chr1	75246086	75246585	Ankzf1|chr1:75246086-75246585	0.161361553300375	.	.
chr1	75191753	75192252	chr1	75246086	75246585	Atg9a|chr1:75246086-75246585	0.161361553300375	.	.
chr1	75192415	75192914	chr1	74882110	74882609	Ankzf1|chr1:74882110-74882609	0.152190040999197	.	.
chr1	75192415	75192914	chr1	74882110	74882609	Atg9a|chr1:74882110-74882609	0.152190040999197	.	.
chr1	75192415	75192914	chr1	75244823	75245322	Ankzf1|chr1:75244823-75245322	0.126489237696398	.	.
chr1	75192415	75192914	chr1	75244823	75245322	Atg9a|chr1:75244823-75245322	0.126489237696398	.	.
chr1	75210546	75211045	chr1	74858307	74858806	Glb1l|chr1:74858307-74858806	0.291234116346401	.	.
chr1	75210546	75211045	chr1	74858307	74858806	Stk16|chr1:74858307-74858806	0.291234116346401	.	.
chr1	75210546	75211045	chr1	74880737	74881236	Glb1l|chr1:74880737-74881236	0.167273936283072	.	.
chr1	75210546	75211045	chr1	74880737	74881236	Stk16|chr1:74880737-74881236	0.167273936283072	.	.
chr1	75210546	75211045	chr1	74894978	74895477	Glb1l|chr1:74894978-74895477	0.163999948113201	.	.
chr1	75210546	75211045	chr1	74894978	74895477	Stk16|chr1:74894978-74895477	0.163999948113201	.	.
chr1	75210546	75211045	chr1	75001124	75001623	Glb1l|chr1:75001124-75001623	0.207438074129178	.	.
chr1	75210546	75211045	chr1	75001124	75001623	Stk16|chr1:75001124-75001623	0.207438074129178	.	.
chr1	75210546	75211045	chr1	75244823	75245322	Glb1l|chr1:75244823-75245322	0.170369808783158	.	.
chr1	75210546	75211045	chr1	75244823	75245322	Stk16|chr1:75244823-75245322	0.170369808783158	.	.
chr1	75219086	75219585	chr1	74784124	74784623	Tuba4a|chr1:74784124-74784623	0.228598346899227	.	.
chr1	75219086	75219585	chr1	74808065	74808564	Tuba4a|chr1:74808065-74808564	0.163300337950667	.	.
chr1	75219086	75219585	chr1	74858307	74858806	Tuba4a|chr1:74858307-74858806	0.177180340702666	.	.
chr1	75219086	75219585	chr1	74948735	74949234	Tuba4a|chr1:74948735-74949234	0.180712389398553	.	.
chr1	75219086	75219585	chr1	75001124	75001623	Tuba4a|chr1:75001124-75001623	0.158942769731971	.	.
chr1	75219086	75219585	chr1	75244823	75245322	Tuba4a|chr1:75244823-75245322	0.246563833659338	.	.
chr1	75219640	75220139	chr1	74808065	74808564	Tuba4a|chr1:74808065-74808564	0.25047404059631	.	.
chr1	75219640	75220139	chr1	74882110	74882609	Tuba4a|chr1:74882110-74882609	0.127903807351166	.	.
chr1	75219640	75220139	chr1	75244823	75245322	Tuba4a|chr1:75244823-75245322	0.124111601855965	.	.
chr1	75236144	75236643	chr1	74784124	74784623	Dnajb2|chr1:74784124-74784623	0.278177739052466	.	.
chr1	75236144	75236643	chr1	74808065	74808564	Dnajb2|chr1:74808065-74808564	0.148595048075339	.	.
chr1	75236144	75236643	chr1	74816731	74817230	Dnajb2|chr1:74816731-74817230	0.219834472342344	.	.
chr1	75236144	75236643	chr1	74858307	74858806	Dnajb2|chr1:74858307-74858806	0.164442667115707	.	.
chr1	75236144	75236643	chr1	74882110	74882609	Dnajb2|chr1:74882110-74882609	0.212547720425123	.	.
chr1	75236144	75236643	chr1	74948735	74949234	Dnajb2|chr1:74948735-74949234	0.190138410991921	.	.
chr1	75236651	75237150	chr1	74784124	74784623	Dnajb2|chr1:74784124-74784623	0.317486291680439	.	.
chr1	75236651	75237150	chr1	74794449	74794948	Dnajb2|chr1:74794449-74794948	0.132473719102993	.	.
chr1	75236651	75237150	chr1	74808065	74808564	Dnajb2|chr1:74808065-74808564	0.222065067283154	.	.
chr1	75236651	75237150	chr1	74816731	74817230	Dnajb2|chr1:74816731-74817230	0.238623735437303	.	.
chr1	75236651	75237150	chr1	75016818	75017317	Dnajb2|chr1:75016818-75017317	0.167327401719252	.	.
chr1	75236651	75237150	chr1	75218312	75218811	Dnajb2|chr1:75218312-75218811	0.134217404217398	.	.
chr1	77972152	77972651	chr1	77943614	77944113	Gm28387|chr1:77943614-77944113	0.134279120411773	.	.
chr1	77972152	77972651	chr1	77995617	77996116	Gm28387|chr1:77995617-77996116	0.148105793841658	.	.
chr1	77972152	77972651	chr1	78016250	78016749	Gm28387|chr1:78016250-78016749	0.171584820762837	.	.
chr1	77972152	77972651	chr1	78022717	78023216	Gm28387|chr1:78022717-78023216	0.129703748328971	.	.
chr1	77972152	77972651	chr1	78092591	78093090	Gm28387|chr1:78092591-78093090	0.342852376285543	.	.
chr1	77972152	77972651	chr1	78120079	78120578	Gm28387|chr1:78120079-78120578	0.215672728181518	.	.
chr1	77972152	77972651	chr1	78135513	78136012	Gm28387|chr1:78135513-78136012	0.438872335151007	.	.
chr1	77972152	77972651	chr1	78141630	78142129	Gm28387|chr1:78141630-78142129	0.280528338266546	.	.
chr1	77972152	77972651	chr1	78159658	78160157	Gm28387|chr1:78159658-78160157	0.279992119222469	.	.
chr1	77972152	77972651	chr1	78167407	78167906	Gm28387|chr1:78167407-78167906	0.234273253393821	.	.
chr1	77972152	77972651	chr1	78181806	78182305	Gm28387|chr1:78181806-78182305	0.227230982046903	.	.
chr1	77972152	77972651	chr1	78189390	78189889	Gm28387|chr1:78189390-78189889	0.315593773412191	.	.
chr1	77972152	77972651	chr1	78215765	78216264	Gm28387|chr1:78215765-78216264	0.2723044947615	.	.
chr1	77972152	77972651	chr1	78233977	78234476	Gm28387|chr1:78233977-78234476	0.257964284675242	.	.
chr1	77972152	77972651	chr1	78234564	78235063	Gm28387|chr1:78234564-78235063	0.24955859327534	.	.
chr1	78196613	78197112	chr1	77911684	77912183	Pax3|chr1:77911684-77912183	0.134678671189758	.	.
chr1	78196613	78197112	chr1	77943614	77944113	Pax3|chr1:77943614-77944113	0.192197760971709	.	.
chr1	78196613	78197112	chr1	77978623	77979122	Pax3|chr1:77978623-77979122	0.14221046023532	.	.
chr1	78196613	78197112	chr1	77995617	77996116	Pax3|chr1:77995617-77996116	0.181602115215802	.	.
chr1	78196613	78197112	chr1	78016250	78016749	Pax3|chr1:78016250-78016749	0.211326653530036	.	.
chr1	78196613	78197112	chr1	78022717	78023216	Pax3|chr1:78022717-78023216	0.12937151464942	.	.
chr1	78196613	78197112	chr1	78092591	78093090	Pax3|chr1:78092591-78093090	0.173847778482879	.	.
chr1	78196613	78197112	chr1	78120079	78120578	Pax3|chr1:78120079-78120578	0.292750251308509	.	.
chr1	78196613	78197112	chr1	78135513	78136012	Pax3|chr1:78135513-78136012	0.394655893241606	.	.
chr1	78196613	78197112	chr1	78141630	78142129	Pax3|chr1:78141630-78142129	0.343242065207328	.	.
chr1	78196613	78197112	chr1	78159658	78160157	Pax3|chr1:78159658-78160157	0.177724963599952	.	.
chr1	78196613	78197112	chr1	78167407	78167906	Pax3|chr1:78167407-78167906	0.391640652194605	.	.
chr1	78196613	78197112	chr1	78181806	78182305	Pax3|chr1:78181806-78182305	0.348415421864793	.	.
chr1	78196613	78197112	chr1	78189390	78189889	Pax3|chr1:78189390-78189889	0.494479701071963	.	.
chr1	78196613	78197112	chr1	78215765	78216264	Pax3|chr1:78215765-78216264	0.480286213780432	.	.
chr1	78196613	78197112	chr1	78216563	78217062	Pax3|chr1:78216563-78217062	0.158054849500836	.	.
chr1	78196613	78197112	chr1	78217089	78217588	Pax3|chr1:78217089-78217588	0.352298322717104	.	.
chr1	78196613	78197112	chr1	78233977	78234476	Pax3|chr1:78233977-78234476	0.241386830212856	.	.
chr1	78196613	78197112	chr1	78234564	78235063	Pax3|chr1:78234564-78235063	0.140123065584851	.	.
chr1	79439807	79440306	chr1	79374786	79375285	Scg2|chr1:79374786-79375285	0.165270235767922	.	.
chr1	79439807	79440306	chr1	79425850	79426349	Scg2|chr1:79425850-79426349	0.235138879057587	.	.
chr1	79439807	79440306	chr1	79450145	79450644	Scg2|chr1:79450145-79450644	0.222273694462593	.	.
chr1	79439807	79440306	chr1	79450916	79451415	Scg2|chr1:79450916-79451415	0.23740097583445	.	.
chr1	84839165	84839664	chr1	84838531	84839030	Fbxo36|chr1:84838531-84839030	0.313493532286047	.	.
chr1	84839808	84840307	chr1	84838531	84839030	Fbxo36|chr1:84838531-84839030	0.273678424700618	.	.
chr1	84839808	84840307	chr1	84838531	84839030	Trip12|chr1:84838531-84839030	0.273678424700618	.	.
chr1	84934371	84934870	chr1	84933383	84933882	Slc16a14|chr1:84933383-84933882	0.15844589173003	.	.
chr1	84934883	84935382	chr1	84904460	84904959	Slc16a14|chr1:84904460-84904959	0.13519178977327	.	.
chr1	87755700	87756199	chr1	87925537	87926036	Atg16l1|chr1:87925537-87926036	0.202399867831466	.	.
chr1	87755700	87756199	chr1	88047231	88047730	Atg16l1|chr1:88047231-88047730	0.185486737586642	.	.
chr1	87853973	87854472	chr1	87925537	87926036	Dgkd|chr1:87925537-87926036	0.188789640617743	.	.
chr1	87853973	87854472	chr1	87925537	87926036	Gm19582|chr1:87925537-87926036	0.188789640617743	.	.
chr1	87853973	87854472	chr1	87930620	87931119	Dgkd|chr1:87930620-87931119	0.164958139457482	.	.
chr1	87853973	87854472	chr1	87930620	87931119	Gm19582|chr1:87930620-87931119	0.164958139457482	.	.
chr1	88008031	88008530	chr1	87783481	87783980	Usp40|chr1:87783481-87783980	0.137100243848323	.	.
chr1	88199650	88200149	chr1	87789687	87790186	Ugt1a2|chr1:87789687-87790186	0.131613743896897	.	.
chr1	88199650	88200149	chr1	87790212	87790711	Ugt1a2|chr1:87790212-87790711	0.163019347564784	.	.
chr1	88199650	88200149	chr1	87900880	87901379	Ugt1a2|chr1:87900880-87901379	0.279064921268216	.	.
chr1	88205505	88206004	chr1	87925537	87926036	Dnajb3|chr1:87925537-87926036	0.313525038158933	.	.
chr1	93305687	93306186	chr1	93401523	93402022	Gm28535|chr1:93401523-93402022	0.228524199057066	.	.
chr1	93305687	93306186	chr1	93401523	93402022	Mterf4|chr1:93401523-93402022	0.228524199057066	.	.
chr1	93305687	93306186	chr1	93445454	93445953	Gm28535|chr1:93445454-93445953	0.138123675876042	.	.
chr1	93305687	93306186	chr1	93445454	93445953	Mterf4|chr1:93445454-93445953	0.138123675876042	.	.
chr1	93342619	93343118	chr1	93506953	93507452	Pask|chr1:93506953-93507452	0.131392659172138	.	.
chr1	93342619	93343118	chr1	93506953	93507452	Ppp1r7|chr1:93506953-93507452	0.131392659172138	.	.
chr1	93343358	93343857	chr1	93445454	93445953	Pask|chr1:93445454-93445953	0.14038437176989	.	.
chr1	93343358	93343857	chr1	93445454	93445953	Ppp1r7|chr1:93445454-93445953	0.14038437176989	.	.
chr1	93478107	93478606	chr1	93401523	93402022	Hdlbp|chr1:93401523-93402022	0.252388837216896	.	.
chr1	93478107	93478606	chr1	93401523	93402022	Sept2|chr1:93401523-93402022	0.252388837216896	.	.
chr1	93478107	93478606	chr1	93445454	93445953	Hdlbp|chr1:93445454-93445953	0.154327743810642	.	.
chr1	93478107	93478606	chr1	93445454	93445953	Sept2|chr1:93445454-93445953	0.154327743810642	.	.
chr1	93478107	93478606	chr1	93506953	93507452	Hdlbp|chr1:93506953-93507452	0.154725906643495	.	.
chr1	93478107	93478606	chr1	93506953	93507452	Sept2|chr1:93506953-93507452	0.154725906643495	.	.
chr1	93511801	93512300	chr1	93506953	93507452	Farp2|chr1:93506953-93507452	0.315741808914063	.	.
chr1	93511801	93512300	chr1	93719477	93719976	Farp2|chr1:93719477-93719976	0.134112944925887	.	.
chr1	93634975	93635474	chr1	93445454	93445953	Gm28536|chr1:93445454-93445953	0.213315708507119	.	.
chr1	93635550	93636049	chr1	93725542	93726041	Gm28536|chr1:93725542-93726041	0.19681699584767	.	.
chr1	93685241	93685740	chr1	93445454	93445953	Bok|chr1:93445454-93445953	0.404132937926986	.	.
chr1	93686360	93686859	chr1	93401523	93402022	Bok|chr1:93401523-93402022	0.346528205855466	.	.
chr1	93686360	93686859	chr1	93445454	93445953	Bok|chr1:93445454-93445953	0.158893864846643	.	.
chr1	93731754	93732253	chr1	93776610	93777109	Gm10550|chr1:93776610-93777109	0.144181096259013	.	.
chr1	93754078	93754577	chr1	93668682	93669181	Thap4|chr1:93668682-93669181	0.209411654982718	.	.
chr1	93754078	93754577	chr1	94035198	94035697	Thap4|chr1:94035198-94035697	0.270110310757713	.	.
chr1	93754617	93755116	chr1	94079039	94079538	Thap4|chr1:94079039-94079538	0.182797173163645	.	.
chr1	93754617	93755116	chr1	94175036	94175535	Thap4|chr1:94175036-94175535	0.28124563592335	.	.
chr1	93803720	93804219	chr1	94079039	94079538	Ing5|chr1:94079039-94079538	0.224806346817849	.	.
chr1	93803720	93804219	chr1	94139409	94139908	Ing5|chr1:94139409-94139908	0.129178959723056	.	.
chr1	93803720	93804219	chr1	94175036	94175535	Ing5|chr1:94175036-94175535	0.26335594133348	.	.
chr1	93803720	93804219	chr1	94227111	94227610	Ing5|chr1:94227111-94227610	0.13884828520362	.	.
chr1	93825281	93825780	chr1	94079039	94079538	D2hgdh|chr1:94079039-94079538	0.310883269119605	.	.
chr1	95313333	95313832	chr1	95024640	95025139	Fam174a|chr1:95024640-95025139	0.315643233550845	.	.
chr1	95313333	95313832	chr1	95109905	95110404	Fam174a|chr1:95109905-95110404	0.152559173944807	.	.
chr1	95313333	95313832	chr1	95110436	95110935	Fam174a|chr1:95110436-95110935	0.21989225254011	.	.
chr1	95313333	95313832	chr1	95445483	95445982	Fam174a|chr1:95445483-95445982	0.166954516245118	.	.
chr1	95313851	95314350	chr1	95263807	95264306	Fam174a|chr1:95263807-95264306	0.144176204233008	.	.
chr1	95313851	95314350	chr1	95428779	95429278	Fam174a|chr1:95428779-95429278	0.198711924601823	.	.
chr1	96871948	96872447	chr1	96689291	96689790	Slco4c1|chr1:96689291-96689790	0.132041329317721	.	.
chr1	96871948	96872447	chr1	96715929	96716428	Slco4c1|chr1:96715929-96716428	0.216994105948851	.	.
chr1	96871948	96872447	chr1	96795214	96795713	Slco4c1|chr1:96795214-96795713	0.280704522383931	.	.
chr1	96871948	96872447	chr1	96795728	96796227	Slco4c1|chr1:96795728-96796227	0.184801786998367	.	.
chr1	96871948	96872447	chr1	96828997	96829496	Slco4c1|chr1:96828997-96829496	0.175018017250015	.	.
chr1	96871948	96872447	chr1	97038495	97038994	Slco4c1|chr1:97038495-97038994	0.128145560994522	.	.
chr1	97661204	97661703	chr1	97552882	97553381	D1Ertd622e|chr1:97552882-97553381	0.137794343042353	.	.
chr1	97661204	97661703	chr1	97660435	97660934	D1Ertd622e|chr1:97660435-97660934	0.284161305601466	.	.
chr1	97661800	97662299	chr1	97629914	97630413	D1Ertd622e|chr1:97629914-97630413	0.181669515805872	.	.
chr1	97661800	97662299	chr1	97660435	97660934	D1Ertd622e|chr1:97660435-97660934	0.146549420211004	.	.
chr1	106759529	106760028	chr1	106818348	106818847	Kdsr|chr1:106818348-106818847	0.225382994834624	.	.
chr1	106759529	106760028	chr1	106875134	106875633	Kdsr|chr1:106875134-106875633	0.134786224400457	.	.
chr1	106796474	106796973	chr1	106818348	106818847	Vps4b|chr1:106818348-106818847	0.294365577782023	.	.
chr1	106796474	106796973	chr1	106818348	106818847	Vps4b|chr1:106818348-106818847	0.294365577782024	.	.
chr1	107051527	107052026	chr1	106901412	106901911	Serpinb3a|chr1:106901412-106901911	0.279205045077759	.	.
chr1	107051527	107052026	chr1	106958023	106958522	Serpinb3a|chr1:106958023-106958522	0.528386740133783	.	.
chr1	107051527	107052026	chr1	106962108	106962607	Serpinb3a|chr1:106962108-106962607	0.30059844154812	.	.
chr1	107051527	107052026	chr1	107024885	107025384	Serpinb3a|chr1:107024885-107025384	0.392730778582513	.	.
chr1	107051527	107052026	chr1	107025480	107025979	Serpinb3a|chr1:107025480-107025979	0.322748993394224	.	.
chr1	107051527	107052026	chr1	107481450	107481949	Serpinb3a|chr1:107481450-107481949	0.234493197282317	.	.
chr1	109982394	109982893	chr1	109985362	109985861	Cdh7|chr1:109985362-109985861	0.148811458707397	.	.
chr1	109982394	109982893	chr1	110078415	110078914	Cdh7|chr1:110078415-110078914	0.215646093542988	.	.
chr1	109982994	109983493	chr1	109985362	109985861	Cdh7|chr1:109985362-109985861	0.223280681288457	.	.
chr1	109982994	109983493	chr1	109985362	109985861	Cdh7|chr1:109985362-109985861	0.223280681288458	.	.
chr1	109982994	109983493	chr1	110078415	110078914	Cdh7|chr1:110078415-110078914	0.155295767238477	.	.
chr1	111863863	111864362	chr1	111634029	111634528	Dsel|chr1:111634029-111634528	0.200412288261366	.	.
chr1	111863863	111864362	chr1	111743168	111743667	Dsel|chr1:111743168-111743667	0.186085919022034	.	.
chr1	111863863	111864362	chr1	111754425	111754924	Dsel|chr1:111754425-111754924	0.283426754776158	.	.
chr1	111864757	111865256	chr1	111735594	111736093	Dsel|chr1:111735594-111736093	0.182098045739972	.	.
chr1	115684447	115684946	chr1	115686455	115686954	Cntnap5a|chr1:115686455-115686954	0.298685942683848	.	.
chr1	118310992	118311491	chr1	118012685	118013184	Tsn|chr1:118012685-118013184	0.225809974417253	.	.
chr1	118310992	118311491	chr1	118409363	118409862	Tsn|chr1:118409363-118409862	0.250269903047823	.	.
chr1	118310992	118311491	chr1	118492751	118493250	Tsn|chr1:118492751-118493250	0.203476340091737	.	.
chr1	118310992	118311491	chr1	118498277	118498776	Tsn|chr1:118498277-118498776	0.27888270781794	.	.
chr1	118321592	118322091	chr1	118492751	118493250	Nifk|chr1:118492751-118493250	0.153663821156317	.	.
chr1	118321592	118322091	chr1	118498277	118498776	Nifk|chr1:118498277-118498776	0.169594848596674	.	.
chr1	118388537	118389036	chr1	118434883	118435382	Clasp1|chr1:118434883-118435382	0.178047821844287	.	.
chr1	118389052	118389551	chr1	118434883	118435382	Clasp1|chr1:118434883-118435382	0.187504497023734	.	.
chr1	118389052	118389551	chr1	118481738	118482237	Clasp1|chr1:118481738-118482237	0.164658095196419	.	.
chr1	118389052	118389551	chr1	118492751	118493250	Clasp1|chr1:118492751-118493250	0.132914299087116	.	.
chr1	118458765	118459264	chr1	118359556	118360055	2900060B14Rik|chr1:118359556-118360055	0.125076565322046	.	.
chr1	118458765	118459264	chr1	118492751	118493250	2900060B14Rik|chr1:118492751-118493250	0.207955337228738	.	.
chr1	118459308	118459807	chr1	118012685	118013184	2900060B14Rik|chr1:118012685-118013184	0.160512996417629	.	.
chr1	118459308	118459807	chr1	118275095	118275594	2900060B14Rik|chr1:118275095-118275594	0.131912305427462	.	.
chr1	118459308	118459807	chr1	118481184	118481683	2900060B14Rik|chr1:118481184-118481683	0.141059823795567	.	.
chr1	120340287	120340786	chr1	120327602	120328101	C1ql2|chr1:120327602-120328101	0.147802508485983	.	.
chr1	120340287	120340786	chr1	120328128	120328627	C1ql2|chr1:120328128-120328627	0.166709223948553	.	.
chr1	120340287	120340786	chr1	120357257	120357756	C1ql2|chr1:120357257-120357756	0.178580949860318	.	.
chr1	120340287	120340786	chr1	120390279	120390778	C1ql2|chr1:120390279-120390778	0.143022388709897	.	.
chr1	120340287	120340786	chr1	120419614	120420113	C1ql2|chr1:120419614-120420113	0.146000820961905	.	.
chr1	120340287	120340786	chr1	120468841	120469340	C1ql2|chr1:120468841-120469340	0.397108663129914	.	.
chr1	120340287	120340786	chr1	120538173	120538672	C1ql2|chr1:120538173-120538672	0.147534625881567	.	.
chr1	120340287	120340786	chr1	120549866	120550365	C1ql2|chr1:120549866-120550365	0.186325041042702	.	.
chr1	120340287	120340786	chr1	120557258	120557757	C1ql2|chr1:120557258-120557757	0.202085019430311	.	.
chr1	120340860	120341359	chr1	120357257	120357756	C1ql2|chr1:120357257-120357756	0.172612421180322	.	.
chr1	120340860	120341359	chr1	120357805	120358304	C1ql2|chr1:120357805-120358304	0.153724954726116	.	.
chr1	120340860	120341359	chr1	120419614	120420113	C1ql2|chr1:120419614-120420113	0.232285044485539	.	.
chr1	120340860	120341359	chr1	120468841	120469340	C1ql2|chr1:120468841-120469340	0.179286427075835	.	.
chr1	120340860	120341359	chr1	120557258	120557757	C1ql2|chr1:120557258-120557757	0.15341217659917	.	.
chr1	120602016	120602515	chr1	120265100	120265599	En1|chr1:120265100-120265599	0.342058526688721	.	.
chr1	120602016	120602515	chr1	120586412	120586911	En1|chr1:120586412-120586911	0.281084649248898	.	.
chr1	120602016	120602515	chr1	120594518	120595017	En1|chr1:120594518-120595017	0.364711097499027	.	.
chr1	120602016	120602515	chr1	120603467	120603966	En1|chr1:120603467-120603966	0.307807027038503	.	.
chr1	120602016	120602515	chr1	120627296	120627795	En1|chr1:120627296-120627795	0.524069181899876	.	.
chr1	120602016	120602515	chr1	120643353	120643852	En1|chr1:120643353-120643852	0.575293054368979	.	.
chr1	120602016	120602515	chr1	120655115	120655614	En1|chr1:120655115-120655614	0.533026533819551	.	.
chr1	120602016	120602515	chr1	120685802	120686301	En1|chr1:120685802-120686301	0.58197015891604	.	.
chr1	120602016	120602515	chr1	120704353	120704852	En1|chr1:120704353-120704852	0.137124255449008	.	.
chr1	120602016	120602515	chr1	120801633	120802132	En1|chr1:120801633-120802132	0.562415451845063	.	.
chr1	120602016	120602515	chr1	120851710	120852209	En1|chr1:120851710-120852209	0.220015741594149	.	.
chr1	120602016	120602515	chr1	120921461	120921960	En1|chr1:120921461-120921960	0.166913540590561	.	.
chr1	120602016	120602515	chr1	120938905	120939404	En1|chr1:120938905-120939404	0.234727654700415	.	.
chr1	120602016	120602515	chr1	120963770	120964269	En1|chr1:120963770-120964269	0.485738484449994	.	.
chr1	120602767	120603266	chr1	120265100	120265599	En1|chr1:120265100-120265599	0.221975835743123	.	.
chr1	120602767	120603266	chr1	120586412	120586911	En1|chr1:120586412-120586911	0.253382820771981	.	.
chr1	120602767	120603266	chr1	120594518	120595017	En1|chr1:120594518-120595017	0.126623155121531	.	.
chr1	120602767	120603266	chr1	120603467	120603966	En1|chr1:120603467-120603966	0.512288211499046	.	.
chr1	120602767	120603266	chr1	120627296	120627795	En1|chr1:120627296-120627795	0.43963509474039	.	.
chr1	120602767	120603266	chr1	120643353	120643852	En1|chr1:120643353-120643852	0.446280282249392	.	.
chr1	120602767	120603266	chr1	120655115	120655614	En1|chr1:120655115-120655614	0.154037019918879	.	.
chr1	120602767	120603266	chr1	120685802	120686301	En1|chr1:120685802-120686301	0.238666322271092	.	.
chr1	120602767	120603266	chr1	120801633	120802132	En1|chr1:120801633-120802132	0.187179501607006	.	.
chr1	120602767	120603266	chr1	120963770	120964269	En1|chr1:120963770-120964269	0.185729408069496	.	.
chr1	120816178	120816677	chr1	120851710	120852209	Gm29345|chr1:120851710-120852209	0.456965717396243	.	.
chr1	120816178	120816677	chr1	120921461	120921960	Gm29345|chr1:120921461-120921960	0.361107933925639	.	.
chr1	120816823	120817322	chr1	120851710	120852209	Gm29345|chr1:120851710-120852209	0.371476370278573	.	.
chr1	120816823	120817322	chr1	120921461	120921960	Gm29345|chr1:120921461-120921960	0.272148841575166	.	.
chr1	130462505	130463004	chr1	130372076	130372575	Cd55|chr1:130372076-130372575	0.196119730813747	.	.
chr1	130462505	130463004	chr1	130372076	130372575	Gm16083|chr1:130372076-130372575	0.196119730813747	.	.
chr1	130462505	130463004	chr1	130576286	130576785	Cd55|chr1:130576286-130576785	0.185155939502116	.	.
chr1	130462505	130463004	chr1	130576286	130576785	Gm16083|chr1:130576286-130576785	0.185155939502116	.	.
chr1	130717229	130717728	chr1	130372076	130372575	Yod1|chr1:130372076-130372575	0.34082425698992	.	.
chr1	130717229	130717728	chr1	130876890	130877389	Yod1|chr1:130876890-130877389	0.130013949527005	.	.
chr1	130911586	130912085	chr1	130979420	130979919	Il20|chr1:130979420-130979919	0.34663547529776	.	.
chr1	139376823	139377322	chr1	139391723	139392222	Crb1|chr1:139391723-139392222	0.128223911546073	.	.
chr1	139421972	139422471	chr1	139438315	139438814	Zbtb41|chr1:139438315-139438814	0.132553443514935	.	.
chr1	139454477	139454976	chr1	139480150	139480649	Aspm|chr1:139480150-139480649	0.312084878947177	.	.
chr1	140245186	140245685	chr1	139984645	139985144	Kcnt2|chr1:139984645-139985144	0.244743163926182	.	.
chr1	140245186	140245685	chr1	140279764	140280263	Kcnt2|chr1:140279764-140280263	0.450493267073129	.	.
chr1	140245186	140245685	chr1	140293923	140294422	Kcnt2|chr1:140293923-140294422	0.258179937836421	.	.
chr1	140245186	140245685	chr1	140332750	140333249	Kcnt2|chr1:140332750-140333249	0.23674256685737	.	.
chr1	140245186	140245685	chr1	140390270	140390769	Kcnt2|chr1:140390270-140390769	0.222794859611169	.	.
chr1	140245761	140246260	chr1	140179977	140180476	Kcnt2|chr1:140179977-140180476	0.160824779171894	.	.
chr1	140245761	140246260	chr1	140180524	140181023	Kcnt2|chr1:140180524-140181023	0.289554803948809	.	.
chr1	140245761	140246260	chr1	140180524	140181023	Kcnt2|chr1:140180524-140181023	0.28955480394881	.	.
chr1	140245761	140246260	chr1	140279764	140280263	Kcnt2|chr1:140279764-140280263	0.131382236137684	.	.
chr1	140245761	140246260	chr1	140355660	140356159	Kcnt2|chr1:140355660-140356159	0.131958521292173	.	.
chr1	140245761	140246260	chr1	140364749	140365248	Kcnt2|chr1:140364749-140365248	0.15397312322016	.	.
chr1	140245761	140246260	chr1	140398491	140398990	Kcnt2|chr1:140398491-140398990	0.2760066248325	.	.
chr1	140245761	140246260	chr1	140399101	140399600	Kcnt2|chr1:140399101-140399600	0.254156512221855	.	.
chr1	140245761	140246260	chr1	140409765	140410264	Kcnt2|chr1:140409765-140410264	0.133467106295143	.	.
chr1	140246413	140246912	chr1	140364749	140365248	Kcnt2|chr1:140364749-140365248	0.128238068921626	.	.
chr1	143640493	143640992	chr1	143645357	143645856	B3galt2|chr1:143645357-143645856	0.130539384351746	.	.
chr1	143640493	143640992	chr1	143739248	143739747	B3galt2|chr1:143739248-143739747	0.251459173580911	.	.
chr1	143640493	143640992	chr1	143739932	143740431	B3galt2|chr1:143739932-143740431	0.12788269507229	.	.
chr1	143641020	143641519	chr1	143644121	143644620	B3galt2|chr1:143644121-143644620	0.139194224188939	.	.
chr1	143641020	143641519	chr1	143645357	143645856	B3galt2|chr1:143645357-143645856	0.136306078701219	.	.
chr1	143641020	143641519	chr1	143739248	143739747	B3galt2|chr1:143739248-143739747	0.162294502707914	.	.
chr1	143701942	143702441	chr1	143279908	143280407	Cdc73|chr1:143279908-143280407	0.214726242325303	.	.
chr1	143701942	143702441	chr1	143355562	143356061	Cdc73|chr1:143355562-143356061	0.125873849511228	.	.
chr1	143701942	143702441	chr1	143356069	143356568	Cdc73|chr1:143356069-143356568	0.182110873222966	.	.
chr1	143701942	143702441	chr1	143391791	143392290	Cdc73|chr1:143391791-143392290	0.182407439238229	.	.
chr1	143701942	143702441	chr1	143738737	143739236	Cdc73|chr1:143738737-143739236	0.218788972202027	.	.
chr1	143702603	143703102	chr1	143738737	143739236	Cdc73|chr1:143738737-143739236	0.185055634204341	.	.
chr1	143702603	143703102	chr1	143739248	143739747	Cdc73|chr1:143739248-143739747	0.139544240720227	.	.
chr1	144004041	144004540	chr1	144421286	144421785	Rgs2|chr1:144421286-144421785	0.180464728259323	.	.
chr1	144004041	144004540	chr1	144431447	144431946	Rgs2|chr1:144431447-144431946	0.292956110577322	.	.
chr1	146495368	146495867	chr1	146497757	146498256	Brinp3|chr1:146497757-146498256	0.260984968484976	.	.
chr1	146495368	146495867	chr1	146497757	146498256	Gm29514|chr1:146497757-146498256	0.260984968484976	.	.
chr1	146495368	146495867	chr1	146498409	146498908	Brinp3|chr1:146498409-146498908	0.136603806773517	.	.
chr1	146495368	146495867	chr1	146498409	146498908	Gm29514|chr1:146498409-146498908	0.136603806773517	.	.
chr1	149449653	149450152	chr1	149338075	149338574	Gm29398|chr1:149338075-149338574	0.271894528866312	.	.
chr1	149449653	149450152	chr1	149402239	149402738	Gm29398|chr1:149402239-149402738	0.282933809304424	.	.
chr1	149449653	149450152	chr1	149430915	149431414	Gm29398|chr1:149430915-149431414	0.463688696298419	.	.
chr1	150099643	150100142	chr1	149758331	149758830	Ptgs2|chr1:149758331-149758830	0.171274510182987	.	.
chr1	150099643	150100142	chr1	149758331	149758830	Ptgs2os|chr1:149758331-149758830	0.171274510182987	.	.
chr1	150099643	150100142	chr1	149832907	149833406	Ptgs2|chr1:149832907-149833406	0.140508699232148	.	.
chr1	150099643	150100142	chr1	149832907	149833406	Ptgs2os|chr1:149832907-149833406	0.140508699232148	.	.
chr1	150099643	150100142	chr1	150307558	150308057	Ptgs2|chr1:150307558-150308057	0.248550235750195	.	.
chr1	150099643	150100142	chr1	150307558	150308057	Ptgs2os|chr1:150307558-150308057	0.248550235750195	.	.
chr1	150099643	150100142	chr1	150382525	150383024	Ptgs2|chr1:150382525-150383024	0.163282345714509	.	.
chr1	150099643	150100142	chr1	150382525	150383024	Ptgs2os|chr1:150382525-150383024	0.163282345714509	.	.
chr1	150164860	150165359	chr1	149946948	149947447	Ptgs2os2|chr1:149946948-149947447	0.228925954201258	.	.
chr1	150393401	150393900	chr1	150266492	150266991	Odr4|chr1:150266492-150266991	0.269198154552151	.	.
chr1	150393401	150393900	chr1	150266492	150266991	Tpr|chr1:150266492-150266991	0.269198154552151	.	.
chr1	150393401	150393900	chr1	150382525	150383024	Odr4|chr1:150382525-150383024	0.124908115373867	.	.
chr1	150393401	150393900	chr1	150382525	150383024	Tpr|chr1:150382525-150383024	0.124908115373867	.	.
chr1	150393401	150393900	chr1	150570761	150571260	Odr4|chr1:150570761-150571260	0.19158488450953	.	.
chr1	150393401	150393900	chr1	150570761	150571260	Tpr|chr1:150570761-150571260	0.19158488450953	.	.
chr1	155812620	155813119	chr1	155855451	155855950	Qsox1|chr1:155855451-155855950	0.23186256695354	.	.
chr1	155812620	155813119	chr1	156085751	156086250	Qsox1|chr1:156085751-156086250	0.125613140381558	.	.
chr1	155973115	155973614	chr1	155790417	155790916	Cep350|chr1:155790417-155790916	0.234537324094029	.	.
chr1	155973115	155973614	chr1	156179815	156180314	Cep350|chr1:156179815-156180314	0.237614752481073	.	.
chr1	156035344	156035843	chr1	155790417	155790916	Tor1aip1|chr1:155790417-155790916	0.184966813120102	.	.
chr1	156035344	156035843	chr1	155790417	155790916	Tor1aip2|chr1:155790417-155790916	0.184966813120102	.	.
chr1	156035878	156036377	chr1	155790417	155790916	Tor1aip1|chr1:155790417-155790916	0.21376546724465	.	.
chr1	156035878	156036377	chr1	155790417	155790916	Tor1aip2|chr1:155790417-155790916	0.21376546724465	.	.
chr1	156035878	156036377	chr1	156043002	156043501	Tor1aip1|chr1:156043002-156043501	0.182231646833256	.	.
chr1	156035878	156036377	chr1	156043002	156043501	Tor1aip2|chr1:156043002-156043501	0.182231646833256	.	.
chr1	156035878	156036377	chr1	156085751	156086250	Tor1aip1|chr1:156085751-156086250	0.161665322239222	.	.
chr1	156035878	156036377	chr1	156085751	156086250	Tor1aip2|chr1:156085751-156086250	0.161665322239222	.	.
chr1	156036379	156036878	chr1	155790417	155790916	Tor1aip1|chr1:155790417-155790916	0.242509986674444	.	.
chr1	156204775	156205274	chr1	155830494	155830993	Fam163a|chr1:155830494-155830993	0.21069580286588	.	.
chr1	156204775	156205274	chr1	156090085	156090584	Fam163a|chr1:156090085-156090584	0.316442761220864	.	.
chr1	156204775	156205274	chr1	156108321	156108820	Fam163a|chr1:156108321-156108820	0.272757995512656	.	.
chr1	156204775	156205274	chr1	156108828	156109327	Fam163a|chr1:156108828-156109327	0.213001133543557	.	.
chr1	156204775	156205274	chr1	156111733	156112232	Fam163a|chr1:156111733-156112232	0.207266074910503	.	.
chr1	156204775	156205274	chr1	156184182	156184681	Fam163a|chr1:156184182-156184681	0.306728772098703	.	.
chr1	156204775	156205274	chr1	156192834	156193333	Fam163a|chr1:156192834-156193333	0.127518704243399	.	.
chr1	156204775	156205274	chr1	156221667	156222166	Fam163a|chr1:156221667-156222166	0.277391176964619	.	.
chr1	156204775	156205274	chr1	156229365	156229864	Fam163a|chr1:156229365-156229864	0.170637262713953	.	.
chr1	156204775	156205274	chr1	156230632	156231131	Fam163a|chr1:156230632-156231131	0.166415667666269	.	.
chr1	156204775	156205274	chr1	156236365	156236864	Fam163a|chr1:156236365-156236864	0.312752439181576	.	.
chr1	156204775	156205274	chr1	156241652	156242151	Fam163a|chr1:156241652-156242151	0.174573538426639	.	.
chr1	156302600	156303099	chr1	156270379	156270878	4930518J20Rik|chr1:156270379-156270878	0.182951707583397	.	.
chr1	156302600	156303099	chr1	156270379	156270878	Tdrd5|chr1:156270379-156270878	0.182951707583397	.	.
chr1	156302600	156303099	chr1	156581092	156581591	4930518J20Rik|chr1:156581092-156581591	0.175544944310669	.	.
chr1	156302600	156303099	chr1	156581092	156581591	Tdrd5|chr1:156581092-156581591	0.175544944310669	.	.
chr1	156302600	156303099	chr1	156639343	156639842	4930518J20Rik|chr1:156639343-156639842	0.158258274441281	.	.
chr1	156302600	156303099	chr1	156639343	156639842	Tdrd5|chr1:156639343-156639842	0.158258274441281	.	.
chr1	156303125	156303624	chr1	156263255	156263754	4930518J20Rik|chr1:156263255-156263754	0.168664576532591	.	.
chr1	156303125	156303624	chr1	156263255	156263754	Tdrd5|chr1:156263255-156263754	0.168664576532591	.	.
chr1	156303125	156303624	chr1	156581092	156581591	4930518J20Rik|chr1:156581092-156581591	0.160605422952179	.	.
chr1	156303125	156303624	chr1	156581092	156581591	Tdrd5|chr1:156581092-156581591	0.160605422952179	.	.
chr1	156303125	156303624	chr1	156645076	156645575	4930518J20Rik|chr1:156645076-156645575	0.257231442911258	.	.
chr1	156303125	156303624	chr1	156645076	156645575	Tdrd5|chr1:156645076-156645575	0.257231442911258	.	.
chr1	156420903	156421402	chr1	156085751	156086250	Axdnd1|chr1:156085751-156086250	0.276505336506335	.	.
chr1	156420903	156421402	chr1	156229365	156229864	Axdnd1|chr1:156229365-156229864	0.203893668806661	.	.
chr1	156420903	156421402	chr1	156230632	156231131	Axdnd1|chr1:156230632-156231131	0.124944916552925	.	.
chr1	156420903	156421402	chr1	156269853	156270352	Axdnd1|chr1:156269853-156270352	0.403263919220743	.	.
chr1	156420903	156421402	chr1	156270379	156270878	Axdnd1|chr1:156270379-156270878	0.323934126302932	.	.
chr1	156420903	156421402	chr1	156581092	156581591	Axdnd1|chr1:156581092-156581591	0.299371155988846	.	.
chr1	156420903	156421402	chr1	156645076	156645575	Axdnd1|chr1:156645076-156645575	0.244779506037404	.	.
chr1	156420903	156421402	chr1	156709737	156710236	Axdnd1|chr1:156709737-156710236	0.144402870718782	.	.
chr1	156474061	156474560	chr1	156040577	156041076	Soat1|chr1:156040577-156041076	0.296702070063	.	.
chr1	156474061	156474560	chr1	156263255	156263754	Soat1|chr1:156263255-156263754	0.213770732603163	.	.
chr1	156474061	156474560	chr1	156629034	156629533	Soat1|chr1:156629034-156629533	0.243654539172529	.	.
chr1	156474061	156474560	chr1	156686115	156686614	Soat1|chr1:156686115-156686614	0.136816963935275	.	.
chr1	156558476	156558975	chr1	156748591	156749090	Abl2|chr1:156748591-156749090	0.202987965586232	.	.
chr1	156559155	156559654	chr1	156645076	156645575	Abl2|chr1:156645076-156645575	0.177919764482497	.	.
chr1	156559155	156559654	chr1	156709737	156710236	Abl2|chr1:156709737-156710236	0.140803933478961	.	.
chr1	156718854	156719353	chr1	156263255	156263754	Fam20b|chr1:156263255-156263754	0.202646682595299	.	.
chr1	156718854	156719353	chr1	156540096	156540595	Fam20b|chr1:156540096-156540595	0.228715622281326	.	.
chr1	156718854	156719353	chr1	156581092	156581591	Fam20b|chr1:156581092-156581591	0.162667758329208	.	.
chr1	156718854	156719353	chr1	156645076	156645575	Fam20b|chr1:156645076-156645575	0.168095054382848	.	.
chr1	156719393	156719892	chr1	156645076	156645575	Fam20b|chr1:156645076-156645575	0.168918941941683	.	.
chr1	156719393	156719892	chr1	156709737	156710236	Fam20b|chr1:156709737-156710236	0.17581418459797	.	.
chr1	159231910	159232409	chr1	158912459	158912958	Cop1|chr1:158912459-158912958	0.20838108927794	.	.
chr1	159231910	159232409	chr1	159388481	159388980	Cop1|chr1:159388481-159388980	0.156096282758316	.	.
chr1	166253817	166254316	chr1	166282640	166283139	Ildr2|chr1:166282640-166283139	0.485461526000617	.	.
chr1	166253817	166254316	chr1	166639182	166639681	Ildr2|chr1:166639182-166639681	0.24508900699599	.	.
chr1	166254415	166254914	chr1	166319038	166319537	Ildr2|chr1:166319038-166319537	0.12713053612101	.	.
chr1	166308696	166309195	chr1	166343030	166343529	5330438I03Rik|chr1:166343030-166343529	0.299978087246725	.	.
chr1	166308696	166309195	chr1	166360121	166360620	5330438I03Rik|chr1:166360121-166360620	0.235246863732196	.	.
chr1	166308696	166309195	chr1	166639182	166639681	5330438I03Rik|chr1:166639182-166639681	0.404899532276259	.	.
chr1	166308696	166309195	chr1	166733729	166734228	5330438I03Rik|chr1:166733729-166734228	0.237829432564547	.	.
chr1	166309200	166309699	chr1	166343030	166343529	5330438I03Rik|chr1:166343030-166343529	0.164074862101367	.	.
chr1	166309200	166309699	chr1	166360121	166360620	5330438I03Rik|chr1:166360121-166360620	0.275634477451361	.	.
chr1	166309200	166309699	chr1	166428926	166429425	5330438I03Rik|chr1:166428926-166429425	0.187397613915338	.	.
chr1	166309200	166309699	chr1	166639182	166639681	5330438I03Rik|chr1:166639182-166639681	0.267761029519712	.	.
chr1	166309200	166309699	chr1	166733729	166734228	5330438I03Rik|chr1:166733729-166734228	0.238383873986521	.	.
chr1	166379002	166379501	chr1	166282640	166283139	Tada1|chr1:166282640-166283139	0.228435396100091	.	.
chr1	166379002	166379501	chr1	166360121	166360620	Tada1|chr1:166360121-166360620	0.21126832585383	.	.
chr1	166379002	166379501	chr1	166639182	166639681	Tada1|chr1:166639182-166639681	0.222999176625426	.	.
chr1	166379002	166379501	chr1	166733729	166734228	Tada1|chr1:166733729-166734228	0.138871598534728	.	.
chr1	166379863	166380362	chr1	166428926	166429425	Gm15853|chr1:166428926-166429425	0.269672628851626	.	.
chr1	166379863	166380362	chr1	166733729	166734228	Gm15853|chr1:166733729-166734228	0.133564433020417	.	.
chr1	166409578	166410077	chr1	166319038	166319537	Pogk|chr1:166319038-166319537	0.183873447261938	.	.
chr1	166409578	166410077	chr1	166360121	166360620	Pogk|chr1:166360121-166360620	0.248441078267712	.	.
chr1	166409578	166410077	chr1	166428926	166429425	Pogk|chr1:166428926-166429425	0.298679460231416	.	.
chr1	166409578	166410077	chr1	166733729	166734228	Pogk|chr1:166733729-166734228	0.223293632934182	.	.
chr1	166681166	166681665	chr1	166282640	166283139	Fmo9|chr1:166282640-166283139	0.179190442647723	.	.
chr1	166681166	166681665	chr1	166639182	166639681	Fmo9|chr1:166639182-166639681	0.125881405671986	.	.
chr1	166681166	166681665	chr1	166923401	166923900	Fmo9|chr1:166923401-166923900	0.229478441604279	.	.
chr1	166681166	166681665	chr1	166977888	166978387	Fmo9|chr1:166977888-166978387	0.161647351703455	.	.
chr1	166681166	166681665	chr1	166978557	166979056	Fmo9|chr1:166978557-166979056	0.309048104263899	.	.
chr1	166681871	166682370	chr1	166282640	166283139	Fmo9|chr1:166282640-166283139	0.281859199171903	.	.
chr1	166681871	166682370	chr1	166782067	166782566	Fmo9|chr1:166782067-166782566	0.127777761647554	.	.
chr1	166681871	166682370	chr1	166923401	166923900	Fmo9|chr1:166923401-166923900	0.183507427143952	.	.
chr1	166681871	166682370	chr1	166940118	166940617	Fmo9|chr1:166940118-166940617	0.146423169213167	.	.
chr1	166681871	166682370	chr1	166947443	166947942	Fmo9|chr1:166947443-166947942	0.213675458634903	.	.
chr1	166681871	166682370	chr1	166947977	166948476	Fmo9|chr1:166947977-166948476	0.207736266473616	.	.
chr1	166681871	166682370	chr1	166977888	166978387	Fmo9|chr1:166977888-166978387	0.248229163530395	.	.
chr1	166681871	166682370	chr1	166978557	166979056	Fmo9|chr1:166978557-166979056	0.421004874846521	.	.
chr1	171270057	171270556	chr1	171263038	171263537	B4galt3|chr1:171263038-171263537	0.369808914798271	.	.
chr1	171270057	171270556	chr1	171470192	171470691	B4galt3|chr1:171470192-171470691	0.167270024084706	.	.
chr1	171281054	171281553	chr1	171449639	171450138	Ppox|chr1:171449639-171450138	0.297836288188505	.	.
chr1	171281054	171281553	chr1	171470192	171470691	Ppox|chr1:171470192-171470691	0.136928029285369	.	.
chr1	171287719	171288218	chr1	171379865	171380364	Usp21|chr1:171379865-171380364	0.21725054173398	.	.
chr1	171287719	171288218	chr1	171380549	171381048	Usp21|chr1:171380549-171381048	0.196213781838108	.	.
chr1	171294566	171295065	chr1	171262470	171262969	Ufc1|chr1:171262470-171262969	0.193891786987978	.	.
chr1	171294566	171295065	chr1	171320119	171320618	Ufc1|chr1:171320119-171320618	0.185328725073244	.	.
chr1	171294566	171295065	chr1	171379865	171380364	Ufc1|chr1:171379865-171380364	0.262558256482262	.	.
chr1	171294566	171295065	chr1	171380549	171381048	Ufc1|chr1:171380549-171381048	0.243580537306598	.	.
chr1	171294566	171295065	chr1	171658362	171658861	Ufc1|chr1:171658362-171658861	0.152576476874267	.	.
chr1	171328705	171329204	chr1	171319300	171319799	Dedd|chr1:171319300-171319799	0.233080942402869	.	.
chr1	171328705	171329204	chr1	171379865	171380364	Dedd|chr1:171379865-171380364	0.128772116313697	.	.
chr1	171328705	171329204	chr1	171672998	171673497	Dedd|chr1:171672998-171673497	0.143772638332989	.	.
chr1	171329206	171329705	chr1	171320119	171320618	Dedd|chr1:171320119-171320618	0.218404837637825	.	.
chr1	171329206	171329705	chr1	171379865	171380364	Dedd|chr1:171379865-171380364	0.188790808070903	.	.
chr1	171329710	171330209	chr1	171478928	171479427	Dedd|chr1:171478928-171479427	0.158205495619605	.	.
chr1	171345437	171345936	chr1	171380549	171381048	Nit1|chr1:171380549-171381048	0.124268214920068	.	.
chr1	171345437	171345936	chr1	171380549	171381048	Pfdn2|chr1:171380549-171381048	0.124268214920068	.	.
chr1	171345938	171346437	chr1	171658362	171658861	Nit1|chr1:171658362-171658861	0.166057530508388	.	.
chr1	171345938	171346437	chr1	171658362	171658861	Pfdn2|chr1:171658362-171658861	0.166057530508388	.	.
chr1	171360073	171360572	chr1	171263038	171263537	Klhdc9|chr1:171263038-171263537	0.326631578935886	.	.
chr1	171360073	171360572	chr1	171379865	171380364	Klhdc9|chr1:171379865-171380364	0.174696213180476	.	.
chr1	171360073	171360572	chr1	171459736	171460235	Klhdc9|chr1:171459736-171460235	0.136689558782433	.	.
chr1	171360073	171360572	chr1	171470192	171470691	Klhdc9|chr1:171470192-171470691	0.236795335134457	.	.
chr1	171360576	171361075	chr1	171319300	171319799	Klhdc9|chr1:171319300-171319799	0.135023901238265	.	.
chr1	171360576	171361075	chr1	171379865	171380364	Klhdc9|chr1:171379865-171380364	0.244464534593636	.	.
chr1	171360576	171361075	chr1	171672998	171673497	Klhdc9|chr1:171672998-171673497	0.160377858950708	.	.
chr1	171361088	171361587	chr1	171380549	171381048	Klhdc9|chr1:171380549-171381048	0.159172010654752	.	.
chr1	171411068	171411567	chr1	171319300	171319799	Usf1|chr1:171319300-171319799	0.204766570071016	.	.
chr1	171411068	171411567	chr1	171470192	171470691	Usf1|chr1:171470192-171470691	0.198906610204781	.	.
chr1	171437234	171437733	chr1	171257104	171257603	F11r|chr1:171257104-171257603	0.132869283050741	.	.
chr1	171437234	171437733	chr1	171263038	171263537	F11r|chr1:171263038-171263537	0.150627671898846	.	.
chr1	171503198	171503697	chr1	171319300	171319799	Alyref2|chr1:171319300-171319799	0.188977747202672	.	.
chr1	171503198	171503697	chr1	171319300	171319799	B930036N10Rik|chr1:171319300-171319799	0.188977747202672	.	.
chr1	171503198	171503697	chr1	171320119	171320618	Alyref2|chr1:171320119-171320618	0.210244450470319	.	.
chr1	171503198	171503697	chr1	171320119	171320618	B930036N10Rik|chr1:171320119-171320618	0.210244450470319	.	.
chr1	171503198	171503697	chr1	171379865	171380364	Alyref2|chr1:171379865-171380364	0.250874588421678	.	.
chr1	171503198	171503697	chr1	171379865	171380364	B930036N10Rik|chr1:171379865-171380364	0.250874588421678	.	.
chr1	171503198	171503697	chr1	171380549	171381048	Alyref2|chr1:171380549-171381048	0.172069568914745	.	.
chr1	171503198	171503697	chr1	171380549	171381048	B930036N10Rik|chr1:171380549-171381048	0.172069568914745	.	.
chr1	171503848	171504347	chr1	171262470	171262969	Alyref2|chr1:171262470-171262969	0.273498936893303	.	.
chr1	171503848	171504347	chr1	171262470	171262969	B930036N10Rik|chr1:171262470-171262969	0.273498936893303	.	.
chr1	171503848	171504347	chr1	171319300	171319799	Alyref2|chr1:171319300-171319799	0.171089498567362	.	.
chr1	171503848	171504347	chr1	171319300	171319799	B930036N10Rik|chr1:171319300-171319799	0.171089498567362	.	.
chr1	171503848	171504347	chr1	171320119	171320618	Alyref2|chr1:171320119-171320618	0.157288013978696	.	.
chr1	171503848	171504347	chr1	171320119	171320618	B930036N10Rik|chr1:171320119-171320618	0.157288013978696	.	.
chr1	171503848	171504347	chr1	171379865	171380364	Alyref2|chr1:171379865-171380364	0.138506495263791	.	.
chr1	171503848	171504347	chr1	171379865	171380364	B930036N10Rik|chr1:171379865-171380364	0.138506495263791	.	.
chr1	171503848	171504347	chr1	171478928	171479427	Alyref2|chr1:171478928-171479427	0.139816058674968	.	.
chr1	171503848	171504347	chr1	171478928	171479427	B930036N10Rik|chr1:171478928-171479427	0.139816058674968	.	.
chr1	171503848	171504347	chr1	171815706	171816205	Alyref2|chr1:171815706-171816205	0.155424542102709	.	.
chr1	171503848	171504347	chr1	171815706	171816205	B930036N10Rik|chr1:171815706-171816205	0.155424542102709	.	.
chr1	171504540	171505039	chr1	171379865	171380364	B930036N10Rik|chr1:171379865-171380364	0.19138560975701	.	.
chr1	171504540	171505039	chr1	171658362	171658861	B930036N10Rik|chr1:171658362-171658861	0.201324317401799	.	.
chr1	171680783	171681282	chr1	171459736	171460235	A630035G10Rik|chr1:171459736-171460235	0.309393926633526	.	.
chr1	171680783	171681282	chr1	171459736	171460235	Cd48|chr1:171459736-171460235	0.309393926633526	.	.
chr1	171680783	171681282	chr1	171672998	171673497	A630035G10Rik|chr1:171672998-171673497	0.136985907958929	.	.
chr1	171680783	171681282	chr1	171672998	171673497	Cd48|chr1:171672998-171673497	0.136985907958929	.	.
chr1	171680783	171681282	chr1	171679787	171680286	A630035G10Rik|chr1:171679787-171680286	0.15800697481898	.	.
chr1	171680783	171681282	chr1	171679787	171680286	Cd48|chr1:171679787-171680286	0.15800697481898	.	.
chr1	171680783	171681282	chr1	171774677	171775176	A630035G10Rik|chr1:171774677-171775176	0.144654986357046	.	.
chr1	171680783	171681282	chr1	171774677	171775176	Cd48|chr1:171774677-171775176	0.144654986357046	.	.
chr1	173367390	173367889	chr1	173275610	173276109	Cadm3|chr1:173275610-173276109	0.153794977178166	.	.
chr1	173367390	173367889	chr1	173315860	173316359	Cadm3|chr1:173315860-173316359	0.171615707626735	.	.
chr1	173367390	173367889	chr1	173329676	173330175	Cadm3|chr1:173329676-173330175	0.143742096710691	.	.
chr1	173367390	173367889	chr1	173356595	173357094	Cadm3|chr1:173356595-173357094	0.236035338162334	.	.
chr1	177982967	177983466	chr1	177702809	177703308	Catspere2|chr1:177702809-177703308	0.152470443009728	.	.
chr1	178187311	178187810	chr1	178222653	178223152	Desi2|chr1:178222653-178223152	0.151686615007953	.	.
chr1	178187311	178187810	chr1	178233423	178233922	Desi2|chr1:178233423-178233922	0.153242038793904	.	.
chr1	178276142	178276641	chr1	178303332	178303831	4930527J03Rik|chr1:178303332-178303831	0.202612104282616	.	.
chr1	178276142	178276641	chr1	178336353	178336852	4930527J03Rik|chr1:178336353-178336852	0.193176393896323	.	.
chr1	178276142	178276641	chr1	178368821	178369320	4930527J03Rik|chr1:178368821-178369320	0.283235260060598	.	.
chr1	178317988	178318487	chr1	178336353	178336852	B230369F24Rik|chr1:178336353-178336852	0.318660632808534	.	.
chr1	178317988	178318487	chr1	178336353	178336852	Cox20|chr1:178336353-178336852	0.318660632808534	.	.
chr1	178317988	178318487	chr1	178368821	178369320	B230369F24Rik|chr1:178368821-178369320	0.341905935070735	.	.
chr1	178317988	178318487	chr1	178368821	178369320	Cox20|chr1:178368821-178369320	0.341905935070735	.	.
chr1	178317988	178318487	chr1	178447830	178448329	B230369F24Rik|chr1:178447830-178448329	0.163398428992328	.	.
chr1	178317988	178318487	chr1	178447830	178448329	Cox20|chr1:178447830-178448329	0.163398428992328	.	.
chr1	178318532	178319031	chr1	178336353	178336852	B230369F24Rik|chr1:178336353-178336852	0.381908667645514	.	.
chr1	178318532	178319031	chr1	178336353	178336852	Cox20|chr1:178336353-178336852	0.381908667645514	.	.
chr1	178318532	178319031	chr1	178368821	178369320	B230369F24Rik|chr1:178368821-178369320	0.220142257276712	.	.
chr1	178318532	178319031	chr1	178368821	178369320	Cox20|chr1:178368821-178369320	0.220142257276712	.	.
chr1	178337022	178337521	chr1	178368821	178369320	Hnrnpu|chr1:178368821-178369320	0.136285829686574	.	.
chr1	178337022	178337521	chr1	178463658	178464157	Hnrnpu|chr1:178463658-178464157	0.129593689220319	.	.
chr1	178337559	178338058	chr1	178336353	178336852	Hnrnpu|chr1:178336353-178336852	0.311783592935072	.	.
chr1	178337559	178338058	chr1	178368821	178369320	Hnrnpu|chr1:178368821-178369320	0.174038904615868	.	.
chr1	178405450	178405949	chr1	178336353	178336852	Efcab2|chr1:178336353-178336852	0.179072311754784	.	.
chr1	178405450	178405949	chr1	178368821	178369320	Efcab2|chr1:178368821-178369320	0.206299730222889	.	.
chr1	178406170	178406669	chr1	178303332	178303831	Efcab2|chr1:178303332-178303831	0.265459931310769	.	.
chr1	178406170	178406669	chr1	178336353	178336852	Efcab2|chr1:178336353-178336852	0.262472935846976	.	.
chr1	178406170	178406669	chr1	178486689	178487188	Efcab2|chr1:178486689-178487188	0.22796100401157	.	.
chr1	184357161	184357660	chr1	184317808	184318307	Gm37223|chr1:184317808-184318307	0.221654693076415	.	.
chr1	184357161	184357660	chr1	184395139	184395638	Gm37223|chr1:184395139-184395638	0.144194641180148	.	.
chr1	184357161	184357660	chr1	184441210	184441709	Gm37223|chr1:184441210-184441709	0.148071675965529	.	.
chr1	184357161	184357660	chr1	184504594	184505093	Gm37223|chr1:184504594-184505093	0.314970382519379	.	.
chr1	184357161	184357660	chr1	184513534	184514033	Gm37223|chr1:184513534-184514033	0.211992267556297	.	.
chr1	184357752	184358251	chr1	184260525	184261024	Gm37223|chr1:184260525-184261024	0.164825303105131	.	.
chr1	184357752	184358251	chr1	184317808	184318307	Gm37223|chr1:184317808-184318307	0.598443144482238	.	.
chr1	184357752	184358251	chr1	184339600	184340099	Gm37223|chr1:184339600-184340099	0.168720369417091	.	.
chr1	184357752	184358251	chr1	184466457	184466956	Gm37223|chr1:184466457-184466956	0.324597779514482	.	.
chr1	184357752	184358251	chr1	184504594	184505093	Gm37223|chr1:184504594-184505093	0.338616139531759	.	.
chr1	184357752	184358251	chr1	184513534	184514033	Gm37223|chr1:184513534-184514033	0.32985312872159	.	.
chr1	184357752	184358251	chr1	184667994	184668493	Gm37223|chr1:184667994-184668493	0.397905736860265	.	.
chr1	184357752	184358251	chr1	184737758	184738257	Gm37223|chr1:184737758-184738257	0.335706177282015	.	.
chr1	184629411	184629910	chr1	184260525	184261024	Gm37800|chr1:184260525-184261024	0.200008555486455	.	.
chr1	184629411	184629910	chr1	184317808	184318307	Gm37800|chr1:184317808-184318307	0.275135541087167	.	.
chr1	184629411	184629910	chr1	184339600	184340099	Gm37800|chr1:184339600-184340099	0.231138327910026	.	.
chr1	184629411	184629910	chr1	184402861	184403360	Gm37800|chr1:184402861-184403360	0.19742430381524	.	.
chr1	184629411	184629910	chr1	184466457	184466956	Gm37800|chr1:184466457-184466956	0.242016440430533	.	.
chr1	184629411	184629910	chr1	184504594	184505093	Gm37800|chr1:184504594-184505093	0.171204268344684	.	.
chr1	184629411	184629910	chr1	184513534	184514033	Gm37800|chr1:184513534-184514033	0.18374720932928	.	.
chr1	184629411	184629910	chr1	184667994	184668493	Gm37800|chr1:184667994-184668493	0.512703314945341	.	.
chr1	184629411	184629910	chr1	184737758	184738257	Gm37800|chr1:184737758-184738257	0.222682967664431	.	.
chr1	194938639	194939138	chr1	194851569	194852068	Cd34|chr1:194851569-194852068	0.169931162144382	.	.
chr1	194938639	194939138	chr1	194852257	194852756	Cd34|chr1:194852257-194852756	0.138853018203518	.	.
chr1	194976111	194976610	chr1	194839176	194839675	A330023F24Rik|chr1:194839176-194839675	0.160604273812942	.	.
chr1	194976111	194976610	chr1	194839176	194839675	Gm16897|chr1:194839176-194839675	0.160604273812942	.	.
chr1	194976725	194977224	chr1	194816816	194817315	A330023F24Rik|chr1:194816816-194817315	0.149872221079345	.	.
chr1	194976725	194977224	chr1	194816816	194817315	Gm16897|chr1:194816816-194817315	0.149872221079345	.	.
chr1	194977431	194977930	chr1	194885200	194885699	Gm16897|chr1:194885200-194885699	0.138752189761962	.	.
chr1	194977431	194977930	chr1	194962131	194962630	Gm16897|chr1:194962131-194962630	0.14406958894449	.	.
chr1	194977431	194977930	chr1	194977967	194978466	Gm16897|chr1:194977967-194978466	0.18538986077506	.	.
chr1	194977431	194977930	chr1	195018996	195019495	Gm16897|chr1:195018996-195019495	0.195593322872867	.	.
chr1	195018071	195018570	chr1	194761366	194761865	Gm37027|chr1:194761366-194761865	0.29361276444099	.	.
chr1	195018071	195018570	chr1	194838200	194838699	Gm37027|chr1:194838200-194838699	0.131686514098975	.	.
chr1	195018071	195018570	chr1	194962131	194962630	Gm37027|chr1:194962131-194962630	0.20314896666726	.	.
chr1	195018071	195018570	chr1	195016706	195017205	Gm37027|chr1:195016706-195017205	0.351558635917431	.	.
chr1	195018071	195018570	chr1	195040386	195040885	Gm37027|chr1:195040386-195040885	0.145014253533549	.	.
chr1	195018071	195018570	chr1	195232530	195233029	Gm37027|chr1:195232530-195233029	0.148007648485614	.	.
chr1	195018071	195018570	chr1	195266812	195267311	Gm37027|chr1:195266812-195267311	0.29397556617039	.	.
chr1	195130829	195131328	chr1	194816816	194817315	Cr1l|chr1:194816816-194817315	0.162670212772985	.	.
chr1	195130829	195131328	chr1	195016706	195017205	Cr1l|chr1:195016706-195017205	0.142306628787084	.	.
chr1	195131381	195131880	chr1	195016706	195017205	Cr1l|chr1:195016706-195017205	0.28949829517468	.	.
chr1	195176500	195176999	chr1	195005656	195006155	Cr2|chr1:195005656-195006155	0.318922872738048	.	.
chr1	195176500	195176999	chr1	195143684	195144183	Cr2|chr1:195143684-195144183	0.314267956497371	.	.
chr10	3366298	3366797	chr10	3366890	3367389	Ppp1r14c|chr10:3366890-3367389	0.231251402688717	.	.
chr10	3366298	3366797	chr10	3531321	3531820	Ppp1r14c|chr10:3531321-3531820	0.125079839684626	.	.
chr10	3540888	3541387	chr10	3337181	3337680	Iyd|chr10:3337181-3337680	0.481509852538444	.	.
chr10	3540888	3541387	chr10	3367391	3367890	Iyd|chr10:3367391-3367890	0.130560411753513	.	.
chr10	3540888	3541387	chr10	3383108	3383607	Iyd|chr10:3383108-3383607	0.211426632209893	.	.
chr10	3540888	3541387	chr10	3397964	3398463	Iyd|chr10:3397964-3398463	0.565804269247427	.	.
chr10	3540888	3541387	chr10	3416492	3416991	Iyd|chr10:3416492-3416991	0.163899673515284	.	.
chr10	3540888	3541387	chr10	3451757	3452256	Iyd|chr10:3451757-3452256	0.602570726744578	.	.
chr10	3540888	3541387	chr10	3476990	3477489	Iyd|chr10:3476990-3477489	0.375661548281472	.	.
chr10	3540888	3541387	chr10	3509705	3510204	Iyd|chr10:3509705-3510204	0.495716996540478	.	.
chr10	3540888	3541387	chr10	3510418	3510917	Iyd|chr10:3510418-3510917	0.377051285224623	.	.
chr10	3540888	3541387	chr10	3531321	3531820	Iyd|chr10:3531321-3531820	0.185990805466696	.	.
chr10	3540888	3541387	chr10	3564046	3564545	Iyd|chr10:3564046-3564545	0.229474989703844	.	.
chr10	3540888	3541387	chr10	3854713	3855212	Iyd|chr10:3854713-3855212	0.39526537856087	.	.
chr10	3540888	3541387	chr10	3866184	3866683	Iyd|chr10:3866184-3866683	0.34477782900579	.	.
chr10	3540888	3541387	chr10	3920389	3920888	Iyd|chr10:3920389-3920888	0.363072593037154	.	.
chr10	3740116	3740615	chr10	3337181	3337680	Plekhg1|chr10:3337181-3337680	0.170816602269442	.	.
chr10	3740116	3740615	chr10	3397964	3398463	Plekhg1|chr10:3397964-3398463	0.127540245865674	.	.
chr10	3740116	3740615	chr10	3451757	3452256	Plekhg1|chr10:3451757-3452256	0.158120945890889	.	.
chr10	3740116	3740615	chr10	3476990	3477489	Plekhg1|chr10:3476990-3477489	0.235881487311641	.	.
chr10	3740116	3740615	chr10	3509705	3510204	Plekhg1|chr10:3509705-3510204	0.16443984425737	.	.
chr10	3740116	3740615	chr10	3510418	3510917	Plekhg1|chr10:3510418-3510917	0.130164492464833	.	.
chr10	3740116	3740615	chr10	3564046	3564545	Plekhg1|chr10:3564046-3564545	0.214137123220218	.	.
chr10	3740116	3740615	chr10	3854713	3855212	Plekhg1|chr10:3854713-3855212	0.12632123570312	.	.
chr10	3740116	3740615	chr10	3866184	3866683	Plekhg1|chr10:3866184-3866683	0.174910575925186	.	.
chr10	3740116	3740615	chr10	3920389	3920888	Plekhg1|chr10:3920389-3920888	0.153660777950454	.	.
chr10	3741065	3741564	chr10	3367391	3367890	Plekhg1|chr10:3367391-3367890	0.125675778536757	.	.
chr10	3741065	3741564	chr10	3451757	3452256	Plekhg1|chr10:3451757-3452256	0.124184096686336	.	.
chr10	3741065	3741564	chr10	3476990	3477489	Plekhg1|chr10:3476990-3477489	0.129536380235852	.	.
chr10	3741065	3741564	chr10	3509705	3510204	Plekhg1|chr10:3509705-3510204	0.156056821326049	.	.
chr10	3741065	3741564	chr10	3531321	3531820	Plekhg1|chr10:3531321-3531820	0.183806294768888	.	.
chr10	3741065	3741564	chr10	3564046	3564545	Plekhg1|chr10:3564046-3564545	0.278738763494746	.	.
chr10	4611722	4612221	chr10	4786890	4787389	Esr1|chr10:4786890-4787389	0.14153116694043	.	.
chr10	4611722	4612221	chr10	4798923	4799422	Esr1|chr10:4798923-4799422	0.210693597450792	.	.
chr10	4611722	4612221	chr10	4818214	4818713	Esr1|chr10:4818214-4818713	0.275031029275018	.	.
chr10	4611722	4612221	chr10	4838064	4838563	Esr1|chr10:4838064-4838563	0.176723470178194	.	.
chr10	5550504	5551003	chr10	5519718	5520217	Syne1|chr10:5519718-5520217	0.125453445520762	.	.
chr10	5550504	5551003	chr10	5549987	5550486	Syne1|chr10:5549987-5550486	0.367136533815801	.	.
chr10	5639016	5639515	chr10	5519718	5520217	Vip|chr10:5519718-5520217	0.136196888592999	.	.
chr10	5639016	5639515	chr10	5522228	5522727	Vip|chr10:5522228-5522727	0.16053984967898	.	.
chr10	5639016	5639515	chr10	5646862	5647361	Vip|chr10:5646862-5647361	0.454543637682402	.	.
chr10	5639016	5639515	chr10	5777351	5777850	Vip|chr10:5777351-5777850	0.505589513177866	.	.
chr10	5639016	5639515	chr10	5866765	5867264	Vip|chr10:5866765-5867264	0.129289614435351	.	.
chr10	5639016	5639515	chr10	5886106	5886605	Vip|chr10:5886106-5886605	0.145688355261268	.	.
chr10	5639016	5639515	chr10	5901648	5902147	Vip|chr10:5901648-5902147	0.390382196576614	.	.
chr10	5639016	5639515	chr10	5911814	5912313	Vip|chr10:5911814-5912313	0.337009414427625	.	.
chr10	5639016	5639515	chr10	5912713	5913212	Vip|chr10:5912713-5913212	0.192363788844656	.	.
chr10	5805395	5805894	chr10	5549987	5550486	Fbxo5|chr10:5549987-5550486	0.165700584427583	.	.
chr10	5805395	5805894	chr10	5568911	5569410	Fbxo5|chr10:5568911-5569410	0.152800307182966	.	.
chr10	5805395	5805894	chr10	5600051	5600550	Fbxo5|chr10:5600051-5600550	0.22021134086693	.	.
chr10	5805395	5805894	chr10	5853238	5853737	Fbxo5|chr10:5853238-5853737	0.196008749955828	.	.
chr10	5823844	5824343	chr10	5519718	5520217	Mtrf1l|chr10:5519718-5520217	0.165872113421078	.	.
chr10	5823844	5824343	chr10	5549987	5550486	Mtrf1l|chr10:5549987-5550486	0.213087969099824	.	.
chr10	5823844	5824343	chr10	5568911	5569410	Mtrf1l|chr10:5568911-5569410	0.243953246303753	.	.
chr10	5823844	5824343	chr10	5600051	5600550	Mtrf1l|chr10:5600051-5600550	0.173951245045573	.	.
chr10	5823844	5824343	chr10	5790606	5791105	Mtrf1l|chr10:5790606-5791105	0.234291485536076	.	.
chr10	5823844	5824343	chr10	5853238	5853737	Mtrf1l|chr10:5853238-5853737	0.297358714609717	.	.
chr10	5823844	5824343	chr10	6035780	6036279	Mtrf1l|chr10:6035780-6036279	0.195099799652735	.	.
chr10	5823844	5824343	chr10	6107216	6107715	Mtrf1l|chr10:6107216-6107715	0.225412887210298	.	.
chr10	5823844	5824343	chr10	6151873	6152372	Mtrf1l|chr10:6151873-6152372	0.224036471473047	.	.
chr10	5921342	5921841	chr10	5549987	5550486	Rgs17|chr10:5549987-5550486	0.124102048389927	.	.
chr10	5921342	5921841	chr10	5568911	5569410	Rgs17|chr10:5568911-5569410	0.20267305348745	.	.
chr10	5921342	5921841	chr10	5853238	5853737	Rgs17|chr10:5853238-5853737	0.192178886952711	.	.
chr10	5921342	5921841	chr10	6151873	6152372	Rgs17|chr10:6151873-6152372	0.250433169448688	.	.
chr10	5922199	5922698	chr10	5519718	5520217	Rgs17|chr10:5519718-5520217	0.17534640605005	.	.
chr10	5922199	5922698	chr10	5520445	5520944	Rgs17|chr10:5520445-5520944	0.158353011394732	.	.
chr10	5922199	5922698	chr10	5549987	5550486	Rgs17|chr10:5549987-5550486	0.146653726867783	.	.
chr10	5922199	5922698	chr10	5853238	5853737	Rgs17|chr10:5853238-5853737	0.152814564883585	.	.
chr10	5922199	5922698	chr10	6014084	6014583	Rgs17|chr10:6014084-6014583	0.136838789442539	.	.
chr10	5922199	5922698	chr10	6107216	6107715	Rgs17|chr10:6107216-6107715	0.151238407563445	.	.
chr10	5922199	5922698	chr10	6114626	6115125	Rgs17|chr10:6114626-6115125	0.208478664149369	.	.
chr10	7211500	7211999	chr10	7024531	7025030	Cnksr3|chr10:7024531-7025030	0.259610230028492	.	.
chr10	7211500	7211999	chr10	7076118	7076617	Cnksr3|chr10:7076118-7076617	0.27883868310983	.	.
chr10	7211500	7211999	chr10	7124937	7125436	Cnksr3|chr10:7124937-7125436	0.166014431864053	.	.
chr10	7211500	7211999	chr10	7158863	7159362	Cnksr3|chr10:7158863-7159362	0.303385643549037	.	.
chr10	7212004	7212503	chr10	7076118	7076617	Cnksr3|chr10:7076118-7076617	0.200092797604439	.	.
chr10	7212004	7212503	chr10	7111549	7112048	Cnksr3|chr10:7111549-7112048	0.159240376496808	.	.
chr10	7212004	7212503	chr10	7158863	7159362	Cnksr3|chr10:7158863-7159362	0.319876010742823	.	.
chr10	7212004	7212503	chr10	7159418	7159917	Cnksr3|chr10:7159418-7159917	0.13956534710282	.	.
chr10	7212518	7213017	chr10	7006421	7006920	Cnksr3|chr10:7006421-7006920	0.284495445481622	.	.
chr10	7212518	7213017	chr10	7035444	7035943	Cnksr3|chr10:7035444-7035943	0.20876349614164	.	.
chr10	7212518	7213017	chr10	7070913	7071412	Cnksr3|chr10:7070913-7071412	0.129689854773337	.	.
chr10	7212518	7213017	chr10	7390606	7391105	Cnksr3|chr10:7390606-7391105	0.130780224009489	.	.
chr10	7589567	7590066	chr10	7663092	7663591	Lrp11|chr10:7663092-7663591	0.222475459620815	.	.
chr10	7590117	7590616	chr10	7900869	7901368	Lrp11|chr10:7900869-7901368	0.231153357450021	.	.
chr10	7667254	7667753	chr10	7333209	7333708	Nup43|chr10:7333209-7333708	0.334974255738796	.	.
chr10	7667254	7667753	chr10	7648343	7648842	Nup43|chr10:7648343-7648842	0.17287383359262	.	.
chr10	7667254	7667753	chr10	7663092	7663591	Nup43|chr10:7663092-7663591	0.2730276177456	.	.
chr10	7667254	7667753	chr10	7839497	7839996	Nup43|chr10:7839497-7839996	0.210855277237583	.	.
chr10	7680943	7681442	chr10	7333209	7333708	Lats1|chr10:7333209-7333708	0.26080448247691	.	.
chr10	7680943	7681442	chr10	7333209	7333708	Pcmt1|chr10:7333209-7333708	0.26080448247691	.	.
chr10	7680943	7681442	chr10	7390606	7391105	Lats1|chr10:7390606-7391105	0.239814182673328	.	.
chr10	7680943	7681442	chr10	7390606	7391105	Pcmt1|chr10:7390606-7391105	0.239814182673328	.	.
chr10	7680943	7681442	chr10	7600611	7601110	Lats1|chr10:7600611-7601110	0.142123865306422	.	.
chr10	7680943	7681442	chr10	7600611	7601110	Pcmt1|chr10:7600611-7601110	0.142123865306422	.	.
chr10	7680943	7681442	chr10	7663092	7663591	Lats1|chr10:7663092-7663591	0.320817812739428	.	.
chr10	7680943	7681442	chr10	7663092	7663591	Pcmt1|chr10:7663092-7663591	0.320817812739428	.	.
chr10	7725685	7726184	chr10	7390606	7391105	Katna1|chr10:7390606-7391105	0.373339449675745	.	.
chr10	7725685	7726184	chr10	7596238	7596737	Katna1|chr10:7596238-7596737	0.131718940072852	.	.
chr10	7780097	7780596	chr10	7600611	7601110	B430219N15Rik|chr10:7600611-7601110	0.157423108431536	.	.
chr10	7780097	7780596	chr10	7663092	7663591	B430219N15Rik|chr10:7663092-7663591	0.136360596183675	.	.
chr10	7780097	7780596	chr10	7839497	7839996	B430219N15Rik|chr10:7839497-7839996	0.158590005190448	.	.
chr10	7780721	7781220	chr10	7663092	7663591	B430219N15Rik|chr10:7663092-7663591	0.362123419046333	.	.
chr10	7780721	7781220	chr10	7839497	7839996	B430219N15Rik|chr10:7839497-7839996	0.163680673432447	.	.
chr10	7792631	7793130	chr10	7663092	7663591	Ginm1|chr10:7663092-7663591	0.284847833596683	.	.
chr10	7792631	7793130	chr10	7663092	7663591	Ppil4|chr10:7663092-7663591	0.284847833596683	.	.
chr10	7955534	7956033	chr10	7600611	7601110	Tab2|chr10:7600611-7601110	0.137476975420033	.	.
chr10	7955534	7956033	chr10	7663092	7663591	Tab2|chr10:7663092-7663591	0.33015109188926	.	.
chr10	7956090	7956589	chr10	7663092	7663591	Tab2|chr10:7663092-7663591	0.239595987098798	.	.
chr10	10472118	10472617	chr10	10286238	10286737	Adgb|chr10:10286238-10286737	0.349017129279896	.	.
chr10	10557986	10558485	chr10	10252058	10252557	Rab32|chr10:10252058-10252557	0.382771301803681	.	.
chr10	10557986	10558485	chr10	10252780	10253279	Rab32|chr10:10252780-10253279	0.215121066162566	.	.
chr10	10557986	10558485	chr10	10320999	10321498	Rab32|chr10:10320999-10321498	0.165619583313292	.	.
chr10	10557986	10558485	chr10	10355499	10355998	Rab32|chr10:10355499-10355998	0.212639665154688	.	.
chr10	10557986	10558485	chr10	10600745	10601244	Rab32|chr10:10600745-10601244	0.147842622287433	.	.
chr10	14759884	14760383	chr10	14551487	14551986	B230364G03Rik|chr10:14551487-14551986	0.640711143314735	.	.
chr10	14759884	14760383	chr10	14860227	14860726	B230364G03Rik|chr10:14860227-14860726	0.238035397283815	.	.
chr10	14759884	14760383	chr10	14875160	14875659	B230364G03Rik|chr10:14875160-14875659	0.613066306400142	.	.
chr10	14759884	14760383	chr10	14881999	14882498	B230364G03Rik|chr10:14881999-14882498	0.56469117723527	.	.
chr10	14759884	14760383	chr10	14882800	14883299	B230364G03Rik|chr10:14882800-14883299	0.441817130399008	.	.
chr10	14759884	14760383	chr10	14906160	14906659	B230364G03Rik|chr10:14906160-14906659	0.460851643083209	.	.
chr10	14759884	14760383	chr10	14929730	14930229	B230364G03Rik|chr10:14929730-14930229	0.686440182523126	.	.
chr10	14759884	14760383	chr10	14989611	14990110	B230364G03Rik|chr10:14989611-14990110	0.301821586568127	.	.
chr10	14759884	14760383	chr10	15016419	15016918	B230364G03Rik|chr10:15016419-15016918	0.171938321745126	.	.
chr10	14760583	14761082	chr10	14551487	14551986	B230364G03Rik|chr10:14551487-14551986	0.442315677443542	.	.
chr10	14760583	14761082	chr10	14860227	14860726	B230364G03Rik|chr10:14860227-14860726	0.225107479237656	.	.
chr10	14760583	14761082	chr10	14875160	14875659	B230364G03Rik|chr10:14875160-14875659	0.395033600021973	.	.
chr10	14760583	14761082	chr10	14881999	14882498	B230364G03Rik|chr10:14881999-14882498	0.439013281665637	.	.
chr10	14760583	14761082	chr10	14882800	14883299	B230364G03Rik|chr10:14882800-14883299	0.30266907099804	.	.
chr10	14760583	14761082	chr10	14906160	14906659	B230364G03Rik|chr10:14906160-14906659	0.330169801476937	.	.
chr10	14760583	14761082	chr10	14929730	14930229	B230364G03Rik|chr10:14929730-14930229	0.52330763686457	.	.
chr10	14760583	14761082	chr10	14989611	14990110	B230364G03Rik|chr10:14989611-14990110	0.199292213407136	.	.
chr10	15300071	15300570	chr10	15257175	15257674	Gm47710|chr10:15257175-15257674	0.152383112402679	.	.
chr10	15300071	15300570	chr10	15392368	15392867	Gm47710|chr10:15392368-15392867	0.175351178363117	.	.
chr10	15759897	15760396	chr10	16052475	16052974	Gm40604|chr10:16052475-16052974	0.167416783760898	.	.
chr10	15759897	15760396	chr10	16247377	16247876	Gm40604|chr10:16247377-16247876	0.348209005826404	.	.
chr10	19014684	19015183	chr10	19043787	19044286	Tnfaip3|chr10:19043787-19044286	0.138726376082196	.	.
chr10	19014684	19015183	chr10	19396734	19397233	Tnfaip3|chr10:19396734-19397233	0.13098578849162	.	.
chr10	19014684	19015183	chr10	19414682	19415181	Tnfaip3|chr10:19414682-19415181	0.219616925247785	.	.
chr10	19014684	19015183	chr10	19494880	19495379	Tnfaip3|chr10:19494880-19495379	0.144045126832369	.	.
chr10	19591671	19592170	chr10	19396734	19397233	Ifngr1|chr10:19396734-19397233	0.124217128533784	.	.
chr10	19591671	19592170	chr10	19414682	19415181	Ifngr1|chr10:19414682-19415181	0.203782075763435	.	.
chr10	19712255	19712754	chr10	19693066	19693565	Il20ra|chr10:19693066-19693565	0.138103973870676	.	.
chr10	21844403	21844902	chr10	21776610	21777109	Platr6|chr10:21776610-21777109	0.26300221643712	.	.
chr10	21844403	21844902	chr10	21916633	21917132	Platr6|chr10:21916633-21917132	0.358402982338264	.	.
chr10	21844403	21844902	chr10	21922868	21923367	Platr6|chr10:21922868-21923367	0.193471081486955	.	.
chr10	21844403	21844902	chr10	21923542	21924041	Platr6|chr10:21923542-21924041	0.125812535390127	.	.
chr10	21844403	21844902	chr10	21924043	21924542	Platr6|chr10:21924043-21924542	0.240391588103242	.	.
chr10	21844403	21844902	chr10	21949058	21949557	Platr6|chr10:21949058-21949557	0.190976179983503	.	.
chr10	21844403	21844902	chr10	21992970	21993469	Platr6|chr10:21992970-21993469	0.193929424066986	.	.
chr10	21844403	21844902	chr10	21994360	21994859	Platr6|chr10:21994360-21994859	0.131625476176009	.	.
chr10	21844403	21844902	chr10	22010076	22010575	Platr6|chr10:22010076-22010575	0.178438285734992	.	.
chr10	21844403	21844902	chr10	22058487	22058986	Platr6|chr10:22058487-22058986	0.258616958850416	.	.
chr10	21844403	21844902	chr10	22140879	22141378	Platr6|chr10:22140879-22141378	0.243158822690306	.	.
chr10	21881933	21882432	chr10	21833920	21834419	Sgk1|chr10:21833920-21834419	0.130061820664427	.	.
chr10	21881933	21882432	chr10	21834436	21834935	Sgk1|chr10:21834436-21834935	0.147977072198145	.	.
chr10	21881933	21882432	chr10	21924043	21924542	Sgk1|chr10:21924043-21924542	0.331715584978197	.	.
chr10	21881933	21882432	chr10	21992970	21993469	Sgk1|chr10:21992970-21993469	0.177474301794013	.	.
chr10	21881933	21882432	chr10	21994360	21994859	Sgk1|chr10:21994360-21994859	0.135329731425528	.	.
chr10	22148605	22149104	chr10	21824340	21824839	E030030I06Rik|chr10:21824340-21824839	0.199430595893817	.	.
chr10	22148605	22149104	chr10	21834999	21835498	E030030I06Rik|chr10:21834999-21835498	0.252565057869851	.	.
chr10	22148605	22149104	chr10	21835507	21836006	E030030I06Rik|chr10:21835507-21836006	0.20500734772689	.	.
chr10	22148605	22149104	chr10	21873974	21874473	E030030I06Rik|chr10:21873974-21874473	0.243581179992978	.	.
chr10	22148605	22149104	chr10	21891400	21891899	E030030I06Rik|chr10:21891400-21891899	0.163449684472597	.	.
chr10	22148605	22149104	chr10	21957803	21958302	E030030I06Rik|chr10:21957803-21958302	0.193412952384539	.	.
chr10	22148605	22149104	chr10	21971255	21971754	E030030I06Rik|chr10:21971255-21971754	0.217113728954603	.	.
chr10	22148605	22149104	chr10	21991192	21991691	E030030I06Rik|chr10:21991192-21991691	0.149703684490761	.	.
chr10	22148605	22149104	chr10	22479767	22480266	E030030I06Rik|chr10:22479767-22480266	0.227489303917817	.	.
chr10	22645129	22645628	chr10	22479767	22480266	Slc2a12|chr10:22479767-22480266	0.206267501935389	.	.
chr10	22645129	22645628	chr10	22746238	22746737	Slc2a12|chr10:22746238-22746737	0.292023796751474	.	.
chr10	22645129	22645628	chr10	22746933	22747432	Slc2a12|chr10:22746933-22747432	0.378675306873997	.	.
chr10	22731152	22731651	chr10	22581284	22581783	AC166256.1|chr10:22581284-22581783	0.126412745263999	.	.
chr10	22731152	22731651	chr10	22581284	22581783	Tbpl1|chr10:22581284-22581783	0.126412745263999	.	.
chr10	22731152	22731651	chr10	22746238	22746737	AC166256.1|chr10:22746238-22746737	0.145849532828549	.	.
chr10	22731152	22731651	chr10	22746238	22746737	Tbpl1|chr10:22746238-22746737	0.145849532828549	.	.
chr10	22731152	22731651	chr10	22746933	22747432	AC166256.1|chr10:22746933-22747432	0.183477845287209	.	.
chr10	22731152	22731651	chr10	22746933	22747432	Tbpl1|chr10:22746933-22747432	0.183477845287209	.	.
chr10	22731681	22732180	chr10	22479767	22480266	AC166256.1|chr10:22479767-22480266	0.143250432114644	.	.
chr10	22731681	22732180	chr10	22479767	22480266	Tbpl1|chr10:22479767-22480266	0.143250432114644	.	.
chr10	22731681	22732180	chr10	22581284	22581783	AC166256.1|chr10:22581284-22581783	0.280772891601333	.	.
chr10	22731681	22732180	chr10	22581284	22581783	Tbpl1|chr10:22581284-22581783	0.280772891601333	.	.
chr10	22731681	22732180	chr10	22691535	22692034	AC166256.1|chr10:22691535-22692034	0.192942583366539	.	.
chr10	22731681	22732180	chr10	22691535	22692034	Tbpl1|chr10:22691535-22692034	0.192942583366539	.	.
chr10	22731681	22732180	chr10	22775980	22776479	AC166256.1|chr10:22775980-22776479	0.129565217276493	.	.
chr10	22731681	22732180	chr10	22775980	22776479	Tbpl1|chr10:22775980-22776479	0.129565217276493	.	.
chr10	23349982	23350481	chr10	23554934	23555433	Eya4|chr10:23554934-23555433	0.138975191620499	.	.
chr10	23349982	23350481	chr10	23671441	23671940	Eya4|chr10:23671441-23671940	0.253007234253993	.	.
chr10	23609518	23610017	chr10	23611164	23611663	Gm47843|chr10:23611164-23611663	0.139246863314918	.	.
chr10	26374914	26375413	chr10	26327653	26328152	L3mbtl3|chr10:26327653-26328152	0.212130420770089	.	.
chr10	26374914	26375413	chr10	26710532	26711031	L3mbtl3|chr10:26710532-26711031	0.26321780665068	.	.
chr10	26374914	26375413	chr10	26711043	26711542	L3mbtl3|chr10:26711043-26711542	0.171405329953207	.	.
chr10	26375759	26376258	chr10	26327653	26328152	L3mbtl3|chr10:26327653-26328152	0.172205739902022	.	.
chr10	26375759	26376258	chr10	26372894	26373393	L3mbtl3|chr10:26372894-26373393	0.195572657696865	.	.
chr10	26375759	26376258	chr10	26374170	26374669	L3mbtl3|chr10:26374170-26374669	0.192737411485389	.	.
chr10	26375759	26376258	chr10	26710532	26711031	L3mbtl3|chr10:26710532-26711031	0.126570876012712	.	.
chr10	26695050	26695549	chr10	26327653	26328152	Gm48893|chr10:26327653-26328152	0.162991615931875	.	.
chr10	26695050	26695549	chr10	26372894	26373393	Gm48893|chr10:26372894-26373393	0.226033540418067	.	.
chr10	26695050	26695549	chr10	26374170	26374669	Gm48893|chr10:26374170-26374669	0.227468154859135	.	.
chr10	26695050	26695549	chr10	26710532	26711031	Gm48893|chr10:26710532-26711031	0.206130115950683	.	.
chr10	29313161	29313660	chr10	29146930	29147429	Echdc1|chr10:29146930-29147429	0.183657948045938	.	.
chr10	29313161	29313660	chr10	29146930	29147429	Gm46218|chr10:29146930-29147429	0.183657948045938	.	.
chr10	29313161	29313660	chr10	29148055	29148554	Echdc1|chr10:29148055-29148554	0.170268418647329	.	.
chr10	29313161	29313660	chr10	29148055	29148554	Gm46218|chr10:29148055-29148554	0.170268418647329	.	.
chr10	29313161	29313660	chr10	29338603	29339102	Echdc1|chr10:29338603-29339102	0.15285060567879	.	.
chr10	29313161	29313660	chr10	29338603	29339102	Gm46218|chr10:29338603-29339102	0.15285060567879	.	.
chr10	29313161	29313660	chr10	29532753	29533252	Echdc1|chr10:29532753-29533252	0.221960790802599	.	.
chr10	29313161	29313660	chr10	29532753	29533252	Gm46218|chr10:29532753-29533252	0.221960790802599	.	.
chr10	29361318	29361817	chr10	29146428	29146927	Rnf146|chr10:29146428-29146927	0.166374219744174	.	.
chr10	29361318	29361817	chr10	29146428	29146927	Rnf146|chr10:29146428-29146927	0.166374219744175	.	.
chr10	29361318	29361817	chr10	29146930	29147429	Rnf146|chr10:29146930-29147429	0.170806976229319	.	.
chr10	29361318	29361817	chr10	29338603	29339102	Rnf146|chr10:29338603-29339102	0.145644249888985	.	.
chr10	29361318	29361817	chr10	29532753	29533252	Rnf146|chr10:29532753-29533252	0.239923552635246	.	.
chr10	29361838	29362337	chr10	29146930	29147429	Rnf146|chr10:29146930-29147429	0.395183728517182	.	.
chr10	29361838	29362337	chr10	29532753	29533252	Rnf146|chr10:29532753-29533252	0.297984088476959	.	.
chr10	29535581	29536080	chr10	29532753	29533252	Rspo3|chr10:29532753-29533252	0.371464399259589	.	.
chr10	29535581	29536080	chr10	29549956	29550455	Rspo3|chr10:29549956-29550455	0.276730547855375	.	.
chr10	30200346	30200845	chr10	29981505	29982004	Cenpw|chr10:29981505-29982004	0.16024709408688	.	.
chr10	30200346	30200845	chr10	30088844	30089343	Cenpw|chr10:30088844-30089343	0.156912726307555	.	.
chr10	30200346	30200845	chr10	30419345	30419844	Cenpw|chr10:30419345-30419844	0.214139074886741	.	.
chr10	30600453	30600952	chr10	30747247	30747746	Trmt11|chr10:30747247-30747746	0.129287323741101	.	.
chr10	30842620	30843119	chr10	31049357	31049856	Hey2|chr10:31049357-31049856	0.202189439873152	.	.
chr10	30842620	30843119	chr10	31051182	31051681	Hey2|chr10:31051182-31051681	0.16616938513526	.	.
chr10	31313140	31313639	chr10	31370149	31370648	Hddc2|chr10:31370149-31370648	0.217915339262683	.	.
chr10	31313140	31313639	chr10	31381315	31381814	Hddc2|chr10:31381315-31381814	0.414074979994317	.	.
chr10	31608520	31609019	chr10	31873385	31873884	Rnf217|chr10:31873385-31873884	0.192335302584923	.	.
chr10	31608520	31609019	chr10	31907224	31907723	Rnf217|chr10:31907224-31907723	0.131775925100805	.	.
chr10	31609486	31609985	chr10	31592665	31593164	Rnf217|chr10:31592665-31593164	0.195857378753886	.	.
chr10	31609486	31609985	chr10	31593174	31593673	Rnf217|chr10:31593174-31593673	0.241462339079221	.	.
chr10	32890706	32891205	chr10	32509323	32509822	Nkain2|chr10:32509323-32509822	0.124333687877776	.	.
chr10	32890706	32891205	chr10	32509840	32510339	Nkain2|chr10:32509840-32510339	0.172582149741133	.	.
chr10	32890706	32891205	chr10	32677828	32678327	Nkain2|chr10:32677828-32678327	0.157126781176195	.	.
chr10	32890706	32891205	chr10	32716048	32716547	Nkain2|chr10:32716048-32716547	0.199873562786387	.	.
chr10	32890706	32891205	chr10	32760292	32760791	Nkain2|chr10:32760292-32760791	0.218975206011044	.	.
chr10	32890706	32891205	chr10	32772693	32773192	Nkain2|chr10:32772693-32773192	0.237984893943632	.	.
chr10	33623953	33624452	chr10	33436082	33436581	Clvs2|chr10:33436082-33436581	0.143494629015259	.	.
chr10	33623953	33624452	chr10	33436082	33436581	Gm15939|chr10:33436082-33436581	0.143494629015259	.	.
chr10	33624501	33625000	chr10	33436082	33436581	Clvs2|chr10:33436082-33436581	0.20241932298595	.	.
chr10	33624501	33625000	chr10	33436082	33436581	Gm15939|chr10:33436082-33436581	0.20241932298595	.	.
chr10	33624501	33625000	chr10	33986736	33987235	Clvs2|chr10:33986736-33987235	0.207283040575113	.	.
chr10	33624501	33625000	chr10	33986736	33987235	Gm15939|chr10:33986736-33987235	0.207283040575113	.	.
chr10	33951019	33951518	chr10	33558095	33558594	Zup1|chr10:33558095-33558594	0.331324902782208	.	.
chr10	33951019	33951518	chr10	34033850	34034349	Zup1|chr10:34033850-34034349	0.197418953364854	.	.
chr10	33951019	33951518	chr10	34070989	34071488	Zup1|chr10:34070989-34071488	0.132449728681899	.	.
chr10	34019491	34019990	chr10	33996648	33997147	Gm48045|chr10:33996648-33997147	0.158073468638383	.	.
chr10	34019491	34019990	chr10	33996648	33997147	Rwdd1|chr10:33996648-33997147	0.158073468638383	.	.
chr10	34019491	34019990	chr10	34033850	34034349	Gm48045|chr10:34033850-34034349	0.15426694339414	.	.
chr10	34019491	34019990	chr10	34033850	34034349	Rwdd1|chr10:34033850-34034349	0.15426694339414	.	.
chr10	34036511	34037010	chr10	34070989	34071488	Trappc3l|chr10:34070989-34071488	0.168852010383721	.	.
chr10	34036511	34037010	chr10	34187952	34188451	Trappc3l|chr10:34187952-34188451	0.199778452975719	.	.
chr10	34206579	34207078	chr10	34070989	34071488	Dse|chr10:34070989-34071488	0.165308217755952	.	.
chr10	34281970	34282469	chr10	34525537	34526036	Tspyl1|chr10:34525537-34526036	0.197455687578856	.	.
chr10	34282484	34282983	chr10	34705154	34705653	Tspyl1|chr10:34705154-34705653	0.209809688831493	.	.
chr10	34282484	34282983	chr10	34705677	34706176	Tspyl1|chr10:34705677-34706176	0.130077679886353	.	.
chr10	34297971	34298470	chr10	34456027	34456526	Gm47512|chr10:34456027-34456526	0.146612183287467	.	.
chr10	34297971	34298470	chr10	34456027	34456526	Tspyl4|chr10:34456027-34456526	0.146612183287467	.	.
chr10	34297971	34298470	chr10	34589713	34590212	Gm47512|chr10:34589713-34590212	0.213275226272776	.	.
chr10	34297971	34298470	chr10	34589713	34590212	Tspyl4|chr10:34589713-34590212	0.213275226272776	.	.
chr10	34418335	34418834	chr10	34525537	34526036	Nt5dc1|chr10:34525537-34526036	0.160866348350692	.	.
chr10	34418335	34418834	chr10	34550590	34551089	Nt5dc1|chr10:34550590-34551089	0.155851749129693	.	.
chr10	34418335	34418834	chr10	34589713	34590212	Nt5dc1|chr10:34589713-34590212	0.148480059065812	.	.
chr10	36505968	36506467	chr10	36451343	36451842	Hs3st5|chr10:36451343-36451842	0.330557596862317	.	.
chr10	36505968	36506467	chr10	36566760	36567259	Hs3st5|chr10:36566760-36567259	0.154007999226612	.	.
chr10	36505968	36506467	chr10	36702427	36702926	Hs3st5|chr10:36702427-36702926	0.157656775073205	.	.
chr10	36506584	36507083	chr10	36451343	36451842	Hs3st5|chr10:36451343-36451842	0.249460991056248	.	.
chr10	36506584	36507083	chr10	36566760	36567259	Hs3st5|chr10:36566760-36567259	0.209876007619216	.	.
chr10	36506584	36507083	chr10	36567264	36567763	Hs3st5|chr10:36567264-36567763	0.134001401222383	.	.
chr10	36506584	36507083	chr10	36578308	36578807	Hs3st5|chr10:36578308-36578807	0.188107404353554	.	.
chr10	36507177	36507676	chr10	36451343	36451842	Hs3st5|chr10:36451343-36451842	0.401514136535931	.	.
chr10	36507177	36507676	chr10	36567264	36567763	Hs3st5|chr10:36567264-36567763	0.170617764474894	.	.
chr10	39133692	39134191	chr10	39039529	39040028	Fam229b|chr10:39039529-39040028	0.272993434788208	.	.
chr10	39133692	39134191	chr10	39039529	39040028	Tube1|chr10:39039529-39040028	0.272993434788208	.	.
chr10	39133692	39134191	chr10	39171094	39171593	Fam229b|chr10:39171094-39171593	0.214196409354799	.	.
chr10	39133692	39134191	chr10	39171094	39171593	Tube1|chr10:39171094-39171593	0.214196409354799	.	.
chr10	39133692	39134191	chr10	39209125	39209624	Fam229b|chr10:39209125-39209624	0.2195292935379	.	.
chr10	39133692	39134191	chr10	39209125	39209624	Tube1|chr10:39209125-39209624	0.2195292935379	.	.
chr10	39133692	39134191	chr10	39228093	39228592	Fam229b|chr10:39228093-39228592	0.147810273552551	.	.
chr10	39133692	39134191	chr10	39228093	39228592	Tube1|chr10:39228093-39228592	0.147810273552551	.	.
chr10	41071321	41071820	chr10	41004323	41004822	Gpr6|chr10:41004323-41004822	0.210889583346024	.	.
chr10	41071321	41071820	chr10	41055391	41055890	Gpr6|chr10:41055391-41055890	0.225859769097429	.	.
chr10	41071321	41071820	chr10	41118178	41118677	Gpr6|chr10:41118178-41118677	0.140195608480247	.	.
chr10	41071321	41071820	chr10	41204316	41204815	Gpr6|chr10:41204316-41204815	0.192185105915093	.	.
chr10	41071321	41071820	chr10	41204929	41205428	Gpr6|chr10:41204929-41205428	0.137439354413234	.	.
chr10	41071321	41071820	chr10	41221149	41221648	Gpr6|chr10:41221149-41221648	0.163267385368545	.	.
chr10	41071321	41071820	chr10	41245017	41245516	Gpr6|chr10:41245017-41245516	0.198400220943343	.	.
chr10	41071321	41071820	chr10	41288740	41289239	Gpr6|chr10:41288740-41289239	0.236125372103613	.	.
chr10	41072083	41072582	chr10	41015647	41016146	Gpr6|chr10:41015647-41016146	0.24229908519867	.	.
chr10	41072083	41072582	chr10	41118178	41118677	Gpr6|chr10:41118178-41118677	0.187328542313331	.	.
chr10	41072083	41072582	chr10	41266161	41266660	Gpr6|chr10:41266161-41266660	0.235758479963268	.	.
chr10	41303028	41303527	chr10	41004323	41004822	Ak9|chr10:41004323-41004822	0.12577783451754	.	.
chr10	41303028	41303527	chr10	41004323	41004822	Fig4|chr10:41004323-41004822	0.12577783451754	.	.
chr10	41303028	41303527	chr10	41204316	41204815	Ak9|chr10:41204316-41204815	0.152112642145497	.	.
chr10	41303028	41303527	chr10	41204316	41204815	Fig4|chr10:41204316-41204815	0.152112642145497	.	.
chr10	41303028	41303527	chr10	41245017	41245516	Ak9|chr10:41245017-41245516	0.254644206497876	.	.
chr10	41303028	41303527	chr10	41245017	41245516	Fig4|chr10:41245017-41245516	0.254644206497876	.	.
chr10	41303028	41303527	chr10	41288740	41289239	Ak9|chr10:41288740-41289239	0.281955688815588	.	.
chr10	41303028	41303527	chr10	41288740	41289239	Fig4|chr10:41288740-41289239	0.281955688815588	.	.
chr10	41303669	41304168	chr10	41214975	41215474	Ak9|chr10:41214975-41215474	0.197727365293431	.	.
chr10	41303669	41304168	chr10	41214975	41215474	Fig4|chr10:41214975-41215474	0.197727365293431	.	.
chr10	41303669	41304168	chr10	41464495	41464994	Ak9|chr10:41464495-41464994	0.142629096095877	.	.
chr10	41303669	41304168	chr10	41464495	41464994	Fig4|chr10:41464495-41464994	0.142629096095877	.	.
chr10	41450048	41450547	chr10	41118178	41118677	Zbtb24|chr10:41118178-41118677	0.163505308271556	.	.
chr10	41450048	41450547	chr10	41204316	41204815	Zbtb24|chr10:41204316-41204815	0.20791926309305	.	.
chr10	41450048	41450547	chr10	41204929	41205428	Zbtb24|chr10:41204929-41205428	0.269226891922537	.	.
chr10	41450048	41450547	chr10	41214975	41215474	Zbtb24|chr10:41214975-41215474	0.197469215963462	.	.
chr10	41450048	41450547	chr10	41464495	41464994	Zbtb24|chr10:41464495-41464994	0.240622331209966	.	.
chr10	41489630	41490129	chr10	41118178	41118677	Ppil6|chr10:41118178-41118677	0.133877503077136	.	.
chr10	41489630	41490129	chr10	41118178	41118677	Smpd2|chr10:41118178-41118677	0.133877503077136	.	.
chr10	41489630	41490129	chr10	41204316	41204815	Ppil6|chr10:41204316-41204815	0.158018380479442	.	.
chr10	41489630	41490129	chr10	41204316	41204815	Smpd2|chr10:41204316-41204815	0.158018380479442	.	.
chr10	41489630	41490129	chr10	41204929	41205428	Ppil6|chr10:41204929-41205428	0.239425697259651	.	.
chr10	41489630	41490129	chr10	41204929	41205428	Smpd2|chr10:41204929-41205428	0.239425697259651	.	.
chr10	41489630	41490129	chr10	41464495	41464994	Ppil6|chr10:41464495-41464994	0.364177469145761	.	.
chr10	41489630	41490129	chr10	41464495	41464994	Smpd2|chr10:41464495-41464994	0.364177469145761	.	.
chr10	41490156	41490655	chr10	41004323	41004822	Ppil6|chr10:41004323-41004822	0.170507353685413	.	.
chr10	41490156	41490655	chr10	41004323	41004822	Smpd2|chr10:41004323-41004822	0.170507353685413	.	.
chr10	41490156	41490655	chr10	41055391	41055890	Ppil6|chr10:41055391-41055890	0.370717003715654	.	.
chr10	41490156	41490655	chr10	41055391	41055890	Smpd2|chr10:41055391-41055890	0.370717003715654	.	.
chr10	41490156	41490655	chr10	41204929	41205428	Ppil6|chr10:41204929-41205428	0.157220234291073	.	.
chr10	41490156	41490655	chr10	41204929	41205428	Smpd2|chr10:41204929-41205428	0.157220234291073	.	.
chr10	41490156	41490655	chr10	41221149	41221648	Ppil6|chr10:41221149-41221648	0.125961735143131	.	.
chr10	41490156	41490655	chr10	41221149	41221648	Smpd2|chr10:41221149-41221648	0.125961735143131	.	.
chr10	41490156	41490655	chr10	41245017	41245516	Ppil6|chr10:41245017-41245516	0.224994575244943	.	.
chr10	41490156	41490655	chr10	41245017	41245516	Smpd2|chr10:41245017-41245516	0.224994575244943	.	.
chr10	41490156	41490655	chr10	41288740	41289239	Ppil6|chr10:41288740-41289239	0.125604320429594	.	.
chr10	41490156	41490655	chr10	41288740	41289239	Smpd2|chr10:41288740-41289239	0.125604320429594	.	.
chr10	42276537	42277036	chr10	42277563	42278062	Foxo3|chr10:42277563-42278062	0.287627012669082	.	.
chr10	42276537	42277036	chr10	42308048	42308547	Foxo3|chr10:42308048-42308547	0.265142082774871	.	.
chr10	42276537	42277036	chr10	42308548	42309047	Foxo3|chr10:42308548-42309047	0.125549862825055	.	.
chr10	42276537	42277036	chr10	42396140	42396639	Foxo3|chr10:42396140-42396639	0.133111451526926	.	.
chr10	42477769	42478268	chr10	42278179	42278678	Afg1l|chr10:42278179-42278678	0.247428366636631	.	.
chr10	42477769	42478268	chr10	42339635	42340134	Afg1l|chr10:42339635-42340134	0.133403510064738	.	.
chr10	42477769	42478268	chr10	42678656	42679155	Afg1l|chr10:42678656-42679155	0.171101716710692	.	.
chr10	42477769	42478268	chr10	42707195	42707694	Afg1l|chr10:42707195-42707694	0.156953919118554	.	.
chr10	42501588	42502087	chr10	42277563	42278062	Snx3|chr10:42277563-42278062	0.537675844889133	.	.
chr10	42501588	42502087	chr10	42278179	42278678	Snx3|chr10:42278179-42278678	0.309977385373917	.	.
chr10	42501588	42502087	chr10	42308048	42308547	Snx3|chr10:42308048-42308547	0.182183658962538	.	.
chr10	42502326	42502825	chr10	42278179	42278678	Snx3|chr10:42278179-42278678	0.342063502305576	.	.
chr10	42502326	42502825	chr10	42706087	42706586	Snx3|chr10:42706087-42706586	0.246688136787741	.	.
chr10	42502326	42502825	chr10	42707195	42707694	Snx3|chr10:42707195-42707694	0.155142848352039	.	.
chr10	44268090	44268589	chr10	44605171	44605670	Atg5|chr10:44605171-44605670	0.193072202927938	.	.
chr10	45289129	45289628	chr10	45373235	45373734	Gm15934|chr10:45373235-45373734	0.238361228664377	.	.
chr10	45289129	45289628	chr10	45711324	45711823	Gm15934|chr10:45711324-45711823	0.221944321322641	.	.
chr10	45335421	45335920	chr10	45373235	45373734	Bves|chr10:45373235-45373734	0.180593464577193	.	.
chr10	45335958	45336457	chr10	45373235	45373734	Bves|chr10:45373235-45373734	0.168516590748963	.	.
chr10	45335958	45336457	chr10	45711324	45711823	Bves|chr10:45711324-45711823	0.256805595173574	.	.
chr10	45486237	45486736	chr10	45363307	45363806	Lin28b|chr10:45363307-45363806	0.149977056927355	.	.
chr10	45486237	45486736	chr10	45373235	45373734	Lin28b|chr10:45373235-45373734	0.192808045384116	.	.
chr10	45577590	45578089	chr10	45363307	45363806	Hace1|chr10:45363307-45363806	0.208989179789579	.	.
chr10	45577590	45578089	chr10	45373235	45373734	Hace1|chr10:45373235-45373734	0.333957678592755	.	.
chr10	45577590	45578089	chr10	45373235	45373734	Hace1|chr10:45373235-45373734	0.333957678592756	.	.
chr10	45577590	45578089	chr10	45473543	45474042	Hace1|chr10:45473543-45474042	0.16627809365153	.	.
chr10	45577590	45578089	chr10	45676685	45677184	Hace1|chr10:45676685-45677184	0.137798072414954	.	.
chr10	45578214	45578713	chr10	45363307	45363806	Hace1|chr10:45363307-45363806	0.125788974012406	.	.
chr10	49788557	49789056	chr10	49782586	49783085	Grik2|chr10:49782586-49783085	0.215802789824007	.	.
chr10	50592385	50592884	chr10	50698956	50699455	Ascc3|chr10:50698956-50699455	0.159723903529245	.	.
chr10	50592385	50592884	chr10	50881411	50881910	Ascc3|chr10:50881411-50881910	0.210646171893291	.	.
chr10	51677907	51678406	chr10	51405082	51405581	Rfx6|chr10:51405082-51405581	0.263519966743542	.	.
chr10	51677907	51678406	chr10	51553300	51553799	Rfx6|chr10:51553300-51553799	0.146522926902806	.	.
chr10	52233867	52234366	chr10	52216726	52217225	Dcbld1|chr10:52216726-52217225	0.161173943054143	.	.
chr10	52381975	52382474	chr10	52216726	52217225	Gopc|chr10:52216726-52217225	0.221397593688646	.	.
chr10	52381975	52382474	chr10	52703990	52704489	Gopc|chr10:52703990-52704489	0.183641619226905	.	.
chr10	52417238	52417737	chr10	52047657	52048156	Nus1|chr10:52047657-52048156	0.183429108464603	.	.
chr10	52417238	52417737	chr10	52216726	52217225	Nus1|chr10:52216726-52217225	0.255628932952639	.	.
chr10	52417238	52417737	chr10	52285181	52285680	Nus1|chr10:52285181-52285680	0.228091993975017	.	.
chr10	52418019	52418518	chr10	52047657	52048156	Nus1|chr10:52047657-52048156	0.210279454464153	.	.
chr10	52418019	52418518	chr10	52106115	52106614	Nus1|chr10:52106115-52106614	0.263555559340768	.	.
chr10	52418019	52418518	chr10	52705014	52705513	Nus1|chr10:52705014-52705513	0.209513988933259	.	.
chr10	52690218	52690717	chr10	52691301	52691800	Slc35f1|chr10:52691301-52691800	0.342959956744392	.	.
chr10	52690218	52690717	chr10	52704503	52705002	Slc35f1|chr10:52704503-52705002	0.149083817482519	.	.
chr10	52690801	52691300	chr10	52691301	52691800	Slc35f1|chr10:52691301-52691800	0.453858628720005	.	.
chr10	52690801	52691300	chr10	52704503	52705002	Slc35f1|chr10:52704503-52705002	0.184208879544464	.	.
chr10	56106501	56107000	chr10	56115133	56115632	Msl3l2|chr10:56115133-56115632	0.212509220052209	.	.
chr10	56106501	56107000	chr10	56378882	56379381	Msl3l2|chr10:56378882-56379381	0.170169848178921	.	.
chr10	56228732	56229231	chr10	56115133	56115632	Tbc1d32|chr10:56115133-56115632	0.255423540955994	.	.
chr10	56228732	56229231	chr10	56339053	56339552	Tbc1d32|chr10:56339053-56339552	0.158247737577629	.	.
chr10	56228732	56229231	chr10	56369070	56369569	Tbc1d32|chr10:56369070-56369569	0.134292525398025	.	.
chr10	56431168	56431667	chr10	56058855	56059354	Gm36595|chr10:56058855-56059354	0.147511455290314	.	.
chr10	56431168	56431667	chr10	56198995	56199494	Gm36595|chr10:56198995-56199494	0.203182878049207	.	.
chr10	56431168	56431667	chr10	56372970	56373469	Gm36595|chr10:56372970-56373469	0.19389468697547	.	.
chr10	56431168	56431667	chr10	56531194	56531693	Gm36595|chr10:56531194-56531693	0.124674429578364	.	.
chr10	56431168	56431667	chr10	56643190	56643689	Gm36595|chr10:56643190-56643689	0.247513162548081	.	.
chr10	56431764	56432263	chr10	56058855	56059354	Gm36595|chr10:56058855-56059354	0.209818830429142	.	.
chr10	56431764	56432263	chr10	56198436	56198935	Gm36595|chr10:56198436-56198935	0.15117195141998	.	.
chr10	56431764	56432263	chr10	56198995	56199494	Gm36595|chr10:56198995-56199494	0.250756823593349	.	.
chr10	56431764	56432263	chr10	56369070	56369569	Gm36595|chr10:56369070-56369569	0.24890529707846	.	.
chr10	56431764	56432263	chr10	56372970	56373469	Gm36595|chr10:56372970-56373469	0.223046035370705	.	.
chr10	56431764	56432263	chr10	56643190	56643689	Gm36595|chr10:56643190-56643689	0.184303495911917	.	.
chr10	56913982	56914481	chr10	56841347	56841846	Gm48053|chr10:56841347-56841846	0.213827971341778	.	.
chr10	56913982	56914481	chr10	57183491	57183990	Gm48053|chr10:57183491-57183990	0.234764275130274	.	.
chr10	56914505	56915004	chr10	56841347	56841846	Gm48053|chr10:56841347-56841846	0.323964745711159	.	.
chr10	56914505	56915004	chr10	57183491	57183990	Gm48053|chr10:57183491-57183990	0.35132522281294	.	.
chr10	57486054	57486553	chr10	57317064	57317563	4930467K11Rik|chr10:57317064-57317563	0.208582563334048	.	.
chr10	57486054	57486553	chr10	57317064	57317563	Hsf2|chr10:57317064-57317563	0.208582563334048	.	.
chr10	57486054	57486553	chr10	57568996	57569495	4930467K11Rik|chr10:57568996-57569495	0.158019166403303	.	.
chr10	57486054	57486553	chr10	57568996	57569495	Hsf2|chr10:57568996-57569495	0.158019166403303	.	.
chr10	57486054	57486553	chr10	57569528	57570027	4930467K11Rik|chr10:57569528-57570027	0.308068479467572	.	.
chr10	57486054	57486553	chr10	57569528	57570027	Hsf2|chr10:57569528-57570027	0.308068479467572	.	.
chr10	57486054	57486553	chr10	57743482	57743981	4930467K11Rik|chr10:57743482-57743981	0.169232856702186	.	.
chr10	57486054	57486553	chr10	57743482	57743981	Hsf2|chr10:57743482-57743981	0.169232856702186	.	.
chr10	57486588	57487087	chr10	57183491	57183990	4930467K11Rik|chr10:57183491-57183990	0.271493448660072	.	.
chr10	57486588	57487087	chr10	57183491	57183990	Hsf2|chr10:57183491-57183990	0.271493448660072	.	.
chr10	57486588	57487087	chr10	57316245	57316744	4930467K11Rik|chr10:57316245-57316744	0.154759186144568	.	.
chr10	57486588	57487087	chr10	57316245	57316744	Hsf2|chr10:57316245-57316744	0.154759186144568	.	.
chr10	57486588	57487087	chr10	57568996	57569495	4930467K11Rik|chr10:57568996-57569495	0.1828386280104	.	.
chr10	57486588	57487087	chr10	57568996	57569495	Hsf2|chr10:57568996-57569495	0.1828386280104	.	.
chr10	57486588	57487087	chr10	57741653	57742152	4930467K11Rik|chr10:57741653-57742152	0.202807304906682	.	.
chr10	57486588	57487087	chr10	57741653	57742152	Hsf2|chr10:57741653-57742152	0.202807304906682	.	.
chr10	57486588	57487087	chr10	57743482	57743981	4930467K11Rik|chr10:57743482-57743981	0.221967424633913	.	.
chr10	57486588	57487087	chr10	57743482	57743981	Hsf2|chr10:57743482-57743981	0.221967424633913	.	.
chr10	57532304	57532803	chr10	57316245	57316744	Serinc1|chr10:57316245-57316744	0.124619752365686	.	.
chr10	57532304	57532803	chr10	57317064	57317563	Serinc1|chr10:57317064-57317563	0.130681743639299	.	.
chr10	57532304	57532803	chr10	57741653	57742152	Serinc1|chr10:57741653-57742152	0.127912811060105	.	.
chr10	57532304	57532803	chr10	57743482	57743981	Serinc1|chr10:57743482-57743981	0.249799444624866	.	.
chr10	57631815	57632314	chr10	57316245	57316744	Pkib|chr10:57316245-57316744	0.187841432152566	.	.
chr10	57631815	57632314	chr10	57447879	57448378	Pkib|chr10:57447879-57448378	0.131983533497552	.	.
chr10	57631815	57632314	chr10	57568996	57569495	Pkib|chr10:57568996-57569495	0.32228650535949	.	.
chr10	57631815	57632314	chr10	57569528	57570027	Pkib|chr10:57569528-57570027	0.155969982529602	.	.
chr10	57631815	57632314	chr10	57841830	57842329	Pkib|chr10:57841830-57842329	0.13154323946313	.	.
chr10	57631815	57632314	chr10	57848308	57848807	Pkib|chr10:57848308-57848807	0.231303177652004	.	.
chr10	57794436	57794935	chr10	57569528	57570027	Smpdl3a|chr10:57569528-57570027	0.220142644303647	.	.
chr10	57794436	57794935	chr10	57841830	57842329	Smpdl3a|chr10:57841830-57842329	0.155752157690888	.	.
chr10	57794939	57795438	chr10	57569528	57570027	Smpdl3a|chr10:57569528-57570027	0.171571671936509	.	.
chr10	58323065	58323564	chr10	58362676	58363175	Lims1|chr10:58362676-58363175	0.185236741878977	.	.
chr10	62339392	62339891	chr10	62275118	62275617	Hk1os|chr10:62275118-62275617	0.137231726849893	.	.
chr10	62339392	62339891	chr10	62590203	62590702	Hk1os|chr10:62590203-62590702	0.130435588239719	.	.
chr10	62340040	62340539	chr10	62590203	62590702	Hk1os|chr10:62590203-62590702	0.192826338673462	.	.
chr10	62449224	62449723	chr10	62410887	62411386	4930507D05Rik|chr10:62410887-62411386	0.190612995001178	.	.
chr10	62449224	62449723	chr10	62410887	62411386	Supv3l1|chr10:62410887-62411386	0.190612995001178	.	.
chr10	62449224	62449723	chr10	62590203	62590702	4930507D05Rik|chr10:62590203-62590702	0.141206728838869	.	.
chr10	62449224	62449723	chr10	62590203	62590702	Supv3l1|chr10:62590203-62590702	0.141206728838869	.	.
chr10	62449766	62450265	chr10	62332391	62332890	4930507D05Rik|chr10:62332391-62332890	0.1358124782532	.	.
chr10	62449766	62450265	chr10	62332391	62332890	Supv3l1|chr10:62332391-62332890	0.1358124782532	.	.
chr10	62449766	62450265	chr10	62410887	62411386	4930507D05Rik|chr10:62410887-62411386	0.161896627869149	.	.
chr10	62449766	62450265	chr10	62410887	62411386	Supv3l1|chr10:62410887-62411386	0.161896627869149	.	.
chr10	62449766	62450265	chr10	62590203	62590702	4930507D05Rik|chr10:62590203-62590702	0.160485585345573	.	.
chr10	62449766	62450265	chr10	62590203	62590702	Supv3l1|chr10:62590203-62590702	0.160485585345573	.	.
chr10	62486629	62487128	chr10	62590203	62590702	Vps26a|chr10:62590203-62590702	0.153796849624405	.	.
chr10	62577623	62578122	chr10	62865210	62865709	4933428P19Rik|chr10:62865210-62865709	0.127802022382188	.	.
chr10	62577623	62578122	chr10	62865210	62865709	Kif1bp|chr10:62865210-62865709	0.127802022382188	.	.
chr10	62578211	62578710	chr10	62332391	62332890	4933428P19Rik|chr10:62332391-62332890	0.131178528072012	.	.
chr10	62578211	62578710	chr10	62332391	62332890	Kif1bp|chr10:62332391-62332890	0.131178528072012	.	.
chr10	62578211	62578710	chr10	62590203	62590702	4933428P19Rik|chr10:62590203-62590702	0.233049184354036	.	.
chr10	62578211	62578710	chr10	62590203	62590702	Kif1bp|chr10:62590203-62590702	0.233049184354036	.	.
chr10	62578211	62578710	chr10	62843720	62844219	4933428P19Rik|chr10:62843720-62844219	0.165524366523755	.	.
chr10	62578211	62578710	chr10	62843720	62844219	Kif1bp|chr10:62843720-62844219	0.165524366523755	.	.
chr10	62578211	62578710	chr10	62856650	62857149	4933428P19Rik|chr10:62856650-62857149	0.14039105925153	.	.
chr10	62578211	62578710	chr10	62856650	62857149	Kif1bp|chr10:62856650-62857149	0.14039105925153	.	.
chr10	62602059	62602558	chr10	62590203	62590702	Ddx21|chr10:62590203-62590702	0.171108047272979	.	.
chr10	62602059	62602558	chr10	62590203	62590702	Gm47257|chr10:62590203-62590702	0.171108047272979	.	.
chr10	62602059	62602558	chr10	62886050	62886549	Ddx21|chr10:62886050-62886549	0.156387225192807	.	.
chr10	62602059	62602558	chr10	62886050	62886549	Gm47257|chr10:62886050-62886549	0.156387225192807	.	.
chr10	62602590	62603089	chr10	62590203	62590702	Ddx21|chr10:62590203-62590702	0.133917868750875	.	.
chr10	62602590	62603089	chr10	62590203	62590702	Gm47257|chr10:62590203-62590702	0.133917868750875	.	.
chr10	62602590	62603089	chr10	62846898	62847397	Ddx21|chr10:62846898-62847397	0.145921834585076	.	.
chr10	62602590	62603089	chr10	62846898	62847397	Gm47257|chr10:62846898-62847397	0.145921834585076	.	.
chr10	62602590	62603089	chr10	62865795	62866294	Ddx21|chr10:62865795-62866294	0.148773614117286	.	.
chr10	62602590	62603089	chr10	62865795	62866294	Gm47257|chr10:62865795-62866294	0.148773614117286	.	.
chr10	62602590	62603089	chr10	62866298	62866797	Ddx21|chr10:62866298-62866797	0.211789391543406	.	.
chr10	62602590	62603089	chr10	62866298	62866797	Gm47257|chr10:62866298-62866797	0.211789391543406	.	.
chr10	62651098	62651597	chr10	62260971	62261470	Ddx50|chr10:62260971-62261470	0.170228832775348	.	.
chr10	62651098	62651597	chr10	62843720	62844219	Ddx50|chr10:62843720-62844219	0.199966610799033	.	.
chr10	62651098	62651597	chr10	62846898	62847397	Ddx50|chr10:62846898-62847397	0.190154315684842	.	.
chr10	62651098	62651597	chr10	62856650	62857149	Ddx50|chr10:62856650-62857149	0.214538329117982	.	.
chr10	62651098	62651597	chr10	62857169	62857668	Ddx50|chr10:62857169-62857668	0.240257716354859	.	.
chr10	62651098	62651597	chr10	62865795	62866294	Ddx50|chr10:62865795-62866294	0.152366366524207	.	.
chr10	62725538	62726037	chr10	62590203	62590702	Stox1|chr10:62590203-62590702	0.252971465972086	.	.
chr10	62725538	62726037	chr10	62850934	62851433	Stox1|chr10:62850934-62851433	0.379069058861726	.	.
chr10	62725538	62726037	chr10	62865210	62865709	Stox1|chr10:62865210-62865709	0.166172014684341	.	.
chr10	62725538	62726037	chr10	62865795	62866294	Stox1|chr10:62865795-62866294	0.324741778207418	.	.
chr10	62725538	62726037	chr10	62866298	62866797	Stox1|chr10:62866298-62866797	0.268212393203283	.	.
chr10	62726313	62726812	chr10	62260971	62261470	Stox1|chr10:62260971-62261470	0.138367123040122	.	.
chr10	62726313	62726812	chr10	62332391	62332890	Stox1|chr10:62332391-62332890	0.146641949875453	.	.
chr10	62791593	62792092	chr10	62590203	62590702	Ccar1|chr10:62590203-62590702	0.404622623779779	.	.
chr10	62791593	62792092	chr10	62850934	62851433	Ccar1|chr10:62850934-62851433	0.313004707125463	.	.
chr10	62791593	62792092	chr10	62865210	62865709	Ccar1|chr10:62865210-62865709	0.162822604599967	.	.
chr10	62791593	62792092	chr10	62865795	62866294	Ccar1|chr10:62865795-62866294	0.174615699948613	.	.
chr10	62791593	62792092	chr10	62866298	62866797	Ccar1|chr10:62866298-62866797	0.235261749463877	.	.
chr10	62792172	62792671	chr10	62590203	62590702	Ccar1|chr10:62590203-62590702	0.239314274315316	.	.
chr10	62792172	62792671	chr10	62846898	62847397	Ccar1|chr10:62846898-62847397	0.132801436088819	.	.
chr10	62792172	62792671	chr10	62850934	62851433	Ccar1|chr10:62850934-62851433	0.179732872927352	.	.
chr10	62792172	62792671	chr10	62865210	62865709	Ccar1|chr10:62865210-62865709	0.172150265599529	.	.
chr10	62792172	62792671	chr10	62865795	62866294	Ccar1|chr10:62865795-62866294	0.300718050122515	.	.
chr10	62792172	62792671	chr10	62866298	62866797	Ccar1|chr10:62866298-62866797	0.297429824617035	.	.
chr10	62920395	62920894	chr10	62856650	62857149	Slc25a16|chr10:62856650-62857149	0.12595214316821	.	.
chr10	62946840	62947339	chr10	62549665	62550164	Dna2|chr10:62549665-62550164	0.127787389997287	.	.
chr10	62946840	62947339	chr10	62856650	62857149	Dna2|chr10:62856650-62857149	0.145179349276216	.	.
chr10	62979983	62980482	chr10	62549665	62550164	Rufy2|chr10:62549665-62550164	0.197526001165539	.	.
chr10	62979983	62980482	chr10	62843720	62844219	Rufy2|chr10:62843720-62844219	0.170649912141141	.	.
chr10	62979983	62980482	chr10	62856650	62857149	Rufy2|chr10:62856650-62857149	0.30171632977546	.	.
chr10	62979983	62980482	chr10	62865210	62865709	Rufy2|chr10:62865210-62865709	0.132823524643201	.	.
chr10	62980587	62981086	chr10	62590203	62590702	Rufy2|chr10:62590203-62590702	0.230453682413924	.	.
chr10	62980587	62981086	chr10	62590203	62590702	Rufy2|chr10:62590203-62590702	0.230453682413925	.	.
chr10	62980587	62981086	chr10	62850934	62851433	Rufy2|chr10:62850934-62851433	0.143628566512332	.	.
chr10	62980587	62981086	chr10	62865210	62865709	Rufy2|chr10:62865210-62865709	0.170321608071744	.	.
chr10	62980587	62981086	chr10	62866298	62866797	Rufy2|chr10:62866298-62866797	0.242176143732114	.	.
chr10	63023030	63023529	chr10	63122482	63122981	Hnrnph3|chr10:63122482-63122981	0.126953232472641	.	.
chr10	63023030	63023529	chr10	63386349	63386848	Hnrnph3|chr10:63386349-63386848	0.218724856010752	.	.
chr10	63023688	63024187	chr10	63113099	63113598	Hnrnph3|chr10:63113099-63113598	0.214584544173054	.	.
chr10	63023688	63024187	chr10	63113099	63113598	Pbld2|chr10:63113099-63113598	0.214584544173054	.	.
chr10	63023688	63024187	chr10	63122482	63122981	Hnrnph3|chr10:63122482-63122981	0.165022421119963	.	.
chr10	63023688	63024187	chr10	63122482	63122981	Pbld2|chr10:63122482-63122981	0.165022421119963	.	.
chr10	63023688	63024187	chr10	63338814	63339313	Hnrnph3|chr10:63338814-63339313	0.136684260380592	.	.
chr10	63023688	63024187	chr10	63338814	63339313	Pbld2|chr10:63338814-63339313	0.136684260380592	.	.
chr10	63023688	63024187	chr10	63386349	63386848	Hnrnph3|chr10:63386349-63386848	0.141941260917127	.	.
chr10	63023688	63024187	chr10	63386349	63386848	Pbld2|chr10:63386349-63386848	0.141941260917127	.	.
chr10	63099496	63099995	chr10	63079188	63079687	Atoh7|chr10:63079188-63079687	0.224301439704763	.	.
chr10	63099496	63099995	chr10	63113099	63113598	Atoh7|chr10:63113099-63113598	0.261098471373746	.	.
chr10	63099496	63099995	chr10	63122482	63122981	Atoh7|chr10:63122482-63122981	0.188209608388962	.	.
chr10	63099999	63100498	chr10	63113099	63113598	Atoh7|chr10:63113099-63113598	0.166269111301354	.	.
chr10	63099999	63100498	chr10	63122482	63122981	Atoh7|chr10:63122482-63122981	0.244967238082671	.	.
chr10	63099999	63100498	chr10	63221347	63221846	Atoh7|chr10:63221347-63221846	0.137775304488625	.	.
chr10	63099999	63100498	chr10	63338814	63339313	Atoh7|chr10:63338814-63339313	0.248941604411624	.	.
chr10	63243618	63244117	chr10	63065948	63066447	1700120B22Rik|chr10:63065948-63066447	0.132498215267189	.	.
chr10	63243618	63244117	chr10	63065948	63066447	Herc4|chr10:63065948-63066447	0.132498215267189	.	.
chr10	63243618	63244117	chr10	63338814	63339313	1700120B22Rik|chr10:63338814-63339313	0.192196766437672	.	.
chr10	63243618	63244117	chr10	63338814	63339313	Herc4|chr10:63338814-63339313	0.192196766437672	.	.
chr10	63382558	63383057	chr10	63065948	63066447	Dnajc12|chr10:63065948-63066447	0.161253027076918	.	.
chr10	63382558	63383057	chr10	63338211	63338710	Dnajc12|chr10:63338211-63338710	0.182118915349007	.	.
chr10	63382558	63383057	chr10	63377381	63377880	Dnajc12|chr10:63377381-63377880	0.173351513807522	.	.
chr10	63429313	63429812	chr10	63308515	63309014	Ctnna3|chr10:63308515-63309014	0.173891041694408	.	.
chr10	63429313	63429812	chr10	63338814	63339313	Ctnna3|chr10:63338814-63339313	0.32835693787126	.	.
chr10	63429313	63429812	chr10	63386349	63386848	Ctnna3|chr10:63386349-63386848	0.135511199715836	.	.
chr10	63429957	63430456	chr10	63338211	63338710	Ctnna3|chr10:63338211-63338710	0.225821916544959	.	.
chr10	63429957	63430456	chr10	63377381	63377880	Ctnna3|chr10:63377381-63377880	0.130247384690984	.	.
chr10	63429957	63430456	chr10	63566262	63566761	Ctnna3|chr10:63566262-63566761	0.136454013019428	.	.
chr10	63429957	63430456	chr10	63582526	63583025	Ctnna3|chr10:63582526-63583025	0.137182117030959	.	.
chr10	72026284	72026783	chr10	71857546	71858045	Gm34609|chr10:71857546-71858045	0.211839052937251	.	.
chr10	72026284	72026783	chr10	72280533	72281032	Gm34609|chr10:72280533-72281032	0.136964273211651	.	.
chr10	72654602	72655101	chr10	72979229	72979728	Zwint|chr10:72979229-72979728	0.427720326989504	.	.
chr10	72655128	72655627	chr10	72767418	72767917	Zwint|chr10:72767418-72767917	0.123996980604248	.	.
chr10	72655128	72655627	chr10	72979229	72979728	Zwint|chr10:72979229-72979728	0.267999912314902	.	.
chr10	72655128	72655627	chr10	72986914	72987413	Zwint|chr10:72986914-72987413	0.207177516470169	.	.
chr10	75764120	75764619	chr10	75872865	75873364	Cabin1|chr10:75872865-75873364	0.183123646118654	.	.
chr10	75773277	75773776	chr10	75790810	75791309	Ddt|chr10:75790810-75791309	0.163276498852885	.	.
chr10	75773277	75773776	chr10	75872865	75873364	Ddt|chr10:75872865-75873364	0.27599883156936	.	.
chr10	75773277	75773776	chr10	75951750	75952249	Ddt|chr10:75951750-75952249	0.188422824217991	.	.
chr10	75797531	75798030	chr10	75853409	75853908	Gstt1|chr10:75853409-75853908	0.154324373679279	.	.
chr10	75797531	75798030	chr10	75872865	75873364	Gstt1|chr10:75872865-75873364	0.128880236738641	.	.
chr10	75797531	75798030	chr10	75951750	75952249	Gstt1|chr10:75951750-75952249	0.124778939540976	.	.
chr10	75798331	75798830	chr10	75828455	75828954	Gstt1|chr10:75828455-75828954	0.154140930441791	.	.
chr10	75798331	75798830	chr10	75872865	75873364	Gstt1|chr10:75872865-75873364	0.372407598924512	.	.
chr10	75837242	75837741	chr10	75790810	75791309	Gstt2|chr10:75790810-75791309	0.181485100950791	.	.
chr10	75837242	75837741	chr10	75872865	75873364	Gstt2|chr10:75872865-75873364	0.171605688206701	.	.
chr10	75859343	75859842	chr10	75790810	75791309	Mif|chr10:75790810-75791309	0.170754240818644	.	.
chr10	75859343	75859842	chr10	75853409	75853908	Mif|chr10:75853409-75853908	0.218178697908534	.	.
chr10	75893088	75893587	chr10	75872865	75873364	Derl3|chr10:75872865-75873364	0.154056462126414	.	.
chr10	75893088	75893587	chr10	76203887	76204386	Derl3|chr10:76203887-76204386	0.244291717523329	.	.
chr10	75935571	75936070	chr10	75872865	75873364	Mmp11|chr10:75872865-75873364	0.221711603916871	.	.
chr10	75936223	75936722	chr10	75883039	75883538	Mmp11|chr10:75883039-75883538	0.15937731526731	.	.
chr10	75954263	75954762	chr10	75828455	75828954	Gm5134|chr10:75828455-75828954	0.125745235411737	.	.
chr10	76032290	76032789	chr10	75950691	75951190	Zfp280b|chr10:75950691-75951190	0.149905161350864	.	.
chr10	76032290	76032789	chr10	76260344	76260843	Zfp280b|chr10:76260344-76260843	0.191630334335521	.	.
chr10	76237626	76238125	chr10	75790810	75791309	Prmt2|chr10:75790810-75791309	0.456240143463977	.	.
chr10	76237626	76238125	chr10	75790810	75791309	Prmt2|chr10:75790810-75791309	0.456240143463978	.	.
chr10	76237626	76238125	chr10	75853409	75853908	Prmt2|chr10:75853409-75853908	0.152512598617885	.	.
chr10	76237626	76238125	chr10	75872865	75873364	Prmt2|chr10:75872865-75873364	0.297917336422393	.	.
chr10	76237626	76238125	chr10	76203887	76204386	Prmt2|chr10:76203887-76204386	0.138284517620065	.	.
chr10	76237626	76238125	chr10	76416772	76417271	Prmt2|chr10:76416772-76417271	0.145476512832948	.	.
chr10	76442015	76442514	chr10	76260344	76260843	Pcnt|chr10:76260344-76260843	0.149728754462726	.	.
chr10	76442015	76442514	chr10	76271186	76271685	Pcnt|chr10:76271186-76271685	0.143486635166612	.	.
chr10	76442015	76442514	chr10	76416772	76417271	Pcnt|chr10:76416772-76417271	0.237906447621152	.	.
chr10	76468680	76469179	chr10	76271186	76271685	Mcm3ap|chr10:76271186-76271685	0.176673153674153	.	.
chr10	76468680	76469179	chr10	76271186	76271685	Ybey|chr10:76271186-76271685	0.176673153674153	.	.
chr10	78352152	78352651	chr10	78396201	78396700	Agpat3|chr10:78396201-78396700	0.201053281315921	.	.
chr10	78352152	78352651	chr10	78396201	78396700	Gm40709|chr10:78396201-78396700	0.201053281315921	.	.
chr10	78352152	78352651	chr10	78438115	78438614	Agpat3|chr10:78438115-78438614	0.280995306187075	.	.
chr10	78352152	78352651	chr10	78438115	78438614	Gm40709|chr10:78438115-78438614	0.280995306187075	.	.
chr10	78352152	78352651	chr10	78481893	78482392	Agpat3|chr10:78481893-78482392	0.139150779596834	.	.
chr10	78352152	78352651	chr10	78481893	78482392	Gm40709|chr10:78481893-78482392	0.139150779596834	.	.
chr10	78352152	78352651	chr10	78686751	78687250	Agpat3|chr10:78686751-78687250	0.19316718135885	.	.
chr10	78352152	78352651	chr10	78686751	78687250	Gm40709|chr10:78686751-78687250	0.19316718135885	.	.
chr10	78412843	78413342	chr10	78456350	78456849	Rrp1|chr10:78456350-78456849	0.175350164077123	.	.
chr10	78412843	78413342	chr10	78481893	78482392	Rrp1|chr10:78481893-78482392	0.309715729105426	.	.
chr10	78425391	78425890	chr10	78396201	78396700	Cstb|chr10:78396201-78396700	0.322272279900319	.	.
chr10	78425391	78425890	chr10	78399195	78399694	Cstb|chr10:78399195-78399694	0.2959696477922	.	.
chr10	78425391	78425890	chr10	78481893	78482392	Cstb|chr10:78481893-78482392	0.318247037782439	.	.
chr10	78425391	78425890	chr10	78686751	78687250	Cstb|chr10:78686751-78687250	0.212671663143217	.	.
chr10	78425914	78426413	chr10	78321294	78321793	Cstb|chr10:78321294-78321793	0.131652790779986	.	.
chr10	78464708	78465207	chr10	78399195	78399694	Pdxk|chr10:78399195-78399694	0.177698421539332	.	.
chr10	78464708	78465207	chr10	78481893	78482392	Pdxk|chr10:78481893-78482392	0.208560945073585	.	.
chr10	78574182	78574681	chr10	78396201	78396700	Ilvbl|chr10:78396201-78396700	0.180127850778401	.	.
chr10	78574182	78574681	chr10	78399195	78399694	Ilvbl|chr10:78399195-78399694	0.462453863334083	.	.
chr10	78574182	78574681	chr10	78457906	78458405	Ilvbl|chr10:78457906-78458405	0.178597229157558	.	.
chr10	78574182	78574681	chr10	78481893	78482392	Ilvbl|chr10:78481893-78482392	0.38433433151958	.	.
chr10	78574182	78574681	chr10	78632261	78632760	Ilvbl|chr10:78632261-78632760	0.246632503086749	.	.
chr10	78574182	78574681	chr10	78787724	78788223	Ilvbl|chr10:78787724-78788223	0.185672959394073	.	.
chr10	78574691	78575190	chr10	78399195	78399694	Ilvbl|chr10:78399195-78399694	0.200727377728644	.	.
chr10	78574691	78575190	chr10	78457906	78458405	Ilvbl|chr10:78457906-78458405	0.169122097078282	.	.
chr10	78574691	78575190	chr10	78481893	78482392	Ilvbl|chr10:78481893-78482392	0.139974108597208	.	.
chr10	78591753	78592252	chr10	78321294	78321793	Syde1|chr10:78321294-78321793	0.163933257535342	.	.
chr10	78591753	78592252	chr10	78456920	78457419	Syde1|chr10:78456920-78457419	0.173982516550992	.	.
chr10	78591753	78592252	chr10	78457906	78458405	Syde1|chr10:78457906-78458405	0.281009649960855	.	.
chr10	78591753	78592252	chr10	78458736	78459235	Syde1|chr10:78458736-78459235	0.343968217481763	.	.
chr10	78591753	78592252	chr10	78605013	78605512	Syde1|chr10:78605013-78605512	0.212959737881612	.	.
chr10	78746859	78747358	chr10	78396201	78396700	Gm30400|chr10:78396201-78396700	0.317764812723324	.	.
chr10	78746859	78747358	chr10	78399195	78399694	Gm30400|chr10:78399195-78399694	0.124139825812182	.	.
chr10	78747414	78747913	chr10	78396201	78396700	Gm30400|chr10:78396201-78396700	0.342429833792229	.	.
chr10	78747414	78747913	chr10	78399195	78399694	Gm30400|chr10:78399195-78399694	0.215142622169485	.	.
chr10	78747414	78747913	chr10	78438115	78438614	Gm30400|chr10:78438115-78438614	0.175558812508727	.	.
chr10	78747414	78747913	chr10	78481893	78482392	Gm30400|chr10:78481893-78482392	0.19865348376555	.	.
chr10	78747414	78747913	chr10	78632261	78632760	Gm30400|chr10:78632261-78632760	0.125006234526162	.	.
chr10	78752339	78752838	chr10	78632261	78632760	Ccdc105|chr10:78632261-78632760	0.159636708659832	.	.
chr10	78752339	78752838	chr10	78686751	78687250	Ccdc105|chr10:78686751-78687250	0.128986096342719	.	.
chr10	78752339	78752838	chr10	78787724	78788223	Ccdc105|chr10:78787724-78788223	0.335593577617034	.	.
chr10	78752863	78753362	chr10	78686751	78687250	Ccdc105|chr10:78686751-78687250	0.244390213463805	.	.
chr10	78752863	78753362	chr10	78787724	78788223	Ccdc105|chr10:78787724-78788223	0.387564914593319	.	.
chr10	78779460	78779959	chr10	78787724	78788223	Slc1a6|chr10:78787724-78788223	0.201166840330406	.	.
chr10	78780607	78781106	chr10	78787724	78788223	Slc1a6|chr10:78787724-78788223	0.222798490779857	.	.
chr10	79097368	79097867	chr10	78787724	78788223	2610008E11Rik|chr10:78787724-78788223	0.282641528678438	.	.
chr10	79533018	79533517	chr10	79384659	79385158	Plpp2|chr10:79384659-79385158	0.450234252651847	.	.
chr10	79533559	79534058	chr10	79384659	79385158	Plpp2|chr10:79384659-79385158	0.389833870123552	.	.
chr10	79554336	79554835	chr10	79655302	79655801	Mier2|chr10:79655302-79655801	0.133352856504306	.	.
chr10	79554879	79555378	chr10	79654793	79655292	Mier2|chr10:79654793-79655292	0.272723647162924	.	.
chr10	79554879	79555378	chr10	79655302	79655801	Mier2|chr10:79655302-79655801	0.2133018068763	.	.
chr10	79613886	79614385	chr10	79638841	79639340	C2cd4c|chr10:79638841-79639340	0.255593757220913	.	.
chr10	79637007	79637506	chr10	79321886	79322385	Gm47163|chr10:79321886-79322385	0.212782406482393	.	.
chr10	79637007	79637506	chr10	79321886	79322385	Shc2|chr10:79321886-79322385	0.212782406482393	.	.
chr10	79637007	79637506	chr10	79649318	79649817	Gm47163|chr10:79649318-79649817	0.252177089104569	.	.
chr10	79637007	79637506	chr10	79649318	79649817	Shc2|chr10:79649318-79649817	0.252177089104569	.	.
chr10	79637658	79638157	chr10	79384659	79385158	Gm47163|chr10:79384659-79385158	0.146475036911832	.	.
chr10	79637658	79638157	chr10	79384659	79385158	Shc2|chr10:79384659-79385158	0.146475036911832	.	.
chr10	79663935	79664434	chr10	79321886	79322385	Madcam1|chr10:79321886-79322385	0.156043925838032	.	.
chr10	79663935	79664434	chr10	79384659	79385158	Madcam1|chr10:79384659-79385158	0.350466649320124	.	.
chr10	79663935	79664434	chr10	79597022	79597521	Madcam1|chr10:79597022-79597521	0.184961059017391	.	.
chr10	79663935	79664434	chr10	79654793	79655292	Madcam1|chr10:79654793-79655292	0.245611503021668	.	.
chr10	79663935	79664434	chr10	79655302	79655801	Madcam1|chr10:79655302-79655801	0.172365634249946	.	.
chr10	79668658	79669157	chr10	79638841	79639340	Tpgs1|chr10:79638841-79639340	0.144585737651798	.	.
chr10	79668658	79669157	chr10	79649318	79649817	Tpgs1|chr10:79649318-79649817	0.261017284877621	.	.
chr10	79668658	79669157	chr10	79654793	79655292	Tpgs1|chr10:79654793-79655292	0.155313380384812	.	.
chr10	79669185	79669684	chr10	79638841	79639340	Tpgs1|chr10:79638841-79639340	0.241742809496034	.	.
chr10	79669185	79669684	chr10	79654793	79655292	Tpgs1|chr10:79654793-79655292	0.210535602062074	.	.
chr10	79669185	79669684	chr10	79655302	79655801	Tpgs1|chr10:79655302-79655801	0.235405842174059	.	.
chr10	79669185	79669684	chr10	79728322	79728821	Tpgs1|chr10:79728322-79728821	0.156841914602308	.	.
chr10	79669743	79670242	chr10	79384659	79385158	Tpgs1|chr10:79384659-79385158	0.147738441110885	.	.
chr10	79669743	79670242	chr10	79638841	79639340	Tpgs1|chr10:79638841-79639340	0.152417657972445	.	.
chr10	79681760	79682259	chr10	79384659	79385158	Cdc34|chr10:79384659-79385158	0.212357027795919	.	.
chr10	79681760	79682259	chr10	79654793	79655292	Cdc34|chr10:79654793-79655292	0.153320804699462	.	.
chr10	79681760	79682259	chr10	79695112	79695611	Cdc34|chr10:79695112-79695611	0.167224326422937	.	.
chr10	79681760	79682259	chr10	79712388	79712887	Cdc34|chr10:79712388-79712887	0.177390657525635	.	.
chr10	79681760	79682259	chr10	79728322	79728821	Cdc34|chr10:79728322-79728821	0.175016895505188	.	.
chr10	79704113	79704612	chr10	79638841	79639340	Bsg|chr10:79638841-79639340	0.130800233395353	.	.
chr10	79704113	79704612	chr10	79649318	79649817	Bsg|chr10:79649318-79649817	0.144413711514407	.	.
chr10	79704113	79704612	chr10	79654793	79655292	Bsg|chr10:79654793-79655292	0.267350720558382	.	.
chr10	79704676	79705175	chr10	79321886	79322385	Bsg|chr10:79321886-79322385	0.145863204026957	.	.
chr10	79704676	79705175	chr10	79597022	79597521	Bsg|chr10:79597022-79597521	0.197613342963167	.	.
chr10	79704676	79705175	chr10	79602502	79603001	Bsg|chr10:79602502-79603001	0.152055573476395	.	.
chr10	79704676	79705175	chr10	79607942	79608441	Bsg|chr10:79607942-79608441	0.192674806215741	.	.
chr10	79704676	79705175	chr10	79607942	79608441	Bsg|chr10:79607942-79608441	0.192674806215742	.	.
chr10	79704676	79705175	chr10	79654793	79655292	Bsg|chr10:79654793-79655292	0.197372436686843	.	.
chr10	79704676	79705175	chr10	79655302	79655801	Bsg|chr10:79655302-79655801	0.180161011517192	.	.
chr10	79704676	79705175	chr10	79693733	79694232	Bsg|chr10:79693733-79694232	0.149313198181787	.	.
chr10	79704676	79705175	chr10	79728322	79728821	Bsg|chr10:79728322-79728821	0.150941963284485	.	.
chr10	79704676	79705175	chr10	79728831	79729330	Bsg|chr10:79728831-79729330	0.176569947929947	.	.
chr10	79716415	79716914	chr10	79384659	79385158	Hcn2|chr10:79384659-79385158	0.161594273458182	.	.
chr10	79716415	79716914	chr10	79638841	79639340	Hcn2|chr10:79638841-79639340	0.151118447039804	.	.
chr10	79717010	79717509	chr10	79384659	79385158	Hcn2|chr10:79384659-79385158	0.155904443014876	.	.
chr10	79717010	79717509	chr10	79712388	79712887	Hcn2|chr10:79712388-79712887	0.196973941420556	.	.
chr10	79746371	79746870	chr10	79607942	79608441	Polrmt|chr10:79607942-79608441	0.153035227945567	.	.
chr10	79746371	79746870	chr10	79649318	79649817	Polrmt|chr10:79649318-79649817	0.324957818668459	.	.
chr10	79746371	79746870	chr10	79695112	79695611	Polrmt|chr10:79695112-79695611	0.12525726676073	.	.
chr10	81252204	81252703	chr10	81267945	81268444	Matk|chr10:81267945-81268444	0.14405004861293	.	.
chr10	81252204	81252703	chr10	81407442	81407941	Matk|chr10:81407442-81407941	0.130863930657665	.	.
chr10	81252204	81252703	chr10	81412098	81412597	Matk|chr10:81412098-81412597	0.150105339249904	.	.
chr10	81252204	81252703	chr10	81570705	81571204	Matk|chr10:81570705-81571204	0.251418792803758	.	.
chr10	81252204	81252703	chr10	81571498	81571997	Matk|chr10:81571498-81571997	0.146572732953586	.	.
chr10	81253019	81253518	chr10	81407442	81407941	Matk|chr10:81407442-81407941	0.137399119928017	.	.
chr10	81253019	81253518	chr10	81416888	81417387	Matk|chr10:81416888-81417387	0.150009397493573	.	.
chr10	81253019	81253518	chr10	81570705	81571204	Matk|chr10:81570705-81571204	0.151067507030052	.	.
chr10	81253019	81253518	chr10	81643405	81643904	Matk|chr10:81643405-81643904	0.154442375425481	.	.
chr10	81266395	81266894	chr10	81285670	81286169	Apba3|chr10:81285670-81286169	0.156991645719317	.	.
chr10	81266395	81266894	chr10	81285670	81286169	Mrpl54|chr10:81285670-81286169	0.156991645719317	.	.
chr10	81266395	81266894	chr10	81412098	81412597	Apba3|chr10:81412098-81412597	0.124981742653079	.	.
chr10	81266395	81266894	chr10	81412098	81412597	Mrpl54|chr10:81412098-81412597	0.124981742653079	.	.
chr10	81266395	81266894	chr10	81430157	81430656	Apba3|chr10:81430157-81430656	0.202427685968851	.	.
chr10	81266395	81266894	chr10	81430157	81430656	Mrpl54|chr10:81430157-81430656	0.202427685968851	.	.
chr10	81266395	81266894	chr10	81430826	81431325	Apba3|chr10:81430826-81431325	0.250114849813635	.	.
chr10	81266395	81266894	chr10	81430826	81431325	Mrpl54|chr10:81430826-81431325	0.250114849813635	.	.
chr10	81266395	81266894	chr10	81432821	81433320	Apba3|chr10:81432821-81433320	0.161482746115563	.	.
chr10	81266395	81266894	chr10	81432821	81433320	Mrpl54|chr10:81432821-81433320	0.161482746115563	.	.
chr10	81266395	81266894	chr10	81472805	81473304	Apba3|chr10:81472805-81473304	0.2544805843647	.	.
chr10	81266395	81266894	chr10	81472805	81473304	Mrpl54|chr10:81472805-81473304	0.2544805843647	.	.
chr10	81266395	81266894	chr10	81571498	81571997	Apba3|chr10:81571498-81571997	0.278157710024834	.	.
chr10	81266395	81266894	chr10	81571498	81571997	Mrpl54|chr10:81571498-81571997	0.278157710024834	.	.
chr10	81266395	81266894	chr10	81643405	81643904	Apba3|chr10:81643405-81643904	0.356080738629783	.	.
chr10	81266395	81266894	chr10	81643405	81643904	Mrpl54|chr10:81643405-81643904	0.356080738629783	.	.
chr10	81292618	81293117	chr10	81257213	81257712	Pip5k1c|chr10:81257213-81257712	0.128563509779753	.	.
chr10	81292618	81293117	chr10	81285670	81286169	Pip5k1c|chr10:81285670-81286169	0.24612933938826	.	.
chr10	81292618	81293117	chr10	81430157	81430656	Pip5k1c|chr10:81430157-81430656	0.212811271288791	.	.
chr10	81292618	81293117	chr10	81430826	81431325	Pip5k1c|chr10:81430826-81431325	0.139409071928909	.	.
chr10	81292618	81293117	chr10	81432821	81433320	Pip5k1c|chr10:81432821-81433320	0.160229134425131	.	.
chr10	81292618	81293117	chr10	81464334	81464833	Pip5k1c|chr10:81464334-81464833	0.135841575644238	.	.
chr10	81292618	81293117	chr10	81502626	81503125	Pip5k1c|chr10:81502626-81503125	0.190361676781926	.	.
chr10	81292618	81293117	chr10	81643405	81643904	Pip5k1c|chr10:81643405-81643904	0.253410471859441	.	.
chr10	81320497	81320996	chr10	81285670	81286169	Cactin|chr10:81285670-81286169	0.170231074293215	.	.
chr10	81320497	81320996	chr10	81413787	81414286	Cactin|chr10:81413787-81414286	0.145895673670147	.	.
chr10	81320497	81320996	chr10	81430157	81430656	Cactin|chr10:81430157-81430656	0.312242897446686	.	.
chr10	81320497	81320996	chr10	81430826	81431325	Cactin|chr10:81430826-81431325	0.33152476461913	.	.
chr10	81320497	81320996	chr10	81432821	81433320	Cactin|chr10:81432821-81433320	0.33629185974754	.	.
chr10	81320497	81320996	chr10	81432821	81433320	Cactin|chr10:81432821-81433320	0.336291859747541	.	.
chr10	81320497	81320996	chr10	81464334	81464833	Cactin|chr10:81464334-81464833	0.150972565085898	.	.
chr10	81320497	81320996	chr10	81472805	81473304	Cactin|chr10:81472805-81473304	0.226148042388253	.	.
chr10	81320497	81320996	chr10	81502626	81503125	Cactin|chr10:81502626-81503125	0.187453417105683	.	.
chr10	81320497	81320996	chr10	81571498	81571997	Cactin|chr10:81571498-81571997	0.181025416836763	.	.
chr10	81320497	81320996	chr10	81633421	81633920	Cactin|chr10:81633421-81633920	0.221422275453812	.	.
chr10	81320497	81320996	chr10	81643405	81643904	Cactin|chr10:81643405-81643904	0.434918422647156	.	.
chr10	81350327	81350826	chr10	81257213	81257712	Hmg20b|chr10:81257213-81257712	0.171013564925107	.	.
chr10	81350327	81350826	chr10	81267945	81268444	Hmg20b|chr10:81267945-81268444	0.234957842283941	.	.
chr10	81350327	81350826	chr10	81413787	81414286	Hmg20b|chr10:81413787-81414286	0.212417790430411	.	.
chr10	81350327	81350826	chr10	81430157	81430656	Hmg20b|chr10:81430157-81430656	0.214603183186011	.	.
chr10	81350327	81350826	chr10	81430826	81431325	Hmg20b|chr10:81430826-81431325	0.158152555411963	.	.
chr10	81350327	81350826	chr10	81472805	81473304	Hmg20b|chr10:81472805-81473304	0.205520671749088	.	.
chr10	81350327	81350826	chr10	81502626	81503125	Hmg20b|chr10:81502626-81503125	0.12599146464772	.	.
chr10	81350327	81350826	chr10	81643405	81643904	Hmg20b|chr10:81643405-81643904	0.249402931505745	.	.
chr10	81357211	81357710	chr10	81406484	81406983	Mfsd12|chr10:81406484-81406983	0.257232919134061	.	.
chr10	81357211	81357710	chr10	81407442	81407941	Mfsd12|chr10:81407442-81407941	0.245665950346653	.	.
chr10	81357211	81357710	chr10	81411554	81412053	Mfsd12|chr10:81411554-81412053	0.169666042689807	.	.
chr10	81357211	81357710	chr10	81413787	81414286	Mfsd12|chr10:81413787-81414286	0.237575141035545	.	.
chr10	81357211	81357710	chr10	81416888	81417387	Mfsd12|chr10:81416888-81417387	0.175303457312394	.	.
chr10	81357211	81357710	chr10	81564124	81564623	Mfsd12|chr10:81564124-81564623	0.259667838303862	.	.
chr10	81357211	81357710	chr10	81568703	81569202	Mfsd12|chr10:81568703-81569202	0.171392097237553	.	.
chr10	81357211	81357710	chr10	81633421	81633920	Mfsd12|chr10:81633421-81633920	0.182733055413025	.	.
chr10	81365135	81365634	chr10	81411554	81412053	4930404N11Rik|chr10:81411554-81412053	0.218565528243349	.	.
chr10	81365135	81365634	chr10	81413787	81414286	4930404N11Rik|chr10:81413787-81414286	0.206053763370976	.	.
chr10	81365643	81366142	chr10	81411554	81412053	4930404N11Rik|chr10:81411554-81412053	0.154923331452177	.	.
chr10	81365643	81366142	chr10	81416888	81417387	4930404N11Rik|chr10:81416888-81417387	0.149493711567289	.	.
chr10	81365643	81366142	chr10	81564124	81564623	4930404N11Rik|chr10:81564124-81564623	0.130055466549322	.	.
chr10	81365643	81366142	chr10	81568703	81569202	4930404N11Rik|chr10:81568703-81569202	0.166383156734198	.	.
chr10	81378395	81378894	chr10	81285670	81286169	Fzr1|chr10:81285670-81286169	0.24557796575373	.	.
chr10	81378395	81378894	chr10	81413787	81414286	Fzr1|chr10:81413787-81414286	0.186841097678411	.	.
chr10	81378395	81378894	chr10	81430157	81430656	Fzr1|chr10:81430157-81430656	0.3432925862372	.	.
chr10	81378395	81378894	chr10	81430826	81431325	Fzr1|chr10:81430826-81431325	0.343650321775587	.	.
chr10	81378395	81378894	chr10	81432821	81433320	Fzr1|chr10:81432821-81433320	0.435470662971337	.	.
chr10	81378395	81378894	chr10	81472805	81473304	Fzr1|chr10:81472805-81473304	0.277861404687814	.	.
chr10	81378395	81378894	chr10	81502626	81503125	Fzr1|chr10:81502626-81503125	0.210109708778625	.	.
chr10	81378395	81378894	chr10	81570705	81571204	Fzr1|chr10:81570705-81571204	0.154036068868876	.	.
chr10	81378395	81378894	chr10	81571498	81571997	Fzr1|chr10:81571498-81571997	0.132240384303059	.	.
chr10	81378395	81378894	chr10	81633421	81633920	Fzr1|chr10:81633421-81633920	0.14426735805784	.	.
chr10	81378395	81378894	chr10	81643405	81643904	Fzr1|chr10:81643405-81643904	0.48454084262289	.	.
chr10	81384063	81384562	chr10	81267945	81268444	Dohh|chr10:81267945-81268444	0.178612077822655	.	.
chr10	81384063	81384562	chr10	81285670	81286169	Dohh|chr10:81285670-81286169	0.27615573254601	.	.
chr10	81384063	81384562	chr10	81406484	81406983	Dohh|chr10:81406484-81406983	0.156602514863111	.	.
chr10	81384063	81384562	chr10	81430157	81430656	Dohh|chr10:81430157-81430656	0.41787669212796	.	.
chr10	81384063	81384562	chr10	81430826	81431325	Dohh|chr10:81430826-81431325	0.167893329349456	.	.
chr10	81384063	81384562	chr10	81432821	81433320	Dohh|chr10:81432821-81433320	0.254962855869108	.	.
chr10	81384063	81384562	chr10	81502626	81503125	Dohh|chr10:81502626-81503125	0.155940081599848	.	.
chr10	81384063	81384562	chr10	81571498	81571997	Dohh|chr10:81571498-81571997	0.183150796144264	.	.
chr10	81384063	81384562	chr10	81605015	81605514	Dohh|chr10:81605015-81605514	0.139578200826712	.	.
chr10	81384063	81384562	chr10	81633421	81633920	Dohh|chr10:81633421-81633920	0.166094356292419	.	.
chr10	81384063	81384562	chr10	81643405	81643904	Dohh|chr10:81643405-81643904	0.335593232602365	.	.
chr10	81389740	81390239	chr10	81412098	81412597	Gm48552|chr10:81412098-81412597	0.380566242902973	.	.
chr10	81389740	81390239	chr10	81416888	81417387	Gm48552|chr10:81416888-81417387	0.134505075408587	.	.
chr10	81389740	81390239	chr10	81605015	81605514	Gm48552|chr10:81605015-81605514	0.188830976203445	.	.
chr10	81481874	81482373	chr10	81267945	81268444	Celf5|chr10:81267945-81268444	0.20447499584739	.	.
chr10	81481874	81482373	chr10	81430157	81430656	Celf5|chr10:81430157-81430656	0.136028124818267	.	.
chr10	81481874	81482373	chr10	81432821	81433320	Celf5|chr10:81432821-81433320	0.263118527338704	.	.
chr10	81481874	81482373	chr10	81450104	81450603	Celf5|chr10:81450104-81450603	0.153365204636159	.	.
chr10	81481874	81482373	chr10	81502626	81503125	Celf5|chr10:81502626-81503125	0.206070275484593	.	.
chr10	81481874	81482373	chr10	81570705	81571204	Celf5|chr10:81570705-81571204	0.184496946967296	.	.
chr10	81481874	81482373	chr10	81571498	81571997	Celf5|chr10:81571498-81571997	0.316510527637905	.	.
chr10	81481874	81482373	chr10	81643405	81643904	Celf5|chr10:81643405-81643904	0.154937756135329	.	.
chr10	81482441	81482940	chr10	81267945	81268444	Celf5|chr10:81267945-81268444	0.227873725778459	.	.
chr10	81482441	81482940	chr10	81346675	81347174	Celf5|chr10:81346675-81347174	0.182209550168725	.	.
chr10	81482441	81482940	chr10	81430157	81430656	Celf5|chr10:81430157-81430656	0.292784266991976	.	.
chr10	81482441	81482940	chr10	81432821	81433320	Celf5|chr10:81432821-81433320	0.292502591032692	.	.
chr10	81482441	81482940	chr10	81464334	81464833	Celf5|chr10:81464334-81464833	0.13074682088702	.	.
chr10	81482441	81482940	chr10	81643405	81643904	Celf5|chr10:81643405-81643904	0.163710676620315	.	.
chr10	81496231	81496730	chr10	81285670	81286169	Ncln|chr10:81285670-81286169	0.259241552755424	.	.
chr10	81496231	81496730	chr10	81430157	81430656	Ncln|chr10:81430157-81430656	0.176490157282865	.	.
chr10	81496231	81496730	chr10	81432821	81433320	Ncln|chr10:81432821-81433320	0.241671203557214	.	.
chr10	81496231	81496730	chr10	81464334	81464833	Ncln|chr10:81464334-81464833	0.214884420971557	.	.
chr10	81496231	81496730	chr10	81502626	81503125	Ncln|chr10:81502626-81503125	0.140707907920263	.	.
chr10	81496231	81496730	chr10	81571498	81571997	Ncln|chr10:81571498-81571997	0.217905067115719	.	.
chr10	81496231	81496730	chr10	81643405	81643904	Ncln|chr10:81643405-81643904	0.219238332494511	.	.
chr10	81544468	81544967	chr10	81285670	81286169	Gna11|chr10:81285670-81286169	0.233688048299144	.	.
chr10	81544468	81544967	chr10	81304769	81305268	Gna11|chr10:81304769-81305268	0.136967350996255	.	.
chr10	81544468	81544967	chr10	81412098	81412597	Gna11|chr10:81412098-81412597	0.12505677977436	.	.
chr10	81544468	81544967	chr10	81430157	81430656	Gna11|chr10:81430157-81430656	0.134510745794877	.	.
chr10	81544468	81544967	chr10	81432821	81433320	Gna11|chr10:81432821-81433320	0.174657547334213	.	.
chr10	81544468	81544967	chr10	81450104	81450603	Gna11|chr10:81450104-81450603	0.191360312463261	.	.
chr10	81544468	81544967	chr10	81464334	81464833	Gna11|chr10:81464334-81464833	0.128193849814594	.	.
chr10	81544468	81544967	chr10	81502626	81503125	Gna11|chr10:81502626-81503125	0.252950811217303	.	.
chr10	81544468	81544967	chr10	81570705	81571204	Gna11|chr10:81570705-81571204	0.160030759620035	.	.
chr10	81544468	81544967	chr10	81571498	81571997	Gna11|chr10:81571498-81571997	0.199020147935631	.	.
chr10	81544468	81544967	chr10	81643405	81643904	Gna11|chr10:81643405-81643904	0.167581582764276	.	.
chr10	81544468	81544967	chr10	81997141	81997640	Gna11|chr10:81997141-81997640	0.130211269452724	.	.
chr10	81545004	81545503	chr10	81285670	81286169	Gna11|chr10:81285670-81286169	0.233234444419892	.	.
chr10	81545004	81545503	chr10	81430157	81430656	Gna11|chr10:81430157-81430656	0.328781908906429	.	.
chr10	81545004	81545503	chr10	81430826	81431325	Gna11|chr10:81430826-81431325	0.267194151802713	.	.
chr10	81545004	81545503	chr10	81432821	81433320	Gna11|chr10:81432821-81433320	0.370873277629491	.	.
chr10	81545004	81545503	chr10	81450104	81450603	Gna11|chr10:81450104-81450603	0.143780738610173	.	.
chr10	81545004	81545503	chr10	81464334	81464833	Gna11|chr10:81464334-81464833	0.176797529511599	.	.
chr10	81545004	81545503	chr10	81502626	81503125	Gna11|chr10:81502626-81503125	0.275433752134503	.	.
chr10	81545004	81545503	chr10	81551522	81552021	Gna11|chr10:81551522-81552021	0.220739346547126	.	.
chr10	81545004	81545503	chr10	81571498	81571997	Gna11|chr10:81571498-81571997	0.276611823088489	.	.
chr10	81545004	81545503	chr10	81633421	81633920	Gna11|chr10:81633421-81633920	0.195857999541178	.	.
chr10	81545004	81545503	chr10	81643405	81643904	Gna11|chr10:81643405-81643904	0.293767102559409	.	.
chr10	81545004	81545503	chr10	81997141	81997640	Gna11|chr10:81997141-81997640	0.219390345077441	.	.
chr10	81559200	81559699	chr10	81267945	81268444	Tle5|chr10:81267945-81268444	0.24045732410462	.	.
chr10	81559200	81559699	chr10	81430157	81430656	Tle5|chr10:81430157-81430656	0.274917908293792	.	.
chr10	81559200	81559699	chr10	81432821	81433320	Tle5|chr10:81432821-81433320	0.296680302991319	.	.
chr10	81559200	81559699	chr10	81551522	81552021	Tle5|chr10:81551522-81552021	0.144545493481836	.	.
chr10	81559200	81559699	chr10	81571498	81571997	Tle5|chr10:81571498-81571997	0.269120285487328	.	.
chr10	81559200	81559699	chr10	81605015	81605514	Tle5|chr10:81605015-81605514	0.147354797638906	.	.
chr10	81559200	81559699	chr10	81997141	81997640	Tle5|chr10:81997141-81997640	0.140420836721022	.	.
chr10	81560176	81560675	chr10	81285670	81286169	Tle5|chr10:81285670-81286169	0.163960547720339	.	.
chr10	81560176	81560675	chr10	81411554	81412053	Tle5|chr10:81411554-81412053	0.146631755602842	.	.
chr10	81560176	81560675	chr10	81430826	81431325	Tle5|chr10:81430826-81431325	0.194519031547089	.	.
chr10	81560176	81560675	chr10	81450104	81450603	Tle5|chr10:81450104-81450603	0.194055259527833	.	.
chr10	81560176	81560675	chr10	81464334	81464833	Tle5|chr10:81464334-81464833	0.128800616749229	.	.
chr10	81560176	81560675	chr10	81570705	81571204	Tle5|chr10:81570705-81571204	0.177876394975179	.	.
chr10	81560176	81560675	chr10	81643405	81643904	Tle5|chr10:81643405-81643904	0.14574345620937	.	.
chr10	81600731	81601230	chr10	81285670	81286169	Tle6|chr10:81285670-81286169	0.179656037844927	.	.
chr10	81600731	81601230	chr10	81411554	81412053	Tle6|chr10:81411554-81412053	0.316496920002891	.	.
chr10	81600731	81601230	chr10	81412098	81412597	Tle6|chr10:81412098-81412597	0.20417222832451	.	.
chr10	81600731	81601230	chr10	81416888	81417387	Tle6|chr10:81416888-81417387	0.138249740575339	.	.
chr10	81600731	81601230	chr10	81430157	81430656	Tle6|chr10:81430157-81430656	0.229027496624247	.	.
chr10	81600731	81601230	chr10	81430826	81431325	Tle6|chr10:81430826-81431325	0.240642616842878	.	.
chr10	81600731	81601230	chr10	81450104	81450603	Tle6|chr10:81450104-81450603	0.285940917413683	.	.
chr10	81600731	81601230	chr10	81502626	81503125	Tle6|chr10:81502626-81503125	0.166614929981993	.	.
chr10	81600731	81601230	chr10	81564124	81564623	Tle6|chr10:81564124-81564623	0.190969465292783	.	.
chr10	81600731	81601230	chr10	81643405	81643904	Tle6|chr10:81643405-81643904	0.152343852000881	.	.
chr10	81605948	81606447	chr10	81257213	81257712	BC025920|chr10:81257213-81257712	0.135549305425121	.	.
chr10	81605948	81606447	chr10	81267945	81268444	BC025920|chr10:81267945-81268444	0.125402874363416	.	.
chr10	81605948	81606447	chr10	81285670	81286169	BC025920|chr10:81285670-81286169	0.188930305595743	.	.
chr10	81605948	81606447	chr10	81426092	81426591	BC025920|chr10:81426092-81426591	0.126051662513341	.	.
chr10	81605948	81606447	chr10	81430157	81430656	BC025920|chr10:81430157-81430656	0.251093573629733	.	.
chr10	81605948	81606447	chr10	81430826	81431325	BC025920|chr10:81430826-81431325	0.181612045061026	.	.
chr10	81605948	81606447	chr10	81571498	81571997	BC025920|chr10:81571498-81571997	0.240483068776888	.	.
chr10	81605948	81606447	chr10	81643405	81643904	BC025920|chr10:81643405-81643904	0.172700487304094	.	.
chr10	81627379	81627878	chr10	81267945	81268444	Ankrd24|chr10:81267945-81268444	0.166446985707475	.	.
chr10	81627379	81627878	chr10	81267945	81268444	Sirt6|chr10:81267945-81268444	0.166446985707475	.	.
chr10	81627379	81627878	chr10	81285670	81286169	Ankrd24|chr10:81285670-81286169	0.279509896143864	.	.
chr10	81627379	81627878	chr10	81285670	81286169	Sirt6|chr10:81285670-81286169	0.279509896143864	.	.
chr10	81627379	81627878	chr10	81430157	81430656	Ankrd24|chr10:81430157-81430656	0.397305231361432	.	.
chr10	81627379	81627878	chr10	81430157	81430656	Sirt6|chr10:81430157-81430656	0.397305231361432	.	.
chr10	81627379	81627878	chr10	81430826	81431325	Ankrd24|chr10:81430826-81431325	0.328383607845666	.	.
chr10	81627379	81627878	chr10	81430826	81431325	Sirt6|chr10:81430826-81431325	0.328383607845666	.	.
chr10	81627379	81627878	chr10	81432821	81433320	Ankrd24|chr10:81432821-81433320	0.161638195510009	.	.
chr10	81627379	81627878	chr10	81432821	81433320	Sirt6|chr10:81432821-81433320	0.161638195510009	.	.
chr10	81627379	81627878	chr10	81502626	81503125	Ankrd24|chr10:81502626-81503125	0.152134809286764	.	.
chr10	81627379	81627878	chr10	81502626	81503125	Sirt6|chr10:81502626-81503125	0.152134809286764	.	.
chr10	81627379	81627878	chr10	81551522	81552021	Ankrd24|chr10:81551522-81552021	0.250668361089135	.	.
chr10	81627379	81627878	chr10	81551522	81552021	Sirt6|chr10:81551522-81552021	0.250668361089135	.	.
chr10	81627379	81627878	chr10	81571498	81571997	Ankrd24|chr10:81571498-81571997	0.158401117245759	.	.
chr10	81627379	81627878	chr10	81571498	81571997	Sirt6|chr10:81571498-81571997	0.158401117245759	.	.
chr10	81627379	81627878	chr10	81633421	81633920	Ankrd24|chr10:81633421-81633920	0.183098134989701	.	.
chr10	81627379	81627878	chr10	81633421	81633920	Sirt6|chr10:81633421-81633920	0.183098134989701	.	.
chr10	81627379	81627878	chr10	81643405	81643904	Ankrd24|chr10:81643405-81643904	0.138367112455694	.	.
chr10	81627379	81627878	chr10	81643405	81643904	Sirt6|chr10:81643405-81643904	0.138367112455694	.	.
chr10	81627379	81627878	chr10	81997141	81997640	Ankrd24|chr10:81997141-81997640	0.138453526746062	.	.
chr10	81627379	81627878	chr10	81997141	81997640	Sirt6|chr10:81997141-81997640	0.138453526746062	.	.
chr10	81648748	81649247	chr10	81257213	81257712	Gm10778|chr10:81257213-81257712	0.25172768621221	.	.
chr10	81648748	81649247	chr10	81257877	81258376	Gm10778|chr10:81257877-81258376	0.166941062000818	.	.
chr10	81648748	81649247	chr10	81411554	81412053	Gm10778|chr10:81411554-81412053	0.15814096541968	.	.
chr10	81648748	81649247	chr10	81413787	81414286	Gm10778|chr10:81413787-81414286	0.142103498070625	.	.
chr10	81648748	81649247	chr10	81432821	81433320	Gm10778|chr10:81432821-81433320	0.192419068401499	.	.
chr10	81648748	81649247	chr10	81450104	81450603	Gm10778|chr10:81450104-81450603	0.16239205273729	.	.
chr10	81648748	81649247	chr10	81570705	81571204	Gm10778|chr10:81570705-81571204	0.146023364487793	.	.
chr10	81648748	81649247	chr10	81571498	81571997	Gm10778|chr10:81571498-81571997	0.203442490909668	.	.
chr10	81648748	81649247	chr10	81643405	81643904	Gm10778|chr10:81643405-81643904	0.150478387497157	.	.
chr10	81648748	81649247	chr10	81997141	81997640	Gm10778|chr10:81997141-81997640	0.223691257356657	.	.
chr10	81649306	81649805	chr10	81633421	81633920	Gm10778|chr10:81633421-81633920	0.177909731435678	.	.
chr10	82353950	82354449	chr10	82666399	82666898	Gm4924|chr10:82666399-82666898	0.137145454509811	.	.
chr10	82353950	82354449	chr10	82698823	82699322	Gm4924|chr10:82698823-82699322	0.184171213018691	.	.
chr10	82622905	82623404	chr10	82666399	82666898	1190007I07Rik|chr10:82666399-82666898	0.166645662367193	.	.
chr10	82622905	82623404	chr10	82860253	82860752	1190007I07Rik|chr10:82860253-82860752	0.201595142223635	.	.
chr10	82629507	82630006	chr10	82698823	82699322	Tdg|chr10:82698823-82699322	0.129602501149719	.	.
chr10	82690486	82690985	chr10	82666399	82666898	Glt8d2|chr10:82666399-82666898	0.303486552020664	.	.
chr10	82690486	82690985	chr10	82698823	82699322	Glt8d2|chr10:82698823-82699322	0.223780284882795	.	.
chr10	82763329	82763828	chr10	82698823	82699322	Nfyb|chr10:82698823-82699322	0.224743664039848	.	.
chr10	82763879	82764378	chr10	82666399	82666898	Nfyb|chr10:82666399-82666898	0.242010259680206	.	.
chr10	82763879	82764378	chr10	82698823	82699322	Nfyb|chr10:82698823-82699322	0.133448382457303	.	.
chr10	82763879	82764378	chr10	82860253	82860752	Nfyb|chr10:82860253-82860752	0.264008580655202	.	.
chr10	82858893	82859392	chr10	82666399	82666898	Gm38560|chr10:82666399-82666898	0.16172334215953	.	.
chr10	82858893	82859392	chr10	82758318	82758817	Gm38560|chr10:82758318-82758817	0.156143982233474	.	.
chr10	82858893	82859392	chr10	82795313	82795812	Gm38560|chr10:82795313-82795812	0.181689276876236	.	.
chr10	82858893	82859392	chr10	82845248	82845747	Gm38560|chr10:82845248-82845747	0.156419667787993	.	.
chr10	82858893	82859392	chr10	82860253	82860752	Gm38560|chr10:82860253-82860752	0.216177892215284	.	.
chr10	82858893	82859392	chr10	82898834	82899333	Gm38560|chr10:82898834-82899333	0.202305569928106	.	.
chr10	82985064	82985563	chr10	82860253	82860752	Chst11|chr10:82860253-82860752	0.217810343763579	.	.
chr10	82985754	82986253	chr10	82666399	82666898	Chst11|chr10:82666399-82666898	0.201607931605392	.	.
chr10	82985754	82986253	chr10	82898834	82899333	Chst11|chr10:82898834-82899333	0.12645625131163	.	.
chr10	85829194	85829693	chr10	85598046	85598545	Pwp1|chr10:85598046-85598545	0.132080429540416	.	.
chr10	85829194	85829693	chr10	85598046	85598545	Pwp1|chr10:85598046-85598545	0.132080429540417	.	.
chr10	85829194	85829693	chr10	85598554	85599053	Pwp1|chr10:85598554-85599053	0.312478435887822	.	.
chr10	85829194	85829693	chr10	85599059	85599558	Pwp1|chr10:85599059-85599558	0.207549931689603	.	.
chr10	85829194	85829693	chr10	85651694	85652193	Pwp1|chr10:85651694-85652193	0.176292512317466	.	.
chr10	85829194	85829693	chr10	85871543	85872042	Pwp1|chr10:85871543-85872042	0.166248613341562	.	.
chr10	85829194	85829693	chr10	85928481	85928980	Pwp1|chr10:85928481-85928980	0.24206838895126	.	.
chr10	85829194	85829693	chr10	85929024	85929523	Pwp1|chr10:85929024-85929523	0.214826136588342	.	.
chr10	85829743	85830242	chr10	85598554	85599053	Pwp1|chr10:85598554-85599053	0.357065515824587	.	.
chr10	85829743	85830242	chr10	85599059	85599558	Pwp1|chr10:85599059-85599558	0.358993130462737	.	.
chr10	85829743	85830242	chr10	85651694	85652193	Pwp1|chr10:85651694-85652193	0.204553653847292	.	.
chr10	85829743	85830242	chr10	85871543	85872042	Pwp1|chr10:85871543-85872042	0.187620468669012	.	.
chr10	85829743	85830242	chr10	85928481	85928980	Pwp1|chr10:85928481-85928980	0.381299572817474	.	.
chr10	85829743	85830242	chr10	85929024	85929523	Pwp1|chr10:85929024-85929523	0.262889276371501	.	.
chr10	85916334	85916833	chr10	85598554	85599053	Prdm4|chr10:85598554-85599053	0.174489339253348	.	.
chr10	85916334	85916833	chr10	85599059	85599558	Prdm4|chr10:85599059-85599558	0.162040721392961	.	.
chr10	85916334	85916833	chr10	85928481	85928980	Prdm4|chr10:85928481-85928980	0.150075546667207	.	.
chr10	85916863	85917362	chr10	85510433	85510932	Prdm4|chr10:85510433-85510932	0.296828414150038	.	.
chr10	85916863	85917362	chr10	85526114	85526613	Prdm4|chr10:85526114-85526613	0.124609314804542	.	.
chr10	85916863	85917362	chr10	85538964	85539463	Prdm4|chr10:85538964-85539463	0.131258614371511	.	.
chr10	85916863	85917362	chr10	85539511	85540010	Prdm4|chr10:85539511-85540010	0.321628456147184	.	.
chr10	85916863	85917362	chr10	85598554	85599053	Prdm4|chr10:85598554-85599053	0.225129420171623	.	.
chr10	85916863	85917362	chr10	85604558	85605057	Prdm4|chr10:85604558-85605057	0.15194405258007	.	.
chr10	85916863	85917362	chr10	85651694	85652193	Prdm4|chr10:85651694-85652193	0.32163659822682	.	.
chr10	85916863	85917362	chr10	85655082	85655581	Prdm4|chr10:85655082-85655581	0.194669923397483	.	.
chr10	85916863	85917362	chr10	85871543	85872042	Prdm4|chr10:85871543-85872042	0.129744475481076	.	.
chr10	85916863	85917362	chr10	85928481	85928980	Prdm4|chr10:85928481-85928980	0.326907099522118	.	.
chr10	85916863	85917362	chr10	85967965	85968464	Prdm4|chr10:85967965-85968464	0.1816302708248	.	.
chr10	85957553	85958052	chr10	85538964	85539463	Rtcb|chr10:85538964-85539463	0.125034496267982	.	.
chr10	85957553	85958052	chr10	85539511	85540010	Rtcb|chr10:85539511-85540010	0.305070923238557	.	.
chr10	85957553	85958052	chr10	85598554	85599053	Rtcb|chr10:85598554-85599053	0.348383721847159	.	.
chr10	85957553	85958052	chr10	85599059	85599558	Rtcb|chr10:85599059-85599558	0.158645996011413	.	.
chr10	85957553	85958052	chr10	85624915	85625414	Rtcb|chr10:85624915-85625414	0.188832829602059	.	.
chr10	85957553	85958052	chr10	85651694	85652193	Rtcb|chr10:85651694-85652193	0.319825898212819	.	.
chr10	85957553	85958052	chr10	85871543	85872042	Rtcb|chr10:85871543-85872042	0.216076538880762	.	.
chr10	85957553	85958052	chr10	85928481	85928980	Rtcb|chr10:85928481-85928980	0.134226480802947	.	.
chr10	85957553	85958052	chr10	85967965	85968464	Rtcb|chr10:85967965-85968464	0.154014216861817	.	.
chr10	86705281	86705780	chr10	86636804	86637303	Hsp90b1|chr10:86636804-86637303	0.293713793283411	.	.
chr10	86705281	86705780	chr10	86636804	86637303	Ttc41|chr10:86636804-86637303	0.293713793283411	.	.
chr10	86705281	86705780	chr10	86730664	86731163	Hsp90b1|chr10:86730664-86731163	0.195543100871404	.	.
chr10	86705281	86705780	chr10	86730664	86731163	Ttc41|chr10:86730664-86731163	0.195543100871404	.	.
chr10	86705281	86705780	chr10	86819757	86820256	Hsp90b1|chr10:86819757-86820256	0.225158332247493	.	.
chr10	86705281	86705780	chr10	86819757	86820256	Ttc41|chr10:86819757-86820256	0.225158332247493	.	.
chr10	86705281	86705780	chr10	86871963	86872462	Hsp90b1|chr10:86871963-86872462	0.140805238898832	.	.
chr10	86705281	86705780	chr10	86871963	86872462	Ttc41|chr10:86871963-86872462	0.140805238898832	.	.
chr10	86705281	86705780	chr10	86880300	86880799	Hsp90b1|chr10:86880300-86880799	0.235397761196545	.	.
chr10	86705281	86705780	chr10	86880300	86880799	Ttc41|chr10:86880300-86880799	0.235397761196545	.	.
chr10	86705811	86706310	chr10	86636804	86637303	Hsp90b1|chr10:86636804-86637303	0.226521940264949	.	.
chr10	86705811	86706310	chr10	86636804	86637303	Ttc41|chr10:86636804-86637303	0.226521940264949	.	.
chr10	86705811	86706310	chr10	86685259	86685758	Hsp90b1|chr10:86685259-86685758	0.227048554264812	.	.
chr10	86705811	86706310	chr10	86685259	86685758	Ttc41|chr10:86685259-86685758	0.227048554264812	.	.
chr10	86705811	86706310	chr10	86730664	86731163	Hsp90b1|chr10:86730664-86731163	0.214834886053222	.	.
chr10	86705811	86706310	chr10	86730664	86731163	Ttc41|chr10:86730664-86731163	0.214834886053222	.	.
chr10	86705811	86706310	chr10	86819212	86819711	Hsp90b1|chr10:86819212-86819711	0.247162505831465	.	.
chr10	86705811	86706310	chr10	86819212	86819711	Ttc41|chr10:86819212-86819711	0.247162505831465	.	.
chr10	86705811	86706310	chr10	86849033	86849532	Hsp90b1|chr10:86849033-86849532	0.202792097041807	.	.
chr10	86705811	86706310	chr10	86849033	86849532	Ttc41|chr10:86849033-86849532	0.202792097041807	.	.
chr10	86705811	86706310	chr10	86880300	86880799	Hsp90b1|chr10:86880300-86880799	0.191997878001666	.	.
chr10	86705811	86706310	chr10	86880300	86880799	Ttc41|chr10:86880300-86880799	0.191997878001666	.	.
chr10	86705811	86706310	chr10	86960219	86960718	Hsp90b1|chr10:86960219-86960718	0.141505239147275	.	.
chr10	86705811	86706310	chr10	86960219	86960718	Ttc41|chr10:86960219-86960718	0.141505239147275	.	.
chr10	86778694	86779193	chr10	86819757	86820256	Nt5dc3|chr10:86819757-86820256	0.128569642283644	.	.
chr10	86778694	86779193	chr10	86880300	86880799	Nt5dc3|chr10:86880300-86880799	0.129159627332704	.	.
chr10	86779348	86779847	chr10	86685259	86685758	Nt5dc3|chr10:86685259-86685758	0.298929510538513	.	.
chr10	86779348	86779847	chr10	86819212	86819711	Nt5dc3|chr10:86819212-86819711	0.182362565867845	.	.
chr10	86779348	86779847	chr10	86826060	86826559	Nt5dc3|chr10:86826060-86826559	0.153184938214581	.	.
chr10	86779348	86779847	chr10	86880300	86880799	Nt5dc3|chr10:86880300-86880799	0.138413205536724	.	.
chr10	86971914	86972413	chr10	86636804	86637303	Gm16271|chr10:86636804-86637303	0.225640470439024	.	.
chr10	86971914	86972413	chr10	86730664	86731163	Gm16271|chr10:86730664-86731163	0.203676978388254	.	.
chr10	86971914	86972413	chr10	86828595	86829094	Gm16271|chr10:86828595-86829094	0.178873564868862	.	.
chr10	86971914	86972413	chr10	86849033	86849532	Gm16271|chr10:86849033-86849532	0.146399353678695	.	.
chr10	86971914	86972413	chr10	86960219	86960718	Gm16271|chr10:86960219-86960718	0.24572699741275	.	.
chr10	87057424	87057923	chr10	87159749	87160248	1700113H08Rik|chr10:87159749-87160248	0.15616812801237	.	.
chr10	87057424	87057923	chr10	87485409	87485908	1700113H08Rik|chr10:87485409-87485908	0.24369580845435	.	.
chr10	87057424	87057923	chr10	87486178	87486677	1700113H08Rik|chr10:87486178-87486677	0.369116960663984	.	.
chr10	87057424	87057923	chr10	87494579	87495078	1700113H08Rik|chr10:87494579-87495078	0.172692101901599	.	.
chr10	87058237	87058736	chr10	87024821	87025320	1700113H08Rik|chr10:87024821-87025320	0.179225120212074	.	.
chr10	87058237	87058736	chr10	87297086	87297585	1700113H08Rik|chr10:87297086-87297585	0.354112588845614	.	.
chr10	87058237	87058736	chr10	87446767	87447266	1700113H08Rik|chr10:87446767-87447266	0.442887782420467	.	.
chr10	87058237	87058736	chr10	87485409	87485908	1700113H08Rik|chr10:87485409-87485908	0.145153406350549	.	.
chr10	87058237	87058736	chr10	87494579	87495078	1700113H08Rik|chr10:87494579-87495078	0.128548141598522	.	.
chr10	87492598	87493097	chr10	87024821	87025320	Ascl1|chr10:87024821-87025320	0.17403429579188	.	.
chr10	87492598	87493097	chr10	87094225	87094724	Ascl1|chr10:87094225-87094724	0.152884081424948	.	.
chr10	87492598	87493097	chr10	87297086	87297585	Ascl1|chr10:87297086-87297585	0.222074374307255	.	.
chr10	87492598	87493097	chr10	87333233	87333732	Ascl1|chr10:87333233-87333732	0.194848441470209	.	.
chr10	87492598	87493097	chr10	87446767	87447266	Ascl1|chr10:87446767-87447266	0.140970076689178	.	.
chr10	87492598	87493097	chr10	87484802	87485301	Ascl1|chr10:87484802-87485301	0.13395336791024	.	.
chr10	87492598	87493097	chr10	87486178	87486677	Ascl1|chr10:87486178-87486677	0.219874401777784	.	.
chr10	87493100	87493599	chr10	87094225	87094724	Ascl1|chr10:87094225-87094724	0.299722440241197	.	.
chr10	87493100	87493599	chr10	87297086	87297585	Ascl1|chr10:87297086-87297585	0.196139717576218	.	.
chr10	87493100	87493599	chr10	87446767	87447266	Ascl1|chr10:87446767-87447266	0.160575410168014	.	.
chr10	87493100	87493599	chr10	87477823	87478322	Ascl1|chr10:87477823-87478322	0.193084011793545	.	.
chr10	87493100	87493599	chr10	87484802	87485301	Ascl1|chr10:87484802-87485301	0.132645579993566	.	.
chr10	87493100	87493599	chr10	87485409	87485908	Ascl1|chr10:87485409-87485908	0.282718966835625	.	.
chr10	87493100	87493599	chr10	87486178	87486677	Ascl1|chr10:87486178-87486677	0.124661182673469	.	.
chr10	87493100	87493599	chr10	87494579	87495078	Ascl1|chr10:87494579-87495078	0.253274055838663	.	.
chr10	87493609	87494108	chr10	87024821	87025320	Ascl1|chr10:87024821-87025320	0.14844294246384	.	.
chr10	87493609	87494108	chr10	87154183	87154682	Ascl1|chr10:87154183-87154682	0.181839731383558	.	.
chr10	87493609	87494108	chr10	87319184	87319683	Ascl1|chr10:87319184-87319683	0.177472156116958	.	.
chr10	87493609	87494108	chr10	87333233	87333732	Ascl1|chr10:87333233-87333732	0.300388797152374	.	.
chr10	87493609	87494108	chr10	87477823	87478322	Ascl1|chr10:87477823-87478322	0.160714743640553	.	.
chr10	87493609	87494108	chr10	87484802	87485301	Ascl1|chr10:87484802-87485301	0.170246602451596	.	.
chr10	87493609	87494108	chr10	87485409	87485908	Ascl1|chr10:87485409-87485908	0.185655155990787	.	.
chr10	87493609	87494108	chr10	87494579	87495078	Ascl1|chr10:87494579-87495078	0.31968852502491	.	.
chr10	88730714	88731213	chr10	88738951	88739450	Arl1|chr10:88738951-88739450	0.241881633575262	.	.
chr10	88826571	88827070	chr10	88738951	88739450	Utp20|chr10:88738951-88739450	0.320396015040985	.	.
chr10	88826571	88827070	chr10	88986845	88987344	Utp20|chr10:88986845-88987344	0.124218880635006	.	.
chr10	97966895	97967394	chr10	97894862	97895361	Gm10754|chr10:97894862-97895361	0.234356566683528	.	.
chr10	97966895	97967394	chr10	97925522	97926021	Gm10754|chr10:97925522-97926021	0.206368048575826	.	.
chr10	97966895	97967394	chr10	98061045	98061544	Gm10754|chr10:98061045-98061544	0.125263805514759	.	.
chr10	97966895	97967394	chr10	98147200	98147699	Gm10754|chr10:98147200-98147699	0.40040158148192	.	.
chr10	97966895	97967394	chr10	98231413	98231912	Gm10754|chr10:98231413-98231912	0.248438850908732	.	.
chr10	100015452	100015951	chr10	100017663	100018162	Kitl|chr10:100017663-100018162	0.247119412481764	.	.
chr10	100015452	100015951	chr10	100019831	100020330	Kitl|chr10:100019831-100020330	0.440176496411145	.	.
chr10	100015452	100015951	chr10	100048468	100048967	Kitl|chr10:100048468-100048967	0.240618134581508	.	.
chr10	100015452	100015951	chr10	100054115	100054614	Kitl|chr10:100054115-100054614	0.255027198426116	.	.
chr10	100015452	100015951	chr10	100152774	100153273	Kitl|chr10:100152774-100153273	0.25293160049019	.	.
chr10	100016298	100016797	chr10	100017663	100018162	Kitl|chr10:100017663-100018162	0.263121649674629	.	.
chr10	100016298	100016797	chr10	100019831	100020330	Kitl|chr10:100019831-100020330	0.247704350382636	.	.
chr10	100016298	100016797	chr10	100048468	100048967	Kitl|chr10:100048468-100048967	0.128946289648343	.	.
chr10	100016298	100016797	chr10	100152774	100153273	Kitl|chr10:100152774-100153273	0.162350013781008	.	.
chr10	100486524	100487023	chr10	100054115	100054614	Cep290|chr10:100054115-100054614	0.137856049442204	.	.
chr10	100486524	100487023	chr10	100054115	100054614	Tmtc3|chr10:100054115-100054614	0.137856049442204	.	.
chr10	100486524	100487023	chr10	100105751	100106250	Cep290|chr10:100105751-100106250	0.154857682948971	.	.
chr10	100486524	100487023	chr10	100105751	100106250	Tmtc3|chr10:100105751-100106250	0.154857682948971	.	.
chr10	100486524	100487023	chr10	100118159	100118658	Cep290|chr10:100118159-100118658	0.184283796124286	.	.
chr10	100486524	100487023	chr10	100118159	100118658	Tmtc3|chr10:100118159-100118658	0.184283796124286	.	.
chr10	100486524	100487023	chr10	100289414	100289913	Cep290|chr10:100289414-100289913	0.132875307628505	.	.
chr10	100486524	100487023	chr10	100289414	100289913	Tmtc3|chr10:100289414-100289913	0.132875307628505	.	.
chr10	100486524	100487023	chr10	100598944	100599443	Cep290|chr10:100598944-100599443	0.214667183131557	.	.
chr10	100486524	100487023	chr10	100598944	100599443	Tmtc3|chr10:100598944-100599443	0.214667183131557	.	.
chr10	100486524	100487023	chr10	100604199	100604698	Cep290|chr10:100604199-100604698	0.136604497383386	.	.
chr10	100486524	100487023	chr10	100604199	100604698	Tmtc3|chr10:100604199-100604698	0.136604497383386	.	.
chr10	100487126	100487625	chr10	100589041	100589540	Cep290|chr10:100589041-100589540	0.207130240013823	.	.
chr10	100487126	100487625	chr10	100589041	100589540	Tmtc3|chr10:100589041-100589540	0.207130240013823	.	.
chr10	100487126	100487625	chr10	100629708	100630207	Cep290|chr10:100629708-100630207	0.204525439465759	.	.
chr10	100487126	100487625	chr10	100629708	100630207	Tmtc3|chr10:100629708-100630207	0.204525439465759	.	.
chr10	100742024	100742523	chr10	100629708	100630207	Gm35722|chr10:100629708-100630207	0.14154251597277	.	.
chr10	101681454	101681953	chr10	101289277	101289776	Mgat4c|chr10:101289277-101289776	0.214085422334838	.	.
chr10	101681454	101681953	chr10	101350126	101350625	Mgat4c|chr10:101350126-101350625	0.205468299479048	.	.
chr10	101681454	101681953	chr10	101524592	101525091	Mgat4c|chr10:101524592-101525091	0.253766280681852	.	.
chr10	101681454	101681953	chr10	101614213	101614712	Mgat4c|chr10:101614213-101614712	0.152924901131123	.	.
chr10	101681454	101681953	chr10	101682769	101683268	Mgat4c|chr10:101682769-101683268	0.372260685947663	.	.
chr10	101681454	101681953	chr10	101833642	101834141	Mgat4c|chr10:101833642-101834141	0.185690190474072	.	.
chr10	101681454	101681953	chr10	101870724	101871223	Mgat4c|chr10:101870724-101871223	0.257660457955468	.	.
chr10	103367473	103367972	chr10	103194864	103195363	Slc6a15|chr10:103194864-103195363	0.132593849437541	.	.
chr10	103367473	103367972	chr10	103369009	103369508	Slc6a15|chr10:103369009-103369508	0.209822201649047	.	.
chr10	103367473	103367972	chr10	103398918	103399417	Slc6a15|chr10:103398918-103399417	0.162198339539435	.	.
chr10	103367473	103367972	chr10	103443007	103443506	Slc6a15|chr10:103443007-103443506	0.19634676903738	.	.
chr10	103368022	103368521	chr10	103194864	103195363	Slc6a15|chr10:103194864-103195363	0.282950846643795	.	.
chr10	103368022	103368521	chr10	103195393	103195892	Slc6a15|chr10:103195393-103195892	0.142259673545243	.	.
chr10	103368022	103368521	chr10	103253781	103254280	Slc6a15|chr10:103253781-103254280	0.171974456514341	.	.
chr10	105841096	105841595	chr10	105834573	105835072	Ccdc59|chr10:105834573-105835072	0.130036487271658	.	.
chr10	105841096	105841595	chr10	105834573	105835072	Mettl25|chr10:105834573-105835072	0.130036487271658	.	.
chr10	105841096	105841595	chr10	105858564	105859063	Ccdc59|chr10:105858564-105859063	0.210790867222304	.	.
chr10	105841096	105841595	chr10	105858564	105859063	Mettl25|chr10:105858564-105859063	0.210790867222304	.	.
chr10	106469497	106469996	chr10	106154380	106154879	Ppfia2|chr10:106154380-106154879	0.225085977531505	.	.
chr10	106469497	106469996	chr10	106468917	106469416	Ppfia2|chr10:106468917-106469416	0.406594282395973	.	.
chr10	106470005	106470504	chr10	106154380	106154879	Ppfia2|chr10:106154380-106154879	0.153030436244697	.	.
chr10	106470005	106470504	chr10	106468917	106469416	Ppfia2|chr10:106468917-106469416	0.199639469237429	.	.
chr10	112928298	112928797	chr10	112746619	112747118	Atxn7l3b|chr10:112746619-112747118	0.139590891203724	.	.
chr10	112928298	112928797	chr10	112900239	112900738	Atxn7l3b|chr10:112900239-112900738	0.201092559420654	.	.
chr10	112928805	112929304	chr10	112746619	112747118	Atxn7l3b|chr10:112746619-112747118	0.202130641343382	.	.
chr10	112928805	112929304	chr10	112900239	112900738	Atxn7l3b|chr10:112900239-112900738	0.160589760115981	.	.
chr10	118141391	118141890	chr10	118370408	118370907	Mdm1|chr10:118370408-118370907	0.203133115384782	.	.
chr10	118164975	118165474	chr10	118110038	118110537	Gm47958|chr10:118110038-118110537	0.135222245656601	.	.
chr10	118165483	118165982	chr10	118110038	118110537	Gm47958|chr10:118110038-118110537	0.175756932889145	.	.
chr10	118165483	118165982	chr10	118461609	118462108	Gm47958|chr10:118461609-118462108	0.255386125245455	.	.
[truncated: 30,680 more rows]
