# Supplementary material for: Single-cell analysis of chromatin accessibility in the adult mouse brain
Source: Nature. 2023 Dec 13;624(7991):378–89. doi: 10.1038/s41586-023-06824-9 (PMC10719105; doi:10.1038/s41586-023-06824-9)
Supplement: Supplementary file 3 — Supplementary Tables 1–25 and their legends. [file 41586_2023_6824_MOESM3_ESM.zip › 2023-03-05453B-s3/SI Tables/SI Table 13 Summary of all the gene-cCRE correlations/sa2subclass.Endo_NN.pdc.bedpe]

chr1	3671529	3672028	chr1	3994661	3995160	Xkr4|chr1:3994661-3995160	0.120413685191085	.	.
chr1	4496330	4496829	chr1	4412409	4412908	Gm37587|chr1:4412409-4412908	0.187779610141927	.	.
chr1	4496330	4496829	chr1	4412409	4412908	Sox17|chr1:4412409-4412908	0.187779610141927	.	.
chr1	4496330	4496829	chr1	4432208	4432707	Gm37587|chr1:4432208-4432707	0.100165982425508	.	.
chr1	4496330	4496829	chr1	4432208	4432707	Sox17|chr1:4432208-4432707	0.100165982425508	.	.
chr1	4496330	4496829	chr1	4471238	4471737	Gm37587|chr1:4471238-4471737	0.209331961811246	.	.
chr1	4496330	4496829	chr1	4471238	4471737	Sox17|chr1:4471238-4471737	0.209331961811246	.	.
chr1	4496330	4496829	chr1	4491887	4492386	Gm37587|chr1:4491887-4492386	0.142988315696754	.	.
chr1	4496330	4496829	chr1	4491887	4492386	Sox17|chr1:4491887-4492386	0.142988315696754	.	.
chr1	4496330	4496829	chr1	4493457	4493956	Gm37587|chr1:4493457-4493956	0.185409627582181	.	.
chr1	4496330	4496829	chr1	4493457	4493956	Sox17|chr1:4493457-4493956	0.185409627582181	.	.
chr1	4496330	4496829	chr1	4571692	4572191	Gm37587|chr1:4571692-4572191	0.259857569479465	.	.
chr1	4496330	4496829	chr1	4571692	4572191	Sox17|chr1:4571692-4572191	0.259857569479465	.	.
chr1	4496330	4496829	chr1	4617394	4617893	Gm37587|chr1:4617394-4617893	0.100843312776677	.	.
chr1	4496330	4496829	chr1	4617394	4617893	Sox17|chr1:4617394-4617893	0.100843312776677	.	.
chr1	4496330	4496829	chr1	4654100	4654599	Gm37587|chr1:4654100-4654599	0.144706934799726	.	.
chr1	4496330	4496829	chr1	4654100	4654599	Sox17|chr1:4654100-4654599	0.144706934799726	.	.
chr1	4497260	4497759	chr1	4412409	4412908	Gm37587|chr1:4412409-4412908	0.0958589497265565	.	.
chr1	4497260	4497759	chr1	4412409	4412908	Sox17|chr1:4412409-4412908	0.0958589497265565	.	.
chr1	4497260	4497759	chr1	4456773	4457272	Gm37587|chr1:4456773-4457272	0.093699612181673	.	.
chr1	4497260	4497759	chr1	4456773	4457272	Sox17|chr1:4456773-4457272	0.093699612181673	.	.
chr1	4497260	4497759	chr1	4493457	4493956	Gm37587|chr1:4493457-4493956	0.113839315572303	.	.
chr1	4497260	4497759	chr1	4493457	4493956	Sox17|chr1:4493457-4493956	0.113839315572303	.	.
chr1	4497260	4497759	chr1	4602336	4602835	Gm37587|chr1:4602336-4602835	0.118502460188621	.	.
chr1	4497260	4497759	chr1	4602336	4602835	Sox17|chr1:4602336-4602835	0.118502460188621	.	.
chr1	4785497	4785996	chr1	4544028	4544527	Mrpl15|chr1:4544028-4544527	0.133023723111367	.	.
chr1	4785497	4785996	chr1	4571692	4572191	Mrpl15|chr1:4571692-4572191	0.106410508980314	.	.
chr1	4785497	4785996	chr1	4602336	4602835	Mrpl15|chr1:4602336-4602835	0.10456049102453	.	.
chr1	4785497	4785996	chr1	4671676	4672175	Mrpl15|chr1:4671676-4672175	0.164475108911865	.	.
chr1	4785497	4785996	chr1	4722539	4723038	Mrpl15|chr1:4722539-4723038	0.128801923166245	.	.
chr1	4807592	4808091	chr1	4518177	4518676	Lypla1|chr1:4518177-4518676	0.160215028283375	.	.
chr1	4807592	4808091	chr1	4544028	4544527	Lypla1|chr1:4544028-4544527	0.144287380798399	.	.
chr1	4807592	4808091	chr1	4571692	4572191	Lypla1|chr1:4571692-4572191	0.165131762493637	.	.
chr1	4807592	4808091	chr1	4640938	4641437	Lypla1|chr1:4640938-4641437	0.100843185976593	.	.
chr1	4807592	4808091	chr1	4654100	4654599	Lypla1|chr1:4654100-4654599	0.155041049402616	.	.
chr1	4807592	4808091	chr1	4760354	4760853	Lypla1|chr1:4760354-4760853	0.18109101348928	.	.
chr1	4807592	4808091	chr1	5082818	5083317	Lypla1|chr1:5082818-5083317	0.102025543276365	.	.
chr1	4807592	4808091	chr1	5170387	5170886	Lypla1|chr1:5170387-5170886	0.143603187685398	.	.
chr1	4857480	4857979	chr1	4518177	4518676	Tcea1|chr1:4518177-4518676	0.180804732154299	.	.
chr1	4857480	4857979	chr1	4544028	4544527	Tcea1|chr1:4544028-4544527	0.173769064633497	.	.
chr1	4857480	4857979	chr1	4571692	4572191	Tcea1|chr1:4571692-4572191	0.246596155157067	.	.
chr1	4857480	4857979	chr1	4617394	4617893	Tcea1|chr1:4617394-4617893	0.178917777122936	.	.
chr1	4857480	4857979	chr1	4623242	4623741	Tcea1|chr1:4623242-4623741	0.126585144739533	.	.
chr1	4857480	4857979	chr1	4654100	4654599	Tcea1|chr1:4654100-4654599	0.171570920555886	.	.
chr1	4857480	4857979	chr1	4671676	4672175	Tcea1|chr1:4671676-4672175	0.157389068676098	.	.
chr1	4857480	4857979	chr1	5082818	5083317	Tcea1|chr1:5082818-5083317	0.180330021987084	.	.
chr1	6214386	6214885	chr1	6496556	6497055	4732440D04Rik|chr1:6496556-6497055	0.154913649224738	.	.
chr1	6214899	6215398	chr1	6272212	6272711	4732440D04Rik|chr1:6272212-6272711	0.151135196340828	.	.
chr1	6214899	6215398	chr1	6496556	6497055	4732440D04Rik|chr1:6496556-6497055	0.263973728284989	.	.
chr1	6486951	6487450	chr1	6106398	6106897	St18|chr1:6106398-6106897	0.139751903090985	.	.
chr1	6486951	6487450	chr1	6382628	6383127	St18|chr1:6382628-6383127	0.0944630284205388	.	.
chr1	7088594	7089093	chr1	7076428	7076927	Pcmtd1|chr1:7076428-7076927	0.324003597430708	.	.
chr1	7088594	7089093	chr1	7382169	7382668	Pcmtd1|chr1:7382169-7382668	0.117775062628401	.	.
chr1	7397837	7398336	chr1	7076428	7076927	Gm26901|chr1:7076428-7076927	0.174009378638064	.	.
chr1	7398342	7398841	chr1	7076428	7076927	Gm26901|chr1:7076428-7076927	0.125299654778767	.	.
chr1	9545042	9545541	chr1	9726064	9726563	Rrs1|chr1:9726064-9726563	0.126323401618624	.	.
chr1	9545042	9545541	chr1	9848033	9848532	Rrs1|chr1:9848033-9848532	0.127857924105214	.	.
chr1	9700259	9700758	chr1	9564420	9564919	Mybl1|chr1:9564420-9564919	0.174230818605363	.	.
chr1	9700259	9700758	chr1	9726064	9726563	Mybl1|chr1:9726064-9726563	0.142808921674664	.	.
chr1	9700259	9700758	chr1	9848033	9848532	Mybl1|chr1:9848033-9848532	0.0965494069981729	.	.
chr1	9700259	9700758	chr1	9848033	9848532	Mybl1|chr1:9848033-9848532	0.096549406998173	.	.
chr1	9798078	9798577	chr1	10039501	10040000	Sgk3|chr1:10039501-10040000	0.116971934152438	.	.
chr1	9943920	9944419	chr1	10089475	10089974	Snhg6|chr1:10089475-10089974	0.13273207765319	.	.
chr1	9943920	9944419	chr1	9726064	9726563	Snhg6|chr1:9726064-9726563	0.123604952360722	.	.
chr1	10037697	10038196	chr1	10143724	10144223	Cops5|chr1:10143724-10144223	0.11793794962547	.	.
chr1	10037697	10038196	chr1	10143724	10144223	Cspp1|chr1:10143724-10144223	0.11793794962547	.	.
chr1	10232301	10232800	chr1	10039501	10040000	Arfgef1|chr1:10039501-10040000	0.110439864123179	.	.
chr1	10993243	10993742	chr1	10877384	10877883	Prex2|chr1:10877384-10877883	0.252285409477258	.	.
chr1	10993243	10993742	chr1	10990811	10991310	Prex2|chr1:10990811-10991310	0.29708015257759	.	.
chr1	10993243	10993742	chr1	11032872	11033371	Prex2|chr1:11032872-11033371	0.146678516668835	.	.
chr1	10993243	10993742	chr1	11033394	11033893	Prex2|chr1:11033394-11033893	0.153703181468627	.	.
chr1	10993243	10993742	chr1	11065285	11065784	Prex2|chr1:11065285-11065784	0.154907192204852	.	.
chr1	10993243	10993742	chr1	11089494	11089993	Prex2|chr1:11089494-11089993	0.152314647542836	.	.
chr1	10993243	10993742	chr1	11210552	11211051	Prex2|chr1:11210552-11211051	0.110600118058344	.	.
chr1	10993772	10994271	chr1	11046796	11047295	Prex2|chr1:11046796-11047295	0.176084488964684	.	.
chr1	13372876	13373375	chr1	13372290	13372789	Ncoa2|chr1:13372290-13372789	0.286020617947701	.	.
chr1	13372876	13373375	chr1	13426757	13427256	Ncoa2|chr1:13426757-13427256	0.111681188465943	.	.
chr1	13373516	13374015	chr1	13360608	13361107	Ncoa2|chr1:13360608-13361107	0.245184743935058	.	.
chr1	13588843	13589342	chr1	13372290	13372789	Tram1|chr1:13372290-13372789	0.109539301761166	.	.
chr1	13589563	13590062	chr1	13259323	13259822	Tram1|chr1:13259323-13259822	0.216655966991129	.	.
chr1	13589563	13590062	chr1	13619066	13619565	Tram1|chr1:13619066-13619565	0.171109729625065	.	.
chr1	13660314	13660813	chr1	13259323	13259822	Lactb2|chr1:13259323-13259822	0.130027704332848	.	.
chr1	14309549	14310048	chr1	14162247	14162746	Eya1|chr1:14162247-14162746	0.145850503234226	.	.
chr1	15806083	15806582	chr1	15908578	15909077	Terf1|chr1:15908578-15909077	0.156425845831691	.	.
chr1	15892493	15892992	chr1	15877110	15877609	Sbspon|chr1:15877110-15877609	0.179691383850494	.	.
chr1	15892493	15892992	chr1	16050001	16050500	Sbspon|chr1:16050001-16050500	0.0922352982121989	.	.
chr1	16093096	16093595	chr1	15877110	15877609	4930444P10Rik|chr1:15877110-15877609	0.134650633111169	.	.
chr1	16093096	16093595	chr1	16050001	16050500	4930444P10Rik|chr1:16050001-16050500	0.236364739054299	.	.
chr1	16093096	16093595	chr1	16311535	16312034	4930444P10Rik|chr1:16311535-16312034	0.143298433239357	.	.
chr1	16103947	16104446	chr1	15908578	15909077	Rpl7|chr1:15908578-15909077	0.092643561970575	.	.
chr1	16104453	16104952	chr1	15877110	15877609	Rpl7|chr1:15877110-15877609	0.0924948533546281	.	.
chr1	16104453	16104952	chr1	15908578	15909077	Rpl7|chr1:15908578-15909077	0.183599037250924	.	.
chr1	16104999	16105498	chr1	16177516	16178015	Rdh10|chr1:16177516-16178015	0.107656976669917	.	.
chr1	16104999	16105498	chr1	16177516	16178015	Rpl7|chr1:16177516-16178015	0.107656976669917	.	.
chr1	16105563	16106062	chr1	16154823	16155322	Rdh10|chr1:16154823-16155322	0.106432147220293	.	.
chr1	16228160	16228659	chr1	16050001	16050500	Gm28095|chr1:16050001-16050500	0.144360048451101	.	.
chr1	16519035	16519534	chr1	16518345	16518844	Stau2|chr1:16518345-16518844	0.120180860736728	.	.
chr1	16519035	16519534	chr1	16700095	16700594	Stau2|chr1:16700095-16700594	0.1086186358093	.	.
chr1	16619102	16619601	chr1	16518345	16518844	Ube2w|chr1:16518345-16518844	0.188345772242913	.	.
chr1	16619102	16619601	chr1	16798252	16798751	Ube2w|chr1:16798252-16798751	0.124759981127247	.	.
chr1	16664905	16665404	chr1	16798252	16798751	Tmem70|chr1:16798252-16798751	0.150709142180465	.	.
chr1	16687901	16688400	chr1	16518345	16518844	Ly96|chr1:16518345-16518844	0.117560162217378	.	.
chr1	17097078	17097577	chr1	16848033	16848532	Jph1|chr1:16848033-16848532	0.151144055981924	.	.
chr1	17097078	17097577	chr1	17413910	17414409	Jph1|chr1:17413910-17414409	0.148849409294717	.	.
chr1	17097665	17098164	chr1	16848033	16848532	Jph1|chr1:16848033-16848532	0.104230350184253	.	.
chr1	17097665	17098164	chr1	17013855	17014354	Jph1|chr1:17013855-17014354	0.191802133278954	.	.
chr1	17097665	17098164	chr1	17123369	17123868	Jph1|chr1:17123369-17123868	0.134625177232394	.	.
chr1	17097665	17098164	chr1	17181457	17181956	Jph1|chr1:17181457-17181956	0.195865145331331	.	.
chr1	17097665	17098164	chr1	17337767	17338266	Jph1|chr1:17337767-17338266	0.163962066689272	.	.
chr1	17097665	17098164	chr1	17413910	17414409	Jph1|chr1:17413910-17414409	0.192639248514631	.	.
chr1	17727070	17727569	chr1	17717899	17718398	Crispld1|chr1:17717899-17718398	0.0984165207521519	.	.
chr1	17727070	17727569	chr1	17717899	17718398	Gm16070|chr1:17717899-17718398	0.0984165207521519	.	.
chr1	17727070	17727569	chr1	17718466	17718965	Crispld1|chr1:17718466-17718965	0.140784547679905	.	.
chr1	17727070	17727569	chr1	17718466	17718965	Gm16070|chr1:17718466-17718965	0.140784547679905	.	.
chr1	17727608	17728107	chr1	17718466	17718965	Crispld1|chr1:17718466-17718965	0.0940335330203173	.	.
chr1	17727608	17728107	chr1	17718466	17718965	Gm16070|chr1:17718466-17718965	0.0940335330203173	.	.
chr1	20820187	20820686	chr1	20933361	20933860	Mcm3|chr1:20933361-20933860	0.105048978262637	.	.
chr1	20820187	20820686	chr1	20995247	20995746	Mcm3|chr1:20995247-20995746	0.134631026114615	.	.
chr1	20890311	20890810	chr1	21023014	21023513	6720483E21Rik|chr1:21023014-21023513	0.0975343130737234	.	.
chr1	20890311	20890810	chr1	21023014	21023513	Paqr8|chr1:21023014-21023513	0.0975343130737234	.	.
chr1	20890311	20890810	chr1	21070638	21071137	6720483E21Rik|chr1:21070638-21071137	0.135486104536377	.	.
chr1	20890311	20890810	chr1	21070638	21071137	Paqr8|chr1:21070638-21071137	0.135486104536377	.	.
chr1	20890311	20890810	chr1	21101196	21101695	6720483E21Rik|chr1:21101196-21101695	0.096579523503767	.	.
chr1	20890311	20890810	chr1	21101196	21101695	Paqr8|chr1:21101196-21101695	0.096579523503767	.	.
chr1	20890311	20890810	chr1	21166203	21166702	6720483E21Rik|chr1:21166203-21166702	0.140937266251625	.	.
chr1	20890311	20890810	chr1	21166203	21166702	Paqr8|chr1:21166203-21166702	0.140937266251625	.	.
chr1	20890857	20891356	chr1	21166203	21166702	6720483E21Rik|chr1:21166203-21166702	0.125345465068369	.	.
chr1	20890857	20891356	chr1	21166203	21166702	Paqr8|chr1:21166203-21166702	0.125345465068369	.	.
chr1	20951400	20951899	chr1	20995247	20995746	Efhc1|chr1:20995247-20995746	0.206791288339237	.	.
chr1	20951400	20951899	chr1	21101196	21101695	Efhc1|chr1:21101196-21101695	0.230251062222327	.	.
chr1	20951400	20951899	chr1	21166203	21166702	Efhc1|chr1:21166203-21166702	0.128645371828887	.	.
chr1	22805771	22806270	chr1	23061951	23062450	Rims1|chr1:23061951-23062450	0.167899807665508	.	.
chr1	22805771	22806270	chr1	23184405	23184904	Rims1|chr1:23184405-23184904	0.136358241136869	.	.
chr1	23762292	23762791	chr1	23762798	23763297	B3gat2|chr1:23762798-23763297	0.198376605132982	.	.
chr1	23921626	23922125	chr1	23792680	23793179	Smap1|chr1:23792680-23793179	0.144083363066879	.	.
chr1	23922128	23922627	chr1	23792680	23793179	Smap1|chr1:23792680-23793179	0.120661104092291	.	.
chr1	24099649	24100148	chr1	24126265	24126764	Fam135a|chr1:24126265-24126764	0.239478976368093	.	.
chr1	24100186	24100685	chr1	24126265	24126764	Fam135a|chr1:24126265-24126764	0.172496899560924	.	.
chr1	24678265	24678764	chr1	24611656	24612155	Lmbrd1|chr1:24611656-24612155	0.136831392867999	.	.
chr1	24678265	24678764	chr1	24613347	24613846	Lmbrd1|chr1:24613347-24613846	0.123881749303125	.	.
chr1	24678265	24678764	chr1	24614093	24614592	Lmbrd1|chr1:24614093-24614592	0.115860040653312	.	.
chr1	24678265	24678764	chr1	24614797	24615296	Lmbrd1|chr1:24614797-24615296	0.131606507179334	.	.
chr1	24678265	24678764	chr1	24615721	24616220	Lmbrd1|chr1:24615721-24616220	0.207254640594748	.	.
chr1	24678265	24678764	chr1	24699236	24699735	Lmbrd1|chr1:24699236-24699735	0.191517827903982	.	.
chr1	24679014	24679513	chr1	24428247	24428746	Lmbrd1|chr1:24428247-24428746	0.161251442495432	.	.
chr1	24679014	24679513	chr1	24695665	24696164	Lmbrd1|chr1:24695665-24696164	0.161157863839036	.	.
chr1	30872795	30873294	chr1	30779511	30780010	Phf3|chr1:30779511-30780010	0.186710498303182	.	.
chr1	30873430	30873929	chr1	30779511	30780010	Phf3|chr1:30779511-30780010	0.105915342359514	.	.
chr1	30873942	30874441	chr1	30920783	30921282	Phf3|chr1:30920783-30921282	0.094833122812008	.	.
chr1	30949080	30949579	chr1	31153918	31154417	Ptp4a1|chr1:31153918-31154417	0.117812013439829	.	.
chr1	32172459	32172958	chr1	32404449	32404948	Khdrbs2|chr1:32404449-32404948	0.269026433794144	.	.
chr1	33719875	33720374	chr1	33502831	33503330	Rab23|chr1:33502831-33503330	0.0907890656635518	.	.
chr1	34439491	34439990	chr1	34291701	34292200	Ccdc115|chr1:34291701-34292200	0.139014243708847	.	.
chr1	34439491	34439990	chr1	34291701	34292200	Imp4|chr1:34291701-34292200	0.139014243708847	.	.
chr1	34439491	34439990	chr1	34367061	34367560	Ccdc115|chr1:34367061-34367560	0.149619075641352	.	.
chr1	34439491	34439990	chr1	34367061	34367560	Imp4|chr1:34367061-34367560	0.149619075641352	.	.
chr1	34439491	34439990	chr1	34434650	34435149	Ccdc115|chr1:34434650-34435149	0.128630618182765	.	.
chr1	34439491	34439990	chr1	34434650	34435149	Imp4|chr1:34434650-34435149	0.128630618182765	.	.
chr1	34472597	34473096	chr1	34269153	34269652	Gm28417|chr1:34269153-34269652	0.241754977302615	.	.
chr1	34472597	34473096	chr1	34310755	34311254	Gm28417|chr1:34310755-34311254	0.0964657620841896	.	.
chr1	34472597	34473096	chr1	34409815	34410314	Gm28417|chr1:34409815-34410314	0.145063517067441	.	.
chr1	34677895	34678394	chr1	34662307	34662806	Arhgef4|chr1:34662307-34662806	0.339399725509279	.	.
chr1	34801460	34801959	chr1	34858547	34859046	Arhgef4|chr1:34858547-34859046	0.179545425037855	.	.
chr1	36068061	36068560	chr1	36140250	36140749	Hs6st1|chr1:36140250-36140749	0.151981503636033	.	.
chr1	36068061	36068560	chr1	36224120	36224619	Hs6st1|chr1:36224120-36224619	0.0944103300656172	.	.
chr1	37540354	37540853	chr1	37500751	37501250	Mgat4a|chr1:37500751-37501250	0.122674985564809	.	.
chr1	37540864	37541363	chr1	37518098	37518597	Mgat4a|chr1:37518098-37518597	0.207726372754583	.	.
chr1	37540864	37541363	chr1	37639092	37639591	Mgat4a|chr1:37639092-37639591	0.154050735534224	.	.
chr1	37719678	37720177	chr1	37518686	37519185	2010300C02Rik|chr1:37518686-37519185	0.120895626506924	.	.
chr1	37719678	37720177	chr1	37929501	37930000	2010300C02Rik|chr1:37929501-37930000	0.117597213518948	.	.
chr1	37865263	37865762	chr1	37518098	37518597	Gm26805|chr1:37518098-37518597	0.174298057310639	.	.
chr1	37865263	37865762	chr1	37518098	37518597	Tsga10|chr1:37518098-37518597	0.174298057310639	.	.
chr1	37865263	37865762	chr1	37586074	37586573	Gm26805|chr1:37586074-37586573	0.108255857732223	.	.
chr1	37865263	37865762	chr1	37586074	37586573	Tsga10|chr1:37586074-37586573	0.108255857732223	.	.
chr1	37871955	37872454	chr1	37518098	37518597	Lipt1|chr1:37518098-37518597	0.094272082316994	.	.
chr1	37871955	37872454	chr1	37518686	37519185	Lipt1|chr1:37518686-37519185	0.221928525834168	.	.
chr1	37997778	37998277	chr1	37512048	37512547	Eif5b|chr1:37512048-37512547	0.104912674299085	.	.
chr1	37997778	37998277	chr1	37512048	37512547	Txndc9|chr1:37512048-37512547	0.104912674299085	.	.
chr1	38897724	38898223	chr1	38626826	38627325	Chst10|chr1:38626826-38627325	0.0952551515560682	.	.
chr1	39192627	39193126	chr1	39165333	39165832	Npas2|chr1:39165333-39165832	0.0993609464358209	.	.
chr1	40085635	40086134	chr1	40266363	40266862	Gm16894|chr1:40266363-40266862	0.116948358082249	.	.
chr1	40224983	40225482	chr1	40124100	40124599	Il1r1|chr1:40124100-40124599	0.212277696441922	.	.
chr1	40224983	40225482	chr1	40163495	40163994	Il1r1|chr1:40163495-40163994	0.171371850867548	.	.
chr1	40224983	40225482	chr1	40221834	40222333	Il1r1|chr1:40221834-40222333	0.163533999367194	.	.
chr1	40224983	40225482	chr1	40273451	40273950	Il1r1|chr1:40273451-40273950	0.220423859607616	.	.
chr1	40224983	40225482	chr1	40275082	40275581	Il1r1|chr1:40275082-40275581	0.134967210993551	.	.
chr1	40224983	40225482	chr1	40275593	40276092	Il1r1|chr1:40275593-40276092	0.106592540086991	.	.
chr1	40579713	40580212	chr1	40273451	40273950	Gm35801|chr1:40273451-40273950	0.109682149843285	.	.
chr1	40579713	40580212	chr1	40273451	40273950	Slc9a4|chr1:40273451-40273950	0.109682149843285	.	.
chr1	40680467	40680966	chr1	40275082	40275581	Slc9a2|chr1:40275082-40275581	0.098224779294828	.	.
chr1	40680467	40680966	chr1	40681655	40682154	Slc9a2|chr1:40681655-40682154	0.156469501074121	.	.
chr1	40681063	40681562	chr1	40273451	40273950	Slc9a2|chr1:40273451-40273950	0.109126774070843	.	.
chr1	40681063	40681562	chr1	40613669	40614168	Slc9a2|chr1:40613669-40614168	0.0958245329892805	.	.
chr1	40681063	40681562	chr1	40614919	40615418	Slc9a2|chr1:40614919-40615418	0.294281097834363	.	.
chr1	40681063	40681562	chr1	40619048	40619547	Slc9a2|chr1:40619048-40619547	0.100825384651101	.	.
chr1	40681063	40681562	chr1	40634803	40635302	Slc9a2|chr1:40634803-40635302	0.118572496584261	.	.
chr1	40681063	40681562	chr1	40651051	40651550	Slc9a2|chr1:40651051-40651550	0.186019753656305	.	.
chr1	40790447	40790946	chr1	40657872	40658371	Mfsd9|chr1:40657872-40658371	0.149653588662926	.	.
chr1	43827615	43828114	chr1	43615933	43616432	Uxs1|chr1:43615933-43616432	0.133807230714068	.	.
chr1	43933698	43934197	chr1	43615933	43616432	Tpp2|chr1:43615933-43616432	0.196562489712554	.	.
chr1	44119144	44119643	chr1	44494568	44495067	Bivm|chr1:44494568-44495067	0.108854261948275	.	.
chr1	44119144	44119643	chr1	44494568	44495067	Poglut2|chr1:44494568-44495067	0.108854261948275	.	.
chr1	44551396	44551895	chr1	44494568	44495067	Gulp1|chr1:44494568-44495067	0.155285975211342	.	.
chr1	44552204	44552703	chr1	44494568	44495067	Gulp1|chr1:44494568-44495067	0.141492282341215	.	.
chr1	44552204	44552703	chr1	44540678	44541177	Gulp1|chr1:44540678-44541177	0.150398401204552	.	.
chr1	44552204	44552703	chr1	44892333	44892832	Gulp1|chr1:44892333-44892832	0.135439420753371	.	.
chr1	45502189	45502688	chr1	45575136	45575635	Col5a2|chr1:45575136-45575635	0.121871782551171	.	.
chr1	45502189	45502688	chr1	45608217	45608716	Col5a2|chr1:45608217-45608716	0.210417579994385	.	.
chr1	45502189	45502688	chr1	45837607	45838106	Col5a2|chr1:45837607-45838106	0.132032673832153	.	.
chr1	45502189	45502688	chr1	45891940	45892439	Col5a2|chr1:45891940-45892439	0.1142853443866	.	.
chr1	45502889	45503388	chr1	45313936	45314435	Col5a2|chr1:45313936-45314435	0.229459675244582	.	.
chr1	45502889	45503388	chr1	45575136	45575635	Col5a2|chr1:45575136-45575635	0.160957582688565	.	.
chr1	45502889	45503388	chr1	45608217	45608716	Col5a2|chr1:45608217-45608716	0.264024061205826	.	.
chr1	45502889	45503388	chr1	45837607	45838106	Col5a2|chr1:45837607-45838106	0.201834921838897	.	.
chr1	45794689	45795188	chr1	45837607	45838106	Wdr75|chr1:45837607-45838106	0.120232222006201	.	.
chr1	45794689	45795188	chr1	45860275	45860774	Wdr75|chr1:45860275-45860774	0.116749801326387	.	.
chr1	45794689	45795188	chr1	45891940	45892439	Wdr75|chr1:45891940-45892439	0.141191330898092	.	.
chr1	45795197	45795696	chr1	45837607	45838106	Wdr75|chr1:45837607-45838106	0.161451236239557	.	.
chr1	45795197	45795696	chr1	45868490	45868989	Wdr75|chr1:45868490-45868989	0.120280485783112	.	.
chr1	45795197	45795696	chr1	45891940	45892439	Wdr75|chr1:45891940-45892439	0.217368571125193	.	.
chr1	45925424	45925923	chr1	45827007	45827506	Slc40a1|chr1:45827007-45827506	0.243301069175624	.	.
chr1	45925424	45925923	chr1	45868490	45868989	Slc40a1|chr1:45868490-45868989	0.205807956464361	.	.
chr1	45925424	45925923	chr1	45891940	45892439	Slc40a1|chr1:45891940-45892439	0.22666052492723	.	.
chr1	45925424	45925923	chr1	45913169	45913668	Slc40a1|chr1:45913169-45913668	0.126653305007406	.	.
chr1	46066566	46067065	chr1	45837098	45837597	Dnah7b|chr1:45837098-45837597	0.123572114730038	.	.
chr1	46066566	46067065	chr1	45860275	45860774	Dnah7b|chr1:45860275-45860774	0.110096262098635	.	.
chr1	46066566	46067065	chr1	46067115	46067614	Dnah7b|chr1:46067115-46067614	0.217316511358484	.	.
chr1	52113595	52114094	chr1	52175268	52175767	Gm31812|chr1:52175268-52175767	0.135193241254975	.	.
chr1	52119152	52119651	chr1	52267602	52268101	Stat1|chr1:52267602-52268101	0.129722890760472	.	.
chr1	52119152	52119651	chr1	52267602	52268101	Stat1|chr1:52267602-52268101	0.129722890760473	.	.
chr1	52233098	52233597	chr1	52150649	52151148	Gls|chr1:52150649-52151148	0.137746716889715	.	.
chr1	52233098	52233597	chr1	52175268	52175767	Gls|chr1:52175268-52175767	0.105614454603569	.	.
chr1	52500159	52500658	chr1	52748191	52748690	Nab1|chr1:52748191-52748690	0.114391259404468	.	.
chr1	52500159	52500658	chr1	52800230	52800729	Nab1|chr1:52800230-52800729	0.0972991988241802	.	.
chr1	52500159	52500658	chr1	52955615	52956114	Nab1|chr1:52955615-52956114	0.145078146103553	.	.
chr1	52630383	52630882	chr1	52955615	52956114	Nemp2|chr1:52955615-52956114	0.0995634106428011	.	.
chr1	52630934	52631433	chr1	52725681	52726180	Nemp2|chr1:52725681-52726180	0.157133792375367	.	.
chr1	52726267	52726766	chr1	52717947	52718446	Mfsd6|chr1:52717947-52718446	0.0907178690946124	.	.
chr1	52726267	52726766	chr1	52725681	52726180	Mfsd6|chr1:52725681-52726180	0.12118108512675	.	.
chr1	52727486	52727985	chr1	52676147	52676646	Mfsd6|chr1:52676147-52676646	0.125961168576511	.	.
chr1	52816845	52817344	chr1	52648075	52648574	Inpp1|chr1:52648075-52648574	0.0907645914505237	.	.
chr1	52816845	52817344	chr1	52676147	52676646	Inpp1|chr1:52676147-52676646	0.164480286802112	.	.
chr1	52816845	52817344	chr1	52748191	52748690	Inpp1|chr1:52748191-52748690	0.127438953390499	.	.
chr1	53352482	53352981	chr1	53393772	53394271	Asdurf|chr1:53393772-53394271	0.140662446041767	.	.
chr1	53352482	53352981	chr1	53393772	53394271	Asnsd1|chr1:53393772-53394271	0.140662446041767	.	.
chr1	53785040	53785539	chr1	53851274	53851773	Stk17b|chr1:53851274-53851773	0.0919718433417477	.	.
chr1	53785040	53785539	chr1	53940077	53940576	Stk17b|chr1:53940077-53940576	0.0933337922881246	.	.
chr1	53785040	53785539	chr1	53986057	53986556	Stk17b|chr1:53986057-53986556	0.151554613282775	.	.
chr1	53785040	53785539	chr1	53986572	53987071	Stk17b|chr1:53986572-53987071	0.144362354825884	.	.
chr1	54250459	54250958	chr1	54183835	54184334	Ccdc150|chr1:54183835-54184334	0.158681110906206	.	.
chr1	54250459	54250958	chr1	54665931	54666430	Ccdc150|chr1:54665931-54666430	0.116849943459448	.	.
chr1	54250459	54250958	chr1	54684131	54684630	Ccdc150|chr1:54684131-54684630	0.114031381165671	.	.
chr1	54438767	54439266	chr1	54014304	54014803	Gtf3c3|chr1:54014304-54014803	0.0947394295333264	.	.
chr1	54438767	54439266	chr1	54684131	54684630	Gtf3c3|chr1:54684131-54684630	0.121111702090586	.	.
chr1	54438767	54439266	chr1	54690573	54691072	Gtf3c3|chr1:54690573-54691072	0.123115402181919	.	.
chr1	54438767	54439266	chr1	54749473	54749972	Gtf3c3|chr1:54749473-54749972	0.103946825580216	.	.
chr1	54557443	54557942	chr1	54684131	54684630	Pgap1|chr1:54684131-54684630	0.14960880762774	.	.
chr1	55027198	55027697	chr1	55198637	55199136	Sf3b1|chr1:55198637-55199136	0.13806660294479	.	.
chr1	55027198	55027697	chr1	55205805	55206304	Sf3b1|chr1:55205805-55206304	0.154541281185649	.	.
chr1	55027198	55027697	chr1	55215276	55215775	Sf3b1|chr1:55215276-55215775	0.140552496641829	.	.
chr1	55052491	55052990	chr1	55198637	55199136	Coq10b|chr1:55198637-55199136	0.0990959574495081	.	.
chr1	55052491	55052990	chr1	55205805	55206304	Coq10b|chr1:55205805-55206304	0.157539255256809	.	.
chr1	55052491	55052990	chr1	55383081	55383580	Coq10b|chr1:55383081-55383580	0.0933416235713038	.	.
chr1	55053010	55053509	chr1	55198637	55199136	Coq10b|chr1:55198637-55199136	0.132261760203312	.	.
chr1	55053010	55053509	chr1	55383081	55383580	Coq10b|chr1:55383081-55383580	0.147542575751885	.	.
chr1	55087395	55087894	chr1	55193262	55193761	Hspd1|chr1:55193262-55193761	0.0954327667624401	.	.
chr1	55087395	55087894	chr1	55193262	55193761	Hspe1|chr1:55193262-55193761	0.0954327667624401	.	.
chr1	55087395	55087894	chr1	55208506	55209005	Hspd1|chr1:55208506-55209005	0.117513384753278	.	.
chr1	55087395	55087894	chr1	55208506	55209005	Hspe1|chr1:55208506-55209005	0.117513384753278	.	.
chr1	55087908	55088407	chr1	55198637	55199136	Hspd1|chr1:55198637-55199136	0.0915123683452274	.	.
chr1	55087908	55088407	chr1	55198637	55199136	Hspe1|chr1:55198637-55199136	0.0915123683452274	.	.
chr1	55087908	55088407	chr1	55205805	55206304	Hspd1|chr1:55205805-55206304	0.162146513945859	.	.
chr1	55087908	55088407	chr1	55205805	55206304	Hspe1|chr1:55205805-55206304	0.162146513945859	.	.
chr1	55130908	55131407	chr1	55198637	55199136	Mob4|chr1:55198637-55199136	0.151836031408735	.	.
chr1	55131471	55131970	chr1	55198637	55199136	Mob4|chr1:55198637-55199136	0.100787507806068	.	.
chr1	55236881	55237380	chr1	55198637	55199136	Mars2|chr1:55198637-55199136	0.131998956491694	.	.
chr1	55236881	55237380	chr1	55215276	55215775	Mars2|chr1:55215276-55215775	0.103608123153847	.	.
chr1	55362537	55363036	chr1	55454006	55454505	Boll|chr1:55454006-55454505	0.118644224187119	.	.
chr1	55405572	55406071	chr1	55201711	55202210	Plcl1|chr1:55201711-55202210	0.126747497621165	.	.
chr1	55405572	55406071	chr1	55454006	55454505	Plcl1|chr1:55454006-55454505	0.27739126434108	.	.
chr1	55405572	55406071	chr1	55488757	55489256	Plcl1|chr1:55488757-55489256	0.0950025928568515	.	.
chr1	55405572	55406071	chr1	55489281	55489780	Plcl1|chr1:55489281-55489780	0.251289771839756	.	.
chr1	56972152	56972651	chr1	56744483	56744982	9130024F11Rik|chr1:56744483-56744982	0.286860695884824	.	.
chr1	56972152	56972651	chr1	56855547	56856046	9130024F11Rik|chr1:56855547-56856046	0.197344172153885	.	.
chr1	56972152	56972651	chr1	57193585	57194084	9130024F11Rik|chr1:57193585-57194084	0.17710222096747	.	.
chr1	56972152	56972651	chr1	57245088	57245587	9130024F11Rik|chr1:57245088-57245587	0.0970440278012315	.	.
chr1	57406257	57406756	chr1	57612380	57612879	Maip1|chr1:57612380-57612879	0.186558234020088	.	.
chr1	57406257	57406756	chr1	57612380	57612879	Tyw5|chr1:57612380-57612879	0.186558234020088	.	.
chr1	57406767	57407266	chr1	57612380	57612879	Maip1|chr1:57612380-57612879	0.173546477217536	.	.
chr1	57406767	57407266	chr1	57612380	57612879	Tyw5|chr1:57612380-57612879	0.173546477217536	.	.
chr1	57774846	57775345	chr1	57775384	57775883	Spats2l|chr1:57775384-57775883	0.250767006607247	.	.
chr1	57774846	57775345	chr1	57890231	57890730	Spats2l|chr1:57890231-57890730	0.0952238719680516	.	.
chr1	57995689	57996188	chr1	58065504	58066003	Sgo2a|chr1:58065504-58066003	0.134710019765366	.	.
chr1	58030475	58030974	chr1	57969827	57970326	Aox1|chr1:57969827-57970326	0.257780117173652	.	.
chr1	58030475	58030974	chr1	58296260	58296759	Aox1|chr1:58296260-58296759	0.198848291901478	.	.
chr1	58392105	58392604	chr1	58742437	58742936	Bzw1|chr1:58742437-58742936	0.0993230501204646	.	.
chr1	58392818	58393317	chr1	58114012	58114511	Bzw1|chr1:58114012-58114511	0.0958277615758188	.	.
chr1	58392818	58393317	chr1	58652543	58653042	Bzw1|chr1:58652543-58653042	0.166453509537224	.	.
chr1	58392818	58393317	chr1	58712342	58712841	Bzw1|chr1:58712342-58712841	0.144141472951571	.	.
chr1	58392818	58393317	chr1	58712890	58713389	Bzw1|chr1:58712890-58713389	0.116630271904213	.	.
chr1	58445384	58445883	chr1	58712342	58712841	Nif3l1|chr1:58712342-58712841	0.115843724472316	.	.
chr1	58445384	58445883	chr1	58712342	58712841	Ppil3|chr1:58712342-58712841	0.115843724472316	.	.
chr1	58504734	58505233	chr1	58652543	58653042	Gm15834|chr1:58652543-58653042	0.11623772207203	.	.
chr1	58504734	58505233	chr1	58652543	58653042	Orc2|chr1:58652543-58653042	0.11623772207203	.	.
chr1	58504734	58505233	chr1	58712342	58712841	Gm15834|chr1:58712342-58712841	0.113285053190098	.	.
chr1	58504734	58505233	chr1	58712342	58712841	Orc2|chr1:58712342-58712841	0.113285053190098	.	.
chr1	58586552	58587051	chr1	58712342	58712841	Fam126b|chr1:58712342-58712841	0.105165434786497	.	.
chr1	58586552	58587051	chr1	58712342	58712841	Ndufb3|chr1:58712342-58712841	0.105165434786497	.	.
chr1	58586552	58587051	chr1	58712890	58713389	Fam126b|chr1:58712890-58713389	0.0947526210753266	.	.
chr1	58586552	58587051	chr1	58712890	58713389	Ndufb3|chr1:58712890-58713389	0.0947526210753266	.	.
chr1	58586552	58587051	chr1	58802298	58802797	Fam126b|chr1:58802298-58802797	0.112763275958591	.	.
chr1	58586552	58587051	chr1	58802298	58802797	Ndufb3|chr1:58802298-58802797	0.112763275958591	.	.
chr1	58710970	58711469	chr1	58712890	58713389	Cflar|chr1:58712890-58713389	0.123955535179528	.	.
chr1	58710970	58711469	chr1	58727008	58727507	Cflar|chr1:58727008-58727507	0.14375839693067	.	.
chr1	58710970	58711469	chr1	58897489	58897988	Cflar|chr1:58897489-58897988	0.16747811571179	.	.
chr1	58710970	58711469	chr1	58956193	58956692	Cflar|chr1:58956193-58956692	0.110704543522546	.	.
chr1	58711489	58711988	chr1	58802298	58802797	Cflar|chr1:58802298-58802797	0.167588608752349	.	.
chr1	58711489	58711988	chr1	58897489	58897988	Cflar|chr1:58897489-58897988	0.102109848442915	.	.
chr1	58711489	58711988	chr1	58956193	58956692	Cflar|chr1:58956193-58956692	0.164170042549887	.	.
chr1	58711489	58711988	chr1	58960902	58961401	Cflar|chr1:58960902-58961401	0.0916272676784532	.	.
chr1	58711489	58711988	chr1	58961439	58961938	Cflar|chr1:58961439-58961938	0.113399229562799	.	.
chr1	58795175	58795674	chr1	58712890	58713389	Casp8|chr1:58712890-58713389	0.174684723750739	.	.
chr1	58972763	58973262	chr1	58652543	58653042	Stradb|chr1:58652543-58653042	0.0983956126402568	.	.
chr1	58972763	58973262	chr1	58652543	58653042	Trak2|chr1:58652543-58653042	0.0983956126402568	.	.
chr1	58972763	58973262	chr1	58712342	58712841	Stradb|chr1:58712342-58712841	0.1020183167766	.	.
chr1	58972763	58973262	chr1	58712342	58712841	Trak2|chr1:58712342-58712841	0.1020183167766	.	.
chr1	58973284	58973783	chr1	58712342	58712841	Stradb|chr1:58712342-58712841	0.336052852063992	.	.
chr1	58973284	58973783	chr1	58712342	58712841	Trak2|chr1:58712342-58712841	0.336052852063992	.	.
chr1	59094731	59095230	chr1	59001503	59002002	C2cd6|chr1:59001503-59002002	0.466886644244334	.	.
chr1	59119578	59120077	chr1	59487512	59488011	G730003C15Rik|chr1:59487512-59488011	0.175866870284691	.	.
chr1	59119578	59120077	chr1	59487512	59488011	Tmem237|chr1:59487512-59488011	0.175866870284691	.	.
chr1	59120147	59120646	chr1	58802298	58802797	G730003C15Rik|chr1:58802298-58802797	0.177659818153483	.	.
chr1	59120147	59120646	chr1	58802298	58802797	Tmem237|chr1:58802298-58802797	0.177659818153483	.	.
chr1	59120147	59120646	chr1	59487512	59488011	G730003C15Rik|chr1:59487512-59488011	0.110490886982607	.	.
chr1	59120147	59120646	chr1	59487512	59488011	Tmem237|chr1:59487512-59488011	0.110490886982607	.	.
chr1	59237006	59237505	chr1	58961439	58961938	Als2|chr1:58961439-58961938	0.122627058717952	.	.
chr1	59237006	59237505	chr1	59364138	59364637	Als2|chr1:59364138-59364637	0.174851569300299	.	.
chr1	59670565	59671064	chr1	59364138	59364637	Sumo1|chr1:59364138-59364637	0.117962392155206	.	.
chr1	59670565	59671064	chr1	59739545	59740044	Sumo1|chr1:59739545-59740044	0.159846103438356	.	.
chr1	59684706	59685205	chr1	59739545	59740044	Nop58|chr1:59739545-59740044	0.0923500557718962	.	.
chr1	59684706	59685205	chr1	59798302	59798801	Nop58|chr1:59798302-59798801	0.168695737423786	.	.
chr1	59684706	59685205	chr1	59886825	59887324	Nop58|chr1:59886825-59887324	0.127606449155458	.	.
chr1	59762644	59763143	chr1	59739545	59740044	Bmpr2|chr1:59739545-59740044	0.105476696521716	.	.
chr1	59762644	59763143	chr1	59795299	59795798	Bmpr2|chr1:59795299-59795798	0.0955360647399751	.	.
chr1	59762644	59763143	chr1	59798302	59798801	Bmpr2|chr1:59798302-59798801	0.0921073146735859	.	.
chr1	59762644	59763143	chr1	59887912	59888411	Bmpr2|chr1:59887912-59888411	0.125980983928864	.	.
chr1	59763159	59763658	chr1	59771794	59772293	Bmpr2|chr1:59771794-59772293	0.0913683487330557	.	.
chr1	59763159	59763658	chr1	59797777	59798276	Bmpr2|chr1:59797777-59798276	0.0974574452417586	.	.
chr1	59763159	59763658	chr1	59798302	59798801	Bmpr2|chr1:59798302-59798801	0.131345530466959	.	.
chr1	59763159	59763658	chr1	59887912	59888411	Bmpr2|chr1:59887912-59888411	0.2014520269984	.	.
chr1	59763159	59763658	chr1	59902562	59903061	Bmpr2|chr1:59902562-59903061	0.121847252019653	.	.
chr1	59763159	59763658	chr1	60073656	60074155	Bmpr2|chr1:60073656-60074155	0.115027564864558	.	.
chr1	59763159	59763658	chr1	60158400	60158899	Bmpr2|chr1:60158400-60158899	0.114208261011707	.	.
chr1	59763681	59764180	chr1	59798302	59798801	Bmpr2|chr1:59798302-59798801	0.190395257419279	.	.
chr1	59763681	59764180	chr1	59887912	59888411	Bmpr2|chr1:59887912-59888411	0.230116421238144	.	.
chr1	59763681	59764180	chr1	59902562	59903061	Bmpr2|chr1:59902562-59903061	0.0973047982151551	.	.
chr1	59912662	59913161	chr1	59697652	59698151	Fam117b|chr1:59697652-59698151	0.115149242498875	.	.
chr1	59912662	59913161	chr1	59797777	59798276	Fam117b|chr1:59797777-59798276	0.175656435206901	.	.
chr1	59912662	59913161	chr1	59817612	59818111	Fam117b|chr1:59817612-59818111	0.347422914346044	.	.
chr1	59912662	59913161	chr1	59833669	59834168	Fam117b|chr1:59833669-59834168	0.170202277497889	.	.
chr1	59912662	59913161	chr1	59887912	59888411	Fam117b|chr1:59887912-59888411	0.141155281123512	.	.
chr1	59912662	59913161	chr1	59902562	59903061	Fam117b|chr1:59902562-59903061	0.166076364386541	.	.
chr1	59912662	59913161	chr1	60028679	60029178	Fam117b|chr1:60028679-60029178	0.233397990544904	.	.
chr1	60042424	60042923	chr1	59797777	59798276	Ica1l|chr1:59797777-59798276	0.166514449292966	.	.
chr1	60042424	60042923	chr1	60016294	60016793	Ica1l|chr1:60016294-60016793	0.145878081050552	.	.
chr1	60042424	60042923	chr1	60158400	60158899	Ica1l|chr1:60158400-60158899	0.0946962193239301	.	.
chr1	60042935	60043434	chr1	59902562	59903061	Ica1l|chr1:59902562-59903061	0.0928970081050578	.	.
chr1	60042935	60043434	chr1	60016294	60016793	Ica1l|chr1:60016294-60016793	0.151265610217163	.	.
chr1	60042935	60043434	chr1	60158400	60158899	Ica1l|chr1:60158400-60158899	0.180485695675675	.	.
chr1	60097393	60097892	chr1	59797777	59798276	Carf|chr1:59797777-59798276	0.217962868125559	.	.
chr1	60097393	60097892	chr1	59798302	59798801	Carf|chr1:59798302-59798801	0.119392773600157	.	.
chr1	60097393	60097892	chr1	59887912	59888411	Carf|chr1:59887912-59888411	0.127911938642119	.	.
chr1	60097980	60098479	chr1	59795299	59795798	Carf|chr1:59795299-59795798	0.0960057880330847	.	.
chr1	60097980	60098479	chr1	59795299	59795798	Wdr12|chr1:59795299-59795798	0.0960057880330847	.	.
chr1	60097980	60098479	chr1	59817612	59818111	Carf|chr1:59817612-59818111	0.180000452056122	.	.
chr1	60097980	60098479	chr1	59817612	59818111	Wdr12|chr1:59817612-59818111	0.180000452056122	.	.
chr1	60097980	60098479	chr1	59833669	59834168	Carf|chr1:59833669-59834168	0.113849881898372	.	.
chr1	60097980	60098479	chr1	59833669	59834168	Wdr12|chr1:59833669-59834168	0.113849881898372	.	.
chr1	60097980	60098479	chr1	59902562	59903061	Carf|chr1:59902562-59903061	0.123231181349068	.	.
chr1	60097980	60098479	chr1	59902562	59903061	Wdr12|chr1:59902562-59903061	0.123231181349068	.	.
chr1	60097980	60098479	chr1	60028679	60029178	Carf|chr1:60028679-60029178	0.144817041700199	.	.
chr1	60097980	60098479	chr1	60028679	60029178	Wdr12|chr1:60028679-60029178	0.144817041700199	.	.
chr1	60098487	60098986	chr1	59797777	59798276	Carf|chr1:59797777-59798276	0.0954570213742284	.	.
chr1	60098487	60098986	chr1	59797777	59798276	Wdr12|chr1:59797777-59798276	0.0954570213742284	.	.
chr1	60098487	60098986	chr1	59817612	59818111	Carf|chr1:59817612-59818111	0.0988413993825491	.	.
chr1	60098487	60098986	chr1	59817612	59818111	Wdr12|chr1:59817612-59818111	0.0988413993825491	.	.
chr1	60098487	60098986	chr1	60028679	60029178	Carf|chr1:60028679-60029178	0.107532268844131	.	.
chr1	60098487	60098986	chr1	60028679	60029178	Wdr12|chr1:60028679-60029178	0.107532268844131	.	.
chr1	60180257	60180756	chr1	59795299	59795798	Nbeal1|chr1:59795299-59795798	0.132976121187611	.	.
chr1	60180257	60180756	chr1	59797777	59798276	Nbeal1|chr1:59797777-59798276	0.160695081144946	.	.
chr1	60180257	60180756	chr1	59798302	59798801	Nbeal1|chr1:59798302-59798801	0.126121713457223	.	.
chr1	60180257	60180756	chr1	59817612	59818111	Nbeal1|chr1:59817612-59818111	0.153051645312873	.	.
chr1	60180257	60180756	chr1	59833669	59834168	Nbeal1|chr1:59833669-59834168	0.314327489457833	.	.
chr1	60180257	60180756	chr1	59886825	59887324	Nbeal1|chr1:59886825-59887324	0.105040382327892	.	.
chr1	60180257	60180756	chr1	59887912	59888411	Nbeal1|chr1:59887912-59888411	0.158961218494108	.	.
chr1	60180257	60180756	chr1	59902562	59903061	Nbeal1|chr1:59902562-59903061	0.132252563705531	.	.
chr1	60180257	60180756	chr1	60016294	60016793	Nbeal1|chr1:60016294-60016793	0.108182998299831	.	.
chr1	60180257	60180756	chr1	60028679	60029178	Nbeal1|chr1:60028679-60029178	0.116043629680026	.	.
chr1	60180257	60180756	chr1	60073656	60074155	Nbeal1|chr1:60073656-60074155	0.123022062336983	.	.
chr1	60342754	60343253	chr1	60016294	60016793	Cyp20a1|chr1:60016294-60016793	0.163941833819978	.	.
chr1	60342754	60343253	chr1	60428793	60429292	Cyp20a1|chr1:60428793-60429292	0.102991214633941	.	.
chr1	60342754	60343253	chr1	60667667	60668166	Cyp20a1|chr1:60667667-60668166	0.16148241094573	.	.
chr1	60342754	60343253	chr1	60735036	60735535	Cyp20a1|chr1:60735036-60735535	0.130408828050288	.	.
chr1	60343314	60343813	chr1	60016294	60016793	Cyp20a1|chr1:60016294-60016793	0.149172913518218	.	.
chr1	60343314	60343813	chr1	60158400	60158899	Cyp20a1|chr1:60158400-60158899	0.0998907962300388	.	.
chr1	60409462	60409961	chr1	60028679	60029178	Abi2|chr1:60028679-60029178	0.133911043181935	.	.
chr1	60409462	60409961	chr1	60158400	60158899	Abi2|chr1:60158400-60158899	0.111578521375326	.	.
chr1	60566593	60567092	chr1	60668203	60668702	Raph1|chr1:60668203-60668702	0.205915550497119	.	.
chr1	60566593	60567092	chr1	60960485	60960984	Raph1|chr1:60960485-60960984	0.10440673592155	.	.
chr1	61638558	61639057	chr1	61270050	61270549	Pard3b|chr1:61270050-61270549	0.098633564056508	.	.
chr1	61638558	61639057	chr1	61270050	61270549	Pard3b|chr1:61270050-61270549	0.0986335640565081	.	.
chr1	61638558	61639057	chr1	61297917	61298416	Pard3b|chr1:61297917-61298416	0.136247713835123	.	.
chr1	61638558	61639057	chr1	61779904	61780403	Pard3b|chr1:61779904-61780403	0.114471896193098	.	.
chr1	61638558	61639057	chr1	61923926	61924425	Pard3b|chr1:61923926-61924425	0.118943063234343	.	.
chr1	63113269	63113768	chr1	63261437	63261936	Ino80dos|chr1:63261437-63261936	0.277407378837501	.	.
chr1	63113269	63113768	chr1	63354811	63355310	Ino80dos|chr1:63354811-63355310	0.254565825840442	.	.
chr1	63113269	63113768	chr1	63364969	63365468	Ino80dos|chr1:63364969-63365468	0.223801647923626	.	.
chr1	63114071	63114570	chr1	63153005	63153504	Ino80d|chr1:63153005-63153504	0.109696148958375	.	.
chr1	63114071	63114570	chr1	63364969	63365468	Ino80d|chr1:63364969-63365468	0.124192623960779	.	.
chr1	63176509	63177008	chr1	63153005	63153504	Eef1b2|chr1:63153005-63153504	0.26028174184371	.	.
chr1	63176509	63177008	chr1	63153005	63153504	Ndufs1|chr1:63153005-63153504	0.26028174184371	.	.
chr1	63176509	63177008	chr1	63204363	63204862	Eef1b2|chr1:63204363-63204862	0.0919345632567254	.	.
chr1	63176509	63177008	chr1	63204363	63204862	Ndufs1|chr1:63204363-63204862	0.0919345632567254	.	.
chr1	63214651	63215150	chr1	63153005	63153504	Gpr1|chr1:63153005-63153504	0.101331229387387	.	.
chr1	63214651	63215150	chr1	63180992	63181491	Gpr1|chr1:63180992-63181491	0.252583634678752	.	.
chr1	63729868	63730367	chr1	63995057	63995556	Fastkd2|chr1:63995057-63995556	0.121866114701131	.	.
chr1	63729868	63730367	chr1	63995057	63995556	Mdh1b|chr1:63995057-63995556	0.121866114701131	.	.
chr1	63729868	63730367	chr1	63995700	63996199	Fastkd2|chr1:63995700-63996199	0.130457489668564	.	.
chr1	63729868	63730367	chr1	63995700	63996199	Mdh1b|chr1:63995700-63996199	0.130457489668564	.	.
chr1	63730384	63730883	chr1	63671247	63671746	Fastkd2|chr1:63671247-63671746	0.146074832598545	.	.
chr1	63730384	63730883	chr1	63671247	63671746	Mdh1b|chr1:63671247-63671746	0.146074832598545	.	.
chr1	63730384	63730883	chr1	63995700	63996199	Fastkd2|chr1:63995700-63996199	0.112031906373058	.	.
chr1	63730384	63730883	chr1	63995700	63996199	Mdh1b|chr1:63995700-63996199	0.112031906373058	.	.
chr1	64302882	64303381	chr1	64301434	64301933	Gm28981|chr1:64301434-64301933	0.272120864035057	.	.
chr1	64302882	64303381	chr1	64338489	64338988	Gm28981|chr1:64338489-64338988	0.112649948585517	.	.
chr1	64532547	64533046	chr1	64295567	64296066	Creb1|chr1:64295567-64296066	0.14754317081898	.	.
chr1	64532547	64533046	chr1	64346929	64347428	Creb1|chr1:64346929-64347428	0.0964040620175723	.	.
chr1	64533232	64533731	chr1	64645564	64646063	Creb1|chr1:64645564-64646063	0.166357877805398	.	.
chr1	64616950	64617449	chr1	64295567	64296066	Gm28982|chr1:64295567-64296066	0.120077344878659	.	.
chr1	64616950	64617449	chr1	64295567	64296066	Mettl21a|chr1:64295567-64296066	0.120077344878659	.	.
chr1	64616950	64617449	chr1	64717480	64717979	Gm28982|chr1:64717480-64717979	0.156625268409832	.	.
chr1	64616950	64617449	chr1	64717480	64717979	Mettl21a|chr1:64717480-64717979	0.156625268409832	.	.
chr1	64617495	64617994	chr1	64559705	64560204	Gm28982|chr1:64559705-64560204	0.101022267221298	.	.
chr1	64617495	64617994	chr1	64559705	64560204	Mettl21a|chr1:64559705-64560204	0.101022267221298	.	.
chr1	64617495	64617994	chr1	64623642	64624141	Gm28982|chr1:64623642-64624141	0.121887812527704	.	.
chr1	64617495	64617994	chr1	64623642	64624141	Mettl21a|chr1:64623642-64624141	0.121887812527704	.	.
chr1	64617495	64617994	chr1	64717480	64717979	Gm28982|chr1:64717480-64717979	0.24318419886626	.	.
chr1	64617495	64617994	chr1	64717480	64717979	Mettl21a|chr1:64717480-64717979	0.24318419886626	.	.
chr1	64690474	64690973	chr1	64301434	64301933	2810408I11Rik|chr1:64301434-64301933	0.165486188653296	.	.
chr1	64690474	64690973	chr1	64301434	64301933	Ccnyl1|chr1:64301434-64301933	0.165486188653296	.	.
chr1	64690474	64690973	chr1	64305488	64305987	2810408I11Rik|chr1:64305488-64305987	0.132038606383411	.	.
chr1	64690474	64690973	chr1	64305488	64305987	Ccnyl1|chr1:64305488-64305987	0.132038606383411	.	.
chr1	64690474	64690973	chr1	64338489	64338988	2810408I11Rik|chr1:64338489-64338988	0.186312675999777	.	.
chr1	64690474	64690973	chr1	64338489	64338988	Ccnyl1|chr1:64338489-64338988	0.186312675999777	.	.
chr1	64690474	64690973	chr1	64581669	64582168	2810408I11Rik|chr1:64581669-64582168	0.187539388644207	.	.
chr1	64690474	64690973	chr1	64581669	64582168	Ccnyl1|chr1:64581669-64582168	0.187539388644207	.	.
chr1	64691008	64691507	chr1	64658776	64659275	2810408I11Rik|chr1:64658776-64659275	0.112276082610332	.	.
chr1	64691008	64691507	chr1	64658776	64659275	Ccnyl1|chr1:64658776-64659275	0.112276082610332	.	.
chr1	64737642	64738141	chr1	64301434	64301933	Fzd5|chr1:64301434-64301933	0.0924371162588299	.	.
chr1	64737642	64738141	chr1	64581669	64582168	Fzd5|chr1:64581669-64582168	0.202031788167772	.	.
chr1	64737642	64738141	chr1	64717480	64717979	Fzd5|chr1:64717480-64717979	0.197957799761611	.	.
chr1	65186396	65186895	chr1	64951689	64952188	Idh1|chr1:64951689-64952188	0.141229416533039	.	.
chr1	65186396	65186895	chr1	64951689	64952188	Pikfyve|chr1:64951689-64952188	0.141229416533039	.	.
chr1	65186396	65186895	chr1	65179041	65179540	Idh1|chr1:65179041-65179540	0.092212013169803	.	.
chr1	65186396	65186895	chr1	65179041	65179540	Pikfyve|chr1:65179041-65179540	0.092212013169803	.	.
chr1	66174880	66175379	chr1	66187006	66187505	Map2|chr1:66187006-66187505	0.229678612168656	.	.
chr1	66174880	66175379	chr1	66216789	66217288	Map2|chr1:66216789-66217288	0.124000514087504	.	.
chr1	66174880	66175379	chr1	66386643	66387142	Map2|chr1:66386643-66387142	0.207139531865165	.	.
chr1	66467921	66468420	chr1	66176631	66177130	Unc80|chr1:66176631-66177130	0.403364073662766	.	.
chr1	66700587	66701086	chr1	66838431	66838930	Rpe|chr1:66838431-66838930	0.283699300316082	.	.
chr1	66816734	66817233	chr1	66838431	66838930	Kansl1l|chr1:66838431-66838930	0.115947260762777	.	.
chr1	66816734	66817233	chr1	66932532	66933031	Kansl1l|chr1:66932532-66933031	0.0976644028594697	.	.
chr1	66817441	66817940	chr1	66838431	66838930	Kansl1l|chr1:66838431-66838930	0.16038267196794	.	.
chr1	66862543	66863042	chr1	66838431	66838930	Acadl|chr1:66838431-66838930	0.124822042421344	.	.
chr1	66863047	66863546	chr1	66831735	66832234	Acadl|chr1:66831735-66832234	0.100955207454743	.	.
chr1	67038596	67039095	chr1	67359739	67360238	Lancl1|chr1:67359739-67360238	0.096462782712362	.	.
chr1	69108309	69108808	chr1	69123856	69124355	Erbb4|chr1:69123856-69124355	0.476572285519341	.	.
chr1	69108309	69108808	chr1	69124367	69124866	Erbb4|chr1:69124367-69124866	0.292421028788682	.	.
chr1	69687151	69687650	chr1	69530423	69530922	Ikzf2|chr1:69530423-69530922	0.168238661633777	.	.
chr1	69687151	69687650	chr1	69909495	69909994	Ikzf2|chr1:69909495-69909994	0.391604933306267	.	.
chr1	71102248	71102747	chr1	70884004	70884503	Bard1|chr1:70884004-70884503	0.102041036864746	.	.
chr1	71556874	71557373	chr1	71672198	71672697	Atic|chr1:71672198-71672697	0.102438993879221	.	.
chr1	71556874	71557373	chr1	71723719	71724218	Atic|chr1:71723719-71724218	0.14275671690978	.	.
chr1	71557407	71557906	chr1	71672198	71672697	Atic|chr1:71672198-71672697	0.154254872638006	.	.
chr1	71557407	71557906	chr1	71681224	71681723	Atic|chr1:71681224-71681723	0.145882998642195	.	.
chr1	71652488	71652987	chr1	71681224	71681723	Apol7d|chr1:71681224-71681723	0.168488393398545	.	.
chr1	71652488	71652987	chr1	71681224	71681723	Fn1|chr1:71681224-71681723	0.168488393398545	.	.
chr1	71653027	71653526	chr1	71681224	71681723	Apol7d|chr1:71681224-71681723	0.192687574568432	.	.
chr1	71653027	71653526	chr1	71681224	71681723	Fn1|chr1:71681224-71681723	0.192687574568432	.	.
chr1	71653027	71653526	chr1	71723719	71724218	Apol7d|chr1:71723719-71724218	0.250704992358766	.	.
chr1	71653027	71653526	chr1	71723719	71724218	Fn1|chr1:71723719-71724218	0.250704992358766	.	.
chr1	72284104	72284603	chr1	72593369	72593868	Pecr|chr1:72593369-72593868	0.093532326055481	.	.
chr1	72284104	72284603	chr1	72593369	72593868	Tmem169|chr1:72593369-72593868	0.093532326055481	.	.
chr1	74284057	74284556	chr1	74311850	74312349	Aamp|chr1:74311850-74312349	0.312717491758913	.	.
chr1	74284057	74284556	chr1	74311850	74312349	Pnkd|chr1:74311850-74312349	0.312717491758913	.	.
chr1	74284057	74284556	chr1	74316121	74316620	Aamp|chr1:74316121-74316620	0.102078554121976	.	.
chr1	74284057	74284556	chr1	74316121	74316620	Pnkd|chr1:74316121-74316620	0.102078554121976	.	.
chr1	74284057	74284556	chr1	74673255	74673754	Aamp|chr1:74673255-74673754	0.228794544050906	.	.
chr1	74284057	74284556	chr1	74673255	74673754	Pnkd|chr1:74673255-74673754	0.228794544050906	.	.
chr1	74284057	74284556	chr1	74719733	74720232	Aamp|chr1:74719733-74720232	0.191555017054233	.	.
chr1	74284057	74284556	chr1	74719733	74720232	Pnkd|chr1:74719733-74720232	0.191555017054233	.	.
chr1	74284057	74284556	chr1	74734183	74734682	Aamp|chr1:74734183-74734682	0.197719165528653	.	.
chr1	74284057	74284556	chr1	74734183	74734682	Pnkd|chr1:74734183-74734682	0.197719165528653	.	.
chr1	74284588	74285087	chr1	74311850	74312349	Aamp|chr1:74311850-74312349	0.197174286168794	.	.
chr1	74284588	74285087	chr1	74311850	74312349	Pnkd|chr1:74311850-74312349	0.197174286168794	.	.
chr1	74284588	74285087	chr1	74397348	74397847	Aamp|chr1:74397348-74397847	0.0953769418024956	.	.
chr1	74284588	74285087	chr1	74397348	74397847	Pnkd|chr1:74397348-74397847	0.0953769418024956	.	.
chr1	74284588	74285087	chr1	74673255	74673754	Aamp|chr1:74673255-74673754	0.291839278143701	.	.
chr1	74284588	74285087	chr1	74673255	74673754	Pnkd|chr1:74673255-74673754	0.291839278143701	.	.
chr1	74284588	74285087	chr1	74719733	74720232	Aamp|chr1:74719733-74720232	0.298547084699033	.	.
chr1	74284588	74285087	chr1	74719733	74720232	Pnkd|chr1:74719733-74720232	0.298547084699033	.	.
chr1	74284588	74285087	chr1	74734183	74734682	Aamp|chr1:74734183-74734682	0.193071994814747	.	.
chr1	74284588	74285087	chr1	74734183	74734682	Pnkd|chr1:74734183-74734682	0.193071994814747	.	.
chr1	74295004	74295503	chr1	74303434	74303933	Gm29358|chr1:74303434-74303933	0.103442244895864	.	.
chr1	74295004	74295503	chr1	74311850	74312349	Gm29358|chr1:74311850-74312349	0.133196893440412	.	.
chr1	74295625	74296124	chr1	74303434	74303933	Gm29358|chr1:74303434-74303933	0.146295741810321	.	.
chr1	74295625	74296124	chr1	74303949	74304448	Gm29358|chr1:74303949-74304448	0.145473698222031	.	.
chr1	74295625	74296124	chr1	74386756	74387255	Gm29358|chr1:74386756-74387255	0.111528351522882	.	.
chr1	74295625	74296124	chr1	74397348	74397847	Gm29358|chr1:74397348-74397847	0.120240282977498	.	.
chr1	74361763	74362262	chr1	74331156	74331655	Catip|chr1:74331156-74331655	0.219601360485023	.	.
chr1	74361763	74362262	chr1	74332262	74332761	Catip|chr1:74332262-74332761	0.12536949902741	.	.
chr1	74391937	74392436	chr1	74397348	74397847	Ctdsp1|chr1:74397348-74397847	0.141218866468438	.	.
chr1	74505730	74506229	chr1	74313260	74313759	Cnot9|chr1:74313260-74313759	0.15724516650486	.	.
chr1	74505730	74506229	chr1	74316121	74316620	Cnot9|chr1:74316121-74316620	0.1165232181905	.	.
chr1	74505730	74506229	chr1	74331156	74331655	Cnot9|chr1:74331156-74331655	0.194476059167168	.	.
chr1	74505730	74506229	chr1	74332262	74332761	Cnot9|chr1:74332262-74332761	0.2351846767028	.	.
chr1	74505730	74506229	chr1	74368126	74368625	Cnot9|chr1:74368126-74368625	0.126839630356225	.	.
chr1	74505730	74506229	chr1	74386756	74387255	Cnot9|chr1:74386756-74387255	0.199437246657478	.	.
chr1	74505730	74506229	chr1	74397348	74397847	Cnot9|chr1:74397348-74397847	0.15555954901162	.	.
chr1	74505730	74506229	chr1	74434476	74434975	Cnot9|chr1:74434476-74434975	0.201990586699587	.	.
chr1	74505730	74506229	chr1	74772969	74773468	Cnot9|chr1:74772969-74773468	0.106637897508499	.	.
chr1	74587962	74588461	chr1	74303949	74304448	Bcs1l|chr1:74303949-74304448	0.101947235167282	.	.
chr1	74587962	74588461	chr1	74303949	74304448	Zfp142|chr1:74303949-74304448	0.101947235167282	.	.
chr1	74587962	74588461	chr1	74313260	74313759	Bcs1l|chr1:74313260-74313759	0.231880028762354	.	.
chr1	74587962	74588461	chr1	74313260	74313759	Zfp142|chr1:74313260-74313759	0.231880028762354	.	.
chr1	74587962	74588461	chr1	74314695	74315194	Bcs1l|chr1:74314695-74315194	0.203533263616799	.	.
chr1	74587962	74588461	chr1	74314695	74315194	Zfp142|chr1:74314695-74315194	0.203533263616799	.	.
chr1	74587962	74588461	chr1	74332262	74332761	Bcs1l|chr1:74332262-74332761	0.159689446143245	.	.
chr1	74587962	74588461	chr1	74332262	74332761	Zfp142|chr1:74332262-74332761	0.159689446143245	.	.
chr1	74587962	74588461	chr1	74334925	74335424	Bcs1l|chr1:74334925-74335424	0.0909785923505877	.	.
chr1	74587962	74588461	chr1	74334925	74335424	Zfp142|chr1:74334925-74335424	0.0909785923505877	.	.
chr1	74587962	74588461	chr1	74364242	74364741	Bcs1l|chr1:74364242-74364741	0.117888939241065	.	.
chr1	74587962	74588461	chr1	74364242	74364741	Zfp142|chr1:74364242-74364741	0.117888939241065	.	.
chr1	74587962	74588461	chr1	74386756	74387255	Bcs1l|chr1:74386756-74387255	0.191664801730338	.	.
chr1	74587962	74588461	chr1	74386756	74387255	Zfp142|chr1:74386756-74387255	0.191664801730338	.	.
chr1	74587962	74588461	chr1	74397348	74397847	Bcs1l|chr1:74397348-74397847	0.146624855016226	.	.
chr1	74587962	74588461	chr1	74397348	74397847	Zfp142|chr1:74397348-74397847	0.146624855016226	.	.
chr1	74587962	74588461	chr1	74434476	74434975	Bcs1l|chr1:74434476-74434975	0.221075619823006	.	.
chr1	74587962	74588461	chr1	74434476	74434975	Zfp142|chr1:74434476-74434975	0.221075619823006	.	.
chr1	74587962	74588461	chr1	74816731	74817230	Bcs1l|chr1:74816731-74817230	0.109626743182076	.	.
chr1	74587962	74588461	chr1	74816731	74817230	Zfp142|chr1:74816731-74817230	0.109626743182076	.	.
chr1	74587962	74588461	chr1	74947928	74948427	Bcs1l|chr1:74947928-74948427	0.12042443776685	.	.
chr1	74587962	74588461	chr1	74947928	74948427	Zfp142|chr1:74947928-74948427	0.12042443776685	.	.
chr1	74601175	74601674	chr1	74303434	74303933	Rnf25|chr1:74303434-74303933	0.181991993392046	.	.
chr1	74601175	74601674	chr1	74303434	74303933	Stk36|chr1:74303434-74303933	0.181991993392046	.	.
chr1	74661495	74661994	chr1	74331156	74331655	Ttll4|chr1:74331156-74331655	0.144012031747959	.	.
chr1	74661495	74661994	chr1	74332262	74332761	Ttll4|chr1:74332262-74332761	0.130424637375737	.	.
chr1	74661495	74661994	chr1	74817277	74817776	Ttll4|chr1:74817277-74817776	0.0969942918000866	.	.
chr1	74661495	74661994	chr1	74947928	74948427	Ttll4|chr1:74947928-74948427	0.128737850589457	.	.
chr1	74661495	74661994	chr1	74948735	74949234	Ttll4|chr1:74948735-74949234	0.149285875528828	.	.
chr1	74771522	74772021	chr1	74673255	74673754	Wnt6|chr1:74673255-74673754	0.336688462930754	.	.
chr1	74771522	74772021	chr1	74719733	74720232	Wnt6|chr1:74719733-74720232	0.326071661150533	.	.
chr1	74771522	74772021	chr1	74734183	74734682	Wnt6|chr1:74734183-74734682	0.168099005942009	.	.
chr1	74771522	74772021	chr1	74802933	74803432	Wnt6|chr1:74802933-74803432	0.204593064899463	.	.
chr1	74771522	74772021	chr1	75040368	75040867	Wnt6|chr1:75040368-75040867	0.14105806859994	.	.
chr1	74771522	74772021	chr1	75239896	75240395	Wnt6|chr1:75239896-75240395	0.265791385735847	.	.
chr1	74854708	74855207	chr1	74673255	74673754	Cdk5r2|chr1:74673255-74673754	0.22648427548517	.	.
chr1	74854708	74855207	chr1	74719733	74720232	Cdk5r2|chr1:74719733-74720232	0.200209372331521	.	.
chr1	74854708	74855207	chr1	74802933	74803432	Cdk5r2|chr1:74802933-74803432	0.151956322968666	.	.
chr1	74854708	74855207	chr1	75040368	75040867	Cdk5r2|chr1:75040368-75040867	0.134798336485597	.	.
chr1	74854708	74855207	chr1	75239896	75240395	Cdk5r2|chr1:75239896-75240395	0.214406392320892	.	.
chr1	74854708	74855207	chr1	75239896	75240395	Cdk5r2|chr1:75239896-75240395	0.214406392320893	.	.
chr1	75124760	75125259	chr1	74816731	74817230	Nhej1|chr1:74816731-74817230	0.183510912678435	.	.
chr1	75124760	75125259	chr1	74817277	74817776	Nhej1|chr1:74817277-74817776	0.107717664136036	.	.
chr1	75124760	75125259	chr1	74947928	74948427	Nhej1|chr1:74947928-74948427	0.120682345319696	.	.
chr1	75124760	75125259	chr1	74948735	74949234	Nhej1|chr1:74948735-74949234	0.107676753270562	.	.
chr1	75124760	75125259	chr1	75141393	75141892	Nhej1|chr1:75141393-75141892	0.107647942060869	.	.
chr1	75142499	75142998	chr1	74947928	74948427	Cnppd1|chr1:74947928-74948427	0.101120532005677	.	.
chr1	75142499	75142998	chr1	74947928	74948427	Retreg2|chr1:74947928-74948427	0.101120532005677	.	.
chr1	75142499	75142998	chr1	75141393	75141892	Cnppd1|chr1:75141393-75141892	0.0986373116373122	.	.
chr1	75142499	75142998	chr1	75141393	75141892	Retreg2|chr1:75141393-75141892	0.0986373116373122	.	.
chr1	75168424	75168923	chr1	74816731	74817230	Zfand2b|chr1:74816731-74817230	0.138301902633747	.	.
chr1	75168424	75168923	chr1	74817277	74817776	Zfand2b|chr1:74817277-74817776	0.142385099665585	.	.
chr1	75168424	75168923	chr1	74948735	74949234	Zfand2b|chr1:74948735-74949234	0.119481867120249	.	.
chr1	75180079	75180578	chr1	74772969	74773468	Abcb6|chr1:74772969-74773468	0.103721967050854	.	.
chr1	75180079	75180578	chr1	74971554	74972053	Abcb6|chr1:74971554-74972053	0.107879173385961	.	.
chr1	75180079	75180578	chr1	75141393	75141892	Abcb6|chr1:75141393-75141892	0.109633991729391	.	.
chr1	75180079	75180578	chr1	75292766	75293265	Abcb6|chr1:75292766-75293265	0.215491195543831	.	.
chr1	75191753	75192252	chr1	74816731	74817230	Ankzf1|chr1:74816731-74817230	0.148852072004894	.	.
chr1	75191753	75192252	chr1	74816731	74817230	Atg9a|chr1:74816731-74817230	0.148852072004894	.	.
chr1	75191753	75192252	chr1	74947928	74948427	Ankzf1|chr1:74947928-74948427	0.160586264408718	.	.
chr1	75191753	75192252	chr1	74947928	74948427	Atg9a|chr1:74947928-74948427	0.160586264408718	.	.
chr1	75191753	75192252	chr1	75141393	75141892	Ankzf1|chr1:75141393-75141892	0.104811513513133	.	.
chr1	75191753	75192252	chr1	75141393	75141892	Atg9a|chr1:75141393-75141892	0.104811513513133	.	.
chr1	75210546	75211045	chr1	75247991	75248490	Glb1l|chr1:75247991-75248490	0.104716847218214	.	.
chr1	75210546	75211045	chr1	75247991	75248490	Stk16|chr1:75247991-75248490	0.104716847218214	.	.
chr1	75236144	75236643	chr1	74816731	74817230	Dnajb2|chr1:74816731-74817230	0.113461896798699	.	.
chr1	75236651	75237150	chr1	74817277	74817776	Dnajb2|chr1:74817277-74817776	0.146920147508438	.	.
chr1	75251521	75252020	chr1	75040368	75040867	Gm28294|chr1:75040368-75040867	0.196323604990217	.	.
chr1	75251521	75252020	chr1	75239896	75240395	Gm28294|chr1:75239896-75240395	0.145713757327221	.	.
chr1	75251521	75252020	chr1	75377957	75378456	Gm28294|chr1:75377957-75378456	0.133647870102645	.	.
chr1	75251521	75252020	chr1	75381822	75382321	Gm28294|chr1:75381822-75382321	0.241370405147189	.	.
chr1	75317346	75317845	chr1	75141393	75141892	Dnpep|chr1:75141393-75141892	0.10840924035846	.	.
chr1	75435709	75436208	chr1	75344255	75344754	Gmppa|chr1:75344255-75344754	0.154608043534837	.	.
chr1	75478598	75479097	chr1	75377957	75378456	Chpf|chr1:75377957-75378456	0.188280838232869	.	.
chr1	75478598	75479097	chr1	75377957	75378456	Tmem198|chr1:75377957-75378456	0.188280838232869	.	.
chr1	75479156	75479655	chr1	75040368	75040867	Chpf|chr1:75040368-75040867	0.346507497194423	.	.
chr1	75479156	75479655	chr1	75040368	75040867	Tmem198|chr1:75040368-75040867	0.346507497194423	.	.
chr1	75479156	75479655	chr1	75041132	75041631	Chpf|chr1:75041132-75041631	0.140348182033713	.	.
chr1	75479156	75479655	chr1	75041132	75041631	Tmem198|chr1:75041132-75041631	0.140348182033713	.	.
chr1	75479156	75479655	chr1	75239896	75240395	Chpf|chr1:75239896-75240395	0.22834171765068	.	.
chr1	75479156	75479655	chr1	75239896	75240395	Tmem198|chr1:75239896-75240395	0.22834171765068	.	.
chr1	75479156	75479655	chr1	75361665	75362164	Chpf|chr1:75361665-75362164	0.154730479921161	.	.
chr1	75479156	75479655	chr1	75361665	75362164	Tmem198|chr1:75361665-75362164	0.154730479921161	.	.
chr1	75479156	75479655	chr1	75377957	75378456	Chpf|chr1:75377957-75378456	0.28465813778722	.	.
chr1	75479156	75479655	chr1	75377957	75378456	Tmem198|chr1:75377957-75378456	0.28465813778722	.	.
chr1	75479156	75479655	chr1	75381822	75382321	Chpf|chr1:75381822-75382321	0.324002145729719	.	.
chr1	75479156	75479655	chr1	75381822	75382321	Tmem198|chr1:75381822-75382321	0.324002145729719	.	.
chr1	75479156	75479655	chr1	75431871	75432370	Chpf|chr1:75431871-75432370	0.126852330521737	.	.
chr1	75479156	75479655	chr1	75431871	75432370	Tmem198|chr1:75431871-75432370	0.126852330521737	.	.
chr1	75506139	75506638	chr1	75883455	75883954	Inha|chr1:75883455-75883954	0.203439087279066	.	.
chr1	75506139	75506638	chr1	75883455	75883954	Obsl1|chr1:75883455-75883954	0.203439087279066	.	.
chr1	75506139	75506638	chr1	75925739	75926238	Inha|chr1:75925739-75926238	0.129852798968225	.	.
chr1	75506139	75506638	chr1	75925739	75926238	Obsl1|chr1:75925739-75926238	0.129852798968225	.	.
chr1	75506139	75506638	chr1	75933624	75934123	Inha|chr1:75933624-75934123	0.163497850476165	.	.
chr1	75506139	75506638	chr1	75933624	75934123	Obsl1|chr1:75933624-75934123	0.163497850476165	.	.
chr1	75546261	75546760	chr1	75559353	75559852	Slc4a3|chr1:75559353-75559852	0.107141005570835	.	.
chr1	77514195	77514694	chr1	77978623	77979122	Epha4|chr1:77978623-77979122	0.120100034210779	.	.
chr1	77514195	77514694	chr1	77978623	77979122	Gm28386|chr1:77978623-77979122	0.120100034210779	.	.
chr1	77516009	77516508	chr1	77688376	77688875	Gm28386|chr1:77688376-77688875	0.172344761442372	.	.
chr1	78310931	78311430	chr1	78216563	78217062	Sgpp2|chr1:78216563-78217062	0.174101999179334	.	.
chr1	78310931	78311430	chr1	78309070	78309569	Sgpp2|chr1:78309070-78309569	0.151099299356612	.	.
chr1	78488387	78488886	chr1	78371610	78372109	Farsb|chr1:78371610-78372109	0.168572974644072	.	.
chr1	78488900	78489399	chr1	78215765	78216264	Farsb|chr1:78215765-78216264	0.16043043301711	.	.
chr1	78488900	78489399	chr1	78309070	78309569	Farsb|chr1:78309070-78309569	0.11626352816676	.	.
chr1	78488900	78489399	chr1	78349049	78349548	Farsb|chr1:78349049-78349548	0.126543650636454	.	.
chr1	78488900	78489399	chr1	78371610	78372109	Farsb|chr1:78371610-78372109	0.12943347879524	.	.
chr1	78488900	78489399	chr1	78484242	78484741	Farsb|chr1:78484242-78484741	0.143684556688977	.	.
chr1	78821063	78821562	chr1	78863825	78864324	Gm29187|chr1:78863825-78864324	0.178830715023616	.	.
chr1	78821063	78821562	chr1	78907933	78908432	Gm29187|chr1:78907933-78908432	0.170002582982341	.	.
chr1	78822000	78822499	chr1	78895759	78896258	Gm29187|chr1:78895759-78896258	0.138471905229525	.	.
chr1	78822000	78822499	chr1	78974374	78974873	Gm29187|chr1:78974374-78974873	0.174717722629326	.	.
chr1	80218161	80218660	chr1	80213748	80214247	Fam124b|chr1:80213748-80214247	0.125145170523502	.	.
chr1	80218161	80218660	chr1	80236827	80237326	Fam124b|chr1:80236827-80237326	0.193968951332258	.	.
chr1	80340736	80341235	chr1	80213748	80214247	Cul3|chr1:80213748-80214247	0.131276312538585	.	.
chr1	80340736	80341235	chr1	80236827	80237326	Cul3|chr1:80236827-80237326	0.0962853696986018	.	.
chr1	80460989	80461488	chr1	80018551	80019050	Gm45261|chr1:80018551-80019050	0.299611096505232	.	.
chr1	80460989	80461488	chr1	80091331	80091830	Gm45261|chr1:80091331-80091830	0.190131279217081	.	.
chr1	80758332	80758831	chr1	80823888	80824387	Dock10|chr1:80823888-80824387	0.142502151178221	.	.
chr1	82290681	82291180	chr1	82150794	82151293	Irs1|chr1:82150794-82151293	0.202641320348706	.	.
chr1	82290681	82291180	chr1	82199924	82200423	Irs1|chr1:82199924-82200423	0.447782916182519	.	.
chr1	82290681	82291180	chr1	82247086	82247585	Irs1|chr1:82247086-82247585	0.159797943760134	.	.
chr1	82290681	82291180	chr1	82283141	82283640	Irs1|chr1:82283141-82283640	0.240124455714997	.	.
chr1	82290681	82291180	chr1	82429096	82429595	Irs1|chr1:82429096-82429595	0.119186800543381	.	.
chr1	82290681	82291180	chr1	82476674	82477173	Irs1|chr1:82476674-82477173	0.189925978697681	.	.
chr1	82290681	82291180	chr1	82579898	82580397	Irs1|chr1:82579898-82580397	0.174048061267943	.	.
chr1	82290681	82291180	chr1	82596786	82597285	Irs1|chr1:82596786-82597285	0.208663974761632	.	.
chr1	82290681	82291180	chr1	82608468	82608967	Irs1|chr1:82608468-82608967	0.265405388512096	.	.
chr1	82291243	82291742	chr1	82150794	82151293	Irs1|chr1:82150794-82151293	0.324748962955808	.	.
chr1	82291243	82291742	chr1	82199924	82200423	Irs1|chr1:82199924-82200423	0.3433192891541	.	.
chr1	82291243	82291742	chr1	82247086	82247585	Irs1|chr1:82247086-82247585	0.112524043987865	.	.
chr1	82291243	82291742	chr1	82283141	82283640	Irs1|chr1:82283141-82283640	0.236540227035593	.	.
chr1	82291243	82291742	chr1	82429096	82429595	Irs1|chr1:82429096-82429595	0.106165937101049	.	.
chr1	82291243	82291742	chr1	82476674	82477173	Irs1|chr1:82476674-82477173	0.273006558367343	.	.
chr1	82291243	82291742	chr1	82579898	82580397	Irs1|chr1:82579898-82580397	0.147637415491955	.	.
chr1	82291243	82291742	chr1	82596786	82597285	Irs1|chr1:82596786-82597285	0.232993097722622	.	.
chr1	82291243	82291742	chr1	82608468	82608967	Irs1|chr1:82608468-82608967	0.222064144085277	.	.
chr1	82291243	82291742	chr1	82649862	82650361	Irs1|chr1:82649862-82650361	0.0925955111705184	.	.
chr1	82291243	82291742	chr1	82649862	82650361	Irs1|chr1:82649862-82650361	0.0925955111705185	.	.
chr1	82291243	82291742	chr1	82710103	82710602	Irs1|chr1:82710103-82710602	0.0932334494209827	.	.
chr1	82316361	82316860	chr1	82283141	82283640	Rhbdd1|chr1:82283141-82283640	0.135926767304171	.	.
chr1	82586578	82587077	chr1	82283141	82283640	Col4a3|chr1:82283141-82283640	0.166991389171608	.	.
chr1	82586578	82587077	chr1	82283141	82283640	Col4a4|chr1:82283141-82283640	0.166991389171608	.	.
chr1	82587101	82587600	chr1	82608468	82608967	Col4a3|chr1:82608468-82608967	0.160065042216039	.	.
chr1	82587101	82587600	chr1	82608468	82608967	Col4a4|chr1:82608468-82608967	0.160065042216039	.	.
chr1	82724600	82725099	chr1	82699402	82699901	C430014B12Rik|chr1:82699402-82699901	0.106978973877406	.	.
chr1	82724600	82725099	chr1	82699402	82699901	Mff|chr1:82699402-82699901	0.106978973877406	.	.
chr1	82724600	82725099	chr1	82745803	82746302	C430014B12Rik|chr1:82745803-82746302	0.210023608702443	.	.
chr1	82724600	82725099	chr1	82745803	82746302	Mff|chr1:82745803-82746302	0.210023608702443	.	.
chr1	82725115	82725614	chr1	82745803	82746302	C430014B12Rik|chr1:82745803-82746302	0.174259472156613	.	.
chr1	82725115	82725614	chr1	82745803	82746302	Mff|chr1:82745803-82746302	0.174259472156613	.	.
chr1	82771126	82771625	chr1	82795603	82796102	Gm47791|chr1:82795603-82796102	0.318150065938391	.	.
chr1	82771126	82771625	chr1	82806416	82806915	Gm47791|chr1:82806416-82806915	0.166248579713305	.	.
chr1	82771126	82771625	chr1	82864513	82865012	Gm47791|chr1:82864513-82865012	0.120323713644978	.	.
chr1	82771126	82771625	chr1	82973877	82974376	Gm47791|chr1:82973877-82974376	0.300925411247738	.	.
chr1	82771126	82771625	chr1	82988422	82988921	Gm47791|chr1:82988422-82988921	0.184004002994494	.	.
chr1	82771126	82771625	chr1	83020485	83020984	Gm47791|chr1:83020485-83020984	0.229098565670371	.	.
chr1	82819353	82819852	chr1	82795603	82796102	Gm28942|chr1:82795603-82796102	0.121531613908713	.	.
chr1	82819353	82819852	chr1	82973877	82974376	Gm28942|chr1:82973877-82974376	0.123323700602684	.	.
chr1	82819353	82819852	chr1	82987702	82988201	Gm28942|chr1:82987702-82988201	0.0907441692933851	.	.
chr1	82819353	82819852	chr1	82988422	82988921	Gm28942|chr1:82988422-82988921	0.212061003785053	.	.
chr1	82839194	82839693	chr1	82987702	82988201	Agfg1|chr1:82987702-82988201	0.130764607906253	.	.
chr1	82839194	82839693	chr1	82988422	82988921	Agfg1|chr1:82988422-82988921	0.097073258127173	.	.
chr1	82839194	82839693	chr1	83076078	83076577	Agfg1|chr1:83076078-83076577	0.144182708351721	.	.
chr1	82839865	82840364	chr1	82787312	82787811	Agfg1|chr1:82787312-82787811	0.0922127427241746	.	.
chr1	82839865	82840364	chr1	82795603	82796102	Agfg1|chr1:82795603-82796102	0.16298459966147	.	.
chr1	82839865	82840364	chr1	82806416	82806915	Agfg1|chr1:82806416-82806915	0.105183629190346	.	.
chr1	82839865	82840364	chr1	82864513	82865012	Agfg1|chr1:82864513-82865012	0.118372108531641	.	.
chr1	82839865	82840364	chr1	82973877	82974376	Agfg1|chr1:82973877-82974376	0.135167826541731	.	.
chr1	82839865	82840364	chr1	82988422	82988921	Agfg1|chr1:82988422-82988921	0.13875636787319	.	.
chr1	82839865	82840364	chr1	83020485	83020984	Agfg1|chr1:83020485-83020984	0.159603609935398	.	.
chr1	82839865	82840364	chr1	83020485	83020984	Agfg1|chr1:83020485-83020984	0.159603609935399	.	.
chr1	82924636	82925135	chr1	82795603	82796102	A030014E15Rik|chr1:82795603-82796102	0.125061220356762	.	.
chr1	82924636	82925135	chr1	82973877	82974376	A030014E15Rik|chr1:82973877-82974376	0.215022404307589	.	.
chr1	82924636	82925135	chr1	83020485	83020984	A030014E15Rik|chr1:83020485-83020984	0.131067955280689	.	.
chr1	83037972	83038471	chr1	82787312	82787811	Slc19a3|chr1:82787312-82787811	0.0948451834575734	.	.
chr1	83037972	83038471	chr1	82795603	82796102	Slc19a3|chr1:82795603-82796102	0.32602769346874	.	.
chr1	83037972	83038471	chr1	82806416	82806915	Slc19a3|chr1:82806416-82806915	0.134851246629913	.	.
chr1	83037972	83038471	chr1	82973877	82974376	Slc19a3|chr1:82973877-82974376	0.26128129294951	.	.
chr1	83037972	83038471	chr1	82988422	82988921	Slc19a3|chr1:82988422-82988921	0.128097414853943	.	.
chr1	83037972	83038471	chr1	83020485	83020984	Slc19a3|chr1:83020485-83020984	0.173254325972372	.	.
chr1	83038671	83039170	chr1	82787312	82787811	Slc19a3|chr1:82787312-82787811	0.132331991941656	.	.
chr1	83038671	83039170	chr1	82795603	82796102	Slc19a3|chr1:82795603-82796102	0.226686173290655	.	.
chr1	83038671	83039170	chr1	82806416	82806915	Slc19a3|chr1:82806416-82806915	0.126925023263417	.	.
chr1	83038671	83039170	chr1	82987702	82988201	Slc19a3|chr1:82987702-82988201	0.14231025677713	.	.
chr1	83038671	83039170	chr1	82988422	82988921	Slc19a3|chr1:82988422-82988921	0.27833599607258	.	.
chr1	83060677	83061176	chr1	82780760	82781259	Krtap28-13|chr1:82780760-82781259	0.116874420763934	.	.
chr1	83060677	83061176	chr1	82787312	82787811	Krtap28-13|chr1:82787312-82787811	0.101189282789796	.	.
chr1	83060677	83061176	chr1	82795603	82796102	Krtap28-13|chr1:82795603-82796102	0.0949602335137005	.	.
chr1	83060677	83061176	chr1	83020485	83020984	Krtap28-13|chr1:83020485-83020984	0.192327963009159	.	.
chr1	84695000	84695499	chr1	84551079	84551578	Dner|chr1:84551079-84551578	0.257045528705972	.	.
chr1	84695000	84695499	chr1	84579287	84579786	Dner|chr1:84579287-84579786	0.556725625904281	.	.
chr1	84695613	84696112	chr1	84551079	84551578	Dner|chr1:84551079-84551578	0.306288467108637	.	.
chr1	84695613	84696112	chr1	84579287	84579786	Dner|chr1:84579287-84579786	0.486719938642172	.	.
chr1	84696409	84696908	chr1	84551079	84551578	Dner|chr1:84551079-84551578	0.522761624604104	.	.
chr1	84696409	84696908	chr1	84579287	84579786	Dner|chr1:84579287-84579786	0.830070659947024	.	.
chr1	84839165	84839664	chr1	84595948	84596447	Fbxo36|chr1:84595948-84596447	0.114282973974326	.	.
chr1	84839165	84839664	chr1	84838531	84839030	Fbxo36|chr1:84838531-84839030	0.210678693233373	.	.
chr1	84839808	84840307	chr1	84595948	84596447	Fbxo36|chr1:84595948-84596447	0.139972173809343	.	.
chr1	84839808	84840307	chr1	84595948	84596447	Trip12|chr1:84595948-84596447	0.139972173809343	.	.
chr1	85793160	85793659	chr1	85703519	85704018	Cab39|chr1:85703519-85704018	0.109173884186682	.	.
chr1	85793160	85793659	chr1	85935397	85935896	Cab39|chr1:85935397-85935896	0.099742069255122	.	.
chr1	85793160	85793659	chr1	85989089	85989588	Cab39|chr1:85989089-85989588	0.0986428999897649	.	.
chr1	85894955	85895454	chr1	85735665	85736164	Itm2c|chr1:85735665-85736164	0.209694383352533	.	.
chr1	85894955	85895454	chr1	85810332	85810831	Itm2c|chr1:85810332-85810831	0.111202203728012	.	.
chr1	85894955	85895454	chr1	85895455	85895954	Itm2c|chr1:85895455-85895954	0.424911037536358	.	.
chr1	85894955	85895454	chr1	85935397	85935896	Itm2c|chr1:85935397-85935896	0.104064310740339	.	.
chr1	86358737	86359236	chr1	86397609	86398108	C130036L24Rik|chr1:86397609-86398108	0.115300421423102	.	.
chr1	86358737	86359236	chr1	86397609	86398108	Ncl|chr1:86397609-86398108	0.115300421423102	.	.
chr1	86358737	86359236	chr1	86420984	86421483	C130036L24Rik|chr1:86420984-86421483	0.0908065964064757	.	.
chr1	86358737	86359236	chr1	86420984	86421483	Ncl|chr1:86420984-86421483	0.0908065964064757	.	.
chr1	86358737	86359236	chr1	86433961	86434460	C130036L24Rik|chr1:86433961-86434460	0.168120987820779	.	.
chr1	86358737	86359236	chr1	86433961	86434460	Ncl|chr1:86433961-86434460	0.168120987820779	.	.
chr1	86358737	86359236	chr1	86441795	86442294	C130036L24Rik|chr1:86441795-86442294	0.235782568095377	.	.
chr1	86358737	86359236	chr1	86441795	86442294	Ncl|chr1:86441795-86442294	0.235782568095377	.	.
chr1	86358737	86359236	chr1	86503968	86504467	C130036L24Rik|chr1:86503968-86504467	0.0906514963332909	.	.
chr1	86358737	86359236	chr1	86503968	86504467	Ncl|chr1:86503968-86504467	0.0906514963332909	.	.
chr1	86358737	86359236	chr1	86509365	86509864	C130036L24Rik|chr1:86509365-86509864	0.177507619193043	.	.
chr1	86358737	86359236	chr1	86509365	86509864	Ncl|chr1:86509365-86509864	0.177507619193043	.	.
chr1	86359268	86359767	chr1	86420984	86421483	C130036L24Rik|chr1:86420984-86421483	0.0962355046370523	.	.
chr1	86359268	86359767	chr1	86420984	86421483	Ncl|chr1:86420984-86421483	0.0962355046370523	.	.
chr1	86359268	86359767	chr1	86433961	86434460	C130036L24Rik|chr1:86433961-86434460	0.143964100318802	.	.
chr1	86359268	86359767	chr1	86433961	86434460	Ncl|chr1:86433961-86434460	0.143964100318802	.	.
chr1	86359268	86359767	chr1	86440464	86440963	C130036L24Rik|chr1:86440464-86440963	0.0964336277344679	.	.
chr1	86359268	86359767	chr1	86440464	86440963	Ncl|chr1:86440464-86440963	0.0964336277344679	.	.
chr1	86359268	86359767	chr1	86441795	86442294	C130036L24Rik|chr1:86441795-86442294	0.208823850482265	.	.
chr1	86359268	86359767	chr1	86441795	86442294	Ncl|chr1:86441795-86442294	0.208823850482265	.	.
chr1	86359268	86359767	chr1	86464165	86464664	C130036L24Rik|chr1:86464165-86464664	0.134580213554881	.	.
chr1	86359268	86359767	chr1	86464165	86464664	Ncl|chr1:86464165-86464664	0.134580213554881	.	.
chr1	86359268	86359767	chr1	86464899	86465398	C130036L24Rik|chr1:86464899-86465398	0.109806982777471	.	.
chr1	86359268	86359767	chr1	86464899	86465398	Ncl|chr1:86464899-86465398	0.109806982777471	.	.
chr1	86359268	86359767	chr1	86470639	86471138	C130036L24Rik|chr1:86470639-86471138	0.293940797986885	.	.
chr1	86359268	86359767	chr1	86470639	86471138	Ncl|chr1:86470639-86471138	0.293940797986885	.	.
chr1	86359268	86359767	chr1	86472164	86472663	C130036L24Rik|chr1:86472164-86472663	0.174159651830173	.	.
chr1	86359268	86359767	chr1	86472164	86472663	Ncl|chr1:86472164-86472663	0.174159651830173	.	.
chr1	86359268	86359767	chr1	86487725	86488224	C130036L24Rik|chr1:86487725-86488224	0.117637188229048	.	.
chr1	86359268	86359767	chr1	86487725	86488224	Ncl|chr1:86487725-86488224	0.117637188229048	.	.
chr1	86359268	86359767	chr1	86503968	86504467	C130036L24Rik|chr1:86503968-86504467	0.287131747142962	.	.
chr1	86359268	86359767	chr1	86503968	86504467	Ncl|chr1:86503968-86504467	0.287131747142962	.	.
chr1	86359268	86359767	chr1	86525204	86525703	C130036L24Rik|chr1:86525204-86525703	0.133141677137044	.	.
chr1	86359268	86359767	chr1	86525204	86525703	Ncl|chr1:86525204-86525703	0.133141677137044	.	.
chr1	86359268	86359767	chr1	86528114	86528613	C130036L24Rik|chr1:86528114-86528613	0.161813778086899	.	.
chr1	86359268	86359767	chr1	86528114	86528613	Ncl|chr1:86528114-86528613	0.161813778086899	.	.
chr1	86525710	86526209	chr1	86448180	86448679	Ptma|chr1:86448180-86448679	0.0970295899818535	.	.
chr1	86525710	86526209	chr1	86472164	86472663	Ptma|chr1:86472164-86472663	0.142469000234829	.	.
chr1	86525710	86526209	chr1	86507779	86508278	Ptma|chr1:86507779-86508278	0.121489543439915	.	.
chr1	86525710	86526209	chr1	86525204	86525703	Ptma|chr1:86525204-86525703	0.188390695201621	.	.
chr1	86525710	86526209	chr1	86705399	86705898	Ptma|chr1:86705399-86705898	0.109855027080259	.	.
chr1	86526360	86526859	chr1	86371911	86372410	Ptma|chr1:86371911-86372410	0.105789073130447	.	.
chr1	86526360	86526859	chr1	86464899	86465398	Ptma|chr1:86464899-86465398	0.182030190764283	.	.
chr1	86526360	86526859	chr1	86470639	86471138	Ptma|chr1:86470639-86471138	0.206046007919362	.	.
chr1	86526360	86526859	chr1	86503968	86504467	Ptma|chr1:86503968-86504467	0.191256165306803	.	.
chr1	86582078	86582577	chr1	86288856	86289355	Cops7b|chr1:86288856-86289355	0.183202242963364	.	.
chr1	86582078	86582577	chr1	86288856	86289355	Pde6d|chr1:86288856-86289355	0.183202242963364	.	.
chr1	86582078	86582577	chr1	86434501	86435000	Cops7b|chr1:86434501-86435000	0.117244423055357	.	.
chr1	86582078	86582577	chr1	86434501	86435000	Pde6d|chr1:86434501-86435000	0.117244423055357	.	.
chr1	86582078	86582577	chr1	86487725	86488224	Cops7b|chr1:86487725-86488224	0.12073425694812	.	.
chr1	86582078	86582577	chr1	86487725	86488224	Pde6d|chr1:86487725-86488224	0.12073425694812	.	.
chr1	86582078	86582577	chr1	86498526	86499025	Cops7b|chr1:86498526-86499025	0.235413951427041	.	.
chr1	86582078	86582577	chr1	86498526	86499025	Pde6d|chr1:86498526-86499025	0.235413951427041	.	.
chr1	86582078	86582577	chr1	86586879	86587378	Cops7b|chr1:86586879-86587378	0.15672810939899	.	.
chr1	86582078	86582577	chr1	86586879	86587378	Pde6d|chr1:86586879-86587378	0.15672810939899	.	.
chr1	86582078	86582577	chr1	86592571	86593070	Cops7b|chr1:86592571-86593070	0.261772802086434	.	.
chr1	86582078	86582577	chr1	86592571	86593070	Pde6d|chr1:86592571-86593070	0.261772802086434	.	.
chr1	86582603	86583102	chr1	86433961	86434460	Cops7b|chr1:86433961-86434460	0.0918053388601666	.	.
chr1	86582603	86583102	chr1	86433961	86434460	Pde6d|chr1:86433961-86434460	0.0918053388601666	.	.
chr1	86582603	86583102	chr1	86464899	86465398	Cops7b|chr1:86464899-86465398	0.172713257252695	.	.
chr1	86582603	86583102	chr1	86464899	86465398	Pde6d|chr1:86464899-86465398	0.172713257252695	.	.
chr1	86582603	86583102	chr1	86470639	86471138	Cops7b|chr1:86470639-86471138	0.191752272663972	.	.
chr1	86582603	86583102	chr1	86470639	86471138	Pde6d|chr1:86470639-86471138	0.191752272663972	.	.
chr1	86582603	86583102	chr1	86472164	86472663	Cops7b|chr1:86472164-86472663	0.189930526556533	.	.
chr1	86582603	86583102	chr1	86472164	86472663	Pde6d|chr1:86472164-86472663	0.189930526556533	.	.
chr1	86582603	86583102	chr1	86487143	86487642	Cops7b|chr1:86487143-86487642	0.111139604327459	.	.
chr1	86582603	86583102	chr1	86487143	86487642	Pde6d|chr1:86487143-86487642	0.111139604327459	.	.
chr1	86582603	86583102	chr1	86487725	86488224	Cops7b|chr1:86487725-86488224	0.214659968164334	.	.
chr1	86582603	86583102	chr1	86487725	86488224	Pde6d|chr1:86487725-86488224	0.214659968164334	.	.
chr1	86582603	86583102	chr1	86503968	86504467	Cops7b|chr1:86503968-86504467	0.1519702250987	.	.
chr1	86582603	86583102	chr1	86503968	86504467	Pde6d|chr1:86503968-86504467	0.1519702250987	.	.
chr1	86582603	86583102	chr1	86528114	86528613	Cops7b|chr1:86528114-86528613	0.141757646589093	.	.
chr1	86582603	86583102	chr1	86528114	86528613	Pde6d|chr1:86528114-86528613	0.141757646589093	.	.
chr1	86669399	86669898	chr1	86505482	86505981	Nppc|chr1:86505482-86505981	0.0927766771050995	.	.
chr1	86669399	86669898	chr1	86528114	86528613	Nppc|chr1:86528114-86528613	0.0976163681988731	.	.
chr1	86670393	86670892	chr1	86487143	86487642	Nppc|chr1:86487143-86487642	0.169789723875814	.	.
chr1	86670393	86670892	chr1	86487725	86488224	Nppc|chr1:86487725-86488224	0.180936304997388	.	.
chr1	86670393	86670892	chr1	86507779	86508278	Nppc|chr1:86507779-86508278	0.0936964677464587	.	.
chr1	86670393	86670892	chr1	86592571	86593070	Nppc|chr1:86592571-86593070	0.15478933894828	.	.
chr1	86670393	86670892	chr1	86705399	86705898	Nppc|chr1:86705399-86705898	0.11871640249394	.	.
chr1	86670393	86670892	chr1	86770039	86770538	Nppc|chr1:86770039-86770538	0.100426973945212	.	.
chr1	86703565	86704064	chr1	86397609	86398108	Dis3l2|chr1:86397609-86398108	0.188952000018616	.	.
chr1	86703565	86704064	chr1	86420984	86421483	Dis3l2|chr1:86420984-86421483	0.152646223150937	.	.
chr1	86703565	86704064	chr1	86505482	86505981	Dis3l2|chr1:86505482-86505981	0.134123035307977	.	.
chr1	86703565	86704064	chr1	86509365	86509864	Dis3l2|chr1:86509365-86509864	0.123007619740316	.	.
chr1	87213128	87213627	chr1	87483329	87483828	Eif4e2|chr1:87483329-87483828	0.100566232347822	.	.
chr1	87264078	87264577	chr1	87246132	87246631	Efhd1|chr1:87246132-87246631	0.16158873733752	.	.
chr1	87264078	87264577	chr1	87246132	87246631	Efhd1os|chr1:87246132-87246631	0.16158873733752	.	.
chr1	87264078	87264577	chr1	87273514	87274013	Efhd1|chr1:87273514-87274013	0.293374494669125	.	.
chr1	87264078	87264577	chr1	87273514	87274013	Efhd1os|chr1:87273514-87274013	0.293374494669125	.	.
chr1	87264078	87264577	chr1	87396682	87397181	Efhd1|chr1:87396682-87397181	0.121112480155022	.	.
chr1	87264078	87264577	chr1	87396682	87397181	Efhd1os|chr1:87396682-87397181	0.121112480155022	.	.
chr1	87326698	87327197	chr1	87002815	87003314	Gigyf2|chr1:87002815-87003314	0.111239560522997	.	.
chr1	87327249	87327748	chr1	87650745	87651244	Gigyf2|chr1:87650745-87651244	0.129437840241791	.	.
chr1	87620047	87620546	chr1	87258487	87258986	Inpp5d|chr1:87258487-87258986	0.101921861518579	.	.
chr1	87620047	87620546	chr1	87640245	87640744	Inpp5d|chr1:87640245-87640744	0.239774427961725	.	.
chr1	87620047	87620546	chr1	87650745	87651244	Inpp5d|chr1:87650745-87651244	0.0960761537284666	.	.
chr1	87853009	87853508	chr1	87846806	87847305	Dgkd|chr1:87846806-87847305	0.173856346198655	.	.
chr1	88008031	88008530	chr1	88287520	88288019	Usp40|chr1:88287520-88288019	0.145662063347285	.	.
chr1	88008031	88008530	chr1	88424541	88425040	Usp40|chr1:88424541-88425040	0.155759609412737	.	.
chr1	88205505	88206004	chr1	87880181	87880680	Dnajb3|chr1:87880181-87880680	0.0963224079873357	.	.
chr1	88205505	88206004	chr1	87900880	87901379	Dnajb3|chr1:87900880-87901379	0.112160880949764	.	.
chr1	88277410	88277909	chr1	88258379	88258878	Hjurp|chr1:88258379-88258878	0.155917308361399	.	.
chr1	88277410	88277909	chr1	88258379	88258878	Trpm8|chr1:88258379-88258878	0.155917308361399	.	.
chr1	88277410	88277909	chr1	88259998	88260497	Hjurp|chr1:88259998-88260497	0.119379969814311	.	.
chr1	88277410	88277909	chr1	88259998	88260497	Trpm8|chr1:88259998-88260497	0.119379969814311	.	.
chr1	88277410	88277909	chr1	88287520	88288019	Hjurp|chr1:88287520-88288019	0.129941327402834	.	.
chr1	88277410	88277909	chr1	88287520	88288019	Trpm8|chr1:88287520-88288019	0.129941327402834	.	.
chr1	88701430	88701929	chr1	88252922	88253421	Arl4c|chr1:88252922-88253421	0.0933214924458659	.	.
chr1	88701430	88701929	chr1	88526307	88526806	Arl4c|chr1:88526307-88526806	0.521165190668465	.	.
chr1	88701944	88702443	chr1	88806944	88807443	Arl4c|chr1:88806944-88807443	0.156408431202456	.	.
chr1	88701944	88702443	chr1	88924200	88924699	Arl4c|chr1:88924200-88924699	0.168964594419358	.	.
chr1	88701944	88702443	chr1	88929206	88929705	Arl4c|chr1:88929206-88929705	0.15334567012103	.	.
chr1	90279380	90279879	chr1	90289752	90290251	Gm28723|chr1:90289752-90290251	0.272969860422107	.	.
chr1	90953805	90954304	chr1	90927264	90927763	Prlh|chr1:90927264-90927763	0.141532042749264	.	.
chr1	90998483	90998982	chr1	90588307	90588806	Lrrfip1|chr1:90588307-90588806	0.26378076275548	.	.
chr1	90998483	90998982	chr1	90927805	90928304	Lrrfip1|chr1:90927805-90928304	0.247841227957997	.	.
chr1	90999196	90999695	chr1	90588307	90588806	Lrrfip1|chr1:90588307-90588806	0.208960498727459	.	.
chr1	91249940	91250439	chr1	91578031	91578530	Ube2f|chr1:91578031-91578530	0.119518215497863	.	.
chr1	91366158	91366657	chr1	91313176	91313675	Erfe|chr1:91313176-91313675	0.178989377382281	.	.
chr1	91398520	91399019	chr1	91446066	91446565	Ilkap|chr1:91446066-91446565	0.102616165070788	.	.
chr1	91398520	91399019	chr1	91578031	91578530	Ilkap|chr1:91578031-91578530	0.130077943667664	.	.
chr1	91539706	91540205	chr1	91436231	91436730	Asb1|chr1:91436231-91436730	0.0989465815430216	.	.
chr1	91540218	91540717	chr1	91436231	91436730	Asb1|chr1:91436231-91436730	0.102324256388905	.	.
chr1	91540218	91540717	chr1	91578031	91578530	Asb1|chr1:91578031-91578530	0.137160871459712	.	.
chr1	91801092	91801591	chr1	91971239	91971738	Twist2|chr1:91971239-91971738	0.17608729901033	.	.
chr1	92473544	92474043	chr1	92342939	92343438	Ndufa10|chr1:92342939-92343438	0.115146658727542	.	.
chr1	92496149	92496648	chr1	92342939	92343438	Olfr1415|chr1:92342939-92343438	0.676332513123831	.	.
chr1	92641765	92642264	chr1	92371533	92372032	Cops9|chr1:92371533-92372032	0.123496784635091	.	.
chr1	92831030	92831529	chr1	93034418	93034917	Gpc1|chr1:93034418-93034917	0.174501596723654	.	.
chr1	92831030	92831529	chr1	93176579	93177078	Gpc1|chr1:93176579-93177078	0.276571126532476	.	.
chr1	92831030	92831529	chr1	93184087	93184586	Gpc1|chr1:93184087-93184586	0.219577844902545	.	.
chr1	92831616	92832115	chr1	93034418	93034917	Gpc1|chr1:93034418-93034917	0.653659228857027	.	.
chr1	92831616	92832115	chr1	93176579	93177078	Gpc1|chr1:93176579-93177078	0.667766685045808	.	.
chr1	92831616	92832115	chr1	93229161	93229660	Gpc1|chr1:93229161-93229660	0.160992934592093	.	.
chr1	92848463	92848962	chr1	93034418	93034917	Gm29480|chr1:93034418-93034917	0.45778246613765	.	.
chr1	92848463	92848962	chr1	93176579	93177078	Gm29480|chr1:93176579-93177078	0.670718168151571	.	.
chr1	92906632	92907131	chr1	93245934	93246433	Dusp28|chr1:93245934-93246433	0.0943372042008647	.	.
chr1	92910422	92910921	chr1	93210207	93210706	5033417F24Rik|chr1:93210207-93210706	0.200038055049847	.	.
chr1	92910422	92910921	chr1	93210207	93210706	Rnpepl1|chr1:93210207-93210706	0.200038055049847	.	.
chr1	92910422	92910921	chr1	93229161	93229660	5033417F24Rik|chr1:93229161-93229660	0.0959643513571424	.	.
chr1	92910422	92910921	chr1	93229161	93229660	Rnpepl1|chr1:93229161-93229660	0.0959643513571424	.	.
chr1	92910928	92911427	chr1	93034418	93034917	5033417F24Rik|chr1:93034418-93034917	0.119047513989662	.	.
chr1	92910928	92911427	chr1	93034418	93034917	Rnpepl1|chr1:93034418-93034917	0.119047513989662	.	.
chr1	92910928	92911427	chr1	93176579	93177078	5033417F24Rik|chr1:93176579-93177078	0.283922785415274	.	.
chr1	92910928	92911427	chr1	93176579	93177078	Rnpepl1|chr1:93176579-93177078	0.283922785415274	.	.
chr1	92934435	92934934	chr1	93227277	93227776	Capn10|chr1:93227277-93227776	0.1137008581978	.	.
chr1	93101696	93102195	chr1	92869712	92870211	Kif1a|chr1:92869712-92870211	0.333860402606639	.	.
chr1	93101696	93102195	chr1	93092059	93092558	Kif1a|chr1:93092059-93092558	0.19634435590991	.	.
chr1	93101696	93102195	chr1	93184087	93184586	Kif1a|chr1:93184087-93184586	0.400880963379379	.	.
chr1	93101696	93102195	chr1	93456989	93457488	Kif1a|chr1:93456989-93457488	0.239811630364575	.	.
chr1	93235496	93235995	chr1	93227277	93227776	Sned1|chr1:93227277-93227776	0.144679842644208	.	.
chr1	93235496	93235995	chr1	93229161	93229660	Sned1|chr1:93229161-93229660	0.120111664717198	.	.
chr1	93236124	93236623	chr1	93445454	93445953	Sned1|chr1:93445454-93445953	0.0990524616688358	.	.
chr1	93305687	93306186	chr1	93229161	93229660	Gm28535|chr1:93229161-93229660	0.0978361392507381	.	.
chr1	93305687	93306186	chr1	93229161	93229660	Mterf4|chr1:93229161-93229660	0.0978361392507381	.	.
chr1	93305687	93306186	chr1	93680106	93680605	Gm28535|chr1:93680106-93680605	0.104961292823823	.	.
chr1	93305687	93306186	chr1	93680106	93680605	Mterf4|chr1:93680106-93680605	0.104961292823823	.	.
chr1	93342619	93343118	chr1	93245934	93246433	Pask|chr1:93245934-93246433	0.105404213474496	.	.
chr1	93342619	93343118	chr1	93245934	93246433	Ppp1r7|chr1:93245934-93246433	0.105404213474496	.	.
chr1	93343358	93343857	chr1	93668682	93669181	Pask|chr1:93668682-93669181	0.0947251322649114	.	.
chr1	93343358	93343857	chr1	93668682	93669181	Ppp1r7|chr1:93668682-93669181	0.0947251322649114	.	.
chr1	93343358	93343857	chr1	93680106	93680605	Pask|chr1:93680106-93680605	0.230891625716234	.	.
chr1	93343358	93343857	chr1	93680106	93680605	Ppp1r7|chr1:93680106-93680605	0.230891625716234	.	.
chr1	93343358	93343857	chr1	93705324	93705823	Pask|chr1:93705324-93705823	0.214203873793309	.	.
chr1	93343358	93343857	chr1	93705324	93705823	Ppp1r7|chr1:93705324-93705823	0.214203873793309	.	.
chr1	93343358	93343857	chr1	93726046	93726545	Pask|chr1:93726046-93726545	0.134542596290222	.	.
chr1	93343358	93343857	chr1	93726046	93726545	Ppp1r7|chr1:93726046-93726545	0.134542596290222	.	.
chr1	93478107	93478606	chr1	93445454	93445953	Hdlbp|chr1:93445454-93445953	0.100784781385203	.	.
chr1	93478107	93478606	chr1	93445454	93445953	Sept2|chr1:93445454-93445953	0.100784781385203	.	.
chr1	93478107	93478606	chr1	93680106	93680605	Hdlbp|chr1:93680106-93680605	0.220471785886817	.	.
chr1	93478107	93478606	chr1	93680106	93680605	Sept2|chr1:93680106-93680605	0.220471785886817	.	.
chr1	93478107	93478606	chr1	93694846	93695345	Hdlbp|chr1:93694846-93695345	0.24462689899706	.	.
chr1	93478107	93478606	chr1	93694846	93695345	Sept2|chr1:93694846-93695345	0.24462689899706	.	.
chr1	93478107	93478606	chr1	93726046	93726545	Hdlbp|chr1:93726046-93726545	0.113345933924626	.	.
chr1	93478107	93478606	chr1	93726046	93726545	Sept2|chr1:93726046-93726545	0.113345933924626	.	.
chr1	93478622	93479121	chr1	93445454	93445953	Hdlbp|chr1:93445454-93445953	0.136493082339577	.	.
chr1	93478622	93479121	chr1	93445454	93445953	Sept2|chr1:93445454-93445953	0.136493082339577	.	.
chr1	93478622	93479121	chr1	93668682	93669181	Hdlbp|chr1:93668682-93669181	0.16164891001805	.	.
chr1	93478622	93479121	chr1	93668682	93669181	Sept2|chr1:93668682-93669181	0.16164891001805	.	.
chr1	93478622	93479121	chr1	93680106	93680605	Hdlbp|chr1:93680106-93680605	0.286993127156965	.	.
chr1	93478622	93479121	chr1	93680106	93680605	Sept2|chr1:93680106-93680605	0.286993127156965	.	.
chr1	93478622	93479121	chr1	93686883	93687382	Hdlbp|chr1:93686883-93687382	0.1313598339566	.	.
chr1	93478622	93479121	chr1	93686883	93687382	Sept2|chr1:93686883-93687382	0.1313598339566	.	.
chr1	93478622	93479121	chr1	93693430	93693929	Hdlbp|chr1:93693430-93693929	0.116587561188877	.	.
chr1	93478622	93479121	chr1	93693430	93693929	Sept2|chr1:93693430-93693929	0.116587561188877	.	.
chr1	93478622	93479121	chr1	93694846	93695345	Hdlbp|chr1:93694846-93695345	0.156556024039659	.	.
chr1	93478622	93479121	chr1	93694846	93695345	Sept2|chr1:93694846-93695345	0.156556024039659	.	.
chr1	93478622	93479121	chr1	93705324	93705823	Hdlbp|chr1:93705324-93705823	0.174048044340871	.	.
chr1	93478622	93479121	chr1	93705324	93705823	Sept2|chr1:93705324-93705823	0.174048044340871	.	.
chr1	93511801	93512300	chr1	93445454	93445953	Farp2|chr1:93445454-93445953	0.126254153326373	.	.
chr1	93511801	93512300	chr1	93668682	93669181	Farp2|chr1:93668682-93669181	0.114155154527089	.	.
chr1	93511801	93512300	chr1	93680106	93680605	Farp2|chr1:93680106-93680605	0.236418660796704	.	.
chr1	93511801	93512300	chr1	93686883	93687382	Farp2|chr1:93686883-93687382	0.115070842290548	.	.
chr1	93511801	93512300	chr1	93693430	93693929	Farp2|chr1:93693430-93693929	0.177748348173767	.	.
chr1	93511801	93512300	chr1	93694846	93695345	Farp2|chr1:93694846-93695345	0.148917981952086	.	.
chr1	93511801	93512300	chr1	93705324	93705823	Farp2|chr1:93705324-93705823	0.113917854519698	.	.
chr1	93511801	93512300	chr1	93818468	93818967	Farp2|chr1:93818468-93818967	0.11282130131048	.	.
chr1	93634337	93634836	chr1	93668682	93669181	Gm28536|chr1:93668682-93669181	0.130635880040739	.	.
chr1	93634337	93634836	chr1	93694846	93695345	Gm28536|chr1:93694846-93695345	0.107644895453059	.	.
chr1	93635550	93636049	chr1	93445454	93445953	Gm28536|chr1:93445454-93445953	0.108387198346434	.	.
chr1	93635550	93636049	chr1	93668682	93669181	Gm28536|chr1:93668682-93669181	0.113240022636707	.	.
chr1	93635550	93636049	chr1	93680106	93680605	Gm28536|chr1:93680106-93680605	0.276839441152363	.	.
chr1	93635550	93636049	chr1	93686883	93687382	Gm28536|chr1:93686883-93687382	0.162049574476557	.	.
chr1	93635550	93636049	chr1	93693430	93693929	Gm28536|chr1:93693430-93693929	0.106964684272161	.	.
chr1	93635550	93636049	chr1	93705324	93705823	Gm28536|chr1:93705324-93705823	0.137954771153916	.	.
chr1	93635550	93636049	chr1	93726046	93726545	Gm28536|chr1:93726046-93726545	0.115309816418603	.	.
chr1	93635550	93636049	chr1	93818468	93818967	Gm28536|chr1:93818468-93818967	0.103004272310828	.	.
chr1	93685241	93685740	chr1	93445454	93445953	Bok|chr1:93445454-93445953	0.156435320035561	.	.
chr1	93685241	93685740	chr1	93668682	93669181	Bok|chr1:93668682-93669181	0.112793003038975	.	.
chr1	93685241	93685740	chr1	93680106	93680605	Bok|chr1:93680106-93680605	0.238177561466154	.	.
chr1	93685241	93685740	chr1	93694846	93695345	Bok|chr1:93694846-93695345	0.107305266020222	.	.
chr1	93685241	93685740	chr1	93705324	93705823	Bok|chr1:93705324-93705823	0.148564858395334	.	.
chr1	93685241	93685740	chr1	93726046	93726545	Bok|chr1:93726046-93726545	0.091334238042844	.	.
chr1	93686360	93686859	chr1	93686883	93687382	Bok|chr1:93686883-93687382	0.37417071757291	.	.
chr1	93754617	93755116	chr1	93668682	93669181	Thap4|chr1:93668682-93669181	0.137831029007374	.	.
chr1	93754617	93755116	chr1	93680106	93680605	Thap4|chr1:93680106-93680605	0.24798086639755	.	.
chr1	93754617	93755116	chr1	93693430	93693929	Thap4|chr1:93693430-93693929	0.157106035865548	.	.
chr1	93754617	93755116	chr1	93694846	93695345	Thap4|chr1:93694846-93695345	0.210296081394755	.	.
chr1	93754617	93755116	chr1	93705324	93705823	Thap4|chr1:93705324-93705823	0.17846782843899	.	.
chr1	93801756	93802255	chr1	93693430	93693929	Dtymk|chr1:93693430-93693929	0.0962667781135975	.	.
chr1	93801756	93802255	chr1	93818468	93818967	Dtymk|chr1:93818468-93818967	0.157103022459092	.	.
chr1	93803720	93804219	chr1	93693430	93693929	Ing5|chr1:93693430-93693929	0.144607072314186	.	.
chr1	93825281	93825780	chr1	93668682	93669181	D2hgdh|chr1:93668682-93669181	0.0921722758501171	.	.
chr1	95313333	95313832	chr1	95437029	95437528	Fam174a|chr1:95437029-95437528	0.0934884609936621	.	.
chr1	95313333	95313832	chr1	95454229	95454728	Fam174a|chr1:95454229-95454728	0.203922303939901	.	.
chr1	95313333	95313832	chr1	95618559	95619058	Fam174a|chr1:95618559-95619058	0.0988001282611547	.	.
chr1	95313333	95313832	chr1	95661027	95661526	Fam174a|chr1:95661027-95661526	0.0980509275718949	.	.
chr1	95313333	95313832	chr1	95666046	95666545	Fam174a|chr1:95666046-95666545	0.292094084456282	.	.
chr1	95313333	95313832	chr1	95668674	95669173	Fam174a|chr1:95668674-95669173	0.174674796203634	.	.
chr1	95313851	95314350	chr1	95467968	95468467	Fam174a|chr1:95467968-95468467	0.0971047825116249	.	.
chr1	95313851	95314350	chr1	95661027	95661526	Fam174a|chr1:95661027-95661526	0.153873800354162	.	.
chr1	95313851	95314350	chr1	95668674	95669173	Fam174a|chr1:95668674-95669173	0.0949650007293961	.	.
chr1	95313851	95314350	chr1	95673966	95674465	Fam174a|chr1:95673966-95674465	0.093870751835002	.	.
chr1	95667416	95667915	chr1	95415338	95415837	St8sia4|chr1:95415338-95415837	0.0999918939338289	.	.
chr1	95667416	95667915	chr1	95437029	95437528	St8sia4|chr1:95437029-95437528	0.150069022187185	.	.
chr1	95667416	95667915	chr1	95454229	95454728	St8sia4|chr1:95454229-95454728	0.399765414606908	.	.
chr1	95667416	95667915	chr1	95618559	95619058	St8sia4|chr1:95618559-95619058	0.0985377730372174	.	.
chr1	95667416	95667915	chr1	95661027	95661526	St8sia4|chr1:95661027-95661526	0.120882540155012	.	.
chr1	95667416	95667915	chr1	95666046	95666545	St8sia4|chr1:95666046-95666545	0.278797820051388	.	.
chr1	95667416	95667915	chr1	95668674	95669173	St8sia4|chr1:95668674-95669173	0.140403083096983	.	.
chr1	95667416	95667915	chr1	95708821	95709320	St8sia4|chr1:95708821-95709320	0.0922552373227694	.	.
chr1	95667416	95667915	chr1	95735449	95735948	St8sia4|chr1:95735449-95735948	0.246875916032572	.	.
chr1	95667416	95667915	chr1	95762201	95762700	St8sia4|chr1:95762201-95762700	0.189273058189574	.	.
chr1	95667921	95668420	chr1	95666046	95666545	St8sia4|chr1:95666046-95666545	0.113910371960747	.	.
chr1	97661204	97661703	chr1	97619544	97620043	D1Ertd622e|chr1:97619544-97620043	0.0962421623690405	.	.
chr1	97661204	97661703	chr1	97629914	97630413	D1Ertd622e|chr1:97629914-97630413	0.140269933205927	.	.
chr1	97661204	97661703	chr1	97660435	97660934	D1Ertd622e|chr1:97660435-97660934	0.136540758274985	.	.
chr1	97661800	97662299	chr1	97638450	97638949	D1Ertd622e|chr1:97638450-97638949	0.126866368597698	.	.
chr1	97661800	97662299	chr1	97663298	97663797	D1Ertd622e|chr1:97663298-97663797	0.10154817113384	.	.
chr1	98094805	98095304	chr1	98073327	98073826	Pam|chr1:98073327-98073826	0.125589511684114	.	.
chr1	98094805	98095304	chr1	98073897	98074396	Pam|chr1:98073897-98074396	0.0985874062127127	.	.
chr1	105356312	105356811	chr1	105311914	105312413	Gm17634|chr1:105311914-105312413	0.150224053890056	.	.
chr1	105356312	105356811	chr1	105311914	105312413	Rnf152|chr1:105311914-105312413	0.150224053890056	.	.
chr1	105356312	105356811	chr1	105312450	105312949	Gm17634|chr1:105312450-105312949	0.141267804416717	.	.
chr1	105356312	105356811	chr1	105312450	105312949	Rnf152|chr1:105312450-105312949	0.141267804416717	.	.
chr1	105662997	105663496	chr1	105311914	105312413	Pign|chr1:105311914-105312413	0.14658414724412	.	.
chr1	105662997	105663496	chr1	105311914	105312413	Relch|chr1:105311914-105312413	0.14658414724412	.	.
chr1	105662997	105663496	chr1	105312450	105312949	Pign|chr1:105312450-105312949	0.156069561818223	.	.
chr1	105662997	105663496	chr1	105312450	105312949	Relch|chr1:105312450-105312949	0.156069561818223	.	.
chr1	105662997	105663496	chr1	105890977	105891476	Pign|chr1:105890977-105891476	0.118757279696555	.	.
chr1	105662997	105663496	chr1	105890977	105891476	Relch|chr1:105890977-105891476	0.118757279696555	.	.
chr1	105662997	105663496	chr1	105971527	105972026	Pign|chr1:105971527-105972026	0.177187321648315	.	.
chr1	105662997	105663496	chr1	105971527	105972026	Relch|chr1:105971527-105972026	0.177187321648315	.	.
chr1	105663536	105664035	chr1	105785170	105785669	Pign|chr1:105785170-105785669	0.247113934945255	.	.
chr1	105663536	105664035	chr1	105785170	105785669	Relch|chr1:105785170-105785669	0.247113934945255	.	.
chr1	105663536	105664035	chr1	105971527	105972026	Pign|chr1:105971527-105972026	0.113950231583818	.	.
chr1	105663536	105664035	chr1	105971527	105972026	Relch|chr1:105971527-105972026	0.113950231583818	.	.
chr1	105663536	105664035	chr1	105993776	105994275	Pign|chr1:105993776-105994275	0.257059833575865	.	.
chr1	105663536	105664035	chr1	105993776	105994275	Relch|chr1:105993776-105994275	0.257059833575865	.	.
chr1	105780395	105780894	chr1	105785170	105785669	Tnfrsf11a|chr1:105785170-105785669	0.127936271864937	.	.
chr1	105780395	105780894	chr1	105971527	105972026	Tnfrsf11a|chr1:105971527-105972026	0.236213291456181	.	.
chr1	105780395	105780894	chr1	105972052	105972551	Tnfrsf11a|chr1:105972052-105972551	0.134677302802891	.	.
chr1	105780395	105780894	chr1	105993776	105994275	Tnfrsf11a|chr1:105993776-105994275	0.0998430032580065	.	.
chr1	105990273	105990772	chr1	105693895	105694394	Gm7160|chr1:105693895-105694394	0.146002546233215	.	.
chr1	105990273	105990772	chr1	105693895	105694394	Zcchc2|chr1:105693895-105694394	0.146002546233215	.	.
chr1	105990273	105990772	chr1	105997201	105997700	Gm7160|chr1:105997201-105997700	0.112577231674141	.	.
chr1	105990273	105990772	chr1	105997201	105997700	Zcchc2|chr1:105997201-105997700	0.112577231674141	.	.
chr1	106759529	106760028	chr1	106751932	106752431	Kdsr|chr1:106751932-106752431	0.0998871411577574	.	.
chr1	106796474	106796973	chr1	106751932	106752431	Vps4b|chr1:106751932-106752431	0.11129320299258	.	.
chr1	110977204	110977703	chr1	111020611	111021110	Cdh19|chr1:111020611-111021110	0.123625848385441	.	.
chr1	118310992	118311491	chr1	118409363	118409862	Tsn|chr1:118409363-118409862	0.0989177238846941	.	.
chr1	118310992	118311491	chr1	118453594	118454093	Tsn|chr1:118453594-118454093	0.267856785401621	.	.
chr1	118310992	118311491	chr1	118476824	118477323	Tsn|chr1:118476824-118477323	0.135841632205498	.	.
chr1	118321592	118322091	chr1	118453594	118454093	Nifk|chr1:118453594-118454093	0.148162914693881	.	.
chr1	118321592	118322091	chr1	118498277	118498776	Nifk|chr1:118498277-118498776	0.122117269171895	.	.
chr1	118627626	118628125	chr1	118772189	118772688	Tfcp2l1|chr1:118772189-118772688	0.0905063608931997	.	.
chr1	119053430	119053929	chr1	118802091	118802590	Gli2|chr1:118802091-118802590	0.231513949046055	.	.
chr1	119053430	119053929	chr1	119350293	119350792	Gli2|chr1:119350293-119350792	0.500516664591854	.	.
chr1	119053430	119053929	chr1	119420927	119421426	Gli2|chr1:119420927-119421426	0.364507304626429	.	.
chr1	119328885	119329384	chr1	119350293	119350792	Gm29455|chr1:119350293-119350792	0.589889839567726	.	.
chr1	119328885	119329384	chr1	119420927	119421426	Gm29455|chr1:119420927-119421426	0.41037749138242	.	.
chr1	119329389	119329888	chr1	119009955	119010454	Gm29455|chr1:119009955-119010454	0.140787708100379	.	.
chr1	119329389	119329888	chr1	119498493	119498992	Gm29455|chr1:119498493-119498992	0.140499732490998	.	.
chr1	119504531	119505030	chr1	119498493	119498992	Ralb|chr1:119498493-119498992	0.0933094288869955	.	.
chr1	119504531	119505030	chr1	119508436	119508935	Ralb|chr1:119508436-119508935	0.134411548709668	.	.
chr1	119504531	119505030	chr1	119510796	119511295	Ralb|chr1:119510796-119511295	0.116912240498596	.	.
chr1	119504531	119505030	chr1	119876141	119876640	Ralb|chr1:119876141-119876640	0.0948912093293221	.	.
chr1	119525867	119526366	chr1	119508436	119508935	Gm27184|chr1:119508436-119508935	0.164753853521891	.	.
chr1	119525867	119526366	chr1	119508436	119508935	Tmem185b|chr1:119508436-119508935	0.164753853521891	.	.
chr1	119648156	119648655	chr1	119491974	119492473	Epb41l5|chr1:119491974-119492473	0.121109069374973	.	.
chr1	119648156	119648655	chr1	119508436	119508935	Epb41l5|chr1:119508436-119508935	0.115900591809193	.	.
chr1	119648754	119649253	chr1	119491974	119492473	Epb41l5|chr1:119491974-119492473	0.142977905044685	.	.
chr1	119837335	119837834	chr1	119508436	119508935	Ptpn4|chr1:119508436-119508935	0.230640833231465	.	.
chr1	119837335	119837834	chr1	120083165	120083664	Ptpn4|chr1:120083165-120083664	0.210714718695449	.	.
chr1	119837335	119837834	chr1	120220723	120221222	Ptpn4|chr1:120220723-120221222	0.26026249319697	.	.
chr1	119902476	119902975	chr1	119508436	119508935	Gm28209|chr1:119508436-119508935	0.155731218026591	.	.
chr1	119902476	119902975	chr1	119886245	119886744	Gm28209|chr1:119886245-119886744	0.0924855983530144	.	.
chr1	119902476	119902975	chr1	120115666	120116165	Gm28209|chr1:120115666-120116165	0.0913365460267282	.	.
chr1	119903251	119903750	chr1	120050889	120051388	Gm28209|chr1:120050889-120051388	0.126823509770462	.	.
chr1	119903251	119903750	chr1	120115666	120116165	Gm28209|chr1:120115666-120116165	0.195442942160847	.	.
chr1	119912947	119913446	chr1	119508436	119508935	Tmem177|chr1:119508436-119508935	0.152570633499188	.	.
chr1	119912947	119913446	chr1	120248107	120248606	Tmem177|chr1:120248107-120248606	0.109271624426994	.	.
chr1	120073537	120074036	chr1	120033031	120033530	Tmem37|chr1:120033031-120033530	0.162279183828205	.	.
chr1	120073537	120074036	chr1	120072791	120073290	Tmem37|chr1:120072791-120073290	0.148252432922142	.	.
chr1	120073537	120074036	chr1	120083165	120083664	Tmem37|chr1:120083165-120083664	0.25682609103114	.	.
chr1	120073537	120074036	chr1	120265100	120265599	Tmem37|chr1:120265100-120265599	0.15396119501652	.	.
chr1	120073537	120074036	chr1	120280020	120280519	Tmem37|chr1:120280020-120280519	0.110554181003966	.	.
chr1	120073537	120074036	chr1	120357257	120357756	Tmem37|chr1:120357257-120357756	0.199510175682488	.	.
chr1	120120898	120121397	chr1	120220723	120221222	3110009E18Rik|chr1:120220723-120221222	0.198720217609564	.	.
chr1	120120898	120121397	chr1	120220723	120221222	Dbi|chr1:120220723-120221222	0.198720217609564	.	.
chr1	120120898	120121397	chr1	120244972	120245471	3110009E18Rik|chr1:120244972-120245471	0.182250871583252	.	.
chr1	120120898	120121397	chr1	120244972	120245471	Dbi|chr1:120244972-120245471	0.182250871583252	.	.
chr1	120120898	120121397	chr1	120265100	120265599	3110009E18Rik|chr1:120265100-120265599	0.128065424523222	.	.
chr1	120120898	120121397	chr1	120265100	120265599	Dbi|chr1:120265100-120265599	0.128065424523222	.	.
chr1	120602016	120602515	chr1	120920831	120921330	En1|chr1:120920831-120921330	0.300055699589393	.	.
chr1	121567757	121568256	chr1	121327621	121328120	Ddx18|chr1:121327621-121328120	0.184028874439695	.	.
chr1	125435289	125435788	chr1	125519020	125519519	Actr3|chr1:125519020-125519519	0.113990723611865	.	.
chr1	125435289	125435788	chr1	125526270	125526769	Actr3|chr1:125526270-125526769	0.195026619704563	.	.
chr1	125435289	125435788	chr1	125568281	125568780	Actr3|chr1:125568281-125568780	0.0944968564668279	.	.
chr1	125435289	125435788	chr1	125578024	125578523	Actr3|chr1:125578024-125578523	0.15734661207092	.	.
chr1	125560306	125560805	chr1	125526270	125526769	Slc35f5|chr1:125526270-125526769	0.130851823233811	.	.
chr1	125560306	125560805	chr1	125568281	125568780	Slc35f5|chr1:125568281-125568780	0.140288685276642	.	.
chr1	125560306	125560805	chr1	125578024	125578523	Slc35f5|chr1:125578024-125578523	0.181019118299201	.	.
chr1	125560306	125560805	chr1	125591772	125592271	Slc35f5|chr1:125591772-125592271	0.105284534301034	.	.
chr1	125911894	125912393	chr1	125911387	125911886	Lypd1|chr1:125911387-125911886	0.332877004984221	.	.
chr1	125911894	125912393	chr1	126051048	126051547	Lypd1|chr1:126051048-126051547	0.149345867621683	.	.
chr1	126830835	126831334	chr1	126683988	126684487	Nckap5|chr1:126683988-126684487	0.160129695560524	.	.
chr1	127205210	127205709	chr1	126752581	126753080	Mgat5|chr1:126752581-126753080	0.185813607315428	.	.
chr1	127205210	127205709	chr1	126799290	126799789	Mgat5|chr1:126799290-126799789	0.0970019034848187	.	.
chr1	128102952	128103451	chr1	128440389	128440888	R3hdm1|chr1:128440389-128440888	0.247249469297335	.	.
chr1	128102952	128103451	chr1	128440389	128440888	Zranb3|chr1:128440389-128440888	0.247249469297335	.	.
chr1	128102952	128103451	chr1	128457015	128457514	R3hdm1|chr1:128457015-128457514	0.317219095314473	.	.
chr1	128102952	128103451	chr1	128457015	128457514	Zranb3|chr1:128457015-128457514	0.317219095314473	.	.
chr1	128243885	128244384	chr1	128285071	128285570	Ubxn4|chr1:128285071-128285570	0.0953660158870655	.	.
chr1	128359460	128359959	chr1	128013373	128013872	Mcm6|chr1:128013373-128013872	0.0924588160837911	.	.
chr1	128359460	128359959	chr1	128357418	128357917	Mcm6|chr1:128357418-128357917	0.103676682596718	.	.
chr1	128359460	128359959	chr1	128440389	128440888	Mcm6|chr1:128440389-128440888	0.236172699419366	.	.
chr1	128359460	128359959	chr1	128457015	128457514	Mcm6|chr1:128457015-128457514	0.284237308123352	.	.
chr1	128416641	128417140	chr1	128303860	128304359	Dars|chr1:128303860-128304359	0.109386564378974	.	.
chr1	128416641	128417140	chr1	128440389	128440888	Dars|chr1:128440389-128440888	0.0999849361336505	.	.
chr1	128416641	128417140	chr1	128457015	128457514	Dars|chr1:128457015-128457514	0.102116847714806	.	.
chr1	128417141	128417640	chr1	128303860	128304359	Dars|chr1:128303860-128304359	0.112994924584436	.	.
chr1	128417141	128417640	chr1	128457015	128457514	Dars|chr1:128457015-128457514	0.17635331559533	.	.
chr1	128417141	128417640	chr1	128705047	128705546	Dars|chr1:128705047-128705546	0.098224539342851	.	.
chr1	130462505	130463004	chr1	130715647	130716146	Cd55|chr1:130715647-130716146	0.121659891433355	.	.
chr1	130462505	130463004	chr1	130715647	130716146	Gm16083|chr1:130715647-130716146	0.121659891433355	.	.
chr1	130717229	130717728	chr1	130550696	130551195	Yod1|chr1:130550696-130551195	0.135740574147644	.	.
chr1	130741265	130741764	chr1	130508604	130509103	Gm28857|chr1:130508604-130509103	0.150366669176744	.	.
chr1	131527318	131527817	chr1	131535830	131536329	Fam72a|chr1:131535830-131536329	0.18112933998926	.	.
chr1	131527318	131527817	chr1	131535830	131536329	Srgap2|chr1:131535830-131536329	0.18112933998926	.	.
chr1	131688437	131688936	chr1	131579217	131579716	Rab7b|chr1:131579217-131579716	0.753485001903066	.	.
chr1	131827667	131828166	chr1	131535830	131536329	Slc41a1|chr1:131535830-131536329	0.100645452935354	.	.
chr1	131827667	131828166	chr1	131714661	131715160	Slc41a1|chr1:131714661-131715160	0.100896102451839	.	.
chr1	131828202	131828701	chr1	131548296	131548795	Slc41a1|chr1:131548296-131548795	0.0983491254265176	.	.
chr1	131828202	131828701	chr1	132095568	132096067	Slc41a1|chr1:132095568-132096067	0.135324605456263	.	.
chr1	131866958	131867457	chr1	131535830	131536329	Rab29|chr1:131535830-131536329	0.119200546354633	.	.
chr1	131866958	131867457	chr1	132038510	132039009	Rab29|chr1:132038510-132039009	0.15732431486824	.	.
chr1	131910162	131910661	chr1	131535830	131536329	Nucks1|chr1:131535830-131536329	0.13267202455524	.	.
chr1	131963030	131963529	chr1	132038510	132039009	Slc45a3|chr1:132038510-132039009	0.0988066566158153	.	.
chr1	131963030	131963529	chr1	132125734	132126233	Slc45a3|chr1:132125734-132126233	0.15758534808714	.	.
chr1	132007800	132008299	chr1	132040124	132040623	Elk4|chr1:132040124-132040623	0.138934691711567	.	.
chr1	133351052	133351551	chr1	133492567	133493066	Ren1|chr1:133492567-133493066	0.232705587797817	.	.
chr1	133363199	133363698	chr1	133367763	133368262	Etnk2|chr1:133367763-133368262	0.144396495341626	.	.
chr1	133363199	133363698	chr1	133492051	133492550	Etnk2|chr1:133492051-133492550	0.155377973426577	.	.
chr1	133424176	133424675	chr1	133397607	133398106	Sox13|chr1:133397607-133398106	0.109728109533499	.	.
chr1	133424176	133424675	chr1	133412932	133413431	Sox13|chr1:133412932-133413431	0.147200749674805	.	.
chr1	133424176	133424675	chr1	133492051	133492550	Sox13|chr1:133492051-133492550	0.114993369572272	.	.
chr1	133610089	133610588	chr1	133397607	133398106	Snrpe|chr1:133397607-133398106	0.113655798153889	.	.
chr1	133610089	133610588	chr1	133418159	133418658	Snrpe|chr1:133418159-133418658	0.186147677227609	.	.
chr1	133610089	133610588	chr1	133422526	133423025	Snrpe|chr1:133422526-133423025	0.263538721230022	.	.
chr1	133610089	133610588	chr1	133448315	133448814	Snrpe|chr1:133448315-133448814	0.227978446891871	.	.
chr1	133610089	133610588	chr1	133448315	133448814	Snrpe|chr1:133448315-133448814	0.227978446891872	.	.
chr1	133610089	133610588	chr1	133452135	133452634	Snrpe|chr1:133452135-133452634	0.149103152375042	.	.
chr1	133610089	133610588	chr1	133493225	133493724	Snrpe|chr1:133493225-133493724	0.131101764554797	.	.
chr1	133660660	133661159	chr1	133367188	133367687	Gm38394|chr1:133367188-133367687	0.149885318366156	.	.
chr1	133660660	133661159	chr1	133367188	133367687	Zbed6|chr1:133367188-133367687	0.149885318366156	.	.
chr1	133660660	133661159	chr1	133367188	133367687	Zc3h11a|chr1:133367188-133367687	0.149885318366156	.	.
chr1	133660660	133661159	chr1	133367763	133368262	Gm38394|chr1:133367763-133368262	0.142891843637506	.	.
chr1	133660660	133661159	chr1	133367763	133368262	Zbed6|chr1:133367763-133368262	0.142891843637506	.	.
chr1	133660660	133661159	chr1	133367763	133368262	Zc3h11a|chr1:133367763-133368262	0.142891843637506	.	.
chr1	133660660	133661159	chr1	133448315	133448814	Gm38394|chr1:133448315-133448814	0.105123820747031	.	.
chr1	133660660	133661159	chr1	133448315	133448814	Zbed6|chr1:133448315-133448814	0.105123820747031	.	.
chr1	133660660	133661159	chr1	133448315	133448814	Zc3h11a|chr1:133448315-133448814	0.105123820747031	.	.
chr1	133661173	133661672	chr1	133328819	133329318	Gm38394|chr1:133328819-133329318	0.0951162650017495	.	.
chr1	133661173	133661672	chr1	133328819	133329318	Zbed6|chr1:133328819-133329318	0.0951162650017495	.	.
chr1	133661173	133661672	chr1	133328819	133329318	Zc3h11a|chr1:133328819-133329318	0.0951162650017495	.	.
chr1	133661173	133661672	chr1	133329378	133329877	Gm38394|chr1:133329378-133329877	0.0973772559209843	.	.
chr1	133661173	133661672	chr1	133329378	133329877	Zbed6|chr1:133329378-133329877	0.0973772559209843	.	.
chr1	133661173	133661672	chr1	133329378	133329877	Zc3h11a|chr1:133329378-133329877	0.0973772559209843	.	.
chr1	133661173	133661672	chr1	133367763	133368262	Gm38394|chr1:133367763-133368262	0.142200618123386	.	.
chr1	133661173	133661672	chr1	133367763	133368262	Zbed6|chr1:133367763-133368262	0.142200618123386	.	.
chr1	133661173	133661672	chr1	133367763	133368262	Zc3h11a|chr1:133367763-133368262	0.142200618123386	.	.
chr1	133661173	133661672	chr1	133397607	133398106	Gm38394|chr1:133397607-133398106	0.110114170179227	.	.
chr1	133661173	133661672	chr1	133397607	133398106	Zbed6|chr1:133397607-133398106	0.110114170179227	.	.
chr1	133661173	133661672	chr1	133397607	133398106	Zc3h11a|chr1:133397607-133398106	0.110114170179227	.	.
chr1	133661173	133661672	chr1	133493225	133493724	Gm38394|chr1:133493225-133493724	0.176012816410099	.	.
chr1	133661173	133661672	chr1	133493225	133493724	Zbed6|chr1:133493225-133493724	0.176012816410099	.	.
chr1	133661173	133661672	chr1	133493225	133493724	Zc3h11a|chr1:133493225-133493724	0.176012816410099	.	.
chr1	133800824	133801323	chr1	133744472	133744971	Atp2b4|chr1:133744472-133744971	0.134939401017962	.	.
chr1	133800824	133801323	chr1	133863630	133864129	Atp2b4|chr1:133863630-133864129	0.316991876017755	.	.
chr1	133800824	133801323	chr1	133891435	133891934	Atp2b4|chr1:133891435-133891934	0.180293882148416	.	.
chr1	133800824	133801323	chr1	133893214	133893713	Atp2b4|chr1:133893214-133893713	0.142611148786796	.	.
chr1	133908258	133908757	chr1	133891435	133891934	Optc|chr1:133891435-133891934	0.157233003822617	.	.
chr1	133908258	133908757	chr1	133917530	133918029	Optc|chr1:133917530-133918029	0.12731491774371	.	.
chr1	133920748	133921247	chr1	133744472	133744971	Prelp|chr1:133744472-133744971	0.119653543497869	.	.
chr1	133921319	133921818	chr1	133744472	133744971	Prelp|chr1:133744472-133744971	0.2976838275567	.	.
chr1	133961731	133962230	chr1	133891435	133891934	Gm1627|chr1:133891435-133891934	0.113682811816517	.	.
chr1	133961731	133962230	chr1	133917530	133918029	Gm1627|chr1:133917530-133918029	0.0936680835354425	.	.
chr1	134078899	134079398	chr1	134054998	134055497	Btg2|chr1:134054998-134055497	0.132671257309794	.	.
chr1	134078899	134079398	chr1	134060782	134061281	Btg2|chr1:134060782-134061281	0.307897322959413	.	.
chr1	134078899	134079398	chr1	134063673	134064172	Btg2|chr1:134063673-134064172	0.122654692108947	.	.
chr1	134078899	134079398	chr1	134092834	134093333	Btg2|chr1:134092834-134093333	0.286423152072568	.	.
chr1	134078899	134079398	chr1	134099100	134099599	Btg2|chr1:134099100-134099599	0.349770945365324	.	.
chr1	134078899	134079398	chr1	134292075	134292574	Btg2|chr1:134292075-134292574	0.240846672573826	.	.
chr1	134079667	134080166	chr1	134054998	134055497	Btg2|chr1:134054998-134055497	0.194481732678493	.	.
chr1	134079667	134080166	chr1	134060782	134061281	Btg2|chr1:134060782-134061281	0.277033941208581	.	.
chr1	134079667	134080166	chr1	134063673	134064172	Btg2|chr1:134063673-134064172	0.134101510601362	.	.
chr1	134079667	134080166	chr1	134092834	134093333	Btg2|chr1:134092834-134093333	0.260894144226094	.	.
chr1	134079667	134080166	chr1	134099100	134099599	Btg2|chr1:134099100-134099599	0.24995454964156	.	.
chr1	134079667	134080166	chr1	134292075	134292574	Btg2|chr1:134292075-134292574	0.135868022146676	.	.
chr1	134079667	134080166	chr1	134302439	134302938	Btg2|chr1:134302439-134302938	0.109265243478728	.	.
chr1	134361764	134362263	chr1	134060782	134061281	Tmem183a|chr1:134060782-134061281	0.23939733256754	.	.
chr1	134361764	134362263	chr1	134099100	134099599	Tmem183a|chr1:134099100-134099599	0.156294899065857	.	.
chr1	134361764	134362263	chr1	134233037	134233536	Tmem183a|chr1:134233037-134233536	0.10329612449937	.	.
chr1	134361764	134362263	chr1	134292075	134292574	Tmem183a|chr1:134292075-134292574	0.124423679781101	.	.
chr1	134405737	134406236	chr1	134060782	134061281	Cyb5r1|chr1:134060782-134061281	0.102254171459743	.	.
chr1	134405737	134406236	chr1	134063673	134064172	Cyb5r1|chr1:134063673-134064172	0.189746928420614	.	.
chr1	134405737	134406236	chr1	134092834	134093333	Cyb5r1|chr1:134092834-134093333	0.0939948192381688	.	.
chr1	134415089	134415588	chr1	134060782	134061281	Adipor1|chr1:134060782-134061281	0.347555818260412	.	.
chr1	134415089	134415588	chr1	134092834	134093333	Adipor1|chr1:134092834-134093333	0.215212986057988	.	.
chr1	134415089	134415588	chr1	134099100	134099599	Adipor1|chr1:134099100-134099599	0.284487390185665	.	.
chr1	134455268	134455767	chr1	134099100	134099599	Klhl12|chr1:134099100-134099599	0.102576963564031	.	.
chr1	134455268	134455767	chr1	134292075	134292574	Klhl12|chr1:134292075-134292574	0.103505387521157	.	.
chr1	134494334	134494833	chr1	134054998	134055497	Rabif|chr1:134054998-134055497	0.125124475003167	.	.
chr1	134494334	134494833	chr1	134060782	134061281	Rabif|chr1:134060782-134061281	0.235947050768172	.	.
chr1	134494334	134494833	chr1	134063673	134064172	Rabif|chr1:134063673-134064172	0.0937221643976995	.	.
chr1	134494334	134494833	chr1	134092834	134093333	Rabif|chr1:134092834-134093333	0.116513739586928	.	.
chr1	134494334	134494833	chr1	134099100	134099599	Rabif|chr1:134099100-134099599	0.132178200808304	.	.
chr1	135146503	135147002	chr1	135154328	135154827	Arl8a|chr1:135154328-135154827	0.114286856107818	.	.
chr1	135146503	135147002	chr1	135199022	135199521	Arl8a|chr1:135199022-135199521	0.170888573902191	.	.
chr1	135283180	135283679	chr1	135084792	135085291	Rnpep|chr1:135084792-135085291	0.182082502971978	.	.
chr1	135283180	135283679	chr1	135181727	135182226	Rnpep|chr1:135181727-135182226	0.149773026005816	.	.
chr1	135283180	135283679	chr1	135280621	135281120	Rnpep|chr1:135280621-135281120	0.179125832959601	.	.
chr1	135283180	135283679	chr1	135373806	135374305	Rnpep|chr1:135373806-135374305	0.141334932692456	.	.
chr1	135283180	135283679	chr1	135465797	135466296	Rnpep|chr1:135465797-135466296	0.0914055631811806	.	.
chr1	135313568	135314067	chr1	135280621	135281120	Timm17a|chr1:135280621-135281120	0.110811671060767	.	.
chr1	135374611	135375110	chr1	135184247	135184746	Shisa4|chr1:135184247-135184746	0.143221894051922	.	.
chr1	135374611	135375110	chr1	135465797	135466296	Shisa4|chr1:135465797-135466296	0.144364584367481	.	.
chr1	135375176	135375675	chr1	135184247	135184746	Shisa4|chr1:135184247-135184746	0.257674853277601	.	.
chr1	135430227	135430726	chr1	135084792	135085291	Ipo9|chr1:135084792-135085291	0.180073401146768	.	.
chr1	135430227	135430726	chr1	135181727	135182226	Ipo9|chr1:135181727-135182226	0.331605965418284	.	.
chr1	135430227	135430726	chr1	135373806	135374305	Ipo9|chr1:135373806-135374305	0.159987722181519	.	.
chr1	135430227	135430726	chr1	135465797	135466296	Ipo9|chr1:135465797-135466296	0.401033464708591	.	.
chr1	136624093	136624592	chr1	136662118	136662617	Platr23|chr1:136662118-136662617	0.122085364168505	.	.
chr1	136624093	136624592	chr1	136662118	136662617	Zfp281|chr1:136662118-136662617	0.122085364168505	.	.
chr1	136624093	136624592	chr1	136694865	136695364	Platr23|chr1:136694865-136695364	0.102478887532556	.	.
chr1	136624093	136624592	chr1	136694865	136695364	Zfp281|chr1:136694865-136695364	0.102478887532556	.	.
chr1	136624093	136624592	chr1	136782239	136782738	Platr23|chr1:136782239-136782738	0.11218887204557	.	.
chr1	136624093	136624592	chr1	136782239	136782738	Zfp281|chr1:136782239-136782738	0.11218887204557	.	.
chr1	136624093	136624592	chr1	136784121	136784620	Platr23|chr1:136784121-136784620	0.107793855080976	.	.
chr1	136624093	136624592	chr1	136784121	136784620	Zfp281|chr1:136784121-136784620	0.107793855080976	.	.
chr1	136624613	136625112	chr1	136662118	136662617	Platr23|chr1:136662118-136662617	0.138995644263827	.	.
chr1	136624613	136625112	chr1	136662118	136662617	Zfp281|chr1:136662118-136662617	0.138995644263827	.	.
chr1	136624613	136625112	chr1	136782239	136782738	Platr23|chr1:136782239-136782738	0.131779674894383	.	.
chr1	136624613	136625112	chr1	136782239	136782738	Zfp281|chr1:136782239-136782738	0.131779674894383	.	.
chr1	136695913	136696412	chr1	136525579	136526078	Platr22|chr1:136525579-136526078	0.163811341217865	.	.
chr1	137898255	137898754	chr1	137923788	137924287	Gm4258|chr1:137923788-137924287	0.105207214937714	.	.
chr1	137898255	137898754	chr1	137927843	137928342	Gm4258|chr1:137927843-137928342	0.122913691813745	.	.
chr1	138618987	138619486	chr1	138346855	138347354	Nek7|chr1:138346855-138347354	0.201784958516691	.	.
chr1	138618987	138619486	chr1	138504190	138504689	Nek7|chr1:138504190-138504689	0.233954460335326	.	.
chr1	138618987	138619486	chr1	138590573	138591072	Nek7|chr1:138590573-138591072	0.216705485042254	.	.
chr1	138618987	138619486	chr1	138992363	138992862	Nek7|chr1:138992363-138992862	0.217087966866371	.	.
chr1	138619514	138620013	chr1	138346855	138347354	Nek7|chr1:138346855-138347354	0.117844277834929	.	.
chr1	138619514	138620013	chr1	138504190	138504689	Nek7|chr1:138504190-138504689	0.175908076044464	.	.
chr1	138619514	138620013	chr1	138590573	138591072	Nek7|chr1:138590573-138591072	0.195050106759524	.	.
chr1	138619514	138620013	chr1	138982160	138982659	Nek7|chr1:138982160-138982659	0.100041996422972	.	.
chr1	138619514	138620013	chr1	138992363	138992862	Nek7|chr1:138992363-138992862	0.114401990270429	.	.
chr1	138856629	138857128	chr1	138558267	138558766	2310009B15Rik|chr1:138558267-138558766	0.113088530981383	.	.
chr1	138856629	138857128	chr1	138571976	138572475	2310009B15Rik|chr1:138571976-138572475	0.115854480892388	.	.
chr1	138856629	138857128	chr1	138590573	138591072	2310009B15Rik|chr1:138590573-138591072	0.0940670197534271	.	.
chr1	138856629	138857128	chr1	138617900	138618399	2310009B15Rik|chr1:138617900-138618399	0.151323979612989	.	.
chr1	138856629	138857128	chr1	138982160	138982659	2310009B15Rik|chr1:138982160-138982659	0.115611613752964	.	.
chr1	138856629	138857128	chr1	139079419	139079918	2310009B15Rik|chr1:139079419-139079918	0.121834967892969	.	.
chr1	138963206	138963705	chr1	138558267	138558766	Dennd1b|chr1:138558267-138558766	0.103324604436612	.	.
chr1	138963206	138963705	chr1	138982160	138982659	Dennd1b|chr1:138982160-138982659	0.141175158744714	.	.
chr1	138963753	138964252	chr1	138558267	138558766	Dennd1b|chr1:138558267-138558766	0.129747775411209	.	.
chr1	138963753	138964252	chr1	138982160	138982659	Dennd1b|chr1:138982160-138982659	0.184138164950292	.	.
chr1	138963753	138964252	chr1	138992363	138992862	Dennd1b|chr1:138992363-138992862	0.152867025526742	.	.
chr1	139454477	139454976	chr1	139078916	139079415	Aspm|chr1:139078916-139079415	0.187298046645499	.	.
chr1	140183201	140183700	chr1	140378646	140379145	Cfh|chr1:140378646-140379145	0.161641742113194	.	.
chr1	140183201	140183700	chr1	140430534	140431033	Cfh|chr1:140430534-140431033	0.284960524960595	.	.
chr1	140183201	140183700	chr1	140438069	140438568	Cfh|chr1:140438069-140438568	0.114833265549436	.	.
chr1	140245186	140245685	chr1	140378646	140379145	Kcnt2|chr1:140378646-140379145	0.153557334258064	.	.
chr1	140245186	140245685	chr1	140429973	140430472	Kcnt2|chr1:140429973-140430472	0.231605555236681	.	.
chr1	140245186	140245685	chr1	140430534	140431033	Kcnt2|chr1:140430534-140431033	0.321978093604688	.	.
chr1	140245186	140245685	chr1	140438069	140438568	Kcnt2|chr1:140438069-140438568	0.177415404075042	.	.
chr1	140245761	140246260	chr1	140169470	140169969	Kcnt2|chr1:140169470-140169969	0.169779277740092	.	.
chr1	140245761	140246260	chr1	140430534	140431033	Kcnt2|chr1:140430534-140431033	0.162976392621037	.	.
chr1	140245761	140246260	chr1	140438069	140438568	Kcnt2|chr1:140438069-140438568	0.111161720148117	.	.
chr1	143702603	143703102	chr1	143739248	143739747	Cdc73|chr1:143739248-143739747	0.110075181885581	.	.
chr1	143776839	143777338	chr1	143739248	143739747	Gm29170|chr1:143739248-143739747	0.143547382122167	.	.
chr1	143776839	143777338	chr1	143739248	143739747	Ro60|chr1:143739248-143739747	0.143547382122167	.	.
chr1	143776839	143777338	chr1	143739248	143739747	Uchl5|chr1:143739248-143739747	0.143547382122167	.	.
chr1	143776839	143777338	chr1	143803496	143803995	Gm29170|chr1:143803496-143803995	0.157521637629949	.	.
chr1	143776839	143777338	chr1	143803496	143803995	Ro60|chr1:143803496-143803995	0.157521637629949	.	.
chr1	143776839	143777338	chr1	143803496	143803995	Uchl5|chr1:143803496-143803995	0.157521637629949	.	.
chr1	144003472	144003971	chr1	143770375	143770874	Rgs2|chr1:143770375-143770874	0.163746754439022	.	.
chr1	149960676	149961175	chr1	149862610	149863109	Pla2g4a|chr1:149862610-149863109	0.103014567614443	.	.
chr1	149960676	149961175	chr1	149919195	149919694	Pla2g4a|chr1:149919195-149919694	0.212987563153772	.	.
chr1	149960676	149961175	chr1	150006890	150007389	Pla2g4a|chr1:150006890-150007389	0.168927248785725	.	.
chr1	149960676	149961175	chr1	150027169	150027668	Pla2g4a|chr1:150027169-150027668	0.142749005870935	.	.
chr1	149961394	149961893	chr1	150015232	150015731	Pla2g4a|chr1:150015232-150015731	0.101229161552731	.	.
chr1	150099643	150100142	chr1	149832907	149833406	Ptgs2|chr1:149832907-149833406	0.158084384501858	.	.
chr1	150099643	150100142	chr1	149832907	149833406	Ptgs2os|chr1:149832907-149833406	0.158084384501858	.	.
chr1	150099643	150100142	chr1	149856755	149857254	Ptgs2|chr1:149856755-149857254	0.136456084721398	.	.
chr1	150099643	150100142	chr1	149856755	149857254	Ptgs2os|chr1:149856755-149857254	0.136456084721398	.	.
chr1	150099643	150100142	chr1	149862610	149863109	Ptgs2|chr1:149862610-149863109	0.172127032693577	.	.
chr1	150099643	150100142	chr1	149862610	149863109	Ptgs2os|chr1:149862610-149863109	0.172127032693577	.	.
chr1	150099643	150100142	chr1	150027169	150027668	Ptgs2|chr1:150027169-150027668	0.224187368994298	.	.
chr1	150099643	150100142	chr1	150027169	150027668	Ptgs2os|chr1:150027169-150027668	0.224187368994298	.	.
chr1	150392883	150393382	chr1	150006890	150007389	Odr4|chr1:150006890-150007389	0.138871342085746	.	.
chr1	150392883	150393382	chr1	150006890	150007389	Tpr|chr1:150006890-150007389	0.138871342085746	.	.
chr1	150392883	150393382	chr1	150015232	150015731	Odr4|chr1:150015232-150015731	0.170057015786714	.	.
chr1	150392883	150393382	chr1	150015232	150015731	Tpr|chr1:150015232-150015731	0.170057015786714	.	.
chr1	150392883	150393382	chr1	150027169	150027668	Odr4|chr1:150027169-150027668	0.120524125991299	.	.
chr1	150392883	150393382	chr1	150027169	150027668	Tpr|chr1:150027169-150027668	0.120524125991299	.	.
chr1	150392883	150393382	chr1	150487930	150488429	Odr4|chr1:150487930-150488429	0.120023069299141	.	.
chr1	150392883	150393382	chr1	150487930	150488429	Tpr|chr1:150487930-150488429	0.120023069299141	.	.
chr1	150392883	150393382	chr1	150743141	150743640	Odr4|chr1:150743141-150743640	0.114888905062315	.	.
chr1	150392883	150393382	chr1	150743141	150743640	Tpr|chr1:150743141-150743640	0.114888905062315	.	.
chr1	150393401	150393900	chr1	150026631	150027130	Odr4|chr1:150026631-150027130	0.109652632766253	.	.
chr1	150393401	150393900	chr1	150026631	150027130	Tpr|chr1:150026631-150027130	0.109652632766253	.	.
chr1	150393401	150393900	chr1	150487930	150488429	Odr4|chr1:150487930-150488429	0.127223313314366	.	.
chr1	150393401	150393900	chr1	150487930	150488429	Tpr|chr1:150487930-150488429	0.127223313314366	.	.
chr1	150993205	150993704	chr1	150742614	150743113	Hmcn1|chr1:150742614-150743113	0.100931217462401	.	.
chr1	150993205	150993704	chr1	150873193	150873692	Hmcn1|chr1:150873193-150873692	0.275873612816051	.	.
chr1	150993205	150993704	chr1	150914914	150915413	Hmcn1|chr1:150914914-150915413	0.164968598333102	.	.
chr1	150993205	150993704	chr1	150921042	150921541	Hmcn1|chr1:150921042-150921541	0.132669589834881	.	.
chr1	150993205	150993704	chr1	150976056	150976555	Hmcn1|chr1:150976056-150976555	0.284856843892842	.	.
chr1	150993205	150993704	chr1	150981273	150981772	Hmcn1|chr1:150981273-150981772	0.171478730653598	.	.
chr1	152090109	152090608	chr1	152009572	152010071	1700025G04Rik|chr1:152009572-152010071	0.460494492111761	.	.
chr1	152090109	152090608	chr1	152038719	152039218	1700025G04Rik|chr1:152038719-152039218	0.177927516278307	.	.
chr1	152090109	152090608	chr1	152101308	152101807	1700025G04Rik|chr1:152101308-152101807	0.529466515068565	.	.
chr1	152090109	152090608	chr1	152168226	152168725	1700025G04Rik|chr1:152168226-152168725	0.213190104813581	.	.
chr1	152090109	152090608	chr1	152202820	152203319	1700025G04Rik|chr1:152202820-152203319	0.0925411513401886	.	.
chr1	152386383	152386882	chr1	152461796	152462295	Tsen15|chr1:152461796-152462295	0.151276344724421	.	.
chr1	152386383	152386882	chr1	152496778	152497277	Tsen15|chr1:152496778-152497277	0.17908363087449	.	.
chr1	152386383	152386882	chr1	152499759	152500258	Tsen15|chr1:152499759-152500258	0.156090772970971	.	.
chr1	152399881	152400380	chr1	152177758	152178257	Colgalt2|chr1:152177758-152178257	0.154741542898534	.	.
chr1	152399881	152400380	chr1	152449094	152449593	Colgalt2|chr1:152449094-152449593	0.10514130102303	.	.
chr1	152399881	152400380	chr1	152461796	152462295	Colgalt2|chr1:152461796-152462295	0.222962309744581	.	.
chr1	152399881	152400380	chr1	152462297	152462796	Colgalt2|chr1:152462297-152462796	0.187839780813697	.	.
chr1	152399881	152400380	chr1	152466295	152466794	Colgalt2|chr1:152466295-152466794	0.115998651558742	.	.
chr1	152399881	152400380	chr1	152499759	152500258	Colgalt2|chr1:152499759-152500258	0.1086797868222	.	.
chr1	152400416	152400915	chr1	152009572	152010071	Colgalt2|chr1:152009572-152010071	0.153262889163908	.	.
chr1	152400416	152400915	chr1	152101308	152101807	Colgalt2|chr1:152101308-152101807	0.151821141188603	.	.
chr1	152400416	152400915	chr1	152461796	152462295	Colgalt2|chr1:152461796-152462295	0.0940290478761154	.	.
chr1	152400416	152400915	chr1	152462297	152462796	Colgalt2|chr1:152462297-152462796	0.148525602027852	.	.
chr1	152400416	152400915	chr1	152466295	152466794	Colgalt2|chr1:152466295-152466794	0.0911725417730542	.	.
chr1	153899574	153900073	chr1	154029470	154029969	Glul|chr1:154029470-154029969	0.183330298367125	.	.
chr1	153899574	153900073	chr1	154029470	154029969	Teddm2|chr1:154029470-154029969	0.183330298367125	.	.
chr1	153899574	153900073	chr1	154032466	154032965	Glul|chr1:154032466-154032965	0.189563827483857	.	.
chr1	153899574	153900073	chr1	154032466	154032965	Teddm2|chr1:154032466-154032965	0.189563827483857	.	.
chr1	153899574	153900073	chr1	154103491	154103990	Glul|chr1:154103491-154103990	0.162679240154879	.	.
chr1	153899574	153900073	chr1	154103491	154103990	Teddm2|chr1:154103491-154103990	0.162679240154879	.	.
chr1	153899574	153900073	chr1	154112380	154112879	Glul|chr1:154112380-154112879	0.168091146499872	.	.
chr1	153899574	153900073	chr1	154112380	154112879	Teddm2|chr1:154112380-154112879	0.168091146499872	.	.
chr1	153899574	153900073	chr1	154174101	154174600	Glul|chr1:154174101-154174600	0.216443198162763	.	.
chr1	153899574	153900073	chr1	154174101	154174600	Teddm2|chr1:154174101-154174600	0.216443198162763	.	.
chr1	153899574	153900073	chr1	154174717	154175216	Glul|chr1:154174717-154175216	0.111836465047438	.	.
chr1	153899574	153900073	chr1	154174717	154175216	Teddm2|chr1:154174717-154175216	0.111836465047438	.	.
chr1	153899574	153900073	chr1	154178018	154178517	Glul|chr1:154178018-154178517	0.216411463929572	.	.
chr1	153899574	153900073	chr1	154178018	154178517	Teddm2|chr1:154178018-154178517	0.216411463929572	.	.
chr1	154034100	154034599	chr1	153980793	153981292	Gm28286|chr1:153980793-153981292	0.132707279841346	.	.
chr1	154034100	154034599	chr1	154032466	154032965	Gm28286|chr1:154032466-154032965	0.136953897586882	.	.
chr1	154034100	154034599	chr1	154065965	154066464	Gm28286|chr1:154065965-154066464	0.101036634475761	.	.
chr1	154034100	154034599	chr1	154174101	154174600	Gm28286|chr1:154174101-154174600	0.12846761967752	.	.
chr1	154034100	154034599	chr1	154174717	154175216	Gm28286|chr1:154174717-154175216	0.0914808150001627	.	.
chr1	154034100	154034599	chr1	154258404	154258903	Gm28286|chr1:154258404-154258903	0.1533615335334	.	.
chr1	154034100	154034599	chr1	154415974	154416473	Gm28286|chr1:154415974-154416473	0.106912244135547	.	.
chr1	154117943	154118442	chr1	153963925	153964424	A830008E24Rik|chr1:153963925-153964424	0.130203935444961	.	.
chr1	154117943	154118442	chr1	154030518	154031017	A830008E24Rik|chr1:154030518-154031017	0.106956522241143	.	.
chr1	154117943	154118442	chr1	154032466	154032965	A830008E24Rik|chr1:154032466-154032965	0.160494912947533	.	.
chr1	154117943	154118442	chr1	154150104	154150603	A830008E24Rik|chr1:154150104-154150603	0.130281513080701	.	.
chr1	154117943	154118442	chr1	154174717	154175216	A830008E24Rik|chr1:154174717-154175216	0.156690000897031	.	.
chr1	154117943	154118442	chr1	154415974	154416473	A830008E24Rik|chr1:154415974-154416473	0.200946095997593	.	.
chr1	154118577	154119076	chr1	154415974	154416473	A830008E24Rik|chr1:154415974-154416473	0.228476284527799	.	.
chr1	155416705	155417204	chr1	155294190	155294689	Xpr1|chr1:155294190-155294689	0.103951540707737	.	.
chr1	155417226	155417725	chr1	155439343	155439842	Xpr1|chr1:155439343-155439842	0.103923778246952	.	.
chr1	155557936	155558435	chr1	155575451	155575950	Acbd6|chr1:155575451-155575950	0.151935550338163	.	.
chr1	155558466	155558965	chr1	155293378	155293877	Acbd6|chr1:155293378-155293877	0.106314951399017	.	.
chr1	155812620	155813119	chr1	155574878	155575377	Qsox1|chr1:155574878-155575377	0.099128459985617	.	.
chr1	155812620	155813119	chr1	155805574	155806073	Qsox1|chr1:155805574-155806073	0.237213765487611	.	.
chr1	155812620	155813119	chr1	156040577	156041076	Qsox1|chr1:156040577-156041076	0.116568046765706	.	.
chr1	155973115	155973614	chr1	155965021	155965520	Cep350|chr1:155965021-155965520	0.0975469904444456	.	.
chr1	155973115	155973614	chr1	156243390	156243889	Cep350|chr1:156243390-156243889	0.116634954359878	.	.
chr1	156035878	156036377	chr1	156040577	156041076	Tor1aip1|chr1:156040577-156041076	0.134446721982921	.	.
chr1	156035878	156036377	chr1	156040577	156041076	Tor1aip2|chr1:156040577-156041076	0.134446721982921	.	.
chr1	156036379	156036878	chr1	156040577	156041076	Tor1aip1|chr1:156040577-156041076	0.141348352820617	.	.
chr1	156420903	156421402	chr1	156615543	156616042	Axdnd1|chr1:156615543-156616042	0.178541044681969	.	.
chr1	156474061	156474560	chr1	156040577	156041076	Soat1|chr1:156040577-156041076	0.216767701385341	.	.
chr1	156474061	156474560	chr1	156230632	156231131	Soat1|chr1:156230632-156231131	0.106473304343486	.	.
chr1	156474061	156474560	chr1	156385841	156386340	Soat1|chr1:156385841-156386340	0.133207035825262	.	.
chr1	156558476	156558975	chr1	156633133	156633632	Abl2|chr1:156633133-156633632	0.171278008313201	.	.
chr1	156674112	156674611	chr1	156538360	156538859	Tor3a|chr1:156538360-156538859	0.108444923312539	.	.
chr1	156718320	156718819	chr1	156450435	156450934	Fam20b|chr1:156450435-156450934	0.0909468540491238	.	.
chr1	156718320	156718819	chr1	156546867	156547366	Fam20b|chr1:156546867-156547366	0.100801116781219	.	.
chr1	156718854	156719353	chr1	156546867	156547366	Fam20b|chr1:156546867-156547366	0.177280987907784	.	.
chr1	156718854	156719353	chr1	156654967	156655466	Fam20b|chr1:156654967-156655466	0.137349851565242	.	.
chr1	160791995	160792494	chr1	160960960	160961459	Rabgap1l|chr1:160960960-160961459	0.127781502472327	.	.
chr1	160791995	160792494	chr1	161195428	161195927	Rabgap1l|chr1:161195428-161195927	0.129349541718772	.	.
chr1	160792667	160793166	chr1	160509319	160509818	Rabgap1l|chr1:160509319-160509818	0.154367493264697	.	.
chr1	160792667	160793166	chr1	161170609	161171108	Rabgap1l|chr1:161170609-161171108	0.103132025499281	.	.
chr1	160906592	160907091	chr1	160509319	160509818	Rc3h1|chr1:160509319-160509818	0.137005693067239	.	.
chr1	161070536	161071035	chr1	160862952	160863451	Cenpl|chr1:160862952-160863451	0.125812708482941	.	.
chr1	161070536	161071035	chr1	160862952	160863451	Dars2|chr1:160862952-160863451	0.125812708482941	.	.
chr1	161250941	161251440	chr1	161507610	161508109	Prdx6|chr1:161507610-161508109	0.244182811561886	.	.
chr1	161494237	161494736	chr1	161170609	161171108	Tnfsf18|chr1:161170609-161171108	0.133062052932673	.	.
chr1	161876197	161876696	chr1	161507610	161508109	Suco|chr1:161507610-161508109	0.120433092871671	.	.
chr1	161876197	161876696	chr1	161962922	161963421	Suco|chr1:161962922-161963421	0.13327727209772	.	.
chr1	161876715	161877214	chr1	161507610	161508109	Suco|chr1:161507610-161508109	0.101423724847213	.	.
chr1	161876715	161877214	chr1	161766553	161767052	Suco|chr1:161766553-161767052	0.116912758833653	.	.
chr1	161876715	161877214	chr1	161907711	161908210	Suco|chr1:161907711-161908210	0.0939754003902967	.	.
chr1	161876715	161877214	chr1	161962922	161963421	Suco|chr1:161962922-161963421	0.096054870596433	.	.
chr1	161968972	161969471	chr1	161507610	161508109	Gm38304|chr1:161507610-161508109	0.127526737680402	.	.
chr1	161968972	161969471	chr1	161507610	161508109	Pigc|chr1:161507610-161508109	0.127526737680402	.	.
chr1	161968972	161969471	chr1	161766553	161767052	Gm38304|chr1:161766553-161767052	0.150592841769132	.	.
chr1	161968972	161969471	chr1	161766553	161767052	Pigc|chr1:161766553-161767052	0.150592841769132	.	.
chr1	161968972	161969471	chr1	161976288	161976787	Gm38304|chr1:161976288-161976787	0.098904264659773	.	.
chr1	161968972	161969471	chr1	161976288	161976787	Pigc|chr1:161976288-161976787	0.098904264659773	.	.
chr1	162548386	162548885	chr1	162589449	162589948	Eef1aknmt|chr1:162589449-162589948	0.144419379430074	.	.
chr1	162548386	162548885	chr1	162643722	162644221	Eef1aknmt|chr1:162643722-162644221	0.180165801318895	.	.
chr1	162570372	162570871	chr1	162589449	162589948	Vamp4|chr1:162589449-162589948	0.24451132510443	.	.
chr1	162570372	162570871	chr1	162643722	162644221	Vamp4|chr1:162643722-162644221	0.180426790617778	.	.
chr1	162570372	162570871	chr1	162871393	162871892	Vamp4|chr1:162871393-162871892	0.115674681946916	.	.
chr1	162570372	162570871	chr1	162888458	162888957	Vamp4|chr1:162888458-162888957	0.11268795746308	.	.
chr1	162739851	162740350	chr1	162665061	162665560	Prrc2c|chr1:162665061-162665560	0.108866996879474	.	.
chr1	162739851	162740350	chr1	162953031	162953530	Prrc2c|chr1:162953031-162953530	0.202185732851355	.	.
chr1	162740352	162740851	chr1	162589449	162589948	Prrc2c|chr1:162589449-162589948	0.134845806058117	.	.
chr1	162740352	162740851	chr1	162643722	162644221	Prrc2c|chr1:162643722-162644221	0.156644669388657	.	.
chr1	162740352	162740851	chr1	162879940	162880439	Prrc2c|chr1:162879940-162880439	0.0960327489212793	.	.
chr1	162740352	162740851	chr1	162953031	162953530	Prrc2c|chr1:162953031-162953530	0.216047789408814	.	.
chr1	162866362	162866861	chr1	162871940	162872439	Fmo1|chr1:162871940-162872439	0.138568847561275	.	.
chr1	162898475	162898974	chr1	162879940	162880439	Fmo2|chr1:162879940-162880439	0.343756315861803	.	.
chr1	163312463	163312962	chr1	163574688	163575187	Prrx1|chr1:163574688-163575187	0.155128233971325	.	.
chr1	163929752	163930251	chr1	163937087	163937586	Scyl3|chr1:163937087-163937586	0.0924374250300051	.	.
chr1	163929752	163930251	chr1	164138556	164139055	Scyl3|chr1:164138556-164139055	0.102005467985162	.	.
chr1	163929752	163930251	chr1	164158992	164159491	Scyl3|chr1:164158992-164159491	0.174207054240482	.	.
chr1	164248686	164249185	chr1	164158992	164159491	Slc19a2|chr1:164158992-164159491	0.109769970723223	.	.
chr1	164898957	164899456	chr1	165104544	165105043	Gm32569|chr1:165104544-165105043	0.367065216347326	.	.
chr1	164898957	164899456	chr1	165170111	165170610	Gm32569|chr1:165170111-165170610	0.0916990250521184	.	.
chr1	165193693	165194192	chr1	165104544	165105043	Sft2d2|chr1:165104544-165105043	0.225061148981364	.	.
chr1	165193693	165194192	chr1	165275949	165276448	Sft2d2|chr1:165275949-165276448	0.265157146339831	.	.
chr1	165194197	165194696	chr1	165275949	165276448	Sft2d2|chr1:165275949-165276448	0.206249514958596	.	.
chr1	165460313	165460812	chr1	165585542	165586041	Dcaf6|chr1:165585542-165586041	0.273773751745286	.	.
chr1	165460313	165460812	chr1	165585542	165586041	Mpc2|chr1:165585542-165586041	0.273773751745286	.	.
chr1	165460313	165460812	chr1	165589317	165589816	Dcaf6|chr1:165589317-165589816	0.278018227763589	.	.
chr1	165460313	165460812	chr1	165589317	165589816	Mpc2|chr1:165589317-165589816	0.278018227763589	.	.
chr1	165460313	165460812	chr1	165642102	165642601	Dcaf6|chr1:165642102-165642601	0.125689073033625	.	.
chr1	165460313	165460812	chr1	165642102	165642601	Mpc2|chr1:165642102-165642601	0.125689073033625	.	.
chr1	165460313	165460812	chr1	165662721	165663220	Dcaf6|chr1:165662721-165663220	0.26255582995318	.	.
chr1	165460313	165460812	chr1	165662721	165663220	Mpc2|chr1:165662721-165663220	0.26255582995318	.	.
chr1	165460313	165460812	chr1	165663268	165663767	Dcaf6|chr1:165663268-165663767	0.195145810568894	.	.
chr1	165460313	165460812	chr1	165663268	165663767	Mpc2|chr1:165663268-165663767	0.195145810568894	.	.
chr1	165460313	165460812	chr1	165684582	165685081	Dcaf6|chr1:165684582-165685081	0.160195465135509	.	.
chr1	165460313	165460812	chr1	165684582	165685081	Mpc2|chr1:165684582-165685081	0.160195465135509	.	.
chr1	165460313	165460812	chr1	165691468	165691967	Dcaf6|chr1:165691468-165691967	0.233754923842892	.	.
chr1	165460313	165460812	chr1	165691468	165691967	Mpc2|chr1:165691468-165691967	0.233754923842892	.	.
chr1	165460313	165460812	chr1	165717728	165718227	Dcaf6|chr1:165717728-165718227	0.176702343441521	.	.
chr1	165460313	165460812	chr1	165717728	165718227	Mpc2|chr1:165717728-165718227	0.176702343441521	.	.
chr1	165460313	165460812	chr1	165724535	165725034	Dcaf6|chr1:165724535-165725034	0.0993538490938405	.	.
chr1	165460313	165460812	chr1	165724535	165725034	Dcaf6|chr1:165724535-165725034	0.0993538490938406	.	.
chr1	165460313	165460812	chr1	165724535	165725034	Mpc2|chr1:165724535-165725034	0.0993538490938405	.	.
chr1	165460313	165460812	chr1	165724535	165725034	Mpc2|chr1:165724535-165725034	0.0993538490938406	.	.
chr1	165460922	165461421	chr1	165115322	165115821	Dcaf6|chr1:165115322-165115821	0.100750707380821	.	.
chr1	165460922	165461421	chr1	165115322	165115821	Mpc2|chr1:165115322-165115821	0.100750707380821	.	.
chr1	165460922	165461421	chr1	165281633	165282132	Dcaf6|chr1:165281633-165282132	0.125378936070147	.	.
chr1	165460922	165461421	chr1	165281633	165282132	Mpc2|chr1:165281633-165282132	0.125378936070147	.	.
chr1	165460922	165461421	chr1	165585542	165586041	Dcaf6|chr1:165585542-165586041	0.196566897038283	.	.
chr1	165460922	165461421	chr1	165585542	165586041	Dcaf6|chr1:165585542-165586041	0.196566897038284	.	.
chr1	165460922	165461421	chr1	165585542	165586041	Mpc2|chr1:165585542-165586041	0.196566897038283	.	.
chr1	165460922	165461421	chr1	165585542	165586041	Mpc2|chr1:165585542-165586041	0.196566897038284	.	.
chr1	165460922	165461421	chr1	165589317	165589816	Dcaf6|chr1:165589317-165589816	0.251395027184537	.	.
chr1	165460922	165461421	chr1	165589317	165589816	Mpc2|chr1:165589317-165589816	0.251395027184537	.	.
chr1	165460922	165461421	chr1	165610352	165610851	Dcaf6|chr1:165610352-165610851	0.143020801987273	.	.
chr1	165460922	165461421	chr1	165610352	165610851	Mpc2|chr1:165610352-165610851	0.143020801987273	.	.
chr1	165460922	165461421	chr1	165610890	165611389	Dcaf6|chr1:165610890-165611389	0.140309575171334	.	.
chr1	165460922	165461421	chr1	165610890	165611389	Mpc2|chr1:165610890-165611389	0.140309575171334	.	.
chr1	165460922	165461421	chr1	165616997	165617496	Dcaf6|chr1:165616997-165617496	0.139809314518958	.	.
chr1	165460922	165461421	chr1	165616997	165617496	Mpc2|chr1:165616997-165617496	0.139809314518958	.	.
chr1	165460922	165461421	chr1	165641351	165641850	Dcaf6|chr1:165641351-165641850	0.10166652999532	.	.
chr1	165460922	165461421	chr1	165641351	165641850	Mpc2|chr1:165641351-165641850	0.10166652999532	.	.
chr1	165460922	165461421	chr1	165642102	165642601	Dcaf6|chr1:165642102-165642601	0.216643589874879	.	.
chr1	165460922	165461421	chr1	165642102	165642601	Mpc2|chr1:165642102-165642601	0.216643589874879	.	.
chr1	165460922	165461421	chr1	165662721	165663220	Dcaf6|chr1:165662721-165663220	0.126888521089871	.	.
chr1	165460922	165461421	chr1	165662721	165663220	Mpc2|chr1:165662721-165663220	0.126888521089871	.	.
chr1	165460922	165461421	chr1	165663268	165663767	Dcaf6|chr1:165663268-165663767	0.0963910840976114	.	.
chr1	165460922	165461421	chr1	165663268	165663767	Mpc2|chr1:165663268-165663767	0.0963910840976114	.	.
chr1	165460922	165461421	chr1	165684582	165685081	Dcaf6|chr1:165684582-165685081	0.22697581264841	.	.
chr1	165460922	165461421	chr1	165684582	165685081	Mpc2|chr1:165684582-165685081	0.22697581264841	.	.
chr1	165460922	165461421	chr1	165691468	165691967	Dcaf6|chr1:165691468-165691967	0.155574320561595	.	.
chr1	165460922	165461421	chr1	165691468	165691967	Mpc2|chr1:165691468-165691967	0.155574320561595	.	.
chr1	165460922	165461421	chr1	165717728	165718227	Dcaf6|chr1:165717728-165718227	0.28786743969231	.	.
chr1	165460922	165461421	chr1	165717728	165718227	Mpc2|chr1:165717728-165718227	0.28786743969231	.	.
chr1	165460922	165461421	chr1	165718259	165718758	Dcaf6|chr1:165718259-165718758	0.0923496272066548	.	.
chr1	165460922	165461421	chr1	165718259	165718758	Mpc2|chr1:165718259-165718758	0.0923496272066548	.	.
chr1	165460922	165461421	chr1	165724535	165725034	Dcaf6|chr1:165724535-165725034	0.164795883211355	.	.
chr1	165460922	165461421	chr1	165724535	165725034	Mpc2|chr1:165724535-165725034	0.164795883211355	.	.
chr1	165634316	165634815	chr1	165585542	165586041	Mpzl1|chr1:165585542-165586041	0.250540489707696	.	.
chr1	165634316	165634815	chr1	165589317	165589816	Mpzl1|chr1:165589317-165589816	0.248164877234847	.	.
chr1	165634316	165634815	chr1	165610352	165610851	Mpzl1|chr1:165610352-165610851	0.185959346241101	.	.
chr1	165634316	165634815	chr1	165642102	165642601	Mpzl1|chr1:165642102-165642601	0.108799910544253	.	.
chr1	165634316	165634815	chr1	165663268	165663767	Mpzl1|chr1:165663268-165663767	0.202094053461594	.	.
chr1	165634316	165634815	chr1	165684582	165685081	Mpzl1|chr1:165684582-165685081	0.274450953401212	.	.
chr1	165634316	165634815	chr1	165717728	165718227	Mpzl1|chr1:165717728-165718227	0.139966708959028	.	.
chr1	165634316	165634815	chr1	165724535	165725034	Mpzl1|chr1:165724535-165725034	0.184429174451341	.	.
chr1	165763500	165763999	chr1	165860305	165860804	Creg1|chr1:165860305-165860804	0.178897384998342	.	.
chr1	165763500	165763999	chr1	165866934	165867433	Creg1|chr1:165866934-165867433	0.0947407360247694	.	.
chr1	165763500	165763999	chr1	165874522	165875021	Creg1|chr1:165874522-165875021	0.119585858401244	.	.
chr1	165763500	165763999	chr1	166043784	166044283	Creg1|chr1:166043784-166044283	0.131262668071535	.	.
chr1	165763500	165763999	chr1	166047755	166048254	Creg1|chr1:166047755-166048254	0.146399073484493	.	.
chr1	165763500	165763999	chr1	166172953	166173452	Creg1|chr1:166172953-166173452	0.132898369921805	.	.
chr1	165763500	165763999	chr1	166185275	166185774	Creg1|chr1:166185275-166185774	0.106617729747661	.	.
chr1	166002418	166002917	chr1	165865539	165866038	Gm26665|chr1:165865539-165866038	0.251293745185001	.	.
chr1	166002418	166002917	chr1	165865539	165866038	Pou2f1|chr1:165865539-165866038	0.251293745185001	.	.
chr1	166002418	166002917	chr1	165866934	165867433	Gm26665|chr1:165866934-165867433	0.121252125245318	.	.
chr1	166002418	166002917	chr1	165866934	165867433	Pou2f1|chr1:165866934-165867433	0.121252125245318	.	.
chr1	166002418	166002917	chr1	166047755	166048254	Gm26665|chr1:166047755-166048254	0.118083059893279	.	.
chr1	166002418	166002917	chr1	166047755	166048254	Pou2f1|chr1:166047755-166048254	0.118083059893279	.	.
chr1	166002418	166002917	chr1	166118161	166118660	Gm26665|chr1:166118161-166118660	0.153394750295923	.	.
chr1	166002418	166002917	chr1	166118161	166118660	Pou2f1|chr1:166118161-166118660	0.153394750295923	.	.
chr1	166002418	166002917	chr1	166172953	166173452	Gm26665|chr1:166172953-166173452	0.154270263087382	.	.
chr1	166002418	166002917	chr1	166172953	166173452	Pou2f1|chr1:166172953-166173452	0.154270263087382	.	.
chr1	166002418	166002917	chr1	166343030	166343529	Gm26665|chr1:166343030-166343529	0.154267208039074	.	.
chr1	166002418	166002917	chr1	166343030	166343529	Pou2f1|chr1:166343030-166343529	0.154267208039074	.	.
chr1	166003176	166003675	chr1	165860305	165860804	Gm26665|chr1:165860305-165860804	0.177949138034126	.	.
chr1	166003176	166003675	chr1	165860305	165860804	Pou2f1|chr1:165860305-165860804	0.177949138034126	.	.
chr1	166003176	166003675	chr1	165866934	165867433	Gm26665|chr1:165866934-165867433	0.185461772079154	.	.
chr1	166003176	166003675	chr1	165866934	165867433	Pou2f1|chr1:165866934-165867433	0.185461772079154	.	.
chr1	166003176	166003675	chr1	165874522	165875021	Gm26665|chr1:165874522-165875021	0.192817980625882	.	.
chr1	166003176	166003675	chr1	165874522	165875021	Pou2f1|chr1:165874522-165875021	0.192817980625882	.	.
chr1	166003176	166003675	chr1	166047755	166048254	Gm26665|chr1:166047755-166048254	0.238886736822776	.	.
chr1	166003176	166003675	chr1	166047755	166048254	Pou2f1|chr1:166047755-166048254	0.238886736822776	.	.
chr1	166003176	166003675	chr1	166172953	166173452	Gm26665|chr1:166172953-166173452	0.307746926482186	.	.
chr1	166003176	166003675	chr1	166172953	166173452	Pou2f1|chr1:166172953-166173452	0.307746926482186	.	.
chr1	166003176	166003675	chr1	166185275	166185774	Gm26665|chr1:166185275-166185774	0.207849657704048	.	.
chr1	166003176	166003675	chr1	166185275	166185774	Pou2f1|chr1:166185275-166185774	0.207849657704048	.	.
chr1	166003176	166003675	chr1	166307238	166307737	Gm26665|chr1:166307238-166307737	0.187941332872836	.	.
chr1	166003176	166003675	chr1	166307238	166307737	Pou2f1|chr1:166307238-166307737	0.187941332872836	.	.
chr1	166003176	166003675	chr1	166343030	166343529	Gm26665|chr1:166343030-166343529	0.327424022781642	.	.
chr1	166003176	166003675	chr1	166343030	166343529	Pou2f1|chr1:166343030-166343529	0.327424022781642	.	.
chr1	166253817	166254316	chr1	166047755	166048254	Ildr2|chr1:166047755-166048254	0.233110604104358	.	.
chr1	166253817	166254316	chr1	166053018	166053517	Ildr2|chr1:166053018-166053517	0.189257532737785	.	.
chr1	166253817	166254316	chr1	166182816	166183315	Ildr2|chr1:166182816-166183315	0.205144503827332	.	.
chr1	166253817	166254316	chr1	166185275	166185774	Ildr2|chr1:166185275-166185774	0.231435513576141	.	.
chr1	166253817	166254316	chr1	166307238	166307737	Ildr2|chr1:166307238-166307737	0.139049372823699	.	.
chr1	166253817	166254316	chr1	166343030	166343529	Ildr2|chr1:166343030-166343529	0.240650757965074	.	.
chr1	166253817	166254316	chr1	166360121	166360620	Ildr2|chr1:166360121-166360620	0.162674757671393	.	.
chr1	166379002	166379501	chr1	166043784	166044283	Tada1|chr1:166043784-166044283	0.118802134657238	.	.
chr1	166379002	166379501	chr1	166047755	166048254	Tada1|chr1:166047755-166048254	0.260956543318014	.	.
chr1	166379002	166379501	chr1	166160566	166161065	Tada1|chr1:166160566-166161065	0.119306652742503	.	.
chr1	166379002	166379501	chr1	166172953	166173452	Tada1|chr1:166172953-166173452	0.271740766876229	.	.
chr1	166379002	166379501	chr1	166182816	166183315	Tada1|chr1:166182816-166183315	0.164291622762297	.	.
chr1	166379002	166379501	chr1	166185275	166185774	Tada1|chr1:166185275-166185774	0.13885037358745	.	.
chr1	166379002	166379501	chr1	166282640	166283139	Tada1|chr1:166282640-166283139	0.108104886579251	.	.
chr1	166379002	166379501	chr1	166307238	166307737	Tada1|chr1:166307238-166307737	0.227538546853892	.	.
chr1	166379002	166379501	chr1	166343030	166343529	Tada1|chr1:166343030-166343529	0.42114211496286	.	.
chr1	166409578	166410077	chr1	166053018	166053517	Pogk|chr1:166053018-166053517	0.136078351939408	.	.
chr1	166409578	166410077	chr1	166118161	166118660	Pogk|chr1:166118161-166118660	0.257571380326255	.	.
chr1	166409578	166410077	chr1	166307238	166307737	Pogk|chr1:166307238-166307737	0.0996619949258621	.	.
chr1	166409578	166410077	chr1	166343030	166343529	Pogk|chr1:166343030-166343529	0.205022234134633	.	.
chr1	167000534	167001033	chr1	166801181	166801680	Fam78b|chr1:166801181-166801680	0.174952826865759	.	.
chr1	167000534	167001033	chr1	166801181	166801680	Gm16701|chr1:166801181-166801680	0.174952826865759	.	.
chr1	167000534	167001033	chr1	166926005	166926504	Fam78b|chr1:166926005-166926504	0.111798484460867	.	.
chr1	167000534	167001033	chr1	166926005	166926504	Gm16701|chr1:166926005-166926504	0.111798484460867	.	.
chr1	167000534	167001033	chr1	167238126	167238625	Fam78b|chr1:167238126-167238625	0.136300487934736	.	.
chr1	167000534	167001033	chr1	167238126	167238625	Gm16701|chr1:167238126-167238625	0.136300487934736	.	.
chr1	167284101	167284600	chr1	167269986	167270485	Gm2453|chr1:167269986-167270485	0.0999272300901065	.	.
chr1	167284101	167284600	chr1	167269986	167270485	Uck2|chr1:167269986-167270485	0.0999272300901065	.	.
chr1	167284101	167284600	chr1	167381685	167382184	Gm2453|chr1:167381685-167382184	0.247731881372635	.	.
chr1	167284101	167284600	chr1	167381685	167382184	Uck2|chr1:167381685-167382184	0.247731881372635	.	.
chr1	167284101	167284600	chr1	167414784	167415283	Gm2453|chr1:167414784-167415283	0.123299342775311	.	.
chr1	167284101	167284600	chr1	167414784	167415283	Uck2|chr1:167414784-167415283	0.123299342775311	.	.
chr1	167284924	167285423	chr1	167269986	167270485	Gm2453|chr1:167269986-167270485	0.110713977028572	.	.
chr1	167284924	167285423	chr1	167269986	167270485	Uck2|chr1:167269986-167270485	0.110713977028572	.	.
chr1	167284924	167285423	chr1	167644841	167645340	Gm2453|chr1:167644841-167645340	0.112618523922205	.	.
chr1	167284924	167285423	chr1	167644841	167645340	Uck2|chr1:167644841-167645340	0.112618523922205	.	.
chr1	167393588	167394087	chr1	167668131	167668630	Mgst3|chr1:167668131-167668630	0.174480567625952	.	.
chr1	167394156	167394655	chr1	167381685	167382184	Mgst3|chr1:167381685-167382184	0.130146024634301	.	.
chr1	169531254	169531753	chr1	169458835	169459334	Nuf2|chr1:169458835-169459334	0.117182878116325	.	.
chr1	169655194	169655693	chr1	169499073	169499572	Rgs5|chr1:169499073-169499572	0.228846018821822	.	.
chr1	169655194	169655693	chr1	169575365	169575864	Rgs5|chr1:169575365-169575864	0.532243718900356	.	.
chr1	169655194	169655693	chr1	169670575	169671074	Rgs5|chr1:169670575-169671074	0.192029445653652	.	.
chr1	169655194	169655693	chr1	169685237	169685736	Rgs5|chr1:169685237-169685736	0.693508948336064	.	.
chr1	169655194	169655693	chr1	169726341	169726840	Rgs5|chr1:169726341-169726840	0.517284427966346	.	.
chr1	169655194	169655693	chr1	169737258	169737757	Rgs5|chr1:169737258-169737757	0.619929051599028	.	.
chr1	169747461	169747960	chr1	169499073	169499572	Rgs4|chr1:169499073-169499572	0.142434079257443	.	.
chr1	169747461	169747960	chr1	169575365	169575864	Rgs4|chr1:169575365-169575864	0.402146861548479	.	.
chr1	169747461	169747960	chr1	169670575	169671074	Rgs4|chr1:169670575-169671074	0.29023768590639	.	.
chr1	169747461	169747960	chr1	169685237	169685736	Rgs4|chr1:169685237-169685736	0.679432056187347	.	.
chr1	169747461	169747960	chr1	169726341	169726840	Rgs4|chr1:169726341-169726840	0.581349754908188	.	.
chr1	169747461	169747960	chr1	169737258	169737757	Rgs4|chr1:169737258-169737757	0.620966919827136	.	.
chr1	170867571	170868070	chr1	171102488	171102987	Atf6|chr1:171102488-171102987	0.150757659091707	.	.
chr1	170867571	170868070	chr1	171102488	171102987	Gm9929|chr1:171102488-171102987	0.150757659091707	.	.
chr1	170867571	170868070	chr1	171239960	171240459	Atf6|chr1:171239960-171240459	0.171879118665559	.	.
chr1	170867571	170868070	chr1	171239960	171240459	Gm9929|chr1:171239960-171240459	0.171879118665559	.	.
chr1	170867571	170868070	chr1	171248303	171248802	Atf6|chr1:171248303-171248802	0.150725462271071	.	.
chr1	170867571	170868070	chr1	171248303	171248802	Gm9929|chr1:171248303-171248802	0.150725462271071	.	.
chr1	170868410	170868909	chr1	171033681	171034180	Atf6|chr1:171033681-171034180	0.187320978631552	.	.
chr1	170868410	170868909	chr1	171033681	171034180	Gm9929|chr1:171033681-171034180	0.187320978631552	.	.
chr1	170868410	170868909	chr1	171102488	171102987	Atf6|chr1:171102488-171102987	0.0983703459241844	.	.
chr1	170868410	170868909	chr1	171102488	171102987	Gm9929|chr1:171102488-171102987	0.0983703459241844	.	.
chr1	170885252	170885751	chr1	171036880	171037379	Dusp12|chr1:171036880-171037379	0.1463798986451	.	.
chr1	170885252	170885751	chr1	171036880	171037379	Gm26620|chr1:171036880-171037379	0.1463798986451	.	.
chr1	170885252	170885751	chr1	171044266	171044765	Dusp12|chr1:171044266-171044765	0.134390834360715	.	.
chr1	170885252	170885751	chr1	171044266	171044765	Gm26620|chr1:171044266-171044765	0.134390834360715	.	.
chr1	170885252	170885751	chr1	171044776	171045275	Dusp12|chr1:171044776-171045275	0.100058561531323	.	.
chr1	170885252	170885751	chr1	171044776	171045275	Gm26620|chr1:171044776-171045275	0.100058561531323	.	.
chr1	170885252	170885751	chr1	171102488	171102987	Dusp12|chr1:171102488-171102987	0.125957881557685	.	.
chr1	170885252	170885751	chr1	171102488	171102987	Gm26620|chr1:171102488-171102987	0.125957881557685	.	.
chr1	170885252	170885751	chr1	171169869	171170368	Dusp12|chr1:171169869-171170368	0.232344458558472	.	.
chr1	170885252	170885751	chr1	171169869	171170368	Gm26620|chr1:171169869-171170368	0.232344458558472	.	.
chr1	170885252	170885751	chr1	171171103	171171602	Dusp12|chr1:171171103-171171602	0.183436690212403	.	.
chr1	170885252	170885751	chr1	171171103	171171602	Gm26620|chr1:171171103-171171602	0.183436690212403	.	.
chr1	170885252	170885751	chr1	171184314	171184813	Dusp12|chr1:171184314-171184813	0.0997354201592204	.	.
chr1	170885252	170885751	chr1	171184314	171184813	Gm26620|chr1:171184314-171184813	0.0997354201592204	.	.
chr1	170885252	170885751	chr1	171247027	171247526	Dusp12|chr1:171247027-171247526	0.0969318007401343	.	.
chr1	170885252	170885751	chr1	171247027	171247526	Gm26620|chr1:171247027-171247526	0.0969318007401343	.	.
chr1	171113775	171114274	chr1	171037809	171038308	Cfap126|chr1:171037809-171038308	0.156430172726916	.	.
chr1	171113775	171114274	chr1	171044266	171044765	Cfap126|chr1:171044266-171044765	0.151064465806398	.	.
chr1	171113775	171114274	chr1	171044776	171045275	Cfap126|chr1:171044776-171045275	0.209208907997883	.	.
chr1	171113775	171114274	chr1	171101659	171102158	Cfap126|chr1:171101659-171102158	0.103776926228218	.	.
chr1	171113775	171114274	chr1	171102488	171102987	Cfap126|chr1:171102488-171102987	0.0964983138080494	.	.
chr1	171113775	171114274	chr1	171110922	171111421	Cfap126|chr1:171110922-171111421	0.247040102387743	.	.
chr1	171113775	171114274	chr1	171171103	171171602	Cfap126|chr1:171171103-171171602	0.191031616926874	.	.
chr1	171113775	171114274	chr1	171183536	171184035	Cfap126|chr1:171183536-171184035	0.115893537723457	.	.
chr1	171150371	171150870	chr1	171036880	171037379	Mpz|chr1:171036880-171037379	0.120675825071028	.	.
chr1	171150371	171150870	chr1	171036880	171037379	Sdhc|chr1:171036880-171037379	0.120675825071028	.	.
chr1	171150371	171150870	chr1	171037809	171038308	Mpz|chr1:171037809-171038308	0.186545231360488	.	.
chr1	171150371	171150870	chr1	171037809	171038308	Sdhc|chr1:171037809-171038308	0.186545231360488	.	.
chr1	171150371	171150870	chr1	171044266	171044765	Mpz|chr1:171044266-171044765	0.109756779816508	.	.
chr1	171150371	171150870	chr1	171044266	171044765	Sdhc|chr1:171044266-171044765	0.109756779816508	.	.
chr1	171150371	171150870	chr1	171101659	171102158	Mpz|chr1:171101659-171102158	0.139132930532752	.	.
chr1	171150371	171150870	chr1	171101659	171102158	Sdhc|chr1:171101659-171102158	0.139132930532752	.	.
chr1	171150371	171150870	chr1	171184314	171184813	Mpz|chr1:171184314-171184813	0.166602575254368	.	.
chr1	171150371	171150870	chr1	171184314	171184813	Sdhc|chr1:171184314-171184813	0.166602575254368	.	.
chr1	171150371	171150870	chr1	171247027	171247526	Mpz|chr1:171247027-171247526	0.149508328184423	.	.
chr1	171150371	171150870	chr1	171247027	171247526	Sdhc|chr1:171247027-171247526	0.149508328184423	.	.
chr1	171196077	171196576	chr1	170874950	170875449	Pcp4l1|chr1:170874950-170875449	0.153707738839058	.	.
chr1	171196077	171196576	chr1	171033681	171034180	Pcp4l1|chr1:171033681-171034180	0.0908656325082726	.	.
chr1	171196077	171196576	chr1	171102488	171102987	Pcp4l1|chr1:171102488-171102987	0.183775742718866	.	.
chr1	171196077	171196576	chr1	171164198	171164697	Pcp4l1|chr1:171164198-171164697	0.131118650356458	.	.
chr1	171196077	171196576	chr1	171171103	171171602	Pcp4l1|chr1:171171103-171171602	0.146127645155376	.	.
chr1	171221759	171222258	chr1	171171103	171171602	Tomm40l|chr1:171171103-171171602	0.117942244529285	.	.
chr1	171222404	171222903	chr1	171037809	171038308	Tomm40l|chr1:171037809-171038308	0.217651048774715	.	.
chr1	171222404	171222903	chr1	171038357	171038856	Tomm40l|chr1:171038357-171038856	0.175914695060183	.	.
chr1	171222404	171222903	chr1	171044266	171044765	Tomm40l|chr1:171044266-171044765	0.176802440641214	.	.
chr1	171222404	171222903	chr1	171101659	171102158	Tomm40l|chr1:171101659-171102158	0.113445538096839	.	.
chr1	171222404	171222903	chr1	171102488	171102987	Tomm40l|chr1:171102488-171102987	0.122483524331479	.	.
chr1	171222404	171222903	chr1	171110922	171111421	Tomm40l|chr1:171110922-171111421	0.130820225730771	.	.
chr1	171222404	171222903	chr1	171169869	171170368	Tomm40l|chr1:171169869-171170368	0.164483594938979	.	.
chr1	171222404	171222903	chr1	171171103	171171602	Tomm40l|chr1:171171103-171171602	0.153556487391175	.	.
chr1	171222404	171222903	chr1	171247027	171247526	Tomm40l|chr1:171247027-171247526	0.205821762811215	.	.
chr1	171281054	171281553	chr1	171285210	171285709	Ppox|chr1:171285210-171285709	0.138508158990457	.	.
chr1	171281054	171281553	chr1	171440300	171440799	Ppox|chr1:171440300-171440799	0.172848674184981	.	.
chr1	171281563	171282062	chr1	171379865	171380364	Ppox|chr1:171379865-171380364	0.120524632174126	.	.
chr1	171281563	171282062	chr1	171384323	171384822	Ppox|chr1:171384323-171384822	0.199018276848198	.	.
chr1	171281563	171282062	chr1	171466662	171467161	Ppox|chr1:171466662-171467161	0.216864937945029	.	.
chr1	171281563	171282062	chr1	171665628	171666127	Ppox|chr1:171665628-171666127	0.104902348152301	.	.
chr1	171287719	171288218	chr1	171379865	171380364	Usp21|chr1:171379865-171380364	0.196104482888094	.	.
chr1	171287719	171288218	chr1	171384323	171384822	Usp21|chr1:171384323-171384822	0.255320383861655	.	.
chr1	171287719	171288218	chr1	171441420	171441919	Usp21|chr1:171441420-171441919	0.141351654050946	.	.
chr1	171287719	171288218	chr1	171466662	171467161	Usp21|chr1:171466662-171467161	0.393254790866642	.	.
chr1	171329206	171329705	chr1	171379865	171380364	Dedd|chr1:171379865-171380364	0.113462108801409	.	.
chr1	171329206	171329705	chr1	171466662	171467161	Dedd|chr1:171466662-171467161	0.131123658989153	.	.
chr1	171329206	171329705	chr1	171665628	171666127	Dedd|chr1:171665628-171666127	0.140743284036641	.	.
chr1	171345437	171345936	chr1	171262470	171262969	Nit1|chr1:171262470-171262969	0.125303555891262	.	.
chr1	171345437	171345936	chr1	171262470	171262969	Pfdn2|chr1:171262470-171262969	0.125303555891262	.	.
chr1	171345437	171345936	chr1	171441420	171441919	Nit1|chr1:171441420-171441919	0.158126878973894	.	.
chr1	171345437	171345936	chr1	171441420	171441919	Pfdn2|chr1:171441420-171441919	0.158126878973894	.	.
chr1	171361088	171361587	chr1	171262470	171262969	Klhdc9|chr1:171262470-171262969	0.111456543475872	.	.
chr1	171411068	171411567	chr1	171466662	171467161	Usf1|chr1:171466662-171467161	0.108896283028721	.	.
chr1	171411068	171411567	chr1	171665628	171666127	Usf1|chr1:171665628-171666127	0.172180120141965	.	.
chr1	171411891	171412390	chr1	171285210	171285709	Usf1|chr1:171285210-171285709	0.146389785212858	.	.
chr1	171411891	171412390	chr1	171412450	171412949	Usf1|chr1:171412450-171412949	0.0959423874791893	.	.
chr1	171437234	171437733	chr1	171285210	171285709	F11r|chr1:171285210-171285709	0.0976922991609497	.	.
chr1	171437234	171437733	chr1	171440300	171440799	F11r|chr1:171440300-171440799	0.168691522826895	.	.
chr1	171503848	171504347	chr1	171440300	171440799	Alyref2|chr1:171440300-171440799	0.130448807720452	.	.
chr1	171503848	171504347	chr1	171440300	171440799	B930036N10Rik|chr1:171440300-171440799	0.130448807720452	.	.
chr1	171503848	171504347	chr1	171441420	171441919	Alyref2|chr1:171441420-171441919	0.126568145011782	.	.
chr1	171503848	171504347	chr1	171441420	171441919	B930036N10Rik|chr1:171441420-171441919	0.126568145011782	.	.
chr1	172027641	172028140	chr1	172027134	172027633	Vangl2|chr1:172027134-172027633	0.179317298377136	.	.
chr1	172082460	172082959	chr1	172016003	172016502	Copa|chr1:172016003-172016502	0.119201190329624	.	.
chr1	172082460	172082959	chr1	172016003	172016502	Ncstn|chr1:172016003-172016502	0.119201190329624	.	.
chr1	172126494	172126993	chr1	171992946	171993445	Pex19|chr1:171992946-171993445	0.101125248001474	.	.
chr1	172126494	172126993	chr1	172007630	172008129	Pex19|chr1:172007630-172008129	0.157776760565756	.	.
chr1	172126494	172126993	chr1	172012325	172012824	Pex19|chr1:172012325-172012824	0.129510587801032	.	.
chr1	172126494	172126993	chr1	172027134	172027633	Pex19|chr1:172027134-172027633	0.0996711078797022	.	.
chr1	172126494	172126993	chr1	172027134	172027633	Pex19|chr1:172027134-172027633	0.0996711078797023	.	.
chr1	172147848	172148347	chr1	171815706	171816205	Dcaf8|chr1:171815706-171816205	0.108640244002551	.	.
chr1	172147848	172148347	chr1	171994930	171995429	Dcaf8|chr1:171994930-171995429	0.106031536311795	.	.
chr1	172147848	172148347	chr1	172161857	172162356	Dcaf8|chr1:172161857-172162356	0.100950058980991	.	.
chr1	172147848	172148347	chr1	172217086	172217585	Dcaf8|chr1:172217086-172217585	0.18271952426995	.	.
chr1	172206038	172206537	chr1	171815706	171816205	Pea15a|chr1:171815706-171816205	0.112315158078809	.	.
chr1	172206038	172206537	chr1	171994930	171995429	Pea15a|chr1:171994930-171995429	0.100263331035441	.	.
chr1	172206562	172207061	chr1	171815706	171816205	Pea15a|chr1:171815706-171816205	0.108614736992184	.	.
chr1	172206562	172207061	chr1	171992946	171993445	Pea15a|chr1:171992946-171993445	0.118224194594792	.	.
chr1	172206562	172207061	chr1	172027134	172027633	Pea15a|chr1:172027134-172027633	0.135683294464385	.	.
chr1	172206562	172207061	chr1	172161857	172162356	Pea15a|chr1:172161857-172162356	0.124768461744638	.	.
chr1	172206562	172207061	chr1	172191347	172191846	Pea15a|chr1:172191347-172191846	0.112126529539746	.	.
chr1	172220344	172220843	chr1	171815706	171816205	Casq1|chr1:171815706-171816205	0.134397060468303	.	.
chr1	172220344	172220843	chr1	171992946	171993445	Casq1|chr1:171992946-171993445	0.214912031618062	.	.
chr1	172500000	172500499	chr1	172528665	172529164	Tagln2|chr1:172528665-172529164	0.138905181059074	.	.
chr1	172520879	172521378	chr1	172500903	172501402	Cfap45|chr1:172500903-172501402	0.0944087205290756	.	.
chr1	172520879	172521378	chr1	172510449	172510948	Cfap45|chr1:172510449-172510948	0.123226977642839	.	.
chr1	172520879	172521378	chr1	172512868	172513367	Cfap45|chr1:172512868-172513367	0.155387722325371	.	.
chr1	172520879	172521378	chr1	172514808	172515307	Cfap45|chr1:172514808-172515307	0.108684023768912	.	.
chr1	172520879	172521378	chr1	172528665	172529164	Cfap45|chr1:172528665-172529164	0.139233770118678	.	.
chr1	172520879	172521378	chr1	172532487	172532986	Cfap45|chr1:172532487-172532986	0.12893238818007	.	.
chr1	172520879	172521378	chr1	172550479	172550978	Cfap45|chr1:172550479-172550978	0.134047904993733	.	.
chr1	172520879	172521378	chr1	172563382	172563881	Cfap45|chr1:172563382-172563881	0.0913698841912157	.	.
chr1	172520879	172521378	chr1	172635141	172635640	Cfap45|chr1:172635141-172635640	0.213036520969436	.	.
chr1	172520879	172521378	chr1	172655323	172655822	Cfap45|chr1:172655323-172655822	0.0960911655310673	.	.
chr1	172520879	172521378	chr1	172828922	172829421	Cfap45|chr1:172828922-172829421	0.157031914405495	.	.
chr1	172632295	172632794	chr1	172562878	172563377	Dusp23|chr1:172562878-172563377	0.0918151547124431	.	.
chr1	172632295	172632794	chr1	172562878	172563377	Dusp23|chr1:172562878-172563377	0.0918151547124432	.	.
chr1	172632295	172632794	chr1	172619200	172619699	Dusp23|chr1:172619200-172619699	0.265224431706579	.	.
chr1	172632295	172632794	chr1	172635141	172635640	Dusp23|chr1:172635141-172635640	0.18468886040444	.	.
chr1	172632295	172632794	chr1	172655323	172655822	Dusp23|chr1:172655323-172655822	0.196782029413557	.	.
chr1	172632295	172632794	chr1	172828922	172829421	Dusp23|chr1:172828922-172829421	0.185610840536743	.	.
chr1	172632827	172633326	chr1	172500903	172501402	Dusp23|chr1:172500903-172501402	0.164056235426222	.	.
chr1	172632827	172633326	chr1	172510449	172510948	Dusp23|chr1:172510449-172510948	0.195370757850557	.	.
chr1	172632827	172633326	chr1	172525125	172525624	Dusp23|chr1:172525125-172525624	0.136686461194597	.	.
chr1	172632827	172633326	chr1	172526646	172527145	Dusp23|chr1:172526646-172527145	0.183787596205283	.	.
chr1	172632827	172633326	chr1	172528665	172529164	Dusp23|chr1:172528665-172529164	0.181928314240315	.	.
chr1	172632827	172633326	chr1	172532487	172532986	Dusp23|chr1:172532487-172532986	0.219081068110733	.	.
chr1	172632827	172633326	chr1	172550479	172550978	Dusp23|chr1:172550479-172550978	0.26682242277368	.	.
chr1	172632827	172633326	chr1	172552616	172553115	Dusp23|chr1:172552616-172553115	0.110437008215062	.	.
chr1	172632827	172633326	chr1	172619200	172619699	Dusp23|chr1:172619200-172619699	0.158661885789183	.	.
chr1	172632827	172633326	chr1	172635141	172635640	Dusp23|chr1:172635141-172635640	0.418695353636299	.	.
chr1	172632827	172633326	chr1	172638792	172639291	Dusp23|chr1:172638792-172639291	0.15917196706897	.	.
chr1	172632827	172633326	chr1	172655323	172655822	Dusp23|chr1:172655323-172655822	0.0987697779081258	.	.
chr1	172632827	172633326	chr1	172828922	172829421	Dusp23|chr1:172828922-172829421	0.254252979884609	.	.
chr1	173197967	173198466	chr1	172828922	172829421	Olfr218|chr1:172828922-172829421	0.10018892697535	.	.
chr1	173197967	173198466	chr1	173118774	173119273	Olfr218|chr1:173118774-173119273	0.159778646445442	.	.
chr1	173197967	173198466	chr1	173127615	173128114	Olfr218|chr1:173127615-173128114	0.111511475352932	.	.
chr1	173766770	173767269	chr1	173981232	173981731	Ifi204|chr1:173981232-173981731	0.169670921232539	.	.
chr1	174502434	174502933	chr1	174732852	174733351	Fmn2|chr1:174732852-174733351	0.162073401204154	.	.
chr1	177257072	177257571	chr1	177322779	177323278	Akt3|chr1:177322779-177323278	0.144040906812921	.	.
chr1	177257580	177258079	chr1	177322779	177323278	Akt3|chr1:177322779-177323278	0.171558248470994	.	.
chr1	177258176	177258675	chr1	177080063	177080562	Akt3|chr1:177080063-177080562	0.131969549701911	.	.
chr1	177258176	177258675	chr1	177488776	177489275	Akt3|chr1:177488776-177489275	0.124987442478068	.	.
chr1	177258678	177259177	chr1	177702809	177703308	Akt3|chr1:177702809-177703308	0.135542555286301	.	.
chr1	177441840	177442339	chr1	177531737	177532236	Zbtb18|chr1:177531737-177532236	0.115022569525332	.	.
chr1	177441840	177442339	chr1	177592236	177592735	Zbtb18|chr1:177592236-177592735	0.142512950640227	.	.
chr1	177442546	177443045	chr1	177080063	177080562	Gm26801|chr1:177080063-177080562	0.31810865857466	.	.
chr1	177442546	177443045	chr1	177080063	177080562	Zbtb18|chr1:177080063-177080562	0.31810865857466	.	.
chr1	177442546	177443045	chr1	177150444	177150943	Gm26801|chr1:177150444-177150943	0.136768017047667	.	.
chr1	177442546	177443045	chr1	177150444	177150943	Zbtb18|chr1:177150444-177150943	0.136768017047667	.	.
chr1	177442546	177443045	chr1	177488776	177489275	Gm26801|chr1:177488776-177489275	0.42317125708347	.	.
chr1	177442546	177443045	chr1	177488776	177489275	Zbtb18|chr1:177488776-177489275	0.42317125708347	.	.
chr1	177442546	177443045	chr1	177589510	177590009	Gm26801|chr1:177589510-177590009	0.336141620232065	.	.
chr1	177442546	177443045	chr1	177589510	177590009	Zbtb18|chr1:177589510-177590009	0.336141620232065	.	.
chr1	177442546	177443045	chr1	177713242	177713741	Gm26801|chr1:177713242-177713741	0.324286286548004	.	.
chr1	177442546	177443045	chr1	177713242	177713741	Zbtb18|chr1:177713242-177713741	0.324286286548004	.	.
chr1	177729564	177730063	chr1	177960357	177960856	1700016C15Rik|chr1:177960357-177960856	0.0990337655439743	.	.
chr1	177796375	177796874	chr1	177531737	177532236	Adss|chr1:177531737-177532236	0.171353135112696	.	.
chr1	177796375	177796874	chr1	177592236	177592735	Adss|chr1:177592236-177592735	0.127070532551736	.	.
chr1	177982967	177983466	chr1	177531737	177532236	Catspere2|chr1:177531737-177532236	0.152668186604977	.	.
chr1	177982967	177983466	chr1	177555418	177555917	Catspere2|chr1:177555418-177555917	0.116952768144403	.	.
chr1	177982967	177983466	chr1	177592236	177592735	Catspere2|chr1:177592236-177592735	0.133124337693984	.	.
chr1	177982967	177983466	chr1	178249802	178250301	Catspere2|chr1:178249802-178250301	0.103790659207002	.	.
chr1	178187311	178187810	chr1	178336353	178336852	Desi2|chr1:178336353-178336852	0.114239655937451	.	.
chr1	178187311	178187810	chr1	178368821	178369320	Desi2|chr1:178368821-178369320	0.180838170504992	.	.
chr1	178317988	178318487	chr1	178249802	178250301	B230369F24Rik|chr1:178249802-178250301	0.17483545852574	.	.
chr1	178317988	178318487	chr1	178249802	178250301	Cox20|chr1:178249802-178250301	0.17483545852574	.	.
chr1	178317988	178318487	chr1	178336353	178336852	B230369F24Rik|chr1:178336353-178336852	0.102568518405091	.	.
chr1	178317988	178318487	chr1	178336353	178336852	Cox20|chr1:178336353-178336852	0.102568518405091	.	.
chr1	178317988	178318487	chr1	178368821	178369320	B230369F24Rik|chr1:178368821-178369320	0.145880278153856	.	.
chr1	178317988	178318487	chr1	178368821	178369320	Cox20|chr1:178368821-178369320	0.145880278153856	.	.
chr1	178318532	178319031	chr1	178336353	178336852	B230369F24Rik|chr1:178336353-178336852	0.160135735052768	.	.
chr1	178318532	178319031	chr1	178336353	178336852	Cox20|chr1:178336353-178336852	0.160135735052768	.	.
chr1	178318532	178319031	chr1	178368821	178369320	B230369F24Rik|chr1:178368821-178369320	0.145090408880954	.	.
chr1	178318532	178319031	chr1	178368821	178369320	Cox20|chr1:178368821-178369320	0.145090408880954	.	.
chr1	178318532	178319031	chr1	178438378	178438877	B230369F24Rik|chr1:178438378-178438877	0.146344626842561	.	.
chr1	178318532	178319031	chr1	178438378	178438877	Cox20|chr1:178438378-178438877	0.146344626842561	.	.
chr1	178337559	178338058	chr1	178336353	178336852	Hnrnpu|chr1:178336353-178336852	0.100928010915809	.	.
chr1	178405450	178405949	chr1	178249802	178250301	Efcab2|chr1:178249802-178250301	0.202811861958056	.	.
chr1	178405450	178405949	chr1	178463658	178464157	Efcab2|chr1:178463658-178464157	0.124233463622923	.	.
chr1	178406170	178406669	chr1	178368821	178369320	Efcab2|chr1:178368821-178369320	0.102243023989607	.	.
chr1	178406170	178406669	chr1	178449116	178449615	Efcab2|chr1:178449116-178449615	0.115357735215708	.	.
chr1	179517784	179518283	chr1	179390223	179390722	Smyd3|chr1:179390223-179390722	0.12986244176043	.	.
chr1	179517784	179518283	chr1	179578035	179578534	Smyd3|chr1:179578035-179578534	0.169979093882794	.	.
chr1	179517784	179518283	chr1	179650221	179650720	Smyd3|chr1:179650221-179650720	0.108012356293944	.	.
chr1	179546057	179546556	chr1	179390223	179390722	Cnst|chr1:179390223-179390722	0.177802204997981	.	.
chr1	179546057	179546556	chr1	179390223	179390722	Tfb2m|chr1:179390223-179390722	0.177802204997981	.	.
chr1	179546057	179546556	chr1	179487839	179488338	Cnst|chr1:179487839-179488338	0.128965063668484	.	.
chr1	179546057	179546556	chr1	179487839	179488338	Tfb2m|chr1:179487839-179488338	0.128965063668484	.	.
chr1	179546057	179546556	chr1	179581687	179582186	Cnst|chr1:179581687-179582186	0.132750271367202	.	.
chr1	179546057	179546556	chr1	179581687	179582186	Tfb2m|chr1:179581687-179582186	0.132750271367202	.	.
chr1	179546057	179546556	chr1	179650221	179650720	Cnst|chr1:179650221-179650720	0.125345982926788	.	.
chr1	179546057	179546556	chr1	179650221	179650720	Tfb2m|chr1:179650221-179650720	0.125345982926788	.	.
chr1	179546057	179546556	chr1	179847684	179848183	Cnst|chr1:179847684-179848183	0.141805049657079	.	.
chr1	179546057	179546556	chr1	179847684	179848183	Tfb2m|chr1:179847684-179848183	0.141805049657079	.	.
chr1	179546057	179546556	chr1	179854279	179854778	Cnst|chr1:179854279-179854778	0.299135863934045	.	.
chr1	179546057	179546556	chr1	179854279	179854778	Tfb2m|chr1:179854279-179854778	0.299135863934045	.	.
chr1	179546057	179546556	chr1	179913404	179913903	Cnst|chr1:179913404-179913903	0.133116129710188	.	.
chr1	179546057	179546556	chr1	179913404	179913903	Tfb2m|chr1:179913404-179913903	0.133116129710188	.	.
chr1	179546570	179547069	chr1	179847684	179848183	Cnst|chr1:179847684-179848183	0.165228041927866	.	.
chr1	179546570	179547069	chr1	179847684	179848183	Tfb2m|chr1:179847684-179848183	0.165228041927866	.	.
chr1	179546570	179547069	chr1	179854279	179854778	Cnst|chr1:179854279-179854778	0.179144861483658	.	.
chr1	179546570	179547069	chr1	179854279	179854778	Tfb2m|chr1:179854279-179854778	0.179144861483658	.	.
chr1	179667997	179668496	chr1	179390223	179390722	Sccpdh|chr1:179390223-179390722	0.160544121427049	.	.
chr1	179667997	179668496	chr1	179487839	179488338	Sccpdh|chr1:179487839-179488338	0.0958048713050292	.	.
chr1	179667997	179668496	chr1	179578035	179578534	Sccpdh|chr1:179578035-179578534	0.0986763893054006	.	.
chr1	179668706	179669205	chr1	179645628	179646127	Sccpdh|chr1:179645628-179646127	0.10342797025332	.	.
chr1	179668706	179669205	chr1	179971381	179971880	Sccpdh|chr1:179971381-179971880	0.158031820655345	.	.
chr1	179802857	179803356	chr1	179569218	179569717	Ahctf1|chr1:179569218-179569717	0.143041246013696	.	.
chr1	179802857	179803356	chr1	179569218	179569717	Gm10518|chr1:179569218-179569717	0.143041246013696	.	.
chr1	179802857	179803356	chr1	180147929	180148428	Ahctf1|chr1:180147929-180148428	0.116012298040553	.	.
chr1	179802857	179803356	chr1	180147929	180148428	Gm10518|chr1:180147929-180148428	0.116012298040553	.	.
chr1	179802857	179803356	chr1	180225780	180226279	Ahctf1|chr1:180225780-180226279	0.118310129766002	.	.
chr1	179802857	179803356	chr1	180225780	180226279	Gm10518|chr1:180225780-180226279	0.118310129766002	.	.
chr1	179803447	179803946	chr1	179645628	179646127	Ahctf1|chr1:179645628-179646127	0.193469996197222	.	.
chr1	179803447	179803946	chr1	179645628	179646127	Gm10518|chr1:179645628-179646127	0.193469996197222	.	.
chr1	179803447	179803946	chr1	179650221	179650720	Ahctf1|chr1:179650221-179650720	0.157406195676822	.	.
chr1	179803447	179803946	chr1	179650221	179650720	Gm10518|chr1:179650221-179650720	0.157406195676822	.	.
chr1	179803447	179803946	chr1	179847684	179848183	Ahctf1|chr1:179847684-179848183	0.104994795447834	.	.
chr1	179803447	179803946	chr1	179847684	179848183	Gm10518|chr1:179847684-179848183	0.104994795447834	.	.
chr1	179803447	179803946	chr1	180225780	180226279	Ahctf1|chr1:180225780-180226279	0.108163279491481	.	.
chr1	179803447	179803946	chr1	180225780	180226279	Gm10518|chr1:180225780-180226279	0.108163279491481	.	.
chr1	179803447	179803946	chr1	180249956	180250455	Ahctf1|chr1:180249956-180250455	0.119887961368086	.	.
chr1	179803447	179803946	chr1	180249956	180250455	Gm10518|chr1:180249956-180250455	0.119887961368086	.	.
chr1	179959653	179960152	chr1	179581687	179582186	Cdc42bpa|chr1:179581687-179582186	0.0980953342108485	.	.
chr1	179959653	179960152	chr1	179961753	179962252	Cdc42bpa|chr1:179961753-179962252	0.0963638888535675	.	.
chr1	179959653	179960152	chr1	180147929	180148428	Cdc42bpa|chr1:180147929-180148428	0.137686275854208	.	.
chr1	179959653	179960152	chr1	180148456	180148955	Cdc42bpa|chr1:180148456-180148955	0.1470767516154	.	.
chr1	179959653	179960152	chr1	180195828	180196327	Cdc42bpa|chr1:180195828-180196327	0.149696444733984	.	.
chr1	180568576	180569075	chr1	180777540	180778039	Parp1|chr1:180777540-180778039	0.186872520952022	.	.
chr1	180568576	180569075	chr1	180945093	180945592	Parp1|chr1:180945093-180945592	0.0916849878365275	.	.
chr1	180568576	180569075	chr1	180945608	180946107	Parp1|chr1:180945608-180946107	0.148842472195127	.	.
chr1	180569192	180569691	chr1	180777540	180778039	Parp1|chr1:180777540-180778039	0.102233316890284	.	.
chr1	180641033	180641532	chr1	180777540	180778039	Lin9|chr1:180777540-180778039	0.131658798174582	.	.
chr1	180641033	180641532	chr1	180778088	180778587	Lin9|chr1:180778088-180778587	0.285709609774658	.	.
chr1	180725789	180726288	chr1	180972204	180972703	Acbd3|chr1:180972204-180972703	0.116965899734407	.	.
chr1	180767693	180768192	chr1	180987738	180988237	Gm38293|chr1:180987738-180988237	0.157985041169927	.	.
chr1	180768387	180768886	chr1	180974359	180974858	Gm38293|chr1:180974359-180974858	0.0927657954000468	.	.
chr1	180768387	180768886	chr1	181168272	181168771	Gm38293|chr1:181168272-181168771	0.149943780562903	.	.
chr1	180813365	180813864	chr1	180972204	180972703	H3f3a|chr1:180972204-180972703	0.137184342191503	.	.
chr1	180813365	180813864	chr1	180972204	180972703	H3f3aos|chr1:180972204-180972703	0.137184342191503	.	.
chr1	180813365	180813864	chr1	181007965	181008464	H3f3a|chr1:181007965-181008464	0.131699124055316	.	.
chr1	180813365	180813864	chr1	181007965	181008464	H3f3aos|chr1:181007965-181008464	0.131699124055316	.	.
chr1	180813365	180813864	chr1	181110909	181111408	H3f3a|chr1:181110909-181111408	0.278943984478973	.	.
chr1	180813365	180813864	chr1	181110909	181111408	H3f3aos|chr1:181110909-181111408	0.278943984478973	.	.
chr1	180813365	180813864	chr1	181192802	181193301	H3f3a|chr1:181192802-181193301	0.241512127640289	.	.
chr1	180813365	180813864	chr1	181192802	181193301	H3f3aos|chr1:181192802-181193301	0.241512127640289	.	.
chr1	180850639	180851138	chr1	180778088	180778587	Sde2|chr1:180778088-180778587	0.246649962479663	.	.
chr1	180850639	180851138	chr1	180824609	180825108	Sde2|chr1:180824609-180825108	0.15147356085329	.	.
chr1	180850639	180851138	chr1	181007965	181008464	Sde2|chr1:181007965-181008464	0.120695483600299	.	.
chr1	180850639	180851138	chr1	181016358	181016857	Sde2|chr1:181016358-181016857	0.168132009021189	.	.
chr1	180850639	180851138	chr1	181150665	181151164	Sde2|chr1:181150665-181151164	0.162164523312441	.	.
chr1	180903944	180904443	chr1	180626214	180626713	Pycr2|chr1:180626214-180626713	0.182478685746524	.	.
chr1	180903944	180904443	chr1	180778088	180778587	Pycr2|chr1:180778088-180778587	0.119022146279694	.	.
chr1	180903944	180904443	chr1	180972767	180973266	Pycr2|chr1:180972767-180973266	0.123635112719926	.	.
chr1	180903944	180904443	chr1	181015414	181015913	Pycr2|chr1:181015414-181015913	0.100953097846801	.	.
chr1	180903944	180904443	chr1	181016358	181016857	Pycr2|chr1:181016358-181016857	0.138455764897989	.	.
chr1	180941712	180942211	chr1	180888633	180889132	Tmem63a|chr1:180888633-180889132	0.147932994442881	.	.
chr1	180941712	180942211	chr1	180945608	180946107	Tmem63a|chr1:180945608-180946107	0.0951399110769148	.	.
chr1	180942431	180942930	chr1	180888633	180889132	Tmem63a|chr1:180888633-180889132	0.13282692726554	.	.
chr1	180942431	180942930	chr1	180945608	180946107	Tmem63a|chr1:180945608-180946107	0.14370157485778	.	.
chr1	180942431	180942930	chr1	180987738	180988237	Tmem63a|chr1:180987738-180988237	0.13179849796145	.	.
chr1	180942431	180942930	chr1	181017318	181017817	Tmem63a|chr1:181017318-181017817	0.152548570308113	.	.
chr1	181143487	181143986	chr1	180824609	180825108	Cnih4|chr1:180824609-180825108	0.0991564682699173	.	.
chr1	181143487	181143986	chr1	180824609	180825108	Cnih4|chr1:180824609-180825108	0.0991564682699174	.	.
chr1	181143487	181143986	chr1	180824609	180825108	Nvl|chr1:180824609-180825108	0.0991564682699173	.	.
chr1	181143487	181143986	chr1	180824609	180825108	Nvl|chr1:180824609-180825108	0.0991564682699174	.	.
chr1	181143487	181143986	chr1	181007965	181008464	Cnih4|chr1:181007965-181008464	0.167596235949193	.	.
chr1	181143487	181143986	chr1	181007965	181008464	Nvl|chr1:181007965-181008464	0.167596235949193	.	.
chr1	181143487	181143986	chr1	181016358	181016857	Cnih4|chr1:181016358-181016857	0.10135014798999	.	.
chr1	181143487	181143986	chr1	181016358	181016857	Nvl|chr1:181016358-181016857	0.10135014798999	.	.
chr1	181144061	181144560	chr1	180778088	180778587	Cnih4|chr1:180778088-180778587	0.230274628997774	.	.
chr1	181144061	181144560	chr1	180778088	180778587	Nvl|chr1:180778088-180778587	0.230274628997774	.	.
chr1	181144061	181144560	chr1	180888633	180889132	Cnih4|chr1:180888633-180889132	0.150168162109717	.	.
chr1	181144061	181144560	chr1	180888633	180889132	Nvl|chr1:180888633-180889132	0.150168162109717	.	.
chr1	181144061	181144560	chr1	180945093	180945592	Cnih4|chr1:180945093-180945592	0.093994370665598	.	.
chr1	181144061	181144560	chr1	180945093	180945592	Nvl|chr1:180945093-180945592	0.093994370665598	.	.
chr1	181144061	181144560	chr1	180987738	180988237	Cnih4|chr1:180987738-180988237	0.113528632701168	.	.
chr1	181144061	181144560	chr1	180987738	180988237	Nvl|chr1:180987738-180988237	0.113528632701168	.	.
chr1	181144061	181144560	chr1	181007965	181008464	Cnih4|chr1:181007965-181008464	0.165672718167221	.	.
chr1	181144061	181144560	chr1	181007965	181008464	Nvl|chr1:181007965-181008464	0.165672718167221	.	.
chr1	181144061	181144560	chr1	181016358	181016857	Cnih4|chr1:181016358-181016857	0.197417375989434	.	.
chr1	181144061	181144560	chr1	181016358	181016857	Nvl|chr1:181016358-181016857	0.197417375989434	.	.
chr1	181144061	181144560	chr1	181150665	181151164	Cnih4|chr1:181150665-181151164	0.117383262718187	.	.
chr1	181144061	181144560	chr1	181150665	181151164	Nvl|chr1:181150665-181151164	0.117383262718187	.	.
chr1	181144061	181144560	chr1	181256686	181257185	Cnih4|chr1:181256686-181257185	0.108200639817458	.	.
chr1	181144061	181144560	chr1	181256686	181257185	Nvl|chr1:181256686-181257185	0.108200639817458	.	.
chr1	181211237	181211736	chr1	180824609	180825108	Wdr26|chr1:180824609-180825108	0.169647677739304	.	.
chr1	181211764	181212263	chr1	180972204	180972703	Wdr26|chr1:180972204-180972703	0.288604596004463	.	.
chr1	181211764	181212263	chr1	181110909	181111408	Wdr26|chr1:181110909-181111408	0.281043265752965	.	.
chr1	181211764	181212263	chr1	181192802	181193301	Wdr26|chr1:181192802-181193301	0.172416650479259	.	.
chr1	181211764	181212263	chr1	181401189	181401688	Wdr26|chr1:181401189-181401688	0.182600178579556	.	.
chr1	181212326	181212825	chr1	180777540	180778039	Wdr26|chr1:180777540-180778039	0.103848005673383	.	.
chr1	181212326	181212825	chr1	181007965	181008464	Wdr26|chr1:181007965-181008464	0.124221130725714	.	.
chr1	181212326	181212825	chr1	181015414	181015913	Wdr26|chr1:181015414-181015913	0.116461827045974	.	.
chr1	181352331	181352830	chr1	181256686	181257185	Cnih3|chr1:181256686-181257185	0.112258896506745	.	.
chr1	181352831	181353330	chr1	181150665	181151164	Cnih3|chr1:181150665-181151164	0.408089317196652	.	.
chr1	181842237	181842736	chr1	181841665	181842164	Lbr|chr1:181841665-181842164	0.184271939198263	.	.
chr1	181842237	181842736	chr1	181860566	181861065	Lbr|chr1:181860566-181861065	0.218880441242487	.	.
chr1	181842237	181842736	chr1	181888749	181889248	Lbr|chr1:181888749-181889248	0.12973018179143	.	.
chr1	181842237	181842736	chr1	182103296	182103795	Lbr|chr1:182103296-182103795	0.241482285764865	.	.
chr1	181852391	181852890	chr1	181828323	181828822	Gm5533|chr1:181828323-181828822	0.196358274374876	.	.
chr1	181852391	181852890	chr1	181860566	181861065	Gm5533|chr1:181860566-181861065	0.127044054143096	.	.
chr1	181852391	181852890	chr1	181888749	181889248	Gm5533|chr1:181888749-181889248	0.144903207194239	.	.
chr1	182019253	182019752	chr1	182092388	182092887	Enah|chr1:182092388-182092887	0.0921769706197995	.	.
chr1	182019822	182020321	chr1	181990064	181990563	Enah|chr1:181990064-181990563	0.208287714734678	.	.
chr1	182019822	182020321	chr1	182094054	182094553	Enah|chr1:182094054-182094553	0.302359897508487	.	.
chr1	182019822	182020321	chr1	182137074	182137573	Enah|chr1:182137074-182137573	0.383058413106128	.	.
chr1	182020341	182020840	chr1	182103296	182103795	Enah|chr1:182103296-182103795	0.10123878351538	.	.
chr1	182124497	182124996	chr1	181860566	181861065	Srp9|chr1:181860566-181861065	0.167272343061501	.	.
chr1	182124497	182124996	chr1	181921671	181922170	Srp9|chr1:181921671-181922170	0.207194321655014	.	.
chr1	182124497	182124996	chr1	182103296	182103795	Srp9|chr1:182103296-182103795	0.241083263347431	.	.
chr1	182124497	182124996	chr1	182489705	182490204	Srp9|chr1:182489705-182490204	0.145346708958005	.	.
chr1	182125000	182125499	chr1	181860566	181861065	Srp9|chr1:181860566-181861065	0.233030474714946	.	.
chr1	182125000	182125499	chr1	181881545	181882044	Srp9|chr1:181881545-181882044	0.107563158589746	.	.
chr1	182125000	182125499	chr1	182092388	182092887	Srp9|chr1:182092388-182092887	0.0956952880430145	.	.
chr1	182282558	182283057	chr1	182489705	182490204	Degs1|chr1:182489705-182490204	0.123321902922902	.	.
chr1	182287710	182288209	chr1	182086750	182087249	1700047M11Rik|chr1:182086750-182087249	0.135637004225122	.	.
chr1	182287710	182288209	chr1	182458486	182458985	1700047M11Rik|chr1:182458486-182458985	0.143894440003944	.	.
chr1	182287710	182288209	chr1	182474963	182475462	1700047M11Rik|chr1:182474963-182475462	0.255301407431954	.	.
chr1	182340819	182341318	chr1	182103296	182103795	Fbxo28|chr1:182103296-182103795	0.111212022217416	.	.
chr1	182408896	182409395	chr1	182103296	182103795	Trp53bp2|chr1:182103296-182103795	0.174781725144467	.	.
chr1	183221261	183221760	chr1	183179727	183180226	Disp1|chr1:183179727-183180226	0.135725023372372	.	.
chr1	183221261	183221760	chr1	183273134	183273633	Disp1|chr1:183273134-183273633	0.127845923379243	.	.
chr1	183296308	183296807	chr1	183138755	183139254	Aida|chr1:183138755-183139254	0.180992304051506	.	.
chr1	183296308	183296807	chr1	183138755	183139254	Brox|chr1:183138755-183139254	0.180992304051506	.	.
chr1	183296308	183296807	chr1	183147270	183147769	Aida|chr1:183147270-183147769	0.0946154906254707	.	.
chr1	183296308	183296807	chr1	183147270	183147769	Brox|chr1:183147270-183147769	0.0946154906254707	.	.
chr1	183296824	183297323	chr1	183040905	183041404	Aida|chr1:183040905-183041404	0.225452534270548	.	.
chr1	183296824	183297323	chr1	183040905	183041404	Brox|chr1:183040905-183041404	0.225452534270548	.	.
chr1	183296824	183297323	chr1	183043113	183043612	Aida|chr1:183043113-183043612	0.135810260497818	.	.
chr1	183296824	183297323	chr1	183043113	183043612	Brox|chr1:183043113-183043612	0.135810260497818	.	.
chr1	183296824	183297323	chr1	183066889	183067388	Aida|chr1:183066889-183067388	0.0916912209430159	.	.
chr1	183296824	183297323	chr1	183066889	183067388	Brox|chr1:183066889-183067388	0.0916912209430159	.	.
chr1	183297516	183298015	chr1	183138755	183139254	Brox|chr1:183138755-183139254	0.156263794950447	.	.
chr1	183297516	183298015	chr1	183147270	183147769	Brox|chr1:183147270-183147769	0.104462806046928	.	.
chr1	183369413	183369912	chr1	183043113	183043612	Mia3|chr1:183043113-183043612	0.161438116099283	.	.
chr1	183369413	183369912	chr1	183072507	183073006	Mia3|chr1:183072507-183073006	0.163083292897595	.	.
chr1	183369413	183369912	chr1	183344755	183345254	Mia3|chr1:183344755-183345254	0.117706631488695	.	.
chr1	183369413	183369912	chr1	183378394	183378893	Mia3|chr1:183378394-183378893	0.123368050251197	.	.
chr1	183369413	183369912	chr1	183438947	183439446	Mia3|chr1:183438947-183439446	0.110707329879724	.	.
chr1	183388644	183389143	chr1	183072507	183073006	Taf1a|chr1:183072507-183073006	0.0919239241714588	.	.
chr1	183388644	183389143	chr1	183378394	183378893	Taf1a|chr1:183378394-183378893	0.100782558664763	.	.
chr1	184034061	184034560	chr1	184233770	184234269	1700056E22Rik|chr1:184233770-184234269	0.0966337287239049	.	.
chr1	184732433	184732932	chr1	184289657	184290156	Hlx|chr1:184289657-184290156	0.126765797906551	.	.
chr1	184732433	184732932	chr1	184735179	184735678	Hlx|chr1:184735179-184735678	0.266199264073842	.	.
chr1	184732433	184732932	chr1	184748538	184749037	Hlx|chr1:184748538-184749037	0.20996103858326	.	.
chr1	184732433	184732932	chr1	184827072	184827571	Hlx|chr1:184827072-184827571	0.140963825061245	.	.
chr1	184732433	184732932	chr1	184852137	184852636	Hlx|chr1:184852137-184852636	0.149861851918844	.	.
chr1	184732433	184732932	chr1	184853226	184853725	Hlx|chr1:184853226-184853725	0.252116832755368	.	.
chr1	184732433	184732932	chr1	184860282	184860781	Hlx|chr1:184860282-184860781	0.227062595219463	.	.
chr1	184732433	184732932	chr1	184862587	184863086	Hlx|chr1:184862587-184863086	0.206274174125636	.	.
chr1	184732433	184732932	chr1	184864311	184864810	Hlx|chr1:184864311-184864810	0.192540451760214	.	.
chr1	184732433	184732932	chr1	184911690	184912189	Hlx|chr1:184911690-184912189	0.110106426160294	.	.
chr1	184845644	184846143	chr1	184735179	184735678	Marc2|chr1:184735179-184735678	0.165012748179009	.	.
chr1	184845644	184846143	chr1	184827072	184827571	Marc2|chr1:184827072-184827571	0.155077083380056	.	.
chr1	184845644	184846143	chr1	184852137	184852636	Marc2|chr1:184852137-184852636	0.125965433534745	.	.
chr1	184845644	184846143	chr1	184852137	184852636	Marc2|chr1:184852137-184852636	0.125965433534746	.	.
chr1	184845644	184846143	chr1	184853226	184853725	Marc2|chr1:184853226-184853725	0.123196146172956	.	.
chr1	184845644	184846143	chr1	184860282	184860781	Marc2|chr1:184860282-184860781	0.222435331647098	.	.
chr1	184845644	184846143	chr1	184862587	184863086	Marc2|chr1:184862587-184863086	0.214353988160161	.	.
chr1	184845644	184846143	chr1	184864311	184864810	Marc2|chr1:184864311-184864810	0.149518767064209	.	.
chr1	184845644	184846143	chr1	184879081	184879580	Marc2|chr1:184879081-184879580	0.170350894295033	.	.
chr1	184845644	184846143	chr1	184911690	184912189	Marc2|chr1:184911690-184912189	0.101333081927395	.	.
chr1	184882837	184883336	chr1	184735179	184735678	C130074G19Rik|chr1:184735179-184735678	0.211285436256222	.	.
chr1	184882837	184883336	chr1	184748538	184749037	C130074G19Rik|chr1:184748538-184749037	0.177970602421313	.	.
chr1	184882837	184883336	chr1	184853226	184853725	C130074G19Rik|chr1:184853226-184853725	0.166683879534821	.	.
chr1	184882837	184883336	chr1	184860282	184860781	C130074G19Rik|chr1:184860282-184860781	0.231970074999106	.	.
chr1	184882837	184883336	chr1	184862587	184863086	C130074G19Rik|chr1:184862587-184863086	0.136965437318866	.	.
chr1	184882837	184883336	chr1	184864311	184864810	C130074G19Rik|chr1:184864311-184864810	0.271019409186763	.	.
chr1	184882837	184883336	chr1	184864869	184865368	C130074G19Rik|chr1:184864869-184865368	0.187857324597427	.	.
chr1	184882837	184883336	chr1	184879081	184879580	C130074G19Rik|chr1:184879081-184879580	0.139785068411225	.	.
chr1	184882837	184883336	chr1	184911690	184912189	C130074G19Rik|chr1:184911690-184912189	0.0969633909644684	.	.
chr1	184882837	184883336	chr1	184911690	184912189	C130074G19Rik|chr1:184911690-184912189	0.0969633909644685	.	.
chr1	184999545	185000044	chr1	184549337	184549836	Mark1|chr1:184549337-184549836	0.237691044128714	.	.
chr1	184999545	185000044	chr1	184614388	184614887	Mark1|chr1:184614388-184614887	0.587900978154512	.	.
chr1	184999545	185000044	chr1	184721059	184721558	Mark1|chr1:184721059-184721558	0.345827388408369	.	.
chr1	184999545	185000044	chr1	184965579	184966078	Mark1|chr1:184965579-184966078	0.134923369325211	.	.
chr1	185454649	185455148	chr1	185438074	185438573	Gm2061|chr1:185438074-185438573	0.259497809057882	.	.
chr1	185454649	185455148	chr1	185438074	185438573	Slc30a10|chr1:185438074-185438573	0.259497809057882	.	.
chr1	185454649	185455148	chr1	185472155	185472654	Gm2061|chr1:185472155-185472654	0.344763009841052	.	.
chr1	185454649	185455148	chr1	185472155	185472654	Slc30a10|chr1:185472155-185472654	0.344763009841052	.	.
chr1	185454649	185455148	chr1	185478459	185478958	Gm2061|chr1:185478459-185478958	0.616016196336435	.	.
chr1	185454649	185455148	chr1	185478459	185478958	Slc30a10|chr1:185478459-185478958	0.616016196336435	.	.
chr1	185454649	185455148	chr1	185480859	185481358	Gm2061|chr1:185480859-185481358	0.647850346986294	.	.
chr1	185454649	185455148	chr1	185480859	185481358	Slc30a10|chr1:185480859-185481358	0.647850346986294	.	.
chr1	185454649	185455148	chr1	185489182	185489681	Gm2061|chr1:185489182-185489681	0.618282039108255	.	.
chr1	185454649	185455148	chr1	185489182	185489681	Slc30a10|chr1:185489182-185489681	0.618282039108255	.	.
chr1	185454649	185455148	chr1	185507808	185508307	Gm2061|chr1:185507808-185508307	0.308508395961688	.	.
chr1	185454649	185455148	chr1	185507808	185508307	Slc30a10|chr1:185507808-185508307	0.308508395961688	.	.
chr1	186705157	186705656	chr1	186555645	186556144	Gm29491|chr1:186555645-186556144	0.12210864342264	.	.
chr1	186705157	186705656	chr1	186555645	186556144	Tgfb2|chr1:186555645-186556144	0.12210864342264	.	.
chr1	186749156	186749655	chr1	186682502	186683001	A430105J06Rik|chr1:186682502-186683001	0.135425983844613	.	.
chr1	186749156	186749655	chr1	186682502	186683001	Rrp15|chr1:186682502-186683001	0.135425983844613	.	.
chr1	186749156	186749655	chr1	186684014	186684513	A430105J06Rik|chr1:186684014-186684513	0.102843277343766	.	.
chr1	186749156	186749655	chr1	186684014	186684513	Rrp15|chr1:186684014-186684513	0.102843277343766	.	.
chr1	187215277	187215776	chr1	186780746	186781245	Gpatch2|chr1:186780746-186781245	0.154527129181989	.	.
chr1	187215277	187215776	chr1	186780746	186781245	Spata17|chr1:186780746-186781245	0.154527129181989	.	.
chr1	189008147	189008646	chr1	189040852	189041351	Kctd3|chr1:189040852-189041351	0.12048276755381	.	.
chr1	189727221	189727720	chr1	189623708	189624207	Ptpn14|chr1:189623708-189624207	0.156949623555153	.	.
chr1	189727221	189727720	chr1	189661707	189662206	Ptpn14|chr1:189661707-189662206	0.180345824156488	.	.
chr1	189727928	189728427	chr1	189648469	189648968	Ptpn14|chr1:189648469-189648968	0.138220831346539	.	.
chr1	190170441	190170940	chr1	190190250	190190749	Prox1|chr1:190190250-190190749	0.334899069707127	.	.
chr1	190170441	190170940	chr1	190190250	190190749	Prox1os|chr1:190190250-190190749	0.334899069707127	.	.
chr1	190170441	190170940	chr1	190259457	190259956	Prox1|chr1:190259457-190259956	0.149081298132295	.	.
chr1	190170441	190170940	chr1	190259457	190259956	Prox1os|chr1:190259457-190259956	0.149081298132295	.	.
chr1	190170441	190170940	chr1	190482873	190483372	Prox1|chr1:190482873-190483372	0.449833259802766	.	.
chr1	190170441	190170940	chr1	190482873	190483372	Prox1os|chr1:190482873-190483372	0.449833259802766	.	.
chr1	190911562	190912061	chr1	191183196	191183695	Rps6kc1|chr1:191183196-191183695	0.119907846925036	.	.
chr1	190979086	190979585	chr1	190583123	190583622	Vash2|chr1:190583123-190583622	0.339251680588722	.	.
chr1	190979086	190979585	chr1	190661183	190661682	Vash2|chr1:190661183-190661682	0.232970281166569	.	.
chr1	191026045	191026544	chr1	190928315	190928814	A230020J21Rik|chr1:190928315-190928814	0.194624113601476	.	.
chr1	191026045	191026544	chr1	190928315	190928814	Flvcr1|chr1:190928315-190928814	0.194624113601476	.	.
chr1	191026045	191026544	chr1	190944268	190944767	A230020J21Rik|chr1:190944268-190944767	0.143995487847271	.	.
chr1	191026045	191026544	chr1	190944268	190944767	Flvcr1|chr1:190944268-190944767	0.143995487847271	.	.
chr1	191026045	191026544	chr1	191183196	191183695	A230020J21Rik|chr1:191183196-191183695	0.136230238892989	.	.
chr1	191026045	191026544	chr1	191183196	191183695	Flvcr1|chr1:191183196-191183695	0.136230238892989	.	.
chr1	191062183	191062682	chr1	190928315	190928814	Nsl1|chr1:190928315-190928814	0.0953938943699446	.	.
chr1	191062183	191062682	chr1	190928315	190928814	Tatdn3|chr1:190928315-190928814	0.0953938943699446	.	.
chr1	191062684	191063183	chr1	191211024	191211523	Nsl1|chr1:191211024-191211523	0.101730843283925	.	.
chr1	191062684	191063183	chr1	191211024	191211523	Tatdn3|chr1:191211024-191211523	0.101730843283925	.	.
chr1	191224177	191224676	chr1	190928315	190928814	D730003I15Rik|chr1:190928315-190928814	0.234352779873331	.	.
chr1	191224177	191224676	chr1	191183196	191183695	D730003I15Rik|chr1:191183196-191183695	0.157023784448225	.	.
chr1	191224697	191225196	chr1	190928315	190928814	D730003I15Rik|chr1:190928315-190928814	0.160607837509171	.	.
chr1	191224697	191225196	chr1	191211024	191211523	D730003I15Rik|chr1:191211024-191211523	0.0990105020090632	.	.
chr1	191821104	191821603	chr1	191903484	191903983	Gm38037|chr1:191903484-191903983	0.120215044028258	.	.
chr1	191821104	191821603	chr1	191903484	191903983	Nek2|chr1:191903484-191903983	0.120215044028258	.	.
chr1	191821104	191821603	chr1	192061556	192062055	Gm38037|chr1:192061556-192062055	0.120452354503707	.	.
chr1	191821104	191821603	chr1	192061556	192062055	Nek2|chr1:192061556-192062055	0.120452354503707	.	.
chr1	191821104	191821603	chr1	192087975	192088474	Gm38037|chr1:192087975-192088474	0.16417266315651	.	.
chr1	191821104	191821603	chr1	192087975	192088474	Nek2|chr1:192087975-192088474	0.16417266315651	.	.
chr1	191906374	191906873	chr1	191896758	191897257	1700034H15Rik|chr1:191896758-191897257	0.150904783396755	.	.
chr1	191906374	191906873	chr1	191896758	191897257	Slc30a1|chr1:191896758-191897257	0.150904783396755	.	.
chr1	191906374	191906873	chr1	191903484	191903983	1700034H15Rik|chr1:191903484-191903983	0.358212692096257	.	.
chr1	191906374	191906873	chr1	191903484	191903983	Slc30a1|chr1:191903484-191903983	0.358212692096257	.	.
chr1	191906374	191906873	chr1	191955071	191955570	1700034H15Rik|chr1:191955071-191955570	0.174573924756705	.	.
chr1	191906374	191906873	chr1	191955071	191955570	Slc30a1|chr1:191955071-191955570	0.174573924756705	.	.
chr1	191906374	191906873	chr1	191956173	191956672	1700034H15Rik|chr1:191956173-191956672	0.150207048906022	.	.
chr1	191906374	191906873	chr1	191956173	191956672	Slc30a1|chr1:191956173-191956672	0.150207048906022	.	.
chr1	191906374	191906873	chr1	191964106	191964605	1700034H15Rik|chr1:191964106-191964605	0.164982135062608	.	.
chr1	191906374	191906873	chr1	191964106	191964605	Slc30a1|chr1:191964106-191964605	0.164982135062608	.	.
chr1	191906374	191906873	chr1	192078312	192078811	1700034H15Rik|chr1:192078312-192078811	0.118159716591852	.	.
chr1	191906374	191906873	chr1	192078312	192078811	Slc30a1|chr1:192078312-192078811	0.118159716591852	.	.
[truncated: 39,954 more rows]
