# Supplementary material for: Single-cell analysis of chromatin accessibility in the adult mouse brain
Source: Nature. 2023 Dec 13;624(7991):378–89. doi: 10.1038/s41586-023-06824-9 (PMC10719105; doi:10.1038/s41586-023-06824-9)
Supplement: Supplementary file 3 — Supplementary Tables 1–25 and their legends. [file 41586_2023_6824_MOESM3_ESM.zip › 2023-03-05453B-s3/SI Tables/SI Table 13 Summary of all the gene-cCRE correlations/sa2subclass.ENTmv-PA-COAp_Glut.pdc.bedpe]

chr1	3466260	3466759	chr1	3113509	3114008	Gm1992|chr1:3113509-3114008	0.308782020698981	.	.
chr1	3466260	3466759	chr1	3119489	3119988	Gm1992|chr1:3119489-3119988	0.521567682827669	.	.
chr1	3466260	3466759	chr1	3210146	3210645	Gm1992|chr1:3210146-3210645	0.327107920494425	.	.
chr1	3466260	3466759	chr1	3292503	3293002	Gm1992|chr1:3292503-3293002	0.425201199276147	.	.
chr1	3466260	3466759	chr1	3407339	3407838	Gm1992|chr1:3407339-3407838	0.183618146639586	.	.
chr1	3671529	3672028	chr1	3909181	3909680	Xkr4|chr1:3909181-3909680	0.223103005042933	.	.
chr1	3671529	3672028	chr1	3937302	3937801	Xkr4|chr1:3937302-3937801	0.293550456524351	.	.
chr1	4785497	4785996	chr1	4571692	4572191	Mrpl15|chr1:4571692-4572191	0.30157061075659	.	.
chr1	4785497	4785996	chr1	4742012	4742511	Mrpl15|chr1:4742012-4742511	0.395773647166627	.	.
chr1	4785497	4785996	chr1	5022621	5023120	Mrpl15|chr1:5022621-5023120	0.535194388643909	.	.
chr1	4785497	4785996	chr1	5127403	5127902	Mrpl15|chr1:5127403-5127902	0.190661352467415	.	.
chr1	4807592	4808091	chr1	4571692	4572191	Lypla1|chr1:4571692-4572191	0.301588998119177	.	.
chr1	4807592	4808091	chr1	5022621	5023120	Lypla1|chr1:5022621-5023120	0.228430524027462	.	.
chr1	4857480	4857979	chr1	4516478	4516977	Tcea1|chr1:4516478-4516977	0.201486105269035	.	.
chr1	4857480	4857979	chr1	5022621	5023120	Tcea1|chr1:5022621-5023120	0.221883568707855	.	.
chr1	4970513	4971012	chr1	4571692	4572191	Gm16041|chr1:4571692-4572191	0.256599103834138	.	.
chr1	4970513	4971012	chr1	4780007	4780506	Gm16041|chr1:4780007-4780506	0.500106423104133	.	.
chr1	4970513	4971012	chr1	4926263	4926762	Gm16041|chr1:4926263-4926762	0.262741296994472	.	.
chr1	4970513	4971012	chr1	4934807	4935306	Gm16041|chr1:4934807-4935306	0.454987825674949	.	.
chr1	4970513	4971012	chr1	4961760	4962259	Gm16041|chr1:4961760-4962259	0.595870482617413	.	.
chr1	4970513	4971012	chr1	5007260	5007759	Gm16041|chr1:5007260-5007759	0.454146745071045	.	.
chr1	4970513	4971012	chr1	5015264	5015763	Gm16041|chr1:5015264-5015763	0.208677325827388	.	.
chr1	6214899	6215398	chr1	5780930	5781429	4732440D04Rik|chr1:5780930-5781429	0.222575599319143	.	.
chr1	6214899	6215398	chr1	6094097	6094596	4732440D04Rik|chr1:6094097-6094596	0.176203908194392	.	.
chr1	6214899	6215398	chr1	6306576	6307075	4732440D04Rik|chr1:6306576-6307075	0.304765181845314	.	.
chr1	6487811	6488310	chr1	6382628	6383127	St18|chr1:6382628-6383127	0.379711438984713	.	.
chr1	6487811	6488310	chr1	6472286	6472785	St18|chr1:6472286-6472785	0.195629439043018	.	.
chr1	6487811	6488310	chr1	6729383	6729882	St18|chr1:6729383-6729882	0.291476225038639	.	.
chr1	7088594	7089093	chr1	6769890	6770389	Pcmtd1|chr1:6769890-6770389	0.373890239245876	.	.
chr1	7088594	7089093	chr1	6869480	6869979	Pcmtd1|chr1:6869480-6869979	0.35950061151257	.	.
chr1	7088594	7089093	chr1	7138562	7139061	Pcmtd1|chr1:7138562-7139061	0.226651211433982	.	.
chr1	7088594	7089093	chr1	7139109	7139608	Pcmtd1|chr1:7139109-7139608	0.444775737972398	.	.
chr1	7397174	7397673	chr1	7010156	7010655	Gm26901|chr1:7010156-7010655	0.238543916899026	.	.
chr1	7397174	7397673	chr1	7010156	7010655	Gm26901|chr1:7010156-7010655	0.238543916899027	.	.
chr1	7397174	7397673	chr1	7138562	7139061	Gm26901|chr1:7138562-7139061	0.208313893584578	.	.
chr1	7397174	7397673	chr1	7139109	7139608	Gm26901|chr1:7139109-7139608	0.216170470325089	.	.
chr1	7397174	7397673	chr1	7548128	7548627	Gm26901|chr1:7548128-7548627	0.444606867947276	.	.
chr1	7397837	7398336	chr1	7040480	7040979	Gm26901|chr1:7040480-7040979	0.198002360556616	.	.
chr1	7397837	7398336	chr1	7054962	7055461	Gm26901|chr1:7054962-7055461	0.296356374766871	.	.
chr1	7397837	7398336	chr1	7086613	7087112	Gm26901|chr1:7086613-7087112	0.206370877160602	.	.
chr1	7397837	7398336	chr1	7548128	7548627	Gm26901|chr1:7548128-7548627	0.436889484108668	.	.
chr1	7398342	7398841	chr1	7040480	7040979	Gm26901|chr1:7040480-7040979	0.28657988070019	.	.
chr1	9298975	9299474	chr1	9609186	9609685	Sntg1|chr1:9609186-9609685	0.244078382624662	.	.
chr1	9299496	9299995	chr1	9541113	9541612	Sntg1|chr1:9541113-9541612	0.212308789416363	.	.
chr1	9299496	9299995	chr1	9569900	9570399	Sntg1|chr1:9569900-9570399	0.313071779663123	.	.
chr1	9545042	9545541	chr1	9569900	9570399	Rrs1|chr1:9569900-9570399	0.292550720971006	.	.
chr1	9545042	9545541	chr1	9672917	9673416	Rrs1|chr1:9672917-9673416	0.226820908202524	.	.
chr1	9545042	9545541	chr1	9790223	9790722	Rrs1|chr1:9790223-9790722	0.34007934570253	.	.
chr1	9600949	9601448	chr1	9541113	9541612	Vxn|chr1:9541113-9541612	0.183015233214014	.	.
chr1	9600949	9601448	chr1	9569900	9570399	Vxn|chr1:9569900-9570399	0.348301471535543	.	.
chr1	9600949	9601448	chr1	9570415	9570914	Vxn|chr1:9570415-9570914	0.322608930265501	.	.
chr1	9600949	9601448	chr1	9627223	9627722	Vxn|chr1:9627223-9627722	0.17755532907457	.	.
chr1	9600949	9601448	chr1	9772700	9773199	Vxn|chr1:9772700-9773199	0.321229944562099	.	.
chr1	9600949	9601448	chr1	9815710	9816209	Vxn|chr1:9815710-9816209	0.215886533499643	.	.
chr1	9630048	9630547	chr1	9656603	9657102	2610203C22Rik|chr1:9656603-9657102	0.264390726251737	.	.
chr1	9630048	9630547	chr1	9738362	9738861	2610203C22Rik|chr1:9738362-9738861	0.237659785828792	.	.
chr1	9630048	9630547	chr1	9848033	9848532	2610203C22Rik|chr1:9848033-9848532	0.265135667032626	.	.
chr1	9630048	9630547	chr1	9868749	9869248	2610203C22Rik|chr1:9868749-9869248	0.191809391922593	.	.
chr1	9630048	9630547	chr1	9983269	9983768	2610203C22Rik|chr1:9983269-9983768	0.431554612001379	.	.
chr1	9700259	9700758	chr1	9541113	9541612	Mybl1|chr1:9541113-9541612	0.257452368057104	.	.
chr1	9700259	9700758	chr1	9609186	9609685	Mybl1|chr1:9609186-9609685	0.242759915879419	.	.
chr1	9700259	9700758	chr1	9816219	9816718	Mybl1|chr1:9816219-9816718	0.238001478268867	.	.
chr1	9748256	9748755	chr1	9253984	9254483	1700034P13Rik|chr1:9253984-9254483	0.273945319124556	.	.
chr1	9748256	9748755	chr1	9253984	9254483	Vcpip1|chr1:9253984-9254483	0.273945319124556	.	.
chr1	9748256	9748755	chr1	9609186	9609685	1700034P13Rik|chr1:9609186-9609685	0.300046195808651	.	.
chr1	9748256	9748755	chr1	9609186	9609685	Vcpip1|chr1:9609186-9609685	0.300046195808651	.	.
chr1	9798078	9798577	chr1	9528313	9528812	Sgk3|chr1:9528313-9528812	0.284213312985913	.	.
chr1	9798078	9798577	chr1	9609186	9609685	Sgk3|chr1:9609186-9609685	0.385522834953757	.	.
chr1	9798078	9798577	chr1	9848033	9848532	Sgk3|chr1:9848033-9848532	0.218484556451747	.	.
chr1	9908384	9908883	chr1	9578314	9578813	Mcmdc2|chr1:9578314-9578813	0.381354242353364	.	.
chr1	9908384	9908883	chr1	9672917	9673416	Mcmdc2|chr1:9672917-9673416	0.188949598267743	.	.
chr1	9908384	9908883	chr1	9849537	9850036	Mcmdc2|chr1:9849537-9850036	0.202430024692884	.	.
chr1	9943920	9944419	chr1	10014321	10014820	Snhg6|chr1:10014321-10014820	0.356140923239578	.	.
chr1	9943920	9944419	chr1	10089475	10089974	Snhg6|chr1:10089475-10089974	0.230739557763248	.	.
chr1	9943920	9944419	chr1	9528313	9528812	Snhg6|chr1:9528313-9528812	0.235915750193213	.	.
chr1	9943920	9944419	chr1	9616118	9616617	Snhg6|chr1:9616118-9616617	0.389018800160076	.	.
chr1	9943920	9944419	chr1	9790223	9790722	Snhg6|chr1:9790223-9790722	0.198063924843124	.	.
chr1	9943920	9944419	chr1	9815710	9816209	Snhg6|chr1:9815710-9816209	0.359271896690467	.	.
chr1	9943920	9944419	chr1	9816219	9816718	Snhg6|chr1:9816219-9816718	0.237074253152717	.	.
chr1	10037697	10038196	chr1	10014321	10014820	Cops5|chr1:10014321-10014820	0.370126390523423	.	.
chr1	10037697	10038196	chr1	10014321	10014820	Cspp1|chr1:10014321-10014820	0.370126390523423	.	.
chr1	10037697	10038196	chr1	9790223	9790722	Cops5|chr1:9790223-9790722	0.293142377067909	.	.
chr1	10037697	10038196	chr1	9790223	9790722	Cops5|chr1:9790223-9790722	0.29314237706791	.	.
chr1	10037697	10038196	chr1	9790223	9790722	Cspp1|chr1:9790223-9790722	0.293142377067909	.	.
chr1	10037697	10038196	chr1	9790223	9790722	Cspp1|chr1:9790223-9790722	0.29314237706791	.	.
chr1	10037697	10038196	chr1	9805302	9805801	Cops5|chr1:9805302-9805801	0.453999300666961	.	.
chr1	10037697	10038196	chr1	9805302	9805801	Cspp1|chr1:9805302-9805801	0.453999300666961	.	.
chr1	10037697	10038196	chr1	9815710	9816209	Cops5|chr1:9815710-9816209	0.321257583170862	.	.
chr1	10037697	10038196	chr1	9815710	9816209	Cspp1|chr1:9815710-9816209	0.321257583170862	.	.
chr1	10037697	10038196	chr1	9983269	9983768	Cops5|chr1:9983269-9983768	0.19136139650152	.	.
chr1	10037697	10038196	chr1	9983269	9983768	Cspp1|chr1:9983269-9983768	0.19136139650152	.	.
chr1	10232301	10232800	chr1	10311250	10311749	Arfgef1|chr1:10311250-10311749	0.276358635090875	.	.
chr1	10232301	10232800	chr1	9805302	9805801	Arfgef1|chr1:9805302-9805801	0.227126238016449	.	.
chr1	10232855	10233354	chr1	10257273	10257772	Arfgef1|chr1:10257273-10257772	0.324320812937484	.	.
chr1	10232855	10233354	chr1	10311250	10311749	Arfgef1|chr1:10311250-10311749	0.271128367327223	.	.
chr1	10232855	10233354	chr1	9790223	9790722	Arfgef1|chr1:9790223-9790722	0.175307683885615	.	.
chr1	10232855	10233354	chr1	9816219	9816718	Arfgef1|chr1:9816219-9816718	0.235462180914388	.	.
chr1	10232855	10233354	chr1	9848033	9848532	Arfgef1|chr1:9848033-9848532	0.227877565232253	.	.
chr1	10719713	10720212	chr1	10777738	10778237	Cpa6|chr1:10777738-10778237	0.173095431819902	.	.
chr1	10719713	10720212	chr1	10874715	10875214	Cpa6|chr1:10874715-10875214	0.294961008325485	.	.
chr1	10993243	10993742	chr1	11116878	11117377	Prex2|chr1:11116878-11117377	0.172663204213239	.	.
chr1	10993772	10994271	chr1	10700869	10701368	Prex2|chr1:10700869-10701368	0.233769215405752	.	.
chr1	10993772	10994271	chr1	10792905	10793404	Prex2|chr1:10792905-10793404	0.244389862741647	.	.
chr1	11413910	11414409	chr1	11044870	11045369	A830018L16Rik|chr1:11044870-11045369	0.261350372954675	.	.
chr1	11413910	11414409	chr1	11382739	11383238	A830018L16Rik|chr1:11382739-11383238	0.2065816530047	.	.
chr1	11413910	11414409	chr1	11446591	11447090	A830018L16Rik|chr1:11446591-11447090	0.222505537197305	.	.
chr1	11413910	11414409	chr1	11447240	11447739	A830018L16Rik|chr1:11447240-11447739	0.318672075179066	.	.
chr1	11413910	11414409	chr1	11458356	11458855	A830018L16Rik|chr1:11458356-11458855	0.215854187616243	.	.
chr1	11413910	11414409	chr1	11535827	11536326	A830018L16Rik|chr1:11535827-11536326	0.476128329683178	.	.
chr1	11413910	11414409	chr1	11535827	11536326	A830018L16Rik|chr1:11535827-11536326	0.476128329683179	.	.
chr1	11413910	11414409	chr1	11592159	11592658	A830018L16Rik|chr1:11592159-11592658	0.436445246937968	.	.
chr1	11413910	11414409	chr1	11742302	11742801	A830018L16Rik|chr1:11742302-11742801	0.364448347402137	.	.
chr1	12692265	12692764	chr1	12658233	12658732	Sulf1|chr1:12658233-12658732	0.192229051405455	.	.
chr1	12692265	12692764	chr1	12991004	12991503	Sulf1|chr1:12991004-12991503	0.2319881047813	.	.
chr1	12692874	12693373	chr1	12623117	12623616	Sulf1|chr1:12623117-12623616	0.334861840461676	.	.
chr1	12692874	12693373	chr1	12657719	12658218	Sulf1|chr1:12657719-12658218	0.316443368749286	.	.
chr1	12692874	12693373	chr1	12658233	12658732	Sulf1|chr1:12658233-12658732	0.349491761118455	.	.
chr1	12692874	12693373	chr1	12877439	12877938	Sulf1|chr1:12877439-12877938	0.251449871904821	.	.
chr1	12692874	12693373	chr1	12878036	12878535	Sulf1|chr1:12878036-12878535	0.218794525665581	.	.
chr1	12692874	12693373	chr1	12991004	12991503	Sulf1|chr1:12991004-12991503	0.479149948403054	.	.
chr1	12991973	12992472	chr1	12540821	12541320	Slco5a1|chr1:12540821-12541320	0.404424106500513	.	.
chr1	12991973	12992472	chr1	12576886	12577385	Slco5a1|chr1:12576886-12577385	0.181500389513162	.	.
chr1	12991973	12992472	chr1	12658233	12658732	Slco5a1|chr1:12658233-12658732	0.231512433566212	.	.
chr1	12991973	12992472	chr1	13107984	13108483	Slco5a1|chr1:13107984-13108483	0.314664630087929	.	.
chr1	12991973	12992472	chr1	13134273	13134772	Slco5a1|chr1:13134273-13134772	0.276510113433426	.	.
chr1	12991973	12992472	chr1	13149281	13149780	Slco5a1|chr1:13149281-13149780	0.255593319076946	.	.
chr1	12992497	12992996	chr1	12576886	12577385	Slco5a1|chr1:12576886-12577385	0.229739132800366	.	.
chr1	12992497	12992996	chr1	12623117	12623616	Slco5a1|chr1:12623117-12623616	0.199388704750159	.	.
chr1	12992497	12992996	chr1	12658233	12658732	Slco5a1|chr1:12658233-12658732	0.202778808040515	.	.
chr1	12992497	12992996	chr1	12991004	12991503	Slco5a1|chr1:12991004-12991503	0.198531891032291	.	.
chr1	12992497	12992996	chr1	13146652	13147151	Slco5a1|chr1:13146652-13147151	0.190746705070024	.	.
chr1	13373516	13374015	chr1	13134273	13134772	Ncoa2|chr1:13134273-13134772	0.249451321556652	.	.
chr1	13373516	13374015	chr1	13251554	13252053	Ncoa2|chr1:13251554-13252053	0.235910178780015	.	.
chr1	13373516	13374015	chr1	13330933	13331432	Ncoa2|chr1:13330933-13331432	0.399013695815747	.	.
chr1	13373516	13374015	chr1	13415694	13416193	Ncoa2|chr1:13415694-13416193	0.327649971036564	.	.
chr1	13373516	13374015	chr1	13425930	13426429	Ncoa2|chr1:13425930-13426429	0.27932632106418	.	.
chr1	13373516	13374015	chr1	13442687	13443186	Ncoa2|chr1:13442687-13443186	0.338756089174906	.	.
chr1	13373516	13374015	chr1	13614814	13615313	Ncoa2|chr1:13614814-13615313	0.195602225236289	.	.
chr1	13373516	13374015	chr1	13623351	13623850	Ncoa2|chr1:13623351-13623850	0.323550090343611	.	.
chr1	13373516	13374015	chr1	13682912	13683411	Ncoa2|chr1:13682912-13683411	0.277591655855872	.	.
chr1	13589563	13590062	chr1	13299427	13299926	Tram1|chr1:13299427-13299926	0.211541628232576	.	.
chr1	13589563	13590062	chr1	13789111	13789610	Tram1|chr1:13789111-13789610	0.19024593751556	.	.
chr1	13589563	13590062	chr1	13851123	13851622	Tram1|chr1:13851123-13851622	0.184228613316274	.	.
chr1	13660314	13660813	chr1	13425930	13426429	Lactb2|chr1:13425930-13426429	0.288250916495303	.	.
chr1	13660314	13660813	chr1	13752366	13752865	Lactb2|chr1:13752366-13752865	0.265118150807609	.	.
chr1	13660314	13660813	chr1	13789111	13789610	Lactb2|chr1:13789111-13789610	0.36015665261336	.	.
chr1	14309549	14310048	chr1	14225403	14225902	Eya1|chr1:14225403-14225902	0.357655062544699	.	.
chr1	14309549	14310048	chr1	14484440	14484939	Eya1|chr1:14484440-14484939	0.186219078979755	.	.
chr1	14755218	14755717	chr1	14570645	14571144	Msc|chr1:14570645-14571144	0.250412361171047	.	.
chr1	14755218	14755717	chr1	14623034	14623533	Msc|chr1:14623034-14623533	0.249545296756595	.	.
chr1	15286608	15287107	chr1	15155037	15155536	Kcnb2|chr1:15155037-15155536	0.368764561727149	.	.
chr1	15286608	15287107	chr1	15181907	15182406	Kcnb2|chr1:15181907-15182406	0.187164954985171	.	.
chr1	15286608	15287107	chr1	15250518	15251017	Kcnb2|chr1:15250518-15251017	0.369863657962437	.	.
chr1	15286608	15287107	chr1	15483457	15483956	Kcnb2|chr1:15483457-15483956	0.320138392592219	.	.
chr1	15805340	15805839	chr1	15778229	15778728	Terf1|chr1:15778229-15778728	0.188034354643246	.	.
chr1	15805340	15805839	chr1	15899561	15900060	Terf1|chr1:15899561-15900060	0.277130079215679	.	.
chr1	16103947	16104446	chr1	15899561	15900060	Rpl7|chr1:15899561-15900060	0.242116162851047	.	.
chr1	16103947	16104446	chr1	16091635	16092134	Rpl7|chr1:16091635-16092134	0.238996873846051	.	.
chr1	16103947	16104446	chr1	16112771	16113270	Rpl7|chr1:16112771-16113270	0.224852214527198	.	.
chr1	16104999	16105498	chr1	16058539	16059038	Rdh10|chr1:16058539-16059038	0.242803489929989	.	.
chr1	16104999	16105498	chr1	16058539	16059038	Rpl7|chr1:16058539-16059038	0.242803489929989	.	.
chr1	16104999	16105498	chr1	16237212	16237711	Rdh10|chr1:16237212-16237711	0.349534806117893	.	.
chr1	16104999	16105498	chr1	16237212	16237711	Rpl7|chr1:16237212-16237711	0.349534806117893	.	.
chr1	16519035	16519534	chr1	16597020	16597519	Stau2|chr1:16597020-16597519	0.189321163615367	.	.
chr1	16619102	16619601	chr1	16274662	16275161	Ube2w|chr1:16274662-16275161	0.173022517619588	.	.
chr1	16619102	16619601	chr1	16362135	16362634	Ube2w|chr1:16362135-16362634	0.201953380196748	.	.
chr1	16619102	16619601	chr1	16406401	16406900	Ube2w|chr1:16406401-16406900	0.210259079363453	.	.
chr1	16656744	16657243	chr1	16362135	16362634	D030040B21Rik|chr1:16362135-16362634	0.232028607468028	.	.
chr1	16656744	16657243	chr1	16362135	16362634	Eloc|chr1:16362135-16362634	0.232028607468028	.	.
chr1	16656744	16657243	chr1	16362703	16363202	D030040B21Rik|chr1:16362703-16363202	0.204020368625093	.	.
chr1	16656744	16657243	chr1	16362703	16363202	Eloc|chr1:16362703-16363202	0.204020368625093	.	.
chr1	16656744	16657243	chr1	16406401	16406900	D030040B21Rik|chr1:16406401-16406900	0.377403247086544	.	.
chr1	16656744	16657243	chr1	16406401	16406900	Eloc|chr1:16406401-16406900	0.377403247086544	.	.
chr1	16656744	16657243	chr1	16636459	16636958	D030040B21Rik|chr1:16636459-16636958	0.30298162483737	.	.
chr1	16656744	16657243	chr1	16636459	16636958	Eloc|chr1:16636459-16636958	0.30298162483737	.	.
chr1	16656744	16657243	chr1	16916592	16917091	D030040B21Rik|chr1:16916592-16917091	0.52681097972098	.	.
chr1	16656744	16657243	chr1	16916592	16917091	Eloc|chr1:16916592-16917091	0.52681097972098	.	.
chr1	16657258	16657757	chr1	16564742	16565241	D030040B21Rik|chr1:16564742-16565241	0.380524384637133	.	.
chr1	16657258	16657757	chr1	16564742	16565241	Eloc|chr1:16564742-16565241	0.380524384637133	.	.
chr1	16657258	16657757	chr1	16916592	16917091	D030040B21Rik|chr1:16916592-16917091	0.236657284622381	.	.
chr1	16657258	16657757	chr1	16916592	16917091	Eloc|chr1:16916592-16917091	0.236657284622381	.	.
chr1	16664905	16665404	chr1	16362135	16362634	Tmem70|chr1:16362135-16362634	0.180321313833043	.	.
chr1	16688506	16689005	chr1	16569535	16570034	Ly96|chr1:16569535-16570034	0.199305375968874	.	.
chr1	16688506	16689005	chr1	16636459	16636958	Ly96|chr1:16636459-16636958	0.238463017910795	.	.
chr1	17098192	17098691	chr1	17067070	17067569	Jph1|chr1:17067070-17067569	0.289705525392587	.	.
chr1	17145142	17145641	chr1	16916592	16917091	Gdap1|chr1:16916592-16917091	0.372949100265676	.	.
chr1	17145142	17145641	chr1	17067070	17067569	Gdap1|chr1:17067070-17067569	0.319425464995308	.	.
chr1	17145142	17145641	chr1	17123369	17123868	Gdap1|chr1:17123369-17123868	0.397913912097611	.	.
chr1	17145142	17145641	chr1	17163496	17163995	Gdap1|chr1:17163496-17163995	0.308487184592652	.	.
chr1	17145142	17145641	chr1	17181457	17181956	Gdap1|chr1:17181457-17181956	0.223371657902375	.	.
chr1	17145142	17145641	chr1	17480907	17481406	Gdap1|chr1:17480907-17481406	0.340556398902848	.	.
chr1	17601268	17601767	chr1	17480907	17481406	Pi15|chr1:17480907-17481406	0.471687719072759	.	.
chr1	17601268	17601767	chr1	17924151	17924650	Pi15|chr1:17924151-17924650	0.226838649026113	.	.
chr1	17727070	17727569	chr1	17311278	17311777	Crispld1|chr1:17311278-17311777	0.200006424368966	.	.
chr1	17727070	17727569	chr1	17311278	17311777	Gm16070|chr1:17311278-17311777	0.200006424368966	.	.
chr1	17727608	17728107	chr1	17924151	17924650	Crispld1|chr1:17924151-17924650	0.21108612841949	.	.
chr1	17727608	17728107	chr1	17924151	17924650	Gm16070|chr1:17924151-17924650	0.21108612841949	.	.
chr1	20820187	20820686	chr1	21166203	21166702	Mcm3|chr1:21166203-21166702	0.29896177606748	.	.
chr1	20890311	20890810	chr1	20933361	20933860	6720483E21Rik|chr1:20933361-20933860	0.444517067112424	.	.
chr1	20890311	20890810	chr1	20933361	20933860	Paqr8|chr1:20933361-20933860	0.444517067112424	.	.
chr1	20890311	20890810	chr1	20995247	20995746	6720483E21Rik|chr1:20995247-20995746	0.346678794922605	.	.
chr1	20890311	20890810	chr1	20995247	20995746	Paqr8|chr1:20995247-20995746	0.346678794922605	.	.
chr1	20890311	20890810	chr1	21166203	21166702	6720483E21Rik|chr1:21166203-21166702	0.366347280089298	.	.
chr1	20890311	20890810	chr1	21166203	21166702	Paqr8|chr1:21166203-21166702	0.366347280089298	.	.
chr1	20951400	20951899	chr1	20612697	20613196	Efhc1|chr1:20612697-20613196	0.456031927896702	.	.
chr1	21079134	21079633	chr1	20906237	20906736	Gm28287|chr1:20906237-20906736	0.307779647755879	.	.
chr1	21079134	21079633	chr1	20906237	20906736	Tram2|chr1:20906237-20906736	0.307779647755879	.	.
chr1	21079134	21079633	chr1	20922285	20922784	Gm28287|chr1:20922285-20922784	0.211998131588023	.	.
chr1	21079134	21079633	chr1	20922285	20922784	Tram2|chr1:20922285-20922784	0.211998131588023	.	.
chr1	21079134	21079633	chr1	21028976	21029475	Gm28287|chr1:21028976-21029475	0.218619424651064	.	.
chr1	21079134	21079633	chr1	21028976	21029475	Tram2|chr1:21028976-21029475	0.218619424651064	.	.
chr1	21079134	21079633	chr1	21246260	21246759	Gm28287|chr1:21246260-21246759	0.175189482703876	.	.
chr1	21079134	21079633	chr1	21246260	21246759	Tram2|chr1:21246260-21246759	0.175189482703876	.	.
chr1	21218543	21219042	chr1	20801628	20802127	Tmem14a|chr1:20801628-20802127	0.19539515437728	.	.
chr1	21218543	21219042	chr1	20922285	20922784	Tmem14a|chr1:20922285-20922784	0.182969816749412	.	.
chr1	21218543	21219042	chr1	20925578	20926077	Tmem14a|chr1:20925578-20926077	0.194637998723231	.	.
chr1	21218543	21219042	chr1	21496233	21496732	Tmem14a|chr1:21496233-21496732	0.297836175972293	.	.
chr1	21218543	21219042	chr1	21499815	21500314	Tmem14a|chr1:21499815-21500314	0.194037879643683	.	.
chr1	21271420	21271919	chr1	21461025	21461524	Gm28836|chr1:21461025-21461524	0.342825494034642	.	.
chr1	21271420	21271919	chr1	21466382	21466881	Gm28836|chr1:21466382-21466881	0.386964619089391	.	.
chr1	21271420	21271919	chr1	21470266	21470765	Gm28836|chr1:21470266-21470765	0.465050722357334	.	.
chr1	21271420	21271919	chr1	21635376	21635875	Gm28836|chr1:21635376-21635875	0.355314016231274	.	.
chr1	21961224	21961723	chr1	21954490	21954989	Kcnq5|chr1:21954490-21954989	0.217057823368162	.	.
chr1	22805771	22806270	chr1	22620608	22621107	Rims1|chr1:22620608-22621107	0.188449648790943	.	.
chr1	22805771	22806270	chr1	22717693	22718192	Rims1|chr1:22717693-22718192	0.262503284029668	.	.
chr1	22805771	22806270	chr1	22928460	22928959	Rims1|chr1:22928460-22928959	0.240979326324536	.	.
chr1	22805771	22806270	chr1	23068412	23068911	Rims1|chr1:23068412-23068911	0.374680155332347	.	.
chr1	22805771	22806270	chr1	23097693	23098192	Rims1|chr1:23097693-23098192	0.52889023054048	.	.
chr1	22805771	22806270	chr1	23098237	23098736	Rims1|chr1:23098237-23098736	0.240007537085425	.	.
chr1	23574480	23574979	chr1	23255866	23256365	Gm28822|chr1:23255866-23256365	0.255807549115424	.	.
chr1	23574480	23574979	chr1	23374447	23374946	Gm28822|chr1:23374447-23374946	0.193970658228027	.	.
chr1	23574480	23574979	chr1	23383148	23383647	Gm28822|chr1:23383148-23383647	0.202242144143873	.	.
chr1	23574480	23574979	chr1	23656185	23656684	Gm28822|chr1:23656185-23656684	0.219250491681998	.	.
chr1	23575015	23575514	chr1	23255866	23256365	Gm28822|chr1:23255866-23256365	0.266895597390151	.	.
chr1	23575015	23575514	chr1	23374447	23374946	Gm28822|chr1:23374447-23374946	0.207029958277221	.	.
chr1	23575015	23575514	chr1	23383148	23383647	Gm28822|chr1:23383148-23383647	0.175657532007854	.	.
chr1	23575015	23575514	chr1	23656185	23656684	Gm28822|chr1:23656185-23656684	0.197659278440915	.	.
chr1	23762292	23762791	chr1	23705548	23706047	B3gat2|chr1:23705548-23706047	0.337275039711908	.	.
chr1	23762292	23762791	chr1	23762798	23763297	B3gat2|chr1:23762798-23763297	0.19676573042016	.	.
chr1	23762292	23762791	chr1	24128284	24128783	B3gat2|chr1:24128284-24128783	0.554156371997063	.	.
chr1	23762292	23762791	chr1	24171412	24171911	B3gat2|chr1:24171412-24171911	0.229789079402837	.	.
chr1	23921626	23922125	chr1	23631285	23631784	Smap1|chr1:23631285-23631784	0.365433633994142	.	.
chr1	23921626	23922125	chr1	23656185	23656684	Smap1|chr1:23656185-23656684	0.196669068323088	.	.
chr1	23921626	23922125	chr1	23792680	23793179	Smap1|chr1:23792680-23793179	0.309527131947503	.	.
chr1	23921626	23922125	chr1	23935025	23935524	Smap1|chr1:23935025-23935524	0.398549434919879	.	.
chr1	23921626	23922125	chr1	23943193	23943692	Smap1|chr1:23943193-23943692	0.204929124884841	.	.
chr1	23921626	23922125	chr1	24120249	24120748	Smap1|chr1:24120249-24120748	0.311980160586452	.	.
chr1	23921626	23922125	chr1	24249074	24249573	Smap1|chr1:24249074-24249573	0.202607009236447	.	.
chr1	23922128	23922627	chr1	23631285	23631784	Smap1|chr1:23631285-23631784	0.428144732135688	.	.
chr1	23922128	23922627	chr1	23656185	23656684	Smap1|chr1:23656185-23656684	0.235861718691221	.	.
chr1	23922128	23922627	chr1	23792680	23793179	Smap1|chr1:23792680-23793179	0.238058031834484	.	.
chr1	23922128	23922627	chr1	23935025	23935524	Smap1|chr1:23935025-23935524	0.275248650959828	.	.
chr1	23922128	23922627	chr1	24120249	24120748	Smap1|chr1:24120249-24120748	0.453078806728229	.	.
chr1	24005456	24005955	chr1	24073788	24074287	Sdhaf4|chr1:24073788-24074287	0.321718333476435	.	.
chr1	24005456	24005955	chr1	24074338	24074837	Sdhaf4|chr1:24074338-24074837	0.460720525354786	.	.
chr1	24005456	24005955	chr1	24108053	24108552	Sdhaf4|chr1:24108053-24108552	0.321947786800203	.	.
chr1	24005456	24005955	chr1	24122424	24122923	Sdhaf4|chr1:24122424-24122923	0.263811086113535	.	.
chr1	24005456	24005955	chr1	24223208	24223707	Sdhaf4|chr1:24223208-24223707	0.432956392693912	.	.
chr1	24005456	24005955	chr1	24326164	24326663	Sdhaf4|chr1:24326164-24326663	0.267848533607497	.	.
chr1	24005456	24005955	chr1	24367541	24368040	Sdhaf4|chr1:24367541-24368040	0.357678623019459	.	.
chr1	24099649	24100148	chr1	23826472	23826971	Fam135a|chr1:23826472-23826971	0.175898262853857	.	.
chr1	24100186	24100685	chr1	24074338	24074837	Fam135a|chr1:24074338-24074837	0.451046970036907	.	.
chr1	24100186	24100685	chr1	24108053	24108552	Fam135a|chr1:24108053-24108552	0.369843760442764	.	.
chr1	24100186	24100685	chr1	24120249	24120748	Fam135a|chr1:24120249-24120748	0.308501264097574	.	.
chr1	24100186	24100685	chr1	24257925	24258424	Fam135a|chr1:24257925-24258424	0.324138416897849	.	.
chr1	24100186	24100685	chr1	24326164	24326663	Fam135a|chr1:24326164-24326663	0.231475771626112	.	.
chr1	24100186	24100685	chr1	24367541	24368040	Fam135a|chr1:24367541-24368040	0.179881006019888	.	.
chr1	24100186	24100685	chr1	24457928	24458427	Fam135a|chr1:24457928-24458427	0.204315509377752	.	.
chr1	24678265	24678764	chr1	24257925	24258424	Lmbrd1|chr1:24257925-24258424	0.222212944258035	.	.
chr1	24678265	24678764	chr1	24336005	24336504	Lmbrd1|chr1:24336005-24336504	0.246240935750664	.	.
chr1	24678265	24678764	chr1	24457928	24458427	Lmbrd1|chr1:24457928-24458427	0.2512638805384	.	.
chr1	24678265	24678764	chr1	24613347	24613846	Lmbrd1|chr1:24613347-24613846	0.183185688060581	.	.
chr1	24678265	24678764	chr1	24615721	24616220	Lmbrd1|chr1:24615721-24616220	0.190196530188519	.	.
chr1	24678265	24678764	chr1	24703679	24704178	Lmbrd1|chr1:24703679-24704178	0.173849230853925	.	.
chr1	24678265	24678764	chr1	24834283	24834782	Lmbrd1|chr1:24834283-24834782	0.275809179647068	.	.
chr1	25829930	25830429	chr1	25510274	25510773	Adgrb3|chr1:25510274-25510773	0.271400647639819	.	.
chr1	25829930	25830429	chr1	25775391	25775890	Adgrb3|chr1:25775391-25775890	0.345672276685417	.	.
chr1	30872795	30873294	chr1	30595347	30595846	Phf3|chr1:30595347-30595846	0.422870875273389	.	.
chr1	30872795	30873294	chr1	30740784	30741283	Phf3|chr1:30740784-30741283	0.197216125577845	.	.
chr1	30872795	30873294	chr1	30751054	30751553	Phf3|chr1:30751054-30751553	0.256047210827157	.	.
chr1	30872795	30873294	chr1	31156865	31157364	Phf3|chr1:31156865-31157364	0.246758477181837	.	.
chr1	30873430	30873929	chr1	30565242	30565741	Phf3|chr1:30565242-30565741	0.268249598843487	.	.
chr1	30873430	30873929	chr1	30595347	30595846	Phf3|chr1:30595347-30595846	0.231123932097103	.	.
chr1	30873430	30873929	chr1	30751054	30751553	Phf3|chr1:30751054-30751553	0.297682918009484	.	.
chr1	30873430	30873929	chr1	31034591	31035090	Phf3|chr1:31034591-31035090	0.386023870000748	.	.
chr1	30873430	30873929	chr1	31143263	31143762	Phf3|chr1:31143263-31143762	0.241789159245034	.	.
chr1	30873942	30874441	chr1	30595347	30595846	Phf3|chr1:30595347-30595846	0.283909772579897	.	.
chr1	30873942	30874441	chr1	30751054	30751553	Phf3|chr1:30751054-30751553	0.211736725382811	.	.
chr1	30873942	30874441	chr1	31156865	31157364	Phf3|chr1:31156865-31157364	0.229301708828106	.	.
chr1	30949080	30949579	chr1	30595347	30595846	Ptp4a1|chr1:30595347-30595846	0.185080084976303	.	.
chr1	30949080	30949579	chr1	31153918	31154417	Ptp4a1|chr1:31153918-31154417	0.22785615911611	.	.
chr1	30949582	30950081	chr1	30503190	30503689	Ptp4a1|chr1:30503190-30503689	0.187957231661656	.	.
chr1	30949582	30950081	chr1	30595347	30595846	Ptp4a1|chr1:30595347-30595846	0.41771354618677	.	.
chr1	30949582	30950081	chr1	30751054	30751553	Ptp4a1|chr1:30751054-30751553	0.222160748256202	.	.
chr1	30949582	30950081	chr1	30790220	30790719	Ptp4a1|chr1:30790220-30790719	0.319542410392092	.	.
chr1	30949582	30950081	chr1	30885514	30886013	Ptp4a1|chr1:30885514-30886013	0.263149541141331	.	.
chr1	30949582	30950081	chr1	31034591	31035090	Ptp4a1|chr1:31034591-31035090	0.239036121649503	.	.
chr1	30949582	30950081	chr1	31153918	31154417	Ptp4a1|chr1:31153918-31154417	0.355633400003948	.	.
chr1	32172459	32172958	chr1	31810837	31811336	Khdrbs2|chr1:31810837-31811336	0.231354260332577	.	.
chr1	32172459	32172958	chr1	32294617	32295116	Khdrbs2|chr1:32294617-32295116	0.26482491273576	.	.
chr1	32172459	32172958	chr1	32303398	32303897	Khdrbs2|chr1:32303398-32303897	0.232069432287068	.	.
chr1	32172459	32172958	chr1	32348052	32348551	Khdrbs2|chr1:32348052-32348551	0.205124400807609	.	.
chr1	32172459	32172958	chr1	32452809	32453308	Khdrbs2|chr1:32452809-32453308	0.400595489881885	.	.
chr1	33669575	33670074	chr1	33349464	33349963	Prim2|chr1:33349464-33349963	0.181795405712287	.	.
chr1	33669575	33670074	chr1	33742905	33743404	Prim2|chr1:33742905-33743404	0.199687254069527	.	.
chr1	33670156	33670655	chr1	33261019	33261518	Prim2|chr1:33261019-33261518	0.18434266212214	.	.
chr1	33670156	33670655	chr1	33261019	33261518	Prim2|chr1:33261019-33261518	0.184342662122141	.	.
chr1	33670156	33670655	chr1	33446858	33447357	Prim2|chr1:33446858-33447357	0.233819988079062	.	.
chr1	33670156	33670655	chr1	33454301	33454800	Prim2|chr1:33454301-33454800	0.357491974163308	.	.
chr1	33670156	33670655	chr1	33460232	33460731	Prim2|chr1:33460232-33460731	0.210553686126399	.	.
chr1	33670156	33670655	chr1	33484176	33484675	Prim2|chr1:33484176-33484675	0.276682567521843	.	.
chr1	33670156	33670655	chr1	33490134	33490633	Prim2|chr1:33490134-33490633	0.340699089427439	.	.
chr1	33670156	33670655	chr1	33523186	33523685	Prim2|chr1:33523186-33523685	0.426006288231348	.	.
chr1	33670156	33670655	chr1	33529838	33530337	Prim2|chr1:33529838-33530337	0.26372350665071	.	.
chr1	33670156	33670655	chr1	33612069	33612568	Prim2|chr1:33612069-33612568	0.331136645455772	.	.
chr1	33670156	33670655	chr1	33684431	33684930	Prim2|chr1:33684431-33684930	0.200771148454968	.	.
chr1	33670156	33670655	chr1	33691249	33691748	Prim2|chr1:33691249-33691748	0.471334222389644	.	.
chr1	33719875	33720374	chr1	33271662	33272161	Rab23|chr1:33271662-33272161	0.503961575907076	.	.
chr1	33719875	33720374	chr1	33349464	33349963	Rab23|chr1:33349464-33349963	0.173975857199175	.	.
chr1	33719875	33720374	chr1	33645576	33646075	Rab23|chr1:33645576-33646075	0.318121055997058	.	.
chr1	33719875	33720374	chr1	33678412	33678911	Rab23|chr1:33678412-33678911	0.250138382757649	.	.
chr1	34459438	34459937	chr1	34331708	34332207	Ptpn18|chr1:34331708-34332207	0.289576478814482	.	.
chr1	34459438	34459937	chr1	34738307	34738806	Ptpn18|chr1:34738307-34738806	0.182807912034941	.	.
chr1	34579442	34579941	chr1	34344742	34345241	1700101I19Rik|chr1:34344742-34345241	0.264472615409696	.	.
chr1	34579442	34579941	chr1	34344742	34345241	Amer3|chr1:34344742-34345241	0.264472615409696	.	.
chr1	34579442	34579941	chr1	34409815	34410314	1700101I19Rik|chr1:34409815-34410314	0.237143383010159	.	.
chr1	34579442	34579941	chr1	34409815	34410314	Amer3|chr1:34409815-34410314	0.237143383010159	.	.
chr1	34579442	34579941	chr1	34793992	34794491	1700101I19Rik|chr1:34793992-34794491	0.396342383873683	.	.
chr1	34579442	34579941	chr1	34793992	34794491	Amer3|chr1:34793992-34794491	0.396342383873683	.	.
chr1	34677093	34677592	chr1	34324241	34324740	Arhgef4|chr1:34324241-34324740	0.228322161677272	.	.
chr1	34677093	34677592	chr1	34700679	34701178	Arhgef4|chr1:34700679-34701178	0.338737370118052	.	.
chr1	34677093	34677592	chr1	34752832	34753331	Arhgef4|chr1:34752832-34753331	0.357360449876311	.	.
chr1	34677093	34677592	chr1	34760458	34760957	Arhgef4|chr1:34760458-34760957	0.253669321352482	.	.
chr1	34677093	34677592	chr1	34793414	34793913	Arhgef4|chr1:34793414-34793913	0.347204104095568	.	.
chr1	34677093	34677592	chr1	34867150	34867649	Arhgef4|chr1:34867150-34867649	0.382197329133573	.	.
chr1	34677093	34677592	chr1	34982952	34983451	Arhgef4|chr1:34982952-34983451	0.398080130910694	.	.
chr1	34801460	34801959	chr1	34738307	34738806	Arhgef4|chr1:34738307-34738806	0.259692096976012	.	.
chr1	34801460	34801959	chr1	34793992	34794491	Arhgef4|chr1:34793992-34794491	0.239924310522226	.	.
chr1	34842804	34843303	chr1	34752832	34753331	Fam168b|chr1:34752832-34753331	0.29135455748798	.	.
chr1	34842804	34843303	chr1	34793414	34793913	Fam168b|chr1:34793414-34793913	0.327341534905813	.	.
chr1	35879549	35880048	chr1	35759483	35759982	1110002O04Rik|chr1:35759483-35759982	0.172234019671197	.	.
chr1	35879549	35880048	chr1	35843530	35844029	1110002O04Rik|chr1:35843530-35844029	0.322303216328891	.	.
chr1	35879549	35880048	chr1	35917590	35918089	1110002O04Rik|chr1:35917590-35918089	0.232462815634597	.	.
chr1	35879549	35880048	chr1	36235016	36235515	1110002O04Rik|chr1:36235016-36235515	0.506359749553051	.	.
chr1	36244101	36244600	chr1	35758900	35759399	Uggt1|chr1:35758900-35759399	0.323972144975705	.	.
chr1	36244101	36244600	chr1	35772457	35772956	Uggt1|chr1:35772457-35772956	0.441238699460608	.	.
chr1	36244101	36244600	chr1	35829394	35829893	Uggt1|chr1:35829394-35829893	0.209921729413802	.	.
chr1	36244101	36244600	chr1	35951184	35951683	Uggt1|chr1:35951184-35951683	0.464256383185747	.	.
chr1	36244101	36244600	chr1	35992420	35992919	Uggt1|chr1:35992420-35992919	0.392272087548529	.	.
chr1	36244101	36244600	chr1	36095396	36095895	Uggt1|chr1:36095396-36095895	0.225485063102392	.	.
chr1	36244101	36244600	chr1	36116034	36116533	Uggt1|chr1:36116034-36116533	0.248197549891384	.	.
chr1	36307414	36307913	chr1	36030321	36030820	Arid5a|chr1:36030321-36030820	0.344636943080729	.	.
chr1	36307976	36308475	chr1	36082842	36083341	Arid5a|chr1:36082842-36083341	0.318735515288376	.	.
chr1	36368438	36368937	chr1	36235016	36235515	Kansl3|chr1:36235016-36235515	0.278227486478458	.	.
chr1	36368963	36369462	chr1	36030321	36030820	Kansl3|chr1:36030321-36030820	0.21594467450527	.	.
chr1	36368963	36369462	chr1	36064836	36065335	Kansl3|chr1:36064836-36065335	0.212718817807967	.	.
chr1	36368963	36369462	chr1	36303259	36303758	Kansl3|chr1:36303259-36303758	0.232267918039842	.	.
chr1	36445084	36445583	chr1	36116542	36117041	Lman2l|chr1:36116542-36117041	0.178401324029197	.	.
chr1	36445084	36445583	chr1	36560028	36560527	Lman2l|chr1:36560028-36560527	0.312462888994796	.	.
chr1	36471319	36471818	chr1	36064836	36065335	Cnnm4|chr1:36064836-36065335	0.186930660215526	.	.
chr1	36471319	36471818	chr1	36303259	36303758	Cnnm4|chr1:36303259-36303758	0.265421041065493	.	.
chr1	36511549	36512048	chr1	36808136	36808635	Cnnm3|chr1:36808136-36808635	0.18269296696732	.	.
chr1	36511549	36512048	chr1	36830697	36831196	Cnnm3|chr1:36830697-36831196	0.217375179255251	.	.
chr1	36511549	36512048	chr1	36831240	36831739	Cnnm3|chr1:36831240-36831739	0.217974257182648	.	.
chr1	36511549	36512048	chr1	36939401	36939900	Cnnm3|chr1:36939401-36939900	0.23111570207449	.	.
chr1	36511549	36512048	chr1	36939937	36940436	Cnnm3|chr1:36939937-36940436	0.233274813714578	.	.
chr1	36512158	36512657	chr1	36560028	36560527	Cnnm3|chr1:36560028-36560527	0.460563480074051	.	.
chr1	36512158	36512657	chr1	36606843	36607342	Cnnm3|chr1:36606843-36607342	0.415877306290951	.	.
chr1	36512158	36512657	chr1	36813445	36813944	Cnnm3|chr1:36813445-36813944	0.172098757144807	.	.
chr1	36512158	36512657	chr1	36875674	36876173	Cnnm3|chr1:36875674-36876173	0.307014906697002	.	.
chr1	36512158	36512657	chr1	36939401	36939900	Cnnm3|chr1:36939401-36939900	0.293322665655829	.	.
chr1	36512158	36512657	chr1	36939937	36940436	Cnnm3|chr1:36939937-36940436	0.501090081321485	.	.
chr1	36547105	36547604	chr1	36560028	36560527	Ankrd39|chr1:36560028-36560527	0.393532434061666	.	.
chr1	36547105	36547604	chr1	36808136	36808635	Ankrd39|chr1:36808136-36808635	0.373594858272554	.	.
chr1	36547105	36547604	chr1	36920028	36920527	Ankrd39|chr1:36920028-36920527	0.321322101533961	.	.
chr1	36547105	36547604	chr1	36939401	36939900	Ankrd39|chr1:36939401-36939900	0.48617748383127	.	.
chr1	36547105	36547604	chr1	36939937	36940436	Ankrd39|chr1:36939937-36940436	0.237176950297007	.	.
chr1	36557336	36557835	chr1	36441070	36441569	D430040D24Rik|chr1:36441070-36441569	0.307719774035657	.	.
chr1	36557336	36557835	chr1	36441070	36441569	Sema4c|chr1:36441070-36441569	0.307719774035657	.	.
chr1	36557336	36557835	chr1	36560028	36560527	D430040D24Rik|chr1:36560028-36560527	0.206431307598562	.	.
chr1	36557336	36557835	chr1	36560028	36560527	Sema4c|chr1:36560028-36560527	0.206431307598562	.	.
chr1	36557336	36557835	chr1	36797386	36797885	D430040D24Rik|chr1:36797386-36797885	0.213176393829888	.	.
chr1	36557336	36557835	chr1	36797386	36797885	Sema4c|chr1:36797386-36797885	0.213176393829888	.	.
chr1	36557336	36557835	chr1	36813445	36813944	D430040D24Rik|chr1:36813445-36813944	0.226740381076293	.	.
chr1	36557336	36557835	chr1	36813445	36813944	Sema4c|chr1:36813445-36813944	0.226740381076293	.	.
chr1	36557336	36557835	chr1	36939401	36939900	D430040D24Rik|chr1:36939401-36939900	0.201566512566908	.	.
chr1	36557336	36557835	chr1	36939401	36939900	Sema4c|chr1:36939401-36939900	0.201566512566908	.	.
chr1	36691240	36691739	chr1	36606843	36607342	Cox5b|chr1:36606843-36607342	0.207689950247451	.	.
chr1	36691240	36691739	chr1	36813445	36813944	Cox5b|chr1:36813445-36813944	0.267735240775843	.	.
chr1	36709882	36710381	chr1	36324037	36324536	4933424G06Rik|chr1:36324037-36324536	0.3762372720311	.	.
chr1	36709882	36710381	chr1	36599595	36600094	4933424G06Rik|chr1:36599595-36600094	0.293222725831435	.	.
chr1	36709882	36710381	chr1	36606843	36607342	4933424G06Rik|chr1:36606843-36607342	0.280462433265266	.	.
chr1	36709882	36710381	chr1	36813445	36813944	4933424G06Rik|chr1:36813445-36813944	0.400522421290978	.	.
chr1	36744515	36745014	chr1	36252765	36253264	Gm33533|chr1:36252765-36253264	0.279122795784105	.	.
chr1	36744515	36745014	chr1	36324037	36324536	Gm33533|chr1:36324037-36324536	0.175567370000592	.	.
chr1	36744515	36745014	chr1	36599595	36600094	Gm33533|chr1:36599595-36600094	0.327576365951105	.	.
chr1	36744515	36745014	chr1	36599595	36600094	Gm33533|chr1:36599595-36600094	0.327576365951106	.	.
chr1	36744515	36745014	chr1	36606843	36607342	Gm33533|chr1:36606843-36607342	0.331869202256791	.	.
chr1	36744515	36745014	chr1	36813445	36813944	Gm33533|chr1:36813445-36813944	0.261848046531155	.	.
chr1	36744515	36745014	chr1	36831240	36831739	Gm33533|chr1:36831240-36831739	0.200382663031743	.	.
chr1	36744515	36745014	chr1	36939401	36939900	Gm33533|chr1:36939401-36939900	0.286314468877318	.	.
chr1	36744515	36745014	chr1	36939937	36940436	Gm33533|chr1:36939937-36940436	0.369835200374814	.	.
chr1	37299595	37300094	chr1	37250606	37251105	Inpp4a|chr1:37250606-37251105	0.378801736374118	.	.
chr1	37300101	37300600	chr1	37250606	37251105	Inpp4a|chr1:37250606-37251105	0.174912297312183	.	.
chr1	37300101	37300600	chr1	37368090	37368589	Inpp4a|chr1:37368090-37368589	0.286806916268178	.	.
chr1	37429364	37429863	chr1	37077826	37078325	Coa5|chr1:37077826-37078325	0.264572894465215	.	.
chr1	37429364	37429863	chr1	37077826	37078325	Unc50|chr1:37077826-37078325	0.264572894465215	.	.
chr1	37429364	37429863	chr1	37231368	37231867	Coa5|chr1:37231368-37231867	0.179445321192722	.	.
chr1	37429364	37429863	chr1	37231368	37231867	Unc50|chr1:37231368-37231867	0.179445321192722	.	.
chr1	37429364	37429863	chr1	37368090	37368589	Coa5|chr1:37368090-37368589	0.211514509496499	.	.
chr1	37429364	37429863	chr1	37368090	37368589	Unc50|chr1:37368090-37368589	0.211514509496499	.	.
chr1	37429877	37430376	chr1	37029031	37029530	Coa5|chr1:37029031-37029530	0.207544965427348	.	.
chr1	37429877	37430376	chr1	37029031	37029530	Unc50|chr1:37029031-37029530	0.207544965427348	.	.
chr1	37429877	37430376	chr1	37077826	37078325	Coa5|chr1:37077826-37078325	0.302568776936962	.	.
chr1	37429877	37430376	chr1	37077826	37078325	Unc50|chr1:37077826-37078325	0.302568776936962	.	.
chr1	37429877	37430376	chr1	37288604	37289103	Coa5|chr1:37288604-37289103	0.23420095464321	.	.
chr1	37429877	37430376	chr1	37288604	37289103	Unc50|chr1:37288604-37289103	0.23420095464321	.	.
chr1	37430385	37430884	chr1	37250606	37251105	Coa5|chr1:37250606-37251105	0.190006066797393	.	.
chr1	37430385	37430884	chr1	37250606	37251105	Unc50|chr1:37250606-37251105	0.190006066797393	.	.
chr1	37540864	37541363	chr1	37595442	37595941	Mgat4a|chr1:37595442-37595941	0.248720591424637	.	.
chr1	37540864	37541363	chr1	37634610	37635109	Mgat4a|chr1:37634610-37635109	0.303165251728137	.	.
chr1	37540864	37541363	chr1	37678238	37678737	Mgat4a|chr1:37678238-37678737	0.271382318024471	.	.
chr1	37540864	37541363	chr1	37698784	37699283	Mgat4a|chr1:37698784-37699283	0.216069005553894	.	.
chr1	37540864	37541363	chr1	37725725	37726224	Mgat4a|chr1:37725725-37726224	0.240721211035032	.	.
chr1	37614024	37614523	chr1	37596946	37597445	4930556I23Rik|chr1:37596946-37597445	0.213184200950162	.	.
chr1	37614024	37614523	chr1	37628704	37629203	4930556I23Rik|chr1:37628704-37629203	0.245577502621153	.	.
chr1	37719678	37720177	chr1	37698784	37699283	2010300C02Rik|chr1:37698784-37699283	0.188968080050066	.	.
chr1	37719678	37720177	chr1	37726317	37726816	2010300C02Rik|chr1:37726317-37726816	0.226067484814822	.	.
chr1	37719678	37720177	chr1	37872597	37873096	2010300C02Rik|chr1:37872597-37873096	0.223901903071248	.	.
chr1	37719678	37720177	chr1	37906336	37906835	2010300C02Rik|chr1:37906336-37906835	0.181595401745473	.	.
chr1	37719678	37720177	chr1	37918070	37918569	2010300C02Rik|chr1:37918070-37918569	0.207497842162655	.	.
chr1	37720763	37721262	chr1	37628704	37629203	2010300C02Rik|chr1:37628704-37629203	0.183706110524806	.	.
chr1	37720763	37721262	chr1	37689727	37690226	2010300C02Rik|chr1:37689727-37690226	0.182019891098731	.	.
chr1	37864699	37865198	chr1	37595442	37595941	Gm26805|chr1:37595442-37595941	0.300263923047883	.	.
chr1	37864699	37865198	chr1	37639092	37639591	Gm26805|chr1:37639092-37639591	0.182890444588943	.	.
chr1	37864699	37865198	chr1	37678238	37678737	Gm26805|chr1:37678238-37678737	0.207211547851742	.	.
chr1	37864699	37865198	chr1	37698123	37698622	Gm26805|chr1:37698123-37698622	0.227051608706825	.	.
chr1	37864699	37865198	chr1	37698784	37699283	Gm26805|chr1:37698784-37699283	0.296174284510938	.	.
chr1	37864699	37865198	chr1	38193477	38193976	Gm26805|chr1:38193477-38193976	0.295165176072723	.	.
chr1	37865263	37865762	chr1	37596946	37597445	Gm26805|chr1:37596946-37597445	0.198775968464294	.	.
chr1	37865263	37865762	chr1	37596946	37597445	Tsga10|chr1:37596946-37597445	0.198775968464294	.	.
chr1	37865263	37865762	chr1	37628704	37629203	Gm26805|chr1:37628704-37629203	0.218979655549556	.	.
chr1	37865263	37865762	chr1	37628704	37629203	Tsga10|chr1:37628704-37629203	0.218979655549556	.	.
chr1	37871955	37872454	chr1	37596946	37597445	Lipt1|chr1:37596946-37597445	0.233872904635306	.	.
chr1	37871955	37872454	chr1	37634610	37635109	Lipt1|chr1:37634610-37635109	0.365915521575306	.	.
chr1	37871955	37872454	chr1	37639092	37639591	Lipt1|chr1:37639092-37639591	0.195784307351331	.	.
chr1	37871955	37872454	chr1	37698123	37698622	Lipt1|chr1:37698123-37698622	0.231074804754267	.	.
chr1	37871955	37872454	chr1	38193477	38193976	Lipt1|chr1:38193477-38193976	0.234506440761844	.	.
chr1	37890241	37890740	chr1	37512048	37512547	Mitd1|chr1:37512048-37512547	0.290375649442785	.	.
chr1	37890241	37890740	chr1	37512048	37512547	Mrpl30|chr1:37512048-37512547	0.290375649442785	.	.
chr1	37890241	37890740	chr1	37595442	37595941	Mitd1|chr1:37595442-37595941	0.281085304128063	.	.
chr1	37890241	37890740	chr1	37595442	37595941	Mrpl30|chr1:37595442-37595941	0.281085304128063	.	.
chr1	37890241	37890740	chr1	37596946	37597445	Mitd1|chr1:37596946-37597445	0.500924024389051	.	.
chr1	37890241	37890740	chr1	37596946	37597445	Mrpl30|chr1:37596946-37597445	0.500924024389051	.	.
chr1	37890241	37890740	chr1	37634610	37635109	Mitd1|chr1:37634610-37635109	0.187519579081471	.	.
chr1	37890241	37890740	chr1	37634610	37635109	Mitd1|chr1:37634610-37635109	0.187519579081472	.	.
chr1	37890241	37890740	chr1	37634610	37635109	Mrpl30|chr1:37634610-37635109	0.187519579081471	.	.
chr1	37890241	37890740	chr1	37634610	37635109	Mrpl30|chr1:37634610-37635109	0.187519579081472	.	.
chr1	37890241	37890740	chr1	37678238	37678737	Mitd1|chr1:37678238-37678737	0.373819369257103	.	.
chr1	37890241	37890740	chr1	37678238	37678737	Mrpl30|chr1:37678238-37678737	0.373819369257103	.	.
chr1	37890241	37890740	chr1	37725725	37726224	Mitd1|chr1:37725725-37726224	0.199573028711442	.	.
chr1	37890241	37890740	chr1	37725725	37726224	Mrpl30|chr1:37725725-37726224	0.199573028711442	.	.
chr1	37997082	37997581	chr1	37512048	37512547	Eif5b|chr1:37512048-37512547	0.222382195634267	.	.
chr1	37997082	37997581	chr1	37512048	37512547	Txndc9|chr1:37512048-37512547	0.222382195634267	.	.
chr1	37997082	37997581	chr1	37596946	37597445	Eif5b|chr1:37596946-37597445	0.323191402507847	.	.
chr1	37997082	37997581	chr1	37596946	37597445	Txndc9|chr1:37596946-37597445	0.323191402507847	.	.
chr1	37997082	37997581	chr1	37725725	37726224	Eif5b|chr1:37725725-37726224	0.206297479301047	.	.
chr1	37997082	37997581	chr1	37725725	37726224	Txndc9|chr1:37725725-37726224	0.206297479301047	.	.
chr1	37997082	37997581	chr1	37906336	37906835	Eif5b|chr1:37906336-37906835	0.189818813440359	.	.
chr1	37997082	37997581	chr1	37906336	37906835	Txndc9|chr1:37906336-37906835	0.189818813440359	.	.
chr1	37997082	37997581	chr1	38185452	38185951	Eif5b|chr1:38185452-38185951	0.415368361319961	.	.
chr1	37997082	37997581	chr1	38185452	38185951	Txndc9|chr1:38185452-38185951	0.415368361319961	.	.
chr1	37997778	37998277	chr1	37639092	37639591	Eif5b|chr1:37639092-37639591	0.212720272254667	.	.
chr1	37997778	37998277	chr1	37639092	37639591	Txndc9|chr1:37639092-37639591	0.212720272254667	.	.
chr1	37997778	37998277	chr1	37689727	37690226	Eif5b|chr1:37689727-37690226	0.189833609911176	.	.
chr1	37997778	37998277	chr1	37689727	37690226	Txndc9|chr1:37689727-37690226	0.189833609911176	.	.
chr1	37997778	37998277	chr1	37698123	37698622	Eif5b|chr1:37698123-37698622	0.198681948734287	.	.
chr1	37997778	37998277	chr1	37698123	37698622	Txndc9|chr1:37698123-37698622	0.198681948734287	.	.
chr1	37997778	37998277	chr1	37800253	37800752	Eif5b|chr1:37800253-37800752	0.297524676004034	.	.
chr1	37997778	37998277	chr1	37800253	37800752	Txndc9|chr1:37800253-37800752	0.297524676004034	.	.
chr1	38129526	38130025	chr1	37906336	37906835	Rev1|chr1:37906336-37906835	0.257166541781459	.	.
chr1	38129526	38130025	chr1	38185452	38185951	Rev1|chr1:38185452-38185951	0.301896335112852	.	.
chr1	38384688	38385187	chr1	38428828	38429327	Gm16152|chr1:38428828-38429327	0.195500707054952	.	.
chr1	38384688	38385187	chr1	38588707	38589206	Gm16152|chr1:38588707-38589206	0.179528625336363	.	.
chr1	38384688	38385187	chr1	38602007	38602506	Gm16152|chr1:38602007-38602506	0.271089670943681	.	.
chr1	38835659	38836158	chr1	38512367	38512866	Lonrf2|chr1:38512367-38512866	0.313379621633034	.	.
chr1	38835659	38836158	chr1	38550420	38550919	Lonrf2|chr1:38550420-38550919	0.251824783742439	.	.
chr1	38835659	38836158	chr1	38683058	38683557	Lonrf2|chr1:38683058-38683557	0.334818824808511	.	.
chr1	38835659	38836158	chr1	38767699	38768198	Lonrf2|chr1:38767699-38768198	0.180555982403114	.	.
chr1	38835659	38836158	chr1	38807588	38808087	Lonrf2|chr1:38807588-38808087	0.206563131298045	.	.
chr1	38836359	38836858	chr1	38612319	38612818	Lonrf2|chr1:38612319-38612818	0.197171543637778	.	.
chr1	38836359	38836858	chr1	38971707	38972206	Lonrf2|chr1:38971707-38972206	0.28999738254812	.	.
chr1	38897212	38897711	chr1	38612319	38612818	Chst10|chr1:38612319-38612818	0.324473169894572	.	.
chr1	38897212	38897711	chr1	38627336	38627835	Chst10|chr1:38627336-38627835	0.390513856825078	.	.
chr1	38897212	38897711	chr1	38929029	38929528	Chst10|chr1:38929029-38929528	0.189716941179824	.	.
chr1	38897212	38897711	chr1	38987477	38987976	Chst10|chr1:38987477-38987976	0.210561870342104	.	.
chr1	38897724	38898223	chr1	38612319	38612818	Chst10|chr1:38612319-38612818	0.191475829738362	.	.
chr1	38897724	38898223	chr1	38627336	38627835	Chst10|chr1:38627336-38627835	0.594062899578185	.	.
chr1	38897724	38898223	chr1	38627859	38628358	Chst10|chr1:38627859-38628358	0.212458462676729	.	.
chr1	38897724	38898223	chr1	38807059	38807558	Chst10|chr1:38807059-38807558	0.295316533826799	.	.
chr1	38897724	38898223	chr1	38807588	38808087	Chst10|chr1:38807588-38808087	0.175352620129257	.	.
chr1	38897724	38898223	chr1	38929029	38929528	Chst10|chr1:38929029-38929528	0.428711541107691	.	.
chr1	38897724	38898223	chr1	38971707	38972206	Chst10|chr1:38971707-38972206	0.337114581182653	.	.
chr1	38897724	38898223	chr1	38987477	38987976	Chst10|chr1:38987477-38987976	0.365666532274428	.	.
chr1	40324275	40324774	chr1	40052852	40053351	Il1rl2|chr1:40052852-40053351	0.224663716207901	.	.
chr1	40324275	40324774	chr1	40052852	40053351	Il1rl2|chr1:40052852-40053351	0.224663716207902	.	.
chr1	40324275	40324774	chr1	40171927	40172426	Il1rl2|chr1:40171927-40172426	0.192361047563334	.	.
chr1	40579713	40580212	chr1	40693083	40693582	Gm35801|chr1:40693083-40693582	0.233723380246685	.	.
chr1	40579713	40580212	chr1	40693083	40693582	Slc9a4|chr1:40693083-40693582	0.233723380246685	.	.
chr1	40579713	40580212	chr1	40694350	40694849	Gm35801|chr1:40694350-40694849	0.207406873342522	.	.
chr1	40579713	40580212	chr1	40694350	40694849	Slc9a4|chr1:40694350-40694849	0.207406873342522	.	.
chr1	40579713	40580212	chr1	40844577	40845076	Gm35801|chr1:40844577-40845076	0.218388349379705	.	.
chr1	40579713	40580212	chr1	40844577	40845076	Slc9a4|chr1:40844577-40845076	0.218388349379705	.	.
chr1	40579713	40580212	chr1	40988591	40989090	Gm35801|chr1:40988591-40989090	0.195245850117792	.	.
chr1	40579713	40580212	chr1	40988591	40989090	Slc9a4|chr1:40988591-40989090	0.195245850117792	.	.
chr1	40790447	40790946	chr1	40592134	40592633	Mfsd9|chr1:40592134-40592633	0.255833944986292	.	.
chr1	40790447	40790946	chr1	40617322	40617821	Mfsd9|chr1:40617322-40617821	0.260155974652128	.	.
chr1	40790447	40790946	chr1	40693083	40693582	Mfsd9|chr1:40693083-40693582	0.249644048452045	.	.
chr1	40790447	40790946	chr1	40694350	40694849	Mfsd9|chr1:40694350-40694849	0.287523451381188	.	.
chr1	40790447	40790946	chr1	40797275	40797774	Mfsd9|chr1:40797275-40797774	0.19685036678105	.	.
chr1	40790447	40790946	chr1	40844577	40845076	Mfsd9|chr1:40844577-40845076	0.399258164694559	.	.
chr1	40790447	40790946	chr1	40889589	40890088	Mfsd9|chr1:40889589-40890088	0.31614425489924	.	.
chr1	40790447	40790946	chr1	40988591	40989090	Mfsd9|chr1:40988591-40989090	0.273022429300873	.	.
chr1	40790447	40790946	chr1	41244562	41245061	Mfsd9|chr1:41244562-41245061	0.406481192394827	.	.
chr1	42695450	42695949	chr1	42617448	42617947	Gm20646|chr1:42617448-42617947	0.343347441508605	.	.
chr1	42695450	42695949	chr1	42617448	42617947	Pantr1|chr1:42617448-42617947	0.343347441508605	.	.
chr1	42695450	42695949	chr1	42617448	42617947	Pou3f3|chr1:42617448-42617947	0.343347441508605	.	.
chr1	42850995	42851494	chr1	42540124	42540623	Mrps9|chr1:42540124-42540623	0.210015904593764	.	.
chr1	42850995	42851494	chr1	42540124	42540623	Mrps9|chr1:42540124-42540623	0.210015904593765	.	.
chr1	42850995	42851494	chr1	42877210	42877709	Mrps9|chr1:42877210-42877709	0.397599893302291	.	.
chr1	42850995	42851494	chr1	42906692	42907191	Mrps9|chr1:42906692-42907191	0.23934897628412	.	.
chr1	42850995	42851494	chr1	42989548	42990047	Mrps9|chr1:42989548-42990047	0.228645987787571	.	.
chr1	42850995	42851494	chr1	43005906	43006405	Mrps9|chr1:43005906-43006405	0.35549893416728	.	.
chr1	42850995	42851494	chr1	43151427	43151926	Mrps9|chr1:43151427-43151926	0.321975645978755	.	.
chr1	42952608	42953107	chr1	43191060	43191559	Gpr45|chr1:43191060-43191559	0.191135366568994	.	.
chr1	42953132	42953631	chr1	42914971	42915470	Gpr45|chr1:42914971-42915470	0.48422005121361	.	.
chr1	42953132	42953631	chr1	43112826	43113325	Gpr45|chr1:43112826-43113325	0.356566025378979	.	.
chr1	42953132	42953631	chr1	43163711	43164210	Gpr45|chr1:43163711-43164210	0.185145859989945	.	.
chr1	43092237	43092736	chr1	42877210	42877709	8430432A02Rik|chr1:42877210-42877709	0.343385095792262	.	.
chr1	43092237	43092736	chr1	43387702	43388201	8430432A02Rik|chr1:43387702-43388201	0.500849523215597	.	.
chr1	43098457	43098956	chr1	43191060	43191559	AI597479|chr1:43191060-43191559	0.221176617510919	.	.
chr1	43098457	43098956	chr1	43191060	43191559	Tgfbrap1|chr1:43191060-43191559	0.221176617510919	.	.
chr1	43098457	43098956	chr1	43393926	43394425	AI597479|chr1:43393926-43394425	0.180354884093624	.	.
chr1	43098457	43098956	chr1	43393926	43394425	Tgfbrap1|chr1:43393926-43394425	0.180354884093624	.	.
chr1	43302138	43302637	chr1	43178211	43178710	Gm29040|chr1:43178211-43178710	0.316692105746437	.	.
chr1	43302138	43302637	chr1	43178727	43179226	Gm29040|chr1:43178727-43179226	0.334445261962541	.	.
chr1	43302138	43302637	chr1	43355208	43355707	Gm29040|chr1:43355208-43355707	0.23248371874721	.	.
chr1	43302138	43302637	chr1	43361212	43361711	Gm29040|chr1:43361212-43361711	0.209463886112912	.	.
chr1	43302138	43302637	chr1	43463871	43464370	Gm29040|chr1:43463871-43464370	0.318340900080505	.	.
chr1	43302138	43302637	chr1	43464389	43464888	Gm29040|chr1:43464389-43464888	0.546019322306733	.	.
chr1	43302138	43302637	chr1	43637921	43638420	Gm29040|chr1:43637921-43638420	0.5609712176066	.	.
chr1	43827102	43827601	chr1	43862566	43863065	Uxs1|chr1:43862566-43863065	0.390617515909592	.	.
chr1	43827102	43827601	chr1	44023763	44024262	Uxs1|chr1:44023763-44024262	0.214373504157289	.	.
chr1	43827615	43828114	chr1	43782609	43783108	Uxs1|chr1:43782609-43783108	0.342518348324789	.	.
chr1	43827615	43828114	chr1	43862566	43863065	Uxs1|chr1:43862566-43863065	0.286817246128357	.	.
chr1	43827615	43828114	chr1	43870984	43871483	Uxs1|chr1:43870984-43871483	0.175605051747259	.	.
chr1	43827615	43828114	chr1	44023763	44024262	Uxs1|chr1:44023763-44024262	0.196624366040138	.	.
chr1	43827615	43828114	chr1	44091433	44091932	Uxs1|chr1:44091433-44091932	0.180102721089476	.	.
chr1	43827615	43828114	chr1	44242103	44242602	Uxs1|chr1:44242103-44242602	0.296628457490035	.	.
chr1	43933698	43934197	chr1	43862566	43863065	Tpp2|chr1:43862566-43863065	0.28809839922181	.	.
chr1	43933698	43934197	chr1	44023763	44024262	Tpp2|chr1:44023763-44024262	0.289522411207862	.	.
chr1	43933698	43934197	chr1	44242103	44242602	Tpp2|chr1:44242103-44242602	0.282675391516674	.	.
chr1	44102213	44102712	chr1	43862566	43863065	Tex30|chr1:43862566-43863065	0.698215465509614	.	.
chr1	44102213	44102712	chr1	43863079	43863578	Tex30|chr1:43863079-43863578	0.197667486107543	.	.
chr1	44102213	44102712	chr1	43877153	43877652	Tex30|chr1:43877153-43877652	0.282474703736994	.	.
chr1	44102213	44102712	chr1	44242103	44242602	Tex30|chr1:44242103-44242602	0.182217994621496	.	.
chr1	44118638	44119137	chr1	43862566	43863065	Bivm|chr1:43862566-43863065	0.496731691640677	.	.
chr1	44118638	44119137	chr1	43862566	43863065	Poglut2|chr1:43862566-43863065	0.496731691640677	.	.
chr1	44118638	44119137	chr1	43877153	43877652	Bivm|chr1:43877153-43877652	0.177829342041755	.	.
chr1	44118638	44119137	chr1	43877153	43877652	Poglut2|chr1:43877153-43877652	0.177829342041755	.	.
chr1	44119144	44119643	chr1	43862566	43863065	Bivm|chr1:43862566-43863065	0.518241398942848	.	.
chr1	44119144	44119643	chr1	43862566	43863065	Poglut2|chr1:43862566-43863065	0.518241398942848	.	.
chr1	44119144	44119643	chr1	43877153	43877652	Bivm|chr1:43877153-43877652	0.281384902571528	.	.
chr1	44119144	44119643	chr1	43877153	43877652	Poglut2|chr1:43877153-43877652	0.281384902571528	.	.
chr1	44119144	44119643	chr1	44242103	44242602	Bivm|chr1:44242103-44242602	0.526630443176021	.	.
chr1	44119144	44119643	chr1	44242103	44242602	Poglut2|chr1:44242103-44242602	0.526630443176021	.	.
chr1	44119663	44120162	chr1	43871504	43872003	Bivm|chr1:43871504-43872003	0.175643216474143	.	.
chr1	44119663	44120162	chr1	43898955	43899454	Bivm|chr1:43898955-43899454	0.297731464490466	.	.
chr1	44119663	44120162	chr1	44242103	44242602	Bivm|chr1:44242103-44242602	0.212231966418546	.	.
chr1	44147693	44148192	chr1	43760029	43760528	Ercc5|chr1:43760029-43760528	0.24352365909156	.	.
chr1	44147693	44148192	chr1	43863079	43863578	Ercc5|chr1:43863079-43863578	0.233345635452914	.	.
chr1	44147693	44148192	chr1	43871504	43872003	Ercc5|chr1:43871504-43872003	0.31208012712145	.	.
chr1	44147693	44148192	chr1	44023763	44024262	Ercc5|chr1:44023763-44024262	0.202052527138978	.	.
chr1	44745649	44746148	chr1	44652360	44652859	4930521E06Rik|chr1:44652360-44652859	0.235265770791788	.	.
chr1	45794689	45795188	chr1	45780721	45781220	Wdr75|chr1:45780721-45781220	0.335694704977671	.	.
chr1	45794689	45795188	chr1	46137792	46138291	Wdr75|chr1:46137792-46138291	0.19206912245932	.	.
chr1	45795197	45795696	chr1	46067115	46067614	Wdr75|chr1:46067115-46067614	0.302975057302476	.	.
chr1	45795197	45795696	chr1	46088799	46089298	Wdr75|chr1:46088799-46089298	0.469263114183745	.	.
chr1	45925424	45925923	chr1	45837607	45838106	Slc40a1|chr1:45837607-45838106	0.33437353005078	.	.
chr1	45925424	45925923	chr1	45907396	45907895	Slc40a1|chr1:45907396-45907895	0.196239180914691	.	.
chr1	45925424	45925923	chr1	46137792	46138291	Slc40a1|chr1:46137792-46138291	0.346110159194445	.	.
chr1	46066566	46067065	chr1	45816821	45817320	Dnah7b|chr1:45816821-45817320	0.207351948213768	.	.
chr1	46066566	46067065	chr1	46067115	46067614	Dnah7b|chr1:46067115-46067614	0.182863714904391	.	.
chr1	46066566	46067065	chr1	46088799	46089298	Dnah7b|chr1:46088799-46089298	0.246316848535784	.	.
chr1	46425176	46425675	chr1	46088799	46089298	Dnah7c|chr1:46088799-46089298	0.295849115830697	.	.
chr1	51596911	51597410	chr1	51513327	51513826	Gm17767|chr1:51513327-51513826	0.263922488729912	.	.
chr1	51596911	51597410	chr1	51628335	51628834	Gm17767|chr1:51628335-51628834	0.325006302191494	.	.
chr1	51596911	51597410	chr1	51629821	51630320	Gm17767|chr1:51629821-51630320	0.346650345494908	.	.
chr1	51596911	51597410	chr1	51644413	51644912	Gm17767|chr1:51644413-51644912	0.331670861689048	.	.
chr1	51596911	51597410	chr1	51776256	51776755	Gm17767|chr1:51776256-51776755	0.32327039337103	.	.
chr1	51596911	51597410	chr1	51820014	51820513	Gm17767|chr1:51820014-51820513	0.228005645882223	.	.
chr1	51596911	51597410	chr1	51823510	51824009	Gm17767|chr1:51823510-51824009	0.30097012691052	.	.
chr1	51596911	51597410	chr1	51991988	51992487	Gm17767|chr1:51991988-51992487	0.453989743260698	.	.
chr1	51915731	51916230	chr1	52064473	52064972	Myo1b|chr1:52064473-52064972	0.355443779874834	.	.
chr1	51915731	51916230	chr1	52086191	52086690	Myo1b|chr1:52086191-52086690	0.201529606705684	.	.
chr1	52113595	52114094	chr1	51820014	51820513	Gm31812|chr1:51820014-51820513	0.250923435785773	.	.
chr1	52113595	52114094	chr1	51991988	51992487	Gm31812|chr1:51991988-51992487	0.238657774141489	.	.
chr1	52113595	52114094	chr1	52064473	52064972	Gm31812|chr1:52064473-52064972	0.414677309494198	.	.
chr1	52113595	52114094	chr1	52182939	52183438	Gm31812|chr1:52182939-52183438	0.339425972613695	.	.
chr1	52113595	52114094	chr1	52269434	52269933	Gm31812|chr1:52269434-52269933	0.327333549168159	.	.
chr1	52119152	52119651	chr1	51823510	51824009	Stat1|chr1:51823510-51824009	0.177160433671548	.	.
chr1	52119152	52119651	chr1	51964726	51965225	Stat1|chr1:51964726-51965225	0.410055136135372	.	.
chr1	52119152	52119651	chr1	52043116	52043615	Stat1|chr1:52043116-52043615	0.221883285765002	.	.
chr1	52119152	52119651	chr1	52086191	52086690	Stat1|chr1:52086191-52086690	0.175400984754299	.	.
chr1	52119152	52119651	chr1	52146524	52147023	Stat1|chr1:52146524-52147023	0.340343225199476	.	.
chr1	52119152	52119651	chr1	52156743	52157242	Stat1|chr1:52156743-52157242	0.201773637735545	.	.
chr1	52119152	52119651	chr1	52257795	52258294	Stat1|chr1:52257795-52258294	0.191945200630419	.	.
chr1	52119152	52119651	chr1	52269434	52269933	Stat1|chr1:52269434-52269933	0.197203838674789	.	.
chr1	52119152	52119651	chr1	52302470	52302969	Stat1|chr1:52302470-52302969	0.524106296080996	.	.
chr1	52233098	52233597	chr1	51964726	51965225	Gls|chr1:51964726-51965225	0.243899494640158	.	.
chr1	52233098	52233597	chr1	52140465	52140964	Gls|chr1:52140465-52140964	0.177906080585347	.	.
chr1	52233098	52233597	chr1	52149939	52150438	Gls|chr1:52149939-52150438	0.291701452868223	.	.
chr1	52233098	52233597	chr1	52164033	52164532	Gls|chr1:52164033-52164532	0.461245101616774	.	.
chr1	52233098	52233597	chr1	52269434	52269933	Gls|chr1:52269434-52269933	0.179533065495015	.	.
chr1	52233098	52233597	chr1	52270759	52271258	Gls|chr1:52270759-52271258	0.357505486724047	.	.
chr1	52500159	52500658	chr1	52269434	52269933	Nab1|chr1:52269434-52269933	0.219198807316554	.	.
chr1	52500159	52500658	chr1	52465898	52466397	Nab1|chr1:52465898-52466397	0.237557576642004	.	.
chr1	52500159	52500658	chr1	52521321	52521820	Nab1|chr1:52521321-52521820	0.178065524866021	.	.
chr1	52500159	52500658	chr1	52597200	52597699	Nab1|chr1:52597200-52597699	0.268160151138001	.	.
chr1	52500159	52500658	chr1	52597736	52598235	Nab1|chr1:52597736-52598235	0.187905830359616	.	.
chr1	52500159	52500658	chr1	52765177	52765676	Nab1|chr1:52765177-52765676	0.212507306271672	.	.
chr1	52500159	52500658	chr1	52867787	52868286	Nab1|chr1:52867787-52868286	0.23809741180389	.	.
chr1	52500159	52500658	chr1	52951973	52952472	Nab1|chr1:52951973-52952472	0.258989713898786	.	.
chr1	52630383	52630882	chr1	52270759	52271258	Nemp2|chr1:52270759-52271258	0.187338546590927	.	.
chr1	52630383	52630882	chr1	52280114	52280613	Nemp2|chr1:52280114-52280613	0.186357395027954	.	.
chr1	52630383	52630882	chr1	52435859	52436358	Nemp2|chr1:52435859-52436358	0.243259802333315	.	.
chr1	52630383	52630882	chr1	52571597	52572096	Nemp2|chr1:52571597-52572096	0.188075269512162	.	.
chr1	52726267	52726766	chr1	52269434	52269933	Mfsd6|chr1:52269434-52269933	0.230204357592296	.	.
chr1	52726267	52726766	chr1	52302470	52302969	Mfsd6|chr1:52302470-52302969	0.172206562080213	.	.
chr1	52726267	52726766	chr1	52363554	52364053	Mfsd6|chr1:52363554-52364053	0.241692088115307	.	.
chr1	52726267	52726766	chr1	52571597	52572096	Mfsd6|chr1:52571597-52572096	0.314747410682099	.	.
chr1	52726267	52726766	chr1	52706964	52707463	Mfsd6|chr1:52706964-52707463	0.307959484694603	.	.
chr1	52726267	52726766	chr1	52725681	52726180	Mfsd6|chr1:52725681-52726180	0.553364480506299	.	.
chr1	52726267	52726766	chr1	52800230	52800729	Mfsd6|chr1:52800230-52800729	0.248791005463812	.	.
chr1	52726267	52726766	chr1	52802854	52803353	Mfsd6|chr1:52802854-52803353	0.203719224534152	.	.
chr1	52726267	52726766	chr1	52952486	52952985	Mfsd6|chr1:52952486-52952985	0.271994739623286	.	.
chr1	52816845	52817344	chr1	52571597	52572096	Inpp1|chr1:52571597-52572096	0.375490374826963	.	.
chr1	52816845	52817344	chr1	52725681	52726180	Inpp1|chr1:52725681-52726180	0.203369231265141	.	.
chr1	52816845	52817344	chr1	52952486	52952985	Inpp1|chr1:52952486-52952985	0.217191547352698	.	.
chr1	52816845	52817344	chr1	53065574	53066073	Inpp1|chr1:53065574-53066073	0.2564396044935	.	.
chr1	52817513	52818012	chr1	52571597	52572096	Inpp1|chr1:52571597-52572096	0.172513357065295	.	.
chr1	52817513	52818012	chr1	52800230	52800729	Inpp1|chr1:52800230-52800729	0.242745551778474	.	.
chr1	52817513	52818012	chr1	52802347	52802846	Inpp1|chr1:52802347-52802846	0.219507689884072	.	.
chr1	52817513	52818012	chr1	52897587	52898086	Inpp1|chr1:52897587-52898086	0.267015856674086	.	.
chr1	52817513	52818012	chr1	53053006	53053505	Inpp1|chr1:53053006-53053505	0.184671066814222	.	.
chr1	52817513	52818012	chr1	53145734	53146233	Inpp1|chr1:53145734-53146233	0.302433239650902	.	.
chr1	52817513	52818012	chr1	53153560	53154059	Inpp1|chr1:53153560-53154059	0.176173121228278	.	.
chr1	52844734	52845233	chr1	52521321	52521820	Hibch|chr1:52521321-52521820	0.330054006945468	.	.
chr1	52844734	52845233	chr1	52725681	52726180	Hibch|chr1:52725681-52726180	0.178210995272151	.	.
chr1	52844734	52845233	chr1	52800230	52800729	Hibch|chr1:52800230-52800729	0.200209086856095	.	.
chr1	52844734	52845233	chr1	53053006	53053505	Hibch|chr1:53053006-53053505	0.220940119975233	.	.
chr1	53061825	53062324	chr1	52897587	52898086	Mstn|chr1:52897587-52898086	0.202379680200106	.	.
chr1	53061825	53062324	chr1	52953081	52953580	Mstn|chr1:52953081-52953580	0.200409418412196	.	.
chr1	53061825	53062324	chr1	53053006	53053505	Mstn|chr1:53053006-53053505	0.182430493333895	.	.
chr1	53061825	53062324	chr1	53272612	53273111	Mstn|chr1:53272612-53273111	0.303469122101409	.	.
chr1	53061825	53062324	chr1	53272612	53273111	Mstn|chr1:53272612-53273111	0.30346912210141	.	.
chr1	53296806	53297305	chr1	53017260	53017759	Ormdl1|chr1:53017260-53017759	0.221414034509115	.	.
chr1	53296806	53297305	chr1	53017260	53017759	Pms1|chr1:53017260-53017759	0.221414034509115	.	.
chr1	53296806	53297305	chr1	53109783	53110282	Ormdl1|chr1:53109783-53110282	0.205142413125236	.	.
chr1	53296806	53297305	chr1	53109783	53110282	Pms1|chr1:53109783-53110282	0.205142413125236	.	.
chr1	53296806	53297305	chr1	53251975	53252474	Ormdl1|chr1:53251975-53252474	0.473165146932136	.	.
chr1	53296806	53297305	chr1	53251975	53252474	Pms1|chr1:53251975-53252474	0.473165146932136	.	.
chr1	53297308	53297807	chr1	53014648	53015147	Ormdl1|chr1:53014648-53015147	0.322131163416237	.	.
chr1	53297308	53297807	chr1	53014648	53015147	Pms1|chr1:53014648-53015147	0.322131163416237	.	.
chr1	53297308	53297807	chr1	53017260	53017759	Ormdl1|chr1:53017260-53017759	0.20634883947747	.	.
chr1	53297308	53297807	chr1	53017260	53017759	Pms1|chr1:53017260-53017759	0.20634883947747	.	.
chr1	53297308	53297807	chr1	53201415	53201914	Ormdl1|chr1:53201415-53201914	0.296285819100193	.	.
chr1	53297308	53297807	chr1	53201415	53201914	Pms1|chr1:53201415-53201914	0.296285819100193	.	.
chr1	53313399	53313898	chr1	53393772	53394271	Osgepl1|chr1:53393772-53394271	0.181710765089523	.	.
chr1	53352482	53352981	chr1	53014648	53015147	Asdurf|chr1:53014648-53015147	0.205038111626309	.	.
chr1	53352482	53352981	chr1	53014648	53015147	Asnsd1|chr1:53014648-53015147	0.205038111626309	.	.
chr1	53352482	53352981	chr1	53109783	53110282	Asdurf|chr1:53109783-53110282	0.259205855110321	.	.
chr1	53352482	53352981	chr1	53109783	53110282	Asdurf|chr1:53109783-53110282	0.259205855110322	.	.
chr1	53352482	53352981	chr1	53109783	53110282	Asnsd1|chr1:53109783-53110282	0.259205855110321	.	.
chr1	53352482	53352981	chr1	53109783	53110282	Asnsd1|chr1:53109783-53110282	0.259205855110322	.	.
chr1	53706596	53707095	chr1	53272612	53273111	Dnah7a|chr1:53272612-53273111	0.28734579865341	.	.
chr1	53706596	53707095	chr1	53328587	53329086	Dnah7a|chr1:53328587-53329086	0.496574693174561	.	.
chr1	53706596	53707095	chr1	53393772	53394271	Dnah7a|chr1:53393772-53394271	0.252051814009083	.	.
chr1	53706596	53707095	chr1	53393772	53394271	Dnah7a|chr1:53393772-53394271	0.252051814009084	.	.
chr1	53706596	53707095	chr1	53713424	53713923	Dnah7a|chr1:53713424-53713923	0.223285999436401	.	.
chr1	53706596	53707095	chr1	53722781	53723280	Dnah7a|chr1:53722781-53723280	0.354124727755768	.	.
chr1	53706596	53707095	chr1	53909069	53909568	Dnah7a|chr1:53909069-53909568	0.174374097088818	.	.
chr1	53706596	53707095	chr1	53970310	53970809	Dnah7a|chr1:53970310-53970809	0.244628170560941	.	.
chr1	53706596	53707095	chr1	53986057	53986556	Dnah7a|chr1:53986057-53986556	0.17764196222254	.	.
chr1	53707111	53707610	chr1	53409266	53409765	Dnah7a|chr1:53409266-53409765	0.190074333639952	.	.
chr1	53707111	53707610	chr1	53823748	53824247	Dnah7a|chr1:53823748-53824247	0.19532093280039	.	.
chr1	53785040	53785539	chr1	53546977	53547476	Stk17b|chr1:53546977-53547476	0.391693282426513	.	.
chr1	53785040	53785539	chr1	53944378	53944877	Stk17b|chr1:53944378-53944877	0.278544543148285	.	.
chr1	53785040	53785539	chr1	53986572	53987071	Stk17b|chr1:53986572-53987071	0.227137007504973	.	.
chr1	54194329	54194828	chr1	54065961	54066460	Hecw2|chr1:54065961-54066460	0.230345868680257	.	.
chr1	54194329	54194828	chr1	54077054	54077553	Hecw2|chr1:54077054-54077553	0.198683762210712	.	.
chr1	54194329	54194828	chr1	54154219	54154718	Hecw2|chr1:54154219-54154718	0.266484350129875	.	.
chr1	54194329	54194828	chr1	54193770	54194269	Hecw2|chr1:54193770-54194269	0.347455709916996	.	.
chr1	54194329	54194828	chr1	54464974	54465473	Hecw2|chr1:54464974-54465473	0.267251571993235	.	.
chr1	54194329	54194828	chr1	54467308	54467807	Hecw2|chr1:54467308-54467807	0.474412676085184	.	.
chr1	54194329	54194828	chr1	54468102	54468601	Hecw2|chr1:54468102-54468601	0.17557665403774	.	.
chr1	54194947	54195446	chr1	54065359	54065858	Hecw2|chr1:54065359-54065858	0.297271809396419	.	.
chr1	54194947	54195446	chr1	54256299	54256798	Hecw2|chr1:54256299-54256798	0.21035529492561	.	.
chr1	54250459	54250958	chr1	54005799	54006298	Ccdc150|chr1:54005799-54006298	0.204969674874438	.	.
chr1	54250459	54250958	chr1	54023028	54023527	Ccdc150|chr1:54023028-54023527	0.194211888600998	.	.
chr1	54250459	54250958	chr1	54464974	54465473	Ccdc150|chr1:54464974-54465473	0.196195150114611	.	.
chr1	54250459	54250958	chr1	54597614	54598113	Ccdc150|chr1:54597614-54598113	0.29902907260475	.	.
chr1	54250459	54250958	chr1	54703480	54703979	Ccdc150|chr1:54703480-54703979	0.305711005442269	.	.
chr1	54438767	54439266	chr1	54193770	54194269	Gtf3c3|chr1:54193770-54194269	0.242071024310662	.	.
chr1	54438767	54439266	chr1	54256299	54256798	Gtf3c3|chr1:54256299-54256798	0.189000376765991	.	.
chr1	54557443	54557942	chr1	54467308	54467807	Pgap1|chr1:54467308-54467807	0.184232592709766	.	.
chr1	54557443	54557942	chr1	54584699	54585198	Pgap1|chr1:54584699-54585198	0.333097510718282	.	.
chr1	54557443	54557942	chr1	54597614	54598113	Pgap1|chr1:54597614-54598113	0.231124079704676	.	.
chr1	54557443	54557942	chr1	54703480	54703979	Pgap1|chr1:54703480-54703979	0.372759924014771	.	.
chr1	54557443	54557942	chr1	54865797	54866296	Pgap1|chr1:54865797-54866296	0.429037986952146	.	.
chr1	54557443	54557942	chr1	54896345	54896844	Pgap1|chr1:54896345-54896844	0.202971142593814	.	.
chr1	54925473	54925972	chr1	54596097	54596596	Ankrd44|chr1:54596097-54596596	0.249780733327658	.	.
chr1	54925473	54925972	chr1	54703480	54703979	Ankrd44|chr1:54703480-54703979	0.28483546536341	.	.
chr1	54925473	54925972	chr1	54838178	54838677	Ankrd44|chr1:54838178-54838677	0.406556996799409	.	.
chr1	54925473	54925972	chr1	55158208	55158707	Ankrd44|chr1:55158208-55158707	0.250684636893806	.	.
chr1	54926155	54926654	chr1	54794960	54795459	Ankrd44|chr1:54794960-54795459	0.390661990559111	.	.
chr1	54926155	54926654	chr1	54898507	54899006	Ankrd44|chr1:54898507-54899006	0.206931697146554	.	.
chr1	55026688	55027187	chr1	54832673	54833172	Sf3b1|chr1:54832673-54833172	0.198056064331486	.	.
chr1	55026688	55027187	chr1	55201711	55202210	Sf3b1|chr1:55201711-55202210	0.218790805582631	.	.
chr1	55027198	55027697	chr1	55161048	55161547	Sf3b1|chr1:55161048-55161547	0.207781153481056	.	.
chr1	55052491	55052990	chr1	54799923	54800422	Coq10b|chr1:54799923-54800422	0.180063747123298	.	.
chr1	55052491	55052990	chr1	55145490	55145989	Coq10b|chr1:55145490-55145989	0.414545298788428	.	.
chr1	55052491	55052990	chr1	55158715	55159214	Coq10b|chr1:55158715-55159214	0.2321698287257	.	.
chr1	55053010	55053509	chr1	54896345	54896844	Coq10b|chr1:54896345-54896844	0.240948698756507	.	.
chr1	55053010	55053509	chr1	55161048	55161547	Coq10b|chr1:55161048-55161547	0.225597454976456	.	.
chr1	55053010	55053509	chr1	55395794	55396293	Coq10b|chr1:55395794-55396293	0.344635927468489	.	.
chr1	55087395	55087894	chr1	54832673	54833172	Hspd1|chr1:54832673-54833172	0.293953717628496	.	.
chr1	55087395	55087894	chr1	54832673	54833172	Hspe1|chr1:54832673-54833172	0.293953717628496	.	.
chr1	55087395	55087894	chr1	54956282	54956781	Hspd1|chr1:54956282-54956781	0.245789920811992	.	.
chr1	55087395	55087894	chr1	54956282	54956781	Hspe1|chr1:54956282-54956781	0.245789920811992	.	.
chr1	55087395	55087894	chr1	55158715	55159214	Hspd1|chr1:55158715-55159214	0.253504280087786	.	.
chr1	55087395	55087894	chr1	55158715	55159214	Hspe1|chr1:55158715-55159214	0.253504280087786	.	.
chr1	55087395	55087894	chr1	55161048	55161547	Hspd1|chr1:55161048-55161547	0.256598890949558	.	.
chr1	55087395	55087894	chr1	55161048	55161547	Hspe1|chr1:55161048-55161547	0.256598890949558	.	.
chr1	55087908	55088407	chr1	55454006	55454505	Hspd1|chr1:55454006-55454505	0.172174869122731	.	.
chr1	55087908	55088407	chr1	55454006	55454505	Hspe1|chr1:55454006-55454505	0.172174869122731	.	.
chr1	55130908	55131407	chr1	54832673	54833172	Mob4|chr1:54832673-54833172	0.275755508473075	.	.
chr1	55130908	55131407	chr1	54896345	54896844	Mob4|chr1:54896345-54896844	0.226437341424061	.	.
chr1	55130908	55131407	chr1	54983247	54983746	Mob4|chr1:54983247-54983746	0.283643705728548	.	.
chr1	55130908	55131407	chr1	55145490	55145989	Mob4|chr1:55145490-55145989	0.433802430308487	.	.
chr1	55130908	55131407	chr1	55158715	55159214	Mob4|chr1:55158715-55159214	0.258427057510604	.	.
chr1	55130908	55131407	chr1	55161048	55161547	Mob4|chr1:55161048-55161547	0.198632412485644	.	.
chr1	55130908	55131407	chr1	55201711	55202210	Mob4|chr1:55201711-55202210	0.356411401018275	.	.
chr1	55130908	55131407	chr1	55448089	55448588	Mob4|chr1:55448089-55448588	0.325302079298991	.	.
chr1	55131471	55131970	chr1	54896345	54896844	Mob4|chr1:54896345-54896844	0.292016428496345	.	.
chr1	55131471	55131970	chr1	54898507	54899006	Mob4|chr1:54898507-54899006	0.231744354656932	.	.
chr1	55131471	55131970	chr1	54983247	54983746	Mob4|chr1:54983247-54983746	0.247136947259503	.	.
chr1	55131471	55131970	chr1	55161048	55161547	Mob4|chr1:55161048-55161547	0.302244543611029	.	.
chr1	55131471	55131970	chr1	55448089	55448588	Mob4|chr1:55448089-55448588	0.244817377263067	.	.
chr1	55131471	55131970	chr1	55454006	55454505	Mob4|chr1:55454006-55454505	0.376248410312963	.	.
chr1	55236881	55237380	chr1	54865797	54866296	Mars2|chr1:54865797-54866296	0.567062922199537	.	.
chr1	55236881	55237380	chr1	54956282	54956781	Mars2|chr1:54956282-54956781	0.1897032158475	.	.
chr1	55363229	55363728	chr1	55161048	55161547	Boll|chr1:55161048-55161547	0.260640639477638	.	.
chr1	55363229	55363728	chr1	55454006	55454505	Boll|chr1:55454006-55454505	0.25342049228274	.	.
chr1	55405572	55406071	chr1	55201711	55202210	Plcl1|chr1:55201711-55202210	0.229751080715439	.	.
chr1	55405572	55406071	chr1	55383081	55383580	Plcl1|chr1:55383081-55383580	0.305228717587828	.	.
chr1	55405572	55406071	chr1	55499775	55500274	Plcl1|chr1:55499775-55500274	0.269960909873971	.	.
chr1	56972152	56972651	chr1	56685059	56685558	9130024F11Rik|chr1:56685059-56685558	0.259703895845475	.	.
chr1	56972152	56972651	chr1	56850347	56850846	9130024F11Rik|chr1:56850347-56850846	0.434566096926803	.	.
chr1	56972152	56972651	chr1	56860722	56861221	9130024F11Rik|chr1:56860722-56861221	0.565181992930416	.	.
chr1	56972152	56972651	chr1	56891420	56891919	9130024F11Rik|chr1:56891420-56891919	0.228266412971806	.	.
chr1	56972152	56972651	chr1	56914187	56914686	9130024F11Rik|chr1:56914187-56914686	0.337390235813612	.	.
chr1	56972152	56972651	chr1	56957894	56958393	9130024F11Rik|chr1:56957894-56958393	0.40228824687465	.	.
chr1	56972152	56972651	chr1	57032689	57033188	9130024F11Rik|chr1:57032689-57033188	0.215031963828244	.	.
chr1	56972152	56972651	chr1	57033195	57033694	9130024F11Rik|chr1:57033195-57033694	0.537446547420778	.	.
chr1	56972152	56972651	chr1	57040030	57040529	9130024F11Rik|chr1:57040030-57040529	0.176341898039312	.	.
chr1	57214259	57214758	chr1	56850347	56850846	BC055402|chr1:56850347-56850846	0.210736009096734	.	.
chr1	57214259	57214758	chr1	56860722	56861221	BC055402|chr1:56860722-56861221	0.304745875674471	.	.
chr1	57214259	57214758	chr1	56914187	56914686	BC055402|chr1:56914187-56914686	0.179201472245662	.	.
chr1	57214259	57214758	chr1	56957894	56958393	BC055402|chr1:56957894-56958393	0.198571032986678	.	.
chr1	57214259	57214758	chr1	57033195	57033694	BC055402|chr1:57033195-57033694	0.179463295719037	.	.
chr1	57214259	57214758	chr1	57489762	57490261	BC055402|chr1:57489762-57490261	0.193964671175863	.	.
chr1	57377374	57377873	chr1	57615867	57616366	1700066M21Rik|chr1:57615867-57616366	0.312919459156433	.	.
chr1	57377374	57377873	chr1	57615867	57616366	4930558J18Rik|chr1:57615867-57616366	0.312919459156433	.	.
chr1	57406257	57406756	chr1	57033195	57033694	Maip1|chr1:57033195-57033694	0.220021047823468	.	.
chr1	57406257	57406756	chr1	57033195	57033694	Tyw5|chr1:57033195-57033694	0.220021047823468	.	.
chr1	57406257	57406756	chr1	57040030	57040529	Maip1|chr1:57040030-57040529	0.172618066191851	.	.
chr1	57406257	57406756	chr1	57040030	57040529	Tyw5|chr1:57040030-57040529	0.172618066191851	.	.
chr1	57406257	57406756	chr1	57224682	57225181	Maip1|chr1:57224682-57225181	0.333504837462368	.	.
chr1	57406257	57406756	chr1	57224682	57225181	Tyw5|chr1:57224682-57225181	0.333504837462368	.	.
chr1	57406257	57406756	chr1	57265242	57265741	Maip1|chr1:57265242-57265741	0.203409949823225	.	.
chr1	57406257	57406756	chr1	57265242	57265741	Tyw5|chr1:57265242-57265741	0.203409949823225	.	.
chr1	57406257	57406756	chr1	57269706	57270205	Maip1|chr1:57269706-57270205	0.233929474160199	.	.
chr1	57406257	57406756	chr1	57269706	57270205	Tyw5|chr1:57269706-57270205	0.233929474160199	.	.
chr1	57406257	57406756	chr1	57301867	57302366	Maip1|chr1:57301867-57302366	0.278261890276438	.	.
chr1	57406257	57406756	chr1	57301867	57302366	Tyw5|chr1:57301867-57302366	0.278261890276438	.	.
chr1	57406257	57406756	chr1	57400829	57401328	Maip1|chr1:57400829-57401328	0.377722772708208	.	.
chr1	57406257	57406756	chr1	57400829	57401328	Tyw5|chr1:57400829-57401328	0.377722772708208	.	.
chr1	57406257	57406756	chr1	57478975	57479474	Maip1|chr1:57478975-57479474	0.288687825890096	.	.
chr1	57406257	57406756	chr1	57478975	57479474	Tyw5|chr1:57478975-57479474	0.288687825890096	.	.
chr1	57406257	57406756	chr1	57489762	57490261	Maip1|chr1:57489762-57490261	0.245800382053151	.	.
chr1	57406257	57406756	chr1	57489762	57490261	Tyw5|chr1:57489762-57490261	0.245800382053151	.	.
chr1	57406257	57406756	chr1	57529222	57529721	Maip1|chr1:57529222-57529721	0.384635429020158	.	.
chr1	57406257	57406756	chr1	57529222	57529721	Tyw5|chr1:57529222-57529721	0.384635429020158	.	.
chr1	57406767	57407266	chr1	57032689	57033188	Maip1|chr1:57032689-57033188	0.235954571157166	.	.
chr1	57406767	57407266	chr1	57032689	57033188	Tyw5|chr1:57032689-57033188	0.235954571157166	.	.
chr1	57406767	57407266	chr1	57033195	57033694	Maip1|chr1:57033195-57033694	0.289450986480765	.	.
chr1	57406767	57407266	chr1	57033195	57033694	Tyw5|chr1:57033195-57033694	0.289450986480765	.	.
chr1	57406767	57407266	chr1	57265242	57265741	Maip1|chr1:57265242-57265741	0.354994684403156	.	.
chr1	57406767	57407266	chr1	57265242	57265741	Tyw5|chr1:57265242-57265741	0.354994684403156	.	.
chr1	57406767	57407266	chr1	57301867	57302366	Maip1|chr1:57301867-57302366	0.36199336981305	.	.
chr1	57406767	57407266	chr1	57301867	57302366	Tyw5|chr1:57301867-57302366	0.36199336981305	.	.
chr1	57406767	57407266	chr1	57400829	57401328	Maip1|chr1:57400829-57401328	0.230905092190456	.	.
chr1	57406767	57407266	chr1	57400829	57401328	Tyw5|chr1:57400829-57401328	0.230905092190456	.	.
chr1	57406767	57407266	chr1	57694611	57695110	Maip1|chr1:57694611-57695110	0.445181074460082	.	.
chr1	57406767	57407266	chr1	57694611	57695110	Tyw5|chr1:57694611-57695110	0.445181074460082	.	.
chr1	57774846	57775345	chr1	57740754	57741253	Spats2l|chr1:57740754-57741253	0.356475252603648	.	.
chr1	57774846	57775345	chr1	57800691	57801190	Spats2l|chr1:57800691-57801190	0.184606979442357	.	.
chr1	57774846	57775345	chr1	57820692	57821191	Spats2l|chr1:57820692-57821191	0.246696163873289	.	.
chr1	57774846	57775345	chr1	57851662	57852161	Spats2l|chr1:57851662-57852161	0.255678191287828	.	.
chr1	57774846	57775345	chr1	57969827	57970326	Spats2l|chr1:57969827-57970326	0.409739573824905	.	.
chr1	57995689	57996188	chr1	57529222	57529721	Sgo2a|chr1:57529222-57529721	0.254038198031001	.	.
chr1	57995689	57996188	chr1	57800691	57801190	Sgo2a|chr1:57800691-57801190	0.269320053354437	.	.
chr1	57995689	57996188	chr1	57851662	57852161	Sgo2a|chr1:57851662-57852161	0.209771576875163	.	.
chr1	57995689	57996188	chr1	57969827	57970326	Sgo2a|chr1:57969827-57970326	0.342778467717316	.	.
chr1	58112727	58113226	chr1	57873997	57874496	Aox3|chr1:57873997-57874496	0.439272910743665	.	.
chr1	58112727	58113226	chr1	57906221	57906720	Aox3|chr1:57906221-57906720	0.324785699676143	.	.
chr1	58112727	58113226	chr1	58090152	58090651	Aox3|chr1:58090152-58090651	0.445148649031178	.	.
chr1	58112727	58113226	chr1	58152194	58152693	Aox3|chr1:58152194-58152693	0.593398420521393	.	.
chr1	58210207	58210706	chr1	57800691	57801190	Aox4|chr1:57800691-57801190	0.180334982521575	.	.
chr1	58392818	58393317	chr1	58144639	58145138	Bzw1|chr1:58144639-58145138	0.176299301968992	.	.
chr1	58392818	58393317	chr1	58289826	58290325	Bzw1|chr1:58289826-58290325	0.316675361528164	.	.
chr1	58392818	58393317	chr1	58296260	58296759	Bzw1|chr1:58296260-58296759	0.429120583672481	.	.
chr1	58423825	58424324	chr1	58288015	58288514	Clk1|chr1:58288015-58288514	0.330562497063523	.	.
chr1	58423825	58424324	chr1	58359437	58359936	Clk1|chr1:58359437-58359936	0.187156686390724	.	.
chr1	58423825	58424324	chr1	58739453	58739952	Clk1|chr1:58739453-58739952	0.254365760172564	.	.
chr1	58445384	58445883	chr1	58090152	58090651	Nif3l1|chr1:58090152-58090651	0.201172831291583	.	.
chr1	58445384	58445883	chr1	58090152	58090651	Ppil3|chr1:58090152-58090651	0.201172831291583	.	.
chr1	58445384	58445883	chr1	58152194	58152693	Nif3l1|chr1:58152194-58152693	0.2011048276882	.	.
chr1	58445384	58445883	chr1	58152194	58152693	Ppil3|chr1:58152194-58152693	0.2011048276882	.	.
chr1	58445384	58445883	chr1	58617236	58617735	Nif3l1|chr1:58617236-58617735	0.250005917664458	.	.
chr1	58445384	58445883	chr1	58617236	58617735	Ppil3|chr1:58617236-58617735	0.250005917664458	.	.
chr1	58504734	58505233	chr1	58281211	58281710	Gm15834|chr1:58281211-58281710	0.277060413444532	.	.
chr1	58504734	58505233	chr1	58281211	58281710	Orc2|chr1:58281211-58281710	0.277060413444532	.	.
chr1	58504734	58505233	chr1	58582579	58583078	Gm15834|chr1:58582579-58583078	0.3802218764894	.	.
chr1	58504734	58505233	chr1	58582579	58583078	Orc2|chr1:58582579-58583078	0.3802218764894	.	.
chr1	58504734	58505233	chr1	58697550	58698049	Gm15834|chr1:58697550-58698049	0.243372638350747	.	.
chr1	58504734	58505233	chr1	58697550	58698049	Orc2|chr1:58697550-58698049	0.243372638350747	.	.
chr1	58504734	58505233	chr1	58937261	58937760	Gm15834|chr1:58937261-58937760	0.191214924669509	.	.
chr1	58504734	58505233	chr1	58937261	58937760	Orc2|chr1:58937261-58937760	0.191214924669509	.	.
chr1	58586034	58586533	chr1	58281211	58281710	Fam126b|chr1:58281211-58281710	0.268465338779509	.	.
chr1	58586034	58586533	chr1	58281211	58281710	Ndufb3|chr1:58281211-58281710	0.268465338779509	.	.
chr1	58586034	58586533	chr1	58617236	58617735	Fam126b|chr1:58617236-58617735	0.369639498117724	.	.
chr1	58586034	58586533	chr1	58617236	58617735	Ndufb3|chr1:58617236-58617735	0.369639498117724	.	.
chr1	58586552	58587051	chr1	58540035	58540534	Fam126b|chr1:58540035-58540534	0.27787122169045	.	.
chr1	58586552	58587051	chr1	58540035	58540534	Ndufb3|chr1:58540035-58540534	0.27787122169045	.	.
chr1	58586552	58587051	chr1	58739453	58739952	Fam126b|chr1:58739453-58739952	0.211066615372277	.	.
chr1	58586552	58587051	chr1	58739453	58739952	Ndufb3|chr1:58739453-58739952	0.211066615372277	.	.
chr1	58586552	58587051	chr1	58909565	58910064	Fam126b|chr1:58909565-58910064	0.351492343523884	.	.
chr1	58586552	58587051	chr1	58909565	58910064	Ndufb3|chr1:58909565-58910064	0.351492343523884	.	.
chr1	58710970	58711469	chr1	58755943	58756442	Cflar|chr1:58755943-58756442	0.332631270215931	.	.
chr1	58711489	58711988	chr1	58755943	58756442	Cflar|chr1:58755943-58756442	0.243569931563137	.	.
chr1	58711489	58711988	chr1	58909565	58910064	Cflar|chr1:58909565-58910064	0.181367807030375	.	.
chr1	59119578	59120077	chr1	58937261	58937760	G730003C15Rik|chr1:58937261-58937760	0.227868200962126	.	.
chr1	59119578	59120077	chr1	58937261	58937760	Tmem237|chr1:58937261-58937760	0.227868200962126	.	.
chr1	59119578	59120077	chr1	59386985	59387484	G730003C15Rik|chr1:59386985-59387484	0.244957819636853	.	.
chr1	59119578	59120077	chr1	59386985	59387484	Tmem237|chr1:59386985-59387484	0.244957819636853	.	.
chr1	59120147	59120646	chr1	58830865	58831364	G730003C15Rik|chr1:58830865-58831364	0.289644145495412	.	.
chr1	59120147	59120646	chr1	58830865	58831364	Tmem237|chr1:58830865-58831364	0.289644145495412	.	.
chr1	59120147	59120646	chr1	59318812	59319311	G730003C15Rik|chr1:59318812-59319311	0.1723689394509	.	.
chr1	59120147	59120646	chr1	59318812	59319311	Tmem237|chr1:59318812-59319311	0.1723689394509	.	.
chr1	59120147	59120646	chr1	59458815	59459314	G730003C15Rik|chr1:59458815-59459314	0.321654472483568	.	.
chr1	59120147	59120646	chr1	59458815	59459314	Tmem237|chr1:59458815-59459314	0.321654472483568	.	.
chr1	59162883	59163382	chr1	59181832	59182331	Mpp4|chr1:59181832-59182331	0.214169347989803	.	.
chr1	59162883	59163382	chr1	59386985	59387484	Mpp4|chr1:59386985-59387484	0.280634660316831	.	.
chr1	59162883	59163382	chr1	59387510	59388009	Mpp4|chr1:59387510-59388009	0.185817261616692	.	.
chr1	59162883	59163382	chr1	59458815	59459314	Mpp4|chr1:59458815-59459314	0.183326467926321	.	.
chr1	59162883	59163382	chr1	59488927	59489426	Mpp4|chr1:59488927-59489426	0.260104778132096	.	.
chr1	59237006	59237505	chr1	59312429	59312928	Als2|chr1:59312429-59312928	0.326027089798856	.	.
chr1	59237006	59237505	chr1	59386985	59387484	Als2|chr1:59386985-59387484	0.2633195815986	.	.
chr1	59237006	59237505	chr1	59387510	59388009	Als2|chr1:59387510-59388009	0.429551205102327	.	.
chr1	59237006	59237505	chr1	59483682	59484181	Als2|chr1:59483682-59484181	0.275738124037492	.	.
chr1	59378670	59379169	chr1	59318812	59319311	Gm29016|chr1:59318812-59319311	0.475834040153921	.	.
chr1	59378670	59379169	chr1	59458815	59459314	Gm29016|chr1:59458815-59459314	0.271888393515958	.	.
chr1	59378670	59379169	chr1	59488927	59489426	Gm29016|chr1:59488927-59489426	0.237737352099149	.	.
chr1	59481835	59482334	chr1	59318812	59319311	Fzd7|chr1:59318812-59319311	0.261740434206601	.	.
chr1	59481835	59482334	chr1	59602725	59603224	Fzd7|chr1:59602725-59603224	0.271535691610839	.	.
chr1	59483085	59483584	chr1	59311861	59312360	Fzd7|chr1:59311861-59312360	0.478337527307645	.	.
chr1	59483085	59483584	chr1	59456667	59457166	Fzd7|chr1:59456667-59457166	0.227267471920811	.	.
chr1	59483085	59483584	chr1	59483682	59484181	Fzd7|chr1:59483682-59484181	0.355172280222743	.	.
chr1	59483085	59483584	chr1	59574808	59575307	Fzd7|chr1:59574808-59575307	0.175749963360245	.	.
chr1	59483085	59483584	chr1	59592764	59593263	Fzd7|chr1:59592764-59593263	0.34117749065732	.	.
chr1	59516242	59516741	chr1	59311861	59312360	Gm973|chr1:59311861-59312360	0.355615486128773	.	.
chr1	59516242	59516741	chr1	59316631	59317130	Gm973|chr1:59316631-59317130	0.178619335981403	.	.
chr1	59516242	59516741	chr1	59535307	59535806	Gm973|chr1:59535307-59535806	0.224296078795961	.	.
chr1	59516242	59516741	chr1	59574808	59575307	Gm973|chr1:59574808-59575307	0.435798065625019	.	.
chr1	59516242	59516741	chr1	59592764	59593263	Gm973|chr1:59592764-59593263	0.230857358124634	.	.
chr1	59516242	59516741	chr1	59623298	59623797	Gm973|chr1:59623298-59623797	0.393745255141419	.	.
chr1	59516242	59516741	chr1	59824956	59825455	Gm973|chr1:59824956-59825455	0.346826044666644	.	.
chr1	59516242	59516741	chr1	59826439	59826938	Gm973|chr1:59826439-59826938	0.177883412381375	.	.
chr1	59516242	59516741	chr1	59987611	59988110	Gm973|chr1:59987611-59988110	0.526355293521513	.	.
chr1	59516891	59517390	chr1	59826439	59826938	Gm973|chr1:59826439-59826938	0.174729735530564	.	.
chr1	59516891	59517390	chr1	59987611	59988110	Gm973|chr1:59987611-59988110	0.307269835361592	.	.
chr1	59670565	59671064	chr1	59311861	59312360	Sumo1|chr1:59311861-59312360	0.648083320793512	.	.
chr1	59670565	59671064	chr1	59409643	59410142	Sumo1|chr1:59409643-59410142	0.396679221304884	.	.
chr1	59670565	59671064	chr1	59449829	59450328	Sumo1|chr1:59449829-59450328	0.277157664733562	.	.
chr1	59670565	59671064	chr1	59456667	59457166	Sumo1|chr1:59456667-59457166	0.178015366549545	.	.
chr1	59670565	59671064	chr1	59535307	59535806	Sumo1|chr1:59535307-59535806	0.508821417443588	.	.
chr1	59670565	59671064	chr1	59592764	59593263	Sumo1|chr1:59592764-59593263	0.344612929258219	.	.
chr1	59670565	59671064	chr1	59824956	59825455	Sumo1|chr1:59824956-59825455	0.300367542429757	.	.
chr1	59670565	59671064	chr1	59826439	59826938	Sumo1|chr1:59826439-59826938	0.388873552408073	.	.
chr1	59670565	59671064	chr1	59987611	59988110	Sumo1|chr1:59987611-59988110	0.49637411296485	.	.
chr1	59684706	59685205	chr1	59252319	59252818	Nop58|chr1:59252319-59252818	0.253729313313813	.	.
chr1	59684706	59685205	chr1	59386985	59387484	Nop58|chr1:59386985-59387484	0.18474181133622	.	.
chr1	59684706	59685205	chr1	59913763	59914262	Nop58|chr1:59913763-59914262	0.186488882808212	.	.
chr1	59684706	59685205	chr1	59958040	59958539	Nop58|chr1:59958040-59958539	0.262236562587238	.	.
chr1	59762644	59763143	chr1	59653040	59653539	Bmpr2|chr1:59653040-59653539	0.210281798379852	.	.
chr1	59763159	59763658	chr1	59535307	59535806	Bmpr2|chr1:59535307-59535806	0.30720229741536	.	.
chr1	59763159	59763658	chr1	59574808	59575307	Bmpr2|chr1:59574808-59575307	0.209595128346826	.	.
chr1	59763159	59763658	chr1	59824956	59825455	Bmpr2|chr1:59824956-59825455	0.213132187360819	.	.
chr1	59763159	59763658	chr1	59826439	59826938	Bmpr2|chr1:59826439-59826938	0.182861321973782	.	.
chr1	59763159	59763658	chr1	59987611	59988110	Bmpr2|chr1:59987611-59988110	0.235767426928878	.	.
chr1	59763681	59764180	chr1	59653040	59653539	Bmpr2|chr1:59653040-59653539	0.187822003489445	.	.
chr1	59912662	59913161	chr1	59535815	59536314	Fam117b|chr1:59535815-59536314	0.21937876193248	.	.
chr1	59912662	59913161	chr1	59574808	59575307	Fam117b|chr1:59574808-59575307	0.227408729433583	.	.
chr1	59912662	59913161	chr1	59958040	59958539	Fam117b|chr1:59958040-59958539	0.17232270945788	.	.
chr1	59912662	59913161	chr1	60208794	60209293	Fam117b|chr1:60208794-60209293	0.246415475060686	.	.
chr1	59913211	59913710	chr1	59535307	59535806	Fam117b|chr1:59535307-59535806	0.226646610842234	.	.
chr1	59913211	59913710	chr1	59913763	59914262	Fam117b|chr1:59913763-59914262	0.324003627866264	.	.
chr1	59913211	59913710	chr1	59987611	59988110	Fam117b|chr1:59987611-59988110	0.182058231727976	.	.
chr1	60042424	60042923	chr1	59826439	59826938	Ica1l|chr1:59826439-59826938	0.243428708191238	.	.
chr1	60042424	60042923	chr1	59987611	59988110	Ica1l|chr1:59987611-59988110	0.350820912027085	.	.
chr1	60042424	60042923	chr1	60440962	60441461	Ica1l|chr1:60440962-60441461	0.250090869724106	.	.
chr1	60042935	60043434	chr1	59913763	59914262	Ica1l|chr1:59913763-59914262	0.286980814179972	.	.
chr1	60042935	60043434	chr1	59958040	59958539	Ica1l|chr1:59958040-59958539	0.18902867427787	.	.
chr1	60042935	60043434	chr1	60440962	60441461	Ica1l|chr1:60440962-60441461	0.338480585433329	.	.
chr1	60097393	60097892	chr1	59913763	59914262	Carf|chr1:59913763-59914262	0.20551097069029	.	.
chr1	60097393	60097892	chr1	59958040	59958539	Carf|chr1:59958040-59958539	0.483083614172944	.	.
chr1	60097393	60097892	chr1	60440962	60441461	Carf|chr1:60440962-60441461	0.317473929346214	.	.
chr1	60097980	60098479	chr1	59826439	59826938	Carf|chr1:59826439-59826938	0.205709719372311	.	.
chr1	60097980	60098479	chr1	59826439	59826938	Wdr12|chr1:59826439-59826938	0.205709719372311	.	.
chr1	60097980	60098479	chr1	59958040	59958539	Carf|chr1:59958040-59958539	0.319380533312623	.	.
chr1	60097980	60098479	chr1	59958040	59958539	Wdr12|chr1:59958040-59958539	0.319380533312623	.	.
chr1	60097980	60098479	chr1	59987611	59988110	Carf|chr1:59987611-59988110	0.187264841447992	.	.
chr1	60097980	60098479	chr1	59987611	59988110	Wdr12|chr1:59987611-59988110	0.187264841447992	.	.
chr1	60097980	60098479	chr1	60440962	60441461	Carf|chr1:60440962-60441461	0.352074782834933	.	.
chr1	60097980	60098479	chr1	60440962	60441461	Wdr12|chr1:60440962-60441461	0.352074782834933	.	.
chr1	60098487	60098986	chr1	59958040	59958539	Carf|chr1:59958040-59958539	0.200597442044503	.	.
chr1	60098487	60098986	chr1	59958040	59958539	Wdr12|chr1:59958040-59958539	0.200597442044503	.	.
chr1	60098487	60098986	chr1	60289786	60290285	Carf|chr1:60289786-60290285	0.205431922616693	.	.
chr1	60098487	60098986	chr1	60289786	60290285	Wdr12|chr1:60289786-60290285	0.205431922616693	.	.
chr1	60098487	60098986	chr1	60440962	60441461	Carf|chr1:60440962-60441461	0.367692150959632	.	.
chr1	60098487	60098986	chr1	60440962	60441461	Wdr12|chr1:60440962-60441461	0.367692150959632	.	.
chr1	60180257	60180756	chr1	59913763	59914262	Nbeal1|chr1:59913763-59914262	0.208002785948433	.	.
chr1	60180257	60180756	chr1	59958040	59958539	Nbeal1|chr1:59958040-59958539	0.382233753537911	.	.
chr1	60180257	60180756	chr1	60289786	60290285	Nbeal1|chr1:60289786-60290285	0.187073983457927	.	.
chr1	60180257	60180756	chr1	60440962	60441461	Nbeal1|chr1:60440962-60441461	0.351667081040847	.	.
chr1	60342754	60343253	chr1	60580933	60581432	Cyp20a1|chr1:60580933-60581432	0.213054774863751	.	.
chr1	60342754	60343253	chr1	60639436	60639935	Cyp20a1|chr1:60639436-60639935	0.350019091317507	.	.
chr1	60343314	60343813	chr1	60625969	60626468	Cyp20a1|chr1:60625969-60626468	0.304700293477795	.	.
chr1	60409462	60409961	chr1	60007391	60007890	Abi2|chr1:60007391-60007890	0.238455557413885	.	.
chr1	60409462	60409961	chr1	60697715	60698214	Abi2|chr1:60697715-60698214	0.305414999768616	.	.
chr1	60565982	60566481	chr1	60722941	60723440	Raph1|chr1:60722941-60723440	0.174146880892986	.	.
chr1	60565982	60566481	chr1	60748897	60749396	Raph1|chr1:60748897-60749396	0.28480466645467	.	.
chr1	60565982	60566481	chr1	60777406	60777905	Raph1|chr1:60777406-60777905	0.336570589470445	.	.
chr1	60565982	60566481	chr1	60804114	60804613	Raph1|chr1:60804114-60804613	0.371304819576198	.	.
chr1	60565982	60566481	chr1	60860552	60861051	Raph1|chr1:60860552-60861051	0.177183165914984	.	.
chr1	60565982	60566481	chr1	60902081	60902580	Raph1|chr1:60902081-60902580	0.178974474405555	.	.
chr1	60565982	60566481	chr1	60902610	60903109	Raph1|chr1:60902610-60903109	0.185051084880492	.	.
chr1	60566593	60567092	chr1	60625969	60626468	Raph1|chr1:60625969-60626468	0.290119869842777	.	.
chr1	60566593	60567092	chr1	60748897	60749396	Raph1|chr1:60748897-60749396	0.259530240645435	.	.
chr1	60566593	60567092	chr1	60902610	60903109	Raph1|chr1:60902610-60903109	0.332553373205157	.	.
chr1	60566593	60567092	chr1	60920896	60921395	Raph1|chr1:60920896-60921395	0.252718200214864	.	.
chr1	60566593	60567092	chr1	60961039	60961538	Raph1|chr1:60961039-60961538	0.223633008211275	.	.
chr1	60567176	60567675	chr1	60748897	60749396	Raph1|chr1:60748897-60749396	0.411255197961102	.	.
chr1	60567176	60567675	chr1	60804114	60804613	Raph1|chr1:60804114-60804613	0.187234442419397	.	.
chr1	60567176	60567675	chr1	60902610	60903109	Raph1|chr1:60902610-60903109	0.306144637584762	.	.
chr1	60567176	60567675	chr1	60902610	60903109	Raph1|chr1:60902610-60903109	0.306144637584763	.	.
chr1	60567176	60567675	chr1	60961039	60961538	Raph1|chr1:60961039-60961538	0.287742761627285	.	.
chr1	61301702	61302201	chr1	61574177	61574676	Gm11587|chr1:61574177-61574676	0.233100330316877	.	.
chr1	61439820	61440319	chr1	61181062	61181561	Gm11588|chr1:61181062-61181561	0.232733682300657	.	.
chr1	61439820	61440319	chr1	61273858	61274357	Gm11588|chr1:61273858-61274357	0.192377617540516	.	.
chr1	61439820	61440319	chr1	61437558	61438057	Gm11588|chr1:61437558-61438057	0.339030123562121	.	.
chr1	61439820	61440319	chr1	61545912	61546411	Gm11588|chr1:61545912-61546411	0.228345874250765	.	.
chr1	61439820	61440319	chr1	61574177	61574676	Gm11588|chr1:61574177-61574676	0.235139041183979	.	.
chr1	61639276	61639775	chr1	61377060	61377559	Pard3b|chr1:61377060-61377559	0.229271445910526	.	.
chr1	61639276	61639775	chr1	61545912	61546411	Pard3b|chr1:61545912-61546411	0.207328044768162	.	.
chr1	61639276	61639775	chr1	61768063	61768562	Pard3b|chr1:61768063-61768562	0.295502020290602	.	.
chr1	61639276	61639775	chr1	61768897	61769396	Pard3b|chr1:61768897-61769396	0.453349042034835	.	.
chr1	62717818	62718317	chr1	62278537	62279036	Gm29083|chr1:62278537-62279036	0.182124708871759	.	.
chr1	62717818	62718317	chr1	62573720	62574219	Gm29083|chr1:62573720-62574219	0.203138288581396	.	.
chr1	62717818	62718317	chr1	62696913	62697412	Gm29083|chr1:62696913-62697412	0.176482044250266	.	.
chr1	63113269	63113768	chr1	63195763	63196262	Ino80dos|chr1:63195763-63196262	0.365462714639142	.	.
chr1	63113269	63113768	chr1	63256075	63256574	Ino80dos|chr1:63256075-63256574	0.480446536334257	.	.
chr1	63113269	63113768	chr1	63486645	63487144	Ino80dos|chr1:63486645-63487144	0.240607501689554	.	.
chr1	63114071	63114570	chr1	63105323	63105822	Ino80d|chr1:63105323-63105822	0.250782117087746	.	.
chr1	63114071	63114570	chr1	63211322	63211821	Ino80d|chr1:63211322-63211821	0.455064449577025	.	.
chr1	63114071	63114570	chr1	63483564	63484063	Ino80d|chr1:63483564-63484063	0.370841603676303	.	.
chr1	63176509	63177008	chr1	63204363	63204862	Eef1b2|chr1:63204363-63204862	0.278660987217911	.	.
chr1	63176509	63177008	chr1	63204363	63204862	Ndufs1|chr1:63204363-63204862	0.278660987217911	.	.
chr1	63176509	63177008	chr1	63256075	63256574	Eef1b2|chr1:63256075-63256574	0.202946219423006	.	.
chr1	63176509	63177008	chr1	63256075	63256574	Ndufs1|chr1:63256075-63256574	0.202946219423006	.	.
chr1	63176509	63177008	chr1	63490973	63491472	Eef1b2|chr1:63490973-63491472	0.533153164234022	.	.
chr1	63176509	63177008	chr1	63490973	63491472	Ndufs1|chr1:63490973-63491472	0.533153164234022	.	.
chr1	63445105	63445604	chr1	63237403	63237902	Adam23|chr1:63237403-63237902	0.273570158963521	.	.
chr1	63445105	63445604	chr1	63266036	63266535	Adam23|chr1:63266036-63266535	0.240644035619812	.	.
chr1	63445105	63445604	chr1	63490973	63491472	Adam23|chr1:63490973-63491472	0.183269814047286	.	.
chr1	63445671	63446170	chr1	63203844	63204343	Adam23|chr1:63203844-63204343	0.318958624627317	.	.
chr1	63445671	63446170	chr1	63203844	63204343	Adam23|chr1:63203844-63204343	0.318958624627318	.	.
chr1	63445671	63446170	chr1	63237403	63237902	Adam23|chr1:63237403-63237902	0.24230597078522	.	.
chr1	63446419	63446918	chr1	63050761	63051260	Adam23|chr1:63050761-63051260	0.18572297670036	.	.
chr1	63446419	63446918	chr1	63237403	63237902	Adam23|chr1:63237403-63237902	0.225542055748492	.	.
chr1	63446419	63446918	chr1	63266036	63266535	Adam23|chr1:63266036-63266535	0.176290817218544	.	.
chr1	63446419	63446918	chr1	63486645	63487144	Adam23|chr1:63486645-63487144	0.188347865327662	.	.
chr1	63446419	63446918	chr1	63490072	63490571	Adam23|chr1:63490072-63490571	0.177778715984451	.	.
chr1	63446419	63446918	chr1	63561663	63562162	Adam23|chr1:63561663-63562162	0.240939034719863	.	.
chr1	63446419	63446918	chr1	63668754	63669253	Adam23|chr1:63668754-63669253	0.254288196530124	.	.
chr1	63729868	63730367	chr1	63490973	63491472	Fastkd2|chr1:63490973-63491472	0.23245639109889	.	.
chr1	63729868	63730367	chr1	63490973	63491472	Mdh1b|chr1:63490973-63491472	0.23245639109889	.	.
chr1	63729868	63730367	chr1	63668754	63669253	Fastkd2|chr1:63668754-63669253	0.30032208375893	.	.
chr1	63729868	63730367	chr1	63668754	63669253	Mdh1b|chr1:63668754-63669253	0.30032208375893	.	.
chr1	63729868	63730367	chr1	63857839	63858338	Fastkd2|chr1:63857839-63858338	0.351281176909581	.	.
chr1	63729868	63730367	chr1	63857839	63858338	Mdh1b|chr1:63857839-63858338	0.351281176909581	.	.
chr1	63730384	63730883	chr1	63490072	63490571	Fastkd2|chr1:63490072-63490571	0.201548758087129	.	.
chr1	63730384	63730883	chr1	63490072	63490571	Mdh1b|chr1:63490072-63490571	0.201548758087129	.	.
chr1	63730384	63730883	chr1	63763110	63763609	Fastkd2|chr1:63763110-63763609	0.316296003509742	.	.
chr1	63730384	63730883	chr1	63763110	63763609	Mdh1b|chr1:63763110-63763609	0.316296003509742	.	.
chr1	63964419	63964918	chr1	63561663	63562162	Gm13749|chr1:63561663-63562162	0.232962836416141	.	.
chr1	63964419	63964918	chr1	63639794	63640293	Gm13749|chr1:63639794-63640293	0.187642782175681	.	.
chr1	63964419	63964918	chr1	63659557	63660056	Gm13749|chr1:63659557-63660056	0.186485190983807	.	.
chr1	63964419	63964918	chr1	63681412	63681911	Gm13749|chr1:63681412-63681911	0.195016841595212	.	.
chr1	63965332	63965831	chr1	63668754	63669253	Gm13749|chr1:63668754-63669253	0.234748497123093	.	.
chr1	63965332	63965831	chr1	63763110	63763609	Gm13749|chr1:63763110-63763609	0.369017620025174	.	.
chr1	63965332	63965831	chr1	63995057	63995556	Gm13749|chr1:63995057-63995556	0.235372428154892	.	.
chr1	63965332	63965831	chr1	64066856	64067355	Gm13749|chr1:64066856-64067355	0.414976437526354	.	.
chr1	63965332	63965831	chr1	64121000	64121499	Gm13749|chr1:64121000-64121499	0.351653656032462	.	.
chr1	64121506	64122005	chr1	63763110	63763609	Klf7|chr1:63763110-63763609	0.278793501298042	.	.
chr1	64121506	64122005	chr1	63953367	63953866	Klf7|chr1:63953367-63953866	0.174307293608676	.	.
chr1	64121506	64122005	chr1	64066856	64067355	Klf7|chr1:64066856-64067355	0.289959384718959	.	.
chr1	64121506	64122005	chr1	64121000	64121499	Klf7|chr1:64121000-64121499	0.523043439706747	.	.
chr1	64121506	64122005	chr1	64341507	64342006	Klf7|chr1:64341507-64342006	0.301935549966156	.	.
chr1	64121506	64122005	chr1	64361902	64362401	Klf7|chr1:64361902-64362401	0.192482863764017	.	.
chr1	64122089	64122588	chr1	64121000	64121499	Klf7|chr1:64121000-64121499	0.35659966852908	.	.
chr1	64302882	64303381	chr1	64040238	64040737	Gm28981|chr1:64040238-64040737	0.222765061162827	.	.
chr1	64302882	64303381	chr1	64719953	64720452	Gm28981|chr1:64719953-64720452	0.379656259150571	.	.
chr1	64532547	64533046	chr1	64341507	64342006	Creb1|chr1:64341507-64342006	0.400137416376786	.	.
chr1	64532547	64533046	chr1	64641012	64641511	Creb1|chr1:64641012-64641511	0.176792568988864	.	.
chr1	64532547	64533046	chr1	64820300	64820799	Creb1|chr1:64820300-64820799	0.230414316394014	.	.
chr1	64532547	64533046	chr1	64830859	64831358	Creb1|chr1:64830859-64831358	0.33821354739312	.	.
chr1	64532547	64533046	chr1	64860190	64860689	Creb1|chr1:64860190-64860689	0.41657148652636	.	.
chr1	64616950	64617449	chr1	64341507	64342006	Gm28982|chr1:64341507-64342006	0.396994632829308	.	.
chr1	64616950	64617449	chr1	64341507	64342006	Gm28982|chr1:64341507-64342006	0.396994632829309	.	.
chr1	64616950	64617449	chr1	64341507	64342006	Mettl21a|chr1:64341507-64342006	0.396994632829308	.	.
chr1	64616950	64617449	chr1	64341507	64342006	Mettl21a|chr1:64341507-64342006	0.396994632829309	.	.
chr1	64616950	64617449	chr1	64641012	64641511	Gm28982|chr1:64641012-64641511	0.230793096442935	.	.
chr1	64616950	64617449	chr1	64641012	64641511	Mettl21a|chr1:64641012-64641511	0.230793096442935	.	.
chr1	64616950	64617449	chr1	64830859	64831358	Gm28982|chr1:64830859-64831358	0.431779279288989	.	.
chr1	64616950	64617449	chr1	64830859	64831358	Mettl21a|chr1:64830859-64831358	0.431779279288989	.	.
chr1	64616950	64617449	chr1	64860190	64860689	Gm28982|chr1:64860190-64860689	0.380285311661659	.	.
chr1	64616950	64617449	chr1	64860190	64860689	Mettl21a|chr1:64860190-64860689	0.380285311661659	.	.
chr1	64616950	64617449	chr1	64885199	64885698	Gm28982|chr1:64885199-64885698	0.246052779453842	.	.
chr1	64616950	64617449	chr1	64885199	64885698	Mettl21a|chr1:64885199-64885698	0.246052779453842	.	.
chr1	64617495	64617994	chr1	64565751	64566250	Gm28982|chr1:64565751-64566250	0.279310313802512	.	.
chr1	64617495	64617994	chr1	64565751	64566250	Mettl21a|chr1:64565751-64566250	0.279310313802512	.	.
chr1	64617495	64617994	chr1	64860190	64860689	Gm28982|chr1:64860190-64860689	0.265533879422851	.	.
chr1	64617495	64617994	chr1	64860190	64860689	Mettl21a|chr1:64860190-64860689	0.265533879422851	.	.
chr1	64690474	64690973	chr1	64601147	64601646	2810408I11Rik|chr1:64601147-64601646	0.250471387390624	.	.
chr1	64690474	64690973	chr1	64601147	64601646	Ccnyl1|chr1:64601147-64601646	0.250471387390624	.	.
chr1	64690474	64690973	chr1	64860190	64860689	2810408I11Rik|chr1:64860190-64860689	0.201661067114144	.	.
chr1	64690474	64690973	chr1	64860190	64860689	Ccnyl1|chr1:64860190-64860689	0.201661067114144	.	.
chr1	64691008	64691507	chr1	64601147	64601646	2810408I11Rik|chr1:64601147-64601646	0.257327959319073	.	.
chr1	64691008	64691507	chr1	64601147	64601646	Ccnyl1|chr1:64601147-64601646	0.257327959319073	.	.
chr1	64691008	64691507	chr1	64716514	64717013	2810408I11Rik|chr1:64716514-64717013	0.221324340870957	.	.
chr1	64691008	64691507	chr1	64716514	64717013	Ccnyl1|chr1:64716514-64717013	0.221324340870957	.	.
chr1	64691008	64691507	chr1	64885199	64885698	2810408I11Rik|chr1:64885199-64885698	0.247114534032696	.	.
chr1	64691008	64691507	chr1	64885199	64885698	Ccnyl1|chr1:64885199-64885698	0.247114534032696	.	.
chr1	64691008	64691507	chr1	64918638	64919137	2810408I11Rik|chr1:64918638-64919137	0.176765883404908	.	.
chr1	64691008	64691507	chr1	64918638	64919137	Ccnyl1|chr1:64918638-64919137	0.176765883404908	.	.
chr1	64691008	64691507	chr1	64919149	64919648	2810408I11Rik|chr1:64919149-64919648	0.329261258815153	.	.
chr1	64691008	64691507	chr1	64919149	64919648	Ccnyl1|chr1:64919149-64919648	0.329261258815153	.	.
chr1	64691008	64691507	chr1	64978383	64978882	2810408I11Rik|chr1:64978383-64978882	0.302019684633312	.	.
chr1	64691008	64691507	chr1	64978383	64978882	Ccnyl1|chr1:64978383-64978882	0.302019684633312	.	.
chr1	64956569	64957068	chr1	64601147	64601646	Plekhm3|chr1:64601147-64601646	0.308914476947125	.	.
chr1	65122893	65123392	chr1	64885199	64885698	D630023F18Rik|chr1:64885199-64885698	0.256875447625235	.	.
chr1	65122893	65123392	chr1	64978383	64978882	D630023F18Rik|chr1:64978383-64978882	0.27207728456616	.	.
chr1	65122893	65123392	chr1	65129584	65130083	D630023F18Rik|chr1:65129584-65130083	0.521100153760351	.	.
chr1	65122893	65123392	chr1	65179041	65179540	D630023F18Rik|chr1:65179041-65179540	0.423505962682671	.	.
chr1	65122893	65123392	chr1	65300788	65301287	D630023F18Rik|chr1:65300788-65301287	0.191932689946757	.	.
chr1	65122893	65123392	chr1	65312053	65312552	D630023F18Rik|chr1:65312053-65312552	0.303541426027844	.	.
chr1	65186396	65186895	chr1	64924290	64924789	Idh1|chr1:64924290-64924789	0.237501206456315	.	.
chr1	65186396	65186895	chr1	64924290	64924789	Pikfyve|chr1:64924290-64924789	0.237501206456315	.	.
chr1	65282716	65283215	chr1	65046378	65046877	Pth2r|chr1:65046378-65046877	0.233962578627741	.	.
chr1	65282716	65283215	chr1	65280343	65280842	Pth2r|chr1:65280343-65280842	0.331755774154839	.	.
chr1	65282716	65283215	chr1	65598160	65598659	Pth2r|chr1:65598160-65598659	0.218586582384832	.	.
chr1	65282716	65283215	chr1	65648750	65649249	Pth2r|chr1:65648750-65649249	0.324109024207812	.	.
chr1	66174880	66175379	chr1	65846978	65847477	Map2|chr1:65846978-65847477	0.225510557011451	.	.
chr1	66174880	66175379	chr1	66115312	66115811	Map2|chr1:66115312-66115811	0.550801282729787	.	.
chr1	66174880	66175379	chr1	66126170	66126669	Map2|chr1:66126170-66126669	0.411360391200424	.	.
chr1	66174880	66175379	chr1	66187006	66187505	Map2|chr1:66187006-66187505	0.320532511541393	.	.
chr1	66174880	66175379	chr1	66199213	66199712	Map2|chr1:66199213-66199712	0.175585513234991	.	.
chr1	66174880	66175379	chr1	66228138	66228637	Map2|chr1:66228138-66228637	0.240992465528776	.	.
chr1	66174880	66175379	chr1	66238891	66239390	Map2|chr1:66238891-66239390	0.176761477463689	.	.
chr1	66700587	66701086	chr1	66607255	66607754	Rpe|chr1:66607255-66607754	0.198904108577536	.	.
chr1	66700587	66701086	chr1	66654987	66655486	Rpe|chr1:66654987-66655486	0.309860789414615	.	.
chr1	66816734	66817233	chr1	67033220	67033719	Kansl1l|chr1:67033220-67033719	0.188678941809052	.	.
chr1	66817441	66817940	chr1	66585918	66586417	Kansl1l|chr1:66585918-66586417	0.193685078641445	.	.
chr1	66817441	66817940	chr1	66654987	66655486	Kansl1l|chr1:66654987-66655486	0.246315596471318	.	.
chr1	66817441	66817940	chr1	67033220	67033719	Kansl1l|chr1:67033220-67033719	0.248196776960351	.	.
chr1	67038596	67039095	chr1	66992790	66993289	Lancl1|chr1:66992790-66993289	0.235283561281253	.	.
chr1	67038596	67039095	chr1	67061456	67061955	Lancl1|chr1:67061456-67061955	0.279481881581638	.	.
chr1	67038596	67039095	chr1	67151231	67151730	Lancl1|chr1:67151231-67151730	0.199626697441424	.	.
chr1	67038596	67039095	chr1	67181101	67181600	Lancl1|chr1:67181101-67181600	0.294520893404302	.	.
chr1	67038596	67039095	chr1	67414553	67415052	Lancl1|chr1:67414553-67415052	0.259082975098391	.	.
chr1	69440858	69441357	chr1	69004508	69005007	Gm28497|chr1:69004508-69005007	0.178967059114263	.	.
chr1	69440858	69441357	chr1	69319241	69319740	Gm28497|chr1:69319241-69319740	0.254647103949248	.	.
chr1	69440858	69441357	chr1	69367548	69368047	Gm28497|chr1:69367548-69368047	0.41149454955351	.	.
chr1	69440858	69441357	chr1	69428567	69429066	Gm28497|chr1:69428567-69429066	0.296336462423921	.	.
chr1	69440858	69441357	chr1	69560727	69561226	Gm28497|chr1:69560727-69561226	0.28624191046097	.	.
chr1	69441406	69441905	chr1	69319241	69319740	Gm28497|chr1:69319241-69319740	0.231598750369628	.	.
chr1	69441406	69441905	chr1	69367548	69368047	Gm28497|chr1:69367548-69368047	0.435142126231959	.	.
chr1	69441406	69441905	chr1	69428567	69429066	Gm28497|chr1:69428567-69429066	0.191878648362906	.	.
chr1	69441406	69441905	chr1	69560727	69561226	Gm28497|chr1:69560727-69561226	0.427146589351061	.	.
chr1	69493236	69493735	chr1	69452231	69452730	Gm29113|chr1:69452231-69452730	0.173824153534903	.	.
chr1	69493236	69493735	chr1	69709533	69710032	Gm29113|chr1:69709533-69710032	0.175473130736253	.	.
chr1	69687151	69687650	chr1	69428567	69429066	Ikzf2|chr1:69428567-69429066	0.323647871381193	.	.
chr1	69687151	69687650	chr1	69498874	69499373	Ikzf2|chr1:69498874-69499373	0.265549673102499	.	.
chr1	69687151	69687650	chr1	69519290	69519789	Ikzf2|chr1:69519290-69519789	0.188713779647066	.	.
chr1	69687151	69687650	chr1	69585289	69585788	Ikzf2|chr1:69585289-69585788	0.400003700429509	.	.
chr1	69687151	69687650	chr1	69785070	69785569	Ikzf2|chr1:69785070-69785569	0.234712518529902	.	.
chr1	69687151	69687650	chr1	69799108	69799607	Ikzf2|chr1:69799108-69799607	0.241899398826782	.	.
chr1	70724978	70725477	chr1	70380051	70380550	Vwc2l|chr1:70380051-70380550	0.235271937021708	.	.
chr1	70725497	70725996	chr1	70753409	70753908	Vwc2l|chr1:70753409-70753908	0.242456147951802	.	.
chr1	70725497	70725996	chr1	70757584	70758083	Vwc2l|chr1:70757584-70758083	0.221254860463347	.	.
chr1	70725497	70725996	chr1	70967647	70968146	Vwc2l|chr1:70967647-70968146	0.180344828514384	.	.
chr1	71102248	71102747	chr1	70753409	70753908	Bard1|chr1:70753409-70753908	0.26500758605344	.	.
chr1	71102248	71102747	chr1	70967647	70968146	Bard1|chr1:70967647-70968146	0.199990610668613	.	.
chr1	71102248	71102747	chr1	71263495	71263994	Bard1|chr1:71263495-71263994	0.246847788666257	.	.
chr1	71102248	71102747	chr1	71297003	71297502	Bard1|chr1:71297003-71297502	0.194659401916183	.	.
chr1	71102248	71102747	chr1	71345390	71345889	Bard1|chr1:71345390-71345889	0.185125186358775	.	.
chr1	71102861	71103360	chr1	70918177	70918676	Bard1|chr1:70918177-70918676	0.189258722844297	.	.
chr1	71102861	71103360	chr1	71291996	71292495	Bard1|chr1:71291996-71292495	0.252774990736322	.	.
chr1	71102861	71103360	chr1	71306108	71306607	Bard1|chr1:71306108-71306607	0.17584836827704	.	.
chr1	71556874	71557373	chr1	71291996	71292495	Atic|chr1:71291996-71292495	0.319636079959753	.	.
chr1	71556874	71557373	chr1	71306108	71306607	Atic|chr1:71306108-71306607	0.262558832862287	.	.
chr1	71556874	71557373	chr1	71757169	71757668	Atic|chr1:71757169-71757668	0.332930403825507	.	.
chr1	71556874	71557373	chr1	71807601	71808100	Atic|chr1:71807601-71808100	0.202784481267035	.	.
chr1	71556874	71557373	chr1	71970364	71970863	Atic|chr1:71970364-71970863	0.213788275520009	.	.
chr1	71557407	71557906	chr1	71505807	71506306	Atic|chr1:71505807-71506306	0.295045911983137	.	.
chr1	71557407	71557906	chr1	71757169	71757668	Atic|chr1:71757169-71757668	0.323150463414106	.	.
chr1	72211757	72212256	chr1	72075340	72075839	Mreg|chr1:72075340-72075839	0.324682868235342	.	.
chr1	72211757	72212256	chr1	72081791	72082290	Mreg|chr1:72081791-72082290	0.173988314242796	.	.
chr1	72211757	72212256	chr1	72151206	72151705	Mreg|chr1:72151206-72151705	0.33787376211789	.	.
chr1	72211757	72212256	chr1	72226312	72226811	Mreg|chr1:72226312-72226811	0.218287550880819	.	.
chr1	72211757	72212256	chr1	72243720	72244219	Mreg|chr1:72243720-72244219	0.212030465056897	.	.
chr1	72211757	72212256	chr1	72295669	72296168	Mreg|chr1:72295669-72296168	0.262815087278484	.	.
chr1	72211757	72212256	chr1	72336759	72337258	Mreg|chr1:72336759-72337258	0.264715323333927	.	.
chr1	72211757	72212256	chr1	72463007	72463506	Mreg|chr1:72463007-72463506	0.406990481280434	.	.
chr1	72212372	72212871	chr1	72151206	72151705	Mreg|chr1:72151206-72151705	0.221426054442629	.	.
chr1	72284104	72284603	chr1	72236869	72237368	Pecr|chr1:72236869-72237368	0.26402953678419	.	.
chr1	72284104	72284603	chr1	72236869	72237368	Tmem169|chr1:72236869-72237368	0.26402953678419	.	.
chr1	72284104	72284603	chr1	72254545	72255044	Pecr|chr1:72254545-72255044	0.457265957048101	.	.
chr1	72284104	72284603	chr1	72254545	72255044	Tmem169|chr1:72254545-72255044	0.457265957048101	.	.
chr1	72284104	72284603	chr1	72354817	72355316	Pecr|chr1:72354817-72355316	0.232230944154023	.	.
chr1	72284104	72284603	chr1	72354817	72355316	Tmem169|chr1:72354817-72355316	0.232230944154023	.	.
chr1	72284104	72284603	chr1	72364764	72365263	Pecr|chr1:72364764-72365263	0.174171754712102	.	.
chr1	72284104	72284603	chr1	72364764	72365263	Tmem169|chr1:72364764-72365263	0.174171754712102	.	.
chr1	72284104	72284603	chr1	72406575	72407074	Pecr|chr1:72406575-72407074	0.268181790346438	.	.
chr1	72284104	72284603	chr1	72406575	72407074	Tmem169|chr1:72406575-72407074	0.268181790346438	.	.
chr1	72284104	72284603	chr1	72578268	72578767	Pecr|chr1:72578268-72578767	0.21075435988181	.	.
chr1	72284104	72284603	chr1	72578268	72578767	Tmem169|chr1:72578268-72578767	0.21075435988181	.	.
chr1	72284104	72284603	chr1	72578769	72579268	Pecr|chr1:72578769-72579268	0.229118479718819	.	.
chr1	72284104	72284603	chr1	72578769	72579268	Tmem169|chr1:72578769-72579268	0.229118479718819	.	.
chr1	72307199	72307698	chr1	72123622	72124121	Xrcc5|chr1:72123622-72124121	0.251048900249057	.	.
chr1	72307199	72307698	chr1	72141789	72142288	Xrcc5|chr1:72141789-72142288	0.341896526188009	.	.
chr1	72307199	72307698	chr1	72236869	72237368	Xrcc5|chr1:72236869-72237368	0.185026075396063	.	.
chr1	72307199	72307698	chr1	72243720	72244219	Xrcc5|chr1:72243720-72244219	0.441691287472759	.	.
chr1	72307199	72307698	chr1	72336759	72337258	Xrcc5|chr1:72336759-72337258	0.269629575830363	.	.
chr1	72307199	72307698	chr1	72422650	72423149	Xrcc5|chr1:72422650-72423149	0.397325370621397	.	.
chr1	72536444	72536943	chr1	72336759	72337258	March4|chr1:72336759-72337258	0.202807411369243	.	.
chr1	72536444	72536943	chr1	72422650	72423149	March4|chr1:72422650-72423149	0.316868150490631	.	.
chr1	72536444	72536943	chr1	72457606	72458105	March4|chr1:72457606-72458105	0.192143671147652	.	.
chr1	72536444	72536943	chr1	72463007	72463506	March4|chr1:72463007-72463506	0.182142539108712	.	.
chr1	72536444	72536943	chr1	72578769	72579268	March4|chr1:72578769-72579268	0.4199159737399	.	.
chr1	72536444	72536943	chr1	72593369	72593868	March4|chr1:72593369-72593868	0.17943588882088	.	.
chr1	72536444	72536943	chr1	72871694	72872193	March4|chr1:72871694-72872193	0.236186245538069	.	.
chr1	72536972	72537471	chr1	72390166	72390665	March4|chr1:72390166-72390665	0.233584544854363	.	.
chr1	72536972	72537471	chr1	72422650	72423149	March4|chr1:72422650-72423149	0.312316904212149	.	.
chr1	72536972	72537471	chr1	72457606	72458105	March4|chr1:72457606-72458105	0.36409863353261	.	.
chr1	72582908	72583407	chr1	72810223	72810722	Smarcal1|chr1:72810223-72810722	0.21379142868145	.	.
chr1	72582908	72583407	chr1	72870991	72871490	Smarcal1|chr1:72870991-72871490	0.216511163508815	.	.
chr1	72582908	72583407	chr1	72963437	72963936	Smarcal1|chr1:72963437-72963936	0.293787150630243	.	.
chr1	72640885	72641384	chr1	72371952	72372451	Gm39662|chr1:72371952-72372451	0.300815665460861	.	.
chr1	72640885	72641384	chr1	72372565	72373064	Gm39662|chr1:72372565-72373064	0.372032495092619	.	.
chr1	72640885	72641384	chr1	72449657	72450156	Gm39662|chr1:72449657-72450156	0.303317335542578	.	.
chr1	72640885	72641384	chr1	72810223	72810722	Gm39662|chr1:72810223-72810722	0.286666854818893	.	.
chr1	72640885	72641384	chr1	72865766	72866265	Gm39662|chr1:72865766-72866265	0.205863017991118	.	.
chr1	72640885	72641384	chr1	72870991	72871490	Gm39662|chr1:72870991-72871490	0.184096423202699	.	.
chr1	72640885	72641384	chr1	72963437	72963936	Gm39662|chr1:72963437-72963936	0.458735503990706	.	.
chr1	72711014	72711513	chr1	72449657	72450156	Rpl37a|chr1:72449657-72450156	0.189850916653684	.	.
chr1	72711014	72711513	chr1	72810223	72810722	Rpl37a|chr1:72810223-72810722	0.296278570170248	.	.
chr1	72711014	72711513	chr1	72870991	72871490	Rpl37a|chr1:72870991-72871490	0.297524691268406	.	.
chr1	72711014	72711513	chr1	72963437	72963936	Rpl37a|chr1:72963437-72963936	0.265789737042488	.	.
chr1	74125051	74125550	chr1	73826202	73826701	Rufy4|chr1:73826202-73826701	0.231632158101736	.	.
chr1	74125051	74125550	chr1	73826202	73826701	Tns1|chr1:73826202-73826701	0.231632158101736	.	.
chr1	74125051	74125550	chr1	73924231	73924730	Rufy4|chr1:73924231-73924730	0.290798696111066	.	.
chr1	74125051	74125550	chr1	73924231	73924730	Tns1|chr1:73924231-73924730	0.290798696111066	.	.
chr1	74125051	74125550	chr1	74197727	74198226	Rufy4|chr1:74197727-74198226	0.195907416853451	.	.
chr1	74125051	74125550	chr1	74197727	74198226	Tns1|chr1:74197727-74198226	0.195907416853451	.	.
chr1	74125051	74125550	chr1	74342139	74342638	Rufy4|chr1:74342139-74342638	0.319422651947442	.	.
chr1	74125051	74125550	chr1	74342139	74342638	Tns1|chr1:74342139-74342638	0.319422651947442	.	.
chr1	74236196	74236695	chr1	73902299	73902798	Arpc2|chr1:73902299-73902798	0.180607645177169	.	.
chr1	74236196	74236695	chr1	73947826	73948325	Arpc2|chr1:73947826-73948325	0.226568637903291	.	.
chr1	74236196	74236695	chr1	74192307	74192806	Arpc2|chr1:74192307-74192806	0.284341807044192	.	.
chr1	74236196	74236695	chr1	74332815	74333314	Arpc2|chr1:74332815-74333314	0.25068148017504	.	.
chr1	74236196	74236695	chr1	74386756	74387255	Arpc2|chr1:74386756-74387255	0.202101185010837	.	.
chr1	74284057	74284556	chr1	74332262	74332761	Aamp|chr1:74332262-74332761	0.322441360957192	.	.
chr1	74284057	74284556	chr1	74332262	74332761	Pnkd|chr1:74332262-74332761	0.322441360957192	.	.
chr1	74284057	74284556	chr1	74386756	74387255	Aamp|chr1:74386756-74387255	0.248758056855294	.	.
chr1	74284057	74284556	chr1	74386756	74387255	Pnkd|chr1:74386756-74387255	0.248758056855294	.	.
chr1	74284588	74285087	chr1	74232748	74233247	Aamp|chr1:74232748-74233247	0.547207521392571	.	.
chr1	74284588	74285087	chr1	74232748	74233247	Pnkd|chr1:74232748-74233247	0.547207521392571	.	.
chr1	74284588	74285087	chr1	74276584	74277083	Aamp|chr1:74276584-74277083	0.411137572034835	.	.
chr1	74284588	74285087	chr1	74276584	74277083	Pnkd|chr1:74276584-74277083	0.411137572034835	.	.
chr1	74391301	74391800	chr1	74386756	74387255	Ctdsp1|chr1:74386756-74387255	0.324582982095966	.	.
chr1	74505730	74506229	chr1	74433084	74433583	Cnot9|chr1:74433084-74433583	0.238228391146971	.	.
chr1	74505730	74506229	chr1	74538638	74539137	Cnot9|chr1:74538638-74539137	0.306549258927765	.	.
chr1	74505730	74506229	chr1	74858307	74858806	Cnot9|chr1:74858307-74858806	0.21624659899264	.	.
chr1	74587205	74587704	chr1	74894978	74895477	Bcs1l|chr1:74894978-74895477	0.210247641338464	.	.
chr1	74587205	74587704	chr1	74894978	74895477	Zfp142|chr1:74894978-74895477	0.210247641338464	.	.
chr1	74587962	74588461	chr1	74342139	74342638	Bcs1l|chr1:74342139-74342638	0.224583048746925	.	.
chr1	74587962	74588461	chr1	74342139	74342638	Zfp142|chr1:74342139-74342638	0.224583048746925	.	.
chr1	74601175	74601674	chr1	74276584	74277083	Rnf25|chr1:74276584-74277083	0.207238512714432	.	.
chr1	74601175	74601674	chr1	74276584	74277083	Stk36|chr1:74276584-74277083	0.207238512714432	.	.
chr1	74601175	74601674	chr1	74386756	74387255	Rnf25|chr1:74386756-74387255	0.302507245115924	.	.
chr1	74601175	74601674	chr1	74386756	74387255	Stk36|chr1:74386756-74387255	0.302507245115924	.	.
chr1	74601175	74601674	chr1	74817277	74817776	Rnf25|chr1:74817277-74817776	0.279969328690218	.	.
chr1	74601175	74601674	chr1	74817277	74817776	Stk36|chr1:74817277-74817776	0.279969328690218	.	.
chr1	74661495	74661994	chr1	74276584	74277083	Ttll4|chr1:74276584-74277083	0.196754592877239	.	.
chr1	74850152	74850651	chr1	75001124	75001623	Gm16582|chr1:75001124-75001623	0.282465579472804	.	.
chr1	74854708	74855207	chr1	74824729	74825228	Cdk5r2|chr1:74824729-74825228	0.237534620034556	.	.
chr1	75124760	75125259	chr1	75001124	75001623	Nhej1|chr1:75001124-75001623	0.172304911216018	.	.
chr1	75142499	75142998	chr1	74816731	74817230	Cnppd1|chr1:74816731-74817230	0.205621950837948	.	.
chr1	75142499	75142998	chr1	74816731	74817230	Retreg2|chr1:74816731-74817230	0.205621950837948	.	.
chr1	75142499	75142998	chr1	74858307	74858806	Cnppd1|chr1:74858307-74858806	0.226192378336664	.	.
chr1	75142499	75142998	chr1	74858307	74858806	Retreg2|chr1:74858307-74858806	0.226192378336664	.	.
chr1	75142499	75142998	chr1	75263237	75263736	Cnppd1|chr1:75263237-75263736	0.445416539193475	.	.
chr1	75142499	75142998	chr1	75263237	75263736	Retreg2|chr1:75263237-75263736	0.445416539193475	.	.
chr1	75142499	75142998	chr1	75445116	75445615	Cnppd1|chr1:75445116-75445615	0.210788066524163	.	.
chr1	75142499	75142998	chr1	75445116	75445615	Retreg2|chr1:75445116-75445615	0.210788066524163	.	.
chr1	75142499	75142998	chr1	75459319	75459818	Cnppd1|chr1:75459319-75459818	0.179206708082023	.	.
chr1	75142499	75142998	chr1	75459319	75459818	Retreg2|chr1:75459319-75459818	0.179206708082023	.	.
chr1	75168424	75168923	chr1	74816731	74817230	Zfand2b|chr1:74816731-74817230	0.32605426970676	.	.
chr1	75168424	75168923	chr1	75459319	75459818	Zfand2b|chr1:75459319-75459818	0.205695483194309	.	.
chr1	75180079	75180578	chr1	74824729	74825228	Abcb6|chr1:74824729-74825228	0.205583050729461	.	.
chr1	75180079	75180578	chr1	75001124	75001623	Abcb6|chr1:75001124-75001623	0.281459689620523	.	.
chr1	75191753	75192252	chr1	75263237	75263736	Ankzf1|chr1:75263237-75263736	0.271555257867715	.	.
chr1	75191753	75192252	chr1	75263237	75263736	Atg9a|chr1:75263237-75263736	0.271555257867715	.	.
chr1	75210546	75211045	chr1	74808065	74808564	Glb1l|chr1:74808065-74808564	0.200112205328129	.	.
chr1	75210546	75211045	chr1	74808065	74808564	Stk16|chr1:74808065-74808564	0.200112205328129	.	.
chr1	75210546	75211045	chr1	74816731	74817230	Glb1l|chr1:74816731-74817230	0.211109543232447	.	.
chr1	75210546	75211045	chr1	74816731	74817230	Stk16|chr1:74816731-74817230	0.211109543232447	.	.
chr1	75210546	75211045	chr1	74817277	74817776	Glb1l|chr1:74817277-74817776	0.406547626348136	.	.
chr1	75210546	75211045	chr1	74817277	74817776	Stk16|chr1:74817277-74817776	0.406547626348136	.	.
chr1	75210546	75211045	chr1	75218312	75218811	Glb1l|chr1:75218312-75218811	0.189759046362857	.	.
chr1	75210546	75211045	chr1	75218312	75218811	Stk16|chr1:75218312-75218811	0.189759046362857	.	.
chr1	75210546	75211045	chr1	75342805	75343304	Glb1l|chr1:75342805-75343304	0.208027372110888	.	.
chr1	75210546	75211045	chr1	75342805	75343304	Stk16|chr1:75342805-75343304	0.208027372110888	.	.
chr1	75219086	75219585	chr1	75001124	75001623	Tuba4a|chr1:75001124-75001623	0.599808850998274	.	.
chr1	75219086	75219585	chr1	75128586	75129085	Tuba4a|chr1:75128586-75129085	0.210690697855302	.	.
chr1	75219086	75219585	chr1	75263237	75263736	Tuba4a|chr1:75263237-75263736	0.226340054319192	.	.
chr1	75219086	75219585	chr1	75445624	75446123	Tuba4a|chr1:75445624-75446123	0.28998791207872	.	.
chr1	75236144	75236643	chr1	74824729	74825228	Dnajb2|chr1:74824729-74825228	0.216043806992504	.	.
chr1	75236144	75236643	chr1	74858307	74858806	Dnajb2|chr1:74858307-74858806	0.247122995778263	.	.
chr1	75236144	75236643	chr1	75452593	75453092	Dnajb2|chr1:75452593-75453092	0.195173030176135	.	.
chr1	75236144	75236643	chr1	75459319	75459818	Dnajb2|chr1:75459319-75459818	0.280833946003664	.	.
chr1	75236651	75237150	chr1	74824729	74825228	Dnajb2|chr1:74824729-74825228	0.181443598619831	.	.
chr1	75236651	75237150	chr1	75445624	75446123	Dnajb2|chr1:75445624-75446123	0.178635167865448	.	.
chr1	75264008	75264507	chr1	75218312	75218811	Ptprn|chr1:75218312-75218811	0.193233168858671	.	.
chr1	75264008	75264507	chr1	75445116	75445615	Ptprn|chr1:75445116-75445615	0.324397647159091	.	.
chr1	75264008	75264507	chr1	75452593	75453092	Ptprn|chr1:75452593-75453092	0.235612308079909	.	.
chr1	75264008	75264507	chr1	75573724	75574223	Ptprn|chr1:75573724-75574223	0.20100302232012	.	.
chr1	75264008	75264507	chr1	75588323	75588822	Ptprn|chr1:75588323-75588822	0.189522419253472	.	.
chr1	75264008	75264507	chr1	75588323	75588822	Ptprn|chr1:75588323-75588822	0.189522419253473	.	.
chr1	75264008	75264507	chr1	75596939	75597438	Ptprn|chr1:75596939-75597438	0.311294260824786	.	.
chr1	75316812	75317311	chr1	75263237	75263736	Dnpep|chr1:75263237-75263736	0.219023214564051	.	.
chr1	75316812	75317311	chr1	75282920	75283419	Dnpep|chr1:75282920-75283419	0.242886160212203	.	.
chr1	75316812	75317311	chr1	75459319	75459818	Dnpep|chr1:75459319-75459818	0.231756603313396	.	.
chr1	75316812	75317311	chr1	75559353	75559852	Dnpep|chr1:75559353-75559852	0.280612162605501	.	.
chr1	75316812	75317311	chr1	75561782	75562281	Dnpep|chr1:75561782-75562281	0.217850379133885	.	.
chr1	75316812	75317311	chr1	75653752	75654251	Dnpep|chr1:75653752-75654251	0.236968508448916	.	.
chr1	75317346	75317845	chr1	75263237	75263736	Dnpep|chr1:75263237-75263736	0.243580160270806	.	.
chr1	75317346	75317845	chr1	75282920	75283419	Dnpep|chr1:75282920-75283419	0.325744093727942	.	.
chr1	75317346	75317845	chr1	75445624	75446123	Dnpep|chr1:75445624-75446123	0.252644417334014	.	.
chr1	75317346	75317845	chr1	75459319	75459818	Dnpep|chr1:75459319-75459818	0.321386932207593	.	.
chr1	75317346	75317845	chr1	75487302	75487801	Dnpep|chr1:75487302-75487801	0.24986331061578	.	.
chr1	75317346	75317845	chr1	75561782	75562281	Dnpep|chr1:75561782-75562281	0.226830411058676	.	.
chr1	75317346	75317845	chr1	75588323	75588822	Dnpep|chr1:75588323-75588822	0.504265909798846	.	.
chr1	75359259	75359758	chr1	75218312	75218811	Des|chr1:75218312-75218811	0.209826726028858	.	.
chr1	75359259	75359758	chr1	75574227	75574726	Des|chr1:75574227-75574726	0.207315613023896	.	.
chr1	75359259	75359758	chr1	75677604	75678103	Des|chr1:75677604-75678103	0.233808911881996	.	.
chr1	75435709	75436208	chr1	75263237	75263736	Gmppa|chr1:75263237-75263736	0.475744912290275	.	.
chr1	75435709	75436208	chr1	75459319	75459818	Gmppa|chr1:75459319-75459818	0.540481562935618	.	.
chr1	75435709	75436208	chr1	75559353	75559852	Gmppa|chr1:75559353-75559852	0.540631845143852	.	.
chr1	75435709	75436208	chr1	75561782	75562281	Gmppa|chr1:75561782-75562281	0.373023535908123	.	.
chr1	75435709	75436208	chr1	75574227	75574726	Gmppa|chr1:75574227-75574726	0.206348911352186	.	.
chr1	75435709	75436208	chr1	75653752	75654251	Gmppa|chr1:75653752-75654251	0.238594868868261	.	.
chr1	75450290	75450789	chr1	75001124	75001623	Asic4|chr1:75001124-75001623	0.219852170804459	.	.
chr1	75450290	75450789	chr1	75487302	75487801	Asic4|chr1:75487302-75487801	0.220714571897435	.	.
chr1	75450290	75450789	chr1	75588323	75588822	Asic4|chr1:75588323-75588822	0.236990886100341	.	.
chr1	75478598	75479097	chr1	75282920	75283419	Chpf|chr1:75282920-75283419	0.240828791401765	.	.
chr1	75478598	75479097	chr1	75282920	75283419	Tmem198|chr1:75282920-75283419	0.240828791401765	.	.
chr1	75478598	75479097	chr1	75342805	75343304	Chpf|chr1:75342805-75343304	0.224480620471625	.	.
chr1	75478598	75479097	chr1	75342805	75343304	Tmem198|chr1:75342805-75343304	0.224480620471625	.	.
chr1	75478598	75479097	chr1	75445624	75446123	Chpf|chr1:75445624-75446123	0.34559926015344	.	.
chr1	75478598	75479097	chr1	75445624	75446123	Tmem198|chr1:75445624-75446123	0.34559926015344	.	.
chr1	75478598	75479097	chr1	75588323	75588822	Chpf|chr1:75588323-75588822	0.475879450150165	.	.
chr1	75478598	75479097	chr1	75588323	75588822	Tmem198|chr1:75588323-75588822	0.475879450150165	.	.
chr1	75478598	75479097	chr1	75596939	75597438	Chpf|chr1:75596939-75597438	0.279000318461887	.	.
chr1	75478598	75479097	chr1	75596939	75597438	Tmem198|chr1:75596939-75597438	0.279000318461887	.	.
chr1	75478598	75479097	chr1	75653752	75654251	Chpf|chr1:75653752-75654251	0.174243040609906	.	.
chr1	75478598	75479097	chr1	75653752	75654251	Tmem198|chr1:75653752-75654251	0.174243040609906	.	.
chr1	75479156	75479655	chr1	75263237	75263736	Chpf|chr1:75263237-75263736	0.371336319505923	.	.
chr1	75479156	75479655	chr1	75263237	75263736	Tmem198|chr1:75263237-75263736	0.371336319505923	.	.
chr1	75479156	75479655	chr1	75282920	75283419	Chpf|chr1:75282920-75283419	0.256450476296207	.	.
chr1	75479156	75479655	chr1	75282920	75283419	Tmem198|chr1:75282920-75283419	0.256450476296207	.	.
chr1	75479156	75479655	chr1	75342805	75343304	Chpf|chr1:75342805-75343304	0.215917815140345	.	.
chr1	75479156	75479655	chr1	75342805	75343304	Tmem198|chr1:75342805-75343304	0.215917815140345	.	.
chr1	75479156	75479655	chr1	75459319	75459818	Chpf|chr1:75459319-75459818	0.294632772160119	.	.
chr1	75479156	75479655	chr1	75459319	75459818	Tmem198|chr1:75459319-75459818	0.294632772160119	.	.
chr1	75479156	75479655	chr1	75559353	75559852	Chpf|chr1:75559353-75559852	0.298074987881374	.	.
chr1	75479156	75479655	chr1	75559353	75559852	Tmem198|chr1:75559353-75559852	0.298074987881374	.	.
chr1	75479156	75479655	chr1	75561782	75562281	Chpf|chr1:75561782-75562281	0.20132193889304	.	.
chr1	75479156	75479655	chr1	75561782	75562281	Tmem198|chr1:75561782-75562281	0.20132193889304	.	.
chr1	75479156	75479655	chr1	75588323	75588822	Chpf|chr1:75588323-75588822	0.186915891490572	.	.
chr1	75479156	75479655	chr1	75588323	75588822	Tmem198|chr1:75588323-75588822	0.186915891490572	.	.
chr1	75479156	75479655	chr1	75653752	75654251	Chpf|chr1:75653752-75654251	0.173431560933863	.	.
chr1	75479156	75479655	chr1	75653752	75654251	Tmem198|chr1:75653752-75654251	0.173431560933863	.	.
chr1	75505376	75505875	chr1	75342805	75343304	Obsl1|chr1:75342805-75343304	0.185856791200294	.	.
chr1	75505376	75505875	chr1	75573724	75574223	Obsl1|chr1:75573724-75574223	0.221608493818417	.	.
chr1	75521240	75521739	chr1	75445116	75445615	Stk11ip|chr1:75445116-75445615	0.243032885927609	.	.
chr1	75545710	75546209	chr1	75263237	75263736	Slc4a3|chr1:75263237-75263736	0.339036199247964	.	.
chr1	75545710	75546209	chr1	75574227	75574726	Slc4a3|chr1:75574227-75574726	0.310324759334358	.	.
chr1	75545710	75546209	chr1	75652505	75653004	Slc4a3|chr1:75652505-75653004	0.22009103097916	.	.
chr1	75545710	75546209	chr1	75877254	75877753	Slc4a3|chr1:75877254-75877753	0.259929876171181	.	.
chr1	75546261	75546760	chr1	75652505	75653004	Slc4a3|chr1:75652505-75653004	0.314025531808777	.	.
chr1	77514939	77515438	chr1	77350774	77351273	Epha4|chr1:77350774-77351273	0.388015981706049	.	.
chr1	77514939	77515438	chr1	77350774	77351273	Gm28386|chr1:77350774-77351273	0.388015981706049	.	.
chr1	77514939	77515438	chr1	77503680	77504179	Epha4|chr1:77503680-77504179	0.465303506205702	.	.
chr1	77514939	77515438	chr1	77503680	77504179	Gm28386|chr1:77503680-77504179	0.465303506205702	.	.
chr1	77514939	77515438	chr1	77513554	77514053	Epha4|chr1:77513554-77514053	0.190015374237597	.	.
chr1	77514939	77515438	chr1	77513554	77514053	Gm28386|chr1:77513554-77514053	0.190015374237597	.	.
chr1	77514939	77515438	chr1	77545005	77545504	Epha4|chr1:77545005-77545504	0.251405959350037	.	.
chr1	77514939	77515438	chr1	77545005	77545504	Gm28386|chr1:77545005-77545504	0.251405959350037	.	.
chr1	77514939	77515438	chr1	77551254	77551753	Epha4|chr1:77551254-77551753	0.190581302595787	.	.
chr1	77514939	77515438	chr1	77551254	77551753	Gm28386|chr1:77551254-77551753	0.190581302595787	.	.
chr1	77514939	77515438	chr1	77771823	77772322	Epha4|chr1:77771823-77772322	0.257725521408826	.	.
chr1	77514939	77515438	chr1	77771823	77772322	Gm28386|chr1:77771823-77772322	0.257725521408826	.	.
chr1	77514939	77515438	chr1	77811569	77812068	Epha4|chr1:77811569-77812068	0.182847275512531	.	.
chr1	77514939	77515438	chr1	77811569	77812068	Gm28386|chr1:77811569-77812068	0.182847275512531	.	.
chr1	77514939	77515438	chr1	77896157	77896656	Epha4|chr1:77896157-77896656	0.335525331136105	.	.
chr1	77514939	77515438	chr1	77896157	77896656	Gm28386|chr1:77896157-77896656	0.335525331136105	.	.
chr1	77516009	77516508	chr1	77402902	77403401	Gm28386|chr1:77402902-77403401	0.21575236967899	.	.
chr1	77516009	77516508	chr1	77513554	77514053	Gm28386|chr1:77513554-77514053	0.203429511979266	.	.
chr1	77516009	77516508	chr1	77811569	77812068	Gm28386|chr1:77811569-77812068	0.187933998735166	.	.
chr1	77516009	77516508	chr1	77818478	77818977	Gm28386|chr1:77818478-77818977	0.235193984136573	.	.
chr1	78310032	78310531	chr1	78328605	78329104	Sgpp2|chr1:78328605-78329104	0.251659677051617	.	.
chr1	78310032	78310531	chr1	78370887	78371386	Sgpp2|chr1:78370887-78371386	0.274777861266051	.	.
chr1	78310032	78310531	chr1	78371610	78372109	Sgpp2|chr1:78371610-78372109	0.386376875280578	.	.
chr1	78310032	78310531	chr1	78425895	78426394	Sgpp2|chr1:78425895-78426394	0.21001413231735	.	.
chr1	78310032	78310531	chr1	78536720	78537219	Sgpp2|chr1:78536720-78537219	0.232407061637293	.	.
chr1	78310032	78310531	chr1	78678773	78679272	Sgpp2|chr1:78678773-78679272	0.372869396304424	.	.
chr1	78488387	78488886	chr1	78076055	78076554	Farsb|chr1:78076055-78076554	0.424497889507988	.	.
chr1	78488387	78488886	chr1	78232045	78232544	Farsb|chr1:78232045-78232544	0.204409573591774	.	.
chr1	78488387	78488886	chr1	78370887	78371386	Farsb|chr1:78370887-78371386	0.253531393047885	.	.
chr1	78488387	78488886	chr1	78371610	78372109	Farsb|chr1:78371610-78372109	0.257728552754502	.	.
chr1	78488387	78488886	chr1	78425895	78426394	Farsb|chr1:78425895-78426394	0.213871010720096	.	.
chr1	78488387	78488886	chr1	78530774	78531273	Farsb|chr1:78530774-78531273	0.264650573561342	.	.
chr1	78488387	78488886	chr1	78724400	78724899	Farsb|chr1:78724400-78724899	0.201956345068974	.	.
chr1	78488900	78489399	chr1	78076055	78076554	Farsb|chr1:78076055-78076554	0.287484428885399	.	.
chr1	78488900	78489399	chr1	78370887	78371386	Farsb|chr1:78370887-78371386	0.265829370309034	.	.
chr1	78488900	78489399	chr1	78371610	78372109	Farsb|chr1:78371610-78372109	0.258568685204376	.	.
chr1	78488900	78489399	chr1	78425895	78426394	Farsb|chr1:78425895-78426394	0.211969676945531	.	.
chr1	78488900	78489399	chr1	78536720	78537219	Farsb|chr1:78536720-78537219	0.181472628119184	.	.
chr1	78657540	78658039	chr1	78328605	78329104	Acsl3|chr1:78328605-78329104	0.282757511983654	.	.
chr1	78657540	78658039	chr1	78328605	78329104	Utp14b|chr1:78328605-78329104	0.282757511983654	.	.
chr1	78657540	78658039	chr1	78370887	78371386	Acsl3|chr1:78370887-78371386	0.474951820537192	.	.
chr1	78657540	78658039	chr1	78370887	78371386	Utp14b|chr1:78370887-78371386	0.474951820537192	.	.
chr1	78657540	78658039	chr1	78371610	78372109	Acsl3|chr1:78371610-78372109	0.504096337562496	.	.
chr1	78657540	78658039	chr1	78371610	78372109	Utp14b|chr1:78371610-78372109	0.504096337562496	.	.
chr1	78657540	78658039	chr1	78530774	78531273	Acsl3|chr1:78530774-78531273	0.286047638861909	.	.
chr1	78657540	78658039	chr1	78530774	78531273	Utp14b|chr1:78530774-78531273	0.286047638861909	.	.
chr1	78657540	78658039	chr1	78531285	78531784	Acsl3|chr1:78531285-78531784	0.35265670696692	.	.
chr1	78657540	78658039	chr1	78531285	78531784	Utp14b|chr1:78531285-78531784	0.35265670696692	.	.
chr1	78657540	78658039	chr1	78536720	78537219	Acsl3|chr1:78536720-78537219	0.212659348321401	.	.
chr1	78657540	78658039	chr1	78536720	78537219	Utp14b|chr1:78536720-78537219	0.212659348321401	.	.
chr1	78657540	78658039	chr1	78678773	78679272	Acsl3|chr1:78678773-78679272	0.273673670809743	.	.
chr1	78657540	78658039	chr1	78678773	78679272	Utp14b|chr1:78678773-78679272	0.273673670809743	.	.
chr1	78658201	78658700	chr1	78328605	78329104	Acsl3|chr1:78328605-78329104	0.293153892082659	.	.
chr1	78658201	78658700	chr1	78328605	78329104	Utp14b|chr1:78328605-78329104	0.293153892082659	.	.
chr1	78658201	78658700	chr1	78537485	78537984	Acsl3|chr1:78537485-78537984	0.179816608614647	.	.
chr1	78658201	78658700	chr1	78537485	78537984	Utp14b|chr1:78537485-78537984	0.179816608614647	.	.
chr1	78658201	78658700	chr1	78740643	78741142	Acsl3|chr1:78740643-78741142	0.260495117044818	.	.
chr1	78658201	78658700	chr1	78740643	78741142	Utp14b|chr1:78740643-78741142	0.260495117044818	.	.
chr1	78658201	78658700	chr1	78745265	78745764	Acsl3|chr1:78745265-78745764	0.226091226409471	.	.
chr1	78658201	78658700	chr1	78745265	78745764	Utp14b|chr1:78745265-78745764	0.226091226409471	.	.
chr1	79439807	79440306	chr1	79346481	79346980	Scg2|chr1:79346481-79346980	0.178645903205155	.	.
chr1	79439807	79440306	chr1	79450145	79450644	Scg2|chr1:79450145-79450644	0.248394859261519	.	.
chr1	79671948	79672447	chr1	79437683	79438182	Ap1s3|chr1:79437683-79438182	0.275393585067442	.	.
chr1	79671948	79672447	chr1	79657259	79657758	Ap1s3|chr1:79657259-79657758	0.184601867728711	.	.
chr1	79671948	79672447	chr1	79907783	79908282	Ap1s3|chr1:79907783-79908282	0.34305059324059	.	.
chr1	79775809	79776308	chr1	79598719	79599218	Mrpl44|chr1:79598719-79599218	0.312672831167065	.	.
chr1	79775809	79776308	chr1	79598719	79599218	Wdfy1|chr1:79598719-79599218	0.312672831167065	.	.
chr1	79775809	79776308	chr1	79761515	79762014	Mrpl44|chr1:79761515-79762014	0.312093322586983	.	.
chr1	79775809	79776308	chr1	79761515	79762014	Wdfy1|chr1:79761515-79762014	0.312093322586983	.	.
chr1	79775809	79776308	chr1	80095408	80095907	Mrpl44|chr1:80095408-80095907	0.235779535767061	.	.
chr1	79775809	79776308	chr1	80095408	80095907	Wdfy1|chr1:80095408-80095907	0.235779535767061	.	.
chr1	80339971	80340470	chr1	80132919	80133418	Cul3|chr1:80132919-80133418	0.267032380247281	.	.
chr1	80339971	80340470	chr1	80286895	80287394	Cul3|chr1:80286895-80287394	0.347110978238679	.	.
chr1	80339971	80340470	chr1	80408625	80409124	Cul3|chr1:80408625-80409124	0.251566679811639	.	.
chr1	80339971	80340470	chr1	80469079	80469578	Cul3|chr1:80469079-80469578	0.403692991370114	.	.
chr1	80339971	80340470	chr1	80606190	80606689	Cul3|chr1:80606190-80606689	0.362859522516389	.	.
chr1	80339971	80340470	chr1	80630513	80631012	Cul3|chr1:80630513-80631012	0.228112046864102	.	.
chr1	80339971	80340470	chr1	80641761	80642260	Cul3|chr1:80641761-80642260	0.239452019606326	.	.
chr1	80339971	80340470	chr1	80642268	80642767	Cul3|chr1:80642268-80642767	0.199274576390276	.	.
chr1	80339971	80340470	chr1	80720156	80720655	Cul3|chr1:80720156-80720655	0.243007049939065	.	.
chr1	80339971	80340470	chr1	80737948	80738447	Cul3|chr1:80737948-80738447	0.326067235670236	.	.
chr1	80340736	80341235	chr1	80073760	80074259	Cul3|chr1:80073760-80074259	0.192680825131107	.	.
chr1	80340736	80341235	chr1	80371165	80371664	Cul3|chr1:80371165-80371664	0.370942076389984	.	.
chr1	80340736	80341235	chr1	80459974	80460473	Cul3|chr1:80459974-80460473	0.172427234462195	.	.
chr1	80340736	80341235	chr1	80710548	80711047	Cul3|chr1:80710548-80711047	0.326921476795755	.	.
chr1	80758332	80758831	chr1	81156489	81156988	Dock10|chr1:81156489-81156988	0.25021173463619	.	.
chr1	81076879	81077378	chr1	81028370	81028869	Nyap2|chr1:81028370-81028869	0.356932022469406	.	.
chr1	81076879	81077378	chr1	81156489	81156988	Nyap2|chr1:81156489-81156988	0.211763712463834	.	.
chr1	81076879	81077378	chr1	81257933	81258432	Nyap2|chr1:81257933-81258432	0.226571828846538	.	.
chr1	81076879	81077378	chr1	81258534	81259033	Nyap2|chr1:81258534-81259033	0.231869888770929	.	.
chr1	82290681	82291180	chr1	82189488	82189987	Irs1|chr1:82189488-82189987	0.210515209793821	.	.
chr1	82290681	82291180	chr1	82213588	82214087	Irs1|chr1:82213588-82214087	0.268800332553642	.	.
chr1	82290681	82291180	chr1	82261167	82261666	Irs1|chr1:82261167-82261666	0.274845299193628	.	.
chr1	82291243	82291742	chr1	82020189	82020688	Irs1|chr1:82020189-82020688	0.491778337055221	.	.
chr1	82291243	82291742	chr1	82156946	82157445	Irs1|chr1:82156946-82157445	0.262514219106539	.	.
chr1	82291243	82291742	chr1	82213588	82214087	Irs1|chr1:82213588-82214087	0.193949022995969	.	.
chr1	82291243	82291742	chr1	82362720	82363219	Irs1|chr1:82362720-82363219	0.233098476484195	.	.
chr1	82291243	82291742	chr1	82433306	82433805	Irs1|chr1:82433306-82433805	0.346209733956681	.	.
chr1	82291243	82291742	chr1	82536442	82536941	Irs1|chr1:82536442-82536941	0.292814859512933	.	.
chr1	82316361	82316860	chr1	82092501	82093000	Rhbdd1|chr1:82092501-82093000	0.254207992196617	.	.
chr1	82316361	82316860	chr1	82156946	82157445	Rhbdd1|chr1:82156946-82157445	0.360743608748114	.	.
chr1	82316361	82316860	chr1	82158379	82158878	Rhbdd1|chr1:82158379-82158878	0.304466107977256	.	.
chr1	82316361	82316860	chr1	82261167	82261666	Rhbdd1|chr1:82261167-82261666	0.262268844308651	.	.
chr1	82316361	82316860	chr1	82433306	82433805	Rhbdd1|chr1:82433306-82433805	0.260674886261462	.	.
chr1	82316361	82316860	chr1	82641615	82642114	Rhbdd1|chr1:82641615-82642114	0.211551998728651	.	.
chr1	82724600	82725099	chr1	82283141	82283640	C430014B12Rik|chr1:82283141-82283640	0.270355679834047	.	.
chr1	82724600	82725099	chr1	82283141	82283640	Mff|chr1:82283141-82283640	0.270355679834047	.	.
chr1	82724600	82725099	chr1	82362131	82362630	C430014B12Rik|chr1:82362131-82362630	0.212833332898567	.	.
chr1	82724600	82725099	chr1	82362131	82362630	Mff|chr1:82362131-82362630	0.212833332898567	.	.
chr1	82724600	82725099	chr1	82362720	82363219	C430014B12Rik|chr1:82362720-82363219	0.251711948100576	.	.
chr1	82724600	82725099	chr1	82362720	82363219	Mff|chr1:82362720-82363219	0.251711948100576	.	.
chr1	82725115	82725614	chr1	82362131	82362630	C430014B12Rik|chr1:82362131-82362630	0.256373829437464	.	.
chr1	82725115	82725614	chr1	82362131	82362630	Mff|chr1:82362131-82362630	0.256373829437464	.	.
chr1	82725115	82725614	chr1	82362720	82363219	C430014B12Rik|chr1:82362720-82363219	0.248868599516349	.	.
chr1	82725115	82725614	chr1	82362720	82363219	Mff|chr1:82362720-82363219	0.248868599516349	.	.
chr1	82725115	82725614	chr1	82376760	82377259	C430014B12Rik|chr1:82376760-82377259	0.278976476608328	.	.
chr1	82725115	82725614	chr1	82376760	82377259	Mff|chr1:82376760-82377259	0.278976476608328	.	.
chr1	82725115	82725614	chr1	82663428	82663927	C430014B12Rik|chr1:82663428-82663927	0.208836787406818	.	.
chr1	82725115	82725614	chr1	82663428	82663927	Mff|chr1:82663428-82663927	0.208836787406818	.	.
chr1	82725115	82725614	chr1	82832358	82832857	C430014B12Rik|chr1:82832358-82832857	0.20288760685592	.	.
chr1	82725115	82725614	chr1	82832358	82832857	Mff|chr1:82832358-82832857	0.20288760685592	.	.
chr1	82839194	82839693	chr1	83169066	83169565	Agfg1|chr1:83169066-83169565	0.230415606395705	.	.
chr1	82912898	82913397	chr1	82641615	82642114	A030005L19Rik|chr1:82641615-82642114	0.211397693116243	.	.
chr1	82912898	82913397	chr1	82832358	82832857	A030005L19Rik|chr1:82832358-82832857	0.218984257555453	.	.
chr1	82912898	82913397	chr1	83225638	83226137	A030005L19Rik|chr1:83225638-83226137	0.52906144890547	.	.
chr1	83037972	83038471	chr1	83225638	83226137	Slc19a3|chr1:83225638-83226137	0.251546504436026	.	.
chr1	83037972	83038471	chr1	83316956	83317455	Slc19a3|chr1:83316956-83317455	0.205605549609956	.	.
chr1	83037972	83038471	chr1	83340775	83341274	Slc19a3|chr1:83340775-83341274	0.312104324795062	.	.
chr1	83037972	83038471	chr1	83362244	83362743	Slc19a3|chr1:83362244-83362743	0.416867800170838	.	.
chr1	83059603	83060102	chr1	82864000	82864499	A030005K14Rik|chr1:82864000-82864499	0.361271440636146	.	.
chr1	83059603	83060102	chr1	82918423	82918922	A030005K14Rik|chr1:82918423-82918922	0.528557549965197	.	.
chr1	83059603	83060102	chr1	83316956	83317455	A030005K14Rik|chr1:83316956-83317455	0.330624591617067	.	.
chr1	83059603	83060102	chr1	83332860	83333359	A030005K14Rik|chr1:83332860-83333359	0.381889497771628	.	.
chr1	83158742	83159241	chr1	83152949	83153448	Daw1|chr1:83152949-83153448	0.173506658445431	.	.
chr1	83158742	83159241	chr1	83181370	83181869	Daw1|chr1:83181370-83181869	0.267916353415561	.	.
chr1	83158742	83159241	chr1	83228055	83228554	Daw1|chr1:83228055-83228554	0.496522352318124	.	.
chr1	83158742	83159241	chr1	83340775	83341274	Daw1|chr1:83340775-83341274	0.383982168942617	.	.
chr1	83159481	83159980	chr1	83277033	83277532	Daw1|chr1:83277033-83277532	0.323497037065635	.	.
chr1	83159481	83159980	chr1	83323732	83324231	Daw1|chr1:83323732-83324231	0.353929246722563	.	.
chr1	83159481	83159980	chr1	83340775	83341274	Daw1|chr1:83340775-83341274	0.264813377116371	.	.
chr1	83159481	83159980	chr1	83340775	83341274	Daw1|chr1:83340775-83341274	0.264813377116372	.	.
chr1	83159481	83159980	chr1	83479100	83479599	Daw1|chr1:83479100-83479599	0.432037707509102	.	.
chr1	83407134	83407633	chr1	83340775	83341274	Sphkap|chr1:83340775-83341274	0.261447495103563	.	.
chr1	83407134	83407633	chr1	83362244	83362743	Sphkap|chr1:83362244-83362743	0.334726333680471	.	.
chr1	83407134	83407633	chr1	83531690	83532189	Sphkap|chr1:83531690-83532189	0.201670411514189	.	.
chr1	83407134	83407633	chr1	83539770	83540269	Sphkap|chr1:83539770-83540269	0.369468425966002	.	.
chr1	83407134	83407633	chr1	83583011	83583510	Sphkap|chr1:83583011-83583510	0.175440971378422	.	.
chr1	83407918	83408417	chr1	83340775	83341274	Sphkap|chr1:83340775-83341274	0.17441872455733	.	.
chr1	83407918	83408417	chr1	83531690	83532189	Sphkap|chr1:83531690-83532189	0.198425836074369	.	.
chr1	84695613	84696112	chr1	84254704	84255203	Dner|chr1:84254704-84255203	0.220887929718414	.	.
chr1	84695613	84696112	chr1	84443620	84444119	Dner|chr1:84443620-84444119	0.175205105285776	.	.
chr1	84695613	84696112	chr1	84464689	84465188	Dner|chr1:84464689-84465188	0.262929685371993	.	.
chr1	84695613	84696112	chr1	84491651	84492150	Dner|chr1:84491651-84492150	0.194925508053814	.	.
chr1	84695613	84696112	chr1	84602831	84603330	Dner|chr1:84602831-84603330	0.443723367782767	.	.
chr1	84695613	84696112	chr1	84619085	84619584	Dner|chr1:84619085-84619584	0.263678074833861	.	.
chr1	84695613	84696112	chr1	84626116	84626615	Dner|chr1:84626116-84626615	0.19611342747896	.	.
chr1	84695613	84696112	chr1	84628134	84628633	Dner|chr1:84628134-84628633	0.264688649471661	.	.
chr1	84695613	84696112	chr1	84633999	84634498	Dner|chr1:84633999-84634498	0.285419564615261	.	.
chr1	84695613	84696112	chr1	84643997	84644496	Dner|chr1:84643997-84644496	0.225629109182435	.	.
chr1	84695613	84696112	chr1	84838531	84839030	Dner|chr1:84838531-84839030	0.180233115000355	.	.
chr1	84839165	84839664	chr1	84628134	84628633	Fbxo36|chr1:84628134-84628633	0.285704590312536	.	.
chr1	84839165	84839664	chr1	84838531	84839030	Fbxo36|chr1:84838531-84839030	0.183661745711798	.	.
chr1	84839165	84839664	chr1	84881481	84881980	Fbxo36|chr1:84881481-84881980	0.264013353083124	.	.
chr1	84839808	84840307	chr1	84522879	84523378	Fbxo36|chr1:84522879-84523378	0.226890223765695	.	.
chr1	84839808	84840307	chr1	84522879	84523378	Trip12|chr1:84522879-84523378	0.226890223765695	.	.
chr1	84839808	84840307	chr1	84710164	84710663	Fbxo36|chr1:84710164-84710663	0.19911380662022	.	.
chr1	84839808	84840307	chr1	84710164	84710663	Trip12|chr1:84710164-84710663	0.19911380662022	.	.
chr1	84934883	84935382	chr1	84602831	84603330	Slc16a14|chr1:84602831-84603330	0.322591125306549	.	.
chr1	84934883	84935382	chr1	84838531	84839030	Slc16a14|chr1:84838531-84839030	0.228439250018889	.	.
chr1	84935649	84936148	chr1	84710164	84710663	Slc16a14|chr1:84710164-84710663	0.206526213852183	.	.
chr1	84935649	84936148	chr1	84717528	84718027	Slc16a14|chr1:84717528-84718027	0.259049626385624	.	.
chr1	85774994	85775493	chr1	85870417	85870916	9930111H07Rik|chr1:85870417-85870916	0.387195293828232	.	.
chr1	85774994	85775493	chr1	85870417	85870916	9930111H07Rik|chr1:85870417-85870916	0.387195293828233	.	.
chr1	85774994	85775493	chr1	85916833	85917332	9930111H07Rik|chr1:85916833-85917332	0.268003166726062	.	.
chr1	85793160	85793659	chr1	85857775	85858274	Cab39|chr1:85857775-85858274	0.227700717193166	.	.
chr1	85894274	85894773	chr1	85869875	85870374	Itm2c|chr1:85869875-85870374	0.281553895024312	.	.
chr1	85894274	85894773	chr1	85999484	85999983	Itm2c|chr1:85999484-85999983	0.272682619860136	.	.
chr1	85928201	85928700	chr1	85870417	85870916	4933407L21Rik|chr1:85870417-85870916	0.271896914655221	.	.
chr1	85928201	85928700	chr1	85916833	85917332	4933407L21Rik|chr1:85916833-85917332	0.39896088109832	.	.
chr1	85928201	85928700	chr1	85999484	85999983	4933407L21Rik|chr1:85999484-85999983	0.266029304349332	.	.
chr1	86046083	86046582	chr1	86018323	86018822	2810459M11Rik|chr1:86018323-86018822	0.300865636875972	.	.
chr1	86046083	86046582	chr1	86281705	86282204	2810459M11Rik|chr1:86281705-86282204	0.454422278791948	.	.
chr1	86046083	86046582	chr1	86487143	86487642	2810459M11Rik|chr1:86487143-86487642	0.324778569392415	.	.
chr1	86064385	86064884	chr1	86032144	86032643	Psmd1|chr1:86032144-86032643	0.255136503963118	.	.
chr1	86064385	86064884	chr1	86059359	86059858	Psmd1|chr1:86059359-86059858	0.265316575910926	.	.
chr1	86064385	86064884	chr1	86126055	86126554	Psmd1|chr1:86126055-86126554	0.220410032669503	.	.
chr1	86064385	86064884	chr1	86245670	86246169	Psmd1|chr1:86245670-86246169	0.309501395973707	.	.
chr1	86064385	86064884	chr1	86339345	86339844	Psmd1|chr1:86339345-86339844	0.268240827820918	.	.
chr1	86064385	86064884	chr1	86378305	86378804	Psmd1|chr1:86378305-86378804	0.212053246425921	.	.
chr1	86064385	86064884	chr1	86433961	86434460	Psmd1|chr1:86433961-86434460	0.426468999671913	.	.
chr1	86064385	86064884	chr1	86487725	86488224	Psmd1|chr1:86487725-86488224	0.203314846114438	.	.
chr1	86064930	86065429	chr1	86175578	86176077	Psmd1|chr1:86175578-86176077	0.175118691201066	.	.
chr1	86064930	86065429	chr1	86178901	86179400	Psmd1|chr1:86178901-86179400	0.176956025568677	.	.
chr1	86064930	86065429	chr1	86287172	86287671	Psmd1|chr1:86287172-86287671	0.271141622026445	.	.
chr1	86064930	86065429	chr1	86379079	86379578	Psmd1|chr1:86379079-86379578	0.352633416510614	.	.
chr1	86064930	86065429	chr1	86433961	86434460	Psmd1|chr1:86433961-86434460	0.367367118070638	.	.
chr1	86154471	86154970	chr1	86032144	86032643	Armc9|chr1:86032144-86032643	0.582208693600715	.	.
chr1	86154471	86154970	chr1	86178901	86179400	Armc9|chr1:86178901-86179400	0.257694060095715	.	.
chr1	86154471	86154970	chr1	86287172	86287671	Armc9|chr1:86287172-86287671	0.189764935739569	.	.
chr1	86154471	86154970	chr1	86379079	86379578	Armc9|chr1:86379079-86379578	0.391329947826801	.	.
chr1	86154471	86154970	chr1	86433961	86434460	Armc9|chr1:86433961-86434460	0.434222521375215	.	.
chr1	86154471	86154970	chr1	86434501	86435000	Armc9|chr1:86434501-86435000	0.228462799413302	.	.
chr1	86154471	86154970	chr1	86441273	86441772	Armc9|chr1:86441273-86441772	0.217730586992728	.	.
chr1	86358737	86359236	chr1	86000091	86000590	C130036L24Rik|chr1:86000091-86000590	0.227247418081696	.	.
chr1	86358737	86359236	chr1	86000091	86000590	Ncl|chr1:86000091-86000590	0.227247418081696	.	.
chr1	86358737	86359236	chr1	86281705	86282204	C130036L24Rik|chr1:86281705-86282204	0.267506106624648	.	.
chr1	86358737	86359236	chr1	86281705	86282204	Ncl|chr1:86281705-86282204	0.267506106624648	.	.
chr1	86358737	86359236	chr1	86525204	86525703	C130036L24Rik|chr1:86525204-86525703	0.180432774665329	.	.
chr1	86358737	86359236	chr1	86525204	86525703	Ncl|chr1:86525204-86525703	0.180432774665329	.	.
chr1	86358737	86359236	chr1	86533367	86533866	C130036L24Rik|chr1:86533367-86533866	0.203190911365964	.	.
chr1	86358737	86359236	chr1	86533367	86533866	Ncl|chr1:86533367-86533866	0.203190911365964	.	.
chr1	86359268	86359767	chr1	86178901	86179400	C130036L24Rik|chr1:86178901-86179400	0.336161086781648	.	.
chr1	86359268	86359767	chr1	86178901	86179400	Ncl|chr1:86178901-86179400	0.336161086781648	.	.
chr1	86359268	86359767	chr1	86202757	86203256	C130036L24Rik|chr1:86202757-86203256	0.308742664344254	.	.
chr1	86359268	86359767	chr1	86202757	86203256	Ncl|chr1:86202757-86203256	0.308742664344254	.	.
chr1	86359268	86359767	chr1	86433961	86434460	C130036L24Rik|chr1:86433961-86434460	0.173537554390557	.	.
chr1	86359268	86359767	chr1	86433961	86434460	Ncl|chr1:86433961-86434460	0.173537554390557	.	.
chr1	86359268	86359767	chr1	86440464	86440963	C130036L24Rik|chr1:86440464-86440963	0.373464097143458	.	.
chr1	86359268	86359767	chr1	86440464	86440963	Ncl|chr1:86440464-86440963	0.373464097143458	.	.
chr1	86359268	86359767	chr1	86546750	86547249	C130036L24Rik|chr1:86546750-86547249	0.258402873295325	.	.
chr1	86359268	86359767	chr1	86546750	86547249	Ncl|chr1:86546750-86547249	0.258402873295325	.	.
chr1	86525710	86526209	chr1	86282207	86282706	Ptma|chr1:86282207-86282706	0.184477520346578	.	.
chr1	86525710	86526209	chr1	86433961	86434460	Ptma|chr1:86433961-86434460	0.188146453049793	.	.
chr1	86525710	86526209	chr1	86440464	86440963	Ptma|chr1:86440464-86440963	0.502368384504791	.	.
chr1	86525710	86526209	chr1	86487143	86487642	Ptma|chr1:86487143-86487642	0.210226201945001	.	.
chr1	86525710	86526209	chr1	86503968	86504467	Ptma|chr1:86503968-86504467	0.299359933381599	.	.
chr1	86525710	86526209	chr1	86525204	86525703	Ptma|chr1:86525204-86525703	0.227636531436104	.	.
chr1	86525710	86526209	chr1	86882583	86883082	Ptma|chr1:86882583-86883082	0.295712363909313	.	.
chr1	86526360	86526859	chr1	86281705	86282204	Ptma|chr1:86281705-86282204	0.313401870851766	.	.
chr1	86526360	86526859	chr1	86282207	86282706	Ptma|chr1:86282207-86282706	0.37942176048867	.	.
chr1	86526360	86526859	chr1	86379079	86379578	Ptma|chr1:86379079-86379578	0.24797831457826	.	.
chr1	86526360	86526859	chr1	86433961	86434460	Ptma|chr1:86433961-86434460	0.344393509145271	.	.
chr1	86526360	86526859	chr1	86440464	86440963	Ptma|chr1:86440464-86440963	0.227376197093481	.	.
chr1	86526360	86526859	chr1	86487143	86487642	Ptma|chr1:86487143-86487642	0.303540488946605	.	.
chr1	86526360	86526859	chr1	86586879	86587378	Ptma|chr1:86586879-86587378	0.293205783947218	.	.
chr1	86582078	86582577	chr1	86281705	86282204	Cops7b|chr1:86281705-86282204	0.284501836559626	.	.
chr1	86582078	86582577	chr1	86281705	86282204	Pde6d|chr1:86281705-86282204	0.284501836559626	.	.
chr1	86582078	86582577	chr1	86282207	86282706	Cops7b|chr1:86282207-86282706	0.307491014644195	.	.
chr1	86582078	86582577	chr1	86282207	86282706	Pde6d|chr1:86282207-86282706	0.307491014644195	.	.
chr1	86582078	86582577	chr1	86420984	86421483	Cops7b|chr1:86420984-86421483	0.252824735371207	.	.
chr1	86582078	86582577	chr1	86420984	86421483	Pde6d|chr1:86420984-86421483	0.252824735371207	.	.
chr1	86582078	86582577	chr1	86433961	86434460	Cops7b|chr1:86433961-86434460	0.174688275879358	.	.
chr1	86582078	86582577	chr1	86433961	86434460	Pde6d|chr1:86433961-86434460	0.174688275879358	.	.
chr1	86582078	86582577	chr1	86440464	86440963	Cops7b|chr1:86440464-86440963	0.255285059869052	.	.
chr1	86582078	86582577	chr1	86440464	86440963	Pde6d|chr1:86440464-86440963	0.255285059869052	.	.
chr1	86582078	86582577	chr1	86487143	86487642	Cops7b|chr1:86487143-86487642	0.426823278464315	.	.
chr1	86582078	86582577	chr1	86487143	86487642	Pde6d|chr1:86487143-86487642	0.426823278464315	.	.
chr1	86582078	86582577	chr1	86487725	86488224	Cops7b|chr1:86487725-86488224	0.230807525970734	.	.
chr1	86582078	86582577	chr1	86487725	86488224	Pde6d|chr1:86487725-86488224	0.230807525970734	.	.
chr1	86582603	86583102	chr1	86281705	86282204	Cops7b|chr1:86281705-86282204	0.268242080341539	.	.
chr1	86582603	86583102	chr1	86281705	86282204	Pde6d|chr1:86281705-86282204	0.268242080341539	.	.
chr1	86582603	86583102	chr1	86378305	86378804	Cops7b|chr1:86378305-86378804	0.221343567917248	.	.
chr1	86582603	86583102	chr1	86378305	86378804	Pde6d|chr1:86378305-86378804	0.221343567917248	.	.
chr1	86669399	86669898	chr1	86470639	86471138	Nppc|chr1:86470639-86471138	0.335064133363645	.	.
chr1	86669399	86669898	chr1	86680991	86681490	Nppc|chr1:86680991-86681490	0.442062864106598	.	.
chr1	86669399	86669898	chr1	86681509	86682008	Nppc|chr1:86681509-86682008	0.302454066522002	.	.
chr1	86669399	86669898	chr1	86834941	86835440	Nppc|chr1:86834941-86835440	0.251880400260603	.	.
chr1	86670393	86670892	chr1	86281705	86282204	Nppc|chr1:86281705-86282204	0.183091840056883	.	.
chr1	86670393	86670892	chr1	86282207	86282706	Nppc|chr1:86282207-86282706	0.197777838090267	.	.
chr1	86670393	86670892	chr1	86420984	86421483	Nppc|chr1:86420984-86421483	0.235927267836428	.	.
chr1	86670393	86670892	chr1	86487143	86487642	Nppc|chr1:86487143-86487642	0.267255656168418	.	.
chr1	86670393	86670892	chr1	86680991	86681490	Nppc|chr1:86680991-86681490	0.259008320573776	.	.
chr1	86703565	86704064	chr1	86282207	86282706	Dis3l2|chr1:86282207-86282706	0.172314316727988	.	.
chr1	86703565	86704064	chr1	86420984	86421483	Dis3l2|chr1:86420984-86421483	0.209454967670665	.	.
chr1	86703565	86704064	chr1	86441273	86441772	Dis3l2|chr1:86441273-86441772	0.239921611858982	.	.
chr1	86703565	86704064	chr1	86487143	86487642	Dis3l2|chr1:86487143-86487642	0.343254368758376	.	.
chr1	86703565	86704064	chr1	86525204	86525703	Dis3l2|chr1:86525204-86525703	0.221165993440085	.	.
chr1	86703565	86704064	chr1	86834941	86835440	Dis3l2|chr1:86834941-86835440	0.20325276631974	.	.
chr1	87326698	87327197	chr1	87186473	87186972	Gigyf2|chr1:87186473-87186972	0.317439645784815	.	.
chr1	87326698	87327197	chr1	87396682	87397181	Gigyf2|chr1:87396682-87397181	0.410050411856308	.	.
chr1	87326698	87327197	chr1	87486296	87486795	Gigyf2|chr1:87486296-87486795	0.313335262091416	.	.
chr1	87326698	87327197	chr1	87520468	87520967	Gigyf2|chr1:87520468-87520967	0.418088771251564	.	.
chr1	87326698	87327197	chr1	87533950	87534449	Gigyf2|chr1:87533950-87534449	0.218212783565395	.	.
chr1	87326698	87327197	chr1	87648585	87649084	Gigyf2|chr1:87648585-87649084	0.369515386426044	.	.
chr1	87509137	87509636	chr1	87361474	87361973	Neu2|chr1:87361474-87361973	0.357572442020098	.	.
chr1	87509137	87509636	chr1	87492222	87492721	Neu2|chr1:87492222-87492721	0.484660382198759	.	.
chr1	87509137	87509636	chr1	87721301	87721800	Neu2|chr1:87721301-87721800	0.386078015419639	.	.
chr1	87509137	87509636	chr1	87932854	87933353	Neu2|chr1:87932854-87933353	0.285969330437821	.	.
chr1	87509137	87509636	chr1	87934991	87935490	Neu2|chr1:87934991-87935490	0.248985257514842	.	.
chr1	87509137	87509636	chr1	87965259	87965758	Neu2|chr1:87965259-87965758	0.231583378337956	.	.
chr1	87510023	87510522	chr1	87492222	87492721	Neu2|chr1:87492222-87492721	0.177748333299809	.	.
chr1	87510023	87510522	chr1	87589088	87589587	Neu2|chr1:87589088-87589587	0.217287979695427	.	.
chr1	87510023	87510522	chr1	87709058	87709557	Neu2|chr1:87709058-87709557	0.188964652339074	.	.
chr1	87510023	87510522	chr1	87721301	87721800	Neu2|chr1:87721301-87721800	0.305745013992402	.	.
chr1	87510023	87510522	chr1	87932854	87933353	Neu2|chr1:87932854-87933353	0.180730015220444	.	.
chr1	87510023	87510522	chr1	87934991	87935490	Neu2|chr1:87934991-87935490	0.196938389457082	.	.
chr1	87755700	87756199	chr1	87684734	87685233	Atg16l1|chr1:87684734-87685233	0.328305823884233	.	.
chr1	87755700	87756199	chr1	87729752	87730251	Atg16l1|chr1:87729752-87730251	0.363777823318832	.	.
chr1	87853009	87853508	chr1	87520468	87520967	Dgkd|chr1:87520468-87520967	0.206134797585935	.	.
chr1	87853009	87853508	chr1	87913212	87913711	Dgkd|chr1:87913212-87913711	0.323118122576056	.	.
chr1	88008031	88008530	chr1	87934991	87935490	Usp40|chr1:87934991-87935490	0.210139250623814	.	.
chr1	88008031	88008530	chr1	87982239	87982738	Usp40|chr1:87982239-87982738	0.203189928893427	.	.
chr1	88103619	88104118	chr1	87848618	87849117	Ugt1a6b|chr1:87848618-87849117	0.371024238142691	.	.
chr1	88103619	88104118	chr1	88345509	88346008	Ugt1a6b|chr1:88345509-88346008	0.23105757076489	.	.
chr1	88205505	88206004	chr1	87913212	87913711	Dnajb3|chr1:87913212-87913711	0.204292512687464	.	.
chr1	88205505	88206004	chr1	88262219	88262718	Dnajb3|chr1:88262219-88262718	0.41267630902534	.	.
chr1	88205505	88206004	chr1	88357393	88357892	Dnajb3|chr1:88357393-88357892	0.262631673160406	.	.
chr1	88277410	88277909	chr1	88262219	88262718	Hjurp|chr1:88262219-88262718	0.374365704918748	.	.
chr1	88277410	88277909	chr1	88262219	88262718	Trpm8|chr1:88262219-88262718	0.374365704918748	.	.
chr1	88277410	88277909	chr1	88357393	88357892	Hjurp|chr1:88357393-88357892	0.301782030093227	.	.
chr1	88277410	88277909	chr1	88357393	88357892	Trpm8|chr1:88357393-88357892	0.301782030093227	.	.
chr1	88277410	88277909	chr1	88705708	88706207	Hjurp|chr1:88705708-88706207	0.403438339355604	.	.
chr1	88277410	88277909	chr1	88705708	88706207	Trpm8|chr1:88705708-88706207	0.403438339355604	.	.
chr1	88277410	88277909	chr1	88706254	88706753	Hjurp|chr1:88706254-88706753	0.176933413091762	.	.
chr1	88277410	88277909	chr1	88706254	88706753	Trpm8|chr1:88706254-88706753	0.176933413091762	.	.
chr1	89069411	89069910	chr1	89235275	89235774	Sh3bp4|chr1:89235275-89235774	0.188546498290704	.	.
chr1	89069411	89069910	chr1	89257917	89258416	Sh3bp4|chr1:89257917-89258416	0.246942226663251	.	.
chr1	89069411	89069910	chr1	89471846	89472345	Sh3bp4|chr1:89471846-89472345	0.438050925852514	.	.
chr1	89069980	89070479	chr1	88757160	88757659	Sh3bp4|chr1:88757160-88757659	0.21687396197664	.	.
chr1	89069980	89070479	chr1	88976190	88976689	Sh3bp4|chr1:88976190-88976689	0.282071405860923	.	.
chr1	89069980	89070479	chr1	89049458	89049957	Sh3bp4|chr1:89049458-89049957	0.439600077837381	.	.
chr1	89069980	89070479	chr1	89050769	89051268	Sh3bp4|chr1:89050769-89051268	0.497764325413685	.	.
chr1	89069980	89070479	chr1	89183479	89183978	Sh3bp4|chr1:89183479-89183978	0.271677274487416	.	.
chr1	89069980	89070479	chr1	89184464	89184963	Sh3bp4|chr1:89184464-89184963	0.181514046920022	.	.
chr1	89069980	89070479	chr1	89257917	89258416	Sh3bp4|chr1:89257917-89258416	0.464876402230959	.	.
chr1	89069980	89070479	chr1	89416840	89417339	Sh3bp4|chr1:89416840-89417339	0.366169869616887	.	.
chr1	89406019	89406518	chr1	89244512	89245011	C030007H22Rik|chr1:89244512-89245011	0.189125058026094	.	.
chr1	89406019	89406518	chr1	89302044	89302543	C030007H22Rik|chr1:89302044-89302543	0.311078879031385	.	.
chr1	89406019	89406518	chr1	89442917	89443416	C030007H22Rik|chr1:89442917-89443416	0.231473932843844	.	.
chr1	89454554	89455053	chr1	89050769	89051268	Agap1|chr1:89050769-89051268	0.243694968965903	.	.
chr1	89454554	89455053	chr1	89184464	89184963	Agap1|chr1:89184464-89184963	0.242498219517006	.	.
chr1	89454554	89455053	chr1	89302546	89303045	Agap1|chr1:89302546-89303045	0.204874227032849	.	.
chr1	89454554	89455053	chr1	89352837	89353336	Agap1|chr1:89352837-89353336	0.20691385783221	.	.
chr1	90153403	90153902	chr1	90231526	90232025	4930434B07Rik|chr1:90231526-90232025	0.199870373200704	.	.
chr1	90153403	90153902	chr1	90231526	90232025	Iqca|chr1:90231526-90232025	0.199870373200704	.	.
chr1	90153403	90153902	chr1	90328788	90329287	4930434B07Rik|chr1:90328788-90329287	0.286340670374209	.	.
chr1	90153403	90153902	chr1	90328788	90329287	Iqca|chr1:90328788-90329287	0.286340670374209	.	.
chr1	90153403	90153902	chr1	90408541	90409040	4930434B07Rik|chr1:90408541-90409040	0.33606856715969	.	.
chr1	90153403	90153902	chr1	90408541	90409040	Iqca|chr1:90408541-90409040	0.33606856715969	.	.
chr1	90203739	90204238	chr1	90205210	90205709	Ackr3|chr1:90205210-90205709	0.208527463056817	.	.
chr1	90279380	90279879	chr1	90071912	90072411	Gm28723|chr1:90071912-90072411	0.232826611656672	.	.
chr1	90279380	90279879	chr1	90220782	90221281	Gm28723|chr1:90220782-90221281	0.398794668149195	.	.
chr1	90279380	90279879	chr1	90231526	90232025	Gm28723|chr1:90231526-90232025	0.217512774018686	.	.
chr1	90279380	90279879	chr1	90284439	90284938	Gm28723|chr1:90284439-90284938	0.263420266819132	.	.
chr1	90279380	90279879	chr1	90313689	90314188	Gm28723|chr1:90313689-90314188	0.305366122367159	.	.
chr1	90279380	90279879	chr1	90326704	90327203	Gm28723|chr1:90326704-90327203	0.24346371882064	.	.
chr1	90279380	90279879	chr1	90328246	90328745	Gm28723|chr1:90328246-90328745	0.187421272354324	.	.
chr1	90279380	90279879	chr1	90328788	90329287	Gm28723|chr1:90328788-90329287	0.33333449933488	.	.
chr1	90279380	90279879	chr1	90397354	90397853	Gm28723|chr1:90397354-90397853	0.251958684004897	.	.
chr1	90279380	90279879	chr1	90408541	90409040	Gm28723|chr1:90408541-90409040	0.21553377103661	.	.
chr1	90279380	90279879	chr1	90735173	90735672	Gm28723|chr1:90735173-90735672	0.18470983546844	.	.
chr1	90603129	90603628	chr1	90284439	90284938	Cops8|chr1:90284439-90284938	0.364634567108825	.	.
chr1	90603129	90603628	chr1	90390388	90390887	Cops8|chr1:90390388-90390887	0.28166053268617	.	.
chr1	90603129	90603628	chr1	90461664	90462163	Cops8|chr1:90461664-90462163	0.27101837364853	.	.
chr1	90603129	90603628	chr1	90565103	90565602	Cops8|chr1:90565103-90565602	0.370413182278296	.	.
chr1	90603129	90603628	chr1	90698569	90699068	Cops8|chr1:90698569-90699068	0.28315207638203	.	.
chr1	90603129	90603628	chr1	90883876	90884375	Cops8|chr1:90883876-90884375	0.179542440634908	.	.
chr1	90603129	90603628	chr1	90956622	90957121	Cops8|chr1:90956622-90957121	0.302525996621913	.	.
chr1	90998483	90998982	chr1	90735173	90735672	Lrrfip1|chr1:90735173-90735672	0.186737590889384	.	.
chr1	91178975	91179474	chr1	91086210	91086709	Ramp1|chr1:91086210-91086709	0.308567811305389	.	.
chr1	91179778	91180277	chr1	90903797	90904296	Ramp1|chr1:90903797-90904296	0.230541544794017	.	.
chr1	91179778	91180277	chr1	90904328	90904827	Ramp1|chr1:90904328-90904827	0.181149837347384	.	.
chr1	91179778	91180277	chr1	91022446	91022945	Ramp1|chr1:91022446-91022945	0.350749357344144	.	.
chr1	91179778	91180277	chr1	91022446	91022945	Ramp1|chr1:91022446-91022945	0.350749357344145	.	.
chr1	91179778	91180277	chr1	91049245	91049744	Ramp1|chr1:91049245-91049744	0.236729293192749	.	.
chr1	91179778	91180277	chr1	91086210	91086709	Ramp1|chr1:91086210-91086709	0.270651749698068	.	.
chr1	91179778	91180277	chr1	91283542	91284041	Ramp1|chr1:91283542-91284041	0.198932516461009	.	.
chr1	91179778	91180277	chr1	91457672	91458171	Ramp1|chr1:91457672-91458171	0.265499606540912	.	.
chr1	91249940	91250439	chr1	90904328	90904827	Ube2f|chr1:90904328-90904827	0.292755321835657	.	.
chr1	91249940	91250439	chr1	91038587	91039086	Ube2f|chr1:91038587-91039086	0.352043685039977	.	.
chr1	91249940	91250439	chr1	91052819	91053318	Ube2f|chr1:91052819-91053318	0.176536611364703	.	.
chr1	91249940	91250439	chr1	91199687	91200186	Ube2f|chr1:91199687-91200186	0.382615661481429	.	.
chr1	91249940	91250439	chr1	91456436	91456935	Ube2f|chr1:91456436-91456935	0.409151375693108	.	.
chr1	91250445	91250944	chr1	91199687	91200186	Ube2f|chr1:91199687-91200186	0.179729187584227	.	.
chr1	91250445	91250944	chr1	91206841	91207340	Ube2f|chr1:91206841-91207340	0.197710587542901	.	.
chr1	91250445	91250944	chr1	91400809	91401308	Ube2f|chr1:91400809-91401308	0.202949823091361	.	.
chr1	91250445	91250944	chr1	91456436	91456935	Ube2f|chr1:91456436-91456935	0.438916194661602	.	.
chr1	91250445	91250944	chr1	91514164	91514663	Ube2f|chr1:91514164-91514663	0.265723027954601	.	.
chr1	91398520	91399019	chr1	91199687	91200186	Ilkap|chr1:91199687-91200186	0.341512379067419	.	.
chr1	91398520	91399019	chr1	91206841	91207340	Ilkap|chr1:91206841-91207340	0.238851268823578	.	.
chr1	91398520	91399019	chr1	91456436	91456935	Ilkap|chr1:91456436-91456935	0.198498057860886	.	.
chr1	91398520	91399019	chr1	91513642	91514141	Ilkap|chr1:91513642-91514141	0.298375913485226	.	.
chr1	91398520	91399019	chr1	91514164	91514663	Ilkap|chr1:91514164-91514663	0.214724874513943	.	.
chr1	91413043	91413542	chr1	91199687	91200186	Hes6|chr1:91199687-91200186	0.381335013038867	.	.
chr1	91413043	91413542	chr1	91283542	91284041	Hes6|chr1:91283542-91284041	0.21781892431003	.	.
chr1	91413043	91413542	chr1	91456436	91456935	Hes6|chr1:91456436-91456935	0.298976241121902	.	.
chr1	91413043	91413542	chr1	91513642	91514141	Hes6|chr1:91513642-91514141	0.175957855342216	.	.
chr1	91413043	91413542	chr1	91514164	91514663	Hes6|chr1:91514164-91514663	0.240260270765812	.	.
chr1	91458220	91458719	chr1	91022446	91022945	Per2|chr1:91022446-91022945	0.389311904825737	.	.
chr1	91458220	91458719	chr1	91049245	91049744	Per2|chr1:91049245-91049744	0.238151605745205	.	.
chr1	91458220	91458719	chr1	91086210	91086709	Per2|chr1:91086210-91086709	0.243402360667126	.	.
chr1	91458220	91458719	chr1	91199687	91200186	Per2|chr1:91199687-91200186	0.2319020309675	.	.
chr1	91458220	91458719	chr1	91457672	91458171	Per2|chr1:91457672-91458171	0.193316270278956	.	.
chr1	91458220	91458719	chr1	91668420	91668919	Per2|chr1:91668420-91668919	0.220228748872552	.	.
chr1	91459292	91459791	chr1	91087967	91088466	Per2|chr1:91087967-91088466	0.377521541043601	.	.
chr1	91459292	91459791	chr1	91206841	91207340	Per2|chr1:91206841-91207340	0.388732560330623	.	.
chr1	91459292	91459791	chr1	91283542	91284041	Per2|chr1:91283542-91284041	0.257196224355002	.	.
chr1	91459292	91459791	chr1	91513642	91514141	Per2|chr1:91513642-91514141	0.261644102036367	.	.
chr1	91459292	91459791	chr1	91514164	91514663	Per2|chr1:91514164-91514663	0.268922065852892	.	.
chr1	91459292	91459791	chr1	91701382	91701881	Per2|chr1:91701382-91701881	0.195329732152387	.	.
chr1	91483230	91483729	chr1	91022446	91022945	Gm28382|chr1:91022446-91022945	0.229415507366073	.	.
chr1	91483230	91483729	chr1	91049245	91049744	Gm28382|chr1:91049245-91049744	0.190649271646316	.	.
chr1	91483230	91483729	chr1	91188005	91188504	Gm28382|chr1:91188005-91188504	0.227371896025486	.	.
chr1	91494327	91494826	chr1	91199687	91200186	Traf3ip1|chr1:91199687-91200186	0.240924840476012	.	.
chr1	91494327	91494826	chr1	91206841	91207340	Traf3ip1|chr1:91206841-91207340	0.465395703377701	.	.
chr1	91494327	91494826	chr1	91456436	91456935	Traf3ip1|chr1:91456436-91456935	0.259044037873137	.	.
chr1	91494327	91494826	chr1	91513642	91514141	Traf3ip1|chr1:91513642-91514141	0.253167594235608	.	.
chr1	91494327	91494826	chr1	91514164	91514663	Traf3ip1|chr1:91514164-91514663	0.253212471473941	.	.
chr1	91539706	91540205	chr1	91784626	91785125	Asb1|chr1:91784626-91785125	0.258106284633891	.	.
chr1	91540218	91540717	chr1	91283542	91284041	Asb1|chr1:91283542-91284041	0.217134809866843	.	.
chr1	91540218	91540717	chr1	91664551	91665050	Asb1|chr1:91664551-91665050	0.296288982197084	.	.
chr1	91540218	91540717	chr1	91701382	91701881	Asb1|chr1:91701382-91701881	0.220891911846591	.	.
chr1	91540218	91540717	chr1	91701382	91701881	Asb1|chr1:91701382-91701881	0.220891911846592	.	.
chr1	91611052	91611551	chr1	91668420	91668919	Gm28380|chr1:91668420-91668919	0.41359512484857	.	.
chr1	91611052	91611551	chr1	91668420	91668919	Gm28380|chr1:91668420-91668919	0.413595124848571	.	.
chr1	91611052	91611551	chr1	91845525	91846024	Gm28380|chr1:91845525-91846024	0.286856939333389	.	.
chr1	91801092	91801591	chr1	91696798	91697297	Twist2|chr1:91696798-91697297	0.398709009948996	.	.
chr1	91801828	91802327	chr1	91845525	91846024	Gm29100|chr1:91845525-91846024	0.292199414349674	.	.
chr1	91801828	91802327	chr1	91845525	91846024	Twist2|chr1:91845525-91846024	0.292199414349674	.	.
chr1	92472853	92473352	chr1	92180079	92180578	Ndufa10|chr1:92180079-92180578	0.194299078344657	.	.
chr1	92472853	92473352	chr1	92405237	92405736	Ndufa10|chr1:92405237-92405736	0.209313859523203	.	.
chr1	92472853	92473352	chr1	92703768	92704267	Ndufa10|chr1:92703768-92704267	0.185315573337526	.	.
chr1	92473544	92474043	chr1	92180079	92180578	Ndufa10|chr1:92180079-92180578	0.297628369928504	.	.
chr1	92473544	92474043	chr1	92235307	92235806	Ndufa10|chr1:92235307-92235806	0.179266900205609	.	.
chr1	92473544	92474043	chr1	92250833	92251332	Ndufa10|chr1:92250833-92251332	0.2067920374984	.	.
chr1	92473544	92474043	chr1	92703768	92704267	Ndufa10|chr1:92703768-92704267	0.205429728429798	.	.
chr1	92641765	92642264	chr1	92799618	92800117	Cops9|chr1:92799618-92800117	0.175531516011533	.	.
chr1	92647708	92648207	chr1	92840219	92840718	Otos|chr1:92840219-92840718	0.260979726351893	.	.
chr1	92831030	92831529	chr1	92683124	92683623	Gpc1|chr1:92683124-92683623	0.183436458488375	.	.
chr1	92831030	92831529	chr1	93120426	93120925	Gpc1|chr1:93120426-93120925	0.19499900753838	.	.
chr1	92831616	92832115	chr1	93100465	93100964	Gpc1|chr1:93100465-93100964	0.349334174872947	.	.
chr1	92848463	92848962	chr1	93100465	93100964	Gm29480|chr1:93100465-93100964	0.186373090924372	.	.
chr1	92848463	92848962	chr1	93139656	93140155	Gm29480|chr1:93139656-93140155	0.211808642995544	.	.
chr1	92902753	92903252	chr1	92660065	92660564	Ankmy1|chr1:92660065-92660564	0.185440491432044	.	.
chr1	92902753	92903252	chr1	92840219	92840718	Ankmy1|chr1:92840219-92840718	0.212292665091719	.	.
chr1	92902753	92903252	chr1	93014431	93014930	Ankmy1|chr1:93014431-93014930	0.183239152117025	.	.
chr1	92902753	92903252	chr1	93056784	93057283	Ankmy1|chr1:93056784-93057283	0.485355484015741	.	.
chr1	92902753	92903252	chr1	93063426	93063925	Ankmy1|chr1:93063426-93063925	0.188764019227329	.	.
chr1	92902753	92903252	chr1	93100465	93100964	Ankmy1|chr1:93100465-93100964	0.193001572668593	.	.
chr1	92903586	92904085	chr1	92638070	92638569	Ankmy1|chr1:92638070-92638569	0.2695197045975	.	.
chr1	92903586	92904085	chr1	93056784	93057283	Ankmy1|chr1:93056784-93057283	0.264556491131817	.	.
chr1	92907215	92907714	chr1	92638070	92638569	Dusp28|chr1:92638070-92638569	0.313225877438858	.	.
chr1	92907215	92907714	chr1	92659486	92659985	Dusp28|chr1:92659486-92659985	0.457040700496496	.	.
chr1	92907215	92907714	chr1	92676727	92677226	Dusp28|chr1:92676727-92677226	0.357743357007934	.	.
chr1	92907215	92907714	chr1	92703768	92704267	Dusp28|chr1:92703768-92704267	0.348027914910289	.	.
chr1	92907215	92907714	chr1	92840219	92840718	Dusp28|chr1:92840219-92840718	0.186610603078926	.	.
chr1	92907215	92907714	chr1	92890290	92890789	Dusp28|chr1:92890290-92890789	0.258756236917964	.	.
chr1	92907215	92907714	chr1	93015051	93015550	Dusp28|chr1:93015051-93015550	0.432632899582805	.	.
chr1	92907215	92907714	chr1	93057285	93057784	Dusp28|chr1:93057285-93057784	0.264547316441656	.	.
chr1	92907215	92907714	chr1	93120426	93120925	Dusp28|chr1:93120426-93120925	0.191972218827587	.	.
chr1	92907215	92907714	chr1	93176579	93177078	Dusp28|chr1:93176579-93177078	0.395749328040099	.	.
chr1	92910422	92910921	chr1	92703768	92704267	5033417F24Rik|chr1:92703768-92704267	0.198639268566838	.	.
chr1	92910422	92910921	chr1	92703768	92704267	Rnpepl1|chr1:92703768-92704267	0.198639268566838	.	.
chr1	92910422	92910921	chr1	92840219	92840718	5033417F24Rik|chr1:92840219-92840718	0.270390167790818	.	.
chr1	92910422	92910921	chr1	92840219	92840718	Rnpepl1|chr1:92840219-92840718	0.270390167790818	.	.
chr1	92910422	92910921	chr1	93173564	93174063	5033417F24Rik|chr1:93173564-93174063	0.24783718105629	.	.
chr1	92910422	92910921	chr1	93173564	93174063	Rnpepl1|chr1:93173564-93174063	0.24783718105629	.	.
chr1	92910928	92911427	chr1	92703768	92704267	5033417F24Rik|chr1:92703768-92704267	0.188775128304208	.	.
chr1	92910928	92911427	chr1	92703768	92704267	Rnpepl1|chr1:92703768-92704267	0.188775128304208	.	.
chr1	92910928	92911427	chr1	92712294	92712793	5033417F24Rik|chr1:92712294-92712793	0.189567807484623	.	.
chr1	92910928	92911427	chr1	92712294	92712793	Rnpepl1|chr1:92712294-92712793	0.189567807484623	.	.
chr1	92910928	92911427	chr1	93015051	93015550	5033417F24Rik|chr1:93015051-93015550	0.177848239106654	.	.
chr1	92910928	92911427	chr1	93015051	93015550	Rnpepl1|chr1:93015051-93015550	0.177848239106654	.	.
chr1	92910928	92911427	chr1	93120426	93120925	5033417F24Rik|chr1:93120426-93120925	0.24123541691931	.	.
chr1	92910928	92911427	chr1	93120426	93120925	Rnpepl1|chr1:93120426-93120925	0.24123541691931	.	.
chr1	92934435	92934934	chr1	93158679	93159178	Capn10|chr1:93158679-93159178	0.448514986271343	.	.
chr1	93100965	93101464	chr1	93120426	93120925	Kif1a|chr1:93120426-93120925	0.311932932148135	.	.
chr1	93101696	93102195	chr1	92890290	92890789	Kif1a|chr1:92890290-92890789	0.238743998449759	.	.
chr1	93101696	93102195	chr1	93063426	93063925	Kif1a|chr1:93063426-93063925	0.240605933702927	.	.
chr1	93101696	93102195	chr1	93100465	93100964	Kif1a|chr1:93100465-93100964	0.183434998842459	.	.
chr1	93305687	93306186	chr1	93173564	93174063	Gm28535|chr1:93173564-93174063	0.223226897352742	.	.
chr1	93305687	93306186	chr1	93173564	93174063	Mterf4|chr1:93173564-93174063	0.223226897352742	.	.
chr1	93342619	93343118	chr1	93139656	93140155	Pask|chr1:93139656-93140155	0.277013700294257	.	.
chr1	93342619	93343118	chr1	93139656	93140155	Ppp1r7|chr1:93139656-93140155	0.277013700294257	.	.
chr1	93342619	93343118	chr1	93445454	93445953	Pask|chr1:93445454-93445953	0.486549298166228	.	.
chr1	93342619	93343118	chr1	93445454	93445953	Ppp1r7|chr1:93445454-93445953	0.486549298166228	.	.
chr1	93343358	93343857	chr1	93014431	93014930	Pask|chr1:93014431-93014930	0.203934916694249	.	.
chr1	93343358	93343857	chr1	93014431	93014930	Ppp1r7|chr1:93014431-93014930	0.203934916694249	.	.
chr1	93343358	93343857	chr1	93056784	93057283	Pask|chr1:93056784-93057283	0.248537738638334	.	.
chr1	93343358	93343857	chr1	93056784	93057283	Ppp1r7|chr1:93056784-93057283	0.248537738638334	.	.
chr1	93343358	93343857	chr1	93139656	93140155	Pask|chr1:93139656-93140155	0.505510143736045	.	.
chr1	93343358	93343857	chr1	93139656	93140155	Ppp1r7|chr1:93139656-93140155	0.505510143736045	.	.
chr1	93343358	93343857	chr1	93158679	93159178	Pask|chr1:93158679-93159178	0.201190654378795	.	.
chr1	93343358	93343857	chr1	93158679	93159178	Ppp1r7|chr1:93158679-93159178	0.201190654378795	.	.
chr1	93343358	93343857	chr1	93445454	93445953	Pask|chr1:93445454-93445953	0.488616319148279	.	.
chr1	93343358	93343857	chr1	93445454	93445953	Ppp1r7|chr1:93445454-93445953	0.488616319148279	.	.
chr1	93343358	93343857	chr1	93678321	93678820	Pask|chr1:93678321-93678820	0.221068105118775	.	.
chr1	93343358	93343857	chr1	93678321	93678820	Ppp1r7|chr1:93678321-93678820	0.221068105118775	.	.
chr1	93478107	93478606	chr1	93014431	93014930	Hdlbp|chr1:93014431-93014930	0.239571535788302	.	.
chr1	93478107	93478606	chr1	93014431	93014930	Sept2|chr1:93014431-93014930	0.239571535788302	.	.
chr1	93478107	93478606	chr1	93056784	93057283	Hdlbp|chr1:93056784-93057283	0.330423290456277	.	.
chr1	93478107	93478606	chr1	93056784	93057283	Sept2|chr1:93056784-93057283	0.330423290456277	.	.
chr1	93478107	93478606	chr1	93139656	93140155	Hdlbp|chr1:93139656-93140155	0.405431140806101	.	.
chr1	93478107	93478606	chr1	93139656	93140155	Sept2|chr1:93139656-93140155	0.405431140806101	.	.
chr1	93478107	93478606	chr1	93445454	93445953	Hdlbp|chr1:93445454-93445953	0.541583607054348	.	.
chr1	93478107	93478606	chr1	93445454	93445953	Sept2|chr1:93445454-93445953	0.541583607054348	.	.
chr1	93478107	93478606	chr1	93678321	93678820	Hdlbp|chr1:93678321-93678820	0.174563552360809	.	.
chr1	93478107	93478606	chr1	93678321	93678820	Sept2|chr1:93678321-93678820	0.174563552360809	.	.
chr1	93478622	93479121	chr1	93015051	93015550	Hdlbp|chr1:93015051-93015550	0.345289936389748	.	.
chr1	93478622	93479121	chr1	93015051	93015550	Sept2|chr1:93015051-93015550	0.345289936389748	.	.
chr1	93478622	93479121	chr1	93056784	93057283	Hdlbp|chr1:93056784-93057283	0.234665898342328	.	.
chr1	93478622	93479121	chr1	93056784	93057283	Sept2|chr1:93056784-93057283	0.234665898342328	.	.
chr1	93478622	93479121	chr1	93057285	93057784	Hdlbp|chr1:93057285-93057784	0.409430668365869	.	.
chr1	93478622	93479121	chr1	93057285	93057784	Sept2|chr1:93057285-93057784	0.409430668365869	.	.
chr1	93478622	93479121	chr1	93120426	93120925	Hdlbp|chr1:93120426-93120925	0.231689277374202	.	.
chr1	93478622	93479121	chr1	93120426	93120925	Sept2|chr1:93120426-93120925	0.231689277374202	.	.
chr1	93478622	93479121	chr1	93176579	93177078	Hdlbp|chr1:93176579-93177078	0.52467226436325	.	.
chr1	93478622	93479121	chr1	93176579	93177078	Sept2|chr1:93176579-93177078	0.52467226436325	.	.
chr1	93511801	93512300	chr1	93347074	93347573	Farp2|chr1:93347074-93347573	0.21302419271692	.	.
chr1	93635550	93636049	chr1	93347074	93347573	Gm28536|chr1:93347074-93347573	0.178147012264382	.	.
chr1	93635550	93636049	chr1	93577810	93578309	Gm28536|chr1:93577810-93578309	0.522120008763252	.	.
chr1	93635550	93636049	chr1	93940526	93941025	Gm28536|chr1:93940526-93941025	0.195792522766807	.	.
chr1	93731754	93732253	chr1	93678321	93678820	Gm10550|chr1:93678321-93678820	0.198911809209969	.	.
chr1	93754078	93754577	chr1	93678321	93678820	Thap4|chr1:93678321-93678820	0.25630871600175	.	.
chr1	93754078	93754577	chr1	93874429	93874928	Thap4|chr1:93874429-93874928	0.323964034128143	.	.
chr1	93754078	93754577	chr1	93874429	93874928	Thap4|chr1:93874429-93874928	0.323964034128144	.	.
chr1	93754078	93754577	chr1	93940526	93941025	Thap4|chr1:93940526-93941025	0.311820204268737	.	.
chr1	93754078	93754577	chr1	94008651	94009150	Thap4|chr1:94008651-94009150	0.274611142722988	.	.
chr1	93754078	93754577	chr1	94079039	94079538	Thap4|chr1:94079039-94079538	0.26529556983062	.	.
chr1	93801756	93802255	chr1	93678321	93678820	Dtymk|chr1:93678321-93678820	0.368063546991828	.	.
chr1	93801756	93802255	chr1	94053474	94053973	Dtymk|chr1:94053474-94053973	0.185272098081407	.	.
chr1	93801756	93802255	chr1	94147120	94147619	Dtymk|chr1:94147120-94147619	0.266219138201204	.	.
chr1	93825281	93825780	chr1	93940526	93941025	D2hgdh|chr1:93940526-93941025	0.318938240371946	.	.
chr1	93825281	93825780	chr1	94008651	94009150	D2hgdh|chr1:94008651-94009150	0.422382102940188	.	.
chr1	93825281	93825780	chr1	94079039	94079538	D2hgdh|chr1:94079039-94079538	0.179137544227217	.	.
chr1	94795859	94796358	chr1	94559316	94559815	4930440C22Rik|chr1:94559316-94559815	0.226236626763624	.	.
chr1	95313333	95313832	chr1	95363496	95363995	Fam174a|chr1:95363496-95363995	0.205234371349259	.	.
chr1	95313851	95314350	chr1	95375446	95375945	Fam174a|chr1:95375446-95375945	0.199843970503897	.	.
chr1	95667416	95667915	chr1	95363496	95363995	St8sia4|chr1:95363496-95363995	0.241438036634271	.	.
chr1	95667416	95667915	chr1	95762201	95762700	St8sia4|chr1:95762201-95762700	0.180264893909977	.	.
chr1	95667416	95667915	chr1	95824093	95824592	St8sia4|chr1:95824093-95824592	0.280370359409386	.	.
chr1	95667921	95668420	chr1	95363496	95363995	St8sia4|chr1:95363496-95363995	0.191507344378889	.	.
chr1	95667921	95668420	chr1	95478002	95478501	St8sia4|chr1:95478002-95478501	0.175022481373201	.	.
chr1	95667921	95668420	chr1	95704401	95704900	St8sia4|chr1:95704401-95704900	0.303412869785695	.	.
chr1	96871948	96872447	chr1	96857473	96857972	Slco4c1|chr1:96857473-96857972	0.292195523754083	.	.
chr1	97661204	97661703	chr1	97660435	97660934	D1Ertd622e|chr1:97660435-97660934	0.279793984456058	.	.
chr1	97661204	97661703	chr1	97701311	97701810	D1Ertd622e|chr1:97701311-97701810	0.272608079180352	.	.
chr1	97661800	97662299	chr1	97554873	97555372	D1Ertd622e|chr1:97554873-97555372	0.278778346050923	.	.
chr1	97661800	97662299	chr1	97624341	97624840	D1Ertd622e|chr1:97624341-97624840	0.209188518444101	.	.
chr1	97661800	97662299	chr1	97688696	97689195	D1Ertd622e|chr1:97688696-97689195	0.195442974075061	.	.
chr1	97661800	97662299	chr1	97701311	97701810	D1Ertd622e|chr1:97701311-97701810	0.358086496457703	.	.
chr1	98094805	98095304	chr1	98013035	98013534	Pam|chr1:98013035-98013534	0.543380429574004	.	.
chr1	98094805	98095304	chr1	98277053	98277552	Pam|chr1:98277053-98277552	0.195304277769384	.	.
chr1	98095430	98095929	chr1	98251044	98251543	Pam|chr1:98251044-98251543	0.28662312570933	.	.
chr1	98095430	98095929	chr1	98303055	98303554	Pam|chr1:98303055-98303554	0.280044302713836	.	.
chr1	99772082	99772581	chr1	100118960	100119459	Cntnap5b|chr1:100118960-100119459	0.235075015375793	.	.
chr1	99772082	99772581	chr1	99759953	99760452	Cntnap5b|chr1:99759953-99760452	0.392854345207523	.	.
chr1	104768586	104769085	chr1	104659374	104659873	Cdh20|chr1:104659374-104659873	0.205357159624499	.	.
chr1	104768586	104769085	chr1	104822808	104823307	Cdh20|chr1:104822808-104823307	0.223309620336909	.	.
chr1	104768586	104769085	chr1	104960398	104960897	Cdh20|chr1:104960398-104960897	0.208899204435219	.	.
chr1	104912410	104912909	chr1	104517413	104517912	Gm15699|chr1:104517413-104517912	0.358802896265586	.	.
chr1	104912410	104912909	chr1	104659374	104659873	Gm15699|chr1:104659374-104659873	0.400894930041406	.	.
chr1	104912410	104912909	chr1	104822808	104823307	Gm15699|chr1:104822808-104823307	0.498973820266157	.	.
chr1	104912410	104912909	chr1	104944687	104945186	Gm15699|chr1:104944687-104945186	0.192388876131045	.	.
chr1	104912410	104912909	chr1	104955119	104955618	Gm15699|chr1:104955119-104955618	0.233380179900794	.	.
chr1	104912410	104912909	chr1	104960398	104960897	Gm15699|chr1:104960398-104960897	0.201989389908443	.	.
chr1	104912410	104912909	chr1	104970157	104970656	Gm15699|chr1:104970157-104970656	0.417777928581094	.	.
chr1	105663536	105664035	chr1	105492571	105493070	Pign|chr1:105492571-105493070	0.247808389054538	.	.
chr1	105663536	105664035	chr1	105492571	105493070	Relch|chr1:105492571-105493070	0.247808389054538	.	.
chr1	105663536	105664035	chr1	105832752	105833251	Pign|chr1:105832752-105833251	0.233585590140155	.	.
chr1	105663536	105664035	chr1	105832752	105833251	Relch|chr1:105832752-105833251	0.233585590140155	.	.
chr1	105663536	105664035	chr1	105881971	105882470	Pign|chr1:105881971-105882470	0.304689464531152	.	.
chr1	105663536	105664035	chr1	105881971	105882470	Relch|chr1:105881971-105882470	0.304689464531152	.	.
chr1	105780395	105780894	chr1	106198506	106199005	Tnfrsf11a|chr1:106198506-106199005	0.214885928114486	.	.
chr1	105781032	105781531	chr1	105742425	105742924	Tnfrsf11a|chr1:105742425-105742924	0.253262442828938	.	.
chr1	105781032	105781531	chr1	105843379	105843878	Tnfrsf11a|chr1:105843379-105843878	0.47185661045554	.	.
chr1	105781032	105781531	chr1	105944466	105944965	Tnfrsf11a|chr1:105944466-105944965	0.409637418670813	.	.
chr1	105781032	105781531	chr1	105944975	105945474	Tnfrsf11a|chr1:105944975-105945474	0.620439493607092	.	.
chr1	105781032	105781531	chr1	105999656	106000155	Tnfrsf11a|chr1:105999656-106000155	0.373727238150576	.	.
chr1	105781032	105781531	chr1	105999656	106000155	Tnfrsf11a|chr1:105999656-106000155	0.373727238150577	.	.
chr1	105781032	105781531	chr1	106006859	106007358	Tnfrsf11a|chr1:106006859-106007358	0.543344361240581	.	.
chr1	105781032	105781531	chr1	106096251	106096750	Tnfrsf11a|chr1:106096251-106096750	0.239057355276516	.	.
chr1	105781032	105781531	chr1	106198506	106199005	Tnfrsf11a|chr1:106198506-106199005	0.27706588675515	.	.
chr1	105781032	105781531	chr1	106217609	106218108	Tnfrsf11a|chr1:106217609-106218108	0.201667393629468	.	.
chr1	105781032	105781531	chr1	106231704	106232203	Tnfrsf11a|chr1:106231704-106232203	0.195239595449374	.	.
chr1	105990273	105990772	chr1	105832752	105833251	Gm7160|chr1:105832752-105833251	0.300900447297064	.	.
chr1	105990273	105990772	chr1	105832752	105833251	Zcchc2|chr1:105832752-105833251	0.300900447297064	.	.
chr1	105990273	105990772	chr1	105881971	105882470	Gm7160|chr1:105881971-105882470	0.482816057393219	.	.
chr1	105990273	105990772	chr1	105881971	105882470	Zcchc2|chr1:105881971-105882470	0.482816057393219	.	.
chr1	105990273	105990772	chr1	105928023	105928522	Gm7160|chr1:105928023-105928522	0.322025562704723	.	.
chr1	105990273	105990772	chr1	105928023	105928522	Zcchc2|chr1:105928023-105928522	0.322025562704723	.	.
chr1	105990273	105990772	chr1	106197933	106198432	Gm7160|chr1:106197933-106198432	0.265327258545508	.	.
chr1	105990273	105990772	chr1	106197933	106198432	Zcchc2|chr1:106197933-106198432	0.265327258545508	.	.
chr1	105990273	105990772	chr1	106198506	106199005	Gm7160|chr1:106198506-106199005	0.224500564321242	.	.
chr1	105990273	105990772	chr1	106198506	106199005	Zcchc2|chr1:106198506-106199005	0.224500564321242	.	.
chr1	105991031	105991530	chr1	105742425	105742924	Gm7160|chr1:105742425-105742924	0.36941527584846	.	.
chr1	105991031	105991530	chr1	105742425	105742924	Zcchc2|chr1:105742425-105742924	0.36941527584846	.	.
chr1	105991031	105991530	chr1	105832752	105833251	Gm7160|chr1:105832752-105833251	0.174696746129687	.	.
chr1	105991031	105991530	chr1	105832752	105833251	Zcchc2|chr1:105832752-105833251	0.174696746129687	.	.
chr1	105991031	105991530	chr1	105881971	105882470	Gm7160|chr1:105881971-105882470	0.319912641044683	.	.
chr1	105991031	105991530	chr1	105881971	105882470	Zcchc2|chr1:105881971-105882470	0.319912641044683	.	.
chr1	105991031	105991530	chr1	106188715	106189214	Gm7160|chr1:106188715-106189214	0.347211900542451	.	.
chr1	105991031	105991530	chr1	106188715	106189214	Zcchc2|chr1:106188715-106189214	0.347211900542451	.	.
chr1	106171270	106171769	chr1	105898525	105899024	Gm20753|chr1:105898525-105899024	0.301153118393178	.	.
chr1	106171270	106171769	chr1	105898525	105899024	Phlpp1|chr1:105898525-105899024	0.301153118393178	.	.
chr1	106171270	106171769	chr1	106071959	106072458	Gm20753|chr1:106071959-106072458	0.255443222934329	.	.
chr1	106171270	106171769	chr1	106071959	106072458	Phlpp1|chr1:106071959-106072458	0.255443222934329	.	.
chr1	106171270	106171769	chr1	106242047	106242546	Gm20753|chr1:106242047-106242546	0.204162439188318	.	.
chr1	106171270	106171769	chr1	106242047	106242546	Phlpp1|chr1:106242047-106242546	0.204162439188318	.	.
chr1	106713878	106714377	chr1	106570350	106570849	Bcl2|chr1:106570350-106570849	0.406545277457182	.	.
chr1	106713878	106714377	chr1	106605400	106605899	Bcl2|chr1:106605400-106605899	0.192618495668137	.	.
chr1	106759529	106760028	chr1	106883748	106884247	Kdsr|chr1:106883748-106884247	0.244539063451082	.	.
chr1	106759529	106760028	chr1	106901412	106901911	Kdsr|chr1:106901412-106901911	0.53019988114062	.	.
chr1	106759529	106760028	chr1	106971763	106972262	Kdsr|chr1:106971763-106972262	0.210021196940343	.	.
chr1	106796474	106796973	chr1	106526746	106527245	Vps4b|chr1:106526746-106527245	0.317415881225117	.	.
chr1	106796474	106796973	chr1	106883748	106884247	Vps4b|chr1:106883748-106884247	0.239114008863833	.	.
chr1	106796474	106796973	chr1	106901412	106901911	Vps4b|chr1:106901412-106901911	0.520012371435166	.	.
chr1	107512165	107512664	chr1	107346776	107347275	Serpinb2|chr1:107346776-107347275	0.312561844106696	.	.
chr1	107512165	107512664	chr1	107637847	107638346	Serpinb2|chr1:107637847-107638346	0.563339544880978	.	.
chr1	107512165	107512664	chr1	107728383	107728882	Serpinb2|chr1:107728383-107728882	0.2059540420202	.	.
chr1	107512165	107512664	chr1	107964649	107965148	Serpinb2|chr1:107964649-107965148	0.373191255854688	.	.
chr1	107589493	107589992	chr1	107565626	107566125	Serpinb8|chr1:107565626-107566125	0.232981017131414	.	.
chr1	107589493	107589992	chr1	107637847	107638346	Serpinb8|chr1:107637847-107638346	0.257475277324435	.	.
chr1	107589493	107589992	chr1	107728383	107728882	Serpinb8|chr1:107728383-107728882	0.23808519853237	.	.
chr1	107589493	107589992	chr1	107989375	107989874	Serpinb8|chr1:107989375-107989874	0.217420666697983	.	.
chr1	109982394	109982893	chr1	110058181	110058680	Cdh7|chr1:110058181-110058680	0.371768850734863	.	.
chr1	109982994	109983493	chr1	110004849	110005348	Cdh7|chr1:110004849-110005348	0.339120961473629	.	.
chr1	111863863	111864362	chr1	111833732	111834231	Dsel|chr1:111833732-111834231	0.226776587450438	.	.
chr1	111863863	111864362	chr1	111859268	111859767	Dsel|chr1:111859268-111859767	0.220139324141909	.	.
chr1	111864757	111865256	chr1	111859268	111859767	Dsel|chr1:111859268-111859767	0.357827974854466	.	.
chr1	111864757	111865256	chr1	112179605	112180104	Dsel|chr1:112179605-112180104	0.189077597924944	.	.
chr1	115684447	115684946	chr1	115466719	115467218	Cntnap5a|chr1:115466719-115467218	0.251311512374983	.	.
chr1	115684447	115684946	chr1	115544454	115544953	Cntnap5a|chr1:115544454-115544953	0.201999137250232	.	.
chr1	115684447	115684946	chr1	115599444	115599943	Cntnap5a|chr1:115599444-115599943	0.204457329511587	.	.
chr1	115684447	115684946	chr1	115721827	115722326	Cntnap5a|chr1:115721827-115722326	0.173293760962737	.	.
chr1	115684447	115684946	chr1	115831378	115831877	Cntnap5a|chr1:115831378-115831877	0.25770550518876	.	.
chr1	115684447	115684946	chr1	115915536	115916035	Cntnap5a|chr1:115915536-115916035	0.22287723283925	.	.
chr1	115684447	115684946	chr1	115943828	115944327	Cntnap5a|chr1:115943828-115944327	0.218914663663083	.	.
chr1	118388537	118389036	chr1	118480456	118480955	Clasp1|chr1:118480456-118480955	0.255921699459479	.	.
chr1	118459308	118459807	chr1	118480456	118480955	2900060B14Rik|chr1:118480456-118480955	0.23123099954338	.	.
chr1	118627626	118628125	chr1	118679077	118679576	Tfcp2l1|chr1:118679077-118679576	0.204938694523703	.	.
chr1	118627626	118628125	chr1	118787177	118787676	Tfcp2l1|chr1:118787177-118787676	0.182058641125686	.	.
chr1	119053430	119053929	chr1	118810240	118810739	Gli2|chr1:118810240-118810739	0.187236539107527	.	.
chr1	119053430	119053929	chr1	118891402	118891901	Gli2|chr1:118891402-118891901	0.240213258618349	.	.
chr1	119053430	119053929	chr1	119419998	119420497	Gli2|chr1:119419998-119420497	0.248181802757034	.	.
chr1	119504531	119505030	chr1	119596824	119597323	Ralb|chr1:119596824-119597323	0.247794122235766	.	.
chr1	119504531	119505030	chr1	119597524	119598023	Ralb|chr1:119597524-119598023	0.184621171002866	.	.
chr1	119504531	119505030	chr1	119957787	119958286	Ralb|chr1:119957787-119958286	0.187328563713611	.	.
chr1	119525867	119526366	chr1	119419998	119420497	Gm27184|chr1:119419998-119420497	0.187045049497042	.	.
chr1	119525867	119526366	chr1	119419998	119420497	Tmem185b|chr1:119419998-119420497	0.187045049497042	.	.
chr1	119525867	119526366	chr1	119548633	119549132	Gm27184|chr1:119548633-119549132	0.17556535518726	.	.
chr1	119525867	119526366	chr1	119548633	119549132	Tmem185b|chr1:119548633-119549132	0.17556535518726	.	.
chr1	119525867	119526366	chr1	119616195	119616694	Gm27184|chr1:119616195-119616694	0.409027195057888	.	.
chr1	119525867	119526366	chr1	119616195	119616694	Tmem185b|chr1:119616195-119616694	0.409027195057888	.	.
chr1	119525867	119526366	chr1	119957787	119958286	Gm27184|chr1:119957787-119958286	0.273030748329297	.	.
chr1	119525867	119526366	chr1	119957787	119958286	Tmem185b|chr1:119957787-119958286	0.273030748329297	.	.
chr1	119837335	119837834	chr1	119859277	119859776	Ptpn4|chr1:119859277-119859776	0.274797525717705	.	.
chr1	119837335	119837834	chr1	119884243	119884742	Ptpn4|chr1:119884243-119884742	0.299307809523355	.	.
chr1	119837335	119837834	chr1	120236316	120236815	Ptpn4|chr1:120236316-120236815	0.19701996724461	.	.
chr1	119912947	119913446	chr1	119605408	119605907	Tmem177|chr1:119605408-119605907	0.194527095075372	.	.
chr1	119996954	119997453	chr1	119605408	119605907	Cfap221|chr1:119605408-119605907	0.233588758546861	.	.
chr1	119996954	119997453	chr1	119616195	119616694	Cfap221|chr1:119616195-119616694	0.237877502536041	.	.
chr1	119996954	119997453	chr1	119957787	119958286	Cfap221|chr1:119957787-119958286	0.298031560006617	.	.
chr1	120120898	120121397	chr1	119957787	119958286	3110009E18Rik|chr1:119957787-119958286	0.189958384654484	.	.
chr1	120120898	120121397	chr1	119957787	119958286	Dbi|chr1:119957787-119958286	0.189958384654484	.	.
chr1	120120898	120121397	chr1	120197108	120197607	3110009E18Rik|chr1:120197108-120197607	0.2480205778586	.	.
chr1	120120898	120121397	chr1	120197108	120197607	Dbi|chr1:120197108-120197607	0.2480205778586	.	.
chr1	120120898	120121397	chr1	120320868	120321367	3110009E18Rik|chr1:120320868-120321367	0.186431323917183	.	.
chr1	120120898	120121397	chr1	120320868	120321367	Dbi|chr1:120320868-120321367	0.186431323917183	.	.
chr1	120120898	120121397	chr1	120321403	120321902	3110009E18Rik|chr1:120321403-120321902	0.403076628055147	.	.
chr1	120120898	120121397	chr1	120321403	120321902	Dbi|chr1:120321403-120321902	0.403076628055147	.	.
chr1	120340287	120340786	chr1	120207422	120207921	C1ql2|chr1:120207422-120207921	0.202821285701398	.	.
chr1	120340287	120340786	chr1	120549866	120550365	C1ql2|chr1:120549866-120550365	0.176639251617882	.	.
chr1	120340287	120340786	chr1	120586412	120586911	C1ql2|chr1:120586412-120586911	0.333388723850907	.	.
chr1	121360471	121360970	chr1	121096477	121096976	2210011K15Rik|chr1:121096477-121096976	0.330506506894632	.	.
[truncated: 49,238 more rows]
