# Supplementary material for: Single-cell analysis of chromatin accessibility in the adult mouse brain
Source: Nature. 2023 Dec 13;624(7991):378–89. doi: 10.1038/s41586-023-06824-9 (PMC10719105; doi:10.1038/s41586-023-06824-9)
Supplement: Supplementary file 3 — Supplementary Tables 1–25 and their legends. [file 41586_2023_6824_MOESM3_ESM.zip › 2023-03-05453B-s3/SI Tables/SI Table 13 Summary of all the gene-cCRE correlations/sa2subclass.Ependymal_NN.pdc.bedpe]

chr1	4785497	4785996	chr1	4519292	4519791	Mrpl15|chr1:4519292-4519791	0.122744771856859	.	.
chr1	4785497	4785996	chr1	4544028	4544527	Mrpl15|chr1:4544028-4544527	0.126565602859289	.	.
chr1	4785497	4785996	chr1	5019201	5019700	Mrpl15|chr1:5019201-5019700	0.166709762853735	.	.
chr1	4785497	4785996	chr1	5023205	5023704	Mrpl15|chr1:5023205-5023704	0.244045561495946	.	.
chr1	4785497	4785996	chr1	5033168	5033667	Mrpl15|chr1:5033168-5033667	0.111121877583204	.	.
chr1	4785497	4785996	chr1	5103120	5103619	Mrpl15|chr1:5103120-5103619	0.105206058894766	.	.
chr1	4807592	4808091	chr1	4914347	4914846	Lypla1|chr1:4914347-4914846	0.174608971738764	.	.
chr1	4857480	4857979	chr1	5160029	5160528	Tcea1|chr1:5160029-5160528	0.262597800728689	.	.
chr1	4857480	4857979	chr1	5170387	5170886	Tcea1|chr1:5170387-5170886	0.0744643434465138	.	.
chr1	4971076	4971575	chr1	5022621	5023120	Gm16041|chr1:5022621-5023120	0.128820145454613	.	.
chr1	4971076	4971575	chr1	5233031	5233530	Gm16041|chr1:5233031-5233530	0.102513401098359	.	.
chr1	5070122	5070621	chr1	5160029	5160528	Atp6v1h|chr1:5160029-5160528	0.108971068584801	.	.
chr1	5070122	5070621	chr1	5160029	5160528	Rgs20|chr1:5160029-5160528	0.108971068584801	.	.
chr1	6214386	6214885	chr1	6441268	6441767	4732440D04Rik|chr1:6441268-6441767	0.199062280892374	.	.
chr1	6359108	6359607	chr1	6272212	6272711	Alkal1|chr1:6272212-6272711	0.114768765000976	.	.
chr1	7088594	7089093	chr1	7168199	7168698	Pcmtd1|chr1:7168199-7168698	0.0791180643425796	.	.
chr1	9298975	9299474	chr1	9658870	9659369	Sntg1|chr1:9658870-9659369	0.159479013600711	.	.
chr1	9545042	9545541	chr1	9621361	9621860	Rrs1|chr1:9621361-9621860	0.127700596448707	.	.
chr1	9545042	9545541	chr1	9848033	9848532	Rrs1|chr1:9848033-9848532	0.0999111846567591	.	.
chr1	9547814	9548313	chr1	9554007	9554506	Adhfe1|chr1:9554007-9554506	0.103589574768427	.	.
chr1	9547814	9548313	chr1	9554511	9555010	Adhfe1|chr1:9554511-9555010	0.0784862828437527	.	.
chr1	9547814	9548313	chr1	9564420	9564919	Adhfe1|chr1:9564420-9564919	0.146953461985851	.	.
chr1	9547814	9548313	chr1	9638869	9639368	Adhfe1|chr1:9638869-9639368	0.235483154582042	.	.
chr1	9547814	9548313	chr1	9847510	9848009	Adhfe1|chr1:9847510-9848009	0.0877732532660019	.	.
chr1	9547814	9548313	chr1	9848033	9848532	Adhfe1|chr1:9848033-9848532	0.0992072282561556	.	.
chr1	9630048	9630547	chr1	9621361	9621860	2610203C22Rik|chr1:9621361-9621860	0.159434701287593	.	.
chr1	9630048	9630547	chr1	9627223	9627722	2610203C22Rik|chr1:9627223-9627722	0.256067863564729	.	.
chr1	9630048	9630547	chr1	9772700	9773199	2610203C22Rik|chr1:9772700-9773199	0.213535003491941	.	.
chr1	9700259	9700758	chr1	9638869	9639368	Mybl1|chr1:9638869-9639368	0.148554574557775	.	.
chr1	9700259	9700758	chr1	9847510	9848009	Mybl1|chr1:9847510-9848009	0.137914649493197	.	.
chr1	9700259	9700758	chr1	9848033	9848532	Mybl1|chr1:9848033-9848532	0.0997087383510773	.	.
chr1	9748256	9748755	chr1	9627223	9627722	1700034P13Rik|chr1:9627223-9627722	0.237373960236039	.	.
chr1	9748256	9748755	chr1	9627223	9627722	Vcpip1|chr1:9627223-9627722	0.237373960236039	.	.
chr1	9748256	9748755	chr1	9848033	9848532	1700034P13Rik|chr1:9848033-9848532	0.106230247538285	.	.
chr1	9748256	9748755	chr1	9848033	9848532	Vcpip1|chr1:9848033-9848532	0.106230247538285	.	.
chr1	9798078	9798577	chr1	10014321	10014820	Sgk3|chr1:10014321-10014820	0.0982977081260677	.	.
chr1	9798078	9798577	chr1	9621361	9621860	Sgk3|chr1:9621361-9621860	0.142169345710484	.	.
chr1	9798078	9798577	chr1	9658870	9659369	Sgk3|chr1:9658870-9659369	0.0847808173425157	.	.
chr1	9943920	9944419	chr1	10014321	10014820	Snhg6|chr1:10014321-10014820	0.094229000106699	.	.
chr1	9943920	9944419	chr1	9564420	9564919	Snhg6|chr1:9564420-9564919	0.087860013345716	.	.
chr1	9943920	9944419	chr1	9621361	9621860	Snhg6|chr1:9621361-9621860	0.112899246563518	.	.
chr1	9943920	9944419	chr1	9627223	9627722	Snhg6|chr1:9627223-9627722	0.1316302391774	.	.
chr1	9943920	9944419	chr1	9648756	9649255	Snhg6|chr1:9648756-9649255	0.140892811518041	.	.
chr1	9943920	9944419	chr1	9649264	9649763	Snhg6|chr1:9649264-9649763	0.244811917318589	.	.
chr1	9943920	9944419	chr1	9658870	9659369	Snhg6|chr1:9658870-9659369	0.179135865201064	.	.
chr1	9968004	9968503	chr1	10024713	10025212	Tcf24|chr1:10024713-10025212	0.0968822641363823	.	.
chr1	9968004	9968503	chr1	9648756	9649255	Tcf24|chr1:9648756-9649255	0.155790435320787	.	.
chr1	9968004	9968503	chr1	9772700	9773199	Tcf24|chr1:9772700-9773199	0.107228290449611	.	.
chr1	10008928	10009427	chr1	10089475	10089974	Ppp1r42|chr1:10089475-10089974	0.0990016643199338	.	.
chr1	10008928	10009427	chr1	9848033	9848532	Ppp1r42|chr1:9848033-9848532	0.161576868742505	.	.
chr1	10037697	10038196	chr1	10013810	10014309	Cops5|chr1:10013810-10014309	0.0914984713146745	.	.
chr1	10037697	10038196	chr1	10013810	10014309	Cspp1|chr1:10013810-10014309	0.0914984713146745	.	.
chr1	10037697	10038196	chr1	10024713	10025212	Cops5|chr1:10024713-10025212	0.100731884740577	.	.
chr1	10037697	10038196	chr1	10024713	10025212	Cspp1|chr1:10024713-10025212	0.100731884740577	.	.
chr1	10037697	10038196	chr1	10089475	10089974	Cops5|chr1:10089475-10089974	0.077164026205326	.	.
chr1	10037697	10038196	chr1	10089475	10089974	Cspp1|chr1:10089475-10089974	0.077164026205326	.	.
chr1	10232855	10233354	chr1	10013810	10014309	Arfgef1|chr1:10013810-10014309	0.0990584786150234	.	.
chr1	10232855	10233354	chr1	10039501	10040000	Arfgef1|chr1:10039501-10040000	0.0758093240722118	.	.
chr1	10993243	10993742	chr1	11045682	11046181	Prex2|chr1:11045682-11046181	0.120514981081952	.	.
chr1	10993243	10993742	chr1	11177671	11178170	Prex2|chr1:11177671-11178170	0.0994069709729049	.	.
chr1	10993772	10994271	chr1	11177671	11178170	Prex2|chr1:11177671-11178170	0.119973450268203	.	.
chr1	11413910	11414409	chr1	11045682	11046181	A830018L16Rik|chr1:11045682-11046181	0.0908806753941454	.	.
chr1	11413910	11414409	chr1	11458356	11458855	A830018L16Rik|chr1:11458356-11458855	0.132044619075111	.	.
chr1	11413910	11414409	chr1	11748273	11748772	A830018L16Rik|chr1:11748273-11748772	0.182939777116736	.	.
chr1	13372876	13373375	chr1	13372290	13372789	Ncoa2|chr1:13372290-13372789	0.0875055749475629	.	.
chr1	13372876	13373375	chr1	13531462	13531961	Ncoa2|chr1:13531462-13531961	0.0943660967782562	.	.
chr1	13373516	13374015	chr1	13531462	13531961	Ncoa2|chr1:13531462-13531961	0.0867621010161175	.	.
chr1	13373516	13374015	chr1	13531462	13531961	Ncoa2|chr1:13531462-13531961	0.0867621010161176	.	.
chr1	13588843	13589342	chr1	13372290	13372789	Tram1|chr1:13372290-13372789	0.0889795339786575	.	.
chr1	13588843	13589342	chr1	13531462	13531961	Tram1|chr1:13531462-13531961	0.270437021866322	.	.
chr1	13589563	13590062	chr1	13682912	13683411	Tram1|chr1:13682912-13683411	0.0961326110694307	.	.
chr1	13589563	13590062	chr1	13789111	13789610	Tram1|chr1:13789111-13789610	0.217672739924431	.	.
chr1	13659706	13660205	chr1	13425930	13426429	Lactb2|chr1:13425930-13426429	0.0958374550815458	.	.
chr1	13659706	13660205	chr1	13426757	13427256	Lactb2|chr1:13426757-13427256	0.0758113679855351	.	.
chr1	13659706	13660205	chr1	13467801	13468300	Lactb2|chr1:13467801-13468300	0.182813629891547	.	.
chr1	13660314	13660813	chr1	13426757	13427256	Lactb2|chr1:13426757-13427256	0.108456750038444	.	.
chr1	13660314	13660813	chr1	13467801	13468300	Lactb2|chr1:13467801-13468300	0.0777450365628505	.	.
chr1	13660314	13660813	chr1	13501864	13502363	Lactb2|chr1:13501864-13502363	0.109140002692699	.	.
chr1	13660314	13660813	chr1	13682912	13683411	Lactb2|chr1:13682912-13683411	0.166568133013746	.	.
chr1	14309549	14310048	chr1	14097728	14098227	Eya1|chr1:14097728-14098227	0.0902533962727333	.	.
chr1	14309549	14310048	chr1	14108207	14108706	Eya1|chr1:14108207-14108706	0.0805533372275	.	.
chr1	14309549	14310048	chr1	14108902	14109401	Eya1|chr1:14108902-14109401	0.181193337420375	.	.
chr1	14309549	14310048	chr1	14218610	14219109	Eya1|chr1:14218610-14219109	0.114811478993049	.	.
chr1	14309549	14310048	chr1	14219205	14219704	Eya1|chr1:14219205-14219704	0.177187109783816	.	.
chr1	14309549	14310048	chr1	14363220	14363719	Eya1|chr1:14363220-14363719	0.116707416416317	.	.
chr1	14309549	14310048	chr1	14375095	14375594	Eya1|chr1:14375095-14375594	0.279880022083006	.	.
chr1	14309549	14310048	chr1	14419072	14419571	Eya1|chr1:14419072-14419571	0.115828482626786	.	.
chr1	14309549	14310048	chr1	14679434	14679933	Eya1|chr1:14679434-14679933	0.137263021319362	.	.
chr1	15286608	15287107	chr1	15446645	15447144	Kcnb2|chr1:15446645-15447144	0.082471937454084	.	.
chr1	15286608	15287107	chr1	15621855	15622354	Kcnb2|chr1:15621855-15622354	0.262203534757173	.	.
chr1	15805340	15805839	chr1	15610392	15610891	Terf1|chr1:15610392-15610891	0.104990888903902	.	.
chr1	15805340	15805839	chr1	15621855	15622354	Terf1|chr1:15621855-15622354	0.151975656142693	.	.
chr1	15805340	15805839	chr1	15875005	15875504	Terf1|chr1:15875005-15875504	0.217070511401835	.	.
chr1	15805340	15805839	chr1	15961252	15961751	Terf1|chr1:15961252-15961751	0.216298724131433	.	.
chr1	15805340	15805839	chr1	16007169	16007668	Terf1|chr1:16007169-16007668	0.1001884049084	.	.
chr1	15805340	15805839	chr1	16237212	16237711	Terf1|chr1:16237212-16237711	0.119673111354364	.	.
chr1	15892493	15892992	chr1	15961252	15961751	Sbspon|chr1:15961252-15961751	0.219628349472155	.	.
chr1	15892493	15892992	chr1	15993491	15993990	Sbspon|chr1:15993491-15993990	0.154705361006802	.	.
chr1	15892493	15892992	chr1	16007169	16007668	Sbspon|chr1:16007169-16007668	0.342082365722796	.	.
chr1	15892493	15892992	chr1	16202130	16202629	Sbspon|chr1:16202130-16202629	0.23050394999168	.	.
chr1	15892493	15892992	chr1	16212390	16212889	Sbspon|chr1:16212390-16212889	0.145906308722166	.	.
chr1	16093096	16093595	chr1	15993491	15993990	4930444P10Rik|chr1:15993491-15993990	0.283918912186434	.	.
chr1	16093096	16093595	chr1	15994072	15994571	4930444P10Rik|chr1:15994072-15994571	0.138329373063869	.	.
chr1	16093096	16093595	chr1	16007169	16007668	4930444P10Rik|chr1:16007169-16007668	0.200791963919437	.	.
chr1	16093096	16093595	chr1	16022263	16022762	4930444P10Rik|chr1:16022263-16022762	0.180489654292082	.	.
chr1	16093096	16093595	chr1	16122764	16123263	4930444P10Rik|chr1:16122764-16123263	0.173804835920995	.	.
chr1	16093096	16093595	chr1	16202130	16202629	4930444P10Rik|chr1:16202130-16202629	0.194688317179009	.	.
chr1	16093096	16093595	chr1	16237212	16237711	4930444P10Rik|chr1:16237212-16237711	0.0994101638659841	.	.
chr1	16093096	16093595	chr1	16304858	16305357	4930444P10Rik|chr1:16304858-16305357	0.169983462523299	.	.
chr1	16103947	16104446	chr1	15994072	15994571	Rpl7|chr1:15994072-15994571	0.126389622930328	.	.
chr1	16104453	16104952	chr1	15961252	15961751	Rpl7|chr1:15961252-15961751	0.120441074707803	.	.
chr1	16104453	16104952	chr1	15993491	15993990	Rpl7|chr1:15993491-15993990	0.136620519770307	.	.
chr1	16104453	16104952	chr1	15994072	15994571	Rpl7|chr1:15994072-15994571	0.156385003084236	.	.
chr1	16104453	16104952	chr1	16119655	16120154	Rpl7|chr1:16119655-16120154	0.134292168266075	.	.
chr1	16104453	16104952	chr1	16127735	16128234	Rpl7|chr1:16127735-16128234	0.0934611200198756	.	.
chr1	16104999	16105498	chr1	16119655	16120154	Rdh10|chr1:16119655-16120154	0.25949945094406	.	.
chr1	16104999	16105498	chr1	16119655	16120154	Rpl7|chr1:16119655-16120154	0.25949945094406	.	.
chr1	16104999	16105498	chr1	16122764	16123263	Rdh10|chr1:16122764-16123263	0.0889009395385202	.	.
chr1	16104999	16105498	chr1	16122764	16123263	Rpl7|chr1:16122764-16123263	0.0889009395385202	.	.
chr1	16104999	16105498	chr1	16212390	16212889	Rdh10|chr1:16212390-16212889	0.0771775578193808	.	.
chr1	16104999	16105498	chr1	16212390	16212889	Rpl7|chr1:16212390-16212889	0.0771775578193808	.	.
chr1	16104999	16105498	chr1	16225107	16225606	Rdh10|chr1:16225107-16225606	0.150303700161831	.	.
chr1	16104999	16105498	chr1	16225107	16225606	Rpl7|chr1:16225107-16225606	0.150303700161831	.	.
chr1	16105563	16106062	chr1	15875005	15875504	Rdh10|chr1:15875005-15875504	0.0841768850062305	.	.
chr1	16105563	16106062	chr1	15961252	15961751	Rdh10|chr1:15961252-15961751	0.143260303195624	.	.
chr1	16105563	16106062	chr1	16111684	16112183	Rdh10|chr1:16111684-16112183	0.077813107258774	.	.
chr1	16105563	16106062	chr1	16127077	16127576	Rdh10|chr1:16127077-16127576	0.137913682953454	.	.
chr1	16105563	16106062	chr1	16304858	16305357	Rdh10|chr1:16304858-16305357	0.115417552176956	.	.
chr1	16519035	16519534	chr1	16304858	16305357	Stau2|chr1:16304858-16305357	0.105684081291757	.	.
chr1	16519035	16519534	chr1	16798252	16798751	Stau2|chr1:16798252-16798751	0.124990546622096	.	.
chr1	16519761	16520260	chr1	16964622	16965121	Stau2|chr1:16964622-16965121	0.0913558720712852	.	.
chr1	16656744	16657243	chr1	16675616	16676115	D030040B21Rik|chr1:16675616-16676115	0.0955612351826401	.	.
chr1	16656744	16657243	chr1	16675616	16676115	Eloc|chr1:16675616-16676115	0.0955612351826401	.	.
chr1	16657258	16657757	chr1	16675616	16676115	D030040B21Rik|chr1:16675616-16676115	0.141985464728744	.	.
chr1	16657258	16657757	chr1	16675616	16676115	Eloc|chr1:16675616-16676115	0.141985464728744	.	.
chr1	16664905	16665404	chr1	16304858	16305357	Tmem70|chr1:16304858-16305357	0.291040411952343	.	.
chr1	16688506	16689005	chr1	16546643	16547142	Ly96|chr1:16546643-16547142	0.144628085043658	.	.
chr1	16688506	16689005	chr1	16675616	16676115	Ly96|chr1:16675616-16676115	0.125494849374	.	.
chr1	17098192	17098691	chr1	17123369	17123868	Jph1|chr1:17123369-17123868	0.0909901970621589	.	.
chr1	17145142	17145641	chr1	16964622	16965121	Gdap1|chr1:16964622-16965121	0.129554149344536	.	.
chr1	17145142	17145641	chr1	17163496	17163995	Gdap1|chr1:17163496-17163995	0.317340379602498	.	.
chr1	17145142	17145641	chr1	17449272	17449771	Gdap1|chr1:17449272-17449771	0.112850222539355	.	.
chr1	17601268	17601767	chr1	17449272	17449771	Pi15|chr1:17449272-17449771	0.173529636612098	.	.
chr1	17601268	17601767	chr1	17664654	17665153	Pi15|chr1:17664654-17665153	0.142720583231044	.	.
chr1	17601953	17602452	chr1	17629502	17630001	Pi15|chr1:17629502-17630001	0.144037193133267	.	.
chr1	20820187	20820686	chr1	20801628	20802127	Mcm3|chr1:20801628-20802127	0.0845311742237188	.	.
chr1	20820187	20820686	chr1	20938964	20939463	Mcm3|chr1:20938964-20939463	0.133908169292709	.	.
chr1	20820187	20820686	chr1	20940187	20940686	Mcm3|chr1:20940187-20940686	0.0876890090441821	.	.
chr1	20820187	20820686	chr1	20996552	20997051	Mcm3|chr1:20996552-20997051	0.0800996703230188	.	.
chr1	20820187	20820686	chr1	21154343	21154842	Mcm3|chr1:21154343-21154842	0.156315838296524	.	.
chr1	20890311	20890810	chr1	20867294	20867793	6720483E21Rik|chr1:20867294-20867793	0.217725080810245	.	.
chr1	20890311	20890810	chr1	20867294	20867793	Paqr8|chr1:20867294-20867793	0.217725080810245	.	.
chr1	20890311	20890810	chr1	20995247	20995746	6720483E21Rik|chr1:20995247-20995746	0.0961753500205015	.	.
chr1	20890311	20890810	chr1	20995247	20995746	Paqr8|chr1:20995247-20995746	0.0961753500205015	.	.
chr1	20890311	20890810	chr1	20996552	20997051	6720483E21Rik|chr1:20996552-20997051	0.168540366893945	.	.
chr1	20890311	20890810	chr1	20996552	20997051	Paqr8|chr1:20996552-20997051	0.168540366893945	.	.
chr1	20890311	20890810	chr1	21124689	21125188	6720483E21Rik|chr1:21124689-21125188	0.111070252549255	.	.
chr1	20890311	20890810	chr1	21124689	21125188	Paqr8|chr1:21124689-21125188	0.111070252549255	.	.
chr1	20890857	20891356	chr1	20801628	20802127	6720483E21Rik|chr1:20801628-20802127	0.162253298594349	.	.
chr1	20890857	20891356	chr1	20801628	20802127	Paqr8|chr1:20801628-20802127	0.162253298594349	.	.
chr1	20890857	20891356	chr1	20996552	20997051	6720483E21Rik|chr1:20996552-20997051	0.110774851731237	.	.
chr1	20890857	20891356	chr1	20996552	20997051	Paqr8|chr1:20996552-20997051	0.110774851731237	.	.
chr1	20890857	20891356	chr1	21002811	21003310	6720483E21Rik|chr1:21002811-21003310	0.0996284876002336	.	.
chr1	20890857	20891356	chr1	21002811	21003310	Paqr8|chr1:21002811-21003310	0.0996284876002336	.	.
chr1	20890857	20891356	chr1	21166203	21166702	6720483E21Rik|chr1:21166203-21166702	0.0743421702367103	.	.
chr1	20890857	20891356	chr1	21166203	21166702	Paqr8|chr1:21166203-21166702	0.0743421702367103	.	.
chr1	20951400	20951899	chr1	20938964	20939463	Efhc1|chr1:20938964-20939463	0.162123235695618	.	.
chr1	20951400	20951899	chr1	20940187	20940686	Efhc1|chr1:20940187-20940686	0.238711125830637	.	.
chr1	20951400	20951899	chr1	21014419	21014918	Efhc1|chr1:21014419-21014918	0.15727049660171	.	.
chr1	20951400	20951899	chr1	21084587	21085086	Efhc1|chr1:21084587-21085086	0.0925641374964992	.	.
chr1	20951400	20951899	chr1	21154343	21154842	Efhc1|chr1:21154343-21154842	0.136414162650322	.	.
chr1	20951400	20951899	chr1	21232056	21232555	Efhc1|chr1:21232056-21232555	0.103165501443634	.	.
chr1	21079134	21079633	chr1	21009300	21009799	Gm28287|chr1:21009300-21009799	0.1329904466126	.	.
chr1	21079134	21079633	chr1	21009300	21009799	Tram2|chr1:21009300-21009799	0.1329904466126	.	.
chr1	21079134	21079633	chr1	21014419	21014918	Gm28287|chr1:21014419-21014918	0.109627792099622	.	.
chr1	21079134	21079633	chr1	21014419	21014918	Tram2|chr1:21014419-21014918	0.109627792099622	.	.
chr1	21079134	21079633	chr1	21043417	21043916	Gm28287|chr1:21043417-21043916	0.0825817900482096	.	.
chr1	21079134	21079633	chr1	21043417	21043916	Tram2|chr1:21043417-21043916	0.0825817900482096	.	.
chr1	21079134	21079633	chr1	21166203	21166702	Gm28287|chr1:21166203-21166702	0.122126874892277	.	.
chr1	21079134	21079633	chr1	21166203	21166702	Tram2|chr1:21166203-21166702	0.122126874892277	.	.
chr1	21218543	21219042	chr1	20938964	20939463	Tmem14a|chr1:20938964-20939463	0.0937574948155107	.	.
chr1	21218543	21219042	chr1	20984614	20985113	Tmem14a|chr1:20984614-20985113	0.161420482547549	.	.
chr1	21218543	21219042	chr1	21052568	21053067	Tmem14a|chr1:21052568-21053067	0.0813079561888717	.	.
chr1	21218543	21219042	chr1	21074215	21074714	Tmem14a|chr1:21074215-21074714	0.0965243710498906	.	.
chr1	21218543	21219042	chr1	21154343	21154842	Tmem14a|chr1:21154343-21154842	0.123752253760479	.	.
chr1	21218543	21219042	chr1	21232056	21232555	Tmem14a|chr1:21232056-21232555	0.0927107788805186	.	.
chr1	21218543	21219042	chr1	21411526	21412025	Tmem14a|chr1:21411526-21412025	0.192138678548802	.	.
chr1	21218543	21219042	chr1	21461025	21461524	Tmem14a|chr1:21461025-21461524	0.0802186725426405	.	.
chr1	21271420	21271919	chr1	21074215	21074714	Gm28836|chr1:21074215-21074714	0.110205942399879	.	.
chr1	21271420	21271919	chr1	21390123	21390622	Gm28836|chr1:21390123-21390622	0.12076788744171	.	.
chr1	21271420	21271919	chr1	21411526	21412025	Gm28836|chr1:21411526-21412025	0.11989558721408	.	.
chr1	22805771	22806270	chr1	23202343	23202842	Rims1|chr1:23202343-23202842	0.092625001831388	.	.
chr1	22805771	22806270	chr1	23202917	23203416	Rims1|chr1:23202917-23203416	0.148015321571304	.	.
chr1	23762292	23762791	chr1	23762798	23763297	B3gat2|chr1:23762798-23763297	0.147562870131929	.	.
chr1	23921626	23922125	chr1	23834800	23835299	Smap1|chr1:23834800-23835299	0.0800117174120195	.	.
chr1	23922128	23922627	chr1	23656185	23656684	Smap1|chr1:23656185-23656684	0.179218922122692	.	.
chr1	23922128	23922627	chr1	23792680	23793179	Smap1|chr1:23792680-23793179	0.0861750583366072	.	.
chr1	23922128	23922627	chr1	23834800	23835299	Smap1|chr1:23834800-23835299	0.129195142459928	.	.
chr1	24005456	24005955	chr1	24137077	24137576	Sdhaf4|chr1:24137077-24137576	0.0882423830427614	.	.
chr1	24005456	24005955	chr1	24195988	24196487	Sdhaf4|chr1:24195988-24196487	0.165059141170462	.	.
chr1	24099649	24100148	chr1	24188950	24189449	Fam135a|chr1:24188950-24189449	0.086075705581635	.	.
chr1	24586286	24586785	chr1	24901204	24901703	Col19a1|chr1:24901204-24901703	0.15507398413343	.	.
chr1	25829930	25830429	chr1	25996590	25997089	Adgrb3|chr1:25996590-25997089	0.0753373485294105	.	.
chr1	30873942	30874441	chr1	30740784	30741283	Phf3|chr1:30740784-30741283	0.0988023364717587	.	.
chr1	30873942	30874441	chr1	30930527	30931026	Phf3|chr1:30930527-30931026	0.121299763468983	.	.
chr1	30949080	30949579	chr1	30583823	30584322	Ptp4a1|chr1:30583823-30584322	0.11478307741077	.	.
chr1	30949080	30949579	chr1	30930527	30931026	Ptp4a1|chr1:30930527-30931026	0.0788337368565422	.	.
chr1	30949080	30949579	chr1	31153918	31154417	Ptp4a1|chr1:31153918-31154417	0.158996443889799	.	.
chr1	30949582	30950081	chr1	30930527	30931026	Ptp4a1|chr1:30930527-30931026	0.1340039797863	.	.
chr1	33669575	33670074	chr1	33689352	33689851	Prim2|chr1:33689352-33689851	0.178209925461254	.	.
chr1	33669575	33670074	chr1	33733913	33734412	Prim2|chr1:33733913-33734412	0.0800608540662698	.	.
chr1	33670156	33670655	chr1	33647134	33647633	Prim2|chr1:33647134-33647633	0.0958230835312043	.	.
chr1	33670156	33670655	chr1	33739270	33739769	Prim2|chr1:33739270-33739769	0.117634300506967	.	.
chr1	33670156	33670655	chr1	33748049	33748548	Prim2|chr1:33748049-33748548	0.0750476776137751	.	.
chr1	33719875	33720374	chr1	33647134	33647633	Rab23|chr1:33647134-33647633	0.181661279013146	.	.
chr1	34439491	34439990	chr1	34664140	34664639	Ccdc115|chr1:34664140-34664639	0.108870397373869	.	.
chr1	34439491	34439990	chr1	34664140	34664639	Imp4|chr1:34664140-34664639	0.108870397373869	.	.
chr1	34439491	34439990	chr1	34665018	34665517	Ccdc115|chr1:34665018-34665517	0.147517158823869	.	.
chr1	34439491	34439990	chr1	34665018	34665517	Imp4|chr1:34665018-34665517	0.147517158823869	.	.
chr1	34439491	34439990	chr1	34666291	34666790	Ccdc115|chr1:34666291-34666790	0.122993517901777	.	.
chr1	34439491	34439990	chr1	34666291	34666790	Imp4|chr1:34666291-34666790	0.122993517901777	.	.
chr1	34439491	34439990	chr1	34672505	34673004	Ccdc115|chr1:34672505-34673004	0.123084286961885	.	.
chr1	34439491	34439990	chr1	34672505	34673004	Imp4|chr1:34672505-34673004	0.123084286961885	.	.
chr1	34439491	34439990	chr1	34690393	34690892	Ccdc115|chr1:34690393-34690892	0.118653673679583	.	.
chr1	34439491	34439990	chr1	34690393	34690892	Imp4|chr1:34690393-34690892	0.118653673679583	.	.
chr1	34439491	34439990	chr1	34725898	34726397	Ccdc115|chr1:34725898-34726397	0.0853743567177651	.	.
chr1	34439491	34439990	chr1	34725898	34726397	Imp4|chr1:34725898-34726397	0.0853743567177651	.	.
chr1	34439491	34439990	chr1	34740178	34740677	Ccdc115|chr1:34740178-34740677	0.0813075760948491	.	.
chr1	34439491	34439990	chr1	34740178	34740677	Imp4|chr1:34740178-34740677	0.0813075760948491	.	.
chr1	34459438	34459937	chr1	34268481	34268980	Ptpn18|chr1:34268481-34268980	0.160004931427656	.	.
chr1	34459438	34459937	chr1	34306648	34307147	Ptpn18|chr1:34306648-34307147	0.0949338318702211	.	.
chr1	34459438	34459937	chr1	34399361	34399860	Ptpn18|chr1:34399361-34399860	0.0853785795312352	.	.
chr1	34459438	34459937	chr1	34462689	34463188	Ptpn18|chr1:34462689-34463188	0.11582456496375	.	.
chr1	34459438	34459937	chr1	34583679	34584178	Ptpn18|chr1:34583679-34584178	0.127710402187442	.	.
chr1	34459438	34459937	chr1	34642414	34642913	Ptpn18|chr1:34642414-34642913	0.111922583383558	.	.
chr1	34459438	34459937	chr1	34664140	34664639	Ptpn18|chr1:34664140-34664639	0.0993920563001586	.	.
chr1	34459438	34459937	chr1	34665018	34665517	Ptpn18|chr1:34665018-34665517	0.105663098539184	.	.
chr1	34485782	34486281	chr1	34414964	34415463	4930568A12Rik|chr1:34414964-34415463	0.153174771105575	.	.
chr1	34485782	34486281	chr1	34583679	34584178	4930568A12Rik|chr1:34583679-34584178	0.0941826848947749	.	.
chr1	34485782	34486281	chr1	34672505	34673004	4930568A12Rik|chr1:34672505-34673004	0.0948938623061648	.	.
chr1	34485782	34486281	chr1	34676255	34676754	4930568A12Rik|chr1:34676255-34676754	0.0779339533748317	.	.
chr1	34485782	34486281	chr1	34686447	34686946	4930568A12Rik|chr1:34686447-34686946	0.148026900899736	.	.
chr1	34485782	34486281	chr1	34696475	34696974	4930568A12Rik|chr1:34696475-34696974	0.143418462399801	.	.
chr1	34485782	34486281	chr1	34713944	34714443	4930568A12Rik|chr1:34713944-34714443	0.0864065842388219	.	.
chr1	34485782	34486281	chr1	34740178	34740677	4930568A12Rik|chr1:34740178-34740677	0.122994801268297	.	.
chr1	34579442	34579941	chr1	34306648	34307147	1700101I19Rik|chr1:34306648-34307147	0.181233798987503	.	.
chr1	34579442	34579941	chr1	34306648	34307147	Amer3|chr1:34306648-34307147	0.181233798987503	.	.
chr1	34579442	34579941	chr1	34399361	34399860	1700101I19Rik|chr1:34399361-34399860	0.313404921321995	.	.
chr1	34579442	34579941	chr1	34399361	34399860	Amer3|chr1:34399361-34399860	0.313404921321995	.	.
chr1	34579442	34579941	chr1	34409815	34410314	1700101I19Rik|chr1:34409815-34410314	0.154205995143496	.	.
chr1	34579442	34579941	chr1	34409815	34410314	Amer3|chr1:34409815-34410314	0.154205995143496	.	.
chr1	34579442	34579941	chr1	34434117	34434616	1700101I19Rik|chr1:34434117-34434616	0.0925526298994786	.	.
chr1	34579442	34579941	chr1	34434117	34434616	Amer3|chr1:34434117-34434616	0.0925526298994786	.	.
chr1	34579442	34579941	chr1	34583679	34584178	1700101I19Rik|chr1:34583679-34584178	0.263801480505057	.	.
chr1	34579442	34579941	chr1	34583679	34584178	Amer3|chr1:34583679-34584178	0.263801480505057	.	.
chr1	34579442	34579941	chr1	34602327	34602826	1700101I19Rik|chr1:34602327-34602826	0.0781609357128396	.	.
chr1	34579442	34579941	chr1	34602327	34602826	Amer3|chr1:34602327-34602826	0.0781609357128396	.	.
chr1	34579442	34579941	chr1	34665018	34665517	1700101I19Rik|chr1:34665018-34665517	0.113422112604421	.	.
chr1	34579442	34579941	chr1	34665018	34665517	Amer3|chr1:34665018-34665517	0.113422112604421	.	.
chr1	34579442	34579941	chr1	34686447	34686946	1700101I19Rik|chr1:34686447-34686946	0.079027908766041	.	.
chr1	34579442	34579941	chr1	34686447	34686946	Amer3|chr1:34686447-34686946	0.079027908766041	.	.
chr1	34579442	34579941	chr1	34725898	34726397	1700101I19Rik|chr1:34725898-34726397	0.114196002032818	.	.
chr1	34579442	34579941	chr1	34725898	34726397	Amer3|chr1:34725898-34726397	0.114196002032818	.	.
chr1	34579442	34579941	chr1	34752832	34753331	1700101I19Rik|chr1:34752832-34753331	0.206611500970715	.	.
chr1	34579442	34579941	chr1	34752832	34753331	Amer3|chr1:34752832-34753331	0.206611500970715	.	.
chr1	34579442	34579941	chr1	34857493	34857992	1700101I19Rik|chr1:34857493-34857992	0.085670749258987	.	.
chr1	34579442	34579941	chr1	34857493	34857992	1700101I19Rik|chr1:34857493-34857992	0.0856707492589871	.	.
chr1	34579442	34579941	chr1	34857493	34857992	Amer3|chr1:34857493-34857992	0.085670749258987	.	.
chr1	34579442	34579941	chr1	34857493	34857992	Amer3|chr1:34857493-34857992	0.0856707492589871	.	.
chr1	34677895	34678394	chr1	34306648	34307147	Arhgef4|chr1:34306648-34307147	0.139692347303995	.	.
chr1	34677895	34678394	chr1	34399361	34399860	Arhgef4|chr1:34399361-34399860	0.136887136283749	.	.
chr1	34677895	34678394	chr1	34434117	34434616	Arhgef4|chr1:34434117-34434616	0.120844143998907	.	.
chr1	34677895	34678394	chr1	34434650	34435149	Arhgef4|chr1:34434650-34435149	0.119502031059797	.	.
chr1	34677895	34678394	chr1	34462689	34463188	Arhgef4|chr1:34462689-34463188	0.0769085336471534	.	.
chr1	34677895	34678394	chr1	34752832	34753331	Arhgef4|chr1:34752832-34753331	0.131065504394067	.	.
chr1	34677895	34678394	chr1	34837864	34838363	Arhgef4|chr1:34837864-34838363	0.155101062093277	.	.
chr1	34801460	34801959	chr1	34725898	34726397	Arhgef4|chr1:34725898-34726397	0.151646661589486	.	.
chr1	34801460	34801959	chr1	34837864	34838363	Arhgef4|chr1:34837864-34838363	0.134955397433309	.	.
chr1	34801460	34801959	chr1	34867150	34867649	Arhgef4|chr1:34867150-34867649	0.101851419842551	.	.
chr1	34842804	34843303	chr1	34583679	34584178	Fam168b|chr1:34583679-34584178	0.226085940214808	.	.
chr1	34842804	34843303	chr1	34642414	34642913	Fam168b|chr1:34642414-34642913	0.0766241191129141	.	.
chr1	34842804	34843303	chr1	34665018	34665517	Fam168b|chr1:34665018-34665517	0.11081270034596	.	.
chr1	34842804	34843303	chr1	34666291	34666790	Fam168b|chr1:34666291-34666790	0.103437202042748	.	.
chr1	34842804	34843303	chr1	34725898	34726397	Fam168b|chr1:34725898-34726397	0.196218106763902	.	.
chr1	34842804	34843303	chr1	34752832	34753331	Fam168b|chr1:34752832-34753331	0.0859776759703132	.	.
chr1	34842804	34843303	chr1	35216412	35216911	Fam168b|chr1:35216412-35216911	0.129445739916226	.	.
chr1	34849768	34850267	chr1	34642414	34642913	Plekhb2|chr1:34642414-34642913	0.0739633394687625	.	.
chr1	34849768	34850267	chr1	34725898	34726397	Plekhb2|chr1:34725898-34726397	0.118608242092595	.	.
chr1	34849768	34850267	chr1	34752832	34753331	Plekhb2|chr1:34752832-34753331	0.160047868331938	.	.
chr1	34849768	34850267	chr1	34814010	34814509	Plekhb2|chr1:34814010-34814509	0.113890229972579	.	.
chr1	34849768	34850267	chr1	34858547	34859046	Plekhb2|chr1:34858547-34859046	0.108540653042511	.	.
chr1	35879549	35880048	chr1	35695026	35695525	1110002O04Rik|chr1:35695026-35695525	0.302905852214038	.	.
chr1	35879549	35880048	chr1	35846568	35847067	1110002O04Rik|chr1:35846568-35847067	0.0908984341020506	.	.
chr1	35879549	35880048	chr1	35869575	35870074	1110002O04Rik|chr1:35869575-35870074	0.0826280264716131	.	.
chr1	35879549	35880048	chr1	35992420	35992919	1110002O04Rik|chr1:35992420-35992919	0.104441141525463	.	.
chr1	35879549	35880048	chr1	36088223	36088722	1110002O04Rik|chr1:36088223-36088722	0.0868840432938889	.	.
chr1	35879549	35880048	chr1	36089912	36090411	1110002O04Rik|chr1:36089912-36090411	0.150168823236589	.	.
chr1	35879549	35880048	chr1	36114952	36115451	1110002O04Rik|chr1:36114952-36115451	0.10042621748659	.	.
chr1	36068061	36068560	chr1	35992420	35992919	Hs6st1|chr1:35992420-35992919	0.13625249663835	.	.
chr1	36068061	36068560	chr1	36017102	36017601	Hs6st1|chr1:36017102-36017601	0.146002240547037	.	.
chr1	36068061	36068560	chr1	36030321	36030820	Hs6st1|chr1:36030321-36030820	0.172066784436481	.	.
chr1	36068061	36068560	chr1	36078187	36078686	Hs6st1|chr1:36078187-36078686	0.18870786044628	.	.
chr1	36068061	36068560	chr1	36255174	36255673	Hs6st1|chr1:36255174-36255673	0.0752257274216341	.	.
chr1	36068061	36068560	chr1	36279162	36279661	Hs6st1|chr1:36279162-36279661	0.133978742492584	.	.
chr1	36068061	36068560	chr1	36303259	36303758	Hs6st1|chr1:36303259-36303758	0.169543131977062	.	.
chr1	36068061	36068560	chr1	36379423	36379922	Hs6st1|chr1:36379423-36379922	0.0898543710817597	.	.
chr1	36244101	36244600	chr1	35992420	35992919	Uggt1|chr1:35992420-35992919	0.164035146796561	.	.
chr1	36244101	36244600	chr1	36078187	36078686	Uggt1|chr1:36078187-36078686	0.147995859677904	.	.
chr1	36244101	36244600	chr1	36118311	36118810	Uggt1|chr1:36118311-36118810	0.0965998709775153	.	.
chr1	36244101	36244600	chr1	36252765	36253264	Uggt1|chr1:36252765-36253264	0.124029454256297	.	.
chr1	36244101	36244600	chr1	36254564	36255063	Uggt1|chr1:36254564-36255063	0.154428654363173	.	.
chr1	36244101	36244600	chr1	36255174	36255673	Uggt1|chr1:36255174-36255673	0.182129937243779	.	.
chr1	36244101	36244600	chr1	36492300	36492799	Uggt1|chr1:36492300-36492799	0.21821571303716	.	.
chr1	36307414	36307913	chr1	36118311	36118810	Arid5a|chr1:36118311-36118810	0.0759981901935391	.	.
chr1	36307414	36307913	chr1	36279162	36279661	Arid5a|chr1:36279162-36279661	0.210310862941352	.	.
chr1	36307976	36308475	chr1	36014014	36014513	Arid5a|chr1:36014014-36014513	0.147908630251492	.	.
chr1	36307976	36308475	chr1	36088223	36088722	Arid5a|chr1:36088223-36088722	0.0866658692128359	.	.
chr1	36307976	36308475	chr1	36254564	36255063	Arid5a|chr1:36254564-36255063	0.115647351672595	.	.
chr1	36307976	36308475	chr1	36255174	36255673	Arid5a|chr1:36255174-36255673	0.134428941877983	.	.
chr1	36307976	36308475	chr1	36309420	36309919	Arid5a|chr1:36309420-36309919	0.0797168375744861	.	.
chr1	36368438	36368937	chr1	36014014	36014513	Kansl3|chr1:36014014-36014513	0.124523913225736	.	.
chr1	36368438	36368937	chr1	36118311	36118810	Kansl3|chr1:36118311-36118810	0.109894459797491	.	.
chr1	36368963	36369462	chr1	36118311	36118810	Kansl3|chr1:36118311-36118810	0.219669364552214	.	.
chr1	36368963	36369462	chr1	36379423	36379922	Kansl3|chr1:36379423-36379922	0.157704127191147	.	.
chr1	36445084	36445583	chr1	36078187	36078686	Lman2l|chr1:36078187-36078686	0.153745801459253	.	.
chr1	36445084	36445583	chr1	36088223	36088722	Lman2l|chr1:36088223-36088722	0.224527814139777	.	.
chr1	36445084	36445583	chr1	36088223	36088722	Lman2l|chr1:36088223-36088722	0.224527814139778	.	.
chr1	36445084	36445583	chr1	36252765	36253264	Lman2l|chr1:36252765-36253264	0.131692874746039	.	.
chr1	36445084	36445583	chr1	36279162	36279661	Lman2l|chr1:36279162-36279661	0.173656396988226	.	.
chr1	36445084	36445583	chr1	36309420	36309919	Lman2l|chr1:36309420-36309919	0.0908313828265016	.	.
chr1	36445084	36445583	chr1	36379423	36379922	Lman2l|chr1:36379423-36379922	0.111036789170824	.	.
chr1	36471319	36471818	chr1	36030321	36030820	Cnnm4|chr1:36030321-36030820	0.157348081584599	.	.
chr1	36471319	36471818	chr1	36088223	36088722	Cnnm4|chr1:36088223-36088722	0.139626323853906	.	.
chr1	36471319	36471818	chr1	36255174	36255673	Cnnm4|chr1:36255174-36255673	0.0810544834429747	.	.
chr1	36471319	36471818	chr1	36303259	36303758	Cnnm4|chr1:36303259-36303758	0.0867880658475009	.	.
chr1	37540354	37540853	chr1	37665501	37666000	Mgat4a|chr1:37665501-37666000	0.0858917199776369	.	.
chr1	37540354	37540853	chr1	37903135	37903634	Mgat4a|chr1:37903135-37903634	0.132843593344824	.	.
chr1	37540864	37541363	chr1	37903135	37903634	Mgat4a|chr1:37903135-37903634	0.121079604252323	.	.
chr1	37719678	37720177	chr1	37696888	37697387	2010300C02Rik|chr1:37696888-37697387	0.243237680460752	.	.
chr1	37719678	37720177	chr1	37698784	37699283	2010300C02Rik|chr1:37698784-37699283	0.170373588908298	.	.
chr1	37719678	37720177	chr1	37744846	37745345	2010300C02Rik|chr1:37744846-37745345	0.118456591131126	.	.
chr1	37719678	37720177	chr1	37922522	37923021	2010300C02Rik|chr1:37922522-37923021	0.0929244859649484	.	.
chr1	37864699	37865198	chr1	37512879	37513378	Gm26805|chr1:37512879-37513378	0.162741171798174	.	.
chr1	37864699	37865198	chr1	37639092	37639591	Gm26805|chr1:37639092-37639591	0.0834342334747203	.	.
chr1	37864699	37865198	chr1	37665501	37666000	Gm26805|chr1:37665501-37666000	0.314702210601471	.	.
chr1	37864699	37865198	chr1	37696888	37697387	Gm26805|chr1:37696888-37697387	0.132156826297449	.	.
chr1	37864699	37865198	chr1	37698784	37699283	Gm26805|chr1:37698784-37699283	0.138662163160814	.	.
chr1	37864699	37865198	chr1	37922522	37923021	Gm26805|chr1:37922522-37923021	0.117871805477519	.	.
chr1	37864699	37865198	chr1	38185452	38185951	Gm26805|chr1:38185452-38185951	0.19282169510692	.	.
chr1	37864699	37865198	chr1	38198432	38198931	Gm26805|chr1:38198432-38198931	0.135367149087362	.	.
chr1	37864699	37865198	chr1	38210447	38210946	Gm26805|chr1:38210447-38210946	0.134513914648845	.	.
chr1	37864699	37865198	chr1	38241815	38242314	Gm26805|chr1:38241815-38242314	0.0774816695342022	.	.
chr1	37865263	37865762	chr1	37512048	37512547	Gm26805|chr1:37512048-37512547	0.0919374087467634	.	.
chr1	37865263	37865762	chr1	37512048	37512547	Tsga10|chr1:37512048-37512547	0.0919374087467634	.	.
chr1	37865263	37865762	chr1	37639092	37639591	Gm26805|chr1:37639092-37639591	0.0985943328639662	.	.
chr1	37865263	37865762	chr1	37639092	37639591	Tsga10|chr1:37639092-37639591	0.0985943328639662	.	.
chr1	37865263	37865762	chr1	37665501	37666000	Gm26805|chr1:37665501-37666000	0.171461344377406	.	.
chr1	37865263	37865762	chr1	37665501	37666000	Tsga10|chr1:37665501-37666000	0.171461344377406	.	.
chr1	37865263	37865762	chr1	38159665	38160164	Gm26805|chr1:38159665-38160164	0.0876322874151167	.	.
chr1	37865263	37865762	chr1	38159665	38160164	Tsga10|chr1:38159665-38160164	0.0876322874151167	.	.
chr1	37865263	37865762	chr1	38185452	38185951	Gm26805|chr1:38185452-38185951	0.078561019459203	.	.
chr1	37865263	37865762	chr1	38185452	38185951	Tsga10|chr1:38185452-38185951	0.078561019459203	.	.
chr1	37865263	37865762	chr1	38198432	38198931	Gm26805|chr1:38198432-38198931	0.140360282692451	.	.
chr1	37865263	37865762	chr1	38198432	38198931	Tsga10|chr1:38198432-38198931	0.140360282692451	.	.
chr1	37871955	37872454	chr1	37639092	37639591	Lipt1|chr1:37639092-37639591	0.10333972785501	.	.
chr1	37871955	37872454	chr1	38159665	38160164	Lipt1|chr1:38159665-38160164	0.124941875636213	.	.
chr1	37871955	37872454	chr1	38185452	38185951	Lipt1|chr1:38185452-38185951	0.110046600146267	.	.
chr1	37871955	37872454	chr1	38210447	38210946	Lipt1|chr1:38210447-38210946	0.105925959508342	.	.
chr1	37890241	37890740	chr1	37639092	37639591	Mitd1|chr1:37639092-37639591	0.149302206781807	.	.
chr1	37890241	37890740	chr1	37639092	37639591	Mrpl30|chr1:37639092-37639591	0.149302206781807	.	.
chr1	37890241	37890740	chr1	37696888	37697387	Mitd1|chr1:37696888-37697387	0.189941923031428	.	.
chr1	37890241	37890740	chr1	37696888	37697387	Mrpl30|chr1:37696888-37697387	0.189941923031428	.	.
chr1	37997082	37997581	chr1	37696888	37697387	Eif5b|chr1:37696888-37697387	0.200476989462565	.	.
chr1	37997082	37997581	chr1	37696888	37697387	Txndc9|chr1:37696888-37697387	0.200476989462565	.	.
chr1	37997082	37997581	chr1	37698784	37699283	Eif5b|chr1:37698784-37699283	0.0892626624866573	.	.
chr1	37997082	37997581	chr1	37698784	37699283	Txndc9|chr1:37698784-37699283	0.0892626624866573	.	.
chr1	37997082	37997581	chr1	37745347	37745846	Eif5b|chr1:37745347-37745846	0.123713923240458	.	.
chr1	37997082	37997581	chr1	37745347	37745846	Txndc9|chr1:37745347-37745846	0.123713923240458	.	.
chr1	37997082	37997581	chr1	38159665	38160164	Eif5b|chr1:38159665-38160164	0.0887851501311075	.	.
chr1	37997082	37997581	chr1	38159665	38160164	Txndc9|chr1:38159665-38160164	0.0887851501311075	.	.
chr1	37997778	37998277	chr1	37666674	37667173	Eif5b|chr1:37666674-37667173	0.12434861297309	.	.
chr1	37997778	37998277	chr1	37666674	37667173	Txndc9|chr1:37666674-37667173	0.12434861297309	.	.
chr1	38128883	38129382	chr1	38241011	38241510	Rev1|chr1:38241011-38241510	0.110659293973543	.	.
chr1	38129526	38130025	chr1	38159665	38160164	Rev1|chr1:38159665-38160164	0.239121883463427	.	.
chr1	38129526	38130025	chr1	38185452	38185951	Rev1|chr1:38185452-38185951	0.113545740463807	.	.
chr1	38129526	38130025	chr1	38198432	38198931	Rev1|chr1:38198432-38198931	0.24460824382166	.	.
chr1	38129526	38130025	chr1	38241011	38241510	Rev1|chr1:38241011-38241510	0.0839968134963145	.	.
chr1	38308079	38308578	chr1	38278635	38279134	Gm16151|chr1:38278635-38279134	0.101723273286351	.	.
chr1	38308079	38308578	chr1	38450515	38451014	Gm16151|chr1:38450515-38451014	0.141174408744626	.	.
chr1	38308079	38308578	chr1	38626826	38627325	Gm16151|chr1:38626826-38627325	0.0773911331215465	.	.
chr1	38835659	38836158	chr1	38753079	38753578	Lonrf2|chr1:38753079-38753578	0.0795528447482218	.	.
chr1	38835659	38836158	chr1	38787409	38787908	Lonrf2|chr1:38787409-38787908	0.104939808522677	.	.
chr1	38835659	38836158	chr1	38876947	38877446	Lonrf2|chr1:38876947-38877446	0.12516602305313	.	.
chr1	38835659	38836158	chr1	38911320	38911819	Lonrf2|chr1:38911320-38911819	0.204239068024283	.	.
chr1	38836359	38836858	chr1	38588707	38589206	Lonrf2|chr1:38588707-38589206	0.0880684019719195	.	.
chr1	38836359	38836858	chr1	38753079	38753578	Lonrf2|chr1:38753079-38753578	0.10117410573623	.	.
chr1	38836359	38836858	chr1	39086333	39086832	Lonrf2|chr1:39086333-39086832	0.105968095911099	.	.
chr1	38897724	38898223	chr1	38627336	38627835	Chst10|chr1:38627336-38627835	0.0773285171502343	.	.
chr1	38897724	38898223	chr1	38911320	38911819	Chst10|chr1:38911320-38911819	0.119156162175422	.	.
chr1	38897724	38898223	chr1	39086333	39086832	Chst10|chr1:39086333-39086832	0.106903655604776	.	.
chr1	39193901	39194400	chr1	38769779	38770278	Npas2|chr1:38769779-38770278	0.107462882515331	.	.
chr1	39193901	39194400	chr1	38769779	38770278	Npas2|chr1:38769779-38770278	0.107462882515332	.	.
chr1	39193901	39194400	chr1	38787409	38787908	Npas2|chr1:38787409-38787908	0.181685920700898	.	.
chr1	39193901	39194400	chr1	38876947	38877446	Npas2|chr1:38876947-38877446	0.0920535330031362	.	.
chr1	39193901	39194400	chr1	38911320	38911819	Npas2|chr1:38911320-38911819	0.13575519962922	.	.
chr1	39193901	39194400	chr1	38987477	38987976	Npas2|chr1:38987477-38987976	0.165954675602766	.	.
chr1	39193901	39194400	chr1	39317853	39318352	Npas2|chr1:39317853-39318352	0.146687877116995	.	.
chr1	39193901	39194400	chr1	39484602	39485101	Npas2|chr1:39484602-39485101	0.158934155917748	.	.
chr1	39367561	39368060	chr1	39086333	39086832	Rpl31|chr1:39086333-39086832	0.178225107543208	.	.
chr1	39478529	39479028	chr1	39086333	39086832	Tbc1d8|chr1:39086333-39086832	0.155809328420207	.	.
chr1	40074788	40075287	chr1	40117541	40118040	Il1r2|chr1:40117541-40118040	0.0920000610738844	.	.
chr1	40074788	40075287	chr1	40149164	40149663	Il1r2|chr1:40149164-40149663	0.0831636034589594	.	.
chr1	40085635	40086134	chr1	40116380	40116879	Gm16894|chr1:40116380-40116879	0.0924619494139167	.	.
chr1	40085635	40086134	chr1	40117541	40118040	Gm16894|chr1:40117541-40118040	0.103902760599021	.	.
chr1	40085635	40086134	chr1	40139634	40140133	Gm16894|chr1:40139634-40140133	0.0969786039993526	.	.
chr1	40680467	40680966	chr1	40844577	40845076	Slc9a2|chr1:40844577-40845076	0.161671497748745	.	.
chr1	40681063	40681562	chr1	40266363	40266862	Slc9a2|chr1:40266363-40266862	0.102062689579149	.	.
chr1	40681063	40681562	chr1	40797275	40797774	Slc9a2|chr1:40797275-40797774	0.0851359754141758	.	.
chr1	40681063	40681562	chr1	40817901	40818400	Slc9a2|chr1:40817901-40818400	0.0801336233121932	.	.
chr1	40790447	40790946	chr1	40754907	40755406	Mfsd9|chr1:40754907-40755406	0.166681384395119	.	.
chr1	40790447	40790946	chr1	41138020	41138519	Mfsd9|chr1:41138020-41138519	0.165113099111608	.	.
chr1	42229631	42230130	chr1	42109259	42109758	Gm9915|chr1:42109259-42109758	0.0895064040073737	.	.
chr1	42229631	42230130	chr1	42230621	42231120	Gm9915|chr1:42230621-42231120	0.170427026526474	.	.
chr1	42694122	42694621	chr1	42628855	42629354	Gm20646|chr1:42628855-42629354	0.137279698030912	.	.
chr1	42694122	42694621	chr1	42628855	42629354	Pantr1|chr1:42628855-42629354	0.137279698030912	.	.
chr1	42694122	42694621	chr1	42648276	42648775	Gm20646|chr1:42648276-42648775	0.219855409601865	.	.
chr1	42694122	42694621	chr1	42648276	42648775	Pantr1|chr1:42648276-42648775	0.219855409601865	.	.
chr1	42694122	42694621	chr1	42648789	42649288	Gm20646|chr1:42648789-42649288	0.166553336843188	.	.
chr1	42694122	42694621	chr1	42648789	42649288	Pantr1|chr1:42648789-42649288	0.166553336843188	.	.
chr1	42694122	42694621	chr1	42667505	42668004	Gm20646|chr1:42667505-42668004	0.233983393789442	.	.
chr1	42694122	42694621	chr1	42667505	42668004	Pantr1|chr1:42667505-42668004	0.233983393789442	.	.
chr1	42694122	42694621	chr1	42684202	42684701	Gm20646|chr1:42684202-42684701	0.153991844663916	.	.
chr1	42694122	42694621	chr1	42684202	42684701	Pantr1|chr1:42684202-42684701	0.153991844663916	.	.
chr1	42694122	42694621	chr1	42684717	42685216	Gm20646|chr1:42684717-42685216	0.162118208152334	.	.
chr1	42694122	42694621	chr1	42684717	42685216	Pantr1|chr1:42684717-42685216	0.162118208152334	.	.
chr1	42694122	42694621	chr1	42686675	42687174	Gm20646|chr1:42686675-42687174	0.214779909881031	.	.
chr1	42694122	42694621	chr1	42686675	42687174	Pantr1|chr1:42686675-42687174	0.214779909881031	.	.
chr1	42694122	42694621	chr1	42696772	42697271	Gm20646|chr1:42696772-42697271	0.151667185437639	.	.
chr1	42694122	42694621	chr1	42696772	42697271	Pantr1|chr1:42696772-42697271	0.151667185437639	.	.
chr1	42694122	42694621	chr1	42714289	42714788	Gm20646|chr1:42714289-42714788	0.193240241207437	.	.
chr1	42694122	42694621	chr1	42714289	42714788	Pantr1|chr1:42714289-42714788	0.193240241207437	.	.
chr1	42694634	42695133	chr1	42667505	42668004	Gm20646|chr1:42667505-42668004	0.111706953672532	.	.
chr1	42694634	42695133	chr1	42667505	42668004	Pantr1|chr1:42667505-42668004	0.111706953672532	.	.
chr1	42694634	42695133	chr1	42667505	42668004	Pou3f3|chr1:42667505-42668004	0.111706953672532	.	.
chr1	42694634	42695133	chr1	42684717	42685216	Gm20646|chr1:42684717-42685216	0.113332019242706	.	.
chr1	42694634	42695133	chr1	42684717	42685216	Pantr1|chr1:42684717-42685216	0.113332019242706	.	.
chr1	42694634	42695133	chr1	42684717	42685216	Pou3f3|chr1:42684717-42685216	0.113332019242706	.	.
chr1	42694634	42695133	chr1	42686675	42687174	Gm20646|chr1:42686675-42687174	0.113363103829763	.	.
chr1	42694634	42695133	chr1	42686675	42687174	Pantr1|chr1:42686675-42687174	0.113363103829763	.	.
chr1	42694634	42695133	chr1	42686675	42687174	Pou3f3|chr1:42686675-42687174	0.113363103829763	.	.
chr1	42695450	42695949	chr1	42532839	42533338	Gm20646|chr1:42532839-42533338	0.0784124924719097	.	.
chr1	42695450	42695949	chr1	42532839	42533338	Pantr1|chr1:42532839-42533338	0.0784124924719097	.	.
chr1	42695450	42695949	chr1	42532839	42533338	Pou3f3|chr1:42532839-42533338	0.0784124924719097	.	.
chr1	42695450	42695949	chr1	42539033	42539532	Gm20646|chr1:42539033-42539532	0.176986091186496	.	.
chr1	42695450	42695949	chr1	42539033	42539532	Pantr1|chr1:42539033-42539532	0.176986091186496	.	.
chr1	42695450	42695949	chr1	42539033	42539532	Pou3f3|chr1:42539033-42539532	0.176986091186496	.	.
chr1	42695450	42695949	chr1	42628855	42629354	Gm20646|chr1:42628855-42629354	0.14036271353919	.	.
chr1	42695450	42695949	chr1	42628855	42629354	Pantr1|chr1:42628855-42629354	0.14036271353919	.	.
chr1	42695450	42695949	chr1	42628855	42629354	Pou3f3|chr1:42628855-42629354	0.14036271353919	.	.
chr1	42695450	42695949	chr1	42684202	42684701	Gm20646|chr1:42684202-42684701	0.18666203484782	.	.
chr1	42695450	42695949	chr1	42684202	42684701	Pantr1|chr1:42684202-42684701	0.18666203484782	.	.
chr1	42695450	42695949	chr1	42684202	42684701	Pou3f3|chr1:42684202-42684701	0.18666203484782	.	.
chr1	42695450	42695949	chr1	42684717	42685216	Gm20646|chr1:42684717-42685216	0.237876206532961	.	.
chr1	42695450	42695949	chr1	42684717	42685216	Pantr1|chr1:42684717-42685216	0.237876206532961	.	.
chr1	42695450	42695949	chr1	42684717	42685216	Pou3f3|chr1:42684717-42685216	0.237876206532961	.	.
chr1	42695450	42695949	chr1	42686675	42687174	Gm20646|chr1:42686675-42687174	0.326865471742104	.	.
chr1	42695450	42695949	chr1	42686675	42687174	Pantr1|chr1:42686675-42687174	0.326865471742104	.	.
chr1	42695450	42695949	chr1	42686675	42687174	Pou3f3|chr1:42686675-42687174	0.326865471742104	.	.
chr1	42695450	42695949	chr1	42696772	42697271	Gm20646|chr1:42696772-42697271	0.1964394310862	.	.
chr1	42695450	42695949	chr1	42696772	42697271	Pantr1|chr1:42696772-42697271	0.1964394310862	.	.
chr1	42695450	42695949	chr1	42696772	42697271	Pou3f3|chr1:42696772-42697271	0.1964394310862	.	.
chr1	42695450	42695949	chr1	42710964	42711463	Gm20646|chr1:42710964-42711463	0.260033786892567	.	.
chr1	42695450	42695949	chr1	42710964	42711463	Pantr1|chr1:42710964-42711463	0.260033786892567	.	.
chr1	42695450	42695949	chr1	42710964	42711463	Pou3f3|chr1:42710964-42711463	0.260033786892567	.	.
chr1	42695450	42695949	chr1	42714289	42714788	Gm20646|chr1:42714289-42714788	0.25150457673378	.	.
chr1	42695450	42695949	chr1	42714289	42714788	Pantr1|chr1:42714289-42714788	0.25150457673378	.	.
chr1	42695450	42695949	chr1	42714289	42714788	Pou3f3|chr1:42714289-42714788	0.25150457673378	.	.
chr1	42850995	42851494	chr1	43215660	43216159	Mrps9|chr1:43215660-43216159	0.0790309667472679	.	.
chr1	42850995	42851494	chr1	43216161	43216660	Mrps9|chr1:43216161-43216660	0.0849314840874828	.	.
chr1	42952608	42953107	chr1	43073044	43073543	Gpr45|chr1:43073044-43073543	0.165339040783853	.	.
chr1	42952608	42953107	chr1	43139589	43140088	Gpr45|chr1:43139589-43140088	0.0749352196842807	.	.
chr1	42952608	42953107	chr1	43143228	43143727	Gpr45|chr1:43143228-43143727	0.207941067876862	.	.
chr1	42952608	42953107	chr1	43163711	43164210	Gpr45|chr1:43163711-43164210	0.100724822516871	.	.
chr1	42953132	42953631	chr1	43065778	43066277	Gpr45|chr1:43065778-43066277	0.112750355866854	.	.
chr1	42953132	42953631	chr1	43073044	43073543	Gpr45|chr1:43073044-43073543	0.184936476716453	.	.
chr1	42953132	42953631	chr1	43143228	43143727	Gpr45|chr1:43143228-43143727	0.183747394369833	.	.
chr1	42953132	42953631	chr1	43163711	43164210	Gpr45|chr1:43163711-43164210	0.0815960288421807	.	.
chr1	43092237	43092736	chr1	42914971	42915470	8430432A02Rik|chr1:42914971-42915470	0.13435223597806	.	.
chr1	43092237	43092736	chr1	43143228	43143727	8430432A02Rik|chr1:43143228-43143727	0.100763144037139	.	.
chr1	43092237	43092736	chr1	43163711	43164210	8430432A02Rik|chr1:43163711-43164210	0.145675371224967	.	.
chr1	43098457	43098956	chr1	42914971	42915470	AI597479|chr1:42914971-42915470	0.102673581409727	.	.
chr1	43098457	43098956	chr1	42914971	42915470	Tgfbrap1|chr1:42914971-42915470	0.102673581409727	.	.
chr1	43098457	43098956	chr1	43065778	43066277	AI597479|chr1:43065778-43066277	0.182129503694872	.	.
chr1	43098457	43098956	chr1	43065778	43066277	Tgfbrap1|chr1:43065778-43066277	0.182129503694872	.	.
chr1	43098457	43098956	chr1	43143228	43143727	AI597479|chr1:43143228-43143727	0.110716698401703	.	.
chr1	43098457	43098956	chr1	43143228	43143727	Tgfbrap1|chr1:43143228-43143727	0.110716698401703	.	.
chr1	43098457	43098956	chr1	43163711	43164210	AI597479|chr1:43163711-43164210	0.0756845570300031	.	.
chr1	43098457	43098956	chr1	43163711	43164210	Tgfbrap1|chr1:43163711-43164210	0.0756845570300031	.	.
chr1	43730397	43730896	chr1	43599398	43599897	Ecrg4|chr1:43599398-43599897	0.114088590049416	.	.
chr1	43730397	43730896	chr1	43635663	43636162	Ecrg4|chr1:43635663-43636162	0.105811342261676	.	.
chr1	43730397	43730896	chr1	43698465	43698964	Ecrg4|chr1:43698465-43698964	0.127480680234942	.	.
chr1	43827615	43828114	chr1	43590608	43591107	Uxs1|chr1:43590608-43591107	0.135919851318491	.	.
chr1	43827615	43828114	chr1	43591151	43591650	Uxs1|chr1:43591151-43591650	0.104540060576439	.	.
chr1	43827615	43828114	chr1	43662432	43662931	Uxs1|chr1:43662432-43662931	0.14525024962041	.	.
chr1	43827615	43828114	chr1	43698465	43698964	Uxs1|chr1:43698465-43698964	0.168926690687851	.	.
chr1	43827615	43828114	chr1	43760029	43760528	Uxs1|chr1:43760029-43760528	0.12140716679881	.	.
chr1	43827615	43828114	chr1	43782609	43783108	Uxs1|chr1:43782609-43783108	0.155007038038118	.	.
chr1	43827615	43828114	chr1	44228990	44229489	Uxs1|chr1:44228990-44229489	0.127890866432709	.	.
chr1	43933698	43934197	chr1	43591151	43591650	Tpp2|chr1:43591151-43591650	0.0934093598244592	.	.
chr1	43933698	43934197	chr1	43599398	43599897	Tpp2|chr1:43599398-43599897	0.108893426729026	.	.
chr1	43933698	43934197	chr1	43694756	43695255	Tpp2|chr1:43694756-43695255	0.105094636526818	.	.
chr1	43933698	43934197	chr1	43898955	43899454	Tpp2|chr1:43898955-43899454	0.10421841380368	.	.
chr1	43933698	43934197	chr1	44158383	44158882	Tpp2|chr1:44158383-44158882	0.136009599671258	.	.
chr1	44102213	44102712	chr1	43760029	43760528	Tex30|chr1:43760029-43760528	0.164600298718075	.	.
chr1	44102213	44102712	chr1	43898955	43899454	Tex30|chr1:43898955-43899454	0.103369348022647	.	.
chr1	44102213	44102712	chr1	44158383	44158882	Tex30|chr1:44158383-44158882	0.101086658227791	.	.
chr1	44102213	44102712	chr1	44169532	44170031	Tex30|chr1:44169532-44170031	0.109948356138723	.	.
chr1	44102213	44102712	chr1	44228990	44229489	Tex30|chr1:44228990-44229489	0.186405516297104	.	.
chr1	44118638	44119137	chr1	43760029	43760528	Bivm|chr1:43760029-43760528	0.1941611140948	.	.
chr1	44118638	44119137	chr1	43760029	43760528	Poglut2|chr1:43760029-43760528	0.1941611140948	.	.
chr1	44119144	44119643	chr1	43781750	43782249	Bivm|chr1:43781750-43782249	0.174186652436395	.	.
chr1	44119144	44119643	chr1	43781750	43782249	Poglut2|chr1:43781750-43782249	0.174186652436395	.	.
chr1	44119663	44120162	chr1	43760029	43760528	Bivm|chr1:43760029-43760528	0.104602731086933	.	.
chr1	45502889	45503388	chr1	45723342	45723841	Col5a2|chr1:45723342-45723841	0.244064908301782	.	.
chr1	45502889	45503388	chr1	45767598	45768097	Col5a2|chr1:45767598-45768097	0.0787443836452163	.	.
chr1	45502889	45503388	chr1	45816821	45817320	Col5a2|chr1:45816821-45817320	0.10702836345525	.	.
chr1	45794689	45795188	chr1	45720909	45721408	Wdr75|chr1:45720909-45721408	0.121297935605901	.	.
chr1	45925424	45925923	chr1	45767598	45768097	Slc40a1|chr1:45767598-45768097	0.193433692600525	.	.
chr1	46066566	46067065	chr1	45767598	45768097	Dnah7b|chr1:45767598-45768097	0.0844546067760602	.	.
chr1	46066566	46067065	chr1	45837607	45838106	Dnah7b|chr1:45837607-45838106	0.174126176580499	.	.
chr1	46066566	46067065	chr1	46067115	46067614	Dnah7b|chr1:46067115-46067614	0.134028795240278	.	.
chr1	52119152	52119651	chr1	52331366	52331865	Stat1|chr1:52331366-52331865	0.10469357471702	.	.
chr1	52119152	52119651	chr1	52455994	52456493	Stat1|chr1:52455994-52456493	0.0904928827332128	.	.
chr1	52119152	52119651	chr1	52456555	52457054	Stat1|chr1:52456555-52457054	0.127772541788797	.	.
chr1	52233098	52233597	chr1	52302470	52302969	Gls|chr1:52302470-52302969	0.0961929021049874	.	.
chr1	52233098	52233597	chr1	52331366	52331865	Gls|chr1:52331366-52331865	0.100144848187081	.	.
chr1	52500159	52500658	chr1	52312228	52312727	Nab1|chr1:52312228-52312727	0.184724940677914	.	.
chr1	52500159	52500658	chr1	52758085	52758584	Nab1|chr1:52758085-52758584	0.154863997554217	.	.
chr1	52500159	52500658	chr1	52955102	52955601	Nab1|chr1:52955102-52955601	0.107779132328783	.	.
chr1	52500159	52500658	chr1	52955615	52956114	Nab1|chr1:52955615-52956114	0.0929545453153009	.	.
chr1	52500159	52500658	chr1	52955615	52956114	Nab1|chr1:52955615-52956114	0.092954545315301	.	.
chr1	52580109	52580608	chr1	52955615	52956114	Gm28178|chr1:52955615-52956114	0.154121527188794	.	.
chr1	52630383	52630882	chr1	52748935	52749434	Nemp2|chr1:52748935-52749434	0.0780524730909856	.	.
chr1	52726267	52726766	chr1	52267602	52268101	Mfsd6|chr1:52267602-52268101	0.198418948010546	.	.
chr1	52726267	52726766	chr1	52331366	52331865	Mfsd6|chr1:52331366-52331865	0.11234928522969	.	.
chr1	52726267	52726766	chr1	52455994	52456493	Mfsd6|chr1:52455994-52456493	0.209062794034718	.	.
chr1	52726267	52726766	chr1	52456555	52457054	Mfsd6|chr1:52456555-52457054	0.17412297534614	.	.
chr1	52726267	52726766	chr1	52748935	52749434	Mfsd6|chr1:52748935-52749434	0.111924371978948	.	.
chr1	52726267	52726766	chr1	52955102	52955601	Mfsd6|chr1:52955102-52955601	0.083690338159504	.	.
chr1	52726931	52727430	chr1	52302470	52302969	Mfsd6|chr1:52302470-52302969	0.119101933832438	.	.
chr1	52726931	52727430	chr1	52331366	52331865	Mfsd6|chr1:52331366-52331865	0.104215661478666	.	.
chr1	52726931	52727430	chr1	52456555	52457054	Mfsd6|chr1:52456555-52457054	0.0886330630658912	.	.
chr1	52726931	52727430	chr1	52597200	52597699	Mfsd6|chr1:52597200-52597699	0.076661705310933	.	.
chr1	52726931	52727430	chr1	52748935	52749434	Mfsd6|chr1:52748935-52749434	0.274513592191857	.	.
chr1	52726931	52727430	chr1	52955615	52956114	Mfsd6|chr1:52955615-52956114	0.135161672077918	.	.
chr1	52727486	52727985	chr1	52312228	52312727	Mfsd6|chr1:52312228-52312727	0.250078057611518	.	.
chr1	52727486	52727985	chr1	52952486	52952985	Mfsd6|chr1:52952486-52952985	0.188183049020926	.	.
chr1	52816845	52817344	chr1	52971822	52972321	Inpp1|chr1:52971822-52972321	0.0747035527209942	.	.
chr1	52817513	52818012	chr1	52597736	52598235	Inpp1|chr1:52597736-52598235	0.116298955054269	.	.
chr1	52817513	52818012	chr1	53015814	53016313	Inpp1|chr1:53015814-53016313	0.182111734037054	.	.
chr1	52844734	52845233	chr1	52956720	52957219	Hibch|chr1:52956720-52957219	0.0995509338259791	.	.
chr1	52844734	52845233	chr1	53015814	53016313	Hibch|chr1:53015814-53016313	0.166281812310801	.	.
chr1	52844734	52845233	chr1	53060359	53060858	Hibch|chr1:53060359-53060858	0.103112124475413	.	.
chr1	53296806	53297305	chr1	53032502	53033001	Ormdl1|chr1:53032502-53033001	0.132851003406182	.	.
chr1	53296806	53297305	chr1	53032502	53033001	Pms1|chr1:53032502-53033001	0.132851003406182	.	.
chr1	53296806	53297305	chr1	53631981	53632480	Ormdl1|chr1:53631981-53632480	0.133680345879073	.	.
chr1	53296806	53297305	chr1	53631981	53632480	Pms1|chr1:53631981-53632480	0.133680345879073	.	.
chr1	53297308	53297807	chr1	53032502	53033001	Ormdl1|chr1:53032502-53033001	0.0825904782778302	.	.
chr1	53297308	53297807	chr1	53032502	53033001	Pms1|chr1:53032502-53033001	0.0825904782778302	.	.
chr1	53313399	53313898	chr1	53015814	53016313	Osgepl1|chr1:53015814-53016313	0.0864288317125798	.	.
chr1	53352482	53352981	chr1	53281749	53282248	Asdurf|chr1:53281749-53282248	0.144218877814808	.	.
chr1	53352482	53352981	chr1	53281749	53282248	Asnsd1|chr1:53281749-53282248	0.144218877814808	.	.
chr1	53706596	53707095	chr1	53631981	53632480	Dnah7a|chr1:53631981-53632480	0.185992186707614	.	.
chr1	53706596	53707095	chr1	53909069	53909568	Dnah7a|chr1:53909069-53909568	0.194163888899703	.	.
chr1	53785040	53785539	chr1	53927532	53928031	Stk17b|chr1:53927532-53928031	0.0818722634253977	.	.
chr1	54194329	54194828	chr1	54039037	54039536	Hecw2|chr1:54039037-54039536	0.132283474637013	.	.
chr1	54194329	54194828	chr1	54119842	54120341	Hecw2|chr1:54119842-54120341	0.127499848665589	.	.
chr1	54194329	54194828	chr1	54193770	54194269	Hecw2|chr1:54193770-54194269	0.446487393463304	.	.
chr1	54194329	54194828	chr1	54363295	54363794	Hecw2|chr1:54363295-54363794	0.168619987195406	.	.
chr1	54194947	54195446	chr1	54039037	54039536	Hecw2|chr1:54039037-54039536	0.0891527194875777	.	.
chr1	54194947	54195446	chr1	54039037	54039536	Hecw2|chr1:54039037-54039536	0.0891527194875778	.	.
chr1	54194947	54195446	chr1	54193770	54194269	Hecw2|chr1:54193770-54194269	0.163008378033531	.	.
chr1	54438767	54439266	chr1	54570084	54570583	Gtf3c3|chr1:54570084-54570583	0.0833594900776181	.	.
chr1	54438767	54439266	chr1	54647122	54647621	Gtf3c3|chr1:54647122-54647621	0.0963477937762252	.	.
chr1	54557443	54557942	chr1	54377638	54378137	Pgap1|chr1:54377638-54378137	0.166393109992018	.	.
chr1	55052491	55052990	chr1	55194977	55195476	Coq10b|chr1:55194977-55195476	0.119487825708438	.	.
chr1	55052491	55052990	chr1	55201711	55202210	Coq10b|chr1:55201711-55202210	0.182468661937432	.	.
chr1	55052491	55052990	chr1	55205805	55206304	Coq10b|chr1:55205805-55206304	0.122214081955675	.	.
chr1	55052491	55052990	chr1	55437975	55438474	Coq10b|chr1:55437975-55438474	0.170899157387653	.	.
chr1	55053010	55053509	chr1	55201711	55202210	Coq10b|chr1:55201711-55202210	0.142578596793159	.	.
chr1	55053010	55053509	chr1	55437975	55438474	Coq10b|chr1:55437975-55438474	0.153944693909096	.	.
chr1	55087395	55087894	chr1	55201711	55202210	Hspd1|chr1:55201711-55202210	0.288819240243634	.	.
chr1	55087395	55087894	chr1	55201711	55202210	Hspe1|chr1:55201711-55202210	0.288819240243634	.	.
chr1	55087395	55087894	chr1	55202211	55202710	Hspd1|chr1:55202211-55202710	0.19247351572621	.	.
chr1	55087395	55087894	chr1	55202211	55202710	Hspe1|chr1:55202211-55202710	0.19247351572621	.	.
chr1	55087395	55087894	chr1	55205805	55206304	Hspd1|chr1:55205805-55206304	0.0781203723774583	.	.
chr1	55087395	55087894	chr1	55205805	55206304	Hspe1|chr1:55205805-55206304	0.0781203723774583	.	.
chr1	55087395	55087894	chr1	55383081	55383580	Hspd1|chr1:55383081-55383580	0.129856886876114	.	.
chr1	55087395	55087894	chr1	55383081	55383580	Hspe1|chr1:55383081-55383580	0.129856886876114	.	.
chr1	55087395	55087894	chr1	55437975	55438474	Hspd1|chr1:55437975-55438474	0.16515016738584	.	.
chr1	55087395	55087894	chr1	55437975	55438474	Hspd1|chr1:55437975-55438474	0.165150167385841	.	.
chr1	55087395	55087894	chr1	55437975	55438474	Hspe1|chr1:55437975-55438474	0.16515016738584	.	.
chr1	55087395	55087894	chr1	55437975	55438474	Hspe1|chr1:55437975-55438474	0.165150167385841	.	.
chr1	55087395	55087894	chr1	55438552	55439051	Hspd1|chr1:55438552-55439051	0.113850131798187	.	.
chr1	55087395	55087894	chr1	55438552	55439051	Hspe1|chr1:55438552-55439051	0.113850131798187	.	.
chr1	55087908	55088407	chr1	55201711	55202210	Hspd1|chr1:55201711-55202210	0.223570041174352	.	.
chr1	55087908	55088407	chr1	55201711	55202210	Hspe1|chr1:55201711-55202210	0.223570041174352	.	.
chr1	55087908	55088407	chr1	55202211	55202710	Hspd1|chr1:55202211-55202710	0.130836592858222	.	.
chr1	55087908	55088407	chr1	55202211	55202710	Hspe1|chr1:55202211-55202710	0.130836592858222	.	.
chr1	55087908	55088407	chr1	55383081	55383580	Hspd1|chr1:55383081-55383580	0.162110022925578	.	.
chr1	55087908	55088407	chr1	55383081	55383580	Hspe1|chr1:55383081-55383580	0.162110022925578	.	.
chr1	55087908	55088407	chr1	55438552	55439051	Hspd1|chr1:55438552-55439051	0.0822210195367434	.	.
chr1	55087908	55088407	chr1	55438552	55439051	Hspd1|chr1:55438552-55439051	0.0822210195367435	.	.
chr1	55087908	55088407	chr1	55438552	55439051	Hspe1|chr1:55438552-55439051	0.0822210195367434	.	.
chr1	55087908	55088407	chr1	55438552	55439051	Hspe1|chr1:55438552-55439051	0.0822210195367435	.	.
chr1	55130908	55131407	chr1	55194977	55195476	Mob4|chr1:55194977-55195476	0.0782668030445047	.	.
chr1	55130908	55131407	chr1	55201711	55202210	Mob4|chr1:55201711-55202210	0.084112222511233	.	.
chr1	55130908	55131407	chr1	55437975	55438474	Mob4|chr1:55437975-55438474	0.188024747397455	.	.
chr1	55130908	55131407	chr1	55489281	55489780	Mob4|chr1:55489281-55489780	0.0867713731411528	.	.
chr1	55131471	55131970	chr1	55205805	55206304	Mob4|chr1:55205805-55206304	0.151755577129343	.	.
chr1	55131471	55131970	chr1	55438552	55439051	Mob4|chr1:55438552-55439051	0.0771859650683501	.	.
chr1	55131471	55131970	chr1	55489281	55489780	Mob4|chr1:55489281-55489780	0.115223680997861	.	.
chr1	55226272	55226771	chr1	55161048	55161547	Gm10561|chr1:55161048-55161547	0.121128698597244	.	.
chr1	55226272	55226771	chr1	55161048	55161547	Rftn2|chr1:55161048-55161547	0.121128698597244	.	.
chr1	55226272	55226771	chr1	55194445	55194944	Gm10561|chr1:55194445-55194944	0.103162623921041	.	.
chr1	55226272	55226771	chr1	55194445	55194944	Rftn2|chr1:55194445-55194944	0.103162623921041	.	.
chr1	55226272	55226771	chr1	55437975	55438474	Gm10561|chr1:55437975-55438474	0.130203123787121	.	.
chr1	55226272	55226771	chr1	55437975	55438474	Rftn2|chr1:55437975-55438474	0.130203123787121	.	.
chr1	55226830	55227329	chr1	55194445	55194944	Gm10561|chr1:55194445-55194944	0.0869208814055301	.	.
chr1	55226830	55227329	chr1	55194445	55194944	Rftn2|chr1:55194445-55194944	0.0869208814055301	.	.
chr1	55236881	55237380	chr1	55163056	55163555	Mars2|chr1:55163056-55163555	0.103029737247853	.	.
chr1	55236881	55237380	chr1	55194445	55194944	Mars2|chr1:55194445-55194944	0.099631586015001	.	.
chr1	55236881	55237380	chr1	55383081	55383580	Mars2|chr1:55383081-55383580	0.11087802052063	.	.
chr1	55405572	55406071	chr1	55194977	55195476	Plcl1|chr1:55194977-55195476	0.105486859141517	.	.
chr1	55405572	55406071	chr1	55201711	55202210	Plcl1|chr1:55201711-55202210	0.204247918729149	.	.
chr1	55405572	55406071	chr1	55202211	55202710	Plcl1|chr1:55202211-55202710	0.093977897702852	.	.
chr1	55405572	55406071	chr1	55205805	55206304	Plcl1|chr1:55205805-55206304	0.195213280405209	.	.
chr1	55405572	55406071	chr1	55437975	55438474	Plcl1|chr1:55437975-55438474	0.171816015133123	.	.
chr1	55405572	55406071	chr1	55438552	55439051	Plcl1|chr1:55438552-55439051	0.074086233891045	.	.
chr1	55405572	55406071	chr1	55522134	55522633	Plcl1|chr1:55522134-55522633	0.154349881011979	.	.
chr1	55405572	55406071	chr1	55528359	55528858	Plcl1|chr1:55528359-55528858	0.160488187460392	.	.
chr1	55405572	55406071	chr1	55528869	55529368	Plcl1|chr1:55528869-55529368	0.244829044887766	.	.
chr1	55405572	55406071	chr1	55618832	55619331	Plcl1|chr1:55618832-55619331	0.29510366262206	.	.
chr1	55405572	55406071	chr1	55736308	55736807	Plcl1|chr1:55736308-55736807	0.138285883742961	.	.
chr1	57377374	57377873	chr1	57205521	57206020	1700066M21Rik|chr1:57205521-57206020	0.178668029064979	.	.
chr1	57377374	57377873	chr1	57205521	57206020	4930558J18Rik|chr1:57205521-57206020	0.178668029064979	.	.
chr1	57377374	57377873	chr1	57423605	57424104	1700066M21Rik|chr1:57423605-57424104	0.0959255843830945	.	.
chr1	57377374	57377873	chr1	57423605	57424104	4930558J18Rik|chr1:57423605-57424104	0.0959255843830945	.	.
chr1	57377374	57377873	chr1	57605978	57606477	1700066M21Rik|chr1:57605978-57606477	0.0993013158070548	.	.
chr1	57377374	57377873	chr1	57605978	57606477	4930558J18Rik|chr1:57605978-57606477	0.0993013158070548	.	.
chr1	57406257	57406756	chr1	57423605	57424104	Maip1|chr1:57423605-57424104	0.171451532628633	.	.
chr1	57406257	57406756	chr1	57423605	57424104	Tyw5|chr1:57423605-57424104	0.171451532628633	.	.
chr1	57406257	57406756	chr1	57489762	57490261	Maip1|chr1:57489762-57490261	0.0859645909444589	.	.
chr1	57406257	57406756	chr1	57489762	57490261	Tyw5|chr1:57489762-57490261	0.0859645909444589	.	.
chr1	57406767	57407266	chr1	57205521	57206020	Maip1|chr1:57205521-57206020	0.126486529071352	.	.
chr1	57406767	57407266	chr1	57205521	57206020	Tyw5|chr1:57205521-57206020	0.126486529071352	.	.
chr1	57406767	57407266	chr1	57423605	57424104	Maip1|chr1:57423605-57424104	0.149127551327486	.	.
chr1	57406767	57407266	chr1	57423605	57424104	Tyw5|chr1:57423605-57424104	0.149127551327486	.	.
chr1	57406767	57407266	chr1	57489133	57489632	Maip1|chr1:57489133-57489632	0.150547678591391	.	.
chr1	57406767	57407266	chr1	57489133	57489632	Tyw5|chr1:57489133-57489632	0.150547678591391	.	.
chr1	57406767	57407266	chr1	57489762	57490261	Maip1|chr1:57489762-57490261	0.207682471843883	.	.
chr1	57406767	57407266	chr1	57489762	57490261	Tyw5|chr1:57489762-57490261	0.207682471843883	.	.
chr1	57406767	57407266	chr1	57612380	57612879	Maip1|chr1:57612380-57612879	0.156864578051202	.	.
chr1	57406767	57407266	chr1	57612380	57612879	Tyw5|chr1:57612380-57612879	0.156864578051202	.	.
chr1	57406767	57407266	chr1	57633928	57634427	Maip1|chr1:57633928-57634427	0.186858330573057	.	.
chr1	57406767	57407266	chr1	57633928	57634427	Tyw5|chr1:57633928-57634427	0.186858330573057	.	.
chr1	58029447	58029946	chr1	58296260	58296759	Aox1|chr1:58296260-58296759	0.0859326003980097	.	.
chr1	58030475	58030974	chr1	58280426	58280925	Aox1|chr1:58280426-58280925	0.0810259691352243	.	.
chr1	58112727	58113226	chr1	58101706	58102205	Aox3|chr1:58101706-58102205	0.129309856967378	.	.
chr1	58112727	58113226	chr1	58280426	58280925	Aox3|chr1:58280426-58280925	0.162534342650771	.	.
chr1	58392818	58393317	chr1	58296260	58296759	Bzw1|chr1:58296260-58296759	0.0786238929953537	.	.
chr1	58392818	58393317	chr1	58712890	58713389	Bzw1|chr1:58712890-58713389	0.176622473270754	.	.
chr1	58392818	58393317	chr1	58724291	58724790	Bzw1|chr1:58724291-58724790	0.0866549223076981	.	.
chr1	58423825	58424324	chr1	58712890	58713389	Clk1|chr1:58712890-58713389	0.084858459467314	.	.
chr1	58445384	58445883	chr1	58296260	58296759	Nif3l1|chr1:58296260-58296759	0.0751817636588395	.	.
chr1	58445384	58445883	chr1	58296260	58296759	Ppil3|chr1:58296260-58296759	0.0751817636588395	.	.
chr1	58445384	58445883	chr1	58712890	58713389	Nif3l1|chr1:58712890-58713389	0.0984026367765657	.	.
chr1	58445384	58445883	chr1	58712890	58713389	Ppil3|chr1:58712890-58713389	0.0984026367765657	.	.
chr1	58445384	58445883	chr1	58746853	58747352	Nif3l1|chr1:58746853-58747352	0.0991198777677272	.	.
chr1	58445384	58445883	chr1	58746853	58747352	Ppil3|chr1:58746853-58747352	0.0991198777677272	.	.
chr1	58504734	58505233	chr1	58712890	58713389	Gm15834|chr1:58712890-58713389	0.155709941600357	.	.
chr1	58504734	58505233	chr1	58712890	58713389	Orc2|chr1:58712890-58713389	0.155709941600357	.	.
chr1	58504734	58505233	chr1	58770010	58770509	Gm15834|chr1:58770010-58770509	0.0833839229696196	.	.
chr1	58504734	58505233	chr1	58770010	58770509	Orc2|chr1:58770010-58770509	0.0833839229696196	.	.
chr1	58504734	58505233	chr1	58959005	58959504	Gm15834|chr1:58959005-58959504	0.126340219349198	.	.
chr1	58504734	58505233	chr1	58959005	58959504	Orc2|chr1:58959005-58959504	0.126340219349198	.	.
chr1	58586034	58586533	chr1	58296260	58296759	Fam126b|chr1:58296260-58296759	0.157529309579451	.	.
chr1	58586034	58586533	chr1	58296260	58296759	Ndufb3|chr1:58296260-58296759	0.157529309579451	.	.
chr1	58586034	58586533	chr1	58895653	58896152	Fam126b|chr1:58895653-58896152	0.078067882977066	.	.
chr1	58586034	58586533	chr1	58895653	58896152	Ndufb3|chr1:58895653-58896152	0.078067882977066	.	.
chr1	58586552	58587051	chr1	58296260	58296759	Fam126b|chr1:58296260-58296759	0.123696134384848	.	.
chr1	58586552	58587051	chr1	58296260	58296759	Ndufb3|chr1:58296260-58296759	0.123696134384848	.	.
chr1	58586552	58587051	chr1	58712342	58712841	Fam126b|chr1:58712342-58712841	0.0862561159763806	.	.
chr1	58586552	58587051	chr1	58712342	58712841	Ndufb3|chr1:58712342-58712841	0.0862561159763806	.	.
chr1	58586552	58587051	chr1	58724291	58724790	Fam126b|chr1:58724291-58724790	0.0853020716920397	.	.
chr1	58586552	58587051	chr1	58724291	58724790	Ndufb3|chr1:58724291-58724790	0.0853020716920397	.	.
chr1	58695760	58696259	chr1	58652543	58653042	Flacc1|chr1:58652543-58653042	0.0740610467487116	.	.
chr1	58695760	58696259	chr1	58697550	58698049	Flacc1|chr1:58697550-58698049	0.145874992961542	.	.
chr1	58695760	58696259	chr1	58724291	58724790	Flacc1|chr1:58724291-58724790	0.0790376664487497	.	.
chr1	58695760	58696259	chr1	58746853	58747352	Flacc1|chr1:58746853-58747352	0.0766946406288739	.	.
chr1	58695760	58696259	chr1	58895653	58896152	Flacc1|chr1:58895653-58896152	0.209375773884718	.	.
chr1	58711489	58711988	chr1	58770010	58770509	Cflar|chr1:58770010-58770509	0.0876630908595142	.	.
chr1	58711489	58711988	chr1	58895653	58896152	Cflar|chr1:58895653-58896152	0.0991635138237305	.	.
chr1	58711489	58711988	chr1	58897489	58897988	Cflar|chr1:58897489-58897988	0.161852652077772	.	.
chr1	58711489	58711988	chr1	58951209	58951708	Cflar|chr1:58951209-58951708	0.0857655649267823	.	.
chr1	58795175	58795674	chr1	58652543	58653042	Casp8|chr1:58652543-58653042	0.0942138269844831	.	.
chr1	58795175	58795674	chr1	58897489	58897988	Casp8|chr1:58897489-58897988	0.0839233415297406	.	.
chr1	58795175	58795674	chr1	58951209	58951708	Casp8|chr1:58951209-58951708	0.0862917132722159	.	.
chr1	58973284	58973783	chr1	58712890	58713389	Stradb|chr1:58712890-58713389	0.0750638980076442	.	.
chr1	58973284	58973783	chr1	58712890	58713389	Trak2|chr1:58712890-58713389	0.0750638980076442	.	.
chr1	58973284	58973783	chr1	58746853	58747352	Stradb|chr1:58746853-58747352	0.109147313223118	.	.
chr1	58973284	58973783	chr1	58746853	58747352	Trak2|chr1:58746853-58747352	0.109147313223118	.	.
chr1	58973284	58973783	chr1	58959005	58959504	Stradb|chr1:58959005-58959504	0.100726389731614	.	.
chr1	58973284	58973783	chr1	58959005	58959504	Trak2|chr1:58959005-58959504	0.100726389731614	.	.
chr1	59119578	59120077	chr1	58897489	58897988	G730003C15Rik|chr1:58897489-58897988	0.0865302252060934	.	.
chr1	59119578	59120077	chr1	58897489	58897988	Tmem237|chr1:58897489-58897988	0.0865302252060934	.	.
chr1	59119578	59120077	chr1	59364138	59364637	G730003C15Rik|chr1:59364138-59364637	0.123684808328681	.	.
chr1	59119578	59120077	chr1	59364138	59364637	Tmem237|chr1:59364138-59364637	0.123684808328681	.	.
chr1	59119578	59120077	chr1	59422745	59423244	G730003C15Rik|chr1:59422745-59423244	0.0801209273608499	.	.
chr1	59119578	59120077	chr1	59422745	59423244	Tmem237|chr1:59422745-59423244	0.0801209273608499	.	.
chr1	59119578	59120077	chr1	59437702	59438201	G730003C15Rik|chr1:59437702-59438201	0.108074597978965	.	.
chr1	59119578	59120077	chr1	59437702	59438201	Tmem237|chr1:59437702-59438201	0.108074597978965	.	.
chr1	59119578	59120077	chr1	59458815	59459314	G730003C15Rik|chr1:59458815-59459314	0.110547686716058	.	.
chr1	59119578	59120077	chr1	59458815	59459314	Tmem237|chr1:59458815-59459314	0.110547686716058	.	.
chr1	59120147	59120646	chr1	58959005	58959504	G730003C15Rik|chr1:58959005-58959504	0.112181583708579	.	.
chr1	59120147	59120646	chr1	58959005	58959504	Tmem237|chr1:58959005-58959504	0.112181583708579	.	.
chr1	59120147	59120646	chr1	59309148	59309647	G730003C15Rik|chr1:59309148-59309647	0.0868610170177947	.	.
chr1	59120147	59120646	chr1	59309148	59309647	Tmem237|chr1:59309148-59309647	0.0868610170177947	.	.
chr1	59120147	59120646	chr1	59422745	59423244	G730003C15Rik|chr1:59422745-59423244	0.229692091366676	.	.
chr1	59120147	59120646	chr1	59422745	59423244	Tmem237|chr1:59422745-59423244	0.229692091366676	.	.
chr1	59120147	59120646	chr1	59437702	59438201	G730003C15Rik|chr1:59437702-59438201	0.160212525950642	.	.
chr1	59120147	59120646	chr1	59437702	59438201	Tmem237|chr1:59437702-59438201	0.160212525950642	.	.
chr1	59120147	59120646	chr1	59458815	59459314	G730003C15Rik|chr1:59458815-59459314	0.122922103562972	.	.
chr1	59120147	59120646	chr1	59458815	59459314	Tmem237|chr1:59458815-59459314	0.122922103562972	.	.
chr1	59163876	59164375	chr1	58770010	58770509	Mpp4|chr1:58770010-58770509	0.108878897000453	.	.
chr1	59163876	59164375	chr1	58895653	58896152	Mpp4|chr1:58895653-58896152	0.150782364665036	.	.
chr1	59163876	59164375	chr1	59364138	59364637	Mpp4|chr1:59364138-59364637	0.0828522703533149	.	.
chr1	59163876	59164375	chr1	59415783	59416282	Mpp4|chr1:59415783-59416282	0.0909088756350113	.	.
chr1	59163876	59164375	chr1	59422191	59422690	Mpp4|chr1:59422191-59422690	0.195699941454103	.	.
chr1	59163876	59164375	chr1	59458815	59459314	Mpp4|chr1:59458815-59459314	0.201521218420468	.	.
chr1	59163876	59164375	chr1	59472255	59472754	Mpp4|chr1:59472255-59472754	0.105703235207657	.	.
chr1	59163876	59164375	chr1	59483682	59484181	Mpp4|chr1:59483682-59484181	0.0752152163025359	.	.
chr1	59237006	59237505	chr1	58770010	58770509	Als2|chr1:58770010-58770509	0.122010819792985	.	.
chr1	59237006	59237505	chr1	58959005	58959504	Als2|chr1:58959005-58959504	0.154445874265845	.	.
chr1	59237006	59237505	chr1	59309148	59309647	Als2|chr1:59309148-59309647	0.155343687223715	.	.
chr1	59481835	59482334	chr1	59247600	59248099	Fzd7|chr1:59247600-59248099	0.132917926008461	.	.
chr1	59481835	59482334	chr1	59309148	59309647	Fzd7|chr1:59309148-59309647	0.102953527618765	.	.
chr1	59481835	59482334	chr1	59364138	59364637	Fzd7|chr1:59364138-59364637	0.105858451880292	.	.
chr1	59481835	59482334	chr1	59483682	59484181	Fzd7|chr1:59483682-59484181	0.0958116449839374	.	.
chr1	59516242	59516741	chr1	59524068	59524567	Gm973|chr1:59524068-59524567	0.146742190337084	.	.
chr1	59516242	59516741	chr1	59535307	59535806	Gm973|chr1:59535307-59535806	0.164073773374251	.	.
chr1	59516242	59516741	chr1	59573504	59574003	Gm973|chr1:59573504-59574003	0.126269717573446	.	.
chr1	59669977	59670476	chr1	59550908	59551407	Sumo1|chr1:59550908-59551407	0.0783912497717793	.	.
chr1	59669977	59670476	chr1	59550908	59551407	Sumo1|chr1:59550908-59551407	0.0783912497717794	.	.
chr1	59669977	59670476	chr1	59573504	59574003	Sumo1|chr1:59573504-59574003	0.0774866809490248	.	.
chr1	59669977	59670476	chr1	59625333	59625832	Sumo1|chr1:59625333-59625832	0.157654845290422	.	.
chr1	59669977	59670476	chr1	59764494	59764993	Sumo1|chr1:59764494-59764993	0.159798405608973	.	.
chr1	59670565	59671064	chr1	59535307	59535806	Sumo1|chr1:59535307-59535806	0.107616447946447	.	.
chr1	59670565	59671064	chr1	59584561	59585060	Sumo1|chr1:59584561-59585060	0.17719108073556	.	.
chr1	59670565	59671064	chr1	59625333	59625832	Sumo1|chr1:59625333-59625832	0.156315793169243	.	.
chr1	59684706	59685205	chr1	59524068	59524567	Nop58|chr1:59524068-59524567	0.10070221265546	.	.
chr1	59684706	59685205	chr1	59550908	59551407	Nop58|chr1:59550908-59551407	0.131218819099658	.	.
chr1	59684706	59685205	chr1	59574272	59574771	Nop58|chr1:59574272-59574771	0.131608364075297	.	.
chr1	59684706	59685205	chr1	59584561	59585060	Nop58|chr1:59584561-59585060	0.152883643793248	.	.
chr1	59684706	59685205	chr1	59623298	59623797	Nop58|chr1:59623298-59623797	0.170052399401177	.	.
chr1	59684706	59685205	chr1	59625333	59625832	Nop58|chr1:59625333-59625832	0.180899339201981	.	.
chr1	59762644	59763143	chr1	59524068	59524567	Bmpr2|chr1:59524068-59524567	0.146649342390499	.	.
chr1	59763159	59763658	chr1	59524068	59524567	Bmpr2|chr1:59524068-59524567	0.145322377881943	.	.
chr1	59763159	59763658	chr1	59535307	59535806	Bmpr2|chr1:59535307-59535806	0.129108522755667	.	.
chr1	59763159	59763658	chr1	59573504	59574003	Bmpr2|chr1:59573504-59574003	0.0739161032788773	.	.
chr1	59763159	59763658	chr1	59584561	59585060	Bmpr2|chr1:59584561-59585060	0.136124365876703	.	.
chr1	59763159	59763658	chr1	59591732	59592231	Bmpr2|chr1:59591732-59592231	0.1386136951096	.	.
chr1	59763159	59763658	chr1	59625333	59625832	Bmpr2|chr1:59625333-59625832	0.0759157916017588	.	.
chr1	59763681	59764180	chr1	59535307	59535806	Bmpr2|chr1:59535307-59535806	0.161797825990589	.	.
chr1	59763681	59764180	chr1	59584561	59585060	Bmpr2|chr1:59584561-59585060	0.218624311171942	.	.
chr1	59763681	59764180	chr1	59603862	59604361	Bmpr2|chr1:59603862-59604361	0.255214244543596	.	.
chr1	59763681	59764180	chr1	60000360	60000859	Bmpr2|chr1:60000360-60000859	0.104950670046029	.	.
chr1	59912662	59913161	chr1	59535307	59535806	Fam117b|chr1:59535307-59535806	0.124329213692831	.	.
chr1	59912662	59913161	chr1	59591732	59592231	Fam117b|chr1:59591732-59592231	0.0777961932908837	.	.
chr1	59912662	59913161	chr1	59623298	59623797	Fam117b|chr1:59623298-59623797	0.151826403319187	.	.
chr1	59912662	59913161	chr1	60208794	60209293	Fam117b|chr1:60208794-60209293	0.252843005093239	.	.
chr1	59913211	59913710	chr1	59524068	59524567	Fam117b|chr1:59524068-59524567	0.197020513221618	.	.
chr1	59913211	59913710	chr1	59591732	59592231	Fam117b|chr1:59591732-59592231	0.191677250317393	.	.
chr1	59913211	59913710	chr1	59625333	59625832	Fam117b|chr1:59625333-59625832	0.0830259161145399	.	.
chr1	60042935	60043434	chr1	60208794	60209293	Ica1l|chr1:60208794-60209293	0.081696513740773	.	.
chr1	60097393	60097892	chr1	59883669	59884168	Carf|chr1:59883669-59884168	0.141777774646987	.	.
chr1	60097980	60098479	chr1	59883669	59884168	Carf|chr1:59883669-59884168	0.0781858183097274	.	.
chr1	60097980	60098479	chr1	59883669	59884168	Wdr12|chr1:59883669-59884168	0.0781858183097274	.	.
chr1	60098487	60098986	chr1	60000360	60000859	Carf|chr1:60000360-60000859	0.140222666587716	.	.
chr1	60098487	60098986	chr1	60000360	60000859	Wdr12|chr1:60000360-60000859	0.140222666587716	.	.
chr1	60098487	60098986	chr1	60208794	60209293	Carf|chr1:60208794-60209293	0.145829750568405	.	.
chr1	60098487	60098986	chr1	60208794	60209293	Wdr12|chr1:60208794-60209293	0.145829750568405	.	.
chr1	60180257	60180756	chr1	59883669	59884168	Nbeal1|chr1:59883669-59884168	0.0776394176013562	.	.
chr1	60180257	60180756	chr1	60208794	60209293	Nbeal1|chr1:60208794-60209293	0.0866433192000602	.	.
chr1	60342754	60343253	chr1	60208794	60209293	Cyp20a1|chr1:60208794-60209293	0.0817465476107805	.	.
chr1	60566593	60567092	chr1	60611830	60612329	Raph1|chr1:60611830-60612329	0.280071598070105	.	.
chr1	60566593	60567092	chr1	60765137	60765636	Raph1|chr1:60765137-60765636	0.24628465302305	.	.
chr1	60566593	60567092	chr1	60919868	60920367	Raph1|chr1:60919868-60920367	0.15381777457746	.	.
chr1	60566593	60567092	chr1	60920395	60920894	Raph1|chr1:60920395-60920894	0.187131509890715	.	.
chr1	60566593	60567092	chr1	60979021	60979520	Raph1|chr1:60979021-60979520	0.168008881280798	.	.
chr1	61638558	61639057	chr1	61297917	61298416	Pard3b|chr1:61297917-61298416	0.0837464389476826	.	.
chr1	61638558	61639057	chr1	61309557	61310056	Pard3b|chr1:61309557-61310056	0.144395082866988	.	.
chr1	61638558	61639057	chr1	61310092	61310591	Pard3b|chr1:61310092-61310591	0.142290515638783	.	.
chr1	61638558	61639057	chr1	61377060	61377559	Pard3b|chr1:61377060-61377559	0.0940083435669321	.	.
chr1	61638558	61639057	chr1	61928000	61928499	Pard3b|chr1:61928000-61928499	0.174117481827154	.	.
chr1	63176509	63177008	chr1	63182179	63182678	Eef1b2|chr1:63182179-63182678	0.124212953074786	.	.
chr1	63176509	63177008	chr1	63182179	63182678	Ndufs1|chr1:63182179-63182678	0.124212953074786	.	.
chr1	63272985	63273484	chr1	63705542	63706041	Gm11608|chr1:63705542-63706041	0.0951094336988335	.	.
chr1	63272985	63273484	chr1	63705542	63706041	Zdbf2|chr1:63705542-63706041	0.0951094336988335	.	.
chr1	63273583	63274082	chr1	63153005	63153504	Gm11608|chr1:63153005-63153504	0.0932581578849447	.	.
chr1	63273583	63274082	chr1	63153005	63153504	Zdbf2|chr1:63153005-63153504	0.0932581578849447	.	.
chr1	63273583	63274082	chr1	63180992	63181491	Gm11608|chr1:63180992-63181491	0.152506396352265	.	.
chr1	63273583	63274082	chr1	63180992	63181491	Zdbf2|chr1:63180992-63181491	0.152506396352265	.	.
chr1	63273583	63274082	chr1	63706044	63706543	Gm11608|chr1:63706044-63706543	0.113573762369741	.	.
chr1	63273583	63274082	chr1	63706044	63706543	Zdbf2|chr1:63706044-63706543	0.113573762369741	.	.
chr1	63729868	63730367	chr1	63819379	63819878	Fastkd2|chr1:63819379-63819878	0.138350695683452	.	.
chr1	63729868	63730367	chr1	63819379	63819878	Mdh1b|chr1:63819379-63819878	0.138350695683452	.	.
chr1	63729868	63730367	chr1	63994542	63995041	Fastkd2|chr1:63994542-63995041	0.146360817745405	.	.
chr1	63729868	63730367	chr1	63994542	63995041	Mdh1b|chr1:63994542-63995041	0.146360817745405	.	.
chr1	63730384	63730883	chr1	63659557	63660056	Fastkd2|chr1:63659557-63660056	0.147427133002138	.	.
chr1	63730384	63730883	chr1	63659557	63660056	Mdh1b|chr1:63659557-63660056	0.147427133002138	.	.
chr1	63730384	63730883	chr1	63763851	63764350	Fastkd2|chr1:63763851-63764350	0.122653249405248	.	.
chr1	63730384	63730883	chr1	63763851	63764350	Mdh1b|chr1:63763851-63764350	0.122653249405248	.	.
chr1	64121506	64122005	chr1	64035040	64035539	Klf7|chr1:64035040-64035539	0.105604014423053	.	.
chr1	64121506	64122005	chr1	64121000	64121499	Klf7|chr1:64121000-64121499	0.203067663220638	.	.
chr1	64121506	64122005	chr1	64255947	64256446	Klf7|chr1:64255947-64256446	0.116222796219173	.	.
chr1	64121506	64122005	chr1	64305488	64305987	Klf7|chr1:64305488-64305987	0.0949071137105113	.	.
chr1	64121506	64122005	chr1	64488535	64489034	Klf7|chr1:64488535-64489034	0.0853723824142974	.	.
chr1	64122089	64122588	chr1	64255947	64256446	Klf7|chr1:64255947-64256446	0.15726563568805	.	.
chr1	64122089	64122588	chr1	64445949	64446448	Klf7|chr1:64445949-64446448	0.0796261452965394	.	.
chr1	64122089	64122588	chr1	64445949	64446448	Klf7|chr1:64445949-64446448	0.0796261452965395	.	.
chr1	64532547	64533046	chr1	64578760	64579259	Creb1|chr1:64578760-64579259	0.102789990744246	.	.
chr1	64532547	64533046	chr1	64717480	64717979	Creb1|chr1:64717480-64717979	0.103592690982546	.	.
chr1	64533232	64533731	chr1	64289060	64289559	Creb1|chr1:64289060-64289559	0.0951566302121586	.	.
chr1	64533232	64533731	chr1	64305488	64305987	Creb1|chr1:64305488-64305987	0.178907524714264	.	.
chr1	64533232	64533731	chr1	64717480	64717979	Creb1|chr1:64717480-64717979	0.121773919371163	.	.
chr1	64616950	64617449	chr1	64305488	64305987	Gm28982|chr1:64305488-64305987	0.107885580183155	.	.
chr1	64616950	64617449	chr1	64305488	64305987	Mettl21a|chr1:64305488-64305987	0.107885580183155	.	.
chr1	64616950	64617449	chr1	64717480	64717979	Gm28982|chr1:64717480-64717979	0.0920413671260006	.	.
chr1	64616950	64617449	chr1	64717480	64717979	Mettl21a|chr1:64717480-64717979	0.0920413671260006	.	.
chr1	64617495	64617994	chr1	64255947	64256446	Gm28982|chr1:64255947-64256446	0.0911798044536306	.	.
chr1	64617495	64617994	chr1	64255947	64256446	Mettl21a|chr1:64255947-64256446	0.0911798044536306	.	.
chr1	64617495	64617994	chr1	64305488	64305987	Gm28982|chr1:64305488-64305987	0.178054835269524	.	.
chr1	64617495	64617994	chr1	64305488	64305987	Mettl21a|chr1:64305488-64305987	0.178054835269524	.	.
chr1	64617495	64617994	chr1	64488535	64489034	Gm28982|chr1:64488535-64489034	0.15890888521152	.	.
chr1	64617495	64617994	chr1	64488535	64489034	Mettl21a|chr1:64488535-64489034	0.15890888521152	.	.
chr1	64617495	64617994	chr1	64705213	64705712	Gm28982|chr1:64705213-64705712	0.0739915846281324	.	.
chr1	64617495	64617994	chr1	64705213	64705712	Mettl21a|chr1:64705213-64705712	0.0739915846281324	.	.
chr1	64737642	64738141	chr1	64488535	64489034	Fzd5|chr1:64488535-64489034	0.187838171479656	.	.
chr1	64737642	64738141	chr1	64578760	64579259	Fzd5|chr1:64578760-64579259	0.116566921752686	.	.
chr1	64956569	64957068	chr1	64918638	64919137	Plekhm3|chr1:64918638-64919137	0.083199388436926	.	.
chr1	65186396	65186895	chr1	64795133	64795632	Idh1|chr1:64795133-64795632	0.0790928852352344	.	.
chr1	65186396	65186895	chr1	64795133	64795632	Pikfyve|chr1:64795133-64795632	0.0790928852352344	.	.
chr1	65186396	65186895	chr1	64795647	64796146	Idh1|chr1:64795647-64796146	0.255383204430689	.	.
chr1	65186396	65186895	chr1	64795647	64796146	Pikfyve|chr1:64795647-64796146	0.255383204430689	.	.
chr1	65186396	65186895	chr1	64843821	64844320	Idh1|chr1:64843821-64844320	0.0808238114601293	.	.
chr1	65186396	65186895	chr1	64843821	64844320	Pikfyve|chr1:64843821-64844320	0.0808238114601293	.	.
chr1	65282716	65283215	chr1	65178123	65178622	Pth2r|chr1:65178123-65178622	0.103490534688151	.	.
chr1	66467921	66468420	chr1	66386643	66387142	Unc80|chr1:66386643-66387142	0.106577602570301	.	.
chr1	66700587	66701086	chr1	66320710	66321209	Rpe|chr1:66320710-66321209	0.109376333023963	.	.
chr1	66700587	66701086	chr1	66777838	66778337	Rpe|chr1:66777838-66778337	0.143781602657897	.	.
chr1	66816734	66817233	chr1	66654987	66655486	Kansl1l|chr1:66654987-66655486	0.113651560836083	.	.
chr1	66816734	66817233	chr1	66895631	66896130	Kansl1l|chr1:66895631-66896130	0.151698574866893	.	.
chr1	66816734	66817233	chr1	66896202	66896701	Kansl1l|chr1:66896202-66896701	0.133499565803914	.	.
chr1	66816734	66817233	chr1	66992790	66993289	Kansl1l|chr1:66992790-66993289	0.0918902013732443	.	.
chr1	66816734	66817233	chr1	67011001	67011500	Kansl1l|chr1:67011001-67011500	0.189641639313678	.	.
chr1	66816734	66817233	chr1	67061456	67061955	Kansl1l|chr1:67061456-67061955	0.103610910664753	.	.
chr1	66816734	66817233	chr1	67103774	67104273	Kansl1l|chr1:67103774-67104273	0.0836581250462468	.	.
chr1	66817441	66817940	chr1	67103774	67104273	Kansl1l|chr1:67103774-67104273	0.132929426895461	.	.
chr1	66862543	66863042	chr1	66992790	66993289	Acadl|chr1:66992790-66993289	0.118351702507157	.	.
chr1	66862543	66863042	chr1	67011001	67011500	Acadl|chr1:67011001-67011500	0.251196256013442	.	.
chr1	67038596	67039095	chr1	66896202	66896701	Lancl1|chr1:66896202-66896701	0.132175503431915	.	.
chr1	67038596	67039095	chr1	67011001	67011500	Lancl1|chr1:67011001-67011500	0.096049223198293	.	.
chr1	67038596	67039095	chr1	67061456	67061955	Lancl1|chr1:67061456-67061955	0.238546847374691	.	.
chr1	69106246	69106745	chr1	68961128	68961627	Gm16076|chr1:68961128-68961627	0.111175465439411	.	.
chr1	69106246	69106745	chr1	68973661	68974160	Gm16076|chr1:68973661-68974160	0.096150430827747	.	.
chr1	69106246	69106745	chr1	69024894	69025393	Gm16076|chr1:69024894-69025393	0.245590045157879	.	.
chr1	69106246	69106745	chr1	69331656	69332155	Gm16076|chr1:69331656-69332155	0.0947614173466203	.	.
chr1	69106246	69106745	chr1	69421672	69422171	Gm16076|chr1:69421672-69422171	0.102346815030956	.	.
chr1	69106246	69106745	chr1	69431021	69431520	Gm16076|chr1:69431021-69431520	0.239029936528695	.	.
chr1	69106246	69106745	chr1	69433909	69434408	Gm16076|chr1:69433909-69434408	0.0816682446407622	.	.
chr1	69106800	69107299	chr1	68780955	68781454	Gm16076|chr1:68780955-68781454	0.148411204346907	.	.
chr1	69106800	69107299	chr1	68955412	68955911	Gm16076|chr1:68955412-68955911	0.167397490130875	.	.
chr1	69106800	69107299	chr1	68961128	68961627	Gm16076|chr1:68961128-68961627	0.232910537765178	.	.
chr1	69106800	69107299	chr1	68961640	68962139	Gm16076|chr1:68961640-68962139	0.207832371993441	.	.
chr1	69106800	69107299	chr1	69024894	69025393	Gm16076|chr1:69024894-69025393	0.082860758769649	.	.
chr1	69106800	69107299	chr1	69421672	69422171	Gm16076|chr1:69421672-69422171	0.0965096792553517	.	.
chr1	69106800	69107299	chr1	69421672	69422171	Gm16076|chr1:69421672-69422171	0.0965096792553518	.	.
chr1	69106800	69107299	chr1	69433909	69434408	Gm16076|chr1:69433909-69434408	0.0806664153247022	.	.
chr1	69108309	69108808	chr1	68780955	68781454	Erbb4|chr1:68780955-68781454	0.0765869545464203	.	.
chr1	69108309	69108808	chr1	68961128	68961627	Erbb4|chr1:68961128-68961627	0.142851734713161	.	.
chr1	69108309	69108808	chr1	68961640	68962139	Erbb4|chr1:68961640-68962139	0.145363758544284	.	.
chr1	69108309	69108808	chr1	69433909	69434408	Erbb4|chr1:69433909-69434408	0.159890030811081	.	.
chr1	69440858	69441357	chr1	69024894	69025393	Gm28497|chr1:69024894-69025393	0.093664398074641	.	.
chr1	69440858	69441357	chr1	69093084	69093583	Gm28497|chr1:69093084-69093583	0.123743602105729	.	.
chr1	69440858	69441357	chr1	69285127	69285626	Gm28497|chr1:69285127-69285626	0.133956605364553	.	.
chr1	69440858	69441357	chr1	69331656	69332155	Gm28497|chr1:69331656-69332155	0.116234295390873	.	.
chr1	69440858	69441357	chr1	69433909	69434408	Gm28497|chr1:69433909-69434408	0.160223257624905	.	.
chr1	69687151	69687650	chr1	69688924	69689423	Ikzf2|chr1:69688924-69689423	0.0800783784483858	.	.
chr1	69687151	69687650	chr1	69790210	69790709	Ikzf2|chr1:69790210-69790709	0.0881362792743351	.	.
chr1	69826647	69827146	chr1	69688924	69689423	Spag16|chr1:69688924-69689423	0.14805452105102	.	.
chr1	69826647	69827146	chr1	69834595	69835094	Spag16|chr1:69834595-69835094	0.0751763055514668	.	.
chr1	69826647	69827146	chr1	69853673	69854172	Spag16|chr1:69853673-69854172	0.0951756155045518	.	.
chr1	69826647	69827146	chr1	69867746	69868245	Spag16|chr1:69867746-69868245	0.0837960819280018	.	.
chr1	70725497	70725996	chr1	70880471	70880970	Vwc2l|chr1:70880471-70880970	0.0892265667095234	.	.
chr1	71102248	71102747	chr1	71339159	71339658	Bard1|chr1:71339159-71339658	0.12807913951071	.	.
chr1	71102248	71102747	chr1	71460783	71461282	Bard1|chr1:71460783-71461282	0.150067961948077	.	.
chr1	71102861	71103360	chr1	71195350	71195849	Bard1|chr1:71195350-71195849	0.0791150783325904	.	.
chr1	71102861	71103360	chr1	71460783	71461282	Bard1|chr1:71460783-71461282	0.183868564616524	.	.
chr1	71413957	71414456	chr1	71575891	71576390	Abca12|chr1:71575891-71576390	0.116405782671295	.	.
chr1	71413957	71414456	chr1	71579535	71580034	Abca12|chr1:71579535-71580034	0.0824907844756416	.	.
chr1	71556874	71557373	chr1	71289474	71289973	Atic|chr1:71289474-71289973	0.0953735722691746	.	.
chr1	71556874	71557373	chr1	71579535	71580034	Atic|chr1:71579535-71580034	0.209598206493075	.	.
chr1	71556874	71557373	chr1	71898175	71898674	Atic|chr1:71898175-71898674	0.130188615027395	.	.
chr1	71557407	71557906	chr1	71289474	71289973	Atic|chr1:71289474-71289973	0.102324137993036	.	.
chr1	71557407	71557906	chr1	71575891	71576390	Atic|chr1:71575891-71576390	0.189380593675805	.	.
chr1	71557407	71557906	chr1	71579535	71580034	Atic|chr1:71579535-71580034	0.0938677302337247	.	.
chr1	71653027	71653526	chr1	71579535	71580034	Apol7d|chr1:71579535-71580034	0.131733836271535	.	.
chr1	71653027	71653526	chr1	71579535	71580034	Fn1|chr1:71579535-71580034	0.131733836271535	.	.
chr1	72211757	72212256	chr1	71995531	71996030	Mreg|chr1:71995531-71996030	0.0878262329826363	.	.
chr1	72211757	72212256	chr1	72236179	72236678	Mreg|chr1:72236179-72236678	0.142328636471097	.	.
chr1	72211757	72212256	chr1	72236869	72237368	Mreg|chr1:72236869-72237368	0.184381125565365	.	.
chr1	72211757	72212256	chr1	72243720	72244219	Mreg|chr1:72243720-72244219	0.108253142744786	.	.
chr1	72212372	72212871	chr1	72187799	72188298	Mreg|chr1:72187799-72188298	0.0872230342234176	.	.
chr1	73528544	73529043	chr1	73273920	73274419	C530043A13Rik|chr1:73273920-73274419	0.192794483028171	.	.
chr1	73528544	73529043	chr1	73273920	73274419	Gm29186|chr1:73273920-73274419	0.192794483028171	.	.
chr1	73528544	73529043	chr1	73274459	73274958	C530043A13Rik|chr1:73274459-73274958	0.23364245032802	.	.
chr1	73528544	73529043	chr1	73274459	73274958	Gm29186|chr1:73274459-73274958	0.23364245032802	.	.
chr1	73528544	73529043	chr1	73538520	73539019	C530043A13Rik|chr1:73538520-73539019	0.0878603183627125	.	.
chr1	73528544	73529043	chr1	73538520	73539019	Gm29186|chr1:73538520-73539019	0.0878603183627125	.	.
chr1	73528544	73529043	chr1	73902299	73902798	C530043A13Rik|chr1:73902299-73902798	0.106044791303795	.	.
chr1	73528544	73529043	chr1	73902299	73902798	Gm29186|chr1:73902299-73902798	0.106044791303795	.	.
chr1	73528544	73529043	chr1	73943500	73943999	C530043A13Rik|chr1:73943500-73943999	0.0863822048781649	.	.
chr1	73528544	73529043	chr1	73943500	73943999	Gm29186|chr1:73943500-73943999	0.0863822048781649	.	.
chr1	73528544	73529043	chr1	73955390	73955889	C530043A13Rik|chr1:73955390-73955889	0.0972172209757956	.	.
chr1	73528544	73529043	chr1	73955390	73955889	Gm29186|chr1:73955390-73955889	0.0972172209757956	.	.
chr1	73529085	73529584	chr1	73963658	73964157	C530043A13Rik|chr1:73963658-73964157	0.07679693050458	.	.
chr1	73529085	73529584	chr1	73963658	73964157	Gm29186|chr1:73963658-73964157	0.07679693050458	.	.
chr1	73864311	73864810	chr1	73642709	73643208	6030407O03Rik|chr1:73642709-73643208	0.133381413496584	.	.
chr1	73864311	73864810	chr1	73744493	73744992	6030407O03Rik|chr1:73744493-73744992	0.123523251056289	.	.
chr1	73864311	73864810	chr1	73805082	73805581	6030407O03Rik|chr1:73805082-73805581	0.128924065197167	.	.
chr1	73864311	73864810	chr1	73956465	73956964	6030407O03Rik|chr1:73956465-73956964	0.133275193545626	.	.
chr1	73864311	73864810	chr1	74000099	74000598	6030407O03Rik|chr1:74000099-74000598	0.129218468188669	.	.
chr1	73864311	73864810	chr1	74167973	74168472	6030407O03Rik|chr1:74167973-74168472	0.144621082377169	.	.
chr1	74236196	74236695	chr1	73943500	73943999	Arpc2|chr1:73943500-73943999	0.0821366343238311	.	.
chr1	74236196	74236695	chr1	73944391	73944890	Arpc2|chr1:73944391-73944890	0.13821607914828	.	.
chr1	74236196	74236695	chr1	73955390	73955889	Arpc2|chr1:73955390-73955889	0.0875909693620337	.	.
chr1	74236196	74236695	chr1	74000099	74000598	Arpc2|chr1:74000099-74000598	0.168959700976263	.	.
chr1	74236196	74236695	chr1	74111307	74111806	Arpc2|chr1:74111307-74111806	0.116660593177431	.	.
chr1	74284588	74285087	chr1	74290486	74290985	Aamp|chr1:74290486-74290985	0.103956174839245	.	.
chr1	74284588	74285087	chr1	74290486	74290985	Pnkd|chr1:74290486-74290985	0.103956174839245	.	.
chr1	74284588	74285087	chr1	74298940	74299439	Aamp|chr1:74298940-74299439	0.211135619059931	.	.
chr1	74284588	74285087	chr1	74298940	74299439	Pnkd|chr1:74298940-74299439	0.211135619059931	.	.
chr1	74284588	74285087	chr1	74698295	74698794	Aamp|chr1:74698295-74698794	0.17358716979151	.	.
chr1	74284588	74285087	chr1	74698295	74698794	Pnkd|chr1:74698295-74698794	0.17358716979151	.	.
chr1	74295625	74296124	chr1	74332262	74332761	Gm29358|chr1:74332262-74332761	0.209133713509115	.	.
chr1	74361763	74362262	chr1	74332262	74332761	Catip|chr1:74332262-74332761	0.147202836156654	.	.
chr1	74361763	74362262	chr1	74452541	74453040	Catip|chr1:74452541-74453040	0.106730624924436	.	.
chr1	74361763	74362262	chr1	74635618	74636117	Catip|chr1:74635618-74636117	0.0829197419609964	.	.
chr1	74362302	74362801	chr1	74332262	74332761	Catip|chr1:74332262-74332761	0.106801650352606	.	.
chr1	74362302	74362801	chr1	74340213	74340712	Catip|chr1:74340213-74340712	0.154016474752081	.	.
chr1	74362302	74362801	chr1	74452541	74453040	Catip|chr1:74452541-74453040	0.153679391333596	.	.
chr1	74362302	74362801	chr1	74635618	74636117	Catip|chr1:74635618-74636117	0.0745002161411327	.	.
chr1	74391301	74391800	chr1	74290486	74290985	Ctdsp1|chr1:74290486-74290985	0.155837406926103	.	.
chr1	74391301	74391800	chr1	74303949	74304448	Ctdsp1|chr1:74303949-74304448	0.126880348697336	.	.
chr1	74391301	74391800	chr1	74340213	74340712	Ctdsp1|chr1:74340213-74340712	0.161238003340949	.	.
chr1	74391301	74391800	chr1	74386756	74387255	Ctdsp1|chr1:74386756-74387255	0.0777632082724699	.	.
chr1	74391301	74391800	chr1	74397348	74397847	Ctdsp1|chr1:74397348-74397847	0.122194123256411	.	.
chr1	74391301	74391800	chr1	74565771	74566270	Ctdsp1|chr1:74565771-74566270	0.0983757691242368	.	.
chr1	74391301	74391800	chr1	74698295	74698794	Ctdsp1|chr1:74698295-74698794	0.176447213784576	.	.
chr1	74391937	74392436	chr1	74340213	74340712	Ctdsp1|chr1:74340213-74340712	0.0760979434047233	.	.
chr1	74391937	74392436	chr1	74565771	74566270	Ctdsp1|chr1:74565771-74566270	0.13719672111376	.	.
chr1	74391937	74392436	chr1	74635618	74636117	Ctdsp1|chr1:74635618-74636117	0.166569726046303	.	.
chr1	74391937	74392436	chr1	74698931	74699430	Ctdsp1|chr1:74698931-74699430	0.11307151976535	.	.
chr1	74505730	74506229	chr1	74298940	74299439	Cnot9|chr1:74298940-74299439	0.205442123883204	.	.
chr1	74505730	74506229	chr1	74332262	74332761	Cnot9|chr1:74332262-74332761	0.162390703119184	.	.
chr1	74505730	74506229	chr1	74397348	74397847	Cnot9|chr1:74397348-74397847	0.138330906701954	.	.
chr1	74505730	74506229	chr1	74698931	74699430	Cnot9|chr1:74698931-74699430	0.195001874065625	.	.
chr1	74505730	74506229	chr1	74759797	74760296	Cnot9|chr1:74759797-74760296	0.141571521982295	.	.
chr1	74505730	74506229	chr1	74808065	74808564	Cnot9|chr1:74808065-74808564	0.188598598563124	.	.
chr1	74505730	74506229	chr1	74858307	74858806	Cnot9|chr1:74858307-74858806	0.122095676381934	.	.
chr1	74505730	74506229	chr1	74900755	74901254	Cnot9|chr1:74900755-74901254	0.109105425095518	.	.
chr1	74506443	74506942	chr1	74303434	74303933	Cnot9|chr1:74303434-74303933	0.0757823198783492	.	.
chr1	74506443	74506942	chr1	74303949	74304448	Cnot9|chr1:74303949-74304448	0.113610932319135	.	.
chr1	74506443	74506942	chr1	74340213	74340712	Cnot9|chr1:74340213-74340712	0.0780122777419493	.	.
chr1	74506443	74506942	chr1	74340802	74341301	Cnot9|chr1:74340802-74341301	0.13223263932556	.	.
chr1	74506443	74506942	chr1	74698295	74698794	Cnot9|chr1:74698295-74698794	0.091197016331317	.	.
chr1	74506443	74506942	chr1	74808065	74808564	Cnot9|chr1:74808065-74808564	0.0903554189035295	.	.
chr1	74542596	74543095	chr1	74332815	74333314	Plcd4|chr1:74332815-74333314	0.250529613101501	.	.
chr1	74542596	74543095	chr1	74340213	74340712	Plcd4|chr1:74340213-74340712	0.21295404688829	.	.
chr1	74542596	74543095	chr1	74452541	74453040	Plcd4|chr1:74452541-74453040	0.119213205761155	.	.
chr1	74542596	74543095	chr1	74750037	74750536	Plcd4|chr1:74750037-74750536	0.133801286187175	.	.
chr1	74544062	74544561	chr1	74332262	74332761	Usp37|chr1:74332262-74332761	0.0926707222183152	.	.
chr1	74544062	74544561	chr1	74397348	74397847	Usp37|chr1:74397348-74397847	0.111719251935851	.	.
chr1	74544062	74544561	chr1	74698295	74698794	Usp37|chr1:74698295-74698794	0.140174653779464	.	.
chr1	74544062	74544561	chr1	74808065	74808564	Usp37|chr1:74808065-74808564	0.0977011173357155	.	.
chr1	74544062	74544561	chr1	74858307	74858806	Usp37|chr1:74858307-74858806	0.0795824210301779	.	.
chr1	74544062	74544561	chr1	74964428	74964927	Usp37|chr1:74964428-74964927	0.106737211556363	.	.
chr1	74587962	74588461	chr1	74298940	74299439	Bcs1l|chr1:74298940-74299439	0.0906238912421183	.	.
chr1	74587962	74588461	chr1	74298940	74299439	Zfp142|chr1:74298940-74299439	0.0906238912421183	.	.
chr1	74587962	74588461	chr1	74313260	74313759	Bcs1l|chr1:74313260-74313759	0.148991143247027	.	.
chr1	74587962	74588461	chr1	74313260	74313759	Zfp142|chr1:74313260-74313759	0.148991143247027	.	.
chr1	74587962	74588461	chr1	74332262	74332761	Bcs1l|chr1:74332262-74332761	0.187086561300341	.	.
chr1	74587962	74588461	chr1	74332262	74332761	Zfp142|chr1:74332262-74332761	0.187086561300341	.	.
chr1	74587962	74588461	chr1	74340213	74340712	Bcs1l|chr1:74340213-74340712	0.0995810630048985	.	.
chr1	74587962	74588461	chr1	74340213	74340712	Zfp142|chr1:74340213-74340712	0.0995810630048985	.	.
chr1	74587962	74588461	chr1	74698295	74698794	Bcs1l|chr1:74698295-74698794	0.119132381554768	.	.
chr1	74587962	74588461	chr1	74698295	74698794	Zfp142|chr1:74698295-74698794	0.119132381554768	.	.
chr1	74587962	74588461	chr1	74750745	74751244	Bcs1l|chr1:74750745-74751244	0.121122337769499	.	.
chr1	74587962	74588461	chr1	74750745	74751244	Zfp142|chr1:74750745-74751244	0.121122337769499	.	.
chr1	74587962	74588461	chr1	74894978	74895477	Bcs1l|chr1:74894978-74895477	0.162280125613417	.	.
chr1	74587962	74588461	chr1	74894978	74895477	Zfp142|chr1:74894978-74895477	0.162280125613417	.	.
chr1	74601175	74601674	chr1	74290486	74290985	Rnf25|chr1:74290486-74290985	0.0819449014485795	.	.
chr1	74601175	74601674	chr1	74290486	74290985	Stk36|chr1:74290486-74290985	0.0819449014485795	.	.
chr1	74601175	74601674	chr1	74386756	74387255	Rnf25|chr1:74386756-74387255	0.0933341346502633	.	.
chr1	74601175	74601674	chr1	74386756	74387255	Stk36|chr1:74386756-74387255	0.0933341346502633	.	.
chr1	74601175	74601674	chr1	74759797	74760296	Rnf25|chr1:74759797-74760296	0.167751720517503	.	.
chr1	74601175	74601674	chr1	74759797	74760296	Stk36|chr1:74759797-74760296	0.167751720517503	.	.
chr1	74601175	74601674	chr1	74816731	74817230	Rnf25|chr1:74816731-74817230	0.0860588614602326	.	.
chr1	74601175	74601674	chr1	74816731	74817230	Stk36|chr1:74816731-74817230	0.0860588614602326	.	.
chr1	74601175	74601674	chr1	74858307	74858806	Rnf25|chr1:74858307-74858806	0.0887523658115799	.	.
chr1	74601175	74601674	chr1	74858307	74858806	Stk36|chr1:74858307-74858806	0.0887523658115799	.	.
chr1	74601175	74601674	chr1	74948735	74949234	Rnf25|chr1:74948735-74949234	0.0919162700400801	.	.
chr1	74601175	74601674	chr1	74948735	74949234	Stk36|chr1:74948735-74949234	0.0919162700400801	.	.
chr1	74601175	74601674	chr1	74964428	74964927	Rnf25|chr1:74964428-74964927	0.139516430514544	.	.
chr1	74601175	74601674	chr1	74964428	74964927	Stk36|chr1:74964428-74964927	0.139516430514544	.	.
chr1	74661495	74661994	chr1	74290486	74290985	Ttll4|chr1:74290486-74290985	0.133126459739587	.	.
chr1	74661495	74661994	chr1	74298940	74299439	Ttll4|chr1:74298940-74299439	0.130862974434243	.	.
chr1	74661495	74661994	chr1	74332262	74332761	Ttll4|chr1:74332262-74332761	0.0947797967195959	.	.
chr1	74661495	74661994	chr1	74452541	74453040	Ttll4|chr1:74452541-74453040	0.176556388261284	.	.
chr1	74661495	74661994	chr1	74698295	74698794	Ttll4|chr1:74698295-74698794	0.103599691942252	.	.
chr1	74661495	74661994	chr1	74759797	74760296	Ttll4|chr1:74759797-74760296	0.100163656800811	.	.
chr1	74661495	74661994	chr1	74802933	74803432	Ttll4|chr1:74802933-74803432	0.175439924801164	.	.
chr1	74661495	74661994	chr1	74808065	74808564	Ttll4|chr1:74808065-74808564	0.0908554581019847	.	.
chr1	74661495	74661994	chr1	74900755	74901254	Ttll4|chr1:74900755-74901254	0.109940961396344	.	.
chr1	74712949	74713448	chr1	74332262	74332761	Cyp27a1|chr1:74332262-74332761	0.117048497022976	.	.
chr1	74712949	74713448	chr1	74332815	74333314	Cyp27a1|chr1:74332815-74333314	0.0822663701805385	.	.
chr1	74712949	74713448	chr1	74340213	74340712	Cyp27a1|chr1:74340213-74340712	0.110859244198548	.	.
chr1	74712949	74713448	chr1	74452541	74453040	Cyp27a1|chr1:74452541-74453040	0.0926094570182174	.	.
chr1	74712949	74713448	chr1	74565771	74566270	Cyp27a1|chr1:74565771-74566270	0.0820941399712611	.	.
chr1	74713683	74714182	chr1	74298940	74299439	Cyp27a1|chr1:74298940-74299439	0.0756919020660606	.	.
chr1	74713683	74714182	chr1	74386756	74387255	Cyp27a1|chr1:74386756-74387255	0.0858510111005762	.	.
chr1	74713683	74714182	chr1	74816731	74817230	Cyp27a1|chr1:74816731-74817230	0.186972860194222	.	.
chr1	74713683	74714182	chr1	74858307	74858806	Cyp27a1|chr1:74858307-74858806	0.12962712966873	.	.
chr1	74748718	74749217	chr1	74750745	74751244	Prkag3|chr1:74750745-74751244	0.0746187200251542	.	.
chr1	74748718	74749217	chr1	74794449	74794948	Prkag3|chr1:74794449-74794948	0.112983902802449	.	.
chr1	74749271	74749770	chr1	74313260	74313759	Prkag3|chr1:74313260-74313759	0.100574904718507	.	.
chr1	74749271	74749770	chr1	74332262	74332761	Prkag3|chr1:74332262-74332761	0.192526195481945	.	.
chr1	74749271	74749770	chr1	74340213	74340712	Prkag3|chr1:74340213-74340712	0.160547339632514	.	.
chr1	74749271	74749770	chr1	74750037	74750536	Prkag3|chr1:74750037-74750536	0.148045037635349	.	.
chr1	74749271	74749770	chr1	74750745	74751244	Prkag3|chr1:74750745-74751244	0.187325294188668	.	.
chr1	74749271	74749770	chr1	74802933	74803432	Prkag3|chr1:74802933-74803432	0.144661696799324	.	.
chr1	74854708	74855207	chr1	74635618	74636117	Cdk5r2|chr1:74635618-74636117	0.104846531105885	.	.
chr1	74854708	74855207	chr1	74759797	74760296	Cdk5r2|chr1:74759797-74760296	0.0829470796537788	.	.
chr1	74854708	74855207	chr1	74808065	74808564	Cdk5r2|chr1:74808065-74808564	0.253383443755337	.	.
chr1	74854708	74855207	chr1	74900755	74901254	Cdk5r2|chr1:74900755-74901254	0.129171233255519	.	.
chr1	74854708	74855207	chr1	75001124	75001623	Cdk5r2|chr1:75001124-75001623	0.0802882632257308	.	.
chr1	74854708	74855207	chr1	75141393	75141892	Cdk5r2|chr1:75141393-75141892	0.134455135026134	.	.
chr1	74893408	74893907	chr1	74635618	74636117	Cryba2|chr1:74635618-74636117	0.161086763762453	.	.
chr1	74893408	74893907	chr1	74759797	74760296	Cryba2|chr1:74759797-74760296	0.258169068078359	.	.
chr1	74935357	74935856	chr1	74635618	74636117	Cfap65|chr1:74635618-74636117	0.130036693467838	.	.
chr1	74935357	74935856	chr1	74772969	74773468	Cfap65|chr1:74772969-74773468	0.137464920317569	.	.
chr1	74935357	74935856	chr1	74824729	74825228	Cfap65|chr1:74824729-74825228	0.0969693013181309	.	.
chr1	74935357	74935856	chr1	75141393	75141892	Cfap65|chr1:75141393-75141892	0.108574393372489	.	.
chr1	74951523	74952022	chr1	74698295	74698794	Ihh|chr1:74698295-74698794	0.262195801687741	.	.
chr1	74951523	74952022	chr1	74700060	74700559	Ihh|chr1:74700060-74700559	0.249943846920751	.	.
chr1	74951523	74952022	chr1	74816731	74817230	Ihh|chr1:74816731-74817230	0.211341487043446	.	.
chr1	74951523	74952022	chr1	75016818	75017317	Ihh|chr1:75016818-75017317	0.076861153624409	.	.
chr1	75124760	75125259	chr1	74816731	74817230	Nhej1|chr1:74816731-74817230	0.144704083139054	.	.
chr1	75124760	75125259	chr1	75247991	75248490	Nhej1|chr1:75247991-75248490	0.10297729983028	.	.
chr1	75124760	75125259	chr1	75393088	75393587	Nhej1|chr1:75393088-75393587	0.194484228400047	.	.
chr1	75142499	75142998	chr1	74750037	74750536	Cnppd1|chr1:74750037-74750536	0.127906757777182	.	.
chr1	75142499	75142998	chr1	74750037	74750536	Retreg2|chr1:74750037-74750536	0.127906757777182	.	.
chr1	75142499	75142998	chr1	74750745	74751244	Cnppd1|chr1:74750745-74751244	0.172391341046855	.	.
chr1	75142499	75142998	chr1	74750745	74751244	Retreg2|chr1:74750745-74751244	0.172391341046855	.	.
chr1	75142499	75142998	chr1	74802933	74803432	Cnppd1|chr1:74802933-74803432	0.0939533207996664	.	.
chr1	75142499	75142998	chr1	74802933	74803432	Retreg2|chr1:74802933-74803432	0.0939533207996664	.	.
chr1	75142499	75142998	chr1	75214856	75215355	Cnppd1|chr1:75214856-75215355	0.0945557313895612	.	.
chr1	75142499	75142998	chr1	75214856	75215355	Retreg2|chr1:75214856-75215355	0.0945557313895612	.	.
chr1	75142499	75142998	chr1	75399854	75400353	Cnppd1|chr1:75399854-75400353	0.133171716304966	.	.
chr1	75142499	75142998	chr1	75399854	75400353	Retreg2|chr1:75399854-75400353	0.133171716304966	.	.
chr1	75142499	75142998	chr1	75458368	75458867	Cnppd1|chr1:75458368-75458867	0.0889396452901687	.	.
chr1	75142499	75142998	chr1	75458368	75458867	Retreg2|chr1:75458368-75458867	0.0889396452901687	.	.
chr1	75142499	75142998	chr1	75487302	75487801	Cnppd1|chr1:75487302-75487801	0.0843110231444185	.	.
chr1	75142499	75142998	chr1	75487302	75487801	Retreg2|chr1:75487302-75487801	0.0843110231444185	.	.
chr1	75168424	75168923	chr1	74808065	74808564	Zfand2b|chr1:74808065-74808564	0.104586500698176	.	.
chr1	75168424	75168923	chr1	74964428	74964927	Zfand2b|chr1:74964428-74964927	0.0882402063571281	.	.
chr1	75168424	75168923	chr1	75398631	75399130	Zfand2b|chr1:75398631-75399130	0.0768310460909561	.	.
chr1	75168424	75168923	chr1	75467494	75467993	Zfand2b|chr1:75467494-75467993	0.100237339443791	.	.
chr1	75180079	75180578	chr1	74802933	74803432	Abcb6|chr1:74802933-74803432	0.154740562246914	.	.
chr1	75180079	75180578	chr1	74964428	74964927	Abcb6|chr1:74964428-74964927	0.129897648030752	.	.
chr1	75180079	75180578	chr1	74964428	74964927	Abcb6|chr1:74964428-74964927	0.129897648030753	.	.
chr1	75180079	75180578	chr1	75141393	75141892	Abcb6|chr1:75141393-75141892	0.257424164557907	.	.
chr1	75180079	75180578	chr1	75214856	75215355	Abcb6|chr1:75214856-75215355	0.120501977806314	.	.
chr1	75180079	75180578	chr1	75381822	75382321	Abcb6|chr1:75381822-75382321	0.204273116962137	.	.
chr1	75180079	75180578	chr1	75398631	75399130	Abcb6|chr1:75398631-75399130	0.131104186752911	.	.
chr1	75180079	75180578	chr1	75399854	75400353	Abcb6|chr1:75399854-75400353	0.0847613369037681	.	.
chr1	75191753	75192252	chr1	74750745	74751244	Ankzf1|chr1:74750745-74751244	0.0788411025775152	.	.
chr1	75191753	75192252	chr1	74750745	74751244	Atg9a|chr1:74750745-74751244	0.0788411025775152	.	.
chr1	75191753	75192252	chr1	74772969	74773468	Ankzf1|chr1:74772969-74773468	0.106611052876786	.	.
chr1	75191753	75192252	chr1	74772969	74773468	Atg9a|chr1:74772969-74773468	0.106611052876786	.	.
chr1	75191753	75192252	chr1	74802933	74803432	Ankzf1|chr1:74802933-74803432	0.096578042314571	.	.
chr1	75191753	75192252	chr1	74802933	74803432	Atg9a|chr1:74802933-74803432	0.096578042314571	.	.
chr1	75191753	75192252	chr1	75016818	75017317	Ankzf1|chr1:75016818-75017317	0.0798503496898884	.	.
chr1	75191753	75192252	chr1	75016818	75017317	Ankzf1|chr1:75016818-75017317	0.0798503496898885	.	.
chr1	75191753	75192252	chr1	75016818	75017317	Atg9a|chr1:75016818-75017317	0.0798503496898884	.	.
chr1	75191753	75192252	chr1	75016818	75017317	Atg9a|chr1:75016818-75017317	0.0798503496898885	.	.
chr1	75191753	75192252	chr1	75381822	75382321	Ankzf1|chr1:75381822-75382321	0.109900766709382	.	.
chr1	75191753	75192252	chr1	75381822	75382321	Atg9a|chr1:75381822-75382321	0.109900766709382	.	.
chr1	75191753	75192252	chr1	75393088	75393587	Ankzf1|chr1:75393088-75393587	0.115432258559591	.	.
chr1	75191753	75192252	chr1	75393088	75393587	Atg9a|chr1:75393088-75393587	0.115432258559591	.	.
chr1	75191753	75192252	chr1	75487834	75488333	Ankzf1|chr1:75487834-75488333	0.109136979393895	.	.
chr1	75191753	75192252	chr1	75487834	75488333	Atg9a|chr1:75487834-75488333	0.109136979393895	.	.
chr1	75210546	75211045	chr1	74772969	74773468	Glb1l|chr1:74772969-74773468	0.12745569029207	.	.
chr1	75210546	75211045	chr1	74772969	74773468	Stk16|chr1:74772969-74773468	0.12745569029207	.	.
chr1	75210546	75211045	chr1	75001124	75001623	Glb1l|chr1:75001124-75001623	0.157746481739608	.	.
chr1	75210546	75211045	chr1	75001124	75001623	Stk16|chr1:75001124-75001623	0.157746481739608	.	.
chr1	75210546	75211045	chr1	75214276	75214775	Glb1l|chr1:75214276-75214775	0.110390525858105	.	.
chr1	75210546	75211045	chr1	75214276	75214775	Stk16|chr1:75214276-75214775	0.110390525858105	.	.
chr1	75210546	75211045	chr1	75214856	75215355	Glb1l|chr1:75214856-75215355	0.104730520698047	.	.
chr1	75210546	75211045	chr1	75214856	75215355	Stk16|chr1:75214856-75215355	0.104730520698047	.	.
chr1	75210546	75211045	chr1	75467494	75467993	Glb1l|chr1:75467494-75467993	0.110978002674782	.	.
chr1	75210546	75211045	chr1	75467494	75467993	Stk16|chr1:75467494-75467993	0.110978002674782	.	.
chr1	75210546	75211045	chr1	75487834	75488333	Glb1l|chr1:75487834-75488333	0.0788003791135669	.	.
chr1	75210546	75211045	chr1	75487834	75488333	Stk16|chr1:75487834-75488333	0.0788003791135669	.	.
chr1	75219086	75219585	chr1	74824729	74825228	Tuba4a|chr1:74824729-74825228	0.0881142718878669	.	.
chr1	75219086	75219585	chr1	74948735	74949234	Tuba4a|chr1:74948735-74949234	0.0961345420781238	.	.
chr1	75219086	75219585	chr1	75214276	75214775	Tuba4a|chr1:75214276-75214775	0.200530306147839	.	.
chr1	75219086	75219585	chr1	75214856	75215355	Tuba4a|chr1:75214856-75215355	0.162513739664823	.	.
chr1	75236144	75236643	chr1	74802933	74803432	Dnajb2|chr1:74802933-74803432	0.102561722247477	.	.
chr1	75236144	75236643	chr1	75001124	75001623	Dnajb2|chr1:75001124-75001623	0.108564731163981	.	.
chr1	75236144	75236643	chr1	75247991	75248490	Dnajb2|chr1:75247991-75248490	0.16974139064189	.	.
chr1	75236144	75236643	chr1	75289342	75289841	Dnajb2|chr1:75289342-75289841	0.123003022237787	.	.
chr1	75236144	75236643	chr1	75398631	75399130	Dnajb2|chr1:75398631-75399130	0.0758650428541857	.	.
chr1	75236144	75236643	chr1	75398631	75399130	Dnajb2|chr1:75398631-75399130	0.0758650428541858	.	.
chr1	75236651	75237150	chr1	74858307	74858806	Dnajb2|chr1:74858307-74858806	0.0884353275996412	.	.
chr1	75236651	75237150	chr1	74900755	74901254	Dnajb2|chr1:74900755-74901254	0.106870739183731	.	.
chr1	75236651	75237150	chr1	74964428	74964927	Dnajb2|chr1:74964428-74964927	0.204850252115109	.	.
chr1	75236651	75237150	chr1	75398631	75399130	Dnajb2|chr1:75398631-75399130	0.15176782124471	.	.
chr1	75236651	75237150	chr1	75495129	75495628	Dnajb2|chr1:75495129-75495628	0.180318372476464	.	.
chr1	75251521	75252020	chr1	75289342	75289841	Gm28294|chr1:75289342-75289841	0.147976219226317	.	.
chr1	75251521	75252020	chr1	75398631	75399130	Gm28294|chr1:75398631-75399130	0.113927333090046	.	.
chr1	75251521	75252020	chr1	75399854	75400353	Gm28294|chr1:75399854-75400353	0.0812233913762802	.	.
chr1	75251521	75252020	chr1	75467494	75467993	Gm28294|chr1:75467494-75467993	0.0739326492533613	.	.
chr1	75251521	75252020	chr1	75487302	75487801	Gm28294|chr1:75487302-75487801	0.216589988896104	.	.
chr1	75317346	75317845	chr1	75016818	75017317	Dnpep|chr1:75016818-75017317	0.0885098737545581	.	.
chr1	75317346	75317845	chr1	75016818	75017317	Dnpep|chr1:75016818-75017317	0.0885098737545582	.	.
chr1	75317346	75317845	chr1	75214856	75215355	Dnpep|chr1:75214856-75215355	0.136271780781159	.	.
chr1	75317346	75317845	chr1	75398631	75399130	Dnpep|chr1:75398631-75399130	0.184067795457474	.	.
chr1	75435709	75436208	chr1	75141393	75141892	Gmppa|chr1:75141393-75141892	0.12146885170606	.	.
chr1	75435709	75436208	chr1	75370249	75370748	Gmppa|chr1:75370249-75370748	0.153442485627802	.	.
chr1	75435709	75436208	chr1	75467494	75467993	Gmppa|chr1:75467494-75467993	0.0925128832595433	.	.
chr1	75479156	75479655	chr1	75247991	75248490	Chpf|chr1:75247991-75248490	0.108380299664832	.	.
chr1	75479156	75479655	chr1	75247991	75248490	Tmem198|chr1:75247991-75248490	0.108380299664832	.	.
chr1	75479156	75479655	chr1	75393088	75393587	Chpf|chr1:75393088-75393587	0.122117179299928	.	.
chr1	75479156	75479655	chr1	75393088	75393587	Tmem198|chr1:75393088-75393587	0.122117179299928	.	.
chr1	75479156	75479655	chr1	75399854	75400353	Chpf|chr1:75399854-75400353	0.141033289661207	.	.
chr1	75479156	75479655	chr1	75399854	75400353	Tmem198|chr1:75399854-75400353	0.141033289661207	.	.
chr1	75479156	75479655	chr1	75487834	75488333	Chpf|chr1:75487834-75488333	0.218182688574254	.	.
chr1	75479156	75479655	chr1	75487834	75488333	Tmem198|chr1:75487834-75488333	0.218182688574254	.	.
chr1	75479156	75479655	chr1	75495129	75495628	Chpf|chr1:75495129-75495628	0.0874275627171171	.	.
chr1	75479156	75479655	chr1	75495129	75495628	Tmem198|chr1:75495129-75495628	0.0874275627171171	.	.
chr1	75479156	75479655	chr1	75653752	75654251	Chpf|chr1:75653752-75654251	0.175019286558389	.	.
chr1	75479156	75479655	chr1	75653752	75654251	Tmem198|chr1:75653752-75654251	0.175019286558389	.	.
chr1	75506139	75506638	chr1	75467494	75467993	Inha|chr1:75467494-75467993	0.118569953313362	.	.
chr1	75506139	75506638	chr1	75467494	75467993	Obsl1|chr1:75467494-75467993	0.118569953313362	.	.
chr1	75506139	75506638	chr1	75487302	75487801	Inha|chr1:75487302-75487801	0.217332978810853	.	.
chr1	75506139	75506638	chr1	75487302	75487801	Obsl1|chr1:75487302-75487801	0.217332978810853	.	.
chr1	75506139	75506638	chr1	75487834	75488333	Inha|chr1:75487834-75488333	0.0965073026286589	.	.
chr1	75506139	75506638	chr1	75487834	75488333	Obsl1|chr1:75487834-75488333	0.0965073026286589	.	.
chr1	75506139	75506638	chr1	75925739	75926238	Inha|chr1:75925739-75926238	0.0866105216427567	.	.
chr1	75506139	75506638	chr1	75925739	75926238	Obsl1|chr1:75925739-75926238	0.0866105216427567	.	.
chr1	75521240	75521739	chr1	75458368	75458867	Stk11ip|chr1:75458368-75458867	0.209728132978531	.	.
chr1	75521240	75521739	chr1	75653752	75654251	Stk11ip|chr1:75653752-75654251	0.110986723740483	.	.
chr1	75521240	75521739	chr1	75925739	75926238	Stk11ip|chr1:75925739-75926238	0.0816431015585018	.	.
chr1	75545710	75546209	chr1	75381822	75382321	Slc4a3|chr1:75381822-75382321	0.162952226062922	.	.
chr1	75545710	75546209	chr1	75398631	75399130	Slc4a3|chr1:75398631-75399130	0.1715815928745	.	.
chr1	75545710	75546209	chr1	75399854	75400353	Slc4a3|chr1:75399854-75400353	0.119444731480657	.	.
chr1	75545710	75546209	chr1	75458368	75458867	Slc4a3|chr1:75458368-75458867	0.219381259637702	.	.
chr1	75545710	75546209	chr1	75467494	75467993	Slc4a3|chr1:75467494-75467993	0.0951190101731128	.	.
chr1	75545710	75546209	chr1	75487302	75487801	Slc4a3|chr1:75487302-75487801	0.186208959000851	.	.
chr1	75545710	75546209	chr1	75559353	75559852	Slc4a3|chr1:75559353-75559852	0.195257655671082	.	.
chr1	75545710	75546209	chr1	75653752	75654251	Slc4a3|chr1:75653752-75654251	0.111279987727532	.	.
chr1	75546261	75546760	chr1	75342805	75343304	Slc4a3|chr1:75342805-75343304	0.105620982139531	.	.
chr1	75546261	75546760	chr1	75370249	75370748	Slc4a3|chr1:75370249-75370748	0.137429751484406	.	.
chr1	75546261	75546760	chr1	75393088	75393587	Slc4a3|chr1:75393088-75393587	0.109089448740193	.	.
chr1	75546261	75546760	chr1	75458368	75458867	Slc4a3|chr1:75458368-75458867	0.0957577394934449	.	.
chr1	75546261	75546760	chr1	75487302	75487801	Slc4a3|chr1:75487302-75487801	0.127001728161167	.	.
chr1	75546261	75546760	chr1	75487302	75487801	Slc4a3|chr1:75487302-75487801	0.127001728161168	.	.
chr1	75546261	75546760	chr1	75653752	75654251	Slc4a3|chr1:75653752-75654251	0.0866538924583882	.	.
chr1	75546261	75546760	chr1	75925739	75926238	Slc4a3|chr1:75925739-75926238	0.0951905610943616	.	.
chr1	77514939	77515438	chr1	77346382	77346881	Epha4|chr1:77346382-77346881	0.172369243804696	.	.
chr1	77514939	77515438	chr1	77346382	77346881	Gm28386|chr1:77346382-77346881	0.172369243804696	.	.
chr1	77514939	77515438	chr1	77346981	77347480	Epha4|chr1:77346981-77347480	0.112730879725775	.	.
chr1	77514939	77515438	chr1	77346981	77347480	Gm28386|chr1:77346981-77347480	0.112730879725775	.	.
chr1	77514939	77515438	chr1	77364522	77365021	Epha4|chr1:77364522-77365021	0.155858166337822	.	.
chr1	77514939	77515438	chr1	77364522	77365021	Gm28386|chr1:77364522-77365021	0.155858166337822	.	.
chr1	77514939	77515438	chr1	77410179	77410678	Epha4|chr1:77410179-77410678	0.239132147858261	.	.
chr1	77514939	77515438	chr1	77410179	77410678	Gm28386|chr1:77410179-77410678	0.239132147858261	.	.
chr1	77514939	77515438	chr1	77461836	77462335	Epha4|chr1:77461836-77462335	0.146641332638854	.	.
chr1	77514939	77515438	chr1	77461836	77462335	Gm28386|chr1:77461836-77462335	0.146641332638854	.	.
chr1	77514939	77515438	chr1	77493805	77494304	Epha4|chr1:77493805-77494304	0.121859848062264	.	.
chr1	77514939	77515438	chr1	77493805	77494304	Gm28386|chr1:77493805-77494304	0.121859848062264	.	.
chr1	77514939	77515438	chr1	77525011	77525510	Epha4|chr1:77525011-77525510	0.215975730946363	.	.
chr1	77514939	77515438	chr1	77525011	77525510	Gm28386|chr1:77525011-77525510	0.215975730946363	.	.
chr1	77514939	77515438	chr1	77525516	77526015	Epha4|chr1:77525516-77526015	0.113963929667841	.	.
chr1	77514939	77515438	chr1	77525516	77526015	Gm28386|chr1:77525516-77526015	0.113963929667841	.	.
chr1	77516009	77516508	chr1	77346382	77346881	Gm28386|chr1:77346382-77346881	0.11995101709924	.	.
chr1	77516009	77516508	chr1	77346981	77347480	Gm28386|chr1:77346981-77347480	0.0836590178371459	.	.
chr1	77516009	77516508	chr1	77364522	77365021	Gm28386|chr1:77364522-77365021	0.116130348624933	.	.
chr1	77516009	77516508	chr1	77410179	77410678	Gm28386|chr1:77410179-77410678	0.30662036646004	.	.
chr1	77516009	77516508	chr1	77461836	77462335	Gm28386|chr1:77461836-77462335	0.200939556400833	.	.
chr1	77516009	77516508	chr1	77493805	77494304	Gm28386|chr1:77493805-77494304	0.0870184970698611	.	.
chr1	77516009	77516508	chr1	77525011	77525510	Gm28386|chr1:77525011-77525510	0.207987902758619	.	.
chr1	77516009	77516508	chr1	77525516	77526015	Gm28386|chr1:77525516-77526015	0.230913119538573	.	.
chr1	77516009	77516508	chr1	77532146	77532645	Gm28386|chr1:77532146-77532645	0.110075494269186	.	.
chr1	77516009	77516508	chr1	77846200	77846699	Gm28386|chr1:77846200-77846699	0.0869793913502738	.	.
chr1	77516009	77516508	chr1	77846200	77846699	Gm28386|chr1:77846200-77846699	0.0869793913502739	.	.
chr1	78196613	78197112	chr1	78189390	78189889	Pax3|chr1:78189390-78189889	0.307640462368034	.	.
chr1	78196613	78197112	chr1	78429004	78429503	Pax3|chr1:78429004-78429503	0.131955006255045	.	.
chr1	78310931	78311430	chr1	78121078	78121577	Sgpp2|chr1:78121078-78121577	0.116184597330162	.	.
chr1	78488387	78488886	chr1	78121078	78121577	Farsb|chr1:78121078-78121577	0.120514659933885	.	.
chr1	78488387	78488886	chr1	78216563	78217062	Farsb|chr1:78216563-78217062	0.11863986255713	.	.
chr1	78488900	78489399	chr1	78121078	78121577	Farsb|chr1:78121078-78121577	0.177918115707977	.	.
chr1	78488900	78489399	chr1	78216563	78217062	Farsb|chr1:78216563-78217062	0.0812237611992374	.	.
chr1	78488900	78489399	chr1	78367742	78368241	Farsb|chr1:78367742-78368241	0.14531758125066	.	.
chr1	79439807	79440306	chr1	79330813	79331312	Scg2|chr1:79330813-79331312	0.0815720094245018	.	.
chr1	79439807	79440306	chr1	79640097	79640596	Scg2|chr1:79640097-79640596	0.106374529788897	.	.
chr1	79439807	79440306	chr1	79746002	79746501	Scg2|chr1:79746002-79746501	0.151556378215946	.	.
chr1	79671948	79672447	chr1	79761515	79762014	Ap1s3|chr1:79761515-79762014	0.12575546489673	.	.
chr1	79775809	79776308	chr1	79631367	79631866	Mrpl44|chr1:79631367-79631866	0.152598232665495	.	.
chr1	79775809	79776308	chr1	79631367	79631866	Wdfy1|chr1:79631367-79631866	0.152598232665495	.	.
chr1	80224758	80225257	chr1	80018551	80019050	2310015K22Rik|chr1:80018551-80019050	0.232773518503474	.	.
chr1	80224758	80225257	chr1	80069155	80069654	2310015K22Rik|chr1:80069155-80069654	0.123321665821318	.	.
chr1	80340736	80341235	chr1	80018551	80019050	Cul3|chr1:80018551-80019050	0.0853378055653085	.	.
chr1	80340736	80341235	chr1	80238658	80239157	Cul3|chr1:80238658-80239157	0.151106772288755	.	.
chr1	82290681	82291180	chr1	82129652	82130151	Irs1|chr1:82129652-82130151	0.136310882329834	.	.
chr1	82290681	82291180	chr1	82189488	82189987	Irs1|chr1:82189488-82189987	0.160451108349653	.	.
chr1	82290681	82291180	chr1	82283141	82283640	Irs1|chr1:82283141-82283640	0.145937925393828	.	.
chr1	82290681	82291180	chr1	82342537	82343036	Irs1|chr1:82342537-82343036	0.0968751441758747	.	.
chr1	82290681	82291180	chr1	82412017	82412516	Irs1|chr1:82412017-82412516	0.131859242126063	.	.
chr1	82290681	82291180	chr1	82429096	82429595	Irs1|chr1:82429096-82429595	0.0909515589978098	.	.
chr1	82291243	82291742	chr1	82129652	82130151	Irs1|chr1:82129652-82130151	0.152657722137546	.	.
chr1	82291243	82291742	chr1	82150794	82151293	Irs1|chr1:82150794-82151293	0.119692633320734	.	.
chr1	82291243	82291742	chr1	82283141	82283640	Irs1|chr1:82283141-82283640	0.132536972736998	.	.
chr1	82291243	82291742	chr1	82358330	82358829	Irs1|chr1:82358330-82358829	0.197059054419893	.	.
chr1	82316361	82316860	chr1	82150794	82151293	Rhbdd1|chr1:82150794-82151293	0.146545814427742	.	.
chr1	82316361	82316860	chr1	82189488	82189987	Rhbdd1|chr1:82189488-82189987	0.100269728615199	.	.
chr1	82316361	82316860	chr1	82243240	82243739	Rhbdd1|chr1:82243240-82243739	0.0752983936486385	.	.
chr1	82316361	82316860	chr1	82283141	82283640	Rhbdd1|chr1:82283141-82283640	0.170863103957862	.	.
chr1	82316361	82316860	chr1	82412017	82412516	Rhbdd1|chr1:82412017-82412516	0.202123012063783	.	.
chr1	82586578	82587077	chr1	82358886	82359385	Col4a3|chr1:82358886-82359385	0.161874416206655	.	.
chr1	82586578	82587077	chr1	82358886	82359385	Col4a4|chr1:82358886-82359385	0.161874416206655	.	.
chr1	82586578	82587077	chr1	82385110	82385609	Col4a3|chr1:82385110-82385609	0.111781476542354	.	.
chr1	82586578	82587077	chr1	82385110	82385609	Col4a4|chr1:82385110-82385609	0.111781476542354	.	.
chr1	82586578	82587077	chr1	82634461	82634960	Col4a3|chr1:82634461-82634960	0.0984704073891994	.	.
chr1	82586578	82587077	chr1	82634461	82634960	Col4a4|chr1:82634461-82634960	0.0984704073891994	.	.
chr1	82586578	82587077	chr1	82787312	82787811	Col4a3|chr1:82787312-82787811	0.146175037615827	.	.
chr1	82586578	82587077	chr1	82787312	82787811	Col4a4|chr1:82787312-82787811	0.146175037615827	.	.
chr1	82586578	82587077	chr1	82831508	82832007	Col4a3|chr1:82831508-82832007	0.0744807759075932	.	.
chr1	82586578	82587077	chr1	82831508	82832007	Col4a4|chr1:82831508-82832007	0.0744807759075932	.	.
chr1	82587101	82587600	chr1	82283141	82283640	Col4a3|chr1:82283141-82283640	0.155908524900526	.	.
chr1	82587101	82587600	chr1	82283141	82283640	Col4a4|chr1:82283141-82283640	0.155908524900526	.	.
chr1	82587101	82587600	chr1	82358886	82359385	Col4a3|chr1:82358886-82359385	0.0967856494604543	.	.
chr1	82587101	82587600	chr1	82358886	82359385	Col4a4|chr1:82358886-82359385	0.0967856494604543	.	.
chr1	82587101	82587600	chr1	82385110	82385609	Col4a3|chr1:82385110-82385609	0.138532130999479	.	.
chr1	82587101	82587600	chr1	82385110	82385609	Col4a4|chr1:82385110-82385609	0.138532130999479	.	.
chr1	82587101	82587600	chr1	82412017	82412516	Col4a3|chr1:82412017-82412516	0.214899185309734	.	.
chr1	82587101	82587600	chr1	82412017	82412516	Col4a4|chr1:82412017-82412516	0.214899185309734	.	.
chr1	82587101	82587600	chr1	82460931	82461430	Col4a3|chr1:82460931-82461430	0.133333105857438	.	.
chr1	82587101	82587600	chr1	82460931	82461430	Col4a4|chr1:82460931-82461430	0.133333105857438	.	.
chr1	82587101	82587600	chr1	82787312	82787811	Col4a3|chr1:82787312-82787811	0.120720715309818	.	.
chr1	82587101	82587600	chr1	82787312	82787811	Col4a4|chr1:82787312-82787811	0.120720715309818	.	.
chr1	82724600	82725099	chr1	82385752	82386251	C430014B12Rik|chr1:82385752-82386251	0.149928067239483	.	.
chr1	82724600	82725099	chr1	82385752	82386251	Mff|chr1:82385752-82386251	0.149928067239483	.	.
chr1	82724600	82725099	chr1	82476674	82477173	C430014B12Rik|chr1:82476674-82477173	0.0807925507270477	.	.
chr1	82724600	82725099	chr1	82476674	82477173	Mff|chr1:82476674-82477173	0.0807925507270477	.	.
chr1	82725115	82725614	chr1	82385110	82385609	C430014B12Rik|chr1:82385110-82385609	0.142736453330237	.	.
chr1	82725115	82725614	chr1	82385110	82385609	Mff|chr1:82385110-82385609	0.142736453330237	.	.
chr1	82725115	82725614	chr1	82385752	82386251	C430014B12Rik|chr1:82385752-82386251	0.0856538126636006	.	.
chr1	82725115	82725614	chr1	82385752	82386251	Mff|chr1:82385752-82386251	0.0856538126636006	.	.
chr1	83037972	83038471	chr1	83277033	83277532	Slc19a3|chr1:83277033-83277532	0.187877635951493	.	.
chr1	84839165	84839664	chr1	84838531	84839030	Fbxo36|chr1:84838531-84839030	0.180769147541307	.	.
chr1	85793160	85793659	chr1	85751349	85751848	Cab39|chr1:85751349-85751848	0.158569638989344	.	.
chr1	85793160	85793659	chr1	85901970	85902469	Cab39|chr1:85901970-85902469	0.121290466722143	.	.
chr1	85793160	85793659	chr1	85922384	85922883	Cab39|chr1:85922384-85922883	0.143065463388943	.	.
chr1	85793160	85793659	chr1	85939586	85940085	Cab39|chr1:85939586-85940085	0.153637939667309	.	.
chr1	85793160	85793659	chr1	85969444	85969943	Cab39|chr1:85969444-85969943	0.116146342005135	.	.
chr1	85793728	85794227	chr1	85751349	85751848	Cab39|chr1:85751349-85751848	0.12855369134687	.	.
chr1	85793728	85794227	chr1	85853262	85853761	Cab39|chr1:85853262-85853761	0.0743610584761009	.	.
chr1	85793728	85794227	chr1	85896767	85897266	Cab39|chr1:85896767-85897266	0.212804550041769	.	.
chr1	85793728	85794227	chr1	85931026	85931525	Cab39|chr1:85931026-85931525	0.206137580048615	.	.
chr1	85793728	85794227	chr1	85939586	85940085	Cab39|chr1:85939586-85940085	0.117249021007452	.	.
chr1	85793728	85794227	chr1	85940132	85940631	Cab39|chr1:85940132-85940631	0.312062688321287	.	.
chr1	85793728	85794227	chr1	85981936	85982435	Cab39|chr1:85981936-85982435	0.0843046637916384	.	.
chr1	85894274	85894773	chr1	85766354	85766853	Itm2c|chr1:85766354-85766853	0.0947109348647035	.	.
chr1	85894274	85894773	chr1	85896767	85897266	Itm2c|chr1:85896767-85897266	0.154555469465822	.	.
chr1	85894955	85895454	chr1	85895455	85895954	Itm2c|chr1:85895455-85895954	0.222187130635933	.	.
chr1	85894955	85895454	chr1	85896767	85897266	Itm2c|chr1:85896767-85897266	0.143807791128728	.	.
chr1	85894955	85895454	chr1	85969444	85969943	Itm2c|chr1:85969444-85969943	0.0780968459070401	.	.
chr1	85928201	85928700	chr1	85853262	85853761	4933407L21Rik|chr1:85853262-85853761	0.0937440518073547	.	.
chr1	85928201	85928700	chr1	85896767	85897266	4933407L21Rik|chr1:85896767-85897266	0.0785245454051447	.	.
chr1	85928201	85928700	chr1	85981936	85982435	4933407L21Rik|chr1:85981936-85982435	0.115678053327028	.	.
chr1	86358737	86359236	chr1	86433961	86434460	C130036L24Rik|chr1:86433961-86434460	0.106646472984434	.	.
chr1	86358737	86359236	chr1	86433961	86434460	Ncl|chr1:86433961-86434460	0.106646472984434	.	.
chr1	86358737	86359236	chr1	86442428	86442927	C130036L24Rik|chr1:86442428-86442927	0.102933115078791	.	.
chr1	86358737	86359236	chr1	86442428	86442927	Ncl|chr1:86442428-86442927	0.102933115078791	.	.
chr1	86358737	86359236	chr1	86470639	86471138	C130036L24Rik|chr1:86470639-86471138	0.144231476440306	.	.
chr1	86358737	86359236	chr1	86470639	86471138	Ncl|chr1:86470639-86471138	0.144231476440306	.	.
chr1	86358737	86359236	chr1	86487725	86488224	C130036L24Rik|chr1:86487725-86488224	0.139640257310859	.	.
chr1	86358737	86359236	chr1	86487725	86488224	Ncl|chr1:86487725-86488224	0.139640257310859	.	.
chr1	86358737	86359236	chr1	86503968	86504467	C130036L24Rik|chr1:86503968-86504467	0.0952876509917057	.	.
chr1	86358737	86359236	chr1	86503968	86504467	Ncl|chr1:86503968-86504467	0.0952876509917057	.	.
chr1	86358737	86359236	chr1	86525204	86525703	C130036L24Rik|chr1:86525204-86525703	0.128264259826313	.	.
chr1	86358737	86359236	chr1	86525204	86525703	Ncl|chr1:86525204-86525703	0.128264259826313	.	.
chr1	86358737	86359236	chr1	86528114	86528613	C130036L24Rik|chr1:86528114-86528613	0.170293757687557	.	.
chr1	86358737	86359236	chr1	86528114	86528613	Ncl|chr1:86528114-86528613	0.170293757687557	.	.
chr1	86358737	86359236	chr1	86532333	86532832	C130036L24Rik|chr1:86532333-86532832	0.089129125802381	.	.
chr1	86358737	86359236	chr1	86532333	86532832	Ncl|chr1:86532333-86532832	0.089129125802381	.	.
chr1	86358737	86359236	chr1	86546750	86547249	C130036L24Rik|chr1:86546750-86547249	0.119490577015716	.	.
chr1	86358737	86359236	chr1	86546750	86547249	Ncl|chr1:86546750-86547249	0.119490577015716	.	.
chr1	86358737	86359236	chr1	86565495	86565994	C130036L24Rik|chr1:86565495-86565994	0.183523467350008	.	.
chr1	86358737	86359236	chr1	86565495	86565994	Ncl|chr1:86565495-86565994	0.183523467350008	.	.
chr1	86359268	86359767	chr1	86376334	86376833	C130036L24Rik|chr1:86376334-86376833	0.104549530301866	.	.
chr1	86359268	86359767	chr1	86376334	86376833	Ncl|chr1:86376334-86376833	0.104549530301866	.	.
chr1	86359268	86359767	chr1	86424733	86425232	C130036L24Rik|chr1:86424733-86425232	0.111155037916949	.	.
chr1	86359268	86359767	chr1	86424733	86425232	Ncl|chr1:86424733-86425232	0.111155037916949	.	.
chr1	86359268	86359767	chr1	86433961	86434460	C130036L24Rik|chr1:86433961-86434460	0.0990421549942457	.	.
chr1	86359268	86359767	chr1	86433961	86434460	Ncl|chr1:86433961-86434460	0.0990421549942457	.	.
chr1	86359268	86359767	chr1	86434501	86435000	C130036L24Rik|chr1:86434501-86435000	0.143344615639924	.	.
chr1	86359268	86359767	chr1	86434501	86435000	Ncl|chr1:86434501-86435000	0.143344615639924	.	.
chr1	86359268	86359767	chr1	86440464	86440963	C130036L24Rik|chr1:86440464-86440963	0.132640394196254	.	.
chr1	86359268	86359767	chr1	86440464	86440963	Ncl|chr1:86440464-86440963	0.132640394196254	.	.
chr1	86359268	86359767	chr1	86487143	86487642	C130036L24Rik|chr1:86487143-86487642	0.104014285877005	.	.
chr1	86359268	86359767	chr1	86487143	86487642	Ncl|chr1:86487143-86487642	0.104014285877005	.	.
chr1	86359268	86359767	chr1	86487725	86488224	C130036L24Rik|chr1:86487725-86488224	0.0967732197722425	.	.
chr1	86359268	86359767	chr1	86487725	86488224	C130036L24Rik|chr1:86487725-86488224	0.0967732197722426	.	.
chr1	86359268	86359767	chr1	86487725	86488224	Ncl|chr1:86487725-86488224	0.0967732197722425	.	.
chr1	86359268	86359767	chr1	86487725	86488224	Ncl|chr1:86487725-86488224	0.0967732197722426	.	.
chr1	86359268	86359767	chr1	86509365	86509864	C130036L24Rik|chr1:86509365-86509864	0.0967891540159757	.	.
chr1	86359268	86359767	chr1	86509365	86509864	Ncl|chr1:86509365-86509864	0.0967891540159757	.	.
chr1	86359268	86359767	chr1	86522302	86522801	C130036L24Rik|chr1:86522302-86522801	0.19958626188129	.	.
chr1	86359268	86359767	chr1	86522302	86522801	Ncl|chr1:86522302-86522801	0.19958626188129	.	.
chr1	86359268	86359767	chr1	86525204	86525703	C130036L24Rik|chr1:86525204-86525703	0.114458720748178	.	.
chr1	86359268	86359767	chr1	86525204	86525703	Ncl|chr1:86525204-86525703	0.114458720748178	.	.
chr1	86359268	86359767	chr1	86528114	86528613	C130036L24Rik|chr1:86528114-86528613	0.103164209641259	.	.
chr1	86359268	86359767	chr1	86528114	86528613	Ncl|chr1:86528114-86528613	0.103164209641259	.	.
chr1	86359268	86359767	chr1	86532333	86532832	C130036L24Rik|chr1:86532333-86532832	0.16168245075575	.	.
chr1	86359268	86359767	chr1	86532333	86532832	Ncl|chr1:86532333-86532832	0.16168245075575	.	.
chr1	86359268	86359767	chr1	86565495	86565994	C130036L24Rik|chr1:86565495-86565994	0.0782937825443853	.	.
chr1	86359268	86359767	chr1	86565495	86565994	Ncl|chr1:86565495-86565994	0.0782937825443853	.	.
chr1	86525710	86526209	chr1	86420984	86421483	Ptma|chr1:86420984-86421483	0.0911883896790102	.	.
chr1	86525710	86526209	chr1	86420984	86421483	Ptma|chr1:86420984-86421483	0.0911883896790103	.	.
chr1	86525710	86526209	chr1	86424733	86425232	Ptma|chr1:86424733-86425232	0.0923457072981656	.	.
chr1	86525710	86526209	chr1	86433961	86434460	Ptma|chr1:86433961-86434460	0.14510729479996	.	.
chr1	86525710	86526209	chr1	86440464	86440963	Ptma|chr1:86440464-86440963	0.0848556409434694	.	.
chr1	86525710	86526209	chr1	86441795	86442294	Ptma|chr1:86441795-86442294	0.114972574857165	.	.
chr1	86525710	86526209	chr1	86442428	86442927	Ptma|chr1:86442428-86442927	0.142193600377999	.	.
chr1	86525710	86526209	chr1	86487725	86488224	Ptma|chr1:86487725-86488224	0.0816687360165986	.	.
chr1	86525710	86526209	chr1	86525204	86525703	Ptma|chr1:86525204-86525703	0.0882978596575179	.	.
chr1	86525710	86526209	chr1	86528114	86528613	Ptma|chr1:86528114-86528613	0.113611229975666	.	.
chr1	86525710	86526209	chr1	86565495	86565994	Ptma|chr1:86565495-86565994	0.146441131925157	.	.
chr1	86526360	86526859	chr1	86381004	86381503	Ptma|chr1:86381004-86381503	0.185085282669879	.	.
chr1	86526360	86526859	chr1	86420984	86421483	Ptma|chr1:86420984-86421483	0.223911411141794	.	.
chr1	86526360	86526859	chr1	86433961	86434460	Ptma|chr1:86433961-86434460	0.224905046972997	.	.
chr1	86526360	86526859	chr1	86434501	86435000	Ptma|chr1:86434501-86435000	0.280247181684679	.	.
chr1	86526360	86526859	chr1	86440464	86440963	Ptma|chr1:86440464-86440963	0.163678810643061	.	.
chr1	86526360	86526859	chr1	86441795	86442294	Ptma|chr1:86441795-86442294	0.0931348397141418	.	.
chr1	86526360	86526859	chr1	86442428	86442927	Ptma|chr1:86442428-86442927	0.204181604950483	.	.
chr1	86526360	86526859	chr1	86470639	86471138	Ptma|chr1:86470639-86471138	0.0975176110972603	.	.
chr1	86526360	86526859	chr1	86472164	86472663	Ptma|chr1:86472164-86472663	0.183807771953028	.	.
chr1	86526360	86526859	chr1	86487143	86487642	Ptma|chr1:86487143-86487642	0.153617505912761	.	.
chr1	86526360	86526859	chr1	86487725	86488224	Ptma|chr1:86487725-86488224	0.0841052791149622	.	.
chr1	86526360	86526859	chr1	86509365	86509864	Ptma|chr1:86509365-86509864	0.152962337202502	.	.
chr1	86526360	86526859	chr1	86522302	86522801	Ptma|chr1:86522302-86522801	0.204992567559195	.	.
chr1	86526360	86526859	chr1	86525204	86525703	Ptma|chr1:86525204-86525703	0.231968902171907	.	.
chr1	86526360	86526859	chr1	86528114	86528613	Ptma|chr1:86528114-86528613	0.169699129621506	.	.
chr1	86526360	86526859	chr1	86565495	86565994	Ptma|chr1:86565495-86565994	0.213104495668867	.	.
chr1	86582078	86582577	chr1	86339345	86339844	Cops7b|chr1:86339345-86339844	0.137845546879795	.	.
chr1	86582078	86582577	chr1	86339345	86339844	Pde6d|chr1:86339345-86339844	0.137845546879795	.	.
chr1	86582078	86582577	chr1	86424733	86425232	Cops7b|chr1:86424733-86425232	0.180672704373091	.	.
chr1	86582078	86582577	chr1	86424733	86425232	Pde6d|chr1:86424733-86425232	0.180672704373091	.	.
chr1	86582078	86582577	chr1	86470639	86471138	Cops7b|chr1:86470639-86471138	0.147780526106893	.	.
chr1	86582078	86582577	chr1	86470639	86471138	Pde6d|chr1:86470639-86471138	0.147780526106893	.	.
chr1	86582078	86582577	chr1	86503968	86504467	Cops7b|chr1:86503968-86504467	0.19009985233254	.	.
chr1	86582078	86582577	chr1	86503968	86504467	Pde6d|chr1:86503968-86504467	0.19009985233254	.	.
chr1	86582078	86582577	chr1	86525204	86525703	Cops7b|chr1:86525204-86525703	0.0782586783853433	.	.
chr1	86582078	86582577	chr1	86525204	86525703	Pde6d|chr1:86525204-86525703	0.0782586783853433	.	.
chr1	86582078	86582577	chr1	86546750	86547249	Cops7b|chr1:86546750-86547249	0.159499332191579	.	.
chr1	86582078	86582577	chr1	86546750	86547249	Pde6d|chr1:86546750-86547249	0.159499332191579	.	.
chr1	86582078	86582577	chr1	86557775	86558274	Cops7b|chr1:86557775-86558274	0.0778037208901214	.	.
chr1	86582078	86582577	chr1	86557775	86558274	Pde6d|chr1:86557775-86558274	0.0778037208901214	.	.
chr1	86582078	86582577	chr1	86565495	86565994	Cops7b|chr1:86565495-86565994	0.241752879894259	.	.
chr1	86582078	86582577	chr1	86565495	86565994	Pde6d|chr1:86565495-86565994	0.241752879894259	.	.
chr1	86582603	86583102	chr1	86339345	86339844	Cops7b|chr1:86339345-86339844	0.103228579998367	.	.
chr1	86582603	86583102	chr1	86339345	86339844	Pde6d|chr1:86339345-86339844	0.103228579998367	.	.
chr1	86582603	86583102	chr1	86424733	86425232	Cops7b|chr1:86424733-86425232	0.194532217152686	.	.
chr1	86582603	86583102	chr1	86424733	86425232	Pde6d|chr1:86424733-86425232	0.194532217152686	.	.
chr1	86582603	86583102	chr1	86503968	86504467	Cops7b|chr1:86503968-86504467	0.101580375453046	.	.
chr1	86582603	86583102	chr1	86503968	86504467	Pde6d|chr1:86503968-86504467	0.101580375453046	.	.
chr1	86582603	86583102	chr1	86546750	86547249	Cops7b|chr1:86546750-86547249	0.126563753560663	.	.
chr1	86582603	86583102	chr1	86546750	86547249	Pde6d|chr1:86546750-86547249	0.126563753560663	.	.
chr1	86582603	86583102	chr1	86565495	86565994	Cops7b|chr1:86565495-86565994	0.14089223298371	.	.
chr1	86582603	86583102	chr1	86565495	86565994	Pde6d|chr1:86565495-86565994	0.14089223298371	.	.
chr1	86582603	86583102	chr1	86586879	86587378	Cops7b|chr1:86586879-86587378	0.118691924811399	.	.
chr1	86582603	86583102	chr1	86586879	86587378	Pde6d|chr1:86586879-86587378	0.118691924811399	.	.
chr1	86582603	86583102	chr1	86925794	86926293	Cops7b|chr1:86925794-86926293	0.221021485903379	.	.
chr1	86582603	86583102	chr1	86925794	86926293	Pde6d|chr1:86925794-86926293	0.221021485903379	.	.
chr1	86669399	86669898	chr1	86433961	86434460	Nppc|chr1:86433961-86434460	0.133933562925669	.	.
chr1	86669399	86669898	chr1	86434501	86435000	Nppc|chr1:86434501-86435000	0.0914015992086404	.	.
chr1	86669399	86669898	chr1	86441795	86442294	Nppc|chr1:86441795-86442294	0.10562968087512	.	.
chr1	86669399	86669898	chr1	86472164	86472663	Nppc|chr1:86472164-86472663	0.099774430082223	.	.
chr1	86669399	86669898	chr1	86472164	86472663	Nppc|chr1:86472164-86472663	0.0997744300822231	.	.
chr1	86669399	86669898	chr1	86487143	86487642	Nppc|chr1:86487143-86487642	0.106669832328453	.	.
chr1	86669399	86669898	chr1	86522302	86522801	Nppc|chr1:86522302-86522801	0.156596550456348	.	.
chr1	86669399	86669898	chr1	86528114	86528613	Nppc|chr1:86528114-86528613	0.0984002215702294	.	.
chr1	86669399	86669898	chr1	86719376	86719875	Nppc|chr1:86719376-86719875	0.100707720276954	.	.
chr1	86669399	86669898	chr1	86740591	86741090	Nppc|chr1:86740591-86741090	0.143536378067984	.	.
chr1	86669399	86669898	chr1	86918040	86918539	Nppc|chr1:86918040-86918539	0.11681152474665	.	.
chr1	86669399	86669898	chr1	86953009	86953508	Nppc|chr1:86953009-86953508	0.0934646310780961	.	.
chr1	86669399	86669898	chr1	86953009	86953508	Nppc|chr1:86953009-86953508	0.0934646310780962	.	.
chr1	86670393	86670892	chr1	86381004	86381503	Nppc|chr1:86381004-86381503	0.108035463322263	.	.
chr1	86670393	86670892	chr1	86433961	86434460	Nppc|chr1:86433961-86434460	0.11399768061364	.	.
chr1	86670393	86670892	chr1	86509365	86509864	Nppc|chr1:86509365-86509864	0.103007650183314	.	.
chr1	86670393	86670892	chr1	86525204	86525703	Nppc|chr1:86525204-86525703	0.0839212762576609	.	.
chr1	86670393	86670892	chr1	86740077	86740576	Nppc|chr1:86740077-86740576	0.245490025591876	.	.
chr1	86670393	86670892	chr1	86740591	86741090	Nppc|chr1:86740591-86741090	0.132375584321063	.	.
chr1	86670393	86670892	chr1	86918040	86918539	Nppc|chr1:86918040-86918539	0.094954286904224	.	.
chr1	86670393	86670892	chr1	86925794	86926293	Nppc|chr1:86925794-86926293	0.147297332012628	.	.
chr1	86670393	86670892	chr1	86953009	86953508	Nppc|chr1:86953009-86953508	0.210044276101718	.	.
chr1	86703565	86704064	chr1	86381004	86381503	Dis3l2|chr1:86381004-86381503	0.138231678706955	.	.
chr1	86703565	86704064	chr1	86433961	86434460	Dis3l2|chr1:86433961-86434460	0.244877799125846	.	.
chr1	86703565	86704064	chr1	86434501	86435000	Dis3l2|chr1:86434501-86435000	0.218353452731949	.	.
chr1	86703565	86704064	chr1	86441273	86441772	Dis3l2|chr1:86441273-86441772	0.0899267817538334	.	.
chr1	86703565	86704064	chr1	86441795	86442294	Dis3l2|chr1:86441795-86442294	0.153743826677183	.	.
chr1	86703565	86704064	chr1	86472164	86472663	Dis3l2|chr1:86472164-86472663	0.132210782282038	.	.
chr1	86703565	86704064	chr1	86487143	86487642	Dis3l2|chr1:86487143-86487642	0.0771629879188511	.	.
chr1	86703565	86704064	chr1	86509365	86509864	Dis3l2|chr1:86509365-86509864	0.176030804932544	.	.
chr1	86703565	86704064	chr1	86522302	86522801	Dis3l2|chr1:86522302-86522801	0.138987068081529	.	.
chr1	86703565	86704064	chr1	86740077	86740576	Dis3l2|chr1:86740077-86740576	0.151797228704836	.	.
chr1	86703565	86704064	chr1	86740591	86741090	Dis3l2|chr1:86740591-86741090	0.124010602258076	.	.
chr1	86703565	86704064	chr1	86918040	86918539	Dis3l2|chr1:86918040-86918539	0.106928602524296	.	.
chr1	87213673	87214172	chr1	86925794	86926293	Eif4e2|chr1:86925794-86926293	0.193982257022548	.	.
chr1	87213673	87214172	chr1	87142332	87142831	Eif4e2|chr1:87142332-87142831	0.118401881134451	.	.
chr1	87213673	87214172	chr1	87186978	87187477	Eif4e2|chr1:87186978-87187477	0.0904382412728682	.	.
chr1	87213673	87214172	chr1	87471398	87471897	Eif4e2|chr1:87471398-87471897	0.184804185226316	.	.
chr1	87213673	87214172	chr1	87471956	87472455	Eif4e2|chr1:87471956-87472455	0.179748117600413	.	.
chr1	87264078	87264577	chr1	87273514	87274013	Efhd1|chr1:87273514-87274013	0.0958344835800634	.	.
chr1	87264078	87264577	chr1	87273514	87274013	Efhd1os|chr1:87273514-87274013	0.0958344835800634	.	.
chr1	87264078	87264577	chr1	87608370	87608869	Efhd1|chr1:87608370-87608869	0.165075472516301	.	.
chr1	87264078	87264577	chr1	87608370	87608869	Efhd1os|chr1:87608370-87608869	0.165075472516301	.	.
chr1	87264654	87265153	chr1	87273514	87274013	Efhd1|chr1:87273514-87274013	0.0894887669432139	.	.
chr1	87264654	87265153	chr1	87273514	87274013	Efhd1os|chr1:87273514-87274013	0.0894887669432139	.	.
chr1	87264654	87265153	chr1	87292742	87293241	Efhd1|chr1:87292742-87293241	0.107161373891878	.	.
chr1	87264654	87265153	chr1	87292742	87293241	Efhd1os|chr1:87292742-87293241	0.107161373891878	.	.
chr1	87265234	87265733	chr1	87028508	87029007	Efhd1os|chr1:87028508-87029007	0.11483639032588	.	.
chr1	87265234	87265733	chr1	87030670	87031169	Efhd1os|chr1:87030670-87031169	0.0996903075711972	.	.
chr1	87265234	87265733	chr1	87098548	87099047	Efhd1os|chr1:87098548-87099047	0.0798404946160839	.	.
chr1	87265234	87265733	chr1	87184750	87185249	Efhd1os|chr1:87184750-87185249	0.11823625906052	.	.
chr1	87265234	87265733	chr1	87270583	87271082	Efhd1os|chr1:87270583-87271082	0.217044852785412	.	.
chr1	87265234	87265733	chr1	87273514	87274013	Efhd1os|chr1:87273514-87274013	0.179330105368687	.	.
chr1	87326698	87327197	chr1	87023478	87023977	Gigyf2|chr1:87023478-87023977	0.196236656819426	.	.
chr1	87326698	87327197	chr1	87041466	87041965	Gigyf2|chr1:87041466-87041965	0.0915340344774956	.	.
chr1	87326698	87327197	chr1	87246132	87246631	Gigyf2|chr1:87246132-87246631	0.14620211746405	.	.
chr1	87326698	87327197	chr1	87270583	87271082	Gigyf2|chr1:87270583-87271082	0.0771910094707133	.	.
chr1	87326698	87327197	chr1	87270583	87271082	Gigyf2|chr1:87270583-87271082	0.0771910094707134	.	.
chr1	87326698	87327197	chr1	87471398	87471897	Gigyf2|chr1:87471398-87471897	0.216862908663372	.	.
chr1	87326698	87327197	chr1	87471956	87472455	Gigyf2|chr1:87471956-87472455	0.120472098723848	.	.
chr1	87326698	87327197	chr1	87607713	87608212	Gigyf2|chr1:87607713-87608212	0.162211828554966	.	.
chr1	87326698	87327197	chr1	87614477	87614976	Gigyf2|chr1:87614477-87614976	0.114365390780061	.	.
chr1	87509137	87509636	chr1	87292742	87293241	Neu2|chr1:87292742-87293241	0.156535934387119	.	.
chr1	87509137	87509636	chr1	87541543	87542042	Neu2|chr1:87541543-87542042	0.127075241919462	.	.
chr1	87509137	87509636	chr1	87583665	87584164	Neu2|chr1:87583665-87584164	0.183217054593431	.	.
chr1	87509137	87509636	chr1	87721301	87721800	Neu2|chr1:87721301-87721800	0.124360863162392	.	.
chr1	87510023	87510522	chr1	87471398	87471897	Neu2|chr1:87471398-87471897	0.228224825849638	.	.
chr1	87510023	87510522	chr1	87471956	87472455	Neu2|chr1:87471956-87472455	0.148248625329176	.	.
chr1	87510023	87510522	chr1	87517912	87518411	Neu2|chr1:87517912-87518411	0.0904334670077051	.	.
chr1	87510023	87510522	chr1	87533950	87534449	Neu2|chr1:87533950-87534449	0.161208661606884	.	.
chr1	87510023	87510522	chr1	87574769	87575268	Neu2|chr1:87574769-87575268	0.237658146027968	.	.
chr1	87510023	87510522	chr1	87607713	87608212	Neu2|chr1:87607713-87608212	0.0913875135594216	.	.
chr1	87755700	87756199	chr1	87879632	87880131	Atg16l1|chr1:87879632-87880131	0.136640574169749	.	.
chr1	87853009	87853508	chr1	87785696	87786195	Dgkd|chr1:87785696-87786195	0.0750117653442019	.	.
chr1	87853009	87853508	chr1	87879632	87880131	Dgkd|chr1:87879632-87880131	0.0972286498818649	.	.
chr1	88008031	88008530	chr1	87892627	87893126	Usp40|chr1:87892627-87893126	0.0890684712465798	.	.
chr1	88008031	88008530	chr1	87925537	87926036	Usp40|chr1:87925537-87926036	0.0752269423589085	.	.
chr1	88008031	88008530	chr1	88357393	88357892	Usp40|chr1:88357393-88357892	0.100244333367929	.	.
chr1	88133830	88134329	chr1	88357393	88357892	Ugt1a6a|chr1:88357393-88357892	0.1603312437786	.	.
chr1	88134367	88134866	chr1	87879632	87880131	Ugt1a6a|chr1:87879632-87880131	0.101938687443239	.	.
chr1	88134367	88134866	chr1	88271619	88272118	Ugt1a6a|chr1:88271619-88272118	0.0861521003278109	.	.
chr1	88134367	88134866	chr1	88271619	88272118	Ugt1a6a|chr1:88271619-88272118	0.086152100327811	.	.
chr1	88205505	88206004	chr1	87914203	87914702	Dnajb3|chr1:87914203-87914702	0.160920405105266	.	.
chr1	88205505	88206004	chr1	88443309	88443808	Dnajb3|chr1:88443309-88443808	0.197149630338744	.	.
chr1	88277410	88277909	chr1	88443309	88443808	Hjurp|chr1:88443309-88443808	0.107122960026563	.	.
chr1	88277410	88277909	chr1	88443309	88443808	Trpm8|chr1:88443309-88443808	0.107122960026563	.	.
chr1	88277410	88277909	chr1	88447492	88447991	Hjurp|chr1:88447492-88447991	0.122629547937057	.	.
chr1	88277410	88277909	chr1	88447492	88447991	Trpm8|chr1:88447492-88447991	0.122629547937057	.	.
chr1	88462457	88462956	chr1	88287520	88288019	Gm29538|chr1:88287520-88288019	0.151174041841931	.	.
chr1	88462457	88462956	chr1	88357393	88357892	Gm29538|chr1:88357393-88357892	0.198258118955952	.	.
chr1	88462457	88462956	chr1	88443309	88443808	Gm29538|chr1:88443309-88443808	0.148768729616163	.	.
chr1	88701430	88701929	chr1	88562301	88562800	Arl4c|chr1:88562301-88562800	0.105308697826669	.	.
chr1	88701430	88701929	chr1	88668315	88668814	Arl4c|chr1:88668315-88668814	0.39695898899942	.	.
chr1	88701944	88702443	chr1	88534046	88534545	Arl4c|chr1:88534046-88534545	0.128575667775276	.	.
chr1	88701944	88702443	chr1	88560870	88561369	Arl4c|chr1:88560870-88561369	0.132890108537004	.	.
chr1	88701944	88702443	chr1	88668315	88668814	Arl4c|chr1:88668315-88668814	0.197535484679875	.	.
chr1	88701944	88702443	chr1	88707524	88708023	Arl4c|chr1:88707524-88708023	0.119733597190032	.	.
chr1	88701944	88702443	chr1	88806944	88807443	Arl4c|chr1:88806944-88807443	0.11183687153654	.	.
chr1	89069980	89070479	chr1	88806944	88807443	Sh3bp4|chr1:88806944-88807443	0.200450555178117	.	.
chr1	89069980	89070479	chr1	89013023	89013522	Sh3bp4|chr1:89013023-89013522	0.126021732724252	.	.
chr1	89069980	89070479	chr1	89092502	89093001	Sh3bp4|chr1:89092502-89093001	0.154188718687848	.	.
chr1	89069980	89070479	chr1	89117685	89118184	Sh3bp4|chr1:89117685-89118184	0.143137591599074	.	.
chr1	89069980	89070479	chr1	89131831	89132330	Sh3bp4|chr1:89131831-89132330	0.137484422614334	.	.
chr1	89069980	89070479	chr1	89135919	89136418	Sh3bp4|chr1:89135919-89136418	0.0752410252131893	.	.
chr1	89069980	89070479	chr1	89151240	89151739	Sh3bp4|chr1:89151240-89151739	0.149733908372091	.	.
chr1	89069980	89070479	chr1	89183479	89183978	Sh3bp4|chr1:89183479-89183978	0.157918213003144	.	.
chr1	89069980	89070479	chr1	89480867	89481366	Sh3bp4|chr1:89480867-89481366	0.172657864195133	.	.
chr1	89069980	89070479	chr1	89494969	89495468	Sh3bp4|chr1:89494969-89495468	0.152445097403541	.	.
chr1	89454554	89455053	chr1	89013023	89013522	Agap1|chr1:89013023-89013522	0.112354355892244	.	.
chr1	89454554	89455053	chr1	89102170	89102669	Agap1|chr1:89102170-89102669	0.163163723990305	.	.
chr1	89454554	89455053	chr1	89135919	89136418	Agap1|chr1:89135919-89136418	0.322435967763728	.	.
chr1	89454554	89455053	chr1	89183479	89183978	Agap1|chr1:89183479-89183978	0.123311053813526	.	.
chr1	89454554	89455053	chr1	89497781	89498280	Agap1|chr1:89497781-89498280	0.0756018370660384	.	.
chr1	90279380	90279879	chr1	90272919	90273418	Gm28723|chr1:90272919-90273418	0.168947459224138	.	.
chr1	90279380	90279879	chr1	90290883	90291382	Gm28723|chr1:90290883-90291382	0.109541054300868	.	.
chr1	90279380	90279879	chr1	90337135	90337634	Gm28723|chr1:90337135-90337634	0.0811484232611907	.	.
chr1	90279380	90279879	chr1	90565987	90566486	Gm28723|chr1:90565987-90566486	0.187949117240562	.	.
chr1	90603129	90603628	chr1	90272919	90273418	Cops8|chr1:90272919-90273418	0.132058182410879	.	.
chr1	90603129	90603628	chr1	90290883	90291382	Cops8|chr1:90290883-90291382	0.106623067257449	.	.
chr1	90603129	90603628	chr1	90424048	90424547	Cops8|chr1:90424048-90424547	0.151274724551154	.	.
chr1	90603129	90603628	chr1	90434658	90435157	Cops8|chr1:90434658-90435157	0.143381695929112	.	.
chr1	90603129	90603628	chr1	90592783	90593282	Cops8|chr1:90592783-90593282	0.0965462579245505	.	.
chr1	90603129	90603628	chr1	90753097	90753596	Cops8|chr1:90753097-90753596	0.0986597755962495	.	.
chr1	90603129	90603628	chr1	90926043	90926542	Cops8|chr1:90926043-90926542	0.075877884715512	.	.
chr1	90603129	90603628	chr1	90973173	90973672	Cops8|chr1:90973173-90973672	0.0883871111510116	.	.
chr1	90603129	90603628	chr1	90973173	90973672	Cops8|chr1:90973173-90973672	0.0883871111510117	.	.
chr1	90974937	90975436	chr1	90780458	90780957	Gm28199|chr1:90780458-90780957	0.128808078597421	.	.
chr1	90974937	90975436	chr1	90797209	90797708	Gm28199|chr1:90797209-90797708	0.0835634590504064	.	.
chr1	90974937	90975436	chr1	91015510	91016009	Gm28199|chr1:91015510-91016009	0.0906408264875329	.	.
chr1	90974937	90975436	chr1	91042971	91043470	Gm28199|chr1:91042971-91043470	0.0936268442198229	.	.
chr1	90974937	90975436	chr1	91049245	91049744	Gm28199|chr1:91049245-91049744	0.0763033443256984	.	.
chr1	90974937	90975436	chr1	91052256	91052755	Gm28199|chr1:91052256-91052755	0.10256012976933	.	.
chr1	90974937	90975436	chr1	91181989	91182488	Gm28199|chr1:91181989-91182488	0.0878850650157356	.	.
chr1	90974937	90975436	chr1	91209764	91210263	Gm28199|chr1:91209764-91210263	0.1292542742743	.	.
chr1	90998483	90998982	chr1	90753097	90753596	Lrrfip1|chr1:90753097-90753596	0.184055404442017	.	.
chr1	90998483	90998982	chr1	91016945	91017444	Lrrfip1|chr1:91016945-91017444	0.108777856498972	.	.
chr1	90998483	90998982	chr1	91042971	91043470	Lrrfip1|chr1:91042971-91043470	0.0967089383985274	.	.
chr1	90998483	90998982	chr1	91043544	91044043	Lrrfip1|chr1:91043544-91044043	0.175209391981477	.	.
chr1	90998483	90998982	chr1	91049245	91049744	Lrrfip1|chr1:91049245-91049744	0.0811963219802138	.	.
chr1	90998483	90998982	chr1	91052819	91053318	Lrrfip1|chr1:91052819-91053318	0.138229004699555	.	.
chr1	90998483	90998982	chr1	91187316	91187815	Lrrfip1|chr1:91187316-91187815	0.109706215712008	.	.
chr1	91179778	91180277	chr1	90779881	90780380	Ramp1|chr1:90779881-90780380	0.0861868977510791	.	.
chr1	91179778	91180277	chr1	90780458	90780957	Ramp1|chr1:90780458-90780957	0.105144817873429	.	.
chr1	91179778	91180277	chr1	91049245	91049744	Ramp1|chr1:91049245-91049744	0.0956078397221757	.	.
chr1	91249940	91250439	chr1	90753097	90753596	Ube2f|chr1:90753097-90753596	0.159471729357832	.	.
chr1	91249940	91250439	chr1	90797209	90797708	Ube2f|chr1:90797209-90797708	0.104477258431789	.	.
chr1	91249940	91250439	chr1	90926043	90926542	Ube2f|chr1:90926043-90926542	0.0892133747374912	.	.
chr1	91249940	91250439	chr1	91037989	91038488	Ube2f|chr1:91037989-91038488	0.20800293834539	.	.
chr1	91249940	91250439	chr1	91042971	91043470	Ube2f|chr1:91042971-91043470	0.125174256853066	.	.
chr1	91249940	91250439	chr1	91098869	91099368	Ube2f|chr1:91098869-91099368	0.131119152026542	.	.
chr1	91249940	91250439	chr1	91187316	91187815	Ube2f|chr1:91187316-91187815	0.0833081696560121	.	.
chr1	91249940	91250439	chr1	91199687	91200186	Ube2f|chr1:91199687-91200186	0.0990906553337599	.	.
chr1	91249940	91250439	chr1	91346840	91347339	Ube2f|chr1:91346840-91347339	0.204614848605619	.	.
chr1	91249940	91250439	chr1	91380402	91380901	Ube2f|chr1:91380402-91380901	0.0883078629944872	.	.
chr1	91249940	91250439	chr1	91600624	91601123	Ube2f|chr1:91600624-91601123	0.157851946883687	.	.
chr1	91249940	91250439	chr1	91625030	91625529	Ube2f|chr1:91625030-91625529	0.110892130578088	.	.
chr1	91250445	91250944	chr1	91624354	91624853	Ube2f|chr1:91624354-91624853	0.0757408829961586	.	.
chr1	91250445	91250944	chr1	91625030	91625529	Ube2f|chr1:91625030-91625529	0.125127077333395	.	.
chr1	91298026	91298525	chr1	91732443	91732942	Scly|chr1:91732443-91732942	0.0898739820061161	.	.
chr1	91298026	91298525	chr1	91732443	91732942	Scly|chr1:91732443-91732942	0.0898739820061162	.	.
chr1	91366158	91366657	chr1	91436231	91436730	Erfe|chr1:91436231-91436730	0.0809447751774535	.	.
chr1	91366158	91366657	chr1	91456436	91456935	Erfe|chr1:91456436-91456935	0.104300792970794	.	.
chr1	91366158	91366657	chr1	91523696	91524195	Erfe|chr1:91523696-91524195	0.0795548627417037	.	.
chr1	91366158	91366657	chr1	91600624	91601123	Erfe|chr1:91600624-91601123	0.128863956128083	.	.
chr1	91398520	91399019	chr1	91436231	91436730	Ilkap|chr1:91436231-91436730	0.200441431613869	.	.
chr1	91398520	91399019	chr1	91456436	91456935	Ilkap|chr1:91456436-91456935	0.114702861972894	.	.
chr1	91398520	91399019	chr1	91456436	91456935	Ilkap|chr1:91456436-91456935	0.114702861972895	.	.
chr1	91398520	91399019	chr1	91523696	91524195	Ilkap|chr1:91523696-91524195	0.103967692493399	.	.
chr1	91398520	91399019	chr1	91600624	91601123	Ilkap|chr1:91600624-91601123	0.128989963621161	.	.
chr1	91413043	91413542	chr1	91600624	91601123	Hes6|chr1:91600624-91601123	0.1776302382094	.	.
chr1	91413043	91413542	chr1	91618710	91619209	Hes6|chr1:91618710-91619209	0.172742513005756	.	.
chr1	91413043	91413542	chr1	91625030	91625529	Hes6|chr1:91625030-91625529	0.129551455563491	.	.
chr1	91413982	91414481	chr1	91428588	91429087	Hes6|chr1:91428588-91429087	0.120381916170112	.	.
chr1	91413982	91414481	chr1	91436231	91436730	Hes6|chr1:91436231-91436730	0.0759137306396476	.	.
chr1	91413982	91414481	chr1	91624354	91624853	Hes6|chr1:91624354-91624853	0.11676798102333	.	.
chr1	91459292	91459791	chr1	91428588	91429087	Per2|chr1:91428588-91429087	0.108793495809284	.	.
chr1	91459292	91459791	chr1	91436231	91436730	Per2|chr1:91436231-91436730	0.108907675798009	.	.
chr1	91540218	91540717	chr1	91456436	91456935	Asb1|chr1:91456436-91456935	0.174372137834217	.	.
chr1	91540218	91540717	chr1	91600624	91601123	Asb1|chr1:91600624-91601123	0.103184317613798	.	.
chr1	92324290	92324789	chr1	92439350	92439849	Gm29099|chr1:92439350-92439849	0.157293385682568	.	.
chr1	92324290	92324789	chr1	92440051	92440550	Gm29099|chr1:92440051-92440550	0.0959443590279977	.	.
chr1	92473544	92474043	chr1	92437865	92438364	Ndufa10|chr1:92437865-92438364	0.078439610825321	.	.
chr1	92473544	92474043	chr1	92651782	92652281	Ndufa10|chr1:92651782-92652281	0.0997583016145986	.	.
chr1	92473544	92474043	chr1	92654655	92655154	Ndufa10|chr1:92654655-92655154	0.10287350736356	.	.
chr1	92641765	92642264	chr1	92680503	92681002	Cops9|chr1:92680503-92681002	0.196508143994425	.	.
chr1	92647708	92648207	chr1	92651782	92652281	Otos|chr1:92651782-92652281	0.158200616119821	.	.
chr1	92647708	92648207	chr1	92654655	92655154	Otos|chr1:92654655-92655154	0.0938840202489486	.	.
chr1	92647708	92648207	chr1	92681340	92681839	Otos|chr1:92681340-92681839	0.167706616989661	.	.
chr1	92831030	92831529	chr1	92680503	92681002	Gpc1|chr1:92680503-92681002	0.073916682662391	.	.
chr1	92831030	92831529	chr1	92742815	92743314	Gpc1|chr1:92742815-92743314	0.0898096090021006	.	.
chr1	92831030	92831529	chr1	92742815	92743314	Gpc1|chr1:92742815-92743314	0.0898096090021007	.	.
chr1	92831030	92831529	chr1	93176579	93177078	Gpc1|chr1:93176579-93177078	0.0847035994834872	.	.
chr1	92831616	92832115	chr1	92742815	92743314	Gpc1|chr1:92742815-92743314	0.268627072325129	.	.
chr1	92831616	92832115	chr1	93211462	93211961	Gpc1|chr1:93211462-93211961	0.12766351313568	.	.
chr1	92902753	92903252	chr1	92742815	92743314	Ankmy1|chr1:92742815-92743314	0.119827564573579	.	.
chr1	92902753	92903252	chr1	93115042	93115541	Ankmy1|chr1:93115042-93115541	0.175124848502041	.	.
chr1	92902753	92903252	chr1	93174394	93174893	Ankmy1|chr1:93174394-93174893	0.114467231819886	.	.
chr1	92907215	92907714	chr1	92651270	92651769	Dusp28|chr1:92651270-92651769	0.131539359135768	.	.
chr1	92907215	92907714	chr1	92681340	92681839	Dusp28|chr1:92681340-92681839	0.203936835130155	.	.
chr1	92907215	92907714	chr1	93068481	93068980	Dusp28|chr1:93068481-93068980	0.10185092362739	.	.
chr1	92907215	92907714	chr1	93080927	93081426	Dusp28|chr1:93080927-93081426	0.0829106350909149	.	.
chr1	92907215	92907714	chr1	93205834	93206333	Dusp28|chr1:93205834-93206333	0.100693130012478	.	.
chr1	92907215	92907714	chr1	93227277	93227776	Dusp28|chr1:93227277-93227776	0.0839733548190203	.	.
chr1	92910422	92910921	chr1	92708985	92709484	5033417F24Rik|chr1:92708985-92709484	0.0764872536562188	.	.
chr1	92910422	92910921	chr1	92708985	92709484	Rnpepl1|chr1:92708985-92709484	0.0764872536562188	.	.
chr1	92910422	92910921	chr1	93079637	93080136	5033417F24Rik|chr1:93079637-93080136	0.139241645369227	.	.
chr1	92910422	92910921	chr1	93079637	93080136	Rnpepl1|chr1:93079637-93080136	0.139241645369227	.	.
chr1	92910422	92910921	chr1	93184087	93184586	5033417F24Rik|chr1:93184087-93184586	0.145367237145562	.	.
chr1	92910422	92910921	chr1	93184087	93184586	5033417F24Rik|chr1:93184087-93184586	0.145367237145563	.	.
chr1	92910422	92910921	chr1	93184087	93184586	Rnpepl1|chr1:93184087-93184586	0.145367237145562	.	.
chr1	92910422	92910921	chr1	93184087	93184586	Rnpepl1|chr1:93184087-93184586	0.145367237145563	.	.
chr1	92910928	92911427	chr1	92634964	92635463	5033417F24Rik|chr1:92634964-92635463	0.109744253885756	.	.
chr1	92910928	92911427	chr1	92634964	92635463	Rnpepl1|chr1:92634964-92635463	0.109744253885756	.	.
chr1	92910928	92911427	chr1	92651270	92651769	5033417F24Rik|chr1:92651270-92651769	0.135139323230289	.	.
chr1	92910928	92911427	chr1	92651270	92651769	Rnpepl1|chr1:92651270-92651769	0.135139323230289	.	.
chr1	92910928	92911427	chr1	92651782	92652281	5033417F24Rik|chr1:92651782-92652281	0.17544823278521	.	.
chr1	92910928	92911427	chr1	92651782	92652281	Rnpepl1|chr1:92651782-92652281	0.17544823278521	.	.
chr1	92910928	92911427	chr1	92680503	92681002	5033417F24Rik|chr1:92680503-92681002	0.0849624240028673	.	.
chr1	92910928	92911427	chr1	92680503	92681002	Rnpepl1|chr1:92680503-92681002	0.0849624240028673	.	.
chr1	92910928	92911427	chr1	92681340	92681839	5033417F24Rik|chr1:92681340-92681839	0.166706693923689	.	.
chr1	92910928	92911427	chr1	92681340	92681839	Rnpepl1|chr1:92681340-92681839	0.166706693923689	.	.
chr1	92910928	92911427	chr1	92833921	92834420	5033417F24Rik|chr1:92833921-92834420	0.104510847946257	.	.
chr1	92910928	92911427	chr1	92833921	92834420	Rnpepl1|chr1:92833921-92834420	0.104510847946257	.	.
chr1	92910928	92911427	chr1	93014431	93014930	5033417F24Rik|chr1:93014431-93014930	0.0862873978864148	.	.
chr1	92910928	92911427	chr1	93014431	93014930	Rnpepl1|chr1:93014431-93014930	0.0862873978864148	.	.
chr1	92910928	92911427	chr1	93068481	93068980	5033417F24Rik|chr1:93068481-93068980	0.280375300197859	.	.
chr1	92910928	92911427	chr1	93068481	93068980	Rnpepl1|chr1:93068481-93068980	0.280375300197859	.	.
chr1	92910928	92911427	chr1	93079637	93080136	5033417F24Rik|chr1:93079637-93080136	0.165782596356334	.	.
chr1	92910928	92911427	chr1	93079637	93080136	Rnpepl1|chr1:93079637-93080136	0.165782596356334	.	.
chr1	92910928	92911427	chr1	93115042	93115541	5033417F24Rik|chr1:93115042-93115541	0.130541257421924	.	.
chr1	92910928	92911427	chr1	93115042	93115541	Rnpepl1|chr1:93115042-93115541	0.130541257421924	.	.
chr1	92910928	92911427	chr1	93128625	93129124	5033417F24Rik|chr1:93128625-93129124	0.125450179601295	.	.
chr1	92910928	92911427	chr1	93128625	93129124	Rnpepl1|chr1:93128625-93129124	0.125450179601295	.	.
chr1	92910928	92911427	chr1	93129136	93129635	5033417F24Rik|chr1:93129136-93129635	0.133580392118031	.	.
chr1	92910928	92911427	chr1	93129136	93129635	Rnpepl1|chr1:93129136-93129635	0.133580392118031	.	.
chr1	92910928	92911427	chr1	93174394	93174893	5033417F24Rik|chr1:93174394-93174893	0.079633571090347	.	.
chr1	92910928	92911427	chr1	93174394	93174893	Rnpepl1|chr1:93174394-93174893	0.079633571090347	.	.
chr1	92910928	92911427	chr1	93176579	93177078	5033417F24Rik|chr1:93176579-93177078	0.0886473949552506	.	.
chr1	92910928	92911427	chr1	93176579	93177078	Rnpepl1|chr1:93176579-93177078	0.0886473949552506	.	.
chr1	92910928	92911427	chr1	93205834	93206333	5033417F24Rik|chr1:93205834-93206333	0.0846289726181492	.	.
chr1	92910928	92911427	chr1	93205834	93206333	Rnpepl1|chr1:93205834-93206333	0.0846289726181492	.	.
chr1	92910928	92911427	chr1	93227277	93227776	5033417F24Rik|chr1:93227277-93227776	0.0872533230981181	.	.
chr1	92910928	92911427	chr1	93227277	93227776	Rnpepl1|chr1:93227277-93227776	0.0872533230981181	.	.
chr1	92934435	92934934	chr1	92634964	92635463	Capn10|chr1:92634964-92635463	0.183425173245947	.	.
chr1	92934435	92934934	chr1	92651270	92651769	Capn10|chr1:92651270-92651769	0.140240092843164	.	.
chr1	92934435	92934934	chr1	92651782	92652281	Capn10|chr1:92651782-92652281	0.116481058899745	.	.
chr1	92934435	92934934	chr1	92654655	92655154	Capn10|chr1:92654655-92655154	0.247817416157272	.	.
chr1	92934435	92934934	chr1	92681340	92681839	Capn10|chr1:92681340-92681839	0.136250539182909	.	.
chr1	92934435	92934934	chr1	92833921	92834420	Capn10|chr1:92833921-92834420	0.0883917612967579	.	.
chr1	92934435	92934934	chr1	93068481	93068980	Capn10|chr1:93068481-93068980	0.0943951116505883	.	.
chr1	92934435	92934934	chr1	93079637	93080136	Capn10|chr1:93079637-93080136	0.0920761687619883	.	.
chr1	92934435	92934934	chr1	93085051	93085550	Capn10|chr1:93085051-93085550	0.144142896981011	.	.
chr1	92934435	92934934	chr1	93100465	93100964	Capn10|chr1:93100465-93100964	0.291356598912928	.	.
chr1	92934435	92934934	chr1	93184087	93184586	Capn10|chr1:93184087-93184586	0.299475123188642	.	.
chr1	92934435	92934934	chr1	93205834	93206333	Capn10|chr1:93205834-93206333	0.126622113069197	.	.
chr1	92934435	92934934	chr1	93210207	93210706	Capn10|chr1:93210207-93210706	0.161000727990506	.	.
chr1	92934435	92934934	chr1	93227277	93227776	Capn10|chr1:93227277-93227776	0.0780674568103913	.	.
chr1	93100965	93101464	chr1	93080927	93081426	Kif1a|chr1:93080927-93081426	0.2170626369539	.	.
chr1	93100965	93101464	chr1	93085051	93085550	Kif1a|chr1:93085051-93085550	0.228782698958309	.	.
chr1	93100965	93101464	chr1	93100465	93100964	Kif1a|chr1:93100465-93100964	0.218799570754414	.	.
chr1	93100965	93101464	chr1	93128625	93129124	Kif1a|chr1:93128625-93129124	0.1125743987901	.	.
chr1	93100965	93101464	chr1	93211462	93211961	Kif1a|chr1:93211462-93211961	0.0764203959623022	.	.
chr1	93101696	93102195	chr1	92833921	92834420	Kif1a|chr1:92833921-92834420	0.0962301261727393	.	.
chr1	93101696	93102195	chr1	93079637	93080136	Kif1a|chr1:93079637-93080136	0.157842367924847	.	.
chr1	93101696	93102195	chr1	93174394	93174893	Kif1a|chr1:93174394-93174893	0.162636733933328	.	.
chr1	93101696	93102195	chr1	93210207	93210706	Kif1a|chr1:93210207-93210706	0.126075333079891	.	.
chr1	93168197	93168696	chr1	93080927	93081426	Crocc2|chr1:93080927-93081426	0.0824494532298126	.	.
chr1	93168197	93168696	chr1	93100465	93100964	Crocc2|chr1:93100465-93100964	0.0979609841477241	.	.
chr1	93168197	93168696	chr1	93205834	93206333	Crocc2|chr1:93205834-93206333	0.0836483155100794	.	.
chr1	93168197	93168696	chr1	93227277	93227776	Crocc2|chr1:93227277-93227776	0.099037095152516	.	.
chr1	93235496	93235995	chr1	93068481	93068980	Sned1|chr1:93068481-93068980	0.0742699499137102	.	.
chr1	93235496	93235995	chr1	93080927	93081426	Sned1|chr1:93080927-93081426	0.137969733860003	.	.
chr1	93235496	93235995	chr1	93100465	93100964	Sned1|chr1:93100465-93100964	0.0804303073011731	.	.
chr1	93235496	93235995	chr1	93184087	93184586	Sned1|chr1:93184087-93184586	0.162476287301755	.	.
chr1	93235496	93235995	chr1	93205834	93206333	Sned1|chr1:93205834-93206333	0.137844781229927	.	.
chr1	93235496	93235995	chr1	93210207	93210706	Sned1|chr1:93210207-93210706	0.0889684433836545	.	.
chr1	93235496	93235995	chr1	93227277	93227776	Sned1|chr1:93227277-93227776	0.223219444295078	.	.
chr1	93236124	93236623	chr1	93068481	93068980	Sned1|chr1:93068481-93068980	0.230839215217406	.	.
chr1	93236124	93236623	chr1	93128625	93129124	Sned1|chr1:93128625-93129124	0.096359820243781	.	.
chr1	93236124	93236623	chr1	93129136	93129635	Sned1|chr1:93129136-93129635	0.0791134388769454	.	.
chr1	93236124	93236623	chr1	93205834	93206333	Sned1|chr1:93205834-93206333	0.147842747851293	.	.
chr1	93236124	93236623	chr1	93220786	93221285	Sned1|chr1:93220786-93221285	0.107123833867029	.	.
chr1	93236124	93236623	chr1	93227277	93227776	Sned1|chr1:93227277-93227776	0.321357851784322	.	.
chr1	93305687	93306186	chr1	93115042	93115541	Gm28535|chr1:93115042-93115541	0.0898203042887192	.	.
chr1	93305687	93306186	chr1	93115042	93115541	Mterf4|chr1:93115042-93115541	0.0898203042887192	.	.
chr1	93305687	93306186	chr1	93174394	93174893	Gm28535|chr1:93174394-93174893	0.17753170314801	.	.
chr1	93305687	93306186	chr1	93174394	93174893	Mterf4|chr1:93174394-93174893	0.17753170314801	.	.
chr1	93305687	93306186	chr1	93176579	93177078	Gm28535|chr1:93176579-93177078	0.132771059052159	.	.
chr1	93305687	93306186	chr1	93176579	93177078	Mterf4|chr1:93176579-93177078	0.132771059052159	.	.
chr1	93305687	93306186	chr1	93211462	93211961	Gm28535|chr1:93211462-93211961	0.137808993744956	.	.
chr1	93305687	93306186	chr1	93211462	93211961	Mterf4|chr1:93211462-93211961	0.137808993744956	.	.
chr1	93305687	93306186	chr1	93220786	93221285	Gm28535|chr1:93220786-93221285	0.080492132453574	.	.
chr1	93305687	93306186	chr1	93220786	93221285	Mterf4|chr1:93220786-93221285	0.080492132453574	.	.
chr1	93305687	93306186	chr1	93668682	93669181	Gm28535|chr1:93668682-93669181	0.244451330986103	.	.
chr1	93305687	93306186	chr1	93668682	93669181	Mterf4|chr1:93668682-93669181	0.244451330986103	.	.
chr1	93305687	93306186	chr1	93694846	93695345	Gm28535|chr1:93694846-93695345	0.0903624777016306	.	.
chr1	93305687	93306186	chr1	93694846	93695345	Mterf4|chr1:93694846-93695345	0.0903624777016306	.	.
chr1	93342619	93343118	chr1	93174394	93174893	Pask|chr1:93174394-93174893	0.181544232565769	.	.
chr1	93342619	93343118	chr1	93174394	93174893	Ppp1r7|chr1:93174394-93174893	0.181544232565769	.	.
chr1	93342619	93343118	chr1	93668682	93669181	Pask|chr1:93668682-93669181	0.0933260577348543	.	.
chr1	93342619	93343118	chr1	93668682	93669181	Pask|chr1:93668682-93669181	0.0933260577348544	.	.
chr1	93342619	93343118	chr1	93668682	93669181	Ppp1r7|chr1:93668682-93669181	0.0933260577348543	.	.
chr1	93342619	93343118	chr1	93668682	93669181	Ppp1r7|chr1:93668682-93669181	0.0933260577348544	.	.
chr1	93342619	93343118	chr1	93678321	93678820	Pask|chr1:93678321-93678820	0.101619499876466	.	.
chr1	93342619	93343118	chr1	93678321	93678820	Ppp1r7|chr1:93678321-93678820	0.101619499876466	.	.
chr1	93342619	93343118	chr1	93694846	93695345	Pask|chr1:93694846-93695345	0.0757680703435291	.	.
chr1	93342619	93343118	chr1	93694846	93695345	Ppp1r7|chr1:93694846-93695345	0.0757680703435291	.	.
chr1	93343358	93343857	chr1	93085051	93085550	Pask|chr1:93085051-93085550	0.0958374394469088	.	.
chr1	93343358	93343857	chr1	93085051	93085550	Ppp1r7|chr1:93085051-93085550	0.0958374394469088	.	.
chr1	93343358	93343857	chr1	93115042	93115541	Pask|chr1:93115042-93115541	0.0761581553642957	.	.
chr1	93343358	93343857	chr1	93115042	93115541	Ppp1r7|chr1:93115042-93115541	0.0761581553642957	.	.
chr1	93343358	93343857	chr1	93205834	93206333	Pask|chr1:93205834-93206333	0.162949804559997	.	.
chr1	93343358	93343857	chr1	93205834	93206333	Ppp1r7|chr1:93205834-93206333	0.162949804559997	.	.
chr1	93343358	93343857	chr1	93220786	93221285	Pask|chr1:93220786-93221285	0.201045061504741	.	.
chr1	93343358	93343857	chr1	93220786	93221285	Ppp1r7|chr1:93220786-93221285	0.201045061504741	.	.
chr1	93343358	93343857	chr1	93272407	93272906	Pask|chr1:93272407-93272906	0.0749389653804848	.	.
chr1	93343358	93343857	chr1	93272407	93272906	Ppp1r7|chr1:93272407-93272906	0.0749389653804848	.	.
chr1	93343358	93343857	chr1	93668682	93669181	Pask|chr1:93668682-93669181	0.237566864959379	.	.
chr1	93343358	93343857	chr1	93668682	93669181	Ppp1r7|chr1:93668682-93669181	0.237566864959379	.	.
chr1	93343358	93343857	chr1	93678321	93678820	Pask|chr1:93678321-93678820	0.171356120514856	.	.
chr1	93343358	93343857	chr1	93678321	93678820	Ppp1r7|chr1:93678321-93678820	0.171356120514856	.	.
chr1	93478107	93478606	chr1	93115042	93115541	Hdlbp|chr1:93115042-93115541	0.206421807517886	.	.
chr1	93478107	93478606	chr1	93115042	93115541	Sept2|chr1:93115042-93115541	0.206421807517886	.	.
chr1	93478107	93478606	chr1	93174394	93174893	Hdlbp|chr1:93174394-93174893	0.101566178548302	.	.
chr1	93478107	93478606	chr1	93174394	93174893	Sept2|chr1:93174394-93174893	0.101566178548302	.	.
chr1	93478107	93478606	chr1	93210207	93210706	Hdlbp|chr1:93210207-93210706	0.114892454731189	.	.
chr1	93478107	93478606	chr1	93210207	93210706	Sept2|chr1:93210207-93210706	0.114892454731189	.	.
chr1	93478107	93478606	chr1	93220786	93221285	Hdlbp|chr1:93220786-93221285	0.0984210284717249	.	.
chr1	93478107	93478606	chr1	93220786	93221285	Sept2|chr1:93220786-93221285	0.0984210284717249	.	.
chr1	93478107	93478606	chr1	93227277	93227776	Hdlbp|chr1:93227277-93227776	0.104868021889104	.	.
chr1	93478107	93478606	chr1	93227277	93227776	Sept2|chr1:93227277-93227776	0.104868021889104	.	.
chr1	93478107	93478606	chr1	93668682	93669181	Hdlbp|chr1:93668682-93669181	0.102585294549134	.	.
chr1	93478107	93478606	chr1	93668682	93669181	Sept2|chr1:93668682-93669181	0.102585294549134	.	.
chr1	93478622	93479121	chr1	93129136	93129635	Hdlbp|chr1:93129136-93129635	0.120326951114387	.	.
chr1	93478622	93479121	chr1	93129136	93129635	Sept2|chr1:93129136-93129635	0.120326951114387	.	.
chr1	93478622	93479121	chr1	93174394	93174893	Hdlbp|chr1:93174394-93174893	0.0789253392498094	.	.
chr1	93478622	93479121	chr1	93174394	93174893	Sept2|chr1:93174394-93174893	0.0789253392498094	.	.
chr1	93478622	93479121	chr1	93211462	93211961	Hdlbp|chr1:93211462-93211961	0.1926165772539	.	.
chr1	93478622	93479121	chr1	93211462	93211961	Sept2|chr1:93211462-93211961	0.1926165772539	.	.
chr1	93478622	93479121	chr1	93227277	93227776	Hdlbp|chr1:93227277-93227776	0.0799640504342736	.	.
chr1	93478622	93479121	chr1	93227277	93227776	Sept2|chr1:93227277-93227776	0.0799640504342736	.	.
chr1	93511801	93512300	chr1	93668682	93669181	Farp2|chr1:93668682-93669181	0.236304011229535	.	.
chr1	93635550	93636049	chr1	93272407	93272906	Gm28536|chr1:93272407-93272906	0.0773473119974119	.	.
chr1	93635550	93636049	chr1	93272407	93272906	Gm28536|chr1:93272407-93272906	0.077347311997412	.	.
chr1	93635550	93636049	chr1	93776610	93777109	Gm28536|chr1:93776610-93777109	0.0825238191932148	.	.
chr1	93685241	93685740	chr1	93272407	93272906	Bok|chr1:93272407-93272906	0.0934847512287588	.	.
chr1	93686360	93686859	chr1	93444675	93445174	Bok|chr1:93444675-93445174	0.243677508777273	.	.
chr1	93754078	93754577	chr1	93609557	93610056	Thap4|chr1:93609557-93610056	0.0865562999658605	.	.
chr1	93754078	93754577	chr1	93668682	93669181	Thap4|chr1:93668682-93669181	0.0967506813835198	.	.
chr1	93754617	93755116	chr1	93694846	93695345	Thap4|chr1:93694846-93695345	0.0861671197548476	.	.
chr1	93803720	93804219	chr1	93668682	93669181	Ing5|chr1:93668682-93669181	0.125174211505743	.	.
chr1	93825281	93825780	chr1	93668682	93669181	D2hgdh|chr1:93668682-93669181	0.127324792159375	.	.
chr1	93825281	93825780	chr1	94035198	94035697	D2hgdh|chr1:94035198-94035697	0.164465717712491	.	.
chr1	95313333	95313832	chr1	95218827	95219326	Fam174a|chr1:95218827-95219326	0.0759950300174376	.	.
chr1	95313333	95313832	chr1	95218827	95219326	Fam174a|chr1:95218827-95219326	0.0759950300174377	.	.
chr1	97661204	97661703	chr1	97570839	97571338	D1Ertd622e|chr1:97570839-97571338	0.106050499151598	.	.
chr1	97661204	97661703	chr1	97630417	97630916	D1Ertd622e|chr1:97630417-97630916	0.139794273734785	.	.
chr1	97661800	97662299	chr1	97553622	97554121	D1Ertd622e|chr1:97553622-97554121	0.212443918712855	.	.
chr1	97661800	97662299	chr1	97660435	97660934	D1Ertd622e|chr1:97660435-97660934	0.0851851350473393	.	.
chr1	97769886	97770385	chr1	97809453	97809952	Gin1|chr1:97809453-97809952	0.209747870970105	.	.
chr1	97769886	97770385	chr1	97809453	97809952	Ppip5k2|chr1:97809453-97809952	0.209747870970105	.	.
chr1	98095430	98095929	chr1	97976856	97977355	Pam|chr1:97976856-97977355	0.0867377817793357	.	.
chr1	99772082	99772581	chr1	100231885	100232384	Cntnap5b|chr1:100231885-100232384	0.228939249739918	.	.
chr1	105355193	105355692	chr1	105630478	105630977	Gm17634|chr1:105630478-105630977	0.146357812687483	.	.
chr1	105355193	105355692	chr1	105723176	105723675	Gm17634|chr1:105723176-105723675	0.11905077805654	.	.
chr1	105355774	105356273	chr1	105092452	105092951	Gm17634|chr1:105092452-105092951	0.149973781179606	.	.
chr1	105355774	105356273	chr1	105092452	105092951	Rnf152|chr1:105092452-105092951	0.149973781179606	.	.
chr1	105355774	105356273	chr1	105188206	105188705	Gm17634|chr1:105188206-105188705	0.106504472897108	.	.
chr1	105355774	105356273	chr1	105188206	105188705	Rnf152|chr1:105188206-105188705	0.106504472897108	.	.
chr1	105355774	105356273	chr1	105723176	105723675	Gm17634|chr1:105723176-105723675	0.140969964500318	.	.
chr1	105355774	105356273	chr1	105723176	105723675	Rnf152|chr1:105723176-105723675	0.140969964500318	.	.
chr1	105356312	105356811	chr1	105092452	105092951	Gm17634|chr1:105092452-105092951	0.0938250213173618	.	.
chr1	105356312	105356811	chr1	105092452	105092951	Rnf152|chr1:105092452-105092951	0.0938250213173618	.	.
chr1	105356312	105356811	chr1	105486953	105487452	Gm17634|chr1:105486953-105487452	0.171943919342489	.	.
chr1	105356312	105356811	chr1	105486953	105487452	Rnf152|chr1:105486953-105487452	0.171943919342489	.	.
chr1	105356312	105356811	chr1	105515093	105515592	Gm17634|chr1:105515093-105515592	0.187178181449297	.	.
chr1	105356312	105356811	chr1	105515093	105515592	Rnf152|chr1:105515093-105515592	0.187178181449297	.	.
chr1	105356312	105356811	chr1	105723176	105723675	Gm17634|chr1:105723176-105723675	0.127763850400746	.	.
chr1	105356312	105356811	chr1	105723176	105723675	Rnf152|chr1:105723176-105723675	0.127763850400746	.	.
chr1	105663536	105664035	chr1	105881427	105881926	Pign|chr1:105881427-105881926	0.10484212823863	.	.
chr1	105663536	105664035	chr1	105881427	105881926	Relch|chr1:105881427-105881926	0.10484212823863	.	.
chr1	105663536	105664035	chr1	105993776	105994275	Pign|chr1:105993776-105994275	0.0917757916742467	.	.
chr1	105663536	105664035	chr1	105993776	105994275	Relch|chr1:105993776-105994275	0.0917757916742467	.	.
chr1	105780395	105780894	chr1	105723176	105723675	Tnfrsf11a|chr1:105723176-105723675	0.241493343311673	.	.
chr1	105990273	105990772	chr1	105515093	105515592	Gm7160|chr1:105515093-105515592	0.205994799339721	.	.
chr1	105990273	105990772	chr1	105515093	105515592	Zcchc2|chr1:105515093-105515592	0.205994799339721	.	.
chr1	105990273	105990772	chr1	105881427	105881926	Gm7160|chr1:105881427-105881926	0.179870149508679	.	.
chr1	105990273	105990772	chr1	105881427	105881926	Zcchc2|chr1:105881427-105881926	0.179870149508679	.	.
chr1	105990273	105990772	chr1	106058361	106058860	Gm7160|chr1:106058361-106058860	0.193551708316096	.	.
chr1	105990273	105990772	chr1	106058361	106058860	Zcchc2|chr1:106058361-106058860	0.193551708316096	.	.
chr1	105990273	105990772	chr1	106155253	106155752	Gm7160|chr1:106155253-106155752	0.166201485721358	.	.
chr1	105990273	105990772	chr1	106155253	106155752	Zcchc2|chr1:106155253-106155752	0.166201485721358	.	.
chr1	106171270	106171769	chr1	106058361	106058860	Gm20753|chr1:106058361-106058860	0.21781373678484	.	.
chr1	106171270	106171769	chr1	106058361	106058860	Phlpp1|chr1:106058361-106058860	0.21781373678484	.	.
chr1	106171270	106171769	chr1	106155253	106155752	Gm20753|chr1:106155253-106155752	0.124772331285458	.	.
chr1	106171270	106171769	chr1	106155253	106155752	Phlpp1|chr1:106155253-106155752	0.124772331285458	.	.
chr1	106171270	106171769	chr1	106240955	106241454	Gm20753|chr1:106240955-106241454	0.0895311234657106	.	.
chr1	106171270	106171769	chr1	106240955	106241454	Phlpp1|chr1:106240955-106241454	0.0895311234657106	.	.
chr1	106171937	106172436	chr1	105880770	105881269	Gm20753|chr1:105880770-105881269	0.0993290510952339	.	.
chr1	106171937	106172436	chr1	105880770	105881269	Phlpp1|chr1:105880770-105881269	0.0993290510952339	.	.
chr1	106171937	106172436	chr1	105881427	105881926	Gm20753|chr1:105881427-105881926	0.0877132108941562	.	.
chr1	106171937	106172436	chr1	105881427	105881926	Phlpp1|chr1:105881427-105881926	0.0877132108941562	.	.
chr1	106171937	106172436	chr1	106058361	106058860	Gm20753|chr1:106058361-106058860	0.122707032068697	.	.
chr1	106171937	106172436	chr1	106058361	106058860	Phlpp1|chr1:106058361-106058860	0.122707032068697	.	.
chr1	106796474	106796973	chr1	106869965	106870464	Vps4b|chr1:106869965-106870464	0.116072757222901	.	.
chr1	107590073	107590572	chr1	107538716	107539215	Serpinb8|chr1:107538716-107539215	0.139339690878149	.	.
chr1	110977204	110977703	chr1	111020611	111021110	Cdh19|chr1:111020611-111021110	0.146908630351447	.	.
chr1	118310992	118311491	chr1	118533315	118533814	Tsn|chr1:118533315-118533814	0.187457029767731	.	.
chr1	118321592	118322091	chr1	118358883	118359382	Nifk|chr1:118358883-118359382	0.302032018106583	.	.
chr1	118321592	118322091	chr1	118359556	118360055	Nifk|chr1:118359556-118360055	0.188650142190909	.	.
chr1	118321592	118322091	chr1	118476824	118477323	Nifk|chr1:118476824-118477323	0.0852014628698015	.	.
chr1	118321592	118322091	chr1	118533315	118533814	Nifk|chr1:118533315-118533814	0.105246989544125	.	.
chr1	118389052	118389551	chr1	118358883	118359382	Clasp1|chr1:118358883-118359382	0.079373826998015	.	.
chr1	118389052	118389551	chr1	118437785	118438284	Clasp1|chr1:118437785-118438284	0.0747201390980965	.	.
chr1	118459308	118459807	chr1	118414212	118414711	2900060B14Rik|chr1:118414212-118414711	0.12651629000879	.	.
chr1	118459308	118459807	chr1	118437785	118438284	2900060B14Rik|chr1:118437785-118438284	0.120199375817089	.	.
chr1	118459308	118459807	chr1	118481738	118482237	2900060B14Rik|chr1:118481738-118482237	0.0953231007421941	.	.
chr1	118627626	118628125	chr1	118481184	118481683	Tfcp2l1|chr1:118481184-118481683	0.0956194727852494	.	.
chr1	118627626	118628125	chr1	118481184	118481683	Tfcp2l1|chr1:118481184-118481683	0.0956194727852495	.	.
chr1	118627626	118628125	chr1	118772189	118772688	Tfcp2l1|chr1:118772189-118772688	0.0927866070697424	.	.
chr1	118627626	118628125	chr1	118904362	118904861	Tfcp2l1|chr1:118904362-118904861	0.0910629461908301	.	.
chr1	118627626	118628125	chr1	118976427	118976926	Tfcp2l1|chr1:118976427-118976926	0.197341698844068	.	.
chr1	119053430	119053929	chr1	118895299	118895798	Gli2|chr1:118895299-118895798	0.128575747910518	.	.
chr1	119053430	119053929	chr1	118904362	118904861	Gli2|chr1:118904362-118904861	0.110850771375862	.	.
chr1	119053430	119053929	chr1	118916394	118916893	Gli2|chr1:118916394-118916893	0.0903114602886383	.	.
chr1	119053430	119053929	chr1	118967203	118967702	Gli2|chr1:118967203-118967702	0.0864793349199072	.	.
chr1	119053430	119053929	chr1	118968686	118969185	Gli2|chr1:118968686-118969185	0.194898517206456	.	.
chr1	119053430	119053929	chr1	119001379	119001878	Gli2|chr1:119001379-119001878	0.0793667328039031	.	.
chr1	119053430	119053929	chr1	119047919	119048418	Gli2|chr1:119047919-119048418	0.107410363733387	.	.
chr1	119053430	119053929	chr1	119093671	119094170	Gli2|chr1:119093671-119094170	0.11337584907779	.	.
chr1	119053430	119053929	chr1	119194483	119194982	Gli2|chr1:119194483-119194982	0.104849225419257	.	.
chr1	119053430	119053929	chr1	119209484	119209983	Gli2|chr1:119209484-119209983	0.163024444450515	.	.
chr1	119053430	119053929	chr1	119305388	119305887	Gli2|chr1:119305388-119305887	0.197108062318672	.	.
chr1	119053430	119053929	chr1	119379138	119379637	Gli2|chr1:119379138-119379637	0.130533146457609	.	.
chr1	119053430	119053929	chr1	119390007	119390506	Gli2|chr1:119390007-119390506	0.13286328740392	.	.
chr1	119053430	119053929	chr1	119419998	119420497	Gli2|chr1:119419998-119420497	0.084901826496952	.	.
chr1	119053430	119053929	chr1	119453655	119454154	Gli2|chr1:119453655-119454154	0.125125699806186	.	.
chr1	119328885	119329384	chr1	119255431	119255930	Gm29455|chr1:119255431-119255930	0.327728848197143	.	.
chr1	119328885	119329384	chr1	119256028	119256527	Gm29455|chr1:119256028-119256527	0.131060975425175	.	.
chr1	119328885	119329384	chr1	119256711	119257210	Gm29455|chr1:119256711-119257210	0.0750092842270738	.	.
chr1	119328885	119329384	chr1	119292201	119292700	Gm29455|chr1:119292201-119292700	0.114017015622002	.	.
chr1	119328885	119329384	chr1	119458164	119458663	Gm29455|chr1:119458164-119458663	0.0925919056077658	.	.
chr1	119328885	119329384	chr1	119508436	119508935	Gm29455|chr1:119508436-119508935	0.110427868183677	.	.
chr1	119328885	119329384	chr1	119557512	119558011	Gm29455|chr1:119557512-119558011	0.0912011217358692	.	.
chr1	119328885	119329384	chr1	119558231	119558730	Gm29455|chr1:119558231-119558730	0.144276852610801	.	.
chr1	119328885	119329384	chr1	119642320	119642819	Gm29455|chr1:119642320-119642819	0.13088227804289	.	.
chr1	119421524	119422023	chr1	119082542	119083041	Inhbb|chr1:119082542-119083041	0.219511276007446	.	.
chr1	119421524	119422023	chr1	119119808	119120307	Inhbb|chr1:119119808-119120307	0.120571378470808	.	.
chr1	119421524	119422023	chr1	119223800	119224299	Inhbb|chr1:119223800-119224299	0.139626007006715	.	.
chr1	119421524	119422023	chr1	119345326	119345825	Inhbb|chr1:119345326-119345825	0.146483278071449	.	.
chr1	119421524	119422023	chr1	119409069	119409568	Inhbb|chr1:119409069-119409568	0.244856303556707	.	.
chr1	119421524	119422023	chr1	119420927	119421426	Inhbb|chr1:119420927-119421426	0.173755293785835	.	.
chr1	119422101	119422600	chr1	119017752	119018251	Inhbb|chr1:119017752-119018251	0.103576427688538	.	.
chr1	119422101	119422600	chr1	119089801	119090300	Inhbb|chr1:119089801-119090300	0.131054461751852	.	.
chr1	119422101	119422600	chr1	119090315	119090814	Inhbb|chr1:119090315-119090814	0.228562892753638	.	.
chr1	119422101	119422600	chr1	119209484	119209983	Inhbb|chr1:119209484-119209983	0.078734005715138	.	.
chr1	119422101	119422600	chr1	119255431	119255930	Inhbb|chr1:119255431-119255930	0.193314514579232	.	.
chr1	119422101	119422600	chr1	119305388	119305887	Inhbb|chr1:119305388-119305887	0.151609760621292	.	.
chr1	119422101	119422600	chr1	119409069	119409568	Inhbb|chr1:119409069-119409568	0.0927670117357326	.	.
chr1	119504531	119505030	chr1	119255431	119255930	Ralb|chr1:119255431-119255930	0.222343069719404	.	.
chr1	119504531	119505030	chr1	119345326	119345825	Ralb|chr1:119345326-119345825	0.0961050064719991	.	.
chr1	119504531	119505030	chr1	119420927	119421426	Ralb|chr1:119420927-119421426	0.103013812379544	.	.
chr1	119504531	119505030	chr1	119557512	119558011	Ralb|chr1:119557512-119558011	0.0795953913320027	.	.
chr1	119504531	119505030	chr1	119878890	119879389	Ralb|chr1:119878890-119879389	0.161754744116907	.	.
chr1	119525867	119526366	chr1	119305388	119305887	Gm27184|chr1:119305388-119305887	0.459697663939877	.	.
chr1	119525867	119526366	chr1	119305388	119305887	Tmem185b|chr1:119305388-119305887	0.459697663939877	.	.
chr1	119525867	119526366	chr1	119379138	119379637	Gm27184|chr1:119379138-119379637	0.124890282059557	.	.
chr1	119525867	119526366	chr1	119379138	119379637	Tmem185b|chr1:119379138-119379637	0.124890282059557	.	.
chr1	119525867	119526366	chr1	119420927	119421426	Gm27184|chr1:119420927-119421426	0.153838429633656	.	.
chr1	119525867	119526366	chr1	119420927	119421426	Tmem185b|chr1:119420927-119421426	0.153838429633656	.	.
chr1	119525867	119526366	chr1	119548633	119549132	Gm27184|chr1:119548633-119549132	0.127344472027343	.	.
chr1	119525867	119526366	chr1	119548633	119549132	Tmem185b|chr1:119548633-119549132	0.127344472027343	.	.
chr1	119525867	119526366	chr1	119558231	119558730	Gm27184|chr1:119558231-119558730	0.162197664214615	.	.
chr1	119525867	119526366	chr1	119558231	119558730	Tmem185b|chr1:119558231-119558730	0.162197664214615	.	.
chr1	119525867	119526366	chr1	119843103	119843602	Gm27184|chr1:119843103-119843602	0.0739095334625789	.	.
chr1	119525867	119526366	chr1	119843103	119843602	Tmem185b|chr1:119843103-119843602	0.0739095334625789	.	.
chr1	119525867	119526366	chr1	119957787	119958286	Gm27184|chr1:119957787-119958286	0.139437674274718	.	.
chr1	119525867	119526366	chr1	119957787	119958286	Tmem185b|chr1:119957787-119958286	0.139437674274718	.	.
chr1	119648156	119648655	chr1	119255431	119255930	Epb41l5|chr1:119255431-119255930	0.151155806099062	.	.
chr1	119648156	119648655	chr1	119894904	119895403	Epb41l5|chr1:119894904-119895403	0.0841944774619824	.	.
chr1	119648156	119648655	chr1	119899647	119900146	Epb41l5|chr1:119899647-119900146	0.103617328682248	.	.
chr1	119648754	119649253	chr1	119420927	119421426	Epb41l5|chr1:119420927-119421426	0.114551802944504	.	.
chr1	119648754	119649253	chr1	119548633	119549132	Epb41l5|chr1:119548633-119549132	0.0793357130162188	.	.
chr1	119648754	119649253	chr1	119624468	119624967	Epb41l5|chr1:119624468-119624967	0.122695679182397	.	.
chr1	119648754	119649253	chr1	119894904	119895403	Epb41l5|chr1:119894904-119895403	0.10543145190009	.	.
chr1	119648754	119649253	chr1	119899647	119900146	Epb41l5|chr1:119899647-119900146	0.108761685717233	.	.
chr1	119837335	119837834	chr1	119548633	119549132	Ptpn4|chr1:119548633-119549132	0.199299629099797	.	.
chr1	119837335	119837834	chr1	119899647	119900146	Ptpn4|chr1:119899647-119900146	0.146010126176691	.	.
chr1	119902476	119902975	chr1	119878890	119879389	Gm28209|chr1:119878890-119879389	0.130280312683794	.	.
chr1	119902476	119902975	chr1	119899647	119900146	Gm28209|chr1:119899647-119900146	0.193938552800995	.	.
chr1	119903251	119903750	chr1	119508436	119508935	Gm28209|chr1:119508436-119508935	0.142645409752538	.	.
chr1	119903251	119903750	chr1	119642320	119642819	Gm28209|chr1:119642320-119642819	0.126542027397713	.	.
chr1	119903251	119903750	chr1	119878890	119879389	Gm28209|chr1:119878890-119879389	0.163679859117405	.	.
chr1	119912947	119913446	chr1	119548633	119549132	Tmem177|chr1:119548633-119549132	0.133714361893543	.	.
chr1	119912947	119913446	chr1	119642320	119642819	Tmem177|chr1:119642320-119642819	0.0741881091971372	.	.
chr1	119912947	119913446	chr1	119642320	119642819	Tmem177|chr1:119642320-119642819	0.0741881091971373	.	.
chr1	119996954	119997453	chr1	119558231	119558730	Cfap221|chr1:119558231-119558730	0.12347735642009	.	.
chr1	119996954	119997453	chr1	119843103	119843602	Cfap221|chr1:119843103-119843602	0.131354271839225	.	.
chr1	119996954	119997453	chr1	119957787	119958286	Cfap221|chr1:119957787-119958286	0.0924118475122752	.	.
chr1	120007534	120008033	chr1	120008207	120008706	Sctr|chr1:120008207-120008706	0.372191500860059	.	.
chr1	120007534	120008033	chr1	120115666	120116165	Sctr|chr1:120115666-120116165	0.106491797129522	.	.
chr1	120007534	120008033	chr1	120123245	120123744	Sctr|chr1:120123245-120123744	0.137182133106183	.	.
chr1	120007534	120008033	chr1	120229627	120230126	Sctr|chr1:120229627-120230126	0.149911591830381	.	.
chr1	120007534	120008033	chr1	120245676	120246175	Sctr|chr1:120245676-120246175	0.0758613058503868	.	.
chr1	120007534	120008033	chr1	120248107	120248606	Sctr|chr1:120248107-120248606	0.11120162777214	.	.
chr1	120007534	120008033	chr1	120280776	120281275	Sctr|chr1:120280776-120281275	0.408649427807348	.	.
chr1	120073537	120074036	chr1	120136492	120136991	Tmem37|chr1:120136492-120136991	0.105982044431588	.	.
chr1	120073537	120074036	chr1	120155252	120155751	Tmem37|chr1:120155252-120155751	0.0741410596037354	.	.
chr1	120073537	120074036	chr1	120197108	120197607	Tmem37|chr1:120197108-120197607	0.185278970491506	.	.
chr1	120120898	120121397	chr1	120033031	120033530	3110009E18Rik|chr1:120033031-120033530	0.207995942984749	.	.
chr1	120120898	120121397	chr1	120033031	120033530	Dbi|chr1:120033031-120033530	0.207995942984749	.	.
chr1	120120898	120121397	chr1	120099484	120099983	3110009E18Rik|chr1:120099484-120099983	0.129780705102012	.	.
chr1	120120898	120121397	chr1	120099484	120099983	Dbi|chr1:120099484-120099983	0.129780705102012	.	.
chr1	120120898	120121397	chr1	120155252	120155751	3110009E18Rik|chr1:120155252-120155751	0.192168955045843	.	.
chr1	120120898	120121397	chr1	120155252	120155751	Dbi|chr1:120155252-120155751	0.192168955045843	.	.
chr1	120120898	120121397	chr1	120156028	120156527	3110009E18Rik|chr1:120156028-120156527	0.105742590568969	.	.
chr1	120120898	120121397	chr1	120156028	120156527	Dbi|chr1:120156028-120156527	0.105742590568969	.	.
chr1	120120898	120121397	chr1	120331789	120332288	3110009E18Rik|chr1:120331789-120332288	0.0883200861703747	.	.
chr1	120120898	120121397	chr1	120331789	120332288	Dbi|chr1:120331789-120332288	0.0883200861703747	.	.
chr1	120120898	120121397	chr1	120357257	120357756	3110009E18Rik|chr1:120357257-120357756	0.123934337388345	.	.
chr1	120120898	120121397	chr1	120357257	120357756	Dbi|chr1:120357257-120357756	0.123934337388345	.	.
chr1	120340287	120340786	chr1	120099484	120099983	C1ql2|chr1:120099484-120099983	0.0987990450882385	.	.
chr1	120340287	120340786	chr1	120155252	120155751	C1ql2|chr1:120155252-120155751	0.107912437716064	.	.
chr1	120340287	120340786	chr1	120468841	120469340	C1ql2|chr1:120468841-120469340	0.0888596084716218	.	.
chr1	120340287	120340786	chr1	120468841	120469340	C1ql2|chr1:120468841-120469340	0.0888596084716219	.	.
chr1	120340287	120340786	chr1	120614399	120614898	C1ql2|chr1:120614399-120614898	0.268121396845482	.	.
chr1	120340287	120340786	chr1	120628763	120629262	C1ql2|chr1:120628763-120629262	0.173099467902364	.	.
chr1	120340287	120340786	chr1	120644712	120645211	C1ql2|chr1:120644712-120645211	0.165394419633855	.	.
chr1	120340287	120340786	chr1	120655115	120655614	C1ql2|chr1:120655115-120655614	0.183509656878895	.	.
chr1	120340287	120340786	chr1	120685802	120686301	C1ql2|chr1:120685802-120686301	0.116391889402982	.	.
chr1	120602016	120602515	chr1	120331789	120332288	En1|chr1:120331789-120332288	0.246667672303835	.	.
chr1	120602016	120602515	chr1	120549233	120549732	En1|chr1:120549233-120549732	0.0959029938187105	.	.
chr1	120602016	120602515	chr1	120594518	120595017	En1|chr1:120594518-120595017	0.214648918626698	.	.
chr1	120602016	120602515	chr1	120614399	120614898	En1|chr1:120614399-120614898	0.637312867049565	.	.
chr1	120602016	120602515	chr1	120628763	120629262	En1|chr1:120628763-120629262	0.74505316081175	.	.
chr1	120602016	120602515	chr1	120644712	120645211	En1|chr1:120644712-120645211	0.592814427979925	.	.
chr1	120602016	120602515	chr1	120655115	120655614	En1|chr1:120655115-120655614	0.661045191725314	.	.
chr1	120602016	120602515	chr1	120685802	120686301	En1|chr1:120685802-120686301	0.422473671263831	.	.
chr1	121087134	121087633	chr1	121096477	121096976	Celrr|chr1:121096477-121096976	0.261859943932596	.	.
chr1	121430778	121431277	chr1	121096477	121096976	Ccdc93|chr1:121096477-121096976	0.141404934574499	.	.
chr1	121430778	121431277	chr1	121180229	121180728	Ccdc93|chr1:121180229-121180728	0.0832111962289847	.	.
chr1	121430778	121431277	chr1	121297869	121298368	Ccdc93|chr1:121297869-121298368	0.0957037864732173	.	.
chr1	121430778	121431277	chr1	121327621	121328120	Ccdc93|chr1:121327621-121328120	0.162503775449163	.	.
chr1	121527520	121528019	chr1	121441031	121441530	Htr5b|chr1:121441031-121441530	0.0831395085289902	.	.
chr1	121527520	121528019	chr1	121527010	121527509	Htr5b|chr1:121527010-121527509	0.3880771187375	.	.
chr1	121527520	121528019	chr1	121542936	121543435	Htr5b|chr1:121542936-121543435	0.33333262928882	.	.
chr1	121527520	121528019	chr1	121549397	121549896	Htr5b|chr1:121549397-121549896	0.108819950448251	.	.
chr1	121528273	121528772	chr1	121441031	121441530	Htr5b|chr1:121441031-121441530	0.164333373979638	.	.
chr1	121528273	121528772	chr1	121527010	121527509	Htr5b|chr1:121527010-121527509	0.0992407284696036	.	.
chr1	121528273	121528772	chr1	121542936	121543435	Htr5b|chr1:121542936-121543435	0.427104834823843	.	.
chr1	121528273	121528772	chr1	121549397	121549896	Htr5b|chr1:121549397-121549896	0.302396031019672	.	.
chr1	121567757	121568256	chr1	121297869	121298368	Ddx18|chr1:121297869-121298368	0.092431217779279	.	.
chr1	121567757	121568256	chr1	121440527	121441026	Ddx18|chr1:121440527-121441026	0.12347573735636	.	.
chr1	125435289	125435788	chr1	125639826	125640325	Actr3|chr1:125639826-125640325	0.118393061540999	.	.
chr1	125560306	125560805	chr1	125607368	125607867	Slc35f5|chr1:125607368-125607867	0.139265354915901	.	.
chr1	125560306	125560805	chr1	125911387	125911886	Slc35f5|chr1:125911387-125911886	0.0845509589819432	.	.
chr1	125560306	125560805	chr1	125973219	125973718	Slc35f5|chr1:125973219-125973718	0.15348327326651	.	.
chr1	125561216	125561715	chr1	125380763	125381262	Slc35f5|chr1:125380763-125381262	0.195020823781701	.	.
chr1	125911894	125912393	chr1	125687927	125688426	Lypd1|chr1:125687927-125688426	0.118539958247343	.	.
chr1	125911894	125912393	chr1	125911387	125911886	Lypd1|chr1:125911387-125911886	0.226994101744202	.	.
chr1	125911894	125912393	chr1	125973219	125973718	Lypd1|chr1:125973219-125973718	0.195677111841073	.	.
chr1	126830233	126830732	chr1	126541904	126542403	Nckap5|chr1:126541904-126542403	0.0833024438624525	.	.
chr1	126830233	126830732	chr1	126737747	126738246	Nckap5|chr1:126737747-126738246	0.142189321480973	.	.
chr1	126830233	126830732	chr1	126738288	126738787	Nckap5|chr1:126738288-126738787	0.1115334758136	.	.
chr1	126830233	126830732	chr1	126817321	126817820	Nckap5|chr1:126817321-126817820	0.0793365933314266	.	.
chr1	126830233	126830732	chr1	127160168	127160667	Nckap5|chr1:127160168-127160667	0.11287625007129	.	.
chr1	126830233	126830732	chr1	127160771	127161270	Nckap5|chr1:127160771-127161270	0.169318089981135	.	.
chr1	126830233	126830732	chr1	127240018	127240517	Nckap5|chr1:127240018-127240517	0.111390367548186	.	.
chr1	127204681	127205180	chr1	127160771	127161270	Mgat5|chr1:127160771-127161270	0.155777347500325	.	.
chr1	127205210	127205709	chr1	126801374	126801873	Mgat5|chr1:126801374-126801873	0.109503893278782	.	.
chr1	127205210	127205709	chr1	127160168	127160667	Mgat5|chr1:127160168-127160667	0.123496001529797	.	.
chr1	127205210	127205709	chr1	127160771	127161270	Mgat5|chr1:127160771-127161270	0.0809282398720254	.	.
chr1	128102952	128103451	chr1	128303860	128304359	R3hdm1|chr1:128303860-128304359	0.110139525328389	.	.
chr1	128102952	128103451	chr1	128303860	128304359	Zranb3|chr1:128303860-128304359	0.110139525328389	.	.
chr1	128102952	128103451	chr1	128368621	128369120	R3hdm1|chr1:128368621-128369120	0.258490695340322	.	.
chr1	128102952	128103451	chr1	128368621	128369120	Zranb3|chr1:128368621-128369120	0.258490695340322	.	.
chr1	128102952	128103451	chr1	128471858	128472357	R3hdm1|chr1:128471858-128472357	0.107446965822622	.	.
chr1	128102952	128103451	chr1	128471858	128472357	R3hdm1|chr1:128471858-128472357	0.107446965822623	.	.
chr1	128102952	128103451	chr1	128471858	128472357	Zranb3|chr1:128471858-128472357	0.107446965822622	.	.
chr1	128102952	128103451	chr1	128471858	128472357	Zranb3|chr1:128471858-128472357	0.107446965822623	.	.
chr1	128103473	128103972	chr1	128080864	128081363	R3hdm1|chr1:128080864-128081363	0.113965266591627	.	.
chr1	128103473	128103972	chr1	128080864	128081363	Zranb3|chr1:128080864-128081363	0.113965266591627	.	.
chr1	128103473	128103972	chr1	128303860	128304359	R3hdm1|chr1:128303860-128304359	0.137822677239002	.	.
chr1	128103473	128103972	chr1	128303860	128304359	Zranb3|chr1:128303860-128304359	0.137822677239002	.	.
chr1	128103473	128103972	chr1	128457015	128457514	R3hdm1|chr1:128457015-128457514	0.102264385488102	.	.
chr1	128103473	128103972	chr1	128457015	128457514	Zranb3|chr1:128457015-128457514	0.102264385488102	.	.
chr1	128359460	128359959	chr1	128082661	128083160	Mcm6|chr1:128082661-128083160	0.112270624280863	.	.
chr1	128359460	128359959	chr1	128368621	128369120	Mcm6|chr1:128368621-128369120	0.289051770263579	.	.
chr1	128359460	128359959	chr1	128585839	128586338	Mcm6|chr1:128585839-128586338	0.166083753000147	.	.
chr1	128359460	128359959	chr1	128659882	128660381	Mcm6|chr1:128659882-128660381	0.121244835543405	.	.
chr1	128416641	128417140	chr1	128303860	128304359	Dars|chr1:128303860-128304359	0.145273977526344	.	.
chr1	128416641	128417140	chr1	128368621	128369120	Dars|chr1:128368621-128369120	0.149806640077335	.	.
[truncated: 67,344 more rows]
