# Supplementary material for: Single-cell analysis of chromatin accessibility in the adult mouse brain
Source: Nature. 2023 Dec 13;624(7991):378–89. doi: 10.1038/s41586-023-06824-9 (PMC10719105; doi:10.1038/s41586-023-06824-9)
Supplement: Supplementary file 3 — Supplementary Tables 1–25 and their legends. [file 41586_2023_6824_MOESM3_ESM.zip › 2023-03-05453B-s3/SI Tables/SI Table 13 Summary of all the gene-cCRE correlations/sa2subclass.GPe-SI_Sox6_Cyp26b1_Gaba.pdc.bedpe]

chr1	4785497	4785996	chr1	5082818	5083317	Mrpl15|chr1:5082818-5083317	0.204205162389598	.	.
chr1	4857480	4857979	chr1	5019201	5019700	Tcea1|chr1:5019201-5019700	0.4076710338648	.	.
chr1	4857480	4857979	chr1	5055937	5056436	Tcea1|chr1:5055937-5056436	0.57866061863779	.	.
chr1	5070122	5070621	chr1	5019201	5019700	Atp6v1h|chr1:5019201-5019700	0.264289772481198	.	.
chr1	5070122	5070621	chr1	5019201	5019700	Rgs20|chr1:5019201-5019700	0.264289772481198	.	.
chr1	6214386	6214885	chr1	6382628	6383127	4732440D04Rik|chr1:6382628-6383127	0.193994271299952	.	.
chr1	9298975	9299474	chr1	9172288	9172787	Sntg1|chr1:9172288-9172787	0.480457865943745	.	.
chr1	9298975	9299474	chr1	9248389	9248888	Sntg1|chr1:9248389-9248888	0.581625922777762	.	.
chr1	9298975	9299474	chr1	9248913	9249412	Sntg1|chr1:9248913-9249412	0.32130828912242	.	.
chr1	9748256	9748755	chr1	9298270	9298769	1700034P13Rik|chr1:9298270-9298769	0.296100347399727	.	.
chr1	9748256	9748755	chr1	9298270	9298769	Vcpip1|chr1:9298270-9298769	0.296100347399727	.	.
chr1	9748256	9748755	chr1	9573148	9573647	1700034P13Rik|chr1:9573148-9573647	0.361248612227826	.	.
chr1	9748256	9748755	chr1	9573148	9573647	Vcpip1|chr1:9573148-9573647	0.361248612227826	.	.
chr1	9748256	9748755	chr1	9772700	9773199	1700034P13Rik|chr1:9772700-9773199	0.223619391285127	.	.
chr1	9748256	9748755	chr1	9772700	9773199	Vcpip1|chr1:9772700-9773199	0.223619391285127	.	.
chr1	9748256	9748755	chr1	9988645	9989144	1700034P13Rik|chr1:9988645-9989144	0.376912182014762	.	.
chr1	9748256	9748755	chr1	9988645	9989144	Vcpip1|chr1:9988645-9989144	0.376912182014762	.	.
chr1	9908384	9908883	chr1	10071190	10071689	Mcmdc2|chr1:10071190-10071689	0.259062645634119	.	.
chr1	10037697	10038196	chr1	10039501	10040000	Cops5|chr1:10039501-10040000	0.265977941803099	.	.
chr1	10037697	10038196	chr1	10039501	10040000	Cspp1|chr1:10039501-10040000	0.265977941803099	.	.
chr1	10037697	10038196	chr1	9772700	9773199	Cops5|chr1:9772700-9773199	0.30953669111591	.	.
chr1	10037697	10038196	chr1	9772700	9773199	Cspp1|chr1:9772700-9773199	0.30953669111591	.	.
chr1	10037697	10038196	chr1	9848033	9848532	Cops5|chr1:9848033-9848532	0.234176080517864	.	.
chr1	10037697	10038196	chr1	9848033	9848532	Cspp1|chr1:9848033-9848532	0.234176080517864	.	.
chr1	10720532	10721031	chr1	10942845	10943344	Cpa6|chr1:10942845-10943344	0.383084950111854	.	.
chr1	10993772	10994271	chr1	10942845	10943344	Prex2|chr1:10942845-10943344	0.372043857014369	.	.
chr1	12992497	12992996	chr1	12555862	12556361	Slco5a1|chr1:12555862-12556361	0.309113860029155	.	.
chr1	12992497	12992996	chr1	12947508	12948007	Slco5a1|chr1:12947508-12948007	0.362768377902213	.	.
chr1	13372876	13373375	chr1	13366529	13367028	Ncoa2|chr1:13366529-13367028	0.310164420690297	.	.
chr1	13372876	13373375	chr1	13372290	13372789	Ncoa2|chr1:13372290-13372789	0.258408301148626	.	.
chr1	13373516	13374015	chr1	13366529	13367028	Ncoa2|chr1:13366529-13367028	0.211186403922969	.	.
chr1	13373516	13374015	chr1	13372290	13372789	Ncoa2|chr1:13372290-13372789	0.359910246122987	.	.
chr1	13589563	13590062	chr1	13366529	13367028	Tram1|chr1:13366529-13367028	0.30366849530308	.	.
chr1	13589563	13590062	chr1	13372290	13372789	Tram1|chr1:13372290-13372789	0.387851657161975	.	.
chr1	13589563	13590062	chr1	13752366	13752865	Tram1|chr1:13752366-13752865	0.223593639244362	.	.
chr1	13589563	13590062	chr1	13789111	13789610	Tram1|chr1:13789111-13789610	0.396861818393303	.	.
chr1	13660314	13660813	chr1	13366529	13367028	Lactb2|chr1:13366529-13367028	0.251883642467102	.	.
chr1	13660314	13660813	chr1	13834775	13835274	Lactb2|chr1:13834775-13835274	0.296273419031701	.	.
chr1	15805340	15805839	chr1	15610392	15610891	Terf1|chr1:15610392-15610891	0.436050690322122	.	.
chr1	15805340	15805839	chr1	15677560	15678059	Terf1|chr1:15677560-15678059	0.348247682745818	.	.
chr1	16104453	16104952	chr1	16216324	16216823	Rpl7|chr1:16216324-16216823	0.22643407964818	.	.
chr1	16104453	16104952	chr1	16268565	16269064	Rpl7|chr1:16268565-16269064	0.191267266844913	.	.
chr1	16519035	16519534	chr1	16256177	16256676	Stau2|chr1:16256177-16256676	0.23702369787619	.	.
chr1	16519761	16520260	chr1	16433354	16433853	Stau2|chr1:16433354-16433853	0.269950245238856	.	.
chr1	16519761	16520260	chr1	16916592	16917091	Stau2|chr1:16916592-16917091	0.207245290470549	.	.
chr1	16619102	16619601	chr1	16256177	16256676	Ube2w|chr1:16256177-16256676	0.394338539352718	.	.
chr1	16619102	16619601	chr1	16256697	16257196	Ube2w|chr1:16256697-16257196	0.289903780539818	.	.
chr1	16656744	16657243	chr1	16256177	16256676	D030040B21Rik|chr1:16256177-16256676	0.23916545754981	.	.
chr1	16656744	16657243	chr1	16256177	16256676	Eloc|chr1:16256177-16256676	0.23916545754981	.	.
chr1	16656744	16657243	chr1	16440142	16440641	D030040B21Rik|chr1:16440142-16440641	0.358610748243549	.	.
chr1	16656744	16657243	chr1	16440142	16440641	Eloc|chr1:16440142-16440641	0.358610748243549	.	.
chr1	16688506	16689005	chr1	16256177	16256676	Ly96|chr1:16256177-16256676	0.377408689208111	.	.
chr1	16688506	16689005	chr1	16256697	16257196	Ly96|chr1:16256697-16257196	0.464160788451234	.	.
chr1	16688506	16689005	chr1	16268565	16269064	Ly96|chr1:16268565-16269064	0.30287575438894	.	.
chr1	16688506	16689005	chr1	16440142	16440641	Ly96|chr1:16440142-16440641	0.281885743485682	.	.
chr1	16688506	16689005	chr1	16798252	16798751	Ly96|chr1:16798252-16798751	0.509547279107465	.	.
chr1	17145142	17145641	chr1	17163496	17163995	Gdap1|chr1:17163496-17163995	0.452624387569508	.	.
chr1	20820187	20820686	chr1	20503952	20504451	Mcm3|chr1:20503952-20504451	0.195428604172013	.	.
chr1	20820187	20820686	chr1	20554332	20554831	Mcm3|chr1:20554332-20554831	0.210267741200637	.	.
chr1	20890311	20890810	chr1	20941260	20941759	6720483E21Rik|chr1:20941260-20941759	0.232479725979089	.	.
chr1	20890311	20890810	chr1	20941260	20941759	Paqr8|chr1:20941260-20941759	0.232479725979089	.	.
chr1	20890857	20891356	chr1	20620512	20621011	6720483E21Rik|chr1:20620512-20621011	0.439385248313558	.	.
chr1	20890857	20891356	chr1	20620512	20621011	Paqr8|chr1:20620512-20621011	0.439385248313558	.	.
chr1	20890857	20891356	chr1	21014419	21014918	6720483E21Rik|chr1:21014419-21014918	0.251613614657876	.	.
chr1	20890857	20891356	chr1	21014419	21014918	Paqr8|chr1:21014419-21014918	0.251613614657876	.	.
chr1	20951400	20951899	chr1	20612697	20613196	Efhc1|chr1:20612697-20613196	0.338864989960368	.	.
chr1	20951400	20951899	chr1	20620512	20621011	Efhc1|chr1:20620512-20621011	0.550114177253842	.	.
chr1	20951400	20951899	chr1	21014419	21014918	Efhc1|chr1:21014419-21014918	0.372339221016681	.	.
chr1	23761777	23762276	chr1	23705548	23706047	B3gat2|chr1:23705548-23706047	0.216818111816006	.	.
chr1	23922128	23922627	chr1	23762798	23763297	Smap1|chr1:23762798-23763297	0.295965056496764	.	.
chr1	24005456	24005955	chr1	24378414	24378913	Sdhaf4|chr1:24378414-24378913	0.255381527921638	.	.
chr1	24099649	24100148	chr1	24157658	24158157	Fam135a|chr1:24157658-24158157	0.368276036742461	.	.
chr1	24099649	24100148	chr1	24218975	24219474	Fam135a|chr1:24218975-24219474	0.235727810247832	.	.
chr1	24099649	24100148	chr1	24249074	24249573	Fam135a|chr1:24249074-24249573	0.333737472962026	.	.
chr1	24100186	24100685	chr1	24218975	24219474	Fam135a|chr1:24218975-24219474	0.404190668844313	.	.
chr1	24100186	24100685	chr1	24249074	24249573	Fam135a|chr1:24249074-24249573	0.226860561438338	.	.
chr1	24100186	24100685	chr1	24452128	24452627	Fam135a|chr1:24452128-24452627	0.30048254693603	.	.
chr1	24586286	24586785	chr1	24349664	24350163	Col19a1|chr1:24349664-24350163	0.232745777349108	.	.
chr1	24586286	24586785	chr1	24866559	24867058	Col19a1|chr1:24866559-24867058	0.334991547864137	.	.
chr1	24586286	24586785	chr1	24891326	24891825	Col19a1|chr1:24891326-24891825	0.248410212210248	.	.
chr1	24587149	24587648	chr1	24349664	24350163	Col19a1|chr1:24349664-24350163	0.35380704813839	.	.
chr1	24587149	24587648	chr1	24378414	24378913	Col19a1|chr1:24378414-24378913	0.242806357089283	.	.
chr1	24678265	24678764	chr1	24452128	24452627	Lmbrd1|chr1:24452128-24452627	0.379390499678902	.	.
chr1	24678265	24678764	chr1	24611656	24612155	Lmbrd1|chr1:24611656-24612155	0.518098845178863	.	.
chr1	24678265	24678764	chr1	24613347	24613846	Lmbrd1|chr1:24613347-24613846	0.523711195658793	.	.
chr1	24678265	24678764	chr1	24614093	24614592	Lmbrd1|chr1:24614093-24614592	0.440364324774104	.	.
chr1	24678265	24678764	chr1	24614797	24615296	Lmbrd1|chr1:24614797-24615296	0.494757858850029	.	.
chr1	24678265	24678764	chr1	24615721	24616220	Lmbrd1|chr1:24615721-24616220	0.496060537967732	.	.
chr1	30872795	30873294	chr1	30718559	30719058	Phf3|chr1:30718559-30719058	0.237654531645856	.	.
chr1	30872795	30873294	chr1	31153918	31154417	Phf3|chr1:31153918-31154417	0.241915626707976	.	.
chr1	30873942	30874441	chr1	30740784	30741283	Phf3|chr1:30740784-30741283	0.204492194176027	.	.
chr1	30949582	30950081	chr1	30740784	30741283	Ptp4a1|chr1:30740784-30741283	0.573104304177859	.	.
chr1	34459438	34459937	chr1	34738307	34738806	Ptpn18|chr1:34738307-34738806	0.287884927158256	.	.
chr1	34579442	34579941	chr1	34399361	34399860	1700101I19Rik|chr1:34399361-34399860	0.330264764686473	.	.
chr1	34579442	34579941	chr1	34399361	34399860	Amer3|chr1:34399361-34399860	0.330264764686473	.	.
chr1	34579442	34579941	chr1	34793414	34793913	1700101I19Rik|chr1:34793414-34793913	0.357233906853304	.	.
chr1	34579442	34579941	chr1	34793414	34793913	Amer3|chr1:34793414-34793913	0.357233906853304	.	.
chr1	34801460	34801959	chr1	34962067	34962566	Arhgef4|chr1:34962067-34962566	0.399225273137766	.	.
chr1	34801460	34801959	chr1	35059272	35059771	Arhgef4|chr1:35059272-35059771	0.35076528355437	.	.
chr1	34801460	34801959	chr1	35212284	35212783	Arhgef4|chr1:35212284-35212783	0.195779800530527	.	.
chr1	34802224	34802723	chr1	34793414	34793913	Arhgef4|chr1:34793414-34793913	0.236178074694211	.	.
chr1	34802224	34802723	chr1	34962067	34962566	Arhgef4|chr1:34962067-34962566	0.240808319274465	.	.
chr1	34802224	34802723	chr1	35059272	35059771	Arhgef4|chr1:35059272-35059771	0.254004267867848	.	.
chr1	34802224	34802723	chr1	35242908	35243407	Arhgef4|chr1:35242908-35243407	0.223793047327194	.	.
chr1	34802224	34802723	chr1	35243429	35243928	Arhgef4|chr1:35243429-35243928	0.28046197010067	.	.
chr1	34842804	34843303	chr1	35059272	35059771	Fam168b|chr1:35059272-35059771	0.374258326070959	.	.
chr1	34849768	34850267	chr1	35242908	35243407	Plekhb2|chr1:35242908-35243407	0.196505327255885	.	.
chr1	34849768	34850267	chr1	35243429	35243928	Plekhb2|chr1:35243429-35243928	0.246488194814925	.	.
chr1	36068061	36068560	chr1	36303259	36303758	Hs6st1|chr1:36303259-36303758	0.296047742538369	.	.
chr1	36244101	36244600	chr1	35850592	35851091	Uggt1|chr1:35850592-35851091	0.220664932028729	.	.
chr1	36244101	36244600	chr1	35869575	35870074	Uggt1|chr1:35869575-35870074	0.238319293030312	.	.
chr1	36244101	36244600	chr1	36079640	36080139	Uggt1|chr1:36079640-36080139	0.318066580018588	.	.
chr1	36307414	36307913	chr1	36303259	36303758	Arid5a|chr1:36303259-36303758	0.281242821452251	.	.
chr1	36368963	36369462	chr1	36064836	36065335	Kansl3|chr1:36064836-36065335	0.221437545292053	.	.
chr1	36368963	36369462	chr1	36079640	36080139	Kansl3|chr1:36079640-36080139	0.313252087960092	.	.
chr1	36368963	36369462	chr1	36252765	36253264	Kansl3|chr1:36252765-36253264	0.208451450747559	.	.
chr1	36368963	36369462	chr1	36737259	36737758	Kansl3|chr1:36737259-36737758	0.284920772000248	.	.
chr1	36445084	36445583	chr1	36079640	36080139	Lman2l|chr1:36079640-36080139	0.408238779283413	.	.
chr1	36471319	36471818	chr1	36064836	36065335	Cnnm4|chr1:36064836-36065335	0.23455535049639	.	.
chr1	36471319	36471818	chr1	36303259	36303758	Cnnm4|chr1:36303259-36303758	0.311612382418357	.	.
chr1	36471319	36471818	chr1	36684036	36684535	Cnnm4|chr1:36684036-36684535	0.293338058938981	.	.
chr1	36511549	36512048	chr1	36252765	36253264	Cnnm3|chr1:36252765-36253264	0.227552027308569	.	.
chr1	36511549	36512048	chr1	36401491	36401990	Cnnm3|chr1:36401491-36401990	0.202810428051861	.	.
chr1	36511549	36512048	chr1	36684036	36684535	Cnnm3|chr1:36684036-36684535	0.271651852178374	.	.
chr1	36512158	36512657	chr1	36684036	36684535	Cnnm3|chr1:36684036-36684535	0.263678909480718	.	.
chr1	36547105	36547604	chr1	36303259	36303758	Ankrd39|chr1:36303259-36303758	0.369455268499892	.	.
chr1	36547105	36547604	chr1	36684036	36684535	Ankrd39|chr1:36684036-36684535	0.248830163203095	.	.
chr1	36709882	36710381	chr1	36279162	36279661	4933424G06Rik|chr1:36279162-36279661	0.342871049290686	.	.
chr1	36744515	36745014	chr1	36303259	36303758	Gm33533|chr1:36303259-36303758	0.226028563172578	.	.
chr1	37719678	37720177	chr1	37678238	37678737	2010300C02Rik|chr1:37678238-37678737	0.243795908871124	.	.
chr1	37864699	37865198	chr1	37726317	37726816	Gm26805|chr1:37726317-37726816	0.200807767683769	.	.
chr1	37864699	37865198	chr1	37726317	37726816	Gm26805|chr1:37726317-37726816	0.20080776768377	.	.
chr1	37864699	37865198	chr1	38200663	38201162	Gm26805|chr1:38200663-38201162	0.250773631263498	.	.
chr1	37865263	37865762	chr1	37678238	37678737	Gm26805|chr1:37678238-37678737	0.242005283854365	.	.
chr1	37865263	37865762	chr1	37678238	37678737	Tsga10|chr1:37678238-37678737	0.242005283854365	.	.
chr1	37890241	37890740	chr1	38199949	38200448	Mitd1|chr1:38199949-38200448	0.258879886084661	.	.
chr1	37890241	37890740	chr1	38199949	38200448	Mrpl30|chr1:38199949-38200448	0.258879886084661	.	.
chr1	38836359	38836858	chr1	39007191	39007690	Lonrf2|chr1:39007191-39007690	0.40040707477138	.	.
chr1	38836359	38836858	chr1	39063984	39064483	Lonrf2|chr1:39063984-39064483	0.316349426490019	.	.
chr1	38836359	38836858	chr1	39206904	39207403	Lonrf2|chr1:39206904-39207403	0.228801273796812	.	.
chr1	38897212	38897711	chr1	38848773	38849272	Chst10|chr1:38848773-38849272	0.22864063354675	.	.
chr1	38897212	38897711	chr1	39001085	39001584	Chst10|chr1:39001085-39001584	0.38487697466258	.	.
chr1	38897212	38897711	chr1	39185782	39186281	Chst10|chr1:39185782-39186281	0.23118764573698	.	.
chr1	38897724	38898223	chr1	39089789	39090288	Chst10|chr1:39089789-39090288	0.397780571277765	.	.
chr1	38897724	38898223	chr1	39185782	39186281	Chst10|chr1:39185782-39186281	0.274059853719636	.	.
chr1	39193901	39194400	chr1	39063984	39064483	Npas2|chr1:39063984-39064483	0.265727034575307	.	.
chr1	39477894	39478393	chr1	39386716	39387215	Tbc1d8|chr1:39386716-39387215	0.31430012037947	.	.
chr1	39477894	39478393	chr1	39387447	39387946	Tbc1d8|chr1:39387447-39387946	0.195597548160591	.	.
chr1	39477894	39478393	chr1	39441615	39442114	Tbc1d8|chr1:39441615-39442114	0.223450539383311	.	.
chr1	39478529	39479028	chr1	39284707	39285206	Tbc1d8|chr1:39284707-39285206	0.324261252905118	.	.
chr1	40085635	40086134	chr1	40000871	40001370	Gm16894|chr1:40000871-40001370	0.23057636323135	.	.
chr1	40085635	40086134	chr1	40266363	40266862	Gm16894|chr1:40266363-40266862	0.362583928680284	.	.
chr1	40681063	40681562	chr1	40380047	40380546	Slc9a2|chr1:40380047-40380546	0.2838930258191	.	.
chr1	40681063	40681562	chr1	40714050	40714549	Slc9a2|chr1:40714050-40714549	0.223034502986029	.	.
chr1	40790447	40790946	chr1	40657872	40658371	Mfsd9|chr1:40657872-40658371	0.334989395917	.	.
chr1	40790447	40790946	chr1	40758699	40759198	Mfsd9|chr1:40758699-40759198	0.209790787904349	.	.
chr1	40790447	40790946	chr1	40768563	40769062	Mfsd9|chr1:40768563-40769062	0.354112835602172	.	.
chr1	40790447	40790946	chr1	40844577	40845076	Mfsd9|chr1:40844577-40845076	0.224211720478922	.	.
chr1	40790447	40790946	chr1	40865184	40865683	Mfsd9|chr1:40865184-40865683	0.459770236551929	.	.
chr1	40790447	40790946	chr1	40878983	40879482	Mfsd9|chr1:40878983-40879482	0.236961484778055	.	.
chr1	40790447	40790946	chr1	41027535	41028034	Mfsd9|chr1:41027535-41028034	0.385628505450046	.	.
chr1	40790447	40790946	chr1	41036904	41037403	Mfsd9|chr1:41036904-41037403	0.243515623532272	.	.
chr1	40790447	40790946	chr1	41166420	41166919	Mfsd9|chr1:41166420-41166919	0.435518745635565	.	.
chr1	42695450	42695949	chr1	42540124	42540623	Gm20646|chr1:42540124-42540623	0.333953110059041	.	.
chr1	42695450	42695949	chr1	42540124	42540623	Pantr1|chr1:42540124-42540623	0.333953110059041	.	.
chr1	42695450	42695949	chr1	42540124	42540623	Pou3f3|chr1:42540124-42540623	0.333953110059041	.	.
chr1	43827615	43828114	chr1	43898955	43899454	Uxs1|chr1:43898955-43899454	0.205474583464422	.	.
chr1	44552204	44552703	chr1	44736692	44737191	Gulp1|chr1:44736692-44737191	0.217914865064962	.	.
chr1	44552204	44552703	chr1	44737195	44737694	Gulp1|chr1:44737195-44737694	0.235538465932446	.	.
chr1	51333906	51334405	chr1	51446000	51446499	9330175M20Rik|chr1:51446000-51446499	0.224536364460814	.	.
chr1	51333906	51334405	chr1	51627428	51627927	9330175M20Rik|chr1:51627428-51627927	0.234378755371988	.	.
chr1	51915731	51916230	chr1	52156174	52156673	Myo1b|chr1:52156174-52156673	0.189768609439661	.	.
chr1	52119152	52119651	chr1	51820523	51821022	Stat1|chr1:51820523-51821022	0.449765949661501	.	.
chr1	52119152	52119651	chr1	52171278	52171777	Stat1|chr1:52171278-52171777	0.269901940047679	.	.
chr1	52119152	52119651	chr1	52299528	52300027	Stat1|chr1:52299528-52300027	0.281623857045932	.	.
chr1	52233098	52233597	chr1	51970139	51970638	Gls|chr1:51970139-51970638	0.21623419886922	.	.
chr1	52233098	52233597	chr1	52146524	52147023	Gls|chr1:52146524-52147023	0.25616305505147	.	.
chr1	52233098	52233597	chr1	52158800	52159299	Gls|chr1:52158800-52159299	0.270473868335935	.	.
chr1	52233098	52233597	chr1	52354167	52354666	Gls|chr1:52354167-52354666	0.307579469246512	.	.
chr1	52500159	52500658	chr1	52299528	52300027	Nab1|chr1:52299528-52300027	0.200483735289884	.	.
chr1	52500159	52500658	chr1	52331366	52331865	Nab1|chr1:52331366-52331865	0.281480976740147	.	.
chr1	52500159	52500658	chr1	52597736	52598235	Nab1|chr1:52597736-52598235	0.214831237140359	.	.
chr1	52500159	52500658	chr1	52682382	52682881	Nab1|chr1:52682382-52682881	0.244697095962633	.	.
chr1	52630383	52630882	chr1	52336605	52337104	Nemp2|chr1:52336605-52337104	0.392360020371338	.	.
chr1	52630383	52630882	chr1	52354167	52354666	Nemp2|chr1:52354167-52354666	0.220154490344857	.	.
chr1	52630383	52630882	chr1	52951973	52952472	Nemp2|chr1:52951973-52952472	0.302147980157376	.	.
chr1	52630383	52630882	chr1	52986655	52987154	Nemp2|chr1:52986655-52987154	0.212478096318859	.	.
chr1	52726267	52726766	chr1	52597736	52598235	Mfsd6|chr1:52597736-52598235	0.319986843549206	.	.
chr1	52726267	52726766	chr1	52598245	52598744	Mfsd6|chr1:52598245-52598744	0.219884737690921	.	.
chr1	52726267	52726766	chr1	52952486	52952985	Mfsd6|chr1:52952486-52952985	0.387257498308779	.	.
chr1	52726267	52726766	chr1	52953081	52953580	Mfsd6|chr1:52953081-52953580	0.328116452407601	.	.
chr1	52726931	52727430	chr1	52952486	52952985	Mfsd6|chr1:52952486-52952985	0.355205470968675	.	.
chr1	52816845	52817344	chr1	52951973	52952472	Inpp1|chr1:52951973-52952472	0.271757609478809	.	.
chr1	52817513	52818012	chr1	52648075	52648574	Inpp1|chr1:52648075-52648574	0.402391487354111	.	.
chr1	52817513	52818012	chr1	52682382	52682881	Inpp1|chr1:52682382-52682881	0.411262298902494	.	.
chr1	52817513	52818012	chr1	52953081	52953580	Inpp1|chr1:52953081-52953580	0.206214984653711	.	.
chr1	52844734	52845233	chr1	52648075	52648574	Hibch|chr1:52648075-52648574	0.21839340032788	.	.
chr1	52844734	52845233	chr1	52682382	52682881	Hibch|chr1:52682382-52682881	0.203942034598802	.	.
chr1	53296806	53297305	chr1	53572961	53573460	Ormdl1|chr1:53572961-53573460	0.291360402983037	.	.
chr1	53296806	53297305	chr1	53572961	53573460	Pms1|chr1:53572961-53573460	0.291360402983037	.	.
chr1	53352482	53352981	chr1	53272612	53273111	Asdurf|chr1:53272612-53273111	0.331092522129136	.	.
chr1	53352482	53352981	chr1	53272612	53273111	Asnsd1|chr1:53272612-53273111	0.331092522129136	.	.
chr1	53785040	53785539	chr1	53909069	53909568	Stk17b|chr1:53909069-53909568	0.444599538601621	.	.
chr1	54194329	54194828	chr1	54065359	54065858	Hecw2|chr1:54065359-54065858	0.336986002508831	.	.
chr1	54194329	54194828	chr1	54133690	54134189	Hecw2|chr1:54133690-54134189	0.257775952261953	.	.
chr1	54194947	54195446	chr1	54065359	54065858	Hecw2|chr1:54065359-54065858	0.378162654737699	.	.
chr1	54194947	54195446	chr1	54467308	54467807	Hecw2|chr1:54467308-54467807	0.277868706814534	.	.
chr1	54438767	54439266	chr1	54039037	54039536	Gtf3c3|chr1:54039037-54039536	0.285577876544828	.	.
chr1	55130908	55131407	chr1	54896345	54896844	Mob4|chr1:54896345-54896844	0.288363533268504	.	.
chr1	55236881	55237380	chr1	54896345	54896844	Mars2|chr1:54896345-54896844	0.28970117680756	.	.
chr1	57377374	57377873	chr1	57428877	57429376	1700066M21Rik|chr1:57428877-57429376	0.264825398289389	.	.
chr1	57377374	57377873	chr1	57428877	57429376	4930558J18Rik|chr1:57428877-57429376	0.264825398289389	.	.
chr1	57773916	57774415	chr1	57784198	57784697	Spats2l|chr1:57784198-57784697	0.352329049337614	.	.
chr1	57773916	57774415	chr1	57875535	57876034	Spats2l|chr1:57875535-57876034	0.213488360688966	.	.
chr1	57773916	57774415	chr1	57969827	57970326	Spats2l|chr1:57969827-57970326	0.257965015445032	.	.
chr1	57774846	57775345	chr1	57775384	57775883	Spats2l|chr1:57775384-57775883	0.564312806777972	.	.
chr1	57995689	57996188	chr1	57873997	57874496	Sgo2a|chr1:57873997-57874496	0.243066578250528	.	.
chr1	58112727	58113226	chr1	58144639	58145138	Aox3|chr1:58144639-58145138	0.192559151452354	.	.
chr1	58112727	58113226	chr1	58271090	58271589	Aox3|chr1:58271090-58271589	0.353922986018145	.	.
chr1	58112727	58113226	chr1	58359437	58359936	Aox3|chr1:58359437-58359936	0.357564058879386	.	.
chr1	58210207	58210706	chr1	58144639	58145138	Aox4|chr1:58144639-58145138	0.200427145829224	.	.
chr1	58210207	58210706	chr1	58196864	58197363	Aox4|chr1:58196864-58197363	0.194846106275054	.	.
chr1	58423825	58424324	chr1	58165218	58165717	Clk1|chr1:58165218-58165717	0.394613571899244	.	.
chr1	58423825	58424324	chr1	58359437	58359936	Clk1|chr1:58359437-58359936	0.232243682060281	.	.
chr1	58423825	58424324	chr1	58458788	58459287	Clk1|chr1:58458788-58459287	0.226605925248609	.	.
chr1	58445384	58445883	chr1	58144639	58145138	Nif3l1|chr1:58144639-58145138	0.31571914481556	.	.
chr1	58445384	58445883	chr1	58144639	58145138	Ppil3|chr1:58144639-58145138	0.31571914481556	.	.
chr1	58445384	58445883	chr1	58296260	58296759	Nif3l1|chr1:58296260-58296759	0.301779848877821	.	.
chr1	58445384	58445883	chr1	58296260	58296759	Ppil3|chr1:58296260-58296759	0.301779848877821	.	.
chr1	58504734	58505233	chr1	58652543	58653042	Gm15834|chr1:58652543-58653042	0.198531499308955	.	.
chr1	58504734	58505233	chr1	58652543	58653042	Orc2|chr1:58652543-58653042	0.198531499308955	.	.
chr1	58504734	58505233	chr1	58909565	58910064	Gm15834|chr1:58909565-58910064	0.270162615942019	.	.
chr1	58504734	58505233	chr1	58909565	58910064	Orc2|chr1:58909565-58910064	0.270162615942019	.	.
chr1	58586034	58586533	chr1	58296260	58296759	Fam126b|chr1:58296260-58296759	0.282592359361757	.	.
chr1	58586034	58586533	chr1	58296260	58296759	Ndufb3|chr1:58296260-58296759	0.282592359361757	.	.
chr1	58711489	58711988	chr1	58271090	58271589	Cflar|chr1:58271090-58271589	0.26400337852849	.	.
chr1	58973284	58973783	chr1	58652543	58653042	Stradb|chr1:58652543-58653042	0.524378919273573	.	.
chr1	58973284	58973783	chr1	58652543	58653042	Trak2|chr1:58652543-58653042	0.524378919273573	.	.
chr1	58973284	58973783	chr1	58909565	58910064	Stradb|chr1:58909565-58910064	0.257778762842974	.	.
chr1	58973284	58973783	chr1	58909565	58910064	Trak2|chr1:58909565-58910064	0.257778762842974	.	.
chr1	58973284	58973783	chr1	58949448	58949947	Stradb|chr1:58949448-58949947	0.21089968097927	.	.
chr1	58973284	58973783	chr1	58949448	58949947	Trak2|chr1:58949448-58949947	0.21089968097927	.	.
chr1	58973886	58974385	chr1	58909565	58910064	Stradb|chr1:58909565-58910064	0.242472772161928	.	.
chr1	58973886	58974385	chr1	58909565	58910064	Trak2|chr1:58909565-58910064	0.242472772161928	.	.
chr1	59120147	59120646	chr1	59247600	59248099	G730003C15Rik|chr1:59247600-59248099	0.19249829172473	.	.
chr1	59120147	59120646	chr1	59247600	59248099	Tmem237|chr1:59247600-59248099	0.19249829172473	.	.
chr1	59120147	59120646	chr1	59483682	59484181	G730003C15Rik|chr1:59483682-59484181	0.275851275743909	.	.
chr1	59120147	59120646	chr1	59483682	59484181	Tmem237|chr1:59483682-59484181	0.275851275743909	.	.
chr1	59162883	59163382	chr1	59316631	59317130	Mpp4|chr1:59316631-59317130	0.508694000816709	.	.
chr1	59237006	59237505	chr1	58949448	58949947	Als2|chr1:58949448-58949947	0.197030392281554	.	.
chr1	59670565	59671064	chr1	59788955	59789454	Sumo1|chr1:59788955-59789454	0.409103629787471	.	.
chr1	59763159	59763658	chr1	59899192	59899691	Bmpr2|chr1:59899192-59899691	0.28320334900645	.	.
chr1	59912662	59913161	chr1	59535307	59535806	Fam117b|chr1:59535307-59535806	0.289620540664839	.	.
chr1	59912662	59913161	chr1	59566844	59567343	Fam117b|chr1:59566844-59567343	0.219997470448351	.	.
chr1	59912662	59913161	chr1	59899192	59899691	Fam117b|chr1:59899192-59899691	0.207027150324947	.	.
chr1	60180257	60180756	chr1	59788955	59789454	Nbeal1|chr1:59788955-59789454	0.334323783582152	.	.
chr1	60342754	60343253	chr1	60645165	60645664	Cyp20a1|chr1:60645165-60645664	0.283090063146491	.	.
chr1	60409462	60409961	chr1	60645165	60645664	Abi2|chr1:60645165-60645664	0.320683783707409	.	.
chr1	60565982	60566481	chr1	60731834	60732333	Raph1|chr1:60731834-60732333	0.191461444773589	.	.
chr1	60566593	60567092	chr1	60645165	60645664	Raph1|chr1:60645165-60645664	0.237084049566862	.	.
chr1	60566593	60567092	chr1	60860552	60861051	Raph1|chr1:60860552-60861051	0.344358621732017	.	.
chr1	60566593	60567092	chr1	60920395	60920894	Raph1|chr1:60920395-60920894	0.42821372596497	.	.
chr1	63114071	63114570	chr1	62964231	62964730	Ino80d|chr1:62964231-62964730	0.291775240997836	.	.
chr1	63272985	63273484	chr1	63505718	63506217	Gm11608|chr1:63505718-63506217	0.198606026078452	.	.
chr1	63272985	63273484	chr1	63505718	63506217	Zdbf2|chr1:63505718-63506217	0.198606026078452	.	.
chr1	63272985	63273484	chr1	63506235	63506734	Gm11608|chr1:63506235-63506734	0.364825453934832	.	.
chr1	63272985	63273484	chr1	63506235	63506734	Zdbf2|chr1:63506235-63506734	0.364825453934832	.	.
chr1	63272985	63273484	chr1	63659557	63660056	Gm11608|chr1:63659557-63660056	0.202395063328326	.	.
chr1	63272985	63273484	chr1	63659557	63660056	Zdbf2|chr1:63659557-63660056	0.202395063328326	.	.
chr1	63272985	63273484	chr1	63668754	63669253	Gm11608|chr1:63668754-63669253	0.253215160563469	.	.
chr1	63272985	63273484	chr1	63668754	63669253	Zdbf2|chr1:63668754-63669253	0.253215160563469	.	.
chr1	63445671	63446170	chr1	63278051	63278550	Adam23|chr1:63278051-63278550	0.196137572369357	.	.
chr1	63445671	63446170	chr1	63367905	63368404	Adam23|chr1:63367905-63368404	0.385914232304664	.	.
chr1	63730384	63730883	chr1	63850850	63851349	Fastkd2|chr1:63850850-63851349	0.240076615975163	.	.
chr1	63730384	63730883	chr1	63850850	63851349	Mdh1b|chr1:63850850-63851349	0.240076615975163	.	.
chr1	64616950	64617449	chr1	64420041	64420540	Gm28982|chr1:64420041-64420540	0.243948062162588	.	.
chr1	64616950	64617449	chr1	64420041	64420540	Mettl21a|chr1:64420041-64420540	0.243948062162588	.	.
chr1	64616950	64617449	chr1	64445949	64446448	Gm28982|chr1:64445949-64446448	0.352018397419	.	.
chr1	64616950	64617449	chr1	64445949	64446448	Mettl21a|chr1:64445949-64446448	0.352018397419	.	.
chr1	64616950	64617449	chr1	64717480	64717979	Gm28982|chr1:64717480-64717979	0.286145849069884	.	.
chr1	64616950	64617449	chr1	64717480	64717979	Mettl21a|chr1:64717480-64717979	0.286145849069884	.	.
chr1	64690474	64690973	chr1	64305488	64305987	2810408I11Rik|chr1:64305488-64305987	0.250349674569066	.	.
chr1	64690474	64690973	chr1	64305488	64305987	Ccnyl1|chr1:64305488-64305987	0.250349674569066	.	.
chr1	64690474	64690973	chr1	64705213	64705712	2810408I11Rik|chr1:64705213-64705712	0.248106435047719	.	.
chr1	64690474	64690973	chr1	64705213	64705712	Ccnyl1|chr1:64705213-64705712	0.248106435047719	.	.
chr1	64737642	64738141	chr1	64305488	64305987	Fzd5|chr1:64305488-64305987	0.398648904368974	.	.
chr1	64737642	64738141	chr1	64445949	64446448	Fzd5|chr1:64445949-64446448	0.209700287686742	.	.
chr1	64737642	64738141	chr1	64717480	64717979	Fzd5|chr1:64717480-64717979	0.249344722872515	.	.
chr1	64956569	64957068	chr1	64888318	64888817	Plekhm3|chr1:64888318-64888817	0.317102342305888	.	.
chr1	65122893	65123392	chr1	64791706	64792205	D630023F18Rik|chr1:64791706-64792205	0.411960027703888	.	.
chr1	65122893	65123392	chr1	64919149	64919648	D630023F18Rik|chr1:64919149-64919648	0.228126481496659	.	.
chr1	66174880	66175379	chr1	66148233	66148732	Map2|chr1:66148233-66148732	0.196621451103118	.	.
chr1	66817441	66817940	chr1	67099527	67100026	Kansl1l|chr1:67099527-67100026	0.445160997689285	.	.
chr1	66863047	66863546	chr1	67031505	67032004	Acadl|chr1:67031505-67032004	0.299192433870948	.	.
chr1	66863047	66863546	chr1	67218289	67218788	Acadl|chr1:67218289-67218788	0.290135256330353	.	.
chr1	67038596	67039095	chr1	66990357	66990856	Lancl1|chr1:66990357-66990856	0.281278081591603	.	.
chr1	67038596	67039095	chr1	67181101	67181600	Lancl1|chr1:67181101-67181600	0.214660518887238	.	.
chr1	71102248	71102747	chr1	71249977	71250476	Bard1|chr1:71249977-71250476	0.296001581890513	.	.
chr1	71102861	71103360	chr1	70884004	70884503	Bard1|chr1:70884004-70884503	0.308317654634633	.	.
chr1	71102861	71103360	chr1	71196093	71196592	Bard1|chr1:71196093-71196592	0.445237586093417	.	.
chr1	72211757	72212256	chr1	71819866	71820365	Mreg|chr1:71819866-71820365	0.23332240277855	.	.
chr1	72212372	72212871	chr1	71819866	71820365	Mreg|chr1:71819866-71820365	0.25040897295644	.	.
chr1	72212372	72212871	chr1	72225715	72226214	Mreg|chr1:72225715-72226214	0.245525065587637	.	.
chr1	72536444	72536943	chr1	72593369	72593868	March4|chr1:72593369-72593868	0.237517894316627	.	.
chr1	72536972	72537471	chr1	72593369	72593868	March4|chr1:72593369-72593868	0.252295552198187	.	.
chr1	72536972	72537471	chr1	72870991	72871490	March4|chr1:72870991-72871490	0.359810375478728	.	.
chr1	72582908	72583407	chr1	72854858	72855357	Smarcal1|chr1:72854858-72855357	0.205974031649064	.	.
chr1	72640885	72641384	chr1	72870991	72871490	Gm39662|chr1:72870991-72871490	0.296066788011104	.	.
chr1	72711014	72711513	chr1	72608646	72609145	Rpl37a|chr1:72608646-72609145	0.48721711104432	.	.
chr1	72711014	72711513	chr1	72872440	72872939	Rpl37a|chr1:72872440-72872939	0.491363148850567	.	.
chr1	74125051	74125550	chr1	73962820	73963319	Rufy4|chr1:73962820-73963319	0.208055298493084	.	.
chr1	74125051	74125550	chr1	73962820	73963319	Tns1|chr1:73962820-73963319	0.208055298493084	.	.
chr1	74284588	74285087	chr1	74397348	74397847	Aamp|chr1:74397348-74397847	0.207432324507979	.	.
chr1	74284588	74285087	chr1	74397348	74397847	Pnkd|chr1:74397348-74397847	0.207432324507979	.	.
chr1	74284588	74285087	chr1	74437955	74438454	Aamp|chr1:74437955-74438454	0.267606359658361	.	.
chr1	74284588	74285087	chr1	74437955	74438454	Pnkd|chr1:74437955-74438454	0.267606359658361	.	.
chr1	74361763	74362262	chr1	74332262	74332761	Catip|chr1:74332262-74332761	0.472507049339872	.	.
chr1	74361763	74362262	chr1	74397348	74397847	Catip|chr1:74397348-74397847	0.35682009748467	.	.
chr1	74361763	74362262	chr1	74437955	74438454	Catip|chr1:74437955-74438454	0.363014927593548	.	.
chr1	74391301	74391800	chr1	74332262	74332761	Ctdsp1|chr1:74332262-74332761	0.220554415147567	.	.
chr1	74505730	74506229	chr1	74397348	74397847	Cnot9|chr1:74397348-74397847	0.198521157670004	.	.
chr1	74587962	74588461	chr1	74386756	74387255	Bcs1l|chr1:74386756-74387255	0.202434417183779	.	.
chr1	74587962	74588461	chr1	74386756	74387255	Zfp142|chr1:74386756-74387255	0.202434417183779	.	.
chr1	74587962	74588461	chr1	74858307	74858806	Bcs1l|chr1:74858307-74858806	0.308238922573711	.	.
chr1	74587962	74588461	chr1	74858307	74858806	Zfp142|chr1:74858307-74858806	0.308238922573711	.	.
chr1	74587962	74588461	chr1	74882110	74882609	Bcs1l|chr1:74882110-74882609	0.504912939061503	.	.
chr1	74587962	74588461	chr1	74882110	74882609	Zfp142|chr1:74882110-74882609	0.504912939061503	.	.
chr1	74601175	74601674	chr1	74802933	74803432	Rnf25|chr1:74802933-74803432	0.225126560658324	.	.
chr1	74601175	74601674	chr1	74802933	74803432	Stk36|chr1:74802933-74803432	0.225126560658324	.	.
chr1	74601175	74601674	chr1	74880737	74881236	Rnf25|chr1:74880737-74881236	0.314694126612891	.	.
chr1	74601175	74601674	chr1	74880737	74881236	Stk36|chr1:74880737-74881236	0.314694126612891	.	.
chr1	74601175	74601674	chr1	74948735	74949234	Rnf25|chr1:74948735-74949234	0.193064904895004	.	.
chr1	74601175	74601674	chr1	74948735	74949234	Stk36|chr1:74948735-74949234	0.193064904895004	.	.
chr1	74661495	74661994	chr1	74332262	74332761	Ttll4|chr1:74332262-74332761	0.247475315670883	.	.
chr1	74661495	74661994	chr1	74397348	74397847	Ttll4|chr1:74397348-74397847	0.420493261098538	.	.
chr1	74661495	74661994	chr1	74437955	74438454	Ttll4|chr1:74437955-74438454	0.309155156118899	.	.
chr1	74661495	74661994	chr1	74968605	74969104	Ttll4|chr1:74968605-74969104	0.470581371389078	.	.
chr1	74854708	74855207	chr1	74816731	74817230	Cdk5r2|chr1:74816731-74817230	0.199297298893317	.	.
chr1	74854708	74855207	chr1	74816731	74817230	Cdk5r2|chr1:74816731-74817230	0.199297298893318	.	.
chr1	74935357	74935856	chr1	74948735	74949234	Cfap65|chr1:74948735-74949234	0.197397280352772	.	.
chr1	75124760	75125259	chr1	74858307	74858806	Nhej1|chr1:74858307-74858806	0.209439930796196	.	.
chr1	75124760	75125259	chr1	74968605	74969104	Nhej1|chr1:74968605-74969104	0.197484433638039	.	.
chr1	75124760	75125259	chr1	75244823	75245322	Nhej1|chr1:75244823-75245322	0.253863416017899	.	.
chr1	75124760	75125259	chr1	75495129	75495628	Nhej1|chr1:75495129-75495628	0.2292153399654	.	.
chr1	75142499	75142998	chr1	74802933	74803432	Cnppd1|chr1:74802933-74803432	0.254200372905452	.	.
chr1	75142499	75142998	chr1	74802933	74803432	Retreg2|chr1:74802933-74803432	0.254200372905452	.	.
chr1	75142499	75142998	chr1	74858307	74858806	Cnppd1|chr1:74858307-74858806	0.259939891973897	.	.
chr1	75142499	75142998	chr1	74858307	74858806	Retreg2|chr1:74858307-74858806	0.259939891973897	.	.
chr1	75142499	75142998	chr1	75244823	75245322	Cnppd1|chr1:75244823-75245322	0.314272271461396	.	.
chr1	75142499	75142998	chr1	75244823	75245322	Retreg2|chr1:75244823-75245322	0.314272271461396	.	.
chr1	75142499	75142998	chr1	75342805	75343304	Cnppd1|chr1:75342805-75343304	0.206755194168193	.	.
chr1	75142499	75142998	chr1	75342805	75343304	Retreg2|chr1:75342805-75343304	0.206755194168193	.	.
chr1	75142499	75142998	chr1	75381822	75382321	Cnppd1|chr1:75381822-75382321	0.214701917604707	.	.
chr1	75142499	75142998	chr1	75381822	75382321	Retreg2|chr1:75381822-75382321	0.214701917604707	.	.
chr1	75142499	75142998	chr1	75393088	75393587	Cnppd1|chr1:75393088-75393587	0.218883327477729	.	.
chr1	75142499	75142998	chr1	75393088	75393587	Retreg2|chr1:75393088-75393587	0.218883327477729	.	.
chr1	75142499	75142998	chr1	75487834	75488333	Cnppd1|chr1:75487834-75488333	0.292171402552432	.	.
chr1	75142499	75142998	chr1	75487834	75488333	Retreg2|chr1:75487834-75488333	0.292171402552432	.	.
chr1	75142499	75142998	chr1	75495129	75495628	Cnppd1|chr1:75495129-75495628	0.212726828214207	.	.
chr1	75142499	75142998	chr1	75495129	75495628	Retreg2|chr1:75495129-75495628	0.212726828214207	.	.
chr1	75168424	75168923	chr1	74787775	74788274	Zfand2b|chr1:74787775-74788274	0.228207978568825	.	.
chr1	75168424	75168923	chr1	74968605	74969104	Zfand2b|chr1:74968605-74969104	0.221507831316542	.	.
chr1	75168424	75168923	chr1	75016818	75017317	Zfand2b|chr1:75016818-75017317	0.213869572504701	.	.
chr1	75168424	75168923	chr1	75244823	75245322	Zfand2b|chr1:75244823-75245322	0.253596126836277	.	.
chr1	75180079	75180578	chr1	74882110	74882609	Abcb6|chr1:74882110-74882609	0.38813866115903	.	.
chr1	75180079	75180578	chr1	75458368	75458867	Abcb6|chr1:75458368-75458867	0.283536064710753	.	.
chr1	75191753	75192252	chr1	74787775	74788274	Ankzf1|chr1:74787775-74788274	0.253265066306565	.	.
chr1	75191753	75192252	chr1	74787775	74788274	Atg9a|chr1:74787775-74788274	0.253265066306565	.	.
chr1	75191753	75192252	chr1	74858307	74858806	Ankzf1|chr1:74858307-74858806	0.308410150565343	.	.
chr1	75191753	75192252	chr1	74858307	74858806	Atg9a|chr1:74858307-74858806	0.308410150565343	.	.
chr1	75191753	75192252	chr1	74968605	74969104	Ankzf1|chr1:74968605-74969104	0.287989887727581	.	.
chr1	75191753	75192252	chr1	74968605	74969104	Atg9a|chr1:74968605-74969104	0.287989887727581	.	.
chr1	75191753	75192252	chr1	75244823	75245322	Ankzf1|chr1:75244823-75245322	0.288921607112723	.	.
chr1	75191753	75192252	chr1	75244823	75245322	Atg9a|chr1:75244823-75245322	0.288921607112723	.	.
chr1	75191753	75192252	chr1	75381822	75382321	Ankzf1|chr1:75381822-75382321	0.233439204126662	.	.
chr1	75191753	75192252	chr1	75381822	75382321	Atg9a|chr1:75381822-75382321	0.233439204126662	.	.
chr1	75191753	75192252	chr1	75487834	75488333	Ankzf1|chr1:75487834-75488333	0.322004930821204	.	.
chr1	75191753	75192252	chr1	75487834	75488333	Ankzf1|chr1:75487834-75488333	0.322004930821205	.	.
chr1	75191753	75192252	chr1	75487834	75488333	Atg9a|chr1:75487834-75488333	0.322004930821204	.	.
chr1	75191753	75192252	chr1	75487834	75488333	Atg9a|chr1:75487834-75488333	0.322004930821205	.	.
chr1	75191753	75192252	chr1	75495129	75495628	Ankzf1|chr1:75495129-75495628	0.279301594545708	.	.
chr1	75191753	75192252	chr1	75495129	75495628	Atg9a|chr1:75495129-75495628	0.279301594545708	.	.
chr1	75192415	75192914	chr1	74858307	74858806	Ankzf1|chr1:74858307-74858806	0.401482343296547	.	.
chr1	75192415	75192914	chr1	74858307	74858806	Atg9a|chr1:74858307-74858806	0.401482343296547	.	.
chr1	75192415	75192914	chr1	75381822	75382321	Ankzf1|chr1:75381822-75382321	0.289799866085002	.	.
chr1	75192415	75192914	chr1	75381822	75382321	Atg9a|chr1:75381822-75382321	0.289799866085002	.	.
chr1	75192415	75192914	chr1	75487302	75487801	Ankzf1|chr1:75487302-75487801	0.273783869734931	.	.
chr1	75192415	75192914	chr1	75487302	75487801	Atg9a|chr1:75487302-75487801	0.273783869734931	.	.
chr1	75192415	75192914	chr1	75487834	75488333	Ankzf1|chr1:75487834-75488333	0.300237021793257	.	.
chr1	75192415	75192914	chr1	75487834	75488333	Atg9a|chr1:75487834-75488333	0.300237021793257	.	.
chr1	75192415	75192914	chr1	75495129	75495628	Ankzf1|chr1:75495129-75495628	0.239270263218405	.	.
chr1	75192415	75192914	chr1	75495129	75495628	Atg9a|chr1:75495129-75495628	0.239270263218405	.	.
chr1	75210546	75211045	chr1	74816731	74817230	Glb1l|chr1:74816731-74817230	0.246228235982608	.	.
chr1	75210546	75211045	chr1	74816731	74817230	Glb1l|chr1:74816731-74817230	0.246228235982609	.	.
chr1	75210546	75211045	chr1	74816731	74817230	Stk16|chr1:74816731-74817230	0.246228235982608	.	.
chr1	75210546	75211045	chr1	74816731	74817230	Stk16|chr1:74816731-74817230	0.246228235982609	.	.
chr1	75210546	75211045	chr1	74880737	74881236	Glb1l|chr1:74880737-74881236	0.252272727419999	.	.
chr1	75210546	75211045	chr1	74880737	74881236	Stk16|chr1:74880737-74881236	0.252272727419999	.	.
chr1	75210546	75211045	chr1	74882110	74882609	Glb1l|chr1:74882110-74882609	0.354641955206831	.	.
chr1	75210546	75211045	chr1	74882110	74882609	Stk16|chr1:74882110-74882609	0.354641955206831	.	.
chr1	75210546	75211045	chr1	75263237	75263736	Glb1l|chr1:75263237-75263736	0.244948725268937	.	.
chr1	75210546	75211045	chr1	75263237	75263736	Stk16|chr1:75263237-75263736	0.244948725268937	.	.
chr1	75210546	75211045	chr1	75292766	75293265	Glb1l|chr1:75292766-75293265	0.22037139880564	.	.
chr1	75210546	75211045	chr1	75292766	75293265	Stk16|chr1:75292766-75293265	0.22037139880564	.	.
chr1	75210546	75211045	chr1	75458368	75458867	Glb1l|chr1:75458368-75458867	0.316806738697889	.	.
chr1	75210546	75211045	chr1	75458368	75458867	Stk16|chr1:75458368-75458867	0.316806738697889	.	.
chr1	75210546	75211045	chr1	75487302	75487801	Glb1l|chr1:75487302-75487801	0.250060325111161	.	.
chr1	75210546	75211045	chr1	75487302	75487801	Stk16|chr1:75487302-75487801	0.250060325111161	.	.
chr1	75219086	75219585	chr1	74968605	74969104	Tuba4a|chr1:74968605-74969104	0.330112364514272	.	.
chr1	75236144	75236643	chr1	74808065	74808564	Dnajb2|chr1:74808065-74808564	0.225513152747644	.	.
chr1	75236144	75236643	chr1	74858307	74858806	Dnajb2|chr1:74858307-74858806	0.336350987060117	.	.
chr1	75236144	75236643	chr1	74968605	74969104	Dnajb2|chr1:74968605-74969104	0.499158520955493	.	.
chr1	75236144	75236643	chr1	75342805	75343304	Dnajb2|chr1:75342805-75343304	0.220353674481323	.	.
chr1	75236144	75236643	chr1	75370249	75370748	Dnajb2|chr1:75370249-75370748	0.264528106331757	.	.
chr1	75236144	75236643	chr1	75487302	75487801	Dnajb2|chr1:75487302-75487801	0.379682069173653	.	.
chr1	75236144	75236643	chr1	75487834	75488333	Dnajb2|chr1:75487834-75488333	0.355596199484117	.	.
chr1	75236144	75236643	chr1	75495129	75495628	Dnajb2|chr1:75495129-75495628	0.479857264020584	.	.
chr1	75236651	75237150	chr1	74858307	74858806	Dnajb2|chr1:74858307-74858806	0.195269737415182	.	.
chr1	75236651	75237150	chr1	74968605	74969104	Dnajb2|chr1:74968605-74969104	0.299981347927645	.	.
chr1	75236651	75237150	chr1	75342805	75343304	Dnajb2|chr1:75342805-75343304	0.215234141460105	.	.
chr1	75236651	75237150	chr1	75487302	75487801	Dnajb2|chr1:75487302-75487801	0.612390954660236	.	.
chr1	75236651	75237150	chr1	75487834	75488333	Dnajb2|chr1:75487834-75488333	0.462268275607271	.	.
chr1	75236651	75237150	chr1	75495129	75495628	Dnajb2|chr1:75495129-75495628	0.390133281845057	.	.
chr1	75264008	75264507	chr1	75381822	75382321	Ptprn|chr1:75381822-75382321	0.285083089998529	.	.
chr1	75264008	75264507	chr1	75445624	75446123	Ptprn|chr1:75445624-75446123	0.211626076811841	.	.
chr1	75264008	75264507	chr1	75445624	75446123	Ptprn|chr1:75445624-75446123	0.211626076811842	.	.
chr1	75277375	75277874	chr1	75016818	75017317	Resp18|chr1:75016818-75017317	0.32324865801176	.	.
chr1	75277375	75277874	chr1	75292766	75293265	Resp18|chr1:75292766-75293265	0.220318973138253	.	.
chr1	75277375	75277874	chr1	75458368	75458867	Resp18|chr1:75458368-75458867	0.476859754443656	.	.
chr1	75278167	75278666	chr1	75244823	75245322	Resp18|chr1:75244823-75245322	0.246391698780276	.	.
chr1	75278167	75278666	chr1	75263237	75263736	Resp18|chr1:75263237-75263736	0.21656212268283	.	.
chr1	75278167	75278666	chr1	75393088	75393587	Resp18|chr1:75393088-75393587	0.299867488020584	.	.
chr1	75316812	75317311	chr1	75244823	75245322	Dnpep|chr1:75244823-75245322	0.225751915457137	.	.
chr1	75316812	75317311	chr1	75370249	75370748	Dnpep|chr1:75370249-75370748	0.287772418099233	.	.
chr1	75316812	75317311	chr1	75487302	75487801	Dnpep|chr1:75487302-75487801	0.260215019249224	.	.
chr1	75317346	75317845	chr1	75487302	75487801	Dnpep|chr1:75487302-75487801	0.489356701032886	.	.
chr1	75317346	75317845	chr1	75487834	75488333	Dnpep|chr1:75487834-75488333	0.244260032875407	.	.
chr1	75317346	75317845	chr1	75495129	75495628	Dnpep|chr1:75495129-75495628	0.431179665867259	.	.
chr1	75435709	75436208	chr1	75381822	75382321	Gmppa|chr1:75381822-75382321	0.278861212658592	.	.
chr1	75435709	75436208	chr1	75487834	75488333	Gmppa|chr1:75487834-75488333	0.292667115096564	.	.
chr1	75479156	75479655	chr1	75016818	75017317	Chpf|chr1:75016818-75017317	0.194449790998098	.	.
chr1	75479156	75479655	chr1	75016818	75017317	Tmem198|chr1:75016818-75017317	0.194449790998098	.	.
chr1	75505376	75505875	chr1	75610446	75610945	Obsl1|chr1:75610446-75610945	0.203520063975166	.	.
chr1	75521240	75521739	chr1	75559353	75559852	Stk11ip|chr1:75559353-75559852	0.199772144716495	.	.
chr1	75521240	75521739	chr1	75610446	75610945	Stk11ip|chr1:75610446-75610945	0.352046713957906	.	.
chr1	75546261	75546760	chr1	75610446	75610945	Slc4a3|chr1:75610446-75610945	0.199906657255334	.	.
chr1	77514939	77515438	chr1	77503680	77504179	Epha4|chr1:77503680-77504179	0.292787633616863	.	.
chr1	77514939	77515438	chr1	77503680	77504179	Gm28386|chr1:77503680-77504179	0.292787633616863	.	.
chr1	77514939	77515438	chr1	77545710	77546209	Epha4|chr1:77545710-77546209	0.281597445070508	.	.
chr1	77514939	77515438	chr1	77545710	77546209	Gm28386|chr1:77545710-77546209	0.281597445070508	.	.
chr1	77514939	77515438	chr1	77568678	77569177	Epha4|chr1:77568678-77569177	0.32920200841833	.	.
chr1	77514939	77515438	chr1	77568678	77569177	Gm28386|chr1:77568678-77569177	0.32920200841833	.	.
chr1	77516009	77516508	chr1	77823205	77823704	Gm28386|chr1:77823205-77823704	0.397868014049388	.	.
chr1	78310032	78310531	chr1	78284569	78285068	Sgpp2|chr1:78284569-78285068	0.198353672264045	.	.
chr1	78511747	78512246	chr1	78537485	78537984	BC035947|chr1:78537485-78537984	0.343430781327485	.	.
chr1	78511747	78512246	chr1	78707255	78707754	BC035947|chr1:78707255-78707754	0.220081862897832	.	.
chr1	78511747	78512246	chr1	78760975	78761474	BC035947|chr1:78760975-78761474	0.316907296598759	.	.
chr1	78511747	78512246	chr1	78781959	78782458	BC035947|chr1:78781959-78782458	0.30203272875392	.	.
chr1	78657540	78658039	chr1	78357374	78357873	Acsl3|chr1:78357374-78357873	0.230929780096843	.	.
chr1	78657540	78658039	chr1	78357374	78357873	Utp14b|chr1:78357374-78357873	0.230929780096843	.	.
chr1	78657540	78658039	chr1	78724400	78724899	Acsl3|chr1:78724400-78724899	0.273114610088365	.	.
chr1	78657540	78658039	chr1	78724400	78724899	Utp14b|chr1:78724400-78724899	0.273114610088365	.	.
chr1	79439807	79440306	chr1	79580908	79581407	Scg2|chr1:79580908-79581407	0.216643803137932	.	.
chr1	79439807	79440306	chr1	79632052	79632551	Scg2|chr1:79632052-79632551	0.191343871587924	.	.
chr1	80340736	80341235	chr1	80077636	80078135	Cul3|chr1:80077636-80078135	0.360820849856779	.	.
chr1	80340736	80341235	chr1	80459424	80459923	Cul3|chr1:80459424-80459923	0.407703581198597	.	.
chr1	80340736	80341235	chr1	80459974	80460473	Cul3|chr1:80459974-80460473	0.320283430951123	.	.
chr1	80340736	80341235	chr1	80491751	80492250	Cul3|chr1:80491751-80492250	0.434587355902485	.	.
chr1	80757803	80758302	chr1	81235363	81235862	Dock10|chr1:81235363-81235862	0.381145880368293	.	.
chr1	80757803	80758302	chr1	81235880	81236379	Dock10|chr1:81235880-81236379	0.284468492112701	.	.
chr1	80758332	80758831	chr1	80854286	80854785	Dock10|chr1:80854286-80854785	0.195716245068744	.	.
chr1	80758332	80758831	chr1	80990520	80991019	Dock10|chr1:80990520-80991019	0.461702822623663	.	.
chr1	81076879	81077378	chr1	81235363	81235862	Nyap2|chr1:81235363-81235862	0.356412536453192	.	.
chr1	82290681	82291180	chr1	82358886	82359385	Irs1|chr1:82358886-82359385	0.375893832105383	.	.
chr1	82291243	82291742	chr1	82358886	82359385	Irs1|chr1:82358886-82359385	0.740787570050486	.	.
chr1	82316361	82316860	chr1	82283141	82283640	Rhbdd1|chr1:82283141-82283640	0.205706197229428	.	.
chr1	82316361	82316860	chr1	82451862	82452361	Rhbdd1|chr1:82451862-82452361	0.224839422974862	.	.
chr1	82724600	82725099	chr1	82324039	82324538	C430014B12Rik|chr1:82324039-82324538	0.257847298946458	.	.
chr1	82724600	82725099	chr1	82324039	82324538	Mff|chr1:82324039-82324538	0.257847298946458	.	.
chr1	82724600	82725099	chr1	82364694	82365193	C430014B12Rik|chr1:82364694-82365193	0.422766879017282	.	.
chr1	82724600	82725099	chr1	82364694	82365193	Mff|chr1:82364694-82365193	0.422766879017282	.	.
chr1	82724600	82725099	chr1	82451862	82452361	C430014B12Rik|chr1:82451862-82452361	0.244941553698998	.	.
chr1	82724600	82725099	chr1	82451862	82452361	Mff|chr1:82451862-82452361	0.244941553698998	.	.
chr1	82839194	82839693	chr1	83228055	83228554	Agfg1|chr1:83228055-83228554	0.227270112843964	.	.
chr1	83037972	83038471	chr1	83345462	83345961	Slc19a3|chr1:83345462-83345961	0.191134672049175	.	.
chr1	83037972	83038471	chr1	83362244	83362743	Slc19a3|chr1:83362244-83362743	0.356070445496103	.	.
chr1	83159481	83159980	chr1	83332860	83333359	Daw1|chr1:83332860-83333359	0.310549638690516	.	.
chr1	83159481	83159980	chr1	83345462	83345961	Daw1|chr1:83345462-83345961	0.24553774515169	.	.
chr1	83159481	83159980	chr1	83362244	83362743	Daw1|chr1:83362244-83362743	0.194626131056943	.	.
chr1	83407918	83408417	chr1	83228055	83228554	Sphkap|chr1:83228055-83228554	0.380602028418124	.	.
chr1	84839165	84839664	chr1	84838531	84839030	Fbxo36|chr1:84838531-84839030	0.285145875830517	.	.
chr1	84934371	84934870	chr1	84838531	84839030	Slc16a14|chr1:84838531-84839030	0.376275663371003	.	.
chr1	86359268	86359767	chr1	86433961	86434460	C130036L24Rik|chr1:86433961-86434460	0.43016307665704	.	.
chr1	86359268	86359767	chr1	86433961	86434460	Ncl|chr1:86433961-86434460	0.43016307665704	.	.
chr1	86359268	86359767	chr1	86472164	86472663	C130036L24Rik|chr1:86472164-86472663	0.328644476657355	.	.
chr1	86359268	86359767	chr1	86472164	86472663	Ncl|chr1:86472164-86472663	0.328644476657355	.	.
chr1	86359268	86359767	chr1	86525204	86525703	C130036L24Rik|chr1:86525204-86525703	0.227772155701205	.	.
chr1	86359268	86359767	chr1	86525204	86525703	Ncl|chr1:86525204-86525703	0.227772155701205	.	.
chr1	86526360	86526859	chr1	86371911	86372410	Ptma|chr1:86371911-86372410	0.403118530350777	.	.
chr1	86526360	86526859	chr1	86472164	86472663	Ptma|chr1:86472164-86472663	0.325195807563876	.	.
chr1	86526360	86526859	chr1	86487143	86487642	Ptma|chr1:86487143-86487642	0.359316781923875	.	.
chr1	86526360	86526859	chr1	86503968	86504467	Ptma|chr1:86503968-86504467	0.33756349814057	.	.
chr1	86526360	86526859	chr1	86532333	86532832	Ptma|chr1:86532333-86532832	0.359368475309728	.	.
chr1	86526360	86526859	chr1	86586879	86587378	Ptma|chr1:86586879-86587378	0.322660070321794	.	.
chr1	86670393	86670892	chr1	86433961	86434460	Nppc|chr1:86433961-86434460	0.309289353510213	.	.
chr1	86670393	86670892	chr1	86487725	86488224	Nppc|chr1:86487725-86488224	0.211887762885292	.	.
chr1	86670393	86670892	chr1	86528114	86528613	Nppc|chr1:86528114-86528613	0.200426780455671	.	.
chr1	86703565	86704064	chr1	86487143	86487642	Dis3l2|chr1:86487143-86487642	0.206693482581163	.	.
chr1	86703565	86704064	chr1	86487725	86488224	Dis3l2|chr1:86487725-86488224	0.252282728237805	.	.
chr1	86703565	86704064	chr1	86528114	86528613	Dis3l2|chr1:86528114-86528613	0.348765630623822	.	.
chr1	87155856	87156355	chr1	87475311	87475810	Ecel1|chr1:87475311-87475810	0.291499278960406	.	.
chr1	87213673	87214172	chr1	87186473	87186972	Eif4e2|chr1:87186473-87186972	0.191637934448774	.	.
chr1	87326698	87327197	chr1	87050005	87050504	Gigyf2|chr1:87050005-87050504	0.283151748194985	.	.
chr1	87326698	87327197	chr1	87246132	87246631	Gigyf2|chr1:87246132-87246631	0.217964895051959	.	.
chr1	87326698	87327197	chr1	87527150	87527649	Gigyf2|chr1:87527150-87527649	0.252031850671896	.	.
chr1	87327249	87327748	chr1	87184750	87185249	Gigyf2|chr1:87184750-87185249	0.28812362568369	.	.
chr1	87327249	87327748	chr1	87527150	87527649	Gigyf2|chr1:87527150-87527649	0.303225606139744	.	.
chr1	87327249	87327748	chr1	87594335	87594834	Gigyf2|chr1:87594335-87594834	0.226038899889769	.	.
chr1	87327249	87327748	chr1	87733143	87733642	Gigyf2|chr1:87733143-87733642	0.189877858086627	.	.
chr1	87510023	87510522	chr1	87527150	87527649	Neu2|chr1:87527150-87527649	0.28935664405507	.	.
chr1	87510023	87510522	chr1	87589088	87589587	Neu2|chr1:87589088-87589587	0.253867299069906	.	.
chr1	87853009	87853508	chr1	87925537	87926036	Dgkd|chr1:87925537-87926036	0.330270089680924	.	.
chr1	88205505	88206004	chr1	87925537	87926036	Dnajb3|chr1:87925537-87926036	0.234671646732575	.	.
chr1	88701430	88701929	chr1	88521446	88521945	Arl4c|chr1:88521446-88521945	0.246132995500026	.	.
chr1	88701944	88702443	chr1	88539877	88540376	Arl4c|chr1:88539877-88540376	0.322278183305987	.	.
chr1	88701944	88702443	chr1	88964291	88964790	Arl4c|chr1:88964291-88964790	0.288942645988257	.	.
chr1	89069980	89070479	chr1	88964291	88964790	Sh3bp4|chr1:88964291-88964790	0.293048958565088	.	.
chr1	90203739	90204238	chr1	89750774	89751273	Ackr3|chr1:89750774-89751273	0.249868083884089	.	.
chr1	90603129	90603628	chr1	90754075	90754574	Cops8|chr1:90754075-90754574	0.267056572024009	.	.
chr1	90998483	90998982	chr1	91017446	91017945	Lrrfip1|chr1:91017446-91017945	0.191969343347318	.	.
chr1	91178975	91179474	chr1	90764218	90764717	Ramp1|chr1:90764218-90764717	0.202399746170839	.	.
chr1	91178975	91179474	chr1	91052256	91052755	Ramp1|chr1:91052256-91052755	0.195023548576194	.	.
chr1	91249940	91250439	chr1	90764218	90764717	Ube2f|chr1:90764218-90764717	0.322780168987319	.	.
chr1	91249940	91250439	chr1	90906269	90906768	Ube2f|chr1:90906269-90906768	0.325873026112864	.	.
chr1	91249940	91250439	chr1	91380402	91380901	Ube2f|chr1:91380402-91380901	0.189618564119299	.	.
chr1	91298026	91298525	chr1	91346840	91347339	Scly|chr1:91346840-91347339	0.338211305253815	.	.
chr1	92473544	92474043	chr1	92180079	92180578	Ndufa10|chr1:92180079-92180578	0.287587434395545	.	.
chr1	92473544	92474043	chr1	92718432	92718931	Ndufa10|chr1:92718432-92718931	0.407368515405362	.	.
chr1	92641765	92642264	chr1	92378998	92379497	Cops9|chr1:92378998-92379497	0.202192790990017	.	.
chr1	92641765	92642264	chr1	92667033	92667532	Cops9|chr1:92667033-92667532	0.224436935860356	.	.
chr1	92647708	92648207	chr1	92397535	92398034	Otos|chr1:92397535-92398034	0.242710609785338	.	.
chr1	92647708	92648207	chr1	92521236	92521735	Otos|chr1:92521236-92521735	0.381912807576543	.	.
chr1	92831030	92831529	chr1	92699111	92699610	Gpc1|chr1:92699111-92699610	0.197398273809624	.	.
chr1	92831030	92831529	chr1	92737648	92738147	Gpc1|chr1:92737648-92738147	0.497151195434714	.	.
chr1	92831030	92831529	chr1	93115042	93115541	Gpc1|chr1:93115042-93115541	0.192003969799551	.	.
chr1	92831616	92832115	chr1	92737648	92738147	Gpc1|chr1:92737648-92738147	0.330014722940193	.	.
chr1	92907215	92907714	chr1	92699111	92699610	Dusp28|chr1:92699111-92699610	0.325493596117075	.	.
chr1	92907215	92907714	chr1	93057285	93057784	Dusp28|chr1:93057285-93057784	0.234224928382289	.	.
chr1	92910422	92910921	chr1	92699111	92699610	5033417F24Rik|chr1:92699111-92699610	0.217693328329125	.	.
chr1	92910422	92910921	chr1	92699111	92699610	Rnpepl1|chr1:92699111-92699610	0.217693328329125	.	.
chr1	92910422	92910921	chr1	92737648	92738147	5033417F24Rik|chr1:92737648-92738147	0.314882682647297	.	.
chr1	92910422	92910921	chr1	92737648	92738147	Rnpepl1|chr1:92737648-92738147	0.314882682647297	.	.
chr1	92910422	92910921	chr1	92774751	92775250	5033417F24Rik|chr1:92774751-92775250	0.202297470572092	.	.
chr1	92910422	92910921	chr1	92774751	92775250	Rnpepl1|chr1:92774751-92775250	0.202297470572092	.	.
chr1	92910422	92910921	chr1	93115042	93115541	5033417F24Rik|chr1:93115042-93115541	0.258482733721923	.	.
chr1	92910422	92910921	chr1	93115042	93115541	Rnpepl1|chr1:93115042-93115541	0.258482733721923	.	.
chr1	92910928	92911427	chr1	92718432	92718931	5033417F24Rik|chr1:92718432-92718931	0.398882075363099	.	.
chr1	92910928	92911427	chr1	92718432	92718931	Rnpepl1|chr1:92718432-92718931	0.398882075363099	.	.
chr1	92934435	92934934	chr1	92718432	92718931	Capn10|chr1:92718432-92718931	0.268415577824987	.	.
chr1	92934435	92934934	chr1	93056784	93057283	Capn10|chr1:93056784-93057283	0.366727296918213	.	.
chr1	92934435	92934934	chr1	93100465	93100964	Capn10|chr1:93100465-93100964	0.347920679088238	.	.
chr1	92934435	92934934	chr1	93128625	93129124	Capn10|chr1:93128625-93129124	0.192633189985306	.	.
chr1	93100965	93101464	chr1	93100465	93100964	Kif1a|chr1:93100465-93100964	0.259189569439953	.	.
chr1	93101696	93102195	chr1	92799618	92800117	Kif1a|chr1:92799618-92800117	0.279213217845286	.	.
chr1	93101696	93102195	chr1	93115042	93115541	Kif1a|chr1:93115042-93115541	0.265460235159834	.	.
chr1	93305687	93306186	chr1	93014431	93014930	Gm28535|chr1:93014431-93014930	0.236128316632924	.	.
chr1	93305687	93306186	chr1	93014431	93014930	Mterf4|chr1:93014431-93014930	0.236128316632924	.	.
chr1	93305687	93306186	chr1	93057285	93057784	Gm28535|chr1:93057285-93057784	0.33431032017889	.	.
chr1	93305687	93306186	chr1	93057285	93057784	Mterf4|chr1:93057285-93057784	0.33431032017889	.	.
chr1	93342619	93343118	chr1	93057285	93057784	Pask|chr1:93057285-93057784	0.224687820490304	.	.
chr1	93342619	93343118	chr1	93057285	93057784	Ppp1r7|chr1:93057285-93057784	0.224687820490304	.	.
chr1	93342619	93343118	chr1	93128625	93129124	Pask|chr1:93128625-93129124	0.210352866947666	.	.
chr1	93342619	93343118	chr1	93128625	93129124	Ppp1r7|chr1:93128625-93129124	0.210352866947666	.	.
chr1	93342619	93343118	chr1	93740606	93741105	Pask|chr1:93740606-93741105	0.33116975295226	.	.
chr1	93342619	93343118	chr1	93740606	93741105	Ppp1r7|chr1:93740606-93741105	0.33116975295226	.	.
chr1	93343358	93343857	chr1	93056784	93057283	Pask|chr1:93056784-93057283	0.235288697796087	.	.
chr1	93343358	93343857	chr1	93056784	93057283	Ppp1r7|chr1:93056784-93057283	0.235288697796087	.	.
chr1	93343358	93343857	chr1	93057285	93057784	Pask|chr1:93057285-93057784	0.375079827371878	.	.
chr1	93343358	93343857	chr1	93057285	93057784	Ppp1r7|chr1:93057285-93057784	0.375079827371878	.	.
chr1	93343358	93343857	chr1	93128625	93129124	Pask|chr1:93128625-93129124	0.214383850049538	.	.
chr1	93343358	93343857	chr1	93128625	93129124	Ppp1r7|chr1:93128625-93129124	0.214383850049538	.	.
chr1	93478622	93479121	chr1	93100465	93100964	Hdlbp|chr1:93100465-93100964	0.242449295272608	.	.
chr1	93478622	93479121	chr1	93100465	93100964	Sept2|chr1:93100465-93100964	0.242449295272608	.	.
chr1	93478622	93479121	chr1	93115042	93115541	Hdlbp|chr1:93115042-93115541	0.4577143933799	.	.
chr1	93478622	93479121	chr1	93115042	93115541	Sept2|chr1:93115042-93115541	0.4577143933799	.	.
chr1	93511801	93512300	chr1	93740606	93741105	Farp2|chr1:93740606-93741105	0.424510190028121	.	.
chr1	93635550	93636049	chr1	93740606	93741105	Gm28536|chr1:93740606-93741105	0.349653250436081	.	.
chr1	93754617	93755116	chr1	93740606	93741105	Thap4|chr1:93740606-93741105	0.326228242447426	.	.
chr1	93754617	93755116	chr1	94167144	94167643	Thap4|chr1:94167144-94167643	0.238959889786228	.	.
chr1	93803720	93804219	chr1	94167144	94167643	Ing5|chr1:94167144-94167643	0.341625821255035	.	.
chr1	93825281	93825780	chr1	93740606	93741105	D2hgdh|chr1:93740606-93741105	0.300204909563519	.	.
chr1	93825281	93825780	chr1	94053474	94053973	D2hgdh|chr1:94053474-94053973	0.26631585634061	.	.
chr1	93825281	93825780	chr1	94079039	94079538	D2hgdh|chr1:94079039-94079538	0.334573548315883	.	.
chr1	95667416	95667915	chr1	95268183	95268682	St8sia4|chr1:95268183-95268682	0.365103354737007	.	.
chr1	96871948	96872447	chr1	96768274	96768773	Slco4c1|chr1:96768274-96768773	0.217764775647564	.	.
chr1	97661800	97662299	chr1	97629914	97630413	D1Ertd622e|chr1:97629914-97630413	0.331820364722248	.	.
chr1	97661800	97662299	chr1	97630417	97630916	D1Ertd622e|chr1:97630417-97630916	0.349700433140105	.	.
chr1	98095430	98095929	chr1	98031757	98032256	Pam|chr1:98031757-98032256	0.204837227127104	.	.
chr1	98095430	98095929	chr1	98192084	98192583	Pam|chr1:98192084-98192583	0.432038240181677	.	.
chr1	99772082	99772581	chr1	99774058	99774557	Cntnap5b|chr1:99774058-99774557	0.367963308558022	.	.
chr1	99772082	99772581	chr1	99880017	99880516	Cntnap5b|chr1:99880017-99880516	0.215730314301731	.	.
chr1	99772082	99772581	chr1	99918378	99918877	Cntnap5b|chr1:99918378-99918877	0.242021290250104	.	.
chr1	99772082	99772581	chr1	99958849	99959348	Cntnap5b|chr1:99958849-99959348	0.19328710173638	.	.
chr1	99772082	99772581	chr1	99959363	99959862	Cntnap5b|chr1:99959363-99959862	0.264453968757675	.	.
chr1	104768586	104769085	chr1	104838661	104839160	Cdh20|chr1:104838661-104839160	0.212668337334034	.	.
chr1	104768586	104769085	chr1	104986174	104986673	Cdh20|chr1:104986174-104986673	0.261067553336696	.	.
chr1	104769230	104769729	chr1	104838661	104839160	Cdh20|chr1:104838661-104839160	0.299402031952909	.	.
chr1	105356312	105356811	chr1	105210676	105211175	Gm17634|chr1:105210676-105211175	0.242669648367235	.	.
chr1	105356312	105356811	chr1	105210676	105211175	Rnf152|chr1:105210676-105211175	0.242669648367235	.	.
chr1	105356312	105356811	chr1	105243294	105243793	Gm17634|chr1:105243294-105243793	0.32392748790677	.	.
chr1	105356312	105356811	chr1	105243294	105243793	Rnf152|chr1:105243294-105243793	0.32392748790677	.	.
chr1	105356312	105356811	chr1	105263577	105264076	Gm17634|chr1:105263577-105264076	0.306096292269391	.	.
chr1	105356312	105356811	chr1	105263577	105264076	Rnf152|chr1:105263577-105264076	0.306096292269391	.	.
chr1	105663536	105664035	chr1	105263577	105264076	Pign|chr1:105263577-105264076	0.281498772402916	.	.
chr1	105663536	105664035	chr1	105263577	105264076	Relch|chr1:105263577-105264076	0.281498772402916	.	.
chr1	106171270	106171769	chr1	105993776	105994275	Gm20753|chr1:105993776-105994275	0.230810728996043	.	.
chr1	106171270	106171769	chr1	105993776	105994275	Phlpp1|chr1:105993776-105994275	0.230810728996043	.	.
chr1	106171937	106172436	chr1	105890977	105891476	Gm20753|chr1:105890977-105891476	0.321314775486393	.	.
chr1	106171937	106172436	chr1	105890977	105891476	Phlpp1|chr1:105890977-105891476	0.321314775486393	.	.
chr1	106171937	106172436	chr1	105907913	105908412	Gm20753|chr1:105907913-105908412	0.314254815851961	.	.
chr1	106171937	106172436	chr1	105907913	105908412	Phlpp1|chr1:105907913-105908412	0.314254815851961	.	.
chr1	106759529	106760028	chr1	106602908	106603407	Kdsr|chr1:106602908-106603407	0.352555979987427	.	.
chr1	106759529	106760028	chr1	106765706	106766205	Kdsr|chr1:106765706-106766205	0.324571744463222	.	.
chr1	106796474	106796973	chr1	106765706	106766205	Vps4b|chr1:106765706-106766205	0.290150129484138	.	.
chr1	118627626	118628125	chr1	118434883	118435382	Tfcp2l1|chr1:118434883-118435382	0.207921545866702	.	.
chr1	118627626	118628125	chr1	118907643	118908142	Tfcp2l1|chr1:118907643-118908142	0.285784580727214	.	.
chr1	118627626	118628125	chr1	118941179	118941678	Tfcp2l1|chr1:118941179-118941678	0.273051801847687	.	.
chr1	119053430	119053929	chr1	118907643	118908142	Gli2|chr1:118907643-118908142	0.258688134754437	.	.
chr1	119053430	119053929	chr1	118941179	118941678	Gli2|chr1:118941179-118941678	0.400319663561576	.	.
chr1	119053430	119053929	chr1	119388650	119389149	Gli2|chr1:119388650-119389149	0.337538005261174	.	.
chr1	119504531	119505030	chr1	119388650	119389149	Ralb|chr1:119388650-119389149	0.269680675480994	.	.
chr1	119504531	119505030	chr1	119420927	119421426	Ralb|chr1:119420927-119421426	0.233131560057165	.	.
chr1	119837335	119837834	chr1	119548633	119549132	Ptpn4|chr1:119548633-119549132	0.207260724076391	.	.
chr1	119837335	119837834	chr1	120171744	120172243	Ptpn4|chr1:120171744-120172243	0.2480540514134	.	.
chr1	119912947	119913446	chr1	119957787	119958286	Tmem177|chr1:119957787-119958286	0.213258690313567	.	.
chr1	119912947	119913446	chr1	120197108	120197607	Tmem177|chr1:120197108-120197607	0.213701746037496	.	.
chr1	120120898	120121397	chr1	120197108	120197607	3110009E18Rik|chr1:120197108-120197607	0.301828991137477	.	.
chr1	120120898	120121397	chr1	120197108	120197607	Dbi|chr1:120197108-120197607	0.301828991137477	.	.
chr1	120120898	120121397	chr1	120231291	120231790	3110009E18Rik|chr1:120231291-120231790	0.267050653715722	.	.
chr1	120120898	120121397	chr1	120231291	120231790	Dbi|chr1:120231291-120231790	0.267050653715722	.	.
chr1	120120898	120121397	chr1	120327602	120328101	3110009E18Rik|chr1:120327602-120328101	0.258226219390896	.	.
chr1	120120898	120121397	chr1	120327602	120328101	Dbi|chr1:120327602-120328101	0.258226219390896	.	.
chr1	120120898	120121397	chr1	120357257	120357756	3110009E18Rik|chr1:120357257-120357756	0.301606678565045	.	.
chr1	120120898	120121397	chr1	120357257	120357756	Dbi|chr1:120357257-120357756	0.301606678565045	.	.
chr1	120340287	120340786	chr1	120235455	120235954	C1ql2|chr1:120235455-120235954	0.232845974235126	.	.
chr1	120340287	120340786	chr1	120328128	120328627	C1ql2|chr1:120328128-120328627	0.19780268306032	.	.
chr1	120340287	120340786	chr1	120549233	120549732	C1ql2|chr1:120549233-120549732	0.19610274317204	.	.
chr1	120340287	120340786	chr1	120594518	120595017	C1ql2|chr1:120594518-120595017	0.194981929393462	.	.
chr1	121430778	121431277	chr1	121014059	121014558	Ccdc93|chr1:121014059-121014558	0.601095854529225	.	.
chr1	121430778	121431277	chr1	121180229	121180728	Ccdc93|chr1:121180229-121180728	0.321292847523998	.	.
chr1	121430778	121431277	chr1	121441031	121441530	Ccdc93|chr1:121441031-121441530	0.207923874215433	.	.
chr1	121567757	121568256	chr1	121327621	121328120	Ddx18|chr1:121327621-121328120	0.305946803199276	.	.
chr1	121567757	121568256	chr1	121407565	121408064	Ddx18|chr1:121407565-121408064	0.395617054662139	.	.
chr1	121567757	121568256	chr1	121441031	121441530	Ddx18|chr1:121441031-121441530	0.38761092635984	.	.
chr1	121567757	121568256	chr1	121620260	121620759	Ddx18|chr1:121620260-121620759	0.398888474640815	.	.
chr1	125435289	125435788	chr1	125236925	125237424	Actr3|chr1:125236925-125237424	0.291239802164995	.	.
chr1	125435289	125435788	chr1	125370731	125371230	Actr3|chr1:125370731-125371230	0.332557099567706	.	.
chr1	125560306	125560805	chr1	125370731	125371230	Slc35f5|chr1:125370731-125371230	0.226020868394089	.	.
chr1	125560306	125560805	chr1	125790088	125790587	Slc35f5|chr1:125790088-125790587	0.204337580201949	.	.
chr1	125911894	125912393	chr1	125839878	125840377	Lypd1|chr1:125839878-125840377	0.222677182607492	.	.
chr1	127204681	127205180	chr1	126931680	126932179	Mgat5|chr1:126931680-126932179	0.292286205708928	.	.
chr1	127204681	127205180	chr1	127099427	127099926	Mgat5|chr1:127099427-127099926	0.312182446616523	.	.
chr1	127204681	127205180	chr1	127246043	127246542	Mgat5|chr1:127246043-127246542	0.478691691107802	.	.
chr1	128102952	128103451	chr1	128344150	128344649	R3hdm1|chr1:128344150-128344649	0.221332854193961	.	.
chr1	128102952	128103451	chr1	128344150	128344649	Zranb3|chr1:128344150-128344649	0.221332854193961	.	.
chr1	128243885	128244384	chr1	128344150	128344649	Ubxn4|chr1:128344150-128344649	0.30081043362134	.	.
chr1	128243885	128244384	chr1	128472408	128472907	Ubxn4|chr1:128472408-128472907	0.198068398572485	.	.
chr1	128359460	128359959	chr1	128472408	128472907	Mcm6|chr1:128472408-128472907	0.312720337741275	.	.
chr1	129273098	129273597	chr1	129138643	129139142	Thsd7b|chr1:129138643-129139142	0.291856021197553	.	.
chr1	130462505	130463004	chr1	130170185	130170684	Cd55|chr1:130170185-130170684	0.230039450658012	.	.
chr1	130462505	130463004	chr1	130170185	130170684	Gm16083|chr1:130170185-130170684	0.230039450658012	.	.
chr1	130462505	130463004	chr1	130576286	130576785	Cd55|chr1:130576286-130576785	0.349023223517096	.	.
chr1	130462505	130463004	chr1	130576286	130576785	Gm16083|chr1:130576286-130576785	0.349023223517096	.	.
chr1	131526251	131526750	chr1	131505667	131506166	Srgap2|chr1:131505667-131506166	0.438101578771899	.	.
chr1	131526251	131526750	chr1	131981607	131982106	Srgap2|chr1:131981607-131982106	0.285163092174532	.	.
chr1	131526753	131527252	chr1	131981607	131982106	Fam72a|chr1:131981607-131982106	0.325556079312457	.	.
chr1	131526753	131527252	chr1	131981607	131982106	Srgap2|chr1:131981607-131982106	0.325556079312457	.	.
chr1	131527318	131527817	chr1	131548296	131548795	Fam72a|chr1:131548296-131548795	0.247442585954907	.	.
chr1	131527318	131527817	chr1	131548296	131548795	Srgap2|chr1:131548296-131548795	0.247442585954907	.	.
chr1	131527318	131527817	chr1	131555074	131555573	Fam72a|chr1:131555074-131555573	0.22539661865311	.	.
chr1	131527318	131527817	chr1	131555074	131555573	Srgap2|chr1:131555074-131555573	0.22539661865311	.	.
chr1	131827667	131828166	chr1	132212150	132212649	Slc41a1|chr1:132212150-132212649	0.195699665499502	.	.
chr1	131910162	131910661	chr1	131658033	131658532	Nucks1|chr1:131658033-131658532	0.256518466601494	.	.
chr1	131910162	131910661	chr1	132157329	132157828	Nucks1|chr1:132157329-132157828	0.199581857500357	.	.
chr1	131910666	131911165	chr1	131555074	131555573	Nucks1|chr1:131555074-131555573	0.190321570768229	.	.
chr1	131910666	131911165	chr1	131658033	131658532	Nucks1|chr1:131658033-131658532	0.195924386148905	.	.
chr1	131910666	131911165	chr1	132157329	132157828	Nucks1|chr1:132157329-132157828	0.359271041309905	.	.
chr1	132007294	132007793	chr1	132046327	132046826	Elk4|chr1:132046327-132046826	0.273335740918811	.	.
chr1	132007800	132008299	chr1	131982827	131983326	Elk4|chr1:131982827-131983326	0.206701264214798	.	.
chr1	132007800	132008299	chr1	132046327	132046826	Elk4|chr1:132046327-132046826	0.213194855925332	.	.
chr1	132007800	132008299	chr1	132208097	132208596	Elk4|chr1:132208097-132208596	0.195768340404869	.	.
chr1	132067653	132068152	chr1	132168132	132168631	Mfsd4a|chr1:132168132-132168631	0.215222657387275	.	.
chr1	132139477	132139976	chr1	131982827	131983326	Cdk18|chr1:131982827-131983326	0.268486847650462	.	.
chr1	132139477	132139976	chr1	131982827	131983326	Gm29629|chr1:131982827-131983326	0.268486847650462	.	.
chr1	132139477	132139976	chr1	132168132	132168631	Cdk18|chr1:132168132-132168631	0.267220118441112	.	.
chr1	132139477	132139976	chr1	132168132	132168631	Gm29629|chr1:132168132-132168631	0.267220118441112	.	.
chr1	132139477	132139976	chr1	132190118	132190617	Cdk18|chr1:132190118-132190617	0.194542050269999	.	.
chr1	132139477	132139976	chr1	132190118	132190617	Gm29629|chr1:132190118-132190617	0.194542050269999	.	.
chr1	132139477	132139976	chr1	132208097	132208596	Cdk18|chr1:132208097-132208596	0.298679917756798	.	.
chr1	132139477	132139976	chr1	132208097	132208596	Gm29629|chr1:132208097-132208596	0.298679917756798	.	.
chr1	132139477	132139976	chr1	132212150	132212649	Cdk18|chr1:132212150-132212649	0.459097952672845	.	.
chr1	132139477	132139976	chr1	132212150	132212649	Gm29629|chr1:132212150-132212649	0.459097952672845	.	.
chr1	133363199	133363698	chr1	133385453	133385952	Etnk2|chr1:133385453-133385952	0.48260475741892	.	.
chr1	133363199	133363698	chr1	133736167	133736666	Etnk2|chr1:133736167-133736666	0.326486659922679	.	.
chr1	133424176	133424675	chr1	133385453	133385952	Sox13|chr1:133385453-133385952	0.376280649113233	.	.
chr1	133661173	133661672	chr1	133306722	133307221	Gm38394|chr1:133306722-133307221	0.203690981772486	.	.
chr1	133661173	133661672	chr1	133306722	133307221	Zbed6|chr1:133306722-133307221	0.203690981772486	.	.
chr1	133661173	133661672	chr1	133306722	133307221	Zc3h11a|chr1:133306722-133307221	0.203690981772486	.	.
chr1	133661173	133661672	chr1	133978642	133979141	Gm38394|chr1:133978642-133979141	0.225445812110506	.	.
chr1	133661173	133661672	chr1	133978642	133979141	Zbed6|chr1:133978642-133979141	0.225445812110506	.	.
chr1	133661173	133661672	chr1	133978642	133979141	Zc3h11a|chr1:133978642-133979141	0.225445812110506	.	.
chr1	133800824	133801323	chr1	133953816	133954315	Atp2b4|chr1:133953816-133954315	0.216375749191976	.	.
chr1	133908258	133908757	chr1	133855958	133856457	Optc|chr1:133855958-133856457	0.370057964733759	.	.
chr1	133908258	133908757	chr1	133896218	133896717	Optc|chr1:133896218-133896717	0.228030802328855	.	.
chr1	133908258	133908757	chr1	133924119	133924618	Optc|chr1:133924119-133924618	0.283425701449774	.	.
chr1	134078899	134079398	chr1	134045877	134046376	Btg2|chr1:134045877-134046376	0.31170730088292	.	.
chr1	134078899	134079398	chr1	134344509	134345008	Btg2|chr1:134344509-134345008	0.315326654851993	.	.
chr1	134234747	134235246	chr1	134092834	134093333	Adora1|chr1:134092834-134093333	0.201437486690663	.	.
chr1	134415089	134415588	chr1	134099100	134099599	Adipor1|chr1:134099100-134099599	0.2657308275173	.	.
chr1	134415089	134415588	chr1	134198479	134198978	Adipor1|chr1:134198479-134198978	0.391899479430538	.	.
chr1	134415089	134415588	chr1	134344509	134345008	Adipor1|chr1:134344509-134345008	0.212205161713295	.	.
chr1	134415089	134415588	chr1	134556771	134557270	Adipor1|chr1:134556771-134557270	0.267833596841589	.	.
chr1	134455268	134455767	chr1	134120037	134120536	Klhl12|chr1:134120037-134120536	0.231410246959486	.	.
chr1	134455268	134455767	chr1	134120587	134121086	Klhl12|chr1:134120587-134121086	0.237395418771635	.	.
chr1	134455268	134455767	chr1	134709574	134710073	Klhl12|chr1:134709574-134710073	0.307854305052952	.	.
chr1	134559917	134560416	chr1	134709018	134709517	Kdm5b|chr1:134709018-134709517	0.190724957540846	.	.
chr1	134559917	134560416	chr1	134719601	134720100	Kdm5b|chr1:134719601-134720100	0.317853524667799	.	.
chr1	134646329	134646828	chr1	134709018	134709517	Gm26783|chr1:134709018-134709517	0.294690602494538	.	.
chr1	134646329	134646828	chr1	134709018	134709517	Syt2|chr1:134709018-134709517	0.294690602494538	.	.
chr1	134646329	134646828	chr1	134709574	134710073	Gm26783|chr1:134709574-134710073	0.316646024439724	.	.
chr1	134646329	134646828	chr1	134709574	134710073	Syt2|chr1:134709574-134710073	0.316646024439724	.	.
chr1	134646329	134646828	chr1	134719601	134720100	Gm26783|chr1:134719601-134720100	0.326151136767767	.	.
chr1	134646329	134646828	chr1	134719601	134720100	Syt2|chr1:134719601-134720100	0.326151136767767	.	.
chr1	134955755	134956254	chr1	135171914	135172413	Ppp1r12b|chr1:135171914-135172413	0.394952952645109	.	.
chr1	135132377	135132876	chr1	134987558	134988057	Ptpn7|chr1:134987558-134988057	0.227952718831295	.	.
chr1	135132377	135132876	chr1	135154328	135154827	Ptpn7|chr1:135154328-135154827	0.281840341341541	.	.
chr1	135146503	135147002	chr1	134987558	134988057	Arl8a|chr1:134987558-134988057	0.219767640897656	.	.
chr1	135146503	135147002	chr1	135329991	135330490	Arl8a|chr1:135329991-135330490	0.201787523690175	.	.
chr1	135146503	135147002	chr1	135461130	135461629	Arl8a|chr1:135461130-135461629	0.191388267058645	.	.
chr1	135147293	135147792	chr1	135154328	135154827	Arl8a|chr1:135154328-135154827	0.28378536096905	.	.
chr1	135147293	135147792	chr1	135399554	135400053	Arl8a|chr1:135399554-135400053	0.220977122217667	.	.
chr1	135147293	135147792	chr1	135461130	135461629	Arl8a|chr1:135461130-135461629	0.336661089625233	.	.
chr1	135283732	135284231	chr1	135385135	135385634	Rnpep|chr1:135385135-135385634	0.381510227057413	.	.
chr1	135430227	135430726	chr1	135368172	135368671	Ipo9|chr1:135368172-135368671	0.282634068619322	.	.
chr1	135430227	135430726	chr1	135385135	135385634	Ipo9|chr1:135385135-135385634	0.198115608054786	.	.
chr1	135430227	135430726	chr1	135461130	135461629	Ipo9|chr1:135461130-135461629	0.210614945493869	.	.
chr1	136624613	136625112	chr1	136524873	136525372	Platr23|chr1:136524873-136525372	0.305296189381109	.	.
chr1	136624613	136625112	chr1	136524873	136525372	Zfp281|chr1:136524873-136525372	0.305296189381109	.	.
chr1	136625345	136625844	chr1	136521473	136521972	Platr23|chr1:136521473-136521972	0.202856822989709	.	.
chr1	136625345	136625844	chr1	136521473	136521972	Zfp281|chr1:136521473-136521972	0.202856822989709	.	.
chr1	136625345	136625844	chr1	136527075	136527574	Platr23|chr1:136527075-136527574	0.196138262056207	.	.
chr1	136625345	136625844	chr1	136527075	136527574	Zfp281|chr1:136527075-136527574	0.196138262056207	.	.
chr1	137898255	137898754	chr1	137656946	137657445	Gm4258|chr1:137656946-137657445	0.248717956031335	.	.
chr1	137898255	137898754	chr1	137770986	137771485	Gm4258|chr1:137770986-137771485	0.415293009172788	.	.
chr1	137898255	137898754	chr1	137942550	137943049	Gm4258|chr1:137942550-137943049	0.281206165801203	.	.
chr1	137898255	137898754	chr1	138244482	138244981	Gm4258|chr1:138244482-138244981	0.201330540839116	.	.
chr1	137966094	137966593	chr1	138044494	138044993	A430106G13Rik|chr1:138044494-138044993	0.305615098649048	.	.
chr1	138618987	138619486	chr1	138496863	138497362	Nek7|chr1:138496863-138497362	0.271979759768294	.	.
chr1	138618987	138619486	chr1	138499382	138499881	Nek7|chr1:138499382-138499881	0.226493555054659	.	.
chr1	138619514	138620013	chr1	138282701	138283200	Nek7|chr1:138282701-138283200	0.247673781415607	.	.
chr1	138619514	138620013	chr1	138282701	138283200	Nek7|chr1:138282701-138283200	0.247673781415608	.	.
chr1	138619514	138620013	chr1	138496863	138497362	Nek7|chr1:138496863-138497362	0.310231991425762	.	.
chr1	138619514	138620013	chr1	138499382	138499881	Nek7|chr1:138499382-138499881	0.303370741348522	.	.
chr1	138856629	138857128	chr1	139021254	139021753	2310009B15Rik|chr1:139021254-139021753	0.223808319547283	.	.
chr1	138963206	138963705	chr1	138835336	138835835	Dennd1b|chr1:138835336-138835835	0.199706749259504	.	.
chr1	139421972	139422471	chr1	139481086	139481585	Zbtb41|chr1:139481086-139481585	0.243537904910853	.	.
chr1	143702603	143703102	chr1	143739248	143739747	Cdc73|chr1:143739248-143739747	0.280908229117677	.	.
chr1	150993205	150993704	chr1	151103621	151104120	Hmcn1|chr1:151103621-151104120	0.433436470109372	.	.
chr1	150993205	150993704	chr1	151157961	151158460	Hmcn1|chr1:151157961-151158460	0.247740644320648	.	.
chr1	151138226	151138725	chr1	150920258	150920757	C730036E19Rik|chr1:150920258-150920757	0.269676458649923	.	.
chr1	151138226	151138725	chr1	151009355	151009854	C730036E19Rik|chr1:151009355-151009854	0.403829136107186	.	.
chr1	151138226	151138725	chr1	151129941	151130440	C730036E19Rik|chr1:151129941-151130440	0.440357921829924	.	.
chr1	151138226	151138725	chr1	151157961	151158460	C730036E19Rik|chr1:151157961-151158460	0.575570939558261	.	.
chr1	151344167	151344666	chr1	151103621	151104120	Gm10138|chr1:151103621-151104120	0.319301652549248	.	.
chr1	151344167	151344666	chr1	151103621	151104120	Gm10138|chr1:151103621-151104120	0.319301652549249	.	.
chr1	151344167	151344666	chr1	151103621	151104120	Ivns1abp|chr1:151103621-151104120	0.319301652549248	.	.
chr1	151344167	151344666	chr1	151103621	151104120	Ivns1abp|chr1:151103621-151104120	0.319301652549249	.	.
chr1	151345057	151345556	chr1	151007647	151008146	Gm10138|chr1:151007647-151008146	0.422472298284457	.	.
chr1	151345057	151345556	chr1	151007647	151008146	Ivns1abp|chr1:151007647-151008146	0.422472298284457	.	.
chr1	151345057	151345556	chr1	151706042	151706541	Gm10138|chr1:151706042-151706541	0.204919188580784	.	.
chr1	151345057	151345556	chr1	151706042	151706541	Ivns1abp|chr1:151706042-151706541	0.204919188580784	.	.
chr1	151428258	151428757	chr1	151103621	151104120	Swt1|chr1:151103621-151104120	0.219059255379739	.	.
chr1	151428258	151428757	chr1	151103621	151104120	Trmt1l|chr1:151103621-151104120	0.219059255379739	.	.
chr1	151428762	151429261	chr1	151078846	151079345	Swt1|chr1:151078846-151079345	0.241229314066931	.	.
chr1	151428762	151429261	chr1	151078846	151079345	Trmt1l|chr1:151078846-151079345	0.241229314066931	.	.
chr1	151428762	151429261	chr1	151129941	151130440	Swt1|chr1:151129941-151130440	0.235461636595681	.	.
chr1	151428762	151429261	chr1	151129941	151130440	Trmt1l|chr1:151129941-151130440	0.235461636595681	.	.
chr1	151428762	151429261	chr1	151157961	151158460	Swt1|chr1:151157961-151158460	0.204494159318756	.	.
chr1	151428762	151429261	chr1	151157961	151158460	Trmt1l|chr1:151157961-151158460	0.204494159318756	.	.
chr1	151499981	151500480	chr1	151103621	151104120	Rnf2|chr1:151103621-151104120	0.492749028158572	.	.
chr1	151499981	151500480	chr1	151564412	151564911	Rnf2|chr1:151564412-151564911	0.28681290626227	.	.
chr1	151551438	151551937	chr1	151614290	151614789	Gm28181|chr1:151614290-151614789	0.253953924006572	.	.
chr1	152090109	152090608	chr1	151977579	151978078	1700025G04Rik|chr1:151977579-151978078	0.304164953196887	.	.
chr1	152399881	152400380	chr1	152004507	152005006	Colgalt2|chr1:152004507-152005006	0.396564160667118	.	.
chr1	152399881	152400380	chr1	152422323	152422822	Colgalt2|chr1:152422323-152422822	0.249594721539966	.	.
chr1	152902442	152902941	chr1	152817287	152817786	Smg7|chr1:152817287-152817786	0.255378406165195	.	.
chr1	152902988	152903487	chr1	152817287	152817786	Smg7|chr1:152817287-152817786	0.399298638447408	.	.
chr1	152954713	152955212	chr1	152624959	152625458	Nmnat2|chr1:152624959-152625458	0.231972018451956	.	.
chr1	153332786	153333285	chr1	153333646	153334145	Lamc1|chr1:153333646-153334145	0.311826104160285	.	.
chr1	153332786	153333285	chr1	153451161	153451660	Lamc1|chr1:153451161-153451660	0.226716906415747	.	.
chr1	153486611	153487110	chr1	153451161	153451660	Dhx9|chr1:153451161-153451660	0.204829627906677	.	.
chr1	153487484	153487983	chr1	153053931	153054430	Dhx9|chr1:153053931-153054430	0.316523328931115	.	.
chr1	153487484	153487983	chr1	153333646	153334145	Dhx9|chr1:153333646-153334145	0.247722001166124	.	.
chr1	153652792	153653291	chr1	153599545	153600044	Rgs8|chr1:153599545-153600044	0.24492452240347	.	.
chr1	153652792	153653291	chr1	153683332	153683831	Rgs8|chr1:153683332-153683831	0.19151150978489	.	.
chr1	153652792	153653291	chr1	153691052	153691551	Rgs8|chr1:153691052-153691551	0.287002082371571	.	.
chr1	153691573	153692072	chr1	153567727	153568226	Gm29529|chr1:153567727-153568226	0.200019710509956	.	.
chr1	153691573	153692072	chr1	153599545	153600044	Gm29529|chr1:153599545-153600044	0.361769115821246	.	.
chr1	153691573	153692072	chr1	153659963	153660462	Gm29529|chr1:153659963-153660462	0.22079200820006	.	.
chr1	153691573	153692072	chr1	153683332	153683831	Gm29529|chr1:153683332-153683831	0.226841752729266	.	.
chr1	153691573	153692072	chr1	153691052	153691551	Gm29529|chr1:153691052-153691551	0.566203574944955	.	.
chr1	153748943	153749442	chr1	153659963	153660462	Gm28513|chr1:153659963-153660462	0.306333105853044	.	.
chr1	153748943	153749442	chr1	153659963	153660462	Rnasel|chr1:153659963-153660462	0.306333105853044	.	.
chr1	153749495	153749994	chr1	153599545	153600044	Gm28512|chr1:153599545-153600044	0.269659607694119	.	.
chr1	153749495	153749994	chr1	153599545	153600044	Gm28513|chr1:153599545-153600044	0.269659607694119	.	.
chr1	153749495	153749994	chr1	153599545	153600044	Rnasel|chr1:153599545-153600044	0.269659607694119	.	.
chr1	153749495	153749994	chr1	153683332	153683831	Gm28512|chr1:153683332-153683831	0.408554602803405	.	.
chr1	153749495	153749994	chr1	153683332	153683831	Gm28513|chr1:153683332-153683831	0.408554602803405	.	.
chr1	153749495	153749994	chr1	153683332	153683831	Rnasel|chr1:153683332-153683831	0.408554602803405	.	.
chr1	153899574	153900073	chr1	153679079	153679578	Glul|chr1:153679079-153679578	0.270154274208625	.	.
chr1	153899574	153900073	chr1	153679079	153679578	Teddm2|chr1:153679079-153679578	0.270154274208625	.	.
chr1	153899574	153900073	chr1	153683332	153683831	Glul|chr1:153683332-153683831	0.266920195579827	.	.
chr1	153899574	153900073	chr1	153683332	153683831	Glul|chr1:153683332-153683831	0.266920195579828	.	.
chr1	153899574	153900073	chr1	153683332	153683831	Teddm2|chr1:153683332-153683831	0.266920195579827	.	.
chr1	153899574	153900073	chr1	153683332	153683831	Teddm2|chr1:153683332-153683831	0.266920195579828	.	.
chr1	153899574	153900073	chr1	153691052	153691551	Glul|chr1:153691052-153691551	0.268644410328195	.	.
chr1	153899574	153900073	chr1	153691052	153691551	Teddm2|chr1:153691052-153691551	0.268644410328195	.	.
chr1	153899574	153900073	chr1	154062590	154063089	Glul|chr1:154062590-154063089	0.224480258462942	.	.
chr1	153899574	153900073	chr1	154062590	154063089	Teddm2|chr1:154062590-154063089	0.224480258462942	.	.
chr1	153899574	153900073	chr1	154150104	154150603	Glul|chr1:154150104-154150603	0.215923603713426	.	.
chr1	153899574	153900073	chr1	154150104	154150603	Teddm2|chr1:154150104-154150603	0.215923603713426	.	.
chr1	153900327	153900826	chr1	153567727	153568226	Glul|chr1:153567727-153568226	0.195182884296702	.	.
chr1	153900327	153900826	chr1	153567727	153568226	Teddm2|chr1:153567727-153568226	0.195182884296702	.	.
chr1	153900327	153900826	chr1	154180893	154181392	Glul|chr1:154180893-154181392	0.285073742946477	.	.
chr1	153900327	153900826	chr1	154180893	154181392	Teddm2|chr1:154180893-154181392	0.285073742946477	.	.
chr1	155973115	155973614	chr1	155517010	155517509	Cep350|chr1:155517010-155517509	0.404142654097287	.	.
chr1	155973115	155973614	chr1	155529163	155529662	Cep350|chr1:155529163-155529662	0.352670815076808	.	.
chr1	156035878	156036377	chr1	156040577	156041076	Tor1aip1|chr1:156040577-156041076	0.39022118491862	.	.
chr1	156035878	156036377	chr1	156040577	156041076	Tor1aip2|chr1:156040577-156041076	0.39022118491862	.	.
chr1	156204775	156205274	chr1	156085751	156086250	Fam163a|chr1:156085751-156086250	0.299326840994521	.	.
chr1	156303125	156303624	chr1	156040577	156041076	4930518J20Rik|chr1:156040577-156041076	0.439507022121328	.	.
chr1	156303125	156303624	chr1	156040577	156041076	Tdrd5|chr1:156040577-156041076	0.439507022121328	.	.
chr1	156559155	156559654	chr1	156633133	156633632	Abl2|chr1:156633133-156633632	0.290594046035061	.	.
chr1	156674112	156674611	chr1	156581092	156581591	Tor3a|chr1:156581092-156581591	0.218523246044698	.	.
chr1	157506544	157507043	chr1	157501533	157502032	Sec16b|chr1:157501533-157502032	0.219138379877547	.	.
chr1	157506544	157507043	chr1	157518560	157519059	Sec16b|chr1:157518560-157519059	0.372166603314889	.	.
chr1	160906055	160906554	chr1	161195428	161195927	Rc3h1|chr1:161195428-161195927	0.217144231315042	.	.
chr1	160906592	160907091	chr1	161195428	161195927	Rc3h1|chr1:161195428-161195927	0.24978258834536	.	.
chr1	161142436	161142935	chr1	161369160	161369659	Ankrd45|chr1:161369160-161369659	0.192118257977549	.	.
chr1	161143255	161143754	chr1	160866756	160867255	Ankrd45|chr1:160866756-160867255	0.361997666333366	.	.
chr1	161143255	161143754	chr1	161368542	161369041	Ankrd45|chr1:161368542-161369041	0.254644584105594	.	.
chr1	161143255	161143754	chr1	161369160	161369659	Ankrd45|chr1:161369160-161369659	0.330797484085862	.	.
chr1	161143255	161143754	chr1	161402276	161402775	Ankrd45|chr1:161402276-161402775	0.359881648230899	.	.
chr1	161143255	161143754	chr1	161402793	161403292	Ankrd45|chr1:161402793-161403292	0.281187656820152	.	.
chr1	162570372	162570871	chr1	162832165	162832664	Vamp4|chr1:162832165-162832664	0.214116567203196	.	.
chr1	162570982	162571481	chr1	162832165	162832664	Vamp4|chr1:162832165-162832664	0.197271079840281	.	.
chr1	162739851	162740350	chr1	162927273	162927772	Prrc2c|chr1:162927273-162927772	0.213344566526866	.	.
chr1	163725017	163725516	chr1	163281583	163282082	Mettl11b|chr1:163281583-163282082	0.448860725257094	.	.
chr1	163725017	163725516	chr1	163366317	163366816	Mettl11b|chr1:163366317-163366816	0.422530509880363	.	.
chr1	164275346	164275845	chr1	164316485	164316984	Ccdc181|chr1:164316485-164316984	0.279900524071284	.	.
chr1	164275346	164275845	chr1	164474792	164475291	Ccdc181|chr1:164474792-164475291	0.24620338575596	.	.
chr1	164307370	164307869	chr1	164184474	164184973	Blzf1|chr1:164184474-164184973	0.230372164575093	.	.
chr1	164307370	164307869	chr1	164590281	164590780	Blzf1|chr1:164590281-164590780	0.239221922597167	.	.
chr1	164307370	164307869	chr1	164620078	164620577	Blzf1|chr1:164620078-164620577	0.225464457196784	.	.
chr1	164307370	164307869	chr1	164689190	164689689	Blzf1|chr1:164689190-164689689	0.480853073201106	.	.
chr1	164457803	164458302	chr1	164590281	164590780	Atp1b1|chr1:164590281-164590780	0.286494292782109	.	.
chr1	164458666	164459165	chr1	164366670	164367169	Atp1b1|chr1:164366670-164367169	0.222852357927554	.	.
chr1	164461711	164462210	chr1	164316485	164316984	Gm32391|chr1:164316485-164316984	0.242120901570504	.	.
chr1	164898957	164899456	chr1	164590281	164590780	Gm32569|chr1:164590281-164590780	0.294907080340479	.	.
chr1	165091724	165092223	chr1	165018673	165019172	4930568G15Rik|chr1:165018673-165019172	0.247182919555396	.	.
chr1	165091724	165092223	chr1	165185200	165185699	4930568G15Rik|chr1:165185200-165185699	0.198889983619388	.	.
chr1	165091724	165092223	chr1	165320429	165320928	4930568G15Rik|chr1:165320429-165320928	0.490171714376317	.	.
chr1	165194197	165194696	chr1	165063002	165063501	Sft2d2|chr1:165063002-165063501	0.260974224101999	.	.
chr1	165236724	165237223	chr1	165018673	165019172	Tiprl|chr1:165018673-165019172	0.261680354324169	.	.
chr1	165236724	165237223	chr1	165281633	165282132	Tiprl|chr1:165281633-165282132	0.308032238813491	.	.
chr1	165236724	165237223	chr1	165344380	165344879	Tiprl|chr1:165344380-165344879	0.289107025188177	.	.
chr1	165460922	165461421	chr1	165018673	165019172	Dcaf6|chr1:165018673-165019172	0.389584472475006	.	.
chr1	165460922	165461421	chr1	165018673	165019172	Mpc2|chr1:165018673-165019172	0.389584472475006	.	.
chr1	165460922	165461421	chr1	165642102	165642601	Dcaf6|chr1:165642102-165642601	0.420980024043627	.	.
chr1	165460922	165461421	chr1	165642102	165642601	Mpc2|chr1:165642102-165642601	0.420980024043627	.	.
chr1	165634316	165634815	chr1	165281633	165282132	Mpzl1|chr1:165281633-165282132	0.487650979587517	.	.
chr1	165634316	165634815	chr1	165642102	165642601	Mpzl1|chr1:165642102-165642601	0.228069011994508	.	.
chr1	165634316	165634815	chr1	165771545	165772044	Mpzl1|chr1:165771545-165772044	0.257947047084928	.	.
chr1	165763500	165763999	chr1	165935010	165935509	Creg1|chr1:165935010-165935509	0.196355728418039	.	.
chr1	165763500	165763999	chr1	166167075	166167574	Creg1|chr1:166167075-166167574	0.214874503016696	.	.
chr1	166002418	166002917	chr1	165935010	165935509	Gm26665|chr1:165935010-165935509	0.346829022167881	.	.
chr1	166002418	166002917	chr1	165935010	165935509	Pou2f1|chr1:165935010-165935509	0.346829022167881	.	.
chr1	166002418	166002917	chr1	166428926	166429425	Gm26665|chr1:166428926-166429425	0.238659410822704	.	.
chr1	166002418	166002917	chr1	166428926	166429425	Pou2f1|chr1:166428926-166429425	0.238659410822704	.	.
chr1	166003176	166003675	chr1	165935010	165935509	Gm26665|chr1:165935010-165935509	0.269070778559271	.	.
chr1	166003176	166003675	chr1	165935010	165935509	Pou2f1|chr1:165935010-165935509	0.269070778559271	.	.
chr1	166003176	166003675	chr1	166360121	166360620	Gm26665|chr1:166360121-166360620	0.293309466085985	.	.
chr1	166003176	166003675	chr1	166360121	166360620	Pou2f1|chr1:166360121-166360620	0.293309466085985	.	.
chr1	166003176	166003675	chr1	166428926	166429425	Gm26665|chr1:166428926-166429425	0.403580299600023	.	.
chr1	166003176	166003675	chr1	166428926	166429425	Pou2f1|chr1:166428926-166429425	0.403580299600023	.	.
chr1	166254415	166254914	chr1	166343030	166343529	Ildr2|chr1:166343030-166343529	0.34248226096999	.	.
chr1	166254415	166254914	chr1	166428926	166429425	Ildr2|chr1:166428926-166429425	0.201053785831851	.	.
chr1	166308696	166309195	chr1	166343030	166343529	5330438I03Rik|chr1:166343030-166343529	0.303702369060493	.	.
chr1	166309200	166309699	chr1	166319038	166319537	5330438I03Rik|chr1:166319038-166319537	0.30201286233358	.	.
chr1	166309200	166309699	chr1	166343030	166343529	5330438I03Rik|chr1:166343030-166343529	0.241618295532392	.	.
chr1	166379002	166379501	chr1	166360121	166360620	Tada1|chr1:166360121-166360620	0.226737479049284	.	.
chr1	167284924	167285423	chr1	167337334	167337833	Gm2453|chr1:167337334-167337833	0.259032873059846	.	.
chr1	167284924	167285423	chr1	167337334	167337833	Uck2|chr1:167337334-167337833	0.259032873059846	.	.
chr1	167308418	167308917	chr1	167608411	167608910	Tmco1|chr1:167608411-167608910	0.195106390298382	.	.
chr1	167393588	167394087	chr1	167289869	167290368	Mgst3|chr1:167289869-167290368	0.507747886566957	.	.
chr1	167393588	167394087	chr1	167369851	167370350	Mgst3|chr1:167369851-167370350	0.22449601056703	.	.
chr1	167394156	167394655	chr1	167289869	167290368	Mgst3|chr1:167289869-167290368	0.227143122001247	.	.
chr1	167597755	167598254	chr1	167369851	167370350	Rxrg|chr1:167369851-167370350	0.352140902219486	.	.
chr1	167597755	167598254	chr1	167636947	167637446	Rxrg|chr1:167636947-167637446	0.247621764560207	.	.
chr1	167597755	167598254	chr1	167929953	167930452	Rxrg|chr1:167929953-167930452	0.207206740668121	.	.
chr1	167597755	167598254	chr1	167933830	167934329	Rxrg|chr1:167933830-167934329	0.21053758618318	.	.
chr1	167598393	167598892	chr1	167369851	167370350	Rxrg|chr1:167369851-167370350	0.260426959918762	.	.
chr1	167598393	167598892	chr1	167473481	167473980	Rxrg|chr1:167473481-167473980	0.305352457486397	.	.
chr1	167598393	167598892	chr1	167929953	167930452	Rxrg|chr1:167929953-167930452	0.378897053587977	.	.
chr1	169347691	169348190	chr1	169355369	169355868	Gm37839|chr1:169355369-169355868	0.289019359424697	.	.
chr1	169531254	169531753	chr1	169670575	169671074	Nuf2|chr1:169670575-169671074	0.35081162610822	.	.
chr1	169531254	169531753	chr1	169764373	169764872	Nuf2|chr1:169764373-169764872	0.192902165715531	.	.
chr1	169531254	169531753	chr1	169882921	169883420	Nuf2|chr1:169882921-169883420	0.288364700870611	.	.
chr1	169531254	169531753	chr1	169908650	169909149	Nuf2|chr1:169908650-169909149	0.292143612132538	.	.
chr1	169747461	169747960	chr1	169848486	169848985	Rgs4|chr1:169848486-169848985	0.190914846208514	.	.
chr1	169969082	169969581	chr1	169670575	169671074	3110045C21Rik|chr1:169670575-169671074	0.217573836161652	.	.
chr1	169969082	169969581	chr1	169670575	169671074	Hsd17b7|chr1:169670575-169671074	0.217573836161652	.	.
chr1	170174840	170175339	chr1	169848486	169848985	Gm37748|chr1:169848486-169848985	0.196119291754803	.	.
chr1	170174840	170175339	chr1	169848486	169848985	Uap1|chr1:169848486-169848985	0.196119291754803	.	.
chr1	170867571	170868070	chr1	170907216	170907715	Atf6|chr1:170907216-170907715	0.228801515794614	.	.
chr1	170867571	170868070	chr1	170907216	170907715	Gm9929|chr1:170907216-170907715	0.228801515794614	.	.
chr1	170867571	170868070	chr1	171247027	171247526	Atf6|chr1:171247027-171247526	0.216320998651432	.	.
chr1	170867571	170868070	chr1	171247027	171247526	Gm9929|chr1:171247027-171247526	0.216320998651432	.	.
chr1	170868410	170868909	chr1	170901528	170902027	Atf6|chr1:170901528-170902027	0.284087179528063	.	.
chr1	170868410	170868909	chr1	170901528	170902027	Gm9929|chr1:170901528-170902027	0.284087179528063	.	.
chr1	170868410	170868909	chr1	171044266	171044765	Atf6|chr1:171044266-171044765	0.310072697482324	.	.
chr1	170868410	170868909	chr1	171044266	171044765	Gm9929|chr1:171044266-171044765	0.310072697482324	.	.
chr1	170868410	170868909	chr1	171044776	171045275	Atf6|chr1:171044776-171045275	0.390179286392352	.	.
chr1	170868410	170868909	chr1	171044776	171045275	Gm9929|chr1:171044776-171045275	0.390179286392352	.	.
chr1	170868410	170868909	chr1	171220747	171221246	Atf6|chr1:171220747-171221246	0.194650375259158	.	.
chr1	170868410	170868909	chr1	171220747	171221246	Gm9929|chr1:171220747-171221246	0.194650375259158	.	.
chr1	170885252	170885751	chr1	170907216	170907715	Dusp12|chr1:170907216-170907715	0.341174866532984	.	.
chr1	170885252	170885751	chr1	170907216	170907715	Gm26620|chr1:170907216-170907715	0.341174866532984	.	.
chr1	170885252	170885751	chr1	171033681	171034180	Dusp12|chr1:171033681-171034180	0.204427765101338	.	.
chr1	170885252	170885751	chr1	171033681	171034180	Gm26620|chr1:171033681-171034180	0.204427765101338	.	.
chr1	170885252	170885751	chr1	171038357	171038856	Dusp12|chr1:171038357-171038856	0.261110163238473	.	.
chr1	170885252	170885751	chr1	171038357	171038856	Gm26620|chr1:171038357-171038856	0.261110163238473	.	.
chr1	170885252	170885751	chr1	171102488	171102987	Dusp12|chr1:171102488-171102987	0.196308299781979	.	.
chr1	170885252	170885751	chr1	171102488	171102987	Gm26620|chr1:171102488-171102987	0.196308299781979	.	.
chr1	170885252	170885751	chr1	171247027	171247526	Dusp12|chr1:171247027-171247526	0.290982647546003	.	.
chr1	170885252	170885751	chr1	171247027	171247526	Gm26620|chr1:171247027-171247526	0.290982647546003	.	.
chr1	171150371	171150870	chr1	170907216	170907715	Mpz|chr1:170907216-170907715	0.251485794072315	.	.
chr1	171150371	171150870	chr1	170907216	170907715	Sdhc|chr1:170907216-170907715	0.251485794072315	.	.
chr1	171150371	171150870	chr1	171038357	171038856	Mpz|chr1:171038357-171038856	0.193262903607905	.	.
chr1	171150371	171150870	chr1	171038357	171038856	Sdhc|chr1:171038357-171038856	0.193262903607905	.	.
chr1	171150371	171150870	chr1	171102488	171102987	Mpz|chr1:171102488-171102987	0.230772312157991	.	.
chr1	171150371	171150870	chr1	171102488	171102987	Sdhc|chr1:171102488-171102987	0.230772312157991	.	.
chr1	171150371	171150870	chr1	171247027	171247526	Mpz|chr1:171247027-171247526	0.30456627116056	.	.
chr1	171150371	171150870	chr1	171247027	171247526	Sdhc|chr1:171247027-171247526	0.30456627116056	.	.
chr1	171196077	171196576	chr1	170901528	170902027	Pcp4l1|chr1:170901528-170902027	0.246179661550423	.	.
chr1	171196077	171196576	chr1	170908240	170908739	Pcp4l1|chr1:170908240-170908739	0.277410735044422	.	.
chr1	171222404	171222903	chr1	171044776	171045275	Tomm40l|chr1:171044776-171045275	0.268559094053806	.	.
chr1	171270057	171270556	chr1	171220747	171221246	B4galt3|chr1:171220747-171221246	0.278798309168029	.	.
chr1	171287719	171288218	chr1	171247027	171247526	Usp21|chr1:171247027-171247526	0.239614497861678	.	.
chr1	171294566	171295065	chr1	171033681	171034180	Ufc1|chr1:171033681-171034180	0.200315683792083	.	.
chr1	171294566	171295065	chr1	171470192	171470691	Ufc1|chr1:171470192-171470691	0.217539512010112	.	.
chr1	171328705	171329204	chr1	171101659	171102158	Dedd|chr1:171101659-171102158	0.225070326115298	.	.
chr1	171328705	171329204	chr1	171110922	171111421	Dedd|chr1:171110922-171111421	0.227458067509538	.	.
chr1	171328705	171329204	chr1	171220747	171221246	Dedd|chr1:171220747-171221246	0.392794738927057	.	.
chr1	171328705	171329204	chr1	171263038	171263537	Dedd|chr1:171263038-171263537	0.419658917798548	.	.
chr1	171329206	171329705	chr1	171101659	171102158	Dedd|chr1:171101659-171102158	0.363760520012842	.	.
chr1	171329206	171329705	chr1	171263038	171263537	Dedd|chr1:171263038-171263537	0.418505494368941	.	.
chr1	171345437	171345936	chr1	171102488	171102987	Nit1|chr1:171102488-171102987	0.295600359621344	.	.
chr1	171345437	171345936	chr1	171102488	171102987	Pfdn2|chr1:171102488-171102987	0.295600359621344	.	.
chr1	171360576	171361075	chr1	171101659	171102158	Klhdc9|chr1:171101659-171102158	0.432808491988687	.	.
chr1	171360576	171361075	chr1	171110922	171111421	Klhdc9|chr1:171110922-171111421	0.277380839914371	.	.
chr1	171360576	171361075	chr1	171263038	171263537	Klhdc9|chr1:171263038-171263537	0.228977038785233	.	.
chr1	171361088	171361587	chr1	171037809	171038308	Klhdc9|chr1:171037809-171038308	0.368387838615954	.	.
chr1	171361088	171361587	chr1	171247027	171247526	Klhdc9|chr1:171247027-171247526	0.308766251092129	.	.
chr1	171361088	171361587	chr1	171263038	171263537	Klhdc9|chr1:171263038-171263537	0.196671624159431	.	.
chr1	171411068	171411567	chr1	171101659	171102158	Usf1|chr1:171101659-171102158	0.219476147963558	.	.
chr1	171411068	171411567	chr1	171263038	171263537	Usf1|chr1:171263038-171263537	0.394808322324502	.	.
chr1	171503198	171503697	chr1	171263038	171263537	Alyref2|chr1:171263038-171263537	0.286689238439977	.	.
chr1	171503198	171503697	chr1	171263038	171263537	B930036N10Rik|chr1:171263038-171263537	0.286689238439977	.	.
chr1	171634914	171635413	chr1	171263038	171263537	Gm37787|chr1:171263038-171263537	0.253512837250883	.	.
chr1	172082460	172082959	chr1	172026509	172027008	Copa|chr1:172026509-172027008	0.216544546770152	.	.
chr1	172082460	172082959	chr1	172026509	172027008	Ncstn|chr1:172026509-172027008	0.216544546770152	.	.
chr1	172082460	172082959	chr1	172119644	172120143	Copa|chr1:172119644-172120143	0.21447796503917	.	.
chr1	172082460	172082959	chr1	172119644	172120143	Ncstn|chr1:172119644-172120143	0.21447796503917	.	.
chr1	172082460	172082959	chr1	172161857	172162356	Copa|chr1:172161857-172162356	0.253700753442895	.	.
chr1	172082460	172082959	chr1	172161857	172162356	Ncstn|chr1:172161857-172162356	0.253700753442895	.	.
chr1	172082460	172082959	chr1	172217086	172217585	Copa|chr1:172217086-172217585	0.279253914401597	.	.
chr1	172082460	172082959	chr1	172217086	172217585	Ncstn|chr1:172217086-172217585	0.279253914401597	.	.
chr1	172126494	172126993	chr1	171815706	171816205	Pex19|chr1:171815706-171816205	0.401906282533109	.	.
chr1	172126494	172126993	chr1	172012325	172012824	Pex19|chr1:172012325-172012824	0.206407339728746	.	.
chr1	172147848	172148347	chr1	172026509	172027008	Dcaf8|chr1:172026509-172027008	0.251780253265308	.	.
chr1	172147848	172148347	chr1	172217086	172217585	Dcaf8|chr1:172217086-172217585	0.380664349940147	.	.
chr1	172206038	172206537	chr1	172025967	172026466	Pea15a|chr1:172025967-172026466	0.199911370168676	.	.
chr1	172206038	172206537	chr1	172026509	172027008	Pea15a|chr1:172026509-172027008	0.223509384042768	.	.
chr1	172206038	172206537	chr1	172161857	172162356	Pea15a|chr1:172161857-172162356	0.189994109096154	.	.
chr1	172206562	172207061	chr1	172026509	172027008	Pea15a|chr1:172026509-172027008	0.217622066798943	.	.
chr1	172206562	172207061	chr1	172217086	172217585	Pea15a|chr1:172217086-172217585	0.324192907625621	.	.
chr1	172329099	172329598	chr1	172392314	172392813	Kcnj9|chr1:172392314-172392813	0.226527515347928	.	.
chr1	172329099	172329598	chr1	172412167	172412666	Kcnj9|chr1:172412167-172412666	0.317209587337731	.	.
chr1	172329099	172329598	chr1	172490308	172490807	Kcnj9|chr1:172490308-172490807	0.293038264490748	.	.
chr1	172329099	172329598	chr1	172528665	172529164	Kcnj9|chr1:172528665-172529164	0.217133522465908	.	.
chr1	172329099	172329598	chr1	172549972	172550471	Kcnj9|chr1:172549972-172550471	0.242209551265462	.	.
chr1	172329099	172329598	chr1	172550479	172550978	Kcnj9|chr1:172550479-172550978	0.245215000530342	.	.
chr1	172329099	172329598	chr1	172562878	172563377	Kcnj9|chr1:172562878-172563377	0.294964254270564	.	.
chr1	172340909	172341408	chr1	172280086	172280585	Kcnj10|chr1:172280086-172280585	0.190011173282659	.	.
chr1	172340909	172341408	chr1	172310068	172310567	Kcnj10|chr1:172310068-172310567	0.208432716524875	.	.
chr1	172340909	172341408	chr1	172619200	172619699	Kcnj10|chr1:172619200-172619699	0.296920264989091	.	.
chr1	172376174	172376673	chr1	172312070	172312569	Pigm|chr1:172312070-172312569	0.328820071431205	.	.
chr1	172376174	172376673	chr1	172323800	172324299	Pigm|chr1:172323800-172324299	0.289524017237925	.	.
chr1	172376174	172376673	chr1	172387192	172387691	Pigm|chr1:172387192-172387691	0.210024577196277	.	.
chr1	172376174	172376673	chr1	172619200	172619699	Pigm|chr1:172619200-172619699	0.35191144794086	.	.
chr1	172481873	172482372	chr1	172528665	172529164	Igsf9|chr1:172528665-172529164	0.32887812853898	.	.
chr1	172520879	172521378	chr1	172391705	172392204	Cfap45|chr1:172391705-172392204	0.200211310429834	.	.
chr1	172632827	172633326	chr1	172391705	172392204	Dusp23|chr1:172391705-172392204	0.219656180080846	.	.
chr1	172632827	172633326	chr1	172392314	172392813	Dusp23|chr1:172392314-172392813	0.237443083243564	.	.
chr1	175691964	175692463	chr1	175743346	175743845	Chml|chr1:175743346-175743845	0.215610148289961	.	.
chr1	175691964	175692463	chr1	175743346	175743845	Opn3|chr1:175743346-175743845	0.215610148289961	.	.
chr1	175691964	175692463	chr1	175936373	175936872	Chml|chr1:175936373-175936872	0.196344266198459	.	.
chr1	175691964	175692463	chr1	175936373	175936872	Opn3|chr1:175936373-175936872	0.196344266198459	.	.
chr1	175692503	175693002	chr1	175743346	175743845	Chml|chr1:175743346-175743845	0.200179946499558	.	.
chr1	175692503	175693002	chr1	175743346	175743845	Opn3|chr1:175743346-175743845	0.200179946499558	.	.
chr1	175692503	175693002	chr1	175936373	175936872	Chml|chr1:175936373-175936872	0.250907644627121	.	.
chr1	175692503	175693002	chr1	175936373	175936872	Opn3|chr1:175936373-175936872	0.250907644627121	.	.
chr1	175880538	175881037	chr1	175743346	175743845	Exo1|chr1:175743346-175743845	0.469369396142141	.	.
chr1	175880538	175881037	chr1	175936373	175936872	Exo1|chr1:175936373-175936872	0.259174232578434	.	.
chr1	175880538	175881037	chr1	176213330	176213829	Exo1|chr1:176213330-176213829	0.249801694652538	.	.
chr1	176275192	176275691	chr1	176355276	176355775	Gm38101|chr1:176355276-176355775	0.235422969284464	.	.
chr1	176275192	176275691	chr1	176355276	176355775	Pld5|chr1:176355276-176355775	0.235422969284464	.	.
chr1	176813947	176814446	chr1	176615542	176616041	Cep170|chr1:176615542-176616041	0.240614548850741	.	.
chr1	176813947	176814446	chr1	176615542	176616041	Sdccag8|chr1:176615542-176616041	0.240614548850741	.	.
chr1	176813947	176814446	chr1	176935933	176936432	Cep170|chr1:176935933-176936432	0.205499213532067	.	.
chr1	176813947	176814446	chr1	176935933	176936432	Sdccag8|chr1:176935933-176936432	0.205499213532067	.	.
chr1	176814465	176814964	chr1	176615542	176616041	Cep170|chr1:176615542-176616041	0.260078615206076	.	.
chr1	176814465	176814964	chr1	176615542	176616041	Sdccag8|chr1:176615542-176616041	0.260078615206076	.	.
chr1	177257072	177257571	chr1	177322779	177323278	Akt3|chr1:177322779-177323278	0.227454324591955	.	.
chr1	177258176	177258675	chr1	177702809	177703308	Akt3|chr1:177702809-177703308	0.196619710564701	.	.
chr1	177441840	177442339	chr1	177015058	177015557	Zbtb18|chr1:177015058-177015557	0.234219764590925	.	.
chr1	177441840	177442339	chr1	177015058	177015557	Zbtb18|chr1:177015058-177015557	0.234219764590926	.	.
chr1	177795766	177796265	chr1	178219602	178220101	Adss|chr1:178219602-178220101	0.22085338348256	.	.
chr1	178187311	178187810	chr1	178336353	178336852	Desi2|chr1:178336353-178336852	0.263882379888252	.	.
chr1	178187311	178187810	chr1	178368821	178369320	Desi2|chr1:178368821-178369320	0.32064712391603	.	.
chr1	178187311	178187810	chr1	178447830	178448329	Desi2|chr1:178447830-178448329	0.206814938809757	.	.
chr1	178276142	178276641	chr1	178219602	178220101	4930527J03Rik|chr1:178219602-178220101	0.259851464635883	.	.
chr1	178276142	178276641	chr1	178336353	178336852	4930527J03Rik|chr1:178336353-178336852	0.315348740866356	.	.
chr1	178276142	178276641	chr1	178448418	178448917	4930527J03Rik|chr1:178448418-178448917	0.305570059772021	.	.
chr1	178276142	178276641	chr1	178459827	178460326	4930527J03Rik|chr1:178459827-178460326	0.298479423080934	.	.
chr1	178276142	178276641	chr1	178527505	178528004	4930527J03Rik|chr1:178527505-178528004	0.249959678626811	.	.
chr1	178276142	178276641	chr1	178530448	178530947	4930527J03Rik|chr1:178530448-178530947	0.371398113641742	.	.
chr1	178317988	178318487	chr1	178219602	178220101	B230369F24Rik|chr1:178219602-178220101	0.34783997137216	.	.
chr1	178317988	178318487	chr1	178219602	178220101	Cox20|chr1:178219602-178220101	0.34783997137216	.	.
chr1	178317988	178318487	chr1	178336353	178336852	B230369F24Rik|chr1:178336353-178336852	0.257622709215484	.	.
chr1	178317988	178318487	chr1	178336353	178336852	Cox20|chr1:178336353-178336852	0.257622709215484	.	.
chr1	178317988	178318487	chr1	178447830	178448329	B230369F24Rik|chr1:178447830-178448329	0.231185152364136	.	.
chr1	178317988	178318487	chr1	178447830	178448329	Cox20|chr1:178447830-178448329	0.231185152364136	.	.
chr1	178317988	178318487	chr1	178448418	178448917	B230369F24Rik|chr1:178448418-178448917	0.317317141434396	.	.
chr1	178317988	178318487	chr1	178448418	178448917	Cox20|chr1:178448418-178448917	0.317317141434396	.	.
chr1	178317988	178318487	chr1	178459827	178460326	B230369F24Rik|chr1:178459827-178460326	0.378126505141291	.	.
chr1	178317988	178318487	chr1	178459827	178460326	Cox20|chr1:178459827-178460326	0.378126505141291	.	.
chr1	178317988	178318487	chr1	178527505	178528004	B230369F24Rik|chr1:178527505-178528004	0.428682571421567	.	.
chr1	178317988	178318487	chr1	178527505	178528004	Cox20|chr1:178527505-178528004	0.428682571421567	.	.
chr1	178317988	178318487	chr1	178530448	178530947	B230369F24Rik|chr1:178530448-178530947	0.362446319831816	.	.
chr1	178317988	178318487	chr1	178530448	178530947	Cox20|chr1:178530448-178530947	0.362446319831816	.	.
chr1	178318532	178319031	chr1	178336353	178336852	B230369F24Rik|chr1:178336353-178336852	0.264810794296041	.	.
chr1	178318532	178319031	chr1	178336353	178336852	Cox20|chr1:178336353-178336852	0.264810794296041	.	.
chr1	178318532	178319031	chr1	178527505	178528004	B230369F24Rik|chr1:178527505-178528004	0.225018694142896	.	.
chr1	178318532	178319031	chr1	178527505	178528004	Cox20|chr1:178527505-178528004	0.225018694142896	.	.
chr1	178318532	178319031	chr1	178530448	178530947	B230369F24Rik|chr1:178530448-178530947	0.206540998967574	.	.
chr1	178318532	178319031	chr1	178530448	178530947	Cox20|chr1:178530448-178530947	0.206540998967574	.	.
chr1	178337559	178338058	chr1	178447830	178448329	Hnrnpu|chr1:178447830-178448329	0.302637990476547	.	.
chr1	178337559	178338058	chr1	178486689	178487188	Hnrnpu|chr1:178486689-178487188	0.193030718379644	.	.
chr1	178337559	178338058	chr1	178530448	178530947	Hnrnpu|chr1:178530448-178530947	0.285930429806105	.	.
chr1	178405450	178405949	chr1	178219602	178220101	Efcab2|chr1:178219602-178220101	0.208044968599371	.	.
chr1	178405450	178405949	chr1	178336353	178336852	Efcab2|chr1:178336353-178336852	0.220290011199158	.	.
chr1	178405450	178405949	chr1	178459827	178460326	Efcab2|chr1:178459827-178460326	0.281909436287425	.	.
chr1	178405450	178405949	chr1	178463658	178464157	Efcab2|chr1:178463658-178464157	0.212291635033939	.	.
chr1	178405450	178405949	chr1	178530448	178530947	Efcab2|chr1:178530448-178530947	0.394518274391577	.	.
chr1	178405450	178405949	chr1	178530448	178530947	Efcab2|chr1:178530448-178530947	0.394518274391578	.	.
chr1	178406170	178406669	chr1	178336353	178336852	Efcab2|chr1:178336353-178336852	0.458943618372869	.	.
chr1	178406170	178406669	chr1	178448418	178448917	Efcab2|chr1:178448418-178448917	0.218583439278474	.	.
chr1	178406170	178406669	chr1	178459827	178460326	Efcab2|chr1:178459827-178460326	0.208878947887951	.	.
chr1	178406170	178406669	chr1	178527505	178528004	Efcab2|chr1:178527505-178528004	0.334604496358681	.	.
chr1	178406170	178406669	chr1	178530448	178530947	Efcab2|chr1:178530448-178530947	0.413763233779135	.	.
chr1	178528092	178528591	chr1	178336353	178336852	Kif26b|chr1:178336353-178336852	0.559867370603138	.	.
chr1	178528092	178528591	chr1	178527505	178528004	Kif26b|chr1:178527505-178528004	0.592360574853906	.	.
chr1	178528774	178529273	chr1	178336353	178336852	Kif26b|chr1:178336353-178336852	0.244155118634354	.	.
chr1	178528774	178529273	chr1	178448418	178448917	Kif26b|chr1:178448418-178448917	0.297780841116408	.	.
chr1	178528774	178529273	chr1	178459827	178460326	Kif26b|chr1:178459827-178460326	0.309855458640106	.	.
chr1	178528774	178529273	chr1	178530448	178530947	Kif26b|chr1:178530448-178530947	0.482430112920036	.	.
chr1	179546057	179546556	chr1	179326555	179327054	Cnst|chr1:179326555-179327054	0.410010071806055	.	.
chr1	179546057	179546556	chr1	179326555	179327054	Tfb2m|chr1:179326555-179327054	0.410010071806055	.	.
chr1	179546057	179546556	chr1	179390223	179390722	Cnst|chr1:179390223-179390722	0.221037555650126	.	.
chr1	179546057	179546556	chr1	179390223	179390722	Tfb2m|chr1:179390223-179390722	0.221037555650126	.	.
chr1	179667997	179668496	chr1	179326555	179327054	Sccpdh|chr1:179326555-179327054	0.317781034478496	.	.
chr1	179667997	179668496	chr1	179390223	179390722	Sccpdh|chr1:179390223-179390722	0.387808129784966	.	.
chr1	179959653	179960152	chr1	179644054	179644553	Cdc42bpa|chr1:179644054-179644553	0.322235922660515	.	.
chr1	180256056	180256555	chr1	180283992	180284491	Gm31728|chr1:180283992-180284491	0.196997835979326	.	.
chr1	180256056	180256555	chr1	180547386	180547885	Gm31728|chr1:180547386-180547885	0.206844999012043	.	.
chr1	180483264	180483763	chr1	180283992	180284491	Stum|chr1:180283992-180284491	0.248304430781805	.	.
chr1	180483264	180483763	chr1	180541862	180542361	Stum|chr1:180541862-180542361	0.200867723124471	.	.
chr1	180483928	180484427	chr1	180387432	180387931	Stum|chr1:180387432-180387931	0.215836446668673	.	.
chr1	180483928	180484427	chr1	180427682	180428181	Stum|chr1:180427682-180428181	0.196669140365853	.	.
chr1	180568576	180569075	chr1	180427682	180428181	Parp1|chr1:180427682-180428181	0.314666725772815	.	.
chr1	180641033	180641532	chr1	180387432	180387931	Lin9|chr1:180387432-180387931	0.283280848950842	.	.
chr1	180641033	180641532	chr1	180547908	180548407	Lin9|chr1:180547908-180548407	0.260823179909382	.	.
chr1	180725789	180726288	chr1	180547908	180548407	Acbd3|chr1:180547908-180548407	0.385828510879416	.	.
chr1	180768387	180768886	chr1	180778088	180778587	Gm38293|chr1:180778088-180778587	0.261677828606907	.	.
chr1	180768387	180768886	chr1	181150665	181151164	Gm38293|chr1:181150665-181151164	0.300781048742367	.	.
chr1	180813365	180813864	chr1	180547386	180547885	H3f3a|chr1:180547386-180547885	0.269852413400973	.	.
chr1	180813365	180813864	chr1	180547386	180547885	H3f3aos|chr1:180547386-180547885	0.269852413400973	.	.
chr1	180813365	180813864	chr1	180777540	180778039	H3f3a|chr1:180777540-180778039	0.301908909265893	.	.
chr1	180813365	180813864	chr1	180777540	180778039	H3f3aos|chr1:180777540-180778039	0.301908909265893	.	.
chr1	180813365	180813864	chr1	180778088	180778587	H3f3a|chr1:180778088-180778587	0.205762700744688	.	.
chr1	180813365	180813864	chr1	180778088	180778587	H3f3aos|chr1:180778088-180778587	0.205762700744688	.	.
chr1	180813365	180813864	chr1	180987738	180988237	H3f3a|chr1:180987738-180988237	0.239639285068037	.	.
chr1	180813365	180813864	chr1	180987738	180988237	H3f3aos|chr1:180987738-180988237	0.239639285068037	.	.
chr1	180850639	180851138	chr1	180547386	180547885	Sde2|chr1:180547386-180547885	0.409662087083538	.	.
chr1	180850639	180851138	chr1	180778088	180778587	Sde2|chr1:180778088-180778587	0.256157334586355	.	.
chr1	180850639	180851138	chr1	181017318	181017817	Sde2|chr1:181017318-181017817	0.354486709571569	.	.
chr1	180903944	180904443	chr1	180777540	180778039	Pycr2|chr1:180777540-180778039	0.204536488944097	.	.
chr1	180903944	180904443	chr1	181016358	181016857	Pycr2|chr1:181016358-181016857	0.251877641441538	.	.
chr1	181144061	181144560	chr1	180987738	180988237	Cnih4|chr1:180987738-180988237	0.247672756026148	.	.
chr1	181144061	181144560	chr1	180987738	180988237	Nvl|chr1:180987738-180988237	0.247672756026148	.	.
chr1	181352331	181352830	chr1	181462318	181462817	Cnih3|chr1:181462318-181462817	0.22677619591462	.	.
chr1	181842237	181842736	chr1	181923286	181923785	Lbr|chr1:181923286-181923785	0.251144906070637	.	.
chr1	182019253	182019752	chr1	182346448	182346947	Enah|chr1:182346448-182346947	0.524858029531075	.	.
chr1	182019253	182019752	chr1	182489705	182490204	Enah|chr1:182489705-182490204	0.208364023355999	.	.
chr1	182019822	182020321	chr1	181888749	181889248	Enah|chr1:181888749-181889248	0.294250662666311	.	.
chr1	182019822	182020321	chr1	182346448	182346947	Enah|chr1:182346448-182346947	0.36705266706167	.	.
chr1	182020341	182020840	chr1	182346448	182346947	Enah|chr1:182346448-182346947	0.356143149192781	.	.
chr1	182124497	182124996	chr1	182346448	182346947	Srp9|chr1:182346448-182346947	0.206098910602316	.	.
chr1	182124497	182124996	chr1	182489705	182490204	Srp9|chr1:182489705-182490204	0.297264511919367	.	.
chr1	182282558	182283057	chr1	182489705	182490204	Degs1|chr1:182489705-182490204	0.268848775121035	.	.
chr1	182408896	182409395	chr1	182346448	182346947	Trp53bp2|chr1:182346448-182346947	0.233863517556916	.	.
chr1	182408896	182409395	chr1	182489705	182490204	Trp53bp2|chr1:182489705-182490204	0.294055721923532	.	.
chr1	183296824	183297323	chr1	183075269	183075768	Aida|chr1:183075269-183075768	0.199324184483394	.	.
chr1	183296824	183297323	chr1	183075269	183075768	Brox|chr1:183075269-183075768	0.199324184483394	.	.
chr1	183296824	183297323	chr1	183316300	183316799	Aida|chr1:183316300-183316799	0.219304974886816	.	.
chr1	183296824	183297323	chr1	183316300	183316799	Brox|chr1:183316300-183316799	0.219304974886816	.	.
chr1	183296824	183297323	chr1	183656995	183657494	Aida|chr1:183656995-183657494	0.26237065483281	.	.
chr1	183296824	183297323	chr1	183656995	183657494	Brox|chr1:183656995-183657494	0.26237065483281	.	.
chr1	183297516	183298015	chr1	183075269	183075768	Brox|chr1:183075269-183075768	0.210792685137656	.	.
chr1	183297516	183298015	chr1	183316300	183316799	Brox|chr1:183316300-183316799	0.33663507263279	.	.
chr1	183369413	183369912	chr1	183075269	183075768	Mia3|chr1:183075269-183075768	0.279289702372665	.	.
chr1	183369413	183369912	chr1	183316300	183316799	Mia3|chr1:183316300-183316799	0.532021072172405	.	.
chr1	183369413	183369912	chr1	183345255	183345754	Mia3|chr1:183345255-183345754	0.214685055138301	.	.
chr1	183388644	183389143	chr1	183075269	183075768	Taf1a|chr1:183075269-183075768	0.490680300698981	.	.
chr1	183388644	183389143	chr1	183316300	183316799	Taf1a|chr1:183316300-183316799	0.272341232376582	.	.
chr1	184033370	184033869	chr1	184235529	184236028	1700056E22Rik|chr1:184235529-184236028	0.207337672748848	.	.
chr1	184845644	184846143	chr1	184737758	184738257	Marc2|chr1:184737758-184738257	0.239251605442466	.	.
chr1	184845644	184846143	chr1	185079436	185079935	Marc2|chr1:185079436-185079935	0.28235156389568	.	.
chr1	184999022	184999521	chr1	184771584	184772083	Mark1|chr1:184771584-184772083	0.243785168282288	.	.
chr1	184999022	184999521	chr1	185079436	185079935	Mark1|chr1:185079436-185079935	0.203792584072663	.	.
chr1	184999022	184999521	chr1	185229664	185230163	Mark1|chr1:185229664-185230163	0.258707417587619	.	.
chr1	184999545	185000044	chr1	184824501	184825000	Mark1|chr1:184824501-184825000	0.261026463050712	.	.
chr1	184999545	185000044	chr1	184905407	184905906	Mark1|chr1:184905407-184905906	0.232250831055286	.	.
chr1	185203864	185204363	chr1	184958757	184959256	Rab3gap2|chr1:184958757-184959256	0.436646909234556	.	.
chr1	185331876	185332375	chr1	185438831	185439330	Bpnt1|chr1:185438831-185439330	0.214892739011879	.	.
chr1	185454649	185455148	chr1	185253181	185253680	Gm2061|chr1:185253181-185253680	0.324312293755299	.	.
chr1	185454649	185455148	chr1	185253181	185253680	Slc30a10|chr1:185253181-185253680	0.324312293755299	.	.
chr1	185455175	185455674	chr1	185253181	185253680	Gm2061|chr1:185253181-185253680	0.239687023667056	.	.
chr1	185455175	185455674	chr1	185253181	185253680	Slc30a10|chr1:185253181-185253680	0.239687023667056	.	.
chr1	186705157	186705656	chr1	186250307	186250806	Gm29491|chr1:186250307-186250806	0.215913854403327	.	.
chr1	186705157	186705656	chr1	186250307	186250806	Tgfb2|chr1:186250307-186250806	0.215913854403327	.	.
chr1	187215277	187215776	chr1	186808514	186809013	Gpatch2|chr1:186808514-186809013	0.327180253453753	.	.
chr1	187215277	187215776	chr1	186808514	186809013	Spata17|chr1:186808514-186809013	0.327180253453753	.	.
chr1	187378054	187378553	chr1	187712532	187713031	Gm38155|chr1:187712532-187713031	0.279422513561546	.	.
chr1	187651190	187651689	chr1	187712532	187713031	Gm36388|chr1:187712532-187713031	0.385662923277344	.	.
chr1	187651190	187651689	chr1	187796252	187796751	Gm36388|chr1:187796252-187796751	0.281869368555296	.	.
chr1	189007615	189008114	chr1	188919884	188920383	Kctd3|chr1:188919884-188920383	0.435332927742212	.	.
chr1	189007615	189008114	chr1	189054892	189055391	Kctd3|chr1:189054892-189055391	0.438223241853551	.	.
chr1	189727928	189728427	chr1	189435411	189435910	Ptpn14|chr1:189435411-189435910	0.307766816355387	.	.
chr1	189727928	189728427	chr1	189532364	189532863	Ptpn14|chr1:189532364-189532863	0.212683196691029	.	.
chr1	189727928	189728427	chr1	189532925	189533424	Ptpn14|chr1:189532925-189533424	0.249607951160117	.	.
chr1	189727928	189728427	chr1	189876191	189876690	Ptpn14|chr1:189876191-189876690	0.300002924994415	.	.
chr1	189727928	189728427	chr1	189883675	189884174	Ptpn14|chr1:189883675-189884174	0.207674170854871	.	.
chr1	189922073	189922572	chr1	189532925	189533424	Smyd2|chr1:189532925-189533424	0.31059803298274	.	.
chr1	189922073	189922572	chr1	189883675	189884174	Smyd2|chr1:189883675-189884174	0.432490442356766	.	.
chr1	191026045	191026544	chr1	191382236	191382735	A230020J21Rik|chr1:191382236-191382735	0.202340979092603	.	.
chr1	191026045	191026544	chr1	191382236	191382735	Flvcr1|chr1:191382236-191382735	0.202340979092603	.	.
chr1	191026045	191026544	chr1	191391262	191391761	A230020J21Rik|chr1:191391262-191391761	0.337606555067553	.	.
chr1	191026045	191026544	chr1	191391262	191391761	Flvcr1|chr1:191391262-191391761	0.337606555067553	.	.
chr1	191026045	191026544	chr1	191397049	191397548	A230020J21Rik|chr1:191397049-191397548	0.281460782058538	.	.
chr1	191026045	191026544	chr1	191397049	191397548	Flvcr1|chr1:191397049-191397548	0.281460782058538	.	.
chr1	191062684	191063183	chr1	191391262	191391761	Nsl1|chr1:191391262-191391761	0.23791037355671	.	.
chr1	191062684	191063183	chr1	191391262	191391761	Tatdn3|chr1:191391262-191391761	0.23791037355671	.	.
chr1	191317662	191318161	chr1	191183196	191183695	Nenf|chr1:191183196-191183695	0.453805748256676	.	.
chr1	191326162	191326661	chr1	191242232	191242731	Pacc1|chr1:191242232-191242731	0.301071469222664	.	.
chr1	191575408	191575907	chr1	191397049	191397548	Dtl|chr1:191397049-191397548	0.218678456384034	.	.
chr1	191575408	191575907	chr1	191397049	191397548	Ints7|chr1:191397049-191397548	0.218678456384034	.	.
chr1	191717568	191718067	chr1	191312626	191313125	Lpgat1|chr1:191312626-191313125	0.575405235311995	.	.
chr1	191717568	191718067	chr1	191391262	191391761	Lpgat1|chr1:191391262-191391761	0.222738182718842	.	.
chr1	192092422	192092921	chr1	191964106	191964605	Gm26879|chr1:191964106-191964605	0.274531368698632	.	.
chr1	192092422	192092921	chr1	191964106	191964605	Traf5|chr1:191964106-191964605	0.274531368698632	.	.
chr1	192092422	192092921	chr1	192061556	192062055	Gm26879|chr1:192061556-192062055	0.213070581410079	.	.
chr1	192092422	192092921	chr1	192061556	192062055	Traf5|chr1:192061556-192062055	0.213070581410079	.	.
chr1	192092422	192092921	chr1	192241064	192241563	Gm26879|chr1:192241064-192241563	0.574191104292029	.	.
chr1	192092422	192092921	chr1	192241064	192241563	Traf5|chr1:192241064-192241563	0.574191104292029	.	.
chr1	192136426	192136925	chr1	191964106	191964605	Gm10516|chr1:191964106-191964605	0.194835060776649	.	.
chr1	192136426	192136925	chr1	192061556	192062055	Gm10516|chr1:192061556-192062055	0.282913905099087	.	.
chr1	192136426	192136925	chr1	192241064	192241563	Gm10516|chr1:192241064-192241563	0.511440480133077	.	.
chr1	192137818	192138317	chr1	192061556	192062055	Rcor3|chr1:192061556-192062055	0.320293922433545	.	.
chr1	192137818	192138317	chr1	192241064	192241563	Rcor3|chr1:192241064-192241563	0.200574791739144	.	.
chr1	192770423	192770922	chr1	192726894	192727393	Hhat|chr1:192726894-192727393	0.217899137800881	.	.
chr1	192770423	192770922	chr1	192727398	192727897	Hhat|chr1:192727398-192727897	0.322058352220646	.	.
chr1	192841013	192841512	chr1	192501850	192502349	1700065J18Rik|chr1:192501850-192502349	0.256573980551023	.	.
chr1	192854936	192855435	chr1	192502416	192502915	Gm15867|chr1:192502416-192502915	0.245305485893789	.	.
chr1	192854936	192855435	chr1	192502416	192502915	Sertad4|chr1:192502416-192502915	0.245305485893789	.	.
chr1	192854936	192855435	chr1	192834606	192835105	Gm15867|chr1:192834606-192835105	0.391891334400525	.	.
chr1	192854936	192855435	chr1	192834606	192835105	Sertad4|chr1:192834606-192835105	0.391891334400525	.	.
chr1	192855482	192855981	chr1	192502416	192502915	Gm15867|chr1:192502416-192502915	0.318327431621731	.	.
chr1	192855482	192855981	chr1	192502416	192502915	Sertad4|chr1:192502416-192502915	0.318327431621731	.	.
chr1	192855482	192855981	chr1	192799397	192799896	Gm15867|chr1:192799397-192799896	0.265878794564083	.	.
chr1	192855482	192855981	chr1	192799397	192799896	Sertad4|chr1:192799397-192799896	0.265878794564083	.	.
chr1	194976111	194976610	chr1	195040386	195040885	A330023F24Rik|chr1:195040386-195040885	0.242351870342083	.	.
chr1	194976111	194976610	chr1	195040386	195040885	Gm16897|chr1:195040386-195040885	0.242351870342083	.	.
chr1	194976725	194977224	chr1	194816816	194817315	A330023F24Rik|chr1:194816816-194817315	0.238883498200836	.	.
chr1	194976725	194977224	chr1	194816816	194817315	Gm16897|chr1:194816816-194817315	0.238883498200836	.	.
chr1	194976725	194977224	chr1	194879521	194880020	A330023F24Rik|chr1:194879521-194880020	0.190950549038083	.	.
chr1	194976725	194977224	chr1	194879521	194880020	Gm16897|chr1:194879521-194880020	0.190950549038083	.	.
chr1	194976725	194977224	chr1	194977967	194978466	A330023F24Rik|chr1:194977967-194978466	0.259325481670315	.	.
chr1	194976725	194977224	chr1	194977967	194978466	Gm16897|chr1:194977967-194978466	0.259325481670315	.	.
chr1	194977431	194977930	chr1	194769399	194769898	Gm16897|chr1:194769399-194769898	0.323943725220397	.	.
chr1	194977431	194977930	chr1	194962131	194962630	Gm16897|chr1:194962131-194962630	0.329770840755288	.	.
chr1	194977431	194977930	chr1	194977967	194978466	Gm16897|chr1:194977967-194978466	0.341227593638253	.	.
chr1	194977431	194977930	chr1	195033930	195034429	Gm16897|chr1:195033930-195034429	0.263726354115551	.	.
chr1	194977431	194977930	chr1	195232530	195233029	Gm16897|chr1:195232530-195233029	0.315008173880095	.	.
chr1	195018071	195018570	chr1	194769399	194769898	Gm37027|chr1:194769399-194769898	0.309276791796402	.	.
chr1	195018071	195018570	chr1	194977967	194978466	Gm37027|chr1:194977967-194978466	0.391301756669674	.	.
chr1	195018071	195018570	chr1	195040386	195040885	Gm37027|chr1:195040386-195040885	0.211159176852863	.	.
chr1	195018071	195018570	chr1	195232530	195233029	Gm37027|chr1:195232530-195233029	0.218533308874544	.	.
chr10	3973553	3974052	chr10	3996387	3996886	Mthfd1l|chr10:3996387-3996886	0.216757158868413	.	.
chr10	4266269	4266768	chr10	4665331	4665830	Akap12|chr10:4665331-4665830	0.389655948412502	.	.
chr10	4387235	4387734	chr10	4386733	4387232	Zbtb2|chr10:4386733-4387232	0.423215397282383	.	.
chr10	4432192	4432691	chr10	4386733	4387232	Armt1|chr10:4386733-4387232	0.401623849481059	.	.
chr10	4432192	4432691	chr10	4386733	4387232	Rmnd1|chr10:4386733-4387232	0.401623849481059	.	.
chr10	5550504	5551003	chr10	5549987	5550486	Syne1|chr10:5549987-5550486	0.527377951628136	.	.
chr10	5823844	5824343	chr10	5507539	5508038	Mtrf1l|chr10:5507539-5508038	0.218014523756733	.	.
chr10	5823844	5824343	chr10	5549987	5550486	Mtrf1l|chr10:5549987-5550486	0.253450870996769	.	.
chr10	5922199	5922698	chr10	5549987	5550486	Rgs17|chr10:5549987-5550486	0.256234997491053	.	.
chr10	7212004	7212503	chr10	7076118	7076617	Cnksr3|chr10:7076118-7076617	0.248399740618567	.	.
chr10	7589567	7590066	chr10	7260251	7260750	Lrp11|chr10:7260251-7260750	0.373399999343891	.	.
chr10	7589567	7590066	chr10	7900869	7901368	Lrp11|chr10:7900869-7901368	0.234532942320773	.	.
chr10	7590117	7590616	chr10	7275048	7275547	Lrp11|chr10:7275048-7275547	0.31478858379214	.	.
chr10	7667254	7667753	chr10	7275048	7275547	Nup43|chr10:7275048-7275547	0.213256765573303	.	.
chr10	7680943	7681442	chr10	7275048	7275547	Lats1|chr10:7275048-7275547	0.234792278536562	.	.
chr10	7680943	7681442	chr10	7275048	7275547	Pcmt1|chr10:7275048-7275547	0.234792278536562	.	.
chr10	7680943	7681442	chr10	7609930	7610429	Lats1|chr10:7609930-7610429	0.284175890302449	.	.
chr10	7680943	7681442	chr10	7609930	7610429	Pcmt1|chr10:7609930-7610429	0.284175890302449	.	.
chr10	7680943	7681442	chr10	7962179	7962678	Lats1|chr10:7962179-7962678	0.315269834558934	.	.
chr10	7680943	7681442	chr10	7962179	7962678	Pcmt1|chr10:7962179-7962678	0.315269834558934	.	.
chr10	7725685	7726184	chr10	7333209	7333708	Katna1|chr10:7333209-7333708	0.224480760514253	.	.
chr10	7780721	7781220	chr10	7609930	7610429	B430219N15Rik|chr10:7609930-7610429	0.296871201100984	.	.
chr10	7780721	7781220	chr10	7962179	7962678	B430219N15Rik|chr10:7962179-7962678	0.278781034262049	.	.
chr10	7780721	7781220	chr10	8196246	8196745	B430219N15Rik|chr10:8196246-8196745	0.227376916070714	.	.
chr10	7792631	7793130	chr10	7663092	7663591	Ginm1|chr10:7663092-7663591	0.19024318550365	.	.
chr10	7792631	7793130	chr10	7663092	7663591	Ppil4|chr10:7663092-7663591	0.19024318550365	.	.
chr10	7792631	7793130	chr10	7962179	7962678	Ginm1|chr10:7962179-7962678	0.232878583025219	.	.
chr10	7792631	7793130	chr10	7962179	7962678	Ppil4|chr10:7962179-7962678	0.232878583025219	.	.
chr10	7955534	7956033	chr10	7663092	7663591	Tab2|chr10:7663092-7663591	0.201338862715808	.	.
chr10	7955534	7956033	chr10	8196246	8196745	Tab2|chr10:8196246-8196745	0.288557926569741	.	.
chr10	7956090	7956589	chr10	7663092	7663591	Tab2|chr10:7663092-7663591	0.379915498246826	.	.
chr10	7956090	7956589	chr10	7900869	7901368	Tab2|chr10:7900869-7901368	0.229316391622547	.	.
chr10	11082083	11082582	chr10	11013630	11014129	Grm1|chr10:11013630-11014129	0.273279957772918	.	.
chr10	11149164	11149663	chr10	11449856	11450355	Shprh|chr10:11449856-11450355	0.234933578382591	.	.
chr10	11149164	11149663	chr10	11491884	11492383	Shprh|chr10:11491884-11492383	0.208568522006728	.	.
chr10	11280524	11281023	chr10	11449856	11450355	4930432B10Rik|chr10:11449856-11450355	0.24559453792122	.	.
chr10	11280524	11281023	chr10	11449856	11450355	Fbxo30|chr10:11449856-11450355	0.24559453792122	.	.
chr10	11281047	11281546	chr10	11449856	11450355	4930432B10Rik|chr10:11449856-11450355	0.295759818857304	.	.
chr10	11281047	11281546	chr10	11449856	11450355	Fbxo30|chr10:11449856-11450355	0.295759818857304	.	.
chr10	11343450	11343949	chr10	11449856	11450355	Epm2a|chr10:11449856-11450355	0.549056957543915	.	.
chr10	11343450	11343949	chr10	11491884	11492383	Epm2a|chr10:11491884-11492383	0.310424273403206	.	.
chr10	11841343	11841842	chr10	11515109	11515608	Gm48697|chr10:11515109-11515608	0.334674649336102	.	.
chr10	12868974	12869473	chr10	12853639	12854138	Utrn|chr10:12853639-12854138	0.381353511380725	.	.
chr10	12868974	12869473	chr10	12860774	12861273	Utrn|chr10:12860774-12861273	0.205645654613483	.	.
chr10	12868974	12869473	chr10	13232551	13233050	Utrn|chr10:13232551-13233050	0.24448192831049	.	.
chr10	12922927	12923426	chr10	12821258	12821757	B230208H11Rik|chr10:12821258-12821757	0.205903034663424	.	.
chr10	12922927	12923426	chr10	12857977	12858476	B230208H11Rik|chr10:12857977-12858476	0.217888422799442	.	.
chr10	12922927	12923426	chr10	12986414	12986913	B230208H11Rik|chr10:12986414-12986913	0.343172090577751	.	.
chr10	12922927	12923426	chr10	13008121	13008620	B230208H11Rik|chr10:13008121-13008620	0.377580573919337	.	.
chr10	13060818	13061317	chr10	12853639	12854138	Plagl1|chr10:12853639-12854138	0.321211578574253	.	.
chr10	13060818	13061317	chr10	13488926	13489425	Plagl1|chr10:13488926-13489425	0.352700152715261	.	.
chr10	13192919	13193418	chr10	13047767	13048266	Ltv1|chr10:13047767-13048266	0.259734159799863	.	.
chr10	13192919	13193418	chr10	13323828	13324327	Ltv1|chr10:13323828-13324327	0.208394255865507	.	.
chr10	13474088	13474587	chr10	13090972	13091471	Phactr2|chr10:13090972-13091471	0.220024609792109	.	.
chr10	13474088	13474587	chr10	13232551	13233050	Phactr2|chr10:13232551-13233050	0.197598839387578	.	.
chr10	13474088	13474587	chr10	13488926	13489425	Phactr2|chr10:13488926-13489425	0.263516642523149	.	.
chr10	14705323	14705822	chr10	14306715	14307214	Nmbr|chr10:14306715-14307214	0.296263846907295	.	.
chr10	14705323	14705822	chr10	14306715	14307214	Vta1|chr10:14306715-14307214	0.296263846907295	.	.
chr10	15300071	15300570	chr10	15058609	15059108	Gm47710|chr10:15058609-15059108	0.302528931762496	.	.
chr10	17331923	17332422	chr10	17034813	17035312	Gm47760|chr10:17034813-17035312	0.211509932857996	.	.
chr10	17331923	17332422	chr10	17073168	17073667	Gm47760|chr10:17073168-17073667	0.222145335225106	.	.
chr10	17331923	17332422	chr10	17236904	17237403	Gm47760|chr10:17236904-17237403	0.225277645120082	.	.
chr10	17331923	17332422	chr10	17325939	17326438	Gm47760|chr10:17325939-17326438	0.390372922085093	.	.
chr10	17331923	17332422	chr10	17331372	17331871	Gm47760|chr10:17331372-17331871	0.406777955051019	.	.
chr10	17722198	17722697	chr10	17331372	17331871	Cited2|chr10:17331372-17331871	0.263798663988485	.	.
chr10	17722963	17723462	chr10	17325939	17326438	Cited2|chr10:17325939-17326438	0.296128904102912	.	.
chr10	17947167	17947666	chr10	17724226	17724725	Heca|chr10:17724226-17724725	0.373566617767646	.	.
chr10	17947167	17947666	chr10	17724226	17724725	Heca|chr10:17724226-17724725	0.373566617767647	.	.
chr10	17947841	17948340	chr10	17724226	17724725	Heca|chr10:17724226-17724725	0.211247418684213	.	.
chr10	18022176	18022675	chr10	18482846	18483345	Abracl|chr10:18482846-18483345	0.192572581287109	.	.
chr10	18022923	18023422	chr10	17869893	17870392	Abracl|chr10:17869893-17870392	0.199580457910872	.	.
chr10	18055292	18055791	chr10	18431396	18431895	Reps1|chr10:18431396-18431895	0.207480103338193	.	.
chr10	19015270	19015769	chr10	18769008	18769507	Tnfaip3|chr10:18769008-18769507	0.213010274379352	.	.
chr10	19015270	19015769	chr10	18918755	18919254	Tnfaip3|chr10:18918755-18919254	0.417780555950519	.	.
chr10	19712255	19712754	chr10	19915249	19915748	Il20ra|chr10:19915249-19915748	0.25925929318092	.	.
chr10	19907191	19907690	chr10	19915249	19915748	Pex7|chr10:19915249-19915748	0.206572909172484	.	.
chr10	19933466	19933965	chr10	19967073	19967572	Map3k5|chr10:19967073-19967572	0.218112787138525	.	.
chr10	19934494	19934993	chr10	19779077	19779576	Map3k5|chr10:19779077-19779576	0.470249128068542	.	.
chr10	20724806	20725305	chr10	20937429	20937928	Pde7b|chr10:20937429-20937928	0.211513634660277	.	.
chr10	20952322	20952821	chr10	20528762	20529261	Ahi1|chr10:20528762-20529261	0.246133723355294	.	.
chr10	20952322	20952821	chr10	20954126	20954625	Ahi1|chr10:20954126-20954625	0.206275199625276	.	.
chr10	20952322	20952821	chr10	21227685	21228184	Ahi1|chr10:21227685-21228184	0.209538819695106	.	.
chr10	21160806	21161305	chr10	20854873	20855372	Myb|chr10:20854873-20855372	0.462330224722121	.	.
chr10	21881933	21882432	chr10	21824340	21824839	Sgk1|chr10:21824340-21824839	0.219943507525027	.	.
chr10	21881933	21882432	chr10	21838603	21839102	Sgk1|chr10:21838603-21839102	0.357246735475592	.	.
chr10	21881933	21882432	chr10	21994360	21994859	Sgk1|chr10:21994360-21994859	0.386832393313393	.	.
chr10	21881933	21882432	chr10	22058487	22058986	Sgk1|chr10:22058487-22058986	0.415715011845576	.	.
chr10	22731152	22731651	chr10	22707020	22707519	AC166256.1|chr10:22707020-22707519	0.335948007798883	.	.
chr10	22731152	22731651	chr10	22707020	22707519	Tbpl1|chr10:22707020-22707519	0.335948007798883	.	.
chr10	23787039	23787538	chr10	23686955	23687454	Rps12|chr10:23686955-23687454	0.340826306192663	.	.
chr10	23796872	23797371	chr10	23686955	23687454	Slc18b1|chr10:23686955-23687454	0.335034980711354	.	.
chr10	24131389	24131888	chr10	23979250	23979749	Gm40614|chr10:23979250-23979749	0.190227102412695	.	.
chr10	24131389	24131888	chr10	24396269	24396768	Gm40614|chr10:24396269-24396768	0.302873601403819	.	.
chr10	24149016	24149515	chr10	24298500	24298999	Stx7|chr10:24298500-24298999	0.218596941794921	.	.
chr10	26374914	26375413	chr10	26139363	26139862	L3mbtl3|chr10:26139363-26139862	0.304456824600954	.	.
chr10	26695050	26695549	chr10	26489492	26489991	Gm48893|chr10:26489492-26489991	0.332949323901334	.	.
chr10	26695050	26695549	chr10	26711043	26711542	Gm48893|chr10:26711043-26711542	0.198470295528749	.	.
chr10	26695050	26695549	chr10	26772164	26772663	Gm48893|chr10:26772164-26772663	0.203943835008931	.	.
chr10	28074020	28074519	chr10	27942563	27943062	Ptprk|chr10:27942563-27943062	0.224528782247613	.	.
chr10	28074536	28075035	chr10	28241690	28242189	Ptprk|chr10:28241690-28242189	0.364596822491321	.	.
chr10	29313161	29313660	chr10	29146930	29147429	Echdc1|chr10:29146930-29147429	0.31615050282776	.	.
chr10	29313161	29313660	chr10	29146930	29147429	Gm46218|chr10:29146930-29147429	0.31615050282776	.	.
chr10	29361318	29361817	chr10	29177959	29178458	Rnf146|chr10:29177959-29178458	0.232570179384136	.	.
chr10	29361838	29362337	chr10	29146930	29147429	Rnf146|chr10:29146930-29147429	0.259998161346028	.	.
chr10	29361838	29362337	chr10	29485478	29485977	Rnf146|chr10:29485478-29485977	0.227988219925039	.	.
chr10	30802619	30803118	chr10	30618199	30618698	Ncoa7|chr10:30618199-30618698	0.342254816326198	.	.
chr10	30842620	30843119	chr10	30618199	30618698	Hey2|chr10:30618199-30618698	0.362432655178042	.	.
chr10	32889817	32890316	chr10	33177439	33177938	Nkain2|chr10:33177439-33177938	0.290826268018084	.	.
chr10	32890706	32891205	chr10	32952517	32953016	Nkain2|chr10:32952517-32953016	0.26509715031009	.	.
chr10	33623953	33624452	chr10	33338706	33339205	Clvs2|chr10:33338706-33339205	0.282369217682856	.	.
chr10	33623953	33624452	chr10	33338706	33339205	Gm15939|chr10:33338706-33339205	0.282369217682856	.	.
chr10	33623953	33624452	chr10	33914866	33915365	Clvs2|chr10:33914866-33915365	0.346553456740873	.	.
chr10	33623953	33624452	chr10	33914866	33915365	Gm15939|chr10:33914866-33915365	0.346553456740873	.	.
chr10	33951019	33951518	chr10	34033850	34034349	Zup1|chr10:34033850-34034349	0.400442330471575	.	.
chr10	34019491	34019990	chr10	34448489	34448988	Gm48045|chr10:34448489-34448988	0.218258930095103	.	.
chr10	34019491	34019990	chr10	34448489	34448988	Rwdd1|chr10:34448489-34448988	0.218258930095103	.	.
chr10	34127449	34127948	chr10	34316872	34317371	Calhm6|chr10:34316872-34317371	0.527259380453114	.	.
chr10	34281970	34282469	chr10	34033850	34034349	Tspyl1|chr10:34033850-34034349	0.216839457137656	.	.
chr10	34281970	34282469	chr10	34316363	34316862	Tspyl1|chr10:34316363-34316862	0.253533145358395	.	.
chr10	34281970	34282469	chr10	34316872	34317371	Tspyl1|chr10:34316872-34317371	0.199309751826839	.	.
chr10	34418335	34418834	chr10	34448489	34448988	Nt5dc1|chr10:34448489-34448988	0.204987012515078	.	.
chr10	36505968	36506467	chr10	36409340	36409839	Hs3st5|chr10:36409340-36409839	0.280236403847741	.	.
chr10	36506584	36507083	chr10	36409340	36409839	Hs3st5|chr10:36409340-36409839	0.626553465374011	.	.
chr10	36974002	36974501	chr10	36692859	36693358	Hdac2|chr10:36692859-36693358	0.351802474707513	.	.
chr10	36974002	36974501	chr10	36695948	36696447	Hdac2|chr10:36695948-36696447	0.374536478790482	.	.
chr10	36974002	36974501	chr10	37136922	37137421	Hdac2|chr10:37136922-37137421	0.316751217186191	.	.
chr10	40142083	40142582	chr10	39960047	39960546	Slc16a10|chr10:39960047-39960546	0.193540584720711	.	.
chr10	40142083	40142582	chr10	40036661	40037160	Slc16a10|chr10:40036661-40037160	0.2089935746833	.	.
chr10	40246833	40247332	chr10	40083765	40084264	Rpf2|chr10:40083765-40084264	0.280557631352622	.	.
chr10	40246833	40247332	chr10	40389969	40390468	Rpf2|chr10:40389969-40390468	0.384942650990116	.	.
chr10	40257484	40257983	chr10	40300650	40301149	Gtf3c6|chr10:40300650-40301149	0.257402548710753	.	.
chr10	40257484	40257983	chr10	40389969	40390468	Gtf3c6|chr10:40389969-40390468	0.379098404010678	.	.
chr10	40348905	40349404	chr10	40036661	40037160	Cdk19os|chr10:40036661-40037160	0.245670579330369	.	.
chr10	40348905	40349404	chr10	40300650	40301149	Cdk19os|chr10:40300650-40301149	0.41838712312115	.	.
chr10	40682406	40682905	chr10	40300650	40301149	Mettl24|chr10:40300650-40301149	0.311898573710135	.	.
chr10	40883216	40883715	chr10	40762627	40763126	Cdc40|chr10:40762627-40763126	0.204050418995715	.	.
chr10	40883216	40883715	chr10	40762627	40763126	Wasf1|chr10:40762627-40763126	0.204050418995715	.	.
chr10	40883216	40883715	chr10	41004323	41004822	Cdc40|chr10:41004323-41004822	0.229511460120596	.	.
chr10	40883216	40883715	chr10	41004323	41004822	Wasf1|chr10:41004323-41004822	0.229511460120596	.	.
chr10	41303028	41303527	chr10	41288740	41289239	Ak9|chr10:41288740-41289239	0.277504927767954	.	.
chr10	41303028	41303527	chr10	41288740	41289239	Fig4|chr10:41288740-41289239	0.277504927767954	.	.
chr10	41303028	41303527	chr10	41678789	41679288	Ak9|chr10:41678789-41679288	0.198729630488303	.	.
chr10	41303028	41303527	chr10	41678789	41679288	Fig4|chr10:41678789-41679288	0.198729630488303	.	.
chr10	41303669	41304168	chr10	41200158	41200657	Ak9|chr10:41200158-41200657	0.577913337890688	.	.
chr10	41303669	41304168	chr10	41200158	41200657	Fig4|chr10:41200158-41200657	0.577913337890688	.	.
chr10	41303669	41304168	chr10	41678789	41679288	Ak9|chr10:41678789-41679288	0.313361039890269	.	.
chr10	41303669	41304168	chr10	41678789	41679288	Fig4|chr10:41678789-41679288	0.313361039890269	.	.
chr10	41490156	41490655	chr10	41004323	41004822	Ppil6|chr10:41004323-41004822	0.269509431204081	.	.
chr10	41490156	41490655	chr10	41004323	41004822	Smpd2|chr10:41004323-41004822	0.269509431204081	.	.
chr10	41490156	41490655	chr10	41288740	41289239	Ppil6|chr10:41288740-41289239	0.314526694380469	.	.
chr10	41490156	41490655	chr10	41288740	41289239	Smpd2|chr10:41288740-41289239	0.314526694380469	.	.
chr10	41518902	41519401	chr10	41887125	41887624	Cd164|chr10:41887125-41887624	0.269846967083087	.	.
chr10	41519685	41520184	chr10	41887125	41887624	Cd164|chr10:41887125-41887624	0.296527939513077	.	.
chr10	41809843	41810342	chr10	41678789	41679288	Cep57l1|chr10:41678789-41679288	0.323901089678929	.	.
chr10	41809843	41810342	chr10	41678789	41679288	Sesn1|chr10:41678789-41679288	0.323901089678929	.	.
chr10	41809843	41810342	chr10	41830818	41831317	Cep57l1|chr10:41830818-41831317	0.198947725922477	.	.
chr10	41809843	41810342	chr10	41830818	41831317	Sesn1|chr10:41830818-41831317	0.198947725922477	.	.
chr10	41809843	41810342	chr10	41980671	41981170	Cep57l1|chr10:41980671-41981170	0.238289912911542	.	.
chr10	41809843	41810342	chr10	41980671	41981170	Sesn1|chr10:41980671-41981170	0.238289912911542	.	.
chr10	42018185	42018684	chr10	42277563	42278062	1700016J18Rik|chr10:42277563-42278062	0.27184051781337	.	.
chr10	42018185	42018684	chr10	42277563	42278062	Armc2|chr10:42277563-42278062	0.27184051781337	.	.
chr10	42276537	42277036	chr10	42278179	42278678	Foxo3|chr10:42278179-42278678	0.20584636563903	.	.
chr10	42478381	42478880	chr10	42102463	42102962	Afg1l|chr10:42102463-42102962	0.200876388351238	.	.
chr10	42478381	42478880	chr10	42277563	42278062	Afg1l|chr10:42277563-42278062	0.427730798611273	.	.
chr10	42478381	42478880	chr10	42278179	42278678	Afg1l|chr10:42278179-42278678	0.535806654333718	.	.
chr10	42501588	42502087	chr10	42277563	42278062	Snx3|chr10:42277563-42278062	0.514880861840726	.	.
chr10	42501588	42502087	chr10	42278179	42278678	Snx3|chr10:42278179-42278678	0.37301790917011	.	.
chr10	42863983	42864482	chr10	42917271	42917770	Gm34006|chr10:42917271-42917770	0.219628485269657	.	.
chr10	42863983	42864482	chr10	42958099	42958598	Gm34006|chr10:42958099-42958598	0.208345292811	.	.
chr10	43478691	43479190	chr10	43452371	43452870	Bend3|chr10:43452371-43452870	0.285678280256844	.	.
chr10	43540736	43541235	chr10	43331724	43332223	1700021F05Rik|chr10:43331724-43332223	0.240727548003306	.	.
chr10	43540736	43541235	chr10	43331724	43332223	1700021F05Rik|chr10:43331724-43332223	0.240727548003307	.	.
chr10	43540736	43541235	chr10	43740377	43740876	1700021F05Rik|chr10:43740377-43740876	0.255699704556345	.	.
chr10	43540736	43541235	chr10	43887749	43888248	1700021F05Rik|chr10:43887749-43888248	0.307261911573449	.	.
chr10	43901492	43901991	chr10	43739673	43740172	Qrsl1|chr10:43739673-43740172	0.324559584099083	.	.
chr10	43901492	43901991	chr10	43739673	43740172	Rtn4ip1|chr10:43739673-43740172	0.324559584099083	.	.
chr10	43901492	43901991	chr10	43740377	43740876	Qrsl1|chr10:43740377-43740876	0.317008323428919	.	.
chr10	43901492	43901991	chr10	43740377	43740876	Rtn4ip1|chr10:43740377-43740876	0.317008323428919	.	.
chr10	45066851	45067350	chr10	45375795	45376294	Prep|chr10:45375795-45376294	0.289926659267672	.	.
chr10	45289129	45289628	chr10	45083348	45083847	Gm15934|chr10:45083348-45083847	0.259365213656559	.	.
chr10	45289129	45289628	chr10	45611837	45612336	Gm15934|chr10:45611837-45612336	0.222374849256584	.	.
chr10	45486237	45486736	chr10	45138064	45138563	Lin28b|chr10:45138064-45138563	0.257405186174805	.	.
chr10	49788557	49789056	chr10	49783245	49783744	Grik2|chr10:49783245-49783744	0.243544457239643	.	.
chr10	52690801	52691300	chr10	52691301	52691800	Slc35f1|chr10:52691301-52691800	0.209196944771815	.	.
chr10	53519090	53519589	chr10	53528299	53528798	Gm20597|chr10:53528299-53528798	0.210734789658391	.	.
chr10	53596436	53596935	chr10	53528299	53528798	Asf1a|chr10:53528299-53528798	0.298789656156672	.	.
chr10	53629896	53630395	chr10	53863390	53863889	Mcm9|chr10:53863390-53863889	0.219903887686605	.	.
chr10	53629896	53630395	chr10	53925406	53925905	Mcm9|chr10:53925406-53925905	0.296735384676467	.	.
chr10	53629896	53630395	chr10	53925406	53925905	Mcm9|chr10:53925406-53925905	0.296735384676468	.	.
chr10	53750991	53751490	chr10	53528299	53528798	Fam184a|chr10:53528299-53528798	0.230818226027958	.	.
chr10	56431168	56431667	chr10	56115133	56115632	Gm36595|chr10:56115133-56115632	0.422755313742262	.	.
chr10	56431764	56432263	chr10	56611561	56612060	Gm36595|chr10:56611561-56612060	0.213685892684744	.	.
chr10	56431764	56432263	chr10	56612090	56612589	Gm36595|chr10:56612090-56612589	0.337744745641205	.	.
chr10	57486588	57487087	chr10	57001179	57001678	4930467K11Rik|chr10:57001179-57001678	0.298762283003127	.	.
chr10	57486588	57487087	chr10	57001179	57001678	Hsf2|chr10:57001179-57001678	0.298762283003127	.	.
chr10	58255194	58255693	chr10	58739691	58740190	Gcc2|chr10:58739691-58740190	0.233748900007053	.	.
chr10	58323065	58323564	chr10	58377737	58378236	Lims1|chr10:58377737-58378236	0.23485069422458	.	.
chr10	58323065	58323564	chr10	58476600	58477099	Lims1|chr10:58476600-58477099	0.244174709266972	.	.
chr10	58497623	58498122	chr10	58377737	58378236	Ccdc138|chr10:58377737-58378236	0.203850292595725	.	.
chr10	58497623	58498122	chr10	58476600	58477099	Ccdc138|chr10:58476600-58477099	0.320834855085808	.	.
chr10	58675506	58676005	chr10	58739691	58740190	Edar|chr10:58739691-58740190	0.323330419985649	.	.
chr10	58813051	58813550	chr10	58788747	58789246	Sh3rf3|chr10:58788747-58789246	0.213122701174131	.	.
chr10	58813051	58813550	chr10	58812094	58812593	Sh3rf3|chr10:58812094-58812593	0.193063284160546	.	.
chr10	58813051	58813550	chr10	58949816	58950315	Sh3rf3|chr10:58949816-58950315	0.190822325144667	.	.
chr10	59221544	59222043	chr10	59011423	59011922	Sept10|chr10:59011423-59011922	0.211607180621637	.	.
chr10	59221544	59222043	chr10	59011423	59011922	Sowahc|chr10:59011423-59011922	0.211607180621637	.	.
chr10	59221544	59222043	chr10	59109013	59109512	Sept10|chr10:59109013-59109512	0.343019941226196	.	.
chr10	59221544	59222043	chr10	59109013	59109512	Sowahc|chr10:59109013-59109512	0.343019941226196	.	.
chr10	59221544	59222043	chr10	59149798	59150297	Sept10|chr10:59149798-59150297	0.247434679860399	.	.
chr10	59221544	59222043	chr10	59149798	59150297	Sowahc|chr10:59149798-59150297	0.247434679860399	.	.
chr10	59322979	59323478	chr10	59090237	59090736	P4ha1|chr10:59090237-59090736	0.375493763312623	.	.
chr10	59616480	59616979	chr10	59292547	59293046	Gm10322|chr10:59292547-59293046	0.385229267335564	.	.
chr10	59616480	59616979	chr10	59292547	59293046	Mcu|chr10:59292547-59293046	0.385229267335564	.	.
chr10	60002852	60003351	chr10	60244984	60245483	Anapc16|chr10:60244984-60245483	0.222717754187219	.	.
chr10	60002852	60003351	chr10	60244984	60245483	Ascc1|chr10:60244984-60245483	0.222717754187219	.	.
chr10	60106712	60107211	chr10	60285673	60286172	Spock2|chr10:60285673-60286172	0.300579378846861	.	.
chr10	60277677	60278176	chr10	60531289	60531788	Psap|chr10:60531289-60531788	0.242983097170197	.	.
chr10	60752559	60753058	chr10	60732234	60732733	Slc29a3|chr10:60732234-60732733	0.409318929062844	.	.
chr10	60752559	60753058	chr10	60732901	60733400	Slc29a3|chr10:60732901-60733400	0.246756865415237	.	.
chr10	60752559	60753058	chr10	60934266	60934765	Slc29a3|chr10:60934266-60934765	0.223247741033935	.	.
chr10	60752559	60753058	chr10	61036155	61036654	Slc29a3|chr10:61036155-61036654	0.354856197529186	.	.
chr10	60831386	60831885	chr10	60732901	60733400	Unc5b|chr10:60732901-60733400	0.215334028274638	.	.
chr10	60831386	60831885	chr10	60934266	60934765	Unc5b|chr10:60934266-60934765	0.245839123499108	.	.
chr10	60831386	60831885	chr10	61019530	61020029	Unc5b|chr10:61019530-61020029	0.199285736944995	.	.
chr10	61147435	61147934	chr10	60957521	60958020	Sgpl1|chr10:60957521-60958020	0.313873920655369	.	.
chr10	61147435	61147934	chr10	61068463	61068962	Sgpl1|chr10:61068463-61068962	0.535275067760296	.	.
chr10	61383246	61383745	chr10	61568906	61569405	Pald1|chr10:61568906-61569405	0.340133512717161	.	.
chr10	61383246	61383745	chr10	61662943	61663442	Pald1|chr10:61662943-61663442	0.243782853924949	.	.
chr10	61383246	61383745	chr10	61669228	61669727	Pald1|chr10:61669228-61669727	0.227638475495821	.	.
chr10	61452613	61453112	chr10	61570075	61570574	Eif4ebp2|chr10:61570075-61570574	0.324488057515284	.	.
chr10	61452613	61453112	chr10	61662379	61662878	Eif4ebp2|chr10:61662379-61662878	0.199992848985817	.	.
chr10	61452613	61453112	chr10	61662943	61663442	Eif4ebp2|chr10:61662943-61663442	0.225699476276614	.	.
chr10	61475458	61475957	chr10	61019530	61020029	Lrrc20|chr10:61019530-61020029	0.347711773916052	.	.
chr10	61475965	61476464	chr10	61036155	61036654	D830039M14Rik|chr10:61036155-61036654	0.190693090180908	.	.
chr10	61475965	61476464	chr10	61036155	61036654	Lrrc20|chr10:61036155-61036654	0.190693090180908	.	.
chr10	61680030	61680529	chr10	61568906	61569405	1700022H01Rik|chr10:61568906-61569405	0.252283371776259	.	.
chr10	61680030	61680529	chr10	61568906	61569405	Sar1a|chr10:61568906-61569405	0.252283371776259	.	.
chr10	61680030	61680529	chr10	61570075	61570574	1700022H01Rik|chr10:61570075-61570574	0.213686078677495	.	.
chr10	61680030	61680529	chr10	61570075	61570574	Sar1a|chr10:61570075-61570574	0.213686078677495	.	.
chr10	61680030	61680529	chr10	61624995	61625494	1700022H01Rik|chr10:61624995-61625494	0.322336207755938	.	.
chr10	61680030	61680529	chr10	61624995	61625494	Sar1a|chr10:61624995-61625494	0.322336207755938	.	.
chr10	61680030	61680529	chr10	61625504	61626003	1700022H01Rik|chr10:61625504-61626003	0.443172129976582	.	.
chr10	61680030	61680529	chr10	61625504	61626003	Sar1a|chr10:61625504-61626003	0.443172129976582	.	.
chr10	61680030	61680529	chr10	61662379	61662878	1700022H01Rik|chr10:61662379-61662878	0.309966594096241	.	.
chr10	61680030	61680529	chr10	61662379	61662878	Sar1a|chr10:61662379-61662878	0.309966594096241	.	.
chr10	61695204	61695703	chr10	61624995	61625494	Tysnd1|chr10:61624995-61625494	0.514254604022359	.	.
chr10	61695204	61695703	chr10	61625504	61626003	Tysnd1|chr10:61625504-61626003	0.479331120741769	.	.
chr10	61714894	61715393	chr10	61662379	61662878	Aifm2|chr10:61662379-61662878	0.269716939868064	.	.
chr10	61714894	61715393	chr10	61662943	61663442	Aifm2|chr10:61662943-61663442	0.336493031724095	.	.
chr10	61783021	61783520	chr10	61669228	61669727	H2afy2|chr10:61669228-61669727	0.221394398257332	.	.
chr10	61783021	61783520	chr10	62101434	62101933	H2afy2|chr10:62101434-62101933	0.230527219207127	.	.
chr10	61783689	61784188	chr10	61570075	61570574	H2afy2|chr10:61570075-61570574	0.406121150940847	.	.
chr10	61783689	61784188	chr10	61662379	61662878	H2afy2|chr10:61662379-61662878	0.250937843458958	.	.
chr10	61783689	61784188	chr10	61662943	61663442	H2afy2|chr10:61662943-61663442	0.204279560209445	.	.
chr10	61783689	61784188	chr10	62101434	62101933	H2afy2|chr10:62101434-62101933	0.256992337758309	.	.
chr10	61783689	61784188	chr10	62101434	62101933	H2afy2|chr10:62101434-62101933	0.25699233775831	.	.
chr10	61783689	61784188	chr10	62110799	62111298	H2afy2|chr10:62110799-62111298	0.284495055569366	.	.
chr10	62231026	62231525	chr10	62327529	62328028	Tspan15|chr10:62327529-62328028	0.219551947943769	.	.
chr10	62340040	62340539	chr10	62101434	62101933	Hk1os|chr10:62101434-62101933	0.216481067697846	.	.
chr10	62340040	62340539	chr10	62202512	62203011	Hk1os|chr10:62202512-62203011	0.198702671776182	.	.
chr10	62340040	62340539	chr10	62260971	62261470	Hk1os|chr10:62260971-62261470	0.309051756544072	.	.
chr10	62340040	62340539	chr10	62282647	62283146	Hk1os|chr10:62282647-62283146	0.232706693284023	.	.
chr10	62340040	62340539	chr10	62332391	62332890	Hk1os|chr10:62332391-62332890	0.319120358021916	.	.
chr10	62449224	62449723	chr10	62110799	62111298	4930507D05Rik|chr10:62110799-62111298	0.215973376775649	.	.
chr10	62449224	62449723	chr10	62110799	62111298	Supv3l1|chr10:62110799-62111298	0.215973376775649	.	.
chr10	62449224	62449723	chr10	62202512	62203011	4930507D05Rik|chr10:62202512-62203011	0.325638928081669	.	.
chr10	62449224	62449723	chr10	62202512	62203011	Supv3l1|chr10:62202512-62203011	0.325638928081669	.	.
chr10	62449766	62450265	chr10	62101434	62101933	4930507D05Rik|chr10:62101434-62101933	0.355894163701444	.	.
chr10	62449766	62450265	chr10	62101434	62101933	Supv3l1|chr10:62101434-62101933	0.355894163701444	.	.
chr10	62449766	62450265	chr10	62202512	62203011	4930507D05Rik|chr10:62202512-62203011	0.315244553782655	.	.
chr10	62449766	62450265	chr10	62202512	62203011	Supv3l1|chr10:62202512-62203011	0.315244553782655	.	.
chr10	62486129	62486628	chr10	62110799	62111298	Vps26a|chr10:62110799-62111298	0.213511546552432	.	.
chr10	62486129	62486628	chr10	62282647	62283146	Vps26a|chr10:62282647-62283146	0.363795023346776	.	.
chr10	62486629	62487128	chr10	62101434	62101933	Vps26a|chr10:62101434-62101933	0.48943904584847	.	.
chr10	62486629	62487128	chr10	62202512	62203011	Vps26a|chr10:62202512-62203011	0.277082913469621	.	.
chr10	62486629	62487128	chr10	62282647	62283146	Vps26a|chr10:62282647-62283146	0.216921702135574	.	.
chr10	62577623	62578122	chr10	62300269	62300768	4933428P19Rik|chr10:62300269-62300768	0.358605842181456	.	.
chr10	62577623	62578122	chr10	62300269	62300768	Kif1bp|chr10:62300269-62300768	0.358605842181456	.	.
chr10	62577623	62578122	chr10	62327529	62328028	4933428P19Rik|chr10:62327529-62328028	0.29452503001292	.	.
chr10	62577623	62578122	chr10	62327529	62328028	Kif1bp|chr10:62327529-62328028	0.29452503001292	.	.
chr10	62578211	62578710	chr10	62260971	62261470	4933428P19Rik|chr10:62260971-62261470	0.387964009980052	.	.
chr10	62578211	62578710	chr10	62260971	62261470	Kif1bp|chr10:62260971-62261470	0.387964009980052	.	.
chr10	62578211	62578710	chr10	62857169	62857668	4933428P19Rik|chr10:62857169-62857668	0.374601522343095	.	.
chr10	62578211	62578710	chr10	62857169	62857668	Kif1bp|chr10:62857169-62857668	0.374601522343095	.	.
chr10	62602059	62602558	chr10	62260971	62261470	Ddx21|chr10:62260971-62261470	0.256629288397015	.	.
chr10	62602059	62602558	chr10	62260971	62261470	Gm47257|chr10:62260971-62261470	0.256629288397015	.	.
chr10	62602059	62602558	chr10	62332391	62332890	Ddx21|chr10:62332391-62332890	0.259917411527012	.	.
chr10	62602059	62602558	chr10	62332391	62332890	Gm47257|chr10:62332391-62332890	0.259917411527012	.	.
chr10	62602059	62602558	chr10	62865210	62865709	Ddx21|chr10:62865210-62865709	0.218210729656939	.	.
chr10	62602059	62602558	chr10	62865210	62865709	Gm47257|chr10:62865210-62865709	0.218210729656939	.	.
chr10	62602590	62603089	chr10	62856650	62857149	Ddx21|chr10:62856650-62857149	0.307952972175566	.	.
chr10	62602590	62603089	chr10	62856650	62857149	Gm47257|chr10:62856650-62857149	0.307952972175566	.	.
chr10	62651098	62651597	chr10	62260971	62261470	Ddx50|chr10:62260971-62261470	0.199782846390557	.	.
chr10	62725538	62726037	chr10	62300269	62300768	Stox1|chr10:62300269-62300768	0.242113496492537	.	.
chr10	62725538	62726037	chr10	62866298	62866797	Stox1|chr10:62866298-62866797	0.227160425190355	.	.
chr10	62792172	62792671	chr10	62856650	62857149	Ccar1|chr10:62856650-62857149	0.218333892975494	.	.
chr10	62946840	62947339	chr10	62856650	62857149	Dna2|chr10:62856650-62857149	0.434691973667029	.	.
chr10	62946840	62947339	chr10	62857169	62857668	Dna2|chr10:62857169-62857668	0.219101478713886	.	.
chr10	62946840	62947339	chr10	62865795	62866294	Dna2|chr10:62865795-62866294	0.199162221310692	.	.
chr10	62979983	62980482	chr10	62590203	62590702	Rufy2|chr10:62590203-62590702	0.369872000525061	.	.
chr10	63099999	63100498	chr10	62865210	62865709	Atoh7|chr10:62865210-62865709	0.271570247744847	.	.
chr10	63243618	63244117	chr10	62857169	62857668	1700120B22Rik|chr10:62857169-62857668	0.239848973660867	.	.
chr10	63243618	63244117	chr10	62857169	62857668	Herc4|chr10:62857169-62857668	0.239848973660867	.	.
chr10	63382558	63383057	chr10	63582526	63583025	Dnajc12|chr10:63582526-63583025	0.225152906163777	.	.
chr10	63429313	63429812	chr10	63338211	63338710	Ctnna3|chr10:63338211-63338710	0.197431137428385	.	.
chr10	63429313	63429812	chr10	63582526	63583025	Ctnna3|chr10:63582526-63583025	0.29748232411752	.	.
chr10	63429957	63430456	chr10	63386349	63386848	Ctnna3|chr10:63386349-63386848	0.416988898704563	.	.
chr10	63429957	63430456	chr10	63582526	63583025	Ctnna3|chr10:63582526-63583025	0.407071326850475	.	.
chr10	64090014	64090513	chr10	63953763	63954262	Lrrtm3|chr10:63953763-63954262	0.213884254153614	.	.
chr10	64090014	64090513	chr10	64316868	64317367	Lrrtm3|chr10:64316868-64317367	0.206915670556732	.	.
chr10	66920360	66920859	chr10	66509123	66509622	1110002J07Rik|chr10:66509123-66509622	0.206887464598662	.	.
chr10	66920360	66920859	chr10	66509123	66509622	Gm26576|chr10:66509123-66509622	0.206887464598662	.	.
chr10	66920360	66920859	chr10	66574759	66575258	1110002J07Rik|chr10:66574759-66575258	0.326921699755859	.	.
chr10	66920360	66920859	chr10	66574759	66575258	Gm26576|chr10:66574759-66575258	0.326921699755859	.	.
chr10	66920360	66920859	chr10	66770312	66770811	1110002J07Rik|chr10:66770312-66770811	0.223631842575352	.	.
chr10	66920360	66920859	chr10	66770312	66770811	Gm26576|chr10:66770312-66770811	0.223631842575352	.	.
chr10	67096716	67097215	chr10	67124124	67124623	Jmjd1c|chr10:67124124-67124623	0.32586032213672	.	.
chr10	67096716	67097215	chr10	67124124	67124623	Reep3|chr10:67124124-67124623	0.32586032213672	.	.
chr10	67096716	67097215	chr10	67127210	67127709	Jmjd1c|chr10:67127210-67127709	0.236064478133567	.	.
chr10	67096716	67097215	chr10	67127210	67127709	Reep3|chr10:67127210-67127709	0.236064478133567	.	.
chr10	67096716	67097215	chr10	67482306	67482805	Jmjd1c|chr10:67482306-67482805	0.344364369943529	.	.
chr10	67096716	67097215	chr10	67482306	67482805	Reep3|chr10:67482306-67482805	0.344364369943529	.	.
chr10	67285073	67285572	chr10	67127210	67127709	Nrbf2|chr10:67127210-67127709	0.392527614572024	.	.
chr10	67285073	67285572	chr10	67537526	67538025	Nrbf2|chr10:67537526-67538025	0.392176651052444	.	.
chr10	67548797	67549296	chr10	67871517	67872016	Ado|chr10:67871517-67872016	0.269633118120614	.	.
chr10	67911879	67912378	chr10	67729197	67729696	Zfp365|chr10:67729197-67729696	0.30517575504224	.	.
chr10	67911879	67912378	chr10	67918093	67918592	Zfp365|chr10:67918093-67918592	0.198170201432052	.	.
chr10	67912421	67912920	chr10	67903400	67903899	Zfp365|chr10:67903400-67903899	0.189907365980237	.	.
chr10	67912421	67912920	chr10	67918093	67918592	Zfp365|chr10:67918093-67918592	0.46956947894984	.	.
chr10	67979231	67979730	chr10	67537526	67538025	Rtkn2|chr10:67537526-67538025	0.216203695949389	.	.
chr10	68541026	68541525	chr10	68276245	68276744	Cabcoco1|chr10:68276245-68276744	0.37319907948127	.	.
chr10	68541026	68541525	chr10	68276839	68277338	Cabcoco1|chr10:68276839-68277338	0.275653175395978	.	.
chr10	69352755	69353254	chr10	69465475	69465974	Cdk1|chr10:69465475-69465974	0.191421838681946	.	.
chr10	70814270	70814769	chr10	70598651	70599150	Gm48022|chr10:70598651-70599150	0.310287311172759	.	.
chr10	70814270	70814769	chr10	70919276	70919775	Gm48022|chr10:70919276-70919775	0.210864596898142	.	.
chr10	70814270	70814769	chr10	71020493	71020992	Gm48022|chr10:71020493-71020992	0.283793392466941	.	.
chr10	70814270	70814769	chr10	71020493	71020992	Gm48022|chr10:71020493-71020992	0.283793392466942	.	.
chr10	70814270	70814769	chr10	71218217	71218716	Gm48022|chr10:71218217-71218716	0.373087730617632	.	.
chr10	71158792	71159291	chr10	70826625	70827124	Bicc1|chr10:70826625-70827124	0.252651585667298	.	.
chr10	71158792	71159291	chr10	71020493	71020992	Bicc1|chr10:71020493-71020992	0.243204414880421	.	.
chr10	71159624	71160123	chr10	70861169	70861668	Bicc1|chr10:70861169-70861668	0.230716132297153	.	.
chr10	71159624	71160123	chr10	71020493	71020992	Bicc1|chr10:71020493-71020992	0.21059117006408	.	.
chr10	71237867	71238366	chr10	70826625	70827124	Tfam|chr10:70826625-70827124	0.260871719249786	.	.
chr10	71237867	71238366	chr10	70919276	70919775	Tfam|chr10:70919276-70919775	0.443351871191938	.	.
chr10	71344660	71345159	chr10	71479864	71480363	Cisd1|chr10:71479864-71480363	0.375775938436177	.	.
chr10	71347532	71348031	chr10	71469169	71469668	Ipmk|chr10:71469169-71469668	0.290378948837045	.	.
chr10	71485310	71485809	chr10	71479864	71480363	4930551I15Rik|chr10:71479864-71480363	0.214339638077769	.	.
chr10	74966773	74967272	chr10	74565883	74566382	Gnaz|chr10:74565883-74566382	0.209705967599086	.	.
chr10	75316847	75317346	chr10	75635627	75636126	Adora2a|chr10:75635627-75636126	0.230868399215522	.	.
chr10	75316847	75317346	chr10	75704087	75704586	Adora2a|chr10:75704087-75704586	0.220443433829084	.	.
chr10	75517195	75517694	chr10	75340847	75341346	Gucd1|chr10:75340847-75341346	0.299317294984206	.	.
chr10	75517195	75517694	chr10	75340847	75341346	Snrpd3|chr10:75340847-75341346	0.299317294984206	.	.
chr10	75517195	75517694	chr10	75667316	75667815	Gucd1|chr10:75667316-75667815	0.400405496251688	.	.
chr10	75517195	75517694	chr10	75667316	75667815	Snrpd3|chr10:75667316-75667815	0.400405496251688	.	.
chr10	75517195	75517694	chr10	75684124	75684623	Gucd1|chr10:75684124-75684623	0.231821572376117	.	.
chr10	75517195	75517694	chr10	75684124	75684623	Snrpd3|chr10:75684124-75684623	0.231821572376117	.	.
chr10	75517195	75517694	chr10	75704631	75705130	Gucd1|chr10:75704631-75705130	0.232600825320383	.	.
chr10	75517195	75517694	chr10	75704631	75705130	Snrpd3|chr10:75704631-75705130	0.232600825320383	.	.
chr10	75559925	75560424	chr10	75340847	75341346	Lrrc75b|chr10:75340847-75341346	0.197385513879247	.	.
chr10	75559925	75560424	chr10	75720641	75721140	Lrrc75b|chr10:75720641-75721140	0.389259456334503	.	.
chr10	75559925	75560424	chr10	75790810	75791309	Lrrc75b|chr10:75790810-75791309	0.409569452692328	.	.
chr10	75643576	75644075	chr10	75667316	75667815	Susd2|chr10:75667316-75667815	0.361707622915028	.	.
chr10	75643576	75644075	chr10	75704631	75705130	Susd2|chr10:75704631-75705130	0.285231018238819	.	.
chr10	75643576	75644075	chr10	75790810	75791309	Susd2|chr10:75790810-75791309	0.378692326765875	.	.
chr10	75644158	75644657	chr10	75720052	75720551	Susd2|chr10:75720052-75720551	0.358464835651226	.	.
chr10	75764120	75764619	chr10	75883039	75883538	Cabin1|chr10:75883039-75883538	0.253956913708182	.	.
chr10	75773277	75773776	chr10	75667316	75667815	Ddt|chr10:75667316-75667815	0.206343996969789	.	.
chr10	75837242	75837741	chr10	75720052	75720551	Gstt2|chr10:75720052-75720551	0.255754227026044	.	.
chr10	75837242	75837741	chr10	75790810	75791309	Gstt2|chr10:75790810-75791309	0.223932365319844	.	.
chr10	75893088	75893587	chr10	75883039	75883538	Derl3|chr10:75883039-75883538	0.265318617614177	.	.
chr10	75921379	75921878	chr10	75720052	75720551	Smarcb1|chr10:75720052-75720551	0.209275139564545	.	.
chr10	75921379	75921878	chr10	75790810	75791309	Smarcb1|chr10:75790810-75791309	0.190295355123525	.	.
chr10	75921379	75921878	chr10	75883039	75883538	Smarcb1|chr10:75883039-75883538	0.215815011508731	.	.
chr10	76442015	76442514	chr10	76733248	76733747	Pcnt|chr10:76733248-76733747	0.209188935425595	.	.
chr10	76442015	76442514	chr10	76734958	76735457	Pcnt|chr10:76734958-76735457	0.347191170384072	.	.
chr10	76442556	76443055	chr10	76732742	76733241	Pcnt|chr10:76732742-76733241	0.27434681374566	.	.
chr10	76442556	76443055	chr10	76733248	76733747	Pcnt|chr10:76733248-76733747	0.439034069483246	.	.
chr10	76442556	76443055	chr10	76734958	76735457	Pcnt|chr10:76734958-76735457	0.247230261656686	.	.
chr10	76531225	76531724	chr10	76732742	76733241	Lss|chr10:76732742-76733241	0.250064041323296	.	.
chr10	76531225	76531724	chr10	76733248	76733747	Lss|chr10:76733248-76733747	0.41731369221375	.	.
chr10	76531225	76531724	chr10	76734958	76735457	Lss|chr10:76734958-76735457	0.418939627607129	.	.
chr10	76961928	76962427	chr10	76734958	76735457	Pcbp3|chr10:76734958-76735457	0.404991266776448	.	.
chr10	76961928	76962427	chr10	76791455	76791954	Pcbp3|chr10:76791455-76791954	0.223322926301558	.	.
chr10	76961928	76962427	chr10	77130493	77130992	Pcbp3|chr10:77130493-77130992	0.345981000643675	.	.
chr10	77008547	77009046	chr10	76801944	76802443	Gm35721|chr10:76801944-76802443	0.246296827121667	.	.
chr10	77008547	77009046	chr10	76802486	76802985	Gm35721|chr10:76802486-76802985	0.23058868066018	.	.
chr10	77008547	77009046	chr10	76816491	76816990	Gm35721|chr10:76816491-76816990	0.239408327327021	.	.
chr10	77622031	77622530	chr10	77590819	77591318	Ube2g2|chr10:77590819-77591318	0.281047253468033	.	.
chr10	77902300	77902799	chr10	78018678	78019177	Lrrc3|chr10:78018678-78019177	0.209021868206009	.	.
chr10	77969634	77970133	chr10	77590819	77591318	Trpm2|chr10:77590819-77591318	0.288654252440323	.	.
chr10	77978313	77978812	chr10	77590819	77591318	Cfap410|chr10:77590819-77591318	0.232876958917534	.	.
chr10	78009528	78010027	chr10	78456350	78456849	Pfkl|chr10:78456350-78456849	0.205352350226563	.	.
chr10	78009528	78010027	chr10	78481893	78482392	Pfkl|chr10:78481893-78482392	0.337116018694512	.	.
chr10	78043280	78043779	chr10	78456920	78457419	Aire|chr10:78456920-78457419	0.211623572205327	.	.
chr10	78169521	78170020	chr10	78457906	78458405	Gatd3a|chr10:78457906-78458405	0.335476819709032	.	.
chr10	78169521	78170020	chr10	78481893	78482392	Gatd3a|chr10:78481893-78482392	0.298209857227747	.	.
chr10	78184961	78185460	chr10	78018678	78019177	Pwp2|chr10:78018678-78019177	0.218683576988907	.	.
chr10	78244489	78244988	chr10	78100912	78101411	Trappc10|chr10:78100912-78101411	0.189733759461465	.	.
chr10	78244489	78244988	chr10	78396201	78396700	Trappc10|chr10:78396201-78396700	0.316365203456432	.	.
chr10	78244489	78244988	chr10	78456350	78456849	Trappc10|chr10:78456350-78456849	0.338260576867346	.	.
chr10	78244489	78244988	chr10	78481893	78482392	Trappc10|chr10:78481893-78482392	0.325562499586605	.	.
chr10	78352152	78352651	chr10	78100912	78101411	Agpat3|chr10:78100912-78101411	0.234960091875071	.	.
chr10	78352152	78352651	chr10	78100912	78101411	Gm40709|chr10:78100912-78101411	0.234960091875071	.	.
chr10	78352152	78352651	chr10	78686751	78687250	Agpat3|chr10:78686751-78687250	0.216943301539791	.	.
chr10	78352152	78352651	chr10	78686751	78687250	Gm40709|chr10:78686751-78687250	0.216943301539791	.	.
chr10	78425391	78425890	chr10	78261221	78261720	Cstb|chr10:78261221-78261720	0.214988751857081	.	.
chr10	78425391	78425890	chr10	78338079	78338578	Cstb|chr10:78338079-78338578	0.265567639890236	.	.
chr10	78425391	78425890	chr10	78481893	78482392	Cstb|chr10:78481893-78482392	0.274736750511068	.	.
chr10	78464708	78465207	chr10	78456350	78456849	Pdxk|chr10:78456350-78456849	0.320021918135151	.	.
chr10	78464708	78465207	chr10	78456920	78457419	Pdxk|chr10:78456920-78457419	0.300836802514253	.	.
chr10	78464708	78465207	chr10	78457906	78458405	Pdxk|chr10:78457906-78458405	0.579835893868718	.	.
chr10	78464708	78465207	chr10	78481893	78482392	Pdxk|chr10:78481893-78482392	0.291107732333917	.	.
chr10	78574182	78574681	chr10	78338079	78338578	Ilvbl|chr10:78338079-78338578	0.239642709777321	.	.
chr10	78574691	78575190	chr10	78457906	78458405	Ilvbl|chr10:78457906-78458405	0.387405109827156	.	.
chr10	78574691	78575190	chr10	78481893	78482392	Ilvbl|chr10:78481893-78482392	0.271102939361877	.	.
chr10	78574691	78575190	chr10	78787724	78788223	Ilvbl|chr10:78787724-78788223	0.498264851740881	.	.
chr10	78574691	78575190	chr10	78787724	78788223	Ilvbl|chr10:78787724-78788223	0.498264851740882	.	.
chr10	78574691	78575190	chr10	78812600	78813099	Ilvbl|chr10:78812600-78813099	0.490823230307442	.	.
chr10	78746859	78747358	chr10	78481893	78482392	Gm30400|chr10:78481893-78482392	0.350509986731243	.	.
chr10	78746859	78747358	chr10	78787724	78788223	Gm30400|chr10:78787724-78788223	0.250033712845309	.	.
chr10	78746859	78747358	chr10	78812600	78813099	Gm30400|chr10:78812600-78813099	0.43714536704504	.	.
chr10	78752339	78752838	chr10	78787724	78788223	Ccdc105|chr10:78787724-78788223	0.239400986141251	.	.
chr10	78752339	78752838	chr10	78812600	78813099	Ccdc105|chr10:78812600-78813099	0.259872736529091	.	.
chr10	79097368	79097867	chr10	78787724	78788223	2610008E11Rik|chr10:78787724-78788223	0.413420415746361	.	.
chr10	79097368	79097867	chr10	78812600	78813099	2610008E11Rik|chr10:78812600-78813099	0.231019900267497	.	.
chr10	79554879	79555378	chr10	79595188	79595687	Mier2|chr10:79595188-79595687	0.479528069630329	.	.
chr10	79716415	79716914	chr10	79695112	79695611	Hcn2|chr10:79695112-79695611	0.255670904903296	.	.
chr10	79717010	79717509	chr10	79595188	79595687	Hcn2|chr10:79595188-79595687	0.226864118537125	.	.
chr10	79746371	79746870	chr10	79595188	79595687	Polrmt|chr10:79595188-79595687	0.410945822615341	.	.
chr10	79754800	79755299	chr10	79780004	79780503	Fgf22|chr10:79780004-79780503	0.195627705834398	.	.
chr10	79754800	79755299	chr10	79803556	79804055	Fgf22|chr10:79803556-79804055	0.204067237286627	.	.
chr10	79754800	79755299	chr10	80142013	80142512	Fgf22|chr10:80142013-80142512	0.223946040006977	.	.
chr10	79766873	79767372	chr10	79803556	79804055	Rnf126|chr10:79803556-79804055	0.428366102539812	.	.
chr10	79766873	79767372	chr10	79883618	79884117	Rnf126|chr10:79883618-79884117	0.408810318578753	.	.
chr10	79766873	79767372	chr10	80130998	80131497	Rnf126|chr10:80130998-80131497	0.309838422615775	.	.
chr10	79766873	79767372	chr10	80142013	80142512	Rnf126|chr10:80142013-80142512	0.430381563642813	.	.
chr10	79766873	79767372	chr10	80149272	80149771	Rnf126|chr10:80149272-80149771	0.299520243685351	.	.
chr10	79766873	79767372	chr10	80159857	80160356	Rnf126|chr10:80159857-80160356	0.395505505529427	.	.
chr10	79766873	79767372	chr10	80167470	80167969	Rnf126|chr10:80167470-80167969	0.27956386032357	.	.
chr10	79854078	79854577	chr10	79780004	79780503	E130317F20Rik|chr10:79780004-79780503	0.404735063864175	.	.
chr10	79854078	79854577	chr10	79780004	79780503	Ptbp1|chr10:79780004-79780503	0.404735063864175	.	.
chr10	79854078	79854577	chr10	79780596	79781095	E130317F20Rik|chr10:79780596-79781095	0.29158617930329	.	.
chr10	79854078	79854577	chr10	79780596	79781095	Ptbp1|chr10:79780596-79781095	0.29158617930329	.	.
chr10	79854078	79854577	chr10	79803556	79804055	E130317F20Rik|chr10:79803556-79804055	0.544673646846735	.	.
chr10	79854078	79854577	chr10	79803556	79804055	Ptbp1|chr10:79803556-79804055	0.544673646846735	.	.
chr10	79854078	79854577	chr10	80130998	80131497	E130317F20Rik|chr10:80130998-80131497	0.322634078473903	.	.
chr10	79854078	79854577	chr10	80130998	80131497	Ptbp1|chr10:80130998-80131497	0.322634078473903	.	.
chr10	79854078	79854577	chr10	80142013	80142512	E130317F20Rik|chr10:80142013-80142512	0.311101169650311	.	.
chr10	79854078	79854577	chr10	80142013	80142512	Ptbp1|chr10:80142013-80142512	0.311101169650311	.	.
chr10	79854078	79854577	chr10	80149272	80149771	E130317F20Rik|chr10:80149272-80149771	0.348336677607526	.	.
chr10	79854078	79854577	chr10	80149272	80149771	Ptbp1|chr10:80149272-80149771	0.348336677607526	.	.
chr10	79854078	79854577	chr10	80159857	80160356	E130317F20Rik|chr10:80159857-80160356	0.388132152670188	.	.
chr10	79854078	79854577	chr10	80159857	80160356	Ptbp1|chr10:80159857-80160356	0.388132152670188	.	.
chr10	79874174	79874673	chr10	79803556	79804055	Plppr3|chr10:79803556-79804055	0.329471865689576	.	.
chr10	79874174	79874673	chr10	79803556	79804055	Prtn3|chr10:79803556-79804055	0.329471865689576	.	.
chr10	79874174	79874673	chr10	79812171	79812670	Plppr3|chr10:79812171-79812670	0.309036490607289	.	.
chr10	79874174	79874673	chr10	79812171	79812670	Prtn3|chr10:79812171-79812670	0.309036490607289	.	.
chr10	79874174	79874673	chr10	80130998	80131497	Plppr3|chr10:80130998-80131497	0.191381681363226	.	.
chr10	79874174	79874673	chr10	80130998	80131497	Prtn3|chr10:80130998-80131497	0.191381681363226	.	.
chr10	79874174	79874673	chr10	80142013	80142512	Plppr3|chr10:80142013-80142512	0.438245310810725	.	.
chr10	79874174	79874673	chr10	80142013	80142512	Plppr3|chr10:80142013-80142512	0.438245310810726	.	.
chr10	79874174	79874673	chr10	80142013	80142512	Prtn3|chr10:80142013-80142512	0.438245310810725	.	.
chr10	79874174	79874673	chr10	80142013	80142512	Prtn3|chr10:80142013-80142512	0.438245310810726	.	.
chr10	79874174	79874673	chr10	80159857	80160356	Plppr3|chr10:80159857-80160356	0.3443827397094	.	.
chr10	79874174	79874673	chr10	80159857	80160356	Prtn3|chr10:80159857-80160356	0.3443827397094	.	.
chr10	79908430	79908929	chr10	79780004	79780503	Med16|chr10:79780004-79780503	0.207731704098751	.	.
chr10	79908430	79908929	chr10	79803556	79804055	Med16|chr10:79803556-79804055	0.412188376196783	.	.
chr10	79908430	79908929	chr10	79812171	79812670	Med16|chr10:79812171-79812670	0.255167508172703	.	.
chr10	79908430	79908929	chr10	79883618	79884117	Med16|chr10:79883618-79884117	0.297461782349761	.	.
chr10	79908430	79908929	chr10	80130998	80131497	Med16|chr10:80130998-80131497	0.217915189024708	.	.
chr10	79908430	79908929	chr10	80131664	80132163	Med16|chr10:80131664-80132163	0.387411813323231	.	.
chr10	79908430	79908929	chr10	80142013	80142512	Med16|chr10:80142013-80142512	0.502305755100165	.	.
chr10	79908430	79908929	chr10	80149272	80149771	Med16|chr10:80149272-80149771	0.214526945726116	.	.
chr10	79908430	79908929	chr10	80159857	80160356	Med16|chr10:80159857-80160356	0.313566195857032	.	.
chr10	79908430	79908929	chr10	80167470	80167969	Med16|chr10:80167470-80167969	0.306657971594719	.	.
chr10	79908963	79909462	chr10	79883618	79884117	Med16|chr10:79883618-79884117	0.37566654760842	.	.
chr10	79908963	79909462	chr10	80167470	80167969	Med16|chr10:80167470-80167969	0.189691907122181	.	.
chr10	79926703	79927202	chr10	79803556	79804055	Arid3a|chr10:79803556-79804055	0.240313942488634	.	.
chr10	79926703	79927202	chr10	80149272	80149771	Arid3a|chr10:80149272-80149771	0.338440751123874	.	.
chr10	79926703	79927202	chr10	80159857	80160356	Arid3a|chr10:80159857-80160356	0.249542062051227	.	.
chr10	79959680	79960179	chr10	79780596	79781095	Wdr18|chr10:79780596-79781095	0.25881038647686	.	.
chr10	79959680	79960179	chr10	79803556	79804055	Wdr18|chr10:79803556-79804055	0.255762691302038	.	.
chr10	79959680	79960179	chr10	79892660	79893159	Wdr18|chr10:79892660-79893159	0.191681063026273	.	.
chr10	79984135	79984634	chr10	79812171	79812670	Tmem259|chr10:79812171-79812670	0.256808596907465	.	.
chr10	79984727	79985226	chr10	79780004	79780503	Tmem259|chr10:79780004-79780503	0.321613205622835	.	.
chr10	79984727	79985226	chr10	79803556	79804055	Tmem259|chr10:79803556-79804055	0.327011525047899	.	.
chr10	79984727	79985226	chr10	80131664	80132163	Tmem259|chr10:80131664-80132163	0.329149189945555	.	.
chr10	79984727	79985226	chr10	80142013	80142512	Tmem259|chr10:80142013-80142512	0.286416812677304	.	.
chr10	79984727	79985226	chr10	80149272	80149771	Tmem259|chr10:80149272-80149771	0.235582127990035	.	.
chr10	79984727	79985226	chr10	80159857	80160356	Tmem259|chr10:80159857-80160356	0.488507421959201	.	.
chr10	79996251	79996750	chr10	80167470	80167969	Abca7|chr10:80167470-80167969	0.27688312663856	.	.
chr10	80039610	80040109	chr10	79780004	79780503	Polr2e|chr10:79780004-79780503	0.519550473083907	.	.
chr10	80039610	80040109	chr10	80053303	80053802	Polr2e|chr10:80053303-80053802	0.321467255309859	.	.
chr10	80039610	80040109	chr10	80102436	80102935	Polr2e|chr10:80102436-80102935	0.324402739343328	.	.
chr10	80039610	80040109	chr10	80130998	80131497	Polr2e|chr10:80130998-80131497	0.249335919867858	.	.
chr10	80039610	80040109	chr10	80131664	80132163	Polr2e|chr10:80131664-80132163	0.222663864482049	.	.
chr10	80039610	80040109	chr10	80142013	80142512	Polr2e|chr10:80142013-80142512	0.415110331636617	.	.
chr10	80039610	80040109	chr10	80264751	80265250	Polr2e|chr10:80264751-80265250	0.250553630879063	.	.
chr10	80115299	80115798	chr10	79780004	79780503	Stk11|chr10:79780004-79780503	0.418955005950694	.	.
chr10	80115299	80115798	chr10	80053303	80053802	Stk11|chr10:80053303-80053802	0.224027860314706	.	.
chr10	80115299	80115798	chr10	80142013	80142512	Stk11|chr10:80142013-80142512	0.389486242963889	.	.
chr10	80115299	80115798	chr10	80159857	80160356	Stk11|chr10:80159857-80160356	0.230131475441031	.	.
chr10	80115299	80115798	chr10	80264751	80265250	Stk11|chr10:80264751-80265250	0.293093338582496	.	.
chr10	80115855	80116354	chr10	79780004	79780503	Stk11|chr10:79780004-79780503	0.233615873821466	.	.
chr10	80115855	80116354	chr10	79803556	79804055	Stk11|chr10:79803556-79804055	0.22685383157524	.	.
chr10	80115855	80116354	chr10	80149272	80149771	Stk11|chr10:80149272-80149771	0.233118196960548	.	.
chr10	80115855	80116354	chr10	80208672	80209171	Stk11|chr10:80208672-80209171	0.383514005461486	.	.
chr10	80139151	80139650	chr10	79780596	79781095	Atp5d|chr10:79780596-79781095	0.22167420258348	.	.
chr10	80139151	80139650	chr10	79803556	79804055	Atp5d|chr10:79803556-79804055	0.393862164081701	.	.
chr10	80139151	80139650	chr10	79883618	79884117	Atp5d|chr10:79883618-79884117	0.238855512152794	.	.
chr10	80139151	80139650	chr10	80130998	80131497	Atp5d|chr10:80130998-80131497	0.299901680118393	.	.
chr10	80139151	80139650	chr10	80149272	80149771	Atp5d|chr10:80149272-80149771	0.284586644565758	.	.
chr10	80139151	80139650	chr10	80159857	80160356	Atp5d|chr10:80159857-80160356	0.274513997469728	.	.
chr10	80139151	80139650	chr10	80167470	80167969	Atp5d|chr10:80167470-80167969	0.273105577324196	.	.
chr10	80139151	80139650	chr10	80264751	80265250	Atp5d|chr10:80264751-80265250	0.326614028831063	.	.
chr10	80139151	80139650	chr10	80298753	80299252	Atp5d|chr10:80298753-80299252	0.298586282959739	.	.
chr10	80141214	80141713	chr10	79780004	79780503	Cbarp|chr10:79780004-79780503	0.404889519715511	.	.
chr10	80141214	80141713	chr10	79780596	79781095	Cbarp|chr10:79780596-79781095	0.2481878183618	.	.
chr10	80141214	80141713	chr10	79803556	79804055	Cbarp|chr10:79803556-79804055	0.57741082902867	.	.
chr10	80141214	80141713	chr10	80130998	80131497	Cbarp|chr10:80130998-80131497	0.310645145592608	.	.
chr10	80141214	80141713	chr10	80131664	80132163	Cbarp|chr10:80131664-80132163	0.364889167797739	.	.
chr10	80141214	80141713	chr10	80142013	80142512	Cbarp|chr10:80142013-80142512	0.211082815178769	.	.
chr10	80141214	80141713	chr10	80149272	80149771	Cbarp|chr10:80149272-80149771	0.244836312321581	.	.
chr10	80141214	80141713	chr10	80159857	80160356	Cbarp|chr10:80159857-80160356	0.237730971456319	.	.
chr10	80141214	80141713	chr10	80264751	80265250	Cbarp|chr10:80264751-80265250	0.334086843320252	.	.
chr10	80141214	80141713	chr10	80298753	80299252	Cbarp|chr10:80298753-80299252	0.305562947978991	.	.
chr10	80147980	80148479	chr10	80208672	80209171	Midn|chr10:80208672-80209171	0.266296417267885	.	.
chr10	80147980	80148479	chr10	80298753	80299252	Midn|chr10:80298753-80299252	0.222881421454267	.	.
chr10	80148538	80149037	chr10	80033917	80034416	Midn|chr10:80033917-80034416	0.267740947683987	.	.
chr10	80148538	80149037	chr10	80149272	80149771	Midn|chr10:80149272-80149771	0.326492636451437	.	.
chr10	80148538	80149037	chr10	80264751	80265250	Midn|chr10:80264751-80265250	0.210786118842881	.	.
chr10	80148538	80149037	chr10	80298753	80299252	Midn|chr10:80298753-80299252	0.30130381581606	.	.
chr10	80148538	80149037	chr10	80475205	80475704	Midn|chr10:80475205-80475704	0.196920999848007	.	.
chr10	80164965	80165464	chr10	79812171	79812670	Cirbp|chr10:79812171-79812670	0.275573955885766	.	.
chr10	80164965	80165464	chr10	80142013	80142512	Cirbp|chr10:80142013-80142512	0.428435354283064	.	.
chr10	80172665	80173164	chr10	80149272	80149771	1600002K03Rik|chr10:80149272-80149771	0.284241799015164	.	.
chr10	80172665	80173164	chr10	80167470	80167969	1600002K03Rik|chr10:80167470-80167969	0.381116178014183	.	.
chr10	80172665	80173164	chr10	80298753	80299252	1600002K03Rik|chr10:80298753-80299252	0.24215737846178	.	.
chr10	80172665	80173164	chr10	80446153	80446652	1600002K03Rik|chr10:80446153-80446652	0.215609916901249	.	.
chr10	80179406	80179905	chr10	80142013	80142512	Efna2|chr10:80142013-80142512	0.245114288262741	.	.
chr10	80226253	80226752	chr10	79780004	79780503	Pwwp3a|chr10:79780004-79780503	0.331298698295891	.	.
chr10	80226253	80226752	chr10	79780596	79781095	Pwwp3a|chr10:79780596-79781095	0.228917418287663	.	.
chr10	80226253	80226752	chr10	79803556	79804055	Pwwp3a|chr10:79803556-79804055	0.295751650677403	.	.
chr10	80226253	80226752	chr10	79812171	79812670	Pwwp3a|chr10:79812171-79812670	0.30079514948564	.	.
chr10	80226253	80226752	chr10	80142013	80142512	Pwwp3a|chr10:80142013-80142512	0.396110886111585	.	.
chr10	80226253	80226752	chr10	80159857	80160356	Pwwp3a|chr10:80159857-80160356	0.433956430911303	.	.
chr10	80226253	80226752	chr10	80264751	80265250	Pwwp3a|chr10:80264751-80265250	0.298430678785097	.	.
chr10	80226253	80226752	chr10	80298753	80299252	Pwwp3a|chr10:80298753-80299252	0.206489826062722	.	.
chr10	80249168	80249667	chr10	79780004	79780503	Ndufs7|chr10:79780004-79780503	0.200919582854289	.	.
chr10	80249168	80249667	chr10	79883618	79884117	Ndufs7|chr10:79883618-79884117	0.367979498534664	.	.
chr10	80249168	80249667	chr10	80142013	80142512	Ndufs7|chr10:80142013-80142512	0.468821476984056	.	.
chr10	80249168	80249667	chr10	80149272	80149771	Ndufs7|chr10:80149272-80149771	0.21185259964653	.	.
chr10	80249168	80249667	chr10	80159857	80160356	Ndufs7|chr10:80159857-80160356	0.553190266707218	.	.
chr10	80249168	80249667	chr10	80264751	80265250	Ndufs7|chr10:80264751-80265250	0.246008841445981	.	.
chr10	80249168	80249667	chr10	80298753	80299252	Ndufs7|chr10:80298753-80299252	0.409588217475217	.	.
chr10	80260827	80261326	chr10	80131664	80132163	Dazap1|chr10:80131664-80132163	0.205626275501591	.	.
chr10	80260827	80261326	chr10	80131664	80132163	Gamt|chr10:80131664-80132163	0.205626275501591	.	.
chr10	80260827	80261326	chr10	80684232	80684731	Dazap1|chr10:80684232-80684731	0.327461798260641	.	.
chr10	80260827	80261326	chr10	80684232	80684731	Gamt|chr10:80684232-80684731	0.327461798260641	.	.
chr10	80292185	80292684	chr10	80142013	80142512	Rps15|chr10:80142013-80142512	0.262347099933508	.	.
chr10	80292185	80292684	chr10	80149272	80149771	Rps15|chr10:80149272-80149771	0.269033100743859	.	.
chr10	80292185	80292684	chr10	80159857	80160356	Rps15|chr10:80159857-80160356	0.270316729467606	.	.
chr10	80292185	80292684	chr10	80264751	80265250	Rps15|chr10:80264751-80265250	0.282275787853978	.	.
chr10	80292185	80292684	chr10	80676201	80676700	Rps15|chr10:80676201-80676700	0.195990522067076	.	.
chr10	80295711	80296210	chr10	80033917	80034416	Apc2|chr10:80033917-80034416	0.279925600868145	.	.
chr10	80295711	80296210	chr10	80208672	80209171	Apc2|chr10:80208672-80209171	0.224521763515129	.	.
chr10	80295711	80296210	chr10	80264751	80265250	Apc2|chr10:80264751-80265250	0.26541296839999	.	.
chr10	80320339	80320838	chr10	80053303	80053802	2310011J03Rik|chr10:80053303-80053802	0.345114836300616	.	.
chr10	80320339	80320838	chr10	80264751	80265250	2310011J03Rik|chr10:80264751-80265250	0.195241785746545	.	.
chr10	80329684	80330183	chr10	80130998	80131497	Pcsk4|chr10:80130998-80131497	0.285325937453595	.	.
chr10	80329684	80330183	chr10	80130998	80131497	Reep6|chr10:80130998-80131497	0.285325937453595	.	.
chr10	80329684	80330183	chr10	80131664	80132163	Pcsk4|chr10:80131664-80132163	0.326715239296075	.	.
chr10	80329684	80330183	chr10	80131664	80132163	Pcsk4|chr10:80131664-80132163	0.326715239296076	.	.
chr10	80329684	80330183	chr10	80131664	80132163	Reep6|chr10:80131664-80132163	0.326715239296075	.	.
chr10	80329684	80330183	chr10	80131664	80132163	Reep6|chr10:80131664-80132163	0.326715239296076	.	.
chr10	80329684	80330183	chr10	80142013	80142512	Pcsk4|chr10:80142013-80142512	0.419499986263687	.	.
chr10	80329684	80330183	chr10	80142013	80142512	Reep6|chr10:80142013-80142512	0.419499986263687	.	.
chr10	80329684	80330183	chr10	80149272	80149771	Pcsk4|chr10:80149272-80149771	0.268212475901079	.	.
chr10	80329684	80330183	chr10	80149272	80149771	Reep6|chr10:80149272-80149771	0.268212475901079	.	.
chr10	80329684	80330183	chr10	80159857	80160356	Pcsk4|chr10:80159857-80160356	0.439972600283246	.	.
chr10	80329684	80330183	chr10	80159857	80160356	Reep6|chr10:80159857-80160356	0.439972600283246	.	.
chr10	80329684	80330183	chr10	80264751	80265250	Pcsk4|chr10:80264751-80265250	0.385401259429045	.	.
chr10	80329684	80330183	chr10	80264751	80265250	Reep6|chr10:80264751-80265250	0.385401259429045	.	.
chr10	80329684	80330183	chr10	80298753	80299252	Pcsk4|chr10:80298753-80299252	0.29089149466552	.	.
chr10	80329684	80330183	chr10	80298753	80299252	Reep6|chr10:80298753-80299252	0.29089149466552	.	.
chr10	80329684	80330183	chr10	80676201	80676700	Pcsk4|chr10:80676201-80676700	0.48239530746944	.	.
chr10	80329684	80330183	chr10	80676201	80676700	Reep6|chr10:80676201-80676700	0.48239530746944	.	.
chr10	80329684	80330183	chr10	80684232	80684731	Pcsk4|chr10:80684232-80684731	0.405584363415877	.	.
chr10	80329684	80330183	chr10	80684232	80684731	Reep6|chr10:80684232-80684731	0.405584363415877	.	.
chr10	80356135	80356634	chr10	80149272	80149771	Plk5|chr10:80149272-80149771	0.315894462143932	.	.
chr10	80356135	80356634	chr10	80208672	80209171	Plk5|chr10:80208672-80209171	0.439760245905819	.	.
chr10	80371246	80371745	chr10	80142013	80142512	Gm15123|chr10:80142013-80142512	0.378519629002679	.	.
chr10	80371246	80371745	chr10	80142013	80142512	Gm15124|chr10:80142013-80142512	0.378519629002679	.	.
chr10	80371246	80371745	chr10	80159857	80160356	Gm15123|chr10:80159857-80160356	0.270323340532461	.	.
chr10	80371246	80371745	chr10	80159857	80160356	Gm15124|chr10:80159857-80160356	0.270323340532461	.	.
chr10	80371246	80371745	chr10	80167470	80167969	Gm15123|chr10:80167470-80167969	0.203521266171704	.	.
chr10	80371246	80371745	chr10	80167470	80167969	Gm15124|chr10:80167470-80167969	0.203521266171704	.	.
chr10	80371246	80371745	chr10	80684232	80684731	Gm15123|chr10:80684232-80684731	0.210996798261378	.	.
chr10	80371246	80371745	chr10	80684232	80684731	Gm15124|chr10:80684232-80684731	0.210996798261378	.	.
chr10	80387533	80388032	chr10	80149272	80149771	Mex3d|chr10:80149272-80149771	0.319736329140463	.	.
chr10	80387533	80388032	chr10	80159857	80160356	Mex3d|chr10:80159857-80160356	0.199864631265141	.	.
chr10	80387533	80388032	chr10	80264751	80265250	Mex3d|chr10:80264751-80265250	0.327113123143794	.	.
chr10	80387533	80388032	chr10	80298753	80299252	Mex3d|chr10:80298753-80299252	0.245567209402724	.	.
chr10	80387533	80388032	chr10	80676201	80676700	Mex3d|chr10:80676201-80676700	0.41193562014957	.	.
chr10	80398776	80399275	chr10	80142013	80142512	Mbd3|chr10:80142013-80142512	0.420356620458406	.	.
chr10	80398776	80399275	chr10	80159857	80160356	Mbd3|chr10:80159857-80160356	0.304147058733024	.	.
chr10	80399367	80399866	chr10	80142013	80142512	Mbd3|chr10:80142013-80142512	0.258089013103296	.	.
chr10	80399367	80399866	chr10	80167470	80167969	Mbd3|chr10:80167470-80167969	0.211544636942642	.	.
chr10	80399367	80399866	chr10	80264751	80265250	Mbd3|chr10:80264751-80265250	0.463810993890324	.	.
chr10	80399367	80399866	chr10	80298753	80299252	Mbd3|chr10:80298753-80299252	0.206433988594897	.	.
chr10	80399367	80399866	chr10	80676201	80676700	Mbd3|chr10:80676201-80676700	0.563266077085792	.	.
chr10	80406595	80407094	chr10	80142013	80142512	Uqcr11|chr10:80142013-80142512	0.371829802480851	.	.
chr10	80406595	80407094	chr10	80159857	80160356	Uqcr11|chr10:80159857-80160356	0.39184060828139	.	.
chr10	80406595	80407094	chr10	80676201	80676700	Uqcr11|chr10:80676201-80676700	0.225049270635116	.	.
chr10	80433205	80433704	chr10	80130998	80131497	Tcf3|chr10:80130998-80131497	0.202509443225262	.	.
chr10	80433205	80433704	chr10	80149272	80149771	Tcf3|chr10:80149272-80149771	0.339536785557854	.	.
chr10	80433205	80433704	chr10	80264751	80265250	Tcf3|chr10:80264751-80265250	0.301999613125899	.	.
chr10	80433205	80433704	chr10	80298753	80299252	Tcf3|chr10:80298753-80299252	0.243535760660361	.	.
chr10	80433784	80434283	chr10	80053303	80053802	Tcf3|chr10:80053303-80053802	0.204627801674121	.	.
chr10	80433784	80434283	chr10	80130998	80131497	Tcf3|chr10:80130998-80131497	0.29299142503223	.	.
chr10	80433784	80434283	chr10	80142013	80142512	Tcf3|chr10:80142013-80142512	0.311681898920765	.	.
chr10	80433784	80434283	chr10	80264751	80265250	Tcf3|chr10:80264751-80265250	0.332968415457187	.	.
chr10	80577192	80577691	chr10	80264751	80265250	Klf16|chr10:80264751-80265250	0.418841385575164	.	.
chr10	80577192	80577691	chr10	80298753	80299252	Klf16|chr10:80298753-80299252	0.270301328469622	.	.
chr10	80577192	80577691	chr10	80676201	80676700	Klf16|chr10:80676201-80676700	0.567108700248022	.	.
chr10	80577192	80577691	chr10	80684232	80684731	Klf16|chr10:80684232-80684731	0.273969369434225	.	.
chr10	80590198	80590697	chr10	80264751	80265250	Abhd17a|chr10:80264751-80265250	0.276416543530949	.	.
chr10	80590198	80590697	chr10	80264751	80265250	Gm29093|chr10:80264751-80265250	0.276416543530949	.	.
chr10	80590198	80590697	chr10	80684232	80684731	Abhd17a|chr10:80684232-80684731	0.204277089883344	.	.
chr10	80590198	80590697	chr10	80684232	80684731	Gm29093|chr10:80684232-80684731	0.204277089883344	.	.
chr10	80602614	80603113	chr10	80446153	80446652	Adat3|chr10:80446153-80446652	0.321970813182667	.	.
chr10	80602614	80603113	chr10	80446153	80446652	Scamp4|chr10:80446153-80446652	0.321970813182667	.	.
chr10	80621853	80622352	chr10	80684232	80684731	Csnk1g2|chr10:80684232-80684731	0.269231171795192	.	.
chr10	80622360	80622859	chr10	80264751	80265250	Csnk1g2|chr10:80264751-80265250	0.318400649290389	.	.
chr10	80622360	80622859	chr10	80676201	80676700	Csnk1g2|chr10:80676201-80676700	0.211404934262177	.	.
chr10	80622360	80622859	chr10	80684232	80684731	Csnk1g2|chr10:80684232-80684731	0.290112047768532	.	.
chr10	80656327	80656826	chr10	80264751	80265250	Btbd2|chr10:80264751-80265250	0.349414139350087	.	.
chr10	80678096	80678595	chr10	80298753	80299252	Mknk2|chr10:80298753-80299252	0.207566202200406	.	.
chr10	80702062	80702561	chr10	80264751	80265250	Izumo4|chr10:80264751-80265250	0.233223989623404	.	.
chr10	80702062	80702561	chr10	80264751	80265250	Mob3a|chr10:80264751-80265250	0.233223989623404	.	.
chr10	80702062	80702561	chr10	80298753	80299252	Izumo4|chr10:80298753-80299252	0.242116509162266	.	.
chr10	80702062	80702561	chr10	80298753	80299252	Mob3a|chr10:80298753-80299252	0.242116509162266	.	.
chr10	80702062	80702561	chr10	80676201	80676700	Izumo4|chr10:80676201-80676700	0.246220095912399	.	.
chr10	80702062	80702561	chr10	80676201	80676700	Mob3a|chr10:80676201-80676700	0.246220095912399	.	.
chr10	80702062	80702561	chr10	80684232	80684731	Izumo4|chr10:80684232-80684731	0.293666977743553	.	.
chr10	80702062	80702561	chr10	80684232	80684731	Mob3a|chr10:80684232-80684731	0.293666977743553	.	.
chr10	80742110	80742609	chr10	80298753	80299252	Ap3d1|chr10:80298753-80299252	0.269405622110971	.	.
chr10	80742110	80742609	chr10	80684232	80684731	Ap3d1|chr10:80684232-80684731	0.191393429689413	.	.
chr10	81252204	81252703	chr10	81643405	81643904	Matk|chr10:81643405-81643904	0.252504487088693	.	.
chr10	81253019	81253518	chr10	81346675	81347174	Matk|chr10:81346675-81347174	0.22037640475191	.	.
chr10	81253019	81253518	chr10	81430157	81430656	Matk|chr10:81430157-81430656	0.334061573518393	.	.
chr10	81253019	81253518	chr10	81472805	81473304	Matk|chr10:81472805-81473304	0.331401420999024	.	.
chr10	81253019	81253518	chr10	81570705	81571204	Matk|chr10:81570705-81571204	0.204721345345203	.	.
chr10	81253019	81253518	chr10	81605015	81605514	Matk|chr10:81605015-81605514	0.21118384835547	.	.
chr10	81253019	81253518	chr10	81633421	81633920	Matk|chr10:81633421-81633920	0.246466411671364	.	.
chr10	81266395	81266894	chr10	81267945	81268444	Apba3|chr10:81267945-81268444	0.375862146100974	.	.
chr10	81266395	81266894	chr10	81267945	81268444	Mrpl54|chr10:81267945-81268444	0.375862146100974	.	.
chr10	81266395	81266894	chr10	81430157	81430656	Apba3|chr10:81430157-81430656	0.209234117764399	.	.
chr10	81266395	81266894	chr10	81430157	81430656	Mrpl54|chr10:81430157-81430656	0.209234117764399	.	.
chr10	81266395	81266894	chr10	81571498	81571997	Apba3|chr10:81571498-81571997	0.50368090715817	.	.
chr10	81266395	81266894	chr10	81571498	81571997	Mrpl54|chr10:81571498-81571997	0.50368090715817	.	.
chr10	81266395	81266894	chr10	81605015	81605514	Apba3|chr10:81605015-81605514	0.391150593723494	.	.
chr10	81266395	81266894	chr10	81605015	81605514	Mrpl54|chr10:81605015-81605514	0.391150593723494	.	.
chr10	81266395	81266894	chr10	81633421	81633920	Apba3|chr10:81633421-81633920	0.318087359913398	.	.
chr10	81266395	81266894	chr10	81633421	81633920	Mrpl54|chr10:81633421-81633920	0.318087359913398	.	.
chr10	81292618	81293117	chr10	81432821	81433320	Pip5k1c|chr10:81432821-81433320	0.35173448197234	.	.
chr10	81292618	81293117	chr10	81570705	81571204	Pip5k1c|chr10:81570705-81571204	0.395490872732062	.	.
chr10	81292618	81293117	chr10	81571498	81571997	Pip5k1c|chr10:81571498-81571997	0.417221549673293	.	.
chr10	81292618	81293117	chr10	81633421	81633920	Pip5k1c|chr10:81633421-81633920	0.339410371044681	.	.
chr10	81320497	81320996	chr10	81346675	81347174	Cactin|chr10:81346675-81347174	0.298820046526829	.	.
chr10	81320497	81320996	chr10	81432821	81433320	Cactin|chr10:81432821-81433320	0.253312668751614	.	.
chr10	81320497	81320996	chr10	81472805	81473304	Cactin|chr10:81472805-81473304	0.467594897295402	.	.
chr10	81320497	81320996	chr10	81570705	81571204	Cactin|chr10:81570705-81571204	0.352625565016558	.	.
chr10	81320497	81320996	chr10	81571498	81571997	Cactin|chr10:81571498-81571997	0.541853954849371	.	.
chr10	81320497	81320996	chr10	81605015	81605514	Cactin|chr10:81605015-81605514	0.193855705132191	.	.
chr10	81320497	81320996	chr10	81633421	81633920	Cactin|chr10:81633421-81633920	0.538893599411298	.	.
chr10	81320497	81320996	chr10	81643405	81643904	Cactin|chr10:81643405-81643904	0.426615292142464	.	.
chr10	81350327	81350826	chr10	81413787	81414286	Hmg20b|chr10:81413787-81414286	0.222792858722186	.	.
chr10	81350327	81350826	chr10	81472805	81473304	Hmg20b|chr10:81472805-81473304	0.218872963287337	.	.
chr10	81350327	81350826	chr10	81571498	81571997	Hmg20b|chr10:81571498-81571997	0.323993738568347	.	.
chr10	81350327	81350826	chr10	81633421	81633920	Hmg20b|chr10:81633421-81633920	0.452576115719158	.	.
chr10	81350327	81350826	chr10	81643405	81643904	Hmg20b|chr10:81643405-81643904	0.258995007775987	.	.
chr10	81357211	81357710	chr10	81570705	81571204	Mfsd12|chr10:81570705-81571204	0.264961026231228	.	.
chr10	81378395	81378894	chr10	81267945	81268444	Fzr1|chr10:81267945-81268444	0.217877154967808	.	.
chr10	81378395	81378894	chr10	81346675	81347174	Fzr1|chr10:81346675-81347174	0.231537460653077	.	.
chr10	81378395	81378894	chr10	81430157	81430656	Fzr1|chr10:81430157-81430656	0.258653316834205	.	.
chr10	81378395	81378894	chr10	81551522	81552021	Fzr1|chr10:81551522-81552021	0.389508382239767	.	.
chr10	81378395	81378894	chr10	81570705	81571204	Fzr1|chr10:81570705-81571204	0.451932500199205	.	.
chr10	81378395	81378894	chr10	81571498	81571997	Fzr1|chr10:81571498-81571997	0.54780610171791	.	.
chr10	81378395	81378894	chr10	81633421	81633920	Fzr1|chr10:81633421-81633920	0.395711174989786	.	.
chr10	81378395	81378894	chr10	81643405	81643904	Fzr1|chr10:81643405-81643904	0.201015610873182	.	.
chr10	81384063	81384562	chr10	81267945	81268444	Dohh|chr10:81267945-81268444	0.229433156909338	.	.
chr10	81384063	81384562	chr10	81551522	81552021	Dohh|chr10:81551522-81552021	0.371359388615729	.	.
chr10	81384063	81384562	chr10	81570705	81571204	Dohh|chr10:81570705-81571204	0.215288632734599	.	.
chr10	81384063	81384562	chr10	81571498	81571997	Dohh|chr10:81571498-81571997	0.388134785588749	.	.
chr10	81384063	81384562	chr10	81571498	81571997	Dohh|chr10:81571498-81571997	0.38813478558875	.	.
chr10	81384063	81384562	chr10	81605015	81605514	Dohh|chr10:81605015-81605514	0.254989665151911	.	.
chr10	81389740	81390239	chr10	81472805	81473304	Gm48552|chr10:81472805-81473304	0.254307496849886	.	.
chr10	81389740	81390239	chr10	81571498	81571997	Gm48552|chr10:81571498-81571997	0.338337342244818	.	.
chr10	81389740	81390239	chr10	81605015	81605514	Gm48552|chr10:81605015-81605514	0.268453776754275	.	.
chr10	81481874	81482373	chr10	81413787	81414286	Celf5|chr10:81413787-81414286	0.307719276751879	.	.
chr10	81481874	81482373	chr10	81432821	81433320	Celf5|chr10:81432821-81433320	0.378669299788152	.	.
chr10	81481874	81482373	chr10	81551522	81552021	Celf5|chr10:81551522-81552021	0.298411510612931	.	.
chr10	81481874	81482373	chr10	81570705	81571204	Celf5|chr10:81570705-81571204	0.367506695267432	.	.
chr10	81481874	81482373	chr10	81571498	81571997	Celf5|chr10:81571498-81571997	0.389565504989415	.	.
chr10	81481874	81482373	chr10	81605015	81605514	Celf5|chr10:81605015-81605514	0.257406450983095	.	.
chr10	81481874	81482373	chr10	81633421	81633920	Celf5|chr10:81633421-81633920	0.27505625883495	.	.
chr10	81482441	81482940	chr10	81413787	81414286	Celf5|chr10:81413787-81414286	0.222587636064462	.	.
chr10	81482441	81482940	chr10	81432821	81433320	Celf5|chr10:81432821-81433320	0.388407045211293	.	.
chr10	81482441	81482940	chr10	81551522	81552021	Celf5|chr10:81551522-81552021	0.212057247720389	.	.
chr10	81482441	81482940	chr10	81570705	81571204	Celf5|chr10:81570705-81571204	0.193685642604682	.	.
chr10	81482441	81482940	chr10	81571498	81571997	Celf5|chr10:81571498-81571997	0.490151478020034	.	.
chr10	81482441	81482940	chr10	81605015	81605514	Celf5|chr10:81605015-81605514	0.26444260076199	.	.
chr10	81482441	81482940	chr10	81633421	81633920	Celf5|chr10:81633421-81633920	0.23420226305421	.	.
chr10	81496231	81496730	chr10	81346675	81347174	Ncln|chr10:81346675-81347174	0.300644748501152	.	.
chr10	81496231	81496730	chr10	81472805	81473304	Ncln|chr10:81472805-81473304	0.260552325178752	.	.
chr10	81496231	81496730	chr10	81643405	81643904	Ncln|chr10:81643405-81643904	0.499197386764273	.	.
chr10	81545004	81545503	chr10	81472805	81473304	Gna11|chr10:81472805-81473304	0.431318836038294	.	.
chr10	81545004	81545503	chr10	81605015	81605514	Gna11|chr10:81605015-81605514	0.241964216153541	.	.
chr10	81545004	81545503	chr10	81633421	81633920	Gna11|chr10:81633421-81633920	0.222188031030609	.	.
chr10	81559200	81559699	chr10	81346675	81347174	Tle5|chr10:81346675-81347174	0.204911720043929	.	.
chr10	81559200	81559699	chr10	81432821	81433320	Tle5|chr10:81432821-81433320	0.259741567948151	.	.
chr10	81559200	81559699	chr10	81472805	81473304	Tle5|chr10:81472805-81473304	0.30379129959167	.	.
chr10	81559200	81559699	chr10	81571498	81571997	Tle5|chr10:81571498-81571997	0.271816561307958	.	.
chr10	81559200	81559699	chr10	81633421	81633920	Tle5|chr10:81633421-81633920	0.417106805044125	.	.
chr10	81559200	81559699	chr10	81997141	81997640	Tle5|chr10:81997141-81997640	0.251070766115595	.	.
chr10	81560176	81560675	chr10	81472805	81473304	Tle5|chr10:81472805-81473304	0.304922303168621	.	.
chr10	81560176	81560675	chr10	81571498	81571997	Tle5|chr10:81571498-81571997	0.459407459236757	.	.
chr10	81560176	81560675	chr10	81605015	81605514	Tle5|chr10:81605015-81605514	0.242479381433408	.	.
chr10	81560176	81560675	chr10	81643405	81643904	Tle5|chr10:81643405-81643904	0.192399791713435	.	.
chr10	81600731	81601230	chr10	81346675	81347174	Tle6|chr10:81346675-81347174	0.35859878107206	.	.
chr10	81600731	81601230	chr10	81430157	81430656	Tle6|chr10:81430157-81430656	0.259148617010328	.	.
chr10	81600731	81601230	chr10	81430157	81430656	Tle6|chr10:81430157-81430656	0.259148617010329	.	.
chr10	81600731	81601230	chr10	81472805	81473304	Tle6|chr10:81472805-81473304	0.587138122112034	.	.
chr10	81600731	81601230	chr10	81605015	81605514	Tle6|chr10:81605015-81605514	0.241523862689305	.	.
chr10	81600731	81601230	chr10	81633421	81633920	Tle6|chr10:81633421-81633920	0.248146537073843	.	.
chr10	81600731	81601230	chr10	81643405	81643904	Tle6|chr10:81643405-81643904	0.233131558195822	.	.
chr10	81600731	81601230	chr10	81997141	81997640	Tle6|chr10:81997141-81997640	0.209973989328309	.	.
chr10	81605948	81606447	chr10	81346675	81347174	BC025920|chr10:81346675-81347174	0.504501184334204	.	.
chr10	81605948	81606447	chr10	81430157	81430656	BC025920|chr10:81430157-81430656	0.249939350320562	.	.
chr10	81605948	81606447	chr10	81472805	81473304	BC025920|chr10:81472805-81473304	0.413098421076333	.	.
chr10	81605948	81606447	chr10	81570705	81571204	BC025920|chr10:81570705-81571204	0.40126397410533	.	.
chr10	81605948	81606447	chr10	81571498	81571997	BC025920|chr10:81571498-81571997	0.489367287171838	.	.
chr10	81605948	81606447	chr10	81605015	81605514	BC025920|chr10:81605015-81605514	0.197799336197305	.	.
chr10	81605948	81606447	chr10	81633421	81633920	BC025920|chr10:81633421-81633920	0.40794781532844	.	.
chr10	81605948	81606447	chr10	81643405	81643904	BC025920|chr10:81643405-81643904	0.402889769002097	.	.
chr10	81627379	81627878	chr10	81346675	81347174	Ankrd24|chr10:81346675-81347174	0.322688630771972	.	.
chr10	81627379	81627878	chr10	81346675	81347174	Sirt6|chr10:81346675-81347174	0.322688630771972	.	.
chr10	81627379	81627878	chr10	81472805	81473304	Ankrd24|chr10:81472805-81473304	0.398110011803299	.	.
chr10	81627379	81627878	chr10	81472805	81473304	Sirt6|chr10:81472805-81473304	0.398110011803299	.	.
chr10	81627379	81627878	chr10	81570705	81571204	Ankrd24|chr10:81570705-81571204	0.201427666758032	.	.
chr10	81627379	81627878	chr10	81570705	81571204	Sirt6|chr10:81570705-81571204	0.201427666758032	.	.
chr10	81627379	81627878	chr10	81571498	81571997	Ankrd24|chr10:81571498-81571997	0.410418064761085	.	.
chr10	81627379	81627878	chr10	81571498	81571997	Sirt6|chr10:81571498-81571997	0.410418064761085	.	.
chr10	81627379	81627878	chr10	81633421	81633920	Ankrd24|chr10:81633421-81633920	0.42735583249224	.	.
chr10	81627379	81627878	chr10	81633421	81633920	Sirt6|chr10:81633421-81633920	0.42735583249224	.	.
chr10	81627379	81627878	chr10	81643405	81643904	Ankrd24|chr10:81643405-81643904	0.48080955093677	.	.
chr10	81627379	81627878	chr10	81643405	81643904	Sirt6|chr10:81643405-81643904	0.48080955093677	.	.
chr10	81648748	81649247	chr10	81407442	81407941	Gm10778|chr10:81407442-81407941	0.220106577519914	.	.
chr10	81648748	81649247	chr10	81487696	81488195	Gm10778|chr10:81487696-81488195	0.256498777192976	.	.
chr10	82047820	82048319	chr10	81997141	81997640	Zfp873|chr10:81997141-81997640	0.394576750962566	.	.
chr10	82629507	82630006	chr10	82666399	82666898	Tdg|chr10:82666399-82666898	0.356201613706131	.	.
chr10	82629507	82630006	chr10	82666399	82666898	Tdg|chr10:82666399-82666898	0.356201613706132	.	.
chr10	82629507	82630006	chr10	82698823	82699322	Tdg|chr10:82698823-82699322	0.237121938388901	.	.
chr10	82763879	82764378	chr10	82860253	82860752	Nfyb|chr10:82860253-82860752	0.234829207116154	.	.
chr10	82811778	82812277	chr10	82860253	82860752	1700028I16Rik|chr10:82860253-82860752	0.246815522821991	.	.
chr10	82985064	82985563	chr10	82698823	82699322	Chst11|chr10:82698823-82699322	0.190615407206608	.	.
chr10	82985064	82985563	chr10	82860253	82860752	Chst11|chr10:82860253-82860752	0.248711256559187	.	.
chr10	83337299	83337798	chr10	83590872	83591371	Slc41a2|chr10:83590872-83591371	0.254288109943684	.	.
chr10	83543701	83544200	chr10	83321450	83321949	Washc4|chr10:83321450-83321949	0.194619201357267	.	.
[truncated: 19,988 more rows]
