# Supplementary material for: Single-cell analysis of chromatin accessibility in the adult mouse brain
Source: Nature. 2023 Dec 13;624(7991):378–89. doi: 10.1038/s41586-023-06824-9 (PMC10719105; doi:10.1038/s41586-023-06824-9)
Supplement: Supplementary file 3 — Supplementary Tables 1–25 and their legends. [file 41586_2023_6824_MOESM3_ESM.zip › 2023-03-05453B-s3/SI Tables/SI Table 13 Summary of all the gene-cCRE correlations/sa2subclass.GPi_Tbr1_Cngb3_Gaba-Glut.pdc.bedpe]

chr1	3670775	3671274	chr1	3360848	3361347	Xkr4|chr1:3360848-3361347	0.588893717583311	.	.
chr1	4807592	4808091	chr1	5082818	5083317	Lypla1|chr1:5082818-5083317	0.54391185584134	.	.
chr1	4807592	4808091	chr1	5170387	5170886	Lypla1|chr1:5170387-5170886	0.407507877911036	.	.
chr1	4857480	4857979	chr1	5019201	5019700	Tcea1|chr1:5019201-5019700	0.368173690783615	.	.
chr1	4857480	4857979	chr1	5082818	5083317	Tcea1|chr1:5082818-5083317	0.535415440228724	.	.
chr1	11413910	11414409	chr1	11294436	11294935	A830018L16Rik|chr1:11294436-11294935	0.399788010541181	.	.
chr1	13372876	13373375	chr1	13372290	13372789	Ncoa2|chr1:13372290-13372789	0.382762600695349	.	.
chr1	13659706	13660205	chr1	13789111	13789610	Lactb2|chr1:13789111-13789610	0.469930298586822	.	.
chr1	15286608	15287107	chr1	15426615	15427114	Kcnb2|chr1:15426615-15427114	0.385153489995524	.	.
chr1	15286608	15287107	chr1	15446645	15447144	Kcnb2|chr1:15446645-15447144	0.394005893372595	.	.
chr1	15286608	15287107	chr1	15538947	15539446	Kcnb2|chr1:15538947-15539446	0.454686318731834	.	.
chr1	15286608	15287107	chr1	15621855	15622354	Kcnb2|chr1:15621855-15622354	0.548997157953341	.	.
chr1	15286608	15287107	chr1	15632250	15632749	Kcnb2|chr1:15632250-15632749	0.788508442220432	.	.
chr1	15805340	15805839	chr1	15621855	15622354	Terf1|chr1:15621855-15622354	0.562513469387339	.	.
chr1	15805340	15805839	chr1	15632250	15632749	Terf1|chr1:15632250-15632749	0.763558082464014	.	.
chr1	15805340	15805839	chr1	16122764	16123263	Terf1|chr1:16122764-16123263	0.730577391364382	.	.
chr1	16093096	16093595	chr1	16231425	16231924	4930444P10Rik|chr1:16231425-16231924	0.464837008390403	.	.
chr1	16104453	16104952	chr1	16122764	16123263	Rpl7|chr1:16122764-16123263	0.634867428870615	.	.
chr1	16104999	16105498	chr1	16122764	16123263	Rdh10|chr1:16122764-16123263	0.51939460287663	.	.
chr1	16104999	16105498	chr1	16122764	16123263	Rpl7|chr1:16122764-16123263	0.51939460287663	.	.
chr1	16105563	16106062	chr1	16122764	16123263	Rdh10|chr1:16122764-16123263	0.466943214780888	.	.
chr1	16656744	16657243	chr1	16798252	16798751	D030040B21Rik|chr1:16798252-16798751	0.616894254770031	.	.
chr1	16656744	16657243	chr1	16798252	16798751	Eloc|chr1:16798252-16798751	0.616894254770031	.	.
chr1	16657258	16657757	chr1	16798252	16798751	D030040B21Rik|chr1:16798252-16798751	0.565114807953305	.	.
chr1	16657258	16657757	chr1	16798252	16798751	Eloc|chr1:16798252-16798751	0.565114807953305	.	.
chr1	18057998	18058497	chr1	18389115	18389614	Gm28756|chr1:18389115-18389614	0.457916109289078	.	.
chr1	18057998	18058497	chr1	18389803	18390302	Gm28756|chr1:18389803-18390302	0.576298427863063	.	.
chr1	20890311	20890810	chr1	20933361	20933860	6720483E21Rik|chr1:20933361-20933860	0.431763462155388	.	.
chr1	20890311	20890810	chr1	20933361	20933860	Paqr8|chr1:20933361-20933860	0.431763462155388	.	.
chr1	21079134	21079633	chr1	20801628	20802127	Gm28287|chr1:20801628-20802127	0.609589237599808	.	.
chr1	21079134	21079633	chr1	20801628	20802127	Tram2|chr1:20801628-20802127	0.609589237599808	.	.
chr1	21079134	21079633	chr1	20861880	20862379	Gm28287|chr1:20861880-20862379	0.469242778254825	.	.
chr1	21079134	21079633	chr1	20861880	20862379	Tram2|chr1:20861880-20862379	0.469242778254825	.	.
chr1	21079134	21079633	chr1	21411526	21412025	Gm28287|chr1:21411526-21412025	0.607078150039839	.	.
chr1	21079134	21079633	chr1	21411526	21412025	Tram2|chr1:21411526-21412025	0.607078150039839	.	.
chr1	21218543	21219042	chr1	21014419	21014918	Tmem14a|chr1:21014419-21014918	0.756362900350851	.	.
chr1	21218543	21219042	chr1	21166203	21166702	Tmem14a|chr1:21166203-21166702	0.390929247475626	.	.
chr1	23762292	23762791	chr1	23705548	23706047	B3gat2|chr1:23705548-23706047	0.380737922930501	.	.
chr1	23922128	23922627	chr1	23705548	23706047	Smap1|chr1:23705548-23706047	0.716092866279904	.	.
chr1	23922128	23922627	chr1	23902476	23902975	Smap1|chr1:23902476-23902975	0.698805634754666	.	.
chr1	23922128	23922627	chr1	24195988	24196487	Smap1|chr1:24195988-24196487	0.629975549201763	.	.
chr1	24100186	24100685	chr1	23975251	23975750	Fam135a|chr1:23975251-23975750	0.758718398670496	.	.
chr1	24678265	24678764	chr1	24613347	24613846	Lmbrd1|chr1:24613347-24613846	0.402553302234767	.	.
chr1	30873430	30873929	chr1	31102249	31102748	Phf3|chr1:31102249-31102748	0.610505146056345	.	.
chr1	30949080	30949579	chr1	31102249	31102748	Ptp4a1|chr1:31102249-31102748	0.752915140111594	.	.
chr1	30949582	30950081	chr1	31102249	31102748	Ptp4a1|chr1:31102249-31102748	0.653096883916149	.	.
chr1	33669575	33670074	chr1	33362963	33363462	Prim2|chr1:33362963-33363462	0.62860152379865	.	.
chr1	33669575	33670074	chr1	33543746	33544245	Prim2|chr1:33543746-33544245	0.405817219889815	.	.
chr1	33669575	33670074	chr1	33584161	33584660	Prim2|chr1:33584161-33584660	0.421899959668429	.	.
chr1	33669575	33670074	chr1	33739270	33739769	Prim2|chr1:33739270-33739769	0.521078894281447	.	.
chr1	33669575	33670074	chr1	33964594	33965093	Prim2|chr1:33964594-33965093	0.479750754478338	.	.
chr1	33670156	33670655	chr1	33362963	33363462	Prim2|chr1:33362963-33363462	0.412109383527859	.	.
chr1	33719875	33720374	chr1	33480320	33480819	Rab23|chr1:33480320-33480819	0.666556145509487	.	.
chr1	33907308	33907807	chr1	33543746	33544245	Bend6|chr1:33543746-33544245	0.431842705434689	.	.
chr1	33907308	33907807	chr1	33543746	33544245	Dst|chr1:33543746-33544245	0.431842705434689	.	.
chr1	33907308	33907807	chr1	33584161	33584660	Bend6|chr1:33584161-33584660	0.577477239794489	.	.
chr1	33907308	33907807	chr1	33584161	33584660	Dst|chr1:33584161-33584660	0.577477239794489	.	.
chr1	33907308	33907807	chr1	33739270	33739769	Bend6|chr1:33739270-33739769	0.617270623746108	.	.
chr1	33907308	33907807	chr1	33739270	33739769	Dst|chr1:33739270-33739769	0.617270623746108	.	.
chr1	33907308	33907807	chr1	33964594	33965093	Bend6|chr1:33964594-33965093	0.581757567772949	.	.
chr1	33907308	33907807	chr1	33964594	33965093	Dst|chr1:33964594-33965093	0.581757567772949	.	.
chr1	34178794	34179293	chr1	34005632	34006131	Gm26788|chr1:34005632-34006131	0.621089540651497	.	.
chr1	34801460	34801959	chr1	35059272	35059771	Arhgef4|chr1:35059272-35059771	0.496197585163183	.	.
chr1	34801460	34801959	chr1	35113069	35113568	Arhgef4|chr1:35113069-35113568	0.374170930467617	.	.
chr1	34842804	34843303	chr1	34963261	34963760	Fam168b|chr1:34963261-34963760	0.431057424984555	.	.
chr1	36244101	36244600	chr1	36303259	36303758	Uggt1|chr1:36303259-36303758	0.603470538815024	.	.
chr1	36307414	36307913	chr1	36252765	36253264	Arid5a|chr1:36252765-36253264	0.64672998030108	.	.
chr1	36368438	36368937	chr1	36737259	36737758	Kansl3|chr1:36737259-36737758	0.471231224801608	.	.
chr1	36368963	36369462	chr1	36737259	36737758	Kansl3|chr1:36737259-36737758	0.497187476904995	.	.
chr1	36471319	36471818	chr1	36737259	36737758	Cnnm4|chr1:36737259-36737758	0.475667085638372	.	.
chr1	36511549	36512048	chr1	36252765	36253264	Cnnm3|chr1:36252765-36253264	0.398468371663264	.	.
chr1	36511549	36512048	chr1	36939401	36939900	Cnnm3|chr1:36939401-36939900	0.374347306705812	.	.
chr1	36512158	36512657	chr1	36303259	36303758	Cnnm3|chr1:36303259-36303758	0.402260110214899	.	.
chr1	36547105	36547604	chr1	36747190	36747689	Ankrd39|chr1:36747190-36747689	0.431950195002306	.	.
chr1	36547105	36547604	chr1	36766761	36767260	Ankrd39|chr1:36766761-36767260	0.424563729830738	.	.
chr1	36691240	36691739	chr1	36939401	36939900	Cox5b|chr1:36939401-36939900	0.452527567912938	.	.
chr1	37299595	37300094	chr1	37518098	37518597	Inpp4a|chr1:37518098-37518597	0.66044593932671	.	.
chr1	37540864	37541363	chr1	37903135	37903634	Mgat4a|chr1:37903135-37903634	0.604108140702911	.	.
chr1	37540864	37541363	chr1	37903135	37903634	Mgat4a|chr1:37903135-37903634	0.604108140702912	.	.
chr1	37719678	37720177	chr1	37903135	37903634	2010300C02Rik|chr1:37903135-37903634	0.596612175689388	.	.
chr1	38129526	38130025	chr1	38263231	38263730	Rev1|chr1:38263231-38263730	0.388776768535704	.	.
chr1	38836359	38836858	chr1	39206904	39207403	Lonrf2|chr1:39206904-39207403	0.528325773934317	.	.
chr1	38897212	38897711	chr1	39206904	39207403	Chst10|chr1:39206904-39207403	0.435376803211251	.	.
chr1	39535425	39535924	chr1	39749648	39750147	Cnot11|chr1:39749648-39750147	0.475792865008214	.	.
chr1	39577299	39577798	chr1	39949971	39950470	Rnf149|chr1:39949971-39950470	0.452818888384158	.	.
chr1	39649896	39650395	chr1	39340678	39341177	D930019O06Rik|chr1:39340678-39341177	0.394116122225753	.	.
chr1	39649896	39650395	chr1	39441615	39442114	D930019O06Rik|chr1:39441615-39442114	0.392166343041817	.	.
chr1	39649896	39650395	chr1	39636638	39637137	D930019O06Rik|chr1:39636638-39637137	0.386749351558236	.	.
chr1	39650724	39651223	chr1	39361719	39362218	Creg2|chr1:39361719-39362218	0.401942667065226	.	.
chr1	39650724	39651223	chr1	39361719	39362218	D930019O06Rik|chr1:39361719-39362218	0.401942667065226	.	.
chr1	40790447	40790946	chr1	40765432	40765931	Mfsd9|chr1:40765432-40765931	0.40271799035385	.	.
chr1	40790447	40790946	chr1	40946331	40946830	Mfsd9|chr1:40946331-40946830	0.6292744566398	.	.
chr1	42850995	42851494	chr1	43042147	43042646	Mrps9|chr1:43042147-43042646	0.40497843776981	.	.
chr1	42952608	42953107	chr1	42888594	42889093	Gpr45|chr1:42888594-42889093	0.468231086710759	.	.
chr1	42952608	42953107	chr1	43005906	43006405	Gpr45|chr1:43005906-43006405	0.448733401828911	.	.
chr1	42952608	42953107	chr1	43163711	43164210	Gpr45|chr1:43163711-43164210	0.699205463671711	.	.
chr1	42953132	42953631	chr1	43042147	43042646	Gpr45|chr1:43042147-43042646	0.460223592677176	.	.
chr1	43092237	43092736	chr1	43163711	43164210	8430432A02Rik|chr1:43163711-43164210	0.442662657946745	.	.
chr1	43098457	43098956	chr1	42888594	42889093	AI597479|chr1:42888594-42889093	0.515631190549524	.	.
chr1	43098457	43098956	chr1	42888594	42889093	Tgfbrap1|chr1:42888594-42889093	0.515631190549524	.	.
chr1	43098457	43098956	chr1	43005906	43006405	AI597479|chr1:43005906-43006405	0.507042043779001	.	.
chr1	43098457	43098956	chr1	43005906	43006405	Tgfbrap1|chr1:43005906-43006405	0.507042043779001	.	.
chr1	43098457	43098956	chr1	43163711	43164210	AI597479|chr1:43163711-43164210	0.479334159346305	.	.
chr1	43098457	43098956	chr1	43163711	43164210	Tgfbrap1|chr1:43163711-43164210	0.479334159346305	.	.
chr1	43098457	43098956	chr1	43445482	43445981	AI597479|chr1:43445482-43445981	0.712561348726054	.	.
chr1	43098457	43098956	chr1	43445482	43445981	Tgfbrap1|chr1:43445482-43445981	0.712561348726054	.	.
chr1	43827102	43827601	chr1	43898955	43899454	Uxs1|chr1:43898955-43899454	0.469569767956521	.	.
chr1	43933698	43934197	chr1	44064570	44065069	Tpp2|chr1:44064570-44065069	0.494174359904544	.	.
chr1	43933698	43934197	chr1	44064570	44065069	Tpp2|chr1:44064570-44065069	0.494174359904545	.	.
chr1	44102213	44102712	chr1	44228990	44229489	Tex30|chr1:44228990-44229489	0.503319748784569	.	.
chr1	44102213	44102712	chr1	44329895	44330394	Tex30|chr1:44329895-44330394	0.570378646461191	.	.
chr1	44118638	44119137	chr1	44198134	44198633	Bivm|chr1:44198134-44198633	0.493139930064082	.	.
chr1	44118638	44119137	chr1	44198134	44198633	Poglut2|chr1:44198134-44198633	0.493139930064082	.	.
chr1	44551396	44551895	chr1	44343984	44344483	Gulp1|chr1:44343984-44344483	0.509540686179184	.	.
chr1	44551396	44551895	chr1	44659614	44660113	Gulp1|chr1:44659614-44660113	0.480937668972046	.	.
chr1	44551396	44551895	chr1	44736692	44737191	Gulp1|chr1:44736692-44737191	0.403732662008244	.	.
chr1	44551396	44551895	chr1	44737195	44737694	Gulp1|chr1:44737195-44737694	0.585687872374608	.	.
chr1	46066566	46067065	chr1	46018316	46018815	Dnah7b|chr1:46018316-46018815	0.440373183879993	.	.
chr1	51140849	51141348	chr1	51089102	51089601	Gm28319|chr1:51089102-51089601	0.589483192367409	.	.
chr1	51140849	51141348	chr1	51139107	51139606	Gm28319|chr1:51139107-51139606	0.375138119217324	.	.
chr1	51140849	51141348	chr1	51149406	51149905	Gm28319|chr1:51149406-51149905	0.423713119668739	.	.
chr1	51140849	51141348	chr1	51193176	51193675	Gm28319|chr1:51193176-51193675	0.738818097404883	.	.
chr1	51333906	51334405	chr1	51149406	51149905	9330175M20Rik|chr1:51149406-51149905	0.460639793241466	.	.
chr1	51747447	51747946	chr1	51401852	51402351	Gm28055|chr1:51401852-51402351	0.361535346807786	.	.
chr1	51915731	51916230	chr1	52004041	52004540	Myo1b|chr1:52004041-52004540	0.406264019413913	.	.
chr1	51915731	51916230	chr1	52152236	52152735	Myo1b|chr1:52152236-52152735	0.380495918669061	.	.
chr1	52113595	52114094	chr1	52354167	52354666	Gm31812|chr1:52354167-52354666	0.398796989894676	.	.
chr1	52113595	52114094	chr1	52431766	52432265	Gm31812|chr1:52431766-52432265	0.683310503065886	.	.
chr1	52119152	52119651	chr1	52004041	52004540	Stat1|chr1:52004041-52004540	0.3846767072057	.	.
chr1	52233098	52233597	chr1	52004041	52004540	Gls|chr1:52004041-52004540	0.551601923668821	.	.
chr1	52233098	52233597	chr1	52004041	52004540	Gls|chr1:52004041-52004540	0.551601923668822	.	.
chr1	52233098	52233597	chr1	52152236	52152735	Gls|chr1:52152236-52152735	0.41956473042569	.	.
chr1	52233098	52233597	chr1	52302470	52302969	Gls|chr1:52302470-52302969	0.460758214296903	.	.
chr1	52500159	52500658	chr1	52354167	52354666	Nab1|chr1:52354167-52354666	0.458458257000991	.	.
chr1	52500159	52500658	chr1	52431766	52432265	Nab1|chr1:52431766-52432265	0.383805755268281	.	.
chr1	52500159	52500658	chr1	52753713	52754212	Nab1|chr1:52753713-52754212	0.460399627054941	.	.
chr1	52500159	52500658	chr1	52986655	52987154	Nab1|chr1:52986655-52987154	0.536674993101775	.	.
chr1	52726931	52727430	chr1	52354167	52354666	Mfsd6|chr1:52354167-52354666	0.559647847598599	.	.
chr1	52726931	52727430	chr1	52431766	52432265	Mfsd6|chr1:52431766-52432265	0.623706968601048	.	.
chr1	53706596	53707095	chr1	53823748	53824247	Dnah7a|chr1:53823748-53824247	0.386624839770474	.	.
chr1	53706596	53707095	chr1	53940595	53941094	Dnah7a|chr1:53940595-53941094	0.515820868451036	.	.
chr1	54194329	54194828	chr1	53940595	53941094	Hecw2|chr1:53940595-53941094	0.475065579208791	.	.
chr1	54194329	54194828	chr1	54133125	54133624	Hecw2|chr1:54133125-54133624	0.396338739049925	.	.
chr1	55052491	55052990	chr1	55221300	55221799	Coq10b|chr1:55221300-55221799	0.435982421851452	.	.
chr1	55052491	55052990	chr1	55462215	55462714	Coq10b|chr1:55462215-55462714	0.57205628195985	.	.
chr1	55053010	55053509	chr1	55462215	55462714	Coq10b|chr1:55462215-55462714	0.487579487445701	.	.
chr1	55087395	55087894	chr1	54860519	54861018	Hspd1|chr1:54860519-54861018	0.46485432819463	.	.
chr1	55087395	55087894	chr1	54860519	54861018	Hspe1|chr1:54860519-54861018	0.46485432819463	.	.
chr1	55087395	55087894	chr1	55472123	55472622	Hspd1|chr1:55472123-55472622	0.49285480610815	.	.
chr1	55087395	55087894	chr1	55472123	55472622	Hspe1|chr1:55472123-55472622	0.49285480610815	.	.
chr1	55087395	55087894	chr1	55472717	55473216	Hspd1|chr1:55472717-55473216	0.534308200949758	.	.
chr1	55087395	55087894	chr1	55472717	55473216	Hspe1|chr1:55472717-55473216	0.534308200949758	.	.
chr1	55087908	55088407	chr1	54860519	54861018	Hspd1|chr1:54860519-54861018	0.432592167626923	.	.
chr1	55087908	55088407	chr1	54860519	54861018	Hspe1|chr1:54860519-54861018	0.432592167626923	.	.
chr1	55087908	55088407	chr1	55472123	55472622	Hspd1|chr1:55472123-55472622	0.429790071586548	.	.
chr1	55087908	55088407	chr1	55472123	55472622	Hspe1|chr1:55472123-55472622	0.429790071586548	.	.
chr1	55087908	55088407	chr1	55472717	55473216	Hspd1|chr1:55472717-55473216	0.4900581569875	.	.
chr1	55087908	55088407	chr1	55472717	55473216	Hspe1|chr1:55472717-55473216	0.4900581569875	.	.
chr1	55130908	55131407	chr1	54860519	54861018	Mob4|chr1:54860519-54861018	0.659149404278511	.	.
chr1	55130908	55131407	chr1	55472123	55472622	Mob4|chr1:55472123-55472622	0.593393184122744	.	.
chr1	55130908	55131407	chr1	55472717	55473216	Mob4|chr1:55472717-55473216	0.738523005706284	.	.
chr1	55236881	55237380	chr1	55462215	55462714	Mars2|chr1:55462215-55462714	0.518470925638062	.	.
chr1	55405572	55406071	chr1	55171875	55172374	Plcl1|chr1:55171875-55172374	0.456274200349376	.	.
chr1	55405572	55406071	chr1	55562060	55562559	Plcl1|chr1:55562060-55562559	0.36526456757333	.	.
chr1	57377374	57377873	chr1	57269706	57270205	1700066M21Rik|chr1:57269706-57270205	0.376833458269509	.	.
chr1	57377374	57377873	chr1	57269706	57270205	4930558J18Rik|chr1:57269706-57270205	0.376833458269509	.	.
chr1	57377374	57377873	chr1	57589787	57590286	1700066M21Rik|chr1:57589787-57590286	0.786985343046286	.	.
chr1	57377374	57377873	chr1	57589787	57590286	4930558J18Rik|chr1:57589787-57590286	0.786985343046286	.	.
chr1	57377374	57377873	chr1	57612380	57612879	1700066M21Rik|chr1:57612380-57612879	0.485163720895964	.	.
chr1	57377374	57377873	chr1	57612380	57612879	4930558J18Rik|chr1:57612380-57612879	0.485163720895964	.	.
chr1	57377374	57377873	chr1	57642139	57642638	1700066M21Rik|chr1:57642139-57642638	0.469508774561371	.	.
chr1	57377374	57377873	chr1	57642139	57642638	4930558J18Rik|chr1:57642139-57642638	0.469508774561371	.	.
chr1	57406257	57406756	chr1	57269706	57270205	Maip1|chr1:57269706-57270205	0.416083598696081	.	.
chr1	57406257	57406756	chr1	57269706	57270205	Tyw5|chr1:57269706-57270205	0.416083598696081	.	.
chr1	57406257	57406756	chr1	57612380	57612879	Maip1|chr1:57612380-57612879	0.648413504335838	.	.
chr1	57406257	57406756	chr1	57612380	57612879	Tyw5|chr1:57612380-57612879	0.648413504335838	.	.
chr1	57406257	57406756	chr1	57642139	57642638	Maip1|chr1:57642139-57642638	0.509081748179919	.	.
chr1	57406257	57406756	chr1	57642139	57642638	Tyw5|chr1:57642139-57642638	0.509081748179919	.	.
chr1	58392818	58393317	chr1	58296260	58296759	Bzw1|chr1:58296260-58296759	0.378487984668044	.	.
chr1	58423825	58424324	chr1	58056821	58057320	Clk1|chr1:58056821-58057320	0.475574382820671	.	.
chr1	58445384	58445883	chr1	58281211	58281710	Nif3l1|chr1:58281211-58281710	0.40560947922824	.	.
chr1	58445384	58445883	chr1	58281211	58281710	Ppil3|chr1:58281211-58281710	0.40560947922824	.	.
chr1	58504734	58505233	chr1	58296260	58296759	Gm15834|chr1:58296260-58296759	0.425836176924606	.	.
chr1	58504734	58505233	chr1	58296260	58296759	Orc2|chr1:58296260-58296759	0.425836176924606	.	.
chr1	58586552	58587051	chr1	58462433	58462932	Fam126b|chr1:58462433-58462932	0.559270598454129	.	.
chr1	58586552	58587051	chr1	58462433	58462932	Ndufb3|chr1:58462433-58462932	0.559270598454129	.	.
chr1	59119578	59120077	chr1	59247600	59248099	G730003C15Rik|chr1:59247600-59248099	0.407882271916437	.	.
chr1	59119578	59120077	chr1	59247600	59248099	Tmem237|chr1:59247600-59248099	0.407882271916437	.	.
chr1	59670565	59671064	chr1	59483682	59484181	Sumo1|chr1:59483682-59484181	0.54546589381114	.	.
chr1	59912662	59913161	chr1	59880724	59881223	Fam117b|chr1:59880724-59881223	0.379489502896241	.	.
chr1	60566593	60567092	chr1	60936138	60936637	Raph1|chr1:60936138-60936637	0.38888034885926	.	.
chr1	63114071	63114570	chr1	62964231	62964730	Ino80d|chr1:62964231-62964730	0.498108952552518	.	.
chr1	63445671	63446170	chr1	63552505	63553004	Adam23|chr1:63552505-63553004	0.38230266280961	.	.
chr1	63445671	63446170	chr1	63612407	63612906	Adam23|chr1:63612407-63612906	0.415029493742543	.	.
chr1	63446419	63446918	chr1	63180992	63181491	Adam23|chr1:63180992-63181491	0.446994786700704	.	.
chr1	63446419	63446918	chr1	63567035	63567534	Adam23|chr1:63567035-63567534	0.37437169790975	.	.
chr1	63729868	63730367	chr1	63567035	63567534	Fastkd2|chr1:63567035-63567534	0.511048922316679	.	.
chr1	63729868	63730367	chr1	63567035	63567534	Mdh1b|chr1:63567035-63567534	0.511048922316679	.	.
chr1	63729868	63730367	chr1	63612407	63612906	Fastkd2|chr1:63612407-63612906	0.453882470170452	.	.
chr1	63729868	63730367	chr1	63612407	63612906	Mdh1b|chr1:63612407-63612906	0.453882470170452	.	.
chr1	63729868	63730367	chr1	63882576	63883075	Fastkd2|chr1:63882576-63883075	0.497001174894507	.	.
chr1	63729868	63730367	chr1	63882576	63883075	Mdh1b|chr1:63882576-63883075	0.497001174894507	.	.
chr1	63730384	63730883	chr1	63567035	63567534	Fastkd2|chr1:63567035-63567534	0.572104108521363	.	.
chr1	63730384	63730883	chr1	63567035	63567534	Mdh1b|chr1:63567035-63567534	0.572104108521363	.	.
chr1	63730384	63730883	chr1	63612407	63612906	Fastkd2|chr1:63612407-63612906	0.433864082889979	.	.
chr1	63730384	63730883	chr1	63612407	63612906	Mdh1b|chr1:63612407-63612906	0.433864082889979	.	.
chr1	63730384	63730883	chr1	63882576	63883075	Fastkd2|chr1:63882576-63883075	0.458622316344316	.	.
chr1	63730384	63730883	chr1	63882576	63883075	Mdh1b|chr1:63882576-63883075	0.458622316344316	.	.
chr1	64078811	64079310	chr1	64445949	64446448	Gm13748|chr1:64445949-64446448	0.363731311358691	.	.
chr1	64121506	64122005	chr1	64445949	64446448	Klf7|chr1:64445949-64446448	0.477995601490441	.	.
chr1	64121506	64122005	chr1	64499911	64500410	Klf7|chr1:64499911-64500410	0.518613912854291	.	.
chr1	64122089	64122588	chr1	64381146	64381645	Klf7|chr1:64381146-64381645	0.439832188599072	.	.
chr1	64122089	64122588	chr1	64445949	64446448	Klf7|chr1:64445949-64446448	0.448238541172491	.	.
chr1	64532547	64533046	chr1	64445949	64446448	Creb1|chr1:64445949-64446448	0.561759007268809	.	.
chr1	64532547	64533046	chr1	64499911	64500410	Creb1|chr1:64499911-64500410	0.430614711140824	.	.
chr1	64532547	64533046	chr1	64919149	64919648	Creb1|chr1:64919149-64919648	0.376132203811426	.	.
chr1	64616950	64617449	chr1	64445949	64446448	Gm28982|chr1:64445949-64446448	0.453002562311689	.	.
chr1	64616950	64617449	chr1	64445949	64446448	Mettl21a|chr1:64445949-64446448	0.453002562311689	.	.
chr1	64616950	64617449	chr1	64499911	64500410	Gm28982|chr1:64499911-64500410	0.719455499368378	.	.
chr1	64616950	64617449	chr1	64499911	64500410	Mettl21a|chr1:64499911-64500410	0.719455499368378	.	.
chr1	64690474	64690973	chr1	64445949	64446448	2810408I11Rik|chr1:64445949-64446448	0.448076347383071	.	.
chr1	64690474	64690973	chr1	64445949	64446448	Ccnyl1|chr1:64445949-64446448	0.448076347383071	.	.
chr1	64690474	64690973	chr1	64499911	64500410	2810408I11Rik|chr1:64499911-64500410	0.752492763245638	.	.
chr1	64690474	64690973	chr1	64499911	64500410	Ccnyl1|chr1:64499911-64500410	0.752492763245638	.	.
chr1	64691008	64691507	chr1	64499911	64500410	2810408I11Rik|chr1:64499911-64500410	0.473718475455106	.	.
chr1	64691008	64691507	chr1	64499911	64500410	Ccnyl1|chr1:64499911-64500410	0.473718475455106	.	.
chr1	64956569	64957068	chr1	64919149	64919648	Plekhm3|chr1:64919149-64919648	0.41322284543441	.	.
chr1	64956569	64957068	chr1	65178123	65178622	Plekhm3|chr1:65178123-65178622	0.690204618577164	.	.
chr1	66467252	66467751	chr1	66187006	66187505	Unc80|chr1:66187006-66187505	0.460112222596154	.	.
chr1	66467252	66467751	chr1	66223267	66223766	Unc80|chr1:66223267-66223766	0.392486707369054	.	.
chr1	66467921	66468420	chr1	66187006	66187505	Unc80|chr1:66187006-66187505	0.577480973632852	.	.
chr1	66700587	66701086	chr1	66896202	66896701	Rpe|chr1:66896202-66896701	0.575241577732715	.	.
chr1	66817441	66817940	chr1	66896202	66896701	Kansl1l|chr1:66896202-66896701	0.368079834530269	.	.
chr1	66817441	66817940	chr1	67061456	67061955	Kansl1l|chr1:67061456-67061955	0.520592190837664	.	.
chr1	67038596	67039095	chr1	67224178	67224677	Lancl1|chr1:67224178-67224677	0.476156509437397	.	.
chr1	69687151	69687650	chr1	69468017	69468516	Ikzf2|chr1:69468017-69468516	0.38862046891478	.	.
chr1	70725497	70725996	chr1	70851729	70852228	Vwc2l|chr1:70851729-70852228	0.564443360223843	.	.
chr1	71102861	71103360	chr1	70851729	70852228	Bard1|chr1:70851729-70852228	0.441581044213316	.	.
chr1	71102861	71103360	chr1	71099891	71100390	Bard1|chr1:71099891-71100390	0.673918473062875	.	.
chr1	71556874	71557373	chr1	71389564	71390063	Atic|chr1:71389564-71390063	0.394274841400016	.	.
chr1	71556874	71557373	chr1	71389564	71390063	Atic|chr1:71389564-71390063	0.394274841400017	.	.
chr1	71556874	71557373	chr1	71624535	71625034	Atic|chr1:71624535-71625034	0.529629056616757	.	.
chr1	71556874	71557373	chr1	71944538	71945037	Atic|chr1:71944538-71945037	0.539673344819632	.	.
chr1	72211757	72212256	chr1	72236179	72236678	Mreg|chr1:72236179-72236678	0.364444185913803	.	.
chr1	72211757	72212256	chr1	72254025	72254524	Mreg|chr1:72254025-72254524	0.366485521655755	.	.
chr1	72211757	72212256	chr1	72254545	72255044	Mreg|chr1:72254545-72255044	0.501629541184601	.	.
chr1	72212372	72212871	chr1	71944538	71945037	Mreg|chr1:71944538-71945037	0.594460683206874	.	.
chr1	72212372	72212871	chr1	72243720	72244219	Mreg|chr1:72243720-72244219	0.514884862613711	.	.
chr1	72284104	72284603	chr1	72219979	72220478	Pecr|chr1:72219979-72220478	0.658022158627952	.	.
chr1	72284104	72284603	chr1	72219979	72220478	Tmem169|chr1:72219979-72220478	0.658022158627952	.	.
chr1	72284104	72284603	chr1	72254545	72255044	Pecr|chr1:72254545-72255044	0.387940516231531	.	.
chr1	72284104	72284603	chr1	72254545	72255044	Tmem169|chr1:72254545-72255044	0.387940516231531	.	.
chr1	72307199	72307698	chr1	72219979	72220478	Xrcc5|chr1:72219979-72220478	0.410310462429773	.	.
chr1	72307199	72307698	chr1	72254545	72255044	Xrcc5|chr1:72254545-72255044	0.393530883598534	.	.
chr1	72536972	72537471	chr1	72490114	72490613	March4|chr1:72490114-72490613	0.394656219179547	.	.
chr1	72640885	72641384	chr1	72599058	72599557	Gm39662|chr1:72599058-72599557	0.464211208808447	.	.
chr1	72824488	72824987	chr1	73236821	73237320	Igfbp2|chr1:73236821-73237320	0.388840528786574	.	.
chr1	74236196	74236695	chr1	74332262	74332761	Arpc2|chr1:74332262-74332761	0.407209575650883	.	.
chr1	74284588	74285087	chr1	74313260	74313759	Aamp|chr1:74313260-74313759	0.567450195873307	.	.
chr1	74284588	74285087	chr1	74313260	74313759	Pnkd|chr1:74313260-74313759	0.567450195873307	.	.
chr1	74505730	74506229	chr1	74808065	74808564	Cnot9|chr1:74808065-74808564	0.48645470208964	.	.
chr1	74505730	74506229	chr1	74894978	74895477	Cnot9|chr1:74894978-74895477	0.481488449579967	.	.
chr1	74542596	74543095	chr1	74858307	74858806	Plcd4|chr1:74858307-74858806	0.415234056296652	.	.
chr1	74661495	74661994	chr1	74386756	74387255	Ttll4|chr1:74386756-74387255	0.458422777550008	.	.
chr1	74661495	74661994	chr1	74397348	74397847	Ttll4|chr1:74397348-74397847	0.433105886229091	.	.
chr1	74661495	74661994	chr1	74926640	74927139	Ttll4|chr1:74926640-74927139	0.470123433159188	.	.
chr1	74854708	74855207	chr1	74802933	74803432	Cdk5r2|chr1:74802933-74803432	0.375982647267109	.	.
chr1	74854708	74855207	chr1	74926640	74927139	Cdk5r2|chr1:74926640-74927139	0.601036037664856	.	.
chr1	75124760	75125259	chr1	75381822	75382321	Nhej1|chr1:75381822-75382321	0.440418288546491	.	.
chr1	75124760	75125259	chr1	75426010	75426509	Nhej1|chr1:75426010-75426509	0.428076082536589	.	.
chr1	75124760	75125259	chr1	75445624	75446123	Nhej1|chr1:75445624-75446123	0.396406980602776	.	.
chr1	75142499	75142998	chr1	74858307	74858806	Cnppd1|chr1:74858307-74858806	0.469675463035054	.	.
chr1	75142499	75142998	chr1	74858307	74858806	Retreg2|chr1:74858307-74858806	0.469675463035054	.	.
chr1	75142499	75142998	chr1	74964428	74964927	Cnppd1|chr1:74964428-74964927	0.423725314684316	.	.
chr1	75142499	75142998	chr1	74964428	74964927	Retreg2|chr1:74964428-74964927	0.423725314684316	.	.
chr1	75168424	75168923	chr1	74858307	74858806	Zfand2b|chr1:74858307-74858806	0.658479115293125	.	.
chr1	75168424	75168923	chr1	74964428	74964927	Zfand2b|chr1:74964428-74964927	0.705664674513441	.	.
chr1	75168424	75168923	chr1	75487834	75488333	Zfand2b|chr1:75487834-75488333	0.442528287020213	.	.
chr1	75180079	75180578	chr1	74808065	74808564	Abcb6|chr1:74808065-74808564	0.680020967087805	.	.
chr1	75180079	75180578	chr1	74858307	74858806	Abcb6|chr1:74858307-74858806	0.406538204852789	.	.
chr1	75180079	75180578	chr1	74858307	74858806	Abcb6|chr1:74858307-74858806	0.40653820485279	.	.
chr1	75180079	75180578	chr1	74894978	74895477	Abcb6|chr1:74894978-74895477	0.7138121213901	.	.
chr1	75180079	75180578	chr1	74964428	74964927	Abcb6|chr1:74964428-74964927	0.398885048142166	.	.
chr1	75180079	75180578	chr1	75487834	75488333	Abcb6|chr1:75487834-75488333	0.4665793280954	.	.
chr1	75210546	75211045	chr1	75426010	75426509	Glb1l|chr1:75426010-75426509	0.516333887653985	.	.
chr1	75210546	75211045	chr1	75426010	75426509	Stk16|chr1:75426010-75426509	0.516333887653985	.	.
chr1	75236144	75236643	chr1	75445624	75446123	Dnajb2|chr1:75445624-75446123	0.374386155335533	.	.
chr1	75236651	75237150	chr1	75381822	75382321	Dnajb2|chr1:75381822-75382321	0.485774389106519	.	.
chr1	75236651	75237150	chr1	75426010	75426509	Dnajb2|chr1:75426010-75426509	0.597430994657917	.	.
chr1	75236651	75237150	chr1	75445624	75446123	Dnajb2|chr1:75445624-75446123	0.583492804112832	.	.
chr1	75264008	75264507	chr1	75683741	75684240	Ptprn|chr1:75683741-75684240	0.3626172623837	.	.
chr1	75317346	75317845	chr1	75381822	75382321	Dnpep|chr1:75381822-75382321	0.622435564857799	.	.
chr1	75317346	75317845	chr1	75426010	75426509	Dnpep|chr1:75426010-75426509	0.556286906729239	.	.
chr1	75317346	75317845	chr1	75445624	75446123	Dnpep|chr1:75445624-75446123	0.745318099304353	.	.
chr1	75478598	75479097	chr1	75487834	75488333	Chpf|chr1:75487834-75488333	0.590685529587342	.	.
chr1	75478598	75479097	chr1	75487834	75488333	Tmem198|chr1:75487834-75488333	0.590685529587342	.	.
chr1	75521240	75521739	chr1	75426010	75426509	Stk11ip|chr1:75426010-75426509	0.36763073210377	.	.
chr1	75546261	75546760	chr1	75439032	75439531	Slc4a3|chr1:75439032-75439531	0.425520995463763	.	.
chr1	75546261	75546760	chr1	75559353	75559852	Slc4a3|chr1:75559353-75559852	0.443414775981024	.	.
chr1	75546261	75546760	chr1	75683741	75684240	Slc4a3|chr1:75683741-75684240	0.714600418552545	.	.
chr1	77514939	77515438	chr1	77568678	77569177	Epha4|chr1:77568678-77569177	0.452315871746466	.	.
chr1	77514939	77515438	chr1	77568678	77569177	Gm28386|chr1:77568678-77569177	0.452315871746466	.	.
chr1	77514939	77515438	chr1	77748469	77748968	Epha4|chr1:77748469-77748968	0.478064871366099	.	.
chr1	77514939	77515438	chr1	77748469	77748968	Gm28386|chr1:77748469-77748968	0.478064871366099	.	.
chr1	78310032	78310531	chr1	78536720	78537219	Sgpp2|chr1:78536720-78537219	0.447516878565118	.	.
chr1	78488900	78489399	chr1	78536720	78537219	Farsb|chr1:78536720-78537219	0.381534233793095	.	.
chr1	78488900	78489399	chr1	78745265	78745764	Farsb|chr1:78745265-78745764	0.376992157360462	.	.
chr1	78657540	78658039	chr1	78537485	78537984	Acsl3|chr1:78537485-78537984	0.460600713539422	.	.
chr1	78657540	78658039	chr1	78537485	78537984	Utp14b|chr1:78537485-78537984	0.460600713539422	.	.
chr1	78657540	78658039	chr1	78852381	78852880	Acsl3|chr1:78852381-78852880	0.550431106086246	.	.
chr1	78657540	78658039	chr1	78852381	78852880	Utp14b|chr1:78852381-78852880	0.550431106086246	.	.
chr1	79439807	79440306	chr1	79640097	79640596	Scg2|chr1:79640097-79640596	0.778768805914849	.	.
chr1	79439807	79440306	chr1	79697411	79697910	Scg2|chr1:79697411-79697910	0.849733562139374	.	.
chr1	79671948	79672447	chr1	79640097	79640596	Ap1s3|chr1:79640097-79640596	0.546251582999629	.	.
chr1	79671948	79672447	chr1	79697411	79697910	Ap1s3|chr1:79697411-79697910	0.42728461416095	.	.
chr1	79671948	79672447	chr1	79761515	79762014	Ap1s3|chr1:79761515-79762014	0.571650850041087	.	.
chr1	79775809	79776308	chr1	79640097	79640596	Mrpl44|chr1:79640097-79640596	0.478739703654013	.	.
chr1	79775809	79776308	chr1	79640097	79640596	Wdfy1|chr1:79640097-79640596	0.478739703654013	.	.
chr1	79775809	79776308	chr1	79697411	79697910	Mrpl44|chr1:79697411-79697910	0.42445121661046	.	.
chr1	79775809	79776308	chr1	79697411	79697910	Wdfy1|chr1:79697411-79697910	0.42445121661046	.	.
chr1	79775809	79776308	chr1	79761515	79762014	Mrpl44|chr1:79761515-79762014	0.369864055526275	.	.
chr1	79775809	79776308	chr1	79761515	79762014	Wdfy1|chr1:79761515-79762014	0.369864055526275	.	.
chr1	79775809	79776308	chr1	80114738	80115237	Mrpl44|chr1:80114738-80115237	0.494338057869758	.	.
chr1	79775809	79776308	chr1	80114738	80115237	Wdfy1|chr1:80114738-80115237	0.494338057869758	.	.
chr1	79775809	79776308	chr1	80115871	80116370	Mrpl44|chr1:80115871-80116370	0.551464743739797	.	.
chr1	79775809	79776308	chr1	80115871	80116370	Wdfy1|chr1:80115871-80116370	0.551464743739797	.	.
chr1	80339971	80340470	chr1	80114738	80115237	Cul3|chr1:80114738-80115237	0.653394973662304	.	.
chr1	80339971	80340470	chr1	80115871	80116370	Cul3|chr1:80115871-80116370	0.69071054916943	.	.
chr1	80339971	80340470	chr1	80512043	80512542	Cul3|chr1:80512043-80512542	0.490887791636825	.	.
chr1	80339971	80340470	chr1	80512590	80513089	Cul3|chr1:80512590-80513089	0.58384900707085	.	.
chr1	80339971	80340470	chr1	80564795	80565294	Cul3|chr1:80564795-80565294	0.692470193130644	.	.
chr1	80758332	80758831	chr1	80615583	80616082	Dock10|chr1:80615583-80616082	0.52234401376306	.	.
chr1	80758332	80758831	chr1	80895563	80896062	Dock10|chr1:80895563-80896062	0.528721119776911	.	.
chr1	81076257	81076756	chr1	81316562	81317061	Nyap2|chr1:81316562-81317061	0.431517702183508	.	.
chr1	82291243	82291742	chr1	82364694	82365193	Irs1|chr1:82364694-82365193	0.659697207428258	.	.
chr1	82724600	82725099	chr1	82364694	82365193	C430014B12Rik|chr1:82364694-82365193	0.370870958771784	.	.
chr1	82724600	82725099	chr1	82364694	82365193	Mff|chr1:82364694-82365193	0.370870958771784	.	.
chr1	84695000	84695499	chr1	84710164	84710663	Dner|chr1:84710164-84710663	0.571346549219318	.	.
chr1	84695613	84696112	chr1	84324100	84324599	Dner|chr1:84324100-84324599	0.503195060390766	.	.
chr1	84695613	84696112	chr1	84449849	84450348	Dner|chr1:84449849-84450348	0.641045384482235	.	.
chr1	84695613	84696112	chr1	84581779	84582278	Dner|chr1:84581779-84582278	0.515144283430188	.	.
chr1	84695613	84696112	chr1	84710164	84710663	Dner|chr1:84710164-84710663	0.617682388833545	.	.
chr1	84839808	84840307	chr1	84709399	84709898	Fbxo36|chr1:84709399-84709898	0.506781103909603	.	.
chr1	84839808	84840307	chr1	84709399	84709898	Trip12|chr1:84709399-84709898	0.506781103909603	.	.
chr1	84934883	84935382	chr1	84581779	84582278	Slc16a14|chr1:84581779-84582278	0.565741514759587	.	.
chr1	84934883	84935382	chr1	84710164	84710663	Slc16a14|chr1:84710164-84710663	0.706753873355004	.	.
chr1	85793160	85793659	chr1	86018323	86018822	Cab39|chr1:86018323-86018822	0.63862508247993	.	.
chr1	86046083	86046582	chr1	86018323	86018822	2810459M11Rik|chr1:86018323-86018822	0.467957746455767	.	.
chr1	86046594	86047093	chr1	86018323	86018822	2810459M11Rik|chr1:86018323-86018822	0.41610831871938	.	.
chr1	86111698	86112197	chr1	86038632	86039131	Htr2b|chr1:86038632-86039131	0.370603708148184	.	.
chr1	86154471	86154970	chr1	86018323	86018822	Armc9|chr1:86018323-86018822	0.6449870741637	.	.
chr1	86302910	86303409	chr1	86487143	86487642	B3gnt7|chr1:86487143-86487642	0.367177375594861	.	.
chr1	86302910	86303409	chr1	86487143	86487642	Gm28626|chr1:86487143-86487642	0.367177375594861	.	.
chr1	86302910	86303409	chr1	86532333	86532832	B3gnt7|chr1:86532333-86532832	0.588077852998585	.	.
chr1	86302910	86303409	chr1	86532333	86532832	Gm28626|chr1:86532333-86532832	0.588077852998585	.	.
chr1	86358737	86359236	chr1	86007691	86008190	C130036L24Rik|chr1:86007691-86008190	0.429203317047398	.	.
chr1	86358737	86359236	chr1	86007691	86008190	Ncl|chr1:86007691-86008190	0.429203317047398	.	.
chr1	86358737	86359236	chr1	86442428	86442927	C130036L24Rik|chr1:86442428-86442927	0.422674039454543	.	.
chr1	86358737	86359236	chr1	86442428	86442927	Ncl|chr1:86442428-86442927	0.422674039454543	.	.
chr1	86359268	86359767	chr1	86018323	86018822	C130036L24Rik|chr1:86018323-86018822	0.44769480491462	.	.
chr1	86359268	86359767	chr1	86018323	86018822	Ncl|chr1:86018323-86018822	0.44769480491462	.	.
chr1	86359268	86359767	chr1	86442428	86442927	C130036L24Rik|chr1:86442428-86442927	0.421689386455961	.	.
chr1	86359268	86359767	chr1	86442428	86442927	Ncl|chr1:86442428-86442927	0.421689386455961	.	.
chr1	86359268	86359767	chr1	86525204	86525703	C130036L24Rik|chr1:86525204-86525703	0.596879288401676	.	.
chr1	86359268	86359767	chr1	86525204	86525703	Ncl|chr1:86525204-86525703	0.596879288401676	.	.
chr1	86359268	86359767	chr1	86598534	86599033	C130036L24Rik|chr1:86598534-86599033	0.455231868500073	.	.
chr1	86359268	86359767	chr1	86598534	86599033	Ncl|chr1:86598534-86599033	0.455231868500073	.	.
chr1	86526360	86526859	chr1	86433961	86434460	Ptma|chr1:86433961-86434460	0.457085707549645	.	.
chr1	86526360	86526859	chr1	86532333	86532832	Ptma|chr1:86532333-86532832	0.505537028883675	.	.
chr1	86582078	86582577	chr1	86434501	86435000	Cops7b|chr1:86434501-86435000	0.499174841845858	.	.
chr1	86582078	86582577	chr1	86434501	86435000	Pde6d|chr1:86434501-86435000	0.499174841845858	.	.
chr1	86582078	86582577	chr1	86487143	86487642	Cops7b|chr1:86487143-86487642	0.439541653399983	.	.
chr1	86582078	86582577	chr1	86487143	86487642	Pde6d|chr1:86487143-86487642	0.439541653399983	.	.
chr1	86582078	86582577	chr1	86503968	86504467	Cops7b|chr1:86503968-86504467	0.640264952503021	.	.
chr1	86582078	86582577	chr1	86503968	86504467	Pde6d|chr1:86503968-86504467	0.640264952503021	.	.
chr1	86582078	86582577	chr1	86525204	86525703	Cops7b|chr1:86525204-86525703	0.70072343525414	.	.
chr1	86582078	86582577	chr1	86525204	86525703	Pde6d|chr1:86525204-86525703	0.70072343525414	.	.
chr1	86582078	86582577	chr1	86551815	86552314	Cops7b|chr1:86551815-86552314	0.46282511448872	.	.
chr1	86582078	86582577	chr1	86551815	86552314	Pde6d|chr1:86551815-86552314	0.46282511448872	.	.
chr1	86582603	86583102	chr1	86434501	86435000	Cops7b|chr1:86434501-86435000	0.559751760086068	.	.
chr1	86582603	86583102	chr1	86434501	86435000	Pde6d|chr1:86434501-86435000	0.559751760086068	.	.
chr1	86582603	86583102	chr1	86503968	86504467	Cops7b|chr1:86503968-86504467	0.753290088809135	.	.
chr1	86582603	86583102	chr1	86503968	86504467	Pde6d|chr1:86503968-86504467	0.753290088809135	.	.
chr1	86582603	86583102	chr1	86525204	86525703	Cops7b|chr1:86525204-86525703	0.766803657714643	.	.
chr1	86582603	86583102	chr1	86525204	86525703	Pde6d|chr1:86525204-86525703	0.766803657714643	.	.
chr1	86582603	86583102	chr1	86551815	86552314	Cops7b|chr1:86551815-86552314	0.449178803433785	.	.
chr1	86582603	86583102	chr1	86551815	86552314	Pde6d|chr1:86551815-86552314	0.449178803433785	.	.
chr1	86669399	86669898	chr1	86442428	86442927	Nppc|chr1:86442428-86442927	0.465230985837153	.	.
chr1	86670393	86670892	chr1	86434501	86435000	Nppc|chr1:86434501-86435000	0.655573761260854	.	.
chr1	86670393	86670892	chr1	86503968	86504467	Nppc|chr1:86503968-86504467	0.76605234363118	.	.
chr1	86670393	86670892	chr1	86525204	86525703	Nppc|chr1:86525204-86525703	0.716321764508516	.	.
chr1	86670393	86670892	chr1	86551815	86552314	Nppc|chr1:86551815-86552314	0.381099631004818	.	.
chr1	86670393	86670892	chr1	86551815	86552314	Nppc|chr1:86551815-86552314	0.381099631004819	.	.
chr1	87213673	87214172	chr1	87042019	87042518	Eif4e2|chr1:87042019-87042518	0.372445674236009	.	.
chr1	87213673	87214172	chr1	87246132	87246631	Eif4e2|chr1:87246132-87246631	0.516972096571293	.	.
chr1	88277410	88277909	chr1	88590798	88591297	Hjurp|chr1:88590798-88591297	0.4531696039694	.	.
chr1	88277410	88277909	chr1	88590798	88591297	Trpm8|chr1:88590798-88591297	0.4531696039694	.	.
chr1	88701944	88702443	chr1	88260508	88261007	Arl4c|chr1:88260508-88261007	0.393637559332789	.	.
chr1	88701944	88702443	chr1	88705708	88706207	Arl4c|chr1:88705708-88706207	0.467117169806471	.	.
chr1	89069980	89070479	chr1	89196003	89196502	Sh3bp4|chr1:89196003-89196502	0.595896967435844	.	.
chr1	89454554	89455053	chr1	89196003	89196502	Agap1|chr1:89196003-89196502	0.596860694021937	.	.
chr1	89454554	89455053	chr1	89611166	89611665	Agap1|chr1:89611166-89611665	0.542957798984745	.	.
chr1	89454554	89455053	chr1	89738462	89738961	Agap1|chr1:89738462-89738961	0.52013277982785	.	.
chr1	89454554	89455053	chr1	89738462	89738961	Agap1|chr1:89738462-89738961	0.520132779827851	.	.
chr1	90153403	90153902	chr1	90396805	90397304	4930434B07Rik|chr1:90396805-90397304	0.558535059984095	.	.
chr1	90153403	90153902	chr1	90396805	90397304	Iqca|chr1:90396805-90397304	0.558535059984095	.	.
chr1	90998483	90998982	chr1	90754075	90754574	Lrrfip1|chr1:90754075-90754574	0.680097653142977	.	.
chr1	90998483	90998982	chr1	91216924	91217423	Lrrfip1|chr1:91216924-91217423	0.685395255781893	.	.
chr1	91249940	91250439	chr1	91216924	91217423	Ube2f|chr1:91216924-91217423	0.63431328108141	.	.
chr1	92473544	92474043	chr1	92399372	92399871	Ndufa10|chr1:92399372-92399871	0.366940068244921	.	.
chr1	92473544	92474043	chr1	92521236	92521735	Ndufa10|chr1:92521236-92521735	0.687203216724196	.	.
chr1	92641765	92642264	chr1	92686934	92687433	Cops9|chr1:92686934-92687433	0.405841611152054	.	.
chr1	92641765	92642264	chr1	92724571	92725070	Cops9|chr1:92724571-92725070	0.415781859816405	.	.
chr1	92641765	92642264	chr1	92765342	92765841	Cops9|chr1:92765342-92765841	0.389595939700885	.	.
chr1	92831030	92831529	chr1	92521236	92521735	Gpc1|chr1:92521236-92521735	0.731899271512037	.	.
chr1	92910422	92910921	chr1	92521236	92521735	5033417F24Rik|chr1:92521236-92521735	0.449721774339103	.	.
chr1	92910422	92910921	chr1	92521236	92521735	Rnpepl1|chr1:92521236-92521735	0.449721774339103	.	.
chr1	92934435	92934934	chr1	93115042	93115541	Capn10|chr1:93115042-93115541	0.363916961259644	.	.
chr1	93478107	93478606	chr1	93704205	93704704	Hdlbp|chr1:93704205-93704704	0.499150683108991	.	.
chr1	93478107	93478606	chr1	93704205	93704704	Sept2|chr1:93704205-93704704	0.499150683108991	.	.
chr1	93635550	93636049	chr1	93704205	93704704	Gm28536|chr1:93704205-93704704	0.365061297544994	.	.
chr1	93754617	93755116	chr1	93704205	93704704	Thap4|chr1:93704205-93704704	0.518312457987884	.	.
chr1	93801756	93802255	chr1	93704205	93704704	Dtymk|chr1:93704205-93704704	0.434895610409127	.	.
chr1	93803720	93804219	chr1	93704205	93704704	Ing5|chr1:93704205-93704704	0.41071536725072	.	.
chr1	97661204	97661703	chr1	97567996	97568495	D1Ertd622e|chr1:97567996-97568495	0.557653161842033	.	.
chr1	97661800	97662299	chr1	97496863	97497362	D1Ertd622e|chr1:97496863-97497362	0.430402012738137	.	.
chr1	97661800	97662299	chr1	97553622	97554121	D1Ertd622e|chr1:97553622-97554121	0.367347203260234	.	.
chr1	97661800	97662299	chr1	97567996	97568495	D1Ertd622e|chr1:97567996-97568495	0.603611523971272	.	.
chr1	97661800	97662299	chr1	97674869	97675368	D1Ertd622e|chr1:97674869-97675368	0.530707953492242	.	.
chr1	97769886	97770385	chr1	97553622	97554121	Gin1|chr1:97553622-97554121	0.370898930916274	.	.
chr1	97769886	97770385	chr1	97553622	97554121	Ppip5k2|chr1:97553622-97554121	0.370898930916274	.	.
chr1	97769886	97770385	chr1	97567996	97568495	Gin1|chr1:97567996-97568495	0.721630421277579	.	.
chr1	97769886	97770385	chr1	97567996	97568495	Ppip5k2|chr1:97567996-97568495	0.721630421277579	.	.
chr1	97769886	97770385	chr1	98047553	98048052	Gin1|chr1:98047553-98048052	0.438594555373597	.	.
chr1	97769886	97770385	chr1	98047553	98048052	Ppip5k2|chr1:98047553-98048052	0.438594555373597	.	.
chr1	98094805	98095304	chr1	98190632	98191131	Pam|chr1:98190632-98191131	0.372794567126545	.	.
chr1	99772082	99772581	chr1	99959363	99959862	Cntnap5b|chr1:99959363-99959862	0.492859854619832	.	.
chr1	104769230	104769729	chr1	104746760	104747259	Cdh20|chr1:104746760-104747259	0.400125023922592	.	.
chr1	105355774	105356273	chr1	105348444	105348943	Gm17634|chr1:105348444-105348943	0.458628893623065	.	.
chr1	105355774	105356273	chr1	105348444	105348943	Rnf152|chr1:105348444-105348943	0.458628893623065	.	.
chr1	105355774	105356273	chr1	105630478	105630977	Gm17634|chr1:105630478-105630977	0.455269579735626	.	.
chr1	105355774	105356273	chr1	105630478	105630977	Rnf152|chr1:105630478-105630977	0.455269579735626	.	.
chr1	105356312	105356811	chr1	105348444	105348943	Gm17634|chr1:105348444-105348943	0.438021746546319	.	.
chr1	105356312	105356811	chr1	105348444	105348943	Rnf152|chr1:105348444-105348943	0.438021746546319	.	.
chr1	105356312	105356811	chr1	105630478	105630977	Gm17634|chr1:105630478-105630977	0.570198124056783	.	.
chr1	105356312	105356811	chr1	105630478	105630977	Gm17634|chr1:105630478-105630977	0.570198124056784	.	.
chr1	105356312	105356811	chr1	105630478	105630977	Rnf152|chr1:105630478-105630977	0.570198124056783	.	.
chr1	105356312	105356811	chr1	105630478	105630977	Rnf152|chr1:105630478-105630977	0.570198124056784	.	.
chr1	105663536	105664035	chr1	105346206	105346705	Pign|chr1:105346206-105346705	0.572229632566534	.	.
chr1	105663536	105664035	chr1	105346206	105346705	Relch|chr1:105346206-105346705	0.572229632566534	.	.
chr1	106171270	106171769	chr1	105993776	105994275	Gm20753|chr1:105993776-105994275	0.367921108811998	.	.
chr1	106171270	106171769	chr1	105993776	105994275	Phlpp1|chr1:105993776-105994275	0.367921108811998	.	.
chr1	119053430	119053929	chr1	119197259	119197758	Gli2|chr1:119197259-119197758	0.400376046978376	.	.
chr1	119053430	119053929	chr1	119321805	119322304	Gli2|chr1:119321805-119322304	0.420678079589076	.	.
chr1	119421524	119422023	chr1	119087525	119088024	Inhbb|chr1:119087525-119088024	0.7185302647028	.	.
chr1	119422101	119422600	chr1	119087525	119088024	Inhbb|chr1:119087525-119088024	0.548626129062091	.	.
chr1	119525867	119526366	chr1	119557512	119558011	Gm27184|chr1:119557512-119558011	0.460815122941016	.	.
chr1	119525867	119526366	chr1	119557512	119558011	Tmem185b|chr1:119557512-119558011	0.460815122941016	.	.
chr1	119912947	119913446	chr1	120033031	120033530	Tmem177|chr1:120033031-120033530	0.468078554836404	.	.
chr1	120816178	120816677	chr1	121180229	121180728	Gm29345|chr1:121180229-121180728	0.649099499106955	.	.
chr1	121430778	121431277	chr1	121297869	121298368	Ccdc93|chr1:121297869-121298368	0.514504478482912	.	.
chr1	121430778	121431277	chr1	121441031	121441530	Ccdc93|chr1:121441031-121441530	0.566218089819782	.	.
chr1	121567757	121568256	chr1	121327621	121328120	Ddx18|chr1:121327621-121328120	0.479184857414349	.	.
chr1	125435289	125435788	chr1	125123814	125124313	Actr3|chr1:125123814-125124313	0.532750759823014	.	.
chr1	125435289	125435788	chr1	125311649	125312148	Actr3|chr1:125311649-125312148	0.491149774499105	.	.
chr1	125435289	125435788	chr1	125723014	125723513	Actr3|chr1:125723014-125723513	0.380180720579918	.	.
chr1	125560306	125560805	chr1	125286271	125286770	Slc35f5|chr1:125286271-125286770	0.377055948629724	.	.
chr1	125560306	125560805	chr1	125789319	125789818	Slc35f5|chr1:125789319-125789818	0.554934414101325	.	.
chr1	127204681	127205180	chr1	127017629	127018128	Mgat5|chr1:127017629-127018128	0.55674736809532	.	.
chr1	127204681	127205180	chr1	127339189	127339688	Mgat5|chr1:127339189-127339688	0.484718947587237	.	.
chr1	127773884	127774383	chr1	127677563	127678062	2900009J06Rik|chr1:127677563-127678062	0.697197689068769	.	.
chr1	127773884	127774383	chr1	127677563	127678062	Ccnt2|chr1:127677563-127678062	0.697197689068769	.	.
chr1	127773884	127774383	chr1	127802314	127802813	2900009J06Rik|chr1:127802314-127802813	0.368574567112178	.	.
chr1	127773884	127774383	chr1	127802314	127802813	Ccnt2|chr1:127802314-127802813	0.368574567112178	.	.
chr1	127868495	127868994	chr1	127500646	127501145	Rab3gap1|chr1:127500646-127501145	0.371508338005068	.	.
chr1	128102952	128103451	chr1	127802314	127802813	R3hdm1|chr1:127802314-127802813	0.395583119795821	.	.
chr1	128102952	128103451	chr1	127802314	127802813	Zranb3|chr1:127802314-127802813	0.395583119795821	.	.
chr1	129273098	129273597	chr1	129263556	129264055	Thsd7b|chr1:129263556-129264055	0.547547841623908	.	.
chr1	129273098	129273597	chr1	129414191	129414690	Thsd7b|chr1:129414191-129414690	0.400463376414875	.	.
chr1	129273098	129273597	chr1	129528489	129528988	Thsd7b|chr1:129528489-129528988	0.541024132381581	.	.
chr1	130462505	130463004	chr1	130050860	130051359	Cd55|chr1:130050860-130051359	0.362053989613156	.	.
chr1	130462505	130463004	chr1	130050860	130051359	Gm16083|chr1:130050860-130051359	0.362053989613156	.	.
chr1	130717229	130717728	chr1	130350205	130350704	Yod1|chr1:130350205-130350704	0.453858785320127	.	.
chr1	130717229	130717728	chr1	130715647	130716146	Yod1|chr1:130715647-130716146	0.500941559283534	.	.
chr1	131097580	131098079	chr1	131053153	131053652	Mapkapk2|chr1:131053153-131053652	0.603763514290253	.	.
chr1	131138073	131138572	chr1	130878312	130878811	Dyrk3|chr1:130878312-130878811	0.48050224220289	.	.
chr1	131245008	131245507	chr1	130878312	130878811	Rassf5|chr1:130878312-130878811	0.589868403974039	.	.
chr1	131527318	131527817	chr1	131368080	131368579	Fam72a|chr1:131368080-131368579	0.430277429006472	.	.
chr1	131527318	131527817	chr1	131368080	131368579	Srgap2|chr1:131368080-131368579	0.430277429006472	.	.
chr1	131827667	131828166	chr1	131657425	131657924	Slc41a1|chr1:131657425-131657924	0.442911554030878	.	.
chr1	131827667	131828166	chr1	132157329	132157828	Slc41a1|chr1:132157329-132157828	0.567381284112919	.	.
chr1	131827667	131828166	chr1	132190118	132190617	Slc41a1|chr1:132190118-132190617	0.426155632867164	.	.
chr1	131910666	131911165	chr1	132155698	132156197	Nucks1|chr1:132155698-132156197	0.547018797382049	.	.
chr1	131910666	131911165	chr1	132190118	132190617	Nucks1|chr1:132190118-132190617	0.575234708994571	.	.
chr1	132007294	132007793	chr1	131822278	131822777	Elk4|chr1:131822278-131822777	0.401333397871626	.	.
chr1	132007294	132007793	chr1	132168132	132168631	Elk4|chr1:132168132-132168631	0.628833568066104	.	.
chr1	132067653	132068152	chr1	132208097	132208596	Mfsd4a|chr1:132208097-132208596	0.431537949699775	.	.
chr1	132298673	132299172	chr1	132155698	132156197	Klhdc8a|chr1:132155698-132156197	0.602752597900362	.	.
chr1	132298673	132299172	chr1	132190118	132190617	Klhdc8a|chr1:132190118-132190617	0.664068467528814	.	.
chr1	132298673	132299172	chr1	132236861	132237360	Klhdc8a|chr1:132236861-132237360	0.437935473459546	.	.
chr1	132315820	132316319	chr1	132121195	132121694	Nuak2|chr1:132121195-132121694	0.547161740287833	.	.
chr1	132315820	132316319	chr1	132236861	132237360	Nuak2|chr1:132236861-132237360	0.492287223161919	.	.
chr1	132417199	132417698	chr1	132168132	132168631	Dstyk|chr1:132168132-132168631	0.536254199207303	.	.
chr1	132477175	132477674	chr1	132155698	132156197	6030442K20Rik|chr1:132155698-132156197	0.546366671199854	.	.
chr1	132477175	132477674	chr1	132155698	132156197	Rbbp5|chr1:132155698-132156197	0.546366671199854	.	.
chr1	132477175	132477674	chr1	132190118	132190617	6030442K20Rik|chr1:132190118-132190617	0.676133592560589	.	.
chr1	132477175	132477674	chr1	132190118	132190617	Rbbp5|chr1:132190118-132190617	0.676133592560589	.	.
chr1	132741608	132742107	chr1	132594105	132594604	Nfasc|chr1:132594105-132594604	0.604165772694396	.	.
chr1	132741608	132742107	chr1	132594610	132595109	Nfasc|chr1:132594610-132595109	0.682047509731776	.	.
chr1	132741608	132742107	chr1	132641370	132641869	Nfasc|chr1:132641370-132641869	0.416755658276173	.	.
chr1	132880112	132880611	chr1	132641370	132641869	Lrrn2|chr1:132641370-132641869	0.387884621842851	.	.
chr1	132880112	132880611	chr1	132758468	132758967	Lrrn2|chr1:132758468-132758967	0.393032666413172	.	.
chr1	132880112	132880611	chr1	132758968	132759467	Lrrn2|chr1:132758968-132759467	0.371927405472848	.	.
chr1	132880112	132880611	chr1	133101330	133101829	Lrrn2|chr1:133101330-133101829	0.432052501294819	.	.
chr1	132880112	132880611	chr1	133101330	133101829	Lrrn2|chr1:133101330-133101829	0.43205250129482	.	.
chr1	132880112	132880611	chr1	133235963	133236462	Lrrn2|chr1:133235963-133236462	0.475521439174322	.	.
chr1	132880112	132880611	chr1	133235963	133236462	Lrrn2|chr1:133235963-133236462	0.475521439174323	.	.
chr1	133045916	133046415	chr1	132934866	132935365	Pik3c2b|chr1:132934866-132935365	0.489580654647576	.	.
chr1	133045916	133046415	chr1	133033695	133034194	Pik3c2b|chr1:133033695-133034194	0.696380976042839	.	.
chr1	133045916	133046415	chr1	133101330	133101829	Pik3c2b|chr1:133101330-133101829	0.702962257529125	.	.
chr1	133045916	133046415	chr1	133235963	133236462	Pik3c2b|chr1:133235963-133236462	0.509015331567626	.	.
chr1	133045916	133046415	chr1	133306722	133307221	Pik3c2b|chr1:133306722-133307221	0.588137734239656	.	.
chr1	133045916	133046415	chr1	133385453	133385952	Pik3c2b|chr1:133385453-133385952	0.469373834976672	.	.
chr1	133130962	133131461	chr1	132758468	132758967	Ppp1r15b|chr1:132758468-132758967	0.761337772959294	.	.
chr1	133130962	133131461	chr1	132758968	132759467	Ppp1r15b|chr1:132758968-132759467	0.600693461696457	.	.
chr1	133130962	133131461	chr1	132934866	132935365	Ppp1r15b|chr1:132934866-132935365	0.598519767585453	.	.
chr1	133130962	133131461	chr1	133033695	133034194	Ppp1r15b|chr1:133033695-133034194	0.377001642413108	.	.
chr1	133130962	133131461	chr1	133101330	133101829	Ppp1r15b|chr1:133101330-133101829	0.434851328945284	.	.
chr1	133130962	133131461	chr1	133235963	133236462	Ppp1r15b|chr1:133235963-133236462	0.860202855681835	.	.
chr1	133163688	133164187	chr1	132758968	132759467	Plekha6|chr1:132758968-132759467	0.420559298711405	.	.
chr1	133163688	133164187	chr1	132893224	132893723	Plekha6|chr1:132893224-132893723	0.546406597451381	.	.
chr1	133424176	133424675	chr1	133101330	133101829	Sox13|chr1:133101330-133101829	0.378864371049788	.	.
chr1	133424176	133424675	chr1	133235963	133236462	Sox13|chr1:133235963-133236462	0.63639117180975	.	.
chr1	133610089	133610588	chr1	133924119	133924618	Snrpe|chr1:133924119-133924618	0.531265972969074	.	.
chr1	133610089	133610588	chr1	133953272	133953771	Snrpe|chr1:133953272-133953771	0.584313094624463	.	.
chr1	133661173	133661672	chr1	133256326	133256825	Gm38394|chr1:133256326-133256825	0.382989501210828	.	.
chr1	133661173	133661672	chr1	133256326	133256825	Zbed6|chr1:133256326-133256825	0.382989501210828	.	.
chr1	133661173	133661672	chr1	133256326	133256825	Zc3h11a|chr1:133256326-133256825	0.382989501210828	.	.
chr1	133661173	133661672	chr1	133908815	133909314	Gm38394|chr1:133908815-133909314	0.605780845933197	.	.
chr1	133661173	133661672	chr1	133908815	133909314	Zbed6|chr1:133908815-133909314	0.605780845933197	.	.
chr1	133661173	133661672	chr1	133908815	133909314	Zc3h11a|chr1:133908815-133909314	0.605780845933197	.	.
chr1	133661173	133661672	chr1	133924119	133924618	Gm38394|chr1:133924119-133924618	0.497909832397873	.	.
chr1	133661173	133661672	chr1	133924119	133924618	Zbed6|chr1:133924119-133924618	0.497909832397873	.	.
chr1	133661173	133661672	chr1	133924119	133924618	Zc3h11a|chr1:133924119-133924618	0.497909832397873	.	.
chr1	133908258	133908757	chr1	133908815	133909314	Optc|chr1:133908815-133909314	0.55986471133811	.	.
chr1	133908258	133908757	chr1	134045877	134046376	Optc|chr1:134045877-134046376	0.398972113114058	.	.
chr1	133908258	133908757	chr1	134060782	134061281	Optc|chr1:134060782-134061281	0.376967400535079	.	.
chr1	134078899	134079398	chr1	133978642	133979141	Btg2|chr1:133978642-133979141	0.456887108041588	.	.
chr1	134332671	134333170	chr1	134251935	134252434	Ppfia4|chr1:134251935-134252434	0.381978563435069	.	.
chr1	134361764	134362263	chr1	134045877	134046376	Tmem183a|chr1:134045877-134046376	0.460121666318415	.	.
chr1	134361764	134362263	chr1	134251935	134252434	Tmem183a|chr1:134251935-134252434	0.779448612433409	.	.
chr1	134361764	134362263	chr1	134344509	134345008	Tmem183a|chr1:134344509-134345008	0.488287352672469	.	.
chr1	134455268	134455767	chr1	134151628	134152127	Klhl12|chr1:134151628-134152127	0.611236292270187	.	.
chr1	134455268	134455767	chr1	134234151	134234650	Klhl12|chr1:134234151-134234650	0.409334629280976	.	.
chr1	134455268	134455767	chr1	134234151	134234650	Klhl12|chr1:134234151-134234650	0.409334629280977	.	.
chr1	134455268	134455767	chr1	134556771	134557270	Klhl12|chr1:134556771-134557270	0.511564645265055	.	.
chr1	134494334	134494833	chr1	134045877	134046376	Rabif|chr1:134045877-134046376	0.516992618625909	.	.
chr1	134494334	134494833	chr1	134251935	134252434	Rabif|chr1:134251935-134252434	0.606570568614763	.	.
chr1	134494334	134494833	chr1	134251935	134252434	Rabif|chr1:134251935-134252434	0.606570568614764	.	.
chr1	134494334	134494833	chr1	134344509	134345008	Rabif|chr1:134344509-134345008	0.493369455047554	.	.
chr1	134955755	134956254	chr1	134556771	134557270	Ppp1r12b|chr1:134556771-134557270	0.5619850330545	.	.
chr1	134962267	134962766	chr1	134556771	134557270	Ube2t|chr1:134556771-134557270	0.664908481147846	.	.
chr1	135105913	135106412	chr1	135368172	135368671	Lgr6|chr1:135368172-135368671	0.478336316332927	.	.
chr1	135146503	135147002	chr1	135373806	135374305	Arl8a|chr1:135373806-135374305	0.749585644836012	.	.
chr1	135146503	135147002	chr1	135386091	135386590	Arl8a|chr1:135386091-135386590	0.38217089111224	.	.
chr1	135248334	135248833	chr1	135386091	135386590	Gm26642|chr1:135386091-135386590	0.474556463997332	.	.
chr1	135313568	135314067	chr1	135510265	135510764	Timm17a|chr1:135510265-135510764	0.444662702895136	.	.
chr1	135313568	135314067	chr1	135699225	135699724	Timm17a|chr1:135699225-135699724	0.406246582533263	.	.
chr1	135430227	135430726	chr1	135510265	135510764	Ipo9|chr1:135510265-135510764	0.502490921695842	.	.
chr1	135430227	135430726	chr1	135699225	135699724	Ipo9|chr1:135699225-135699724	0.495479115730874	.	.
chr1	135585020	135585519	chr1	135373806	135374305	Gm4793|chr1:135373806-135374305	0.435629181603738	.	.
chr1	135585020	135585519	chr1	135544695	135545194	Gm4793|chr1:135544695-135545194	0.606508712342364	.	.
chr1	135766118	135766617	chr1	135658989	135659488	Phlda3|chr1:135658989-135659488	0.426965131267466	.	.
chr1	135766118	135766617	chr1	135659542	135660041	Phlda3|chr1:135659542-135660041	0.452642403033035	.	.
chr1	136051392	136051891	chr1	136017772	136018271	Ascl5|chr1:136017772-136018271	0.527065113928789	.	.
chr1	136051392	136051891	chr1	136170040	136170539	Ascl5|chr1:136170040-136170539	0.40532818825794	.	.
chr1	136131078	136131577	chr1	135834460	135834959	Gm15850|chr1:135834460-135834959	0.494834184064358	.	.
chr1	136131078	136131577	chr1	135834460	135834959	Kif21b|chr1:135834460-135834959	0.494834184064358	.	.
chr1	136131078	136131577	chr1	136017772	136018271	Gm15850|chr1:136017772-136018271	0.672757404909213	.	.
chr1	136131078	136131577	chr1	136017772	136018271	Kif21b|chr1:136017772-136018271	0.672757404909213	.	.
chr1	136259695	136260194	chr1	136017772	136018271	Gm26781|chr1:136017772-136018271	0.689627277611701	.	.
chr1	136259695	136260194	chr1	136017772	136018271	Gpr25|chr1:136017772-136018271	0.689627277611701	.	.
chr1	136260203	136260702	chr1	136017772	136018271	Gpr25|chr1:136017772-136018271	0.557031229342679	.	.
chr1	136260203	136260702	chr1	136521473	136521972	Gpr25|chr1:136521473-136521972	0.520787962973482	.	.
chr1	136624613	136625112	chr1	136521473	136521972	Platr23|chr1:136521473-136521972	0.37274312594706	.	.
chr1	136624613	136625112	chr1	136521473	136521972	Zfp281|chr1:136521473-136521972	0.37274312594706	.	.
chr1	137898255	137898754	chr1	137953982	137954481	Gm4258|chr1:137953982-137954481	0.463091358380148	.	.
chr1	137898255	137898754	chr1	137963762	137964261	Gm4258|chr1:137963762-137964261	0.526444088417842	.	.
chr1	138618987	138619486	chr1	138956995	138957494	Nek7|chr1:138956995-138957494	0.494063586722791	.	.
chr1	138619514	138620013	chr1	138956995	138957494	Nek7|chr1:138956995-138957494	0.413441024989522	.	.
chr1	138848674	138849173	chr1	138956995	138957494	Lhx9|chr1:138956995-138957494	0.415602242175662	.	.
chr1	138856629	138857128	chr1	138956995	138957494	2310009B15Rik|chr1:138956995-138957494	0.529838737811074	.	.
chr1	138856629	138857128	chr1	139248182	139248681	2310009B15Rik|chr1:139248182-139248681	0.398181978715932	.	.
chr1	138963206	138963705	chr1	138912120	138912619	Dennd1b|chr1:138912120-138912619	0.552126236459177	.	.
chr1	138963206	138963705	chr1	139248182	139248681	Dennd1b|chr1:139248182-139248681	0.450010727286429	.	.
chr1	143640493	143640992	chr1	143644121	143644620	B3galt2|chr1:143644121-143644620	0.442075162879227	.	.
chr1	143776839	143777338	chr1	143739248	143739747	Gm29170|chr1:143739248-143739747	0.564096677846566	.	.
chr1	143776839	143777338	chr1	143739248	143739747	Ro60|chr1:143739248-143739747	0.564096677846566	.	.
chr1	143776839	143777338	chr1	143739248	143739747	Uchl5|chr1:143739248-143739747	0.564096677846566	.	.
chr1	143776839	143777338	chr1	143813845	143814344	Gm29170|chr1:143813845-143814344	0.670712768948578	.	.
chr1	143776839	143777338	chr1	143813845	143814344	Ro60|chr1:143813845-143814344	0.670712768948578	.	.
chr1	143776839	143777338	chr1	143813845	143814344	Uchl5|chr1:143813845-143814344	0.670712768948578	.	.
chr1	144004041	144004540	chr1	143813845	143814344	Rgs2|chr1:143813845-143814344	0.45346366564321	.	.
chr1	150392883	150393382	chr1	150540218	150540717	Odr4|chr1:150540218-150540717	0.378793179776316	.	.
chr1	150392883	150393382	chr1	150540218	150540717	Tpr|chr1:150540218-150540717	0.378793179776316	.	.
chr1	150993205	150993704	chr1	150680903	150681402	Hmcn1|chr1:150680903-150681402	0.641292148730874	.	.
chr1	150993205	150993704	chr1	150681421	150681920	Hmcn1|chr1:150681421-150681920	0.647658061395419	.	.
chr1	151138226	151138725	chr1	150976056	150976555	C730036E19Rik|chr1:150976056-150976555	0.442412316951386	.	.
chr1	151345057	151345556	chr1	151265513	151266012	Gm10138|chr1:151265513-151266012	0.409530432122136	.	.
chr1	151345057	151345556	chr1	151265513	151266012	Ivns1abp|chr1:151265513-151266012	0.409530432122136	.	.
chr1	151345057	151345556	chr1	151676098	151676597	Gm10138|chr1:151676098-151676597	0.571424934613249	.	.
chr1	151345057	151345556	chr1	151676098	151676597	Ivns1abp|chr1:151676098-151676597	0.571424934613249	.	.
chr1	151428258	151428757	chr1	151127954	151128453	Swt1|chr1:151127954-151128453	0.58650804211349	.	.
chr1	151428258	151428757	chr1	151127954	151128453	Trmt1l|chr1:151127954-151128453	0.58650804211349	.	.
chr1	151428258	151428757	chr1	151657867	151658366	Swt1|chr1:151657867-151658366	0.409541344359348	.	.
chr1	151428258	151428757	chr1	151657867	151658366	Trmt1l|chr1:151657867-151658366	0.409541344359348	.	.
chr1	151428258	151428757	chr1	151658371	151658870	Swt1|chr1:151658371-151658870	0.462956605832434	.	.
chr1	151428258	151428757	chr1	151658371	151658870	Trmt1l|chr1:151658371-151658870	0.462956605832434	.	.
chr1	151754914	151755413	chr1	151643307	151643806	2810414N06Rik|chr1:151643307-151643806	0.391145586123907	.	.
chr1	151754914	151755413	chr1	151643307	151643806	Edem3|chr1:151643307-151643806	0.391145586123907	.	.
chr1	151754914	151755413	chr1	151953531	151954030	2810414N06Rik|chr1:151953531-151954030	0.422527515722972	.	.
chr1	151754914	151755413	chr1	151953531	151954030	Edem3|chr1:151953531-151954030	0.422527515722972	.	.
chr1	152090109	152090608	chr1	151916270	151916769	1700025G04Rik|chr1:151916270-151916769	0.479669583410217	.	.
chr1	152386383	152386882	chr1	152422323	152422822	Tsen15|chr1:152422323-152422822	0.585715892793218	.	.
chr1	153332222	153332721	chr1	153544688	153545187	Lamc1|chr1:153544688-153545187	0.642074668850886	.	.
chr1	153332222	153332721	chr1	153746671	153747170	Lamc1|chr1:153746671-153747170	0.576818920185821	.	.
chr1	153332786	153333285	chr1	153746671	153747170	Lamc1|chr1:153746671-153747170	0.404799501738424	.	.
chr1	153424875	153425374	chr1	153386660	153387159	Shcbp1l|chr1:153386660-153387159	0.633003246579277	.	.
chr1	153487484	153487983	chr1	153679079	153679578	Dhx9|chr1:153679079-153679578	0.409469846799269	.	.
chr1	153487484	153487983	chr1	153679607	153680106	Dhx9|chr1:153679607-153680106	0.451492298146702	.	.
chr1	153652792	153653291	chr1	153386660	153387159	Rgs8|chr1:153386660-153387159	0.379751705945002	.	.
chr1	153748943	153749442	chr1	153544688	153545187	Gm28513|chr1:153544688-153545187	0.479820330557745	.	.
chr1	153748943	153749442	chr1	153544688	153545187	Rnasel|chr1:153544688-153545187	0.479820330557745	.	.
chr1	153748943	153749442	chr1	153683332	153683831	Gm28513|chr1:153683332-153683831	0.403123616650802	.	.
chr1	153748943	153749442	chr1	153683332	153683831	Rnasel|chr1:153683332-153683831	0.403123616650802	.	.
chr1	153748943	153749442	chr1	153746671	153747170	Gm28513|chr1:153746671-153747170	0.388784472017961	.	.
chr1	153748943	153749442	chr1	153746671	153747170	Rnasel|chr1:153746671-153747170	0.388784472017961	.	.
chr1	153899574	153900073	chr1	153664891	153665390	Glul|chr1:153664891-153665390	0.42228672711366	.	.
chr1	153899574	153900073	chr1	153664891	153665390	Teddm2|chr1:153664891-153665390	0.42228672711366	.	.
chr1	153899574	153900073	chr1	153665399	153665898	Glul|chr1:153665399-153665898	0.526083986149803	.	.
chr1	153899574	153900073	chr1	153665399	153665898	Teddm2|chr1:153665399-153665898	0.526083986149803	.	.
chr1	153899574	153900073	chr1	153679079	153679578	Glul|chr1:153679079-153679578	0.37781652695458	.	.
chr1	153899574	153900073	chr1	153679079	153679578	Teddm2|chr1:153679079-153679578	0.37781652695458	.	.
chr1	155083298	155083797	chr1	155234311	155234810	Gm9530|chr1:155234311-155234810	0.595339497888894	.	.
chr1	155083298	155083797	chr1	155442623	155443122	Gm9530|chr1:155442623-155443122	0.508873318217843	.	.
chr1	155146563	155147062	chr1	155059453	155059952	Mr1|chr1:155059453-155059952	0.380189369979653	.	.
chr1	155146563	155147062	chr1	155136133	155136632	Mr1|chr1:155136133-155136632	0.512647965966435	.	.
chr1	155158401	155158900	chr1	155234311	155234810	Stx6|chr1:155234311-155234810	0.574459727616329	.	.
chr1	155158401	155158900	chr1	155247932	155248431	Stx6|chr1:155247932-155248431	0.553121347577902	.	.
chr1	155416705	155417204	chr1	155059453	155059952	Xpr1|chr1:155059453-155059952	0.795652011757629	.	.
chr1	155416705	155417204	chr1	155136133	155136632	Xpr1|chr1:155136133-155136632	0.829540108675757	.	.
chr1	155417226	155417725	chr1	155059453	155059952	Xpr1|chr1:155059453-155059952	0.494502826767854	.	.
chr1	155417226	155417725	chr1	155136133	155136632	Xpr1|chr1:155136133-155136632	0.721487041008769	.	.
chr1	155557936	155558435	chr1	155281431	155281930	Acbd6|chr1:155281431-155281930	0.573957665947598	.	.
chr1	155557936	155558435	chr1	155293378	155293877	Acbd6|chr1:155293378-155293877	0.464072531279654	.	.
chr1	155557936	155558435	chr1	155564688	155565187	Acbd6|chr1:155564688-155565187	0.431673167193145	.	.
chr1	155811945	155812444	chr1	156230632	156231131	Qsox1|chr1:156230632-156231131	0.684301148089738	.	.
chr1	155812620	155813119	chr1	155529163	155529662	Qsox1|chr1:155529163-155529662	0.404971968745322	.	.
chr1	155812620	155813119	chr1	156179815	156180314	Qsox1|chr1:156179815-156180314	0.426261047668484	.	.
chr1	155812620	155813119	chr1	156230632	156231131	Qsox1|chr1:156230632-156231131	0.550309481023515	.	.
chr1	155973115	155973614	chr1	155671302	155671801	Cep350|chr1:155671302-155671801	0.495745739664834	.	.
chr1	155973115	155973614	chr1	156241652	156242151	Cep350|chr1:156241652-156242151	0.464391802089184	.	.
chr1	156035878	156036377	chr1	156169287	156169786	Tor1aip1|chr1:156169287-156169786	0.381135074442729	.	.
chr1	156035878	156036377	chr1	156169287	156169786	Tor1aip2|chr1:156169287-156169786	0.381135074442729	.	.
chr1	156035878	156036377	chr1	156230632	156231131	Tor1aip1|chr1:156230632-156231131	0.503595801578318	.	.
chr1	156035878	156036377	chr1	156230632	156231131	Tor1aip1|chr1:156230632-156231131	0.503595801578319	.	.
chr1	156035878	156036377	chr1	156230632	156231131	Tor1aip2|chr1:156230632-156231131	0.503595801578318	.	.
chr1	156035878	156036377	chr1	156230632	156231131	Tor1aip2|chr1:156230632-156231131	0.503595801578319	.	.
chr1	156303125	156303624	chr1	156040577	156041076	4930518J20Rik|chr1:156040577-156041076	0.365987258892439	.	.
chr1	156303125	156303624	chr1	156040577	156041076	Tdrd5|chr1:156040577-156041076	0.365987258892439	.	.
chr1	156303125	156303624	chr1	156184182	156184681	4930518J20Rik|chr1:156184182-156184681	0.406967211175471	.	.
chr1	156303125	156303624	chr1	156184182	156184681	Tdrd5|chr1:156184182-156184681	0.406967211175471	.	.
chr1	156474061	156474560	chr1	156230632	156231131	Soat1|chr1:156230632-156231131	0.651203515800245	.	.
chr1	156474061	156474560	chr1	156605014	156605513	Soat1|chr1:156605014-156605513	0.613987332187134	.	.
chr1	156558476	156558975	chr1	156605014	156605513	Abl2|chr1:156605014-156605513	0.505740085929097	.	.
chr1	156718854	156719353	chr1	156270379	156270878	Fam20b|chr1:156270379-156270878	0.378256384220775	.	.
chr1	156718854	156719353	chr1	156605014	156605513	Fam20b|chr1:156605014-156605513	0.690892823043948	.	.
chr1	157411887	157412386	chr1	157063777	157064276	Rasal2|chr1:157063777-157064276	0.389602632182838	.	.
chr1	157411887	157412386	chr1	157074949	157075448	Rasal2|chr1:157074949-157075448	0.715900656936004	.	.
chr1	157411887	157412386	chr1	157440139	157440638	Rasal2|chr1:157440139-157440638	0.737556110368342	.	.
chr1	158362285	158362784	chr1	158227289	158227788	Astn1|chr1:158227289-158227788	0.361251670654073	.	.
chr1	158362285	158362784	chr1	158575941	158576440	Astn1|chr1:158575941-158576440	0.364585932637992	.	.
chr1	158362934	158363433	chr1	158507431	158507930	Astn1|chr1:158507431-158507930	0.519070060739773	.	.
chr1	159522994	159523493	chr1	159552996	159553495	Tnr|chr1:159552996-159553495	0.395626604692819	.	.
chr1	159523530	159524029	chr1	159552996	159553495	Tnr|chr1:159552996-159553495	0.393068708898566	.	.
chr1	160194792	160195291	chr1	160485665	160486164	Mrps14|chr1:160485665-160486164	0.471821922767365	.	.
chr1	160195415	160195914	chr1	159862112	159862611	Mrps14|chr1:159862112-159862611	0.393874197665783	.	.
chr1	160212750	160213249	chr1	159862112	159862611	Cacybp|chr1:159862112-159862611	0.671512591875091	.	.
chr1	160906055	160906554	chr1	160534828	160535327	Rc3h1|chr1:160534828-160535327	0.599665004799757	.	.
chr1	160906055	160906554	chr1	160579562	160580061	Rc3h1|chr1:160579562-160580061	0.504307482345049	.	.
chr1	161876197	161876696	chr1	162238887	162239386	Suco|chr1:162238887-162239386	0.400931162146786	.	.
chr1	161968972	161969471	chr1	162238887	162239386	Gm38304|chr1:162238887-162239386	0.402950595145986	.	.
chr1	161968972	161969471	chr1	162238887	162239386	Pigc|chr1:162238887-162239386	0.402950595145986	.	.
chr1	162477766	162478265	chr1	162619168	162619667	Dnm3|chr1:162619168-162619667	0.431267261592558	.	.
chr1	162548386	162548885	chr1	162665061	162665560	Eef1aknmt|chr1:162665061-162665560	0.626474153329154	.	.
chr1	162570372	162570871	chr1	162783617	162784116	Vamp4|chr1:162783617-162784116	0.554614732036058	.	.
chr1	162740352	162740851	chr1	162665061	162665560	Prrc2c|chr1:162665061-162665560	0.383225420530644	.	.
chr1	163403421	163403920	chr1	163222329	163222828	Gorab|chr1:163222329-163222828	0.440381716977457	.	.
chr1	163403421	163403920	chr1	163557432	163557931	Gorab|chr1:163557432-163557931	0.388428736834597	.	.
chr1	163403421	163403920	chr1	163612678	163613177	Gorab|chr1:163612678-163613177	0.615255883235515	.	.
chr1	163779331	163779830	chr1	164203406	164203905	Kifap3|chr1:164203406-164203905	0.435240023575002	.	.
chr1	163994642	163995141	chr1	163557432	163557931	BC055324|chr1:163557432-163557931	0.360916048870019	.	.
chr1	163994642	163995141	chr1	163557432	163557931	Mettl18|chr1:163557432-163557931	0.360916048870019	.	.
chr1	163994642	163995141	chr1	163612678	163613177	BC055324|chr1:163612678-163613177	0.473364498434706	.	.
chr1	163994642	163995141	chr1	163612678	163613177	Mettl18|chr1:163612678-163613177	0.473364498434706	.	.
chr1	164248686	164249185	chr1	164203406	164203905	Slc19a2|chr1:164203406-164203905	0.572751659067351	.	.
chr1	164275346	164275845	chr1	164316485	164316984	Ccdc181|chr1:164316485-164316984	0.431049319356691	.	.
chr1	164275346	164275845	chr1	164552715	164553214	Ccdc181|chr1:164552715-164553214	0.498648050592638	.	.
chr1	164275346	164275845	chr1	164704608	164705107	Ccdc181|chr1:164704608-164705107	0.395283845493656	.	.
chr1	164307370	164307869	chr1	164316485	164316984	Blzf1|chr1:164316485-164316984	0.392738496080767	.	.
chr1	164457803	164458302	chr1	164705131	164705630	Atp1b1|chr1:164705131-164705630	0.70169825983931	.	.
chr1	164898957	164899456	chr1	164552715	164553214	Gm32569|chr1:164552715-164553214	0.751327150829615	.	.
chr1	164898957	164899456	chr1	164704608	164705107	Gm32569|chr1:164704608-164705107	0.400463278031434	.	.
chr1	164898957	164899456	chr1	164787699	164788198	Gm32569|chr1:164787699-164788198	0.50350550722359	.	.
chr1	164898957	164899456	chr1	165018673	165019172	Gm32569|chr1:165018673-165019172	0.504733408291285	.	.
chr1	164898957	164899456	chr1	165045963	165046462	Gm32569|chr1:165045963-165046462	0.446440118233691	.	.
chr1	164898957	164899456	chr1	165045963	165046462	Gm32569|chr1:165045963-165046462	0.446440118233692	.	.
chr1	164898957	164899456	chr1	165046493	165046992	Gm32569|chr1:165046493-165046992	0.631769165485376	.	.
chr1	164898957	164899456	chr1	165084130	165084629	Gm32569|chr1:165084130-165084629	0.391044447416915	.	.
chr1	165091724	165092223	chr1	164787699	164788198	4930568G15Rik|chr1:164787699-164788198	0.378077942938099	.	.
chr1	165091724	165092223	chr1	164814079	164814578	4930568G15Rik|chr1:164814079-164814578	0.531563216680626	.	.
chr1	165091724	165092223	chr1	164814079	164814578	4930568G15Rik|chr1:164814079-164814578	0.531563216680627	.	.
chr1	165091724	165092223	chr1	165045963	165046462	4930568G15Rik|chr1:165045963-165046462	0.463214782233488	.	.
chr1	165091724	165092223	chr1	165046493	165046992	4930568G15Rik|chr1:165046493-165046992	0.477543459880693	.	.
chr1	165091724	165092223	chr1	165281633	165282132	4930568G15Rik|chr1:165281633-165282132	0.539516577495531	.	.
chr1	165236724	165237223	chr1	165018673	165019172	Tiprl|chr1:165018673-165019172	0.655031368238971	.	.
chr1	165236724	165237223	chr1	165035620	165036119	Tiprl|chr1:165035620-165036119	0.708396910956208	.	.
chr1	165460313	165460812	chr1	165018673	165019172	Dcaf6|chr1:165018673-165019172	0.679872249236659	.	.
chr1	165460313	165460812	chr1	165018673	165019172	Mpc2|chr1:165018673-165019172	0.679872249236659	.	.
chr1	165460313	165460812	chr1	165035620	165036119	Dcaf6|chr1:165035620-165036119	0.553008315691339	.	.
chr1	165460313	165460812	chr1	165035620	165036119	Mpc2|chr1:165035620-165036119	0.553008315691339	.	.
chr1	165460313	165460812	chr1	165642102	165642601	Dcaf6|chr1:165642102-165642601	0.618130414333373	.	.
chr1	165460313	165460812	chr1	165642102	165642601	Mpc2|chr1:165642102-165642601	0.618130414333373	.	.
chr1	165634316	165634815	chr1	165853713	165854212	Mpzl1|chr1:165853713-165854212	0.390007731877026	.	.
chr1	165763500	165763999	chr1	165660741	165661240	Creg1|chr1:165660741-165661240	0.411335701118915	.	.
chr1	165763500	165763999	chr1	165853713	165854212	Creg1|chr1:165853713-165854212	0.376452543268614	.	.
chr1	166002418	166002917	chr1	166118161	166118660	Gm26665|chr1:166118161-166118660	0.388608260678811	.	.
chr1	166002418	166002917	chr1	166118161	166118660	Pou2f1|chr1:166118161-166118660	0.388608260678811	.	.
chr1	166002418	166002917	chr1	166154109	166154608	Gm26665|chr1:166154109-166154608	0.470058402553107	.	.
chr1	166002418	166002917	chr1	166154109	166154608	Pou2f1|chr1:166154109-166154608	0.470058402553107	.	.
chr1	166002418	166002917	chr1	166319038	166319537	Gm26665|chr1:166319038-166319537	0.386317904665631	.	.
chr1	166002418	166002917	chr1	166319038	166319537	Pou2f1|chr1:166319038-166319537	0.386317904665631	.	.
chr1	167308418	167308917	chr1	167220489	167220988	Tmco1|chr1:167220489-167220988	0.447438692231017	.	.
chr1	167349707	167350206	chr1	167644841	167645340	Aldh9a1|chr1:167644841-167645340	0.431967253891555	.	.
chr1	167393588	167394087	chr1	167365735	167366234	Mgst3|chr1:167365735-167366234	0.531076315737417	.	.
chr1	167394156	167394655	chr1	167365735	167366234	Mgst3|chr1:167365735-167366234	0.587769998337704	.	.
chr1	167598393	167598892	chr1	167270661	167271160	Rxrg|chr1:167270661-167271160	0.647312396775211	.	.
chr1	167598393	167598892	chr1	167365735	167366234	Rxrg|chr1:167365735-167366234	0.658955361131866	.	.
chr1	167598393	167598892	chr1	167414784	167415283	Rxrg|chr1:167414784-167415283	0.416297074712147	.	.
chr1	169747461	169747960	chr1	169459343	169459842	Rgs4|chr1:169459343-169459842	0.406396712842393	.	.
chr1	169747461	169747960	chr1	169759382	169759881	Rgs4|chr1:169759382-169759881	0.459192459703961	.	.
chr1	169747461	169747960	chr1	169919108	169919607	Rgs4|chr1:169919108-169919607	0.443517345496685	.	.
chr1	169969082	169969581	chr1	169816496	169816995	3110045C21Rik|chr1:169816496-169816995	0.461086044288339	.	.
chr1	169969082	169969581	chr1	169816496	169816995	Hsd17b7|chr1:169816496-169816995	0.461086044288339	.	.
chr1	170174840	170175339	chr1	170136286	170136785	Gm37748|chr1:170136286-170136785	0.541701847316221	.	.
chr1	170174840	170175339	chr1	170136286	170136785	Uap1|chr1:170136286-170136785	0.541701847316221	.	.
chr1	170215136	170215635	chr1	169816496	169816995	4930500M09Rik|chr1:169816496-169816995	0.466085688126413	.	.
chr1	170215136	170215635	chr1	169816496	169816995	Uhmk1|chr1:169816496-169816995	0.466085688126413	.	.
chr1	170215136	170215635	chr1	169817032	169817531	4930500M09Rik|chr1:169817032-169817531	0.500825752672758	.	.
chr1	170215136	170215635	chr1	169817032	169817531	Uhmk1|chr1:169817032-169817531	0.500825752672758	.	.
chr1	170215136	170215635	chr1	169919108	169919607	4930500M09Rik|chr1:169919108-169919607	0.378530167498939	.	.
chr1	170215136	170215635	chr1	169919108	169919607	Uhmk1|chr1:169919108-169919607	0.378530167498939	.	.
chr1	170215136	170215635	chr1	169939322	169939821	4930500M09Rik|chr1:169939322-169939821	0.379663079089802	.	.
chr1	170215136	170215635	chr1	169939322	169939821	Uhmk1|chr1:169939322-169939821	0.379663079089802	.	.
chr1	170215136	170215635	chr1	170344737	170345236	4930500M09Rik|chr1:170344737-170345236	0.66989680644924	.	.
chr1	170215136	170215635	chr1	170344737	170345236	Uhmk1|chr1:170344737-170345236	0.66989680644924	.	.
chr1	170215136	170215635	chr1	170345279	170345778	4930500M09Rik|chr1:170345279-170345778	0.758088665460926	.	.
chr1	170215136	170215635	chr1	170345279	170345778	Uhmk1|chr1:170345279-170345778	0.758088665460926	.	.
chr1	170589545	170590044	chr1	170383483	170383982	Nos1ap|chr1:170383483-170383982	0.537400711136445	.	.
chr1	170589545	170590044	chr1	170383983	170384482	Nos1ap|chr1:170383983-170384482	0.397648447859468	.	.
chr1	170589545	170590044	chr1	170907734	170908233	Nos1ap|chr1:170907734-170908233	0.534342189845763	.	.
chr1	170867571	170868070	chr1	170901528	170902027	Atf6|chr1:170901528-170902027	0.378161390805113	.	.
chr1	170867571	170868070	chr1	170901528	170902027	Gm9929|chr1:170901528-170902027	0.378161390805113	.	.
chr1	170868410	170868909	chr1	171101659	171102158	Atf6|chr1:171101659-171102158	0.477174748365915	.	.
chr1	170868410	170868909	chr1	171101659	171102158	Gm9929|chr1:171101659-171102158	0.477174748365915	.	.
chr1	171150371	171150870	chr1	171044266	171044765	Mpz|chr1:171044266-171044765	0.417428741553707	.	.
chr1	171150371	171150870	chr1	171044266	171044765	Sdhc|chr1:171044266-171044765	0.417428741553707	.	.
chr1	171150371	171150870	chr1	171379865	171380364	Mpz|chr1:171379865-171380364	0.533805784102206	.	.
chr1	171150371	171150870	chr1	171379865	171380364	Sdhc|chr1:171379865-171380364	0.533805784102206	.	.
chr1	171196077	171196576	chr1	170901528	170902027	Pcp4l1|chr1:170901528-170902027	0.375971170740438	.	.
chr1	171196077	171196576	chr1	171101659	171102158	Pcp4l1|chr1:171101659-171102158	0.623815720555414	.	.
chr1	171196077	171196576	chr1	171247027	171247526	Pcp4l1|chr1:171247027-171247526	0.559726682807362	.	.
chr1	171222404	171222903	chr1	170901528	170902027	Tomm40l|chr1:170901528-170902027	0.443587030764534	.	.
chr1	171222404	171222903	chr1	170907216	170907715	Tomm40l|chr1:170907216-170907715	0.483917917995867	.	.
chr1	171222404	171222903	chr1	171247027	171247526	Tomm40l|chr1:171247027-171247526	0.363624442801496	.	.
chr1	171222404	171222903	chr1	171379865	171380364	Tomm40l|chr1:171379865-171380364	0.454323946659629	.	.
chr1	171270057	171270556	chr1	171101659	171102158	B4galt3|chr1:171101659-171102158	0.490349800233397	.	.
chr1	171270057	171270556	chr1	171102488	171102987	B4galt3|chr1:171102488-171102987	0.374031940698486	.	.
chr1	171270057	171270556	chr1	171247027	171247526	B4galt3|chr1:171247027-171247526	0.406073262864577	.	.
chr1	171287719	171288218	chr1	171033681	171034180	Usp21|chr1:171033681-171034180	0.565069631878523	.	.
chr1	171287719	171288218	chr1	171379865	171380364	Usp21|chr1:171379865-171380364	0.571351079628293	.	.
chr1	171287719	171288218	chr1	171470192	171470691	Usp21|chr1:171470192-171470691	0.78983920702875	.	.
chr1	171294566	171295065	chr1	171033681	171034180	Ufc1|chr1:171033681-171034180	0.411192062265941	.	.
chr1	171294566	171295065	chr1	171379865	171380364	Ufc1|chr1:171379865-171380364	0.555432237195253	.	.
chr1	171294566	171295065	chr1	171470192	171470691	Ufc1|chr1:171470192-171470691	0.453086681591478	.	.
chr1	171329206	171329705	chr1	171044266	171044765	Dedd|chr1:171044266-171044765	0.375481702617051	.	.
chr1	171360576	171361075	chr1	171102488	171102987	Klhdc9|chr1:171102488-171102987	0.645871161081372	.	.
chr1	171360576	171361075	chr1	171110922	171111421	Klhdc9|chr1:171110922-171111421	0.633484975614655	.	.
chr1	171360576	171361075	chr1	171129190	171129689	Klhdc9|chr1:171129190-171129689	0.539301176140181	.	.
chr1	171360576	171361075	chr1	171380549	171381048	Klhdc9|chr1:171380549-171381048	0.396351547263677	.	.
chr1	171361088	171361587	chr1	171101659	171102158	Klhdc9|chr1:171101659-171102158	0.443785519866145	.	.
chr1	171361088	171361587	chr1	171101659	171102158	Klhdc9|chr1:171101659-171102158	0.443785519866146	.	.
chr1	171361088	171361587	chr1	171216179	171216678	Klhdc9|chr1:171216179-171216678	0.378094786190906	.	.
chr1	171361088	171361587	chr1	171216179	171216678	Klhdc9|chr1:171216179-171216678	0.378094786190907	.	.
chr1	171411068	171411567	chr1	171101659	171102158	Usf1|chr1:171101659-171102158	0.521733624902944	.	.
chr1	171437234	171437733	chr1	171101659	171102158	F11r|chr1:171101659-171102158	0.45642258157738	.	.
chr1	171437234	171437733	chr1	171247027	171247526	F11r|chr1:171247027-171247526	0.451173062183848	.	.
chr1	171503198	171503697	chr1	171380549	171381048	Alyref2|chr1:171380549-171381048	0.368824448994596	.	.
chr1	171503198	171503697	chr1	171380549	171381048	B930036N10Rik|chr1:171380549-171381048	0.368824448994596	.	.
chr1	172082460	172082959	chr1	171825348	171825847	Copa|chr1:171825348-171825847	0.55962550386209	.	.
chr1	172082460	172082959	chr1	171825348	171825847	Ncstn|chr1:171825348-171825847	0.55962550386209	.	.
chr1	172082460	172082959	chr1	172053841	172054340	Copa|chr1:172053841-172054340	0.410462146416495	.	.
chr1	172082460	172082959	chr1	172053841	172054340	Ncstn|chr1:172053841-172054340	0.410462146416495	.	.
chr1	172082460	172082959	chr1	172217086	172217585	Copa|chr1:172217086-172217585	0.433637473563331	.	.
chr1	172082460	172082959	chr1	172217086	172217585	Ncstn|chr1:172217086-172217585	0.433637473563331	.	.
chr1	172082460	172082959	chr1	172326071	172326570	Copa|chr1:172326071-172326570	0.665483535738595	.	.
chr1	172082460	172082959	chr1	172326071	172326570	Ncstn|chr1:172326071-172326570	0.665483535738595	.	.
chr1	172082460	172082959	chr1	172392314	172392813	Copa|chr1:172392314-172392813	0.735778291562668	.	.
chr1	172082460	172082959	chr1	172392314	172392813	Ncstn|chr1:172392314-172392813	0.735778291562668	.	.
chr1	172126494	172126993	chr1	172027134	172027633	Pex19|chr1:172027134-172027633	0.448206150951573	.	.
chr1	172126494	172126993	chr1	172312070	172312569	Pex19|chr1:172312070-172312569	0.8173230984621	.	.
chr1	172126494	172126993	chr1	172324650	172325149	Pex19|chr1:172324650-172325149	0.393349880299411	.	.
chr1	172147848	172148347	chr1	171825348	171825847	Dcaf8|chr1:171825348-171825847	0.422157627172925	.	.
chr1	172147848	172148347	chr1	172053841	172054340	Dcaf8|chr1:172053841-172054340	0.364704157460654	.	.
chr1	172147848	172148347	chr1	172309560	172310059	Dcaf8|chr1:172309560-172310059	0.39799021622741	.	.
chr1	172147848	172148347	chr1	172326071	172326570	Dcaf8|chr1:172326071-172326570	0.459493107619534	.	.
chr1	172147848	172148347	chr1	172392314	172392813	Dcaf8|chr1:172392314-172392813	0.686773868516813	.	.
chr1	172206038	172206537	chr1	172027134	172027633	Pea15a|chr1:172027134-172027633	0.531340384356779	.	.
chr1	172206038	172206537	chr1	172309560	172310059	Pea15a|chr1:172309560-172310059	0.489695142776523	.	.
chr1	172206038	172206537	chr1	172312070	172312569	Pea15a|chr1:172312070-172312569	0.558469671787901	.	.
chr1	172206038	172206537	chr1	172312070	172312569	Pea15a|chr1:172312070-172312569	0.558469671787902	.	.
chr1	172206562	172207061	chr1	172053841	172054340	Pea15a|chr1:172053841-172054340	0.452358433509041	.	.
chr1	172206562	172207061	chr1	172309560	172310059	Pea15a|chr1:172309560-172310059	0.643817746099542	.	.
chr1	172206562	172207061	chr1	172312070	172312569	Pea15a|chr1:172312070-172312569	0.363536828779665	.	.
chr1	172329099	172329598	chr1	172053841	172054340	Kcnj9|chr1:172053841-172054340	0.443490148249924	.	.
chr1	172329099	172329598	chr1	172326071	172326570	Kcnj9|chr1:172326071-172326570	0.389488969912489	.	.
chr1	172329099	172329598	chr1	172392314	172392813	Kcnj9|chr1:172392314-172392813	0.551966567002545	.	.
chr1	172329099	172329598	chr1	172528665	172529164	Kcnj9|chr1:172528665-172529164	0.621860030866871	.	.
chr1	172376174	172376673	chr1	172392314	172392813	Pigm|chr1:172392314-172392813	0.452571459502822	.	.
chr1	172481873	172482372	chr1	172053841	172054340	Igsf9|chr1:172053841-172054340	0.380174507341784	.	.
chr1	172481873	172482372	chr1	172312070	172312569	Igsf9|chr1:172312070-172312569	0.649983681869697	.	.
chr1	172481873	172482372	chr1	172324650	172325149	Igsf9|chr1:172324650-172325149	0.403755418387635	.	.
chr1	172481873	172482372	chr1	172532487	172532986	Igsf9|chr1:172532487-172532986	0.632466873911008	.	.
chr1	172632827	172633326	chr1	172309560	172310059	Dusp23|chr1:172309560-172310059	0.385569617807351	.	.
chr1	172632827	172633326	chr1	172312070	172312569	Dusp23|chr1:172312070-172312569	0.68804464832507	.	.
chr1	172632827	172633326	chr1	172412167	172412666	Dusp23|chr1:172412167-172412666	0.575600756159129	.	.
chr1	172632827	172633326	chr1	172532487	172532986	Dusp23|chr1:172532487-172532986	0.437449735317371	.	.
chr1	173367390	173367889	chr1	173390016	173390515	Cadm3|chr1:173390016-173390515	0.546071790443641	.	.
chr1	174921518	174922017	chr1	174513291	174513790	Grem2|chr1:174513291-174513790	0.523887955480637	.	.
chr1	174921518	174922017	chr1	174513291	174513790	Grem2|chr1:174513291-174513790	0.523887955480638	.	.
chr1	174921518	174922017	chr1	174513810	174514309	Grem2|chr1:174513810-174514309	0.669810722509616	.	.
chr1	175492256	175492755	chr1	175404298	175404797	Rgs7|chr1:175404298-175404797	0.503916809038918	.	.
chr1	175625436	175625935	chr1	175404298	175404797	Fh1|chr1:175404298-175404797	0.442174419291412	.	.
chr1	175625436	175625935	chr1	175786637	175787136	Fh1|chr1:175786637-175787136	0.400124931428364	.	.
chr1	175625436	175625935	chr1	175923807	175924306	Fh1|chr1:175923807-175924306	0.365737899892222	.	.
chr1	175693049	175693548	chr1	175360259	175360758	Chml|chr1:175360259-175360758	0.391378671697251	.	.
chr1	175693049	175693548	chr1	175360259	175360758	Opn3|chr1:175360259-175360758	0.391378671697251	.	.
chr1	175693049	175693548	chr1	175548215	175548714	Chml|chr1:175548215-175548714	0.51183717699933	.	.
chr1	175693049	175693548	chr1	175548215	175548714	Opn3|chr1:175548215-175548714	0.51183717699933	.	.
chr1	175693049	175693548	chr1	175719706	175720205	Chml|chr1:175719706-175720205	0.418787704930163	.	.
chr1	175693049	175693548	chr1	175719706	175720205	Opn3|chr1:175719706-175720205	0.418787704930163	.	.
chr1	175880538	175881037	chr1	175786637	175787136	Exo1|chr1:175786637-175787136	0.438859059254908	.	.
chr1	175880538	175881037	chr1	175923807	175924306	Exo1|chr1:175923807-175924306	0.418868884709633	.	.
chr1	175880538	175881037	chr1	176075383	176075882	Exo1|chr1:176075383-176075882	0.404683564232093	.	.
chr1	175880538	175881037	chr1	176178378	176178877	Exo1|chr1:176178378-176178877	0.443932089190663	.	.
chr1	175880538	175881037	chr1	176202172	176202671	Exo1|chr1:176202172-176202671	0.61874364680857	.	.
chr1	176275192	176275691	chr1	176074445	176074944	Gm38101|chr1:176074445-176074944	0.566120564084291	.	.
chr1	176275192	176275691	chr1	176074445	176074944	Gm38101|chr1:176074445-176074944	0.566120564084292	.	.
chr1	176275192	176275691	chr1	176074445	176074944	Pld5|chr1:176074445-176074944	0.566120564084291	.	.
chr1	176275192	176275691	chr1	176074445	176074944	Pld5|chr1:176074445-176074944	0.566120564084292	.	.
chr1	176275192	176275691	chr1	176075383	176075882	Gm38101|chr1:176075383-176075882	0.469715962725108	.	.
chr1	176275192	176275691	chr1	176075383	176075882	Pld5|chr1:176075383-176075882	0.469715962725108	.	.
chr1	176275192	176275691	chr1	176082393	176082892	Gm38101|chr1:176082393-176082892	0.612677273826847	.	.
chr1	176275192	176275691	chr1	176082393	176082892	Pld5|chr1:176082393-176082892	0.612677273826847	.	.
chr1	176275192	176275691	chr1	176355276	176355775	Gm38101|chr1:176355276-176355775	0.383667482032465	.	.
chr1	176275192	176275691	chr1	176355276	176355775	Pld5|chr1:176355276-176355775	0.383667482032465	.	.
chr1	176813947	176814446	chr1	176615542	176616041	Cep170|chr1:176615542-176616041	0.739160408990393	.	.
chr1	176813947	176814446	chr1	176615542	176616041	Sdccag8|chr1:176615542-176616041	0.739160408990393	.	.
chr1	176813947	176814446	chr1	176862077	176862576	Cep170|chr1:176862077-176862576	0.480285952508927	.	.
chr1	176813947	176814446	chr1	176862077	176862576	Sdccag8|chr1:176862077-176862576	0.480285952508927	.	.
chr1	176814465	176814964	chr1	176615542	176616041	Cep170|chr1:176615542-176616041	0.370026369033064	.	.
chr1	176814465	176814964	chr1	176615542	176616041	Sdccag8|chr1:176615542-176616041	0.370026369033064	.	.
chr1	177258176	177258675	chr1	177322779	177323278	Akt3|chr1:177322779-177323278	0.404793809206591	.	.
chr1	177441840	177442339	chr1	177322779	177323278	Zbtb18|chr1:177322779-177323278	0.419633429108988	.	.
chr1	177441840	177442339	chr1	177322779	177323278	Zbtb18|chr1:177322779-177323278	0.419633429108989	.	.
chr1	178187311	178187810	chr1	178368821	178369320	Desi2|chr1:178368821-178369320	0.46524637928834	.	.
chr1	178318532	178319031	chr1	178626839	178627338	B230369F24Rik|chr1:178626839-178627338	0.808097696393309	.	.
chr1	178318532	178319031	chr1	178626839	178627338	Cox20|chr1:178626839-178627338	0.808097696393309	.	.
chr1	178337559	178338058	chr1	178368821	178369320	Hnrnpu|chr1:178368821-178369320	0.590600669356221	.	.
chr1	178337559	178338058	chr1	178449116	178449615	Hnrnpu|chr1:178449116-178449615	0.717138821387469	.	.
chr1	178337559	178338058	chr1	178530448	178530947	Hnrnpu|chr1:178530448-178530947	0.704453900436912	.	.
chr1	178405450	178405949	chr1	178368821	178369320	Efcab2|chr1:178368821-178369320	0.491760607738242	.	.
chr1	178405450	178405949	chr1	178530448	178530947	Efcab2|chr1:178530448-178530947	0.496218059729624	.	.
chr1	178406170	178406669	chr1	178368821	178369320	Efcab2|chr1:178368821-178369320	0.36699907597783	.	.
chr1	180256056	180256555	chr1	180215001	180215500	Gm31728|chr1:180215001-180215500	0.588583983262045	.	.
chr1	180256056	180256555	chr1	180365065	180365564	Gm31728|chr1:180365065-180365564	0.393056200565443	.	.
chr1	180256056	180256555	chr1	180387432	180387931	Gm31728|chr1:180387432-180387931	0.608476063967909	.	.
chr1	180641033	180641532	chr1	180407339	180407838	Lin9|chr1:180407339-180407838	0.487771078258315	.	.
chr1	180641033	180641532	chr1	180421486	180421985	Lin9|chr1:180421486-180421985	0.549192901530636	.	.
chr1	180641033	180641532	chr1	180434100	180434599	Lin9|chr1:180434100-180434599	0.381285259891422	.	.
chr1	180725789	180726288	chr1	180407339	180407838	Acbd3|chr1:180407339-180407838	0.471060966536054	.	.
chr1	180725789	180726288	chr1	180434100	180434599	Acbd3|chr1:180434100-180434599	0.412118029953188	.	.
chr1	180725789	180726288	chr1	180517044	180517543	Acbd3|chr1:180517044-180517543	0.446156482607151	.	.
chr1	180850639	180851138	chr1	180517044	180517543	Sde2|chr1:180517044-180517543	0.463005019988896	.	.
chr1	180903944	180904443	chr1	180777540	180778039	Pycr2|chr1:180777540-180778039	0.390409503363587	.	.
chr1	180903944	180904443	chr1	180987738	180988237	Pycr2|chr1:180987738-180988237	0.400309121103048	.	.
chr1	181144061	181144560	chr1	180848038	180848537	Cnih4|chr1:180848038-180848537	0.363006486033844	.	.
chr1	181144061	181144560	chr1	180848038	180848537	Nvl|chr1:180848038-180848537	0.363006486033844	.	.
chr1	181842237	181842736	chr1	181975524	181976023	Lbr|chr1:181975524-181976023	0.376291239169188	.	.
chr1	182019253	182019752	chr1	181864710	181865209	Enah|chr1:181864710-181865209	0.573715119249262	.	.
chr1	182019822	182020321	chr1	181864710	181865209	Enah|chr1:181864710-181865209	0.425517923195201	.	.
chr1	182124497	182124996	chr1	182140320	182140819	Srp9|chr1:182140320-182140819	0.407970655009472	.	.
chr1	182125000	182125499	chr1	182489705	182490204	Srp9|chr1:182489705-182490204	0.486663660166205	.	.
chr1	182341398	182341897	chr1	182489705	182490204	Fbxo28|chr1:182489705-182490204	0.368059384105793	.	.
chr1	182763734	182764233	chr1	182856572	182857071	Susd4|chr1:182856572-182857071	0.427418531674061	.	.
chr1	182763734	182764233	chr1	182868742	182869241	Susd4|chr1:182868742-182869241	0.425705585059097	.	.
chr1	182763734	182764233	chr1	182953115	182953614	Susd4|chr1:182953115-182953614	0.40103132773476	.	.
chr1	182763734	182764233	chr1	182960035	182960534	Susd4|chr1:182960035-182960534	0.565699594240466	.	.
chr1	182763734	182764233	chr1	182982880	182983379	Susd4|chr1:182982880-182983379	0.53494502125393	.	.
chr1	182763734	182764233	chr1	183183483	183183982	Susd4|chr1:183183483-183183982	0.523186554883894	.	.
chr1	182953626	182954125	chr1	182982880	182983379	Tlr5|chr1:182982880-182983379	0.382705297253944	.	.
chr1	183221261	183221760	chr1	182796899	182797398	Disp1|chr1:182796899-182797398	0.445917163746306	.	.
chr1	183296824	183297323	chr1	183344755	183345254	Aida|chr1:183344755-183345254	0.39870557419849	.	.
chr1	183296824	183297323	chr1	183344755	183345254	Brox|chr1:183344755-183345254	0.39870557419849	.	.
chr1	183388644	183389143	chr1	183345255	183345754	Taf1a|chr1:183345255-183345754	0.378108683498568	.	.
chr1	184034061	184034560	chr1	183890255	183890754	1700056E22Rik|chr1:183890255-183890754	0.741566351760123	.	.
chr1	184034061	184034560	chr1	184235529	184236028	1700056E22Rik|chr1:184235529-184236028	0.442741168074014	.	.
chr1	184810589	184811088	chr1	184948373	184948872	Marc1|chr1:184948373-184948872	0.582409598706095	.	.
chr1	184845644	184846143	chr1	184755688	184756187	Marc2|chr1:184755688-184756187	0.608932605447595	.	.
chr1	184845644	184846143	chr1	184948373	184948872	Marc2|chr1:184948373-184948872	0.377941685454892	.	.
chr1	184845644	184846143	chr1	185019924	185020423	Marc2|chr1:185019924-185020423	0.524631061516232	.	.
chr1	184999022	184999521	chr1	185226171	185226670	Mark1|chr1:185226171-185226670	0.366491872548786	.	.
chr1	185203864	185204363	chr1	184958757	184959256	Rab3gap2|chr1:184958757-184959256	0.522279027969298	.	.
chr1	185203864	185204363	chr1	185226171	185226670	Rab3gap2|chr1:185226171-185226670	0.780613946099173	.	.
chr1	186117016	186117515	chr1	185767355	185767854	Lyplal1|chr1:185767355-185767854	0.466540734086916	.	.
chr1	186117016	186117515	chr1	186223193	186223692	Lyplal1|chr1:186223193-186223692	0.589188380149017	.	.
chr1	186705157	186705656	chr1	186381806	186382305	Gm29491|chr1:186381806-186382305	0.401256891564148	.	.
chr1	186705157	186705656	chr1	186381806	186382305	Tgfb2|chr1:186381806-186382305	0.401256891564148	.	.
chr1	186749156	186749655	chr1	186808514	186809013	A430105J06Rik|chr1:186808514-186809013	0.494987387657281	.	.
chr1	186749156	186749655	chr1	186808514	186809013	Rrp15|chr1:186808514-186809013	0.494987387657281	.	.
chr1	186749156	186749655	chr1	186986390	186986889	A430105J06Rik|chr1:186986390-186986889	0.398412456169986	.	.
chr1	186749156	186749655	chr1	186986390	186986889	Rrp15|chr1:186986390-186986889	0.398412456169986	.	.
chr1	189343635	189344134	chr1	189149072	189149571	A430027H14Rik|chr1:189149072-189149571	0.434314378554992	.	.
chr1	189343635	189344134	chr1	189439951	189440450	A430027H14Rik|chr1:189439951-189440450	0.412509925344347	.	.
chr1	189727928	189728427	chr1	189852461	189852960	Ptpn14|chr1:189852461-189852960	0.420545682239182	.	.
chr1	191026045	191026544	chr1	190918940	190919439	A230020J21Rik|chr1:190918940-190919439	0.530736269011775	.	.
chr1	191026045	191026544	chr1	190918940	190919439	Flvcr1|chr1:190918940-190919439	0.530736269011775	.	.
chr1	191026045	191026544	chr1	190928315	190928814	A230020J21Rik|chr1:190928315-190928814	0.41342408672241	.	.
chr1	191026045	191026544	chr1	190928315	190928814	Flvcr1|chr1:190928315-190928814	0.41342408672241	.	.
chr1	191062684	191063183	chr1	191242232	191242731	Nsl1|chr1:191242232-191242731	0.482420111977637	.	.
chr1	191062684	191063183	chr1	191242232	191242731	Tatdn3|chr1:191242232-191242731	0.482420111977637	.	.
chr1	191062684	191063183	chr1	191252151	191252650	Nsl1|chr1:191252151-191252650	0.462346040490443	.	.
chr1	191062684	191063183	chr1	191252151	191252650	Tatdn3|chr1:191252151-191252650	0.462346040490443	.	.
chr1	191062684	191063183	chr1	191397049	191397548	Nsl1|chr1:191397049-191397548	0.551505132042013	.	.
chr1	191062684	191063183	chr1	191397049	191397548	Tatdn3|chr1:191397049-191397548	0.551505132042013	.	.
chr1	191224177	191224676	chr1	191397049	191397548	D730003I15Rik|chr1:191397049-191397548	0.499537844304611	.	.
chr1	191224697	191225196	chr1	191242232	191242731	D730003I15Rik|chr1:191242232-191242731	0.44478712998882	.	.
chr1	191224697	191225196	chr1	191252151	191252650	D730003I15Rik|chr1:191252151-191252650	0.484905850316219	.	.
chr1	191224697	191225196	chr1	191397049	191397548	D730003I15Rik|chr1:191397049-191397548	0.63524309146871	.	.
chr1	191575408	191575907	chr1	191312626	191313125	Dtl|chr1:191312626-191313125	0.439876656195115	.	.
chr1	191575408	191575907	chr1	191312626	191313125	Ints7|chr1:191312626-191313125	0.439876656195115	.	.
chr1	191717568	191718067	chr1	191252151	191252650	Lpgat1|chr1:191252151-191252650	0.463621686296109	.	.
chr1	191717568	191718067	chr1	191965032	191965531	Lpgat1|chr1:191965032-191965531	0.7318165156807	.	.
chr1	191717568	191718067	chr1	191965032	191965531	Lpgat1|chr1:191965032-191965531	0.731816515680701	.	.
chr1	191718068	191718567	chr1	191965032	191965531	Lpgat1|chr1:191965032-191965531	0.480081400166492	.	.
chr1	191821104	191821603	chr1	191965032	191965531	Gm38037|chr1:191965032-191965531	0.384787298969773	.	.
chr1	191821104	191821603	chr1	191965032	191965531	Nek2|chr1:191965032-191965531	0.384787298969773	.	.
chr1	191821104	191821603	chr1	192107306	192107805	Gm38037|chr1:192107306-192107805	0.452506869070089	.	.
chr1	191821104	191821603	chr1	192107306	192107805	Nek2|chr1:192107306-192107805	0.452506869070089	.	.
chr1	191906374	191906873	chr1	191965032	191965531	1700034H15Rik|chr1:191965032-191965531	0.476582074399414	.	.
chr1	191906374	191906873	chr1	191965032	191965531	Slc30a1|chr1:191965032-191965531	0.476582074399414	.	.
chr1	191989950	191990449	chr1	192070199	192070698	Gm26670|chr1:192070199-192070698	0.390993316532071	.	.
chr1	192092422	192092921	chr1	191965032	191965531	Gm26879|chr1:191965032-191965531	0.382837069199393	.	.
chr1	192092422	192092921	chr1	191965032	191965531	Traf5|chr1:191965032-191965531	0.382837069199393	.	.
chr1	192092422	192092921	chr1	192286453	192286952	Gm26879|chr1:192286453-192286952	0.440106573132263	.	.
chr1	192092422	192092921	chr1	192286453	192286952	Traf5|chr1:192286453-192286952	0.440106573132263	.	.
chr1	192136426	192136925	chr1	192107306	192107805	Gm10516|chr1:192107306-192107805	0.405345507416955	.	.
chr1	192190456	192190955	chr1	191817776	191818275	Kcnh1|chr1:191817776-191818275	0.472793613147222	.	.
chr1	192770423	192770922	chr1	192822619	192823118	Hhat|chr1:192822619-192823118	0.373746185993907	.	.
chr1	192770423	192770922	chr1	192921934	192922433	Hhat|chr1:192921934-192922433	0.568360966708815	.	.
chr1	193035210	193035709	chr1	193173244	193173743	Syt14|chr1:193173244-193173743	0.522789125039836	.	.
chr1	193130022	193130521	chr1	192834606	192835105	Utp25|chr1:192834606-192835105	0.411379337319116	.	.
chr1	193272880	193273379	chr1	193086739	193087238	G0s2|chr1:193086739-193087238	0.421181029452161	.	.
chr1	193272880	193273379	chr1	193330113	193330612	G0s2|chr1:193330113-193330612	0.587609278839598	.	.
chr1	193272880	193273379	chr1	193730530	193731029	G0s2|chr1:193730530-193731029	0.604970111420247	.	.
chr1	193370052	193370551	chr1	193698811	193699310	Camk1g|chr1:193698811-193699310	0.452698691382332	.	.
chr1	194938639	194939138	chr1	194749143	194749642	Cd34|chr1:194749143-194749642	0.391508799797898	.	.
chr1	194938639	194939138	chr1	194950868	194951367	Cd34|chr1:194950868-194951367	0.409485439050097	.	.
chr1	194976111	194976610	chr1	194619599	194620098	A330023F24Rik|chr1:194619599-194620098	0.390597705134948	.	.
chr1	194976111	194976610	chr1	194619599	194620098	Gm16897|chr1:194619599-194620098	0.390597705134948	.	.
chr1	194976111	194976610	chr1	194816816	194817315	A330023F24Rik|chr1:194816816-194817315	0.559138250642312	.	.
chr1	194976111	194976610	chr1	194816816	194817315	Gm16897|chr1:194816816-194817315	0.559138250642312	.	.
chr1	194976111	194976610	chr1	195016706	195017205	A330023F24Rik|chr1:195016706-195017205	0.540844673586417	.	.
chr1	194976111	194976610	chr1	195016706	195017205	Gm16897|chr1:195016706-195017205	0.540844673586417	.	.
chr1	195018071	195018570	chr1	194851569	194852068	Gm37027|chr1:194851569-194852068	0.577863125582004	.	.
chr1	195018071	195018570	chr1	195016706	195017205	Gm37027|chr1:195016706-195017205	0.434012614492408	.	.
chr10	4387235	4387734	chr10	4071371	4071870	Zbtb2|chr10:4071371-4071870	0.413856298366527	.	.
chr10	4387235	4387734	chr10	4346705	4347204	Zbtb2|chr10:4346705-4347204	0.565522087103022	.	.
chr10	5550504	5551003	chr10	5360497	5360996	Syne1|chr10:5360497-5360996	0.390717913961368	.	.
chr10	5550504	5551003	chr10	5490975	5491474	Syne1|chr10:5490975-5491474	0.538326753056966	.	.
chr10	5550504	5551003	chr10	5497787	5498286	Syne1|chr10:5497787-5498286	0.506092971560796	.	.
chr10	5823844	5824343	chr10	5549987	5550486	Mtrf1l|chr10:5549987-5550486	0.680247288159741	.	.
chr10	5823844	5824343	chr10	5906427	5906926	Mtrf1l|chr10:5906427-5906926	0.401168069180562	.	.
chr10	5823844	5824343	chr10	5906931	5907430	Mtrf1l|chr10:5906931-5907430	0.434826592730084	.	.
chr10	5823844	5824343	chr10	5912713	5913212	Mtrf1l|chr10:5912713-5913212	0.463846429765534	.	.
chr10	5922199	5922698	chr10	5634278	5634777	Rgs17|chr10:5634278-5634777	0.405126514545116	.	.
chr10	7680943	7681442	chr10	7663092	7663591	Lats1|chr10:7663092-7663591	0.425881753031903	.	.
chr10	7680943	7681442	chr10	7663092	7663591	Pcmt1|chr10:7663092-7663591	0.425881753031903	.	.
chr10	7780721	7781220	chr10	7911145	7911644	B430219N15Rik|chr10:7911145-7911644	0.509684650509073	.	.
chr10	8518075	8518574	chr10	8792339	8792838	Ust|chr10:8792339-8792838	0.491826300144493	.	.
chr10	8518075	8518574	chr10	8955686	8956185	Ust|chr10:8955686-8956185	0.392330674162106	.	.
chr10	9674500	9674999	chr10	9509736	9510235	Samd5|chr10:9509736-9510235	0.538285027007186	.	.
chr10	9675019	9675518	chr10	9813806	9814305	Samd5|chr10:9813806-9814305	0.448784687383335	.	.
chr10	9900441	9900940	chr10	9766557	9767056	Gm46210|chr10:9766557-9767056	0.446462090677561	.	.
chr10	9900441	9900940	chr10	9766557	9767056	Stxbp5|chr10:9766557-9767056	0.446462090677561	.	.
chr10	9900441	9900940	chr10	9767104	9767603	Gm46210|chr10:9767104-9767603	0.623926730907739	.	.
chr10	9900441	9900940	chr10	9767104	9767603	Stxbp5|chr10:9767104-9767603	0.623926730907739	.	.
chr10	9900441	9900940	chr10	9957429	9957928	Gm46210|chr10:9957429-9957928	0.631189383292806	.	.
chr10	9900441	9900940	chr10	9957429	9957928	Stxbp5|chr10:9957429-9957928	0.631189383292806	.	.
chr10	9901024	9901523	chr10	9509736	9510235	Gm46210|chr10:9509736-9510235	0.402520888546757	.	.
chr10	9901024	9901523	chr10	9509736	9510235	Stxbp5|chr10:9509736-9510235	0.402520888546757	.	.
chr10	10472118	10472617	chr10	10320999	10321498	Adgb|chr10:10320999-10321498	0.375332180483287	.	.
chr10	10472118	10472617	chr10	10482799	10483298	Adgb|chr10:10482799-10483298	0.431853078996833	.	.
chr10	10557986	10558485	chr10	10482799	10483298	Rab32|chr10:10482799-10483298	0.614217080758093	.	.
chr10	11281047	11281546	chr10	11362273	11362772	4930432B10Rik|chr10:11362273-11362772	0.403841066984753	.	.
chr10	11281047	11281546	chr10	11362273	11362772	Fbxo30|chr10:11362273-11362772	0.403841066984753	.	.
chr10	11343450	11343949	chr10	11491884	11492383	Epm2a|chr10:11491884-11492383	0.438975413561837	.	.
chr10	12922385	12922884	chr10	12545612	12546111	B230208H11Rik|chr10:12545612-12546111	0.547300689279638	.	.
chr10	12922385	12922884	chr10	13090439	13090938	B230208H11Rik|chr10:13090439-13090938	0.392240023241374	.	.
chr10	13474088	13474587	chr10	13323828	13324327	Phactr2|chr10:13323828-13324327	0.473120199827807	.	.
chr10	13474088	13474587	chr10	13500872	13501371	Phactr2|chr10:13500872-13501371	0.478499868786328	.	.
chr10	13868703	13869202	chr10	14208174	14208673	Aig1|chr10:14208174-14208673	0.489327551519028	.	.
chr10	14705323	14705822	chr10	14321485	14321984	Nmbr|chr10:14321485-14321984	0.516481292192032	.	.
chr10	14705323	14705822	chr10	14321485	14321984	Vta1|chr10:14321485-14321984	0.516481292192032	.	.
chr10	17722198	17722697	chr10	17869893	17870392	Cited2|chr10:17869893-17870392	0.419466641765786	.	.
chr10	17722963	17723462	chr10	17805389	17805888	Cited2|chr10:17805389-17805888	0.379619034787446	.	.
chr10	17722963	17723462	chr10	17805389	17805888	Cited2|chr10:17805389-17805888	0.379619034787447	.	.
chr10	17722963	17723462	chr10	17869893	17870392	Cited2|chr10:17869893-17870392	0.706423566481282	.	.
chr10	17947841	17948340	chr10	17869893	17870392	Heca|chr10:17869893-17870392	0.48009414729994	.	.
chr10	17947841	17948340	chr10	17986393	17986892	Heca|chr10:17986393-17986892	0.370552561158421	.	.
chr10	17947841	17948340	chr10	18140284	18140783	Heca|chr10:18140284-18140783	0.728022689312637	.	.
chr10	17948344	17948843	chr10	17511365	17511864	Heca|chr10:17511365-17511864	0.545824846345912	.	.
chr10	18022176	18022675	chr10	18407368	18407867	Abracl|chr10:18407368-18407867	0.39235211415594	.	.
chr10	18022923	18023422	chr10	18159547	18160046	Abracl|chr10:18159547-18160046	0.459122834428438	.	.
chr10	18022923	18023422	chr10	18281882	18282381	Abracl|chr10:18281882-18282381	0.438729062397977	.	.
chr10	18022923	18023422	chr10	18407368	18407867	Abracl|chr10:18407368-18407867	0.817083689621168	.	.
chr10	18055292	18055791	chr10	18281882	18282381	Reps1|chr10:18281882-18282381	0.699412839914507	.	.
chr10	18055292	18055791	chr10	18407368	18407867	Reps1|chr10:18407368-18407867	0.63086787593143	.	.
chr10	18545704	18546203	chr10	18681487	18681986	Hebp2|chr10:18681487-18681986	0.45473770354038	.	.
chr10	19850487	19850986	chr10	20125124	20125623	Slc35d3|chr10:20125124-20125623	0.390979081429344	.	.
chr10	19850487	19850986	chr10	20170432	20170931	Slc35d3|chr10:20170432-20170931	0.387815882305883	.	.
chr10	19907191	19907690	chr10	19518706	19519205	Pex7|chr10:19518706-19519205	0.467599285025027	.	.
chr10	19907191	19907690	chr10	19518706	19519205	Pex7|chr10:19518706-19519205	0.467599285025028	.	.
chr10	19933991	19934490	chr10	19915249	19915748	Map3k5|chr10:19915249-19915748	0.654091823079791	.	.
chr10	19933991	19934490	chr10	20125124	20125623	Map3k5|chr10:20125124-20125623	0.542341983511117	.	.
chr10	19933991	19934490	chr10	20170432	20170931	Map3k5|chr10:20170432-20170931	0.60369380299606	.	.
chr10	19934494	19934993	chr10	19915249	19915748	Map3k5|chr10:19915249-19915748	0.536669742804673	.	.
chr10	19934494	19934993	chr10	20125124	20125623	Map3k5|chr10:20125124-20125623	0.542694268415576	.	.
chr10	19934494	19934993	chr10	20170432	20170931	Map3k5|chr10:20170432-20170931	0.582929273237582	.	.
chr10	20149202	20149701	chr10	20405366	20405865	Map7|chr10:20405366-20405865	0.364485315134408	.	.
chr10	20312656	20313155	chr10	20125124	20125623	4933406P04Rik|chr10:20125124-20125623	0.423522960694501	.	.
chr10	20312656	20313155	chr10	20125124	20125623	Bclaf1|chr10:20125124-20125623	0.423522960694501	.	.
chr10	20347497	20347996	chr10	20125124	20125623	Mtfr2|chr10:20125124-20125623	0.40469557652275	.	.
chr10	20347497	20347996	chr10	20170432	20170931	Mtfr2|chr10:20170432-20170931	0.615962305766266	.	.
chr10	20347497	20347996	chr10	20405366	20405865	Mtfr2|chr10:20405366-20405865	0.514937295066105	.	.
chr10	20952322	20952821	chr10	20944546	20945045	Ahi1|chr10:20944546-20945045	0.417695669825706	.	.
chr10	21144872	21145371	chr10	20944546	20945045	Gm26577|chr10:20944546-20945045	0.417381359026781	.	.
chr10	21144872	21145371	chr10	21072638	21073137	Gm26577|chr10:21072638-21073137	0.364088183016352	.	.
chr10	21144872	21145371	chr10	21287611	21288110	Gm26577|chr10:21287611-21288110	0.614454434904935	.	.
chr10	21160806	21161305	chr10	20954126	20954625	Myb|chr10:20954126-20954625	0.652223081344382	.	.
chr10	21160806	21161305	chr10	21465312	21465811	Myb|chr10:21465312-21465811	0.37655074588045	.	.
chr10	21295682	21296181	chr10	21465312	21465811	Hbs1l|chr10:21465312-21465811	0.390165311391902	.	.
chr10	23787039	23787538	chr10	23611164	23611663	Rps12|chr10:23611164-23611663	0.597660091586322	.	.
chr10	23787039	23787538	chr10	23824585	23825084	Rps12|chr10:23824585-23825084	0.387311194727788	.	.
chr10	23796872	23797371	chr10	23824585	23825084	Slc18b1|chr10:23824585-23825084	0.430631914395574	.	.
chr10	24149016	24149515	chr10	23979250	23979749	Stx7|chr10:23979250-23979749	0.510961715758419	.	.
chr10	25359501	25360000	chr10	25250173	25250672	Epb41l2|chr10:25250173-25250672	0.383221043947612	.	.
chr10	25359501	25360000	chr10	25331609	25332108	Epb41l2|chr10:25331609-25332108	0.620136853770849	.	.
chr10	26078173	26078672	chr10	26228204	26228703	Gm9767|chr10:26228204-26228703	0.372321724308582	.	.
chr10	26078173	26078672	chr10	26228204	26228703	Tmem200a|chr10:26228204-26228703	0.372321724308582	.	.
chr10	26078817	26079316	chr10	25882670	25883169	Gm9767|chr10:25882670-25883169	0.41734470333018	.	.
chr10	26078817	26079316	chr10	25882670	25883169	Tmem200a|chr10:25882670-25883169	0.41734470333018	.	.
chr10	26695050	26695549	chr10	26374170	26374669	Gm48893|chr10:26374170-26374669	0.445095920437897	.	.
chr10	29313161	29313660	chr10	29206679	29207178	Echdc1|chr10:29206679-29207178	0.494609520201682	.	.
chr10	29313161	29313660	chr10	29206679	29207178	Gm46218|chr10:29206679-29207178	0.494609520201682	.	.
chr10	29361838	29362337	chr10	29206679	29207178	Rnf146|chr10:29206679-29207178	0.455710951062074	.	.
chr10	30600453	30600952	chr10	30587016	30587515	Trmt11|chr10:30587016-30587515	0.463848315731375	.	.
chr10	30600453	30600952	chr10	30618199	30618698	Trmt11|chr10:30618199-30618698	0.710847749043402	.	.
chr10	30802619	30803118	chr10	30587016	30587515	Ncoa7|chr10:30587016-30587515	0.803208199441288	.	.
chr10	30802619	30803118	chr10	30618199	30618698	Ncoa7|chr10:30618199-30618698	0.667004180618	.	.
chr10	30803126	30803625	chr10	30587016	30587515	Ncoa7|chr10:30587016-30587515	0.367868595603431	.	.
chr10	30803126	30803625	chr10	30752238	30752737	Ncoa7|chr10:30752238-30752737	0.555912228848465	.	.
chr10	30842620	30843119	chr10	30586473	30586972	Hey2|chr10:30586473-30586972	0.41623158554453	.	.
chr10	31609486	31609985	chr10	31402041	31402540	Rnf217|chr10:31402041-31402540	0.402548709346338	.	.
chr10	31609486	31609985	chr10	31648254	31648753	Rnf217|chr10:31648254-31648753	0.469352873840935	.	.
chr10	31609486	31609985	chr10	31844592	31845091	Rnf217|chr10:31844592-31845091	0.465415887710573	.	.
chr10	33624501	33625000	chr10	33986736	33987235	Clvs2|chr10:33986736-33987235	0.674515728766614	.	.
chr10	33624501	33625000	chr10	33986736	33987235	Gm15939|chr10:33986736-33987235	0.674515728766614	.	.
chr10	33951019	33951518	chr10	34033850	34034349	Zup1|chr10:34033850-34034349	0.43722303244944	.	.
chr10	34019491	34019990	chr10	34070235	34070734	Gm48045|chr10:34070235-34070734	0.734163874039765	.	.
chr10	34019491	34019990	chr10	34070235	34070734	Rwdd1|chr10:34070235-34070734	0.734163874039765	.	.
chr10	34019491	34019990	chr10	34376484	34376983	Gm48045|chr10:34376484-34376983	0.554314810980344	.	.
chr10	34019491	34019990	chr10	34376484	34376983	Rwdd1|chr10:34376484-34376983	0.554314810980344	.	.
chr10	34096225	34096724	chr10	33986736	33987235	Calhm5|chr10:33986736-33987235	0.606255408573737	.	.
chr10	34096225	34096724	chr10	34070989	34071488	Calhm5|chr10:34070989-34071488	0.38828642306269	.	.
chr10	34096225	34096724	chr10	34316872	34317371	Calhm5|chr10:34316872-34317371	0.710344043898147	.	.
chr10	34127449	34127948	chr10	33986736	33987235	Calhm6|chr10:33986736-33987235	0.432807981652105	.	.
chr10	34127449	34127948	chr10	34070989	34071488	Calhm6|chr10:34070989-34071488	0.36775336126871	.	.
chr10	34127449	34127948	chr10	34316872	34317371	Calhm6|chr10:34316872-34317371	0.42215824228615	.	.
chr10	34207257	34207756	chr10	34070235	34070734	Dse|chr10:34070235-34070734	0.521591907929955	.	.
chr10	34297174	34297673	chr10	34376484	34376983	Tspyl4|chr10:34376484-34376983	0.53390092138103	.	.
chr10	36506584	36507083	chr10	36491597	36492096	Hs3st5|chr10:36491597-36492096	0.417191889264122	.	.
chr10	36506584	36507083	chr10	36585684	36586183	Hs3st5|chr10:36585684-36586183	0.54486010582323	.	.
chr10	36974613	36975112	chr10	36524762	36525261	Hdac2|chr10:36524762-36525261	0.425221489494263	.	.
chr10	36975153	36975652	chr10	36524762	36525261	Hdac2|chr10:36524762-36525261	0.502062648941202	.	.
chr10	36975153	36975652	chr10	36905918	36906417	Hdac2|chr10:36905918-36906417	0.511249872100154	.	.
chr10	36975153	36975652	chr10	36964505	36965004	Hdac2|chr10:36964505-36965004	0.364245728949494	.	.
chr10	39133692	39134191	chr10	39121395	39121894	Fam229b|chr10:39121395-39121894	0.401326272580003	.	.
chr10	39133692	39134191	chr10	39121395	39121894	Tube1|chr10:39121395-39121894	0.401326272580003	.	.
chr10	39133692	39134191	chr10	39171094	39171593	Fam229b|chr10:39171094-39171593	0.604330269372055	.	.
chr10	39133692	39134191	chr10	39171094	39171593	Tube1|chr10:39171094-39171593	0.604330269372055	.	.
chr10	39133692	39134191	chr10	39171636	39172135	Fam229b|chr10:39171636-39172135	0.680838098563644	.	.
chr10	39133692	39134191	chr10	39171636	39172135	Tube1|chr10:39171636-39172135	0.680838098563644	.	.
chr10	39133692	39134191	chr10	39346595	39347094	Fam229b|chr10:39346595-39347094	0.528588477880398	.	.
chr10	39133692	39134191	chr10	39346595	39347094	Tube1|chr10:39346595-39347094	0.528588477880398	.	.
chr10	39369440	39369939	chr10	39541024	39541523	Fyn|chr10:39541024-39541523	0.369907369299772	.	.
chr10	39369440	39369939	chr10	39541524	39542023	Fyn|chr10:39541524-39542023	0.450376490222827	.	.
chr10	39369440	39369939	chr10	39590061	39590560	Fyn|chr10:39590061-39590560	0.806769089416622	.	.
chr10	39732127	39732626	chr10	39541024	39541523	E130307A14Rik|chr10:39541024-39541523	0.5615406323412	.	.
chr10	39732127	39732626	chr10	39541024	39541523	E130307A14Rik|chr10:39541024-39541523	0.561540632341201	.	.
chr10	39732127	39732626	chr10	39541024	39541523	Rev3l|chr10:39541024-39541523	0.5615406323412	.	.
chr10	39732127	39732626	chr10	39541024	39541523	Rev3l|chr10:39541024-39541523	0.561540632341201	.	.
chr10	39732127	39732626	chr10	39541524	39542023	E130307A14Rik|chr10:39541524-39542023	0.689957040662473	.	.
chr10	39732127	39732626	chr10	39541524	39542023	Rev3l|chr10:39541524-39542023	0.689957040662473	.	.
chr10	39732127	39732626	chr10	39563875	39564374	E130307A14Rik|chr10:39563875-39564374	0.372995180696684	.	.
chr10	39732127	39732626	chr10	39563875	39564374	Rev3l|chr10:39563875-39564374	0.372995180696684	.	.
chr10	39732127	39732626	chr10	39590061	39590560	E130307A14Rik|chr10:39590061-39590560	0.36936820450412	.	.
chr10	39732127	39732626	chr10	39590061	39590560	Rev3l|chr10:39590061-39590560	0.36936820450412	.	.
chr10	39732854	39733353	chr10	39541024	39541523	Rev3l|chr10:39541024-39541523	0.405895453194903	.	.
chr10	39732854	39733353	chr10	39541524	39542023	Rev3l|chr10:39541524-39542023	0.452070010129677	.	.
chr10	39899007	39899506	chr10	39645899	39646398	4930547M16Rik|chr10:39645899-39646398	0.53238082902312	.	.
chr10	39899007	39899506	chr10	39645899	39646398	Mfsd4b4|chr10:39645899-39646398	0.53238082902312	.	.
chr10	39899007	39899506	chr10	39646449	39646948	4930547M16Rik|chr10:39646449-39646948	0.709579426204068	.	.
chr10	39899007	39899506	chr10	39646449	39646948	Mfsd4b4|chr10:39646449-39646948	0.709579426204068	.	.
chr10	39899007	39899506	chr10	39960047	39960546	4930547M16Rik|chr10:39960047-39960546	0.376564007311913	.	.
chr10	39899007	39899506	chr10	39960047	39960546	Mfsd4b4|chr10:39960047-39960546	0.376564007311913	.	.
chr10	39899007	39899506	chr10	40083765	40084264	4930547M16Rik|chr10:40083765-40084264	0.43990573028518	.	.
chr10	39899007	39899506	chr10	40083765	40084264	Mfsd4b4|chr10:40083765-40084264	0.43990573028518	.	.
chr10	40025041	40025540	chr10	40084277	40084776	Mfsd4b1|chr10:40084277-40084776	0.504635698444651	.	.
chr10	40025041	40025540	chr10	40123951	40124450	Mfsd4b1|chr10:40123951-40124450	0.499413750472161	.	.
chr10	40246833	40247332	chr10	40019449	40019948	Rpf2|chr10:40019449-40019948	0.646504642021435	.	.
chr10	40257484	40257983	chr10	40713248	40713747	Gtf3c6|chr10:40713248-40713747	0.363612660081471	.	.
chr10	40258264	40258763	chr10	40019449	40019948	Gtf3c6|chr10:40019449-40019948	0.568486066449791	.	.
chr10	40683470	40683969	chr10	40844497	40844996	Mettl24|chr10:40844497-40844996	0.568096032533171	.	.
chr10	40683470	40683969	chr10	40937565	40938064	Mettl24|chr10:40937565-40938064	0.526847951404028	.	.
chr10	40683470	40683969	chr10	40960478	40960977	Mettl24|chr10:40960478-40960977	0.489907303092975	.	.
chr10	40883975	40884474	chr10	40844497	40844996	Cdc40|chr10:40844497-40844996	0.559879874084224	.	.
chr10	40883975	40884474	chr10	40844497	40844996	Wasf1|chr10:40844497-40844996	0.559879874084224	.	.
chr10	40883975	40884474	chr10	40937565	40938064	Cdc40|chr10:40937565-40938064	0.597450978693652	.	.
chr10	40883975	40884474	chr10	40937565	40938064	Wasf1|chr10:40937565-40938064	0.597450978693652	.	.
chr10	40883975	40884474	chr10	40960478	40960977	Cdc40|chr10:40960478-40960977	0.554378330423883	.	.
chr10	40883975	40884474	chr10	40960478	40960977	Wasf1|chr10:40960478-40960977	0.554378330423883	.	.
chr10	41553207	41553706	chr10	41907470	41907969	Gm17196|chr10:41907470-41907969	0.437404292087273	.	.
chr10	42018185	42018684	chr10	41830818	41831317	1700016J18Rik|chr10:41830818-41831317	0.371722768927499	.	.
chr10	42018185	42018684	chr10	41830818	41831317	Armc2|chr10:41830818-41831317	0.371722768927499	.	.
chr10	42018185	42018684	chr10	41887125	41887624	1700016J18Rik|chr10:41887125-41887624	0.423368747701032	.	.
chr10	42018185	42018684	chr10	41887125	41887624	Armc2|chr10:41887125-41887624	0.423368747701032	.	.
chr10	42018185	42018684	chr10	41980671	41981170	1700016J18Rik|chr10:41980671-41981170	0.401801671782086	.	.
chr10	42018185	42018684	chr10	41980671	41981170	Armc2|chr10:41980671-41981170	0.401801671782086	.	.
chr10	42276537	42277036	chr10	42277563	42278062	Foxo3|chr10:42277563-42278062	0.404014278676794	.	.
chr10	42501588	42502087	chr10	42308048	42308547	Snx3|chr10:42308048-42308547	0.415143783762896	.	.
chr10	42761268	42761767	chr10	42820774	42821273	Sec63|chr10:42820774-42821273	0.412292519292524	.	.
chr10	42761268	42761767	chr10	43021397	43021896	Sec63|chr10:43021397-43021896	0.554384385588164	.	.
chr10	42761268	42761767	chr10	43083659	43084158	Sec63|chr10:43083659-43084158	0.460234693896277	.	.
chr10	42860528	42861027	chr10	43021397	43021896	Scml4|chr10:43021397-43021896	0.558186046027011	.	.
chr10	42860528	42861027	chr10	43083659	43084158	Scml4|chr10:43083659-43084158	0.409056929476953	.	.
chr10	43174324	43174823	chr10	43070869	43071368	9030612E09Rik|chr10:43070869-43071368	0.463906787558096	.	.
chr10	43174324	43174823	chr10	43070869	43071368	Sobp|chr10:43070869-43071368	0.463906787558096	.	.
chr10	43174324	43174823	chr10	43154974	43155473	9030612E09Rik|chr10:43154974-43155473	0.46484969818095	.	.
chr10	43174324	43174823	chr10	43154974	43155473	Sobp|chr10:43154974-43155473	0.46484969818095	.	.
chr10	43174324	43174823	chr10	43439355	43439854	9030612E09Rik|chr10:43439355-43439854	0.414733959024966	.	.
chr10	43174324	43174823	chr10	43439355	43439854	Sobp|chr10:43439355-43439854	0.414733959024966	.	.
chr10	43174871	43175370	chr10	42941844	42942343	9030612E09Rik|chr10:42941844-42942343	0.429766265986593	.	.
chr10	43174871	43175370	chr10	42941844	42942343	Sobp|chr10:42941844-42942343	0.429766265986593	.	.
chr10	43174871	43175370	chr10	42958099	42958598	9030612E09Rik|chr10:42958099-42958598	0.430692174215401	.	.
chr10	43174871	43175370	chr10	42958099	42958598	Sobp|chr10:42958099-42958598	0.430692174215401	.	.
chr10	43174871	43175370	chr10	43070869	43071368	9030612E09Rik|chr10:43070869-43071368	0.849577050536276	.	.
chr10	43174871	43175370	chr10	43070869	43071368	Sobp|chr10:43070869-43071368	0.849577050536276	.	.
chr10	43174871	43175370	chr10	43154974	43155473	9030612E09Rik|chr10:43154974-43155473	0.768496893570338	.	.
chr10	43174871	43175370	chr10	43154974	43155473	Sobp|chr10:43154974-43155473	0.768496893570338	.	.
chr10	43174871	43175370	chr10	43439355	43439854	9030612E09Rik|chr10:43439355-43439854	0.655656002367138	.	.
chr10	43174871	43175370	chr10	43439355	43439854	Sobp|chr10:43439355-43439854	0.655656002367138	.	.
chr10	43478691	43479190	chr10	43070869	43071368	Bend3|chr10:43070869-43071368	0.433047302469189	.	.
chr10	43478691	43479190	chr10	43154974	43155473	Bend3|chr10:43154974-43155473	0.660560464449281	.	.
chr10	43478691	43479190	chr10	43439967	43440466	Bend3|chr10:43439967-43440466	0.421012159509167	.	.
chr10	43478691	43479190	chr10	43452371	43452870	Bend3|chr10:43452371-43452870	0.597095446676548	.	.
chr10	43479312	43479811	chr10	43154974	43155473	Bend3|chr10:43154974-43155473	0.479891463722286	.	.
chr10	43479312	43479811	chr10	43154974	43155473	Bend3|chr10:43154974-43155473	0.479891463722287	.	.
chr10	43479312	43479811	chr10	43439967	43440466	Bend3|chr10:43439967-43440466	0.36824770275996	.	.
chr10	43479312	43479811	chr10	43452371	43452870	Bend3|chr10:43452371-43452870	0.60004094427566	.	.
chr10	43540736	43541235	chr10	43527432	43527931	1700021F05Rik|chr10:43527432-43527931	0.555895860586288	.	.
chr10	43540736	43541235	chr10	43960837	43961336	1700021F05Rik|chr10:43960837-43961336	0.381153431639896	.	.
chr10	43901492	43901991	chr10	43944843	43945342	Qrsl1|chr10:43944843-43945342	0.593146626404617	.	.
chr10	43901492	43901991	chr10	43944843	43945342	Rtn4ip1|chr10:43944843-43945342	0.593146626404617	.	.
chr10	44268090	44268589	chr10	44177302	44177801	Atg5|chr10:44177302-44177801	0.563018194365339	.	.
chr10	44268090	44268589	chr10	44292161	44292660	Atg5|chr10:44292161-44292660	0.601857040377967	.	.
chr10	45289129	45289628	chr10	45138064	45138563	Gm15934|chr10:45138064-45138563	0.562494071482455	.	.
chr10	45289129	45289628	chr10	45446148	45446647	Gm15934|chr10:45446148-45446647	0.382422223994422	.	.
chr10	52233366	52233865	chr10	52330961	52331460	Dcbld1|chr10:52330961-52331460	0.360797015997339	.	.
chr10	52381975	52382474	chr10	52691301	52691800	Gopc|chr10:52691301-52691800	0.57278620855435	.	.
chr10	52690801	52691300	chr10	52705014	52705513	Slc35f1|chr10:52705014-52705513	0.362752383141405	.	.
chr10	53629896	53630395	chr10	53930057	53930556	Mcm9|chr10:53930057-53930556	0.404373298204336	.	.
chr10	53750991	53751490	chr10	53580479	53580978	Fam184a|chr10:53580479-53580978	0.488370862606917	.	.
chr10	54062792	54063291	chr10	53930057	53930556	Gm47917|chr10:53930057-53930556	0.392268242703106	.	.
chr10	54062792	54063291	chr10	54380372	54380871	Gm47917|chr10:54380372-54380871	0.515068387288554	.	.
chr10	54075590	54076089	chr10	53863390	53863889	Gm16998|chr10:53863390-53863889	0.557696800359322	.	.
chr10	54075590	54076089	chr10	53863390	53863889	Man1a|chr10:53863390-53863889	0.557696800359322	.	.
chr10	56431168	56431667	chr10	56335552	56336051	Gm36595|chr10:56335552-56336051	0.495796084418762	.	.
chr10	56913982	56914481	chr10	57183491	57183990	Gm48053|chr10:57183491-57183990	0.598337876273265	.	.
chr10	56913982	56914481	chr10	57183491	57183990	Gm48053|chr10:57183491-57183990	0.598337876273266	.	.
chr10	56914505	56915004	chr10	56612090	56612589	Gm48053|chr10:56612090-56612589	0.48628958111895	.	.
chr10	56914505	56915004	chr10	56717081	56717580	Gm48053|chr10:56717081-56717580	0.401533055666105	.	.
chr10	56914505	56915004	chr10	57001179	57001678	Gm48053|chr10:57001179-57001678	0.480356125180998	.	.
chr10	56914505	56915004	chr10	57183491	57183990	Gm48053|chr10:57183491-57183990	0.679246607429666	.	.
chr10	57532304	57532803	chr10	57699687	57700186	Serinc1|chr10:57699687-57700186	0.447853958282153	.	.
chr10	58446597	58447096	chr10	58383254	58383753	Ranbp2|chr10:58383254-58383753	0.504811473158368	.	.
chr10	58813051	58813550	chr10	58891063	58891562	Sh3rf3|chr10:58891063-58891562	0.657049459854003	.	.
chr10	59702220	59702719	chr10	59899607	59900106	Micu1|chr10:59899607-59900106	0.470050887232961	.	.
chr10	59879326	59879825	chr10	60107320	60107819	Dnajb12|chr10:60107320-60107819	0.433317614644168	.	.
chr10	59951690	59952189	chr10	59517200	59517699	Ddit4|chr10:59517200-59517699	0.509094776176834	.	.
chr10	59951690	59952189	chr10	59930864	59931363	Ddit4|chr10:59930864-59931363	0.560432661220452	.	.
chr10	59951690	59952189	chr10	59970079	59970578	Ddit4|chr10:59970079-59970578	0.447296209341686	.	.
chr10	59951690	59952189	chr10	60148059	60148558	Ddit4|chr10:60148059-60148558	0.379004512576256	.	.
chr10	59951690	59952189	chr10	60148059	60148558	Ddit4|chr10:60148059-60148558	0.379004512576257	.	.
chr10	60002852	60003351	chr10	60107320	60107819	Anapc16|chr10:60107320-60107819	0.362542339313531	.	.
chr10	60002852	60003351	chr10	60107320	60107819	Ascc1|chr10:60107320-60107819	0.362542339313531	.	.
chr10	60752559	60753058	chr10	60957521	60958020	Slc29a3|chr10:60957521-60958020	0.577367847910834	.	.
chr10	60752559	60753058	chr10	61019530	61020029	Slc29a3|chr10:61019530-61020029	0.42315279363464	.	.
chr10	60752559	60753058	chr10	61080199	61080698	Slc29a3|chr10:61080199-61080698	0.471811000192452	.	.
chr10	60831386	60831885	chr10	60816855	60817354	Unc5b|chr10:60816855-60817354	0.608914978340803	.	.
chr10	60831386	60831885	chr10	60885185	60885684	Unc5b|chr10:60885185-60885684	0.403278475572338	.	.
chr10	61383246	61383745	chr10	61289946	61290445	Pald1|chr10:61289946-61290445	0.444542838482979	.	.
chr10	61452613	61453112	chr10	61080199	61080698	Eif4ebp2|chr10:61080199-61080698	0.744461297891838	.	.
chr10	61452613	61453112	chr10	61289946	61290445	Eif4ebp2|chr10:61289946-61290445	0.48103178719952	.	.
chr10	61452613	61453112	chr10	61625504	61626003	Eif4ebp2|chr10:61625504-61626003	0.45091999046064	.	.
chr10	61783689	61784188	chr10	62202512	62203011	H2afy2|chr10:62202512-62203011	0.464195102628338	.	.
chr10	62231026	62231525	chr10	62055333	62055832	Tspan15|chr10:62055333-62055832	0.399864182712653	.	.
chr10	62231026	62231525	chr10	62101434	62101933	Tspan15|chr10:62101434-62101933	0.409644843283891	.	.
chr10	62231026	62231525	chr10	62110799	62111298	Tspan15|chr10:62110799-62111298	0.687321055371798	.	.
chr10	62340040	62340539	chr10	62260971	62261470	Hk1os|chr10:62260971-62261470	0.500583656893689	.	.
chr10	62340040	62340539	chr10	62549665	62550164	Hk1os|chr10:62549665-62550164	0.739564712072269	.	.
chr10	62449766	62450265	chr10	62101434	62101933	4930507D05Rik|chr10:62101434-62101933	0.412562471798563	.	.
chr10	62449766	62450265	chr10	62101434	62101933	Supv3l1|chr10:62101434-62101933	0.412562471798563	.	.
chr10	62449766	62450265	chr10	62110799	62111298	4930507D05Rik|chr10:62110799-62111298	0.819402262275456	.	.
chr10	62449766	62450265	chr10	62110799	62111298	Supv3l1|chr10:62110799-62111298	0.819402262275456	.	.
chr10	62486629	62487128	chr10	62110799	62111298	Vps26a|chr10:62110799-62111298	0.439178400959525	.	.
chr10	62486629	62487128	chr10	62182988	62183487	Vps26a|chr10:62182988-62183487	0.550244391106226	.	.
chr10	62578211	62578710	chr10	62549665	62550164	4933428P19Rik|chr10:62549665-62550164	0.572955604939822	.	.
chr10	62578211	62578710	chr10	62549665	62550164	Kif1bp|chr10:62549665-62550164	0.572955604939822	.	.
chr10	62602059	62602558	chr10	62856650	62857149	Ddx21|chr10:62856650-62857149	0.402147932026845	.	.
chr10	62602059	62602558	chr10	62856650	62857149	Gm47257|chr10:62856650-62857149	0.402147932026845	.	.
chr10	62602059	62602558	chr10	62865210	62865709	Ddx21|chr10:62865210-62865709	0.55104512401199	.	.
chr10	62602059	62602558	chr10	62865210	62865709	Gm47257|chr10:62865210-62865709	0.55104512401199	.	.
chr10	62651098	62651597	chr10	62865210	62865709	Ddx50|chr10:62865210-62865709	0.556933659126717	.	.
chr10	62792172	62792671	chr10	62865210	62865709	Ccar1|chr10:62865210-62865709	0.573992265119189	.	.
chr10	62792172	62792671	chr10	63065948	63066447	Ccar1|chr10:63065948-63066447	0.424141296178389	.	.
chr10	62920395	62920894	chr10	62856650	62857149	Slc25a16|chr10:62856650-62857149	0.652676341107659	.	.
chr10	62946840	62947339	chr10	62856650	62857149	Dna2|chr10:62856650-62857149	0.65145555523264	.	.
chr10	62946840	62947339	chr10	62865210	62865709	Dna2|chr10:62865210-62865709	0.58517519708909	.	.
chr10	62946840	62947339	chr10	63065948	63066447	Dna2|chr10:63065948-63066447	0.401285721882278	.	.
chr10	62979983	62980482	chr10	62856650	62857149	Rufy2|chr10:62856650-62857149	0.549377429983365	.	.
chr10	63023688	63024187	chr10	62856650	62857149	Hnrnph3|chr10:62856650-62857149	0.376750118307656	.	.
chr10	63023688	63024187	chr10	62856650	62857149	Pbld2|chr10:62856650-62857149	0.376750118307656	.	.
chr10	63023688	63024187	chr10	62865210	62865709	Hnrnph3|chr10:62865210-62865709	0.459190573766025	.	.
chr10	63023688	63024187	chr10	62865210	62865709	Pbld2|chr10:62865210-62865709	0.459190573766025	.	.
chr10	63023688	63024187	chr10	63065948	63066447	Hnrnph3|chr10:63065948-63066447	0.534011953199599	.	.
chr10	63023688	63024187	chr10	63065948	63066447	Pbld2|chr10:63065948-63066447	0.534011953199599	.	.
chr10	63099999	63100498	chr10	62856650	62857149	Atoh7|chr10:62856650-62857149	0.383228705057502	.	.
chr10	63099999	63100498	chr10	63338211	63338710	Atoh7|chr10:63338211-63338710	0.365414865741937	.	.
chr10	63382558	63383057	chr10	63065948	63066447	Dnajc12|chr10:63065948-63066447	0.524795702808386	.	.
chr10	63382558	63383057	chr10	63338211	63338710	Dnajc12|chr10:63338211-63338710	0.472503837464062	.	.
chr10	63382558	63383057	chr10	63386349	63386848	Dnajc12|chr10:63386349-63386848	0.39921325398207	.	.
chr10	63382558	63383057	chr10	63582526	63583025	Dnajc12|chr10:63582526-63583025	0.452614544591572	.	.
chr10	64090014	64090513	chr10	64039629	64040128	Lrrtm3|chr10:64039629-64040128	0.445269001371797	.	.
chr10	64090014	64090513	chr10	64076446	64076945	Lrrtm3|chr10:64076446-64076945	0.529637977807232	.	.
chr10	64090014	64090513	chr10	64222955	64223454	Lrrtm3|chr10:64222955-64223454	0.505459405554334	.	.
chr10	64090014	64090513	chr10	64361599	64362098	Lrrtm3|chr10:64361599-64362098	0.599437295464908	.	.
chr10	67096187	67096686	chr10	67185423	67185922	Jmjd1c|chr10:67185423-67185922	0.651105498821991	.	.
chr10	67096187	67096686	chr10	67185423	67185922	Reep3|chr10:67185423-67185922	0.651105498821991	.	.
chr10	67096187	67096686	chr10	67235593	67236092	Jmjd1c|chr10:67235593-67236092	0.527728314904621	.	.
chr10	67096187	67096686	chr10	67235593	67236092	Reep3|chr10:67235593-67236092	0.527728314904621	.	.
chr10	67096716	67097215	chr10	66770312	66770811	Jmjd1c|chr10:66770312-66770811	0.481978345361958	.	.
chr10	67096716	67097215	chr10	66770312	66770811	Reep3|chr10:66770312-66770811	0.481978345361958	.	.
chr10	67096716	67097215	chr10	67126566	67127065	Jmjd1c|chr10:67126566-67127065	0.431272258872285	.	.
chr10	67096716	67097215	chr10	67126566	67127065	Reep3|chr10:67126566-67127065	0.431272258872285	.	.
chr10	67096716	67097215	chr10	67185423	67185922	Jmjd1c|chr10:67185423-67185922	0.693577014271945	.	.
chr10	67096716	67097215	chr10	67185423	67185922	Reep3|chr10:67185423-67185922	0.693577014271945	.	.
chr10	67285073	67285572	chr10	67115148	67115647	Nrbf2|chr10:67115148-67115647	0.464747643419841	.	.
chr10	67285073	67285572	chr10	67458578	67459077	Nrbf2|chr10:67458578-67459077	0.361389626205353	.	.
chr10	67912421	67912920	chr10	67894054	67894553	Zfp365|chr10:67894054-67894553	0.368720258369003	.	.
chr10	69212738	69213237	chr10	69278884	69279383	A930033H14Rik|chr10:69278884-69279383	0.50817434336606	.	.
chr10	69213312	69213811	chr10	69278884	69279383	A930033H14Rik|chr10:69278884-69279383	0.38426149447517	.	.
chr10	69352755	69353254	chr10	69579520	69580019	Cdk1|chr10:69579520-69580019	0.369093357611571	.	.
chr10	70096855	70097354	chr10	70120366	70120865	Ccdc6|chr10:70120366-70120865	0.556087019218965	.	.
chr10	70096855	70097354	chr10	70165817	70166316	Ccdc6|chr10:70165817-70166316	0.41394293997256	.	.
chr10	70440127	70440626	chr10	70120366	70120865	Fam13c|chr10:70120366-70120865	0.667991855053864	.	.
chr10	70440127	70440626	chr10	70599407	70599906	Fam13c|chr10:70599407-70599906	0.479229648791267	.	.
chr10	70440631	70441130	chr10	70120366	70120865	Fam13c|chr10:70120366-70120865	0.42976450489227	.	.
chr10	71237867	71238366	chr10	71479864	71480363	Tfam|chr10:71479864-71480363	0.441839266826699	.	.
chr10	71285013	71285512	chr10	71213933	71214432	Ube2d1|chr10:71213933-71214432	0.443802085709296	.	.
chr10	71285013	71285512	chr10	71213933	71214432	Ube2d1|chr10:71213933-71214432	0.443802085709297	.	.
chr10	71285013	71285512	chr10	71529532	71530031	Ube2d1|chr10:71529532-71530031	0.507430988743585	.	.
chr10	71347532	71348031	chr10	71683784	71684283	Ipmk|chr10:71683784-71684283	0.650321964509963	.	.
chr10	71347532	71348031	chr10	71700061	71700560	Ipmk|chr10:71700061-71700560	0.370009076769222	.	.
chr10	72654602	72655101	chr10	72663890	72664389	Zwint|chr10:72663890-72664389	0.407773577531178	.	.
chr10	74966773	74967272	chr10	75151144	75151643	Gnaz|chr10:75151144-75151643	0.508904897914836	.	.
chr10	75517195	75517694	chr10	75693122	75693621	Gucd1|chr10:75693122-75693621	0.398007246203403	.	.
chr10	75517195	75517694	chr10	75693122	75693621	Snrpd3|chr10:75693122-75693621	0.398007246203403	.	.
chr10	75517195	75517694	chr10	75693698	75694197	Gucd1|chr10:75693698-75694197	0.561350615003819	.	.
chr10	75517195	75517694	chr10	75693698	75694197	Snrpd3|chr10:75693698-75694197	0.561350615003819	.	.
chr10	75643576	75644075	chr10	75424579	75425078	Susd2|chr10:75424579-75425078	0.444468626405257	.	.
chr10	75764120	75764619	chr10	75684124	75684623	Cabin1|chr10:75684124-75684623	0.677026988962037	.	.
chr10	75764120	75764619	chr10	75853409	75853908	Cabin1|chr10:75853409-75853908	0.494945173821822	.	.
chr10	75773277	75773776	chr10	75693698	75694197	Ddt|chr10:75693698-75694197	0.394337392952838	.	.
chr10	75837242	75837741	chr10	75693698	75694197	Gstt2|chr10:75693698-75694197	0.376396185805347	.	.
chr10	75935571	75936070	chr10	75684124	75684623	Mmp11|chr10:75684124-75684623	0.592600591250324	.	.
chr10	76468680	76469179	chr10	76734958	76735457	Mcm3ap|chr10:76734958-76735457	0.43532475924843	.	.
chr10	76468680	76469179	chr10	76734958	76735457	Ybey|chr10:76734958-76735457	0.43532475924843	.	.
chr10	76531225	76531724	chr10	76801944	76802443	Lss|chr10:76801944-76802443	0.465728371577316	.	.
chr10	76531225	76531724	chr10	76809390	76809889	Lss|chr10:76809390-76809889	0.715254608682821	.	.
chr10	76531225	76531724	chr10	76809931	76810430	Lss|chr10:76809931-76810430	0.807019095086592	.	.
chr10	76531225	76531724	chr10	76809931	76810430	Lss|chr10:76809931-76810430	0.807019095086593	.	.
chr10	76531225	76531724	chr10	76835726	76836225	Lss|chr10:76835726-76836225	0.377737632908206	.	.
chr10	76961928	76962427	chr10	77021332	77021831	Pcbp3|chr10:77021332-77021831	0.500136120667253	.	.
chr10	77258974	77259473	chr10	77021332	77021831	Gm10941|chr10:77021332-77021831	0.49894886177757	.	.
chr10	77258974	77259473	chr10	77021332	77021831	Pofut2|chr10:77021332-77021831	0.49894886177757	.	.
chr10	77581441	77581940	chr10	77434684	77435183	Pttg1ip|chr10:77434684-77435183	0.519229725458409	.	.
chr10	77581441	77581940	chr10	77456445	77456944	Pttg1ip|chr10:77456445-77456944	0.561225750662505	.	.
chr10	77581441	77581940	chr10	77590819	77591318	Pttg1ip|chr10:77590819-77591318	0.58585393904459	.	.
chr10	77606279	77606778	chr10	77353288	77353787	Sumo3|chr10:77353288-77353787	0.566274175403333	.	.
chr10	77606279	77606778	chr10	77498130	77498629	Sumo3|chr10:77498130-77498629	0.575989585696962	.	.
chr10	77606279	77606778	chr10	77969102	77969601	Sumo3|chr10:77969102-77969601	0.436602254097264	.	.
chr10	77902300	77902799	chr10	77969102	77969601	Lrrc3|chr10:77969102-77969601	0.488205677804635	.	.
chr10	77902300	77902799	chr10	78159856	78160355	Lrrc3|chr10:78159856-78160355	0.511502260757574	.	.
chr10	77969634	77970133	chr10	77984634	77985133	Trpm2|chr10:77984634-77985133	0.394031937777642	.	.
chr10	78169521	78170020	chr10	77984634	77985133	Gatd3a|chr10:77984634-77985133	0.441116939457587	.	.
chr10	78184961	78185460	chr10	78323378	78323877	Pwp2|chr10:78323378-78323877	0.473036701862103	.	.
chr10	78244489	78244988	chr10	78323378	78323877	Trappc10|chr10:78323378-78323877	0.425560728117339	.	.
chr10	78352152	78352651	chr10	78159856	78160355	Agpat3|chr10:78159856-78160355	0.414632927532336	.	.
chr10	78352152	78352651	chr10	78159856	78160355	Gm40709|chr10:78159856-78160355	0.414632927532336	.	.
chr10	78352152	78352651	chr10	78686751	78687250	Agpat3|chr10:78686751-78687250	0.621607578942888	.	.
chr10	78352152	78352651	chr10	78686751	78687250	Gm40709|chr10:78686751-78687250	0.621607578942888	.	.
chr10	78412843	78413342	chr10	78323378	78323877	Rrp1|chr10:78323378-78323877	0.562739498517163	.	.
chr10	78574182	78574681	chr10	78686751	78687250	Ilvbl|chr10:78686751-78687250	0.42954495804025	.	.
chr10	78574691	78575190	chr10	78686751	78687250	Ilvbl|chr10:78686751-78687250	0.605337174345539	.	.
chr10	78746859	78747358	chr10	78812600	78813099	Gm30400|chr10:78812600-78813099	0.635742933109997	.	.
chr10	78780051	78780550	chr10	78686751	78687250	Slc1a6|chr10:78686751-78687250	0.625284827752847	.	.
chr10	79613886	79614385	chr10	79595188	79595687	C2cd4c|chr10:79595188-79595687	0.55347362524387	.	.
chr10	79613886	79614385	chr10	79780004	79780503	C2cd4c|chr10:79780004-79780503	0.47769114217897	.	.
chr10	79637007	79637506	chr10	79649318	79649817	Gm47163|chr10:79649318-79649817	0.390545545227946	.	.
chr10	79637007	79637506	chr10	79649318	79649817	Shc2|chr10:79649318-79649817	0.390545545227946	.	.
chr10	79669185	79669684	chr10	79803556	79804055	Tpgs1|chr10:79803556-79804055	0.573679106792352	.	.
chr10	79669185	79669684	chr10	79803556	79804055	Tpgs1|chr10:79803556-79804055	0.573679106792353	.	.
chr10	79669185	79669684	chr10	79925218	79925717	Tpgs1|chr10:79925218-79925717	0.451636115936151	.	.
chr10	79681760	79682259	chr10	79649318	79649817	Cdc34|chr10:79649318-79649817	0.412308932299454	.	.
chr10	79681760	79682259	chr10	79780004	79780503	Cdc34|chr10:79780004-79780503	0.377144766209075	.	.
chr10	79704113	79704612	chr10	79638841	79639340	Bsg|chr10:79638841-79639340	0.508751375970324	.	.
chr10	79704113	79704612	chr10	79638841	79639340	Bsg|chr10:79638841-79639340	0.508751375970325	.	.
chr10	79716415	79716914	chr10	79595188	79595687	Hcn2|chr10:79595188-79595687	0.422538233954347	.	.
chr10	79716415	79716914	chr10	79638841	79639340	Hcn2|chr10:79638841-79639340	0.406075332392889	.	.
chr10	79754800	79755299	chr10	79638841	79639340	Fgf22|chr10:79638841-79639340	0.379738589523317	.	.
chr10	79754800	79755299	chr10	80033917	80034416	Fgf22|chr10:80033917-80034416	0.432592715202217	.	.
chr10	79754800	79755299	chr10	80167470	80167969	Fgf22|chr10:80167470-80167969	0.402248298693901	.	.
chr10	79766873	79767372	chr10	79638841	79639340	Rnf126|chr10:79638841-79639340	0.452853565633811	.	.
chr10	79766873	79767372	chr10	79649318	79649817	Rnf126|chr10:79649318-79649817	0.439606893319897	.	.
chr10	79766873	79767372	chr10	80167470	80167969	Rnf126|chr10:80167470-80167969	0.405935576702245	.	.
chr10	79766873	79767372	chr10	80167470	80167969	Rnf126|chr10:80167470-80167969	0.405935576702246	.	.
chr10	79767373	79767872	chr10	80149272	80149771	Rnf126|chr10:80149272-80149771	0.516246022929717	.	.
chr10	79793406	79793905	chr10	80053303	80053802	Palm|chr10:80053303-80053802	0.430273827167321	.	.
chr10	79793406	79793905	chr10	80053303	80053802	Palm|chr10:80053303-80053802	0.430273827167322	.	.
chr10	79793406	79793905	chr10	80167470	80167969	Palm|chr10:80167470-80167969	0.457968712649585	.	.
chr10	79854078	79854577	chr10	79780004	79780503	E130317F20Rik|chr10:79780004-79780503	0.480345566780791	.	.
chr10	79854078	79854577	chr10	79780004	79780503	Ptbp1|chr10:79780004-79780503	0.480345566780791	.	.
chr10	79854078	79854577	chr10	80130998	80131497	E130317F20Rik|chr10:80130998-80131497	0.492677819638895	.	.
chr10	79854078	79854577	chr10	80130998	80131497	Ptbp1|chr10:80130998-80131497	0.492677819638895	.	.
chr10	79854078	79854577	chr10	80149272	80149771	E130317F20Rik|chr10:80149272-80149771	0.68958054548291	.	.
chr10	79854078	79854577	chr10	80149272	80149771	Ptbp1|chr10:80149272-80149771	0.68958054548291	.	.
chr10	79854078	79854577	chr10	80159857	80160356	E130317F20Rik|chr10:80159857-80160356	0.543410748960287	.	.
chr10	79854078	79854577	chr10	80159857	80160356	Ptbp1|chr10:80159857-80160356	0.543410748960287	.	.
chr10	79854868	79855367	chr10	79638841	79639340	E130317F20Rik|chr10:79638841-79639340	0.60145895561576	.	.
chr10	79854868	79855367	chr10	79638841	79639340	Ptbp1|chr10:79638841-79639340	0.60145895561576	.	.
chr10	79854868	79855367	chr10	80167470	80167969	E130317F20Rik|chr10:80167470-80167969	0.633268843091216	.	.
chr10	79854868	79855367	chr10	80167470	80167969	Ptbp1|chr10:80167470-80167969	0.633268843091216	.	.
chr10	79874174	79874673	chr10	79638841	79639340	Plppr3|chr10:79638841-79639340	0.432404528189116	.	.
chr10	79874174	79874673	chr10	79638841	79639340	Prtn3|chr10:79638841-79639340	0.432404528189116	.	.
chr10	79874174	79874673	chr10	79649318	79649817	Plppr3|chr10:79649318-79649817	0.406160817160553	.	.
chr10	79874174	79874673	chr10	79649318	79649817	Prtn3|chr10:79649318-79649817	0.406160817160553	.	.
chr10	79874174	79874673	chr10	80053303	80053802	Plppr3|chr10:80053303-80053802	0.557094722916508	.	.
chr10	79874174	79874673	chr10	80053303	80053802	Prtn3|chr10:80053303-80053802	0.557094722916508	.	.
chr10	79874174	79874673	chr10	80167470	80167969	Plppr3|chr10:80167470-80167969	0.564314884786335	.	.
chr10	79874174	79874673	chr10	80167470	80167969	Prtn3|chr10:80167470-80167969	0.564314884786335	.	.
chr10	79908963	79909462	chr10	79625367	79625866	Med16|chr10:79625367-79625866	0.436729026888857	.	.
chr10	79908963	79909462	chr10	79780004	79780503	Med16|chr10:79780004-79780503	0.551185592161498	.	.
chr10	79908963	79909462	chr10	79803556	79804055	Med16|chr10:79803556-79804055	0.377913802332423	.	.
chr10	79908963	79909462	chr10	80149272	80149771	Med16|chr10:80149272-80149771	0.438377345275181	.	.
chr10	79908963	79909462	chr10	80159857	80160356	Med16|chr10:80159857-80160356	0.707837323292384	.	.
chr10	79908963	79909462	chr10	80159857	80160356	Med16|chr10:80159857-80160356	0.707837323292385	.	.
chr10	79916697	79917196	chr10	79803556	79804055	Kiss1r|chr10:79803556-79804055	0.68196412953232	.	.
chr10	79916697	79917196	chr10	80131664	80132163	Kiss1r|chr10:80131664-80132163	0.803637815057071	.	.
chr10	79916697	79917196	chr10	80131664	80132163	Kiss1r|chr10:80131664-80132163	0.803637815057072	.	.
chr10	79916697	79917196	chr10	80149272	80149771	Kiss1r|chr10:80149272-80149771	0.406929966237755	.	.
chr10	79916697	79917196	chr10	80159857	80160356	Kiss1r|chr10:80159857-80160356	0.483033947910586	.	.
chr10	79926703	79927202	chr10	79595188	79595687	Arid3a|chr10:79595188-79595687	0.449424686753379	.	.
chr10	79926703	79927202	chr10	79638841	79639340	Arid3a|chr10:79638841-79639340	0.494150769414636	.	.
chr10	79926703	79927202	chr10	80167470	80167969	Arid3a|chr10:80167470-80167969	0.711931188994647	.	.
chr10	79959680	79960179	chr10	80053303	80053802	Wdr18|chr10:80053303-80053802	0.411297590029762	.	.
chr10	79984727	79985226	chr10	79780004	79780503	Tmem259|chr10:79780004-79780503	0.515477320235417	.	.
chr10	79984727	79985226	chr10	79803556	79804055	Tmem259|chr10:79803556-79804055	0.589868330471029	.	.
chr10	79984727	79985226	chr10	80130998	80131497	Tmem259|chr10:80130998-80131497	0.36582323105408	.	.
chr10	79984727	79985226	chr10	80131664	80132163	Tmem259|chr10:80131664-80132163	0.506084090995337	.	.
chr10	79984727	79985226	chr10	80149272	80149771	Tmem259|chr10:80149272-80149771	0.667548199152418	.	.
chr10	79984727	79985226	chr10	80159857	80160356	Tmem259|chr10:80159857-80160356	0.835933762328512	.	.
chr10	79996251	79996750	chr10	79803556	79804055	Abca7|chr10:79803556-79804055	0.387058943960559	.	.
chr10	79996251	79996750	chr10	80159857	80160356	Abca7|chr10:80159857-80160356	0.536166271011864	.	.
chr10	80039610	80040109	chr10	80149272	80149771	Polr2e|chr10:80149272-80149771	0.369871651658041	.	.
chr10	80039610	80040109	chr10	80298753	80299252	Polr2e|chr10:80298753-80299252	0.452964704022954	.	.
chr10	80039610	80040109	chr10	80350244	80350743	Polr2e|chr10:80350244-80350743	0.384689806114672	.	.
chr10	80139151	80139650	chr10	79803556	79804055	Atp5d|chr10:79803556-79804055	0.438699664310548	.	.
chr10	80139151	80139650	chr10	79925218	79925717	Atp5d|chr10:79925218-79925717	0.409937071368012	.	.
chr10	80139151	80139650	chr10	80142013	80142512	Atp5d|chr10:80142013-80142512	0.691979368669668	.	.
chr10	80139151	80139650	chr10	80475205	80475704	Atp5d|chr10:80475205-80475704	0.406841339968966	.	.
chr10	80141214	80141713	chr10	79780004	79780503	Cbarp|chr10:79780004-79780503	0.379527157168225	.	.
chr10	80141214	80141713	chr10	80053303	80053802	Cbarp|chr10:80053303-80053802	0.396037920442777	.	.
chr10	80141214	80141713	chr10	80053303	80053802	Cbarp|chr10:80053303-80053802	0.396037920442778	.	.
chr10	80141214	80141713	chr10	80130998	80131497	Cbarp|chr10:80130998-80131497	0.495531353195817	.	.
chr10	80141214	80141713	chr10	80149272	80149771	Cbarp|chr10:80149272-80149771	0.449717422028172	.	.
chr10	80141214	80141713	chr10	80167470	80167969	Cbarp|chr10:80167470-80167969	0.400735932612962	.	.
chr10	80141214	80141713	chr10	80298753	80299252	Cbarp|chr10:80298753-80299252	0.638316842852171	.	.
chr10	80141214	80141713	chr10	80350244	80350743	Cbarp|chr10:80350244-80350743	0.43984793701635	.	.
chr10	80148538	80149037	chr10	80053303	80053802	Midn|chr10:80053303-80053802	0.46080041636075	.	.
chr10	80148538	80149037	chr10	80167470	80167969	Midn|chr10:80167470-80167969	0.728896548741086	.	.
chr10	80148538	80149037	chr10	80350244	80350743	Midn|chr10:80350244-80350743	0.641551270672379	.	.
chr10	80179406	80179905	chr10	80167470	80167969	Efna2|chr10:80167470-80167969	0.586158396806935	.	.
chr10	80226253	80226752	chr10	79780004	79780503	Pwwp3a|chr10:79780004-79780503	0.406197655375952	.	.
chr10	80226253	80226752	chr10	80130998	80131497	Pwwp3a|chr10:80130998-80131497	0.412006838812487	.	.
chr10	80226253	80226752	chr10	80149272	80149771	Pwwp3a|chr10:80149272-80149771	0.488240571094231	.	.
chr10	80226253	80226752	chr10	80159857	80160356	Pwwp3a|chr10:80159857-80160356	0.445377884814229	.	.
chr10	80226253	80226752	chr10	80298753	80299252	Pwwp3a|chr10:80298753-80299252	0.436871476103683	.	.
chr10	80226253	80226752	chr10	80350244	80350743	Pwwp3a|chr10:80350244-80350743	0.580207614111395	.	.
chr10	80226757	80227256	chr10	79780004	79780503	Pwwp3a|chr10:79780004-79780503	0.403526765035458	.	.
chr10	80226757	80227256	chr10	80130998	80131497	Pwwp3a|chr10:80130998-80131497	0.451010323751431	.	.
chr10	80226757	80227256	chr10	80149272	80149771	Pwwp3a|chr10:80149272-80149771	0.640600148794014	.	.
chr10	80226757	80227256	chr10	80159857	80160356	Pwwp3a|chr10:80159857-80160356	0.422004842078229	.	.
chr10	80226757	80227256	chr10	80298753	80299252	Pwwp3a|chr10:80298753-80299252	0.659077457965326	.	.
chr10	80226757	80227256	chr10	80298753	80299252	Pwwp3a|chr10:80298753-80299252	0.659077457965327	.	.
chr10	80260827	80261326	chr10	80131664	80132163	Dazap1|chr10:80131664-80132163	0.375777469383251	.	.
chr10	80260827	80261326	chr10	80131664	80132163	Gamt|chr10:80131664-80132163	0.375777469383251	.	.
chr10	80260827	80261326	chr10	80264751	80265250	Dazap1|chr10:80264751-80265250	0.43383515538982	.	.
chr10	80260827	80261326	chr10	80264751	80265250	Gamt|chr10:80264751-80265250	0.43383515538982	.	.
chr10	80260827	80261326	chr10	80475205	80475704	Dazap1|chr10:80475205-80475704	0.711189314304018	.	.
chr10	80260827	80261326	chr10	80475205	80475704	Gamt|chr10:80475205-80475704	0.711189314304018	.	.
chr10	80292185	80292684	chr10	80130998	80131497	Rps15|chr10:80130998-80131497	0.367267725090547	.	.
chr10	80292185	80292684	chr10	80149272	80149771	Rps15|chr10:80149272-80149771	0.670980530533759	.	.
chr10	80292185	80292684	chr10	80159857	80160356	Rps15|chr10:80159857-80160356	0.675907305046339	.	.
chr10	80292185	80292684	chr10	80298753	80299252	Rps15|chr10:80298753-80299252	0.491278055967519	.	.
chr10	80292185	80292684	chr10	80676201	80676700	Rps15|chr10:80676201-80676700	0.564997957996008	.	.
chr10	80329684	80330183	chr10	80298753	80299252	Pcsk4|chr10:80298753-80299252	0.375844628024959	.	.
chr10	80329684	80330183	chr10	80298753	80299252	Reep6|chr10:80298753-80299252	0.375844628024959	.	.
chr10	80329684	80330183	chr10	80676201	80676700	Pcsk4|chr10:80676201-80676700	0.403317123774019	.	.
chr10	80329684	80330183	chr10	80676201	80676700	Reep6|chr10:80676201-80676700	0.403317123774019	.	.
chr10	80356660	80357159	chr10	80130998	80131497	Plk5|chr10:80130998-80131497	0.444246418445776	.	.
chr10	80356660	80357159	chr10	80149272	80149771	Plk5|chr10:80149272-80149771	0.477755408006521	.	.
chr10	80356660	80357159	chr10	80159857	80160356	Plk5|chr10:80159857-80160356	0.589585925951024	.	.
chr10	80356660	80357159	chr10	80298753	80299252	Plk5|chr10:80298753-80299252	0.408531888616232	.	.
chr10	80356660	80357159	chr10	80350244	80350743	Plk5|chr10:80350244-80350743	0.373372154593163	.	.
chr10	80356660	80357159	chr10	80676201	80676700	Plk5|chr10:80676201-80676700	0.399405039516823	.	.
chr10	80371246	80371745	chr10	80149272	80149771	Gm15123|chr10:80149272-80149771	0.563688333102827	.	.
chr10	80371246	80371745	chr10	80149272	80149771	Gm15124|chr10:80149272-80149771	0.563688333102827	.	.
chr10	80371246	80371745	chr10	80159857	80160356	Gm15123|chr10:80159857-80160356	0.418727587281323	.	.
chr10	80371246	80371745	chr10	80159857	80160356	Gm15124|chr10:80159857-80160356	0.418727587281323	.	.
chr10	80371246	80371745	chr10	80298753	80299252	Gm15123|chr10:80298753-80299252	0.457485488612049	.	.
chr10	80371246	80371745	chr10	80298753	80299252	Gm15124|chr10:80298753-80299252	0.457485488612049	.	.
chr10	80371246	80371745	chr10	80340023	80340522	Gm15123|chr10:80340023-80340522	0.4568483063609	.	.
chr10	80371246	80371745	chr10	80340023	80340522	Gm15124|chr10:80340023-80340522	0.4568483063609	.	.
chr10	80371246	80371745	chr10	80676201	80676700	Gm15123|chr10:80676201-80676700	0.615039170496751	.	.
chr10	80371246	80371745	chr10	80676201	80676700	Gm15124|chr10:80676201-80676700	0.615039170496751	.	.
chr10	80387533	80388032	chr10	80131664	80132163	Mex3d|chr10:80131664-80132163	0.686616734640037	.	.
chr10	80387533	80388032	chr10	80142013	80142512	Mex3d|chr10:80142013-80142512	0.594837568384854	.	.
chr10	80387533	80388032	chr10	80159857	80160356	Mex3d|chr10:80159857-80160356	0.622511288610334	.	.
chr10	80387533	80388032	chr10	80340023	80340522	Mex3d|chr10:80340023-80340522	0.4532777543341	.	.
chr10	80387533	80388032	chr10	80475205	80475704	Mex3d|chr10:80475205-80475704	0.474291922616663	.	.
chr10	80398776	80399275	chr10	80548580	80549079	Mbd3|chr10:80548580-80549079	0.456694324397645	.	.
chr10	80399367	80399866	chr10	80053303	80053802	Mbd3|chr10:80053303-80053802	0.392837836414724	.	.
chr10	80399367	80399866	chr10	80130998	80131497	Mbd3|chr10:80130998-80131497	0.478769411721168	.	.
chr10	80399367	80399866	chr10	80167470	80167969	Mbd3|chr10:80167470-80167969	0.38890182532518	.	.
chr10	80399367	80399866	chr10	80350244	80350743	Mbd3|chr10:80350244-80350743	0.624048051601058	.	.
chr10	80399367	80399866	chr10	80548580	80549079	Mbd3|chr10:80548580-80549079	0.462133815155943	.	.
chr10	80406595	80407094	chr10	80475205	80475704	Uqcr11|chr10:80475205-80475704	0.437902198626327	.	.
chr10	80433784	80434283	chr10	80167470	80167969	Tcf3|chr10:80167470-80167969	0.626476385154341	.	.
chr10	80433784	80434283	chr10	80350244	80350743	Tcf3|chr10:80350244-80350743	0.396821783600751	.	.
chr10	80561559	80562058	chr10	80350244	80350743	Rexo1|chr10:80350244-80350743	0.507177589913839	.	.
chr10	80561559	80562058	chr10	80548580	80549079	Rexo1|chr10:80548580-80549079	0.433345044336335	.	.
chr10	80561559	80562058	chr10	80774521	80775020	Rexo1|chr10:80774521-80775020	0.529878726522773	.	.
chr10	80561559	80562058	chr10	80774521	80775020	Rexo1|chr10:80774521-80775020	0.529878726522774	.	.
chr10	80577192	80577691	chr10	80298753	80299252	Klf16|chr10:80298753-80299252	0.767148595889676	.	.
chr10	80577192	80577691	chr10	80676201	80676700	Klf16|chr10:80676201-80676700	0.74121281926187	.	.
chr10	80577192	80577691	chr10	80676201	80676700	Klf16|chr10:80676201-80676700	0.741212819261871	.	.
chr10	80577192	80577691	chr10	80928413	80928912	Klf16|chr10:80928413-80928912	0.434560947011848	.	.
chr10	80577192	80577691	chr10	80987974	80988473	Klf16|chr10:80987974-80988473	0.458158197429672	.	.
chr10	80602614	80603113	chr10	80475205	80475704	Adat3|chr10:80475205-80475704	0.458571629567381	.	.
chr10	80602614	80603113	chr10	80475205	80475704	Scamp4|chr10:80475205-80475704	0.458571629567381	.	.
chr10	80621853	80622352	chr10	80298753	80299252	Csnk1g2|chr10:80298753-80299252	0.578890415272836	.	.
chr10	80621853	80622352	chr10	80350244	80350743	Csnk1g2|chr10:80350244-80350743	0.686044667438124	.	.
chr10	80621853	80622352	chr10	80548580	80549079	Csnk1g2|chr10:80548580-80549079	0.544096194728779	.	.
chr10	80621853	80622352	chr10	80676201	80676700	Csnk1g2|chr10:80676201-80676700	0.544425200214666	.	.
chr10	80622360	80622859	chr10	80298753	80299252	Csnk1g2|chr10:80298753-80299252	0.524271264282126	.	.
chr10	80622360	80622859	chr10	80676201	80676700	Csnk1g2|chr10:80676201-80676700	0.502707710253486	.	.
chr10	80622360	80622859	chr10	80928413	80928912	Csnk1g2|chr10:80928413-80928912	0.444239350058053	.	.
chr10	80656327	80656826	chr10	80298753	80299252	Btbd2|chr10:80298753-80299252	0.73035881418297	.	.
chr10	80656327	80656826	chr10	80350244	80350743	Btbd2|chr10:80350244-80350743	0.449720391794214	.	.
chr10	80656327	80656826	chr10	80350244	80350743	Btbd2|chr10:80350244-80350743	0.449720391794215	.	.
chr10	80656327	80656826	chr10	80548580	80549079	Btbd2|chr10:80548580-80549079	0.573659962376812	.	.
chr10	80656327	80656826	chr10	80676201	80676700	Btbd2|chr10:80676201-80676700	0.799828694651788	.	.
chr10	80656327	80656826	chr10	80807167	80807666	Btbd2|chr10:80807167-80807666	0.508981134401127	.	.
chr10	80656327	80656826	chr10	80928413	80928912	Btbd2|chr10:80928413-80928912	0.387009572436477	.	.
chr10	80656327	80656826	chr10	80987974	80988473	Btbd2|chr10:80987974-80988473	0.503004734945077	.	.
chr10	80742110	80742609	chr10	80298753	80299252	Ap3d1|chr10:80298753-80299252	0.375831430324016	.	.
chr10	80742110	80742609	chr10	80340023	80340522	Ap3d1|chr10:80340023-80340522	0.56523753285719	.	.
chr10	80742110	80742609	chr10	80676201	80676700	Ap3d1|chr10:80676201-80676700	0.524718059620667	.	.
chr10	80754853	80755352	chr10	80807167	80807666	Dot1l|chr10:80807167-80807666	0.444260561336255	.	.
chr10	80754853	80755352	chr10	81192202	81192701	Dot1l|chr10:81192202-81192701	0.465554550348519	.	.
chr10	80798353	80798852	chr10	80998786	80999285	Plekhj1|chr10:80998786-80999285	0.491539077196954	.	.
chr10	80798353	80798852	chr10	80998786	80999285	Sf3a2|chr10:80998786-80999285	0.491539077196954	.	.
chr10	80798353	80798852	chr10	81192202	81192701	Plekhj1|chr10:81192202-81192701	0.456963213007477	.	.
chr10	80798353	80798852	chr10	81192202	81192701	Sf3a2|chr10:81192202-81192701	0.456963213007477	.	.
chr10	80826143	80826642	chr10	80928413	80928912	Oaz1|chr10:80928413-80928912	0.370563253573418	.	.
chr10	80843833	80844332	chr10	80998786	80999285	Lingo3|chr10:80998786-80999285	0.435974797373498	.	.
chr10	80843833	80844332	chr10	81192202	81192701	Lingo3|chr10:81192202-81192701	0.409251412123736	.	.
chr10	80854995	80855494	chr10	81027252	81027751	Lsm7|chr10:81027252-81027751	0.424219703709424	.	.
chr10	80854995	80855494	chr10	81027252	81027751	Sppl2b|chr10:81027252-81027751	0.424219703709424	.	.
chr10	80918033	80918532	chr10	81174893	81175392	Lmnb2|chr10:81174893-81175392	0.414861648183311	.	.
chr10	80929771	80930270	chr10	81027252	81027751	Gadd45b|chr10:81027252-81027751	0.390446197315965	.	.
chr10	81014811	81015310	chr10	81027252	81027751	Gng7|chr10:81027252-81027751	0.440570954591106	.	.
chr10	81060133	81060632	chr10	80928413	80928912	Sgta|chr10:80928413-80928912	0.446417933038197	.	.
chr10	81060133	81060632	chr10	81027252	81027751	Sgta|chr10:81027252-81027751	0.551105199595624	.	.
chr10	81060133	81060632	chr10	81430157	81430656	Sgta|chr10:81430157-81430656	0.480817951705248	.	.
chr10	81069721	81070220	chr10	80807167	80807666	Thop1|chr10:80807167-80807666	0.450773673732355	.	.
chr10	81069721	81070220	chr10	80987974	80988473	Thop1|chr10:80987974-80988473	0.54581444913188	.	.
chr10	81069721	81070220	chr10	81430157	81430656	Thop1|chr10:81430157-81430656	0.556809895962099	.	.
chr10	81069721	81070220	chr10	81430157	81430656	Thop1|chr10:81430157-81430656	0.5568098959621	.	.
chr10	81069721	81070220	chr10	81432821	81433320	Thop1|chr10:81432821-81433320	0.657279611440607	.	.
chr10	81069721	81070220	chr10	81472805	81473304	Thop1|chr10:81472805-81473304	0.635390944509433	.	.
chr10	81105647	81106146	chr10	80807167	80807666	Map2k2|chr10:80807167-80807666	0.391159863825088	.	.
chr10	81167584	81168083	chr10	80998786	80999285	Pias4|chr10:80998786-80999285	0.594180634607564	.	.
chr10	81167584	81168083	chr10	81192202	81192701	Pias4|chr10:81192202-81192701	0.517980594803114	.	.
chr10	81167584	81168083	chr10	81450104	81450603	Pias4|chr10:81450104-81450603	0.641420610618071	.	.
chr10	81182587	81183086	chr10	81027252	81027751	Dapk3|chr10:81027252-81027751	0.675534433564508	.	.
chr10	81230621	81231120	chr10	81450104	81450603	Atcay|chr10:81450104-81450603	0.463589998395128	.	.
chr10	81232829	81233328	chr10	81027252	81027751	Zfr2|chr10:81027252-81027751	0.389542964801878	.	.
chr10	81253019	81253518	chr10	81021528	81022027	Matk|chr10:81021528-81022027	0.45022569512178	.	.
chr10	81292618	81293117	chr10	81192202	81192701	Pip5k1c|chr10:81192202-81192701	0.541282373410506	.	.
chr10	81292618	81293117	chr10	81217989	81218488	Pip5k1c|chr10:81217989-81218488	0.571740502091645	.	.
chr10	81292618	81293117	chr10	81450104	81450603	Pip5k1c|chr10:81450104-81450603	0.392612845684068	.	.
chr10	81320497	81320996	chr10	81432821	81433320	Cactin|chr10:81432821-81433320	0.400871181355847	.	.
chr10	81320497	81320996	chr10	81472805	81473304	Cactin|chr10:81472805-81473304	0.642262360261588	.	.
chr10	81320497	81320996	chr10	81551522	81552021	Cactin|chr10:81551522-81552021	0.699448220484786	.	.
chr10	81320497	81320996	chr10	81633421	81633920	Cactin|chr10:81633421-81633920	0.785033542183063	.	.
chr10	81350327	81350826	chr10	81192202	81192701	Hmg20b|chr10:81192202-81192701	0.424940036682234	.	.
chr10	81350327	81350826	chr10	81430157	81430656	Hmg20b|chr10:81430157-81430656	0.415392136811611	.	.
chr10	81350327	81350826	chr10	81450104	81450603	Hmg20b|chr10:81450104-81450603	0.620041909190603	.	.
chr10	81350327	81350826	chr10	81526637	81527136	Hmg20b|chr10:81526637-81527136	0.756734912254013	.	.
chr10	81350327	81350826	chr10	81571498	81571997	Hmg20b|chr10:81571498-81571997	0.626290124032047	.	.
chr10	81350327	81350826	chr10	81643405	81643904	Hmg20b|chr10:81643405-81643904	0.467145398788598	.	.
chr10	81357211	81357710	chr10	81430157	81430656	Mfsd12|chr10:81430157-81430656	0.47385976018908	.	.
chr10	81357211	81357710	chr10	81633421	81633920	Mfsd12|chr10:81633421-81633920	0.59082040056245	.	.
chr10	81378395	81378894	chr10	81430157	81430656	Fzr1|chr10:81430157-81430656	0.443281445180854	.	.
chr10	81384063	81384562	chr10	81192202	81192701	Dohh|chr10:81192202-81192701	0.428769040923	.	.
chr10	81384063	81384562	chr10	81643405	81643904	Dohh|chr10:81643405-81643904	0.374124721884348	.	.
chr10	81482441	81482940	chr10	81192202	81192701	Celf5|chr10:81192202-81192701	0.527686279810075	.	.
chr10	81482441	81482940	chr10	81551522	81552021	Celf5|chr10:81551522-81552021	0.459925740672985	.	.
chr10	81482441	81482940	chr10	81633421	81633920	Celf5|chr10:81633421-81633920	0.472648802829458	.	.
chr10	81482441	81482940	chr10	81643405	81643904	Celf5|chr10:81643405-81643904	0.393695746909055	.	.
chr10	81496231	81496730	chr10	81027252	81027751	Ncln|chr10:81027252-81027751	0.473033436473952	.	.
chr10	81496231	81496730	chr10	81407442	81407941	Ncln|chr10:81407442-81407941	0.599671199438681	.	.
chr10	81496231	81496730	chr10	81430157	81430656	Ncln|chr10:81430157-81430656	0.498817041252137	.	.
chr10	81496231	81496730	chr10	81432821	81433320	Ncln|chr10:81432821-81433320	0.451073110230872	.	.
chr10	81545004	81545503	chr10	81407442	81407941	Gna11|chr10:81407442-81407941	0.401400795016953	.	.
chr10	81545004	81545503	chr10	81430157	81430656	Gna11|chr10:81430157-81430656	0.520680852694281	.	.
chr10	81559200	81559699	chr10	81551522	81552021	Tle5|chr10:81551522-81552021	0.482606443738807	.	.
chr10	81559200	81559699	chr10	81633421	81633920	Tle5|chr10:81633421-81633920	0.407316815539865	.	.
chr10	81559200	81559699	chr10	81643405	81643904	Tle5|chr10:81643405-81643904	0.36913160779912	.	.
chr10	81600731	81601230	chr10	81430157	81430656	Tle6|chr10:81430157-81430656	0.464332422377227	.	.
chr10	81600731	81601230	chr10	81472805	81473304	Tle6|chr10:81472805-81473304	0.495358310113321	.	.
chr10	81600731	81601230	chr10	81526637	81527136	Tle6|chr10:81526637-81527136	0.411465821883056	.	.
chr10	81600731	81601230	chr10	81551522	81552021	Tle6|chr10:81551522-81552021	0.397521199416687	.	.
chr10	81600731	81601230	chr10	81633421	81633920	Tle6|chr10:81633421-81633920	0.514803403917205	.	.
chr10	81600731	81601230	chr10	81643405	81643904	Tle6|chr10:81643405-81643904	0.602687923630964	.	.
chr10	81605948	81606447	chr10	81430157	81430656	BC025920|chr10:81430157-81430656	0.607071716999993	.	.
chr10	81605948	81606447	chr10	81432821	81433320	BC025920|chr10:81432821-81433320	0.474348508055562	.	.
chr10	81605948	81606447	chr10	81472805	81473304	BC025920|chr10:81472805-81473304	0.671992376525278	.	.
chr10	81605948	81606447	chr10	81551522	81552021	BC025920|chr10:81551522-81552021	0.602576568640778	.	.
chr10	81605948	81606447	chr10	81633421	81633920	BC025920|chr10:81633421-81633920	0.781378966828686	.	.
chr10	81627379	81627878	chr10	81633421	81633920	Ankrd24|chr10:81633421-81633920	0.479944764337588	.	.
chr10	81627379	81627878	chr10	81633421	81633920	Sirt6|chr10:81633421-81633920	0.479944764337588	.	.
chr10	81648748	81649247	chr10	81432821	81433320	Gm10778|chr10:81432821-81433320	0.411485202326829	.	.
chr10	82622905	82623404	chr10	82698823	82699322	1190007I07Rik|chr10:82698823-82699322	0.669762320490499	.	.
chr10	82622905	82623404	chr10	82871650	82872149	1190007I07Rik|chr10:82871650-82872149	0.369071597151783	.	.
chr10	82811778	82812277	chr10	82698823	82699322	1700028I16Rik|chr10:82698823-82699322	0.604926527217472	.	.
chr10	82811778	82812277	chr10	83049188	83049687	1700028I16Rik|chr10:83049188-83049687	0.672660943515344	.	.
chr10	82811778	82812277	chr10	83182518	83183017	1700028I16Rik|chr10:83182518-83183017	0.540596807914086	.	.
chr10	82858893	82859392	chr10	82698823	82699322	Gm38560|chr10:82698823-82699322	0.390187253670722	.	.
chr10	82858893	82859392	chr10	83049188	83049687	Gm38560|chr10:83049188-83049687	0.566418336496743	.	.
chr10	83337299	83337798	chr10	83605559	83606058	Slc41a2|chr10:83605559-83606058	0.452130571090176	.	.
chr10	83359854	83360353	chr10	83554402	83554901	D10Wsu102e|chr10:83554402-83554901	0.550804166906607	.	.
chr10	83533226	83533725	chr10	83417386	83417885	Aldh1l2|chr10:83417386-83417885	0.371493059893806	.	.
chr10	83533859	83534358	chr10	83266619	83267118	Aldh1l2|chr10:83266619-83267118	0.440615644641494	.	.
chr10	83533859	83534358	chr10	83266619	83267118	Aldh1l2|chr10:83266619-83267118	0.440615644641495	.	.
chr10	83533859	83534358	chr10	83417386	83417885	Aldh1l2|chr10:83417386-83417885	0.563782616659041	.	.
chr10	83543701	83544200	chr10	83266619	83267118	Washc4|chr10:83266619-83267118	0.47013856114576	.	.
chr10	83543701	83544200	chr10	83605559	83606058	Washc4|chr10:83605559-83606058	0.559932498114924	.	.
chr10	83648475	83648974	chr10	83554402	83554901	Appl2|chr10:83554402-83554901	0.729826220666885	.	.
chr10	85102355	85102854	chr10	85045275	85045774	Fhl4|chr10:85045275-85045774	0.69901300177358	.	.
chr10	85102355	85102854	chr10	85045275	85045774	Tmem263|chr10:85045275-85045774	0.69901300177358	.	.
chr10	85185139	85185638	chr10	85214796	85215295	Cry1|chr10:85214796-85215295	0.395537174432683	.	.
chr10	85386593	85387092	chr10	85624915	85625414	Btbd11|chr10:85624915-85625414	0.401039394243537	.	.
chr10	85387145	85387644	chr10	85525552	85526051	Btbd11|chr10:85525552-85526051	0.565481449458339	.	.
chr10	85387145	85387644	chr10	85598554	85599053	Btbd11|chr10:85598554-85599053	0.651429121626614	.	.
chr10	85916334	85916833	chr10	85624915	85625414	Prdm4|chr10:85624915-85625414	0.556827842595595	.	.
chr10	85916334	85916833	chr10	85871543	85872042	Prdm4|chr10:85871543-85872042	0.475098635906581	.	.
chr10	85916863	85917362	chr10	85575589	85576088	Prdm4|chr10:85575589-85576088	0.493364949626372	.	.
chr10	85916863	85917362	chr10	85576112	85576611	Prdm4|chr10:85576112-85576611	0.66484404729532	.	.
chr10	85916863	85917362	chr10	85928481	85928980	Prdm4|chr10:85928481-85928980	0.538950094039552	.	.
chr10	85916863	85917362	chr10	86010631	86011130	Prdm4|chr10:86010631-86011130	0.538531836546894	.	.
chr10	85916863	85917362	chr10	86064837	86065336	Prdm4|chr10:86064837-86065336	0.481191387525893	.	.
chr10	85957553	85958052	chr10	85575589	85576088	Rtcb|chr10:85575589-85576088	0.448249979157792	.	.
chr10	85957553	85958052	chr10	86064837	86065336	Rtcb|chr10:86064837-86065336	0.411590200050974	.	.
chr10	86021662	86022161	chr10	86010631	86011130	A230060F14Rik|chr10:86010631-86011130	0.38829982871007	.	.
chr10	86021662	86022161	chr10	86010631	86011130	Fbxo7|chr10:86010631-86011130	0.38829982871007	.	.
chr10	86021662	86022161	chr10	86064837	86065336	A230060F14Rik|chr10:86064837-86065336	0.395815894665992	.	.
chr10	86021662	86022161	chr10	86064837	86065336	Fbxo7|chr10:86064837-86065336	0.395815894665992	.	.
chr10	86021662	86022161	chr10	86491743	86492242	A230060F14Rik|chr10:86491743-86492242	0.410951997381081	.	.
chr10	86021662	86022161	chr10	86491743	86492242	Fbxo7|chr10:86491743-86492242	0.410951997381081	.	.
chr10	86498647	86499146	chr10	86010631	86011130	Syn3|chr10:86010631-86011130	0.439910466413033	.	.
chr10	86498647	86499146	chr10	86685259	86685758	Syn3|chr10:86685259-86685758	0.429741559921847	.	.
chr10	86705281	86705780	chr10	86296101	86296600	Hsp90b1|chr10:86296101-86296600	0.433685190925587	.	.
chr10	86705281	86705780	chr10	86296101	86296600	Ttc41|chr10:86296101-86296600	0.433685190925587	.	.
chr10	86705811	86706310	chr10	86685259	86685758	Hsp90b1|chr10:86685259-86685758	0.490794091303004	.	.
chr10	86705811	86706310	chr10	86685259	86685758	Ttc41|chr10:86685259-86685758	0.490794091303004	.	.
chr10	86778694	86779193	chr10	86730664	86731163	Nt5dc3|chr10:86730664-86731163	0.509817435949545	.	.
chr10	86778694	86779193	chr10	86934267	86934766	Nt5dc3|chr10:86934267-86934766	0.542915676606805	.	.
chr10	86778694	86779193	chr10	86961331	86961830	Nt5dc3|chr10:86961331-86961830	0.63343574777597	.	.
chr10	86971914	86972413	chr10	86934797	86935296	Gm16271|chr10:86934797-86935296	0.605365025934645	.	.
chr10	86971914	86972413	chr10	87024821	87025320	Gm16271|chr10:87024821-87025320	0.444596313058408	.	.
chr10	87058237	87058736	chr10	87494579	87495078	1700113H08Rik|chr10:87494579-87495078	0.364205763376499	.	.
chr10	88200852	88201351	chr10	87891661	87892160	Washc3|chr10:87891661-87892160	0.475792689845616	.	.
chr10	88200852	88201351	chr10	87926711	87927210	Washc3|chr10:87926711-87927210	0.66028412058657	.	.
chr10	88200852	88201351	chr10	87927276	87927775	Washc3|chr10:87927276-87927775	0.56791160351995	.	.
chr10	88200852	88201351	chr10	87947901	87948400	Washc3|chr10:87947901-87948400	0.567269603476784	.	.
chr10	88201358	88201857	chr10	87891661	87892160	Washc3|chr10:87891661-87892160	0.394568780751346	.	.
chr10	88201358	88201857	chr10	87926711	87927210	Washc3|chr10:87926711-87927210	0.474323915328179	.	.
chr10	88201358	88201857	chr10	87927276	87927775	Washc3|chr10:87927276-87927775	0.417207894852347	.	.
chr10	88201358	88201857	chr10	87947901	87948400	Washc3|chr10:87947901-87948400	0.404000471375622	.	.
chr10	88378931	88379430	chr10	88327377	88327876	Dram1|chr10:88327377-88327876	0.391063463921287	.	.
chr10	88378931	88379430	chr10	88327377	88327876	Gnptab|chr10:88327377-88327876	0.391063463921287	.	.
chr10	88731569	88732068	chr10	88327377	88327876	Arl1|chr10:88327377-88327876	0.517683415300623	.	.
chr10	88826571	88827070	chr10	88510433	88510932	Utp20|chr10:88510433-88510932	0.455439584168718	.	.
chr10	88826571	88827070	chr10	88588023	88588522	Utp20|chr10:88588023-88588522	0.397465477591867	.	.
chr10	88826571	88827070	chr10	89013926	89014425	Utp20|chr10:89013926-89014425	0.519880040879727	.	.
chr10	89344955	89345454	chr10	89075342	89075841	Ano4|chr10:89075342-89075841	0.465181171483333	.	.
chr10	89344955	89345454	chr10	89267826	89268325	Ano4|chr10:89267826-89268325	0.548792908429383	.	.
chr10	89686076	89686575	chr10	89559743	89560242	1500026H17Rik|chr10:89559743-89560242	0.622364221272221	.	.
chr10	89686076	89686575	chr10	89559743	89560242	Scyl2|chr10:89559743-89560242	0.622364221272221	.	.
chr10	89744704	89745203	chr10	89559743	89560242	Uhrf1bp1l|chr10:89559743-89560242	0.443859173687546	.	.
chr10	89745265	89745764	chr10	89812388	89812887	Uhrf1bp1l|chr10:89812388-89812887	0.376198798351929	.	.
chr10	89872634	89873133	chr10	89722791	89723290	Anks1b|chr10:89722791-89723290	0.65630623851183	.	.
chr10	89872634	89873133	chr10	89872091	89872590	Anks1b|chr10:89872091-89872590	0.60095406243803	.	.
chr10	90728693	90729192	chr10	90387835	90388334	Gm47591|chr10:90387835-90388334	0.547243889269329	.	.
chr10	90728693	90729192	chr10	90599665	90600164	Gm47591|chr10:90599665-90600164	0.398420262651427	.	.
chr10	91082684	91083183	chr10	90828888	90829387	Apaf1|chr10:90828888-90829387	0.482110866827124	.	.
chr10	91082684	91083183	chr10	90828888	90829387	Ikbip|chr10:90828888-90829387	0.482110866827124	.	.
chr10	91082684	91083183	chr10	91033918	91034417	Apaf1|chr10:91033918-91034417	0.396678180885365	.	.
chr10	91082684	91083183	chr10	91033918	91034417	Ikbip|chr10:91033918-91034417	0.396678180885365	.	.
chr10	91082684	91083183	chr10	91271099	91271598	Apaf1|chr10:91271099-91271598	0.436268992954495	.	.
chr10	91082684	91083183	chr10	91271099	91271598	Ikbip|chr10:91271099-91271598	0.436268992954495	.	.
chr10	91082684	91083183	chr10	91456127	91456626	Apaf1|chr10:91456127-91456626	0.366173180856623	.	.
chr10	91082684	91083183	chr10	91456127	91456626	Ikbip|chr10:91456127-91456626	0.366173180856623	.	.
chr10	91123242	91123741	chr10	90907784	90908283	Slc25a3|chr10:90907784-90908283	0.365462169323762	.	.
chr10	91123242	91123741	chr10	91051213	91051712	Slc25a3|chr10:91051213-91051712	0.431407002510595	.	.
chr10	91123242	91123741	chr10	91329822	91330321	Slc25a3|chr10:91329822-91330321	0.673630615985206	.	.
chr10	91123779	91124278	chr10	90828888	90829387	Slc25a3|chr10:90828888-90829387	0.646039560056132	.	.
chr10	91123779	91124278	chr10	91271099	91271598	Slc25a3|chr10:91271099-91271598	0.503669111533683	.	.
chr10	91181390	91181889	chr10	91051213	91051712	Tmpo|chr10:91051213-91051712	0.364033047819575	.	.
chr10	91181909	91182408	chr10	91033918	91034417	Tmpo|chr10:91033918-91034417	0.562530658822006	.	.
chr10	93081484	93081983	chr10	93425632	93426131	Cfap54|chr10:93425632-93426131	0.540450466723673	.	.
chr10	94147608	94148107	chr10	94238232	94238731	Nr2c1|chr10:94238232-94238731	0.393404215298323	.	.
chr10	94688424	94688923	chr10	94514585	94515084	Cep83|chr10:94514585-94515084	0.409305044581643	.	.
chr10	94688424	94688923	chr10	94514585	94515084	Cep83os|chr10:94514585-94515084	0.409305044581643	.	.
chr10	95323354	95323853	chr10	95297537	95298036	Cradd|chr10:95297537-95298036	0.502616888916289	.	.
chr10	95323873	95324372	chr10	95311061	95311560	Cradd|chr10:95311061-95311560	0.589760679822911	.	.
chr10	95416569	95417068	chr10	95088118	95088617	5730420D15Rik|chr10:95088118-95088617	0.411123262411068	.	.
chr10	95416569	95417068	chr10	95088118	95088617	Socs2|chr10:95088118-95088617	0.411123262411068	.	.
chr10	95416569	95417068	chr10	95142765	95143264	5730420D15Rik|chr10:95142765-95143264	0.486964041385028	.	.
chr10	95416569	95417068	chr10	95142765	95143264	Socs2|chr10:95142765-95143264	0.486964041385028	.	.
chr10	95417115	95417614	chr10	95297537	95298036	5730420D15Rik|chr10:95297537-95298036	0.432886818984241	.	.
chr10	95417115	95417614	chr10	95297537	95298036	Socs2|chr10:95297537-95298036	0.432886818984241	.	.
chr10	95817743	95818242	chr10	96033586	96034085	Gm47718|chr10:96033586-96034085	0.574132171186625	.	.
chr10	95817743	95818242	chr10	96033586	96034085	Gm47719|chr10:96033586-96034085	0.574132171186625	.	.
chr10	98914146	98914645	chr10	99020518	99021017	Atp2b1|chr10:99020518-99021017	0.600455975969061	.	.
chr10	98914146	98914645	chr10	99028389	99028888	Atp2b1|chr10:99028389-99028888	0.455932206371669	.	.
chr10	98914847	98915346	chr10	98599767	98600266	Atp2b1|chr10:98599767-98600266	0.365061211727208	.	.
chr10	98914847	98915346	chr10	98975792	98976291	Atp2b1|chr10:98975792-98976291	0.394028866364911	.	.
chr10	99106866	99107365	chr10	98975792	98976291	Gm48768|chr10:98975792-98976291	0.62034206735277	.	.
chr10	99106866	99107365	chr10	98975792	98976291	Poc1b|chr10:98975792-98976291	0.62034206735277	.	.
chr10	99608112	99608611	chr10	99261553	99262052	Gm20110|chr10:99261553-99262052	0.481640009721114	.	.
chr10	100015452	100015951	chr10	100449036	100449535	Kitl|chr10:100449036-100449535	0.432411117602727	.	.
chr10	103236075	103236574	chr10	103369009	103369508	Lrriq1|chr10:103369009-103369508	0.498355776153418	.	.
chr10	103367473	103367972	chr10	103602791	103603290	Slc6a15|chr10:103602791-103603290	0.453724056628414	.	.
chr10	105575185	105575684	chr10	105774364	105774863	Tmtc2|chr10:105774364-105774863	0.419002430036497	.	.
chr10	105575185	105575684	chr10	105954682	105955181	Tmtc2|chr10:105954682-105955181	0.455790704948119	.	.
chr10	105841096	105841595	chr10	105704410	105704909	Ccdc59|chr10:105704410-105704909	0.44305855549357	.	.
chr10	105841096	105841595	chr10	105704410	105704909	Mettl25|chr10:105704410-105704909	0.44305855549357	.	.
chr10	105841096	105841595	chr10	105954682	105955181	Ccdc59|chr10:105954682-105955181	0.526423341616489	.	.
chr10	105841096	105841595	chr10	105954682	105955181	Mettl25|chr10:105954682-105955181	0.526423341616489	.	.
chr10	106469497	106469996	chr10	106596896	106597395	Ppfia2|chr10:106596896-106597395	0.423164364831373	.	.
chr10	106469497	106469996	chr10	106632724	106633223	Ppfia2|chr10:106632724-106633223	0.535286054878991	.	.
chr10	107494911	107495410	chr10	107361450	107361949	Myf6|chr10:107361450-107361949	0.381853424427875	.	.
chr10	110455069	110455568	chr10	110073630	110074129	Nav3|chr10:110073630-110074129	0.49883369114457	.	.
chr10	110455601	110456100	chr10	109999858	110000357	Nav3|chr10:109999858-110000357	0.372797867358281	.	.
chr10	110455601	110456100	chr10	110073630	110074129	Nav3|chr10:110073630-110074129	0.645367007448053	.	.
chr10	110919959	110920458	chr10	111088107	111088606	Csrp2|chr10:111088107-111088606	0.548076355640878	.	.
chr10	111009886	111010385	chr10	110931611	110932110	Zdhhc17|chr10:110931611-110932110	0.388136800087429	.	.
chr10	111009886	111010385	chr10	111100010	111100509	Zdhhc17|chr10:111100010-111100509	0.633029715139359	.	.
chr10	111009886	111010385	chr10	111317938	111318437	Zdhhc17|chr10:111317938-111318437	0.474977185138952	.	.
chr10	111164473	111164972	chr10	111088107	111088606	Osbpl8|chr10:111088107-111088606	0.458692411657083	.	.
chr10	111298357	111298856	chr10	111317938	111318437	Bbs10|chr10:111317938-111318437	0.387922749173395	.	.
chr10	111473419	111473918	chr10	111156228	111156727	Nap1l1|chr10:111156228-111156727	0.384940721594998	.	.
chr10	111972408	111972907	chr10	111901269	111901768	Krr1|chr10:111901269-111901768	0.395153175388736	.	.
chr10	112271231	112271730	chr10	112553692	112554191	Kcnc2|chr10:112553692-112554191	0.545012750598985	.	.
chr10	112928805	112929304	chr10	112521247	112521746	Atxn7l3b|chr10:112521247-112521746	0.371026627285167	.	.
chr10	112928805	112929304	chr10	112542948	112543447	Atxn7l3b|chr10:112542948-112543447	0.527071650909502	.	.
chr10	114801528	114802027	chr10	115024202	115024701	Gm15723|chr10:115024202-115024701	0.424401513115257	.	.
chr10	114801528	114802027	chr10	115024202	115024701	Trhde|chr10:115024202-115024701	0.424401513115257	.	.
chr10	115251206	115251705	chr10	115097073	115097572	Tbc1d15|chr10:115097073-115097572	0.442775137916037	.	.
chr10	115315382	115315881	chr10	115171407	115171906	Rab21|chr10:115171407-115171906	0.457712830150545	.	.
chr10	115384626	115385125	chr10	115013459	115013958	Thap2|chr10:115013459-115013958	0.45109716399369	.	.
chr10	115384626	115385125	chr10	115013459	115013958	Zfc3h1|chr10:115013459-115013958	0.45109716399369	.	.
chr10	115384626	115385125	chr10	115068150	115068649	Thap2|chr10:115068150-115068649	0.611129068722278	.	.
chr10	115384626	115385125	chr10	115068150	115068649	Zfc3h1|chr10:115068150-115068649	0.611129068722278	.	.
chr10	115586789	115587288	chr10	115437407	115437906	Lgr5|chr10:115437407-115437906	0.521901077255487	.	.
chr10	115587608	115588107	chr10	115437407	115437906	Lgr5|chr10:115437407-115437906	0.462324980026336	.	.
chr10	116018133	116018632	chr10	116330375	116330874	Ptprr|chr10:116330375-116330874	0.536482620156216	.	.
chr10	116580969	116581468	chr10	116773854	116774353	Cnot2|chr10:116773854-116774353	0.53585317374985	.	.
chr10	116581609	116582108	chr10	116330375	116330874	Cnot2|chr10:116330375-116330874	0.394063857004055	.	.
chr10	116950206	116950705	chr10	116848645	116849144	4933412E12Rik|chr10:116848645-116849144	0.66333230561937	.	.
chr10	116950206	116950705	chr10	116848645	116849144	Rab3ip|chr10:116848645-116849144	0.66333230561937	.	.
chr10	117063108	117063607	chr10	116773854	116774353	Cct2|chr10:116773854-116774353	0.438902010266795	.	.
chr10	117063108	117063607	chr10	117435311	117435810	Cct2|chr10:117435311-117435810	0.624340073125897	.	.
chr10	117063671	117064170	chr10	117435311	117435810	Cct2|chr10:117435311-117435810	0.465496286591076	.	.
chr10	117148327	117148826	chr10	116773854	116774353	Frs2|chr10:116773854-116774353	0.367824837974371	.	.
chr10	117148327	117148826	chr10	117376790	117377289	Frs2|chr10:117376790-117377289	0.676820360298354	.	.
chr10	117148327	117148826	chr10	117418754	117419253	Frs2|chr10:117418754-117419253	0.372654370992253	.	.
chr10	117148327	117148826	chr10	117425802	117426301	Frs2|chr10:117425802-117426301	0.481545901528373	.	.
chr10	117148327	117148826	chr10	117425802	117426301	Frs2|chr10:117425802-117426301	0.481545901528374	.	.
chr10	117148327	117148826	chr10	117478060	117478559	Frs2|chr10:117478060-117478559	0.747137185286393	.	.
chr10	117223978	117224477	chr10	117376790	117377289	Gm48772|chr10:117376790-117377289	0.400194605229272	.	.
chr10	117223978	117224477	chr10	117376790	117377289	Yeats4|chr10:117376790-117377289	0.400194605229272	.	.
chr10	117223978	117224477	chr10	117478060	117478559	Gm48772|chr10:117478060-117478559	0.448450270599082	.	.
chr10	117223978	117224477	chr10	117478060	117478559	Yeats4|chr10:117478060-117478559	0.448450270599082	.	.
chr10	117710592	117711091	chr10	117363032	117363531	Mdm2|chr10:117363032-117363531	0.443072827214937	.	.
chr10	117710592	117711091	chr10	117376790	117377289	Mdm2|chr10:117376790-117377289	0.647418947928426	.	.
chr10	117710592	117711091	chr10	117425802	117426301	Mdm2|chr10:117425802-117426301	0.372949553337974	.	.
chr10	117710592	117711091	chr10	117435311	117435810	Mdm2|chr10:117435311-117435810	0.555157050823884	.	.
chr10	117710592	117711091	chr10	117478060	117478559	Mdm2|chr10:117478060-117478559	0.722235419470485	.	.
chr10	117746155	117746654	chr10	117278477	117278976	Slc35e3|chr10:117278477-117278976	0.47909988718376	.	.
chr10	117746155	117746654	chr10	117278477	117278976	Slc35e3|chr10:117278477-117278976	0.479099887183761	.	.
chr10	117746155	117746654	chr10	117676190	117676689	Slc35e3|chr10:117676190-117676689	0.629134134294549	.	.
chr10	117792609	117793108	chr10	117731147	117731646	Nup107|chr10:117731147-117731646	0.437212285199136	.	.
chr10	117792609	117793108	chr10	117940936	117941435	Nup107|chr10:117940936-117941435	0.682396991952271	.	.
chr10	117845812	117846311	chr10	118155900	118156399	Rap1b|chr10:118155900-118156399	0.388056137761576	.	.
chr10	118141391	118141890	chr10	118155900	118156399	Mdm1|chr10:118155900-118156399	0.52298621140817	.	.
chr10	119239821	119240320	chr10	118868601	118869100	Cand1|chr10:118868601-118869100	0.438869357557488	.	.
chr10	119240331	119240830	chr10	118868601	118869100	Cand1|chr10:118868601-118869100	0.688508716646725	.	.
chr10	121033004	121033503	chr10	121310802	121311301	Wif1|chr10:121310802-121311301	0.548925639222066	.	.
chr10	121364796	121365295	chr10	121532053	121532552	Gns|chr10:121532053-121532552	0.489408060037538	.	.
chr10	121586575	121587074	chr10	121893334	121893833	Tbk1|chr10:121893334-121893833	0.49750149349175	.	.
chr10	121586575	121587074	chr10	121893334	121893833	Tbk1|chr10:121893334-121893833	0.497501493491751	.	.
chr10	121625755	121626254	chr10	121533060	121533559	Xpot|chr10:121533060-121533559	0.363979120891933	.	.
chr10	121625755	121626254	chr10	121689599	121690098	Xpot|chr10:121689599-121690098	0.507055330958691	.	.
chr10	121626329	121626828	chr10	121532053	121532552	Xpot|chr10:121532053-121532552	0.378280685282796	.	.
chr10	121626329	121626828	chr10	121765098	121765597	Xpot|chr10:121765098-121765597	0.555461653853948	.	.
chr10	121640342	121640841	chr10	121865428	121865927	D930020B18Rik|chr10:121865428-121865927	0.419097280367301	.	.
chr10	121739673	121740172	chr10	121532053	121532552	BC048403|chr10:121532053-121532552	0.450127774276613	.	.
chr10	121739673	121740172	chr10	121763007	121763506	BC048403|chr10:121763007-121763506	0.384180636067397	.	.
chr10	121739673	121740172	chr10	121765098	121765597	BC048403|chr10:121765098-121765597	0.498662682470427	.	.
chr10	121739673	121740172	chr10	121893334	121893833	BC048403|chr10:121893334-121893833	0.579992594498364	.	.
chr10	122096429	122096928	chr10	121765098	121765597	Rxylt1|chr10:121765098-121765597	0.568718316431075	.	.
chr10	122096429	122096928	chr10	122106346	122106845	Rxylt1|chr10:122106346-122106845	0.700753444556737	.	.
chr10	122097114	122097613	chr10	121765098	121765597	Rxylt1|chr10:121765098-121765597	0.438328812500947	.	.
chr10	122097114	122097613	chr10	122106346	122106845	Rxylt1|chr10:122106346-122106845	0.526772405913864	.	.
chr10	122678469	122678968	chr10	122354853	122355352	Ppm1h|chr10:122354853-122355352	0.428515804274169	.	.
chr10	122678469	122678968	chr10	122781713	122782212	Ppm1h|chr10:122781713-122782212	0.387439500165743	.	.
chr10	122678469	122678968	chr10	122794270	122794769	Ppm1h|chr10:122794270-122794769	0.449405349338716	.	.
chr10	122679190	122679689	chr10	122354853	122355352	Ppm1h|chr10:122354853-122355352	0.500690812457543	.	.
chr10	123076214	123076713	chr10	122985918	122986417	Mon2|chr10:122985918-122986417	0.430501820597494	.	.
chr10	123196699	123197198	chr10	122845375	122845874	Gm4129|chr10:122845375-122845874	0.646906882129318	.	.
chr10	123196699	123197198	chr10	122845375	122845874	Gm4129|chr10:122845375-122845874	0.646906882129319	.	.
chr10	123196699	123197198	chr10	122845375	122845874	Usp15|chr10:122845375-122845874	0.646906882129318	.	.
chr10	123196699	123197198	chr10	122845375	122845874	Usp15|chr10:122845375-122845874	0.646906882129319	.	.
chr10	123196699	123197198	chr10	122845875	122846374	Gm4129|chr10:122845875-122846374	0.367922825505114	.	.
chr10	123196699	123197198	chr10	122845875	122846374	Usp15|chr10:122845875-122846374	0.367922825505114	.	.
chr10	123196699	123197198	chr10	122857195	122857694	Gm4129|chr10:122857195-122857694	0.590828570676069	.	.
chr10	123196699	123197198	chr10	122857195	122857694	Usp15|chr10:122857195-122857694	0.590828570676069	.	.
chr10	123196699	123197198	chr10	122884083	122884582	Gm4129|chr10:122884083-122884582	0.623522009075144	.	.
chr10	123196699	123197198	chr10	122884083	122884582	Usp15|chr10:122884083-122884582	0.623522009075144	.	.
chr10	123196699	123197198	chr10	122985918	122986417	Gm4129|chr10:122985918-122986417	0.810958891170108	.	.
chr10	123196699	123197198	chr10	122985918	122986417	Usp15|chr10:122985918-122986417	0.810958891170108	.	.
chr10	123196699	123197198	chr10	123005123	123005622	Gm4129|chr10:123005123-123005622	0.47876602635529	.	.
chr10	123196699	123197198	chr10	123005123	123005622	Usp15|chr10:123005123-123005622	0.47876602635529	.	.
chr10	126901130	126901629	chr10	126990312	126990811	Atp23|chr10:126990312-126990811	0.451551097189999	.	.
chr10	126978303	126978802	chr10	126928749	126929248	Ctdsp2|chr10:126928749-126929248	0.367983553700633	.	.
chr10	126978303	126978802	chr10	127078611	127079110	Ctdsp2|chr10:127078611-127079110	0.456205237641864	.	.
chr10	126978303	126978802	chr10	127078611	127079110	Ctdsp2|chr10:127078611-127079110	0.456205237641865	.	.
chr10	126978303	126978802	chr10	127237804	127238303	Ctdsp2|chr10:127237804-127238303	0.424297990426307	.	.
chr10	127030601	127031100	chr10	127078611	127079110	Tsfm|chr10:127078611-127079110	0.530142378697934	.	.
chr10	127041685	127042184	chr10	126928205	126928704	Eef1akmt3|chr10:126928205-126928704	0.740894693440112	.	.
chr10	127041685	127042184	chr10	126928205	126928704	Mettl1|chr10:126928205-126928704	0.740894693440112	.	.
chr10	127041685	127042184	chr10	126990312	126990811	Eef1akmt3|chr10:126990312-126990811	0.389895054048428	.	.
chr10	127041685	127042184	chr10	126990312	126990811	Mettl1|chr10:126990312-126990811	0.389895054048428	.	.
chr10	127070111	127070610	chr10	126991154	126991653	A730063M14Rik|chr10:126991154-126991653	0.493031109981485	.	.
chr10	127070111	127070610	chr10	126991154	126991653	Tspan31|chr10:126991154-126991653	0.493031109981485	.	.
chr10	127121077	127121576	chr10	126905735	126906234	Os9|chr10:126905735-126906234	0.396131878040639	.	.
chr10	127121077	127121576	chr10	126928205	126928704	Os9|chr10:126928205-126928704	0.404633530014141	.	.
chr10	127121077	127121576	chr10	126990312	126990811	Os9|chr10:126990312-126990811	0.43321698462622	.	.
chr10	127164869	127165368	chr10	126905735	126906234	B4galnt1|chr10:126905735-126906234	0.627027486724638	.	.
chr10	127164869	127165368	chr10	126905735	126906234	B4galnt1|chr10:126905735-126906234	0.627027486724639	.	.
chr10	127164869	127165368	chr10	127165979	127166478	B4galnt1|chr10:127165979-127166478	0.807822375370022	.	.
chr10	127165472	127165971	chr10	126905735	126906234	B4galnt1|chr10:126905735-126906234	0.538084140183024	.	.
chr10	127165472	127165971	chr10	126991154	126991653	B4galnt1|chr10:126991154-126991653	0.745216435717869	.	.
chr10	127266068	127266567	chr10	127078611	127079110	Dctn2|chr10:127078611-127079110	0.395932580263667	.	.
chr10	127290344	127290843	chr10	127165979	127166478	Ddit3|chr10:127165979-127166478	0.384576745083453	.	.
chr10	127290344	127290843	chr10	127165979	127166478	Gm4189|chr10:127165979-127166478	0.384576745083453	.	.
chr10	127290344	127290843	chr10	127537806	127538305	Ddit3|chr10:127537806-127538305	0.598977866120664	.	.
chr10	127290344	127290843	chr10	127537806	127538305	Gm4189|chr10:127537806-127538305	0.598977866120664	.	.
chr10	127311513	127312012	chr10	127512720	127513219	Mars|chr10:127512720-127513219	0.605344001865196	.	.
chr10	127342246	127342745	chr10	127165979	127166478	Gli1|chr10:127165979-127166478	0.374489333695733	.	.
chr10	127342246	127342745	chr10	127188571	127189070	Gli1|chr10:127188571-127189070	0.386096616392832	.	.
chr10	127676744	127677243	chr10	127512055	127512554	Gm16230|chr10:127512055-127512554	0.447106095543687	.	.
chr10	127676744	127677243	chr10	127537806	127538305	Gm16230|chr10:127537806-127538305	0.427445022590916	.	.
chr10	128059140	128059639	chr10	128409597	128410096	Ptges3|chr10:128409597-128410096	0.584931273974849	.	.
chr10	128090792	128091291	chr10	128092468	128092967	Baz2a|chr10:128092468-128092967	0.524045457717764	.	.
chr10	128090792	128091291	chr10	128092468	128092967	Baz2a|chr10:128092468-128092967	0.524045457717765	.	.
chr10	128194133	128194632	chr10	128176400	128176899	Gls2|chr10:128176400-128176899	0.608183752427518	.	.
chr10	128194133	128194632	chr10	128409597	128410096	Gls2|chr10:128409597-128410096	0.63832304019666	.	.
chr10	128211581	128212080	chr10	128092468	128092967	Spryd4|chr10:128092468-128092967	0.419347146165628	.	.
chr10	128232067	128232566	chr10	128092468	128092967	Timeless|chr10:128092468-128092967	0.361506441436124	.	.
chr10	128303050	128303549	chr10	128176400	128176899	Pan2|chr10:128176400-128176899	0.390778753697084	.	.
chr10	128303050	128303549	chr10	128536166	128536665	Pan2|chr10:128536166-128536665	0.434806381918308	.	.
chr10	128322161	128322660	chr10	128092468	128092967	Cnpy2|chr10:128092468-128092967	0.382404052918133	.	.
chr10	128322676	128323175	chr10	128092468	128092967	Cnpy2|chr10:128092468-128092967	0.39980905667642	.	.
chr10	128337438	128337937	chr10	128536166	128536665	Cs|chr10:128536166-128536665	0.668393364693576	.	.
chr10	128368518	128369017	chr10	128536166	128536665	Coq10a|chr10:128536166-128536665	0.408377020495633	.	.
chr10	128493613	128494112	chr10	128409597	128410096	Myl6|chr10:128409597-128410096	0.39148610717816	.	.
chr10	128525706	128526205	chr10	128409597	128410096	Esyt1|chr10:128409597-128410096	0.505079492813677	.	.
chr10	128525706	128526205	chr10	128910543	128911042	Esyt1|chr10:128910543-128911042	0.398279784975707	.	.
chr10	128547478	128547977	chr10	128536166	128536665	Zc3h10|chr10:128536166-128536665	0.556339391008452	.	.
chr10	128547478	128547977	chr10	128805195	128805694	Zc3h10|chr10:128805195-128805694	0.406980138064585	.	.
chr10	128565862	128566361	chr10	128895386	128895885	Pa2g4|chr10:128895386-128895885	0.437154288472736	.	.
chr10	128565862	128566361	chr10	128909639	128910138	Pa2g4|chr10:128909639-128910138	0.404750259212834	.	.
chr10	128626582	128627081	chr10	128409597	128410096	Rps26|chr10:128409597-128410096	0.578759622315887	.	.
chr10	128626582	128627081	chr10	128805195	128805694	Rps26|chr10:128805195-128805694	0.363740465150252	.	.
chr10	128626582	128627081	chr10	128910543	128911042	Rps26|chr10:128910543-128911042	0.495791806730314	.	.
chr10	128645519	128646018	chr10	128536166	128536665	Gm26876|chr10:128536166-128536665	0.501643866569376	.	.
chr10	128645519	128646018	chr10	128913212	128913711	Gm26876|chr10:128913212-128913711	0.376984605043296	.	.
chr10	128646026	128646525	chr10	128536166	128536665	Gm26876|chr10:128536166-128536665	0.375481438174963	.	.
chr10	128668336	128668835	chr10	128536166	128536665	Ikzf4|chr10:128536166-128536665	0.430197384879658	.	.
chr10	128696211	128696710	chr10	128910543	128911042	Rab5b|chr10:128910543-128911042	0.405928253768415	.	.
chr10	128821529	128822028	chr10	128910543	128911042	Ormdl2|chr10:128910543-128911042	0.590178747635966	.	.
chr10	128891683	128892182	chr10	128909639	128910138	Gdf11|chr10:128909639-128910138	0.415748234252749	.	.
chr10	128891683	128892182	chr10	128910543	128911042	Gdf11|chr10:128910543-128911042	0.431122456421172	.	.
chr10	128922870	128923369	chr10	128536166	128536665	Bloc1s1|chr10:128536166-128536665	0.69531853966968	.	.
chr10	128922870	128923369	chr10	128536166	128536665	Rdh5|chr10:128536166-128536665	0.69531853966968	.	.
chr10	128922870	128923369	chr10	128805195	128805694	Bloc1s1|chr10:128805195-128805694	0.530113584079864	.	.
chr10	128922870	128923369	chr10	128805195	128805694	Rdh5|chr10:128805195-128805694	0.530113584079864	.	.
chr10	128922870	128923369	chr10	128913212	128913711	Bloc1s1|chr10:128913212-128913711	0.445414693669803	.	.
chr10	128922870	128923369	chr10	128913212	128913711	Rdh5|chr10:128913212-128913711	0.445414693669803	.	.
chr11	3266213	3266712	chr11	3289935	3290434	Drg1|chr11:3289935-3290434	0.738729240484906	.	.
chr11	3266213	3266712	chr11	3289935	3290434	Drg1|chr11:3289935-3290434	0.738729240484907	.	.
chr11	3266213	3266712	chr11	3371193	3371692	Drg1|chr11:3371193-3371692	0.426037770105233	.	.
chr11	3289366	3289865	chr11	3221479	3221978	Patz1|chr11:3221479-3221978	0.392196266428527	.	.
chr11	3289366	3289865	chr11	3472448	3472947	Patz1|chr11:3472448-3472947	0.388881412467479	.	.
chr11	3331596	3332095	chr11	3221479	3221978	Gm12592|chr11:3221479-3221978	0.379754595666238	.	.
chr11	3331596	3332095	chr11	3332133	3332632	Gm12592|chr11:3332133-3332632	0.570661979861421	.	.
chr11	3331596	3332095	chr11	3472448	3472947	Gm12592|chr11:3472448-3472947	0.482995235995647	.	.
chr11	3452086	3452585	chr11	3221479	3221978	8430429K09Rik|chr11:3221479-3221978	0.54324725836464	.	.
chr11	3452086	3452585	chr11	3221479	3221978	Rnf185|chr11:3221479-3221978	0.54324725836464	.	.
chr11	3514597	3515096	chr11	3472448	3472947	Selenom|chr11:3472448-3472947	0.418345776376609	.	.
chr11	3649414	3649913	chr11	3332133	3332632	Morc2a|chr11:3332133-3332632	0.485242662694712	.	.
chr11	3649414	3649913	chr11	3332133	3332632	Tug1|chr11:3332133-3332632	0.485242662694712	.	.
chr11	3649414	3649913	chr11	3472448	3472947	Morc2a|chr11:3472448-3472947	0.362156671898666	.	.
chr11	3649414	3649913	chr11	3472448	3472947	Tug1|chr11:3472448-3472947	0.362156671898666	.	.
chr11	3913534	3914033	chr11	4118576	4119075	Slc35e4|chr11:4118576-4119075	0.430435458941388	.	.
chr11	3963478	3963977	chr11	4121657	4122156	Pes1|chr11:4121657-4122156	0.374463779529363	.	.
chr11	3983350	3983849	chr11	3741255	3741754	Gal3st1|chr11:3741255-3741754	0.447345269621304	.	.
chr11	4186479	4186978	chr11	3774785	3775284	Tbc1d10a|chr11:3774785-3775284	0.481800253398878	.	.
chr11	4186479	4186978	chr11	4096446	4096945	Tbc1d10a|chr11:4096446-4096945	0.423895351548453	.	.
chr11	4186479	4186978	chr11	4118576	4119075	Tbc1d10a|chr11:4118576-4119075	0.539330152630902	.	.
chr11	4594654	4595153	chr11	4803798	4804297	Mtmr3|chr11:4803798-4804297	0.382400951230568	.	.
chr11	4637405	4637904	chr11	4803798	4804297	Ascc2|chr11:4803798-4804297	0.375457883404935	.	.
chr11	4637938	4638437	chr11	4946432	4946931	Ascc2|chr11:4946432-4946931	0.534163709013434	.	.
chr11	4637938	4638437	chr11	4973169	4973668	Ascc2|chr11:4973169-4973668	0.684570819021469	.	.
chr11	4704399	4704898	chr11	4803798	4804297	Uqcr10|chr11:4803798-4804297	0.610532856039047	.	.
chr11	4704399	4704898	chr11	4803798	4804297	Zmat5|chr11:4803798-4804297	0.610532856039047	.	.
chr11	4849280	4849779	chr11	4946432	4946931	Nf2|chr11:4946432-4946931	0.449900835601355	.	.
chr11	4849280	4849779	chr11	4973169	4973668	Nf2|chr11:4973169-4973668	0.464936976885216	.	.
chr11	4947019	4947518	chr11	4946432	4946931	Nefh|chr11:4946432-4946931	0.633291417834208	.	.
chr11	4947019	4947518	chr11	4973169	4973668	Nefh|chr11:4973169-4973668	0.60446026417453	.	.
chr11	4947846	4948345	chr11	4803798	4804297	Nefh|chr11:4803798-4804297	0.367506668558351	.	.
chr11	4947846	4948345	chr11	4836662	4837161	Nefh|chr11:4836662-4837161	0.561368661176967	.	.
chr11	4947846	4948345	chr11	5011597	5012096	Nefh|chr11:5011597-5012096	0.502833486592192	.	.
chr11	4986587	4987086	chr11	4946432	4946931	Ap1b1|chr11:4946432-4946931	0.623600340308349	.	.
chr11	4986587	4987086	chr11	4973169	4973668	Ap1b1|chr11:4973169-4973668	0.792980909951077	.	.
chr11	5065084	5065583	chr11	4946432	4946931	Gas2l1|chr11:4946432-4946931	0.530975275034099	.	.
chr11	5065084	5065583	chr11	4973169	4973668	Gas2l1|chr11:4973169-4973668	0.449865498210871	.	.
chr11	5099145	5099644	chr11	4803798	4804297	Ewsr1|chr11:4803798-4804297	0.371398551901075	.	.
chr11	5099145	5099644	chr11	4803798	4804297	Rhbdd3|chr11:4803798-4804297	0.371398551901075	.	.
chr11	5261501	5262000	chr11	5012319	5012818	Kremen1|chr11:5012319-5012818	0.364829346994128	.	.
chr11	5762152	5762651	chr11	6177751	6178250	Urgcp|chr11:6177751-6178250	0.511013560799039	.	.
chr11	5788237	5788736	chr11	6120450	6120949	Dbnl|chr11:6120450-6120949	0.476349381343672	.	.
chr11	5878079	5878578	chr11	6187730	6188229	Pold2|chr11:6187730-6188229	0.464914190381219	.	.
chr11	6199704	6200203	chr11	6177751	6178250	A730071L15Rik|chr11:6177751-6178250	0.435902034166985	.	.
chr11	6199704	6200203	chr11	6177751	6178250	Nudcd3|chr11:6177751-6178250	0.435902034166985	.	.
chr11	6199704	6200203	chr11	6187730	6188229	A730071L15Rik|chr11:6187730-6188229	0.388962850546841	.	.
chr11	6199704	6200203	chr11	6187730	6188229	Nudcd3|chr11:6187730-6188229	0.388962850546841	.	.
chr11	6200213	6200712	chr11	6177751	6178250	A730071L15Rik|chr11:6177751-6178250	0.620638642562469	.	.
chr11	6200213	6200712	chr11	6177751	6178250	Nudcd3|chr11:6177751-6178250	0.620638642562469	.	.
chr11	6200213	6200712	chr11	6187730	6188229	A730071L15Rik|chr11:6187730-6188229	0.606830228031779	.	.
chr11	6200213	6200712	chr11	6187730	6188229	Nudcd3|chr11:6187730-6188229	0.606830228031779	.	.
chr11	6267557	6268056	chr11	6120450	6120949	Ddx56|chr11:6120450-6120949	0.497100142467452	.	.
chr11	6291660	6292159	chr11	6120450	6120949	Ogdh|chr11:6120450-6120949	0.380561394541495	.	.
chr11	6291660	6292159	chr11	6677466	6677965	Ogdh|chr11:6677466-6677965	0.620551313505629	.	.
chr11	6415494	6415993	chr11	6406154	6406653	Ppia|chr11:6406154-6406653	0.402924294905853	.	.
chr11	6416022	6416521	chr11	6177751	6178250	Ppia|chr11:6177751-6178250	0.496402139760836	.	.
chr11	6475919	6476418	chr11	6177751	6178250	Gm11973|chr11:6177751-6178250	0.604320053800037	.	.
chr11	6475919	6476418	chr11	6177751	6178250	Purb|chr11:6177751-6178250	0.604320053800037	.	.
chr11	6528620	6529119	chr11	6406154	6406653	Snhg15|chr11:6406154-6406653	0.613692628528145	.	.
chr11	6605844	6606343	chr11	6768799	6769298	Nacad|chr11:6768799-6769298	0.427394488357443	.	.
chr11	7063789	7064288	chr11	6890031	6890530	Adcy1|chr11:6890031-6890530	0.409063705791967	.	.
chr11	7063789	7064288	chr11	7192898	7193397	Adcy1|chr11:7192898-7193397	0.404648669259286	.	.
chr11	7063789	7064288	chr11	7199952	7200451	Adcy1|chr11:7199952-7200451	0.735979203934514	.	.
chr11	7213380	7213879	chr11	6890031	6890530	Igfbp3|chr11:6890031-6890530	0.369301431046932	.	.
chr11	7213380	7213879	chr11	7112949	7113448	Igfbp3|chr11:7112949-7113448	0.524374880955232	.	.
chr11	9010962	9011461	chr11	9317260	9317759	Hus1|chr11:9317260-9317759	0.37607522902238	.	.
chr11	11461833	11462332	chr11	11116114	11116613	Spata48|chr11:11116114-11116613	0.530130460074162	.	.
chr11	11461833	11462332	chr11	11116114	11116613	Zpbp|chr11:11116114-11116613	0.530130460074162	.	.
chr11	11461833	11462332	chr11	11122767	11123266	Spata48|chr11:11122767-11123266	0.595220016280662	.	.
chr11	11461833	11462332	chr11	11122767	11123266	Zpbp|chr11:11122767-11123266	0.595220016280662	.	.
chr11	11462374	11462873	chr11	11116114	11116613	Spata48|chr11:11116114-11116613	0.419577225801151	.	.
chr11	11462374	11462873	chr11	11116114	11116613	Zpbp|chr11:11116114-11116613	0.419577225801151	.	.
chr11	11808722	11809221	chr11	11973307	11973806	Fignl1|chr11:11973307-11973806	0.392627033366642	.	.
chr11	17211097	17211596	chr11	16820011	16820510	Pno1|chr11:16820011-16820510	0.532105037920533	.	.
chr11	17211097	17211596	chr11	16870973	16871472	Pno1|chr11:16870973-16871472	0.429514903405938	.	.
chr11	17211641	17212140	chr11	16820011	16820510	Pno1|chr11:16820011-16820510	0.430506795967201	.	.
chr11	17257330	17257829	chr11	17045699	17046198	C1d|chr11:17045699-17046198	0.494339409857398	.	.
chr11	17953651	17954150	chr11	17756888	17757387	Etaa1|chr11:17756888-17757387	0.773963025992089	.	.
chr11	17953651	17954150	chr11	17756888	17757387	Etaa1os|chr11:17756888-17757387	0.773963025992089	.	.
chr11	17953651	17954150	chr11	18151664	18152163	Etaa1|chr11:18151664-18152163	0.434848556797102	.	.
chr11	17953651	17954150	chr11	18151664	18152163	Etaa1os|chr11:18151664-18152163	0.434848556797102	.	.
chr11	19018819	19019318	chr11	18850290	18850789	Meis1|chr11:18850290-18850789	0.457601298317703	.	.
chr11	19018819	19019318	chr11	18957721	18958220	Meis1|chr11:18957721-18958220	0.469741389912135	.	.
chr11	19018819	19019318	chr11	19020212	19020711	Meis1|chr11:19020212-19020711	0.605661400272086	.	.
chr11	19924013	19924512	chr11	19777462	19777961	Spred2|chr11:19777462-19777961	0.383713151265045	.	.
chr11	19924013	19924512	chr11	20132900	20133399	Spred2|chr11:20132900-20133399	0.683147630925708	.	.
chr11	19924574	19925073	chr11	19777462	19777961	Spred2|chr11:19777462-19777961	0.693949334318609	.	.
chr11	19924574	19925073	chr11	19823597	19824096	Spred2|chr11:19823597-19824096	0.387239017633766	.	.
chr11	19924574	19925073	chr11	19920034	19920533	Spred2|chr11:19920034-19920533	0.439432857308525	.	.
chr11	19924574	19925073	chr11	19920034	19920533	Spred2|chr11:19920034-19920533	0.439432857308526	.	.
chr11	19924574	19925073	chr11	20057752	20058251	Spred2|chr11:20057752-20058251	0.502078246761546	.	.
chr11	20112677	20113176	chr11	19776962	19777461	Actr2|chr11:19776962-19777461	0.385681007401536	.	.
chr11	20112677	20113176	chr11	19777462	19777961	Actr2|chr11:19777462-19777961	0.907679523023793	.	.
chr11	20112677	20113176	chr11	19823597	19824096	Actr2|chr11:19823597-19824096	0.578972480598357	.	.
chr11	20112677	20113176	chr11	19920034	19920533	Actr2|chr11:19920034-19920533	0.413951320590409	.	.
chr11	20112677	20113176	chr11	20057752	20058251	Actr2|chr11:20057752-20058251	0.753894412124474	.	.
chr11	20112677	20113176	chr11	20456269	20456768	Actr2|chr11:20456269-20456768	0.672363761032377	.	.
chr11	20201041	20201540	chr11	20132900	20133399	Rab1a|chr11:20132900-20133399	0.474453141347837	.	.
chr11	20201041	20201540	chr11	20445850	20446349	Rab1a|chr11:20445850-20446349	0.612385604540421	.	.
chr11	20332570	20333069	chr11	20132900	20133399	Slc1a4|chr11:20132900-20133399	0.459062631465591	.	.
chr11	20332570	20333069	chr11	20445850	20446349	Slc1a4|chr11:20445850-20446349	0.4972767115683	.	.
chr11	20332570	20333069	chr11	20456269	20456768	Slc1a4|chr11:20456269-20456768	0.614805902294724	.	.
chr11	20542743	20543242	chr11	20456269	20456768	Sertad2|chr11:20456269-20456768	0.416915403971568	.	.
chr11	20542743	20543242	chr11	20631609	20632108	Sertad2|chr11:20631609-20632108	0.478326336085913	.	.
chr11	20741392	20741891	chr11	20456269	20456768	Aftph|chr11:20456269-20456768	0.772330525380488	.	.
chr11	20830845	20831344	chr11	20631609	20632108	Gm12037|chr11:20631609-20632108	0.748429977558459	.	.
chr11	20830845	20831344	chr11	20631609	20632108	Lgalsl|chr11:20631609-20632108	0.748429977558459	.	.
chr11	20830845	20831344	chr11	20656589	20657088	Gm12037|chr11:20656589-20657088	0.404177005659102	.	.
chr11	20830845	20831344	chr11	20656589	20657088	Lgalsl|chr11:20656589-20657088	0.404177005659102	.	.
chr11	21091027	21091526	chr11	21014933	21015432	Peli1|chr11:21014933-21015432	0.374479270977354	.	.
chr11	22972509	22973008	chr11	22698484	22698983	Zrsr1|chr11:22698484-22698983	0.441791448547872	.	.
chr11	23067612	23068111	chr11	23271994	23272493	Gm12059|chr11:23271994-23272493	0.375243080012828	.	.
chr11	23497762	23498261	chr11	23565751	23566250	1700030C12Rik|chr11:23565751-23566250	0.449543635351815	.	.
chr11	23497762	23498261	chr11	23565751	23566250	Ahsa2|chr11:23565751-23566250	0.449543635351815	.	.
[truncated: 14,617 more rows]
