# Supplementary material for: Single-cell analysis of chromatin accessibility in the adult mouse brain
Source: Nature. 2023 Dec 13;624(7991):378–89. doi: 10.1038/s41586-023-06824-9 (PMC10719105; doi:10.1038/s41586-023-06824-9)
Supplement: Supplementary file 3 — Supplementary Tables 1–25 and their legends. [file 41586_2023_6824_MOESM3_ESM.zip › 2023-03-05453B-s3/SI Tables/SI Table 13 Summary of all the gene-cCRE correlations/sa2subclass.HB_Calcb_Chol.pdc.bedpe]

chr1	4858123	4858622	chr1	5019201	5019700	Tcea1|chr1:5019201-5019700	0.629716516904114	.	.
chr1	5588179	5588678	chr1	5416824	5417323	Oprk1|chr1:5416824-5417323	0.550594998021628	.	.
chr1	6214386	6214885	chr1	6272212	6272711	4732440D04Rik|chr1:6272212-6272711	0.610621348232391	.	.
chr1	6214386	6214885	chr1	6382628	6383127	4732440D04Rik|chr1:6382628-6383127	0.621407733332912	.	.
chr1	6214899	6215398	chr1	6410037	6410536	4732440D04Rik|chr1:6410037-6410536	0.528553439620888	.	.
chr1	7088594	7089093	chr1	7218866	7219365	Pcmtd1|chr1:7218866-7219365	0.657015520376014	.	.
chr1	7397174	7397673	chr1	7218866	7219365	Gm26901|chr1:7218866-7219365	0.597075618320028	.	.
chr1	7397837	7398336	chr1	7218866	7219365	Gm26901|chr1:7218866-7219365	0.701515797327698	.	.
chr1	9298975	9299474	chr1	9090969	9091468	Sntg1|chr1:9090969-9091468	0.62613800560766	.	.
chr1	9298975	9299474	chr1	9149766	9150265	Sntg1|chr1:9149766-9150265	0.568905712723358	.	.
chr1	9298975	9299474	chr1	9208779	9209278	Sntg1|chr1:9208779-9209278	0.640742643274828	.	.
chr1	9298975	9299474	chr1	9298270	9298769	Sntg1|chr1:9298270-9298769	0.522569242813136	.	.
chr1	9298975	9299474	chr1	9383664	9384163	Sntg1|chr1:9383664-9384163	0.517643429799993	.	.
chr1	9299496	9299995	chr1	9258678	9259177	Sntg1|chr1:9258678-9259177	0.571246815416857	.	.
chr1	9545042	9545541	chr1	9298270	9298769	Rrs1|chr1:9298270-9298769	0.56838926382558	.	.
chr1	9600949	9601448	chr1	9258678	9259177	Vxn|chr1:9258678-9259177	0.691905312458923	.	.
chr1	9630048	9630547	chr1	9258678	9259177	2610203C22Rik|chr1:9258678-9259177	0.5360582007928	.	.
chr1	9747574	9748073	chr1	9258678	9259177	1700034P13Rik|chr1:9258678-9259177	0.72623653181393	.	.
chr1	9747574	9748073	chr1	9258678	9259177	Vcpip1|chr1:9258678-9259177	0.72623653181393	.	.
chr1	9798078	9798577	chr1	10089475	10089974	Sgk3|chr1:10089475-10089974	0.716542806489049	.	.
chr1	9798078	9798577	chr1	10142273	10142772	Sgk3|chr1:10142273-10142772	0.646524637374357	.	.
chr1	10037697	10038196	chr1	10007180	10007679	Cops5|chr1:10007180-10007679	0.601536307938177	.	.
chr1	10037697	10038196	chr1	10007180	10007679	Cspp1|chr1:10007180-10007679	0.601536307938177	.	.
chr1	10232855	10233354	chr1	10089475	10089974	Arfgef1|chr1:10089475-10089974	0.595855332653161	.	.
chr1	10232855	10233354	chr1	10378085	10378584	Arfgef1|chr1:10378085-10378584	0.607400980685169	.	.
chr1	10993243	10993742	chr1	10640109	10640608	Prex2|chr1:10640109-10640608	0.567319316176498	.	.
chr1	10993243	10993742	chr1	10877384	10877883	Prex2|chr1:10877384-10877883	0.599648900370965	.	.
chr1	11413910	11414409	chr1	11151494	11151993	A830018L16Rik|chr1:11151494-11151993	0.518071594264297	.	.
chr1	11413910	11414409	chr1	11348197	11348696	A830018L16Rik|chr1:11348197-11348696	0.562041641682711	.	.
chr1	11413910	11414409	chr1	11438989	11439488	A830018L16Rik|chr1:11438989-11439488	0.61746757525466	.	.
chr1	11413910	11414409	chr1	11458356	11458855	A830018L16Rik|chr1:11458356-11458855	0.704877144312892	.	.
chr1	12692874	12693373	chr1	12871844	12872343	Sulf1|chr1:12871844-12872343	0.53598289225126	.	.
chr1	12991973	12992472	chr1	12871844	12872343	Slco5a1|chr1:12871844-12872343	0.692642176589064	.	.
chr1	12991973	12992472	chr1	12878036	12878535	Slco5a1|chr1:12878036-12878535	0.624054305600717	.	.
chr1	12991973	12992472	chr1	13042273	13042772	Slco5a1|chr1:13042273-13042772	0.760548591570533	.	.
chr1	12992497	12992996	chr1	12851857	12852356	Slco5a1|chr1:12851857-12852356	0.636235258686434	.	.
chr1	12992497	12992996	chr1	12851857	12852356	Slco5a1|chr1:12851857-12852356	0.636235258686435	.	.
chr1	12992497	12992996	chr1	12871844	12872343	Slco5a1|chr1:12871844-12872343	0.719346872616888	.	.
chr1	12992497	12992996	chr1	12878036	12878535	Slco5a1|chr1:12878036-12878535	0.703836885581786	.	.
chr1	12992497	12992996	chr1	13042273	13042772	Slco5a1|chr1:13042273-13042772	0.810838657898981	.	.
chr1	12992497	12992996	chr1	13234946	13235445	Slco5a1|chr1:13234946-13235445	0.561307072841196	.	.
chr1	13373516	13374015	chr1	13314803	13315302	Ncoa2|chr1:13314803-13315302	0.596846459587118	.	.
chr1	13373516	13374015	chr1	13437343	13437842	Ncoa2|chr1:13437343-13437842	0.525002322809747	.	.
chr1	13373516	13374015	chr1	13706254	13706753	Ncoa2|chr1:13706254-13706753	0.7269853185613	.	.
chr1	13588843	13589342	chr1	13372290	13372789	Tram1|chr1:13372290-13372789	0.612931867981419	.	.
chr1	13589563	13590062	chr1	13314803	13315302	Tram1|chr1:13314803-13315302	0.534099901460704	.	.
chr1	13589563	13590062	chr1	13372290	13372789	Tram1|chr1:13372290-13372789	0.543455023089712	.	.
chr1	14309549	14310048	chr1	14011374	14011873	Eya1|chr1:14011374-14011873	0.709368762393135	.	.
chr1	14309549	14310048	chr1	14011966	14012465	Eya1|chr1:14011966-14012465	0.596767470397729	.	.
chr1	14309549	14310048	chr1	14223349	14223848	Eya1|chr1:14223349-14223848	0.542586348543552	.	.
chr1	14309549	14310048	chr1	14292261	14292760	Eya1|chr1:14292261-14292760	0.872704031678406	.	.
chr1	14309549	14310048	chr1	14570645	14571144	Eya1|chr1:14570645-14571144	0.63953908645415	.	.
chr1	14309549	14310048	chr1	14635842	14636341	Eya1|chr1:14635842-14636341	0.595951034714382	.	.
chr1	14309549	14310048	chr1	14686987	14687486	Eya1|chr1:14686987-14687486	0.717829467918798	.	.
chr1	14309549	14310048	chr1	14728986	14729485	Eya1|chr1:14728986-14729485	0.743135665756781	.	.
chr1	14918622	14919121	chr1	14739996	14740495	Trpa1|chr1:14739996-14740495	0.69240663728206	.	.
chr1	16093096	16093595	chr1	16433354	16433853	4930444P10Rik|chr1:16433354-16433853	0.529050269964899	.	.
chr1	16103947	16104446	chr1	16468660	16469159	Rpl7|chr1:16468660-16469159	0.596549139436267	.	.
chr1	16104453	16104952	chr1	16468660	16469159	Rpl7|chr1:16468660-16469159	0.636702303974936	.	.
chr1	16519035	16519534	chr1	16798252	16798751	Stau2|chr1:16798252-16798751	0.562166901669842	.	.
chr1	16619102	16619601	chr1	16468660	16469159	Ube2w|chr1:16468660-16469159	0.773182727843461	.	.
chr1	16619102	16619601	chr1	16916592	16917091	Ube2w|chr1:16916592-16917091	0.699444783642749	.	.
chr1	17727070	17727569	chr1	17642079	17642578	Crispld1|chr1:17642079-17642578	0.918374314762662	.	.
chr1	17727070	17727569	chr1	17642079	17642578	Gm16070|chr1:17642079-17642578	0.918374314762662	.	.
chr1	17727070	17727569	chr1	17718466	17718965	Crispld1|chr1:17718466-17718965	0.854930762166531	.	.
chr1	17727070	17727569	chr1	17718466	17718965	Gm16070|chr1:17718466-17718965	0.854930762166531	.	.
chr1	17727070	17727569	chr1	17941366	17941865	Crispld1|chr1:17941366-17941865	0.679467592314784	.	.
chr1	17727070	17727569	chr1	17941366	17941865	Gm16070|chr1:17941366-17941865	0.679467592314784	.	.
chr1	18058553	18059052	chr1	17941366	17941865	Gm28756|chr1:17941366-17941865	0.612535886889075	.	.
chr1	20820187	20820686	chr1	20554332	20554831	Mcm3|chr1:20554332-20554831	0.598384080688008	.	.
chr1	20820187	20820686	chr1	20869897	20870396	Mcm3|chr1:20869897-20870396	0.666941693947684	.	.
chr1	20820187	20820686	chr1	21067803	21068302	Mcm3|chr1:21067803-21068302	0.592085978232998	.	.
chr1	20890311	20890810	chr1	20933361	20933860	6720483E21Rik|chr1:20933361-20933860	0.610490945258732	.	.
chr1	20890311	20890810	chr1	20933361	20933860	Paqr8|chr1:20933361-20933860	0.610490945258732	.	.
chr1	20890311	20890810	chr1	21166203	21166702	6720483E21Rik|chr1:21166203-21166702	0.604169796642757	.	.
chr1	20890311	20890810	chr1	21166203	21166702	Paqr8|chr1:21166203-21166702	0.604169796642757	.	.
chr1	20951400	20951899	chr1	20554332	20554831	Efhc1|chr1:20554332-20554831	0.64389731985641	.	.
chr1	20951400	20951899	chr1	20933361	20933860	Efhc1|chr1:20933361-20933860	0.529128402388853	.	.
chr1	21079134	21079633	chr1	21166203	21166702	Gm28287|chr1:21166203-21166702	0.617180660448164	.	.
chr1	21079134	21079633	chr1	21166203	21166702	Tram2|chr1:21166203-21166702	0.617180660448164	.	.
chr1	21079134	21079633	chr1	21411526	21412025	Gm28287|chr1:21411526-21412025	0.535091039313963	.	.
chr1	21079134	21079633	chr1	21411526	21412025	Tram2|chr1:21411526-21412025	0.535091039313963	.	.
chr1	22805771	22806270	chr1	22533921	22534420	Rims1|chr1:22533921-22534420	0.541600145580273	.	.
chr1	23762292	23762791	chr1	23517592	23518091	B3gat2|chr1:23517592-23518091	0.542365834358233	.	.
chr1	23922128	23922627	chr1	23517077	23517576	Smap1|chr1:23517077-23517576	0.522781728080879	.	.
chr1	24005456	24005955	chr1	23762798	23763297	Sdhaf4|chr1:23762798-23763297	0.598191480069924	.	.
chr1	24005456	24005955	chr1	23827010	23827509	Sdhaf4|chr1:23827010-23827509	0.520665415501661	.	.
chr1	24005456	24005955	chr1	24367541	24368040	Sdhaf4|chr1:24367541-24368040	0.680380523983247	.	.
chr1	24099649	24100148	chr1	23762798	23763297	Fam135a|chr1:23762798-23763297	0.601784919595006	.	.
chr1	24099649	24100148	chr1	24302637	24303136	Fam135a|chr1:24302637-24303136	0.55595375022435	.	.
chr1	24099649	24100148	chr1	24367541	24368040	Fam135a|chr1:24367541-24368040	0.54460225418681	.	.
chr1	24100186	24100685	chr1	23762798	23763297	Fam135a|chr1:23762798-23763297	0.537896571311939	.	.
chr1	24100186	24100685	chr1	24302637	24303136	Fam135a|chr1:24302637-24303136	0.639180202907405	.	.
chr1	24586286	24586785	chr1	24349664	24350163	Col19a1|chr1:24349664-24350163	0.771320993829192	.	.
chr1	24586286	24586785	chr1	24367541	24368040	Col19a1|chr1:24367541-24368040	0.603616916388306	.	.
chr1	24586286	24586785	chr1	24378414	24378913	Col19a1|chr1:24378414-24378913	0.655790061634592	.	.
chr1	24586286	24586785	chr1	24558122	24558621	Col19a1|chr1:24558122-24558621	0.725625074049551	.	.
chr1	24586286	24586785	chr1	24611656	24612155	Col19a1|chr1:24611656-24612155	0.651968041269924	.	.
chr1	24586286	24586785	chr1	24613347	24613846	Col19a1|chr1:24613347-24613846	0.521279006476235	.	.
chr1	24586286	24586785	chr1	24614093	24614592	Col19a1|chr1:24614093-24614592	0.641663855515108	.	.
chr1	24586286	24586785	chr1	24615721	24616220	Col19a1|chr1:24615721-24616220	0.569360666693261	.	.
chr1	24587149	24587648	chr1	24349664	24350163	Col19a1|chr1:24349664-24350163	0.575283427679454	.	.
chr1	24587149	24587648	chr1	24378414	24378913	Col19a1|chr1:24378414-24378913	0.637497080220443	.	.
chr1	24587149	24587648	chr1	24558122	24558621	Col19a1|chr1:24558122-24558621	0.566856684535932	.	.
chr1	24679014	24679513	chr1	24613347	24613846	Lmbrd1|chr1:24613347-24613846	0.524325823521927	.	.
chr1	30873430	30873929	chr1	30638527	30639026	Phf3|chr1:30638527-30639026	0.686623562838895	.	.
chr1	30873430	30873929	chr1	30740784	30741283	Phf3|chr1:30740784-30741283	0.607825413142705	.	.
chr1	30873430	30873929	chr1	31019300	31019799	Phf3|chr1:31019300-31019799	0.641601813918397	.	.
chr1	30873430	30873929	chr1	31153918	31154417	Phf3|chr1:31153918-31154417	0.639364856066827	.	.
chr1	30949080	30949579	chr1	30638527	30639026	Ptp4a1|chr1:30638527-30639026	0.557458929491021	.	.
chr1	30949582	30950081	chr1	31153918	31154417	Ptp4a1|chr1:31153918-31154417	0.614273249923567	.	.
chr1	33670156	33670655	chr1	33501575	33502074	Prim2|chr1:33501575-33502074	0.554443726949432	.	.
chr1	34579442	34579941	chr1	34752832	34753331	1700101I19Rik|chr1:34752832-34753331	0.601462668838714	.	.
chr1	34579442	34579941	chr1	34752832	34753331	Amer3|chr1:34752832-34753331	0.601462668838714	.	.
chr1	34579442	34579941	chr1	34962067	34962566	1700101I19Rik|chr1:34962067-34962566	0.578161704281764	.	.
chr1	34579442	34579941	chr1	34962067	34962566	Amer3|chr1:34962067-34962566	0.578161704281764	.	.
chr1	34677895	34678394	chr1	34388837	34389336	Arhgef4|chr1:34388837-34389336	0.770639711654215	.	.
chr1	34677895	34678394	chr1	34389546	34390045	Arhgef4|chr1:34389546-34390045	0.730828457836418	.	.
chr1	34677895	34678394	chr1	34879001	34879500	Arhgef4|chr1:34879001-34879500	0.556006647278304	.	.
chr1	34677895	34678394	chr1	34891506	34892005	Arhgef4|chr1:34891506-34892005	0.606238066154357	.	.
chr1	34677895	34678394	chr1	34962574	34963073	Arhgef4|chr1:34962574-34963073	0.629480282182477	.	.
chr1	34849768	34850267	chr1	34752832	34753331	Plekhb2|chr1:34752832-34753331	0.817598386278059	.	.
chr1	36307414	36307913	chr1	36098270	36098769	Arid5a|chr1:36098270-36098769	0.588138876975181	.	.
chr1	36445084	36445583	chr1	36098270	36098769	Lman2l|chr1:36098270-36098769	0.525182662133396	.	.
chr1	36471319	36471818	chr1	36064836	36065335	Cnnm4|chr1:36064836-36065335	0.560046454886027	.	.
chr1	36511549	36512048	chr1	36324037	36324536	Cnnm3|chr1:36324037-36324536	0.569471436499874	.	.
chr1	36511549	36512048	chr1	36538693	36539192	Cnnm3|chr1:36538693-36539192	0.723498024514103	.	.
chr1	36511549	36512048	chr1	36539194	36539693	Cnnm3|chr1:36539194-36539693	0.704330222338854	.	.
chr1	36511549	36512048	chr1	36580272	36580771	Cnnm3|chr1:36580272-36580771	0.565453527229186	.	.
chr1	36511549	36512048	chr1	36580844	36581343	Cnnm3|chr1:36580844-36581343	0.650683515395806	.	.
chr1	36536058	36536557	chr1	36580272	36580771	Ankrd23|chr1:36580272-36580771	0.526280555462099	.	.
chr1	36536058	36536557	chr1	36580844	36581343	Ankrd23|chr1:36580844-36581343	0.544752230150377	.	.
chr1	36536058	36536557	chr1	36737259	36737758	Ankrd23|chr1:36737259-36737758	0.542143508217801	.	.
chr1	36536058	36536557	chr1	36784670	36785169	Ankrd23|chr1:36784670-36785169	0.707980096146798	.	.
chr1	36536058	36536557	chr1	36920739	36921238	Ankrd23|chr1:36920739-36921238	0.534559641729568	.	.
chr1	36547105	36547604	chr1	36830697	36831196	Ankrd39|chr1:36830697-36831196	0.621436864047418	.	.
chr1	36547105	36547604	chr1	36996477	36996976	Ankrd39|chr1:36996477-36996976	0.55146770007971	.	.
chr1	36557336	36557835	chr1	36324037	36324536	D430040D24Rik|chr1:36324037-36324536	0.679304488386128	.	.
chr1	36557336	36557835	chr1	36324037	36324536	Sema4c|chr1:36324037-36324536	0.679304488386128	.	.
chr1	36557336	36557835	chr1	36538693	36539192	D430040D24Rik|chr1:36538693-36539192	0.64518766414726	.	.
chr1	36557336	36557835	chr1	36538693	36539192	Sema4c|chr1:36538693-36539192	0.64518766414726	.	.
chr1	36557336	36557835	chr1	36539194	36539693	D430040D24Rik|chr1:36539194-36539693	0.643060264955253	.	.
chr1	36557336	36557835	chr1	36539194	36539693	Sema4c|chr1:36539194-36539693	0.643060264955253	.	.
chr1	36557336	36557835	chr1	36580844	36581343	D430040D24Rik|chr1:36580844-36581343	0.664342680468358	.	.
chr1	36557336	36557835	chr1	36580844	36581343	Sema4c|chr1:36580844-36581343	0.664342680468358	.	.
chr1	36558001	36558500	chr1	36324037	36324536	D430040D24Rik|chr1:36324037-36324536	0.710580700187056	.	.
chr1	36558001	36558500	chr1	36324037	36324536	Sema4c|chr1:36324037-36324536	0.710580700187056	.	.
chr1	36558001	36558500	chr1	36538693	36539192	D430040D24Rik|chr1:36538693-36539192	0.759406224348565	.	.
chr1	36558001	36558500	chr1	36538693	36539192	Sema4c|chr1:36538693-36539192	0.759406224348565	.	.
chr1	36558001	36558500	chr1	36539194	36539693	D430040D24Rik|chr1:36539194-36539693	0.67673784691894	.	.
chr1	36558001	36558500	chr1	36539194	36539693	Sema4c|chr1:36539194-36539693	0.67673784691894	.	.
chr1	36558001	36558500	chr1	36580844	36581343	D430040D24Rik|chr1:36580844-36581343	0.748709201963785	.	.
chr1	36558001	36558500	chr1	36580844	36581343	Sema4c|chr1:36580844-36581343	0.748709201963785	.	.
chr1	36709882	36710381	chr1	36604247	36604746	4933424G06Rik|chr1:36604247-36604746	0.546684107427504	.	.
chr1	36744515	36745014	chr1	36535552	36536051	Gm33533|chr1:36535552-36536051	0.585009730069079	.	.
chr1	37299595	37300094	chr1	37405699	37406198	Inpp4a|chr1:37405699-37406198	0.53170119164798	.	.
chr1	37429364	37429863	chr1	37272442	37272941	Coa5|chr1:37272442-37272941	0.647373197376967	.	.
chr1	37429364	37429863	chr1	37272442	37272941	Coa5|chr1:37272442-37272941	0.647373197376968	.	.
chr1	37429364	37429863	chr1	37272442	37272941	Unc50|chr1:37272442-37272941	0.647373197376967	.	.
chr1	37429364	37429863	chr1	37272442	37272941	Unc50|chr1:37272442-37272941	0.647373197376968	.	.
chr1	37429364	37429863	chr1	37305646	37306145	Coa5|chr1:37305646-37306145	0.615819748394447	.	.
chr1	37429364	37429863	chr1	37305646	37306145	Unc50|chr1:37305646-37306145	0.615819748394447	.	.
chr1	37429364	37429863	chr1	37402137	37402636	Coa5|chr1:37402137-37402636	0.650519201411713	.	.
chr1	37429364	37429863	chr1	37402137	37402636	Unc50|chr1:37402137-37402636	0.650519201411713	.	.
chr1	37429877	37430376	chr1	37170092	37170591	Coa5|chr1:37170092-37170591	0.739604354629363	.	.
chr1	37429877	37430376	chr1	37170092	37170591	Unc50|chr1:37170092-37170591	0.739604354629363	.	.
chr1	37429877	37430376	chr1	37347418	37347917	Coa5|chr1:37347418-37347917	0.685174482050641	.	.
chr1	37429877	37430376	chr1	37347418	37347917	Unc50|chr1:37347418-37347917	0.685174482050641	.	.
chr1	37540864	37541363	chr1	37687575	37688074	Mgat4a|chr1:37687575-37688074	0.577104211468357	.	.
chr1	37719678	37720177	chr1	37639092	37639591	2010300C02Rik|chr1:37639092-37639591	0.537251521676013	.	.
chr1	37719678	37720177	chr1	37959295	37959794	2010300C02Rik|chr1:37959295-37959794	0.605197431574474	.	.
chr1	37864699	37865198	chr1	37678238	37678737	Gm26805|chr1:37678238-37678737	0.608698003546039	.	.
chr1	37864699	37865198	chr1	38185452	38185951	Gm26805|chr1:38185452-38185951	0.549798459246071	.	.
chr1	37871955	37872454	chr1	37698784	37699283	Lipt1|chr1:37698784-37699283	0.619431915172291	.	.
chr1	37871955	37872454	chr1	37872597	37873096	Lipt1|chr1:37872597-37873096	0.71324494726774	.	.
chr1	37871955	37872454	chr1	38248046	38248545	Lipt1|chr1:38248046-38248545	0.564804622915051	.	.
chr1	37871955	37872454	chr1	38249306	38249805	Lipt1|chr1:38249306-38249805	0.797140043971537	.	.
chr1	37890241	37890740	chr1	37872597	37873096	Mitd1|chr1:37872597-37873096	0.583880544962544	.	.
chr1	37890241	37890740	chr1	37872597	37873096	Mrpl30|chr1:37872597-37873096	0.583880544962544	.	.
chr1	37997082	37997581	chr1	37678238	37678737	Eif5b|chr1:37678238-37678737	0.645093903046109	.	.
chr1	37997082	37997581	chr1	37678238	37678737	Txndc9|chr1:37678238-37678737	0.645093903046109	.	.
chr1	37997778	37998277	chr1	37551907	37552406	Eif5b|chr1:37551907-37552406	0.578599012400485	.	.
chr1	37997778	37998277	chr1	37551907	37552406	Txndc9|chr1:37551907-37552406	0.578599012400485	.	.
chr1	37997778	37998277	chr1	38193477	38193976	Eif5b|chr1:38193477-38193976	0.596717577878284	.	.
chr1	37997778	37998277	chr1	38193477	38193976	Txndc9|chr1:38193477-38193976	0.596717577878284	.	.
chr1	39367561	39368060	chr1	39007191	39007690	Rpl31|chr1:39007191-39007690	0.554955323419209	.	.
chr1	39477894	39478393	chr1	39284707	39285206	Tbc1d8|chr1:39284707-39285206	0.524634773662619	.	.
chr1	39477894	39478393	chr1	39441615	39442114	Tbc1d8|chr1:39441615-39442114	0.69809381018934	.	.
chr1	39478529	39479028	chr1	39284707	39285206	Tbc1d8|chr1:39284707-39285206	0.661889064778252	.	.
chr1	39478529	39479028	chr1	39340678	39341177	Tbc1d8|chr1:39340678-39341177	0.725469352946737	.	.
chr1	39478529	39479028	chr1	39340678	39341177	Tbc1d8|chr1:39340678-39341177	0.725469352946738	.	.
chr1	39478529	39479028	chr1	39441615	39442114	Tbc1d8|chr1:39441615-39442114	0.589750441857317	.	.
chr1	39478529	39479028	chr1	39443685	39444184	Tbc1d8|chr1:39443685-39444184	0.558276992453089	.	.
chr1	40579713	40580212	chr1	40375487	40375986	Gm35801|chr1:40375487-40375986	0.672871214582777	.	.
chr1	40579713	40580212	chr1	40375487	40375986	Slc9a4|chr1:40375487-40375986	0.672871214582777	.	.
chr1	40579713	40580212	chr1	40768563	40769062	Gm35801|chr1:40768563-40769062	0.659983735269246	.	.
chr1	40579713	40580212	chr1	40768563	40769062	Slc9a4|chr1:40768563-40769062	0.659983735269246	.	.
chr1	40579713	40580212	chr1	40797275	40797774	Gm35801|chr1:40797275-40797774	0.651833578018064	.	.
chr1	40579713	40580212	chr1	40797275	40797774	Slc9a4|chr1:40797275-40797774	0.651833578018064	.	.
chr1	40579713	40580212	chr1	40829355	40829854	Gm35801|chr1:40829355-40829854	0.577209310767779	.	.
chr1	40579713	40580212	chr1	40829355	40829854	Slc9a4|chr1:40829355-40829854	0.577209310767779	.	.
chr1	42695450	42695949	chr1	42684717	42685216	Gm20646|chr1:42684717-42685216	0.538075342705514	.	.
chr1	42695450	42695949	chr1	42684717	42685216	Pantr1|chr1:42684717-42685216	0.538075342705514	.	.
chr1	42695450	42695949	chr1	42684717	42685216	Pou3f3|chr1:42684717-42685216	0.538075342705514	.	.
chr1	43092237	43092736	chr1	43065778	43066277	8430432A02Rik|chr1:43065778-43066277	0.712559334631259	.	.
chr1	43092237	43092736	chr1	43294023	43294522	8430432A02Rik|chr1:43294023-43294522	0.578837511797311	.	.
chr1	43092237	43092736	chr1	43317085	43317584	8430432A02Rik|chr1:43317085-43317584	0.555849308642503	.	.
chr1	43092237	43092736	chr1	43337290	43337789	8430432A02Rik|chr1:43337290-43337789	0.635223438413351	.	.
chr1	43092237	43092736	chr1	43338015	43338514	8430432A02Rik|chr1:43338015-43338514	0.565131991373036	.	.
chr1	43092237	43092736	chr1	43445482	43445981	8430432A02Rik|chr1:43445482-43445981	0.70565637806339	.	.
chr1	43827615	43828114	chr1	43503196	43503695	Uxs1|chr1:43503196-43503695	0.584575845916287	.	.
chr1	43827615	43828114	chr1	43542654	43543153	Uxs1|chr1:43542654-43543153	0.58269004641654	.	.
chr1	43827615	43828114	chr1	43694756	43695255	Uxs1|chr1:43694756-43695255	0.672704074779696	.	.
chr1	43827615	43828114	chr1	43754512	43755011	Uxs1|chr1:43754512-43755011	0.750361626757394	.	.
chr1	43827615	43828114	chr1	43773172	43773671	Uxs1|chr1:43773172-43773671	0.668281414059441	.	.
chr1	43827615	43828114	chr1	43784212	43784711	Uxs1|chr1:43784212-43784711	0.751505469123692	.	.
chr1	43827615	43828114	chr1	43862566	43863065	Uxs1|chr1:43862566-43863065	0.565851700955431	.	.
chr1	44118638	44119137	chr1	43898955	43899454	Bivm|chr1:43898955-43899454	0.605433455741938	.	.
chr1	44118638	44119137	chr1	43898955	43899454	Poglut2|chr1:43898955-43899454	0.605433455741938	.	.
chr1	44119144	44119643	chr1	44042471	44042970	Bivm|chr1:44042471-44042970	0.544200714311915	.	.
chr1	44119144	44119643	chr1	44042471	44042970	Poglut2|chr1:44042471-44042970	0.544200714311915	.	.
chr1	44119663	44120162	chr1	44042471	44042970	Bivm|chr1:44042471-44042970	0.553253518505824	.	.
chr1	44147693	44148192	chr1	44198134	44198633	Ercc5|chr1:44198134-44198633	0.54750087580326	.	.
chr1	44147693	44148192	chr1	44228990	44229489	Ercc5|chr1:44228990-44229489	0.526433566324074	.	.
chr1	44147693	44148192	chr1	44228990	44229489	Ercc5|chr1:44228990-44229489	0.526433566324075	.	.
chr1	44551396	44551895	chr1	44584753	44585252	Gulp1|chr1:44584753-44585252	0.571755957740351	.	.
chr1	44551396	44551895	chr1	44595978	44596477	Gulp1|chr1:44595978-44596477	0.600245891941135	.	.
chr1	44551396	44551895	chr1	44628376	44628875	Gulp1|chr1:44628376-44628875	0.647540074347023	.	.
chr1	44551396	44551895	chr1	44740573	44741072	Gulp1|chr1:44740573-44741072	0.59890712470928	.	.
chr1	44551396	44551895	chr1	44741191	44741690	Gulp1|chr1:44741191-44741690	0.527382917243797	.	.
chr1	44551396	44551895	chr1	44839331	44839830	Gulp1|chr1:44839331-44839830	0.522832749632049	.	.
chr1	45502889	45503388	chr1	45313936	45314435	Col5a2|chr1:45313936-45314435	0.604946637776385	.	.
chr1	45502889	45503388	chr1	45316028	45316527	Col5a2|chr1:45316028-45316527	0.678384209631681	.	.
chr1	45502889	45503388	chr1	45381844	45382343	Col5a2|chr1:45381844-45382343	0.606818565493638	.	.
chr1	45502889	45503388	chr1	45387765	45388264	Col5a2|chr1:45387765-45388264	0.644651410810113	.	.
chr1	45502889	45503388	chr1	45420497	45420996	Col5a2|chr1:45420497-45420996	0.682443635943199	.	.
chr1	45502889	45503388	chr1	45431839	45432338	Col5a2|chr1:45431839-45432338	0.580804052534024	.	.
chr1	45502889	45503388	chr1	45495057	45495556	Col5a2|chr1:45495057-45495556	0.767260100154569	.	.
chr1	45502889	45503388	chr1	45513041	45513540	Col5a2|chr1:45513041-45513540	0.835366921060412	.	.
chr1	45502889	45503388	chr1	45513041	45513540	Col5a2|chr1:45513041-45513540	0.835366921060413	.	.
chr1	45502889	45503388	chr1	45672672	45673171	Col5a2|chr1:45672672-45673171	0.747463581899628	.	.
chr1	45502889	45503388	chr1	45825095	45825594	Col5a2|chr1:45825095-45825594	0.532169125682395	.	.
chr1	45795197	45795696	chr1	46022239	46022738	Wdr75|chr1:46022239-46022738	0.64386856635232	.	.
chr1	51332824	51333323	chr1	51446000	51446499	9330175M20Rik|chr1:51446000-51446499	0.591846124011508	.	.
chr1	51332824	51333323	chr1	51514904	51515403	9330175M20Rik|chr1:51514904-51515403	0.537364685992908	.	.
chr1	51332824	51333323	chr1	51643619	51644118	9330175M20Rik|chr1:51643619-51644118	0.62323926423874	.	.
chr1	51596911	51597410	chr1	51290577	51291076	Gm17767|chr1:51290577-51291076	0.554432307461691	.	.
chr1	51747447	51747946	chr1	51514904	51515403	Gm28055|chr1:51514904-51515403	0.619464235052999	.	.
chr1	51747447	51747946	chr1	51514904	51515403	Gm28055|chr1:51514904-51515403	0.619464235053	.	.
chr1	51747447	51747946	chr1	51600379	51600878	Gm28055|chr1:51600379-51600878	0.629530555794955	.	.
chr1	51747447	51747946	chr1	51643619	51644118	Gm28055|chr1:51643619-51644118	0.584314639554842	.	.
chr1	51915731	51916230	chr1	51881125	51881624	Myo1b|chr1:51881125-51881624	0.579430238122228	.	.
chr1	52113595	52114094	chr1	52454630	52455129	Gm31812|chr1:52454630-52455129	0.530196578190046	.	.
chr1	52119152	52119651	chr1	51908074	51908573	Stat1|chr1:51908074-51908573	0.587408910372073	.	.
chr1	52233098	52233597	chr1	51998489	51998988	Gls|chr1:51998489-51998988	0.526630348449536	.	.
chr1	52630383	52630882	chr1	52454630	52455129	Nemp2|chr1:52454630-52455129	0.516790321263889	.	.
chr1	52726931	52727430	chr1	52799343	52799842	Mfsd6|chr1:52799343-52799842	0.529905526655366	.	.
chr1	52727486	52727985	chr1	52676147	52676646	Mfsd6|chr1:52676147-52676646	0.648093846127237	.	.
chr1	52727486	52727985	chr1	52952486	52952985	Mfsd6|chr1:52952486-52952985	0.558271468761677	.	.
chr1	52817513	52818012	chr1	52952486	52952985	Inpp1|chr1:52952486-52952985	0.612847202911993	.	.
chr1	53061825	53062324	chr1	53069610	53070109	Mstn|chr1:53069610-53070109	0.599095736860623	.	.
chr1	53352482	53352981	chr1	53358302	53358801	Asdurf|chr1:53358302-53358801	0.663777710061868	.	.
chr1	53352482	53352981	chr1	53358302	53358801	Asnsd1|chr1:53358302-53358801	0.663777710061868	.	.
chr1	53785040	53785539	chr1	53940595	53941094	Stk17b|chr1:53940595-53941094	0.641258592965958	.	.
chr1	54194329	54194828	chr1	54074337	54074836	Hecw2|chr1:54074337-54074836	0.702911793963311	.	.
chr1	54438767	54439266	chr1	54740963	54741462	Gtf3c3|chr1:54740963-54741462	0.705088920502728	.	.
chr1	54926155	54926654	chr1	54832673	54833172	Ankrd44|chr1:54832673-54833172	0.597290164230116	.	.
chr1	55026688	55027187	chr1	54801198	54801697	Sf3b1|chr1:54801198-54801697	0.675895478299184	.	.
chr1	55026688	55027187	chr1	54830203	54830702	Sf3b1|chr1:54830203-54830702	0.598058808205025	.	.
chr1	55026688	55027187	chr1	55161048	55161547	Sf3b1|chr1:55161048-55161547	0.537599067906249	.	.
chr1	55026688	55027187	chr1	55489281	55489780	Sf3b1|chr1:55489281-55489780	0.579630407504778	.	.
chr1	55027198	55027697	chr1	54826611	54827110	Sf3b1|chr1:54826611-54827110	0.571581897960961	.	.
chr1	55027198	55027697	chr1	54830203	54830702	Sf3b1|chr1:54830203-54830702	0.519537320402573	.	.
chr1	55053010	55053509	chr1	55449137	55449636	Coq10b|chr1:55449137-55449636	0.5803235921765	.	.
chr1	55053010	55053509	chr1	55449137	55449636	Coq10b|chr1:55449137-55449636	0.580323592176501	.	.
chr1	55087395	55087894	chr1	54832673	54833172	Hspd1|chr1:54832673-54833172	0.579070749489254	.	.
chr1	55087395	55087894	chr1	54832673	54833172	Hspe1|chr1:54832673-54833172	0.579070749489254	.	.
chr1	55130908	55131407	chr1	54749973	54750472	Mob4|chr1:54749973-54750472	0.713931162366085	.	.
chr1	55130908	55131407	chr1	54830203	54830702	Mob4|chr1:54830203-54830702	0.609664034083348	.	.
chr1	55405572	55406071	chr1	55736308	55736807	Plcl1|chr1:55736308-55736807	0.576364696012705	.	.
chr1	56972152	56972651	chr1	56871448	56871947	9130024F11Rik|chr1:56871448-56871947	0.658943384568947	.	.
chr1	57377988	57378487	chr1	57623439	57623938	1700066M21Rik|chr1:57623439-57623938	0.551000154835946	.	.
chr1	57377988	57378487	chr1	57623439	57623938	4930558J18Rik|chr1:57623439-57623938	0.551000154835946	.	.
chr1	57773916	57774415	chr1	57918866	57919365	Spats2l|chr1:57918866-57919365	0.517732314985858	.	.
chr1	57773916	57774415	chr1	57918866	57919365	Spats2l|chr1:57918866-57919365	0.517732314985859	.	.
chr1	57773916	57774415	chr1	57969827	57970326	Spats2l|chr1:57969827-57970326	0.582647771457979	.	.
chr1	57774846	57775345	chr1	57775384	57775883	Spats2l|chr1:57775384-57775883	0.568339590665314	.	.
chr1	58029447	58029946	chr1	58359437	58359936	Aox1|chr1:58359437-58359936	0.537671498791371	.	.
chr1	58029447	58029946	chr1	58457735	58458234	Aox1|chr1:58457735-58458234	0.765033551398721	.	.
chr1	58030475	58030974	chr1	58144639	58145138	Aox1|chr1:58144639-58145138	0.633823351490463	.	.
chr1	58112727	58113226	chr1	58240285	58240784	Aox3|chr1:58240285-58240784	0.594125337340159	.	.
chr1	58112727	58113226	chr1	58289826	58290325	Aox3|chr1:58289826-58290325	0.590149590765663	.	.
chr1	58112727	58113226	chr1	58304312	58304811	Aox3|chr1:58304312-58304811	0.637030390322531	.	.
chr1	58112727	58113226	chr1	58359437	58359936	Aox3|chr1:58359437-58359936	0.62994682045414	.	.
chr1	58392818	58393317	chr1	58713771	58714270	Bzw1|chr1:58713771-58714270	0.669417776092485	.	.
chr1	58393482	58393981	chr1	58240285	58240784	Bzw1|chr1:58240285-58240784	0.584752500969057	.	.
chr1	58393482	58393981	chr1	58289826	58290325	Bzw1|chr1:58289826-58290325	0.639686322904265	.	.
chr1	58393482	58393981	chr1	58304312	58304811	Bzw1|chr1:58304312-58304811	0.686114624782609	.	.
chr1	58393482	58393981	chr1	58359437	58359936	Bzw1|chr1:58359437-58359936	0.598868775821245	.	.
chr1	58423825	58424324	chr1	58106981	58107480	Clk1|chr1:58106981-58107480	0.692332612467235	.	.
chr1	58423825	58424324	chr1	58289826	58290325	Clk1|chr1:58289826-58290325	0.61631796574879	.	.
chr1	58423825	58424324	chr1	58304312	58304811	Clk1|chr1:58304312-58304811	0.647087547367954	.	.
chr1	58504734	58505233	chr1	58289826	58290325	Gm15834|chr1:58289826-58290325	0.726203900061312	.	.
chr1	58504734	58505233	chr1	58289826	58290325	Orc2|chr1:58289826-58290325	0.726203900061312	.	.
chr1	58504734	58505233	chr1	58304312	58304811	Gm15834|chr1:58304312-58304811	0.602603994109273	.	.
chr1	58504734	58505233	chr1	58304312	58304811	Orc2|chr1:58304312-58304811	0.602603994109273	.	.
chr1	58504734	58505233	chr1	58702096	58702595	Gm15834|chr1:58702096-58702595	0.669603051941424	.	.
chr1	58504734	58505233	chr1	58702096	58702595	Orc2|chr1:58702096-58702595	0.669603051941424	.	.
chr1	58586552	58587051	chr1	58713771	58714270	Fam126b|chr1:58713771-58714270	0.541970989591807	.	.
chr1	58586552	58587051	chr1	58713771	58714270	Ndufb3|chr1:58713771-58714270	0.541970989591807	.	.
chr1	58972763	58973262	chr1	58621038	58621537	Stradb|chr1:58621038-58621537	0.734898152394637	.	.
chr1	58972763	58973262	chr1	58621038	58621537	Trak2|chr1:58621038-58621537	0.734898152394637	.	.
chr1	58972763	58973262	chr1	58713771	58714270	Stradb|chr1:58713771-58714270	0.653852082858161	.	.
chr1	58972763	58973262	chr1	58713771	58714270	Trak2|chr1:58713771-58714270	0.653852082858161	.	.
chr1	58973284	58973783	chr1	58621038	58621537	Stradb|chr1:58621038-58621537	0.655901164617887	.	.
chr1	58973284	58973783	chr1	58621038	58621537	Trak2|chr1:58621038-58621537	0.655901164617887	.	.
chr1	58973284	58973783	chr1	58713771	58714270	Stradb|chr1:58713771-58714270	0.641430551703926	.	.
chr1	58973284	58973783	chr1	58713771	58714270	Trak2|chr1:58713771-58714270	0.641430551703926	.	.
chr1	59162883	59163382	chr1	59332940	59333439	Mpp4|chr1:59332940-59333439	0.535453579282078	.	.
chr1	59237006	59237505	chr1	59332940	59333439	Als2|chr1:59332940-59333439	0.567565218686471	.	.
chr1	59669977	59670476	chr1	59316631	59317130	Sumo1|chr1:59316631-59317130	0.540870494864185	.	.
chr1	59669977	59670476	chr1	59332940	59333439	Sumo1|chr1:59332940-59333439	0.733258386293448	.	.
chr1	59669977	59670476	chr1	59333457	59333956	Sumo1|chr1:59333457-59333956	0.693157573391338	.	.
chr1	59669977	59670476	chr1	59333457	59333956	Sumo1|chr1:59333457-59333956	0.693157573391339	.	.
chr1	59669977	59670476	chr1	59623298	59623797	Sumo1|chr1:59623298-59623797	0.56958694710907	.	.
chr1	59684706	59685205	chr1	59332940	59333439	Nop58|chr1:59332940-59333439	0.778125239864981	.	.
chr1	59684706	59685205	chr1	59333457	59333956	Nop58|chr1:59333457-59333956	0.744822019159639	.	.
chr1	59912662	59913161	chr1	59886825	59887324	Fam117b|chr1:59886825-59887324	0.534935885814306	.	.
chr1	60097980	60098479	chr1	59968747	59969246	Carf|chr1:59968747-59969246	0.518025702418361	.	.
chr1	60097980	60098479	chr1	59968747	59969246	Wdr12|chr1:59968747-59969246	0.518025702418361	.	.
chr1	60097980	60098479	chr1	60485464	60485963	Carf|chr1:60485464-60485963	0.587332401855504	.	.
chr1	60097980	60098479	chr1	60485464	60485963	Wdr12|chr1:60485464-60485963	0.587332401855504	.	.
chr1	60098487	60098986	chr1	60485464	60485963	Carf|chr1:60485464-60485963	0.676024678058078	.	.
chr1	60098487	60098986	chr1	60485464	60485963	Wdr12|chr1:60485464-60485963	0.676024678058078	.	.
chr1	60343314	60343813	chr1	60668203	60668702	Cyp20a1|chr1:60668203-60668702	0.540508683767806	.	.
chr1	60409462	60409961	chr1	60604473	60604972	Abi2|chr1:60604473-60604972	0.537030115786705	.	.
chr1	60566593	60567092	chr1	60485464	60485963	Raph1|chr1:60485464-60485963	0.634526336439392	.	.
chr1	60566593	60567092	chr1	60667667	60668166	Raph1|chr1:60667667-60668166	0.580083985929111	.	.
chr1	60715645	60716144	chr1	60668203	60668702	Cd28|chr1:60668203-60668702	0.625310030613362	.	.
chr1	62499233	62499732	chr1	62495581	62496080	Pard3bos3|chr1:62495581-62496080	0.531658277891621	.	.
chr1	62703034	62703533	chr1	62706634	62707133	Nrp2|chr1:62706634-62707133	0.806245915281784	.	.
chr1	62703034	62703533	chr1	62743241	62743740	Nrp2|chr1:62743241-62743740	0.525086675836933	.	.
chr1	63113269	63113768	chr1	63052664	63053163	Ino80dos|chr1:63052664-63053163	0.558730215264543	.	.
chr1	63114071	63114570	chr1	63180992	63181491	Ino80d|chr1:63180992-63181491	0.635306719973984	.	.
chr1	63114071	63114570	chr1	63367905	63368404	Ino80d|chr1:63367905-63368404	0.657650809863847	.	.
chr1	63213981	63214480	chr1	63180992	63181491	Gpr1|chr1:63180992-63181491	0.553664309222588	.	.
chr1	63273583	63274082	chr1	63533788	63534287	Gm11608|chr1:63533788-63534287	0.591453424624336	.	.
chr1	63273583	63274082	chr1	63533788	63534287	Zdbf2|chr1:63533788-63534287	0.591453424624336	.	.
chr1	63445671	63446170	chr1	63517870	63518369	Adam23|chr1:63517870-63518369	0.546325801545932	.	.
chr1	63729868	63730367	chr1	63533788	63534287	Fastkd2|chr1:63533788-63534287	0.656873567736352	.	.
chr1	63729868	63730367	chr1	63533788	63534287	Mdh1b|chr1:63533788-63534287	0.656873567736352	.	.
chr1	63729868	63730367	chr1	63534337	63534836	Fastkd2|chr1:63534337-63534836	0.652350119633582	.	.
chr1	63729868	63730367	chr1	63534337	63534836	Mdh1b|chr1:63534337-63534836	0.652350119633582	.	.
chr1	63730384	63730883	chr1	63953367	63953866	Fastkd2|chr1:63953367-63953866	0.70039476289026	.	.
chr1	63730384	63730883	chr1	63953367	63953866	Mdh1b|chr1:63953367-63953866	0.70039476289026	.	.
chr1	64121506	64122005	chr1	63882576	63883075	Klf7|chr1:63882576-63883075	0.572159785536704	.	.
chr1	64121506	64122005	chr1	64445949	64446448	Klf7|chr1:64445949-64446448	0.62219753138752	.	.
chr1	64121506	64122005	chr1	64445949	64446448	Klf7|chr1:64445949-64446448	0.622197531387521	.	.
chr1	64122089	64122588	chr1	64485200	64485699	Klf7|chr1:64485200-64485699	0.595985846553912	.	.
chr1	64532547	64533046	chr1	64305488	64305987	Creb1|chr1:64305488-64305987	0.542404414516139	.	.
chr1	64532547	64533046	chr1	64445949	64446448	Creb1|chr1:64445949-64446448	0.551293941263075	.	.
chr1	64616950	64617449	chr1	64734716	64735215	Gm28982|chr1:64734716-64735215	0.562266410257303	.	.
chr1	64616950	64617449	chr1	64734716	64735215	Mettl21a|chr1:64734716-64735215	0.562266410257303	.	.
chr1	64617495	64617994	chr1	64289060	64289559	Gm28982|chr1:64289060-64289559	0.687336413514701	.	.
chr1	64617495	64617994	chr1	64289060	64289559	Mettl21a|chr1:64289060-64289559	0.687336413514701	.	.
chr1	64617495	64617994	chr1	64412425	64412924	Gm28982|chr1:64412425-64412924	0.672830324484378	.	.
chr1	64617495	64617994	chr1	64412425	64412924	Mettl21a|chr1:64412425-64412924	0.672830324484378	.	.
chr1	64690474	64690973	chr1	64305488	64305987	2810408I11Rik|chr1:64305488-64305987	0.752887577108549	.	.
chr1	64690474	64690973	chr1	64305488	64305987	Ccnyl1|chr1:64305488-64305987	0.752887577108549	.	.
chr1	64690474	64690973	chr1	64445949	64446448	2810408I11Rik|chr1:64445949-64446448	0.815684264374173	.	.
chr1	64690474	64690973	chr1	64445949	64446448	Ccnyl1|chr1:64445949-64446448	0.815684264374173	.	.
chr1	64691008	64691507	chr1	64305488	64305987	2810408I11Rik|chr1:64305488-64305987	0.641262352889685	.	.
chr1	64691008	64691507	chr1	64305488	64305987	Ccnyl1|chr1:64305488-64305987	0.641262352889685	.	.
chr1	64691008	64691507	chr1	64445949	64446448	2810408I11Rik|chr1:64445949-64446448	0.682286384954252	.	.
chr1	64691008	64691507	chr1	64445949	64446448	Ccnyl1|chr1:64445949-64446448	0.682286384954252	.	.
chr1	64956569	64957068	chr1	64993141	64993640	Plekhm3|chr1:64993141-64993640	0.590020504383815	.	.
chr1	66816734	66817233	chr1	66895631	66896130	Kansl1l|chr1:66895631-66896130	0.588876064512233	.	.
chr1	66816734	66817233	chr1	67143908	67144407	Kansl1l|chr1:67143908-67144407	0.774660003855628	.	.
chr1	66863047	66863546	chr1	66645904	66646403	Acadl|chr1:66645904-66646403	0.759442019342784	.	.
chr1	66863047	66863546	chr1	66767421	66767920	Acadl|chr1:66767421-66767920	0.73600790642561	.	.
chr1	66863047	66863546	chr1	67032217	67032716	Acadl|chr1:67032217-67032716	0.633119547825328	.	.
chr1	66863047	66863546	chr1	67181101	67181600	Acadl|chr1:67181101-67181600	0.522393777018605	.	.
chr1	70725497	70725996	chr1	70510722	70511221	Vwc2l|chr1:70510722-70511221	0.767012589472829	.	.
chr1	70725497	70725996	chr1	70838284	70838783	Vwc2l|chr1:70838284-70838783	0.527007259157788	.	.
chr1	71102861	71103360	chr1	71320730	71321229	Bard1|chr1:71320730-71321229	0.778877688622153	.	.
chr1	71102861	71103360	chr1	71326791	71327290	Bard1|chr1:71326791-71327290	0.607342012057553	.	.
chr1	71653027	71653526	chr1	71290030	71290529	Apol7d|chr1:71290030-71290529	0.522595841995247	.	.
chr1	71653027	71653526	chr1	71290030	71290529	Fn1|chr1:71290030-71290529	0.522595841995247	.	.
chr1	71653027	71653526	chr1	71575891	71576390	Apol7d|chr1:71575891-71576390	0.55483315590392	.	.
chr1	71653027	71653526	chr1	71575891	71576390	Fn1|chr1:71575891-71576390	0.55483315590392	.	.
chr1	72211757	72212256	chr1	72014469	72014968	Mreg|chr1:72014469-72014968	0.610877244456202	.	.
chr1	72211757	72212256	chr1	72182830	72183329	Mreg|chr1:72182830-72183329	0.566069998420708	.	.
chr1	72536444	72536943	chr1	72738990	72739489	March4|chr1:72738990-72739489	0.572391895335574	.	.
chr1	72536444	72536943	chr1	72870991	72871490	March4|chr1:72870991-72871490	0.623243602875831	.	.
chr1	72536444	72536943	chr1	72877787	72878286	March4|chr1:72877787-72878286	0.578458528804734	.	.
chr1	72536972	72537471	chr1	72835077	72835576	March4|chr1:72835077-72835576	0.567776290326959	.	.
chr1	72582908	72583407	chr1	72739525	72740024	Smarcal1|chr1:72739525-72740024	0.695290444173853	.	.
chr1	74391301	74391800	chr1	74386756	74387255	Ctdsp1|chr1:74386756-74387255	0.592457340778933	.	.
chr1	74391301	74391800	chr1	74538638	74539137	Ctdsp1|chr1:74538638-74539137	0.645800851944594	.	.
chr1	74601175	74601674	chr1	74802933	74803432	Rnf25|chr1:74802933-74803432	0.536098101779291	.	.
chr1	74601175	74601674	chr1	74802933	74803432	Stk36|chr1:74802933-74803432	0.536098101779291	.	.
chr1	74748718	74749217	chr1	74750745	74751244	Prkag3|chr1:74750745-74751244	0.550071388016243	.	.
chr1	74748718	74749217	chr1	74784124	74784623	Prkag3|chr1:74784124-74784623	0.602440782307467	.	.
chr1	74854708	74855207	chr1	74802933	74803432	Cdk5r2|chr1:74802933-74803432	0.598618003889721	.	.
chr1	75124760	75125259	chr1	74858307	74858806	Nhej1|chr1:74858307-74858806	0.705607474907914	.	.
chr1	75124760	75125259	chr1	75381822	75382321	Nhej1|chr1:75381822-75382321	0.628415572201477	.	.
chr1	75124760	75125259	chr1	75382615	75383114	Nhej1|chr1:75382615-75383114	0.58318993535831	.	.
chr1	75124760	75125259	chr1	75445624	75446123	Nhej1|chr1:75445624-75446123	0.597864007343263	.	.
chr1	75124760	75125259	chr1	75487302	75487801	Nhej1|chr1:75487302-75487801	0.603334722586546	.	.
chr1	75142499	75142998	chr1	74802933	74803432	Cnppd1|chr1:74802933-74803432	0.73630288021836	.	.
chr1	75142499	75142998	chr1	74802933	74803432	Retreg2|chr1:74802933-74803432	0.73630288021836	.	.
chr1	75191753	75192252	chr1	74802933	74803432	Ankzf1|chr1:74802933-74803432	0.612843940619221	.	.
chr1	75191753	75192252	chr1	74802933	74803432	Atg9a|chr1:74802933-74803432	0.612843940619221	.	.
chr1	75191753	75192252	chr1	75244823	75245322	Ankzf1|chr1:75244823-75245322	0.551766505059198	.	.
chr1	75191753	75192252	chr1	75244823	75245322	Atg9a|chr1:75244823-75245322	0.551766505059198	.	.
chr1	75191753	75192252	chr1	75365427	75365926	Ankzf1|chr1:75365427-75365926	0.547416544337801	.	.
chr1	75191753	75192252	chr1	75365427	75365926	Atg9a|chr1:75365427-75365926	0.547416544337801	.	.
chr1	75191753	75192252	chr1	75477362	75477861	Ankzf1|chr1:75477362-75477861	0.522527804776793	.	.
chr1	75191753	75192252	chr1	75477362	75477861	Atg9a|chr1:75477362-75477861	0.522527804776793	.	.
chr1	75192415	75192914	chr1	75487834	75488333	Ankzf1|chr1:75487834-75488333	0.53172447723025	.	.
chr1	75192415	75192914	chr1	75487834	75488333	Atg9a|chr1:75487834-75488333	0.53172447723025	.	.
chr1	75210546	75211045	chr1	75477362	75477861	Glb1l|chr1:75477362-75477861	0.53170830347216	.	.
chr1	75210546	75211045	chr1	75477362	75477861	Stk16|chr1:75477362-75477861	0.53170830347216	.	.
chr1	75219086	75219585	chr1	75218312	75218811	Tuba4a|chr1:75218312-75218811	0.51628753953073	.	.
chr1	75219086	75219585	chr1	75244823	75245322	Tuba4a|chr1:75244823-75245322	0.55403124598113	.	.
chr1	75219086	75219585	chr1	75477362	75477861	Tuba4a|chr1:75477362-75477861	0.522099067405595	.	.
chr1	75236144	75236643	chr1	74808065	74808564	Dnajb2|chr1:74808065-74808564	0.569105558058991	.	.
chr1	75236144	75236643	chr1	74808065	74808564	Dnajb2|chr1:74808065-74808564	0.569105558058992	.	.
chr1	75277375	75277874	chr1	75218312	75218811	Resp18|chr1:75218312-75218811	0.527810714824955	.	.
chr1	75278167	75278666	chr1	75572707	75573206	Resp18|chr1:75572707-75573206	0.588725482935502	.	.
chr1	75317346	75317845	chr1	75381822	75382321	Dnpep|chr1:75381822-75382321	0.635779143375043	.	.
chr1	75317346	75317845	chr1	75382615	75383114	Dnpep|chr1:75382615-75383114	0.638631713832675	.	.
chr1	75317346	75317845	chr1	75445624	75446123	Dnpep|chr1:75445624-75446123	0.651542261253599	.	.
chr1	75317346	75317845	chr1	75487302	75487801	Dnpep|chr1:75487302-75487801	0.605600278255924	.	.
chr1	75435709	75436208	chr1	75365427	75365926	Gmppa|chr1:75365427-75365926	0.538417160519713	.	.
chr1	75435709	75436208	chr1	75559353	75559852	Gmppa|chr1:75559353-75559852	0.529986134156984	.	.
chr1	75435709	75436208	chr1	75572707	75573206	Gmppa|chr1:75572707-75573206	0.655365964600307	.	.
chr1	75479156	75479655	chr1	75365427	75365926	Chpf|chr1:75365427-75365926	0.585044110531206	.	.
chr1	75479156	75479655	chr1	75365427	75365926	Tmem198|chr1:75365427-75365926	0.585044110531206	.	.
chr1	75479156	75479655	chr1	75572707	75573206	Chpf|chr1:75572707-75573206	0.607168476312595	.	.
chr1	75479156	75479655	chr1	75572707	75573206	Tmem198|chr1:75572707-75573206	0.607168476312595	.	.
chr1	75521240	75521739	chr1	75561782	75562281	Stk11ip|chr1:75561782-75562281	0.690433335447383	.	.
chr1	77514939	77515438	chr1	77497501	77498000	Epha4|chr1:77497501-77498000	0.566798971839807	.	.
chr1	77514939	77515438	chr1	77497501	77498000	Gm28386|chr1:77497501-77498000	0.566798971839807	.	.
chr1	77514939	77515438	chr1	77513554	77514053	Epha4|chr1:77513554-77514053	0.555282064126531	.	.
chr1	77514939	77515438	chr1	77513554	77514053	Gm28386|chr1:77513554-77514053	0.555282064126531	.	.
chr1	77514939	77515438	chr1	77896157	77896656	Epha4|chr1:77896157-77896656	0.526001600762451	.	.
chr1	77514939	77515438	chr1	77896157	77896656	Gm28386|chr1:77896157-77896656	0.526001600762451	.	.
chr1	78310931	78311430	chr1	78537485	78537984	Sgpp2|chr1:78537485-78537984	0.591898426564262	.	.
chr1	78488900	78489399	chr1	78218104	78218603	Farsb|chr1:78218104-78218603	0.650858820718719	.	.
chr1	78488900	78489399	chr1	78357374	78357873	Farsb|chr1:78357374-78357873	0.768002817525536	.	.
chr1	78488900	78489399	chr1	78357937	78358436	Farsb|chr1:78357937-78358436	0.75199259161488	.	.
chr1	78657540	78658039	chr1	78284569	78285068	Acsl3|chr1:78284569-78285068	0.577600939926376	.	.
chr1	78657540	78658039	chr1	78284569	78285068	Utp14b|chr1:78284569-78285068	0.577600939926376	.	.
chr1	78657540	78658039	chr1	78372111	78372610	Acsl3|chr1:78372111-78372610	0.586803218574132	.	.
chr1	78657540	78658039	chr1	78372111	78372610	Utp14b|chr1:78372111-78372610	0.586803218574132	.	.
chr1	78657540	78658039	chr1	78537485	78537984	Acsl3|chr1:78537485-78537984	0.658103330149707	.	.
chr1	78657540	78658039	chr1	78537485	78537984	Utp14b|chr1:78537485-78537984	0.658103330149707	.	.
chr1	78657540	78658039	chr1	78548928	78549427	Acsl3|chr1:78548928-78549427	0.639226557489898	.	.
chr1	78657540	78658039	chr1	78548928	78549427	Utp14b|chr1:78548928-78549427	0.639226557489898	.	.
chr1	78657540	78658039	chr1	78789666	78790165	Acsl3|chr1:78789666-78790165	0.561099668033691	.	.
chr1	78657540	78658039	chr1	78789666	78790165	Utp14b|chr1:78789666-78790165	0.561099668033691	.	.
chr1	79775809	79776308	chr1	79581417	79581916	Mrpl44|chr1:79581417-79581916	0.688154269861647	.	.
chr1	79775809	79776308	chr1	79581417	79581916	Wdfy1|chr1:79581417-79581916	0.688154269861647	.	.
chr1	80757803	80758302	chr1	81169283	81169782	Dock10|chr1:81169283-81169782	0.600849958095207	.	.
chr1	81076257	81076756	chr1	81301648	81302147	Nyap2|chr1:81301648-81302147	0.658666035352747	.	.
chr1	81076879	81077378	chr1	80888676	80889175	Nyap2|chr1:80888676-80889175	0.687046985298812	.	.
chr1	81076879	81077378	chr1	80889202	80889701	Nyap2|chr1:80889202-80889701	0.663226940723097	.	.
chr1	81076879	81077378	chr1	81219000	81219499	Nyap2|chr1:81219000-81219499	0.730237935122576	.	.
chr1	82316361	82316860	chr1	82554287	82554786	Rhbdd1|chr1:82554287-82554786	0.644643366666595	.	.
chr1	82586578	82587077	chr1	82588020	82588519	Col4a3|chr1:82588020-82588519	0.557035591926374	.	.
chr1	82586578	82587077	chr1	82588020	82588519	Col4a4|chr1:82588020-82588519	0.557035591926374	.	.
chr1	82586578	82587077	chr1	82831508	82832007	Col4a3|chr1:82831508-82832007	0.683507332029616	.	.
chr1	82586578	82587077	chr1	82831508	82832007	Col4a4|chr1:82831508-82832007	0.683507332029616	.	.
chr1	82586578	82587077	chr1	82918423	82918922	Col4a3|chr1:82918423-82918922	0.699145720755946	.	.
chr1	82586578	82587077	chr1	82918423	82918922	Col4a4|chr1:82918423-82918922	0.699145720755946	.	.
chr1	82587101	82587600	chr1	82292699	82293198	Col4a3|chr1:82292699-82293198	0.522999250647815	.	.
chr1	82587101	82587600	chr1	82292699	82293198	Col4a4|chr1:82292699-82293198	0.522999250647815	.	.
chr1	82587101	82587600	chr1	82588020	82588519	Col4a3|chr1:82588020-82588519	0.714015826781862	.	.
chr1	82587101	82587600	chr1	82588020	82588519	Col4a4|chr1:82588020-82588519	0.714015826781862	.	.
chr1	82587101	82587600	chr1	82831508	82832007	Col4a3|chr1:82831508-82832007	0.746456677520972	.	.
chr1	82587101	82587600	chr1	82831508	82832007	Col4a4|chr1:82831508-82832007	0.746456677520972	.	.
chr1	82587101	82587600	chr1	82918423	82918922	Col4a3|chr1:82918423-82918922	0.757722091698736	.	.
chr1	82587101	82587600	chr1	82918423	82918922	Col4a4|chr1:82918423-82918922	0.757722091698736	.	.
chr1	82725115	82725614	chr1	82588020	82588519	C430014B12Rik|chr1:82588020-82588519	0.519415244720158	.	.
chr1	82725115	82725614	chr1	82588020	82588519	Mff|chr1:82588020-82588519	0.519415244720158	.	.
chr1	82839194	82839693	chr1	82554287	82554786	Agfg1|chr1:82554287-82554786	0.69774067455911	.	.
chr1	82839194	82839693	chr1	82554287	82554786	Agfg1|chr1:82554287-82554786	0.697740674559111	.	.
chr1	82839194	82839693	chr1	82773159	82773658	Agfg1|chr1:82773159-82773658	0.621864332685382	.	.
chr1	82839194	82839693	chr1	82787312	82787811	Agfg1|chr1:82787312-82787811	0.648184586784879	.	.
chr1	82839194	82839693	chr1	82918423	82918922	Agfg1|chr1:82918423-82918922	0.575651773648715	.	.
chr1	84839165	84839664	chr1	84952421	84952920	Fbxo36|chr1:84952421-84952920	0.618666659909711	.	.
chr1	84935649	84936148	chr1	84855235	84855734	Slc16a14|chr1:84855235-84855734	0.53917783714685	.	.
chr1	85793160	85793659	chr1	85908911	85909410	Cab39|chr1:85908911-85909410	0.559665940620896	.	.
chr1	85793728	85794227	chr1	85794440	85794939	Cab39|chr1:85794440-85794939	0.541767788449939	.	.
chr1	85894274	85894773	chr1	85895455	85895954	Itm2c|chr1:85895455-85895954	0.554380964586193	.	.
chr1	85894955	85895454	chr1	85895455	85895954	Itm2c|chr1:85895455-85895954	0.724522050976407	.	.
chr1	85894955	85895454	chr1	85900577	85901076	Itm2c|chr1:85900577-85901076	0.555799264988628	.	.
chr1	86046083	86046582	chr1	86391325	86391824	2810459M11Rik|chr1:86391325-86391824	0.574337593528259	.	.
chr1	86046594	86047093	chr1	86398141	86398640	2810459M11Rik|chr1:86398141-86398640	0.537988845046499	.	.
chr1	86064385	86064884	chr1	86007691	86008190	Psmd1|chr1:86007691-86008190	0.656320535820831	.	.
chr1	86064385	86064884	chr1	86053131	86053630	Psmd1|chr1:86053131-86053630	0.56362830055049	.	.
chr1	86112477	86112976	chr1	86470639	86471138	Htr2b|chr1:86470639-86471138	0.639224646936424	.	.
chr1	86359268	86359767	chr1	86007691	86008190	C130036L24Rik|chr1:86007691-86008190	0.653082409351853	.	.
chr1	86359268	86359767	chr1	86007691	86008190	Ncl|chr1:86007691-86008190	0.653082409351853	.	.
chr1	86359268	86359767	chr1	86059359	86059858	C130036L24Rik|chr1:86059359-86059858	0.614548683345845	.	.
chr1	86359268	86359767	chr1	86059359	86059858	Ncl|chr1:86059359-86059858	0.614548683345845	.	.
chr1	86359268	86359767	chr1	86398141	86398640	C130036L24Rik|chr1:86398141-86398640	0.533893536670074	.	.
chr1	86359268	86359767	chr1	86398141	86398640	Ncl|chr1:86398141-86398640	0.533893536670074	.	.
chr1	86359268	86359767	chr1	86608006	86608505	C130036L24Rik|chr1:86608006-86608505	0.600782847823887	.	.
chr1	86359268	86359767	chr1	86608006	86608505	Ncl|chr1:86608006-86608505	0.600782847823887	.	.
chr1	86526360	86526859	chr1	86433961	86434460	Ptma|chr1:86433961-86434460	0.525663227990192	.	.
chr1	86526360	86526859	chr1	86501200	86501699	Ptma|chr1:86501200-86501699	0.678192417324197	.	.
chr1	86526360	86526859	chr1	86569304	86569803	Ptma|chr1:86569304-86569803	0.635987298595976	.	.
chr1	86670393	86670892	chr1	86381004	86381503	Nppc|chr1:86381004-86381503	0.616248875274572	.	.
chr1	86670393	86670892	chr1	86433961	86434460	Nppc|chr1:86433961-86434460	0.606984167117603	.	.
chr1	87155856	87156355	chr1	87174243	87174742	Ecel1|chr1:87174243-87174742	0.601301565178305	.	.
chr1	87155856	87156355	chr1	87316584	87317083	Ecel1|chr1:87316584-87317083	0.675530156766345	.	.
chr1	87510023	87510522	chr1	87521468	87521967	Neu2|chr1:87521468-87521967	0.60036356206641	.	.
chr1	87510023	87510522	chr1	87848618	87849117	Neu2|chr1:87848618-87849117	0.516923967905146	.	.
chr1	88205505	88206004	chr1	88287520	88288019	Dnajb3|chr1:88287520-88288019	0.529344524188713	.	.
chr1	88277410	88277909	chr1	88287520	88288019	Hjurp|chr1:88287520-88288019	0.664212129156315	.	.
chr1	88277410	88277909	chr1	88287520	88288019	Trpm8|chr1:88287520-88288019	0.664212129156315	.	.
chr1	88406863	88407362	chr1	88377034	88377533	Spp2|chr1:88377034-88377533	0.640539164298129	.	.
chr1	88407416	88407915	chr1	88287520	88288019	Spp2|chr1:88287520-88288019	0.540256909121781	.	.
chr1	88407416	88407915	chr1	88742325	88742824	Spp2|chr1:88742325-88742824	0.720527392908248	.	.
chr1	88701944	88702443	chr1	88287520	88288019	Arl4c|chr1:88287520-88288019	0.584095116325431	.	.
chr1	88701944	88702443	chr1	88742325	88742824	Arl4c|chr1:88742325-88742824	0.520241003307076	.	.
chr1	89931056	89931555	chr1	89752062	89752561	Gbx2|chr1:89752062-89752561	0.572424473629479	.	.
chr1	90603129	90603628	chr1	90495079	90495578	Cops8|chr1:90495079-90495578	0.688813250329426	.	.
chr1	90603129	90603628	chr1	90980416	90980915	Cops8|chr1:90980416-90980915	0.54211246591108	.	.
chr1	90998483	90998982	chr1	90980416	90980915	Lrrfip1|chr1:90980416-90980915	0.617589034570999	.	.
chr1	91413982	91414481	chr1	91017446	91017945	Hes6|chr1:91017446-91017945	0.540378508046423	.	.
chr1	91413982	91414481	chr1	91027297	91027796	Hes6|chr1:91027297-91027796	0.685300787558318	.	.
chr1	91413982	91414481	chr1	91209764	91210263	Hes6|chr1:91209764-91210263	0.533973281357378	.	.
chr1	91413982	91414481	chr1	91600624	91601123	Hes6|chr1:91600624-91601123	0.524268076594994	.	.
chr1	91413982	91414481	chr1	91618170	91618669	Hes6|chr1:91618170-91618669	0.646875911727837	.	.
chr1	91539706	91540205	chr1	91968922	91969421	Asb1|chr1:91968922-91969421	0.671755682324161	.	.
chr1	91801092	91801591	chr1	91968922	91969421	Twist2|chr1:91968922-91969421	0.572345480489523	.	.
chr1	92195684	92196183	chr1	91770436	91770935	Hdac4|chr1:91770436-91770935	0.569281114064708	.	.
chr1	92195684	92196183	chr1	91967146	91967645	Hdac4|chr1:91967146-91967645	0.596668614658107	.	.
chr1	92641765	92642264	chr1	92270214	92270713	Cops9|chr1:92270214-92270713	0.52421064430928	.	.
chr1	92641765	92642264	chr1	92521236	92521735	Cops9|chr1:92521236-92521735	0.565939579975538	.	.
chr1	92641765	92642264	chr1	92703768	92704267	Cops9|chr1:92703768-92704267	0.525489849066991	.	.
chr1	92641765	92642264	chr1	92710391	92710890	Cops9|chr1:92710391-92710890	0.697203930184149	.	.
chr1	92641765	92642264	chr1	92714674	92715173	Cops9|chr1:92714674-92715173	0.850019117251683	.	.
chr1	92641765	92642264	chr1	92723981	92724480	Cops9|chr1:92723981-92724480	0.730908434841091	.	.
chr1	92641765	92642264	chr1	92742815	92743314	Cops9|chr1:92742815-92743314	0.52522113008327	.	.
chr1	92641765	92642264	chr1	92755118	92755617	Cops9|chr1:92755118-92755617	0.568475009456006	.	.
chr1	92641765	92642264	chr1	92782499	92782998	Cops9|chr1:92782499-92782998	0.723813576204098	.	.
chr1	92641765	92642264	chr1	92782499	92782998	Cops9|chr1:92782499-92782998	0.723813576204099	.	.
chr1	92641765	92642264	chr1	92861384	92861883	Cops9|chr1:92861384-92861883	0.666471694182112	.	.
chr1	92831030	92831529	chr1	92861384	92861883	Gpc1|chr1:92861384-92861883	0.579561271634857	.	.
chr1	92831030	92831529	chr1	93207597	93208096	Gpc1|chr1:93207597-93208096	0.560442270764748	.	.
chr1	92831030	92831529	chr1	93217024	93217523	Gpc1|chr1:93217024-93217523	0.680335086095323	.	.
chr1	92831030	92831529	chr1	93217554	93218053	Gpc1|chr1:93217554-93218053	0.682712354909648	.	.
chr1	92831616	92832115	chr1	92714674	92715173	Gpc1|chr1:92714674-92715173	0.650282970046989	.	.
chr1	92831616	92832115	chr1	92723981	92724480	Gpc1|chr1:92723981-92724480	0.634907432942144	.	.
chr1	92831616	92832115	chr1	92782499	92782998	Gpc1|chr1:92782499-92782998	0.518569529755891	.	.
chr1	92831616	92832115	chr1	92861384	92861883	Gpc1|chr1:92861384-92861883	0.536513874337	.	.
chr1	92831616	92832115	chr1	93085051	93085550	Gpc1|chr1:93085051-93085550	0.602056102575298	.	.
chr1	92831616	92832115	chr1	93217024	93217523	Gpc1|chr1:93217024-93217523	0.831195325396314	.	.
chr1	92831616	92832115	chr1	93217554	93218053	Gpc1|chr1:93217554-93218053	0.593900939255376	.	.
chr1	92907215	92907714	chr1	92799618	92800117	Dusp28|chr1:92799618-92800117	0.517172309166768	.	.
chr1	92907215	92907714	chr1	92895020	92895519	Dusp28|chr1:92895020-92895519	0.560807278752643	.	.
chr1	92910422	92910921	chr1	93115042	93115541	5033417F24Rik|chr1:93115042-93115541	0.540132250512284	.	.
chr1	92910422	92910921	chr1	93115042	93115541	Rnpepl1|chr1:93115042-93115541	0.540132250512284	.	.
chr1	92934435	92934934	chr1	92731347	92731846	Capn10|chr1:92731347-92731846	0.615047559292615	.	.
chr1	92934435	92934934	chr1	93085051	93085550	Capn10|chr1:93085051-93085550	0.57128881618079	.	.
chr1	93124001	93124500	chr1	92861384	92861883	Gm28086|chr1:92861384-92861883	0.526500595716242	.	.
chr1	93124001	93124500	chr1	93217024	93217523	Gm28086|chr1:93217024-93217523	0.604912632642761	.	.
chr1	93124001	93124500	chr1	93217554	93218053	Gm28086|chr1:93217554-93218053	0.565956867387571	.	.
chr1	93159800	93160299	chr1	92755118	92755617	Mab21l4|chr1:92755118-92755617	0.575937873684176	.	.
chr1	93159800	93160299	chr1	93086661	93087160	Mab21l4|chr1:93086661-93087160	0.56495971858435	.	.
chr1	93236124	93236623	chr1	92755118	92755617	Sned1|chr1:92755118-92755617	0.570150520215958	.	.
chr1	93236124	93236623	chr1	93085051	93085550	Sned1|chr1:93085051-93085550	0.603940444970559	.	.
chr1	93236124	93236623	chr1	93086661	93087160	Sned1|chr1:93086661-93087160	0.567937099253887	.	.
chr1	93236124	93236623	chr1	93128625	93129124	Sned1|chr1:93128625-93129124	0.534964887507694	.	.
chr1	93236124	93236623	chr1	93217024	93217523	Sned1|chr1:93217024-93217523	0.733146988560682	.	.
chr1	93305687	93306186	chr1	93014431	93014930	Gm28535|chr1:93014431-93014930	0.555851268430743	.	.
chr1	93305687	93306186	chr1	93014431	93014930	Mterf4|chr1:93014431-93014930	0.555851268430743	.	.
chr1	93343358	93343857	chr1	93694846	93695345	Pask|chr1:93694846-93695345	0.699717381541842	.	.
chr1	93343358	93343857	chr1	93694846	93695345	Ppp1r7|chr1:93694846-93695345	0.699717381541842	.	.
chr1	93686360	93686859	chr1	93694846	93695345	Bok|chr1:93694846-93695345	0.553025807111196	.	.
chr1	93686360	93686859	chr1	93694846	93695345	Bok|chr1:93694846-93695345	0.553025807111197	.	.
chr1	93754078	93754577	chr1	94035198	94035697	Thap4|chr1:94035198-94035697	0.537779340475694	.	.
chr1	93801756	93802255	chr1	94079039	94079538	Dtymk|chr1:94079039-94079538	0.645269397695302	.	.
chr1	93803720	93804219	chr1	94079039	94079538	Ing5|chr1:94079039-94079538	0.607449938892292	.	.
chr1	97661204	97661703	chr1	97660435	97660934	D1Ertd622e|chr1:97660435-97660934	0.619907538675108	.	.
chr1	97661800	97662299	chr1	97627963	97628462	D1Ertd622e|chr1:97627963-97628462	0.5883564426476	.	.
chr1	97661800	97662299	chr1	97627963	97628462	D1Ertd622e|chr1:97627963-97628462	0.588356442647601	.	.
chr1	97661800	97662299	chr1	97630417	97630916	D1Ertd622e|chr1:97630417-97630916	0.641683271851961	.	.
chr1	97661800	97662299	chr1	97650037	97650536	D1Ertd622e|chr1:97650037-97650536	0.65159717733769	.	.
chr1	97661800	97662299	chr1	97652019	97652518	D1Ertd622e|chr1:97652019-97652518	0.586963533276631	.	.
chr1	98095430	98095929	chr1	98002767	98003266	Pam|chr1:98002767-98003266	0.557778634287038	.	.
chr1	99772082	99772581	chr1	100215469	100215968	Cntnap5b|chr1:100215469-100215968	0.640979929911342	.	.
chr1	104769230	104769729	chr1	104944687	104945186	Cdh20|chr1:104944687-104945186	0.547755263852922	.	.
chr1	104769230	104769729	chr1	104978873	104979372	Cdh20|chr1:104978873-104979372	0.552176094988072	.	.
chr1	105355193	105355692	chr1	105426037	105426536	Gm17634|chr1:105426037-105426536	0.669397749048218	.	.
chr1	105355193	105355692	chr1	105426037	105426536	Gm17634|chr1:105426037-105426536	0.669397749048219	.	.
chr1	105780395	105780894	chr1	105993776	105994275	Tnfrsf11a|chr1:105993776-105994275	0.519513743405547	.	.
chr1	118310992	118311491	chr1	118428807	118429306	Tsn|chr1:118428807-118429306	0.531077447002065	.	.
chr1	118459308	118459807	chr1	118428281	118428780	2900060B14Rik|chr1:118428281-118428780	0.547208807215734	.	.
chr1	118627626	118628125	chr1	118428281	118428780	Tfcp2l1|chr1:118428281-118428780	0.537973787114133	.	.
chr1	118627626	118628125	chr1	118434883	118435382	Tfcp2l1|chr1:118434883-118435382	0.695061866291832	.	.
chr1	119421524	119422023	chr1	119197259	119197758	Inhbb|chr1:119197259-119197758	0.573980122939099	.	.
chr1	119421524	119422023	chr1	119197259	119197758	Inhbb|chr1:119197259-119197758	0.5739801229391	.	.
chr1	119421524	119422023	chr1	119420927	119421426	Inhbb|chr1:119420927-119421426	0.529646693404384	.	.
chr1	119504531	119505030	chr1	119420927	119421426	Ralb|chr1:119420927-119421426	0.804903108489729	.	.
chr1	119504531	119505030	chr1	119458164	119458663	Ralb|chr1:119458164-119458663	0.610185332850606	.	.
chr1	119504531	119505030	chr1	119482835	119483334	Ralb|chr1:119482835-119483334	0.590791777835937	.	.
chr1	119504531	119505030	chr1	119795407	119795906	Ralb|chr1:119795407-119795906	0.62077579709981	.	.
chr1	119525867	119526366	chr1	119420927	119421426	Gm27184|chr1:119420927-119421426	0.654645415025076	.	.
chr1	119525867	119526366	chr1	119420927	119421426	Gm27184|chr1:119420927-119421426	0.654645415025077	.	.
chr1	119525867	119526366	chr1	119420927	119421426	Tmem185b|chr1:119420927-119421426	0.654645415025076	.	.
chr1	119525867	119526366	chr1	119420927	119421426	Tmem185b|chr1:119420927-119421426	0.654645415025077	.	.
chr1	119525867	119526366	chr1	119482835	119483334	Gm27184|chr1:119482835-119483334	0.56308737868173	.	.
chr1	119525867	119526366	chr1	119482835	119483334	Tmem185b|chr1:119482835-119483334	0.56308737868173	.	.
chr1	119525867	119526366	chr1	119795407	119795906	Gm27184|chr1:119795407-119795906	0.557168252446196	.	.
chr1	119525867	119526366	chr1	119795407	119795906	Tmem185b|chr1:119795407-119795906	0.557168252446196	.	.
chr1	119648156	119648655	chr1	119548633	119549132	Epb41l5|chr1:119548633-119549132	0.548909855774787	.	.
chr1	119648156	119648655	chr1	119629110	119629609	Epb41l5|chr1:119629110-119629609	0.523304248262059	.	.
chr1	119648156	119648655	chr1	119960436	119960935	Epb41l5|chr1:119960436-119960935	0.729611598079107	.	.
chr1	119837335	119837834	chr1	119795407	119795906	Ptpn4|chr1:119795407-119795906	0.629962152638818	.	.
chr1	119837335	119837834	chr1	120056884	120057383	Ptpn4|chr1:120056884-120057383	0.631071975521352	.	.
chr1	119837335	119837834	chr1	120171744	120172243	Ptpn4|chr1:120171744-120172243	0.635125920872982	.	.
chr1	119837335	119837834	chr1	120207422	120207921	Ptpn4|chr1:120207422-120207921	0.662637203541806	.	.
chr1	119912947	119913446	chr1	120171744	120172243	Tmem177|chr1:120171744-120172243	0.640770440521334	.	.
chr1	119912947	119913446	chr1	120207422	120207921	Tmem177|chr1:120207422-120207921	0.576737888295799	.	.
chr1	120120898	120121397	chr1	120142571	120143070	3110009E18Rik|chr1:120142571-120143070	0.655584086474011	.	.
chr1	120120898	120121397	chr1	120142571	120143070	Dbi|chr1:120142571-120143070	0.655584086474011	.	.
chr1	120340287	120340786	chr1	120044626	120045125	C1ql2|chr1:120044626-120045125	0.518316454695058	.	.
chr1	120340287	120340786	chr1	120171744	120172243	C1ql2|chr1:120171744-120172243	0.530980423200966	.	.
chr1	120340287	120340786	chr1	120197108	120197607	C1ql2|chr1:120197108-120197607	0.589789989081045	.	.
chr1	120340287	120340786	chr1	120357257	120357756	C1ql2|chr1:120357257-120357756	0.659290059715286	.	.
chr1	120340287	120340786	chr1	120357805	120358304	C1ql2|chr1:120357805-120358304	0.582862619267693	.	.
chr1	120340287	120340786	chr1	120486157	120486656	C1ql2|chr1:120486157-120486656	0.725710121540756	.	.
chr1	120340287	120340786	chr1	120538173	120538672	C1ql2|chr1:120538173-120538672	0.579616563814118	.	.
chr1	120340287	120340786	chr1	120549233	120549732	C1ql2|chr1:120549233-120549732	0.818098095365905	.	.
chr1	120340287	120340786	chr1	120549233	120549732	C1ql2|chr1:120549233-120549732	0.818098095365906	.	.
chr1	120340287	120340786	chr1	120549866	120550365	C1ql2|chr1:120549866-120550365	0.745605750529818	.	.
chr1	120602016	120602515	chr1	120265100	120265599	En1|chr1:120265100-120265599	0.727879011959569	.	.
chr1	120602016	120602515	chr1	120586412	120586911	En1|chr1:120586412-120586911	0.538018874152978	.	.
chr1	120602016	120602515	chr1	120694569	120695068	En1|chr1:120694569-120695068	0.861177564510092	.	.
chr1	120602016	120602515	chr1	120839985	120840484	En1|chr1:120839985-120840484	0.655329950818294	.	.
chr1	120757376	120757875	chr1	120549866	120550365	Gm29346|chr1:120549866-120550365	0.637512321106724	.	.
chr1	120816178	120816677	chr1	120655115	120655614	Gm29345|chr1:120655115-120655614	0.527884335012094	.	.
chr1	120816178	120816677	chr1	120694569	120695068	Gm29345|chr1:120694569-120695068	0.720772676715743	.	.
chr1	120816178	120816677	chr1	120839985	120840484	Gm29345|chr1:120839985-120840484	0.754153413670598	.	.
chr1	120816178	120816677	chr1	121111820	121112319	Gm29345|chr1:121111820-121112319	0.789796426652065	.	.
chr1	120816178	120816677	chr1	121215797	121216296	Gm29345|chr1:121215797-121216296	0.70188115552214	.	.
chr1	121430778	121431277	chr1	121483121	121483620	Ccdc93|chr1:121483121-121483620	0.608981378943208	.	.
chr1	121430778	121431277	chr1	121483121	121483620	Ccdc93|chr1:121483121-121483620	0.608981378943209	.	.
chr1	121430778	121431277	chr1	121596927	121597426	Ccdc93|chr1:121596927-121597426	0.525163837842426	.	.
chr1	124845344	124845843	chr1	124704974	124705473	Dpp10|chr1:124704974-124705473	0.775922750049389	.	.
chr1	124845344	124845843	chr1	124844046	124844545	Dpp10|chr1:124844046-124844545	0.775146970073543	.	.
chr1	124845344	124845843	chr1	124994591	124995090	Dpp10|chr1:124994591-124995090	0.725093069081391	.	.
chr1	125911894	125912393	chr1	125759866	125760365	Lypd1|chr1:125759866-125760365	0.717018677826825	.	.
chr1	125911894	125912393	chr1	125790088	125790587	Lypd1|chr1:125790088-125790587	0.660103139973963	.	.
chr1	125911894	125912393	chr1	125911387	125911886	Lypd1|chr1:125911387-125911886	0.652980407310122	.	.
chr1	125911894	125912393	chr1	125944504	125945003	Lypd1|chr1:125944504-125945003	0.593583877993565	.	.
chr1	125911894	125912393	chr1	126152163	126152662	Lypd1|chr1:126152163-126152662	0.621445406498829	.	.
chr1	126829595	126830094	chr1	126661929	126662428	Nckap5|chr1:126661929-126662428	0.525748121318944	.	.
chr1	126829595	126830094	chr1	126737747	126738246	Nckap5|chr1:126737747-126738246	0.591690893481732	.	.
chr1	126829595	126830094	chr1	127107432	127107931	Nckap5|chr1:127107432-127107931	0.522024101139548	.	.
chr1	126829595	126830094	chr1	127205858	127206357	Nckap5|chr1:127205858-127206357	0.642648732271736	.	.
chr1	126829595	126830094	chr1	127223948	127224447	Nckap5|chr1:127223948-127224447	0.573848919391435	.	.
chr1	126829595	126830094	chr1	127246043	127246542	Nckap5|chr1:127246043-127246542	0.773724930548436	.	.
chr1	126830233	126830732	chr1	126925446	126925945	Nckap5|chr1:126925446-126925945	0.622786964416635	.	.
chr1	127204681	127205180	chr1	126993261	126993760	Mgat5|chr1:126993261-126993760	0.596156092189828	.	.
chr1	127204681	127205180	chr1	127223948	127224447	Mgat5|chr1:127223948-127224447	0.574741722384283	.	.
chr1	127774413	127774912	chr1	127500646	127501145	2900009J06Rik|chr1:127500646-127501145	0.540170680512525	.	.
chr1	127774413	127774912	chr1	127500646	127501145	Ccnt2|chr1:127500646-127501145	0.540170680512525	.	.
chr1	127774413	127774912	chr1	127508191	127508690	2900009J06Rik|chr1:127508191-127508690	0.563159741478146	.	.
chr1	127774413	127774912	chr1	127508191	127508690	Ccnt2|chr1:127508191-127508690	0.563159741478146	.	.
chr1	127774413	127774912	chr1	127644680	127645179	2900009J06Rik|chr1:127644680-127645179	0.604364177800557	.	.
chr1	127774413	127774912	chr1	127644680	127645179	Ccnt2|chr1:127644680-127645179	0.604364177800557	.	.
chr1	127774413	127774912	chr1	127661097	127661596	2900009J06Rik|chr1:127661097-127661596	0.518999008650925	.	.
chr1	127774413	127774912	chr1	127661097	127661596	Ccnt2|chr1:127661097-127661596	0.518999008650925	.	.
chr1	127774413	127774912	chr1	127750711	127751210	2900009J06Rik|chr1:127750711-127751210	0.582642163233354	.	.
chr1	127774413	127774912	chr1	127750711	127751210	Ccnt2|chr1:127750711-127751210	0.582642163233354	.	.
chr1	128243885	128244384	chr1	128140980	128141479	Ubxn4|chr1:128140980-128141479	0.570033964179064	.	.
chr1	129273098	129273597	chr1	129357332	129357831	Thsd7b|chr1:129357332-129357831	0.589414789025541	.	.
chr1	130462505	130463004	chr1	130288444	130288943	Cd55|chr1:130288444-130288943	0.586310998984611	.	.
chr1	130462505	130463004	chr1	130288444	130288943	Gm16083|chr1:130288444-130288943	0.586310998984611	.	.
chr1	130462505	130463004	chr1	130372076	130372575	Cd55|chr1:130372076-130372575	0.603051755054957	.	.
chr1	130462505	130463004	chr1	130372076	130372575	Gm16083|chr1:130372076-130372575	0.603051755054957	.	.
chr1	130717229	130717728	chr1	130512971	130513470	Yod1|chr1:130512971-130513470	0.73425045996591	.	.
chr1	130717229	130717728	chr1	130770979	130771478	Yod1|chr1:130770979-130771478	0.721753621536641	.	.
chr1	130740232	130740731	chr1	130715647	130716146	Gm28857|chr1:130715647-130716146	0.536924042518134	.	.
chr1	131526251	131526750	chr1	131290587	131291086	Srgap2|chr1:131290587-131291086	0.539938668476297	.	.
chr1	131526251	131526750	chr1	131438443	131438942	Srgap2|chr1:131438443-131438942	0.60931038213445	.	.
chr1	131526753	131527252	chr1	131417962	131418461	Fam72a|chr1:131417962-131418461	0.631555962213829	.	.
chr1	131526753	131527252	chr1	131417962	131418461	Srgap2|chr1:131417962-131418461	0.631555962213829	.	.
chr1	131526753	131527252	chr1	131547249	131547748	Fam72a|chr1:131547249-131547748	0.541297894766666	.	.
chr1	131526753	131527252	chr1	131547249	131547748	Srgap2|chr1:131547249-131547748	0.541297894766666	.	.
chr1	131526753	131527252	chr1	131712339	131712838	Fam72a|chr1:131712339-131712838	0.762366290583661	.	.
chr1	131526753	131527252	chr1	131712339	131712838	Srgap2|chr1:131712339-131712838	0.762366290583661	.	.
chr1	131526753	131527252	chr1	131872314	131872813	Fam72a|chr1:131872314-131872813	0.607060254936174	.	.
chr1	131526753	131527252	chr1	131872314	131872813	Srgap2|chr1:131872314-131872813	0.607060254936174	.	.
chr1	131527318	131527817	chr1	131345361	131345860	Fam72a|chr1:131345361-131345860	0.624567761919173	.	.
chr1	131527318	131527817	chr1	131345361	131345860	Srgap2|chr1:131345361-131345860	0.624567761919173	.	.
chr1	131827667	131828166	chr1	132200622	132201121	Slc41a1|chr1:132200622-132201121	0.56138698163296	.	.
chr1	131910162	131910661	chr1	131770518	131771017	Nucks1|chr1:131770518-131771017	0.538479014165514	.	.
chr1	131963030	131963529	chr1	132190118	132190617	Slc45a3|chr1:132190118-132190617	0.572530509931042	.	.
chr1	132315820	132316319	chr1	132277217	132277716	Nuak2|chr1:132277217-132277716	0.837642684133197	.	.
chr1	132391552	132392051	chr1	132199896	132200395	Tmcc2|chr1:132199896-132200395	0.569785838207102	.	.
chr1	132391552	132392051	chr1	132200622	132201121	Tmcc2|chr1:132200622-132201121	0.58944206759225	.	.
chr1	132391552	132392051	chr1	132277217	132277716	Tmcc2|chr1:132277217-132277716	0.589074793971191	.	.
chr1	133424176	133424675	chr1	133368643	133369142	Sox13|chr1:133368643-133369142	0.56638602202582	.	.
chr1	133424176	133424675	chr1	133372117	133372616	Sox13|chr1:133372117-133372616	0.700118814265775	.	.
chr1	133610089	133610588	chr1	133251229	133251728	Snrpe|chr1:133251229-133251728	0.561946630051084	.	.
chr1	133800824	133801323	chr1	133829022	133829521	Atp2b4|chr1:133829022-133829521	0.592159658146702	.	.
chr1	133800824	133801323	chr1	133854685	133855184	Atp2b4|chr1:133854685-133855184	0.659650091962671	.	.
chr1	133800824	133801323	chr1	133900876	133901375	Atp2b4|chr1:133900876-133901375	0.56830945807158	.	.
chr1	133800824	133801323	chr1	133953272	133953771	Atp2b4|chr1:133953272-133953771	0.67976456100306	.	.
chr1	133800824	133801323	chr1	134060782	134061281	Atp2b4|chr1:134060782-134061281	0.560192813871539	.	.
chr1	133800824	133801323	chr1	134092834	134093333	Atp2b4|chr1:134092834-134093333	0.636316579585864	.	.
chr1	133961731	133962230	chr1	133829022	133829521	Gm1627|chr1:133829022-133829521	0.599184949307153	.	.
chr1	134078899	134079398	chr1	133893214	133893713	Btg2|chr1:133893214-133893713	0.57543982931187	.	.
chr1	134078899	134079398	chr1	134099100	134099599	Btg2|chr1:134099100-134099599	0.712358279941907	.	.
chr1	134078899	134079398	chr1	134120037	134120536	Btg2|chr1:134120037-134120536	0.678632113208999	.	.
chr1	134078899	134079398	chr1	134120587	134121086	Btg2|chr1:134120587-134121086	0.558607549190764	.	.
chr1	134078899	134079398	chr1	134244113	134244612	Btg2|chr1:134244113-134244612	0.733732825745702	.	.
chr1	134332671	134333170	chr1	134120587	134121086	Ppfia4|chr1:134120587-134121086	0.519476586969135	.	.
chr1	134361764	134362263	chr1	134573897	134574396	Tmem183a|chr1:134573897-134574396	0.554979608160632	.	.
chr1	134405737	134406236	chr1	134060782	134061281	Cyb5r1|chr1:134060782-134061281	0.656575478930474	.	.
chr1	134405737	134406236	chr1	134092834	134093333	Cyb5r1|chr1:134092834-134093333	0.611333104611127	.	.
chr1	134405737	134406236	chr1	134518653	134519152	Cyb5r1|chr1:134518653-134519152	0.531021554254201	.	.
chr1	134405737	134406236	chr1	134722837	134723336	Cyb5r1|chr1:134722837-134723336	0.727284225803055	.	.
chr1	134415089	134415588	chr1	134120587	134121086	Adipor1|chr1:134120587-134121086	0.517813406543956	.	.
chr1	134646329	134646828	chr1	134518653	134519152	Gm26783|chr1:134518653-134519152	0.550966615560967	.	.
chr1	134646329	134646828	chr1	134518653	134519152	Syt2|chr1:134518653-134519152	0.550966615560967	.	.
chr1	134646329	134646828	chr1	134722837	134723336	Gm26783|chr1:134722837-134723336	0.600649779432425	.	.
chr1	134646329	134646828	chr1	134722837	134723336	Syt2|chr1:134722837-134723336	0.600649779432425	.	.
chr1	134955755	134956254	chr1	134909447	134909946	Ppp1r12b|chr1:134909447-134909946	0.56733114273314	.	.
chr1	134955755	134956254	chr1	135188124	135188623	Ppp1r12b|chr1:135188124-135188623	0.595451961215357	.	.
chr1	134962267	134962766	chr1	134795791	134796290	Ube2t|chr1:134795791-134796290	0.530582289111632	.	.
chr1	135132377	135132876	chr1	134782846	134783345	Ptpn7|chr1:134782846-134783345	0.562427021810933	.	.
chr1	135132377	135132876	chr1	134846503	134847002	Ptpn7|chr1:134846503-134847002	0.536898117764861	.	.
chr1	135132377	135132876	chr1	135154328	135154827	Ptpn7|chr1:135154328-135154827	0.661488601989033	.	.
chr1	135146503	135147002	chr1	135153805	135154304	Arl8a|chr1:135153805-135154304	0.661723285698444	.	.
chr1	135146503	135147002	chr1	135385135	135385634	Arl8a|chr1:135385135-135385634	0.525277845068201	.	.
chr1	135313568	135314067	chr1	135154328	135154827	Timm17a|chr1:135154328-135154827	0.551210562737718	.	.
chr1	135374611	135375110	chr1	135153805	135154304	Shisa4|chr1:135153805-135154304	0.659943558681966	.	.
chr1	135430227	135430726	chr1	135342123	135342622	Ipo9|chr1:135342123-135342622	0.667955347835167	.	.
chr1	135430227	135430726	chr1	135347414	135347913	Ipo9|chr1:135347414-135347913	0.590012118095997	.	.
chr1	135430227	135430726	chr1	135492327	135492826	Ipo9|chr1:135492327-135492826	0.536537003458894	.	.
chr1	136051392	136051891	chr1	136045692	136046191	Ascl5|chr1:136045692-136046191	0.53060315692823	.	.
chr1	136131078	136131577	chr1	135788621	135789120	Gm15850|chr1:135788621-135789120	0.522155170074479	.	.
chr1	136131078	136131577	chr1	135788621	135789120	Kif21b|chr1:135788621-135789120	0.522155170074479	.	.
chr1	136131078	136131577	chr1	135811227	135811726	Gm15850|chr1:135811227-135811726	0.524300446233551	.	.
chr1	136131078	136131577	chr1	135811227	135811726	Kif21b|chr1:135811227-135811726	0.524300446233551	.	.
chr1	136131078	136131577	chr1	136115880	136116379	Gm15850|chr1:136115880-136116379	0.525386227240704	.	.
chr1	136131078	136131577	chr1	136115880	136116379	Kif21b|chr1:136115880-136116379	0.525386227240704	.	.
chr1	136131078	136131577	chr1	136126846	136127345	Gm15850|chr1:136126846-136127345	0.644465509726215	.	.
chr1	136131078	136131577	chr1	136126846	136127345	Kif21b|chr1:136126846-136127345	0.644465509726215	.	.
chr1	136234079	136234578	chr1	135752912	135753411	Inava|chr1:135752912-135753411	0.651883774589445	.	.
chr1	136260203	136260702	chr1	136394472	136394971	Gpr25|chr1:136394472-136394971	0.642790552952042	.	.
chr1	136345389	136345888	chr1	136740759	136741258	Camsap2|chr1:136740759-136741258	0.622126997582404	.	.
chr1	136466035	136466534	chr1	136329401	136329900	Kif14|chr1:136329401-136329900	0.554082161873076	.	.
chr1	136466035	136466534	chr1	136527075	136527574	Kif14|chr1:136527075-136527574	0.643349713166979	.	.
chr1	136624613	136625112	chr1	136781440	136781939	Platr23|chr1:136781440-136781939	0.547481309508331	.	.
chr1	136624613	136625112	chr1	136781440	136781939	Zfp281|chr1:136781440-136781939	0.547481309508331	.	.
chr1	138619514	138620013	chr1	138458123	138458622	Nek7|chr1:138458123-138458622	0.593750074242865	.	.
chr1	138619514	138620013	chr1	138499382	138499881	Nek7|chr1:138499382-138499881	0.517882782401853	.	.
chr1	138619514	138620013	chr1	138686647	138687146	Nek7|chr1:138686647-138687146	0.844012017600449	.	.
chr1	138619514	138620013	chr1	138835336	138835835	Nek7|chr1:138835336-138835835	0.538700542298755	.	.
chr1	138963753	138964252	chr1	138506964	138507463	Dennd1b|chr1:138506964-138507463	0.530425395620005	.	.
chr1	138963753	138964252	chr1	139221468	139221967	Dennd1b|chr1:139221468-139221967	0.601017869986457	.	.
chr1	139378997	139379496	chr1	139478820	139479319	4933436E23Rik|chr1:139478820-139479319	0.56475296022554	.	.
chr1	139378997	139379496	chr1	139514351	139514850	4933436E23Rik|chr1:139514351-139514850	0.600853674070465	.	.
chr1	139454477	139454976	chr1	139514351	139514850	Aspm|chr1:139514351-139514850	0.530085670875436	.	.
chr1	140245186	140245685	chr1	140335747	140336246	Kcnt2|chr1:140335747-140336246	0.706728136776904	.	.
chr1	140245186	140245685	chr1	140385152	140385651	Kcnt2|chr1:140385152-140385651	0.528749739499376	.	.
chr1	140245761	140246260	chr1	140335747	140336246	Kcnt2|chr1:140335747-140336246	0.555435910689668	.	.
chr1	143641020	143641519	chr1	143881581	143882080	B3galt2|chr1:143881581-143882080	0.526074265420855	.	.
chr1	143641020	143641519	chr1	143910500	143910999	B3galt2|chr1:143910500-143910999	0.580160858081565	.	.
chr1	143776839	143777338	chr1	143836933	143837432	Gm29170|chr1:143836933-143837432	0.580614757212406	.	.
chr1	143776839	143777338	chr1	143836933	143837432	Ro60|chr1:143836933-143837432	0.580614757212406	.	.
chr1	143776839	143777338	chr1	143836933	143837432	Uchl5|chr1:143836933-143837432	0.580614757212406	.	.
chr1	143776839	143777338	chr1	143881581	143882080	Gm29170|chr1:143881581-143882080	0.628225925478177	.	.
chr1	143776839	143777338	chr1	143881581	143882080	Ro60|chr1:143881581-143882080	0.628225925478177	.	.
chr1	143776839	143777338	chr1	143881581	143882080	Uchl5|chr1:143881581-143882080	0.628225925478177	.	.
chr1	143776839	143777338	chr1	143910500	143910999	Gm29170|chr1:143910500-143910999	0.775780387021391	.	.
chr1	143776839	143777338	chr1	143910500	143910999	Ro60|chr1:143910500-143910999	0.775780387021391	.	.
chr1	143776839	143777338	chr1	143910500	143910999	Uchl5|chr1:143910500-143910999	0.775780387021391	.	.
chr1	143776839	143777338	chr1	144018543	144019042	Gm29170|chr1:144018543-144019042	0.57627084443482	.	.
chr1	143776839	143777338	chr1	144018543	144019042	Ro60|chr1:144018543-144019042	0.57627084443482	.	.
chr1	143776839	143777338	chr1	144018543	144019042	Uchl5|chr1:144018543-144019042	0.57627084443482	.	.
chr1	143776839	143777338	chr1	144045377	144045876	Gm29170|chr1:144045377-144045876	0.575415095495997	.	.
chr1	143776839	143777338	chr1	144045377	144045876	Ro60|chr1:144045377-144045876	0.575415095495997	.	.
chr1	143776839	143777338	chr1	144045377	144045876	Uchl5|chr1:144045377-144045876	0.575415095495997	.	.
chr1	143777394	143777893	chr1	144006526	144007025	Gm29170|chr1:144006526-144007025	0.715228795647483	.	.
chr1	143777394	143777893	chr1	144006526	144007025	Ro60|chr1:144006526-144007025	0.715228795647483	.	.
chr1	143777394	143777893	chr1	144006526	144007025	Uchl5|chr1:144006526-144007025	0.715228795647483	.	.
chr1	143777394	143777893	chr1	144098856	144099355	Gm29170|chr1:144098856-144099355	0.583326545760686	.	.
chr1	143777394	143777893	chr1	144098856	144099355	Ro60|chr1:144098856-144099355	0.583326545760686	.	.
chr1	143777394	143777893	chr1	144098856	144099355	Uchl5|chr1:144098856-144099355	0.583326545760686	.	.
chr1	144004041	144004540	chr1	143910500	143910999	Rgs2|chr1:143910500-143910999	0.550579541007829	.	.
chr1	150393401	150393900	chr1	150680903	150681402	Odr4|chr1:150680903-150681402	0.575699658441085	.	.
chr1	150393401	150393900	chr1	150680903	150681402	Tpr|chr1:150680903-150681402	0.575699658441085	.	.
chr1	150393401	150393900	chr1	150681421	150681920	Odr4|chr1:150681421-150681920	0.798487492764847	.	.
chr1	150393401	150393900	chr1	150681421	150681920	Tpr|chr1:150681421-150681920	0.798487492764847	.	.
chr1	151344167	151344666	chr1	151632019	151632518	Gm10138|chr1:151632019-151632518	0.614127975821481	.	.
chr1	151344167	151344666	chr1	151632019	151632518	Ivns1abp|chr1:151632019-151632518	0.614127975821481	.	.
chr1	151345057	151345556	chr1	151009355	151009854	Gm10138|chr1:151009355-151009854	0.560781759330836	.	.
chr1	151345057	151345556	chr1	151009355	151009854	Ivns1abp|chr1:151009355-151009854	0.560781759330836	.	.
chr1	151345057	151345556	chr1	151223362	151223861	Gm10138|chr1:151223362-151223861	0.598442444348703	.	.
chr1	151345057	151345556	chr1	151223362	151223861	Ivns1abp|chr1:151223362-151223861	0.598442444348703	.	.
chr1	151345057	151345556	chr1	151239249	151239748	Gm10138|chr1:151239249-151239748	0.548619084935246	.	.
chr1	151345057	151345556	chr1	151239249	151239748	Ivns1abp|chr1:151239249-151239748	0.548619084935246	.	.
chr1	151345057	151345556	chr1	151258286	151258785	Gm10138|chr1:151258286-151258785	0.601694197799401	.	.
chr1	151345057	151345556	chr1	151258286	151258785	Ivns1abp|chr1:151258286-151258785	0.601694197799401	.	.
chr1	151345057	151345556	chr1	151619552	151620051	Gm10138|chr1:151619552-151620051	0.673430960657305	.	.
chr1	151345057	151345556	chr1	151619552	151620051	Ivns1abp|chr1:151619552-151620051	0.673430960657305	.	.
chr1	151345057	151345556	chr1	151657867	151658366	Gm10138|chr1:151657867-151658366	0.535611683313612	.	.
chr1	151345057	151345556	chr1	151657867	151658366	Ivns1abp|chr1:151657867-151658366	0.535611683313612	.	.
chr1	151345057	151345556	chr1	151658371	151658870	Gm10138|chr1:151658371-151658870	0.700346730551292	.	.
chr1	151345057	151345556	chr1	151658371	151658870	Ivns1abp|chr1:151658371-151658870	0.700346730551292	.	.
chr1	151499981	151500480	chr1	151127954	151128453	Rnf2|chr1:151127954-151128453	0.574150274222649	.	.
chr1	151499981	151500480	chr1	151719730	151720229	Rnf2|chr1:151719730-151720229	0.51740192957409	.	.
chr1	152399881	152400380	chr1	152081935	152082434	Colgalt2|chr1:152081935-152082434	0.553740976976058	.	.
chr1	152399881	152400380	chr1	152269630	152270129	Colgalt2|chr1:152269630-152270129	0.609101738789004	.	.
chr1	152399881	152400380	chr1	152410622	152411121	Colgalt2|chr1:152410622-152411121	0.755350451983706	.	.
chr1	153332786	153333285	chr1	153333646	153334145	Lamc1|chr1:153333646-153334145	0.689480469772219	.	.
chr1	153332786	153333285	chr1	153401729	153402228	Lamc1|chr1:153401729-153402228	0.519450592642722	.	.
chr1	153424875	153425374	chr1	153683332	153683831	Shcbp1l|chr1:153683332-153683831	0.571917832764793	.	.
chr1	153899574	153900073	chr1	154150104	154150603	Glul|chr1:154150104-154150603	0.712519787023123	.	.
chr1	153899574	153900073	chr1	154150104	154150603	Teddm2|chr1:154150104-154150603	0.712519787023123	.	.
chr1	153899574	153900073	chr1	154189840	154190339	Glul|chr1:154189840-154190339	0.581467669894491	.	.
chr1	153899574	153900073	chr1	154189840	154190339	Teddm2|chr1:154189840-154190339	0.581467669894491	.	.
chr1	153899574	153900073	chr1	154205168	154205667	Glul|chr1:154205168-154205667	0.61551767986791	.	.
chr1	153899574	153900073	chr1	154205168	154205667	Teddm2|chr1:154205168-154205667	0.61551767986791	.	.
chr1	154006021	154006520	chr1	153974244	153974743	Gm29291|chr1:153974244-153974743	0.593110042595712	.	.
chr1	154006021	154006520	chr1	154150104	154150603	Gm29291|chr1:154150104-154150603	0.825037494237569	.	.
chr1	154006021	154006520	chr1	154189840	154190339	Gm29291|chr1:154189840-154190339	0.695064537330203	.	.
chr1	154006021	154006520	chr1	154205168	154205667	Gm29291|chr1:154205168-154205667	0.780182819350691	.	.
chr1	154006021	154006520	chr1	154292145	154292644	Gm29291|chr1:154292145-154292644	0.537387070859892	.	.
chr1	154006021	154006520	chr1	154484576	154485075	Gm29291|chr1:154484576-154485075	0.719836940957722	.	.
chr1	154006021	154006520	chr1	154485108	154485607	Gm29291|chr1:154485108-154485607	0.604660060099608	.	.
chr1	154117348	154117847	chr1	154418191	154418690	A830008E24Rik|chr1:154418191-154418690	0.623400135292244	.	.
chr1	155083298	155083797	chr1	155234311	155234810	Gm9530|chr1:155234311-155234810	0.538759431398624	.	.
chr1	155098555	155099054	chr1	155091226	155091725	Ier5|chr1:155091226-155091725	0.68324650747568	.	.
chr1	155098555	155099054	chr1	155140044	155140543	Ier5|chr1:155140044-155140543	0.572625855206833	.	.
chr1	155099441	155099940	chr1	155236402	155236901	Ier5|chr1:155236402-155236901	0.622007079877513	.	.
chr1	155158401	155158900	chr1	155205968	155206467	Stx6|chr1:155205968-155206467	0.523063122078496	.	.
chr1	155158998	155159497	chr1	155229899	155230398	Stx6|chr1:155229899-155230398	0.76169603508526	.	.
chr1	155243949	155244448	chr1	155048907	155049406	BC034090|chr1:155048907-155049406	0.664449048545067	.	.
chr1	155416705	155417204	chr1	155281431	155281930	Xpr1|chr1:155281431-155281930	0.608943328092539	.	.
chr1	155416705	155417204	chr1	155453093	155453592	Xpr1|chr1:155453093-155453592	0.553327149419359	.	.
chr1	155416705	155417204	chr1	155491248	155491747	Xpr1|chr1:155491248-155491747	0.586394769677901	.	.
chr1	155416705	155417204	chr1	155491248	155491747	Xpr1|chr1:155491248-155491747	0.586394769677902	.	.
chr1	155416705	155417204	chr1	155564688	155565187	Xpr1|chr1:155564688-155565187	0.550134674163939	.	.
chr1	155416705	155417204	chr1	155576394	155576893	Xpr1|chr1:155576394-155576893	0.775836428411021	.	.
chr1	155416705	155417204	chr1	155719945	155720444	Xpr1|chr1:155719945-155720444	0.712363420069878	.	.
chr1	155417226	155417725	chr1	155576394	155576893	Xpr1|chr1:155576394-155576893	0.528147215162321	.	.
chr1	155557936	155558435	chr1	155491248	155491747	Acbd6|chr1:155491248-155491747	0.576823114024295	.	.
chr1	155557936	155558435	chr1	155576394	155576893	Acbd6|chr1:155576394-155576893	0.549446610944716	.	.
chr1	155751572	155752071	chr1	155564688	155565187	Lhx4|chr1:155564688-155565187	0.571545249676756	.	.
chr1	155751572	155752071	chr1	155576394	155576893	Lhx4|chr1:155576394-155576893	0.717727441748741	.	.
chr1	155751572	155752071	chr1	155719945	155720444	Lhx4|chr1:155719945-155720444	0.764815087001184	.	.
chr1	155751572	155752071	chr1	155785863	155786362	Lhx4|chr1:155785863-155786362	0.55200049598285	.	.
chr1	155751572	155752071	chr1	156085751	156086250	Lhx4|chr1:156085751-156086250	0.77796000244046	.	.
chr1	155751572	155752071	chr1	156229365	156229864	Lhx4|chr1:156229365-156229864	0.643055152993018	.	.
chr1	155812620	155813119	chr1	155903561	155904060	Qsox1|chr1:155903561-155904060	0.692846564136728	.	.
chr1	155812620	155813119	chr1	156043002	156043501	Qsox1|chr1:156043002-156043501	0.517013228472215	.	.
chr1	155812620	155813119	chr1	156192834	156193333	Qsox1|chr1:156192834-156193333	0.581738986928209	.	.
chr1	156204775	156205274	chr1	155784767	155785266	Fam163a|chr1:155784767-155785266	0.584879699972535	.	.
chr1	156420903	156421402	chr1	156192834	156193333	Axdnd1|chr1:156192834-156193333	0.622659532464244	.	.
chr1	156474061	156474560	chr1	156043002	156043501	Soat1|chr1:156043002-156043501	0.532958993224235	.	.
chr1	156474061	156474560	chr1	156192834	156193333	Soat1|chr1:156192834-156193333	0.728366376061518	.	.
chr1	156674112	156674611	chr1	156781070	156781569	Tor3a|chr1:156781070-156781569	0.884912083629391	.	.
chr1	156938775	156939274	chr1	156733933	156734432	4930439D14Rik|chr1:156733933-156734432	0.557539772687829	.	.
chr1	156938775	156939274	chr1	156733933	156734432	Ralgps2|chr1:156733933-156734432	0.557539772687829	.	.
chr1	157412497	157412996	chr1	157745571	157746070	Rasal2|chr1:157745571-157746070	0.603915172490331	.	.
chr1	157412497	157412996	chr1	157745571	157746070	Rasal2|chr1:157745571-157746070	0.603915172490332	.	.
chr1	158553928	158554427	chr1	158510688	158511187	Gm37679|chr1:158510688-158511187	0.592546200182061	.	.
chr1	158553928	158554427	chr1	158596453	158596952	Gm37679|chr1:158596453-158596952	0.684304597431568	.	.
chr1	158553928	158554427	chr1	158772359	158772858	Gm37679|chr1:158772359-158772858	0.568406800462749	.	.
chr1	158553928	158554427	chr1	158893637	158894136	Gm37679|chr1:158893637-158894136	0.657682805142907	.	.
chr1	160791995	160792494	chr1	160855851	160856350	Rabgap1l|chr1:160855851-160856350	0.539383489585421	.	.
chr1	160791995	160792494	chr1	161170609	161171108	Rabgap1l|chr1:161170609-161171108	0.583821516646235	.	.
chr1	160906592	160907091	chr1	160548140	160548639	Rc3h1|chr1:160548140-160548639	0.641589331602054	.	.
chr1	160906592	160907091	chr1	160693058	160693557	Rc3h1|chr1:160693058-160693557	0.766544530944247	.	.
chr1	160906592	160907091	chr1	160693058	160693557	Rc3h1|chr1:160693058-160693557	0.766544530944248	.	.
chr1	160906592	160907091	chr1	161195428	161195927	Rc3h1|chr1:161195428-161195927	0.649791731793566	.	.
chr1	160906592	160907091	chr1	161195428	161195927	Rc3h1|chr1:161195428-161195927	0.649791731793567	.	.
chr1	160906592	160907091	chr1	161196029	161196528	Rc3h1|chr1:161196029-161196528	0.586636977099082	.	.
chr1	161130708	161131207	chr1	161195428	161195927	Klhl20|chr1:161195428-161195927	0.824832228369898	.	.
chr1	161130708	161131207	chr1	161196029	161196528	Klhl20|chr1:161196029-161196528	0.775508779051433	.	.
chr1	161130708	161131207	chr1	161247128	161247627	Klhl20|chr1:161247128-161247627	0.648832335822066	.	.
chr1	161131254	161131753	chr1	161195428	161195927	Klhl20|chr1:161195428-161195927	0.64174809513248	.	.
chr1	161131254	161131753	chr1	161196029	161196528	Klhl20|chr1:161196029-161196528	0.698381959626547	.	.
chr1	161131254	161131753	chr1	161247128	161247627	Klhl20|chr1:161247128-161247627	0.761598608230284	.	.
chr1	161142436	161142935	chr1	160982861	160983360	Ankrd45|chr1:160982861-160983360	0.536773508341285	.	.
chr1	161142436	161142935	chr1	161214409	161214908	Ankrd45|chr1:161214409-161214908	0.518408076098667	.	.
chr1	161968972	161969471	chr1	161712883	161713382	Gm38304|chr1:161712883-161713382	0.650225600235653	.	.
chr1	161968972	161969471	chr1	161712883	161713382	Pigc|chr1:161712883-161713382	0.650225600235653	.	.
chr1	162570372	162570871	chr1	162636078	162636577	Vamp4|chr1:162636078-162636577	0.801368609094928	.	.
chr1	162740352	162740851	chr1	162796401	162796900	Prrc2c|chr1:162796401-162796900	0.545659354719583	.	.
chr1	162740352	162740851	chr1	162891784	162892283	Prrc2c|chr1:162891784-162892283	0.567077640113707	.	.
chr1	163779331	163779830	chr1	163554320	163554819	Kifap3|chr1:163554320-163554819	0.532349408871871	.	.
chr1	164275346	164275845	chr1	164184474	164184973	Ccdc181|chr1:164184474-164184973	0.542343925086312	.	.
chr1	164502271	164502770	chr1	164454697	164455196	Gm26685|chr1:164454697-164455196	0.736597087285937	.	.
chr1	164502271	164502770	chr1	164492893	164493392	Gm26685|chr1:164492893-164493392	0.816369361223534	.	.
chr1	164502271	164502770	chr1	164532114	164532613	Gm26685|chr1:164532114-164532613	0.545502106370601	.	.
chr1	164502271	164502770	chr1	164753679	164754178	Gm26685|chr1:164753679-164754178	0.519510144585287	.	.
chr1	164502271	164502770	chr1	164849166	164849665	Gm26685|chr1:164849166-164849665	0.758695679217858	.	.
chr1	164502271	164502770	chr1	164861424	164861923	Gm26685|chr1:164861424-164861923	0.771587300785648	.	.
chr1	164502271	164502770	chr1	164988902	164989401	Gm26685|chr1:164988902-164989401	0.802033732259491	.	.
chr1	164631669	164632168	chr1	164787699	164788198	Gm37754|chr1:164787699-164788198	0.679969107262278	.	.
chr1	164863112	164863611	chr1	164550594	164551093	Gm20743|chr1:164550594-164551093	0.537004380360702	.	.
chr1	164863112	164863611	chr1	164787699	164788198	Gm20743|chr1:164787699-164788198	0.549755477222156	.	.
chr1	165091724	165092223	chr1	165018673	165019172	4930568G15Rik|chr1:165018673-165019172	0.647016177741991	.	.
chr1	165091724	165092223	chr1	165120312	165120811	4930568G15Rik|chr1:165120312-165120811	0.541521355983267	.	.
chr1	165634316	165634815	chr1	165388792	165389291	Mpzl1|chr1:165388792-165389291	0.531586606383052	.	.
chr1	165634316	165634815	chr1	165642102	165642601	Mpzl1|chr1:165642102-165642601	0.521774409072408	.	.
chr1	166002418	166002917	chr1	166118161	166118660	Gm26665|chr1:166118161-166118660	0.521417483208929	.	.
chr1	166002418	166002917	chr1	166118161	166118660	Pou2f1|chr1:166118161-166118660	0.521417483208929	.	.
chr1	166002418	166002917	chr1	166360121	166360620	Gm26665|chr1:166360121-166360620	0.730857871978454	.	.
chr1	166002418	166002917	chr1	166360121	166360620	Pou2f1|chr1:166360121-166360620	0.730857871978454	.	.
chr1	166253817	166254316	chr1	166401992	166402491	Ildr2|chr1:166401992-166402491	0.622727049886285	.	.
chr1	166379002	166379501	chr1	166118161	166118660	Tada1|chr1:166118161-166118660	0.519376684764458	.	.
chr1	166409578	166410077	chr1	166360121	166360620	Pogk|chr1:166360121-166360620	0.541897228531577	.	.
chr1	167308418	167308917	chr1	167262334	167262833	Tmco1|chr1:167262334-167262833	0.67466109748356	.	.
chr1	167308418	167308917	chr1	167447969	167448468	Tmco1|chr1:167447969-167448468	0.64121052446584	.	.
chr1	167308418	167308917	chr1	167565744	167566243	Tmco1|chr1:167565744-167566243	0.617644162686548	.	.
chr1	167308418	167308917	chr1	167620125	167620624	Tmco1|chr1:167620125-167620624	0.785826189737198	.	.
chr1	167308418	167308917	chr1	167620125	167620624	Tmco1|chr1:167620125-167620624	0.785826189737199	.	.
chr1	167308418	167308917	chr1	167636947	167637446	Tmco1|chr1:167636947-167637446	0.529447625342185	.	.
chr1	167308418	167308917	chr1	167644841	167645340	Tmco1|chr1:167644841-167645340	0.621857667377865	.	.
chr1	167349707	167350206	chr1	167269986	167270485	Aldh9a1|chr1:167269986-167270485	0.652477153069119	.	.
chr1	167349707	167350206	chr1	167337334	167337833	Aldh9a1|chr1:167337334-167337833	0.555890885926431	.	.
chr1	167393588	167394087	chr1	167262334	167262833	Mgst3|chr1:167262334-167262833	0.659881707996562	.	.
chr1	167393588	167394087	chr1	167369851	167370350	Mgst3|chr1:167369851-167370350	0.70320550854625	.	.
chr1	167393588	167394087	chr1	167447969	167448468	Mgst3|chr1:167447969-167448468	0.518236586507072	.	.
chr1	167393588	167394087	chr1	167565744	167566243	Mgst3|chr1:167565744-167566243	0.53668142935693	.	.
chr1	167393588	167394087	chr1	167620125	167620624	Mgst3|chr1:167620125-167620624	0.701187193528682	.	.
chr1	167393588	167394087	chr1	167644841	167645340	Mgst3|chr1:167644841-167645340	0.566446290258705	.	.
chr1	167394156	167394655	chr1	167369851	167370350	Mgst3|chr1:167369851-167370350	0.577696246068152	.	.
chr1	167394156	167394655	chr1	167618147	167618646	Mgst3|chr1:167618147-167618646	0.531036393800298	.	.
chr1	167466716	167467215	chr1	167289085	167289584	Lrrc52|chr1:167289085-167289584	0.650326391080315	.	.
chr1	167466716	167467215	chr1	167365735	167366234	Lrrc52|chr1:167365735-167366234	0.568981768200591	.	.
chr1	167466716	167467215	chr1	167669716	167670215	Lrrc52|chr1:167669716-167670215	0.520036101288133	.	.
chr1	167597755	167598254	chr1	167262334	167262833	Rxrg|chr1:167262334-167262833	0.560757118957147	.	.
chr1	167597755	167598254	chr1	167620125	167620624	Rxrg|chr1:167620125-167620624	0.679894912306624	.	.
chr1	168432123	168432622	chr1	168708836	168709335	Pbx1|chr1:168708836-168709335	0.532039087968077	.	.
chr1	169531254	169531753	chr1	169252221	169252720	Nuf2|chr1:169252221-169252720	0.681754070392894	.	.
chr1	169531254	169531753	chr1	169292377	169292876	Nuf2|chr1:169292377-169292876	0.579482743571918	.	.
chr1	169531254	169531753	chr1	169313172	169313671	Nuf2|chr1:169313172-169313671	0.599609385680199	.	.
chr1	169531254	169531753	chr1	169458835	169459334	Nuf2|chr1:169458835-169459334	0.578544040671429	.	.
chr1	170174259	170174758	chr1	169919108	169919607	Gm37748|chr1:169919108-169919607	0.570846162143768	.	.
chr1	170174259	170174758	chr1	169919108	169919607	Uap1|chr1:169919108-169919607	0.570846162143768	.	.
chr1	170174259	170174758	chr1	170136286	170136785	Gm37748|chr1:170136286-170136785	0.688187534941206	.	.
chr1	170174259	170174758	chr1	170136286	170136785	Uap1|chr1:170136286-170136785	0.688187534941206	.	.
chr1	170215136	170215635	chr1	169872809	169873308	4930500M09Rik|chr1:169872809-169873308	0.610276944572455	.	.
chr1	170215136	170215635	chr1	169872809	169873308	Uhmk1|chr1:169872809-169873308	0.610276944572455	.	.
chr1	170867049	170867548	chr1	171033681	171034180	Atf6|chr1:171033681-171034180	0.581507850369571	.	.
chr1	170867049	170867548	chr1	171044266	171044765	Atf6|chr1:171044266-171044765	0.741568553246129	.	.
chr1	170867049	170867548	chr1	171044776	171045275	Atf6|chr1:171044776-171045275	0.553360052640609	.	.
chr1	170867049	170867548	chr1	171118208	171118707	Atf6|chr1:171118208-171118707	0.633712014691139	.	.
chr1	170867571	170868070	chr1	171037809	171038308	Atf6|chr1:171037809-171038308	0.576647865534995	.	.
chr1	170867571	170868070	chr1	171037809	171038308	Gm9929|chr1:171037809-171038308	0.576647865534995	.	.
chr1	171064360	171064859	chr1	170989636	170990135	Fcgr3|chr1:170989636-170990135	0.715889233585597	.	.
chr1	171113775	171114274	chr1	171204200	171204699	Cfap126|chr1:171204200-171204699	0.710131257561401	.	.
chr1	171113775	171114274	chr1	171206342	171206841	Cfap126|chr1:171206342-171206841	0.545712383686356	.	.
chr1	171270057	171270556	chr1	171679787	171680286	B4galt3|chr1:171679787-171680286	0.75605697460782	.	.
chr1	171281054	171281553	chr1	171036880	171037379	Ppox|chr1:171036880-171037379	0.542591334747669	.	.
chr1	171281054	171281553	chr1	171129190	171129689	Ppox|chr1:171129190-171129689	0.581318161120649	.	.
chr1	171281563	171282062	chr1	171129190	171129689	Ppox|chr1:171129190-171129689	0.535315859722709	.	.
chr1	171287719	171288218	chr1	171204200	171204699	Usp21|chr1:171204200-171204699	0.699708927642821	.	.
chr1	171294566	171295065	chr1	171118208	171118707	Ufc1|chr1:171118208-171118707	0.527924410471716	.	.
chr1	171328705	171329204	chr1	171033681	171034180	Dedd|chr1:171033681-171034180	0.575742235974467	.	.
chr1	171328705	171329204	chr1	171044266	171044765	Dedd|chr1:171044266-171044765	0.693097684822052	.	.
chr1	171360576	171361075	chr1	171033681	171034180	Klhdc9|chr1:171033681-171034180	0.63544211090864	.	.
chr1	171360576	171361075	chr1	171036880	171037379	Klhdc9|chr1:171036880-171037379	0.535449157763345	.	.
chr1	171360576	171361075	chr1	171044266	171044765	Klhdc9|chr1:171044266-171044765	0.700954087387099	.	.
chr1	171360576	171361075	chr1	171566785	171567284	Klhdc9|chr1:171566785-171567284	0.695595623789019	.	.
chr1	172027641	172028140	chr1	172027134	172027633	Vangl2|chr1:172027134-172027633	0.6510942776695	.	.
chr1	172126494	172126993	chr1	172000622	172001121	Pex19|chr1:172000622-172001121	0.647613321721342	.	.
chr1	172126494	172126993	chr1	172027134	172027633	Pex19|chr1:172027134-172027633	0.623004391202926	.	.
chr1	172206038	172206537	chr1	172027134	172027633	Pea15a|chr1:172027134-172027633	0.526549424725761	.	.
chr1	172206038	172206537	chr1	172186335	172186834	Pea15a|chr1:172186335-172186834	0.775727044163612	.	.
chr1	172206562	172207061	chr1	172000622	172001121	Pea15a|chr1:172000622-172001121	0.685257591277552	.	.
chr1	172206562	172207061	chr1	172027134	172027633	Pea15a|chr1:172027134-172027633	0.748475622420286	.	.
chr1	172632827	172633326	chr1	172549972	172550471	Dusp23|chr1:172549972-172550471	0.692409482158365	.	.
chr1	172632827	172633326	chr1	172562306	172562805	Dusp23|chr1:172562306-172562805	0.668646150858022	.	.
chr1	174502434	174502933	chr1	174302407	174302906	Fmn2|chr1:174302407-174302906	0.803336100916042	.	.
chr1	174502434	174502933	chr1	174515563	174516062	Fmn2|chr1:174515563-174516062	0.835649514311016	.	.
chr1	174502434	174502933	chr1	174522250	174522749	Fmn2|chr1:174522250-174522749	0.680702356114919	.	.
chr1	174502434	174502933	chr1	174735333	174735832	Fmn2|chr1:174735333-174735832	0.69307442597341	.	.
chr1	175574017	175574516	chr1	175580269	175580768	Gm36307|chr1:175580269-175580768	0.59643917910123	.	.
chr1	175574017	175574516	chr1	175668954	175669453	Gm36307|chr1:175668954-175669453	0.629792288617511	.	.
chr1	177441840	177442339	chr1	177126516	177127015	Zbtb18|chr1:177126516-177127015	0.577949375468236	.	.
chr1	178187311	178187810	chr1	178336353	178336852	Desi2|chr1:178336353-178336852	0.532885762560316	.	.
chr1	178276142	178276641	chr1	178298374	178298873	4930527J03Rik|chr1:178298374-178298873	0.616453388967151	.	.
chr1	178317988	178318487	chr1	178219602	178220101	B230369F24Rik|chr1:178219602-178220101	0.596720049833779	.	.
chr1	178317988	178318487	chr1	178219602	178220101	B230369F24Rik|chr1:178219602-178220101	0.59672004983378	.	.
chr1	178317988	178318487	chr1	178219602	178220101	Cox20|chr1:178219602-178220101	0.596720049833779	.	.
chr1	178317988	178318487	chr1	178219602	178220101	Cox20|chr1:178219602-178220101	0.59672004983378	.	.
chr1	178317988	178318487	chr1	178336353	178336852	B230369F24Rik|chr1:178336353-178336852	0.587563094646705	.	.
chr1	178317988	178318487	chr1	178336353	178336852	Cox20|chr1:178336353-178336852	0.587563094646705	.	.
chr1	178317988	178318487	chr1	178722699	178723198	B230369F24Rik|chr1:178722699-178723198	0.564262519127958	.	.
chr1	178317988	178318487	chr1	178722699	178723198	Cox20|chr1:178722699-178723198	0.564262519127958	.	.
chr1	178318532	178319031	chr1	178205873	178206372	B230369F24Rik|chr1:178205873-178206372	0.520082579700074	.	.
chr1	178318532	178319031	chr1	178205873	178206372	Cox20|chr1:178205873-178206372	0.520082579700074	.	.
chr1	178318532	178319031	chr1	178219602	178220101	B230369F24Rik|chr1:178219602-178220101	0.553264356632709	.	.
chr1	178318532	178319031	chr1	178219602	178220101	Cox20|chr1:178219602-178220101	0.553264356632709	.	.
chr1	178337559	178338058	chr1	178205873	178206372	Hnrnpu|chr1:178205873-178206372	0.74337376528004	.	.
chr1	178337559	178338058	chr1	178219602	178220101	Hnrnpu|chr1:178219602-178220101	0.581544603703696	.	.
chr1	178337559	178338058	chr1	178336353	178336852	Hnrnpu|chr1:178336353-178336852	0.700294134893303	.	.
chr1	178337559	178338058	chr1	178641067	178641566	Hnrnpu|chr1:178641067-178641566	0.524724507340183	.	.
chr1	178337559	178338058	chr1	178722699	178723198	Hnrnpu|chr1:178722699-178723198	0.559851988983454	.	.
chr1	178406170	178406669	chr1	178368821	178369320	Efcab2|chr1:178368821-178369320	0.56153519884816	.	.
chr1	179517784	179518283	chr1	179610035	179610534	Smyd3|chr1:179610035-179610534	0.774262026536517	.	.
chr1	179517784	179518283	chr1	179917435	179917934	Smyd3|chr1:179917435-179917934	0.557357512344897	.	.
chr1	179546057	179546556	chr1	179645628	179646127	Cnst|chr1:179645628-179646127	0.564109383616341	.	.
chr1	179546057	179546556	chr1	179645628	179646127	Tfb2m|chr1:179645628-179646127	0.564109383616341	.	.
chr1	179546570	179547069	chr1	179446506	179447005	Cnst|chr1:179446506-179447005	0.740730276269345	.	.
chr1	179546570	179547069	chr1	179446506	179447005	Tfb2m|chr1:179446506-179447005	0.740730276269345	.	.
chr1	179546570	179547069	chr1	179644054	179644553	Cnst|chr1:179644054-179644553	0.689333508583341	.	.
chr1	179546570	179547069	chr1	179644054	179644553	Tfb2m|chr1:179644054-179644553	0.689333508583341	.	.
chr1	179546570	179547069	chr1	179709356	179709855	Cnst|chr1:179709356-179709855	0.557891171524606	.	.
chr1	179546570	179547069	chr1	179709356	179709855	Tfb2m|chr1:179709356-179709855	0.557891171524606	.	.
chr1	179802857	179803356	chr1	179705089	179705588	Ahctf1|chr1:179705089-179705588	0.678774554358116	.	.
chr1	179802857	179803356	chr1	179705089	179705588	Gm10518|chr1:179705089-179705588	0.678774554358116	.	.
chr1	179802857	179803356	chr1	180216448	180216947	Ahctf1|chr1:180216448-180216947	0.768770567944839	.	.
chr1	179802857	179803356	chr1	180216448	180216947	Gm10518|chr1:180216448-180216947	0.768770567944839	.	.
chr1	180330806	180331305	chr1	180216448	180216947	Itpkb|chr1:180216448-180216947	0.624775181292797	.	.
chr1	180483928	180484427	chr1	180371183	180371682	Stum|chr1:180371183-180371682	0.529458894060744	.	.
chr1	180520142	180520641	chr1	180249956	180250455	Gm37267|chr1:180249956-180250455	0.561855943471703	.	.
chr1	180520142	180520641	chr1	180520682	180521181	Gm37267|chr1:180520682-180521181	0.838574676487088	.	.
chr1	180520142	180520641	chr1	180778088	180778587	Gm37267|chr1:180778088-180778587	0.74515309739158	.	.
chr1	180568576	180569075	chr1	180405557	180406056	Parp1|chr1:180405557-180406056	0.568181660520358	.	.
chr1	180568576	180569075	chr1	180434100	180434599	Parp1|chr1:180434100-180434599	0.549828235698718	.	.
chr1	180725789	180726288	chr1	180268550	180269049	Acbd3|chr1:180268550-180269049	0.591070130558805	.	.
chr1	180813365	180813864	chr1	180604475	180604974	H3f3a|chr1:180604475-180604974	0.559231248423505	.	.
chr1	180813365	180813864	chr1	180604475	180604974	H3f3aos|chr1:180604475-180604974	0.559231248423505	.	.
chr1	180813365	180813864	chr1	180778088	180778587	H3f3a|chr1:180778088-180778587	0.542197070112157	.	.
chr1	180813365	180813864	chr1	180778088	180778587	H3f3aos|chr1:180778088-180778587	0.542197070112157	.	.
chr1	180850639	180851138	chr1	180777540	180778039	Sde2|chr1:180777540-180778039	0.637284738661493	.	.
chr1	180850639	180851138	chr1	180848038	180848537	Sde2|chr1:180848038-180848537	0.524115859049268	.	.
chr1	180942431	180942930	chr1	180778088	180778587	Tmem63a|chr1:180778088-180778587	0.518837412120345	.	.
chr1	181144061	181144560	chr1	180848038	180848537	Cnih4|chr1:180848038-180848537	0.561140691020785	.	.
chr1	181144061	181144560	chr1	180848038	180848537	Nvl|chr1:180848038-180848537	0.561140691020785	.	.
chr1	181144061	181144560	chr1	180992071	180992570	Cnih4|chr1:180992071-180992570	0.57927206035767	.	.
chr1	181144061	181144560	chr1	180992071	180992570	Nvl|chr1:180992071-180992570	0.57927206035767	.	.
chr1	181144061	181144560	chr1	181168272	181168771	Cnih4|chr1:181168272-181168771	0.671727187469054	.	.
chr1	181144061	181144560	chr1	181168272	181168771	Nvl|chr1:181168272-181168771	0.671727187469054	.	.
chr1	181144061	181144560	chr1	181445815	181446314	Cnih4|chr1:181445815-181446314	0.575182062916215	.	.
chr1	181144061	181144560	chr1	181445815	181446314	Nvl|chr1:181445815-181446314	0.575182062916215	.	.
chr1	181144061	181144560	chr1	181453159	181453658	Cnih4|chr1:181453159-181453658	0.522526842574839	.	.
chr1	181144061	181144560	chr1	181453159	181453658	Nvl|chr1:181453159-181453658	0.522526842574839	.	.
chr1	181211237	181211736	chr1	180848038	180848537	Wdr26|chr1:180848038-180848537	0.569504474103881	.	.
chr1	181211237	181211736	chr1	180848038	180848537	Wdr26|chr1:180848038-180848537	0.569504474103882	.	.
chr1	181211764	181212263	chr1	180778088	180778587	Wdr26|chr1:180778088-180778587	0.664153708653756	.	.
chr1	181211764	181212263	chr1	181017318	181017817	Wdr26|chr1:181017318-181017817	0.576105007424458	.	.
chr1	182019253	182019752	chr1	181851472	181851971	Enah|chr1:181851472-181851971	0.573240874895834	.	.
chr1	182019253	182019752	chr1	182028568	182029067	Enah|chr1:182028568-182029067	0.57847864699191	.	.
chr1	182019253	182019752	chr1	182103296	182103795	Enah|chr1:182103296-182103795	0.761006944786301	.	.
chr1	182019253	182019752	chr1	182396668	182397167	Enah|chr1:182396668-182397167	0.562712304972039	.	.
chr1	182124497	182124996	chr1	181888749	181889248	Srp9|chr1:181888749-181889248	0.572054005813817	.	.
chr1	182124497	182124996	chr1	182103296	182103795	Srp9|chr1:182103296-182103795	0.58099646270213	.	.
chr1	182282007	182282506	chr1	182115179	182115678	Degs1|chr1:182115179-182115678	0.530621477286677	.	.
chr1	182282007	182282506	chr1	182508972	182509471	Degs1|chr1:182508972-182509471	0.705824050270338	.	.
chr1	182282007	182282506	chr1	182663670	182664169	Degs1|chr1:182663670-182664169	0.526370124172282	.	.
chr1	182282558	182283057	chr1	182100234	182100733	Degs1|chr1:182100234-182100733	0.711542691203763	.	.
chr1	182282558	182283057	chr1	182141328	182141827	Degs1|chr1:182141328-182141827	0.569210819155676	.	.
chr1	182282558	182283057	chr1	182682848	182683347	Degs1|chr1:182682848-182683347	0.651651961789183	.	.
chr1	182282558	182283057	chr1	182682848	182683347	Degs1|chr1:182682848-182683347	0.651651961789184	.	.
chr1	182341398	182341897	chr1	182494441	182494940	Fbxo28|chr1:182494441-182494940	0.529722637194862	.	.
chr1	182341398	182341897	chr1	182560268	182560767	Fbxo28|chr1:182560268-182560767	0.524014237112533	.	.
chr1	182763734	182764233	chr1	182560268	182560767	Susd4|chr1:182560268-182560767	0.518843601889333	.	.
chr1	182763734	182764233	chr1	182682848	182683347	Susd4|chr1:182682848-182683347	0.79171866283569	.	.
chr1	182763734	182764233	chr1	182837205	182837704	Susd4|chr1:182837205-182837704	0.6351613793244	.	.
chr1	182763734	182764233	chr1	182990872	182991371	Susd4|chr1:182990872-182991371	0.658885120540579	.	.
chr1	182954227	182954726	chr1	182682848	182683347	Tlr5|chr1:182682848-182683347	0.542364596704041	.	.
chr1	182954227	182954726	chr1	182792654	182793153	Tlr5|chr1:182792654-182793153	0.696580060084319	.	.
chr1	182954227	182954726	chr1	182837205	182837704	Tlr5|chr1:182837205-182837704	0.642737551572524	.	.
chr1	182954227	182954726	chr1	182951203	182951702	Tlr5|chr1:182951203-182951702	0.589712574286297	.	.
chr1	183296308	183296807	chr1	183055590	183056089	Aida|chr1:183055590-183056089	0.690640650464822	.	.
chr1	183296308	183296807	chr1	183055590	183056089	Brox|chr1:183055590-183056089	0.690640650464822	.	.
chr1	183296824	183297323	chr1	183349780	183350279	Aida|chr1:183349780-183350279	0.52165885063263	.	.
chr1	183296824	183297323	chr1	183349780	183350279	Brox|chr1:183349780-183350279	0.52165885063263	.	.
chr1	183296824	183297323	chr1	183521453	183521952	Aida|chr1:183521453-183521952	0.592655149259524	.	.
chr1	183296824	183297323	chr1	183521453	183521952	Brox|chr1:183521453-183521952	0.592655149259524	.	.
chr1	183369413	183369912	chr1	183345255	183345754	Mia3|chr1:183345255-183345754	0.548067388727248	.	.
chr1	183388644	183389143	chr1	183345255	183345754	Taf1a|chr1:183345255-183345754	0.613815102915005	.	.
chr1	183388644	183389143	chr1	183442295	183442794	Taf1a|chr1:183442295-183442794	0.652194234287512	.	.
chr1	183414033	183414532	chr1	183521453	183521952	Gm37986|chr1:183521453-183521952	0.80081755592924	.	.
chr1	183414033	183414532	chr1	183584983	183585482	Gm37986|chr1:183584983-183585482	0.552002870755212	.	.
chr1	183419689	183420188	chr1	183345255	183345754	Gm37214|chr1:183345255-183345754	0.593056997719319	.	.
chr1	184845644	184846143	chr1	184958757	184959256	Marc2|chr1:184958757-184959256	0.706138140269276	.	.
chr1	184999545	185000044	chr1	184737758	184738257	Mark1|chr1:184737758-184738257	0.528373806880178	.	.
chr1	184999545	185000044	chr1	184822581	184823080	Mark1|chr1:184822581-184823080	0.640377453064891	.	.
chr1	184999545	185000044	chr1	184824501	184825000	Mark1|chr1:184824501-184825000	0.688897410279704	.	.
chr1	184999545	185000044	chr1	184958757	184959256	Mark1|chr1:184958757-184959256	0.570993246288484	.	.
chr1	184999545	185000044	chr1	184991255	184991754	Mark1|chr1:184991255-184991754	0.601157425107684	.	.
chr1	184999545	185000044	chr1	185253181	185253680	Mark1|chr1:185253181-185253680	0.634120024655693	.	.
chr1	184999545	185000044	chr1	185284737	185285236	Mark1|chr1:185284737-185285236	0.558323883774957	.	.
chr1	184999545	185000044	chr1	185284737	185285236	Mark1|chr1:185284737-185285236	0.558323883774958	.	.
chr1	184999545	185000044	chr1	185405858	185406357	Mark1|chr1:185405858-185406357	0.618224807928328	.	.
chr1	185000205	185000704	chr1	184958757	184959256	Mark1|chr1:184958757-184959256	0.653063140357196	.	.
chr1	185000205	185000704	chr1	184991255	184991754	Mark1|chr1:184991255-184991754	0.550796114817414	.	.
chr1	185203864	185204363	chr1	184782082	184782581	Rab3gap2|chr1:184782082-184782581	0.583599455449919	.	.
chr1	185203864	185204363	chr1	184935940	184936439	Rab3gap2|chr1:184935940-184936439	0.540066969231916	.	.
chr1	185329129	185329628	chr1	185193502	185194001	Iars2|chr1:185193502-185194001	0.557245340804121	.	.
chr1	185329129	185329628	chr1	185253181	185253680	Iars2|chr1:185253181-185253680	0.593813822083335	.	.
chr1	185329129	185329628	chr1	185405858	185406357	Iars2|chr1:185405858-185406357	0.639233229715975	.	.
chr1	185329129	185329628	chr1	185538832	185539331	Iars2|chr1:185538832-185539331	0.656051817050956	.	.
chr1	185329129	185329628	chr1	185596767	185597266	Iars2|chr1:185596767-185597266	0.628906006830891	.	.
chr1	185329129	185329628	chr1	185741624	185742123	Iars2|chr1:185741624-185742123	0.703793383669899	.	.
chr1	186116320	186116819	chr1	186031925	186032424	Lyplal1|chr1:186031925-186032424	0.675092689780149	.	.
chr1	186116320	186116819	chr1	186181811	186182310	Lyplal1|chr1:186181811-186182310	0.544848544467951	.	.
chr1	186116320	186116819	chr1	186341747	186342246	Lyplal1|chr1:186341747-186342246	0.758810476794776	.	.
chr1	186116320	186116819	chr1	186392951	186393450	Lyplal1|chr1:186392951-186393450	0.538227288593057	.	.
chr1	186116320	186116819	chr1	186448710	186449209	Lyplal1|chr1:186448710-186449209	0.622269744012619	.	.
chr1	186117016	186117515	chr1	186043480	186043979	Lyplal1|chr1:186043480-186043979	0.530507102918844	.	.
chr1	186117016	186117515	chr1	186044019	186044518	Lyplal1|chr1:186044019-186044518	0.623774738324164	.	.
chr1	186117016	186117515	chr1	186448710	186449209	Lyplal1|chr1:186448710-186449209	0.51961765962705	.	.
chr1	186705157	186705656	chr1	186514986	186515485	Gm29491|chr1:186514986-186515485	0.522867651959182	.	.
chr1	186705157	186705656	chr1	186514986	186515485	Tgfb2|chr1:186514986-186515485	0.522867651959182	.	.
chr1	186705157	186705656	chr1	186609938	186610437	Gm29491|chr1:186609938-186610437	0.520073896734167	.	.
chr1	186705157	186705656	chr1	186609938	186610437	Tgfb2|chr1:186609938-186610437	0.520073896734167	.	.
chr1	186705157	186705656	chr1	186721882	186722381	Gm29491|chr1:186721882-186722381	0.547697827603809	.	.
chr1	186705157	186705656	chr1	186721882	186722381	Tgfb2|chr1:186721882-186722381	0.547697827603809	.	.
chr1	186705157	186705656	chr1	186833356	186833855	Gm29491|chr1:186833356-186833855	0.599935941897381	.	.
chr1	186705157	186705656	chr1	186833356	186833855	Tgfb2|chr1:186833356-186833855	0.599935941897381	.	.
chr1	186749156	186749655	chr1	186833356	186833855	A430105J06Rik|chr1:186833356-186833855	0.732166485714899	.	.
chr1	186749156	186749655	chr1	186833356	186833855	Rrp15|chr1:186833356-186833855	0.732166485714899	.	.
chr1	187215277	187215776	chr1	186833356	186833855	Gpatch2|chr1:186833356-186833855	0.556298871997062	.	.
chr1	187215277	187215776	chr1	186833356	186833855	Spata17|chr1:186833356-186833855	0.556298871997062	.	.
chr1	187215277	187215776	chr1	186877773	186878272	Gpatch2|chr1:186877773-186878272	0.538026470916067	.	.
chr1	187215277	187215776	chr1	186877773	186878272	Spata17|chr1:186877773-186878272	0.538026470916067	.	.
chr1	187215277	187215776	chr1	187031729	187032228	Gpatch2|chr1:187031729-187032228	0.619144581058996	.	.
chr1	187215277	187215776	chr1	187031729	187032228	Spata17|chr1:187031729-187032228	0.619144581058996	.	.
chr1	187609281	187609780	chr1	187609831	187610330	Esrrg|chr1:187609831-187610330	0.859963105638126	.	.
chr1	187609281	187609780	chr1	187661930	187662429	Esrrg|chr1:187661930-187662429	0.622033155946599	.	.
chr1	187609281	187609780	chr1	187712532	187713031	Esrrg|chr1:187712532-187713031	0.633936952637718	.	.
chr1	187651708	187652207	chr1	187609831	187610330	Gm36388|chr1:187609831-187610330	0.558019553661063	.	.
chr1	187651708	187652207	chr1	187661930	187662429	Gm36388|chr1:187661930-187662429	0.736983351558409	.	.
chr1	189922073	189922572	chr1	189700935	189701434	Smyd2|chr1:189700935-189701434	0.62114953995468	.	.
chr1	189922073	189922572	chr1	189887431	189887930	Smyd2|chr1:189887431-189887930	0.638265387256187	.	.
chr1	189922073	189922572	chr1	190085611	190086110	Smyd2|chr1:190085611-190086110	0.535537095425504	.	.
chr1	189922073	189922572	chr1	190127824	190128323	Smyd2|chr1:190127824-190128323	0.641462034392114	.	.
chr1	190170441	190170940	chr1	190085611	190086110	Prox1|chr1:190085611-190086110	0.876285914299058	.	.
chr1	190170441	190170940	chr1	190085611	190086110	Prox1os|chr1:190085611-190086110	0.876285914299058	.	.
chr1	190170441	190170940	chr1	190127824	190128323	Prox1|chr1:190127824-190128323	0.774790198921733	.	.
chr1	190170441	190170940	chr1	190127824	190128323	Prox1os|chr1:190127824-190128323	0.774790198921733	.	.
chr1	190170441	190170940	chr1	190488707	190489206	Prox1|chr1:190488707-190489206	0.665521729554892	.	.
chr1	190170441	190170940	chr1	190488707	190489206	Prox1os|chr1:190488707-190489206	0.665521729554892	.	.
chr1	190911562	190912061	chr1	190695519	190696018	Rps6kc1|chr1:190695519-190696018	0.629873172166889	.	.
chr1	190911562	190912061	chr1	190995623	190996122	Rps6kc1|chr1:190995623-190996122	0.616491140173822	.	.
chr1	190979086	190979585	chr1	190695519	190696018	Vash2|chr1:190695519-190696018	0.655592344486352	.	.
chr1	190979086	190979585	chr1	190965149	190965648	Vash2|chr1:190965149-190965648	0.602192478746165	.	.
chr1	190979086	190979585	chr1	190995623	190996122	Vash2|chr1:190995623-190996122	0.540508999743216	.	.
chr1	190979086	190979585	chr1	190995623	190996122	Vash2|chr1:190995623-190996122	0.540508999743217	.	.
chr1	191025317	191025816	chr1	191172423	191172922	A230020J21Rik|chr1:191172423-191172922	0.524829675892229	.	.
chr1	191025317	191025816	chr1	191172423	191172922	Flvcr1|chr1:191172423-191172922	0.524829675892229	.	.
chr1	191025317	191025816	chr1	191296523	191297022	A230020J21Rik|chr1:191296523-191297022	0.537804661246589	.	.
chr1	191025317	191025816	chr1	191296523	191297022	Flvcr1|chr1:191296523-191297022	0.537804661246589	.	.
chr1	191062183	191062682	chr1	191484658	191485157	Nsl1|chr1:191484658-191485157	0.570524928046499	.	.
chr1	191062183	191062682	chr1	191484658	191485157	Tatdn3|chr1:191484658-191485157	0.570524928046499	.	.
chr1	191062684	191063183	chr1	191484658	191485157	Nsl1|chr1:191484658-191485157	0.56779810538825	.	.
chr1	191062684	191063183	chr1	191484658	191485157	Tatdn3|chr1:191484658-191485157	0.56779810538825	.	.
chr1	191097636	191098135	chr1	191072892	191073391	Batf3|chr1:191072892-191073391	0.546134064418068	.	.
chr1	191097636	191098135	chr1	191182275	191182774	Batf3|chr1:191182275-191182774	0.610269368025913	.	.
chr1	191098161	191098660	chr1	191003209	191003708	Batf3|chr1:191003209-191003708	0.524068440442595	.	.
chr1	191098161	191098660	chr1	191182275	191182774	Batf3|chr1:191182275-191182774	0.672035169449249	.	.
chr1	191098161	191098660	chr1	191242232	191242731	Batf3|chr1:191242232-191242731	0.602963514200447	.	.
chr1	191098161	191098660	chr1	191397049	191397548	Batf3|chr1:191397049-191397548	0.637501100078505	.	.
chr1	191098161	191098660	chr1	191420835	191421334	Batf3|chr1:191420835-191421334	0.593512740497783	.	.
chr1	191098161	191098660	chr1	191435281	191435780	Batf3|chr1:191435281-191435780	0.517234157930521	.	.
chr1	191098161	191098660	chr1	191472628	191473127	Batf3|chr1:191472628-191473127	0.673743620310987	.	.
chr1	191224177	191224676	chr1	191182275	191182774	D730003I15Rik|chr1:191182275-191182774	0.661023363609453	.	.
chr1	191224177	191224676	chr1	191435281	191435780	D730003I15Rik|chr1:191435281-191435780	0.573119174727051	.	.
chr1	191224177	191224676	chr1	191472628	191473127	D730003I15Rik|chr1:191472628-191473127	0.64646670941158	.	.
chr1	191325660	191326159	chr1	191435281	191435780	Pacc1|chr1:191435281-191435780	0.59110540467421	.	.
chr1	191325660	191326159	chr1	191622738	191623237	Pacc1|chr1:191622738-191623237	0.535911359528497	.	.
chr1	191326162	191326661	chr1	191003209	191003708	Pacc1|chr1:191003209-191003708	0.570658945237153	.	.
chr1	191326162	191326661	chr1	191340490	191340989	Pacc1|chr1:191340490-191340989	0.615033235223723	.	.
chr1	191326162	191326661	chr1	191472628	191473127	Pacc1|chr1:191472628-191473127	0.662137538036449	.	.
chr1	191326162	191326661	chr1	191472628	191473127	Pacc1|chr1:191472628-191473127	0.66213753803645	.	.
chr1	191326162	191326661	chr1	191674013	191674512	Pacc1|chr1:191674013-191674512	0.529948125256378	.	.
chr1	191575408	191575907	chr1	191484658	191485157	Dtl|chr1:191484658-191485157	0.541453858447774	.	.
chr1	191575408	191575907	chr1	191484658	191485157	Ints7|chr1:191484658-191485157	0.541453858447774	.	.
chr1	191575408	191575907	chr1	191964106	191964605	Dtl|chr1:191964106-191964605	0.547926243348564	.	.
chr1	191575408	191575907	chr1	191964106	191964605	Ints7|chr1:191964106-191964605	0.547926243348564	.	.
chr1	191717568	191718067	chr1	191397049	191397548	Lpgat1|chr1:191397049-191397548	0.714600632005052	.	.
chr1	191717568	191718067	chr1	191435281	191435780	Lpgat1|chr1:191435281-191435780	0.721983221537799	.	.
chr1	191717568	191718067	chr1	191472628	191473127	Lpgat1|chr1:191472628-191473127	0.642767573032793	.	.
chr1	191717568	191718067	chr1	191622738	191623237	Lpgat1|chr1:191622738-191623237	0.718882915726021	.	.
chr1	191717568	191718067	chr1	191674013	191674512	Lpgat1|chr1:191674013-191674512	0.607137249523811	.	.
chr1	191717568	191718067	chr1	191761221	191761720	Lpgat1|chr1:191761221-191761720	0.59873595276475	.	.
chr1	191717568	191718067	chr1	191808694	191809193	Lpgat1|chr1:191808694-191809193	0.718250079183515	.	.
chr1	191717568	191718067	chr1	191965032	191965531	Lpgat1|chr1:191965032-191965531	0.565033770401054	.	.
chr1	191718068	191718567	chr1	191420835	191421334	Lpgat1|chr1:191420835-191421334	0.570935826926001	.	.
chr1	191718068	191718567	chr1	191472628	191473127	Lpgat1|chr1:191472628-191473127	0.58806163492069	.	.
chr1	191718068	191718567	chr1	191484658	191485157	Lpgat1|chr1:191484658-191485157	0.543413657154059	.	.
chr1	191718068	191718567	chr1	191718952	191719451	Lpgat1|chr1:191718952-191719451	0.610982638611464	.	.
chr1	191718068	191718567	chr1	191761221	191761720	Lpgat1|chr1:191761221-191761720	0.693605619474933	.	.
chr1	191718068	191718567	chr1	191964106	191964605	Lpgat1|chr1:191964106-191964605	0.552474740288659	.	.
chr1	191906374	191906873	chr1	192207934	192208433	1700034H15Rik|chr1:192207934-192208433	0.599862300932	.	.
chr1	191906374	191906873	chr1	192207934	192208433	Slc30a1|chr1:192207934-192208433	0.599862300932	.	.
chr1	192092422	192092921	chr1	191964106	191964605	Gm26879|chr1:191964106-191964605	0.666590801095747	.	.
chr1	192092422	192092921	chr1	191964106	191964605	Gm26879|chr1:191964106-191964605	0.666590801095748	.	.
chr1	192092422	192092921	chr1	191964106	191964605	Traf5|chr1:191964106-191964605	0.666590801095747	.	.
chr1	192092422	192092921	chr1	191964106	191964605	Traf5|chr1:191964106-191964605	0.666590801095748	.	.
chr1	192136426	192136925	chr1	191808694	191809193	Gm10516|chr1:191808694-191809193	0.576895366946129	.	.
chr1	192136426	192136925	chr1	191965032	191965531	Gm10516|chr1:191965032-191965531	0.651208348228495	.	.
chr1	192190456	192190955	chr1	192207934	192208433	Kcnh1|chr1:192207934-192208433	0.620830754169727	.	.
chr1	192770423	192770922	chr1	192726894	192727393	Hhat|chr1:192726894-192727393	0.522694496304117	.	.
chr1	192770423	192770922	chr1	192784324	192784823	Hhat|chr1:192784324-192784823	0.591989200308264	.	.
chr1	192770423	192770922	chr1	192851546	192852045	Hhat|chr1:192851546-192852045	0.616691147789286	.	.
chr1	192770423	192770922	chr1	193089646	193090145	Hhat|chr1:193089646-193090145	0.699241513689334	.	.
chr1	192770423	192770922	chr1	193090274	193090773	Hhat|chr1:193090274-193090773	0.748415284130014	.	.
chr1	192770423	192770922	chr1	193242320	193242819	Hhat|chr1:193242320-193242819	0.697291443438852	.	.
chr1	192854936	192855435	chr1	193102535	193103034	Gm15867|chr1:193102535-193103034	0.614647264013474	.	.
chr1	192854936	192855435	chr1	193102535	193103034	Sertad4|chr1:193102535-193103034	0.614647264013474	.	.
chr1	192855482	192855981	chr1	192727398	192727897	Gm15867|chr1:192727398-192727897	0.593956339905533	.	.
chr1	192855482	192855981	chr1	192727398	192727897	Sertad4|chr1:192727398-192727897	0.593956339905533	.	.
chr1	193035210	193035709	chr1	193089646	193090145	Syt14|chr1:193089646-193090145	0.530474958434849	.	.
chr1	193035812	193036311	chr1	193089646	193090145	Syt14|chr1:193089646-193090145	0.665316357460444	.	.
chr1	193035812	193036311	chr1	193090274	193090773	Syt14|chr1:193090274-193090773	0.660074488803184	.	.
chr1	193035812	193036311	chr1	193189311	193189810	Syt14|chr1:193189311-193189810	0.672797768943514	.	.
chr1	193035812	193036311	chr1	193242320	193242819	Syt14|chr1:193242320-193242819	0.738347294692152	.	.
chr1	193208153	193208652	chr1	193102535	193103034	Lamb3|chr1:193102535-193103034	0.579620810529204	.	.
chr1	194222981	194223480	chr1	193935986	193936485	4930503O07Rik|chr1:193935986-193936485	0.642214766125802	.	.
chr1	194977431	194977930	chr1	194755998	194756497	Gm16897|chr1:194755998-194756497	0.725236934264896	.	.
chr1	195018071	195018570	chr1	194885200	194885699	Gm37027|chr1:194885200-194885699	0.518480612393071	.	.
chr1	195130829	195131328	chr1	194755998	194756497	Cr1l|chr1:194755998-194756497	0.707280387715471	.	.
chr1	195130829	195131328	chr1	194878375	194878874	Cr1l|chr1:194878375-194878874	0.534572837594411	.	.
chr10	3366298	3366797	chr10	3531321	3531820	Ppp1r14c|chr10:3531321-3531820	0.585236967008782	.	.
chr10	3740116	3740615	chr10	3572927	3573426	Plekhg1|chr10:3572927-3573426	0.794291113006827	.	.
chr10	3740116	3740615	chr10	3646014	3646513	Plekhg1|chr10:3646014-3646513	0.543390265622949	.	.
chr10	3740116	3740615	chr10	3693920	3694419	Plekhg1|chr10:3693920-3694419	0.710213946011354	.	.
chr10	4266269	4266768	chr10	4386733	4387232	Akap12|chr10:4386733-4387232	0.610210130214197	.	.
chr10	4266915	4267414	chr10	4386733	4387232	Akap12|chr10:4386733-4387232	0.53189575182069	.	.
chr10	4266915	4267414	chr10	4674912	4675411	Akap12|chr10:4674912-4675411	0.540641601170272	.	.
chr10	5550504	5551003	chr10	5262670	5263169	Syne1|chr10:5262670-5263169	0.52332058430643	.	.
chr10	5823844	5824343	chr10	5634278	5634777	Mtrf1l|chr10:5634278-5634777	0.619836810724645	.	.
chr10	5823844	5824343	chr10	5841371	5841870	Mtrf1l|chr10:5841371-5841870	0.687048935060065	.	.
chr10	5921342	5921841	chr10	5520445	5520944	Rgs17|chr10:5520445-5520944	0.640931371684356	.	.
chr10	5921342	5921841	chr10	5549987	5550486	Rgs17|chr10:5549987-5550486	0.59737004764821	.	.
chr10	5922199	5922698	chr10	6035780	6036279	Rgs17|chr10:6035780-6036279	0.676885083090348	.	.
chr10	7212004	7212503	chr10	6797457	6797956	Cnksr3|chr10:6797457-6797956	0.516713292859223	.	.
chr10	7212004	7212503	chr10	7111549	7112048	Cnksr3|chr10:7111549-7112048	0.75791093633238	.	.
chr10	7212004	7212503	chr10	7219889	7220388	Cnksr3|chr10:7219889-7220388	0.573326292042339	.	.
chr10	7212004	7212503	chr10	7497116	7497615	Cnksr3|chr10:7497116-7497615	0.551355929980407	.	.
chr10	7212518	7213017	chr10	7189006	7189505	Cnksr3|chr10:7189006-7189505	0.659647924734222	.	.
chr10	7212518	7213017	chr10	7189701	7190200	Cnksr3|chr10:7189701-7190200	0.774619726369319	.	.
chr10	7212518	7213017	chr10	7219889	7220388	Cnksr3|chr10:7219889-7220388	0.684974802482423	.	.
chr10	7589567	7590066	chr10	7600611	7601110	Lrp11|chr10:7600611-7601110	0.518075243636863	.	.
chr10	7589567	7590066	chr10	7775451	7775950	Lrp11|chr10:7775451-7775950	0.615359459520517	.	.
chr10	7590117	7590616	chr10	7600611	7601110	Lrp11|chr10:7600611-7601110	0.517498698742949	.	.
chr10	7590117	7590616	chr10	7775451	7775950	Lrp11|chr10:7775451-7775950	0.785026941148632	.	.
chr10	7667254	7667753	chr10	7928966	7929465	Nup43|chr10:7928966-7929465	0.551754607452565	.	.
chr10	7680943	7681442	chr10	7775451	7775950	Lats1|chr10:7775451-7775950	0.681780471013777	.	.
chr10	7680943	7681442	chr10	7775451	7775950	Pcmt1|chr10:7775451-7775950	0.681780471013777	.	.
chr10	7780097	7780596	chr10	8196246	8196745	B430219N15Rik|chr10:8196246-8196745	0.584077799687072	.	.
chr10	7780097	7780596	chr10	8196246	8196745	B430219N15Rik|chr10:8196246-8196745	0.584077799687073	.	.
chr10	7780721	7781220	chr10	7775451	7775950	B430219N15Rik|chr10:7775451-7775950	0.625920070366677	.	.
chr10	7780721	7781220	chr10	8240240	8240739	B430219N15Rik|chr10:8240240-8240739	0.589615886660424	.	.
chr10	7956090	7956589	chr10	7775451	7775950	Tab2|chr10:7775451-7775950	0.704466312762156	.	.
chr10	7956090	7956589	chr10	8240240	8240739	Tab2|chr10:8240240-8240739	0.55804045751581	.	.
chr10	8176197	8176696	chr10	7839497	7839996	Gm30906|chr10:7839497-7839996	0.606494874192964	.	.
chr10	8176197	8176696	chr10	8349059	8349558	Gm30906|chr10:8349059-8349558	0.724212822783945	.	.
chr10	8176197	8176696	chr10	8394719	8395218	Gm30906|chr10:8394719-8395218	0.551615948639934	.	.
chr10	8176701	8177200	chr10	7839497	7839996	Gm30906|chr10:7839497-7839996	0.623068852879765	.	.
chr10	8176701	8177200	chr10	8349059	8349558	Gm30906|chr10:8349059-8349558	0.800684764956096	.	.
chr10	8176701	8177200	chr10	8394719	8395218	Gm30906|chr10:8394719-8395218	0.586779724989243	.	.
chr10	8885858	8886357	chr10	8801066	8801565	Sash1|chr10:8801066-8801565	0.59860580077699	.	.
chr10	9675019	9675518	chr10	9676891	9677390	Samd5|chr10:9676891-9677390	0.582358207226386	.	.
chr10	9901801	9902300	chr10	10097299	10097798	Gm46210|chr10:10097299-10097798	0.574695742757822	.	.
chr10	9901801	9902300	chr10	10097299	10097798	Stxbp5|chr10:10097299-10097798	0.574695742757822	.	.
chr10	9976303	9976802	chr10	10097299	10097798	Gm28905|chr10:10097299-10097798	0.643721142574237	.	.
chr10	9976303	9976802	chr10	10135237	10135736	Gm28905|chr10:10135237-10135736	0.70283702921421	.	.
chr10	10557986	10558485	chr10	10252780	10253279	Rab32|chr10:10252780-10253279	0.553049822364393	.	.
chr10	10557986	10558485	chr10	10266917	10267416	Rab32|chr10:10266917-10267416	0.58429806939275	.	.
chr10	10557986	10558485	chr10	10266917	10267416	Rab32|chr10:10266917-10267416	0.584298069392751	.	.
chr10	10557986	10558485	chr10	10812655	10813154	Rab32|chr10:10812655-10813154	0.546496093577676	.	.
chr10	11149164	11149663	chr10	11045398	11045897	Shprh|chr10:11045398-11045897	0.540960088814965	.	.
chr10	11149164	11149663	chr10	11079796	11080295	Shprh|chr10:11079796-11080295	0.55410632130701	.	.
chr10	11149164	11149663	chr10	11080297	11080796	Shprh|chr10:11080297-11080796	0.696986052608164	.	.
chr10	11280524	11281023	chr10	11045398	11045897	4930432B10Rik|chr10:11045398-11045897	0.527820189483026	.	.
chr10	11280524	11281023	chr10	11045398	11045897	Fbxo30|chr10:11045398-11045897	0.527820189483026	.	.
chr10	11280524	11281023	chr10	11079796	11080295	4930432B10Rik|chr10:11079796-11080295	0.575113393532616	.	.
chr10	11280524	11281023	chr10	11079796	11080295	Fbxo30|chr10:11079796-11080295	0.575113393532616	.	.
chr10	11280524	11281023	chr10	11080297	11080796	4930432B10Rik|chr10:11080297-11080796	0.519647044979592	.	.
chr10	11280524	11281023	chr10	11080297	11080796	Fbxo30|chr10:11080297-11080796	0.519647044979592	.	.
chr10	11281047	11281546	chr10	11007961	11008460	4930432B10Rik|chr10:11007961-11008460	0.654740867067132	.	.
chr10	11281047	11281546	chr10	11007961	11008460	Fbxo30|chr10:11007961-11008460	0.654740867067132	.	.
chr10	11281047	11281546	chr10	11449856	11450355	4930432B10Rik|chr10:11449856-11450355	0.575804514742797	.	.
chr10	11281047	11281546	chr10	11449856	11450355	Fbxo30|chr10:11449856-11450355	0.575804514742797	.	.
chr10	11281047	11281546	chr10	11729503	11730002	4930432B10Rik|chr10:11729503-11730002	0.572529032769902	.	.
chr10	11281047	11281546	chr10	11729503	11730002	Fbxo30|chr10:11729503-11730002	0.572529032769902	.	.
chr10	12868974	12869473	chr10	12787840	12788339	Utrn|chr10:12787840-12788339	0.588180538416157	.	.
chr10	12868974	12869473	chr10	13008121	13008620	Utrn|chr10:13008121-13008620	0.629698922050037	.	.
chr10	12868974	12869473	chr10	13090439	13090938	Utrn|chr10:13090439-13090938	0.627296239216062	.	.
chr10	12922927	12923426	chr10	12827399	12827898	B230208H11Rik|chr10:12827399-12827898	0.546490473528894	.	.
chr10	17331923	17332422	chr10	17034813	17035312	Gm47760|chr10:17034813-17035312	0.569392933387946	.	.
chr10	17331923	17332422	chr10	17331372	17331871	Gm47760|chr10:17331372-17331871	0.760696633305355	.	.
chr10	17722198	17722697	chr10	17299708	17300207	Cited2|chr10:17299708-17300207	0.738724165079232	.	.
chr10	17722963	17723462	chr10	17299201	17299700	Cited2|chr10:17299201-17299700	0.612026210408774	.	.
chr10	17722963	17723462	chr10	17299708	17300207	Cited2|chr10:17299708-17300207	0.621167182351866	.	.
chr10	18022923	18023422	chr10	18430883	18431382	Abracl|chr10:18430883-18431382	0.639873207000327	.	.
chr10	18056109	18056608	chr10	18197247	18197746	Reps1|chr10:18197247-18197746	0.694055218367522	.	.
chr10	18234496	18234995	chr10	18388588	18389087	Ccdc28a|chr10:18388588-18389087	0.536214959548938	.	.
chr10	18234496	18234995	chr10	18388588	18389087	Gm10827|chr10:18388588-18389087	0.536214959548938	.	.
chr10	18234496	18234995	chr10	18453347	18453846	Ccdc28a|chr10:18453347-18453846	0.556469406571671	.	.
chr10	18234496	18234995	chr10	18453347	18453846	Gm10827|chr10:18453347-18453846	0.556469406571671	.	.
chr10	19850487	19850986	chr10	19788432	19788931	Slc35d3|chr10:19788432-19788931	0.772974222912492	.	.
chr10	19850487	19850986	chr10	19811700	19812199	Slc35d3|chr10:19811700-19812199	0.764829605578563	.	.
chr10	19850487	19850986	chr10	19840180	19840679	Slc35d3|chr10:19840180-19840679	0.756184327070256	.	.
chr10	19850487	19850986	chr10	19876558	19877057	Slc35d3|chr10:19876558-19877057	0.676498967485504	.	.
chr10	19851070	19851569	chr10	19788432	19788931	Slc35d3|chr10:19788432-19788931	0.600360065432018	.	.
chr10	19851070	19851569	chr10	19811700	19812199	Slc35d3|chr10:19811700-19812199	0.645332912876459	.	.
chr10	19851070	19851569	chr10	19840180	19840679	Slc35d3|chr10:19840180-19840679	0.814380388031196	.	.
chr10	19851070	19851569	chr10	19876558	19877057	Slc35d3|chr10:19876558-19877057	0.670396463606896	.	.
chr10	19907191	19907690	chr10	19779077	19779576	Pex7|chr10:19779077-19779576	0.554781280388777	.	.
chr10	19907191	19907690	chr10	19915249	19915748	Pex7|chr10:19915249-19915748	0.564806841265066	.	.
chr10	19933466	19933965	chr10	19839672	19840171	Map3k5|chr10:19839672-19840171	0.531687392719997	.	.
chr10	19933466	19933965	chr10	19915249	19915748	Map3k5|chr10:19915249-19915748	0.787026256604928	.	.
chr10	19933466	19933965	chr10	19969484	19969983	Map3k5|chr10:19969484-19969983	0.581526821315938	.	.
chr10	19933991	19934490	chr10	19839672	19840171	Map3k5|chr10:19839672-19840171	0.663145494490814	.	.
chr10	19933991	19934490	chr10	19915249	19915748	Map3k5|chr10:19915249-19915748	0.779995489247372	.	.
chr10	19934494	19934993	chr10	19839672	19840171	Map3k5|chr10:19839672-19840171	0.701094011841075	.	.
chr10	19934494	19934993	chr10	19915249	19915748	Map3k5|chr10:19915249-19915748	0.586213592813877	.	.
chr10	20724806	20725305	chr10	20345653	20346152	Pde7b|chr10:20345653-20346152	0.585928025116435	.	.
chr10	20724806	20725305	chr10	20673745	20674244	Pde7b|chr10:20673745-20674244	0.557470826725099	.	.
chr10	20724806	20725305	chr10	20935232	20935731	Pde7b|chr10:20935232-20935731	0.527936387286285	.	.
chr10	21144872	21145371	chr10	20854873	20855372	Gm26577|chr10:20854873-20855372	0.549109451989542	.	.
chr10	21160806	21161305	chr10	20854873	20855372	Myb|chr10:20854873-20855372	0.548833733250462	.	.
chr10	21160806	21161305	chr10	21045794	21046293	Myb|chr10:21045794-21046293	0.558883404449669	.	.
chr10	21160806	21161305	chr10	21054817	21055316	Myb|chr10:21054817-21055316	0.545561714813471	.	.
chr10	21160806	21161305	chr10	21055370	21055869	Myb|chr10:21055370-21055869	0.794834294546635	.	.
chr10	21188931	21189430	chr10	21065427	21065926	Gm40608|chr10:21065427-21065926	0.582863391693764	.	.
chr10	21188931	21189430	chr10	21126131	21126630	Gm40608|chr10:21126131-21126630	0.629784131617231	.	.
chr10	21188931	21189430	chr10	21159550	21160049	Gm40608|chr10:21159550-21160049	0.554278452698006	.	.
chr10	21881933	21882432	chr10	21834999	21835498	Sgk1|chr10:21834999-21835498	0.612097349220423	.	.
chr10	21881933	21882432	chr10	21994360	21994859	Sgk1|chr10:21994360-21994859	0.541594904842556	.	.
chr10	22730224	22730723	chr10	22581284	22581783	AC166256.1|chr10:22581284-22581783	0.636558509298909	.	.
chr10	22730224	22730723	chr10	22660283	22660782	AC166256.1|chr10:22660283-22660782	0.572324028381598	.	.
chr10	22730224	22730723	chr10	22698696	22699195	AC166256.1|chr10:22698696-22699195	0.535210192806874	.	.
chr10	23349982	23350481	chr10	23236856	23237355	Eya4|chr10:23236856-23237355	0.529827877034959	.	.
chr10	23349982	23350481	chr10	23327611	23328110	Eya4|chr10:23327611-23328110	0.690348739816316	.	.
chr10	23787039	23787538	chr10	23600605	23601104	Rps12|chr10:23600605-23601104	0.582832756797604	.	.
chr10	23787039	23787538	chr10	23815121	23815620	Rps12|chr10:23815121-23815620	0.535392010087154	.	.
chr10	24149016	24149515	chr10	24311997	24312496	Stx7|chr10:24311997-24312496	0.575142567358529	.	.
chr10	24149016	24149515	chr10	24409979	24410478	Stx7|chr10:24409979-24410478	0.520065545593971	.	.
chr10	24595382	24595881	chr10	24565109	24565608	Ccn2|chr10:24565109-24565608	0.603975152933544	.	.
chr10	24595382	24595881	chr10	24569838	24570337	Ccn2|chr10:24569838-24570337	0.811697821185158	.	.
chr10	24711736	24712235	chr10	24731531	24732030	Enpp1|chr10:24731531-24732030	0.676356978773743	.	.
chr10	24711736	24712235	chr10	24738404	24738903	Enpp1|chr10:24738404-24738903	0.575927669474634	.	.
chr10	24711736	24712235	chr10	24753455	24753954	Enpp1|chr10:24753455-24753954	0.593014240236452	.	.
chr10	24711736	24712235	chr10	24952392	24952891	Enpp1|chr10:24952392-24952891	0.569008922191027	.	.
chr10	24869684	24870183	chr10	24731531	24732030	Med23|chr10:24731531-24732030	0.703953232465929	.	.
chr10	24869684	24870183	chr10	24753455	24753954	Med23|chr10:24753455-24753954	0.615747989194778	.	.
chr10	26077668	26078167	chr10	26297176	26297675	Gm9767|chr10:26297176-26297675	0.531742339702701	.	.
chr10	26375759	26376258	chr10	26297176	26297675	L3mbtl3|chr10:26297176-26297675	0.560494965467518	.	.
chr10	26375759	26376258	chr10	26297176	26297675	L3mbtl3|chr10:26297176-26297675	0.560494965467519	.	.
chr10	26695050	26695549	chr10	26374170	26374669	Gm48893|chr10:26374170-26374669	0.52049640154913	.	.
chr10	26753106	26753605	chr10	26571999	26572498	Arhgap18|chr10:26571999-26572498	0.580866593206086	.	.
chr10	26753106	26753605	chr10	26943180	26943679	Arhgap18|chr10:26943180-26943679	0.74610322582712	.	.
chr10	26753106	26753605	chr10	27054199	27054698	Arhgap18|chr10:27054199-27054698	0.60038952963535	.	.
chr10	26753106	26753605	chr10	27234802	27235301	Arhgap18|chr10:27234802-27235301	0.735817223978364	.	.
chr10	28985861	28986360	chr10	28730087	28730586	2310057J18Rik|chr10:28730087-28730586	0.559238507510402	.	.
chr10	28985861	28986360	chr10	29206679	29207178	2310057J18Rik|chr10:29206679-29207178	0.53727027094229	.	.
chr10	29361838	29362337	chr10	29106909	29107408	Rnf146|chr10:29106909-29107408	0.519932953914225	.	.
chr10	29361838	29362337	chr10	29217818	29218317	Rnf146|chr10:29217818-29218317	0.52930068767089	.	.
chr10	29535581	29536080	chr10	29474303	29474802	Rspo3|chr10:29474303-29474802	0.609625483109222	.	.
chr10	30003142	30003641	chr10	30426337	30426836	Gm48215|chr10:30426337-30426836	0.529212557751486	.	.
chr10	30802619	30803118	chr10	30521691	30522190	Ncoa7|chr10:30521691-30522190	0.59526782235601	.	.
chr10	30802619	30803118	chr10	30587016	30587515	Ncoa7|chr10:30587016-30587515	0.558885329396849	.	.
chr10	30802619	30803118	chr10	30618199	30618698	Ncoa7|chr10:30618199-30618698	0.559560450894195	.	.
chr10	30842620	30843119	chr10	30521691	30522190	Hey2|chr10:30521691-30522190	0.706332870050395	.	.
chr10	30842620	30843119	chr10	30618199	30618698	Hey2|chr10:30618199-30618698	0.798499260754731	.	.
chr10	31313140	31313639	chr10	31593174	31593673	Hddc2|chr10:31593174-31593673	0.671798846358271	.	.
chr10	31313140	31313639	chr10	31593174	31593673	Hddc2|chr10:31593174-31593673	0.671798846358272	.	.
chr10	31445701	31446200	chr10	31335844	31336343	Tpd52l1|chr10:31335844-31336343	0.533931925029553	.	.
chr10	31445701	31446200	chr10	31742380	31742879	Tpd52l1|chr10:31742380-31742879	0.58942691074362	.	.
chr10	31609486	31609985	chr10	31390980	31391479	Rnf217|chr10:31390980-31391479	0.561135109295712	.	.
chr10	33623953	33624452	chr10	33703373	33703872	Clvs2|chr10:33703373-33703872	0.704148557765594	.	.
chr10	33623953	33624452	chr10	33703373	33703872	Gm15939|chr10:33703373-33703872	0.704148557765594	.	.
chr10	33905309	33905808	chr10	33703373	33703872	Rsph4a|chr10:33703373-33703872	0.597807163663611	.	.
chr10	33905309	33905808	chr10	34247700	34248199	Rsph4a|chr10:34247700-34248199	0.562260274961701	.	.
chr10	34019491	34019990	chr10	34328221	34328720	Gm48045|chr10:34328221-34328720	0.543704096467966	.	.
chr10	34019491	34019990	chr10	34328221	34328720	Rwdd1|chr10:34328221-34328720	0.543704096467966	.	.
chr10	34036511	34037010	chr10	34316872	34317371	Trappc3l|chr10:34316872-34317371	0.540471976959938	.	.
chr10	34207257	34207756	chr10	34235374	34235873	Dse|chr10:34235374-34235873	0.705082527207955	.	.
chr10	34281125	34281624	chr10	34316872	34317371	Tspyl1|chr10:34316872-34317371	0.541731444206501	.	.
chr10	34281970	34282469	chr10	34316872	34317371	Tspyl1|chr10:34316872-34317371	0.593092143050561	.	.
chr10	36506584	36507083	chr10	36549510	36550009	Hs3st5|chr10:36549510-36550009	0.526700324083684	.	.
chr10	36507177	36507676	chr10	36535151	36535650	Hs3st5|chr10:36535151-36535650	0.612971856178526	.	.
chr10	36507177	36507676	chr10	36549510	36550009	Hs3st5|chr10:36549510-36550009	0.666340793038237	.	.
chr10	36507177	36507676	chr10	36557602	36558101	Hs3st5|chr10:36557602-36558101	0.590327014577515	.	.
chr10	36974002	36974501	chr10	36706526	36707025	Hdac2|chr10:36706526-36707025	0.651380146949369	.	.
chr10	36974002	36974501	chr10	36862471	36862970	Hdac2|chr10:36862471-36862970	0.575807783338474	.	.
chr10	36974002	36974501	chr10	37136922	37137421	Hdac2|chr10:37136922-37137421	0.646611592109684	.	.
chr10	36974613	36975112	chr10	36898107	36898606	Hdac2|chr10:36898107-36898606	0.549270516688739	.	.
chr10	40246833	40247332	chr10	40212385	40212884	Rpf2|chr10:40212385-40212884	0.579588151373664	.	.
chr10	40246833	40247332	chr10	40358122	40358621	Rpf2|chr10:40358122-40358621	0.540164701218474	.	.
chr10	40348905	40349404	chr10	40212385	40212884	Cdk19os|chr10:40212385-40212884	0.653692676930895	.	.
chr10	40348905	40349404	chr10	40358122	40358621	Cdk19os|chr10:40358122-40358621	0.534593280924389	.	.
chr10	40682966	40683465	chr10	40597090	40597589	Mettl24|chr10:40597090-40597589	0.596629181147745	.	.
chr10	40883975	40884474	chr10	40884487	40884986	Cdc40|chr10:40884487-40884986	0.701548275457463	.	.
chr10	40883975	40884474	chr10	40884487	40884986	Wasf1|chr10:40884487-40884986	0.701548275457463	.	.
chr10	41072083	41072582	chr10	40884487	40884986	Gpr6|chr10:40884487-40884986	0.607732594331772	.	.
chr10	41072083	41072582	chr10	41281480	41281979	Gpr6|chr10:41281480-41281979	0.746959177977103	.	.
chr10	41450048	41450547	chr10	41281480	41281979	Zbtb24|chr10:41281480-41281979	0.630599327759272	.	.
chr10	41450048	41450547	chr10	41403885	41404384	Zbtb24|chr10:41403885-41404384	0.5829364060213	.	.
chr10	41450048	41450547	chr10	41601964	41602463	Zbtb24|chr10:41601964-41602463	0.656800045964989	.	.
chr10	41450048	41450547	chr10	41678789	41679288	Zbtb24|chr10:41678789-41679288	0.866170385617263	.	.
chr10	41490156	41490655	chr10	41288740	41289239	Ppil6|chr10:41288740-41289239	0.57597481902156	.	.
chr10	41490156	41490655	chr10	41288740	41289239	Smpd2|chr10:41288740-41289239	0.57597481902156	.	.
chr10	41490156	41490655	chr10	41295019	41295518	Ppil6|chr10:41295019-41295518	0.598518683138742	.	.
chr10	41490156	41490655	chr10	41295019	41295518	Smpd2|chr10:41295019-41295518	0.598518683138742	.	.
chr10	41518365	41518864	chr10	41281480	41281979	Cd164|chr10:41281480-41281979	0.776392865383823	.	.
chr10	41518365	41518864	chr10	41434516	41435015	Cd164|chr10:41434516-41435015	0.541085452980707	.	.
chr10	41518365	41518864	chr10	41546552	41547051	Cd164|chr10:41546552-41547051	0.60317570928288	.	.
chr10	41518365	41518864	chr10	41678789	41679288	Cd164|chr10:41678789-41679288	0.615268383346058	.	.
chr10	41518902	41519401	chr10	41991361	41991860	Cd164|chr10:41991361-41991860	0.517751883632687	.	.
chr10	41553207	41553706	chr10	41997781	41998280	Gm17196|chr10:41997781-41998280	0.521668970837041	.	.
chr10	41809843	41810342	chr10	41546552	41547051	Cep57l1|chr10:41546552-41547051	0.645581620838005	.	.
chr10	41809843	41810342	chr10	41546552	41547051	Sesn1|chr10:41546552-41547051	0.645581620838005	.	.
chr10	41809843	41810342	chr10	41601964	41602463	Cep57l1|chr10:41601964-41602463	0.695737485178557	.	.
chr10	41809843	41810342	chr10	41601964	41602463	Sesn1|chr10:41601964-41602463	0.695737485178557	.	.
chr10	41809843	41810342	chr10	41678789	41679288	Cep57l1|chr10:41678789-41679288	0.531007396313061	.	.
chr10	41809843	41810342	chr10	41678789	41679288	Sesn1|chr10:41678789-41679288	0.531007396313061	.	.
chr10	41809843	41810342	chr10	41830818	41831317	Cep57l1|chr10:41830818-41831317	0.654613047427931	.	.
chr10	41809843	41810342	chr10	41830818	41831317	Sesn1|chr10:41830818-41831317	0.654613047427931	.	.
chr10	41809843	41810342	chr10	41887125	41887624	Cep57l1|chr10:41887125-41887624	0.529517340620538	.	.
chr10	41809843	41810342	chr10	41887125	41887624	Sesn1|chr10:41887125-41887624	0.529517340620538	.	.
chr10	42018185	42018684	chr10	41830818	41831317	1700016J18Rik|chr10:41830818-41831317	0.649413823927444	.	.
chr10	42018185	42018684	chr10	41830818	41831317	Armc2|chr10:41830818-41831317	0.649413823927444	.	.
chr10	42018185	42018684	chr10	41887125	41887624	1700016J18Rik|chr10:41887125-41887624	0.632770979477883	.	.
chr10	42018185	42018684	chr10	41887125	41887624	Armc2|chr10:41887125-41887624	0.632770979477883	.	.
chr10	42018185	42018684	chr10	42030888	42031387	1700016J18Rik|chr10:42030888-42031387	0.552997306790843	.	.
chr10	42018185	42018684	chr10	42030888	42031387	Armc2|chr10:42030888-42031387	0.552997306790843	.	.
chr10	42018185	42018684	chr10	42277563	42278062	1700016J18Rik|chr10:42277563-42278062	0.788133801008458	.	.
chr10	42018185	42018684	chr10	42277563	42278062	Armc2|chr10:42277563-42278062	0.788133801008458	.	.
chr10	42276537	42277036	chr10	42678656	42679155	Foxo3|chr10:42678656-42679155	0.549415492774873	.	.
chr10	42501588	42502087	chr10	42958099	42958598	Snx3|chr10:42958099-42958598	0.527729260712702	.	.
chr10	43578322	43578821	chr10	43629125	43629624	Cd24a|chr10:43629125-43629624	0.722663775716123	.	.
chr10	43578869	43579368	chr10	43629125	43629624	Cd24a|chr10:43629125-43629624	0.804371246119492	.	.
chr10	43901492	43901991	chr10	43722799	43723298	Qrsl1|chr10:43722799-43723298	0.598226302730157	.	.
chr10	43901492	43901991	chr10	43722799	43723298	Rtn4ip1|chr10:43722799-43723298	0.598226302730157	.	.
chr10	43901492	43901991	chr10	43723315	43723814	Qrsl1|chr10:43723315-43723814	0.688155541844802	.	.
chr10	43901492	43901991	chr10	43723315	43723814	Rtn4ip1|chr10:43723315-43723814	0.688155541844802	.	.
chr10	43901492	43901991	chr10	43918944	43919443	Qrsl1|chr10:43918944-43919443	0.566169355277041	.	.
chr10	43901492	43901991	chr10	43918944	43919443	Rtn4ip1|chr10:43918944-43919443	0.566169355277041	.	.
chr10	43901492	43901991	chr10	44071106	44071605	Qrsl1|chr10:44071106-44071605	0.526582298489462	.	.
chr10	43901492	43901991	chr10	44071106	44071605	Rtn4ip1|chr10:44071106-44071605	0.526582298489462	.	.
chr10	43901492	43901991	chr10	44118590	44119089	Qrsl1|chr10:44118590-44119089	0.603892788517435	.	.
chr10	43901492	43901991	chr10	44118590	44119089	Rtn4ip1|chr10:44118590-44119089	0.603892788517435	.	.
chr10	44148721	44149220	chr10	44303826	44304325	Crybg1|chr10:44303826-44304325	0.608435712240542	.	.
chr10	45066851	45067350	chr10	45147357	45147856	Prep|chr10:45147357-45147856	0.78593550211945	.	.
chr10	45066851	45067350	chr10	45446148	45446647	Prep|chr10:45446148-45446647	0.641002552565104	.	.
chr10	45289129	45289628	chr10	45269388	45269887	Gm15934|chr10:45269388-45269887	0.568424657774318	.	.
chr10	45485562	45486061	chr10	45446148	45446647	Lin28b|chr10:45446148-45446647	0.552134112966409	.	.
chr10	45578214	45578713	chr10	45470048	45470547	Hace1|chr10:45470048-45470547	0.600681034756449	.	.
chr10	45578214	45578713	chr10	45986253	45986752	Hace1|chr10:45986253-45986752	0.522803124122077	.	.
chr10	52381975	52382474	chr10	52704503	52705002	Gopc|chr10:52704503-52705002	0.538608186048061	.	.
chr10	53102383	53102882	chr10	53435980	53436479	Gm47622|chr10:53435980-53436479	0.650369467460713	.	.
chr10	53102383	53102882	chr10	53462351	53462850	Gm47622|chr10:53462351-53462850	0.641029267653796	.	.
chr10	53629896	53630395	chr10	53812485	53812984	Mcm9|chr10:53812485-53812984	0.799525039539233	.	.
chr10	54074878	54075377	chr10	53863390	53863889	Gm16998|chr10:53863390-53863889	0.551583007603474	.	.
chr10	54074878	54075377	chr10	54169400	54169899	Gm16998|chr10:54169400-54169899	0.517817021678026	.	.
chr10	54074878	54075377	chr10	54340907	54341406	Gm16998|chr10:54340907-54341406	0.691083742384988	.	.
chr10	56106501	56107000	chr10	56339053	56339552	Msl3l2|chr10:56339053-56339552	0.80598046405702	.	.
chr10	56106501	56107000	chr10	56369070	56369569	Msl3l2|chr10:56369070-56369569	0.594237969671294	.	.
chr10	57486588	57487087	chr10	57444085	57444584	4930467K11Rik|chr10:57444085-57444584	0.726833834869844	.	.
chr10	57486588	57487087	chr10	57444085	57444584	Hsf2|chr10:57444085-57444584	0.726833834869844	.	.
chr10	58446597	58447096	chr10	58371409	58371908	Ranbp2|chr10:58371409-58371908	0.654918812864846	.	.
chr10	58446597	58447096	chr10	58559766	58560265	Ranbp2|chr10:58559766-58560265	0.570836250144847	.	.
chr10	58446597	58447096	chr10	58631893	58632392	Ranbp2|chr10:58631893-58632392	0.584957507922279	.	.
chr10	58446597	58447096	chr10	58632486	58632985	Ranbp2|chr10:58632486-58632985	0.675820410537245	.	.
chr10	58813051	58813550	chr10	58559766	58560265	Sh3rf3|chr10:58559766-58560265	0.534574053457682	.	.
chr10	58813051	58813550	chr10	58788747	58789246	Sh3rf3|chr10:58788747-58789246	0.585148042326171	.	.
chr10	58813051	58813550	chr10	58854931	58855430	Sh3rf3|chr10:58854931-58855430	0.630515782653225	.	.
chr10	58813051	58813550	chr10	58854931	58855430	Sh3rf3|chr10:58854931-58855430	0.630515782653226	.	.
chr10	59221544	59222043	chr10	59334817	59335316	Sept10|chr10:59334817-59335316	0.620511034432074	.	.
chr10	59221544	59222043	chr10	59334817	59335316	Sowahc|chr10:59334817-59335316	0.620511034432074	.	.
chr10	59221544	59222043	chr10	59439567	59440066	Sept10|chr10:59439567-59440066	0.599225517077319	.	.
chr10	59221544	59222043	chr10	59439567	59440066	Sowahc|chr10:59439567-59440066	0.599225517077319	.	.
chr10	59616480	59616979	chr10	59723872	59724371	Gm10322|chr10:59723872-59724371	0.608295756609137	.	.
chr10	59616480	59616979	chr10	59723872	59724371	Mcu|chr10:59723872-59724371	0.608295756609137	.	.
chr10	59702220	59702719	chr10	59539373	59539872	Micu1|chr10:59539373-59539872	0.535847258785605	.	.
chr10	60106712	60107211	chr10	60210359	60210858	Spock2|chr10:60210359-60210858	0.655972143434574	.	.
chr10	60830851	60831350	chr10	60760360	60760859	Unc5b|chr10:60760360-60760859	0.683056115938712	.	.
chr10	60830851	60831350	chr10	61036155	61036654	Unc5b|chr10:61036155-61036654	0.600174304784341	.	.
chr10	61089138	61089637	chr10	60913510	60914009	Pcbd1|chr10:60913510-60914009	0.546250221547239	.	.
chr10	61089138	61089637	chr10	61175290	61175789	Pcbd1|chr10:61175290-61175789	0.563894765455458	.	.
chr10	61089138	61089637	chr10	61175819	61176318	Pcbd1|chr10:61175819-61176318	0.645506346223485	.	.
chr10	61273100	61273599	chr10	61343909	61344408	Adamts14|chr10:61343909-61344408	0.620522616338053	.	.
chr10	61273100	61273599	chr10	61530954	61531453	Adamts14|chr10:61530954-61531453	0.525952258730302	.	.
chr10	61273100	61273599	chr10	61568906	61569405	Adamts14|chr10:61568906-61569405	0.760553555868732	.	.
chr10	61383246	61383745	chr10	61399317	61399816	Pald1|chr10:61399317-61399816	0.533811119149138	.	.
chr10	61383246	61383745	chr10	61466759	61467258	Pald1|chr10:61466759-61467258	0.675076590623061	.	.
chr10	61383246	61383745	chr10	61491985	61492484	Pald1|chr10:61491985-61492484	0.543381297605545	.	.
chr10	61475458	61475957	chr10	61625504	61626003	Lrrc20|chr10:61625504-61626003	0.58297047542077	.	.
chr10	61475458	61475957	chr10	61625504	61626003	Lrrc20|chr10:61625504-61626003	0.582970475420771	.	.
chr10	61475965	61476464	chr10	61036155	61036654	D830039M14Rik|chr10:61036155-61036654	0.785846940191213	.	.
chr10	61475965	61476464	chr10	61036155	61036654	Lrrc20|chr10:61036155-61036654	0.785846940191213	.	.
chr10	61475965	61476464	chr10	61059646	61060145	D830039M14Rik|chr10:61059646-61060145	0.659278625186204	.	.
chr10	61475965	61476464	chr10	61059646	61060145	Lrrc20|chr10:61059646-61060145	0.659278625186204	.	.
chr10	61475965	61476464	chr10	61591249	61591748	D830039M14Rik|chr10:61591249-61591748	0.584685612652861	.	.
chr10	61475965	61476464	chr10	61591249	61591748	Lrrc20|chr10:61591249-61591748	0.584685612652861	.	.
chr10	61475965	61476464	chr10	61625504	61626003	D830039M14Rik|chr10:61625504-61626003	0.535048009114732	.	.
chr10	61475965	61476464	chr10	61625504	61626003	Lrrc20|chr10:61625504-61626003	0.535048009114732	.	.
chr10	61680030	61680529	chr10	61570075	61570574	1700022H01Rik|chr10:61570075-61570574	0.574535158563004	.	.
chr10	61680030	61680529	chr10	61570075	61570574	Sar1a|chr10:61570075-61570574	0.574535158563004	.	.
chr10	61680030	61680529	chr10	61591249	61591748	1700022H01Rik|chr10:61591249-61591748	0.628348400766387	.	.
chr10	61680030	61680529	chr10	61591249	61591748	Sar1a|chr10:61591249-61591748	0.628348400766387	.	.
chr10	61695204	61695703	chr10	61466759	61467258	Tysnd1|chr10:61466759-61467258	0.819443123639249	.	.
chr10	61695204	61695703	chr10	61491985	61492484	Tysnd1|chr10:61491985-61492484	0.536395615783103	.	.
chr10	61695204	61695703	chr10	61980369	61980868	Tysnd1|chr10:61980369-61980868	0.662796852645188	.	.
chr10	61695924	61696423	chr10	61466759	61467258	Tysnd1|chr10:61466759-61467258	0.538093782414909	.	.
chr10	61714894	61715393	chr10	61466759	61467258	Aifm2|chr10:61466759-61467258	0.54256692987956	.	.
chr10	61978216	61978715	chr10	61980369	61980868	Col13a1|chr10:61980369-61980868	0.675003859342519	.	.
chr10	62340040	62340539	chr10	62110799	62111298	Hk1os|chr10:62110799-62111298	0.610141631991312	.	.
chr10	62340040	62340539	chr10	62296009	62296508	Hk1os|chr10:62296009-62296508	0.57667167956295	.	.
chr10	62449224	62449723	chr10	62260971	62261470	4930507D05Rik|chr10:62260971-62261470	0.677601698217704	.	.
chr10	62449224	62449723	chr10	62260971	62261470	Supv3l1|chr10:62260971-62261470	0.677601698217704	.	.
chr10	62449224	62449723	chr10	62300269	62300768	4930507D05Rik|chr10:62300269-62300768	0.565960496127032	.	.
chr10	62449224	62449723	chr10	62300269	62300768	Supv3l1|chr10:62300269-62300768	0.565960496127032	.	.
chr10	62449766	62450265	chr10	62260971	62261470	4930507D05Rik|chr10:62260971-62261470	0.635975320270824	.	.
chr10	62449766	62450265	chr10	62260971	62261470	Supv3l1|chr10:62260971-62261470	0.635975320270824	.	.
chr10	62449766	62450265	chr10	62332391	62332890	4930507D05Rik|chr10:62332391-62332890	0.533086680428049	.	.
chr10	62449766	62450265	chr10	62332391	62332890	4930507D05Rik|chr10:62332391-62332890	0.53308668042805	.	.
chr10	62449766	62450265	chr10	62332391	62332890	Supv3l1|chr10:62332391-62332890	0.533086680428049	.	.
chr10	62449766	62450265	chr10	62332391	62332890	Supv3l1|chr10:62332391-62332890	0.53308668042805	.	.
chr10	62578211	62578710	chr10	62300269	62300768	4933428P19Rik|chr10:62300269-62300768	0.651531072479127	.	.
chr10	62578211	62578710	chr10	62300269	62300768	Kif1bp|chr10:62300269-62300768	0.651531072479127	.	.
chr10	62725538	62726037	chr10	62327529	62328028	Stox1|chr10:62327529-62328028	0.548656569920846	.	.
chr10	62792172	62792671	chr10	62500120	62500619	Ccar1|chr10:62500120-62500619	0.693354257791115	.	.
chr10	62792172	62792671	chr10	62865210	62865709	Ccar1|chr10:62865210-62865709	0.540948128075993	.	.
chr10	62920395	62920894	chr10	62500120	62500619	Slc25a16|chr10:62500120-62500619	0.65776935494517	.	.
chr10	62979983	62980482	chr10	62590203	62590702	Rufy2|chr10:62590203-62590702	0.669019318492432	.	.
chr10	62979983	62980482	chr10	62674652	62675151	Rufy2|chr10:62674652-62675151	0.664466118939678	.	.
chr10	62979983	62980482	chr10	63065948	63066447	Rufy2|chr10:63065948-63066447	0.684572179118671	.	.
chr10	62979983	62980482	chr10	63122482	63122981	Rufy2|chr10:63122482-63122981	0.614213129072917	.	.
chr10	63023030	63023529	chr10	63338814	63339313	Hnrnph3|chr10:63338814-63339313	0.717524553254959	.	.
chr10	63429957	63430456	chr10	63338814	63339313	Ctnna3|chr10:63338814-63339313	0.615031557726397	.	.
chr10	64090014	64090513	chr10	64040131	64040630	Lrrtm3|chr10:64040131-64040630	0.539863971603652	.	.
chr10	64090014	64090513	chr10	64432744	64433243	Lrrtm3|chr10:64432744-64433243	0.581508784878885	.	.
chr10	66920360	66920859	chr10	66618342	66618841	1110002J07Rik|chr10:66618342-66618841	0.697911010732527	.	.
chr10	66920360	66920859	chr10	66618342	66618841	Gm26576|chr10:66618342-66618841	0.697911010732527	.	.
chr10	66920360	66920859	chr10	66921329	66921828	1110002J07Rik|chr10:66921329-66921828	0.639696724856604	.	.
chr10	66920360	66920859	chr10	66921329	66921828	Gm26576|chr10:66921329-66921828	0.639696724856604	.	.
chr10	67548166	67548665	chr10	67512231	67512730	Ado|chr10:67512231-67512730	0.534256987807068	.	.
chr10	67548797	67549296	chr10	67315003	67315502	Ado|chr10:67315003-67315502	0.754313329530974	.	.
chr10	67548797	67549296	chr10	67996047	67996546	Ado|chr10:67996047-67996546	0.616596274095812	.	.
chr10	67911879	67912378	chr10	67858855	67859354	Zfp365|chr10:67858855-67859354	0.576458030192836	.	.
chr10	67912421	67912920	chr10	67566082	67566581	Zfp365|chr10:67566082-67566581	0.653603873912393	.	.
chr10	69352755	69353254	chr10	69170995	69171494	Cdk1|chr10:69170995-69171494	0.566036221977553	.	.
chr10	69352755	69353254	chr10	69220258	69220757	Cdk1|chr10:69220258-69220757	0.560503708434646	.	.
chr10	70440631	70441130	chr10	70598651	70599150	Fam13c|chr10:70598651-70599150	0.677852142968723	.	.
chr10	71284485	71284984	chr10	71058449	71058948	Ube2d1|chr10:71058449-71058948	0.896413865405162	.	.
chr10	71284485	71284984	chr10	71302841	71303340	Ube2d1|chr10:71302841-71303340	0.685879404080617	.	.
chr10	71284485	71284984	chr10	71422555	71423054	Ube2d1|chr10:71422555-71423054	0.638079682564245	.	.
chr10	71284485	71284984	chr10	71444341	71444840	Ube2d1|chr10:71444341-71444840	0.663525424912581	.	.
chr10	71284485	71284984	chr10	71479864	71480363	Ube2d1|chr10:71479864-71480363	0.535856623772357	.	.
chr10	71285013	71285512	chr10	71062064	71062563	Ube2d1|chr10:71062064-71062563	0.679554116763181	.	.
chr10	72026284	72026783	chr10	71952430	71952929	Gm34609|chr10:71952430-71952929	0.703587357257328	.	.
chr10	72026284	72026783	chr10	72244054	72244553	Gm34609|chr10:72244054-72244553	0.74867799098377	.	.
chr10	72026284	72026783	chr10	72248341	72248840	Gm34609|chr10:72248341-72248840	0.785944397425152	.	.
chr10	72026284	72026783	chr10	72248848	72249347	Gm34609|chr10:72248848-72249347	0.784378102519728	.	.
chr10	72026284	72026783	chr10	72373613	72374112	Gm34609|chr10:72373613-72374112	0.631396023771154	.	.
chr10	73099619	73100118	chr10	72769563	72770062	Pcdh15|chr10:72769563-72770062	0.550695509427033	.	.
chr10	74966773	74967272	chr10	75016489	75016988	Gnaz|chr10:75016489-75016988	0.531826809659845	.	.
chr10	75032331	75032830	chr10	74995370	74995869	Rsph14|chr10:74995370-74995869	0.574219496990426	.	.
chr10	75032331	75032830	chr10	75182247	75182746	Rsph14|chr10:75182247-75182746	0.583586045351699	.	.
chr10	75060294	75060793	chr10	75007344	75007843	Bcr|chr10:75007344-75007843	0.569470616851409	.	.
chr10	75517716	75518215	chr10	75364157	75364656	Gucd1|chr10:75364157-75364656	0.624346495937291	.	.
chr10	75517716	75518215	chr10	75364157	75364656	Snrpd3|chr10:75364157-75364656	0.624346495937291	.	.
chr10	75517716	75518215	chr10	75364691	75365190	Gucd1|chr10:75364691-75365190	0.722169433412142	.	.
chr10	75517716	75518215	chr10	75364691	75365190	Snrpd3|chr10:75364691-75365190	0.722169433412142	.	.
chr10	75517716	75518215	chr10	75586177	75586676	Gucd1|chr10:75586177-75586676	0.530730932686938	.	.
chr10	75517716	75518215	chr10	75586177	75586676	Snrpd3|chr10:75586177-75586676	0.530730932686938	.	.
chr10	75517716	75518215	chr10	75708629	75709128	Gucd1|chr10:75708629-75709128	0.582805645724471	.	.
chr10	75517716	75518215	chr10	75708629	75709128	Snrpd3|chr10:75708629-75709128	0.582805645724471	.	.
chr10	75517716	75518215	chr10	75872865	75873364	Gucd1|chr10:75872865-75873364	0.524857711526506	.	.
chr10	75517716	75518215	chr10	75872865	75873364	Snrpd3|chr10:75872865-75873364	0.524857711526506	.	.
chr10	75559925	75560424	chr10	75364157	75364656	Lrrc75b|chr10:75364157-75364656	0.791679452475424	.	.
chr10	75559925	75560424	chr10	75364691	75365190	Lrrc75b|chr10:75364691-75365190	0.755436207331646	.	.
chr10	75559925	75560424	chr10	75586177	75586676	Lrrc75b|chr10:75586177-75586676	0.652178649233465	.	.
chr10	75559925	75560424	chr10	75708629	75709128	Lrrc75b|chr10:75708629-75709128	0.575270802617358	.	.
chr10	75643576	75644075	chr10	75364157	75364656	Susd2|chr10:75364157-75364656	0.544655146385834	.	.
chr10	75643576	75644075	chr10	75510485	75510984	Susd2|chr10:75510485-75510984	0.607319447013446	.	.
chr10	75643576	75644075	chr10	75558996	75559495	Susd2|chr10:75558996-75559495	0.632365618809504	.	.
chr10	75643576	75644075	chr10	75586177	75586676	Susd2|chr10:75586177-75586676	0.674411740864675	.	.
chr10	75643576	75644075	chr10	75708629	75709128	Susd2|chr10:75708629-75709128	0.54620976195177	.	.
chr10	75644158	75644657	chr10	75558363	75558862	Susd2|chr10:75558363-75558862	0.518022267062572	.	.
chr10	75764120	75764619	chr10	75531690	75532189	Cabin1|chr10:75531690-75532189	0.571669172491454	.	.
chr10	75764120	75764619	chr10	76203887	76204386	Cabin1|chr10:76203887-76204386	0.655162326574046	.	.
chr10	75773277	75773776	chr10	75708629	75709128	Ddt|chr10:75708629-75709128	0.51753108343786	.	.
chr10	75860073	75860572	chr10	76203887	76204386	Mif|chr10:76203887-76204386	0.666865292720543	.	.
chr10	75893088	75893587	chr10	75510485	75510984	Derl3|chr10:75510485-75510984	0.569150734188868	.	.
chr10	75893088	75893587	chr10	75586177	75586676	Derl3|chr10:75586177-75586676	0.715862650995933	.	.
chr10	75893088	75893587	chr10	75627483	75627982	Derl3|chr10:75627483-75627982	0.576844714998515	.	.
chr10	75893088	75893587	chr10	75708629	75709128	Derl3|chr10:75708629-75709128	0.675297915273563	.	.
chr10	75935571	75936070	chr10	75586177	75586676	Mmp11|chr10:75586177-75586676	0.694380604081378	.	.
chr10	76253541	76254040	chr10	76391118	76391617	S100b|chr10:76391118-76391617	0.752056252337089	.	.
chr10	76442015	76442514	chr10	76391118	76391617	Pcnt|chr10:76391118-76391617	0.536318624875498	.	.
chr10	76442015	76442514	chr10	76732742	76733241	Pcnt|chr10:76732742-76733241	0.566834561490069	.	.
chr10	76442556	76443055	chr10	76391118	76391617	Pcnt|chr10:76391118-76391617	0.633031250361607	.	.
chr10	76442556	76443055	chr10	76416772	76417271	Pcnt|chr10:76416772-76417271	0.586785350230888	.	.
chr10	76442556	76443055	chr10	76732742	76733241	Pcnt|chr10:76732742-76733241	0.606987160753904	.	.
chr10	76468680	76469179	chr10	76391118	76391617	Mcm3ap|chr10:76391118-76391617	0.555473136233807	.	.
chr10	76468680	76469179	chr10	76391118	76391617	Ybey|chr10:76391118-76391617	0.555473136233807	.	.
chr10	76468680	76469179	chr10	76732742	76733241	Mcm3ap|chr10:76732742-76733241	0.575040220014797	.	.
chr10	76468680	76469179	chr10	76732742	76733241	Ybey|chr10:76732742-76733241	0.575040220014797	.	.
chr10	76961928	76962427	chr10	76733248	76733747	Pcbp3|chr10:76733248-76733747	0.611117793852401	.	.
chr10	77515609	77516108	chr10	77613471	77613970	Fam207a|chr10:77613471-77613970	0.602606745373489	.	.
chr10	77978313	77978812	chr10	78104780	78105279	Cfap410|chr10:78104780-78105279	0.540449712955974	.	.
chr10	78008888	78009387	chr10	78392012	78392511	Pfkl|chr10:78392012-78392511	0.55899177872336	.	.
chr10	78043280	78043779	chr10	78396201	78396700	Aire|chr10:78396201-78396700	0.536819197781841	.	.
chr10	78068959	78069458	chr10	78104780	78105279	Icosl|chr10:78104780-78105279	0.549903823926254	.	.
chr10	78184961	78185460	chr10	78316683	78317182	Pwp2|chr10:78316683-78317182	0.51945908782296	.	.
chr10	78184961	78185460	chr10	78388512	78389011	Pwp2|chr10:78388512-78389011	0.536385539239889	.	.
chr10	78352152	78352651	chr10	78291934	78292433	Agpat3|chr10:78291934-78292433	0.528397030774289	.	.
chr10	78352152	78352651	chr10	78291934	78292433	Gm40709|chr10:78291934-78292433	0.528397030774289	.	.
chr10	78352152	78352651	chr10	78338079	78338578	Agpat3|chr10:78338079-78338578	0.590990098286829	.	.
chr10	78352152	78352651	chr10	78338079	78338578	Gm40709|chr10:78338079-78338578	0.590990098286829	.	.
chr10	78352152	78352651	chr10	78388512	78389011	Agpat3|chr10:78388512-78389011	0.573753068090151	.	.
chr10	78352152	78352651	chr10	78388512	78389011	Gm40709|chr10:78388512-78389011	0.573753068090151	.	.
chr10	78412843	78413342	chr10	78200560	78201059	Rrp1|chr10:78200560-78201059	0.538244035277135	.	.
chr10	78425391	78425890	chr10	78159856	78160355	Cstb|chr10:78159856-78160355	0.635241772267909	.	.
chr10	78464708	78465207	chr10	78388512	78389011	Pdxk|chr10:78388512-78389011	0.516261978682847	.	.
chr10	78464708	78465207	chr10	78396201	78396700	Pdxk|chr10:78396201-78396700	0.66203151990574	.	.
chr10	78752339	78752838	chr10	78787724	78788223	Ccdc105|chr10:78787724-78788223	0.638809838135492	.	.
chr10	78780051	78780550	chr10	78686751	78687250	Slc1a6|chr10:78686751-78687250	0.800058249211941	.	.
chr10	79533018	79533517	chr10	79780004	79780503	Plpp2|chr10:79780004-79780503	0.613877544327085	.	.
chr10	79668658	79669157	chr10	79802180	79802679	Tpgs1|chr10:79802180-79802679	0.650341666079225	.	.
chr10	79669185	79669684	chr10	79695112	79695611	Tpgs1|chr10:79695112-79695611	0.709368611405603	.	.
chr10	79669185	79669684	chr10	79865645	79866144	Tpgs1|chr10:79865645-79866144	0.667548478311068	.	.
chr10	79669185	79669684	chr10	79985635	79986134	Tpgs1|chr10:79985635-79986134	0.526377425049849	.	.
chr10	79681760	79682259	chr10	79802180	79802679	Cdc34|chr10:79802180-79802679	0.669795741634612	.	.
chr10	79681760	79682259	chr10	79985635	79986134	Cdc34|chr10:79985635-79986134	0.612383563822915	.	.
chr10	79704113	79704612	chr10	79802180	79802679	Bsg|chr10:79802180-79802679	0.684141492620334	.	.
chr10	79704113	79704612	chr10	79802739	79803238	Bsg|chr10:79802739-79803238	0.523331757288835	.	.
chr10	79704113	79704612	chr10	79883618	79884117	Bsg|chr10:79883618-79884117	0.596538706082923	.	.
chr10	79704113	79704612	chr10	79985635	79986134	Bsg|chr10:79985635-79986134	0.703766290562718	.	.
chr10	79754800	79755299	chr10	79780004	79780503	Fgf22|chr10:79780004-79780503	0.624708774588753	.	.
chr10	79754800	79755299	chr10	80142013	80142512	Fgf22|chr10:80142013-80142512	0.631333133261457	.	.
chr10	79766873	79767372	chr10	79780004	79780503	Rnf126|chr10:79780004-79780503	0.577406956240055	.	.
chr10	79766873	79767372	chr10	80033917	80034416	Rnf126|chr10:80033917-80034416	0.553453822242354	.	.
chr10	79766873	79767372	chr10	80142013	80142512	Rnf126|chr10:80142013-80142512	0.63608579509204	.	.
chr10	79766873	79767372	chr10	80208672	80209171	Rnf126|chr10:80208672-80209171	0.57948484271432	.	.
chr10	79767373	79767872	chr10	79802180	79802679	Rnf126|chr10:79802180-79802679	0.575883193730358	.	.
chr10	79794094	79794593	chr10	79695112	79695611	Gm48495|chr10:79695112-79695611	0.708438602924651	.	.
chr10	79794094	79794593	chr10	79695112	79695611	Palm|chr10:79695112-79695611	0.708438602924651	.	.
chr10	79794094	79794593	chr10	79865645	79866144	Gm48495|chr10:79865645-79866144	0.607036162464279	.	.
chr10	79794094	79794593	chr10	79865645	79866144	Palm|chr10:79865645-79866144	0.607036162464279	.	.
chr10	79794094	79794593	chr10	80167470	80167969	Gm48495|chr10:80167470-80167969	0.540134050686814	.	.
chr10	79794094	79794593	chr10	80167470	80167969	Palm|chr10:80167470-80167969	0.540134050686814	.	.
chr10	79794094	79794593	chr10	80244821	80245320	Gm48495|chr10:80244821-80245320	0.576327010731749	.	.
chr10	79794094	79794593	chr10	80244821	80245320	Palm|chr10:80244821-80245320	0.576327010731749	.	.
chr10	79854078	79854577	chr10	79695112	79695611	E130317F20Rik|chr10:79695112-79695611	0.661195982598268	.	.
chr10	79854078	79854577	chr10	79695112	79695611	Ptbp1|chr10:79695112-79695611	0.661195982598268	.	.
chr10	79854078	79854577	chr10	79865645	79866144	E130317F20Rik|chr10:79865645-79866144	0.619036371883039	.	.
chr10	79854078	79854577	chr10	79865645	79866144	Ptbp1|chr10:79865645-79866144	0.619036371883039	.	.
chr10	79854078	79854577	chr10	79969122	79969621	E130317F20Rik|chr10:79969122-79969621	0.516400149765454	.	.
chr10	79854078	79854577	chr10	79969122	79969621	Ptbp1|chr10:79969122-79969621	0.516400149765454	.	.
chr10	79854078	79854577	chr10	80244821	80245320	E130317F20Rik|chr10:80244821-80245320	0.578889635320091	.	.
chr10	79854078	79854577	chr10	80244821	80245320	Ptbp1|chr10:80244821-80245320	0.578889635320091	.	.
chr10	79874174	79874673	chr10	79802180	79802679	Plppr3|chr10:79802180-79802679	0.528547662803722	.	.
chr10	79874174	79874673	chr10	79802180	79802679	Prtn3|chr10:79802180-79802679	0.528547662803722	.	.
chr10	79874174	79874673	chr10	79802739	79803238	Plppr3|chr10:79802739-79803238	0.606648031359323	.	.
chr10	79874174	79874673	chr10	79802739	79803238	Prtn3|chr10:79802739-79803238	0.606648031359323	.	.
chr10	79874174	79874673	chr10	79883618	79884117	Plppr3|chr10:79883618-79884117	0.518421907402114	.	.
chr10	79874174	79874673	chr10	79883618	79884117	Prtn3|chr10:79883618-79884117	0.518421907402114	.	.
chr10	79874174	79874673	chr10	79985635	79986134	Plppr3|chr10:79985635-79986134	0.569984468798818	.	.
chr10	79874174	79874673	chr10	79985635	79986134	Prtn3|chr10:79985635-79986134	0.569984468798818	.	.
chr10	79874174	79874673	chr10	80190393	80190892	Plppr3|chr10:80190393-80190892	0.649762948547418	.	.
chr10	79874174	79874673	chr10	80190393	80190892	Prtn3|chr10:80190393-80190892	0.649762948547418	.	.
chr10	79874174	79874673	chr10	80208672	80209171	Plppr3|chr10:80208672-80209171	0.572934288910626	.	.
chr10	79874174	79874673	chr10	80208672	80209171	Prtn3|chr10:80208672-80209171	0.572934288910626	.	.
chr10	79908963	79909462	chr10	80159857	80160356	Med16|chr10:80159857-80160356	0.654338645183075	.	.
chr10	79916697	79917196	chr10	80208672	80209171	Kiss1r|chr10:80208672-80209171	0.594858270323594	.	.
chr10	79959680	79960179	chr10	79865645	79866144	Wdr18|chr10:79865645-79866144	0.519168282918275	.	.
chr10	79959680	79960179	chr10	80199400	80199899	Wdr18|chr10:80199400-80199899	0.648313695431361	.	.
chr10	79996251	79996750	chr10	79985635	79986134	Abca7|chr10:79985635-79986134	0.523684295023566	.	.
chr10	79996251	79996750	chr10	80159857	80160356	Abca7|chr10:80159857-80160356	0.605305358794283	.	.
chr10	79997126	79997625	chr10	79985635	79986134	Abca7|chr10:79985635-79986134	0.527713446865157	.	.
chr10	79997126	79997625	chr10	80190393	80190892	Abca7|chr10:80190393-80190892	0.596830829551217	.	.
chr10	79997126	79997625	chr10	80199400	80199899	Abca7|chr10:80199400-80199899	0.528755032593749	.	.
chr10	80115299	80115798	chr10	80033917	80034416	Stk11|chr10:80033917-80034416	0.54644400063683	.	.
chr10	80115299	80115798	chr10	80159857	80160356	Stk11|chr10:80159857-80160356	0.53166703571341	.	.
chr10	80115855	80116354	chr10	79802180	79802679	Stk11|chr10:79802180-79802679	0.669623794757294	.	.
chr10	80115855	80116354	chr10	79802739	79803238	Stk11|chr10:79802739-79803238	0.606613163324862	.	.
chr10	80115855	80116354	chr10	79883618	79884117	Stk11|chr10:79883618-79884117	0.53227677342959	.	.
chr10	80115855	80116354	chr10	79985635	79986134	Stk11|chr10:79985635-79986134	0.549167375432788	.	.
chr10	80115855	80116354	chr10	80190393	80190892	Stk11|chr10:80190393-80190892	0.610419347800942	.	.
chr10	80115855	80116354	chr10	80190393	80190892	Stk11|chr10:80190393-80190892	0.610419347800943	.	.
chr10	80115855	80116354	chr10	80190901	80191400	Stk11|chr10:80190901-80191400	0.630858772742732	.	.
chr10	80115855	80116354	chr10	80208672	80209171	Stk11|chr10:80208672-80209171	0.608007660586933	.	.
chr10	80115855	80116354	chr10	80264751	80265250	Stk11|chr10:80264751-80265250	0.531652791711621	.	.
chr10	80115855	80116354	chr10	80298753	80299252	Stk11|chr10:80298753-80299252	0.63123671181087	.	.
chr10	80141214	80141713	chr10	79802180	79802679	Cbarp|chr10:79802180-79802679	0.525298006635958	.	.
chr10	80141214	80141713	chr10	79985635	79986134	Cbarp|chr10:79985635-79986134	0.691426866664253	.	.
chr10	80141214	80141713	chr10	80190393	80190892	Cbarp|chr10:80190393-80190892	0.557114640366683	.	.
chr10	80141214	80141713	chr10	80199400	80199899	Cbarp|chr10:80199400-80199899	0.532558934507893	.	.
chr10	80141214	80141713	chr10	80264751	80265250	Cbarp|chr10:80264751-80265250	0.63364046967823	.	.
chr10	80141214	80141713	chr10	80357323	80357822	Cbarp|chr10:80357323-80357822	0.574352770948914	.	.
chr10	80141214	80141713	chr10	80357849	80358348	Cbarp|chr10:80357849-80358348	0.612619006320647	.	.
chr10	80147980	80148479	chr10	80142013	80142512	Midn|chr10:80142013-80142512	0.545897739865137	.	.
chr10	80147980	80148479	chr10	80413126	80413625	Midn|chr10:80413126-80413625	0.522530414292787	.	.
chr10	80148538	80149037	chr10	80142013	80142512	Midn|chr10:80142013-80142512	0.628560236090503	.	.
chr10	80226253	80226752	chr10	79865645	79866144	Pwwp3a|chr10:79865645-79866144	0.681243960568667	.	.
chr10	80226253	80226752	chr10	80071093	80071592	Pwwp3a|chr10:80071093-80071592	0.564566628201823	.	.
chr10	80226253	80226752	chr10	80350244	80350743	Pwwp3a|chr10:80350244-80350743	0.697634061675802	.	.
chr10	80226253	80226752	chr10	80357849	80358348	Pwwp3a|chr10:80357849-80358348	0.628684487523746	.	.
chr10	80226253	80226752	chr10	80475205	80475704	Pwwp3a|chr10:80475205-80475704	0.60633451489479	.	.
chr10	80226757	80227256	chr10	79802180	79802679	Pwwp3a|chr10:79802180-79802679	0.517271666611685	.	.
chr10	80226757	80227256	chr10	79865645	79866144	Pwwp3a|chr10:79865645-79866144	0.605540955991626	.	.
chr10	80226757	80227256	chr10	79985635	79986134	Pwwp3a|chr10:79985635-79986134	0.551286425223711	.	.
chr10	80226757	80227256	chr10	80244821	80245320	Pwwp3a|chr10:80244821-80245320	0.555751480692333	.	.
chr10	80226757	80227256	chr10	80357849	80358348	Pwwp3a|chr10:80357849-80358348	0.710446547693614	.	.
chr10	80226757	80227256	chr10	80475205	80475704	Pwwp3a|chr10:80475205-80475704	0.540491232492338	.	.
chr10	80260827	80261326	chr10	80190393	80190892	Dazap1|chr10:80190393-80190892	0.533206878500343	.	.
chr10	80260827	80261326	chr10	80190393	80190892	Gamt|chr10:80190393-80190892	0.533206878500343	.	.
chr10	80260827	80261326	chr10	80298753	80299252	Dazap1|chr10:80298753-80299252	0.627663583966301	.	.
chr10	80260827	80261326	chr10	80298753	80299252	Gamt|chr10:80298753-80299252	0.627663583966301	.	.
chr10	80260827	80261326	chr10	80578304	80578803	Dazap1|chr10:80578304-80578803	0.811932902743796	.	.
chr10	80260827	80261326	chr10	80578304	80578803	Gamt|chr10:80578304-80578803	0.811932902743796	.	.
chr10	80261461	80261960	chr10	80298753	80299252	Dazap1|chr10:80298753-80299252	0.572235956725797	.	.
chr10	80261461	80261960	chr10	80298753	80299252	Gamt|chr10:80298753-80299252	0.572235956725797	.	.
chr10	80261461	80261960	chr10	80446153	80446652	Dazap1|chr10:80446153-80446652	0.610488830642877	.	.
chr10	80261461	80261960	chr10	80446153	80446652	Gamt|chr10:80446153-80446652	0.610488830642877	.	.
chr10	80281953	80282452	chr10	80071093	80071592	Gm15122|chr10:80071093-80071592	0.603609454406342	.	.
chr10	80281953	80282452	chr10	80149272	80149771	Gm15122|chr10:80149272-80149771	0.638067851782493	.	.
chr10	80281953	80282452	chr10	80490029	80490528	Gm15122|chr10:80490029-80490528	0.541312656688598	.	.
chr10	80281953	80282452	chr10	80687783	80688282	Gm15122|chr10:80687783-80688282	0.592495933668944	.	.
chr10	80292185	80292684	chr10	80413126	80413625	Rps15|chr10:80413126-80413625	0.56178017190056	.	.
chr10	80295711	80296210	chr10	80142013	80142512	Apc2|chr10:80142013-80142512	0.556464066709247	.	.
chr10	80295711	80296210	chr10	80578304	80578803	Apc2|chr10:80578304-80578803	0.527979665472515	.	.
chr10	80320339	80320838	chr10	80159857	80160356	2310011J03Rik|chr10:80159857-80160356	0.545319655009002	.	.
chr10	80320339	80320838	chr10	80475205	80475704	2310011J03Rik|chr10:80475205-80475704	0.596224432981189	.	.
chr10	80348260	80348759	chr10	80264751	80265250	Adamtsl5|chr10:80264751-80265250	0.640399776999807	.	.
chr10	80348260	80348759	chr10	80264751	80265250	Adamtsl5|chr10:80264751-80265250	0.640399776999808	.	.
chr10	80348260	80348759	chr10	80357849	80358348	Adamtsl5|chr10:80357849-80358348	0.576874897001948	.	.
chr10	80398776	80399275	chr10	80149272	80149771	Mbd3|chr10:80149272-80149771	0.582437038032152	.	.
chr10	80398776	80399275	chr10	80298753	80299252	Mbd3|chr10:80298753-80299252	0.674064039836334	.	.
chr10	80398776	80399275	chr10	80578304	80578803	Mbd3|chr10:80578304-80578803	0.682953255515003	.	.
chr10	80399367	80399866	chr10	80033917	80034416	Mbd3|chr10:80033917-80034416	0.526139666879716	.	.
chr10	80399367	80399866	chr10	80149272	80149771	Mbd3|chr10:80149272-80149771	0.562296800716776	.	.
chr10	80399367	80399866	chr10	80687783	80688282	Mbd3|chr10:80687783-80688282	0.538733736021343	.	.
chr10	80406595	80407094	chr10	80053303	80053802	Uqcr11|chr10:80053303-80053802	0.601359097911448	.	.
chr10	80406595	80407094	chr10	80244821	80245320	Uqcr11|chr10:80244821-80245320	0.662063525098516	.	.
chr10	80406595	80407094	chr10	80350244	80350743	Uqcr11|chr10:80350244-80350743	0.523116322551018	.	.
chr10	80406595	80407094	chr10	80357849	80358348	Uqcr11|chr10:80357849-80358348	0.640673035570733	.	.
chr10	80406595	80407094	chr10	80583869	80584368	Uqcr11|chr10:80583869-80584368	0.599172076305267	.	.
chr10	80406595	80407094	chr10	80664970	80665469	Uqcr11|chr10:80664970-80665469	0.5670259908596	.	.
chr10	80433784	80434283	chr10	80190393	80190892	Tcf3|chr10:80190393-80190892	0.526160863672916	.	.
chr10	80433784	80434283	chr10	80208672	80209171	Tcf3|chr10:80208672-80209171	0.586088571916619	.	.
chr10	80433784	80434283	chr10	80298753	80299252	Tcf3|chr10:80298753-80299252	0.621006579506227	.	.
chr10	80433784	80434283	chr10	80578304	80578803	Tcf3|chr10:80578304-80578803	0.54768711260251	.	.
chr10	80494604	80495103	chr10	80298753	80299252	Onecut3|chr10:80298753-80299252	0.56978080718462	.	.
chr10	80494604	80495103	chr10	80446153	80446652	Onecut3|chr10:80446153-80446652	0.792976908592883	.	.
chr10	80561559	80562058	chr10	80446153	80446652	Rexo1|chr10:80446153-80446652	0.521328398105507	.	.
chr10	80561559	80562058	chr10	80864496	80864995	Rexo1|chr10:80864496-80864995	0.543741179519519	.	.
chr10	80590198	80590697	chr10	80298753	80299252	Abhd17a|chr10:80298753-80299252	0.575210424398729	.	.
chr10	80590198	80590697	chr10	80298753	80299252	Gm29093|chr10:80298753-80299252	0.575210424398729	.	.
chr10	80602614	80603113	chr10	80446153	80446652	Adat3|chr10:80446153-80446652	0.550921968534186	.	.
chr10	80602614	80603113	chr10	80446153	80446652	Scamp4|chr10:80446153-80446652	0.550921968534186	.	.
chr10	80602614	80603113	chr10	80864496	80864995	Adat3|chr10:80864496-80864995	0.57785724672104	.	.
chr10	80602614	80603113	chr10	80864496	80864995	Scamp4|chr10:80864496-80864995	0.57785724672104	.	.
chr10	80602614	80603113	chr10	80955592	80956091	Adat3|chr10:80955592-80956091	0.728863267555892	.	.
chr10	80602614	80603113	chr10	80955592	80956091	Scamp4|chr10:80955592-80956091	0.728863267555892	.	.
chr10	80621853	80622352	chr10	80357849	80358348	Csnk1g2|chr10:80357849-80358348	0.521332959196658	.	.
chr10	80622360	80622859	chr10	80955592	80956091	Csnk1g2|chr10:80955592-80956091	0.533092321832052	.	.
chr10	80702062	80702561	chr10	80357849	80358348	Izumo4|chr10:80357849-80358348	0.560625912910076	.	.
chr10	80702062	80702561	chr10	80357849	80358348	Mob3a|chr10:80357849-80358348	0.560625912910076	.	.
chr10	80702062	80702561	chr10	80999806	81000305	Izumo4|chr10:80999806-81000305	0.520082410836016	.	.
chr10	80702062	80702561	chr10	80999806	81000305	Mob3a|chr10:80999806-81000305	0.520082410836016	.	.
chr10	80754853	80755352	chr10	80526118	80526617	Dot1l|chr10:80526118-80526617	0.607577562086581	.	.
chr10	80754853	80755352	chr10	80999806	81000305	Dot1l|chr10:80999806-81000305	0.560187605442471	.	.
chr10	80798353	80798852	chr10	80578304	80578803	Plekhj1|chr10:80578304-80578803	0.65514619902231	.	.
chr10	80798353	80798852	chr10	80578304	80578803	Sf3a2|chr10:80578304-80578803	0.65514619902231	.	.
chr10	80826143	80826642	chr10	80578304	80578803	Oaz1|chr10:80578304-80578803	0.620342991546269	.	.
chr10	80826143	80826642	chr10	81244521	81245020	Oaz1|chr10:81244521-81245020	0.526265420580818	.	.
chr10	80826780	80827279	chr10	80864496	80864995	Oaz1|chr10:80864496-80864995	0.549344571435722	.	.
chr10	80826780	80827279	chr10	80955592	80956091	Oaz1|chr10:80955592-80956091	0.643067079071091	.	.
chr10	80843833	80844332	chr10	80578304	80578803	Lingo3|chr10:80578304-80578803	0.553204733656598	.	.
chr10	80854995	80855494	chr10	80578304	80578803	Lsm7|chr10:80578304-80578803	0.599087079077371	.	.
chr10	80854995	80855494	chr10	80578304	80578803	Sppl2b|chr10:80578304-80578803	0.599087079077371	.	.
chr10	80854995	80855494	chr10	81217989	81218488	Lsm7|chr10:81217989-81218488	0.545189078656523	.	.
chr10	80854995	80855494	chr10	81217989	81218488	Sppl2b|chr10:81217989-81218488	0.545189078656523	.	.
chr10	80854995	80855494	chr10	81244521	81245020	Lsm7|chr10:81244521-81245020	0.591292687607951	.	.
chr10	80854995	80855494	chr10	81244521	81245020	Sppl2b|chr10:81244521-81245020	0.591292687607951	.	.
chr10	80928969	80929468	chr10	80928413	80928912	Gadd45b|chr10:80928413-80928912	0.745844650009277	.	.
chr10	80929771	80930270	chr10	80526118	80526617	Gadd45b|chr10:80526118-80526617	0.600750933737949	.	.
chr10	80929771	80930270	chr10	80583869	80584368	Gadd45b|chr10:80583869-80584368	0.542183004880137	.	.
chr10	80929771	80930270	chr10	80928413	80928912	Gadd45b|chr10:80928413-80928912	0.650383287455021	.	.
chr10	81014811	81015310	chr10	80995122	80995621	Gng7|chr10:80995122-80995621	0.598855548684491	.	.
chr10	81014811	81015310	chr10	81244521	81245020	Gng7|chr10:81244521-81245020	0.545777860255142	.	.
chr10	81060133	81060632	chr10	81192202	81192701	Sgta|chr10:81192202-81192701	0.588940230297165	.	.
chr10	81069721	81070220	chr10	81217989	81218488	Thop1|chr10:81217989-81218488	0.562349817781608	.	.
chr10	81069721	81070220	chr10	81244521	81245020	Thop1|chr10:81244521-81245020	0.543584818008209	.	.
chr10	81069721	81070220	chr10	81304769	81305268	Thop1|chr10:81304769-81305268	0.550919554400061	.	.
chr10	81069721	81070220	chr10	81464334	81464833	Thop1|chr10:81464334-81464833	0.638904113462866	.	.
chr10	81105647	81106146	chr10	81407442	81407941	Map2k2|chr10:81407442-81407941	0.556411319274311	.	.
chr10	81106248	81106747	chr10	80995122	80995621	Map2k2|chr10:80995122-80995621	0.571275470871344	.	.
chr10	81106248	81106747	chr10	80999806	81000305	Map2k2|chr10:80999806-81000305	0.714570182467171	.	.
chr10	81106248	81106747	chr10	81285670	81286169	Map2k2|chr10:81285670-81286169	0.552822498800017	.	.
chr10	81106248	81106747	chr10	81407442	81407941	Map2k2|chr10:81407442-81407941	0.563935453326045	.	.
chr10	81182587	81183086	chr10	80887173	80887672	Dapk3|chr10:80887173-80887672	0.618098359527097	.	.
chr10	81182587	81183086	chr10	81426092	81426591	Dapk3|chr10:81426092-81426591	0.632737450139854	.	.
chr10	81230621	81231120	chr10	80757637	80758136	Atcay|chr10:80757637-80758136	0.566161183472255	.	.
chr10	81230621	81231120	chr10	80774521	80775020	Atcay|chr10:80774521-80775020	0.613299313939425	.	.
chr10	81230621	81231120	chr10	81192202	81192701	Atcay|chr10:81192202-81192701	0.607017075110044	.	.
chr10	81230621	81231120	chr10	81426092	81426591	Atcay|chr10:81426092-81426591	0.610471964817258	.	.
chr10	81292618	81293117	chr10	80999806	81000305	Pip5k1c|chr10:80999806-81000305	0.557732157258762	.	.
chr10	81292618	81293117	chr10	81192202	81192701	Pip5k1c|chr10:81192202-81192701	0.582836558011394	.	.
chr10	81292618	81293117	chr10	81407442	81407941	Pip5k1c|chr10:81407442-81407941	0.748473681305031	.	.
chr10	81292618	81293117	chr10	81426092	81426591	Pip5k1c|chr10:81426092-81426591	0.739262505780082	.	.
chr10	81350327	81350826	chr10	80999806	81000305	Hmg20b|chr10:80999806-81000305	0.57599494372423	.	.
chr10	81350327	81350826	chr10	81285670	81286169	Hmg20b|chr10:81285670-81286169	0.520376686673193	.	.
chr10	81350327	81350826	chr10	81407442	81407941	Hmg20b|chr10:81407442-81407941	0.654667372283702	.	.
chr10	81357211	81357710	chr10	81412098	81412597	Mfsd12|chr10:81412098-81412597	0.699646244911118	.	.
chr10	81357211	81357710	chr10	81464334	81464833	Mfsd12|chr10:81464334-81464833	0.613246993398064	.	.
chr10	81357211	81357710	chr10	81510142	81510641	Mfsd12|chr10:81510142-81510641	0.558572318908272	.	.
chr10	81378395	81378894	chr10	81407442	81407941	Fzr1|chr10:81407442-81407941	0.697872457402873	.	.
chr10	81378395	81378894	chr10	81426092	81426591	Fzr1|chr10:81426092-81426591	0.869059150953552	.	.
chr10	81378395	81378894	chr10	81551522	81552021	Fzr1|chr10:81551522-81552021	0.541247623962121	.	.
chr10	81482441	81482940	chr10	81217989	81218488	Celf5|chr10:81217989-81218488	0.548780667295751	.	.
chr10	81482441	81482940	chr10	81464334	81464833	Celf5|chr10:81464334-81464833	0.670865952086655	.	.
chr10	81482441	81482940	chr10	81510142	81510641	Celf5|chr10:81510142-81510641	0.596618519956577	.	.
chr10	81482441	81482940	chr10	81643405	81643904	Celf5|chr10:81643405-81643904	0.532541181379072	.	.
chr10	81496231	81496730	chr10	81407442	81407941	Ncln|chr10:81407442-81407941	0.579142176429045	.	.
chr10	81496231	81496730	chr10	81426092	81426591	Ncln|chr10:81426092-81426591	0.682054593098159	.	.
chr10	81600731	81601230	chr10	81426092	81426591	Tle6|chr10:81426092-81426591	0.547609174065325	.	.
chr10	81648748	81649247	chr10	81407442	81407941	Gm10778|chr10:81407442-81407941	0.5170258963851	.	.
chr10	82241066	82241565	chr10	81997141	81997640	Zfp938|chr10:81997141-81997640	0.522852133954804	.	.
chr10	82629507	82630006	chr10	82777797	82778296	Tdg|chr10:82777797-82778296	0.693313642639002	.	.
chr10	82629507	82630006	chr10	82795313	82795812	Tdg|chr10:82795313-82795812	0.575019306005242	.	.
chr10	82629507	82630006	chr10	82860253	82860752	Tdg|chr10:82860253-82860752	0.565720169051824	.	.
chr10	83533859	83534358	chr10	83321450	83321949	Aldh1l2|chr10:83321450-83321949	0.705501818049008	.	.
chr10	84532946	84533445	chr10	84480928	84481427	Ckap4|chr10:84480928-84481427	0.621819046697661	.	.
chr10	84532946	84533445	chr10	84514022	84514521	Ckap4|chr10:84514022-84514521	0.655570161810893	.	.
chr10	84532946	84533445	chr10	84701006	84701505	Ckap4|chr10:84701006-84701505	0.529310227592929	.	.
chr10	84916636	84917135	chr10	84701006	84701505	Ric8b|chr10:84701006-84701505	0.58795094045595	.	.
chr10	85102355	85102854	chr10	85183599	85184098	Fhl4|chr10:85183599-85184098	0.608581760190352	.	.
chr10	85102355	85102854	chr10	85183599	85184098	Tmem263|chr10:85183599-85184098	0.608581760190352	.	.
chr10	85102355	85102854	chr10	85464985	85465484	Fhl4|chr10:85464985-85465484	0.596698984836993	.	.
chr10	85102355	85102854	chr10	85464985	85465484	Tmem263|chr10:85464985-85465484	0.596698984836993	.	.
chr10	85102355	85102854	chr10	85465524	85466023	Fhl4|chr10:85465524-85466023	0.647338046503177	.	.
chr10	85102355	85102854	chr10	85465524	85466023	Tmem263|chr10:85465524-85466023	0.647338046503177	.	.
chr10	85102355	85102854	chr10	85473587	85474086	Fhl4|chr10:85473587-85474086	0.73890252452753	.	.
chr10	85102355	85102854	chr10	85473587	85474086	Tmem263|chr10:85473587-85474086	0.73890252452753	.	.
chr10	85102355	85102854	chr10	85474138	85474637	Fhl4|chr10:85474138-85474637	0.770287332360794	.	.
chr10	85102355	85102854	chr10	85474138	85474637	Fhl4|chr10:85474138-85474637	0.770287332360795	.	.
chr10	85102355	85102854	chr10	85474138	85474637	Tmem263|chr10:85474138-85474637	0.770287332360794	.	.
chr10	85102355	85102854	chr10	85474138	85474637	Tmem263|chr10:85474138-85474637	0.770287332360795	.	.
chr10	85102355	85102854	chr10	85481049	85481548	Fhl4|chr10:85481049-85481548	0.640960792183929	.	.
chr10	85102355	85102854	chr10	85481049	85481548	Tmem263|chr10:85481049-85481548	0.640960792183929	.	.
chr10	85127333	85127832	chr10	85387744	85388243	Mterf2|chr10:85387744-85388243	0.572215744590184	.	.
chr10	85127333	85127832	chr10	85464985	85465484	Mterf2|chr10:85464985-85465484	0.709692079725237	.	.
chr10	85127333	85127832	chr10	85465524	85466023	Mterf2|chr10:85465524-85466023	0.62871909912466	.	.
chr10	85127333	85127832	chr10	85481049	85481548	Mterf2|chr10:85481049-85481548	0.644029372792924	.	.
chr10	85127333	85127832	chr10	85482070	85482569	Mterf2|chr10:85482070-85482569	0.775660016229927	.	.
chr10	85185139	85185638	chr10	85305103	85305602	Cry1|chr10:85305103-85305602	0.603266825496018	.	.
chr10	85185139	85185638	chr10	85445867	85446366	Cry1|chr10:85445867-85446366	0.581109499726653	.	.
chr10	85916334	85916833	chr10	86100110	86100609	Prdm4|chr10:86100110-86100609	0.557699665533236	.	.
chr10	85957553	85958052	chr10	85575589	85576088	Rtcb|chr10:85575589-85576088	0.726285313366762	.	.
chr10	85957553	85958052	chr10	85651694	85652193	Rtcb|chr10:85651694-85652193	0.594463868445796	.	.
chr10	86021662	86022161	chr10	85871543	85872042	A230060F14Rik|chr10:85871543-85872042	0.57708818483725	.	.
chr10	86021662	86022161	chr10	85871543	85872042	Fbxo7|chr10:85871543-85872042	0.57708818483725	.	.
chr10	86300229	86300728	chr10	86296101	86296600	Timp3|chr10:86296101-86296600	0.72296335751081	.	.
chr10	86498647	86499146	chr10	86356770	86357269	Syn3|chr10:86356770-86357269	0.554098699928609	.	.
chr10	86498647	86499146	chr10	86463713	86464212	Syn3|chr10:86463713-86464212	0.658705100681652	.	.
chr10	86498647	86499146	chr10	86685259	86685758	Syn3|chr10:86685259-86685758	0.615048352917348	.	.
chr10	86705281	86705780	chr10	86356770	86357269	Hsp90b1|chr10:86356770-86357269	0.555438106886882	.	.
chr10	86705281	86705780	chr10	86356770	86357269	Ttc41|chr10:86356770-86357269	0.555438106886882	.	.
chr10	86705281	86705780	chr10	86479563	86480062	Hsp90b1|chr10:86479563-86480062	0.555426604003808	.	.
chr10	86705281	86705780	chr10	86479563	86480062	Ttc41|chr10:86479563-86480062	0.555426604003808	.	.
chr10	86705281	86705780	chr10	86491230	86491729	Hsp90b1|chr10:86491230-86491729	0.549821208291513	.	.
chr10	86705281	86705780	chr10	86491230	86491729	Ttc41|chr10:86491230-86491729	0.549821208291513	.	.
chr10	86705281	86705780	chr10	86491743	86492242	Hsp90b1|chr10:86491743-86492242	0.557620623752658	.	.
chr10	86705281	86705780	chr10	86491743	86492242	Ttc41|chr10:86491743-86492242	0.557620623752658	.	.
chr10	86705811	86706310	chr10	86302510	86303009	Hsp90b1|chr10:86302510-86303009	0.59936167791361	.	.
chr10	86705811	86706310	chr10	86302510	86303009	Ttc41|chr10:86302510-86303009	0.59936167791361	.	.
chr10	86705811	86706310	chr10	86323130	86323629	Hsp90b1|chr10:86323130-86323629	0.596073546748098	.	.
chr10	86705811	86706310	chr10	86323130	86323629	Ttc41|chr10:86323130-86323629	0.596073546748098	.	.
chr10	86705811	86706310	chr10	86356770	86357269	Hsp90b1|chr10:86356770-86357269	0.60208694578486	.	.
chr10	86705811	86706310	chr10	86356770	86357269	Ttc41|chr10:86356770-86357269	0.60208694578486	.	.
chr10	86705811	86706310	chr10	86463713	86464212	Hsp90b1|chr10:86463713-86464212	0.566456978822447	.	.
chr10	86705811	86706310	chr10	86463713	86464212	Hsp90b1|chr10:86463713-86464212	0.566456978822448	.	.
chr10	86705811	86706310	chr10	86463713	86464212	Ttc41|chr10:86463713-86464212	0.566456978822447	.	.
chr10	86705811	86706310	chr10	86463713	86464212	Ttc41|chr10:86463713-86464212	0.566456978822448	.	.
chr10	86705811	86706310	chr10	86479563	86480062	Hsp90b1|chr10:86479563-86480062	0.542637666126446	.	.
chr10	86705811	86706310	chr10	86479563	86480062	Ttc41|chr10:86479563-86480062	0.542637666126446	.	.
chr10	86705811	86706310	chr10	86685259	86685758	Hsp90b1|chr10:86685259-86685758	0.556232861333905	.	.
chr10	86705811	86706310	chr10	86685259	86685758	Ttc41|chr10:86685259-86685758	0.556232861333905	.	.
chr10	86705811	86706310	chr10	86788022	86788521	Hsp90b1|chr10:86788022-86788521	0.529992642371701	.	.
chr10	86705811	86706310	chr10	86788022	86788521	Ttc41|chr10:86788022-86788521	0.529992642371701	.	.
chr10	86778694	86779193	chr10	86636804	86637303	Nt5dc3|chr10:86636804-86637303	0.670738487410417	.	.
chr10	86778694	86779193	chr10	86685259	86685758	Nt5dc3|chr10:86685259-86685758	0.791702229904018	.	.
chr10	86778694	86779193	chr10	87024821	87025320	Nt5dc3|chr10:87024821-87025320	0.64636996668472	.	.
chr10	86779348	86779847	chr10	86819757	86820256	Nt5dc3|chr10:86819757-86820256	0.650385784463774	.	.
chr10	86971914	86972413	chr10	86814219	86814718	Gm16271|chr10:86814219-86814718	0.590084798671778	.	.
chr10	86971914	86972413	chr10	86819757	86820256	Gm16271|chr10:86819757-86820256	0.714951076808884	.	.
chr10	87058237	87058736	chr10	86814219	86814718	1700113H08Rik|chr10:86814219-86814718	0.594394945696843	.	.
chr10	87492598	87493097	chr10	87020693	87021192	Ascl1|chr10:87020693-87021192	0.704517891018085	.	.
chr10	87492598	87493097	chr10	87326264	87326763	Ascl1|chr10:87326264-87326763	0.604654461943806	.	.
chr10	87493100	87493599	chr10	87024821	87025320	Ascl1|chr10:87024821-87025320	0.779696695742347	.	.
chr10	87493100	87493599	chr10	87503950	87504449	Ascl1|chr10:87503950-87504449	0.687259364391311	.	.
chr10	88730714	88731213	chr10	88514458	88514957	Arl1|chr10:88514458-88514957	0.622979399185407	.	.
chr10	88730714	88731213	chr10	88740747	88741246	Arl1|chr10:88740747-88741246	0.643655569177103	.	.
chr10	88731569	88732068	chr10	88986845	88987344	Arl1|chr10:88986845-88987344	0.563849782573762	.	.
chr10	88826571	88827070	chr10	89111580	89112079	Utp20|chr10:89111580-89112079	0.651069945941234	.	.
chr10	89344385	89344884	chr10	89351146	89351645	Ano4|chr10:89351146-89351645	0.776723669517129	.	.
chr10	89344385	89344884	chr10	89527017	89527516	Ano4|chr10:89527017-89527516	0.530334126346489	.	.
chr10	89344955	89345454	chr10	89351146	89351645	Ano4|chr10:89351146-89351645	0.73207208284929	.	.
chr10	89344955	89345454	chr10	89527017	89527516	Ano4|chr10:89527017-89527516	0.555008638835629	.	.
chr10	89732079	89732578	chr10	89263318	89263817	Actr6|chr10:89263318-89263817	0.547808309828349	.	.
chr10	89732079	89732578	chr10	89351146	89351645	Actr6|chr10:89351146-89351645	0.59322413467872	.	.
chr10	89732079	89732578	chr10	89351146	89351645	Actr6|chr10:89351146-89351645	0.593224134678721	.	.
chr10	89732079	89732578	chr10	89826833	89827332	Actr6|chr10:89826833-89827332	0.73786273484771	.	.
chr10	89872634	89873133	chr10	89826833	89827332	Anks1b|chr10:89826833-89827332	0.688414754205978	.	.
chr10	91123242	91123741	chr10	91033918	91034417	Slc25a3|chr10:91033918-91034417	0.643890628124472	.	.
chr10	91123242	91123741	chr10	91060664	91061163	Slc25a3|chr10:91060664-91061163	0.516528152297026	.	.
chr10	93080960	93081459	chr10	93361712	93362211	Cfap54|chr10:93361712-93362211	0.563725539835148	.	.
chr10	93083251	93083750	chr10	93050847	93051346	Gm32468|chr10:93050847-93051346	0.699375725934321	.	.
chr10	93083251	93083750	chr10	93261497	93261996	Gm32468|chr10:93261497-93261996	0.523893284191229	.	.
chr10	93083251	93083750	chr10	93288362	93288861	Gm32468|chr10:93288362-93288861	0.661147735103476	.	.
chr10	93160387	93160886	chr10	93050847	93051346	Cdk17|chr10:93050847-93051346	0.854315088309681	.	.
chr10	93160387	93160886	chr10	93261497	93261996	Cdk17|chr10:93261497-93261996	0.703116380403391	.	.
chr10	93160387	93160886	chr10	93288362	93288861	Cdk17|chr10:93288362-93288861	0.623885510956845	.	.
chr10	93160387	93160886	chr10	93425632	93426131	Cdk17|chr10:93425632-93426131	0.650800311169893	.	.
chr10	93453094	93453593	chr10	93308984	93309483	Lta4h|chr10:93308984-93309483	0.538737479031162	.	.
chr10	93539712	93540211	chr10	93261497	93261996	Amdhd1|chr10:93261497-93261996	0.647383546280105	.	.
chr10	93539712	93540211	chr10	93261497	93261996	Ccdc38|chr10:93261497-93261996	0.647383546280105	.	.
chr10	93539712	93540211	chr10	93288362	93288861	Amdhd1|chr10:93288362-93288861	0.54889724011176	.	.
chr10	93539712	93540211	chr10	93288362	93288861	Ccdc38|chr10:93288362-93288861	0.54889724011176	.	.
chr10	93539712	93540211	chr10	93889551	93890050	Amdhd1|chr10:93889551-93890050	0.545249979075209	.	.
chr10	93539712	93540211	chr10	93889551	93890050	Ccdc38|chr10:93889551-93890050	0.545249979075209	.	.
chr10	93589426	93589925	chr10	93486574	93487073	4933408J17Rik|chr10:93486574-93487073	0.548450479717936	.	.
chr10	93589426	93589925	chr10	93486574	93487073	Snrpf|chr10:93486574-93487073	0.548450479717936	.	.
chr10	93589426	93589925	chr10	93577463	93577962	4933408J17Rik|chr10:93577463-93577962	0.555077589572043	.	.
chr10	93589426	93589925	chr10	93577463	93577962	Snrpf|chr10:93577463-93577962	0.555077589572043	.	.
chr10	93589426	93589925	chr10	93888879	93889378	4933408J17Rik|chr10:93888879-93889378	0.581550347567091	.	.
chr10	93589426	93589925	chr10	93888879	93889378	Snrpf|chr10:93888879-93889378	0.581550347567091	.	.
chr10	93641001	93641500	chr10	93361712	93362211	Ntn4|chr10:93361712-93362211	0.60241784521494	.	.
chr10	94035618	94036117	chr10	93889551	93890050	Fgd6|chr10:93889551-93890050	0.544892167848209	.	.
chr10	94035618	94036117	chr10	93889551	93890050	Vezt|chr10:93889551-93890050	0.544892167848209	.	.
chr10	94036151	94036650	chr10	93818609	93819108	Fgd6|chr10:93818609-93819108	0.561012976719206	.	.
chr10	94036151	94036650	chr10	93818609	93819108	Vezt|chr10:93818609-93819108	0.561012976719206	.	.
chr10	94036151	94036650	chr10	93889551	93890050	Fgd6|chr10:93889551-93890050	0.742562783333993	.	.
chr10	94036151	94036650	chr10	93889551	93890050	Vezt|chr10:93889551-93890050	0.742562783333993	.	.
chr10	94147608	94148107	chr10	93818609	93819108	Nr2c1|chr10:93818609-93819108	0.543346543248172	.	.
chr10	94147608	94148107	chr10	93889551	93890050	Nr2c1|chr10:93889551-93890050	0.800066450716222	.	.
chr10	94198747	94199246	chr10	93889551	93890050	Ndufa12|chr10:93889551-93890050	0.52423200848734	.	.
chr10	94408822	94409321	chr10	94020518	94021017	Gm16155|chr10:94020518-94021017	0.542108246402339	.	.
chr10	94408822	94409321	chr10	94426275	94426774	Gm16155|chr10:94426275-94426774	0.526502848866617	.	.
chr10	94408822	94409321	chr10	94426787	94427286	Gm16155|chr10:94426787-94427286	0.557301445421516	.	.
chr10	95317756	95318255	chr10	95013872	95014371	Gm48882|chr10:95013872-95014371	0.616769662028716	.	.
chr10	95317756	95318255	chr10	95015625	95016124	Gm48882|chr10:95015625-95016124	0.584986485662505	.	.
chr10	95317756	95318255	chr10	95058541	95059040	Gm48882|chr10:95058541-95059040	0.586316148118161	.	.
chr10	95317756	95318255	chr10	95665424	95665923	Gm48882|chr10:95665424-95665923	0.538186781429257	.	.
chr10	95416569	95417068	chr10	95088118	95088617	5730420D15Rik|chr10:95088118-95088617	0.596333124720192	.	.
chr10	95416569	95417068	chr10	95088118	95088617	Socs2|chr10:95088118-95088617	0.596333124720192	.	.
chr10	95416569	95417068	chr10	95129545	95130044	5730420D15Rik|chr10:95129545-95130044	0.706135446856181	.	.
chr10	95416569	95417068	chr10	95129545	95130044	Socs2|chr10:95129545-95130044	0.706135446856181	.	.
chr10	95416569	95417068	chr10	95181436	95181935	5730420D15Rik|chr10:95181436-95181935	0.588426124452257	.	.
chr10	95416569	95417068	chr10	95181436	95181935	Socs2|chr10:95181436-95181935	0.588426124452257	.	.
chr10	95416569	95417068	chr10	95681000	95681499	5730420D15Rik|chr10:95681000-95681499	0.531915126831122	.	.
chr10	95416569	95417068	chr10	95681000	95681499	Socs2|chr10:95681000-95681499	0.531915126831122	.	.
chr10	95515552	95516051	chr10	95616217	95616716	Ube2n|chr10:95616217-95616716	0.593379023925201	.	.
chr10	95817743	95818242	chr10	95725825	95726324	Gm47718|chr10:95725825-95726324	0.617240009125216	.	.
chr10	95817743	95818242	chr10	95725825	95726324	Gm47719|chr10:95725825-95726324	0.617240009125216	.	.
chr10	95817743	95818242	chr10	95800702	95801201	Gm47718|chr10:95800702-95801201	0.753010465698266	.	.
chr10	95817743	95818242	chr10	95800702	95801201	Gm47719|chr10:95800702-95801201	0.753010465698266	.	.
chr10	95817743	95818242	chr10	95801478	95801977	Gm47718|chr10:95801478-95801977	0.686219946053072	.	.
chr10	95817743	95818242	chr10	95801478	95801977	Gm47719|chr10:95801478-95801977	0.686219946053072	.	.
chr10	95817743	95818242	chr10	96077389	96077888	Gm47718|chr10:96077389-96077888	0.525030932975891	.	.
chr10	95817743	95818242	chr10	96077389	96077888	Gm47719|chr10:96077389-96077888	0.525030932975891	.	.
chr10	95940376	95940875	chr10	95665424	95665923	Eea1|chr10:95665424-95665923	0.638570938427719	.	.
chr10	95940376	95940875	chr10	95725825	95726324	Eea1|chr10:95725825-95726324	0.693110510792111	.	.
chr10	95940376	95940875	chr10	95800702	95801201	Eea1|chr10:95800702-95801201	0.757774722361304	.	.
chr10	95940376	95940875	chr10	95801478	95801977	Eea1|chr10:95801478-95801977	0.557496553280556	.	.
chr10	96616678	96617177	chr10	96460211	96460710	Btg1|chr10:96460211-96460710	0.677570173295097	.	.
chr10	97035352	97035851	chr10	97009765	97010264	4930556N09Rik|chr10:97009765-97010264	0.730108188739429	.	.
chr10	97035352	97035851	chr10	97313564	97314063	4930556N09Rik|chr10:97313564-97314063	0.533151808322836	.	.
chr10	97035352	97035851	chr10	97359482	97359981	4930556N09Rik|chr10:97359482-97359981	0.809317537673257	.	.
chr10	97966895	97967394	chr10	97806533	97807032	Gm10754|chr10:97806533-97807032	0.544406733513542	.	.
chr10	97966895	97967394	chr10	97925522	97926021	Gm10754|chr10:97925522-97926021	0.534281307140951	.	.
chr10	99263717	99264216	chr10	99261553	99262052	Dusp6|chr10:99261553-99262052	0.548911585549299	.	.
chr10	100015452	100015951	chr10	100010262	100010761	Kitl|chr10:100010262-100010761	0.749564700399616	.	.
chr10	100015452	100015951	chr10	100054115	100054614	Kitl|chr10:100054115-100054614	0.591816949867688	.	.
chr10	100015452	100015951	chr10	100059190	100059689	Kitl|chr10:100059190-100059689	0.743910729915554	.	.
chr10	100015452	100015951	chr10	100115584	100116083	Kitl|chr10:100115584-100116083	0.684050950261511	.	.
chr10	100015452	100015951	chr10	99864498	99864997	Kitl|chr10:99864498-99864997	0.572631640726225	.	.
chr10	100015452	100015951	chr10	99913047	99913546	Kitl|chr10:99913047-99913546	0.712136711912729	.	.
chr10	100487126	100487625	chr10	100096990	100097489	Cep290|chr10:100096990-100097489	0.614046505928958	.	.
chr10	100487126	100487625	chr10	100096990	100097489	Cep290|chr10:100096990-100097489	0.614046505928959	.	.
chr10	100487126	100487625	chr10	100096990	100097489	Tmtc3|chr10:100096990-100097489	0.614046505928958	.	.
[truncated: 15,496 more rows]
