# Supplementary material for: Single-cell analysis of chromatin accessibility in the adult mouse brain
Source: Nature. 2023 Dec 13;624(7991):378–89. doi: 10.1038/s41586-023-06824-9 (PMC10719105; doi:10.1038/s41586-023-06824-9)
Supplement: Supplementary file 3 — Supplementary Tables 1–25 and their legends. [file 41586_2023_6824_MOESM3_ESM.zip › 2023-03-05453B-s3/SI Tables/SI Table 13 Summary of all the gene-cCRE correlations/sa2subclass.HPF_CR_Glut.pdc.bedpe]

chr1	3671529	3672028	chr1	3399705	3400204	Xkr4|chr1:3399705-3400204	0.197146326764706	.	.
chr1	3671529	3672028	chr1	3413122	3413621	Xkr4|chr1:3413122-3413621	0.156399377106942	.	.
chr1	4785497	4785996	chr1	5082818	5083317	Mrpl15|chr1:5082818-5083317	0.223179124419836	.	.
chr1	4969660	4970159	chr1	5082818	5083317	Gm16041|chr1:5082818-5083317	0.214758456037037	.	.
chr1	9545042	9545541	chr1	9772700	9773199	Rrs1|chr1:9772700-9773199	0.168427446935278	.	.
chr1	9798078	9798577	chr1	10039501	10040000	Sgk3|chr1:10039501-10040000	0.139047145674917	.	.
chr1	9798078	9798577	chr1	9772700	9773199	Sgk3|chr1:9772700-9773199	0.130318062881728	.	.
chr1	11413910	11414409	chr1	11458356	11458855	A830018L16Rik|chr1:11458356-11458855	0.169646458273772	.	.
chr1	13373516	13374015	chr1	13530694	13531193	Ncoa2|chr1:13530694-13531193	0.166067800166016	.	.
chr1	13589563	13590062	chr1	13426757	13427256	Tram1|chr1:13426757-13427256	0.157749065767449	.	.
chr1	13589563	13590062	chr1	13531462	13531961	Tram1|chr1:13531462-13531961	0.328087372959243	.	.
chr1	13589563	13590062	chr1	13775151	13775650	Tram1|chr1:13775151-13775650	0.125508951933835	.	.
chr1	13589563	13590062	chr1	13789111	13789610	Tram1|chr1:13789111-13789610	0.234810891766725	.	.
chr1	13660314	13660813	chr1	13848704	13849203	Lactb2|chr1:13848704-13849203	0.257141552814668	.	.
chr1	14309549	14310048	chr1	14099077	14099576	Eya1|chr1:14099077-14099576	0.125039298285631	.	.
chr1	14309549	14310048	chr1	14272129	14272628	Eya1|chr1:14272129-14272628	0.200682969171728	.	.
chr1	15805340	15805839	chr1	15637290	15637789	Terf1|chr1:15637290-15637789	0.266446652984962	.	.
chr1	15805340	15805839	chr1	15651180	15651679	Terf1|chr1:15651180-15651679	0.165800818360234	.	.
chr1	16104999	16105498	chr1	16119655	16120154	Rdh10|chr1:16119655-16120154	0.150464239621836	.	.
chr1	16104999	16105498	chr1	16119655	16120154	Rpl7|chr1:16119655-16120154	0.150464239621836	.	.
chr1	16104999	16105498	chr1	16420312	16420811	Rdh10|chr1:16420312-16420811	0.203906744520151	.	.
chr1	16104999	16105498	chr1	16420312	16420811	Rpl7|chr1:16420312-16420811	0.203906744520151	.	.
chr1	16519035	16519534	chr1	16979390	16979889	Stau2|chr1:16979390-16979889	0.147281372644649	.	.
chr1	16619102	16619601	chr1	16675616	16676115	Ube2w|chr1:16675616-16676115	0.143261652998716	.	.
chr1	16656744	16657243	chr1	16979971	16980470	D030040B21Rik|chr1:16979971-16980470	0.24584265472583	.	.
chr1	16656744	16657243	chr1	16979971	16980470	Eloc|chr1:16979971-16980470	0.24584265472583	.	.
chr1	16664905	16665404	chr1	16979390	16979889	Tmem70|chr1:16979390-16979889	0.216981477792075	.	.
chr1	16688506	16689005	chr1	16420312	16420811	Ly96|chr1:16420312-16420811	0.149525436126434	.	.
chr1	16688506	16689005	chr1	16916592	16917091	Ly96|chr1:16916592-16917091	0.291331679141769	.	.
chr1	17097665	17098164	chr1	16798252	16798751	Jph1|chr1:16798252-16798751	0.138000464619055	.	.
chr1	17097665	17098164	chr1	16979390	16979889	Jph1|chr1:16979390-16979889	0.277090602167283	.	.
chr1	17145142	17145641	chr1	16798252	16798751	Gdap1|chr1:16798252-16798751	0.20780601638782	.	.
chr1	20890311	20890810	chr1	21002811	21003310	6720483E21Rik|chr1:21002811-21003310	0.154310672988153	.	.
chr1	20890311	20890810	chr1	21002811	21003310	Paqr8|chr1:21002811-21003310	0.154310672988153	.	.
chr1	20951400	20951899	chr1	20995247	20995746	Efhc1|chr1:20995247-20995746	0.143439723312002	.	.
chr1	21079134	21079633	chr1	20940187	20940686	Gm28287|chr1:20940187-20940686	0.132133496022598	.	.
chr1	21079134	21079633	chr1	20940187	20940686	Tram2|chr1:20940187-20940686	0.132133496022598	.	.
chr1	21079134	21079633	chr1	20995247	20995746	Gm28287|chr1:20995247-20995746	0.137307552347106	.	.
chr1	21079134	21079633	chr1	20995247	20995746	Tram2|chr1:20995247-20995746	0.137307552347106	.	.
chr1	21079134	21079633	chr1	21000543	21001042	Gm28287|chr1:21000543-21001042	0.16528921842053	.	.
chr1	21079134	21079633	chr1	21000543	21001042	Tram2|chr1:21000543-21001042	0.16528921842053	.	.
chr1	21079134	21079633	chr1	21154905	21155404	Gm28287|chr1:21154905-21155404	0.140378746127944	.	.
chr1	21079134	21079633	chr1	21154905	21155404	Tram2|chr1:21154905-21155404	0.140378746127944	.	.
chr1	21079134	21079633	chr1	21452988	21453487	Gm28287|chr1:21452988-21453487	0.136498533966145	.	.
chr1	21079134	21079633	chr1	21452988	21453487	Tram2|chr1:21452988-21453487	0.136498533966145	.	.
chr1	21079134	21079633	chr1	21461025	21461524	Gm28287|chr1:21461025-21461524	0.409197995600337	.	.
chr1	21079134	21079633	chr1	21461025	21461524	Tram2|chr1:21461025-21461524	0.409197995600337	.	.
chr1	21218543	21219042	chr1	21461025	21461524	Tmem14a|chr1:21461025-21461524	0.123717182102672	.	.
chr1	22805771	22806270	chr1	22987524	22988023	Rims1|chr1:22987524-22988023	0.191039781574208	.	.
chr1	22805771	22806270	chr1	22988386	22988885	Rims1|chr1:22988386-22988885	0.259104313808619	.	.
chr1	23762292	23762791	chr1	23592714	23593213	B3gat2|chr1:23592714-23593213	0.122856556315345	.	.
chr1	24099649	24100148	chr1	24025957	24026456	Fam135a|chr1:24025957-24026456	0.14317534243371	.	.
chr1	24100186	24100685	chr1	24025957	24026456	Fam135a|chr1:24025957-24026456	0.234033959390387	.	.
chr1	24678265	24678764	chr1	24614797	24615296	Lmbrd1|chr1:24614797-24615296	0.126456382971866	.	.
chr1	30873430	30873929	chr1	31153918	31154417	Phf3|chr1:31153918-31154417	0.267322022230802	.	.
chr1	30873942	30874441	chr1	31153918	31154417	Phf3|chr1:31153918-31154417	0.265352711311251	.	.
chr1	30949080	30949579	chr1	30700382	30700881	Ptp4a1|chr1:30700382-30700881	0.208048667871094	.	.
chr1	33669575	33670074	chr1	33751369	33751868	Prim2|chr1:33751369-33751868	0.183078046716153	.	.
chr1	33670156	33670655	chr1	33891450	33891949	Prim2|chr1:33891450-33891949	0.125470139274785	.	.
chr1	33719875	33720374	chr1	33739270	33739769	Rab23|chr1:33739270-33739769	0.333150192417836	.	.
chr1	33757526	33758025	chr1	33751369	33751868	Bag2|chr1:33751369-33751868	0.154627144354003	.	.
chr1	33757526	33758025	chr1	33932787	33933286	Bag2|chr1:33932787-33933286	0.236375573950066	.	.
chr1	33757526	33758025	chr1	33969520	33970019	Bag2|chr1:33969520-33970019	0.170233594790456	.	.
chr1	33814360	33814859	chr1	33647134	33647633	Zfp451|chr1:33647134-33647633	0.140302631218613	.	.
chr1	33907308	33907807	chr1	33969520	33970019	Bend6|chr1:33969520-33970019	0.253644040362969	.	.
chr1	33907308	33907807	chr1	33969520	33970019	Dst|chr1:33969520-33970019	0.253644040362969	.	.
chr1	33907935	33908434	chr1	33647134	33647633	Bend6|chr1:33647134-33647633	0.209430684107291	.	.
chr1	33907935	33908434	chr1	33647134	33647633	Dst|chr1:33647134-33647633	0.209430684107291	.	.
chr1	33907935	33908434	chr1	33932787	33933286	Bend6|chr1:33932787-33933286	0.418428183803788	.	.
chr1	33907935	33908434	chr1	33932787	33933286	Dst|chr1:33932787-33933286	0.418428183803788	.	.
chr1	33907935	33908434	chr1	33946901	33947400	Bend6|chr1:33946901-33947400	0.136962767107324	.	.
chr1	33907935	33908434	chr1	33946901	33947400	Dst|chr1:33946901-33947400	0.136962767107324	.	.
chr1	33907935	33908434	chr1	33969520	33970019	Bend6|chr1:33969520-33970019	0.165452700156991	.	.
chr1	33907935	33908434	chr1	33969520	33970019	Dst|chr1:33969520-33970019	0.165452700156991	.	.
chr1	34439491	34439990	chr1	34165856	34166355	Ccdc115|chr1:34165856-34166355	0.342623139710509	.	.
chr1	34439491	34439990	chr1	34165856	34166355	Imp4|chr1:34165856-34166355	0.342623139710509	.	.
chr1	34579442	34579941	chr1	34388837	34389336	1700101I19Rik|chr1:34388837-34389336	0.294351490177093	.	.
chr1	34579442	34579941	chr1	34388837	34389336	Amer3|chr1:34388837-34389336	0.294351490177093	.	.
chr1	34579442	34579941	chr1	34799152	34799651	1700101I19Rik|chr1:34799152-34799651	0.216128966624369	.	.
chr1	34579442	34579941	chr1	34799152	34799651	Amer3|chr1:34799152-34799651	0.216128966624369	.	.
chr1	34801460	34801959	chr1	34752832	34753331	Arhgef4|chr1:34752832-34753331	0.127234236123061	.	.
chr1	34850452	34850951	chr1	34769130	34769629	Plekhb2|chr1:34769130-34769629	0.161493184611656	.	.
chr1	34850452	34850951	chr1	34799152	34799651	Plekhb2|chr1:34799152-34799651	0.212133585350832	.	.
chr1	35879549	35880048	chr1	35688576	35689075	1110002O04Rik|chr1:35688576-35689075	0.175172379256554	.	.
chr1	35879549	35880048	chr1	35849739	35850238	1110002O04Rik|chr1:35849739-35850238	0.185764426229745	.	.
chr1	36068061	36068560	chr1	35911784	35912283	Hs6st1|chr1:35911784-35912283	0.165943178462927	.	.
chr1	36068061	36068560	chr1	35920223	35920722	Hs6st1|chr1:35920223-35920722	0.203940129716384	.	.
chr1	36068061	36068560	chr1	36441070	36441569	Hs6st1|chr1:36441070-36441569	0.159250585088217	.	.
chr1	36244101	36244600	chr1	36030321	36030820	Uggt1|chr1:36030321-36030820	0.152151585358092	.	.
chr1	36244101	36244600	chr1	36064836	36065335	Uggt1|chr1:36064836-36065335	0.205324854481236	.	.
chr1	36244101	36244600	chr1	36441070	36441569	Uggt1|chr1:36441070-36441569	0.305130258246763	.	.
chr1	36307414	36307913	chr1	36064836	36065335	Arid5a|chr1:36064836-36065335	0.340701394620931	.	.
chr1	36307414	36307913	chr1	36303259	36303758	Arid5a|chr1:36303259-36303758	0.162086033004243	.	.
chr1	36307414	36307913	chr1	36399653	36400152	Arid5a|chr1:36399653-36400152	0.242928988482571	.	.
chr1	36307414	36307913	chr1	36441070	36441569	Arid5a|chr1:36441070-36441569	0.255094654539498	.	.
chr1	36368438	36368937	chr1	36116034	36116533	Kansl3|chr1:36116034-36116533	0.127621451304666	.	.
chr1	36368438	36368937	chr1	36116542	36117041	Kansl3|chr1:36116542-36117041	0.142652612970695	.	.
chr1	36368438	36368937	chr1	36252765	36253264	Kansl3|chr1:36252765-36253264	0.172322265422453	.	.
chr1	36368438	36368937	chr1	36441070	36441569	Kansl3|chr1:36441070-36441569	0.146732685828914	.	.
chr1	36368963	36369462	chr1	36064836	36065335	Kansl3|chr1:36064836-36065335	0.224212139770605	.	.
chr1	36368963	36369462	chr1	36116542	36117041	Kansl3|chr1:36116542-36117041	0.183677066358701	.	.
chr1	36368963	36369462	chr1	36252765	36253264	Kansl3|chr1:36252765-36253264	0.264836443035755	.	.
chr1	36368963	36369462	chr1	36303259	36303758	Kansl3|chr1:36303259-36303758	0.17680861512887	.	.
chr1	36368963	36369462	chr1	36441070	36441569	Kansl3|chr1:36441070-36441569	0.296666689396234	.	.
chr1	36445084	36445583	chr1	36580272	36580771	Lman2l|chr1:36580272-36580771	0.130951021242605	.	.
chr1	36471319	36471818	chr1	36116542	36117041	Cnnm4|chr1:36116542-36117041	0.123929856926582	.	.
chr1	36471319	36471818	chr1	36399653	36400152	Cnnm4|chr1:36399653-36400152	0.182454273564801	.	.
chr1	36511549	36512048	chr1	36303259	36303758	Cnnm3|chr1:36303259-36303758	0.205556816808245	.	.
chr1	36511549	36512048	chr1	36441070	36441569	Cnnm3|chr1:36441070-36441569	0.301636259072529	.	.
chr1	36511549	36512048	chr1	36517733	36518232	Cnnm3|chr1:36517733-36518232	0.143251277386676	.	.
chr1	36511549	36512048	chr1	36759064	36759563	Cnnm3|chr1:36759064-36759563	0.290666396244252	.	.
chr1	36511549	36512048	chr1	36784670	36785169	Cnnm3|chr1:36784670-36785169	0.175563497762979	.	.
chr1	36691240	36691739	chr1	36939401	36939900	Cox5b|chr1:36939401-36939900	0.156167284822047	.	.
chr1	36709882	36710381	chr1	36517733	36518232	4933424G06Rik|chr1:36517733-36518232	0.129701714995051	.	.
chr1	36709882	36710381	chr1	36784670	36785169	4933424G06Rik|chr1:36784670-36785169	0.151935006952847	.	.
chr1	36709882	36710381	chr1	36830697	36831196	4933424G06Rik|chr1:36830697-36831196	0.215559237799898	.	.
chr1	36709882	36710381	chr1	36831240	36831739	4933424G06Rik|chr1:36831240-36831739	0.239371372706864	.	.
chr1	36709882	36710381	chr1	36939401	36939900	4933424G06Rik|chr1:36939401-36939900	0.250119947181873	.	.
chr1	36709882	36710381	chr1	36949471	36949970	4933424G06Rik|chr1:36949471-36949970	0.303894283376832	.	.
chr1	36744515	36745014	chr1	36399653	36400152	Gm33533|chr1:36399653-36400152	0.235633439935333	.	.
chr1	37299595	37300094	chr1	37560105	37560604	Inpp4a|chr1:37560105-37560604	0.12608549371268	.	.
chr1	37300101	37300600	chr1	37088754	37089253	Inpp4a|chr1:37088754-37089253	0.25534080359298	.	.
chr1	37300101	37300600	chr1	37560105	37560604	Inpp4a|chr1:37560105-37560604	0.192358433263786	.	.
chr1	37300101	37300600	chr1	37639092	37639591	Inpp4a|chr1:37639092-37639591	0.219994219149376	.	.
chr1	37429877	37430376	chr1	37077826	37078325	Coa5|chr1:37077826-37078325	0.164672109794407	.	.
chr1	37429877	37430376	chr1	37077826	37078325	Unc50|chr1:37077826-37078325	0.164672109794407	.	.
chr1	37429877	37430376	chr1	37097283	37097782	Coa5|chr1:37097283-37097782	0.16871543068321	.	.
chr1	37429877	37430376	chr1	37097283	37097782	Unc50|chr1:37097283-37097782	0.16871543068321	.	.
chr1	37429877	37430376	chr1	37171156	37171655	Coa5|chr1:37171156-37171655	0.288139946307578	.	.
chr1	37429877	37430376	chr1	37171156	37171655	Unc50|chr1:37171156-37171655	0.288139946307578	.	.
chr1	37429877	37430376	chr1	37248320	37248819	Coa5|chr1:37248320-37248819	0.145821170492	.	.
chr1	37429877	37430376	chr1	37248320	37248819	Unc50|chr1:37248320-37248819	0.145821170492	.	.
chr1	37429877	37430376	chr1	37347418	37347917	Coa5|chr1:37347418-37347917	0.145876171940167	.	.
chr1	37429877	37430376	chr1	37347418	37347917	Unc50|chr1:37347418-37347917	0.145876171940167	.	.
chr1	37429877	37430376	chr1	37560105	37560604	Coa5|chr1:37560105-37560604	0.135556166156821	.	.
chr1	37429877	37430376	chr1	37560105	37560604	Unc50|chr1:37560105-37560604	0.135556166156821	.	.
chr1	37429877	37430376	chr1	37586074	37586573	Coa5|chr1:37586074-37586573	0.169506642408301	.	.
chr1	37429877	37430376	chr1	37586074	37586573	Unc50|chr1:37586074-37586573	0.169506642408301	.	.
chr1	37429877	37430376	chr1	37639092	37639591	Coa5|chr1:37639092-37639591	0.153569641829738	.	.
chr1	37429877	37430376	chr1	37639092	37639591	Unc50|chr1:37639092-37639591	0.153569641829738	.	.
chr1	37540354	37540853	chr1	37560105	37560604	Mgat4a|chr1:37560105-37560604	0.15409745354529	.	.
chr1	37540864	37541363	chr1	37347418	37347917	Mgat4a|chr1:37347418-37347917	0.189885787850562	.	.
chr1	37540864	37541363	chr1	37696888	37697387	Mgat4a|chr1:37696888-37697387	0.155628945960484	.	.
chr1	37719678	37720177	chr1	37560105	37560604	2010300C02Rik|chr1:37560105-37560604	0.145241788003991	.	.
chr1	37864699	37865198	chr1	37560105	37560604	Gm26805|chr1:37560105-37560604	0.150040570708358	.	.
chr1	37864699	37865198	chr1	37696888	37697387	Gm26805|chr1:37696888-37697387	0.177263905661572	.	.
chr1	37864699	37865198	chr1	38048084	38048583	Gm26805|chr1:38048084-38048583	0.188065755829191	.	.
chr1	37871955	37872454	chr1	37678238	37678737	Lipt1|chr1:37678238-37678737	0.166513826683397	.	.
chr1	37871955	37872454	chr1	37696888	37697387	Lipt1|chr1:37696888-37697387	0.134684987301129	.	.
chr1	37871955	37872454	chr1	38048084	38048583	Lipt1|chr1:38048084-38048583	0.236212600723135	.	.
chr1	37890241	37890740	chr1	37512048	37512547	Mitd1|chr1:37512048-37512547	0.216456718663588	.	.
chr1	37890241	37890740	chr1	37512048	37512547	Mrpl30|chr1:37512048-37512547	0.216456718663588	.	.
chr1	37890241	37890740	chr1	37586074	37586573	Mitd1|chr1:37586074-37586573	0.287350766362487	.	.
chr1	37890241	37890740	chr1	37586074	37586573	Mitd1|chr1:37586074-37586573	0.287350766362488	.	.
chr1	37890241	37890740	chr1	37586074	37586573	Mrpl30|chr1:37586074-37586573	0.287350766362487	.	.
chr1	37890241	37890740	chr1	37586074	37586573	Mrpl30|chr1:37586074-37586573	0.287350766362488	.	.
chr1	37997082	37997581	chr1	37560105	37560604	Eif5b|chr1:37560105-37560604	0.316108472455126	.	.
chr1	37997082	37997581	chr1	37560105	37560604	Txndc9|chr1:37560105-37560604	0.316108472455126	.	.
chr1	37997082	37997581	chr1	37628704	37629203	Eif5b|chr1:37628704-37629203	0.155750957320989	.	.
chr1	37997082	37997581	chr1	37628704	37629203	Txndc9|chr1:37628704-37629203	0.155750957320989	.	.
chr1	37997082	37997581	chr1	37639092	37639591	Eif5b|chr1:37639092-37639591	0.169397957449349	.	.
chr1	37997082	37997581	chr1	37639092	37639591	Txndc9|chr1:37639092-37639591	0.169397957449349	.	.
chr1	37997778	37998277	chr1	37628704	37629203	Eif5b|chr1:37628704-37629203	0.186432999514963	.	.
chr1	37997778	37998277	chr1	37628704	37629203	Txndc9|chr1:37628704-37629203	0.186432999514963	.	.
chr1	37997778	37998277	chr1	37639092	37639591	Eif5b|chr1:37639092-37639591	0.174633978603695	.	.
chr1	37997778	37998277	chr1	37639092	37639591	Txndc9|chr1:37639092-37639591	0.174633978603695	.	.
chr1	38129526	38130025	chr1	38270241	38270740	Rev1|chr1:38270241-38270740	0.204166100338557	.	.
chr1	38129526	38130025	chr1	38334246	38334745	Rev1|chr1:38334246-38334745	0.294672525447687	.	.
chr1	38836359	38836858	chr1	38987477	38987976	Lonrf2|chr1:38987477-38987976	0.133900476303568	.	.
chr1	38897724	38898223	chr1	38987477	38987976	Chst10|chr1:38987477-38987976	0.134959797203079	.	.
chr1	38897724	38898223	chr1	39063984	39064483	Chst10|chr1:39063984-39064483	0.247737119271855	.	.
chr1	38897724	38898223	chr1	39177188	39177687	Chst10|chr1:39177188-39177687	0.205947634032584	.	.
chr1	39535425	39535924	chr1	39257025	39257524	Cnot11|chr1:39257025-39257524	0.173804037361809	.	.
chr1	39535425	39535924	chr1	39535964	39536463	Cnot11|chr1:39535964-39536463	0.180821607454085	.	.
chr1	39576797	39577296	chr1	39644459	39644958	Rnf149|chr1:39644459-39644958	0.173068276010035	.	.
chr1	39576797	39577296	chr1	39906915	39907414	Rnf149|chr1:39906915-39907414	0.142822654659287	.	.
chr1	39900537	39901036	chr1	39535964	39536463	Map4k4|chr1:39535964-39536463	0.122800267948342	.	.
chr1	39900537	39901036	chr1	40052852	40053351	Map4k4|chr1:40052852-40053351	0.235503798434299	.	.
chr1	39900537	39901036	chr1	40139634	40140133	Map4k4|chr1:40139634-40140133	0.157809834381014	.	.
chr1	39900537	39901036	chr1	40171927	40172426	Map4k4|chr1:40171927-40172426	0.244554988977304	.	.
chr1	39901076	39901575	chr1	39535964	39536463	Map4k4|chr1:39535964-39536463	0.192068786126856	.	.
chr1	40085635	40086134	chr1	40419561	40420060	Gm16894|chr1:40419561-40420060	0.33447931199644	.	.
chr1	40224983	40225482	chr1	39869672	39870171	Il1r1|chr1:39869672-39870171	0.152210400395782	.	.
chr1	40790447	40790946	chr1	40943133	40943632	Mfsd9|chr1:40943133-40943632	0.146393914200643	.	.
chr1	40790447	40790946	chr1	41001530	41002029	Mfsd9|chr1:41001530-41002029	0.214317523415725	.	.
chr1	40790447	40790946	chr1	41216945	41217444	Mfsd9|chr1:41216945-41217444	0.133204105270456	.	.
chr1	42695450	42695949	chr1	42914971	42915470	Gm20646|chr1:42914971-42915470	0.143946880472887	.	.
chr1	42695450	42695949	chr1	42914971	42915470	Pantr1|chr1:42914971-42915470	0.143946880472887	.	.
chr1	42695450	42695949	chr1	42914971	42915470	Pou3f3|chr1:42914971-42915470	0.143946880472887	.	.
chr1	42850995	42851494	chr1	42586051	42586550	Mrps9|chr1:42586051-42586550	0.203664695531393	.	.
chr1	42952608	42953107	chr1	42540124	42540623	Gpr45|chr1:42540124-42540623	0.139185829089471	.	.
chr1	43092237	43092736	chr1	43290436	43290935	8430432A02Rik|chr1:43290436-43290935	0.165380709358879	.	.
chr1	43098457	43098956	chr1	42914971	42915470	AI597479|chr1:42914971-42915470	0.168044040850514	.	.
chr1	43098457	43098956	chr1	42914971	42915470	Tgfbrap1|chr1:42914971-42915470	0.168044040850514	.	.
chr1	43098457	43098956	chr1	43343997	43344496	AI597479|chr1:43343997-43344496	0.157759908133425	.	.
chr1	43098457	43098956	chr1	43343997	43344496	Tgfbrap1|chr1:43343997-43344496	0.157759908133425	.	.
chr1	43098457	43098956	chr1	43445482	43445981	AI597479|chr1:43445482-43445981	0.284856040082831	.	.
chr1	43098457	43098956	chr1	43445482	43445981	Tgfbrap1|chr1:43445482-43445981	0.284856040082831	.	.
chr1	43098457	43098956	chr1	43474934	43475433	AI597479|chr1:43474934-43475433	0.189520956885749	.	.
chr1	43098457	43098956	chr1	43474934	43475433	Tgfbrap1|chr1:43474934-43475433	0.189520956885749	.	.
chr1	43827615	43828114	chr1	44217086	44217585	Uxs1|chr1:44217086-44217585	0.181880706310174	.	.
chr1	43933698	43934197	chr1	43694756	43695255	Tpp2|chr1:43694756-43695255	0.252348199019542	.	.
chr1	44118638	44119137	chr1	43898955	43899454	Bivm|chr1:43898955-43899454	0.18425206425843	.	.
chr1	44118638	44119137	chr1	43898955	43899454	Poglut2|chr1:43898955-43899454	0.18425206425843	.	.
chr1	44119144	44119643	chr1	43898955	43899454	Bivm|chr1:43898955-43899454	0.162669480058091	.	.
chr1	44119144	44119643	chr1	43898955	43899454	Poglut2|chr1:43898955-43899454	0.162669480058091	.	.
chr1	45795197	45795696	chr1	45672672	45673171	Wdr75|chr1:45672672-45673171	0.169316686646839	.	.
chr1	51333906	51334405	chr1	51382997	51383496	9330175M20Rik|chr1:51382997-51383496	0.164124326184492	.	.
chr1	51478239	51478738	chr1	51216308	51216807	Nabp1|chr1:51216308-51216807	0.355719815732463	.	.
chr1	51478239	51478738	chr1	51650286	51650785	Nabp1|chr1:51650286-51650785	0.147635746793633	.	.
chr1	52113595	52114094	chr1	52059147	52059646	Gm31812|chr1:52059147-52059646	0.229950570354205	.	.
chr1	52113595	52114094	chr1	52059649	52060148	Gm31812|chr1:52059649-52060148	0.177930519348634	.	.
chr1	52113595	52114094	chr1	52088522	52089021	Gm31812|chr1:52088522-52089021	0.207719886675678	.	.
chr1	52233098	52233597	chr1	52267602	52268101	Gls|chr1:52267602-52268101	0.278765731328896	.	.
chr1	52500159	52500658	chr1	52722531	52723030	Nab1|chr1:52722531-52723030	0.154927938219176	.	.
chr1	52500159	52500658	chr1	52951973	52952472	Nab1|chr1:52951973-52952472	0.154978583713691	.	.
chr1	52630383	52630882	chr1	52302470	52302969	Nemp2|chr1:52302470-52302969	0.150869292864809	.	.
chr1	52630383	52630882	chr1	52717947	52718446	Nemp2|chr1:52717947-52718446	0.233803143798712	.	.
chr1	52630383	52630882	chr1	52951973	52952472	Nemp2|chr1:52951973-52952472	0.205003210249075	.	.
chr1	52630383	52630882	chr1	52952486	52952985	Nemp2|chr1:52952486-52952985	0.185095856333641	.	.
chr1	52630383	52630882	chr1	52953081	52953580	Nemp2|chr1:52953081-52953580	0.126610254866519	.	.
chr1	52726267	52726766	chr1	52578365	52578864	Mfsd6|chr1:52578365-52578864	0.297923411147837	.	.
chr1	52726267	52726766	chr1	52951973	52952472	Mfsd6|chr1:52951973-52952472	0.142581436158558	.	.
chr1	52726931	52727430	chr1	52578365	52578864	Mfsd6|chr1:52578365-52578864	0.172608343223793	.	.
chr1	52726931	52727430	chr1	52799343	52799842	Mfsd6|chr1:52799343-52799842	0.214241828316673	.	.
chr1	52844734	52845233	chr1	52799343	52799842	Hibch|chr1:52799343-52799842	0.139238507495721	.	.
chr1	53785040	53785539	chr1	53944378	53944877	Stk17b|chr1:53944378-53944877	0.136094199218692	.	.
chr1	53785040	53785539	chr1	54093300	54093799	Stk17b|chr1:54093300-54093799	0.141808851039736	.	.
chr1	54194329	54194828	chr1	53940077	53940576	Hecw2|chr1:53940077-53940576	0.321914732846341	.	.
chr1	54194329	54194828	chr1	54193770	54194269	Hecw2|chr1:54193770-54194269	0.298404722220888	.	.
chr1	54194329	54194828	chr1	54332940	54333439	Hecw2|chr1:54332940-54333439	0.167550521061905	.	.
chr1	54194947	54195446	chr1	53940077	53940576	Hecw2|chr1:53940077-53940576	0.190149429142385	.	.
chr1	54250459	54250958	chr1	54039037	54039536	Ccdc150|chr1:54039037-54039536	0.179668190476281	.	.
chr1	54438767	54439266	chr1	54039037	54039536	Gtf3c3|chr1:54039037-54039536	0.231514196699848	.	.
chr1	54438767	54439266	chr1	54193770	54194269	Gtf3c3|chr1:54193770-54194269	0.148389154727606	.	.
chr1	54557443	54557942	chr1	54703480	54703979	Pgap1|chr1:54703480-54703979	0.159955942724843	.	.
chr1	55027198	55027697	chr1	54844242	54844741	Sf3b1|chr1:54844242-54844741	0.163663735258231	.	.
chr1	55027198	55027697	chr1	54898507	54899006	Sf3b1|chr1:54898507-54899006	0.21652722653612	.	.
chr1	55027198	55027697	chr1	55201711	55202210	Sf3b1|chr1:55201711-55202210	0.163702959526849	.	.
chr1	55027198	55027697	chr1	55202211	55202710	Sf3b1|chr1:55202211-55202710	0.126958047552505	.	.
chr1	55027198	55027697	chr1	55489281	55489780	Sf3b1|chr1:55489281-55489780	0.169746857428812	.	.
chr1	55052491	55052990	chr1	55454006	55454505	Coq10b|chr1:55454006-55454505	0.195966758587374	.	.
chr1	55052491	55052990	chr1	55488757	55489256	Coq10b|chr1:55488757-55489256	0.260807862971261	.	.
chr1	55052491	55052990	chr1	55489281	55489780	Coq10b|chr1:55489281-55489780	0.223454189497157	.	.
chr1	55052491	55052990	chr1	55499775	55500274	Coq10b|chr1:55499775-55500274	0.176830415965797	.	.
chr1	55087395	55087894	chr1	55454006	55454505	Hspd1|chr1:55454006-55454505	0.124335188612492	.	.
chr1	55087395	55087894	chr1	55454006	55454505	Hspe1|chr1:55454006-55454505	0.124335188612492	.	.
chr1	55087395	55087894	chr1	55488757	55489256	Hspd1|chr1:55488757-55489256	0.160265511571298	.	.
chr1	55087395	55087894	chr1	55488757	55489256	Hspe1|chr1:55488757-55489256	0.160265511571298	.	.
chr1	55087395	55087894	chr1	55489281	55489780	Hspd1|chr1:55489281-55489780	0.209527280407116	.	.
chr1	55087395	55087894	chr1	55489281	55489780	Hspe1|chr1:55489281-55489780	0.209527280407116	.	.
chr1	55087395	55087894	chr1	55499775	55500274	Hspd1|chr1:55499775-55500274	0.205057248881071	.	.
chr1	55087395	55087894	chr1	55499775	55500274	Hspe1|chr1:55499775-55500274	0.205057248881071	.	.
chr1	55087908	55088407	chr1	55488757	55489256	Hspd1|chr1:55488757-55489256	0.201813375865864	.	.
chr1	55087908	55088407	chr1	55488757	55489256	Hspe1|chr1:55488757-55489256	0.201813375865864	.	.
chr1	55087908	55088407	chr1	55489281	55489780	Hspd1|chr1:55489281-55489780	0.260902002907881	.	.
chr1	55087908	55088407	chr1	55489281	55489780	Hspe1|chr1:55489281-55489780	0.260902002907881	.	.
chr1	55130908	55131407	chr1	55488757	55489256	Mob4|chr1:55488757-55489256	0.166438596279925	.	.
chr1	55130908	55131407	chr1	55489281	55489780	Mob4|chr1:55489281-55489780	0.126511982530313	.	.
chr1	55130908	55131407	chr1	55499775	55500274	Mob4|chr1:55499775-55500274	0.175772682843233	.	.
chr1	55236881	55237380	chr1	54898507	54899006	Mars2|chr1:54898507-54899006	0.207845647317871	.	.
chr1	55236881	55237380	chr1	55488757	55489256	Mars2|chr1:55488757-55489256	0.140888211732629	.	.
chr1	55236881	55237380	chr1	55489281	55489780	Mars2|chr1:55489281-55489780	0.179367087387116	.	.
chr1	55236881	55237380	chr1	55499775	55500274	Mars2|chr1:55499775-55500274	0.192094968389779	.	.
chr1	55363229	55363728	chr1	55202211	55202710	Boll|chr1:55202211-55202710	0.153337962122129	.	.
chr1	55363229	55363728	chr1	55659760	55660259	Boll|chr1:55659760-55660259	0.137783679130222	.	.
chr1	55363229	55363728	chr1	55707034	55707533	Boll|chr1:55707034-55707533	0.191753131611695	.	.
chr1	55405572	55406071	chr1	55454006	55454505	Plcl1|chr1:55454006-55454505	0.449435796729483	.	.
chr1	55405572	55406071	chr1	55488757	55489256	Plcl1|chr1:55488757-55489256	0.141915658781173	.	.
chr1	55405572	55406071	chr1	55489281	55489780	Plcl1|chr1:55489281-55489780	0.179792676404883	.	.
chr1	55405572	55406071	chr1	55499775	55500274	Plcl1|chr1:55499775-55500274	0.414574100857482	.	.
chr1	55405572	55406071	chr1	55500284	55500783	Plcl1|chr1:55500284-55500783	0.143299015071607	.	.
chr1	55405572	55406071	chr1	55659760	55660259	Plcl1|chr1:55659760-55660259	0.36898715574983	.	.
chr1	55405572	55406071	chr1	55707034	55707533	Plcl1|chr1:55707034-55707533	0.171106996668321	.	.
chr1	55405572	55406071	chr1	55736308	55736807	Plcl1|chr1:55736308-55736807	0.131094048189819	.	.
chr1	55406395	55406894	chr1	55201711	55202210	Plcl1|chr1:55201711-55202210	0.173700645292128	.	.
chr1	55406395	55406894	chr1	55454006	55454505	Plcl1|chr1:55454006-55454505	0.22752689390177	.	.
chr1	55406395	55406894	chr1	55489281	55489780	Plcl1|chr1:55489281-55489780	0.136227345910224	.	.
chr1	55406395	55406894	chr1	55499775	55500274	Plcl1|chr1:55499775-55500274	0.162268641240273	.	.
chr1	55406395	55406894	chr1	55659760	55660259	Plcl1|chr1:55659760-55660259	0.224338279869486	.	.
chr1	55406395	55406894	chr1	55707034	55707533	Plcl1|chr1:55707034-55707533	0.149659656540685	.	.
chr1	55406395	55406894	chr1	55736308	55736807	Plcl1|chr1:55736308-55736807	0.147233244920144	.	.
chr1	57406257	57406756	chr1	57428877	57429376	Maip1|chr1:57428877-57429376	0.127219106323817	.	.
chr1	57406257	57406756	chr1	57428877	57429376	Tyw5|chr1:57428877-57429376	0.127219106323817	.	.
chr1	57773916	57774415	chr1	58135676	58136175	Spats2l|chr1:58135676-58136175	0.235703460434671	.	.
chr1	57774846	57775345	chr1	57906221	57906720	Spats2l|chr1:57906221-57906720	0.209235723442393	.	.
chr1	57774846	57775345	chr1	58135676	58136175	Spats2l|chr1:58135676-58136175	0.207739093265434	.	.
chr1	57774846	57775345	chr1	58215865	58216364	Spats2l|chr1:58215865-58216364	0.170464588512953	.	.
chr1	57995689	57996188	chr1	57969827	57970326	Sgo2a|chr1:57969827-57970326	0.129297745947622	.	.
chr1	58029447	58029946	chr1	57788096	57788595	Aox1|chr1:57788096-57788595	0.140034518660439	.	.
chr1	58029447	58029946	chr1	57800691	57801190	Aox1|chr1:57800691-57801190	0.334488313983072	.	.
chr1	58112727	58113226	chr1	57884799	57885298	Aox3|chr1:57884799-57885298	0.22478680864116	.	.
chr1	58210207	58210706	chr1	57884799	57885298	Aox4|chr1:57884799-57885298	0.267099256973983	.	.
chr1	58392818	58393317	chr1	58215865	58216364	Bzw1|chr1:58215865-58216364	0.222673648427466	.	.
chr1	58392818	58393317	chr1	58253552	58254051	Bzw1|chr1:58253552-58254051	0.295769344762482	.	.
chr1	58392818	58393317	chr1	58271090	58271589	Bzw1|chr1:58271090-58271589	0.137189466934607	.	.
chr1	58423825	58424324	chr1	58529712	58530211	Clk1|chr1:58529712-58530211	0.172444552846901	.	.
chr1	58423825	58424324	chr1	58621956	58622455	Clk1|chr1:58621956-58622455	0.260890218465132	.	.
chr1	58445384	58445883	chr1	58739453	58739952	Nif3l1|chr1:58739453-58739952	0.22655359944015	.	.
chr1	58445384	58445883	chr1	58739453	58739952	Ppil3|chr1:58739453-58739952	0.22655359944015	.	.
chr1	58586552	58587051	chr1	58253552	58254051	Fam126b|chr1:58253552-58254051	0.206911385690095	.	.
chr1	58586552	58587051	chr1	58253552	58254051	Ndufb3|chr1:58253552-58254051	0.206911385690095	.	.
chr1	58973284	58973783	chr1	58617236	58617735	Stradb|chr1:58617236-58617735	0.158777430431702	.	.
chr1	58973284	58973783	chr1	58617236	58617735	Trak2|chr1:58617236-58617735	0.158777430431702	.	.
chr1	58973284	58973783	chr1	58621956	58622455	Stradb|chr1:58621956-58622455	0.194611482065867	.	.
chr1	58973284	58973783	chr1	58621956	58622455	Trak2|chr1:58621956-58622455	0.194611482065867	.	.
chr1	59670565	59671064	chr1	59883669	59884168	Sumo1|chr1:59883669-59884168	0.210209417295433	.	.
chr1	59684706	59685205	chr1	59327512	59328011	Nop58|chr1:59327512-59328011	0.333355296278538	.	.
chr1	59684706	59685205	chr1	59535307	59535806	Nop58|chr1:59535307-59535806	0.29650905795572	.	.
chr1	59684706	59685205	chr1	59566844	59567343	Nop58|chr1:59566844-59567343	0.212013113581686	.	.
chr1	59762644	59763143	chr1	59566844	59567343	Bmpr2|chr1:59566844-59567343	0.24524645501586	.	.
chr1	59762644	59763143	chr1	59607034	59607533	Bmpr2|chr1:59607034-59607533	0.134128445884006	.	.
chr1	59763159	59763658	chr1	59883669	59884168	Bmpr2|chr1:59883669-59884168	0.218590582932069	.	.
chr1	59912662	59913161	chr1	59535307	59535806	Fam117b|chr1:59535307-59535806	0.229328566481992	.	.
chr1	59913211	59913710	chr1	59535307	59535806	Fam117b|chr1:59535307-59535806	0.263243034433381	.	.
chr1	59913211	59913710	chr1	59566844	59567343	Fam117b|chr1:59566844-59567343	0.196876505480492	.	.
chr1	59913211	59913710	chr1	59566844	59567343	Fam117b|chr1:59566844-59567343	0.196876505480493	.	.
chr1	60566593	60567092	chr1	60839099	60839598	Raph1|chr1:60839099-60839598	0.250754164770217	.	.
chr1	60566593	60567092	chr1	60953021	60953520	Raph1|chr1:60953021-60953520	0.167955361483288	.	.
chr1	60715645	60716144	chr1	60936138	60936637	Cd28|chr1:60936138-60936637	0.12832809275893	.	.
chr1	60715645	60716144	chr1	60953021	60953520	Cd28|chr1:60953021-60953520	0.140328927350551	.	.
chr1	60715645	60716144	chr1	60961039	60961538	Cd28|chr1:60961039-60961538	0.261051598597541	.	.
chr1	62703034	62703533	chr1	62565199	62565698	Nrp2|chr1:62565199-62565698	0.149204125631339	.	.
chr1	62703034	62703533	chr1	62590894	62591393	Nrp2|chr1:62590894-62591393	0.195083764038363	.	.
chr1	62703034	62703533	chr1	62721787	62722286	Nrp2|chr1:62721787-62722286	0.159535387923247	.	.
chr1	63114071	63114570	chr1	62951394	62951893	Ino80d|chr1:62951394-62951893	0.167281787534559	.	.
chr1	63176509	63177008	chr1	62964231	62964730	Eef1b2|chr1:62964231-62964730	0.222659536924801	.	.
chr1	63176509	63177008	chr1	62964231	62964730	Ndufs1|chr1:62964231-62964730	0.222659536924801	.	.
chr1	63176509	63177008	chr1	63153005	63153504	Eef1b2|chr1:63153005-63153504	0.142041800209009	.	.
chr1	63176509	63177008	chr1	63153005	63153504	Ndufs1|chr1:63153005-63153504	0.142041800209009	.	.
chr1	63445105	63445604	chr1	63153005	63153504	Adam23|chr1:63153005-63153504	0.224122155905505	.	.
chr1	63730384	63730883	chr1	63486645	63487144	Fastkd2|chr1:63486645-63487144	0.315450274354539	.	.
chr1	63730384	63730883	chr1	63486645	63487144	Mdh1b|chr1:63486645-63487144	0.315450274354539	.	.
chr1	63730384	63730883	chr1	63953367	63953866	Fastkd2|chr1:63953367-63953866	0.141326581880622	.	.
chr1	63730384	63730883	chr1	63953367	63953866	Mdh1b|chr1:63953367-63953866	0.141326581880622	.	.
chr1	64078235	64078734	chr1	63763110	63763609	Gm13748|chr1:63763110-63763609	0.14551429905175	.	.
chr1	64121506	64122005	chr1	64121000	64121499	Klf7|chr1:64121000-64121499	0.210511247127145	.	.
chr1	64532547	64533046	chr1	64289060	64289559	Creb1|chr1:64289060-64289559	0.315687885966928	.	.
chr1	64532547	64533046	chr1	64305488	64305987	Creb1|chr1:64305488-64305987	0.356747636969595	.	.
chr1	64616950	64617449	chr1	64289060	64289559	Gm28982|chr1:64289060-64289559	0.29217436834132	.	.
chr1	64616950	64617449	chr1	64289060	64289559	Mettl21a|chr1:64289060-64289559	0.29217436834132	.	.
chr1	64616950	64617449	chr1	64409207	64409706	Gm28982|chr1:64409207-64409706	0.131888980850477	.	.
chr1	64616950	64617449	chr1	64409207	64409706	Mettl21a|chr1:64409207-64409706	0.131888980850477	.	.
chr1	64617495	64617994	chr1	64442094	64442593	Gm28982|chr1:64442094-64442593	0.147958567403618	.	.
chr1	64617495	64617994	chr1	64442094	64442593	Mettl21a|chr1:64442094-64442593	0.147958567403618	.	.
chr1	64617495	64617994	chr1	64445949	64446448	Gm28982|chr1:64445949-64446448	0.261996430402794	.	.
chr1	64617495	64617994	chr1	64445949	64446448	Mettl21a|chr1:64445949-64446448	0.261996430402794	.	.
chr1	64617495	64617994	chr1	64918638	64919137	Gm28982|chr1:64918638-64919137	0.280997273265572	.	.
chr1	64617495	64617994	chr1	64918638	64919137	Mettl21a|chr1:64918638-64919137	0.280997273265572	.	.
chr1	64617495	64617994	chr1	64919149	64919648	Gm28982|chr1:64919149-64919648	0.240497956836441	.	.
chr1	64617495	64617994	chr1	64919149	64919648	Mettl21a|chr1:64919149-64919648	0.240497956836441	.	.
chr1	64690474	64690973	chr1	64289060	64289559	2810408I11Rik|chr1:64289060-64289559	0.181436315021007	.	.
chr1	64690474	64690973	chr1	64289060	64289559	Ccnyl1|chr1:64289060-64289559	0.181436315021007	.	.
chr1	64737642	64738141	chr1	64860190	64860689	Fzd5|chr1:64860190-64860689	0.134235674338713	.	.
chr1	65186396	65186895	chr1	65179041	65179540	Idh1|chr1:65179041-65179540	0.209877198462623	.	.
chr1	65186396	65186895	chr1	65179041	65179540	Pikfyve|chr1:65179041-65179540	0.209877198462623	.	.
chr1	66174880	66175379	chr1	66164548	66165047	Map2|chr1:66164548-66165047	0.195113618052576	.	.
chr1	66174880	66175379	chr1	66165064	66165563	Map2|chr1:66165064-66165563	0.130472922862343	.	.
chr1	66174880	66175379	chr1	66388500	66388999	Map2|chr1:66388500-66388999	0.35085464145511	.	.
chr1	66174880	66175379	chr1	66396734	66397233	Map2|chr1:66396734-66397233	0.282073135596078	.	.
chr1	66467921	66468420	chr1	66165064	66165563	Unc80|chr1:66165064-66165563	0.131158132619614	.	.
chr1	66816734	66817233	chr1	66645904	66646403	Kansl1l|chr1:66645904-66646403	0.138602261753082	.	.
chr1	66816734	66817233	chr1	67189673	67190172	Kansl1l|chr1:67189673-67190172	0.328791270375564	.	.
chr1	66817441	66817940	chr1	66645904	66646403	Kansl1l|chr1:66645904-66646403	0.172024696459993	.	.
chr1	66817441	66817940	chr1	67031505	67032004	Kansl1l|chr1:67031505-67032004	0.164454238764248	.	.
chr1	66817441	66817940	chr1	67052727	67053226	Kansl1l|chr1:67052727-67053226	0.193184382562209	.	.
chr1	66817441	66817940	chr1	67189673	67190172	Kansl1l|chr1:67189673-67190172	0.138164135682608	.	.
chr1	66817441	66817940	chr1	67198095	67198594	Kansl1l|chr1:67198095-67198594	0.258424250645535	.	.
chr1	66863047	66863546	chr1	66992790	66993289	Acadl|chr1:66992790-66993289	0.134458350201738	.	.
chr1	67038596	67039095	chr1	67181101	67181600	Lancl1|chr1:67181101-67181600	0.182439643385691	.	.
chr1	67038596	67039095	chr1	67198095	67198594	Lancl1|chr1:67198095-67198594	0.163397119298005	.	.
chr1	69687151	69687650	chr1	69790210	69790709	Ikzf2|chr1:69790210-69790709	0.279130038679233	.	.
chr1	71556874	71557373	chr1	71923649	71924148	Atic|chr1:71923649-71924148	0.277423885683899	.	.
chr1	72211757	72212256	chr1	71971818	71972317	Mreg|chr1:71971818-71972317	0.128676017014484	.	.
chr1	72211757	72212256	chr1	72225715	72226214	Mreg|chr1:72225715-72226214	0.125753155422131	.	.
chr1	72211757	72212256	chr1	72364764	72365263	Mreg|chr1:72364764-72365263	0.199705744450626	.	.
chr1	72212372	72212871	chr1	72214420	72214919	Mreg|chr1:72214420-72214919	0.147720349731154	.	.
chr1	72284104	72284603	chr1	72123622	72124121	Pecr|chr1:72123622-72124121	0.312357837452548	.	.
chr1	72284104	72284603	chr1	72123622	72124121	Pecr|chr1:72123622-72124121	0.312357837452549	.	.
chr1	72284104	72284603	chr1	72123622	72124121	Tmem169|chr1:72123622-72124121	0.312357837452548	.	.
chr1	72284104	72284603	chr1	72123622	72124121	Tmem169|chr1:72123622-72124121	0.312357837452549	.	.
chr1	72284104	72284603	chr1	72182830	72183329	Pecr|chr1:72182830-72183329	0.219564694072618	.	.
chr1	72284104	72284603	chr1	72182830	72183329	Tmem169|chr1:72182830-72183329	0.219564694072618	.	.
chr1	72284104	72284603	chr1	72225715	72226214	Pecr|chr1:72225715-72226214	0.238025146500765	.	.
chr1	72284104	72284603	chr1	72225715	72226214	Tmem169|chr1:72225715-72226214	0.238025146500765	.	.
chr1	72284104	72284603	chr1	72364764	72365263	Pecr|chr1:72364764-72365263	0.129591736625069	.	.
chr1	72284104	72284603	chr1	72364764	72365263	Tmem169|chr1:72364764-72365263	0.129591736625069	.	.
chr1	72284104	72284603	chr1	72413972	72414471	Pecr|chr1:72413972-72414471	0.258104879390482	.	.
chr1	72284104	72284603	chr1	72413972	72414471	Tmem169|chr1:72413972-72414471	0.258104879390482	.	.
chr1	72307199	72307698	chr1	72254545	72255044	Xrcc5|chr1:72254545-72255044	0.216936267618761	.	.
chr1	72536444	72536943	chr1	72364764	72365263	March4|chr1:72364764-72365263	0.178916796853537	.	.
chr1	72536444	72536943	chr1	72413972	72414471	March4|chr1:72413972-72414471	0.163878904630387	.	.
chr1	72536444	72536943	chr1	72439182	72439681	March4|chr1:72439182-72439681	0.289660971343959	.	.
chr1	72536972	72537471	chr1	72371952	72372451	March4|chr1:72371952-72372451	0.152252565172084	.	.
chr1	72536972	72537471	chr1	72372565	72373064	March4|chr1:72372565-72373064	0.401325409480788	.	.
chr1	72536972	72537471	chr1	72439182	72439681	March4|chr1:72439182-72439681	0.133275143950153	.	.
chr1	72536972	72537471	chr1	72593369	72593868	March4|chr1:72593369-72593868	0.142990540013283	.	.
chr1	72582908	72583407	chr1	72413972	72414471	Smarcal1|chr1:72413972-72414471	0.263001829912654	.	.
chr1	72582908	72583407	chr1	72439182	72439681	Smarcal1|chr1:72439182-72439681	0.206485219634132	.	.
chr1	72582908	72583407	chr1	72468442	72468941	Smarcal1|chr1:72468442-72468941	0.33623328525078	.	.
chr1	72823775	72824274	chr1	72751227	72751726	Igfbp2|chr1:72751227-72751726	0.199500563327976	.	.
chr1	74236196	74236695	chr1	73915175	73915674	Arpc2|chr1:73915175-73915674	0.143535668762946	.	.
chr1	74236196	74236695	chr1	74303949	74304448	Arpc2|chr1:74303949-74304448	0.360074635698997	.	.
chr1	74284588	74285087	chr1	74028810	74029309	Aamp|chr1:74028810-74029309	0.134714877309475	.	.
chr1	74284588	74285087	chr1	74028810	74029309	Pnkd|chr1:74028810-74029309	0.134714877309475	.	.
chr1	74284588	74285087	chr1	74386756	74387255	Aamp|chr1:74386756-74387255	0.128199870462475	.	.
chr1	74284588	74285087	chr1	74386756	74387255	Pnkd|chr1:74386756-74387255	0.128199870462475	.	.
chr1	74295625	74296124	chr1	74028810	74029309	Gm29358|chr1:74028810-74029309	0.242866791832664	.	.
chr1	74295625	74296124	chr1	74635618	74636117	Gm29358|chr1:74635618-74636117	0.264332828266793	.	.
chr1	74391301	74391800	chr1	74098488	74098987	Ctdsp1|chr1:74098488-74098987	0.319450138122671	.	.
chr1	74391301	74391800	chr1	74303949	74304448	Ctdsp1|chr1:74303949-74304448	0.212194555350125	.	.
chr1	74391301	74391800	chr1	74538638	74539137	Ctdsp1|chr1:74538638-74539137	0.165179908044162	.	.
chr1	74505730	74506229	chr1	74303949	74304448	Cnot9|chr1:74303949-74304448	0.151672121250439	.	.
chr1	74505730	74506229	chr1	74338499	74338998	Cnot9|chr1:74338499-74338998	0.21958596540839	.	.
chr1	74505730	74506229	chr1	74794449	74794948	Cnot9|chr1:74794449-74794948	0.22314572842899	.	.
chr1	74505730	74506229	chr1	74816731	74817230	Cnot9|chr1:74816731-74817230	0.190006474622498	.	.
chr1	74587962	74588461	chr1	74332262	74332761	Bcs1l|chr1:74332262-74332761	0.223083418112512	.	.
chr1	74587962	74588461	chr1	74332262	74332761	Zfp142|chr1:74332262-74332761	0.223083418112512	.	.
chr1	74587962	74588461	chr1	74386756	74387255	Bcs1l|chr1:74386756-74387255	0.187566449548448	.	.
chr1	74587962	74588461	chr1	74386756	74387255	Bcs1l|chr1:74386756-74387255	0.187566449548449	.	.
chr1	74587962	74588461	chr1	74386756	74387255	Zfp142|chr1:74386756-74387255	0.187566449548448	.	.
chr1	74587962	74588461	chr1	74386756	74387255	Zfp142|chr1:74386756-74387255	0.187566449548449	.	.
chr1	74587962	74588461	chr1	74397348	74397847	Bcs1l|chr1:74397348-74397847	0.247657874182291	.	.
chr1	74587962	74588461	chr1	74397348	74397847	Zfp142|chr1:74397348-74397847	0.247657874182291	.	.
chr1	74601175	74601674	chr1	74386756	74387255	Rnf25|chr1:74386756-74387255	0.232352723791846	.	.
chr1	74601175	74601674	chr1	74386756	74387255	Stk36|chr1:74386756-74387255	0.232352723791846	.	.
chr1	74661495	74661994	chr1	74332262	74332761	Ttll4|chr1:74332262-74332761	0.153172030047159	.	.
chr1	74661495	74661994	chr1	74386756	74387255	Ttll4|chr1:74386756-74387255	0.210306929599518	.	.
chr1	74661495	74661994	chr1	74816731	74817230	Ttll4|chr1:74816731-74817230	0.32042397071722	.	.
chr1	74854708	74855207	chr1	74816731	74817230	Cdk5r2|chr1:74816731-74817230	0.126801817890865	.	.
chr1	75124760	75125259	chr1	74794449	74794948	Nhej1|chr1:74794449-74794948	0.182177731413499	.	.
chr1	75168424	75168923	chr1	74808065	74808564	Zfand2b|chr1:74808065-74808564	0.295721130125423	.	.
chr1	75180079	75180578	chr1	75263237	75263736	Abcb6|chr1:75263237-75263736	0.179426019202939	.	.
chr1	75180079	75180578	chr1	75399854	75400353	Abcb6|chr1:75399854-75400353	0.28104713512682	.	.
chr1	75191753	75192252	chr1	74794449	74794948	Ankzf1|chr1:74794449-74794948	0.13242432824838	.	.
chr1	75191753	75192252	chr1	74794449	74794948	Atg9a|chr1:74794449-74794948	0.13242432824838	.	.
chr1	75191753	75192252	chr1	75447581	75448080	Ankzf1|chr1:75447581-75448080	0.130197143670162	.	.
chr1	75191753	75192252	chr1	75447581	75448080	Atg9a|chr1:75447581-75448080	0.130197143670162	.	.
chr1	75210546	75211045	chr1	74794449	74794948	Glb1l|chr1:74794449-74794948	0.164748199292298	.	.
chr1	75210546	75211045	chr1	74794449	74794948	Stk16|chr1:74794449-74794948	0.164748199292298	.	.
chr1	75219086	75219585	chr1	74858307	74858806	Tuba4a|chr1:74858307-74858806	0.163705838134685	.	.
chr1	75236144	75236643	chr1	74816731	74817230	Dnajb2|chr1:74816731-74817230	0.196123109766074	.	.
chr1	75236144	75236643	chr1	74858307	74858806	Dnajb2|chr1:74858307-74858806	0.352752002880745	.	.
chr1	75236651	75237150	chr1	74808065	74808564	Dnajb2|chr1:74808065-74808564	0.253068384445143	.	.
chr1	75236651	75237150	chr1	74808065	74808564	Dnajb2|chr1:74808065-74808564	0.253068384445144	.	.
chr1	75264008	75264507	chr1	75559353	75559852	Ptprn|chr1:75559353-75559852	0.261353465411003	.	.
chr1	75264008	75264507	chr1	75610446	75610945	Ptprn|chr1:75610446-75610945	0.219179876164159	.	.
chr1	75317346	75317845	chr1	75447581	75448080	Dnpep|chr1:75447581-75448080	0.163240567693125	.	.
chr1	75317346	75317845	chr1	75559353	75559852	Dnpep|chr1:75559353-75559852	0.191021244758113	.	.
chr1	75317346	75317845	chr1	75588323	75588822	Dnpep|chr1:75588323-75588822	0.364715639450968	.	.
chr1	75479156	75479655	chr1	75467494	75467993	Chpf|chr1:75467494-75467993	0.199941426629455	.	.
chr1	75479156	75479655	chr1	75467494	75467993	Tmem198|chr1:75467494-75467993	0.199941426629455	.	.
chr1	75505376	75505875	chr1	75263237	75263736	Obsl1|chr1:75263237-75263736	0.196043549411434	.	.
chr1	75505376	75505875	chr1	75399854	75400353	Obsl1|chr1:75399854-75400353	0.333022681369939	.	.
chr1	75505376	75505875	chr1	75610446	75610945	Obsl1|chr1:75610446-75610945	0.241120355834827	.	.
chr1	75521240	75521739	chr1	75399854	75400353	Stk11ip|chr1:75399854-75400353	0.173073971942984	.	.
chr1	75521240	75521739	chr1	75447581	75448080	Stk11ip|chr1:75447581-75448080	0.15624884047584	.	.
chr1	75521240	75521739	chr1	75559353	75559852	Stk11ip|chr1:75559353-75559852	0.146885442528008	.	.
chr1	75521240	75521739	chr1	75588323	75588822	Stk11ip|chr1:75588323-75588822	0.179052724258648	.	.
chr1	75521240	75521739	chr1	75610446	75610945	Stk11ip|chr1:75610446-75610945	0.168177113749807	.	.
chr1	75521240	75521739	chr1	75925739	75926238	Stk11ip|chr1:75925739-75926238	0.183603354440683	.	.
chr1	75546261	75546760	chr1	75399854	75400353	Slc4a3|chr1:75399854-75400353	0.178663017719442	.	.
chr1	75546261	75546760	chr1	75467494	75467993	Slc4a3|chr1:75467494-75467993	0.157957538540049	.	.
chr1	75546261	75546760	chr1	75925739	75926238	Slc4a3|chr1:75925739-75926238	0.150118868906444	.	.
chr1	76489516	76490015	chr1	76076082	76076581	Gm17751|chr1:76076082-76076581	0.208091003278331	.	.
chr1	76489516	76490015	chr1	76490051	76490550	Gm17751|chr1:76490051-76490550	0.247060864884223	.	.
chr1	77514939	77515438	chr1	77506114	77506613	Epha4|chr1:77506114-77506613	0.201546760945323	.	.
chr1	77514939	77515438	chr1	77506114	77506613	Gm28386|chr1:77506114-77506613	0.201546760945323	.	.
chr1	77972152	77972651	chr1	78018763	78019262	Gm28387|chr1:78018763-78019262	0.240634908067976	.	.
chr1	78488900	78489399	chr1	78740643	78741142	Farsb|chr1:78740643-78741142	0.180631738218933	.	.
chr1	78488900	78489399	chr1	78745265	78745764	Farsb|chr1:78745265-78745764	0.337434841155052	.	.
chr1	78657540	78658039	chr1	78740643	78741142	Acsl3|chr1:78740643-78741142	0.178560888057165	.	.
chr1	78657540	78658039	chr1	78740643	78741142	Utp14b|chr1:78740643-78741142	0.178560888057165	.	.
chr1	78657540	78658039	chr1	78745265	78745764	Acsl3|chr1:78745265-78745764	0.146807406251077	.	.
chr1	78657540	78658039	chr1	78745265	78745764	Utp14b|chr1:78745265-78745764	0.146807406251077	.	.
chr1	79439807	79440306	chr1	79458498	79458997	Scg2|chr1:79458498-79458997	0.157108802559464	.	.
chr1	79439807	79440306	chr1	79580908	79581407	Scg2|chr1:79580908-79581407	0.25164963271922	.	.
chr1	79439807	79440306	chr1	79581417	79581916	Scg2|chr1:79581417-79581916	0.170383516730864	.	.
chr1	79775809	79776308	chr1	79761515	79762014	Mrpl44|chr1:79761515-79762014	0.315304780553367	.	.
chr1	79775809	79776308	chr1	79761515	79762014	Wdfy1|chr1:79761515-79762014	0.315304780553367	.	.
chr1	79775809	79776308	chr1	80220652	80221151	Mrpl44|chr1:80220652-80221151	0.137373322720454	.	.
chr1	79775809	79776308	chr1	80220652	80221151	Wdfy1|chr1:80220652-80221151	0.137373322720454	.	.
chr1	80758332	80758831	chr1	80772609	80773108	Dock10|chr1:80772609-80773108	0.221583883051978	.	.
chr1	80758332	80758831	chr1	80773181	80773680	Dock10|chr1:80773181-80773680	0.242051622465855	.	.
chr1	80758332	80758831	chr1	81043331	81043830	Dock10|chr1:81043331-81043830	0.240713556881505	.	.
chr1	82290681	82291180	chr1	82220979	82221478	Irs1|chr1:82220979-82221478	0.137899052229972	.	.
chr1	82291243	82291742	chr1	82191594	82192093	Irs1|chr1:82191594-82192093	0.186523840929945	.	.
chr1	82291243	82291742	chr1	82220979	82221478	Irs1|chr1:82220979-82221478	0.131076801699096	.	.
chr1	82316361	82316860	chr1	82283141	82283640	Rhbdd1|chr1:82283141-82283640	0.219659304345604	.	.
chr1	82316361	82316860	chr1	82358886	82359385	Rhbdd1|chr1:82358886-82359385	0.178960722836997	.	.
chr1	82316361	82316860	chr1	82433306	82433805	Rhbdd1|chr1:82433306-82433805	0.130604380458652	.	.
chr1	82724600	82725099	chr1	82358886	82359385	C430014B12Rik|chr1:82358886-82359385	0.23565352837433	.	.
chr1	82724600	82725099	chr1	82358886	82359385	Mff|chr1:82358886-82359385	0.23565352837433	.	.
chr1	82839194	82839693	chr1	82801344	82801843	Agfg1|chr1:82801344-82801843	0.22453957519808	.	.
chr1	83037972	83038471	chr1	82787312	82787811	Slc19a3|chr1:82787312-82787811	0.250295402761012	.	.
chr1	83037972	83038471	chr1	83277033	83277532	Slc19a3|chr1:83277033-83277532	0.193420867318808	.	.
chr1	83159481	83159980	chr1	83327085	83327584	Daw1|chr1:83327085-83327584	0.230260058511164	.	.
chr1	84839165	84839664	chr1	84710164	84710663	Fbxo36|chr1:84710164-84710663	0.126514439324921	.	.
chr1	85774994	85775493	chr1	86032144	86032643	9930111H07Rik|chr1:86032144-86032643	0.131099842618397	.	.
chr1	85774994	85775493	chr1	86053131	86053630	9930111H07Rik|chr1:86053131-86053630	0.136506271466675	.	.
chr1	85894274	85894773	chr1	86178901	86179400	Itm2c|chr1:86178901-86179400	0.137113239016578	.	.
chr1	85928201	85928700	chr1	85857239	85857738	4933407L21Rik|chr1:85857239-85857738	0.134737624578709	.	.
chr1	86064385	86064884	chr1	86059359	86059858	Psmd1|chr1:86059359-86059858	0.152578486164019	.	.
chr1	86064385	86064884	chr1	86440464	86440963	Psmd1|chr1:86440464-86440963	0.171227339428031	.	.
chr1	86064385	86064884	chr1	86441795	86442294	Psmd1|chr1:86441795-86442294	0.280636219445129	.	.
chr1	86064385	86064884	chr1	86442428	86442927	Psmd1|chr1:86442428-86442927	0.202935415149503	.	.
chr1	86154471	86154970	chr1	85857775	85858274	Armc9|chr1:85857775-85858274	0.165410833163449	.	.
chr1	86154471	86154970	chr1	86032144	86032643	Armc9|chr1:86032144-86032643	0.445729941124818	.	.
chr1	86154471	86154970	chr1	86053131	86053630	Armc9|chr1:86053131-86053630	0.283138100945634	.	.
chr1	86154471	86154970	chr1	86059359	86059858	Armc9|chr1:86059359-86059858	0.143758346163647	.	.
chr1	86154471	86154970	chr1	86178901	86179400	Armc9|chr1:86178901-86179400	0.127146092007288	.	.
chr1	86154471	86154970	chr1	86433961	86434460	Armc9|chr1:86433961-86434460	0.144061982549795	.	.
chr1	86154471	86154970	chr1	86441795	86442294	Armc9|chr1:86441795-86442294	0.163095497583505	.	.
chr1	86154471	86154970	chr1	86442428	86442927	Armc9|chr1:86442428-86442927	0.166662672207558	.	.
chr1	86359268	86359767	chr1	86178901	86179400	C130036L24Rik|chr1:86178901-86179400	0.184667625928021	.	.
chr1	86359268	86359767	chr1	86178901	86179400	Ncl|chr1:86178901-86179400	0.184667625928021	.	.
chr1	86359268	86359767	chr1	86434501	86435000	C130036L24Rik|chr1:86434501-86435000	0.137464715177195	.	.
chr1	86359268	86359767	chr1	86434501	86435000	Ncl|chr1:86434501-86435000	0.137464715177195	.	.
chr1	86359268	86359767	chr1	86440464	86440963	C130036L24Rik|chr1:86440464-86440963	0.125018135903313	.	.
chr1	86359268	86359767	chr1	86440464	86440963	Ncl|chr1:86440464-86440963	0.125018135903313	.	.
chr1	86359268	86359767	chr1	86740077	86740576	C130036L24Rik|chr1:86740077-86740576	0.164276609149104	.	.
chr1	86359268	86359767	chr1	86740077	86740576	Ncl|chr1:86740077-86740576	0.164276609149104	.	.
chr1	86359268	86359767	chr1	86740591	86741090	C130036L24Rik|chr1:86740591-86741090	0.175061401187804	.	.
chr1	86359268	86359767	chr1	86740591	86741090	Ncl|chr1:86740591-86741090	0.175061401187804	.	.
chr1	86526360	86526859	chr1	86448180	86448679	Ptma|chr1:86448180-86448679	0.152673393386093	.	.
chr1	86526360	86526859	chr1	86487143	86487642	Ptma|chr1:86487143-86487642	0.246699551459491	.	.
chr1	86526360	86526859	chr1	86767370	86767869	Ptma|chr1:86767370-86767869	0.422618314023813	.	.
chr1	86582078	86582577	chr1	86448180	86448679	Cops7b|chr1:86448180-86448679	0.170374276660446	.	.
chr1	86582078	86582577	chr1	86448180	86448679	Pde6d|chr1:86448180-86448679	0.170374276660446	.	.
chr1	86582078	86582577	chr1	86811747	86812246	Cops7b|chr1:86811747-86812246	0.170047023742774	.	.
chr1	86582078	86582577	chr1	86811747	86812246	Pde6d|chr1:86811747-86812246	0.170047023742774	.	.
chr1	86582603	86583102	chr1	86448180	86448679	Cops7b|chr1:86448180-86448679	0.166824295996373	.	.
chr1	86582603	86583102	chr1	86448180	86448679	Pde6d|chr1:86448180-86448679	0.166824295996373	.	.
chr1	86582603	86583102	chr1	86740077	86740576	Cops7b|chr1:86740077-86740576	0.183655368891513	.	.
chr1	86582603	86583102	chr1	86740077	86740576	Pde6d|chr1:86740077-86740576	0.183655368891513	.	.
chr1	86582603	86583102	chr1	86740591	86741090	Cops7b|chr1:86740591-86741090	0.124393971849757	.	.
chr1	86582603	86583102	chr1	86740591	86741090	Pde6d|chr1:86740591-86741090	0.124393971849757	.	.
chr1	86670393	86670892	chr1	86525204	86525703	Nppc|chr1:86525204-86525703	0.201106304679358	.	.
chr1	86670393	86670892	chr1	86767370	86767869	Nppc|chr1:86767370-86767869	0.130066644656229	.	.
chr1	86670393	86670892	chr1	86811747	86812246	Nppc|chr1:86811747-86812246	0.199870098999041	.	.
chr1	86703565	86704064	chr1	86433961	86434460	Dis3l2|chr1:86433961-86434460	0.164515016245503	.	.
chr1	86703565	86704064	chr1	86448180	86448679	Dis3l2|chr1:86448180-86448679	0.185573047805426	.	.
chr1	87155856	87156355	chr1	86767370	86767869	Ecel1|chr1:86767370-86767869	0.173682192612259	.	.
chr1	87155856	87156355	chr1	87052782	87053281	Ecel1|chr1:87052782-87053281	0.208875071853045	.	.
chr1	87213673	87214172	chr1	86767370	86767869	Eif4e2|chr1:86767370-86767869	0.202565144197207	.	.
chr1	87213673	87214172	chr1	87052782	87053281	Eif4e2|chr1:87052782-87053281	0.192776420290782	.	.
chr1	87213673	87214172	chr1	87175930	87176429	Eif4e2|chr1:87175930-87176429	0.17094392338151	.	.
chr1	87213673	87214172	chr1	87251841	87252340	Eif4e2|chr1:87251841-87252340	0.296310799396969	.	.
chr1	87264078	87264577	chr1	87291344	87291843	Efhd1|chr1:87291344-87291843	0.233804755334438	.	.
chr1	87264078	87264577	chr1	87291344	87291843	Efhd1os|chr1:87291344-87291843	0.233804755334438	.	.
chr1	87326698	87327197	chr1	87052782	87053281	Gigyf2|chr1:87052782-87053281	0.348978400621451	.	.
chr1	87326698	87327197	chr1	87607713	87608212	Gigyf2|chr1:87607713-87608212	0.315826668091384	.	.
chr1	87510023	87510522	chr1	87291344	87291843	Neu2|chr1:87291344-87291843	0.256789442300719	.	.
chr1	87755700	87756199	chr1	87880181	87880680	Atg16l1|chr1:87880181-87880680	0.287353194521086	.	.
chr1	87853009	87853508	chr1	87607713	87608212	Dgkd|chr1:87607713-87608212	0.224986856340451	.	.
chr1	87853009	87853508	chr1	87879632	87880131	Dgkd|chr1:87879632-87880131	0.212854720791666	.	.
chr1	88008031	88008530	chr1	87848618	87849117	Usp40|chr1:87848618-87849117	0.201796254262338	.	.
chr1	88277410	88277909	chr1	88424541	88425040	Hjurp|chr1:88424541-88425040	0.16277076043821	.	.
chr1	88277410	88277909	chr1	88424541	88425040	Trpm8|chr1:88424541-88425040	0.16277076043821	.	.
chr1	88701430	88701929	chr1	88496285	88496784	Arl4c|chr1:88496285-88496784	0.19525345281725	.	.
chr1	88701944	88702443	chr1	88496285	88496784	Arl4c|chr1:88496285-88496784	0.122845044467033	.	.
chr1	89069980	89070479	chr1	89041253	89041752	Sh3bp4|chr1:89041253-89041752	0.191819834734472	.	.
chr1	89454554	89455053	chr1	89577025	89577524	Agap1|chr1:89577025-89577524	0.141699464826232	.	.
chr1	89454554	89455053	chr1	89686649	89687148	Agap1|chr1:89686649-89687148	0.295837674689469	.	.
chr1	90279380	90279879	chr1	90734535	90735034	Gm28723|chr1:90734535-90735034	0.151087514047456	.	.
chr1	90279380	90279879	chr1	90734535	90735034	Gm28723|chr1:90734535-90735034	0.151087514047457	.	.
chr1	90603129	90603628	chr1	90272919	90273418	Cops8|chr1:90272919-90273418	0.208385830526055	.	.
chr1	90953805	90954304	chr1	90775503	90776002	Prlh|chr1:90775503-90776002	0.220321583550078	.	.
chr1	90998483	90998982	chr1	90560876	90561375	Lrrfip1|chr1:90560876-90561375	0.2474240848564	.	.
chr1	90998483	90998982	chr1	90697076	90697575	Lrrfip1|chr1:90697076-90697575	0.207690607943506	.	.
chr1	90998483	90998982	chr1	90733954	90734453	Lrrfip1|chr1:90733954-90734453	0.185856213195757	.	.
chr1	90998483	90998982	chr1	90980416	90980915	Lrrfip1|chr1:90980416-90980915	0.204071829020541	.	.
chr1	90998483	90998982	chr1	91206841	91207340	Lrrfip1|chr1:91206841-91207340	0.147502548508133	.	.
chr1	91179778	91180277	chr1	91181989	91182488	Ramp1|chr1:91181989-91182488	0.149062422846394	.	.
chr1	91179778	91180277	chr1	91206841	91207340	Ramp1|chr1:91206841-91207340	0.175399163142466	.	.
chr1	91179778	91180277	chr1	91209764	91210263	Ramp1|chr1:91209764-91210263	0.159756707561133	.	.
chr1	91249940	91250439	chr1	90754624	90755123	Ube2f|chr1:90754624-90755123	0.260663251377218	.	.
chr1	91249940	91250439	chr1	90775503	90776002	Ube2f|chr1:90775503-90776002	0.23995161568271	.	.
chr1	91249940	91250439	chr1	91016945	91017444	Ube2f|chr1:91016945-91017444	0.329782874446636	.	.
chr1	91249940	91250439	chr1	91194311	91194810	Ube2f|chr1:91194311-91194810	0.2446144175168	.	.
chr1	91249940	91250439	chr1	91206841	91207340	Ube2f|chr1:91206841-91207340	0.130273187010499	.	.
chr1	91249940	91250439	chr1	91209764	91210263	Ube2f|chr1:91209764-91210263	0.130095350281377	.	.
chr1	91249940	91250439	chr1	91708372	91708871	Ube2f|chr1:91708372-91708871	0.167450951115323	.	.
chr1	91298026	91298525	chr1	91181989	91182488	Scly|chr1:91181989-91182488	0.227413924634099	.	.
chr1	91298026	91298525	chr1	91194311	91194810	Scly|chr1:91194311-91194810	0.152462235981826	.	.
chr1	91298026	91298525	chr1	91708372	91708871	Scly|chr1:91708372-91708871	0.124822535486013	.	.
chr1	91398520	91399019	chr1	91038587	91039086	Ilkap|chr1:91038587-91039086	0.130078545530546	.	.
chr1	91413043	91413542	chr1	91016945	91017444	Hes6|chr1:91016945-91017444	0.123483166314514	.	.
chr1	91413043	91413542	chr1	91017446	91017945	Hes6|chr1:91017446-91017945	0.137140910771923	.	.
chr1	91413043	91413542	chr1	91052819	91053318	Hes6|chr1:91052819-91053318	0.300110175518062	.	.
chr1	91413043	91413542	chr1	91181989	91182488	Hes6|chr1:91181989-91182488	0.124431585552746	.	.
chr1	91413043	91413542	chr1	91206841	91207340	Hes6|chr1:91206841-91207340	0.226781957727392	.	.
chr1	91413043	91413542	chr1	91209764	91210263	Hes6|chr1:91209764-91210263	0.148077205938419	.	.
chr1	91413043	91413542	chr1	91563246	91563745	Hes6|chr1:91563246-91563745	0.206158996792178	.	.
chr1	91459292	91459791	chr1	91031436	91031935	Per2|chr1:91031436-91031935	0.155793546046932	.	.
chr1	91459292	91459791	chr1	91052819	91053318	Per2|chr1:91052819-91053318	0.269654597390687	.	.
chr1	91459292	91459791	chr1	91209764	91210263	Per2|chr1:91209764-91210263	0.327932623217993	.	.
chr1	91459292	91459791	chr1	91563246	91563745	Per2|chr1:91563246-91563745	0.212750231632859	.	.
chr1	91459292	91459791	chr1	91708372	91708871	Per2|chr1:91708372-91708871	0.298074370037226	.	.
chr1	91540218	91540717	chr1	91563246	91563745	Asb1|chr1:91563246-91563745	0.296224714644694	.	.
chr1	92473544	92474043	chr1	92521236	92521735	Ndufa10|chr1:92521236-92521735	0.184590984198735	.	.
chr1	92473544	92474043	chr1	92676727	92677226	Ndufa10|chr1:92676727-92677226	0.145710245921818	.	.
chr1	92473544	92474043	chr1	92744825	92745324	Ndufa10|chr1:92744825-92745324	0.13546643236993	.	.
chr1	92641765	92642264	chr1	92437865	92438364	Cops9|chr1:92437865-92438364	0.145155050858539	.	.
chr1	92641765	92642264	chr1	92616019	92616518	Cops9|chr1:92616019-92616518	0.137449993646441	.	.
chr1	92641765	92642264	chr1	92683124	92683623	Cops9|chr1:92683124-92683623	0.149015354878522	.	.
chr1	92641765	92642264	chr1	92712294	92712793	Cops9|chr1:92712294-92712793	0.167049121094567	.	.
chr1	92831030	92831529	chr1	92616019	92616518	Gpc1|chr1:92616019-92616518	0.296425291141611	.	.
chr1	92831030	92831529	chr1	92676727	92677226	Gpc1|chr1:92676727-92677226	0.169675994292605	.	.
chr1	92831030	92831529	chr1	92688062	92688561	Gpc1|chr1:92688062-92688561	0.179129248183533	.	.
chr1	92831030	92831529	chr1	92703768	92704267	Gpc1|chr1:92703768-92704267	0.247246801988633	.	.
chr1	92831030	92831529	chr1	92708138	92708637	Gpc1|chr1:92708138-92708637	0.147964984296113	.	.
chr1	92831030	92831529	chr1	92712294	92712793	Gpc1|chr1:92712294-92712793	0.162534557751254	.	.
chr1	92831030	92831529	chr1	92730498	92730997	Gpc1|chr1:92730498-92730997	0.283013170108377	.	.
chr1	92831030	92831529	chr1	93207597	93208096	Gpc1|chr1:93207597-93208096	0.205122184279338	.	.
chr1	92831030	92831529	chr1	93227277	93227776	Gpc1|chr1:93227277-93227776	0.125760401555089	.	.
chr1	92831616	92832115	chr1	92616019	92616518	Gpc1|chr1:92616019-92616518	0.140987540328999	.	.
chr1	92831616	92832115	chr1	92688062	92688561	Gpc1|chr1:92688062-92688561	0.148378590578069	.	.
chr1	92831616	92832115	chr1	92703768	92704267	Gpc1|chr1:92703768-92704267	0.128997128919997	.	.
chr1	92831616	92832115	chr1	93227277	93227776	Gpc1|chr1:93227277-93227776	0.196299367178672	.	.
chr1	92907215	92907714	chr1	92616019	92616518	Dusp28|chr1:92616019-92616518	0.249182515525671	.	.
chr1	92907215	92907714	chr1	92676727	92677226	Dusp28|chr1:92676727-92677226	0.152923098489786	.	.
chr1	92907215	92907714	chr1	92712294	92712793	Dusp28|chr1:92712294-92712793	0.246311717911583	.	.
chr1	92907215	92907714	chr1	92755118	92755617	Dusp28|chr1:92755118-92755617	0.194859988336572	.	.
chr1	92910422	92910921	chr1	92676727	92677226	5033417F24Rik|chr1:92676727-92677226	0.13890949284695	.	.
chr1	92910422	92910921	chr1	92676727	92677226	Rnpepl1|chr1:92676727-92677226	0.13890949284695	.	.
chr1	92910422	92910921	chr1	92737648	92738147	5033417F24Rik|chr1:92737648-92738147	0.185364922807178	.	.
chr1	92910422	92910921	chr1	92737648	92738147	Rnpepl1|chr1:92737648-92738147	0.185364922807178	.	.
chr1	92910928	92911427	chr1	93227277	93227776	5033417F24Rik|chr1:93227277-93227776	0.234631829447961	.	.
chr1	92910928	92911427	chr1	93227277	93227776	Rnpepl1|chr1:93227277-93227776	0.234631829447961	.	.
chr1	92934435	92934934	chr1	92616019	92616518	Capn10|chr1:92616019-92616518	0.277166250614955	.	.
chr1	92934435	92934934	chr1	92676727	92677226	Capn10|chr1:92676727-92677226	0.202011213090558	.	.
chr1	92934435	92934934	chr1	92688062	92688561	Capn10|chr1:92688062-92688561	0.233327499971923	.	.
chr1	92934435	92934934	chr1	92708138	92708637	Capn10|chr1:92708138-92708637	0.124071061423419	.	.
chr1	92934435	92934934	chr1	92712294	92712793	Capn10|chr1:92712294-92712793	0.350476781463753	.	.
chr1	93342619	93343118	chr1	93115042	93115541	Pask|chr1:93115042-93115541	0.368637810685936	.	.
chr1	93342619	93343118	chr1	93115042	93115541	Ppp1r7|chr1:93115042-93115541	0.368637810685936	.	.
chr1	93342619	93343118	chr1	93207597	93208096	Pask|chr1:93207597-93208096	0.166185571003159	.	.
chr1	93342619	93343118	chr1	93207597	93208096	Ppp1r7|chr1:93207597-93208096	0.166185571003159	.	.
chr1	93343358	93343857	chr1	93115042	93115541	Pask|chr1:93115042-93115541	0.208147675406643	.	.
chr1	93343358	93343857	chr1	93115042	93115541	Ppp1r7|chr1:93115042-93115541	0.208147675406643	.	.
chr1	93343358	93343857	chr1	93688113	93688612	Pask|chr1:93688113-93688612	0.149122239854648	.	.
chr1	93343358	93343857	chr1	93688113	93688612	Ppp1r7|chr1:93688113-93688612	0.149122239854648	.	.
chr1	93478622	93479121	chr1	93207597	93208096	Hdlbp|chr1:93207597-93208096	0.17680927241516	.	.
chr1	93478622	93479121	chr1	93207597	93208096	Sept2|chr1:93207597-93208096	0.17680927241516	.	.
chr1	93635550	93636049	chr1	93688113	93688612	Gm28536|chr1:93688113-93688612	0.264004929656426	.	.
chr1	93754617	93755116	chr1	93688113	93688612	Thap4|chr1:93688113-93688612	0.130914740589229	.	.
chr1	93801756	93802255	chr1	94035198	94035697	Dtymk|chr1:94035198-94035697	0.222573031930503	.	.
chr1	93803720	93804219	chr1	93688113	93688612	Ing5|chr1:93688113-93688612	0.205583780311408	.	.
chr1	93803720	93804219	chr1	94035198	94035697	Ing5|chr1:94035198-94035697	0.282946862420475	.	.
chr1	93825281	93825780	chr1	94079039	94079538	D2hgdh|chr1:94079039-94079538	0.14749213524826	.	.
chr1	97661204	97661703	chr1	97976856	97977355	D1Ertd622e|chr1:97976856-97977355	0.160626536125431	.	.
chr1	97769886	97770385	chr1	97976856	97977355	Gin1|chr1:97976856-97977355	0.253423965093057	.	.
chr1	97769886	97770385	chr1	97976856	97977355	Gin1|chr1:97976856-97977355	0.253423965093058	.	.
chr1	97769886	97770385	chr1	97976856	97977355	Ppip5k2|chr1:97976856-97977355	0.253423965093057	.	.
chr1	97769886	97770385	chr1	97976856	97977355	Ppip5k2|chr1:97976856-97977355	0.253423965093058	.	.
chr1	99772082	99772581	chr1	99774058	99774557	Cntnap5b|chr1:99774058-99774557	0.292011533540225	.	.
chr1	99772082	99772581	chr1	99880017	99880516	Cntnap5b|chr1:99880017-99880516	0.193871830936156	.	.
chr1	105355774	105356273	chr1	105357811	105358310	Gm17634|chr1:105357811-105358310	0.144280911188768	.	.
chr1	105355774	105356273	chr1	105357811	105358310	Rnf152|chr1:105357811-105358310	0.144280911188768	.	.
chr1	105356312	105356811	chr1	105265116	105265615	Gm17634|chr1:105265116-105265615	0.219762591242835	.	.
chr1	105356312	105356811	chr1	105265116	105265615	Rnf152|chr1:105265116-105265615	0.219762591242835	.	.
chr1	105663536	105664035	chr1	105357811	105358310	Pign|chr1:105357811-105358310	0.17933308110658	.	.
chr1	105663536	105664035	chr1	105357811	105358310	Relch|chr1:105357811-105358310	0.17933308110658	.	.
chr1	105663536	105664035	chr1	105486953	105487452	Pign|chr1:105486953-105487452	0.161076659808792	.	.
chr1	105663536	105664035	chr1	105486953	105487452	Relch|chr1:105486953-105487452	0.161076659808792	.	.
chr1	105663536	105664035	chr1	105829070	105829569	Pign|chr1:105829070-105829569	0.219755757543534	.	.
chr1	105663536	105664035	chr1	105829070	105829569	Relch|chr1:105829070-105829569	0.219755757543534	.	.
chr1	105663536	105664035	chr1	105895033	105895532	Pign|chr1:105895033-105895532	0.215878246429951	.	.
chr1	105663536	105664035	chr1	105895033	105895532	Relch|chr1:105895033-105895532	0.215878246429951	.	.
chr1	105663536	105664035	chr1	105947093	105947592	Pign|chr1:105947093-105947592	0.183668555072648	.	.
chr1	105663536	105664035	chr1	105947093	105947592	Relch|chr1:105947093-105947592	0.183668555072648	.	.
chr1	105990273	105990772	chr1	105829070	105829569	Gm7160|chr1:105829070-105829569	0.162466187858646	.	.
chr1	105990273	105990772	chr1	105829070	105829569	Zcchc2|chr1:105829070-105829569	0.162466187858646	.	.
chr1	105990273	105990772	chr1	105993776	105994275	Gm7160|chr1:105993776-105994275	0.20771195682833	.	.
chr1	105990273	105990772	chr1	105993776	105994275	Zcchc2|chr1:105993776-105994275	0.20771195682833	.	.
chr1	105990273	105990772	chr1	106119412	106119911	Gm7160|chr1:106119412-106119911	0.249681774826861	.	.
chr1	105990273	105990772	chr1	106119412	106119911	Zcchc2|chr1:106119412-106119911	0.249681774826861	.	.
chr1	106171270	106171769	chr1	106036942	106037441	Gm20753|chr1:106036942-106037441	0.198223420608872	.	.
chr1	106171270	106171769	chr1	106036942	106037441	Phlpp1|chr1:106036942-106037441	0.198223420608872	.	.
chr1	106171270	106171769	chr1	106119412	106119911	Gm20753|chr1:106119412-106119911	0.182136904720011	.	.
chr1	106171270	106171769	chr1	106119412	106119911	Phlpp1|chr1:106119412-106119911	0.182136904720011	.	.
chr1	106171270	106171769	chr1	106268024	106268523	Gm20753|chr1:106268024-106268523	0.192732283678473	.	.
chr1	106171270	106171769	chr1	106268024	106268523	Phlpp1|chr1:106268024-106268523	0.192732283678473	.	.
chr1	106713878	106714377	chr1	106268024	106268523	Bcl2|chr1:106268024-106268523	0.214339998469559	.	.
chr1	106713878	106714377	chr1	106602908	106603407	Bcl2|chr1:106602908-106603407	0.138488123071778	.	.
chr1	106759529	106760028	chr1	106629294	106629793	Kdsr|chr1:106629294-106629793	0.169234327422496	.	.
chr1	106759529	106760028	chr1	106630001	106630500	Kdsr|chr1:106630001-106630500	0.208715452462724	.	.
chr1	106796474	106796973	chr1	106602908	106603407	Vps4b|chr1:106602908-106603407	0.168404209630516	.	.
chr1	107589493	107589992	chr1	107719236	107719735	Serpinb8|chr1:107719236-107719735	0.194059494088705	.	.
chr1	107589493	107589992	chr1	107908177	107908676	Serpinb8|chr1:107908177-107908676	0.130796455138503	.	.
chr1	119053430	119053929	chr1	118911050	118911549	Gli2|chr1:118911050-118911549	0.20456363159716	.	.
chr1	119504531	119505030	chr1	119404559	119405058	Ralb|chr1:119404559-119405058	0.138101448926431	.	.
chr1	119525867	119526366	chr1	119805965	119806464	Gm27184|chr1:119805965-119806464	0.191579906032446	.	.
chr1	119525867	119526366	chr1	119805965	119806464	Tmem185b|chr1:119805965-119806464	0.191579906032446	.	.
chr1	119837335	119837834	chr1	120115666	120116165	Ptpn4|chr1:120115666-120116165	0.196647411281683	.	.
chr1	119837335	119837834	chr1	120197108	120197607	Ptpn4|chr1:120197108-120197607	0.280579500299242	.	.
chr1	120120898	120121397	chr1	120197108	120197607	3110009E18Rik|chr1:120197108-120197607	0.161138354686331	.	.
chr1	120120898	120121397	chr1	120197108	120197607	Dbi|chr1:120197108-120197607	0.161138354686331	.	.
chr1	120120898	120121397	chr1	120207422	120207921	3110009E18Rik|chr1:120207422-120207921	0.230037686487461	.	.
chr1	120120898	120121397	chr1	120207422	120207921	Dbi|chr1:120207422-120207921	0.230037686487461	.	.
chr1	120340287	120340786	chr1	120321403	120321902	C1ql2|chr1:120321403-120321902	0.186269354479355	.	.
chr1	121430778	121431277	chr1	121327621	121328120	Ccdc93|chr1:121327621-121328120	0.275019020238443	.	.
chr1	121430778	121431277	chr1	121441031	121441530	Ccdc93|chr1:121441031-121441530	0.135053451989146	.	.
chr1	121430778	121431277	chr1	121510695	121511194	Ccdc93|chr1:121510695-121511194	0.139746678946438	.	.
chr1	121567757	121568256	chr1	121441031	121441530	Ddx18|chr1:121441031-121441530	0.127650880815373	.	.
chr1	121567757	121568256	chr1	121620260	121620759	Ddx18|chr1:121620260-121620759	0.236095544071752	.	.
chr1	125435289	125435788	chr1	125482327	125482826	Actr3|chr1:125482327-125482826	0.24394170009382	.	.
chr1	125435289	125435788	chr1	125542200	125542699	Actr3|chr1:125542200-125542699	0.131191911139642	.	.
chr1	125560306	125560805	chr1	125471760	125472259	Slc35f5|chr1:125471760-125472259	0.162939489760248	.	.
chr1	125560306	125560805	chr1	125911387	125911886	Slc35f5|chr1:125911387-125911886	0.187680300724609	.	.
chr1	125911894	125912393	chr1	125911387	125911886	Lypd1|chr1:125911387-125911886	0.715693560791263	.	.
chr1	127204681	127205180	chr1	127086898	127087397	Mgat5|chr1:127086898-127087397	0.252700125612582	.	.
chr1	127205210	127205709	chr1	127086898	127087397	Mgat5|chr1:127086898-127087397	0.246473679370253	.	.
chr1	127773884	127774383	chr1	127677563	127678062	2900009J06Rik|chr1:127677563-127678062	0.129650388003035	.	.
chr1	127773884	127774383	chr1	127677563	127678062	Ccnt2|chr1:127677563-127678062	0.129650388003035	.	.
chr1	127773884	127774383	chr1	127863833	127864332	2900009J06Rik|chr1:127863833-127864332	0.140107376064139	.	.
chr1	127773884	127774383	chr1	127863833	127864332	Ccnt2|chr1:127863833-127864332	0.140107376064139	.	.
chr1	127868495	127868994	chr1	127500646	127501145	Rab3gap1|chr1:127500646-127501145	0.303500074464368	.	.
chr1	127868495	127868994	chr1	127863833	127864332	Rab3gap1|chr1:127863833-127864332	0.166253668262994	.	.
chr1	127868495	127868994	chr1	127863833	127864332	Rab3gap1|chr1:127863833-127864332	0.166253668262995	.	.
chr1	128102952	128103451	chr1	127863833	127864332	R3hdm1|chr1:127863833-127864332	0.216837372965985	.	.
chr1	128102952	128103451	chr1	127863833	127864332	Zranb3|chr1:127863833-127864332	0.216837372965985	.	.
chr1	128359460	128359959	chr1	128169460	128169959	Mcm6|chr1:128169460-128169959	0.146260711534852	.	.
chr1	128359460	128359959	chr1	128561757	128562256	Mcm6|chr1:128561757-128562256	0.190455097494639	.	.
chr1	128359460	128359959	chr1	128649453	128649952	Mcm6|chr1:128649453-128649952	0.330706237465847	.	.
chr1	128359460	128359959	chr1	128740525	128741024	Mcm6|chr1:128740525-128741024	0.194266779960823	.	.
chr1	128416641	128417140	chr1	128561757	128562256	Dars|chr1:128561757-128562256	0.162864193039358	.	.
chr1	128416641	128417140	chr1	128593128	128593627	Dars|chr1:128593128-128593627	0.283140051911164	.	.
chr1	128416641	128417140	chr1	128649453	128649952	Dars|chr1:128649453-128649952	0.222841522070777	.	.
chr1	128417141	128417640	chr1	128593128	128593627	Dars|chr1:128593128-128593627	0.141357355002006	.	.
chr1	128592363	128592862	chr1	128649453	128649952	Cxcr4|chr1:128649453-128649952	0.272335468140852	.	.
chr1	128592363	128592862	chr1	128669078	128669577	Cxcr4|chr1:128669078-128669577	0.178267588954525	.	.
chr1	128592363	128592862	chr1	128669078	128669577	Cxcr4|chr1:128669078-128669577	0.178267588954526	.	.
chr1	128592363	128592862	chr1	128756887	128757386	Cxcr4|chr1:128756887-128757386	0.139361095096903	.	.
chr1	128592363	128592862	chr1	128795537	128796036	Cxcr4|chr1:128795537-128796036	0.18672035284324	.	.
chr1	128592363	128592862	chr1	128803472	128803971	Cxcr4|chr1:128803472-128803971	0.39758044436046	.	.
chr1	128592363	128592862	chr1	128853262	128853761	Cxcr4|chr1:128853262-128853761	0.358842465776472	.	.
chr1	128592363	128592862	chr1	128860096	128860595	Cxcr4|chr1:128860096-128860595	0.2067703269025	.	.
chr1	129273098	129273597	chr1	129263556	129264055	Thsd7b|chr1:129263556-129264055	0.144388130211429	.	.
chr1	130462505	130463004	chr1	130371157	130371656	Cd55|chr1:130371157-130371656	0.220750489194412	.	.
chr1	130462505	130463004	chr1	130371157	130371656	Gm16083|chr1:130371157-130371656	0.220750489194412	.	.
chr1	130462505	130463004	chr1	130715647	130716146	Cd55|chr1:130715647-130716146	0.146236416285059	.	.
chr1	130462505	130463004	chr1	130715647	130716146	Gm16083|chr1:130715647-130716146	0.146236416285059	.	.
chr1	130717229	130717728	chr1	130517865	130518364	Yod1|chr1:130517865-130518364	0.156626329205649	.	.
chr1	130740732	130741231	chr1	130371157	130371656	Gm28857|chr1:130371157-130371656	0.24683308600396	.	.
chr1	131097580	131098079	chr1	131074370	131074869	Mapkapk2|chr1:131074370-131074869	0.171842339556672	.	.
chr1	131138073	131138572	chr1	131074370	131074869	Dyrk3|chr1:131074370-131074869	0.256037061937182	.	.
chr1	131152939	131153438	chr1	131074370	131074869	Eif2d|chr1:131074370-131074869	0.345116169400231	.	.
chr1	131152939	131153438	chr1	131078705	131079204	Eif2d|chr1:131078705-131079204	0.172667417403044	.	.
chr1	131527318	131527817	chr1	131431843	131432342	Fam72a|chr1:131431843-131432342	0.23736060161485	.	.
chr1	131527318	131527817	chr1	131431843	131432342	Srgap2|chr1:131431843-131432342	0.23736060161485	.	.
chr1	131527318	131527817	chr1	131658033	131658532	Fam72a|chr1:131658033-131658532	0.16977588822524	.	.
chr1	131527318	131527817	chr1	131658033	131658532	Srgap2|chr1:131658033-131658532	0.16977588822524	.	.
chr1	131827667	131828166	chr1	131555074	131555573	Slc41a1|chr1:131555074-131555573	0.138761632245453	.	.
chr1	131827667	131828166	chr1	131737250	131737749	Slc41a1|chr1:131737250-131737749	0.125953269746524	.	.
chr1	131827667	131828166	chr1	131872314	131872813	Slc41a1|chr1:131872314-131872813	0.150823856950688	.	.
chr1	131866958	131867457	chr1	131737250	131737749	Rab29|chr1:131737250-131737749	0.164331740314279	.	.
chr1	131910162	131910661	chr1	131737250	131737749	Nucks1|chr1:131737250-131737749	0.147510203025384	.	.
chr1	131910162	131910661	chr1	132200622	132201121	Nucks1|chr1:132200622-132201121	0.166420611443551	.	.
chr1	132007800	132008299	chr1	132326800	132327299	Elk4|chr1:132326800-132327299	0.160871903184607	.	.
chr1	132315820	132316319	chr1	132200622	132201121	Nuak2|chr1:132200622-132201121	0.142168150433292	.	.
chr1	132391552	132392051	chr1	132237474	132237973	Tmcc2|chr1:132237474-132237973	0.202640566341836	.	.
chr1	132417199	132417698	chr1	132200622	132201121	Dstyk|chr1:132200622-132201121	0.155902698563332	.	.
chr1	132477175	132477674	chr1	132200622	132201121	6030442K20Rik|chr1:132200622-132201121	0.226870675375681	.	.
chr1	132477175	132477674	chr1	132200622	132201121	Rbbp5|chr1:132200622-132201121	0.226870675375681	.	.
chr1	132477175	132477674	chr1	132282868	132283367	6030442K20Rik|chr1:132282868-132283367	0.152083583999182	.	.
chr1	132477175	132477674	chr1	132282868	132283367	Rbbp5|chr1:132282868-132283367	0.152083583999182	.	.
chr1	132477175	132477674	chr1	132283392	132283891	6030442K20Rik|chr1:132283392-132283891	0.217837700621634	.	.
chr1	132477175	132477674	chr1	132283392	132283891	Rbbp5|chr1:132283392-132283891	0.217837700621634	.	.
chr1	132880112	132880611	chr1	132758968	132759467	Lrrn2|chr1:132758968-132759467	0.385746837850289	.	.
chr1	132880112	132880611	chr1	132759793	132760292	Lrrn2|chr1:132759793-132760292	0.168231391479187	.	.
chr1	132880112	132880611	chr1	132800126	132800625	Lrrn2|chr1:132800126-132800625	0.190498961661243	.	.
chr1	132880112	132880611	chr1	132899565	132900064	Lrrn2|chr1:132899565-132900064	0.151002739056835	.	.
chr1	132880112	132880611	chr1	133025155	133025654	Lrrn2|chr1:133025155-133025654	0.153282133894763	.	.
chr1	133045916	133046415	chr1	132800126	132800625	Pik3c2b|chr1:132800126-132800625	0.235583121439576	.	.
chr1	133045916	133046415	chr1	132938857	132939356	Pik3c2b|chr1:132938857-132939356	0.217485061702751	.	.
chr1	133045916	133046415	chr1	133025155	133025654	Pik3c2b|chr1:133025155-133025654	0.13618263603235	.	.
chr1	133045916	133046415	chr1	133397607	133398106	Pik3c2b|chr1:133397607-133398106	0.189122965324842	.	.
chr1	133130962	133131461	chr1	132758468	132758967	Ppp1r15b|chr1:132758468-132758967	0.212217675606525	.	.
chr1	133130962	133131461	chr1	132758968	132759467	Ppp1r15b|chr1:132758968-132759467	0.207697574694056	.	.
chr1	133130962	133131461	chr1	132930075	132930574	Ppp1r15b|chr1:132930075-132930574	0.171242650657864	.	.
chr1	133130962	133131461	chr1	133209951	133210450	Ppp1r15b|chr1:133209951-133210450	0.17898099625995	.	.
chr1	133363199	133363698	chr1	133025155	133025654	Etnk2|chr1:133025155-133025654	0.139499902721879	.	.
chr1	133363199	133363698	chr1	133033695	133034194	Etnk2|chr1:133033695-133034194	0.176436211065079	.	.
chr1	133363199	133363698	chr1	133180923	133181422	Etnk2|chr1:133180923-133181422	0.20942266836216	.	.
chr1	133363199	133363698	chr1	133209951	133210450	Etnk2|chr1:133209951-133210450	0.126322378305251	.	.
chr1	133363199	133363698	chr1	133317153	133317652	Etnk2|chr1:133317153-133317652	0.190750495371499	.	.
chr1	133610089	133610588	chr1	133311830	133312329	Snrpe|chr1:133311830-133312329	0.198844419158804	.	.
chr1	133610089	133610588	chr1	133353486	133353985	Snrpe|chr1:133353486-133353985	0.156327406581121	.	.
chr1	133610089	133610588	chr1	133397607	133398106	Snrpe|chr1:133397607-133398106	0.154755958564918	.	.
chr1	133661173	133661672	chr1	133311830	133312329	Gm38394|chr1:133311830-133312329	0.137819816863626	.	.
chr1	133661173	133661672	chr1	133311830	133312329	Zbed6|chr1:133311830-133312329	0.137819816863626	.	.
chr1	133661173	133661672	chr1	133311830	133312329	Zc3h11a|chr1:133311830-133312329	0.137819816863626	.	.
chr1	133661173	133661672	chr1	133397607	133398106	Gm38394|chr1:133397607-133398106	0.203176365707228	.	.
chr1	133661173	133661672	chr1	133397607	133398106	Zbed6|chr1:133397607-133398106	0.203176365707228	.	.
chr1	133661173	133661672	chr1	133397607	133398106	Zc3h11a|chr1:133397607-133398106	0.203176365707228	.	.
chr1	133661173	133661672	chr1	133712327	133712826	Gm38394|chr1:133712327-133712826	0.385477330475732	.	.
chr1	133661173	133661672	chr1	133712327	133712826	Zbed6|chr1:133712327-133712826	0.385477330475732	.	.
chr1	133661173	133661672	chr1	133712327	133712826	Zc3h11a|chr1:133712327-133712826	0.385477330475732	.	.
chr1	133800824	133801323	chr1	134060782	134061281	Atp2b4|chr1:134060782-134061281	0.193769530739201	.	.
chr1	133908258	133908757	chr1	133712327	133712826	Optc|chr1:133712327-133712826	0.14037866113716	.	.
chr1	133908258	133908757	chr1	134060782	134061281	Optc|chr1:134060782-134061281	0.181501754131554	.	.
chr1	133908258	133908757	chr1	134092834	134093333	Optc|chr1:134092834-134093333	0.266329379042352	.	.
chr1	133908258	133908757	chr1	134099100	134099599	Optc|chr1:134099100-134099599	0.269905491045453	.	.
chr1	134078899	134079398	chr1	133967699	133968198	Btg2|chr1:133967699-133968198	0.261517866516337	.	.
chr1	134078899	134079398	chr1	134344509	134345008	Btg2|chr1:134344509-134345008	0.17587868983128	.	.
chr1	134332671	134333170	chr1	134060782	134061281	Ppfia4|chr1:134060782-134061281	0.153860283447384	.	.
chr1	134332671	134333170	chr1	134344509	134345008	Ppfia4|chr1:134344509-134345008	0.211948194664709	.	.
chr1	134361764	134362263	chr1	134099100	134099599	Tmem183a|chr1:134099100-134099599	0.188890221501824	.	.
chr1	134361764	134362263	chr1	134725219	134725718	Tmem183a|chr1:134725219-134725718	0.177980723479414	.	.
chr1	134405737	134406236	chr1	134060782	134061281	Cyb5r1|chr1:134060782-134061281	0.124899426055338	.	.
chr1	134405737	134406236	chr1	134120037	134120536	Cyb5r1|chr1:134120037-134120536	0.139860066459691	.	.
chr1	134405737	134406236	chr1	134120587	134121086	Cyb5r1|chr1:134120587-134121086	0.321606218066033	.	.
chr1	134405737	134406236	chr1	134327635	134328134	Cyb5r1|chr1:134327635-134328134	0.160687344744021	.	.
chr1	134405737	134406236	chr1	134344509	134345008	Cyb5r1|chr1:134344509-134345008	0.463998387247752	.	.
chr1	134415089	134415588	chr1	134045877	134046376	Adipor1|chr1:134045877-134046376	0.167820178963616	.	.
chr1	134415089	134415588	chr1	134327635	134328134	Adipor1|chr1:134327635-134328134	0.261017529035629	.	.
chr1	134455268	134455767	chr1	134045877	134046376	Klhl12|chr1:134045877-134046376	0.14789115736561	.	.
chr1	134455268	134455767	chr1	134092834	134093333	Klhl12|chr1:134092834-134093333	0.144510917335889	.	.
chr1	134455268	134455767	chr1	134344509	134345008	Klhl12|chr1:134344509-134345008	0.148301967682109	.	.
chr1	134494334	134494833	chr1	134060782	134061281	Rabif|chr1:134060782-134061281	0.251847241551224	.	.
chr1	134494334	134494833	chr1	134092834	134093333	Rabif|chr1:134092834-134093333	0.203693267838707	.	.
chr1	134494334	134494833	chr1	134099100	134099599	Rabif|chr1:134099100-134099599	0.203349512963504	.	.
chr1	134494334	134494833	chr1	134327635	134328134	Rabif|chr1:134327635-134328134	0.215811059136323	.	.
chr1	134494334	134494833	chr1	134344509	134345008	Rabif|chr1:134344509-134345008	0.129091540110385	.	.
chr1	134494334	134494833	chr1	134556771	134557270	Rabif|chr1:134556771-134557270	0.128639252486798	.	.
chr1	134494334	134494833	chr1	134725219	134725718	Rabif|chr1:134725219-134725718	0.23126956145095	.	.
chr1	134962267	134962766	chr1	134556771	134557270	Ube2t|chr1:134556771-134557270	0.149501638077886	.	.
chr1	134962267	134962766	chr1	135032586	135033085	Ube2t|chr1:135032586-135033085	0.272515026043614	.	.
chr1	135146503	135147002	chr1	134909447	134909946	Arl8a|chr1:134909447-134909946	0.243891889670636	.	.
chr1	135146503	135147002	chr1	135024891	135025390	Arl8a|chr1:135024891-135025390	0.333952223300726	.	.
chr1	135146503	135147002	chr1	135368172	135368671	Arl8a|chr1:135368172-135368671	0.230900066789664	.	.
chr1	135146503	135147002	chr1	135470582	135471081	Arl8a|chr1:135470582-135471081	0.213525660982643	.	.
chr1	135258970	135259469	chr1	135188124	135188623	Elf3|chr1:135188124-135188623	0.176846354010222	.	.
chr1	135284244	135284743	chr1	135032586	135033085	Rnpep|chr1:135032586-135033085	0.198143176339172	.	.
chr1	135313568	135314067	chr1	135368172	135368671	Timm17a|chr1:135368172-135368671	0.277525233217654	.	.
chr1	135374611	135375110	chr1	135351943	135352442	Shisa4|chr1:135351943-135352442	0.249578444519662	.	.
chr1	135430227	135430726	chr1	135154328	135154827	Ipo9|chr1:135154328-135154827	0.136031853643172	.	.
chr1	135766118	135766617	chr1	135752912	135753411	Phlda3|chr1:135752912-135753411	0.184073735988375	.	.
chr1	135766118	135766617	chr1	136089207	136089706	Phlda3|chr1:136089207-136089706	0.240542738930645	.	.
chr1	135766118	135766617	chr1	136089713	136090212	Phlda3|chr1:136089713-136090212	0.16290182386171	.	.
chr1	136131078	136131577	chr1	136089713	136090212	Gm15850|chr1:136089713-136090212	0.181383812034184	.	.
chr1	136131078	136131577	chr1	136089713	136090212	Kif21b|chr1:136089713-136090212	0.181383812034184	.	.
chr1	136131078	136131577	chr1	136170040	136170539	Gm15850|chr1:136170040-136170539	0.129982541348	.	.
chr1	136131078	136131577	chr1	136170040	136170539	Kif21b|chr1:136170040-136170539	0.129982541348	.	.
chr1	136131078	136131577	chr1	136271144	136271643	Gm15850|chr1:136271144-136271643	0.168141138516333	.	.
chr1	136131078	136131577	chr1	136271144	136271643	Kif21b|chr1:136271144-136271643	0.168141138516333	.	.
chr1	136260203	136260702	chr1	136089713	136090212	Gpr25|chr1:136089713-136090212	0.259435424402735	.	.
chr1	136260203	136260702	chr1	136271144	136271643	Gpr25|chr1:136271144-136271643	0.260978637940593	.	.
chr1	136345905	136346404	chr1	136017772	136018271	Camsap2|chr1:136017772-136018271	0.131514770229177	.	.
chr1	136415292	136415791	chr1	136170040	136170539	9230116N13Rik|chr1:136170040-136170539	0.189136768453696	.	.
chr1	136415292	136415791	chr1	136170040	136170539	Ddx59|chr1:136170040-136170539	0.189136768453696	.	.
chr1	136415292	136415791	chr1	136249523	136250022	9230116N13Rik|chr1:136249523-136250022	0.22337156147343	.	.
chr1	136415292	136415791	chr1	136249523	136250022	Ddx59|chr1:136249523-136250022	0.22337156147343	.	.
chr1	136415292	136415791	chr1	136271144	136271643	9230116N13Rik|chr1:136271144-136271643	0.128267062174678	.	.
chr1	136415292	136415791	chr1	136271144	136271643	Ddx59|chr1:136271144-136271643	0.128267062174678	.	.
chr1	136466035	136466534	chr1	136089207	136089706	Kif14|chr1:136089207-136089706	0.159698078491809	.	.
chr1	136466035	136466534	chr1	136241216	136241715	Kif14|chr1:136241216-136241715	0.132710376017242	.	.
chr1	136466035	136466534	chr1	136538287	136538786	Kif14|chr1:136538287-136538786	0.187398300857443	.	.
chr1	136466035	136466534	chr1	136601378	136601877	Kif14|chr1:136601378-136601877	0.126161367786616	.	.
chr1	136624613	136625112	chr1	136538287	136538786	Platr23|chr1:136538287-136538786	0.162137268172097	.	.
chr1	136624613	136625112	chr1	136538287	136538786	Zfp281|chr1:136538287-136538786	0.162137268172097	.	.
chr1	137898255	137898754	chr1	138040502	138041001	Gm4258|chr1:138040502-138041001	0.181182994825572	.	.
chr1	138618987	138619486	chr1	138983924	138984423	Nek7|chr1:138983924-138984423	0.122608098479235	.	.
chr1	138856629	138857128	chr1	138983924	138984423	2310009B15Rik|chr1:138983924-138984423	0.176713561019256	.	.
chr1	139454477	139454976	chr1	139000479	139000978	Aspm|chr1:139000479-139000978	0.171349859247051	.	.
chr1	143640493	143640992	chr1	143391791	143392290	B3galt2|chr1:143391791-143392290	0.350307438600729	.	.
chr1	143640493	143640992	chr1	143739248	143739747	B3galt2|chr1:143739248-143739747	0.189940260043852	.	.
chr1	143640493	143640992	chr1	143803496	143803995	B3galt2|chr1:143803496-143803995	0.173384343339404	.	.
chr1	143702603	143703102	chr1	143558218	143558717	Cdc73|chr1:143558218-143558717	0.167420585617671	.	.
chr1	143702603	143703102	chr1	143560001	143560500	Cdc73|chr1:143560001-143560500	0.171035455206224	.	.
chr1	143702603	143703102	chr1	143813845	143814344	Cdc73|chr1:143813845-143814344	0.152295214741432	.	.
chr1	143776839	143777338	chr1	143558218	143558717	Gm29170|chr1:143558218-143558717	0.260786807447746	.	.
chr1	143776839	143777338	chr1	143558218	143558717	Ro60|chr1:143558218-143558717	0.260786807447746	.	.
chr1	143776839	143777338	chr1	143558218	143558717	Uchl5|chr1:143558218-143558717	0.260786807447746	.	.
chr1	143776839	143777338	chr1	143681075	143681574	Gm29170|chr1:143681075-143681574	0.212290223456065	.	.
chr1	143776839	143777338	chr1	143681075	143681574	Ro60|chr1:143681075-143681574	0.212290223456065	.	.
chr1	143776839	143777338	chr1	143681075	143681574	Uchl5|chr1:143681075-143681574	0.212290223456065	.	.
chr1	143776839	143777338	chr1	143823396	143823895	Gm29170|chr1:143823396-143823895	0.137722163943895	.	.
chr1	143776839	143777338	chr1	143823396	143823895	Ro60|chr1:143823396-143823895	0.137722163943895	.	.
chr1	143776839	143777338	chr1	143823396	143823895	Uchl5|chr1:143823396-143823895	0.137722163943895	.	.
chr1	143776839	143777338	chr1	143878214	143878713	Gm29170|chr1:143878214-143878713	0.223342957380671	.	.
chr1	143776839	143777338	chr1	143878214	143878713	Ro60|chr1:143878214-143878713	0.223342957380671	.	.
chr1	143776839	143777338	chr1	143878214	143878713	Uchl5|chr1:143878214-143878713	0.223342957380671	.	.
chr1	144004041	144004540	chr1	143878214	143878713	Rgs2|chr1:143878214-143878713	0.206302995374447	.	.
chr1	151344167	151344666	chr1	151706042	151706541	Gm10138|chr1:151706042-151706541	0.199947780245423	.	.
chr1	151344167	151344666	chr1	151706042	151706541	Ivns1abp|chr1:151706042-151706541	0.199947780245423	.	.
chr1	151345057	151345556	chr1	151547906	151548405	Gm10138|chr1:151547906-151548405	0.1469608418662	.	.
chr1	151345057	151345556	chr1	151547906	151548405	Ivns1abp|chr1:151547906-151548405	0.1469608418662	.	.
chr1	151345057	151345556	chr1	151564412	151564911	Gm10138|chr1:151564412-151564911	0.150414827719262	.	.
chr1	151345057	151345556	chr1	151564412	151564911	Ivns1abp|chr1:151564412-151564911	0.150414827719262	.	.
chr1	151345057	151345556	chr1	151741138	151741637	Gm10138|chr1:151741138-151741637	0.15505378269944	.	.
chr1	151345057	151345556	chr1	151741138	151741637	Ivns1abp|chr1:151741138-151741637	0.15505378269944	.	.
chr1	151428258	151428757	chr1	151564412	151564911	Swt1|chr1:151564412-151564911	0.201735169002647	.	.
chr1	151428258	151428757	chr1	151564412	151564911	Trmt1l|chr1:151564412-151564911	0.201735169002647	.	.
chr1	151428258	151428757	chr1	151721599	151722098	Swt1|chr1:151721599-151722098	0.130157532010334	.	.
chr1	151428258	151428757	chr1	151721599	151722098	Trmt1l|chr1:151721599-151722098	0.130157532010334	.	.
chr1	151428762	151429261	chr1	151721599	151722098	Swt1|chr1:151721599-151722098	0.330163182934166	.	.
chr1	151428762	151429261	chr1	151721599	151722098	Trmt1l|chr1:151721599-151722098	0.330163182934166	.	.
chr1	151500739	151501238	chr1	151564412	151564911	Rnf2|chr1:151564412-151564911	0.13897880503206	.	.
chr1	151500739	151501238	chr1	151925663	151926162	Rnf2|chr1:151925663-151926162	0.215571899344296	.	.
chr1	151754914	151755413	chr1	151564412	151564911	2810414N06Rik|chr1:151564412-151564911	0.134636147864009	.	.
chr1	151754914	151755413	chr1	151564412	151564911	Edem3|chr1:151564412-151564911	0.134636147864009	.	.
chr1	151754914	151755413	chr1	151661977	151662476	2810414N06Rik|chr1:151661977-151662476	0.149590185055305	.	.
chr1	151754914	151755413	chr1	151661977	151662476	Edem3|chr1:151661977-151662476	0.149590185055305	.	.
chr1	151754914	151755413	chr1	151953531	151954030	2810414N06Rik|chr1:151953531-151954030	0.336454544986005	.	.
chr1	151754914	151755413	chr1	151953531	151954030	Edem3|chr1:151953531-151954030	0.336454544986005	.	.
chr1	152090109	152090608	chr1	151925663	151926162	1700025G04Rik|chr1:151925663-151926162	0.278239846933232	.	.
chr1	152090109	152090608	chr1	152449094	152449593	1700025G04Rik|chr1:152449094-152449593	0.175101719650007	.	.
chr1	152090109	152090608	chr1	152466295	152466794	1700025G04Rik|chr1:152466295-152466794	0.261707993006242	.	.
chr1	152386383	152386882	chr1	152449094	152449593	Tsen15|chr1:152449094-152449593	0.27280212798908	.	.
chr1	152386383	152386882	chr1	152624959	152625458	Tsen15|chr1:152624959-152625458	0.151621509931701	.	.
chr1	152687253	152687752	chr1	152466295	152466794	Gm15479|chr1:152466295-152466794	0.244040768290991	.	.
chr1	152687794	152688293	chr1	152466295	152466794	Gm15479|chr1:152466295-152466794	0.360761893666687	.	.
chr1	152687794	152688293	chr1	152556098	152556597	Gm15479|chr1:152556098-152556597	0.12742997229806	.	.
chr1	152766805	152767304	chr1	152556098	152556597	Arpc5|chr1:152556098-152556597	0.217609062163772	.	.
chr1	152766805	152767304	chr1	152556098	152556597	Rgl1|chr1:152556098-152556597	0.217609062163772	.	.
chr1	152902442	152902941	chr1	152556098	152556597	Smg7|chr1:152556098-152556597	0.169313671059888	.	.
chr1	152902442	152902941	chr1	152624446	152624945	Smg7|chr1:152624446-152624945	0.215635806234427	.	.
chr1	152902988	152903487	chr1	152514174	152514673	Smg7|chr1:152514174-152514673	0.171262570328528	.	.
chr1	152902988	152903487	chr1	152624959	152625458	Smg7|chr1:152624959-152625458	0.269916489004846	.	.
chr1	152902988	152903487	chr1	153153843	153154342	Smg7|chr1:153153843-153154342	0.13574548961602	.	.
chr1	153332222	153332721	chr1	153386660	153387159	Lamc1|chr1:153386660-153387159	0.218548734789111	.	.
chr1	153332222	153332721	chr1	153641868	153642367	Lamc1|chr1:153641868-153642367	0.146733900499717	.	.
chr1	153332786	153333285	chr1	153679079	153679578	Lamc1|chr1:153679079-153679578	0.222489798158221	.	.
chr1	153424875	153425374	chr1	153153843	153154342	Shcbp1l|chr1:153153843-153154342	0.183674585909663	.	.
chr1	153424875	153425374	chr1	153401729	153402228	Shcbp1l|chr1:153401729-153402228	0.229759297096985	.	.
chr1	153487484	153487983	chr1	153683332	153683831	Dhx9|chr1:153683332-153683831	0.249256651972212	.	.
chr1	153487484	153487983	chr1	153726489	153726988	Dhx9|chr1:153726489-153726988	0.13530254018081	.	.
chr1	153549494	153549993	chr1	153574698	153575197	Npl|chr1:153574698-153575197	0.141362394007041	.	.
chr1	153549494	153549993	chr1	153641868	153642367	Npl|chr1:153641868-153642367	0.163312169250371	.	.
chr1	153549494	153549993	chr1	153726489	153726988	Npl|chr1:153726489-153726988	0.2615248029786	.	.
chr1	153749495	153749994	chr1	153726489	153726988	Gm28512|chr1:153726489-153726988	0.167837380972037	.	.
chr1	153749495	153749994	chr1	153726489	153726988	Gm28513|chr1:153726489-153726988	0.167837380972037	.	.
chr1	153749495	153749994	chr1	153726489	153726988	Rnasel|chr1:153726489-153726988	0.167837380972037	.	.
chr1	153749495	153749994	chr1	153733011	153733510	Gm28512|chr1:153733011-153733510	0.15135313129432	.	.
chr1	153749495	153749994	chr1	153733011	153733510	Gm28513|chr1:153733011-153733510	0.15135313129432	.	.
chr1	153749495	153749994	chr1	153733011	153733510	Rnasel|chr1:153733011-153733510	0.15135313129432	.	.
chr1	153899574	153900073	chr1	153635433	153635932	Glul|chr1:153635433-153635932	0.195804497917267	.	.
chr1	153899574	153900073	chr1	153635433	153635932	Teddm2|chr1:153635433-153635932	0.195804497917267	.	.
chr1	153899574	153900073	chr1	153642482	153642981	Glul|chr1:153642482-153642981	0.124884554959133	.	.
chr1	153899574	153900073	chr1	153642482	153642981	Teddm2|chr1:153642482-153642981	0.124884554959133	.	.
chr1	153899574	153900073	chr1	153679079	153679578	Glul|chr1:153679079-153679578	0.163871017539553	.	.
chr1	153899574	153900073	chr1	153679079	153679578	Teddm2|chr1:153679079-153679578	0.163871017539553	.	.
chr1	153899574	153900073	chr1	153679607	153680106	Glul|chr1:153679607-153680106	0.154401176232605	.	.
chr1	153899574	153900073	chr1	153679607	153680106	Teddm2|chr1:153679607-153680106	0.154401176232605	.	.
chr1	153899574	153900073	chr1	153683332	153683831	Glul|chr1:153683332-153683831	0.131542823778655	.	.
chr1	153899574	153900073	chr1	153683332	153683831	Teddm2|chr1:153683332-153683831	0.131542823778655	.	.
chr1	153899574	153900073	chr1	154156089	154156588	Glul|chr1:154156089-154156588	0.129819994763727	.	.
chr1	153899574	153900073	chr1	154156089	154156588	Teddm2|chr1:154156089-154156588	0.129819994763727	.	.
chr1	153899574	153900073	chr1	154156674	154157173	Glul|chr1:154156674-154157173	0.258323211610653	.	.
chr1	153899574	153900073	chr1	154156674	154157173	Teddm2|chr1:154156674-154157173	0.258323211610653	.	.
chr1	155416705	155417204	chr1	155289393	155289892	Xpr1|chr1:155289393-155289892	0.14114078796898	.	.
chr1	155416705	155417204	chr1	155289393	155289892	Xpr1|chr1:155289393-155289892	0.141140787968981	.	.
chr1	155417226	155417725	chr1	155289393	155289892	Xpr1|chr1:155289393-155289892	0.131816851313332	.	.
chr1	155557936	155558435	chr1	155281431	155281930	Acbd6|chr1:155281431-155281930	0.179076135547262	.	.
chr1	155557936	155558435	chr1	155529163	155529662	Acbd6|chr1:155529163-155529662	0.131454904877958	.	.
chr1	155557936	155558435	chr1	155533015	155533514	Acbd6|chr1:155533015-155533514	0.244840274255817	.	.
chr1	155812620	155813119	chr1	155516450	155516949	Qsox1|chr1:155516450-155516949	0.163877359217405	.	.
chr1	155812620	155813119	chr1	155533015	155533514	Qsox1|chr1:155533015-155533514	0.135045225709896	.	.
chr1	155812620	155813119	chr1	155707537	155708036	Qsox1|chr1:155707537-155708036	0.250285452687664	.	.
chr1	155812620	155813119	chr1	155790417	155790916	Qsox1|chr1:155790417-155790916	0.283263081840731	.	.
chr1	155812620	155813119	chr1	156040577	156041076	Qsox1|chr1:156040577-156041076	0.183439547336784	.	.
chr1	155812620	155813119	chr1	156179815	156180314	Qsox1|chr1:156179815-156180314	0.480006308524533	.	.
chr1	155812620	155813119	chr1	156241652	156242151	Qsox1|chr1:156241652-156242151	0.122759687431954	.	.
chr1	155973115	155973614	chr1	155707537	155708036	Cep350|chr1:155707537-155708036	0.255625180079864	.	.
chr1	155973115	155973614	chr1	156040577	156041076	Cep350|chr1:156040577-156041076	0.33748649285311	.	.
chr1	155973115	155973614	chr1	156040577	156041076	Cep350|chr1:156040577-156041076	0.337486492853111	.	.
chr1	155973115	155973614	chr1	156111733	156112232	Cep350|chr1:156111733-156112232	0.181696348306073	.	.
chr1	156035878	156036377	chr1	156179815	156180314	Tor1aip1|chr1:156179815-156180314	0.133026137782653	.	.
chr1	156035878	156036377	chr1	156179815	156180314	Tor1aip2|chr1:156179815-156180314	0.133026137782653	.	.
chr1	156474061	156474560	chr1	156090085	156090584	Soat1|chr1:156090085-156090584	0.233910682741172	.	.
chr1	156558476	156558975	chr1	156914851	156915350	Abl2|chr1:156914851-156915350	0.127894979107548	.	.
chr1	156558476	156558975	chr1	156990091	156990590	Abl2|chr1:156990091-156990590	0.186910462240208	.	.
chr1	156718854	156719353	chr1	156931006	156931505	Fam20b|chr1:156931006-156931505	0.152149927935914	.	.
chr1	156718854	156719353	chr1	156997781	156998280	Fam20b|chr1:156997781-156998280	0.168794346740882	.	.
chr1	156838589	156839088	chr1	156781070	156781569	Angptl1|chr1:156781070-156781569	0.195107254831914	.	.
chr1	156938775	156939274	chr1	156931006	156931505	4930439D14Rik|chr1:156931006-156931505	0.182702119756847	.	.
chr1	156938775	156939274	chr1	156931006	156931505	Ralgps2|chr1:156931006-156931505	0.182702119756847	.	.
chr1	156939411	156939910	chr1	156785609	156786108	4930439D14Rik|chr1:156785609-156786108	0.186708911350892	.	.
chr1	156939411	156939910	chr1	156785609	156786108	Ralgps2|chr1:156785609-156786108	0.186708911350892	.	.
chr1	157412497	157412996	chr1	157055034	157055533	Rasal2|chr1:157055034-157055533	0.131829569980993	.	.
chr1	157412497	157412996	chr1	157074949	157075448	Rasal2|chr1:157074949-157075448	0.333026026652338	.	.
chr1	157412497	157412996	chr1	157320579	157321078	Rasal2|chr1:157320579-157321078	0.326576599621307	.	.
chr1	157412497	157412996	chr1	157443222	157443721	Rasal2|chr1:157443222-157443721	0.171465605973529	.	.
chr1	158356145	158356644	chr1	158039635	158040134	Brinp2|chr1:158039635-158040134	0.251083755888601	.	.
chr1	158356145	158356644	chr1	158213209	158213708	Brinp2|chr1:158213209-158213708	0.174803755661868	.	.
chr1	158362285	158362784	chr1	158039635	158040134	Astn1|chr1:158039635-158040134	0.171710891640883	.	.
chr1	158362285	158362784	chr1	158213209	158213708	Astn1|chr1:158213209-158213708	0.188801076286496	.	.
chr1	158362285	158362784	chr1	158279260	158279759	Astn1|chr1:158279260-158279759	0.17058412863634	.	.
chr1	158362285	158362784	chr1	158411103	158411602	Astn1|chr1:158411103-158411602	0.235623745544459	.	.
chr1	158362285	158362784	chr1	158493290	158493789	Astn1|chr1:158493290-158493789	0.166780374887996	.	.
chr1	159231910	159232409	chr1	159135252	159135751	Cop1|chr1:159135252-159135751	0.220496559683952	.	.
chr1	159523530	159524029	chr1	159583840	159584339	Tnr|chr1:159583840-159584339	0.187342709081784	.	.
chr1	159523530	159524029	chr1	159803621	159804120	Tnr|chr1:159803621-159804120	0.126863543273754	.	.
chr1	159615027	159615526	chr1	159852074	159852573	Gm10530|chr1:159852074-159852573	0.12991079707958	.	.
chr1	160194792	160195291	chr1	159783819	159784318	Mrps14|chr1:159783819-159784318	0.142091566596343	.	.
chr1	160194792	160195291	chr1	159800310	159800809	Mrps14|chr1:159800310-159800809	0.145467171491894	.	.
chr1	160194792	160195291	chr1	160351869	160352368	Mrps14|chr1:160351869-160352368	0.273241250729027	.	.
chr1	160212750	160213249	chr1	160377596	160378095	Cacybp|chr1:160377596-160378095	0.21029107919161	.	.
chr1	160906055	160906554	chr1	160531354	160531853	Rc3h1|chr1:160531354-160531853	0.145493320294778	.	.
chr1	160906592	160907091	chr1	160840032	160840531	Rc3h1|chr1:160840032-160840531	0.125668894419968	.	.
chr1	160906592	160907091	chr1	160934068	160934567	Rc3h1|chr1:160934068-160934567	0.292021914918626	.	.
chr1	161034286	161034785	chr1	161196029	161196528	Gas5|chr1:161196029-161196528	0.225387144062443	.	.
chr1	161034286	161034785	chr1	161196029	161196528	Zbtb37|chr1:161196029-161196528	0.225387144062443	.	.
chr1	161034286	161034785	chr1	161463592	161464091	Gas5|chr1:161463592-161464091	0.187808724045803	.	.
chr1	161034286	161034785	chr1	161463592	161464091	Gas5|chr1:161463592-161464091	0.187808724045804	.	.
chr1	161034286	161034785	chr1	161463592	161464091	Zbtb37|chr1:161463592-161464091	0.187808724045803	.	.
chr1	161034286	161034785	chr1	161463592	161464091	Zbtb37|chr1:161463592-161464091	0.187808724045804	.	.
chr1	161034786	161035285	chr1	161463592	161464091	Gas5|chr1:161463592-161464091	0.185497077456817	.	.
chr1	161034786	161035285	chr1	161463592	161464091	Zbtb37|chr1:161463592-161464091	0.185497077456817	.	.
chr1	161131254	161131753	chr1	160934068	160934567	Klhl20|chr1:160934068-160934567	0.145759595183551	.	.
chr1	161250941	161251440	chr1	161380074	161380573	Prdx6|chr1:161380074-161380573	0.264448486994824	.	.
chr1	161876197	161876696	chr1	161507610	161508109	Suco|chr1:161507610-161508109	0.170182196587351	.	.
chr1	161876197	161876696	chr1	161607401	161607900	Suco|chr1:161607401-161607900	0.179101651227326	.	.
chr1	161876715	161877214	chr1	161607401	161607900	Suco|chr1:161607401-161607900	0.131584578522677	.	.
chr1	161968972	161969471	chr1	162037790	162038289	Gm38304|chr1:162037790-162038289	0.154459605896753	.	.
chr1	161968972	161969471	chr1	162037790	162038289	Pigc|chr1:162037790-162038289	0.154459605896753	.	.
chr1	161968972	161969471	chr1	162052073	162052572	Gm38304|chr1:162052073-162052572	0.142766120881661	.	.
chr1	161968972	161969471	chr1	162052073	162052572	Pigc|chr1:162052073-162052572	0.142766120881661	.	.
chr1	161968972	161969471	chr1	162183001	162183500	Gm38304|chr1:162183001-162183500	0.282614092900165	.	.
chr1	161968972	161969471	chr1	162183001	162183500	Pigc|chr1:162183001-162183500	0.282614092900165	.	.
chr1	161968972	161969471	chr1	162183924	162184423	Gm38304|chr1:162183924-162184423	0.145170805993076	.	.
chr1	161968972	161969471	chr1	162183924	162184423	Pigc|chr1:162183924-162184423	0.145170805993076	.	.
chr1	161968972	161969471	chr1	162196773	162197272	Gm38304|chr1:162196773-162197272	0.230138528226403	.	.
chr1	161968972	161969471	chr1	162196773	162197272	Pigc|chr1:162196773-162197272	0.230138528226403	.	.
chr1	162477074	162477573	chr1	162207113	162207612	Dnm3|chr1:162207113-162207612	0.139890731024484	.	.
chr1	162477074	162477573	chr1	162299840	162300339	Dnm3|chr1:162299840-162300339	0.165678733564968	.	.
chr1	162477074	162477573	chr1	162412781	162413280	Dnm3|chr1:162412781-162413280	0.161431261519709	.	.
chr1	162477074	162477573	chr1	162436631	162437130	Dnm3|chr1:162436631-162437130	0.171924220424975	.	.
chr1	162477074	162477573	chr1	162436631	162437130	Dnm3|chr1:162436631-162437130	0.171924220424976	.	.
chr1	162477074	162477573	chr1	162665061	162665560	Dnm3|chr1:162665061-162665560	0.262888095787265	.	.
chr1	162477766	162478265	chr1	162196773	162197272	Dnm3|chr1:162196773-162197272	0.133940724218429	.	.
chr1	162477766	162478265	chr1	162359162	162359661	Dnm3|chr1:162359162-162359661	0.138827182077304	.	.
chr1	162548386	162548885	chr1	162299840	162300339	Eef1aknmt|chr1:162299840-162300339	0.309512607788194	.	.
chr1	162548386	162548885	chr1	162643722	162644221	Eef1aknmt|chr1:162643722-162644221	0.218485631643425	.	.
chr1	162548386	162548885	chr1	162665061	162665560	Eef1aknmt|chr1:162665061-162665560	0.163119921934672	.	.
chr1	162570372	162570871	chr1	162359162	162359661	Vamp4|chr1:162359162-162359661	0.172503343228491	.	.
chr1	162570372	162570871	chr1	162665061	162665560	Vamp4|chr1:162665061-162665560	0.129351197268297	.	.
chr1	162739851	162740350	chr1	162295501	162296000	Prrc2c|chr1:162295501-162296000	0.169794790219368	.	.
chr1	162739851	162740350	chr1	162509243	162509742	Prrc2c|chr1:162509243-162509742	0.179304023749322	.	.
chr1	162739851	162740350	chr1	162588549	162589048	Prrc2c|chr1:162588549-162589048	0.211738595770126	.	.
chr1	162740352	162740851	chr1	162509243	162509742	Prrc2c|chr1:162509243-162509742	0.145579214430439	.	.
chr1	164248686	164249185	chr1	164492893	164493392	Slc19a2|chr1:164492893-164493392	0.383719839672232	.	.
chr1	164307370	164307869	chr1	164552715	164553214	Blzf1|chr1:164552715-164553214	0.252039248529404	.	.
chr1	164461711	164462210	chr1	164552715	164553214	Gm32391|chr1:164552715-164553214	0.267735151549311	.	.
chr1	164681594	164682093	chr1	164492893	164493392	Gm37184|chr1:164492893-164493392	0.215640548019565	.	.
chr1	164898957	164899456	chr1	165075909	165076408	Gm32569|chr1:165075909-165076408	0.192553974046248	.	.
chr1	165091724	165092223	chr1	165075344	165075843	4930568G15Rik|chr1:165075344-165075843	0.161705486415329	.	.
chr1	165091724	165092223	chr1	165132392	165132891	4930568G15Rik|chr1:165132392-165132891	0.134871034793095	.	.
chr1	165236724	165237223	chr1	164770530	164771029	Tiprl|chr1:164770530-164771029	0.283884913196657	.	.
chr1	165236724	165237223	chr1	164811255	164811754	Tiprl|chr1:164811255-164811754	0.221495956776485	.	.
chr1	165236724	165237223	chr1	165302728	165303227	Tiprl|chr1:165302728-165303227	0.240042925651587	.	.
chr1	165236724	165237223	chr1	165314491	165314990	Tiprl|chr1:165314491-165314990	0.151574102497253	.	.
chr1	165236724	165237223	chr1	165498798	165499297	Tiprl|chr1:165498798-165499297	0.19172481753826	.	.
chr1	165460313	165460812	chr1	165605689	165606188	Dcaf6|chr1:165605689-165606188	0.174390641187403	.	.
chr1	165460313	165460812	chr1	165605689	165606188	Mpc2|chr1:165605689-165606188	0.174390641187403	.	.
chr1	165460313	165460812	chr1	165642102	165642601	Dcaf6|chr1:165642102-165642601	0.280324103977812	.	.
chr1	165460313	165460812	chr1	165642102	165642601	Mpc2|chr1:165642102-165642601	0.280324103977812	.	.
chr1	165460922	165461421	chr1	165246521	165247020	Dcaf6|chr1:165246521-165247020	0.13275769290312	.	.
chr1	165460922	165461421	chr1	165246521	165247020	Mpc2|chr1:165246521-165247020	0.13275769290312	.	.
chr1	165460922	165461421	chr1	165598478	165598977	Dcaf6|chr1:165598478-165598977	0.263314109410123	.	.
chr1	165460922	165461421	chr1	165598478	165598977	Mpc2|chr1:165598478-165598977	0.263314109410123	.	.
chr1	165460922	165461421	chr1	165605689	165606188	Dcaf6|chr1:165605689-165606188	0.21390363626975	.	.
chr1	165460922	165461421	chr1	165605689	165606188	Mpc2|chr1:165605689-165606188	0.21390363626975	.	.
chr1	165634316	165634815	chr1	165498798	165499297	Mpzl1|chr1:165498798-165499297	0.253743968912082	.	.
chr1	165634316	165634815	chr1	165814687	165815186	Mpzl1|chr1:165814687-165815186	0.229746004575231	.	.
chr1	165634316	165634815	chr1	165976556	165977055	Mpzl1|chr1:165976556-165977055	0.13377579860077	.	.
chr1	165763500	165763999	chr1	165598478	165598977	Creg1|chr1:165598478-165598977	0.157920426956487	.	.
chr1	165763500	165763999	chr1	166153330	166153829	Creg1|chr1:166153330-166153829	0.179505230576201	.	.
chr1	166002418	166002917	chr1	165971237	165971736	Gm26665|chr1:165971237-165971736	0.237871634359782	.	.
chr1	166002418	166002917	chr1	165971237	165971736	Pou2f1|chr1:165971237-165971736	0.237871634359782	.	.
chr1	166002418	166002917	chr1	166139809	166140308	Gm26665|chr1:166139809-166140308	0.148164547916742	.	.
chr1	166002418	166002917	chr1	166139809	166140308	Pou2f1|chr1:166139809-166140308	0.148164547916742	.	.
chr1	166002418	166002917	chr1	166160566	166161065	Gm26665|chr1:166160566-166161065	0.24192768350371	.	.
chr1	166002418	166002917	chr1	166160566	166161065	Pou2f1|chr1:166160566-166161065	0.24192768350371	.	.
chr1	166002418	166002917	chr1	166280533	166281032	Gm26665|chr1:166280533-166281032	0.133795595730021	.	.
chr1	166002418	166002917	chr1	166280533	166281032	Pou2f1|chr1:166280533-166281032	0.133795595730021	.	.
chr1	166002418	166002917	chr1	166296364	166296863	Gm26665|chr1:166296364-166296863	0.176789698407317	.	.
chr1	166002418	166002917	chr1	166296364	166296863	Pou2f1|chr1:166296364-166296863	0.176789698407317	.	.
chr1	166002418	166002917	chr1	166296977	166297476	Gm26665|chr1:166296977-166297476	0.287345852626331	.	.
chr1	166002418	166002917	chr1	166296977	166297476	Pou2f1|chr1:166296977-166297476	0.287345852626331	.	.
chr1	166003176	166003675	chr1	166139809	166140308	Gm26665|chr1:166139809-166140308	0.124600536364732	.	.
chr1	166003176	166003675	chr1	166139809	166140308	Pou2f1|chr1:166139809-166140308	0.124600536364732	.	.
chr1	166003176	166003675	chr1	166154109	166154608	Gm26665|chr1:166154109-166154608	0.12369335440591	.	.
chr1	166003176	166003675	chr1	166154109	166154608	Pou2f1|chr1:166154109-166154608	0.12369335440591	.	.
chr1	166003176	166003675	chr1	166280533	166281032	Gm26665|chr1:166280533-166281032	0.124147055328769	.	.
chr1	166003176	166003675	chr1	166280533	166281032	Pou2f1|chr1:166280533-166281032	0.124147055328769	.	.
chr1	166003176	166003675	chr1	166401992	166402491	Gm26665|chr1:166401992-166402491	0.144331460131262	.	.
chr1	166003176	166003675	chr1	166401992	166402491	Pou2f1|chr1:166401992-166402491	0.144331460131262	.	.
chr1	166253817	166254316	chr1	166160566	166161065	Ildr2|chr1:166160566-166161065	0.236632775303495	.	.
chr1	166253817	166254316	chr1	166296364	166296863	Ildr2|chr1:166296364-166296863	0.203989321077997	.	.
chr1	166253817	166254316	chr1	166296977	166297476	Ildr2|chr1:166296977-166297476	0.184123425179582	.	.
chr1	166253817	166254316	chr1	166323954	166324453	Ildr2|chr1:166323954-166324453	0.233396613058945	.	.
chr1	166253817	166254316	chr1	166401992	166402491	Ildr2|chr1:166401992-166402491	0.174901060273021	.	.
chr1	166254415	166254914	chr1	166160566	166161065	Ildr2|chr1:166160566-166161065	0.15295689831545	.	.
chr1	166254415	166254914	chr1	166401992	166402491	Ildr2|chr1:166401992-166402491	0.137345786138852	.	.
chr1	166379002	166379501	chr1	166153330	166153829	Tada1|chr1:166153330-166153829	0.156871987121067	.	.
chr1	166409578	166410077	chr1	166280533	166281032	Pogk|chr1:166280533-166281032	0.251290665135846	.	.
chr1	166409578	166410077	chr1	166296977	166297476	Pogk|chr1:166296977-166297476	0.164767360633851	.	.
chr1	167000534	167001033	chr1	166940118	166940617	Fam78b|chr1:166940118-166940617	0.15684247062362	.	.
chr1	167000534	167001033	chr1	166940118	166940617	Gm16701|chr1:166940118-166940617	0.15684247062362	.	.
chr1	167000534	167001033	chr1	167337334	167337833	Fam78b|chr1:167337334-167337833	0.13922036369177	.	.
chr1	167000534	167001033	chr1	167337334	167337833	Gm16701|chr1:167337334-167337833	0.13922036369177	.	.
chr1	167000534	167001033	chr1	167369851	167370350	Fam78b|chr1:167369851-167370350	0.299979752088821	.	.
chr1	167000534	167001033	chr1	167369851	167370350	Gm16701|chr1:167369851-167370350	0.299979752088821	.	.
chr1	167284924	167285423	chr1	167119452	167119951	Gm2453|chr1:167119452-167119951	0.14366414109557	.	.
chr1	167284924	167285423	chr1	167119452	167119951	Uck2|chr1:167119452-167119951	0.14366414109557	.	.
chr1	167308418	167308917	chr1	167660629	167661128	Tmco1|chr1:167660629-167661128	0.191166865864945	.	.
chr1	167349707	167350206	chr1	167194693	167195192	Aldh9a1|chr1:167194693-167195192	0.213049250891817	.	.
chr1	167394156	167394655	chr1	167644841	167645340	Mgst3|chr1:167644841-167645340	0.161994529029144	.	.
chr1	167597755	167598254	chr1	167269986	167270485	Rxrg|chr1:167269986-167270485	0.219706208650692	.	.
chr1	167597755	167598254	chr1	167337334	167337833	Rxrg|chr1:167337334-167337833	0.148224798369346	.	.
chr1	167597755	167598254	chr1	167369851	167370350	Rxrg|chr1:167369851-167370350	0.140014692852536	.	.
chr1	167598393	167598892	chr1	167269986	167270485	Rxrg|chr1:167269986-167270485	0.269719511588631	.	.
chr1	167598393	167598892	chr1	167888088	167888587	Rxrg|chr1:167888088-167888587	0.156308439019932	.	.
chr1	168432123	168432622	chr1	168044780	168045279	Pbx1|chr1:168044780-168045279	0.141924465483692	.	.
chr1	168432123	168432622	chr1	168328112	168328611	Pbx1|chr1:168328112-168328611	0.258462367600694	.	.
chr1	169655194	169655693	chr1	169485073	169485572	Rgs5|chr1:169485073-169485572	0.2229260327541	.	.
chr1	169655194	169655693	chr1	169670575	169671074	Rgs5|chr1:169670575-169671074	0.335372921664298	.	.
chr1	169655194	169655693	chr1	169913957	169914456	Rgs5|chr1:169913957-169914456	0.208804028752138	.	.
chr1	169655194	169655693	chr1	169916624	169917123	Rgs5|chr1:169916624-169917123	0.266494216067456	.	.
chr1	169747461	169747960	chr1	169485578	169486077	Rgs4|chr1:169485578-169486077	0.182066518330745	.	.
chr1	169747461	169747960	chr1	169913957	169914456	Rgs4|chr1:169913957-169914456	0.151700759495437	.	.
chr1	169747461	169747960	chr1	169913957	169914456	Rgs4|chr1:169913957-169914456	0.151700759495438	.	.
chr1	169747461	169747960	chr1	169916624	169917123	Rgs4|chr1:169916624-169917123	0.23347406379216	.	.
chr1	169928414	169928913	chr1	169670575	169671074	Ccdc190|chr1:169670575-169671074	0.137448601955077	.	.
chr1	169928414	169928913	chr1	169848486	169848985	Ccdc190|chr1:169848486-169848985	0.202069570592896	.	.
chr1	169928414	169928913	chr1	170011129	170011628	Ccdc190|chr1:170011129-170011628	0.1774646286936	.	.
chr1	169969082	169969581	chr1	169621157	169621656	3110045C21Rik|chr1:169621157-169621656	0.178288147188259	.	.
chr1	169969082	169969581	chr1	169621157	169621656	Hsd17b7|chr1:169621157-169621656	0.178288147188259	.	.
chr1	169969082	169969581	chr1	169848486	169848985	3110045C21Rik|chr1:169848486-169848985	0.340103165478847	.	.
chr1	169969082	169969581	chr1	169848486	169848985	Hsd17b7|chr1:169848486-169848985	0.340103165478847	.	.
chr1	170174840	170175339	chr1	169764373	169764872	Gm37748|chr1:169764373-169764872	0.131616778243975	.	.
chr1	170174840	170175339	chr1	169764373	169764872	Uap1|chr1:169764373-169764872	0.131616778243975	.	.
chr1	170174840	170175339	chr1	170385471	170385970	Gm37748|chr1:170385471-170385970	0.150147353918777	.	.
chr1	170174840	170175339	chr1	170385471	170385970	Uap1|chr1:170385471-170385970	0.150147353918777	.	.
chr1	170215136	170215635	chr1	170160383	170160882	4930500M09Rik|chr1:170160383-170160882	0.203156598447775	.	.
chr1	170215136	170215635	chr1	170160383	170160882	Uhmk1|chr1:170160383-170160882	0.203156598447775	.	.
chr1	170589545	170590044	chr1	170431248	170431747	Nos1ap|chr1:170431248-170431747	0.184313181124963	.	.
chr1	170589545	170590044	chr1	170554920	170555419	Nos1ap|chr1:170554920-170555419	0.212377421539699	.	.
chr1	170589545	170590044	chr1	170705115	170705614	Nos1ap|chr1:170705115-170705614	0.124559975986371	.	.
chr1	170644224	170644723	chr1	170255487	170255986	Olfml2b|chr1:170255487-170255986	0.279274001249241	.	.
chr1	170644224	170644723	chr1	170466554	170467053	Olfml2b|chr1:170466554-170467053	0.128734999262176	.	.
chr1	170867571	170868070	chr1	171033681	171034180	Atf6|chr1:171033681-171034180	0.165695061742976	.	.
chr1	170867571	170868070	chr1	171033681	171034180	Gm9929|chr1:171033681-171034180	0.165695061742976	.	.
chr1	170868410	170868909	chr1	171044776	171045275	Atf6|chr1:171044776-171045275	0.242348097033595	.	.
chr1	170868410	170868909	chr1	171044776	171045275	Gm9929|chr1:171044776-171045275	0.242348097033595	.	.
chr1	170868410	170868909	chr1	171103099	171103598	Atf6|chr1:171103099-171103598	0.129263686471629	.	.
chr1	170868410	170868909	chr1	171103099	171103598	Gm9929|chr1:171103099-171103598	0.129263686471629	.	.
chr1	170868410	170868909	chr1	171110922	171111421	Atf6|chr1:171110922-171111421	0.140463498227196	.	.
chr1	170868410	170868909	chr1	171110922	171111421	Gm9929|chr1:171110922-171111421	0.140463498227196	.	.
chr1	171113775	171114274	chr1	171110922	171111421	Cfap126|chr1:171110922-171111421	0.129239838104968	.	.
chr1	171281054	171281553	chr1	171037809	171038308	Ppox|chr1:171037809-171038308	0.244936091853055	.	.
chr1	171281054	171281553	chr1	171038357	171038856	Ppox|chr1:171038357-171038856	0.132391090079098	.	.
chr1	171281054	171281553	chr1	171101659	171102158	Ppox|chr1:171101659-171102158	0.295160972582974	.	.
chr1	171287719	171288218	chr1	171103099	171103598	Usp21|chr1:171103099-171103598	0.168705384566388	.	.
chr1	171287719	171288218	chr1	171247027	171247526	Usp21|chr1:171247027-171247526	0.257896866618752	.	.
chr1	171294566	171295065	chr1	171033681	171034180	Ufc1|chr1:171033681-171034180	0.167822127221147	.	.
chr1	171294566	171295065	chr1	171044266	171044765	Ufc1|chr1:171044266-171044765	0.180007450692741	.	.
chr1	171294566	171295065	chr1	171044776	171045275	Ufc1|chr1:171044776-171045275	0.154160759907181	.	.
chr1	171294566	171295065	chr1	171103099	171103598	Ufc1|chr1:171103099-171103598	0.169031058362413	.	.
chr1	171294566	171295065	chr1	171192867	171193366	Ufc1|chr1:171192867-171193366	0.202343040556881	.	.
chr1	171294566	171295065	chr1	171247027	171247526	Ufc1|chr1:171247027-171247526	0.20960189921252	.	.
chr1	171328705	171329204	chr1	171038357	171038856	Dedd|chr1:171038357-171038856	0.280316572505649	.	.
chr1	171328705	171329204	chr1	171102488	171102987	Dedd|chr1:171102488-171102987	0.159242034081027	.	.
chr1	171345437	171345936	chr1	171103099	171103598	Nit1|chr1:171103099-171103598	0.150114434249266	.	.
chr1	171345437	171345936	chr1	171103099	171103598	Pfdn2|chr1:171103099-171103598	0.150114434249266	.	.
chr1	171345437	171345936	chr1	171185503	171186002	Nit1|chr1:171185503-171186002	0.285143035924364	.	.
chr1	171345437	171345936	chr1	171185503	171186002	Pfdn2|chr1:171185503-171186002	0.285143035924364	.	.
chr1	171360576	171361075	chr1	171033681	171034180	Klhdc9|chr1:171033681-171034180	0.135963116398796	.	.
chr1	171360576	171361075	chr1	171036880	171037379	Klhdc9|chr1:171036880-171037379	0.146070669394578	.	.
chr1	171360576	171361075	chr1	171038357	171038856	Klhdc9|chr1:171038357-171038856	0.146632988664868	.	.
chr1	171360576	171361075	chr1	171103099	171103598	Klhdc9|chr1:171103099-171103598	0.192322600274432	.	.
chr1	171361088	171361587	chr1	171033681	171034180	Klhdc9|chr1:171033681-171034180	0.271628858075716	.	.
chr1	171361088	171361587	chr1	171036880	171037379	Klhdc9|chr1:171036880-171037379	0.190132706547151	.	.
chr1	171361088	171361587	chr1	171038357	171038856	Klhdc9|chr1:171038357-171038856	0.247792706131931	.	.
chr1	171361088	171361587	chr1	171101659	171102158	Klhdc9|chr1:171101659-171102158	0.132056736534171	.	.
chr1	171411068	171411567	chr1	171033681	171034180	Usf1|chr1:171033681-171034180	0.14347851953783	.	.
chr1	171411068	171411567	chr1	171101659	171102158	Usf1|chr1:171101659-171102158	0.132930119341558	.	.
chr1	172027641	172028140	chr1	171815706	171816205	Vangl2|chr1:171815706-171816205	0.147176888222706	.	.
chr1	172027641	172028140	chr1	172010180	172010679	Vangl2|chr1:172010180-172010679	0.246487182426625	.	.
chr1	172027641	172028140	chr1	172027134	172027633	Vangl2|chr1:172027134-172027633	0.378182569295943	.	.
chr1	172027641	172028140	chr1	172046349	172046848	Vangl2|chr1:172046349-172046848	0.298124351710336	.	.
chr1	172027641	172028140	chr1	172046856	172047355	Vangl2|chr1:172046856-172047355	0.1493788020659	.	.
chr1	172027641	172028140	chr1	172311471	172311970	Vangl2|chr1:172311471-172311970	0.15867297885036	.	.
chr1	172057458	172057957	chr1	172027134	172027633	Nhlh1|chr1:172027134-172027633	0.235033481688665	.	.
chr1	172057458	172057957	chr1	172058846	172059345	Nhlh1|chr1:172058846-172059345	0.250307199942744	.	.
chr1	172057458	172057957	chr1	172064690	172065189	Nhlh1|chr1:172064690-172065189	0.262287200657687	.	.
chr1	172057458	172057957	chr1	172309560	172310059	Nhlh1|chr1:172309560-172310059	0.353310926237379	.	.
chr1	172057458	172057957	chr1	172310068	172310567	Nhlh1|chr1:172310068-172310567	0.527300612364294	.	.
chr1	172057458	172057957	chr1	172312070	172312569	Nhlh1|chr1:172312070-172312569	0.138796522473326	.	.
chr1	172057458	172057957	chr1	172485808	172486307	Nhlh1|chr1:172485808-172486307	0.204304097941944	.	.
chr1	172082460	172082959	chr1	172064690	172065189	Copa|chr1:172064690-172065189	0.303898942056336	.	.
chr1	172082460	172082959	chr1	172064690	172065189	Ncstn|chr1:172064690-172065189	0.303898942056336	.	.
chr1	172082460	172082959	chr1	172309560	172310059	Copa|chr1:172309560-172310059	0.214896720248219	.	.
chr1	172082460	172082959	chr1	172309560	172310059	Ncstn|chr1:172309560-172310059	0.214896720248219	.	.
chr1	172082460	172082959	chr1	172357467	172357966	Copa|chr1:172357467-172357966	0.126093786128269	.	.
chr1	172082460	172082959	chr1	172357467	172357966	Ncstn|chr1:172357467-172357966	0.126093786128269	.	.
chr1	172082460	172082959	chr1	172485808	172486307	Copa|chr1:172485808-172486307	0.224962687168291	.	.
chr1	172082460	172082959	chr1	172485808	172486307	Ncstn|chr1:172485808-172486307	0.224962687168291	.	.
chr1	172147848	172148347	chr1	172064690	172065189	Dcaf8|chr1:172064690-172065189	0.142475126129563	.	.
chr1	172147848	172148347	chr1	172485808	172486307	Dcaf8|chr1:172485808-172486307	0.243704148013099	.	.
chr1	172206038	172206537	chr1	172046349	172046848	Pea15a|chr1:172046349-172046848	0.195960553996665	.	.
chr1	172206038	172206537	chr1	172217086	172217585	Pea15a|chr1:172217086-172217585	0.271673045038273	.	.
chr1	172206562	172207061	chr1	172217086	172217585	Pea15a|chr1:172217086-172217585	0.290981800120464	.	.
chr1	172206562	172207061	chr1	172364148	172364647	Pea15a|chr1:172364148-172364647	0.180578168124677	.	.
chr1	172206562	172207061	chr1	172364695	172365194	Pea15a|chr1:172364695-172365194	0.191343276397361	.	.
chr1	172206562	172207061	chr1	172485808	172486307	Pea15a|chr1:172485808-172486307	0.154469880176557	.	.
chr1	172207179	172207678	chr1	172364695	172365194	Pea15a|chr1:172364695-172365194	0.386291558023404	.	.
chr1	172207179	172207678	chr1	172485808	172486307	Pea15a|chr1:172485808-172486307	0.158541852933833	.	.
chr1	172329099	172329598	chr1	172010180	172010679	Kcnj9|chr1:172010180-172010679	0.130175453041705	.	.
chr1	172329099	172329598	chr1	172311471	172311970	Kcnj9|chr1:172311471-172311970	0.147828470585423	.	.
chr1	172340909	172341408	chr1	172217086	172217585	Kcnj10|chr1:172217086-172217585	0.130719772342435	.	.
chr1	172376174	172376673	chr1	172027134	172027633	Pigm|chr1:172027134-172027633	0.16571976157259	.	.
chr1	172376174	172376673	chr1	172064690	172065189	Pigm|chr1:172064690-172065189	0.244626918936597	.	.
chr1	172376174	172376673	chr1	172311471	172311970	Pigm|chr1:172311471-172311970	0.225932813939852	.	.
chr1	172376174	172376673	chr1	172485808	172486307	Pigm|chr1:172485808-172486307	0.245325339405693	.	.
chr1	172376174	172376673	chr1	172562878	172563377	Pigm|chr1:172562878-172563377	0.193612707290794	.	.
chr1	172376174	172376673	chr1	172667603	172668102	Pigm|chr1:172667603-172668102	0.190757516148176	.	.
chr1	172481873	172482372	chr1	172064690	172065189	Igsf9|chr1:172064690-172065189	0.212874528764417	.	.
chr1	172481873	172482372	chr1	172064690	172065189	Igsf9|chr1:172064690-172065189	0.212874528764418	.	.
chr1	172481873	172482372	chr1	172309560	172310059	Igsf9|chr1:172309560-172310059	0.252443677614931	.	.
chr1	172481873	172482372	chr1	172311471	172311970	Igsf9|chr1:172311471-172311970	0.182852667100641	.	.
chr1	172481873	172482372	chr1	172312070	172312569	Igsf9|chr1:172312070-172312569	0.12626966480294	.	.
chr1	172481873	172482372	chr1	172485808	172486307	Igsf9|chr1:172485808-172486307	0.197757183835934	.	.
chr1	172632827	172633326	chr1	172309560	172310059	Dusp23|chr1:172309560-172310059	0.195252459272528	.	.
chr1	172632827	172633326	chr1	172310068	172310567	Dusp23|chr1:172310068-172310567	0.299011310909422	.	.
chr1	174501578	174502077	chr1	174592349	174592848	Fmn2|chr1:174592349-174592848	0.188737992932183	.	.
chr1	174921518	174922017	chr1	174555281	174555780	Grem2|chr1:174555281-174555780	0.22699849929141	.	.
chr1	174921518	174922017	chr1	175028542	175029041	Grem2|chr1:175028542-175029041	0.233437391969437	.	.
chr1	175492256	175492755	chr1	175510430	175510929	Rgs7|chr1:175510430-175510929	0.187174407650622	.	.
chr1	175625436	175625935	chr1	175510430	175510929	Fh1|chr1:175510430-175510929	0.249210200278086	.	.
chr1	175625436	175625935	chr1	175936373	175936872	Fh1|chr1:175936373-175936872	0.323970229058074	.	.
chr1	175691964	175692463	chr1	175510430	175510929	Chml|chr1:175510430-175510929	0.185427756715037	.	.
chr1	175691964	175692463	chr1	175510430	175510929	Opn3|chr1:175510430-175510929	0.185427756715037	.	.
chr1	175692503	175693002	chr1	175871980	175872479	Chml|chr1:175871980-175872479	0.151336540029322	.	.
chr1	175692503	175693002	chr1	175871980	175872479	Opn3|chr1:175871980-175872479	0.151336540029322	.	.
chr1	176813947	176814446	chr1	176849350	176849849	Cep170|chr1:176849350-176849849	0.19727262066086	.	.
chr1	176813947	176814446	chr1	176849350	176849849	Sdccag8|chr1:176849350-176849849	0.19727262066086	.	.
chr1	176814465	176814964	chr1	176849350	176849849	Cep170|chr1:176849350-176849849	0.227660498877988	.	.
chr1	176814465	176814964	chr1	176849350	176849849	Sdccag8|chr1:176849350-176849849	0.227660498877988	.	.
chr1	176814465	176814964	chr1	177234474	177234973	Cep170|chr1:177234474-177234973	0.205898526876474	.	.
chr1	176814465	176814964	chr1	177234474	177234973	Sdccag8|chr1:177234474-177234973	0.205898526876474	.	.
chr1	177257072	177257571	chr1	177362426	177362925	Akt3|chr1:177362426-177362925	0.129426346129495	.	.
chr1	177257072	177257571	chr1	177373389	177373888	Akt3|chr1:177373389-177373888	0.176178270456433	.	.
chr1	177257580	177258079	chr1	177362426	177362925	Akt3|chr1:177362426-177362925	0.288809093220092	.	.
chr1	177257580	177258079	chr1	177373389	177373888	Akt3|chr1:177373389-177373888	0.23919006142798	.	.
chr1	177257580	177258079	chr1	177718378	177718877	Akt3|chr1:177718378-177718877	0.137467239217199	.	.
chr1	177257580	177258079	chr1	177718961	177719460	Akt3|chr1:177718961-177719460	0.142266709601857	.	.
chr1	177258176	177258675	chr1	177573280	177573779	Akt3|chr1:177573280-177573779	0.2206108247995	.	.
chr1	177258176	177258675	chr1	177620448	177620947	Akt3|chr1:177620448-177620947	0.334409290540679	.	.
chr1	177258176	177258675	chr1	177702809	177703308	Akt3|chr1:177702809-177703308	0.13553489273674	.	.
chr1	177441840	177442339	chr1	177373389	177373888	Zbtb18|chr1:177373389-177373888	0.149967405966822	.	.
chr1	177441840	177442339	chr1	177573280	177573779	Zbtb18|chr1:177573280-177573779	0.150290927698889	.	.
chr1	177441840	177442339	chr1	177620448	177620947	Zbtb18|chr1:177620448-177620947	0.261090014796863	.	.
chr1	177796375	177796874	chr1	177620448	177620947	Adss|chr1:177620448-177620947	0.392539559315532	.	.
chr1	177796375	177796874	chr1	177703313	177703812	Adss|chr1:177703313-177703812	0.149121827690563	.	.
chr1	177982967	177983466	chr1	177702809	177703308	Catspere2|chr1:177702809-177703308	0.188522660628928	.	.
chr1	177982967	177983466	chr1	177703313	177703812	Catspere2|chr1:177703313-177703812	0.186749993915277	.	.
chr1	178187311	178187810	chr1	178368821	178369320	Desi2|chr1:178368821-178369320	0.167969273026119	.	.
chr1	178276142	178276641	chr1	178382038	178382537	4930527J03Rik|chr1:178382038-178382537	0.183610542300743	.	.
chr1	178276142	178276641	chr1	178463658	178464157	4930527J03Rik|chr1:178463658-178464157	0.274014111067091	.	.
chr1	178318532	178319031	chr1	178530448	178530947	B230369F24Rik|chr1:178530448-178530947	0.183150593171432	.	.
chr1	178318532	178319031	chr1	178530448	178530947	Cox20|chr1:178530448-178530947	0.183150593171432	.	.
chr1	178318532	178319031	chr1	178577382	178577881	B230369F24Rik|chr1:178577382-178577881	0.255830258941609	.	.
chr1	178318532	178319031	chr1	178577382	178577881	Cox20|chr1:178577382-178577881	0.255830258941609	.	.
chr1	178318532	178319031	chr1	178616648	178617147	B230369F24Rik|chr1:178616648-178617147	0.125215326227089	.	.
chr1	178318532	178319031	chr1	178616648	178617147	Cox20|chr1:178616648-178617147	0.125215326227089	.	.
chr1	178318532	178319031	chr1	178683629	178684128	B230369F24Rik|chr1:178683629-178684128	0.291631188506704	.	.
chr1	178318532	178319031	chr1	178683629	178684128	Cox20|chr1:178683629-178684128	0.291631188506704	.	.
chr1	178337559	178338058	chr1	178368821	178369320	Hnrnpu|chr1:178368821-178369320	0.125419539228419	.	.
chr1	178337559	178338058	chr1	178683629	178684128	Hnrnpu|chr1:178683629-178684128	0.236157865200699	.	.
chr1	178405450	178405949	chr1	178382038	178382537	Efcab2|chr1:178382038-178382537	0.180795265173624	.	.
chr1	178406170	178406669	chr1	178336353	178336852	Efcab2|chr1:178336353-178336852	0.42966907648042	.	.
chr1	178406170	178406669	chr1	178336353	178336852	Efcab2|chr1:178336353-178336852	0.429669076480421	.	.
chr1	178406170	178406669	chr1	178347414	178347913	Efcab2|chr1:178347414-178347913	0.285247523306387	.	.
chr1	178406170	178406669	chr1	178449116	178449615	Efcab2|chr1:178449116-178449615	0.19009986122553	.	.
chr1	178406170	178406669	chr1	178530448	178530947	Efcab2|chr1:178530448-178530947	0.229258256156136	.	.
chr1	178406170	178406669	chr1	178616648	178617147	Efcab2|chr1:178616648-178617147	0.19088124743539	.	.
chr1	178528092	178528591	chr1	178675435	178675934	Kif26b|chr1:178675435-178675934	0.150359130758868	.	.
chr1	178528092	178528591	chr1	178798157	178798656	Kif26b|chr1:178798157-178798656	0.135943693722628	.	.
chr1	178528774	178529273	chr1	178576806	178577305	Kif26b|chr1:178576806-178577305	0.215793855432145	.	.
chr1	179517784	179518283	chr1	179390223	179390722	Smyd3|chr1:179390223-179390722	0.197027742828779	.	.
chr1	179546057	179546556	chr1	179261687	179262186	Cnst|chr1:179261687-179262186	0.146891066948159	.	.
chr1	179546057	179546556	chr1	179261687	179262186	Tfb2m|chr1:179261687-179262186	0.146891066948159	.	.
chr1	179546057	179546556	chr1	179395376	179395875	Cnst|chr1:179395376-179395875	0.195286710128995	.	.
chr1	179546057	179546556	chr1	179395376	179395875	Tfb2m|chr1:179395376-179395875	0.195286710128995	.	.
chr1	179546057	179546556	chr1	179645628	179646127	Cnst|chr1:179645628-179646127	0.270515180305714	.	.
chr1	179546057	179546556	chr1	179645628	179646127	Tfb2m|chr1:179645628-179646127	0.270515180305714	.	.
chr1	179546570	179547069	chr1	179645628	179646127	Cnst|chr1:179645628-179646127	0.142532375477082	.	.
chr1	179546570	179547069	chr1	179645628	179646127	Tfb2m|chr1:179645628-179646127	0.142532375477082	.	.
chr1	179667997	179668496	chr1	179261687	179262186	Sccpdh|chr1:179261687-179262186	0.258075674746732	.	.
chr1	179667997	179668496	chr1	179395376	179395875	Sccpdh|chr1:179395376-179395875	0.144685869787408	.	.
chr1	179667997	179668496	chr1	179645628	179646127	Sccpdh|chr1:179645628-179646127	0.176013881615252	.	.
chr1	179667997	179668496	chr1	179709356	179709855	Sccpdh|chr1:179709356-179709855	0.157983273526148	.	.
chr1	179803447	179803946	chr1	179709356	179709855	Ahctf1|chr1:179709356-179709855	0.170750927279255	.	.
chr1	179803447	179803946	chr1	179709356	179709855	Gm10518|chr1:179709356-179709855	0.170750927279255	.	.
chr1	179803447	179803946	chr1	180195828	180196327	Ahctf1|chr1:180195828-180196327	0.26046740262135	.	.
chr1	179803447	179803946	chr1	180195828	180196327	Gm10518|chr1:180195828-180196327	0.26046740262135	.	.
chr1	179803447	179803946	chr1	180225063	180225562	Ahctf1|chr1:180225063-180225562	0.148478933795569	.	.
chr1	179803447	179803946	chr1	180225063	180225562	Gm10518|chr1:180225063-180225562	0.148478933795569	.	.
chr1	179959653	179960152	chr1	179709356	179709855	Cdc42bpa|chr1:179709356-179709855	0.136079385318619	.	.
chr1	179959653	179960152	chr1	180225063	180225562	Cdc42bpa|chr1:180225063-180225562	0.145165315734399	.	.
chr1	180256056	180256555	chr1	180365065	180365564	Gm31728|chr1:180365065-180365564	0.182715828713275	.	.
chr1	180256056	180256555	chr1	180422112	180422611	Gm31728|chr1:180422112-180422611	0.208673230124692	.	.
chr1	180256056	180256555	chr1	180434100	180434599	Gm31728|chr1:180434100-180434599	0.412449339287637	.	.
chr1	180256056	180256555	chr1	180547908	180548407	Gm31728|chr1:180547908-180548407	0.155234992013599	.	.
chr1	180256574	180257073	chr1	180387432	180387931	Gm31728|chr1:180387432-180387931	0.130079335387106	.	.
chr1	180568576	180569075	chr1	180249956	180250455	Parp1|chr1:180249956-180250455	0.188425657699492	.	.
chr1	180568576	180569075	chr1	180365065	180365564	Parp1|chr1:180365065-180365564	0.381705393056554	.	.
chr1	180568576	180569075	chr1	180365065	180365564	Parp1|chr1:180365065-180365564	0.381705393056555	.	.
chr1	180568576	180569075	chr1	180422112	180422611	Parp1|chr1:180422112-180422611	0.223950336924263	.	.
chr1	180568576	180569075	chr1	180936641	180937140	Parp1|chr1:180936641-180937140	0.450609509625048	.	.
chr1	180568576	180569075	chr1	180987738	180988237	Parp1|chr1:180987738-180988237	0.135498811425306	.	.
chr1	180641033	180641532	chr1	180249956	180250455	Lin9|chr1:180249956-180250455	0.129010539058475	.	.
chr1	180641033	180641532	chr1	180365065	180365564	Lin9|chr1:180365065-180365564	0.168331109593458	.	.
chr1	180725789	180726288	chr1	180268550	180269049	Acbd3|chr1:180268550-180269049	0.165391094015677	.	.
chr1	180725789	180726288	chr1	180387432	180387931	Acbd3|chr1:180387432-180387931	0.252454575176842	.	.
chr1	180725789	180726288	chr1	180541199	180541698	Acbd3|chr1:180541199-180541698	0.122907468401493	.	.
chr1	180725789	180726288	chr1	180547386	180547885	Acbd3|chr1:180547386-180547885	0.195400914140766	.	.
chr1	180725789	180726288	chr1	180547908	180548407	Acbd3|chr1:180547908-180548407	0.315816798761202	.	.
chr1	180725789	180726288	chr1	180777540	180778039	Acbd3|chr1:180777540-180778039	0.213096413571809	.	.
chr1	180725789	180726288	chr1	180778088	180778587	Acbd3|chr1:180778088-180778587	0.389999005117064	.	.
chr1	180813365	180813864	chr1	180541199	180541698	H3f3a|chr1:180541199-180541698	0.254568575952755	.	.
chr1	180813365	180813864	chr1	180541199	180541698	H3f3aos|chr1:180541199-180541698	0.254568575952755	.	.
chr1	180813365	180813864	chr1	180547386	180547885	H3f3a|chr1:180547386-180547885	0.2606980208012	.	.
chr1	180813365	180813864	chr1	180547386	180547885	H3f3aos|chr1:180547386-180547885	0.2606980208012	.	.
chr1	180813365	180813864	chr1	180547908	180548407	H3f3a|chr1:180547908-180548407	0.142278738123452	.	.
chr1	180813365	180813864	chr1	180547908	180548407	H3f3aos|chr1:180547908-180548407	0.142278738123452	.	.
chr1	180850639	180851138	chr1	180547386	180547885	Sde2|chr1:180547386-180547885	0.318923246693093	.	.
chr1	180850639	180851138	chr1	180547908	180548407	Sde2|chr1:180547908-180548407	0.140845304593223	.	.
chr1	180903944	180904443	chr1	180547386	180547885	Pycr2|chr1:180547386-180547885	0.137280170835551	.	.
chr1	180903944	180904443	chr1	180777540	180778039	Pycr2|chr1:180777540-180778039	0.215948790175234	.	.
chr1	181144061	181144560	chr1	180936641	180937140	Cnih4|chr1:180936641-180937140	0.202397208981778	.	.
chr1	181144061	181144560	chr1	180936641	180937140	Nvl|chr1:180936641-180937140	0.202397208981778	.	.
chr1	181144061	181144560	chr1	180987738	180988237	Cnih4|chr1:180987738-180988237	0.206289729675049	.	.
chr1	181144061	181144560	chr1	180987738	180988237	Nvl|chr1:180987738-180988237	0.206289729675049	.	.
chr1	181144061	181144560	chr1	181408105	181408604	Cnih4|chr1:181408105-181408604	0.187777946954175	.	.
chr1	181144061	181144560	chr1	181408105	181408604	Nvl|chr1:181408105-181408604	0.187777946954175	.	.
chr1	181211237	181211736	chr1	181408105	181408604	Wdr26|chr1:181408105-181408604	0.21024255413864	.	.
chr1	181211764	181212263	chr1	181408105	181408604	Wdr26|chr1:181408105-181408604	0.175461959459635	.	.
chr1	181842237	181842736	chr1	181881545	181882044	Lbr|chr1:181881545-181882044	0.255157737232327	.	.
chr1	182019822	182020321	chr1	182489705	182490204	Enah|chr1:182489705-182490204	0.21658016232391	.	.
chr1	182282558	182283057	chr1	182074272	182074771	Degs1|chr1:182074272-182074771	0.365248787361368	.	.
chr1	182341398	182341897	chr1	182376142	182376641	Fbxo28|chr1:182376142-182376641	0.250350526269428	.	.
chr1	182341398	182341897	chr1	182539280	182539779	Fbxo28|chr1:182539280-182539779	0.16541943756378	.	.
chr1	182408896	182409395	chr1	182489705	182490204	Trp53bp2|chr1:182489705-182490204	0.187987803610339	.	.
chr1	182763734	182764233	chr1	182501980	182502479	Susd4|chr1:182501980-182502479	0.360777130284166	.	.
chr1	182763734	182764233	chr1	182539280	182539779	Susd4|chr1:182539280-182539779	0.245831760165991	.	.
chr1	182763734	182764233	chr1	182823980	182824479	Susd4|chr1:182823980-182824479	0.225394604117767	.	.
chr1	182763734	182764233	chr1	183084588	183085087	Susd4|chr1:183084588-183085087	0.160919736216725	.	.
chr1	183221261	183221760	chr1	182792654	182793153	Disp1|chr1:182792654-182793153	0.196777692126408	.	.
chr1	183221261	183221760	chr1	182839513	182840012	Disp1|chr1:182839513-182840012	0.125105805392012	.	.
chr1	183221261	183221760	chr1	183252386	183252885	Disp1|chr1:183252386-183252885	0.162692620236	.	.
chr1	183296308	183296807	chr1	183084588	183085087	Aida|chr1:183084588-183085087	0.148946368525215	.	.
chr1	183296308	183296807	chr1	183084588	183085087	Brox|chr1:183084588-183085087	0.148946368525215	.	.
chr1	183296308	183296807	chr1	183442295	183442794	Aida|chr1:183442295-183442794	0.144032709605108	.	.
chr1	183296308	183296807	chr1	183442295	183442794	Brox|chr1:183442295-183442794	0.144032709605108	.	.
chr1	183296824	183297323	chr1	183442295	183442794	Aida|chr1:183442295-183442794	0.244713071963882	.	.
chr1	183296824	183297323	chr1	183442295	183442794	Brox|chr1:183442295-183442794	0.244713071963882	.	.
chr1	183369413	183369912	chr1	183252386	183252885	Mia3|chr1:183252386-183252885	0.283125164048698	.	.
chr1	183369413	183369912	chr1	183442295	183442794	Mia3|chr1:183442295-183442794	0.223508691967489	.	.
chr1	183388644	183389143	chr1	183442295	183442794	Taf1a|chr1:183442295-183442794	0.235782862446278	.	.
chr1	185203864	185204363	chr1	184983694	184984193	Rab3gap2|chr1:184983694-184984193	0.212098950060469	.	.
chr1	185203864	185204363	chr1	185246587	185247086	Rab3gap2|chr1:185246587-185247086	0.221449205948021	.	.
chr1	185247095	185247594	chr1	185246587	185247086	Gm34882|chr1:185246587-185247086	0.485586503812413	.	.
chr1	185329129	185329628	chr1	185246587	185247086	Iars2|chr1:185246587-185247086	0.317990237527861	.	.
chr1	185329129	185329628	chr1	185512940	185513439	Iars2|chr1:185512940-185513439	0.162360749877201	.	.
chr1	185329129	185329628	chr1	185658533	185659032	Iars2|chr1:185658533-185659032	0.124830698874177	.	.
chr1	185331876	185332375	chr1	185438831	185439330	Bpnt1|chr1:185438831-185439330	0.206257393048772	.	.
chr1	186117016	186117515	chr1	186250307	186250806	Lyplal1|chr1:186250307-186250806	0.196539274484442	.	.
chr1	186749156	186749655	chr1	186250307	186250806	A430105J06Rik|chr1:186250307-186250806	0.148100378038589	.	.
chr1	186749156	186749655	chr1	186250307	186250806	Rrp15|chr1:186250307-186250806	0.148100378038589	.	.
chr1	186749156	186749655	chr1	186390023	186390522	A430105J06Rik|chr1:186390023-186390522	0.237865769758812	.	.
chr1	186749156	186749655	chr1	186390023	186390522	Rrp15|chr1:186390023-186390522	0.237865769758812	.	.
chr1	186749156	186749655	chr1	186889173	186889672	A430105J06Rik|chr1:186889173-186889672	0.290509082779125	.	.
chr1	186749156	186749655	chr1	186889173	186889672	Rrp15|chr1:186889173-186889672	0.290509082779125	.	.
chr1	187215277	187215776	chr1	186889173	186889672	Gpatch2|chr1:186889173-186889672	0.180838872555437	.	.
chr1	187215277	187215776	chr1	186889173	186889672	Spata17|chr1:186889173-186889672	0.180838872555437	.	.
chr1	187215277	187215776	chr1	187036087	187036586	Gpatch2|chr1:187036087-187036586	0.138184400728985	.	.
chr1	187215277	187215776	chr1	187036087	187036586	Spata17|chr1:187036087-187036586	0.138184400728985	.	.
chr1	187651190	187651689	chr1	187935914	187936413	Gm36388|chr1:187935914-187936413	0.166890768228527	.	.
chr1	187651190	187651689	chr1	187997499	187997998	Gm36388|chr1:187997499-187997998	0.301174068076597	.	.
chr1	187651708	187652207	chr1	187997499	187997998	Gm36388|chr1:187997499-187997998	0.233604012219824	.	.
chr1	189007615	189008114	chr1	189052958	189053457	Kctd3|chr1:189052958-189053457	0.198184227057092	.	.
chr1	189343635	189344134	chr1	189232782	189233281	A430027H14Rik|chr1:189232782-189233281	0.231376896124772	.	.
chr1	189343635	189344134	chr1	189245935	189246434	A430027H14Rik|chr1:189245935-189246434	0.18344502260741	.	.
chr1	189343635	189344134	chr1	189366573	189367072	A430027H14Rik|chr1:189366573-189367072	0.157994777740535	.	.
chr1	189343635	189344134	chr1	189426167	189426666	A430027H14Rik|chr1:189426167-189426666	0.14287880908722	.	.
chr1	189687923	189688422	chr1	189383896	189384395	Cenpf|chr1:189383896-189384395	0.143223504749605	.	.
chr1	189687923	189688422	chr1	189404944	189405443	Cenpf|chr1:189404944-189405443	0.172306922557064	.	.
chr1	189687923	189688422	chr1	189426167	189426666	Cenpf|chr1:189426167-189426666	0.183801530621207	.	.
chr1	189687923	189688422	chr1	189633736	189634235	Cenpf|chr1:189633736-189634235	0.228241362431492	.	.
chr1	189687923	189688422	chr1	189864775	189865274	Cenpf|chr1:189864775-189865274	0.302964620056356	.	.
chr1	189922073	189922572	chr1	189705937	189706436	Smyd2|chr1:189705937-189706436	0.151233221196914	.	.
chr1	189922073	189922572	chr1	189814760	189815259	Smyd2|chr1:189814760-189815259	0.175834369788376	.	.
chr1	189922073	189922572	chr1	189858347	189858846	Smyd2|chr1:189858347-189858846	0.243240823073805	.	.
chr1	189922073	189922572	chr1	189960288	189960787	Smyd2|chr1:189960288-189960787	0.139741955990838	.	.
chr1	190170441	190170940	chr1	189960288	189960787	Prox1|chr1:189960288-189960787	0.218314378187583	.	.
chr1	190170441	190170940	chr1	189960288	189960787	Prox1os|chr1:189960288-189960787	0.218314378187583	.	.
chr1	190170441	190170940	chr1	190259457	190259956	Prox1|chr1:190259457-190259956	0.181509311351546	.	.
chr1	190170441	190170940	chr1	190259457	190259956	Prox1os|chr1:190259457-190259956	0.181509311351546	.	.
chr1	190979086	190979585	chr1	190660126	190660625	Vash2|chr1:190660126-190660625	0.16059531719733	.	.
chr1	190979086	190979585	chr1	190821209	190821708	Vash2|chr1:190821209-190821708	0.202740149287108	.	.
chr1	190979086	190979585	chr1	191123712	191124211	Vash2|chr1:191123712-191124211	0.282004837681305	.	.
chr1	191026045	191026544	chr1	191183196	191183695	A230020J21Rik|chr1:191183196-191183695	0.163426227020008	.	.
chr1	191026045	191026544	chr1	191183196	191183695	Flvcr1|chr1:191183196-191183695	0.163426227020008	.	.
chr1	191026045	191026544	chr1	191269494	191269993	A230020J21Rik|chr1:191269494-191269993	0.145299047822453	.	.
chr1	191026045	191026544	chr1	191269494	191269993	Flvcr1|chr1:191269494-191269993	0.145299047822453	.	.
chr1	191062684	191063183	chr1	191183196	191183695	Nsl1|chr1:191183196-191183695	0.184290194542003	.	.
chr1	191062684	191063183	chr1	191183196	191183695	Tatdn3|chr1:191183196-191183695	0.184290194542003	.	.
chr1	191062684	191063183	chr1	191397049	191397548	Nsl1|chr1:191397049-191397548	0.124497253784299	.	.
chr1	191062684	191063183	chr1	191397049	191397548	Tatdn3|chr1:191397049-191397548	0.124497253784299	.	.
chr1	191224177	191224676	chr1	190944268	190944767	D730003I15Rik|chr1:190944268-190944767	0.127321404019732	.	.
chr1	191224177	191224676	chr1	191102847	191103346	D730003I15Rik|chr1:191102847-191103346	0.203693528767438	.	.
chr1	191224177	191224676	chr1	191494893	191495392	D730003I15Rik|chr1:191494893-191495392	0.1623078014078	.	.
chr1	191224697	191225196	chr1	191183196	191183695	D730003I15Rik|chr1:191183196-191183695	0.390522169630785	.	.
chr1	191224697	191225196	chr1	191470543	191471042	D730003I15Rik|chr1:191470543-191471042	0.295916352814464	.	.
chr1	191317662	191318161	chr1	191312626	191313125	Nenf|chr1:191312626-191313125	0.251019436198523	.	.
chr1	191317662	191318161	chr1	191494893	191495392	Nenf|chr1:191494893-191495392	0.149613796096382	.	.
chr1	191325660	191326159	chr1	191102847	191103346	Pacc1|chr1:191102847-191103346	0.260564967457728	.	.
chr1	191325660	191326159	chr1	191183196	191183695	Pacc1|chr1:191183196-191183695	0.140296289609022	.	.
chr1	191325660	191326159	chr1	191312626	191313125	Pacc1|chr1:191312626-191313125	0.168427805774385	.	.
chr1	191575408	191575907	chr1	191834767	191835266	Dtl|chr1:191834767-191835266	0.159194352943101	.	.
chr1	191575408	191575907	chr1	191834767	191835266	Ints7|chr1:191834767-191835266	0.159194352943101	.	.
chr1	191575408	191575907	chr1	191894316	191894815	Dtl|chr1:191894316-191894815	0.134009952264936	.	.
chr1	191575408	191575907	chr1	191894316	191894815	Ints7|chr1:191894316-191894815	0.134009952264936	.	.
chr1	191575408	191575907	chr1	191929829	191930328	Dtl|chr1:191929829-191930328	0.124519706465893	.	.
chr1	191575408	191575907	chr1	191929829	191930328	Ints7|chr1:191929829-191930328	0.124519706465893	.	.
chr1	191575408	191575907	chr1	191981457	191981956	Dtl|chr1:191981457-191981956	0.160229412986449	.	.
chr1	191575408	191575907	chr1	191981457	191981956	Ints7|chr1:191981457-191981956	0.160229412986449	.	.
chr1	191821104	191821603	chr1	191894316	191894815	Gm38037|chr1:191894316-191894815	0.25269638037874	.	.
chr1	191821104	191821603	chr1	191894316	191894815	Nek2|chr1:191894316-191894815	0.25269638037874	.	.
chr1	191989950	191990449	chr1	191894316	191894815	Gm26670|chr1:191894316-191894815	0.192440898103211	.	.
chr1	191989950	191990449	chr1	191929829	191930328	Gm26670|chr1:191929829-191930328	0.125118820446957	.	.
chr1	191989950	191990449	chr1	191981457	191981956	Gm26670|chr1:191981457-191981956	0.280907914417147	.	.
chr1	192092422	192092921	chr1	191834767	191835266	Gm26879|chr1:191834767-191835266	0.153436565647951	.	.
chr1	192092422	192092921	chr1	191834767	191835266	Traf5|chr1:191834767-191835266	0.153436565647951	.	.
chr1	192092422	192092921	chr1	191972587	191973086	Gm26879|chr1:191972587-191973086	0.205989978522757	.	.
chr1	192092422	192092921	chr1	191972587	191973086	Traf5|chr1:191972587-191973086	0.205989978522757	.	.
chr1	192092422	192092921	chr1	191980932	191981431	Gm26879|chr1:191980932-191981431	0.185818705931111	.	.
chr1	192092422	192092921	chr1	191980932	191981431	Traf5|chr1:191980932-191981431	0.185818705931111	.	.
chr1	192137818	192138317	chr1	191980932	191981431	Rcor3|chr1:191980932-191981431	0.235352113561846	.	.
chr1	192137818	192138317	chr1	192061556	192062055	Rcor3|chr1:192061556-192062055	0.330164548601712	.	.
chr1	192190456	192190955	chr1	191834767	191835266	Kcnh1|chr1:191834767-191835266	0.176764289252773	.	.
chr1	192190456	192190955	chr1	192399684	192400183	Kcnh1|chr1:192399684-192400183	0.1630427921256	.	.
chr1	192190456	192190955	chr1	192457710	192458209	Kcnh1|chr1:192457710-192458209	0.273798571168167	.	.
chr1	192770423	192770922	chr1	192789070	192789569	Hhat|chr1:192789070-192789569	0.251703605263744	.	.
chr1	193035210	193035709	chr1	192789070	192789569	Syt14|chr1:192789070-192789569	0.164662949595556	.	.
chr1	193035210	193035709	chr1	193199186	193199685	Syt14|chr1:193199186-193199685	0.269234177183705	.	.
chr1	193035210	193035709	chr1	193242320	193242819	Syt14|chr1:193242320-193242819	0.156155026306812	.	.
chr1	193035210	193035709	chr1	193327117	193327616	Syt14|chr1:193327117-193327616	0.173371897035581	.	.
chr1	193035812	193036311	chr1	192789070	192789569	Syt14|chr1:192789070-192789569	0.201427421404779	.	.
chr1	193035812	193036311	chr1	192834606	192835105	Syt14|chr1:192834606-192835105	0.129800948089777	.	.
chr1	193035812	193036311	chr1	193199186	193199685	Syt14|chr1:193199186-193199685	0.157294721394445	.	.
chr1	193035812	193036311	chr1	193327117	193327616	Syt14|chr1:193327117-193327616	0.155623578702838	.	.
chr1	193035812	193036311	chr1	193339752	193340251	Syt14|chr1:193339752-193340251	0.176217126365562	.	.
chr1	194222981	194223480	chr1	193784849	193785348	4930503O07Rik|chr1:193784849-193785348	0.182032795690459	.	.
chr1	194222981	194223480	chr1	193790546	193791045	4930503O07Rik|chr1:193790546-193791045	0.202501763537781	.	.
chr1	194976111	194976610	chr1	194619599	194620098	A330023F24Rik|chr1:194619599-194620098	0.175367060269318	.	.
chr1	194976111	194976610	chr1	194619599	194620098	Gm16897|chr1:194619599-194620098	0.175367060269318	.	.
chr1	195018071	195018570	chr1	195016706	195017205	Gm37027|chr1:195016706-195017205	0.148567149080272	.	.
chr1	195130829	195131328	chr1	194816816	194817315	Cr1l|chr1:194816816-194817315	0.134126711411747	.	.
chr10	3740116	3740615	chr10	3564046	3564545	Plekhg1|chr10:3564046-3564545	0.182348636176847	.	.
chr10	3972861	3973360	chr10	3979041	3979540	Mthfd1l|chr10:3979041-3979540	0.195640700017693	.	.
chr10	4265552	4266051	chr10	4120618	4121117	Akap12|chr10:4120618-4121117	0.132314025609073	.	.
chr10	4266269	4266768	chr10	4120618	4121117	Akap12|chr10:4120618-4121117	0.234015242850204	.	.
chr10	4387235	4387734	chr10	4233052	4233551	Zbtb2|chr10:4233052-4233551	0.223089223867752	.	.
chr10	4387235	4387734	chr10	4346705	4347204	Zbtb2|chr10:4346705-4347204	0.293202363353591	.	.
chr10	4387235	4387734	chr10	4371868	4372367	Zbtb2|chr10:4371868-4372367	0.227265630597963	.	.
chr10	4387235	4387734	chr10	4386733	4387232	Zbtb2|chr10:4386733-4387232	0.455970970178708	.	.
chr10	4387235	4387734	chr10	4650158	4650657	Zbtb2|chr10:4650158-4650657	0.482407886353163	.	.
chr10	4432192	4432691	chr10	4233052	4233551	Armt1|chr10:4233052-4233551	0.167071581710343	.	.
chr10	4432192	4432691	chr10	4233052	4233551	Rmnd1|chr10:4233052-4233551	0.167071581710343	.	.
chr10	4432192	4432691	chr10	4371868	4372367	Armt1|chr10:4371868-4372367	0.179233548403766	.	.
chr10	4432192	4432691	chr10	4371868	4372367	Rmnd1|chr10:4371868-4372367	0.179233548403766	.	.
chr10	4432192	4432691	chr10	4386733	4387232	Armt1|chr10:4386733-4387232	0.182300296564938	.	.
chr10	4432192	4432691	chr10	4386733	4387232	Rmnd1|chr10:4386733-4387232	0.182300296564938	.	.
chr10	4432192	4432691	chr10	4598874	4599373	Armt1|chr10:4598874-4599373	0.352281916001101	.	.
chr10	4432192	4432691	chr10	4598874	4599373	Rmnd1|chr10:4598874-4599373	0.352281916001101	.	.
chr10	4432192	4432691	chr10	4650158	4650657	Armt1|chr10:4650158-4650657	0.301980127744445	.	.
chr10	4432192	4432691	chr10	4650158	4650657	Rmnd1|chr10:4650158-4650657	0.301980127744445	.	.
chr10	5550504	5551003	chr10	5289990	5290489	Syne1|chr10:5289990-5290489	0.204658120401393	.	.
chr10	5550504	5551003	chr10	5549987	5550486	Syne1|chr10:5549987-5550486	0.454850085392275	.	.
chr10	5805395	5805894	chr10	5868026	5868525	Fbxo5|chr10:5868026-5868525	0.13541917806371	.	.
chr10	5922199	5922698	chr10	5868026	5868525	Rgs17|chr10:5868026-5868525	0.14164698104914	.	.
chr10	7212004	7212503	chr10	6832659	6833158	Cnksr3|chr10:6832659-6833158	0.160052125663393	.	.
chr10	7680943	7681442	chr10	7900869	7901368	Lats1|chr10:7900869-7901368	0.148194720719957	.	.
chr10	7680943	7681442	chr10	7900869	7901368	Pcmt1|chr10:7900869-7901368	0.148194720719957	.	.
chr10	7725685	7726184	chr10	7663092	7663591	Katna1|chr10:7663092-7663591	0.126768758962986	.	.
chr10	7956090	7956589	chr10	8036140	8036639	Tab2|chr10:8036140-8036639	0.164952423084832	.	.
chr10	8518075	8518574	chr10	8262507	8263006	Ust|chr10:8262507-8263006	0.182076287223936	.	.
chr10	8518075	8518574	chr10	8263033	8263532	Ust|chr10:8263033-8263532	0.297299482230677	.	.
chr10	8518075	8518574	chr10	8347570	8348069	Ust|chr10:8347570-8348069	0.209205762787766	.	.
chr10	8518648	8519147	chr10	8718633	8719132	Ust|chr10:8718633-8719132	0.15890251335626	.	.
chr10	8885858	8886357	chr10	8795303	8795802	Sash1|chr10:8795303-8795802	0.135099518278518	.	.
chr10	9674500	9674999	chr10	9694297	9694796	Samd5|chr10:9694297-9694796	0.404618550680489	.	.
chr10	9675019	9675518	chr10	9282867	9283366	Samd5|chr10:9282867-9283366	0.321304878191842	.	.
chr10	9675019	9675518	chr10	9694297	9694796	Samd5|chr10:9694297-9694796	0.371066748259964	.	.
chr10	9675019	9675518	chr10	9699133	9699632	Samd5|chr10:9699133-9699632	0.178162838051376	.	.
chr10	9901024	9901523	chr10	9676891	9677390	Gm46210|chr10:9676891-9677390	0.139376634775018	.	.
chr10	9901024	9901523	chr10	9676891	9677390	Stxbp5|chr10:9676891-9677390	0.139376634775018	.	.
chr10	9901024	9901523	chr10	9694297	9694796	Gm46210|chr10:9694297-9694796	0.18434989462958	.	.
chr10	9901024	9901523	chr10	9694297	9694796	Gm46210|chr10:9694297-9694796	0.184349894629581	.	.
chr10	9901024	9901523	chr10	9694297	9694796	Stxbp5|chr10:9694297-9694796	0.18434989462958	.	.
chr10	9901024	9901523	chr10	9694297	9694796	Stxbp5|chr10:9694297-9694796	0.184349894629581	.	.
chr10	9901801	9902300	chr10	9575535	9576034	Gm46210|chr10:9575535-9576034	0.182088173659316	.	.
chr10	9901801	9902300	chr10	9575535	9576034	Stxbp5|chr10:9575535-9576034	0.182088173659316	.	.
chr10	9901801	9902300	chr10	9603231	9603730	Gm46210|chr10:9603231-9603730	0.237660201759838	.	.
chr10	9901801	9902300	chr10	9603231	9603730	Stxbp5|chr10:9603231-9603730	0.237660201759838	.	.
chr10	9901801	9902300	chr10	9661048	9661547	Gm46210|chr10:9661048-9661547	0.242674711423662	.	.
chr10	9901801	9902300	chr10	9661048	9661547	Stxbp5|chr10:9661048-9661547	0.242674711423662	.	.
chr10	9901801	9902300	chr10	9813806	9814305	Gm46210|chr10:9813806-9814305	0.154777061050108	.	.
chr10	9901801	9902300	chr10	9813806	9814305	Stxbp5|chr10:9813806-9814305	0.154777061050108	.	.
chr10	9901801	9902300	chr10	9912380	9912879	Gm46210|chr10:9912380-9912879	0.170761548643176	.	.
chr10	9901801	9902300	chr10	9912380	9912879	Stxbp5|chr10:9912380-9912879	0.170761548643176	.	.
chr10	10472118	10472617	chr10	10468814	10469313	Adgb|chr10:10468814-10469313	0.240059568970865	.	.
chr10	10472118	10472617	chr10	10720517	10721016	Adgb|chr10:10720517-10721016	0.129224587805098	.	.
chr10	10557986	10558485	chr10	10468814	10469313	Rab32|chr10:10468814-10469313	0.138322240606316	.	.
chr10	10557986	10558485	chr10	10950495	10950994	Rab32|chr10:10950495-10950994	0.200818859315483	.	.
chr10	11149164	11149663	chr10	10950495	10950994	Shprh|chr10:10950495-10950994	0.124916484910769	.	.
chr10	11149164	11149663	chr10	10965275	10965774	Shprh|chr10:10965275-10965774	0.13225742007703	.	.
chr10	11149164	11149663	chr10	11449856	11450355	Shprh|chr10:11449856-11450355	0.129936739877	.	.
chr10	11281047	11281546	chr10	11180935	11181434	4930432B10Rik|chr10:11180935-11181434	0.132010221425086	.	.
chr10	11281047	11281546	chr10	11180935	11181434	Fbxo30|chr10:11180935-11181434	0.132010221425086	.	.
chr10	12868974	12869473	chr10	12868036	12868535	Utrn|chr10:12868036-12868535	0.219098104969986	.	.
chr10	12868974	12869473	chr10	13044674	13045173	Utrn|chr10:13044674-13045173	0.26035417351835	.	.
chr10	12868974	12869473	chr10	13080636	13081135	Utrn|chr10:13080636-13081135	0.128899078103922	.	.
chr10	12922385	12922884	chr10	12796396	12796895	B230208H11Rik|chr10:12796396-12796895	0.145202302575657	.	.
chr10	12922385	12922884	chr10	12868036	12868535	B230208H11Rik|chr10:12868036-12868535	0.137285730092948	.	.
chr10	12922385	12922884	chr10	13080636	13081135	B230208H11Rik|chr10:13080636-13081135	0.417842588044545	.	.
chr10	13192919	13193418	chr10	12758125	12758624	Ltv1|chr10:12758125-12758624	0.130488570486835	.	.
chr10	13192919	13193418	chr10	12832582	12833081	Ltv1|chr10:12832582-12833081	0.179535293866025	.	.
chr10	13192919	13193418	chr10	12833475	12833974	Ltv1|chr10:12833475-12833974	0.244241801493543	.	.
chr10	13192919	13193418	chr10	12868036	12868535	Ltv1|chr10:12868036-12868535	0.173754537561361	.	.
chr10	13192919	13193418	chr10	13172888	13173387	Ltv1|chr10:13172888-13173387	0.201532911810932	.	.
chr10	13192919	13193418	chr10	13412096	13412595	Ltv1|chr10:13412096-13412595	0.232529581338299	.	.
chr10	13552855	13553354	chr10	13429701	13430200	Adat2|chr10:13429701-13430200	0.15634135793626	.	.
chr10	13552855	13553354	chr10	13429701	13430200	Pex3|chr10:13429701-13430200	0.15634135793626	.	.
chr10	13868703	13869202	chr10	13688510	13689009	Aig1|chr10:13688510-13689009	0.238034670294239	.	.
chr10	13868703	13869202	chr10	14179492	14179991	Aig1|chr10:14179492-14179991	0.171414787685317	.	.
chr10	13868703	13869202	chr10	14180011	14180510	Aig1|chr10:14180011-14180510	0.207668728874876	.	.
chr10	13965511	13966010	chr10	13982789	13983288	Hivep2|chr10:13982789-13983288	0.231313550757201	.	.
chr10	14233831	14234330	chr10	14025463	14025962	Gm48844|chr10:14025463-14025962	0.223914489858861	.	.
chr10	15300071	15300570	chr10	15391811	15392310	Gm47710|chr10:15391811-15392310	0.241153837330235	.	.
chr10	17722198	17722697	chr10	17563432	17563931	Cited2|chr10:17563432-17563931	0.291154019650019	.	.
chr10	17722198	17722697	chr10	17752407	17752906	Cited2|chr10:17752407-17752906	0.303183842656939	.	.
chr10	17722198	17722697	chr10	17860985	17861484	Cited2|chr10:17860985-17861484	0.218656873740202	.	.
chr10	17722963	17723462	chr10	17563432	17563931	Cited2|chr10:17563432-17563931	0.167332921933992	.	.
chr10	17722963	17723462	chr10	17860985	17861484	Cited2|chr10:17860985-17861484	0.136746599971943	.	.
chr10	17795966	17796465	chr10	17562845	17563344	Txlnb|chr10:17562845-17563344	0.128869142168406	.	.
chr10	17947167	17947666	chr10	17563432	17563931	Heca|chr10:17563432-17563931	0.175443568740222	.	.
chr10	17947167	17947666	chr10	17752407	17752906	Heca|chr10:17752407-17752906	0.348355117412966	.	.
chr10	17947167	17947666	chr10	17860985	17861484	Heca|chr10:17860985-17861484	0.211446468048356	.	.
chr10	17947841	17948340	chr10	17562845	17563344	Heca|chr10:17562845-17563344	0.240352229147203	.	.
chr10	17947841	17948340	chr10	17752407	17752906	Heca|chr10:17752407-17752906	0.254604919542455	.	.
chr10	17947841	17948340	chr10	17844931	17845430	Heca|chr10:17844931-17845430	0.195178479004037	.	.
chr10	17947841	17948340	chr10	17860985	17861484	Heca|chr10:17860985-17861484	0.323012384922448	.	.
chr10	17948344	17948843	chr10	17860985	17861484	Heca|chr10:17860985-17861484	0.152498145790569	.	.
chr10	18022176	18022675	chr10	17752407	17752906	Abracl|chr10:17752407-17752906	0.257141453477215	.	.
chr10	18022176	18022675	chr10	17844931	17845430	Abracl|chr10:17844931-17845430	0.140026673895722	.	.
chr10	18022176	18022675	chr10	17983233	17983732	Abracl|chr10:17983233-17983732	0.147541517169318	.	.
chr10	18022176	18022675	chr10	18357229	18357728	Abracl|chr10:18357229-18357728	0.139566715997388	.	.
chr10	18022923	18023422	chr10	17752407	17752906	Abracl|chr10:17752407-17752906	0.274342878311072	.	.
chr10	18022923	18023422	chr10	17844931	17845430	Abracl|chr10:17844931-17845430	0.254375388560733	.	.
chr10	18022923	18023422	chr10	17860985	17861484	Abracl|chr10:17860985-17861484	0.397791638136659	.	.
chr10	18055292	18055791	chr10	17844931	17845430	Reps1|chr10:17844931-17845430	0.240517837921578	.	.
chr10	18055292	18055791	chr10	17860985	17861484	Reps1|chr10:17860985-17861484	0.225743419212107	.	.
chr10	18055292	18055791	chr10	18329565	18330064	Reps1|chr10:18329565-18330064	0.183277329637831	.	.
chr10	18055292	18055791	chr10	18453347	18453846	Reps1|chr10:18453347-18453846	0.16519508081622	.	.
chr10	18055292	18055791	chr10	18482846	18483345	Reps1|chr10:18482846-18483345	0.280633723128113	.	.
chr10	18235012	18235511	chr10	17869893	17870392	Ccdc28a|chr10:17869893-17870392	0.163676564187141	.	.
chr10	18235012	18235511	chr10	17869893	17870392	Gm10827|chr10:17869893-17870392	0.163676564187141	.	.
chr10	18235012	18235511	chr10	17983233	17983732	Ccdc28a|chr10:17983233-17983732	0.161025443407592	.	.
chr10	18235012	18235511	chr10	17983233	17983732	Gm10827|chr10:17983233-17983732	0.161025443407592	.	.
chr10	18235012	18235511	chr10	18407368	18407867	Ccdc28a|chr10:18407368-18407867	0.227927947730611	.	.
chr10	18235012	18235511	chr10	18407368	18407867	Gm10827|chr10:18407368-18407867	0.227927947730611	.	.
chr10	18235012	18235511	chr10	18431396	18431895	Ccdc28a|chr10:18431396-18431895	0.227199090263138	.	.
chr10	18235012	18235511	chr10	18431396	18431895	Gm10827|chr10:18431396-18431895	0.227199090263138	.	.
chr10	18545704	18546203	chr10	18574565	18575064	Hebp2|chr10:18574565-18575064	0.218292975162755	.	.
chr10	18743491	18743990	chr10	18528510	18529009	Arfgef3|chr10:18528510-18529009	0.140497369000388	.	.
chr10	18743491	18743990	chr10	18528510	18529009	Gm32926|chr10:18528510-18529009	0.140497369000388	.	.
chr10	19015270	19015769	chr10	18904039	18904538	Tnfaip3|chr10:18904039-18904538	0.156794792110982	.	.
chr10	19015270	19015769	chr10	19239936	19240435	Tnfaip3|chr10:19239936-19240435	0.16313842642995	.	.
chr10	19591671	19592170	chr10	19836412	19836911	Ifngr1|chr10:19836412-19836911	0.154062911491257	.	.
chr10	19712255	19712754	chr10	19471566	19472065	Il20ra|chr10:19471566-19472065	0.301421830188722	.	.
chr10	19712255	19712754	chr10	19627728	19628227	Il20ra|chr10:19627728-19628227	0.282626969190208	.	.
chr10	19712255	19712754	chr10	19803173	19803672	Il20ra|chr10:19803173-19803672	0.156045432644256	.	.
chr10	19907191	19907690	chr10	19520997	19521496	Pex7|chr10:19520997-19521496	0.270480651664296	.	.
chr10	19907191	19907690	chr10	19779077	19779576	Pex7|chr10:19779077-19779576	0.197128443997088	.	.
chr10	19907191	19907690	chr10	19876558	19877057	Pex7|chr10:19876558-19877057	0.224676169366671	.	.
chr10	19907191	19907690	chr10	20170432	20170931	Pex7|chr10:20170432-20170931	0.349275205434361	.	.
chr10	20285560	20286059	chr10	20170432	20170931	Gm48249|chr10:20170432-20170931	0.230522829728568	.	.
chr10	20285560	20286059	chr10	20650566	20651065	Gm48249|chr10:20650566-20651065	0.151565024116478	.	.
chr10	20286480	20286979	chr10	20173738	20174237	Gm48249|chr10:20173738-20174237	0.208295304356651	.	.
chr10	20286480	20286979	chr10	20650566	20651065	Gm48249|chr10:20650566-20651065	0.201047287867528	.	.
chr10	20312122	20312621	chr10	20650566	20651065	4933406P04Rik|chr10:20650566-20651065	0.184409351104492	.	.
chr10	20312122	20312621	chr10	20650566	20651065	Bclaf1|chr10:20650566-20651065	0.184409351104492	.	.
chr10	20347497	20347996	chr10	20379028	20379527	Mtfr2|chr10:20379028-20379527	0.14883785014776	.	.
chr10	20347497	20347996	chr10	20405366	20405865	Mtfr2|chr10:20405366-20405865	0.143144885767744	.	.
chr10	20347497	20347996	chr10	20547953	20548452	Mtfr2|chr10:20547953-20548452	0.134903649860491	.	.
chr10	20347497	20347996	chr10	20650566	20651065	Mtfr2|chr10:20650566-20651065	0.155599467156987	.	.
chr10	20724806	20725305	chr10	20548639	20549138	Pde7b|chr10:20548639-20549138	0.227110343003254	.	.
chr10	20724806	20725305	chr10	20723492	20723991	Pde7b|chr10:20723492-20723991	0.137027578758912	.	.
chr10	20724806	20725305	chr10	20935232	20935731	Pde7b|chr10:20935232-20935731	0.158743894444194	.	.
chr10	20952322	20952821	chr10	20547953	20548452	Ahi1|chr10:20547953-20548452	0.153257317051076	.	.
chr10	20952322	20952821	chr10	20650566	20651065	Ahi1|chr10:20650566-20651065	0.190641006742249	.	.
chr10	20952322	20952821	chr10	20842976	20843475	Ahi1|chr10:20842976-20843475	0.228689423472552	.	.
chr10	20952322	20952821	chr10	20843559	20844058	Ahi1|chr10:20843559-20844058	0.130191170344435	.	.
chr10	20952322	20952821	chr10	21243790	21244289	Ahi1|chr10:21243790-21244289	0.163650354619443	.	.
chr10	21144872	21145371	chr10	20843559	20844058	Gm26577|chr10:20843559-20844058	0.129357949210257	.	.
chr10	21144872	21145371	chr10	20935232	20935731	Gm26577|chr10:20935232-20935731	0.194630508756507	.	.
chr10	21144872	21145371	chr10	21398919	21399418	Gm26577|chr10:21398919-21399418	0.274098901485869	.	.
chr10	21188931	21189430	chr10	20944546	20945045	Gm40608|chr10:20944546-20945045	0.141222577438575	.	.
chr10	21188931	21189430	chr10	21243790	21244289	Gm40608|chr10:21243790-21244289	0.28192069892751	.	.
chr10	21252103	21252602	chr10	21243790	21244289	Gm33728|chr10:21243790-21244289	0.150559827869512	.	.
chr10	21295682	21296181	chr10	21618698	21619197	Hbs1l|chr10:21618698-21619197	0.176021952415563	.	.
chr10	21592290	21592789	chr10	21923542	21924041	1700020N01Rik|chr10:21923542-21924041	0.1342139478367	.	.
chr10	21881933	21882432	chr10	22058487	22058986	Sgk1|chr10:22058487-22058986	0.223664154669015	.	.
chr10	22731152	22731651	chr10	22746933	22747432	AC166256.1|chr10:22746933-22747432	0.246775285025037	.	.
chr10	22731152	22731651	chr10	22746933	22747432	Tbpl1|chr10:22746933-22747432	0.246775285025037	.	.
chr10	23349982	23350481	chr10	23210756	23211255	Eya4|chr10:23210756-23211255	0.183829417233646	.	.
chr10	23349982	23350481	chr10	23394566	23395065	Eya4|chr10:23394566-23395065	0.144787900028467	.	.
chr10	23787039	23787538	chr10	23832743	23833242	Rps12|chr10:23832743-23833242	0.276704592718289	.	.
chr10	23796872	23797371	chr10	23987724	23988223	Slc18b1|chr10:23987724-23988223	0.204646771436918	.	.
chr10	24131389	24131888	chr10	23832743	23833242	Gm40614|chr10:23832743-23833242	0.276192051260098	.	.
chr10	24131389	24131888	chr10	23930609	23931108	Gm40614|chr10:23930609-23931108	0.172873843316713	.	.
chr10	24149016	24149515	chr10	24282553	24283052	Stx7|chr10:24282553-24283052	0.286203219210329	.	.
chr10	24869684	24870183	chr10	25023101	25023600	Med23|chr10:25023101-25023600	0.190890221638159	.	.
chr10	24869684	24870183	chr10	25111692	25112191	Med23|chr10:25111692-25112191	0.181025928635183	.	.
chr10	24869684	24870183	chr10	25145842	25146341	Med23|chr10:25145842-25146341	0.231082391035071	.	.
chr10	25359501	25360000	chr10	25296861	25297360	Epb41l2|chr10:25296861-25297360	0.252627566216024	.	.
chr10	25359501	25360000	chr10	25311572	25312071	Epb41l2|chr10:25311572-25312071	0.303841403228592	.	.
chr10	25359501	25360000	chr10	25325612	25326111	Epb41l2|chr10:25325612-25326111	0.133400853408696	.	.
chr10	25359501	25360000	chr10	25622498	25622997	Epb41l2|chr10:25622498-25622997	0.257211414459169	.	.
chr10	26078817	26079316	chr10	25950146	25950645	Gm9767|chr10:25950146-25950645	0.189630221571646	.	.
chr10	26078817	26079316	chr10	25950146	25950645	Tmem200a|chr10:25950146-25950645	0.189630221571646	.	.
chr10	26078817	26079316	chr10	26228204	26228703	Gm9767|chr10:26228204-26228703	0.325774476954246	.	.
chr10	26078817	26079316	chr10	26228204	26228703	Tmem200a|chr10:26228204-26228703	0.325774476954246	.	.
chr10	26374914	26375413	chr10	26004611	26005110	L3mbtl3|chr10:26004611-26005110	0.295108953736106	.	.
chr10	26374914	26375413	chr10	26228204	26228703	L3mbtl3|chr10:26228204-26228703	0.167059388139689	.	.
chr10	26374914	26375413	chr10	26249702	26250201	L3mbtl3|chr10:26249702-26250201	0.248594066698275	.	.
chr10	26695050	26695549	chr10	26890548	26891047	Gm48893|chr10:26890548-26891047	0.123677318544733	.	.
chr10	26752501	26753000	chr10	26564421	26564920	Arhgap18|chr10:26564421-26564920	0.148886809724154	.	.
chr10	26752501	26753000	chr10	27140396	27140895	Arhgap18|chr10:27140396-27140895	0.301011440770404	.	.
chr10	28074536	28075035	chr10	27927202	27927701	Ptprk|chr10:27927202-27927701	0.206762198139435	.	.
chr10	28074536	28075035	chr10	28061099	28061598	Ptprk|chr10:28061099-28061598	0.360554468305573	.	.
chr10	28074536	28075035	chr10	28156288	28156787	Ptprk|chr10:28156288-28156787	0.230357074344879	.	.
chr10	28074536	28075035	chr10	28396463	28396962	Ptprk|chr10:28396463-28396962	0.239941166335651	.	.
chr10	29361838	29362337	chr10	29176833	29177332	Rnf146|chr10:29176833-29177332	0.230657130865251	.	.
chr10	29534063	29534562	chr10	29532753	29533252	Gm48159|chr10:29532753-29533252	0.268539893000373	.	.
chr10	29534063	29534562	chr10	29554298	29554797	Gm48159|chr10:29554298-29554797	0.176024600485697	.	.
chr10	29534706	29535205	chr10	29532753	29533252	Gm48159|chr10:29532753-29533252	0.243763462569559	.	.
chr10	29534706	29535205	chr10	29532753	29533252	Rspo3|chr10:29532753-29533252	0.243763462569559	.	.
chr10	29534706	29535205	chr10	29967172	29967671	Gm48159|chr10:29967172-29967671	0.252425713810867	.	.
chr10	29534706	29535205	chr10	29967172	29967671	Rspo3|chr10:29967172-29967671	0.252425713810867	.	.
chr10	29535581	29536080	chr10	29532753	29533252	Rspo3|chr10:29532753-29533252	0.199713350202537	.	.
chr10	30200346	30200845	chr10	29967172	29967671	Cenpw|chr10:29967172-29967671	0.273163321277049	.	.
chr10	30200346	30200845	chr10	30405825	30406324	Cenpw|chr10:30405825-30406324	0.166174065992399	.	.
chr10	30802619	30803118	chr10	30618199	30618698	Ncoa7|chr10:30618199-30618698	0.235526888252603	.	.
chr10	30802619	30803118	chr10	30625522	30626021	Ncoa7|chr10:30625522-30626021	0.181684381377373	.	.
chr10	30842620	30843119	chr10	30537972	30538471	Hey2|chr10:30537972-30538471	0.158262101267165	.	.
chr10	31313140	31313639	chr10	31504123	31504622	Hddc2|chr10:31504123-31504622	0.142337758555471	.	.
chr10	33623953	33624452	chr10	33613272	33613771	Clvs2|chr10:33613272-33613771	0.172295374686138	.	.
chr10	33623953	33624452	chr10	33613272	33613771	Gm15939|chr10:33613272-33613771	0.172295374686138	.	.
chr10	34019491	34019990	chr10	34316363	34316862	Gm48045|chr10:34316363-34316862	0.176670255050138	.	.
chr10	34019491	34019990	chr10	34316363	34316862	Rwdd1|chr10:34316363-34316862	0.176670255050138	.	.
chr10	34019491	34019990	chr10	34316872	34317371	Gm48045|chr10:34316872-34317371	0.157485295921319	.	.
chr10	34019491	34019990	chr10	34316872	34317371	Rwdd1|chr10:34316872-34317371	0.157485295921319	.	.
chr10	34096225	34096724	chr10	34316363	34316862	Calhm5|chr10:34316363-34316862	0.173980596319255	.	.
chr10	34281970	34282469	chr10	34670824	34671323	Tspyl1|chr10:34670824-34671323	0.134969370217138	.	.
chr10	34418335	34418834	chr10	34670824	34671323	Nt5dc1|chr10:34670824-34671323	0.176722964759975	.	.
chr10	36506584	36507083	chr10	36555036	36555535	Hs3st5|chr10:36555036-36555535	0.16011529797498	.	.
chr10	36506584	36507083	chr10	36862471	36862970	Hs3st5|chr10:36862471-36862970	0.208545024045597	.	.
chr10	36974002	36974501	chr10	36555964	36556463	Hdac2|chr10:36555964-36556463	0.136390463649507	.	.
chr10	36974002	36974501	chr10	37095830	37096329	Hdac2|chr10:37095830-37096329	0.123948273244574	.	.
chr10	36974002	36974501	chr10	37136922	37137421	Hdac2|chr10:37136922-37137421	0.168670327017553	.	.
chr10	36974002	36974501	chr10	37170415	37170914	Hdac2|chr10:37170415-37170914	0.150132864200236	.	.
chr10	36974002	36974501	chr10	37244373	37244872	Hdac2|chr10:37244373-37244872	0.288934436408323	.	.
chr10	36974613	36975112	chr10	36555964	36556463	Hdac2|chr10:36555964-36556463	0.150674870136337	.	.
chr10	36975153	36975652	chr10	37244373	37244872	Hdac2|chr10:37244373-37244872	0.162530196087297	.	.
chr10	37138712	37139211	chr10	37072777	37073276	5930403N24Rik|chr10:37072777-37073276	0.19394118753631	.	.
chr10	37138712	37139211	chr10	37072777	37073276	Marcks|chr10:37072777-37073276	0.19394118753631	.	.
chr10	37138712	37139211	chr10	37170415	37170914	5930403N24Rik|chr10:37170415-37170914	0.137452652901477	.	.
chr10	37138712	37139211	chr10	37170415	37170914	Marcks|chr10:37170415-37170914	0.137452652901477	.	.
chr10	39133692	39134191	chr10	38882048	38882547	Fam229b|chr10:38882048-38882547	0.151514975947075	.	.
chr10	39133692	39134191	chr10	38882048	38882547	Tube1|chr10:38882048-38882547	0.151514975947075	.	.
chr10	39133692	39134191	chr10	39363719	39364218	Fam229b|chr10:39363719-39364218	0.158055809557891	.	.
chr10	39133692	39134191	chr10	39363719	39364218	Tube1|chr10:39363719-39364218	0.158055809557891	.	.
chr10	39369440	39369939	chr10	39171094	39171593	Fyn|chr10:39171094-39171593	0.181488187309918	.	.
chr10	39369440	39369939	chr10	39266493	39266992	Fyn|chr10:39266493-39266992	0.219690323787289	.	.
chr10	39731403	39731902	chr10	39504962	39505461	E130307A14Rik|chr10:39504962-39505461	0.14960603574286	.	.
chr10	39731403	39731902	chr10	39504962	39505461	Rev3l|chr10:39504962-39505461	0.14960603574286	.	.
chr10	39731403	39731902	chr10	39510213	39510712	E130307A14Rik|chr10:39510213-39510712	0.224205798381604	.	.
chr10	39731403	39731902	chr10	39510213	39510712	Rev3l|chr10:39510213-39510712	0.224205798381604	.	.
chr10	39731403	39731902	chr10	39536106	39536605	E130307A14Rik|chr10:39536106-39536605	0.192047450504709	.	.
chr10	39731403	39731902	chr10	39536106	39536605	Rev3l|chr10:39536106-39536605	0.192047450504709	.	.
chr10	39731403	39731902	chr10	39597438	39597937	E130307A14Rik|chr10:39597438-39597937	0.15019075663633	.	.
chr10	39731403	39731902	chr10	39597438	39597937	Rev3l|chr10:39597438-39597937	0.15019075663633	.	.
chr10	39732127	39732626	chr10	39536106	39536605	E130307A14Rik|chr10:39536106-39536605	0.236722479982962	.	.
chr10	39732127	39732626	chr10	39536106	39536605	Rev3l|chr10:39536106-39536605	0.236722479982962	.	.
chr10	39732127	39732626	chr10	39625673	39626172	E130307A14Rik|chr10:39625673-39626172	0.245118552010859	.	.
chr10	39732127	39732626	chr10	39625673	39626172	Rev3l|chr10:39625673-39626172	0.245118552010859	.	.
chr10	39732127	39732626	chr10	39960047	39960546	E130307A14Rik|chr10:39960047-39960546	0.170116787560577	.	.
chr10	39732127	39732626	chr10	39960047	39960546	Rev3l|chr10:39960047-39960546	0.170116787560577	.	.
chr10	39899007	39899506	chr10	39504962	39505461	4930547M16Rik|chr10:39504962-39505461	0.124964562099183	.	.
chr10	39899007	39899506	chr10	39504962	39505461	Mfsd4b4|chr10:39504962-39505461	0.124964562099183	.	.
chr10	39899007	39899506	chr10	39510213	39510712	4930547M16Rik|chr10:39510213-39510712	0.256288669613956	.	.
chr10	39899007	39899506	chr10	39510213	39510712	Mfsd4b4|chr10:39510213-39510712	0.256288669613956	.	.
chr10	39899007	39899506	chr10	39536106	39536605	4930547M16Rik|chr10:39536106-39536605	0.171080147861742	.	.
chr10	39899007	39899506	chr10	39536106	39536605	Mfsd4b4|chr10:39536106-39536605	0.171080147861742	.	.
chr10	39899007	39899506	chr10	40018287	40018786	4930547M16Rik|chr10:40018287-40018786	0.211626446547723	.	.
chr10	39899007	39899506	chr10	40018287	40018786	Mfsd4b4|chr10:40018287-40018786	0.211626446547723	.	.
chr10	39899007	39899506	chr10	40107861	40108360	4930547M16Rik|chr10:40107861-40108360	0.307142501013673	.	.
chr10	39899007	39899506	chr10	40107861	40108360	Mfsd4b4|chr10:40107861-40108360	0.307142501013673	.	.
chr10	39899007	39899506	chr10	40170009	40170508	4930547M16Rik|chr10:40170009-40170508	0.164641465034974	.	.
chr10	39899007	39899506	chr10	40170009	40170508	Mfsd4b4|chr10:40170009-40170508	0.164641465034974	.	.
chr10	40025041	40025540	chr10	40107861	40108360	Mfsd4b1|chr10:40107861-40108360	0.147267568632604	.	.
chr10	40025041	40025540	chr10	40108390	40108889	Mfsd4b1|chr10:40108390-40108889	0.262234039399867	.	.
chr10	40025041	40025540	chr10	40227465	40227964	Mfsd4b1|chr10:40227465-40227964	0.219503627820235	.	.
chr10	40142083	40142582	chr10	39960047	39960546	Slc16a10|chr10:39960047-39960546	0.280481536048387	.	.
chr10	40142083	40142582	chr10	40300650	40301149	Slc16a10|chr10:40300650-40301149	0.212627707840885	.	.
chr10	40142083	40142582	chr10	40416821	40417320	Slc16a10|chr10:40416821-40417320	0.145078320203523	.	.
chr10	40246833	40247332	chr10	40300650	40301149	Rpf2|chr10:40300650-40301149	0.183526891283864	.	.
chr10	40246833	40247332	chr10	40372248	40372747	Rpf2|chr10:40372248-40372747	0.229272045089663	.	.
chr10	40301997	40302496	chr10	40002528	40003027	Amd1|chr10:40002528-40003027	0.141429099435666	.	.
chr10	40301997	40302496	chr10	40170009	40170508	Amd1|chr10:40170009-40170508	0.143373303642489	.	.
chr10	40301997	40302496	chr10	40212385	40212884	Amd1|chr10:40212385-40212884	0.363604639062925	.	.
chr10	40348905	40349404	chr10	40036661	40037160	Cdk19os|chr10:40036661-40037160	0.204407912623579	.	.
chr10	40348905	40349404	chr10	40107861	40108360	Cdk19os|chr10:40107861-40108360	0.19383514231226	.	.
chr10	40348905	40349404	chr10	40170009	40170508	Cdk19os|chr10:40170009-40170508	0.178887464536016	.	.
chr10	40883216	40883715	chr10	40751036	40751535	Cdc40|chr10:40751036-40751535	0.1782239125423	.	.
chr10	40883216	40883715	chr10	40751036	40751535	Wasf1|chr10:40751036-40751535	0.1782239125423	.	.
chr10	40883216	40883715	chr10	40969333	40969832	Cdc40|chr10:40969333-40969832	0.21580070243002	.	.
chr10	40883216	40883715	chr10	40969333	40969832	Wasf1|chr10:40969333-40969832	0.21580070243002	.	.
chr10	40883216	40883715	chr10	41010547	41011046	Cdc40|chr10:41010547-41011046	0.392188532103088	.	.
chr10	40883216	40883715	chr10	41010547	41011046	Wasf1|chr10:41010547-41011046	0.392188532103088	.	.
chr10	40883216	40883715	chr10	41234470	41234969	Cdc40|chr10:41234470-41234969	0.233339002083008	.	.
chr10	40883216	40883715	chr10	41234470	41234969	Wasf1|chr10:41234470-41234969	0.233339002083008	.	.
chr10	41303028	41303527	chr10	41091317	41091816	Ak9|chr10:41091317-41091816	0.132328505150946	.	.
chr10	41303028	41303527	chr10	41091317	41091816	Fig4|chr10:41091317-41091816	0.132328505150946	.	.
chr10	41303028	41303527	chr10	41221149	41221648	Ak9|chr10:41221149-41221648	0.143158337413015	.	.
chr10	41303028	41303527	chr10	41221149	41221648	Fig4|chr10:41221149-41221648	0.143158337413015	.	.
chr10	41303669	41304168	chr10	41234470	41234969	Ak9|chr10:41234470-41234969	0.174157281573523	.	.
chr10	41303669	41304168	chr10	41234470	41234969	Fig4|chr10:41234470-41234969	0.174157281573523	.	.
chr10	41450048	41450547	chr10	41678789	41679288	Zbtb24|chr10:41678789-41679288	0.233165127769706	.	.
chr10	41490156	41490655	chr10	41221149	41221648	Ppil6|chr10:41221149-41221648	0.13641900234896	.	.
chr10	41490156	41490655	chr10	41221149	41221648	Smpd2|chr10:41221149-41221648	0.13641900234896	.	.
chr10	41518902	41519401	chr10	41280158	41280657	Cd164|chr10:41280158-41280657	0.132417326450161	.	.
chr10	41518902	41519401	chr10	41678789	41679288	Cd164|chr10:41678789-41679288	0.137239114316916	.	.
chr10	41518902	41519401	chr10	41936051	41936550	Cd164|chr10:41936051-41936550	0.375115284614531	.	.
chr10	41746516	41747015	chr10	41288740	41289239	BC048559|chr10:41288740-41289239	0.172260054514455	.	.
chr10	41746516	41747015	chr10	41887125	41887624	BC048559|chr10:41887125-41887624	0.151439758985205	.	.
chr10	41746516	41747015	chr10	41976929	41977428	BC048559|chr10:41976929-41977428	0.133170874533314	.	.
chr10	41809843	41810342	chr10	41887125	41887624	Cep57l1|chr10:41887125-41887624	0.128412104251114	.	.
chr10	41809843	41810342	chr10	41887125	41887624	Sesn1|chr10:41887125-41887624	0.128412104251114	.	.
chr10	41809843	41810342	chr10	41901814	41902313	Cep57l1|chr10:41901814-41902313	0.209952038920038	.	.
chr10	41809843	41810342	chr10	41901814	41902313	Sesn1|chr10:41901814-41902313	0.209952038920038	.	.
chr10	41809843	41810342	chr10	41936051	41936550	Cep57l1|chr10:41936051-41936550	0.13503927052188	.	.
chr10	41809843	41810342	chr10	41936051	41936550	Sesn1|chr10:41936051-41936550	0.13503927052188	.	.
chr10	41809843	41810342	chr10	42109981	42110480	Cep57l1|chr10:42109981-42110480	0.123339287187502	.	.
chr10	41809843	41810342	chr10	42109981	42110480	Sesn1|chr10:42109981-42110480	0.123339287187502	.	.
chr10	42018185	42018684	chr10	41901814	41902313	1700016J18Rik|chr10:41901814-41902313	0.187104716865092	.	.
chr10	42018185	42018684	chr10	41901814	41902313	Armc2|chr10:41901814-41902313	0.187104716865092	.	.
chr10	42018185	42018684	chr10	42044286	42044785	1700016J18Rik|chr10:42044286-42044785	0.209536759103918	.	.
chr10	42018185	42018684	chr10	42044286	42044785	Armc2|chr10:42044286-42044785	0.209536759103918	.	.
chr10	42276537	42277036	chr10	42109981	42110480	Foxo3|chr10:42109981-42110480	0.151831977313783	.	.
chr10	42276537	42277036	chr10	42260597	42261096	Foxo3|chr10:42260597-42261096	0.179457402311403	.	.
chr10	42276537	42277036	chr10	42277563	42278062	Foxo3|chr10:42277563-42278062	0.400693770362112	.	.
chr10	42478381	42478880	chr10	42260597	42261096	Afg1l|chr10:42260597-42261096	0.136409755004606	.	.
chr10	42478381	42478880	chr10	42277563	42278062	Afg1l|chr10:42277563-42278062	0.149453607291143	.	.
chr10	42478381	42478880	chr10	42277563	42278062	Afg1l|chr10:42277563-42278062	0.149453607291144	.	.
chr10	42478381	42478880	chr10	42678656	42679155	Afg1l|chr10:42678656-42679155	0.130686917643457	.	.
chr10	42501588	42502087	chr10	42332340	42332839	Snx3|chr10:42332340-42332839	0.320287352232825	.	.
chr10	43174324	43174823	chr10	42972717	42973216	9030612E09Rik|chr10:42972717-42973216	0.218430257947452	.	.
chr10	43174324	43174823	chr10	42972717	42973216	Sobp|chr10:42972717-42973216	0.218430257947452	.	.
chr10	43221102	43221601	chr10	42972717	42973216	Pdss2|chr10:42972717-42973216	0.21972973670123	.	.
chr10	43478691	43479190	chr10	43625946	43626445	Bend3|chr10:43625946-43626445	0.22367988513344	.	.
chr10	43479312	43479811	chr10	43294430	43294929	Bend3|chr10:43294430-43294929	0.26232035402359	.	.
chr10	43540736	43541235	chr10	43452371	43452870	1700021F05Rik|chr10:43452371-43452870	0.153233393401136	.	.
chr10	43540736	43541235	chr10	43634347	43634846	1700021F05Rik|chr10:43634347-43634846	0.172105882510772	.	.
chr10	43540736	43541235	chr10	43759852	43760351	1700021F05Rik|chr10:43759852-43760351	0.288028488463337	.	.
chr10	43540736	43541235	chr10	43830617	43831116	1700021F05Rik|chr10:43830617-43831116	0.304538988698454	.	.
chr10	43578869	43579368	chr10	43452371	43452870	Cd24a|chr10:43452371-43452870	0.157363235721928	.	.
chr10	43578869	43579368	chr10	43634347	43634846	Cd24a|chr10:43634347-43634846	0.163108305157247	.	.
chr10	43578869	43579368	chr10	43830617	43831116	Cd24a|chr10:43830617-43831116	0.283872196378	.	.
chr10	43901492	43901991	chr10	43759852	43760351	Qrsl1|chr10:43759852-43760351	0.167947339359413	.	.
chr10	43901492	43901991	chr10	43759852	43760351	Rtn4ip1|chr10:43759852-43760351	0.167947339359413	.	.
chr10	43901492	43901991	chr10	44138413	44138912	Qrsl1|chr10:44138413-44138912	0.152345119700936	.	.
chr10	43901492	43901991	chr10	44138413	44138912	Rtn4ip1|chr10:44138413-44138912	0.152345119700936	.	.
chr10	44268090	44268589	chr10	44137906	44138405	Atg5|chr10:44137906-44138405	0.169621911925662	.	.
chr10	44268090	44268589	chr10	44381373	44381872	Atg5|chr10:44381373-44381872	0.138138346859131	.	.
chr10	45066851	45067350	chr10	44755226	44755725	Prep|chr10:44755226-44755725	0.126452373549435	.	.
chr10	45485562	45486061	chr10	45404437	45404936	Lin28b|chr10:45404437-45404936	0.155907790859082	.	.
chr10	45486237	45486736	chr10	45404437	45404936	Lin28b|chr10:45404437-45404936	0.194270755185998	.	.
chr10	45577590	45578089	chr10	45404437	45404936	Hace1|chr10:45404437-45404936	0.206009520292142	.	.
chr10	52381975	52382474	chr10	52216726	52217225	Gopc|chr10:52216726-52217225	0.195226098535062	.	.
chr10	52690218	52690717	chr10	52742634	52743133	Slc35f1|chr10:52742634-52743133	0.232619120552386	.	.
chr10	53102383	53102882	chr10	52902112	52902611	Gm47622|chr10:52902112-52902611	0.251809762211899	.	.
chr10	53181319	53181818	chr10	53341240	53341739	Gm40649|chr10:53341240-53341739	0.211555169550239	.	.
chr10	53379691	53380190	chr10	53111420	53111919	Cep85l|chr10:53111420-53111919	0.178160793222302	.	.
chr10	53750991	53751490	chr10	53509054	53509553	Fam184a|chr10:53509054-53509553	0.325860642713937	.	.
chr10	56106501	56107000	chr10	56369070	56369569	Msl3l2|chr10:56369070-56369569	0.13141655499527	.	.
chr10	57486054	57486553	chr10	57623229	57623728	4930467K11Rik|chr10:57623229-57623728	0.34499055069409	.	.
chr10	57486054	57486553	chr10	57623229	57623728	Hsf2|chr10:57623229-57623728	0.34499055069409	.	.
chr10	57532304	57532803	chr10	57623229	57623728	Serinc1|chr10:57623229-57623728	0.196566690865062	.	.
chr10	57532304	57532803	chr10	57822486	57822985	Serinc1|chr10:57822486-57822985	0.210708967358078	.	.
chr10	58497623	58498122	chr10	58401851	58402350	Ccdc138|chr10:58401851-58402350	0.244409756473665	.	.
chr10	59221544	59222043	chr10	58871103	58871602	Sept10|chr10:58871103-58871602	0.201972436711132	.	.
chr10	59221544	59222043	chr10	58871103	58871602	Sowahc|chr10:58871103-58871602	0.201972436711132	.	.
chr10	59221544	59222043	chr10	59077799	59078298	Sept10|chr10:59077799-59078298	0.323953246512769	.	.
chr10	59221544	59222043	chr10	59077799	59078298	Sowahc|chr10:59077799-59078298	0.323953246512769	.	.
chr10	59616480	59616979	chr10	59920436	59920935	Gm10322|chr10:59920436-59920935	0.160226519502256	.	.
chr10	59616480	59616979	chr10	59920436	59920935	Mcu|chr10:59920436-59920935	0.160226519502256	.	.
chr10	59616480	59616979	chr10	59921034	59921533	Gm10322|chr10:59921034-59921533	0.141527117076997	.	.
chr10	59616480	59616979	chr10	59921034	59921533	Mcu|chr10:59921034-59921533	0.141527117076997	.	.
chr10	59616480	59616979	chr10	59957663	59958162	Gm10322|chr10:59957663-59958162	0.349789458938874	.	.
chr10	59616480	59616979	chr10	59957663	59958162	Mcu|chr10:59957663-59958162	0.349789458938874	.	.
chr10	59702220	59702719	chr10	59892945	59893444	Micu1|chr10:59892945-59893444	0.2205477097317	.	.
chr10	59702220	59702719	chr10	59943630	59944129	Micu1|chr10:59943630-59944129	0.180140259092957	.	.
chr10	59879326	59879825	chr10	59816513	59817012	Dnajb12|chr10:59816513-59817012	0.202105744730806	.	.
chr10	59879326	59879825	chr10	59920436	59920935	Dnajb12|chr10:59920436-59920935	0.200420123343035	.	.
chr10	59879326	59879825	chr10	60193699	60194198	Dnajb12|chr10:60193699-60194198	0.289470866181725	.	.
chr10	59951690	59952189	chr10	59741370	59741869	Ddit4|chr10:59741370-59741869	0.292942930284358	.	.
chr10	59951690	59952189	chr10	59786258	59786757	Ddit4|chr10:59786258-59786757	0.312968346414991	.	.
chr10	59951690	59952189	chr10	59825304	59825803	Ddit4|chr10:59825304-59825803	0.128339023542629	.	.
chr10	59951690	59952189	chr10	59892945	59893444	Ddit4|chr10:59892945-59893444	0.211021204725761	.	.
chr10	59951690	59952189	chr10	59943630	59944129	Ddit4|chr10:59943630-59944129	0.252092430234281	.	.
chr10	59951690	59952189	chr10	59957663	59958162	Ddit4|chr10:59957663-59958162	0.18609043672678	.	.
chr10	59951690	59952189	chr10	60109770	60110269	Ddit4|chr10:60109770-60110269	0.23227642795463	.	.
chr10	59951690	59952189	chr10	60172910	60173409	Ddit4|chr10:60172910-60173409	0.160144427926275	.	.
chr10	59951690	59952189	chr10	60191675	60192174	Ddit4|chr10:60191675-60192174	0.183598585397693	.	.
chr10	60002852	60003351	chr10	59810146	59810645	Anapc16|chr10:59810146-59810645	0.19577282853299	.	.
chr10	60002852	60003351	chr10	59810146	59810645	Ascc1|chr10:59810146-59810645	0.19577282853299	.	.
chr10	60002852	60003351	chr10	59816513	59817012	Anapc16|chr10:59816513-59817012	0.134377574907064	.	.
chr10	60002852	60003351	chr10	59816513	59817012	Ascc1|chr10:59816513-59817012	0.134377574907064	.	.
chr10	60002852	60003351	chr10	59892945	59893444	Anapc16|chr10:59892945-59893444	0.149420388532226	.	.
chr10	60002852	60003351	chr10	59892945	59893444	Ascc1|chr10:59892945-59893444	0.149420388532226	.	.
chr10	60002852	60003351	chr10	59920436	59920935	Anapc16|chr10:59920436-59920935	0.229900106277006	.	.
chr10	60002852	60003351	chr10	59920436	59920935	Ascc1|chr10:59920436-59920935	0.229900106277006	.	.
chr10	60002852	60003351	chr10	59921034	59921533	Anapc16|chr10:59921034-59921533	0.349517671516276	.	.
chr10	60002852	60003351	chr10	59921034	59921533	Ascc1|chr10:59921034-59921533	0.349517671516276	.	.
chr10	60002852	60003351	chr10	59964351	59964850	Anapc16|chr10:59964351-59964850	0.405222820121701	.	.
chr10	60002852	60003351	chr10	59964351	59964850	Ascc1|chr10:59964351-59964850	0.405222820121701	.	.
chr10	60002852	60003351	chr10	60081806	60082305	Anapc16|chr10:60081806-60082305	0.280201236781602	.	.
chr10	60002852	60003351	chr10	60081806	60082305	Ascc1|chr10:60081806-60082305	0.280201236781602	.	.
chr10	60002852	60003351	chr10	60109770	60110269	Anapc16|chr10:60109770-60110269	0.235951674391921	.	.
chr10	60002852	60003351	chr10	60109770	60110269	Ascc1|chr10:60109770-60110269	0.235951674391921	.	.
chr10	60002852	60003351	chr10	60172910	60173409	Anapc16|chr10:60172910-60173409	0.362122443481444	.	.
chr10	60002852	60003351	chr10	60172910	60173409	Ascc1|chr10:60172910-60173409	0.362122443481444	.	.
chr10	60002852	60003351	chr10	60329326	60329825	Anapc16|chr10:60329326-60329825	0.216440597675546	.	.
chr10	60002852	60003351	chr10	60329326	60329825	Ascc1|chr10:60329326-60329825	0.216440597675546	.	.
chr10	60831386	60831885	chr10	60838771	60839270	Unc5b|chr10:60838771-60839270	0.156672958880243	.	.
chr10	60831386	60831885	chr10	60889845	60890344	Unc5b|chr10:60889845-60890344	0.266978299113906	.	.
chr10	60831386	60831885	chr10	60913510	60914009	Unc5b|chr10:60913510-60914009	0.187822961005643	.	.
chr10	60831386	60831885	chr10	60985096	60985595	Unc5b|chr10:60985096-60985595	0.188340476960707	.	.
chr10	60831386	60831885	chr10	61027210	61027709	Unc5b|chr10:61027210-61027709	0.298861328560531	.	.
chr10	61147435	61147934	chr10	60760360	60760859	Sgpl1|chr10:60760360-60760859	0.132784959128551	.	.
chr10	61147435	61147934	chr10	60791586	60792085	Sgpl1|chr10:60791586-60792085	0.210165479770044	.	.
chr10	61147435	61147934	chr10	60816855	60817354	Sgpl1|chr10:60816855-60817354	0.265688621505564	.	.
chr10	61147435	61147934	chr10	60838771	60839270	Sgpl1|chr10:60838771-60839270	0.265468174523632	.	.
chr10	61147435	61147934	chr10	60878423	60878922	Sgpl1|chr10:60878423-60878922	0.181821017270913	.	.
chr10	61147435	61147934	chr10	60934266	60934765	Sgpl1|chr10:60934266-60934765	0.123572370106604	.	.
chr10	61147435	61147934	chr10	60955386	60955885	Sgpl1|chr10:60955386-60955885	0.286268804008236	.	.
chr10	61147435	61147934	chr10	61027210	61027709	Sgpl1|chr10:61027210-61027709	0.15415278665632	.	.
chr10	61147435	61147934	chr10	61068463	61068962	Sgpl1|chr10:61068463-61068962	0.125366308817655	.	.
chr10	61383246	61383745	chr10	61086445	61086944	Pald1|chr10:61086445-61086944	0.214451888176341	.	.
chr10	61383246	61383745	chr10	61254716	61255215	Pald1|chr10:61254716-61255215	0.285831948897495	.	.
chr10	61452613	61453112	chr10	61068463	61068962	Eif4ebp2|chr10:61068463-61068962	0.203885510644202	.	.
chr10	61452613	61453112	chr10	61254716	61255215	Eif4ebp2|chr10:61254716-61255215	0.139149896020384	.	.
chr10	61695204	61695703	chr10	61254716	61255215	Tysnd1|chr10:61254716-61255215	0.347896393491242	.	.
chr10	61695204	61695703	chr10	61669228	61669727	Tysnd1|chr10:61669228-61669727	0.127637184391021	.	.
chr10	61695204	61695703	chr10	61669228	61669727	Tysnd1|chr10:61669228-61669727	0.127637184391022	.	.
chr10	61695204	61695703	chr10	61848415	61848914	Tysnd1|chr10:61848415-61848914	0.301389963568908	.	.
chr10	61714894	61715393	chr10	61254716	61255215	Aifm2|chr10:61254716-61255215	0.297114085218291	.	.
chr10	61714894	61715393	chr10	61331014	61331513	Aifm2|chr10:61331014-61331513	0.175368531595217	.	.
chr10	61714894	61715393	chr10	61848415	61848914	Aifm2|chr10:61848415-61848914	0.137465519610363	.	.
chr10	61783021	61783520	chr10	61848415	61848914	H2afy2|chr10:61848415-61848914	0.44270641639586	.	.
chr10	61783689	61784188	chr10	61669228	61669727	H2afy2|chr10:61669228-61669727	0.1227533931424	.	.
chr10	61783689	61784188	chr10	61848415	61848914	H2afy2|chr10:61848415-61848914	0.140242607079651	.	.
chr10	62231026	62231525	chr10	61848415	61848914	Tspan15|chr10:61848415-61848914	0.146786169218483	.	.
chr10	62231026	62231525	chr10	61963116	61963615	Tspan15|chr10:61963116-61963615	0.244398229427103	.	.
chr10	62231026	62231525	chr10	62110799	62111298	Tspan15|chr10:62110799-62111298	0.218633401160224	.	.
chr10	62231026	62231525	chr10	62192668	62193167	Tspan15|chr10:62192668-62193167	0.170436016098476	.	.
chr10	62340040	62340539	chr10	62110799	62111298	Hk1os|chr10:62110799-62111298	0.249576784890672	.	.
chr10	62340040	62340539	chr10	62300269	62300768	Hk1os|chr10:62300269-62300768	0.158458383671042	.	.
chr10	62340040	62340539	chr10	62590203	62590702	Hk1os|chr10:62590203-62590702	0.202554966761515	.	.
chr10	62486129	62486628	chr10	62182988	62183487	Vps26a|chr10:62182988-62183487	0.233242980169974	.	.
chr10	62486129	62486628	chr10	62192668	62193167	Vps26a|chr10:62192668-62193167	0.201628449882865	.	.
chr10	62486129	62486628	chr10	62294061	62294560	Vps26a|chr10:62294061-62294560	0.144628084932307	.	.
chr10	62486129	62486628	chr10	62401840	62402339	Vps26a|chr10:62401840-62402339	0.144619988221731	.	.
chr10	62486129	62486628	chr10	62500120	62500619	Vps26a|chr10:62500120-62500619	0.320178068689049	.	.
chr10	62486629	62487128	chr10	62260971	62261470	Vps26a|chr10:62260971-62261470	0.148083263112765	.	.
chr10	62486629	62487128	chr10	62294061	62294560	Vps26a|chr10:62294061-62294560	0.127911142573985	.	.
chr10	62486629	62487128	chr10	62401840	62402339	Vps26a|chr10:62401840-62402339	0.153879516413484	.	.
chr10	62578211	62578710	chr10	62590203	62590702	4933428P19Rik|chr10:62590203-62590702	0.13125661331959	.	.
chr10	62578211	62578710	chr10	62590203	62590702	Kif1bp|chr10:62590203-62590702	0.13125661331959	.	.
chr10	62578211	62578710	chr10	62846898	62847397	4933428P19Rik|chr10:62846898-62847397	0.144528910649791	.	.
chr10	62578211	62578710	chr10	62846898	62847397	Kif1bp|chr10:62846898-62847397	0.144528910649791	.	.
chr10	62602059	62602558	chr10	62294061	62294560	Ddx21|chr10:62294061-62294560	0.160373243062142	.	.
chr10	62602059	62602558	chr10	62294061	62294560	Gm47257|chr10:62294061-62294560	0.160373243062142	.	.
chr10	62602059	62602558	chr10	62590203	62590702	Ddx21|chr10:62590203-62590702	0.14560772748089	.	.
chr10	62602059	62602558	chr10	62590203	62590702	Gm47257|chr10:62590203-62590702	0.14560772748089	.	.
chr10	62651098	62651597	chr10	62590203	62590702	Ddx50|chr10:62590203-62590702	0.257103658576294	.	.
chr10	62725538	62726037	chr10	62401840	62402339	Stox1|chr10:62401840-62402339	0.158526614234333	.	.
chr10	62725538	62726037	chr10	62893401	62893900	Stox1|chr10:62893401-62893900	0.159597671433922	.	.
chr10	62792172	62792671	chr10	62846898	62847397	Ccar1|chr10:62846898-62847397	0.143387613329904	.	.
chr10	62920395	62920894	chr10	62590203	62590702	Slc25a16|chr10:62590203-62590702	0.215074582785224	.	.
chr10	62946840	62947339	chr10	62893401	62893900	Dna2|chr10:62893401-62893900	0.175874518255954	.	.
chr10	62979983	62980482	chr10	63092567	63093066	Rufy2|chr10:63092567-63093066	0.209579332177925	.	.
chr10	63023688	63024187	chr10	62865210	62865709	Hnrnph3|chr10:62865210-62865709	0.132615459169793	.	.
chr10	63023688	63024187	chr10	62865210	62865709	Pbld2|chr10:62865210-62865709	0.132615459169793	.	.
chr10	63099999	63100498	chr10	62846898	62847397	Atoh7|chr10:62846898-62847397	0.136183523374739	.	.
chr10	63243618	63244117	chr10	62865210	62865709	1700120B22Rik|chr10:62865210-62865709	0.229101669609026	.	.
chr10	63243618	63244117	chr10	62865210	62865709	Herc4|chr10:62865210-62865709	0.229101669609026	.	.
chr10	63243618	63244117	chr10	63092567	63093066	1700120B22Rik|chr10:63092567-63093066	0.191233792387958	.	.
chr10	63243618	63244117	chr10	63092567	63093066	Herc4|chr10:63092567-63093066	0.191233792387958	.	.
chr10	63429957	63430456	chr10	63582526	63583025	Ctnna3|chr10:63582526-63583025	0.159445581899086	.	.
chr10	64090014	64090513	chr10	63977797	63978296	Lrrtm3|chr10:63977797-63978296	0.130421920568259	.	.
chr10	64090014	64090513	chr10	64039629	64040128	Lrrtm3|chr10:64039629-64040128	0.158890011402259	.	.
chr10	64090014	64090513	chr10	64040131	64040630	Lrrtm3|chr10:64040131-64040630	0.151209643592043	.	.
chr10	64090014	64090513	chr10	64443090	64443589	Lrrtm3|chr10:64443090-64443589	0.155904162354567	.	.
chr10	66920360	66920859	chr10	66574759	66575258	1110002J07Rik|chr10:66574759-66575258	0.126801277722299	.	.
chr10	66920360	66920859	chr10	66574759	66575258	Gm26576|chr10:66574759-66575258	0.126801277722299	.	.
chr10	66920360	66920859	chr10	67076445	67076944	1110002J07Rik|chr10:67076445-67076944	0.248772300550577	.	.
chr10	66920360	66920859	chr10	67076445	67076944	Gm26576|chr10:67076445-67076944	0.248772300550577	.	.
chr10	67096187	67096686	chr10	66814557	66815056	Jmjd1c|chr10:66814557-66815056	0.258957313553461	.	.
chr10	67096187	67096686	chr10	66814557	66815056	Reep3|chr10:66814557-66815056	0.258957313553461	.	.
chr10	67096187	67096686	chr10	67025943	67026442	Jmjd1c|chr10:67025943-67026442	0.174896244030483	.	.
chr10	67096187	67096686	chr10	67025943	67026442	Reep3|chr10:67025943-67026442	0.174896244030483	.	.
chr10	67096187	67096686	chr10	67287939	67288438	Jmjd1c|chr10:67287939-67288438	0.157851845580461	.	.
chr10	67096187	67096686	chr10	67287939	67288438	Reep3|chr10:67287939-67288438	0.157851845580461	.	.
chr10	67096187	67096686	chr10	67376878	67377377	Jmjd1c|chr10:67376878-67377377	0.127477483389553	.	.
chr10	67096187	67096686	chr10	67376878	67377377	Reep3|chr10:67376878-67377377	0.127477483389553	.	.
chr10	67096716	67097215	chr10	66807532	66808031	Jmjd1c|chr10:66807532-66808031	0.139002445044839	.	.
chr10	67096716	67097215	chr10	66807532	66808031	Reep3|chr10:66807532-66808031	0.139002445044839	.	.
chr10	67096716	67097215	chr10	66814557	66815056	Jmjd1c|chr10:66814557-66815056	0.141315475187734	.	.
chr10	67096716	67097215	chr10	66814557	66815056	Reep3|chr10:66814557-66815056	0.141315475187734	.	.
chr10	67096716	67097215	chr10	66901641	66902140	Jmjd1c|chr10:66901641-66902140	0.151912201496086	.	.
chr10	67096716	67097215	chr10	66901641	66902140	Reep3|chr10:66901641-66902140	0.151912201496086	.	.
chr10	67096716	67097215	chr10	67126566	67127065	Jmjd1c|chr10:67126566-67127065	0.266779416428286	.	.
chr10	67096716	67097215	chr10	67126566	67127065	Reep3|chr10:67126566-67127065	0.266779416428286	.	.
chr10	67096716	67097215	chr10	67127210	67127709	Jmjd1c|chr10:67127210-67127709	0.410900503327172	.	.
chr10	67096716	67097215	chr10	67127210	67127709	Reep3|chr10:67127210-67127709	0.410900503327172	.	.
chr10	67096716	67097215	chr10	67376878	67377377	Jmjd1c|chr10:67376878-67377377	0.315303496742492	.	.
chr10	67096716	67097215	chr10	67376878	67377377	Reep3|chr10:67376878-67377377	0.315303496742492	.	.
chr10	67548797	67549296	chr10	67376878	67377377	Ado|chr10:67376878-67377377	0.199258473933461	.	.
chr10	67912421	67912920	chr10	67614985	67615484	Zfp365|chr10:67614985-67615484	0.179491497182458	.	.
chr10	67912421	67912920	chr10	68112999	68113498	Zfp365|chr10:68112999-68113498	0.235776174149088	.	.
chr10	67979231	67979730	chr10	68136633	68137132	Rtkn2|chr10:68136633-68137132	0.147710475807665	.	.
chr10	69212738	69213237	chr10	69131176	69131675	A930033H14Rik|chr10:69131176-69131675	0.281166683937839	.	.
chr10	69212738	69213237	chr10	69448083	69448582	A930033H14Rik|chr10:69448083-69448582	0.281904048928583	.	.
chr10	69213312	69213811	chr10	68897474	68897973	A930033H14Rik|chr10:68897474-68897973	0.19604371698705	.	.
chr10	69213312	69213811	chr10	69131176	69131675	A930033H14Rik|chr10:69131176-69131675	0.3381052670515	.	.
chr10	69213312	69213811	chr10	69448083	69448582	A930033H14Rik|chr10:69448083-69448582	0.16058501092482	.	.
chr10	69352755	69353254	chr10	69131176	69131675	Cdk1|chr10:69131176-69131675	0.278428597170551	.	.
chr10	69352755	69353254	chr10	69321165	69321664	Cdk1|chr10:69321165-69321664	0.129688006394135	.	.
chr10	70096855	70097354	chr10	70428110	70428609	Ccdc6|chr10:70428110-70428609	0.222166599579736	.	.
chr10	70440127	70440626	chr10	70296757	70297256	Fam13c|chr10:70296757-70297256	0.306641860676108	.	.
chr10	70440631	70441130	chr10	70428110	70428609	Fam13c|chr10:70428110-70428609	0.142088773700373	.	.
chr10	71237867	71238366	chr10	71250326	71250825	Tfam|chr10:71250326-71250825	0.326782306870867	.	.
chr10	74966773	74967272	chr10	75007344	75007843	Gnaz|chr10:75007344-75007843	0.205947790049412	.	.
chr10	74966773	74967272	chr10	75116559	75117058	Gnaz|chr10:75116559-75117058	0.290859374002794	.	.
chr10	74966773	74967272	chr10	75151144	75151643	Gnaz|chr10:75151144-75151643	0.131046919024233	.	.
chr10	75032331	75032830	chr10	74848308	74848807	Rsph14|chr10:74848308-74848807	0.235337135444453	.	.
chr10	75032331	75032830	chr10	75026452	75026951	Rsph14|chr10:75026452-75026951	0.185399790831096	.	.
chr10	75036948	75037447	chr10	75056255	75056754	Rab36|chr10:75056255-75056754	0.246116939612567	.	.
chr10	75036948	75037447	chr10	75117065	75117564	Rab36|chr10:75117065-75117564	0.206397207727453	.	.
chr10	75211769	75212268	chr10	75006822	75007321	Specc1l|chr10:75006822-75007321	0.19372439360792	.	.
chr10	75211769	75212268	chr10	75113449	75113948	Specc1l|chr10:75113449-75113948	0.167439010733099	.	.
chr10	75211769	75212268	chr10	75119361	75119860	Specc1l|chr10:75119361-75119860	0.165633496256128	.	.
chr10	75316847	75317346	chr10	75694241	75694740	Adora2a|chr10:75694241-75694740	0.157687853109605	.	.
chr10	75517195	75517694	chr10	75695082	75695581	Gucd1|chr10:75695082-75695581	0.179633354295083	.	.
chr10	75517195	75517694	chr10	75695082	75695581	Snrpd3|chr10:75695082-75695581	0.179633354295083	.	.
chr10	75517195	75517694	chr10	75904374	75904873	Gucd1|chr10:75904374-75904873	0.162038366978458	.	.
chr10	75517195	75517694	chr10	75904374	75904873	Snrpd3|chr10:75904374-75904873	0.162038366978458	.	.
chr10	75517716	75518215	chr10	75883039	75883538	Gucd1|chr10:75883039-75883538	0.148063982222676	.	.
chr10	75517716	75518215	chr10	75883039	75883538	Snrpd3|chr10:75883039-75883538	0.148063982222676	.	.
chr10	75517716	75518215	chr10	75904374	75904873	Gucd1|chr10:75904374-75904873	0.173741973687758	.	.
chr10	75517716	75518215	chr10	75904374	75904873	Snrpd3|chr10:75904374-75904873	0.173741973687758	.	.
chr10	75589161	75589660	chr10	75684124	75684623	Ggt5|chr10:75684124-75684623	0.137820523291654	.	.
chr10	75589161	75589660	chr10	75835332	75835831	Ggt5|chr10:75835332-75835831	0.449124835321974	.	.
chr10	75589161	75589660	chr10	75883039	75883538	Ggt5|chr10:75883039-75883538	0.151847754401404	.	.
chr10	75773277	75773776	chr10	75666478	75666977	Ddt|chr10:75666478-75666977	0.170912019449103	.	.
chr10	75773277	75773776	chr10	75704087	75704586	Ddt|chr10:75704087-75704586	0.26708809435278	.	.
chr10	75837242	75837741	chr10	75647442	75647941	Gstt2|chr10:75647442-75647941	0.219534208201283	.	.
chr10	75837242	75837741	chr10	75667316	75667815	Gstt2|chr10:75667316-75667815	0.137347484568929	.	.
chr10	75860073	75860572	chr10	75835332	75835831	Mif|chr10:75835332-75835831	0.151438550426038	.	.
chr10	75860073	75860572	chr10	75883039	75883538	Mif|chr10:75883039-75883538	0.149693040528389	.	.
chr10	75860073	75860572	chr10	75904374	75904873	Mif|chr10:75904374-75904873	0.130656589073088	.	.
chr10	75893088	75893587	chr10	75828455	75828954	Derl3|chr10:75828455-75828954	0.164263392099465	.	.
chr10	75893088	75893587	chr10	75835332	75835831	Derl3|chr10:75835332-75835831	0.183613116400006	.	.
chr10	75921379	75921878	chr10	75647442	75647941	Smarcb1|chr10:75647442-75647941	0.145642509730656	.	.
chr10	75921379	75921878	chr10	75667316	75667815	Smarcb1|chr10:75667316-75667815	0.139521927583677	.	.
chr10	75921379	75921878	chr10	75684124	75684623	Smarcb1|chr10:75684124-75684623	0.23922429980511	.	.
chr10	75921379	75921878	chr10	75694241	75694740	Smarcb1|chr10:75694241-75694740	0.13351835864941	.	.
chr10	75921379	75921878	chr10	75853409	75853908	Smarcb1|chr10:75853409-75853908	0.210338309876152	.	.
chr10	75921379	75921878	chr10	75872865	75873364	Smarcb1|chr10:75872865-75873364	0.42423902209319	.	.
[truncated: 22,634 more rows]
