# Supplementary material for: Single-cell analysis of chromatin accessibility in the adult mouse brain
Source: Nature. 2023 Dec 13;624(7991):378–89. doi: 10.1038/s41586-023-06824-9 (PMC10719105; doi:10.1038/s41586-023-06824-9)
Supplement: Supplementary file 3 — Supplementary Tables 1–25 and their legends. [file 41586_2023_6824_MOESM3_ESM.zip › 2023-03-05453B-s3/SI Tables/SI Table 13 Summary of all the gene-cCRE correlations/sa2subclass.HY_Gnrh1_Glut.pdc.bedpe]

chr1	6214386	6214885	chr1	6382628	6383127	4732440D04Rik|chr1:6382628-6383127	0.460790990876994	.	.
chr1	10008928	10009427	chr1	10039501	10040000	Ppp1r42|chr1:10039501-10040000	0.792845491110071	.	.
chr1	13589563	13590062	chr1	13372290	13372789	Tram1|chr1:13372290-13372789	0.472489514296645	.	.
chr1	16093096	16093595	chr1	16293849	16294348	4930444P10Rik|chr1:16293849-16294348	0.57465758550038	.	.
chr1	16104453	16104952	chr1	16435413	16435912	Rpl7|chr1:16435413-16435912	0.684991007996188	.	.
chr1	16104999	16105498	chr1	16435413	16435912	Rdh10|chr1:16435413-16435912	0.382803481841781	.	.
chr1	16104999	16105498	chr1	16435413	16435912	Rpl7|chr1:16435413-16435912	0.382803481841781	.	.
chr1	16619102	16619601	chr1	16435413	16435912	Ube2w|chr1:16435413-16435912	0.604059361420007	.	.
chr1	20951400	20951899	chr1	20912547	20913046	Efhc1|chr1:20912547-20913046	0.541010862254393	.	.
chr1	21079134	21079633	chr1	20921118	20921617	Gm28287|chr1:20921118-20921617	0.674849065147509	.	.
chr1	21079134	21079633	chr1	20921118	20921617	Tram2|chr1:20921118-20921617	0.674849065147509	.	.
chr1	21218543	21219042	chr1	20921118	20921617	Tmem14a|chr1:20921118-20921617	0.670407127709541	.	.
chr1	24099649	24100148	chr1	24295606	24296105	Fam135a|chr1:24295606-24296105	0.568628922269539	.	.
chr1	24100186	24100685	chr1	24295606	24296105	Fam135a|chr1:24295606-24296105	0.438664583888539	.	.
chr1	30873430	30873929	chr1	30740784	30741283	Phf3|chr1:30740784-30741283	0.644650542649571	.	.
chr1	30873430	30873929	chr1	31072896	31073395	Phf3|chr1:31072896-31073395	0.597205541356981	.	.
chr1	33814360	33814859	chr1	34011301	34011800	Zfp451|chr1:34011301-34011800	0.446216492054911	.	.
chr1	33814360	33814859	chr1	34061060	34061559	Zfp451|chr1:34061060-34061559	0.744948994561698	.	.
chr1	36445084	36445583	chr1	36303259	36303758	Lman2l|chr1:36303259-36303758	0.523344869791063	.	.
chr1	36744515	36745014	chr1	36303259	36303758	Gm33533|chr1:36303259-36303758	0.522312534451351	.	.
chr1	37864699	37865198	chr1	38239358	38239857	Gm26805|chr1:38239358-38239857	0.45599250756062	.	.
chr1	37865263	37865762	chr1	38239358	38239857	Gm26805|chr1:38239358-38239857	0.694064389436238	.	.
chr1	37865263	37865762	chr1	38239358	38239857	Tsga10|chr1:38239358-38239857	0.694064389436238	.	.
chr1	37871955	37872454	chr1	38239358	38239857	Lipt1|chr1:38239358-38239857	0.490151978108773	.	.
chr1	37997778	37998277	chr1	38185452	38185951	Eif5b|chr1:38185452-38185951	0.453181286517315	.	.
chr1	37997778	37998277	chr1	38185452	38185951	Txndc9|chr1:38185452-38185951	0.453181286517315	.	.
chr1	38129526	38130025	chr1	38239358	38239857	Rev1|chr1:38239358-38239857	0.694012943316406	.	.
chr1	38836359	38836858	chr1	38626826	38627325	Lonrf2|chr1:38626826-38627325	0.528332957556876	.	.
chr1	38836359	38836858	chr1	38987477	38987976	Lonrf2|chr1:38987477-38987976	0.80764069785274	.	.
chr1	39535425	39535924	chr1	39465457	39465956	Cnot11|chr1:39465457-39465956	0.604897511983751	.	.
chr1	39576797	39577296	chr1	39936433	39936932	Rnf149|chr1:39936433-39936932	0.429772472922912	.	.
chr1	39577299	39577798	chr1	39936433	39936932	Rnf149|chr1:39936433-39936932	0.430714105771106	.	.
chr1	40681063	40681562	chr1	40681655	40682154	Slc9a2|chr1:40681655-40682154	0.609575279852816	.	.
chr1	40790447	40790946	chr1	40980727	40981226	Mfsd9|chr1:40980727-40981226	0.814399814685949	.	.
chr1	43092237	43092736	chr1	43306338	43306837	8430432A02Rik|chr1:43306338-43306837	0.477290146779037	.	.
chr1	43092237	43092736	chr1	43445482	43445981	8430432A02Rik|chr1:43445482-43445981	0.547142079860673	.	.
chr1	43098457	43098956	chr1	43445482	43445981	AI597479|chr1:43445482-43445981	0.474760603167956	.	.
chr1	43098457	43098956	chr1	43445482	43445981	Tgfbrap1|chr1:43445482-43445981	0.474760603167956	.	.
chr1	45795197	45795696	chr1	46189664	46190163	Wdr75|chr1:46189664-46190163	0.662115954812736	.	.
chr1	45925424	45925923	chr1	46189664	46190163	Slc40a1|chr1:46189664-46190163	0.522008289876517	.	.
chr1	51849461	51849960	chr1	51789232	51789731	Gm29453|chr1:51789232-51789731	0.419162716535128	.	.
chr1	52630383	52630882	chr1	52953081	52953580	Nemp2|chr1:52953081-52953580	0.544218349357205	.	.
chr1	52630383	52630882	chr1	52953081	52953580	Nemp2|chr1:52953081-52953580	0.544218349357206	.	.
chr1	55087908	55088407	chr1	55171315	55171814	Hspd1|chr1:55171315-55171814	0.575913964059242	.	.
chr1	55087908	55088407	chr1	55171315	55171814	Hspe1|chr1:55171315-55171814	0.575913964059242	.	.
chr1	55087908	55088407	chr1	55171875	55172374	Hspd1|chr1:55171875-55172374	0.390024146978853	.	.
chr1	55087908	55088407	chr1	55171875	55172374	Hspe1|chr1:55171875-55172374	0.390024146978853	.	.
chr1	55130908	55131407	chr1	54826611	54827110	Mob4|chr1:54826611-54827110	0.46902164470947	.	.
chr1	55130908	55131407	chr1	55171315	55171814	Mob4|chr1:55171315-55171814	0.388950174931597	.	.
chr1	55405572	55406071	chr1	55171315	55171814	Plcl1|chr1:55171315-55171814	0.444072866639011	.	.
chr1	57995689	57996188	chr1	58229670	58230169	Sgo2a|chr1:58229670-58230169	0.42087110840074	.	.
chr1	58392818	58393317	chr1	58307070	58307569	Bzw1|chr1:58307070-58307569	0.762429850606909	.	.
chr1	58392818	58393317	chr1	58307575	58308074	Bzw1|chr1:58307575-58308074	0.724406011062386	.	.
chr1	58392818	58393317	chr1	58416552	58417051	Bzw1|chr1:58416552-58417051	0.707981017706723	.	.
chr1	58586034	58586533	chr1	58307070	58307569	Fam126b|chr1:58307070-58307569	0.666522080446636	.	.
chr1	58586034	58586533	chr1	58307070	58307569	Ndufb3|chr1:58307070-58307569	0.666522080446636	.	.
chr1	58586034	58586533	chr1	58307575	58308074	Fam126b|chr1:58307575-58308074	0.644347634322988	.	.
chr1	58586034	58586533	chr1	58307575	58308074	Ndufb3|chr1:58307575-58308074	0.644347634322988	.	.
chr1	58586034	58586533	chr1	58416552	58417051	Fam126b|chr1:58416552-58417051	0.391812002857057	.	.
chr1	58586034	58586533	chr1	58416552	58417051	Ndufb3|chr1:58416552-58417051	0.391812002857057	.	.
chr1	58586552	58587051	chr1	58307070	58307569	Fam126b|chr1:58307070-58307569	0.884389253933014	.	.
chr1	58586552	58587051	chr1	58307070	58307569	Ndufb3|chr1:58307070-58307569	0.884389253933014	.	.
chr1	58586552	58587051	chr1	58307575	58308074	Fam126b|chr1:58307575-58308074	0.850347123058763	.	.
chr1	58586552	58587051	chr1	58307575	58308074	Ndufb3|chr1:58307575-58308074	0.850347123058763	.	.
chr1	58586552	58587051	chr1	58416552	58417051	Fam126b|chr1:58416552-58417051	0.61251730665001	.	.
chr1	58586552	58587051	chr1	58416552	58417051	Ndufb3|chr1:58416552-58417051	0.61251730665001	.	.
chr1	59481835	59482334	chr1	59316631	59317130	Fzd7|chr1:59316631-59317130	0.425787617157281	.	.
chr1	59684706	59685205	chr1	59316631	59317130	Nop58|chr1:59316631-59317130	0.384138753533224	.	.
chr1	60097393	60097892	chr1	60158400	60158899	Carf|chr1:60158400-60158899	0.530802147378655	.	.
chr1	60409462	60409961	chr1	60736294	60736793	Abi2|chr1:60736294-60736793	0.525822694398564	.	.
chr1	61302252	61302751	chr1	61203535	61204034	Gm11587|chr1:61203535-61204034	0.427597333072532	.	.
chr1	61302252	61302751	chr1	61242135	61242634	Gm11587|chr1:61242135-61242634	0.638646173306127	.	.
chr1	61302252	61302751	chr1	61353397	61353896	Gm11587|chr1:61353397-61353896	0.640907624587541	.	.
chr1	63114071	63114570	chr1	62964231	62964730	Ino80d|chr1:62964231-62964730	0.528036710242995	.	.
chr1	63176509	63177008	chr1	62964231	62964730	Eef1b2|chr1:62964231-62964730	0.434899628052774	.	.
chr1	63176509	63177008	chr1	62964231	62964730	Ndufs1|chr1:62964231-62964730	0.434899628052774	.	.
chr1	66467921	66468420	chr1	66228138	66228637	Unc80|chr1:66228138-66228637	0.425138281004318	.	.
chr1	66817441	66817940	chr1	67026322	67026821	Kansl1l|chr1:67026322-67026821	0.4375072465165	.	.
chr1	71556874	71557373	chr1	71289474	71289973	Atic|chr1:71289474-71289973	0.664087717130844	.	.
chr1	72211757	72212256	chr1	72182830	72183329	Mreg|chr1:72182830-72183329	0.54433225454194	.	.
chr1	72211757	72212256	chr1	72243720	72244219	Mreg|chr1:72243720-72244219	0.38266049361445	.	.
chr1	72211757	72212256	chr1	72493455	72493954	Mreg|chr1:72493455-72493954	0.665867551321518	.	.
chr1	72212372	72212871	chr1	72493455	72493954	Mreg|chr1:72493455-72493954	0.563417006824992	.	.
chr1	72284104	72284603	chr1	72493455	72493954	Pecr|chr1:72493455-72493954	0.436253202689298	.	.
chr1	72284104	72284603	chr1	72493455	72493954	Tmem169|chr1:72493455-72493954	0.436253202689298	.	.
chr1	72307199	72307698	chr1	72182830	72183329	Xrcc5|chr1:72182830-72183329	0.622277823779278	.	.
chr1	72582908	72583407	chr1	72254025	72254524	Smarcal1|chr1:72254025-72254524	0.474397318684077	.	.
chr1	72582908	72583407	chr1	72254545	72255044	Smarcal1|chr1:72254545-72255044	0.640251994749799	.	.
chr1	72711014	72711513	chr1	72493455	72493954	Rpl37a|chr1:72493455-72493954	0.579586097828743	.	.
chr1	72711014	72711513	chr1	72969297	72969796	Rpl37a|chr1:72969297-72969796	0.392821660604327	.	.
chr1	74236196	74236695	chr1	74036907	74037406	Arpc2|chr1:74036907-74037406	0.48680461303709	.	.
chr1	74391301	74391800	chr1	74357482	74357981	Ctdsp1|chr1:74357482-74357981	0.401028920195035	.	.
chr1	74505730	74506229	chr1	74332262	74332761	Cnot9|chr1:74332262-74332761	0.594280691139232	.	.
chr1	74505730	74506229	chr1	74397348	74397847	Cnot9|chr1:74397348-74397847	0.468118813233536	.	.
chr1	74587962	74588461	chr1	74900755	74901254	Bcs1l|chr1:74900755-74901254	0.419182574119648	.	.
chr1	74587962	74588461	chr1	74900755	74901254	Zfp142|chr1:74900755-74901254	0.419182574119648	.	.
chr1	74601175	74601674	chr1	74332262	74332761	Rnf25|chr1:74332262-74332761	0.682347589651015	.	.
chr1	74601175	74601674	chr1	74332262	74332761	Stk36|chr1:74332262-74332761	0.682347589651015	.	.
chr1	75142499	75142998	chr1	75487834	75488333	Cnppd1|chr1:75487834-75488333	0.430359008749012	.	.
chr1	75142499	75142998	chr1	75487834	75488333	Retreg2|chr1:75487834-75488333	0.430359008749012	.	.
chr1	75168424	75168923	chr1	74900755	74901254	Zfand2b|chr1:74900755-74901254	0.544239035941878	.	.
chr1	75168424	75168923	chr1	74915594	74916093	Zfand2b|chr1:74915594-74916093	0.422064225504178	.	.
chr1	75168424	75168923	chr1	75487302	75487801	Zfand2b|chr1:75487302-75487801	0.379640384065254	.	.
chr1	75264008	75264507	chr1	75559353	75559852	Ptprn|chr1:75559353-75559852	0.608528977568833	.	.
chr1	75264549	75265048	chr1	75487834	75488333	Ptprn|chr1:75487834-75488333	0.394881140094763	.	.
chr1	75316812	75317311	chr1	75487302	75487801	Dnpep|chr1:75487302-75487801	0.827761548622315	.	.
chr1	75317346	75317845	chr1	75487834	75488333	Dnpep|chr1:75487834-75488333	0.43717293124576	.	.
chr1	75435709	75436208	chr1	75487302	75487801	Gmppa|chr1:75487302-75487801	0.38491650878285	.	.
chr1	78310931	78311430	chr1	78567328	78567827	Sgpp2|chr1:78567328-78567827	0.459049915463956	.	.
chr1	78310931	78311430	chr1	78567328	78567827	Sgpp2|chr1:78567328-78567827	0.459049915463957	.	.
chr1	78310931	78311430	chr1	78724400	78724899	Sgpp2|chr1:78724400-78724899	0.476938236930078	.	.
chr1	78657540	78658039	chr1	78724400	78724899	Acsl3|chr1:78724400-78724899	0.466214417687506	.	.
chr1	78657540	78658039	chr1	78724400	78724899	Utp14b|chr1:78724400-78724899	0.466214417687506	.	.
chr1	79671948	79672447	chr1	79362356	79362855	Ap1s3|chr1:79362356-79362855	0.457995280639565	.	.
chr1	84695000	84695499	chr1	84284342	84284841	Dner|chr1:84284342-84284841	0.388419017234661	.	.
chr1	85894274	85894773	chr1	86059359	86059858	Itm2c|chr1:86059359-86059858	0.438855972841861	.	.
chr1	86154471	86154970	chr1	85853262	85853761	Armc9|chr1:85853262-85853761	0.385517171812504	.	.
chr1	86359268	86359767	chr1	86059359	86059858	C130036L24Rik|chr1:86059359-86059858	0.462549467547667	.	.
chr1	86359268	86359767	chr1	86059359	86059858	Ncl|chr1:86059359-86059858	0.462549467547667	.	.
chr1	86359268	86359767	chr1	86434501	86435000	C130036L24Rik|chr1:86434501-86435000	0.668357815100778	.	.
chr1	86359268	86359767	chr1	86434501	86435000	Ncl|chr1:86434501-86435000	0.668357815100778	.	.
chr1	87326698	87327197	chr1	87246132	87246631	Gigyf2|chr1:87246132-87246631	0.448786780756353	.	.
chr1	87327249	87327748	chr1	87564613	87565112	Gigyf2|chr1:87564613-87565112	0.623883025022841	.	.
chr1	87327249	87327748	chr1	87589088	87589587	Gigyf2|chr1:87589088-87589587	0.615057938829017	.	.
chr1	87510023	87510522	chr1	87564613	87565112	Neu2|chr1:87564613-87565112	0.461941971479685	.	.
chr1	87510023	87510522	chr1	87589088	87589587	Neu2|chr1:87589088-87589587	0.787561432678171	.	.
chr1	87510023	87510522	chr1	87925537	87926036	Neu2|chr1:87925537-87926036	0.745130606451416	.	.
chr1	87755700	87756199	chr1	87564613	87565112	Atg16l1|chr1:87564613-87565112	0.67984779125646	.	.
chr1	87755700	87756199	chr1	87589088	87589587	Atg16l1|chr1:87589088-87589587	0.39145257068408	.	.
chr1	87755700	87756199	chr1	87925537	87926036	Atg16l1|chr1:87925537-87926036	0.492350536777517	.	.
chr1	89454554	89455053	chr1	89646580	89647079	Agap1|chr1:89646580-89647079	0.594968990246468	.	.
chr1	91249940	91250439	chr1	91052819	91053318	Ube2f|chr1:91052819-91053318	0.483303563280197	.	.
chr1	91249940	91250439	chr1	91403299	91403798	Ube2f|chr1:91403299-91403798	0.588651857825679	.	.
chr1	91298026	91298525	chr1	91403299	91403798	Scly|chr1:91403299-91403798	0.450561141596723	.	.
chr1	91298026	91298525	chr1	91465200	91465699	Scly|chr1:91465200-91465699	0.502006164123904	.	.
chr1	91322065	91322564	chr1	91052819	91053318	Espnl|chr1:91052819-91053318	0.51576198682439	.	.
chr1	91322065	91322564	chr1	91403299	91403798	Espnl|chr1:91403299-91403798	0.695028781699724	.	.
chr1	91322065	91322564	chr1	91465200	91465699	Espnl|chr1:91465200-91465699	0.735587588838249	.	.
chr1	91413043	91413542	chr1	91052819	91053318	Hes6|chr1:91052819-91053318	0.593786719579137	.	.
chr1	91413043	91413542	chr1	91403299	91403798	Hes6|chr1:91403299-91403798	0.783635456596068	.	.
chr1	91413043	91413542	chr1	91465200	91465699	Hes6|chr1:91465200-91465699	0.80579918572749	.	.
chr1	91413043	91413542	chr1	91465200	91465699	Hes6|chr1:91465200-91465699	0.805799185727491	.	.
chr1	91459292	91459791	chr1	91052819	91053318	Per2|chr1:91052819-91053318	0.463573069671314	.	.
chr1	91459292	91459791	chr1	91403299	91403798	Per2|chr1:91403299-91403798	0.475767842914064	.	.
chr1	92473544	92474043	chr1	92180079	92180578	Ndufa10|chr1:92180079-92180578	0.710545176557005	.	.
chr1	92831030	92831529	chr1	93115042	93115541	Gpc1|chr1:93115042-93115541	0.497601974240475	.	.
chr1	93342619	93343118	chr1	93115042	93115541	Pask|chr1:93115042-93115541	0.531381592414162	.	.
chr1	93342619	93343118	chr1	93115042	93115541	Ppp1r7|chr1:93115042-93115541	0.531381592414162	.	.
chr1	93478622	93479121	chr1	93115042	93115541	Hdlbp|chr1:93115042-93115541	0.537409929664193	.	.
chr1	93478622	93479121	chr1	93115042	93115541	Sept2|chr1:93115042-93115541	0.537409929664193	.	.
chr1	93511801	93512300	chr1	93759972	93760471	Farp2|chr1:93759972-93760471	0.444008526177466	.	.
chr1	93635550	93636049	chr1	93759972	93760471	Gm28536|chr1:93759972-93760471	0.445589889010708	.	.
chr1	93754617	93755116	chr1	93759972	93760471	Thap4|chr1:93759972-93760471	0.71444871424885	.	.
chr1	93803720	93804219	chr1	93759972	93760471	Ing5|chr1:93759972-93760471	0.515612070082229	.	.
chr1	93825281	93825780	chr1	93759972	93760471	D2hgdh|chr1:93759972-93760471	0.451886650049775	.	.
chr1	95667416	95667915	chr1	95462905	95463404	St8sia4|chr1:95462905-95463404	0.780817856905293	.	.
chr1	97661204	97661703	chr1	97861730	97862229	D1Ertd622e|chr1:97861730-97862229	0.425051028398308	.	.
chr1	97661204	97661703	chr1	97929570	97930069	D1Ertd622e|chr1:97929570-97930069	0.611026175114457	.	.
chr1	105990273	105990772	chr1	105630478	105630977	Gm7160|chr1:105630478-105630977	0.389994953344266	.	.
chr1	105990273	105990772	chr1	105630478	105630977	Zcchc2|chr1:105630478-105630977	0.389994953344266	.	.
chr1	106171270	106171769	chr1	105961870	105962369	Gm20753|chr1:105961870-105962369	0.465152797905727	.	.
chr1	106171270	106171769	chr1	105961870	105962369	Phlpp1|chr1:105961870-105962369	0.465152797905727	.	.
chr1	118310992	118311491	chr1	118483853	118484352	Tsn|chr1:118483853-118484352	0.49710069555775	.	.
chr1	118389052	118389551	chr1	118602075	118602574	Clasp1|chr1:118602075-118602574	0.695307576592154	.	.
chr1	118459308	118459807	chr1	118532752	118533251	2900060B14Rik|chr1:118532752-118533251	0.469956607100292	.	.
chr1	119912947	119913446	chr1	119674920	119675419	Tmem177|chr1:119674920-119675419	0.675118025391553	.	.
chr1	127773884	127774383	chr1	127919432	127919931	2900009J06Rik|chr1:127919432-127919931	0.619509454291004	.	.
chr1	127773884	127774383	chr1	127919432	127919931	Ccnt2|chr1:127919432-127919931	0.619509454291004	.	.
chr1	127773884	127774383	chr1	128060813	128061312	2900009J06Rik|chr1:128060813-128061312	0.431573765948235	.	.
chr1	127773884	127774383	chr1	128060813	128061312	Ccnt2|chr1:128060813-128061312	0.431573765948235	.	.
chr1	130731670	130732169	chr1	130715647	130716146	AA986860|chr1:130715647-130716146	0.714789929368459	.	.
chr1	132298673	132299172	chr1	132660381	132660880	Klhdc8a|chr1:132660381-132660880	0.517060812543427	.	.
chr1	132299174	132299673	chr1	132660381	132660880	Klhdc8a|chr1:132660381-132660880	0.39159270097898	.	.
chr1	132391552	132392051	chr1	132046327	132046826	Tmcc2|chr1:132046327-132046826	0.404290788936508	.	.
chr1	132391552	132392051	chr1	132212150	132212649	Tmcc2|chr1:132212150-132212649	0.580846873464377	.	.
chr1	132741608	132742107	chr1	132731210	132731709	Nfasc|chr1:132731210-132731709	0.452225578161225	.	.
chr1	132741608	132742107	chr1	132955671	132956170	Nfasc|chr1:132955671-132956170	0.568027676086882	.	.
chr1	133045916	133046415	chr1	133046636	133047135	Pik3c2b|chr1:133046636-133047135	0.436006014104322	.	.
chr1	134078899	134079398	chr1	134151628	134152127	Btg2|chr1:134151628-134152127	0.44007534310188	.	.
chr1	134078899	134079398	chr1	134168370	134168869	Btg2|chr1:134168370-134168869	0.750100397189787	.	.
chr1	134078899	134079398	chr1	134302439	134302938	Btg2|chr1:134302439-134302938	0.460341599199792	.	.
chr1	134078899	134079398	chr1	134344509	134345008	Btg2|chr1:134344509-134345008	0.793889237942347	.	.
chr1	134415089	134415588	chr1	134067010	134067509	Adipor1|chr1:134067010-134067509	0.597572033694744	.	.
chr1	134415089	134415588	chr1	134092834	134093333	Adipor1|chr1:134092834-134093333	0.619423439578645	.	.
chr1	134415089	134415588	chr1	134151628	134152127	Adipor1|chr1:134151628-134152127	0.475529187787145	.	.
chr1	134415089	134415588	chr1	134302439	134302938	Adipor1|chr1:134302439-134302938	0.598040075265883	.	.
chr1	134455268	134455767	chr1	134067010	134067509	Klhl12|chr1:134067010-134067509	0.54479417455699	.	.
chr1	134455268	134455767	chr1	134092834	134093333	Klhl12|chr1:134092834-134093333	0.580896604042352	.	.
chr1	134455268	134455767	chr1	134151628	134152127	Klhl12|chr1:134151628-134152127	0.476618841917297	.	.
chr1	134455268	134455767	chr1	134302439	134302938	Klhl12|chr1:134302439-134302938	0.639504226362034	.	.
chr1	134455268	134455767	chr1	134344509	134345008	Klhl12|chr1:134344509-134345008	0.466300661271782	.	.
chr1	134494334	134494833	chr1	134092834	134093333	Rabif|chr1:134092834-134093333	0.549441368579536	.	.
chr1	135283732	135284231	chr1	135670341	135670840	Rnpep|chr1:135670341-135670840	0.68910968020137	.	.
chr1	135283732	135284231	chr1	135700551	135701050	Rnpep|chr1:135700551-135701050	0.443914497319998	.	.
chr1	135284244	135284743	chr1	135670341	135670840	Rnpep|chr1:135670341-135670840	0.509663359709951	.	.
chr1	135313568	135314067	chr1	135670341	135670840	Timm17a|chr1:135670341-135670840	0.50705716203203	.	.
chr1	135313568	135314067	chr1	135700551	135701050	Timm17a|chr1:135700551-135701050	0.555534864430807	.	.
chr1	135778593	135779092	chr1	135510265	135510764	Tnni1|chr1:135510265-135510764	0.536976777680253	.	.
chr1	135779134	135779633	chr1	135510265	135510764	Tnni1|chr1:135510265-135510764	0.662704237971631	.	.
chr1	135818607	135819106	chr1	135631452	135631951	Lad1|chr1:135631452-135631951	0.447090659131343	.	.
chr1	136259695	136260194	chr1	136309073	136309572	Gm26781|chr1:136309073-136309572	0.39705375927833	.	.
chr1	136259695	136260194	chr1	136309073	136309572	Gpr25|chr1:136309073-136309572	0.39705375927833	.	.
chr1	136466035	136466534	chr1	136524873	136525372	Kif14|chr1:136524873-136525372	0.515477405528029	.	.
chr1	136466035	136466534	chr1	136749096	136749595	Kif14|chr1:136749096-136749595	0.632739028235308	.	.
chr1	136624613	136625112	chr1	136749096	136749595	Platr23|chr1:136749096-136749595	0.479253471317689	.	.
chr1	136624613	136625112	chr1	136749096	136749595	Zfp281|chr1:136749096-136749595	0.479253471317689	.	.
chr1	144004041	144004540	chr1	143859741	143860240	Rgs2|chr1:143859741-143860240	0.446190100260444	.	.
chr1	144004041	144004540	chr1	143860248	143860747	Rgs2|chr1:143860248-143860747	0.393790869832453	.	.
chr1	151344167	151344666	chr1	151034915	151035414	Gm10138|chr1:151034915-151035414	0.497930496760095	.	.
chr1	151344167	151344666	chr1	151034915	151035414	Ivns1abp|chr1:151034915-151035414	0.497930496760095	.	.
chr1	151345057	151345556	chr1	151034915	151035414	Gm10138|chr1:151034915-151035414	0.547392404214531	.	.
chr1	151345057	151345556	chr1	151034915	151035414	Ivns1abp|chr1:151034915-151035414	0.547392404214531	.	.
chr1	152766246	152766745	chr1	152695129	152695628	Arpc5|chr1:152695129-152695628	0.828163921809902	.	.
chr1	152766246	152766745	chr1	152695129	152695628	Rgl1|chr1:152695129-152695628	0.828163921809902	.	.
chr1	152902442	152902941	chr1	152695129	152695628	Smg7|chr1:152695129-152695628	0.432875281077344	.	.
chr1	153487484	153487983	chr1	153679079	153679578	Dhx9|chr1:153679079-153679578	0.471441616890911	.	.
chr1	153899574	153900073	chr1	153679079	153679578	Glul|chr1:153679079-153679578	0.409130732634217	.	.
chr1	153899574	153900073	chr1	153679079	153679578	Teddm2|chr1:153679079-153679578	0.409130732634217	.	.
chr1	155083298	155083797	chr1	154925300	154925799	Gm9530|chr1:154925300-154925799	0.447791378417527	.	.
chr1	155417226	155417725	chr1	155006491	155006990	Xpr1|chr1:155006491-155006990	0.65355006897716	.	.
chr1	156674112	156674611	chr1	156656857	156657356	Tor3a|chr1:156656857-156657356	0.525643491700949	.	.
chr1	160212750	160213249	chr1	160351869	160352368	Cacybp|chr1:160351869-160352368	0.385181840096213	.	.
chr1	165460922	165461421	chr1	165281633	165282132	Dcaf6|chr1:165281633-165282132	0.525719048353551	.	.
chr1	165460922	165461421	chr1	165281633	165282132	Mpc2|chr1:165281633-165282132	0.525719048353551	.	.
chr1	165460922	165461421	chr1	165503640	165504139	Dcaf6|chr1:165503640-165504139	0.47675239879304	.	.
chr1	165460922	165461421	chr1	165503640	165504139	Mpc2|chr1:165503640-165504139	0.47675239879304	.	.
chr1	166002418	166002917	chr1	165900780	165901279	Gm26665|chr1:165900780-165901279	0.651432552900908	.	.
chr1	166002418	166002917	chr1	165900780	165901279	Pou2f1|chr1:165900780-165901279	0.651432552900908	.	.
chr1	167284924	167285423	chr1	167040243	167040742	Gm2453|chr1:167040243-167040742	0.481781607577316	.	.
chr1	167284924	167285423	chr1	167040243	167040742	Uck2|chr1:167040243-167040742	0.481781607577316	.	.
chr1	167284924	167285423	chr1	167269986	167270485	Gm2453|chr1:167269986-167270485	0.450196897432896	.	.
chr1	167284924	167285423	chr1	167269986	167270485	Uck2|chr1:167269986-167270485	0.450196897432896	.	.
chr1	167284924	167285423	chr1	167618147	167618646	Gm2453|chr1:167618147-167618646	0.531863091138302	.	.
chr1	167284924	167285423	chr1	167618147	167618646	Uck2|chr1:167618147-167618646	0.531863091138302	.	.
chr1	167349707	167350206	chr1	167638031	167638530	Aldh9a1|chr1:167638031-167638530	0.456232954095908	.	.
chr1	167393588	167394087	chr1	167618147	167618646	Mgst3|chr1:167618147-167618646	0.390827152298192	.	.
chr1	170214631	170215130	chr1	170255487	170255986	4930500M09Rik|chr1:170255487-170255986	0.704722125537248	.	.
chr1	170214631	170215130	chr1	170255487	170255986	Uhmk1|chr1:170255487-170255986	0.704722125537248	.	.
chr1	170215136	170215635	chr1	170255487	170255986	4930500M09Rik|chr1:170255487-170255986	0.476565366737183	.	.
chr1	170215136	170215635	chr1	170255487	170255986	Uhmk1|chr1:170255487-170255986	0.476565366737183	.	.
chr1	170885252	170885751	chr1	171110922	171111421	Dusp12|chr1:171110922-171111421	0.490238147321888	.	.
chr1	170885252	170885751	chr1	171110922	171111421	Gm26620|chr1:171110922-171111421	0.490238147321888	.	.
chr1	171150371	171150870	chr1	171044266	171044765	Mpz|chr1:171044266-171044765	0.483794110935973	.	.
chr1	171150371	171150870	chr1	171044266	171044765	Sdhc|chr1:171044266-171044765	0.483794110935973	.	.
chr1	171150371	171150870	chr1	171110922	171111421	Mpz|chr1:171110922-171111421	0.423496498697201	.	.
chr1	171150371	171150870	chr1	171110922	171111421	Sdhc|chr1:171110922-171111421	0.423496498697201	.	.
chr1	171222404	171222903	chr1	171044266	171044765	Tomm40l|chr1:171044266-171044765	0.489394569664721	.	.
chr1	171222404	171222903	chr1	171102488	171102987	Tomm40l|chr1:171102488-171102987	0.482735394054616	.	.
chr1	171222404	171222903	chr1	171110922	171111421	Tomm40l|chr1:171110922-171111421	0.449716915147624	.	.
chr1	171287719	171288218	chr1	171044266	171044765	Usp21|chr1:171044266-171044765	0.506859399674436	.	.
chr1	171287719	171288218	chr1	171102488	171102987	Usp21|chr1:171102488-171102987	0.479072827956197	.	.
chr1	171329206	171329705	chr1	171102488	171102987	Dedd|chr1:171102488-171102987	0.498947675716553	.	.
chr1	171360073	171360572	chr1	171247027	171247526	Klhdc9|chr1:171247027-171247526	0.713519347141887	.	.
chr1	171360576	171361075	chr1	171247027	171247526	Klhdc9|chr1:171247027-171247526	0.683032177835531	.	.
chr1	171361088	171361587	chr1	171044776	171045275	Klhdc9|chr1:171044776-171045275	0.44917832003337	.	.
chr1	171361088	171361587	chr1	171101659	171102158	Klhdc9|chr1:171101659-171102158	0.584411938004053	.	.
chr1	171437234	171437733	chr1	171044266	171044765	F11r|chr1:171044266-171044765	0.520690778799581	.	.
chr1	171437234	171437733	chr1	171102488	171102987	F11r|chr1:171102488-171102987	0.770131321026048	.	.
chr1	172126494	172126993	chr1	172027134	172027633	Pex19|chr1:172027134-172027633	0.404662470539215	.	.
chr1	172126494	172126993	chr1	172309560	172310059	Pex19|chr1:172309560-172310059	0.478940065669399	.	.
chr1	177258176	177258675	chr1	177693520	177694019	Akt3|chr1:177693520-177694019	0.42640087632488	.	.
chr1	177441840	177442339	chr1	177693520	177694019	Zbtb18|chr1:177693520-177694019	0.680805126811544	.	.
chr1	178187311	178187810	chr1	178368821	178369320	Desi2|chr1:178368821-178369320	0.548226591759881	.	.
chr1	178317988	178318487	chr1	178368821	178369320	B230369F24Rik|chr1:178368821-178369320	0.544203412690355	.	.
chr1	178317988	178318487	chr1	178368821	178369320	Cox20|chr1:178368821-178369320	0.544203412690355	.	.
chr1	178405450	178405949	chr1	178673021	178673520	Efcab2|chr1:178673021-178673520	0.742616158459175	.	.
chr1	178406170	178406669	chr1	178673021	178673520	Efcab2|chr1:178673021-178673520	0.535365804394589	.	.
chr1	179546057	179546556	chr1	179425061	179425560	Cnst|chr1:179425061-179425560	0.628409540279963	.	.
chr1	179546057	179546556	chr1	179425061	179425560	Tfb2m|chr1:179425061-179425560	0.628409540279963	.	.
chr1	179546570	179547069	chr1	179493216	179493715	Cnst|chr1:179493216-179493715	0.4837238732755	.	.
chr1	179546570	179547069	chr1	179493216	179493715	Tfb2m|chr1:179493216-179493715	0.4837238732755	.	.
chr1	179667997	179668496	chr1	179425061	179425560	Sccpdh|chr1:179425061-179425560	0.420986207216378	.	.
chr1	179803447	179803946	chr1	180225780	180226279	Ahctf1|chr1:180225780-180226279	0.424107004425992	.	.
chr1	179803447	179803946	chr1	180225780	180226279	Gm10518|chr1:180225780-180226279	0.424107004425992	.	.
chr1	179959653	179960152	chr1	180215001	180215500	Cdc42bpa|chr1:180215001-180215500	0.60930355043347	.	.
chr1	179960232	179960731	chr1	180225780	180226279	Cdc42bpa|chr1:180225780-180226279	0.482006280528722	.	.
chr1	180255556	180256055	chr1	180365065	180365564	Gm31728|chr1:180365065-180365564	0.396214341673416	.	.
chr1	180256056	180256555	chr1	180225780	180226279	Gm31728|chr1:180225780-180226279	0.435773839885508	.	.
chr1	180568576	180569075	chr1	180407339	180407838	Parp1|chr1:180407339-180407838	0.450850421784878	.	.
chr1	180641033	180641532	chr1	180407339	180407838	Lin9|chr1:180407339-180407838	0.461855395877257	.	.
chr1	182019822	182020321	chr1	182081947	182082446	Enah|chr1:182081947-182082446	0.618947245839605	.	.
chr1	182282558	182283057	chr1	182539280	182539779	Degs1|chr1:182539280-182539779	0.481633980396471	.	.
chr1	183296824	183297323	chr1	183344755	183345254	Aida|chr1:183344755-183345254	0.435643904189599	.	.
chr1	183296824	183297323	chr1	183344755	183345254	Brox|chr1:183344755-183345254	0.435643904189599	.	.
chr1	184845644	184846143	chr1	184906559	184907058	Marc2|chr1:184906559-184907058	0.553587954868007	.	.
chr1	185203864	185204363	chr1	184824501	184825000	Rab3gap2|chr1:184824501-184825000	0.416970968895888	.	.
chr1	185203864	185204363	chr1	184951668	184952167	Rab3gap2|chr1:184951668-184952167	0.444908540933894	.	.
chr1	185362697	185363196	chr1	185229664	185230163	4930532G15Rik|chr1:185229664-185230163	0.526101019962864	.	.
chr1	185362697	185363196	chr1	185229664	185230163	Eprs|chr1:185229664-185230163	0.526101019962864	.	.
chr1	189007615	189008114	chr1	188880645	188881144	Kctd3|chr1:188880645-188881144	0.544980420935305	.	.
chr1	189007615	189008114	chr1	189034469	189034968	Kctd3|chr1:189034469-189034968	0.682626517920865	.	.
chr1	189008147	189008646	chr1	188880645	188881144	Kctd3|chr1:188880645-188881144	0.609286340946468	.	.
chr1	189008147	189008646	chr1	189034469	189034968	Kctd3|chr1:189034469-189034968	0.743790996772691	.	.
chr1	191026045	191026544	chr1	191183196	191183695	A230020J21Rik|chr1:191183196-191183695	0.510493713540289	.	.
chr1	191026045	191026544	chr1	191183196	191183695	Flvcr1|chr1:191183196-191183695	0.510493713540289	.	.
chr1	191224177	191224676	chr1	190928315	190928814	D730003I15Rik|chr1:190928315-190928814	0.453780784308746	.	.
chr1	191325660	191326159	chr1	191396465	191396964	Pacc1|chr1:191396465-191396964	0.590447315471717	.	.
chr1	191718068	191718567	chr1	191397049	191397548	Lpgat1|chr1:191397049-191397548	0.589281825522821	.	.
chr1	194976111	194976610	chr1	194619599	194620098	A330023F24Rik|chr1:194619599-194620098	0.379634161829738	.	.
chr1	194976111	194976610	chr1	194619599	194620098	Gm16897|chr1:194619599-194620098	0.379634161829738	.	.
chr1	195018071	195018570	chr1	195040386	195040885	Gm37027|chr1:195040386-195040885	0.519268913668363	.	.
chr10	5550504	5551003	chr10	5549987	5550486	Syne1|chr10:5549987-5550486	0.811053384168654	.	.
chr10	7780721	7781220	chr10	8196246	8196745	B430219N15Rik|chr10:8196246-8196745	0.384935219824962	.	.
chr10	7956090	7956589	chr10	8196246	8196745	Tab2|chr10:8196246-8196745	0.409251596041778	.	.
chr10	8885858	8886357	chr10	8752393	8752892	Sash1|chr10:8752393-8752892	0.729861532514895	.	.
chr10	8885858	8886357	chr10	8801066	8801565	Sash1|chr10:8801066-8801565	0.418065540905116	.	.
chr10	11149164	11149663	chr10	11449856	11450355	Shprh|chr10:11449856-11450355	0.616852804231813	.	.
chr10	11149164	11149663	chr10	11491884	11492383	Shprh|chr10:11491884-11492383	0.61536381895737	.	.
chr10	12868974	12869473	chr10	13090439	13090938	Utrn|chr10:13090439-13090938	0.488503938313262	.	.
chr10	12868974	12869473	chr10	13181196	13181695	Utrn|chr10:13181196-13181695	0.555805961801059	.	.
chr10	12922385	12922884	chr10	13008121	13008620	B230208H11Rik|chr10:13008121-13008620	0.44306687952623	.	.
chr10	13060194	13060693	chr10	12874824	12875323	Plagl1|chr10:12874824-12875323	0.397706749231467	.	.
chr10	13060194	13060693	chr10	13090439	13090938	Plagl1|chr10:13090439-13090938	0.591020176036594	.	.
chr10	13060194	13060693	chr10	13181196	13181695	Plagl1|chr10:13181196-13181695	0.77260950209448	.	.
chr10	13552855	13553354	chr10	13903632	13904131	Adat2|chr10:13903632-13904131	0.582054301216329	.	.
chr10	13552855	13553354	chr10	13903632	13904131	Pex3|chr10:13903632-13904131	0.582054301216329	.	.
chr10	13868703	13869202	chr10	13903632	13904131	Aig1|chr10:13903632-13904131	0.419769898128094	.	.
chr10	13868703	13869202	chr10	14109538	14110037	Aig1|chr10:14109538-14110037	0.530704599195856	.	.
chr10	18235012	18235511	chr10	17869893	17870392	Ccdc28a|chr10:17869893-17870392	0.425237019822468	.	.
chr10	18235012	18235511	chr10	17869893	17870392	Gm10827|chr10:17869893-17870392	0.425237019822468	.	.
chr10	18318455	18318954	chr10	18735242	18735741	Nhsl1|chr10:18735242-18735741	0.563101221713833	.	.
chr10	18844729	18845228	chr10	18859579	18860078	Perp|chr10:18859579-18860078	0.494289405571227	.	.
chr10	20148657	20149156	chr10	20474716	20475215	Map7|chr10:20474716-20475215	0.631099865351765	.	.
chr10	20312122	20312621	chr10	20420341	20420840	4933406P04Rik|chr10:20420341-20420840	0.407752858514745	.	.
chr10	20312122	20312621	chr10	20420341	20420840	Bclaf1|chr10:20420341-20420840	0.407752858514745	.	.
chr10	20347497	20347996	chr10	20420341	20420840	Mtfr2|chr10:20420341-20420840	0.478171124432956	.	.
chr10	25359501	25360000	chr10	25339546	25340045	Epb41l2|chr10:25339546-25340045	0.528876521001514	.	.
chr10	29361318	29361817	chr10	29281586	29282085	Rnf146|chr10:29281586-29282085	0.472980951306272	.	.
chr10	29361838	29362337	chr10	29146930	29147429	Rnf146|chr10:29146930-29147429	0.395931952949051	.	.
chr10	30200346	30200845	chr10	30405825	30406324	Cenpw|chr10:30405825-30406324	0.398475271750033	.	.
chr10	30600453	30600952	chr10	30810769	30811268	Trmt11|chr10:30810769-30811268	0.387743280762764	.	.
chr10	30803126	30803625	chr10	30617633	30618132	Ncoa7|chr10:30617633-30618132	0.598881802594366	.	.
chr10	30842620	30843119	chr10	30618199	30618698	Hey2|chr10:30618199-30618698	0.385162502754609	.	.
chr10	30842620	30843119	chr10	30810769	30811268	Hey2|chr10:30810769-30811268	0.691852436552536	.	.
chr10	31313140	31313639	chr10	31012948	31013447	Hddc2|chr10:31012948-31013447	0.431712376877843	.	.
chr10	33904718	33905217	chr10	33986736	33987235	Rsph4a|chr10:33986736-33987235	0.4656728533095	.	.
chr10	34019491	34019990	chr10	33940587	33941086	Gm48045|chr10:33940587-33941086	0.793902414846419	.	.
chr10	34019491	34019990	chr10	33940587	33941086	Rwdd1|chr10:33940587-33941086	0.793902414846419	.	.
chr10	34281970	34282469	chr10	34316363	34316862	Tspyl1|chr10:34316363-34316862	0.480702525242059	.	.
chr10	34281970	34282469	chr10	34316872	34317371	Tspyl1|chr10:34316872-34317371	0.528529958326784	.	.
chr10	34281970	34282469	chr10	34352492	34352991	Tspyl1|chr10:34352492-34352991	0.478883416179565	.	.
chr10	34297174	34297673	chr10	34316363	34316862	Tspyl4|chr10:34316363-34316862	0.492742662074409	.	.
chr10	34297174	34297673	chr10	34316872	34317371	Tspyl4|chr10:34316872-34317371	0.531007553865427	.	.
chr10	36974002	36974501	chr10	37140760	37141259	Hdac2|chr10:37140760-37141259	0.607897072797556	.	.
chr10	36974613	36975112	chr10	37140760	37141259	Hdac2|chr10:37140760-37141259	0.421183777888822	.	.
chr10	39133692	39134191	chr10	39498300	39498799	Fam229b|chr10:39498300-39498799	0.428070684294292	.	.
chr10	39133692	39134191	chr10	39498300	39498799	Fam229b|chr10:39498300-39498799	0.428070684294293	.	.
chr10	39133692	39134191	chr10	39498300	39498799	Tube1|chr10:39498300-39498799	0.428070684294292	.	.
chr10	39133692	39134191	chr10	39498300	39498799	Tube1|chr10:39498300-39498799	0.428070684294293	.	.
chr10	39369440	39369939	chr10	39171094	39171593	Fyn|chr10:39171094-39171593	0.496939465699615	.	.
chr10	39369440	39369939	chr10	39370202	39370701	Fyn|chr10:39370202-39370701	0.714328463617801	.	.
chr10	39369440	39369939	chr10	39536106	39536605	Fyn|chr10:39536106-39536605	0.679438937798188	.	.
chr10	39557998	39558497	chr10	39536106	39536605	Gm16364|chr10:39536106-39536605	0.52815836344065	.	.
chr10	39557998	39558497	chr10	39959523	39960022	Gm16364|chr10:39959523-39960022	0.478218927982296	.	.
chr10	39613160	39613659	chr10	39370202	39370701	Gm16364|chr10:39370202-39370701	0.470086315970086	.	.
chr10	39613160	39613659	chr10	39370202	39370701	Traf3ip2|chr10:39370202-39370701	0.470086315970086	.	.
chr10	39613160	39613659	chr10	39536106	39536605	Gm16364|chr10:39536106-39536605	0.768991136412349	.	.
chr10	39613160	39613659	chr10	39536106	39536605	Traf3ip2|chr10:39536106-39536605	0.768991136412349	.	.
chr10	39731403	39731902	chr10	39370202	39370701	E130307A14Rik|chr10:39370202-39370701	0.498720508520867	.	.
chr10	39731403	39731902	chr10	39370202	39370701	Rev3l|chr10:39370202-39370701	0.498720508520867	.	.
chr10	39731403	39731902	chr10	39536106	39536605	E130307A14Rik|chr10:39536106-39536605	0.439839627109336	.	.
chr10	39731403	39731902	chr10	39536106	39536605	Rev3l|chr10:39536106-39536605	0.439839627109336	.	.
chr10	39898438	39898937	chr10	39536106	39536605	4930547M16Rik|chr10:39536106-39536605	0.507855854194447	.	.
chr10	39898438	39898937	chr10	39536106	39536605	Mfsd4b4|chr10:39536106-39536605	0.507855854194447	.	.
chr10	39899007	39899506	chr10	39536106	39536605	4930547M16Rik|chr10:39536106-39536605	0.730159373721417	.	.
chr10	39899007	39899506	chr10	39536106	39536605	Mfsd4b4|chr10:39536106-39536605	0.730159373721417	.	.
chr10	40025041	40025540	chr10	39959523	39960022	Mfsd4b1|chr10:39959523-39960022	0.401585331857553	.	.
chr10	40246833	40247332	chr10	40300650	40301149	Rpf2|chr10:40300650-40301149	0.690499330090513	.	.
chr10	40246833	40247332	chr10	40300650	40301149	Rpf2|chr10:40300650-40301149	0.690499330090514	.	.
chr10	40257484	40257983	chr10	40300650	40301149	Gtf3c6|chr10:40300650-40301149	0.61491493900772	.	.
chr10	40257484	40257983	chr10	40462038	40462537	Gtf3c6|chr10:40462038-40462537	0.515315682056427	.	.
chr10	40348905	40349404	chr10	40300650	40301149	Cdk19os|chr10:40300650-40301149	0.522524743604888	.	.
chr10	40348905	40349404	chr10	40300650	40301149	Cdk19os|chr10:40300650-40301149	0.522524743604889	.	.
chr10	40348905	40349404	chr10	40462038	40462537	Cdk19os|chr10:40462038-40462537	0.693137154844488	.	.
chr10	41450048	41450547	chr10	41684707	41685206	Zbtb24|chr10:41684707-41685206	0.518584377528895	.	.
chr10	41518902	41519401	chr10	41280158	41280657	Cd164|chr10:41280158-41280657	0.41168847558918	.	.
chr10	41518902	41519401	chr10	41684707	41685206	Cd164|chr10:41684707-41685206	0.418661545923408	.	.
chr10	41809843	41810342	chr10	41887125	41887624	Cep57l1|chr10:41887125-41887624	0.487705871774444	.	.
chr10	41809843	41810342	chr10	41887125	41887624	Sesn1|chr10:41887125-41887624	0.487705871774444	.	.
chr10	42276537	42277036	chr10	42277563	42278062	Foxo3|chr10:42277563-42278062	0.527949651866614	.	.
chr10	42860008	42860507	chr10	43008082	43008581	Scml4|chr10:43008082-43008581	0.440884821529542	.	.
chr10	43174324	43174823	chr10	43008082	43008581	9030612E09Rik|chr10:43008082-43008581	0.69352843446354	.	.
chr10	43174324	43174823	chr10	43008082	43008581	Sobp|chr10:43008082-43008581	0.69352843446354	.	.
chr10	43174871	43175370	chr10	43008082	43008581	9030612E09Rik|chr10:43008082-43008581	0.57851141092356	.	.
chr10	43174871	43175370	chr10	43008082	43008581	Sobp|chr10:43008082-43008581	0.57851141092356	.	.
chr10	43221102	43221601	chr10	43008082	43008581	Pdss2|chr10:43008082-43008581	0.553690015365451	.	.
chr10	43479312	43479811	chr10	43008082	43008581	Bend3|chr10:43008082-43008581	0.500673051608623	.	.
chr10	43540736	43541235	chr10	43384225	43384724	1700021F05Rik|chr10:43384225-43384724	0.857893119086784	.	.
chr10	53379691	53380190	chr10	53388445	53388944	Cep85l|chr10:53388445-53388944	0.553648675256618	.	.
chr10	53629896	53630395	chr10	53812485	53812984	Mcm9|chr10:53812485-53812984	0.510268220354201	.	.
chr10	53750991	53751490	chr10	53812485	53812984	Fam184a|chr10:53812485-53812984	0.531444582215963	.	.
chr10	58446597	58447096	chr10	58371409	58371908	Ranbp2|chr10:58371409-58371908	0.435802250254511	.	.
chr10	59221544	59222043	chr10	58830488	58830987	Sept10|chr10:58830488-58830987	0.796853475728998	.	.
chr10	59221544	59222043	chr10	58830488	58830987	Sowahc|chr10:58830488-58830987	0.796853475728998	.	.
chr10	59322979	59323478	chr10	59636003	59636502	P4ha1|chr10:59636003-59636502	0.534741528006847	.	.
chr10	59323556	59324055	chr10	59636003	59636502	P4ha1|chr10:59636003-59636502	0.395102794553661	.	.
chr10	59616480	59616979	chr10	59539373	59539872	Gm10322|chr10:59539373-59539872	0.582167618075001	.	.
chr10	59616480	59616979	chr10	59539373	59539872	Mcu|chr10:59539373-59539872	0.582167618075001	.	.
chr10	59616480	59616979	chr10	59899607	59900106	Gm10322|chr10:59899607-59900106	0.532303450684215	.	.
chr10	59616480	59616979	chr10	59899607	59900106	Mcu|chr10:59899607-59900106	0.532303450684215	.	.
chr10	59616480	59616979	chr10	59907748	59908247	Gm10322|chr10:59907748-59908247	0.474824821648497	.	.
chr10	59616480	59616979	chr10	59907748	59908247	Mcu|chr10:59907748-59908247	0.474824821648497	.	.
chr10	59616480	59616979	chr10	59991480	59991979	Gm10322|chr10:59991480-59991979	0.67443848705498	.	.
chr10	59616480	59616979	chr10	59991480	59991979	Mcu|chr10:59991480-59991979	0.67443848705498	.	.
chr10	59702220	59702719	chr10	59943630	59944129	Micu1|chr10:59943630-59944129	0.404626758496337	.	.
chr10	59879326	59879825	chr10	59899607	59900106	Dnajb12|chr10:59899607-59900106	0.414236133325356	.	.
chr10	59879326	59879825	chr10	59921034	59921533	Dnajb12|chr10:59921034-59921533	0.449672781050634	.	.
chr10	59879326	59879825	chr10	59991480	59991979	Dnajb12|chr10:59991480-59991979	0.406442025445832	.	.
chr10	60831386	60831885	chr10	60760360	60760859	Unc5b|chr10:60760360-60760859	0.562399044687658	.	.
chr10	61452613	61453112	chr10	61572202	61572701	Eif4ebp2|chr10:61572202-61572701	0.524137459021591	.	.
chr10	62231026	62231525	chr10	62300269	62300768	Tspan15|chr10:62300269-62300768	0.402937340684964	.	.
chr10	62578211	62578710	chr10	62674652	62675151	4933428P19Rik|chr10:62674652-62675151	0.64914227527442	.	.
chr10	62578211	62578710	chr10	62674652	62675151	Kif1bp|chr10:62674652-62675151	0.64914227527442	.	.
chr10	62651098	62651597	chr10	62674652	62675151	Ddx50|chr10:62674652-62675151	0.490723411477729	.	.
chr10	62920395	62920894	chr10	62739951	62740450	Slc25a16|chr10:62739951-62740450	0.535426504088176	.	.
chr10	62920395	62920894	chr10	62865210	62865709	Slc25a16|chr10:62865210-62865709	0.493496738019802	.	.
chr10	62979983	62980482	chr10	62739951	62740450	Rufy2|chr10:62739951-62740450	0.490360596911193	.	.
chr10	62979983	62980482	chr10	62865210	62865709	Rufy2|chr10:62865210-62865709	0.426603369899101	.	.
chr10	63023688	63024187	chr10	63338211	63338710	Hnrnph3|chr10:63338211-63338710	0.493942379238468	.	.
chr10	63023688	63024187	chr10	63338211	63338710	Pbld2|chr10:63338211-63338710	0.493942379238468	.	.
chr10	63023688	63024187	chr10	63338814	63339313	Hnrnph3|chr10:63338814-63339313	0.43132596219092	.	.
chr10	63023688	63024187	chr10	63338814	63339313	Pbld2|chr10:63338814-63339313	0.43132596219092	.	.
chr10	63243618	63244117	chr10	63338211	63338710	1700120B22Rik|chr10:63338211-63338710	0.726417767828422	.	.
chr10	63243618	63244117	chr10	63338211	63338710	Herc4|chr10:63338211-63338710	0.726417767828422	.	.
chr10	63243618	63244117	chr10	63338814	63339313	1700120B22Rik|chr10:63338814-63339313	0.531722229395707	.	.
chr10	63243618	63244117	chr10	63338814	63339313	Herc4|chr10:63338814-63339313	0.531722229395707	.	.
chr10	63382558	63383057	chr10	63338211	63338710	Dnajc12|chr10:63338211-63338710	0.556226122698533	.	.
chr10	63382558	63383057	chr10	63338814	63339313	Dnajc12|chr10:63338814-63339313	0.500000918201723	.	.
chr10	63429957	63430456	chr10	63153641	63154140	Ctnna3|chr10:63153641-63154140	0.524252063725911	.	.
chr10	68541629	68542128	chr10	68276245	68276744	Cabcoco1|chr10:68276245-68276744	0.586219329481832	.	.
chr10	70440127	70440626	chr10	70168990	70169489	Fam13c|chr10:70168990-70169489	0.602559266063091	.	.
chr10	70440127	70440626	chr10	70599407	70599906	Fam13c|chr10:70599407-70599906	0.41422520599259	.	.
chr10	70440127	70440626	chr10	70649403	70649902	Fam13c|chr10:70649403-70649902	0.674586056974807	.	.
chr10	70440631	70441130	chr10	70168990	70169489	Fam13c|chr10:70168990-70169489	0.566897336525789	.	.
chr10	70440631	70441130	chr10	70649403	70649902	Fam13c|chr10:70649403-70649902	0.473023478809435	.	.
chr10	74966773	74967272	chr10	74936945	74937444	Gnaz|chr10:74936945-74937444	0.446118452853206	.	.
chr10	76032290	76032789	chr10	76326547	76327046	Zfp280b|chr10:76326547-76327046	0.713255018038378	.	.
chr10	76442556	76443055	chr10	76326547	76327046	Pcnt|chr10:76326547-76327046	0.793571333431308	.	.
chr10	76531225	76531724	chr10	76816491	76816990	Lss|chr10:76816491-76816990	0.717229542842817	.	.
chr10	76531225	76531724	chr10	76816491	76816990	Lss|chr10:76816491-76816990	0.717229542842818	.	.
chr10	76961928	76962427	chr10	76734958	76735457	Pcbp3|chr10:76734958-76735457	0.7383304727379	.	.
chr10	76961928	76962427	chr10	76798831	76799330	Pcbp3|chr10:76798831-76799330	0.737901020531947	.	.
chr10	76961928	76962427	chr10	77000681	77001180	Pcbp3|chr10:77000681-77001180	0.606537935411685	.	.
chr10	77581441	77581940	chr10	77401720	77402219	Pttg1ip|chr10:77401720-77402219	0.536780259800824	.	.
chr10	77686294	77686793	chr10	77401720	77402219	Tspear|chr10:77401720-77402219	0.832017195108395	.	.
chr10	78009528	78010027	chr10	78297685	78298184	Pfkl|chr10:78297685-78298184	0.415225836858519	.	.
chr10	78009528	78010027	chr10	78481893	78482392	Pfkl|chr10:78481893-78482392	0.401680566440455	.	.
chr10	78169521	78170020	chr10	78159856	78160355	Gatd3a|chr10:78159856-78160355	0.468714029505186	.	.
chr10	78169521	78170020	chr10	78481893	78482392	Gatd3a|chr10:78481893-78482392	0.529039247271302	.	.
chr10	78425391	78425890	chr10	78481893	78482392	Cstb|chr10:78481893-78482392	0.380492158109271	.	.
chr10	79097368	79097867	chr10	78812600	78813099	2610008E11Rik|chr10:78812600-78813099	0.561656372749867	.	.
chr10	79554336	79554835	chr10	79802180	79802679	Mier2|chr10:79802180-79802679	0.44775262119399	.	.
chr10	79554879	79555378	chr10	79802180	79802679	Mier2|chr10:79802180-79802679	0.412883504681011	.	.
chr10	79668658	79669157	chr10	79780596	79781095	Tpgs1|chr10:79780596-79781095	0.381340574320334	.	.
chr10	79669185	79669684	chr10	79780596	79781095	Tpgs1|chr10:79780596-79781095	0.378783777777756	.	.
chr10	79704676	79705175	chr10	79780004	79780503	Bsg|chr10:79780004-79780503	0.379956389398079	.	.
chr10	79754800	79755299	chr10	80102436	80102935	Fgf22|chr10:80102436-80102935	0.470430269555214	.	.
chr10	79754800	79755299	chr10	80131664	80132163	Fgf22|chr10:80131664-80132163	0.394637927821085	.	.
chr10	79766873	79767372	chr10	79802180	79802679	Rnf126|chr10:79802180-79802679	0.426661363375538	.	.
chr10	79766873	79767372	chr10	80149272	80149771	Rnf126|chr10:80149272-80149771	0.515564111779499	.	.
chr10	79766873	79767372	chr10	80167470	80167969	Rnf126|chr10:80167470-80167969	0.434766473217139	.	.
chr10	79793406	79793905	chr10	79802180	79802679	Palm|chr10:79802180-79802679	0.522548198989837	.	.
chr10	79793406	79793905	chr10	79802180	79802679	Palm|chr10:79802180-79802679	0.522548198989838	.	.
chr10	79854078	79854577	chr10	80131664	80132163	E130317F20Rik|chr10:80131664-80132163	0.523111225186597	.	.
chr10	79854078	79854577	chr10	80131664	80132163	Ptbp1|chr10:80131664-80132163	0.523111225186597	.	.
chr10	79854078	79854577	chr10	80167470	80167969	E130317F20Rik|chr10:80167470-80167969	0.564946351212729	.	.
chr10	79854078	79854577	chr10	80167470	80167969	Ptbp1|chr10:80167470-80167969	0.564946351212729	.	.
chr10	79926703	79927202	chr10	79802180	79802679	Arid3a|chr10:79802180-79802679	0.529724622294334	.	.
chr10	79926703	79927202	chr10	80102436	80102935	Arid3a|chr10:80102436-80102935	0.592509598349518	.	.
chr10	79926703	79927202	chr10	80131664	80132163	Arid3a|chr10:80131664-80132163	0.511649135132704	.	.
chr10	79959680	79960179	chr10	80142013	80142512	Wdr18|chr10:80142013-80142512	0.451849164532958	.	.
chr10	79959680	79960179	chr10	80149272	80149771	Wdr18|chr10:80149272-80149771	0.836346893607662	.	.
chr10	79959680	79960179	chr10	80159857	80160356	Wdr18|chr10:80159857-80160356	0.484993041585766	.	.
chr10	79959680	79960179	chr10	80167470	80167969	Wdr18|chr10:80167470-80167969	0.72699504936454	.	.
chr10	79984727	79985226	chr10	79780596	79781095	Tmem259|chr10:79780596-79781095	0.687717020063715	.	.
chr10	79984727	79985226	chr10	80142013	80142512	Tmem259|chr10:80142013-80142512	0.834370709872927	.	.
chr10	79984727	79985226	chr10	80149272	80149771	Tmem259|chr10:80149272-80149771	0.421852819170846	.	.
chr10	79984727	79985226	chr10	80159857	80160356	Tmem259|chr10:80159857-80160356	0.845019596150509	.	.
chr10	80039610	80040109	chr10	80102436	80102935	Polr2e|chr10:80102436-80102935	0.455138586634361	.	.
chr10	80039610	80040109	chr10	80475205	80475704	Polr2e|chr10:80475205-80475704	0.416992929697831	.	.
chr10	80115299	80115798	chr10	79780596	79781095	Stk11|chr10:79780596-79781095	0.508847149099985	.	.
chr10	80115299	80115798	chr10	80142013	80142512	Stk11|chr10:80142013-80142512	0.499210993377206	.	.
chr10	80115299	80115798	chr10	80159857	80160356	Stk11|chr10:80159857-80160356	0.581624262783913	.	.
chr10	80115299	80115798	chr10	80446153	80446652	Stk11|chr10:80446153-80446652	0.450388867688579	.	.
chr10	80226253	80226752	chr10	79780596	79781095	Pwwp3a|chr10:79780596-79781095	0.428572610807949	.	.
chr10	80226253	80226752	chr10	80142013	80142512	Pwwp3a|chr10:80142013-80142512	0.538242454146028	.	.
chr10	80226253	80226752	chr10	80159857	80160356	Pwwp3a|chr10:80159857-80160356	0.617359034264147	.	.
chr10	80226253	80226752	chr10	80446153	80446652	Pwwp3a|chr10:80446153-80446652	0.498028688173048	.	.
chr10	80249168	80249667	chr10	80053303	80053802	Ndufs7|chr10:80053303-80053802	0.39277477156424	.	.
chr10	80249168	80249667	chr10	80149272	80149771	Ndufs7|chr10:80149272-80149771	0.654786884838393	.	.
chr10	80249168	80249667	chr10	80167470	80167969	Ndufs7|chr10:80167470-80167969	0.559042042223311	.	.
chr10	80329684	80330183	chr10	80102436	80102935	Pcsk4|chr10:80102436-80102935	0.61007965714455	.	.
chr10	80329684	80330183	chr10	80102436	80102935	Reep6|chr10:80102436-80102935	0.61007965714455	.	.
chr10	80329684	80330183	chr10	80131664	80132163	Pcsk4|chr10:80131664-80132163	0.490986551136615	.	.
chr10	80329684	80330183	chr10	80131664	80132163	Reep6|chr10:80131664-80132163	0.490986551136615	.	.
chr10	80329684	80330183	chr10	80475205	80475704	Pcsk4|chr10:80475205-80475704	0.512529446367266	.	.
chr10	80329684	80330183	chr10	80475205	80475704	Reep6|chr10:80475205-80475704	0.512529446367266	.	.
chr10	80371246	80371745	chr10	80102436	80102935	Gm15123|chr10:80102436-80102935	0.462540473220694	.	.
chr10	80371246	80371745	chr10	80102436	80102935	Gm15124|chr10:80102436-80102935	0.462540473220694	.	.
chr10	80433784	80434283	chr10	80149272	80149771	Tcf3|chr10:80149272-80149771	0.421469623242766	.	.
chr10	80433784	80434283	chr10	80167470	80167969	Tcf3|chr10:80167470-80167969	0.505813587119149	.	.
chr10	80561055	80561554	chr10	80446153	80446652	Rexo1|chr10:80446153-80446652	0.516247274201629	.	.
chr10	80561055	80561554	chr10	80676201	80676700	Rexo1|chr10:80676201-80676700	0.765455858755504	.	.
chr10	80561559	80562058	chr10	80446153	80446652	Rexo1|chr10:80446153-80446652	0.45783166883708	.	.
chr10	80561559	80562058	chr10	80676201	80676700	Rexo1|chr10:80676201-80676700	0.701769821815043	.	.
chr10	80577192	80577691	chr10	80676201	80676700	Klf16|chr10:80676201-80676700	0.63053266145242	.	.
chr10	80577707	80578206	chr10	80676201	80676700	Klf16|chr10:80676201-80676700	0.387612758767359	.	.
chr10	80602614	80603113	chr10	80446153	80446652	Adat3|chr10:80446153-80446652	0.428618802135501	.	.
chr10	80602614	80603113	chr10	80446153	80446652	Scamp4|chr10:80446153-80446652	0.428618802135501	.	.
chr10	80621853	80622352	chr10	80446153	80446652	Csnk1g2|chr10:80446153-80446652	0.467985686719184	.	.
chr10	80621853	80622352	chr10	80676201	80676700	Csnk1g2|chr10:80676201-80676700	0.567890098239756	.	.
chr10	80754853	80755352	chr10	81137227	81137726	Dot1l|chr10:81137227-81137726	0.422324181773962	.	.
chr10	80798353	80798852	chr10	80676201	80676700	Plekhj1|chr10:80676201-80676700	0.380939754412002	.	.
chr10	80798353	80798852	chr10	80676201	80676700	Sf3a2|chr10:80676201-80676700	0.380939754412002	.	.
chr10	80798353	80798852	chr10	81137227	81137726	Plekhj1|chr10:81137227-81137726	0.449106060352305	.	.
chr10	80798353	80798852	chr10	81137227	81137726	Sf3a2|chr10:81137227-81137726	0.449106060352305	.	.
chr10	80798353	80798852	chr10	81192202	81192701	Plekhj1|chr10:81192202-81192701	0.520925000930616	.	.
chr10	80798353	80798852	chr10	81192202	81192701	Sf3a2|chr10:81192202-81192701	0.520925000930616	.	.
chr10	80826143	80826642	chr10	81137227	81137726	Oaz1|chr10:81137227-81137726	0.385136566538456	.	.
chr10	80900697	80901196	chr10	80676201	80676700	Timm13|chr10:80676201-80676700	0.558844767122999	.	.
chr10	80900697	80901196	chr10	81137227	81137726	Timm13|chr10:81137227-81137726	0.479661820184786	.	.
chr10	80929771	80930270	chr10	80676201	80676700	Gadd45b|chr10:80676201-80676700	0.390093383490234	.	.
chr10	81014811	81015310	chr10	81192202	81192701	Gng7|chr10:81192202-81192701	0.723473591938134	.	.
chr10	81319957	81320456	chr10	81643405	81643904	Cactin|chr10:81643405-81643904	0.572869814755758	.	.
chr10	81350327	81350826	chr10	81192202	81192701	Hmg20b|chr10:81192202-81192701	0.554689486032086	.	.
chr10	81350327	81350826	chr10	81510142	81510641	Hmg20b|chr10:81510142-81510641	0.713549514213001	.	.
chr10	81350327	81350826	chr10	81571498	81571997	Hmg20b|chr10:81571498-81571997	0.727714657471114	.	.
chr10	81384063	81384562	chr10	81633421	81633920	Dohh|chr10:81633421-81633920	0.388361515764505	.	.
chr10	81496231	81496730	chr10	81643405	81643904	Ncln|chr10:81643405-81643904	0.471961719857654	.	.
chr10	81545004	81545503	chr10	81510142	81510641	Gna11|chr10:81510142-81510641	0.692222126714892	.	.
chr10	81545004	81545503	chr10	81571498	81571997	Gna11|chr10:81571498-81571997	0.762979115729314	.	.
chr10	81559200	81559699	chr10	81510142	81510641	Tle5|chr10:81510142-81510641	0.496389521716751	.	.
chr10	81559200	81559699	chr10	81571498	81571997	Tle5|chr10:81571498-81571997	0.514987333171225	.	.
chr10	82763879	82764378	chr10	83133697	83134196	Nfyb|chr10:83133697-83134196	0.797067630391741	.	.
chr10	85127333	85127832	chr10	85161665	85162164	Mterf2|chr10:85161665-85162164	0.436734467842889	.	.
chr10	85185139	85185638	chr10	85161665	85162164	Cry1|chr10:85161665-85162164	0.737990598571383	.	.
chr10	86705811	86706310	chr10	86880300	86880799	Hsp90b1|chr10:86880300-86880799	0.590509086615521	.	.
chr10	86705811	86706310	chr10	86880300	86880799	Ttc41|chr10:86880300-86880799	0.590509086615521	.	.
chr10	87058237	87058736	chr10	87265875	87266374	1700113H08Rik|chr10:87265875-87266374	0.546328442243848	.	.
chr10	89686076	89686575	chr10	89450401	89450900	1500026H17Rik|chr10:89450401-89450900	0.525842218905556	.	.
chr10	89686076	89686575	chr10	89450401	89450900	Scyl2|chr10:89450401-89450900	0.525842218905556	.	.
chr10	89686076	89686575	chr10	89571517	89572016	1500026H17Rik|chr10:89571517-89572016	0.563264711167328	.	.
chr10	89686076	89686575	chr10	89571517	89572016	Scyl2|chr10:89571517-89572016	0.563264711167328	.	.
chr10	89745265	89745764	chr10	89571517	89572016	Uhrf1bp1l|chr10:89571517-89572016	0.510633886414068	.	.
chr10	93160387	93160886	chr10	93275794	93276293	Cdk17|chr10:93275794-93276293	0.710730026650711	.	.
chr10	93160387	93160886	chr10	93291310	93291809	Cdk17|chr10:93291310-93291809	0.640841179007493	.	.
chr10	94298401	94298900	chr10	94249533	94250032	Gm4792|chr10:94249533-94250032	0.390441516889495	.	.
chr10	94298401	94298900	chr10	94294796	94295295	Gm4792|chr10:94294796-94295295	0.523139378237386	.	.
chr10	94298401	94298900	chr10	94514585	94515084	Gm4792|chr10:94514585-94515084	0.783572076046768	.	.
chr10	94298401	94298900	chr10	94514585	94515084	Gm4792|chr10:94514585-94515084	0.783572076046769	.	.
chr10	94298401	94298900	chr10	94515096	94515595	Gm4792|chr10:94515096-94515595	0.704647532467334	.	.
chr10	94688424	94688923	chr10	94514585	94515084	Cep83|chr10:94514585-94515084	0.495759462618748	.	.
chr10	94688424	94688923	chr10	94514585	94515084	Cep83os|chr10:94514585-94515084	0.495759462618748	.	.
chr10	94688424	94688923	chr10	94515096	94515595	Cep83|chr10:94515096-94515595	0.470182942064441	.	.
chr10	94688424	94688923	chr10	94515096	94515595	Cep83os|chr10:94515096-94515595	0.470182942064441	.	.
chr10	95416569	95417068	chr10	95088118	95088617	5730420D15Rik|chr10:95088118-95088617	0.398807493503255	.	.
chr10	95416569	95417068	chr10	95088118	95088617	Socs2|chr10:95088118-95088617	0.398807493503255	.	.
chr10	95940376	95940875	chr10	96033586	96034085	Eea1|chr10:96033586-96034085	0.443830342634913	.	.
chr10	98914847	98915346	chr10	99203507	99204006	Atp2b1|chr10:99203507-99204006	0.58862928989954	.	.
chr10	99262970	99263469	chr10	99203507	99204006	Dusp6|chr10:99203507-99204006	0.459266129645811	.	.
chr10	99262970	99263469	chr10	99615735	99616234	Dusp6|chr10:99615735-99616234	0.603316721761126	.	.
chr10	100487126	100487625	chr10	100589041	100589540	Cep290|chr10:100589041-100589540	0.627514043695968	.	.
chr10	100487126	100487625	chr10	100589041	100589540	Tmtc3|chr10:100589041-100589540	0.627514043695968	.	.
chr10	108161294	108161793	chr10	108120677	108121176	Ppp1r12a|chr10:108120677-108121176	0.782239072958925	.	.
chr10	108161813	108162312	chr10	107829098	107829597	Ppp1r12a|chr10:107829098-107829597	0.564218126237466	.	.
chr10	108161813	108162312	chr10	107834873	107835372	Ppp1r12a|chr10:107834873-107835372	0.562342841501387	.	.
chr10	108161813	108162312	chr10	107834873	107835372	Ppp1r12a|chr10:107834873-107835372	0.562342841501388	.	.
chr10	108161813	108162312	chr10	108120677	108121176	Ppp1r12a|chr10:108120677-108121176	0.81715788267799	.	.
chr10	108331797	108332296	chr10	108120677	108121176	Pawr|chr10:108120677-108121176	0.517296175460241	.	.
chr10	110455601	110456100	chr10	110241800	110242299	Nav3|chr10:110241800-110242299	0.386844992310415	.	.
chr10	110919959	110920458	chr10	110784800	110785299	Csrp2|chr10:110784800-110785299	0.384000614584906	.	.
chr10	111472905	111473404	chr10	111031360	111031859	Nap1l1|chr10:111031360-111031859	0.380624427910926	.	.
chr10	111473419	111473918	chr10	111364077	111364576	Nap1l1|chr10:111364077-111364576	0.440856008861539	.	.
chr10	111506260	111506759	chr10	111705371	111705870	Phlda1|chr10:111705371-111705870	0.534716567969504	.	.
chr10	111972408	111972907	chr10	111705371	111705870	Krr1|chr10:111705371-111705870	0.405540749667193	.	.
chr10	115362040	115362539	chr10	115580201	115580700	Tmem19|chr10:115580201-115580700	0.413250764650631	.	.
chr10	116581609	116582108	chr10	116683197	116683696	Cnot2|chr10:116683197-116683696	0.412167190394291	.	.
chr10	116581609	116582108	chr10	116683197	116683696	Cnot2|chr10:116683197-116683696	0.412167190394292	.	.
chr10	117063671	117064170	chr10	117021029	117021528	Cct2|chr10:117021029-117021528	0.491014962898337	.	.
chr10	118141391	118141890	chr10	118121841	118122340	Mdm1|chr10:118121841-118122340	0.503472163270658	.	.
chr10	118869300	118869799	chr10	118675757	118676256	Dyrk2|chr10:118675757-118676256	0.574838236329074	.	.
chr10	118869300	118869799	chr10	119080850	119081349	Dyrk2|chr10:119080850-119081349	0.468067728493214	.	.
chr10	119239821	119240320	chr10	119466363	119466862	Cand1|chr10:119466363-119466862	0.752385548413421	.	.
chr10	119240331	119240830	chr10	119466363	119466862	Cand1|chr10:119466363-119466862	0.704862928252231	.	.
chr10	119453726	119454225	chr10	119294687	119295186	Grip1|chr10:119294687-119295186	0.546754006963115	.	.
chr10	119453726	119454225	chr10	119466363	119466862	Grip1|chr10:119466363-119466862	0.420611601061646	.	.
chr10	121586575	121587074	chr10	121568813	121569312	Tbk1|chr10:121568813-121569312	0.502795627330608	.	.
chr10	121739673	121740172	chr10	121763007	121763506	BC048403|chr10:121763007-121763506	0.563621099331284	.	.
chr10	122678469	122678968	chr10	122985918	122986417	Ppm1h|chr10:122985918-122986417	0.416952963257038	.	.
chr10	123076214	123076713	chr10	122985918	122986417	Mon2|chr10:122985918-122986417	0.439168438947701	.	.
chr10	126901130	126901629	chr10	126919031	126919530	Atp23|chr10:126919031-126919530	0.523714852454941	.	.
chr10	126901130	126901629	chr10	127127750	127128249	Atp23|chr10:127127750-127128249	0.439833554948371	.	.
chr10	127063299	127063798	chr10	127276249	127276748	Cdk4|chr10:127276249-127276748	0.503155961271671	.	.
chr10	127121077	127121576	chr10	127127750	127128249	Os9|chr10:127127750-127128249	0.862716656515514	.	.
chr10	127164869	127165368	chr10	127127750	127128249	B4galnt1|chr10:127127750-127128249	0.74500690554342	.	.
chr10	127290344	127290843	chr10	127127750	127128249	Ddit3|chr10:127127750-127128249	0.452206672416736	.	.
chr10	127290344	127290843	chr10	127127750	127128249	Gm4189|chr10:127127750-127128249	0.452206672416736	.	.
chr10	127290344	127290843	chr10	127188571	127189070	Ddit3|chr10:127188571-127189070	0.530710672706465	.	.
chr10	127290344	127290843	chr10	127188571	127189070	Gm4189|chr10:127188571-127189070	0.530710672706465	.	.
chr10	127311513	127312012	chr10	127127750	127128249	Mars|chr10:127127750-127128249	0.437867937118704	.	.
chr10	127380330	127380829	chr10	127512720	127513219	R3hdm2|chr10:127512720-127513219	0.676840201873431	.	.
chr10	127666434	127666933	chr10	127641680	127642179	Nemp1|chr10:127641680-127642179	0.548186313062404	.	.
chr10	127676744	127677243	chr10	127512720	127513219	Gm16230|chr10:127512720-127513219	0.53363165689121	.	.
chr10	127739224	127739723	chr10	127641680	127642179	Zbtb39|chr10:127641680-127642179	0.743509044514325	.	.
chr10	127739752	127740251	chr10	127641680	127642179	Zbtb39|chr10:127641680-127642179	0.44368987563431	.	.
chr10	128058600	128059099	chr10	128237698	128238197	Ptges3|chr10:128237698-128238197	0.798219424276096	.	.
chr10	128082998	128083497	chr10	128237698	128238197	Atp5b|chr10:128237698-128238197	0.415528469943273	.	.
chr10	128082998	128083497	chr10	128237698	128238197	Gm47438|chr10:128237698-128238197	0.415528469943273	.	.
chr10	128232067	128232566	chr10	128409597	128410096	Timeless|chr10:128409597-128410096	0.478089521495874	.	.
chr10	128303050	128303549	chr10	128409597	128410096	Pan2|chr10:128409597-128410096	0.5782412719555	.	.
chr10	128337438	128337937	chr10	128096604	128097103	Cs|chr10:128096604-128097103	0.452753230837871	.	.
chr10	128337438	128337937	chr10	128737398	128737897	Cs|chr10:128737398-128737897	0.642582093886015	.	.
chr10	128368518	128369017	chr10	128096604	128097103	Coq10a|chr10:128096604-128097103	0.548874014367743	.	.
chr10	128376834	128377333	chr10	128096604	128097103	Ankrd52|chr10:128096604-128097103	0.410610872395475	.	.
chr10	128376834	128377333	chr10	128737398	128737897	Ankrd52|chr10:128737398-128737897	0.479780649711902	.	.
chr10	128411355	128411854	chr10	128237698	128238197	Nabp2|chr10:128237698-128238197	0.847247372601413	.	.
chr10	128411355	128411854	chr10	128237698	128238197	Rnf41|chr10:128237698-128238197	0.847247372601413	.	.
chr10	128498636	128499135	chr10	128237698	128238197	Myl6b|chr10:128237698-128238197	0.683995379277987	.	.
chr10	128498636	128499135	chr10	128612569	128613068	Myl6b|chr10:128612569-128613068	0.437646826410328	.	.
chr10	128498636	128499135	chr10	128737398	128737897	Myl6b|chr10:128737398-128737897	0.447483305114667	.	.
chr10	128525706	128526205	chr10	128737398	128737897	Esyt1|chr10:128737398-128737897	0.637055805822106	.	.
chr10	128525706	128526205	chr10	128805195	128805694	Esyt1|chr10:128805195-128805694	0.720737370683106	.	.
chr10	128547478	128547977	chr10	128583608	128584107	Zc3h10|chr10:128583608-128584107	0.381235113430932	.	.
chr10	128547478	128547977	chr10	128805195	128805694	Zc3h10|chr10:128805195-128805694	0.479073643074746	.	.
chr10	128704864	128705363	chr10	128909639	128910138	Cdk2|chr10:128909639-128910138	0.386286109737667	.	.
chr10	128704864	128705363	chr10	128909639	128910138	Pmel|chr10:128909639-128910138	0.386286109737667	.	.
chr10	128821529	128822028	chr10	128583608	128584107	Ormdl2|chr10:128583608-128584107	0.449396648141413	.	.
chr11	3913534	3914033	chr11	4096446	4096945	Slc35e4|chr11:4096446-4096945	0.485385562188856	.	.
chr11	4160019	4160518	chr11	4096446	4096945	Ccdc157|chr11:4096446-4096945	0.766874329196201	.	.
chr11	4160019	4160518	chr11	4096446	4096945	Sf3a1|chr11:4096446-4096945	0.766874329196201	.	.
chr11	4160019	4160518	chr11	4121657	4122156	Ccdc157|chr11:4121657-4122156	0.634237370467935	.	.
chr11	4160019	4160518	chr11	4121657	4122156	Sf3a1|chr11:4121657-4122156	0.634237370467935	.	.
chr11	4947019	4947518	chr11	5114826	5115325	Nefh|chr11:5114826-5115325	0.466819048559489	.	.
chr11	5444680	5445179	chr11	5251231	5251730	Znrf3|chr11:5251231-5251730	0.874300499864954	.	.
chr11	5444680	5445179	chr11	5707491	5707990	Znrf3|chr11:5707491-5707990	0.724354664919613	.	.
chr11	5788237	5788736	chr11	5707491	5707990	Dbnl|chr11:5707491-5707990	0.498301231815342	.	.
chr11	5788237	5788736	chr11	5740921	5741420	Dbnl|chr11:5740921-5741420	0.410906680159735	.	.
chr11	6415494	6415993	chr11	6365899	6366398	Ppia|chr11:6365899-6366398	0.722817735107482	.	.
chr11	6416022	6416521	chr11	6365899	6366398	Ppia|chr11:6365899-6366398	0.446793551570476	.	.
chr11	6444307	6444806	chr11	6365899	6366398	H2afv|chr11:6365899-6366398	0.420192728693806	.	.
chr11	9010962	9011461	chr11	8781267	8781766	Hus1|chr11:8781267-8781766	0.391254472754301	.	.
chr11	11808722	11809221	chr11	11948795	11949294	Fignl1|chr11:11948795-11949294	0.390442986885551	.	.
chr11	11808722	11809221	chr11	12205220	12205719	Fignl1|chr11:12205220-12205719	0.450992042131396	.	.
chr11	11808722	11809221	chr11	12205728	12206227	Fignl1|chr11:12205728-12206227	0.57635088932736	.	.
chr11	20201041	20201540	chr11	20120737	20121236	Rab1a|chr11:20120737-20121236	0.505737538693248	.	.
chr11	20333072	20333571	chr11	20631609	20632108	Slc1a4|chr11:20631609-20632108	0.424906376301499	.	.
chr11	20740870	20741369	chr11	20375391	20375890	Aftph|chr11:20375391-20375890	0.729077328867297	.	.
chr11	20741392	20741891	chr11	20375391	20375890	Aftph|chr11:20375391-20375890	0.572907813077619	.	.
chr11	20741392	20741891	chr11	20639912	20640411	Aftph|chr11:20639912-20640411	0.438957747568777	.	.
chr11	20830845	20831344	chr11	20639912	20640411	Gm12037|chr11:20639912-20640411	0.434708284045314	.	.
chr11	20830845	20831344	chr11	20639912	20640411	Lgalsl|chr11:20639912-20640411	0.434708284045314	.	.
chr11	22512298	22512797	chr11	22874789	22875288	Tmem17|chr11:22874789-22875288	0.461012833926802	.	.
chr11	22512298	22512797	chr11	22931578	22932077	Tmem17|chr11:22931578-22932077	0.42902917513089	.	.
chr11	22859555	22860054	chr11	22874789	22875288	9130230N09Rik|chr11:22874789-22875288	0.829498266726898	.	.
chr11	22859555	22860054	chr11	22874789	22875288	9130230N09Rik|chr11:22874789-22875288	0.829498266726899	.	.
chr11	22981990	22982489	chr11	22956693	22957192	Commd1|chr11:22956693-22957192	0.439548874737892	.	.
chr11	22990297	22990796	chr11	22874789	22875288	Cct4|chr11:22874789-22875288	0.584552606274369	.	.
chr11	22990297	22990796	chr11	23124342	23124841	Cct4|chr11:23124342-23124841	0.450150639984089	.	.
chr11	22990804	22991303	chr11	22874789	22875288	Cct4|chr11:22874789-22875288	0.464796353234214	.	.
chr11	22990804	22991303	chr11	22931578	22932077	Cct4|chr11:22931578-22932077	0.508102834471084	.	.
chr11	22990804	22991303	chr11	23124342	23124841	Cct4|chr11:23124342-23124841	0.52154392683572	.	.
chr11	23007555	23008054	chr11	22874789	22875288	Fam161a|chr11:22874789-22875288	0.731699598861208	.	.
chr11	23007555	23008054	chr11	22931578	22932077	Fam161a|chr11:22931578-22932077	0.448262529187575	.	.
chr11	23007555	23008054	chr11	23124342	23124841	Fam161a|chr11:23124342-23124841	0.648463456909108	.	.
chr11	23007555	23008054	chr11	23124342	23124841	Fam161a|chr11:23124342-23124841	0.648463456909109	.	.
chr11	23255618	23256117	chr11	23124342	23124841	Xpo1|chr11:23124342-23124841	0.659208881898679	.	.
chr11	23497257	23497756	chr11	23124342	23124841	1700030C12Rik|chr11:23124342-23124841	0.463110015762307	.	.
chr11	23497257	23497756	chr11	23124342	23124841	Ahsa2|chr11:23124342-23124841	0.463110015762307	.	.
chr11	23497762	23498261	chr11	23124342	23124841	1700030C12Rik|chr11:23124342-23124841	0.564830355123018	.	.
chr11	23497762	23498261	chr11	23124342	23124841	Ahsa2|chr11:23124342-23124841	0.564830355123018	.	.
chr11	29172618	29173117	chr11	28906290	28906789	A630052C17Rik|chr11:28906290-28906789	0.519955387983763	.	.
chr11	29172618	29173117	chr11	28906290	28906789	Ppp4r3b|chr11:28906290-28906789	0.519955387983763	.	.
chr11	30771490	30771989	chr11	31169173	31169672	Psme4|chr11:31169173-31169672	0.494142895173672	.	.
chr11	31671728	31672227	chr11	31713510	31714009	Bod1|chr11:31713510-31714009	0.513143160689854	.	.
chr11	32642247	32642746	chr11	32549161	32549660	Fbxw11|chr11:32549161-32549660	0.466419880480187	.	.
chr11	35769204	35769703	chr11	35630875	35631374	Pank3|chr11:35630875-35631374	0.395087240421364	.	.
chr11	35769204	35769703	chr11	35750374	35750873	Pank3|chr11:35750374-35750873	0.407459176922461	.	.
chr11	35834336	35834835	chr11	36001228	36001727	Rars|chr11:36001228-36001727	0.736308514024574	.	.
chr11	35834336	35834835	chr11	36221169	36221668	Rars|chr11:36221169-36221668	0.650451914799448	.	.
chr11	35980334	35980833	chr11	35663649	35664148	Wwc1|chr11:35663649-35664148	0.422391953177271	.	.
chr11	35980334	35980833	chr11	35856561	35857060	Wwc1|chr11:35856561-35857060	0.47168995659476	.	.
chr11	35980334	35980833	chr11	35999948	36000447	Wwc1|chr11:35999948-36000447	0.493632048440257	.	.
chr11	35980334	35980833	chr11	36109385	36109884	Wwc1|chr11:36109385-36109884	0.590762863689041	.	.
chr11	43681550	43682049	chr11	43926082	43926581	Pwwp2a|chr11:43926082-43926581	0.615330592048465	.	.
chr11	44518707	44519206	chr11	44519859	44520358	Rnf145|chr11:44519859-44520358	0.475064560891295	.	.
chr11	44518707	44519206	chr11	44520369	44520868	Rnf145|chr11:44520369-44520868	0.567427490421224	.	.
chr11	45955275	45955774	chr11	45636308	45636807	Thg1l|chr11:45636308-45636807	0.600700687192542	.	.
chr11	45980458	45980957	chr11	45595256	45595755	Sox30|chr11:45595256-45595755	0.567961620754152	.	.
chr11	45980458	45980957	chr11	45636308	45636807	Sox30|chr11:45636308-45636807	0.495242868124439	.	.
chr11	46436683	46437182	chr11	46291078	46291577	Med7|chr11:46291078-46291577	0.567174581012651	.	.
chr11	48799792	48800291	chr11	48833647	48834146	Rack1|chr11:48833647-48834146	0.804634854284047	.	.
chr11	48799792	48800291	chr11	48834168	48834667	Rack1|chr11:48834168-48834667	0.404994996944085	.	.
chr11	49846412	49846911	chr11	50225066	50225565	Mapk9|chr11:50225066-50225565	0.606083690378948	.	.
chr11	50025016	50025515	chr11	50378247	50378746	Rnf130|chr11:50378247-50378746	0.474591523065385	.	.
chr11	50131147	50131646	chr11	50378247	50378746	Tbc1d9b|chr11:50378247-50378746	0.547912805786792	.	.
chr11	50174553	50175052	chr11	50378247	50378746	Mrnip|chr11:50378247-50378746	0.571305257720575	.	.
chr11	50236581	50237080	chr11	50378247	50378746	Gm26542|chr11:50378247-50378746	0.462462370418412	.	.
chr11	50325563	50326062	chr11	50487840	50488339	Canx|chr11:50487840-50488339	0.453323230104034	.	.
chr11	50377343	50377842	chr11	50225066	50225565	Hnrnph1|chr11:50225066-50225565	0.47607086094661	.	.
chr11	50377343	50377842	chr11	50487840	50488339	Hnrnph1|chr11:50487840-50488339	0.416295558890244	.	.
chr11	51619481	51619980	chr11	51756283	51756782	Nhp2|chr11:51756283-51756782	0.483103206890699	.	.
chr11	51650623	51651122	chr11	51756283	51756782	D930048N14Rik|chr11:51756283-51756782	0.545743505907256	.	.
chr11	51650623	51651122	chr11	51756283	51756782	N4bp3|chr11:51756283-51756782	0.545743505907256	.	.
chr11	51650623	51651122	chr11	51831846	51832345	D930048N14Rik|chr11:51831846-51832345	0.432755282621216	.	.
chr11	51650623	51651122	chr11	51831846	51832345	N4bp3|chr11:51831846-51832345	0.432755282621216	.	.
chr11	51650623	51651122	chr11	51915942	51916441	D930048N14Rik|chr11:51915942-51916441	0.586047684611831	.	.
chr11	51650623	51651122	chr11	51915942	51916441	N4bp3|chr11:51915942-51916441	0.586047684611831	.	.
chr11	51688541	51689040	chr11	51755773	51756272	0610009B22Rik|chr11:51755773-51756272	0.386395925345943	.	.
chr11	52000555	52001054	chr11	51755773	51756272	Gm12204|chr11:51755773-51756272	0.602728708787518	.	.
chr11	52000555	52001054	chr11	51755773	51756272	Ube2b|chr11:51755773-51756272	0.602728708787518	.	.
chr11	53567090	53567589	chr11	53849889	53850388	A430108G06Rik|chr11:53849889-53850388	0.405892816955908	.	.
chr11	53567090	53567589	chr11	53849889	53850388	Kif3a|chr11:53849889-53850388	0.405892816955908	.	.
chr11	53859040	53859539	chr11	53849889	53850388	Gm12216|chr11:53849889-53850388	0.418812649817795	.	.
chr11	55097594	55098093	chr11	55158780	55159279	Gm2a|chr11:55158780-55159279	0.710617827174563	.	.
chr11	55097594	55098093	chr11	55380843	55381342	Gm2a|chr11:55380843-55381342	0.660092019526942	.	.
chr11	55097594	55098093	chr11	55402600	55403099	Gm2a|chr11:55402600-55403099	0.793984096829177	.	.
chr11	55098113	55098612	chr11	55158780	55159279	Gm2a|chr11:55158780-55159279	0.71209327887997	.	.
chr11	55098113	55098612	chr11	55380843	55381342	Gm2a|chr11:55380843-55381342	0.630747174581493	.	.
chr11	55098113	55098612	chr11	55402600	55403099	Gm2a|chr11:55402600-55403099	0.763136100069601	.	.
chr11	55098113	55098612	chr11	55419687	55420186	Gm2a|chr11:55419687-55420186	0.384935967286427	.	.
chr11	57644906	57645405	chr11	57496611	57497110	Galnt10|chr11:57496611-57497110	0.424569875339895	.	.
chr11	57644906	57645405	chr11	57962245	57962744	Galnt10|chr11:57962245-57962744	0.399208489855894	.	.
chr11	58008513	58009012	chr11	57962245	57962744	Larp1|chr11:57962245-57962744	0.60949440664489	.	.
chr11	58008513	58009012	chr11	57962245	57962744	Larp1|chr11:57962245-57962744	0.609494406644891	.	.
chr11	58104268	58104767	chr11	58301163	58301662	Cnot8|chr11:58301163-58301662	0.584857114830298	.	.
chr11	58104268	58104767	chr11	58301694	58302193	Cnot8|chr11:58301694-58302193	0.69905650309054	.	.
chr11	58104268	58104767	chr11	58302580	58303079	Cnot8|chr11:58302580-58303079	0.459253761069941	.	.
chr11	58904043	58904542	chr11	59217127	59217626	Gm12257|chr11:59217127-59217626	0.622406997756188	.	.
chr11	58904043	58904542	chr11	59217127	59217626	Zfp39|chr11:59217127-59217626	0.622406997756188	.	.
chr11	59163194	59163693	chr11	59309049	59309548	Iba57|chr11:59309049-59309548	0.544505574454901	.	.
chr11	59306656	59307155	chr11	59338040	59338539	Wnt9a|chr11:59338040-59338539	0.591900113959815	.	.
chr11	59506099	59506598	chr11	59633008	59633507	4933439C10Rik|chr11:59633008-59633507	0.454864527925486	.	.
chr11	59810041	59810540	chr11	60210264	60210763	Flcn|chr11:60210264-60210763	0.404747840122978	.	.
chr11	59810041	59810540	chr11	60210264	60210763	Gm16062|chr11:60210264-60210763	0.404747840122978	.	.
chr11	59964797	59965296	chr11	59662147	59662646	Rasd1|chr11:59662147-59662646	0.476920698160129	.	.
chr11	59964797	59965296	chr11	59662147	59662646	Rasd1|chr11:59662147-59662646	0.47692069816013	.	.
chr11	60115103	60115602	chr11	60210264	60210763	4930412M03Rik|chr11:60210264-60210763	0.727009087118773	.	.
chr11	60352303	60352802	chr11	60537735	60538234	Drc3|chr11:60537735-60538234	0.442914011316022	.	.
chr11	60352303	60352802	chr11	60537735	60538234	Tom1l2|chr11:60537735-60538234	0.442914011316022	.	.
chr11	60352835	60353334	chr11	60210264	60210763	Drc3|chr11:60210264-60210763	0.747872799407381	.	.
chr11	60352835	60353334	chr11	60210264	60210763	Tom1l2|chr11:60210264-60210763	0.747872799407381	.	.
chr11	60699509	60700008	chr11	60976759	60977258	Llgl1|chr11:60976759-60977258	0.539484816224544	.	.
chr11	60728149	60728648	chr11	60976759	60977258	Mief2|chr11:60976759-60977258	0.675220636570186	.	.
chr11	60728149	60728648	chr11	60976759	60977258	Mief2|chr11:60976759-60977258	0.675220636570187	.	.
chr11	60777078	60777577	chr11	61226101	61226600	Smcr8|chr11:61226101-61226600	0.475339336499519	.	.
chr11	60777078	60777577	chr11	61226101	61226600	Top3a|chr11:61226101-61226600	0.475339336499519	.	.
chr11	60931712	60932211	chr11	61225529	61226028	Map2k3|chr11:61225529-61226028	0.496749208355149	.	.
chr11	60931712	60932211	chr11	61225529	61226028	Map2k3os|chr11:61225529-61226028	0.496749208355149	.	.
chr11	61174850	61175349	chr11	60976759	60977258	Usp22|chr11:60976759-60977258	0.608312178539734	.	.
chr11	61266909	61267408	chr11	61225529	61226028	Aldh3a2|chr11:61225529-61226028	0.482197095113008	.	.
chr11	61761895	61762394	chr11	61543323	61543822	Prpsap2|chr11:61543323-61543822	0.610564384626091	.	.
chr11	61854109	61854608	chr11	62076613	62077112	Ulk2|chr11:62076613-62077112	0.542401513415089	.	.
chr11	61854109	61854608	chr11	62239584	62240083	Ulk2|chr11:62239584-62240083	0.478908589904103	.	.
chr11	61930062	61930561	chr11	61543323	61543822	Akap10|chr11:61543323-61543822	0.418777636548945	.	.
chr11	61930062	61930561	chr11	62076613	62077112	Akap10|chr11:62076613-62077112	0.393962169441187	.	.
chr11	61956512	61957011	chr11	62076613	62077112	Specc1|chr11:62076613-62077112	0.402961555772267	.	.
chr11	62281160	62281659	chr11	62582943	62583442	Ttc19|chr11:62582943-62583442	0.647838556448183	.	.
chr11	62281160	62281659	chr11	62582943	62583442	Zswim7|chr11:62582943-62583442	0.647838556448183	.	.
chr11	62550856	62551355	chr11	62457097	62457596	Gm12279|chr11:62457097-62457596	0.435564031910836	.	.
chr11	62550856	62551355	chr11	62457097	62457596	Ubb|chr11:62457097-62457596	0.435564031910836	.	.
chr11	62550856	62551355	chr11	62487883	62488382	Gm12279|chr11:62487883-62488382	0.397123723140555	.	.
chr11	62550856	62551355	chr11	62487883	62488382	Ubb|chr11:62487883-62488382	0.397123723140555	.	.
chr11	62550856	62551355	chr11	62986466	62986965	Gm12279|chr11:62986466-62986965	0.643147684274793	.	.
chr11	62550856	62551355	chr11	62986466	62986965	Ubb|chr11:62986466-62986965	0.643147684274793	.	.
chr11	62602541	62603040	chr11	62518988	62519487	2410006H16Rik|chr11:62518988-62519487	0.394594659494781	.	.
chr11	62648413	62648912	chr11	62756738	62757237	Lrrc75a|chr11:62756738-62757237	0.515638939139947	.	.
chr11	62648413	62648912	chr11	62756738	62757237	Mmgt2|chr11:62756738-62757237	0.515638939139947	.	.
chr11	62731173	62731672	chr11	62756738	62757237	Zfp287|chr11:62756738-62757237	0.503939533278808	.	.
chr11	62731704	62732203	chr11	62582943	62583442	Zfp287|chr11:62582943-62583442	0.588851684401484	.	.
chr11	68967887	68968386	chr11	69062858	69063357	Slc25a35|chr11:69062858-69063357	0.471214942597193	.	.
chr11	69059376	69059875	chr11	68852821	68853320	9330160F10Rik|chr11:68852821-68853320	0.715124106556017	.	.
chr11	69059376	69059875	chr11	68852821	68853320	Borcs6|chr11:68852821-68853320	0.715124106556017	.	.
chr11	69059376	69059875	chr11	69062858	69063357	9330160F10Rik|chr11:69062858-69063357	0.577562010801571	.	.
chr11	69059376	69059875	chr11	69062858	69063357	Borcs6|chr11:69062858-69063357	0.577562010801571	.	.
chr11	69323667	69324166	chr11	69062858	69063357	Cntrob|chr11:69062858-69063357	0.561011498172487	.	.
chr11	69323667	69324166	chr11	69062858	69063357	Trappc1|chr11:69062858-69063357	0.561011498172487	.	.
chr11	69323667	69324166	chr11	69366372	69366871	Cntrob|chr11:69366372-69366871	0.687921891097137	.	.
chr11	69323667	69324166	chr11	69366372	69366871	Trappc1|chr11:69366372-69366871	0.687921891097137	.	.
chr11	69323667	69324166	chr11	69408494	69408993	Cntrob|chr11:69408494-69408993	0.512245568587876	.	.
chr11	69323667	69324166	chr11	69408494	69408993	Trappc1|chr11:69408494-69408993	0.512245568587876	.	.
chr11	69340459	69340958	chr11	69408494	69408993	Rnf227|chr11:69408494-69408993	0.461590253691107	.	.
chr11	69395511	69396010	chr11	69041550	69042049	Cyb5d1|chr11:69041550-69042049	0.743299840415073	.	.
chr11	69395511	69396010	chr11	69041550	69042049	Naa38|chr11:69041550-69042049	0.743299840415073	.	.
chr11	69605738	69606237	chr11	69366372	69366871	Atp1b2|chr11:69366372-69366871	0.704128093486626	.	.
chr11	69605738	69606237	chr11	69408494	69408993	Atp1b2|chr11:69408494-69408993	0.73676715761557	.	.
chr11	69632563	69633062	chr11	69408494	69408993	Fxr2|chr11:69408494-69408993	0.673239508805949	.	.
chr11	69672170	69672669	chr11	69546679	69547178	Eif4a1|chr11:69546679-69547178	0.684016731548329	.	.
chr11	69681799	69682298	chr11	69581263	69581762	Senp3|chr11:69581263-69581762	0.542411808542232	.	.
chr11	69681799	69682298	chr11	69581263	69581762	Tnfsf13os|chr11:69581263-69581762	0.542411808542232	.	.
chr11	69758467	69758966	chr11	70021350	70021849	Polr2a|chr11:70021350-70021849	0.540305690660625	.	.
chr11	69837825	69838324	chr11	70021350	70021849	Nlgn2|chr11:70021350-70021849	0.410427325442149	.	.
chr11	69837825	69838324	chr11	70021350	70021849	Tmem256|chr11:70021350-70021849	0.410427325442149	.	.
chr11	69995491	69995990	chr11	69546679	69547178	Phf23|chr11:69546679-69547178	0.393180042078039	.	.
chr11	72207258	72207757	chr11	72342532	72343031	4933427D14Rik|chr11:72342532-72343031	0.591062368202356	.	.
chr11	72207258	72207757	chr11	72342532	72343031	Gm43951|chr11:72342532-72343031	0.591062368202356	.	.
chr11	72207258	72207757	chr11	72342532	72343031	Txndc17|chr11:72342532-72343031	0.591062368202356	.	.
chr11	72214819	72215318	chr11	71758459	71758958	4930563E22Rik|chr11:71758459-71758958	0.658364546124761	.	.
chr11	72214819	72215318	chr11	71758459	71758958	Med31|chr11:71758459-71758958	0.658364546124761	.	.
chr11	72214819	72215318	chr11	72011201	72011700	4930563E22Rik|chr11:72011201-72011700	0.802432752648117	.	.
chr11	72214819	72215318	chr11	72011201	72011700	4930563E22Rik|chr11:72011201-72011700	0.802432752648118	.	.
chr11	72214819	72215318	chr11	72011201	72011700	Med31|chr11:72011201-72011700	0.802432752648117	.	.
chr11	72214819	72215318	chr11	72011201	72011700	Med31|chr11:72011201-72011700	0.802432752648118	.	.
chr11	72215436	72215935	chr11	71758459	71758958	4930563E22Rik|chr11:71758459-71758958	0.485117129640133	.	.
chr11	72215436	72215935	chr11	71758459	71758958	Med31|chr11:71758459-71758958	0.485117129640133	.	.
chr11	72215436	72215935	chr11	72011201	72011700	4930563E22Rik|chr11:72011201-72011700	0.593222228440748	.	.
chr11	72215436	72215935	chr11	72011201	72011700	Med31|chr11:72011201-72011700	0.593222228440748	.	.
chr11	72441023	72441522	chr11	72011201	72011700	Mybbp1a|chr11:72011201-72011700	0.518547359715468	.	.
chr11	72489801	72490300	chr11	72011201	72011700	Spns2|chr11:72011201-72011700	0.388322388438302	.	.
chr11	72489801	72490300	chr11	72342532	72343031	Spns2|chr11:72342532-72343031	0.487983945460628	.	.
chr11	73047502	73048001	chr11	73036879	73037378	Ncbp3|chr11:73036879-73037378	0.698307621325911	.	.
chr11	73048008	73048507	chr11	73036879	73037378	Ncbp3|chr11:73036879-73037378	0.544412262560516	.	.
chr11	73138122	73138621	chr11	73036879	73037378	Haspin|chr11:73036879-73037378	0.505324655997353	.	.
chr11	73176898	73177397	chr11	73036879	73037378	Emc6|chr11:73036879-73037378	0.480918633492068	.	.
chr11	73176898	73177397	chr11	73036879	73037378	Tax1bp3|chr11:73036879-73037378	0.480918633492068	.	.
chr11	74649173	74649672	chr11	74521907	74522406	Cluh|chr11:74521907-74522406	0.466192974131708	.	.
chr11	74649173	74649672	chr11	74522563	74523062	Cluh|chr11:74522563-74523062	0.539851663452209	.	.
chr11	74649173	74649672	chr11	74589917	74590416	Cluh|chr11:74589917-74590416	0.414009303511592	.	.
chr11	74649173	74649672	chr11	74832075	74832574	Cluh|chr11:74832075-74832574	0.398915922771045	.	.
chr11	74723622	74724121	chr11	74408988	74409487	Pafah1b1|chr11:74408988-74409487	0.647526232004874	.	.
chr11	74723622	74724121	chr11	74481762	74482261	Pafah1b1|chr11:74481762-74482261	0.440518743165727	.	.
chr11	74723622	74724121	chr11	74638384	74638883	Pafah1b1|chr11:74638384-74638883	0.436154789631781	.	.
chr11	74723622	74724121	chr11	74837619	74838118	Pafah1b1|chr11:74837619-74838118	0.410627847448319	.	.
chr11	74770615	74771114	chr11	74832075	74832574	Mettl16|chr11:74832075-74832574	0.707501110227333	.	.
chr11	74830072	74830571	chr11	74521907	74522406	Mnt|chr11:74521907-74522406	0.384511904450183	.	.
chr11	74830072	74830571	chr11	74522563	74523062	Mnt|chr11:74522563-74523062	0.400889251984941	.	.
chr11	74830072	74830571	chr11	74589917	74590416	Mnt|chr11:74589917-74590416	0.429595125575555	.	.
chr11	74896313	74896812	chr11	74521907	74522406	Sgsm2|chr11:74521907-74522406	0.653990950684155	.	.
chr11	74896313	74896812	chr11	74522563	74523062	Sgsm2|chr11:74522563-74523062	0.654665043651395	.	.
chr11	74896313	74896812	chr11	74589917	74590416	Sgsm2|chr11:74589917-74590416	0.5549690310642	.	.
chr11	74896313	74896812	chr11	74870900	74871399	Sgsm2|chr11:74870900-74871399	0.607530539222461	.	.
chr11	74896847	74897346	chr11	74521907	74522406	Sgsm2|chr11:74521907-74522406	0.712100866772272	.	.
chr11	74896847	74897346	chr11	74521907	74522406	Tsr1|chr11:74521907-74522406	0.712100866772272	.	.
chr11	74896847	74897346	chr11	74522563	74523062	Sgsm2|chr11:74522563-74523062	0.775091144521212	.	.
chr11	74896847	74897346	chr11	74522563	74523062	Tsr1|chr11:74522563-74523062	0.775091144521212	.	.
chr11	74896847	74897346	chr11	74589917	74590416	Sgsm2|chr11:74589917-74590416	0.565247628708856	.	.
chr11	74896847	74897346	chr11	74589917	74590416	Tsr1|chr11:74589917-74590416	0.565247628708856	.	.
chr11	74896847	74897346	chr11	74870900	74871399	Sgsm2|chr11:74870900-74871399	0.437152103680104	.	.
chr11	74896847	74897346	chr11	74870900	74871399	Tsr1|chr11:74870900-74871399	0.437152103680104	.	.
chr11	74925792	74926291	chr11	74521907	74522406	Smg6|chr11:74521907-74522406	0.650848849112629	.	.
chr11	74925792	74926291	chr11	74521907	74522406	Srr|chr11:74521907-74522406	0.650848849112629	.	.
chr11	74925792	74926291	chr11	74522563	74523062	Smg6|chr11:74522563-74523062	0.721721460907344	.	.
chr11	74925792	74926291	chr11	74522563	74523062	Srr|chr11:74522563-74523062	0.721721460907344	.	.
chr11	74925792	74926291	chr11	74589917	74590416	Smg6|chr11:74589917-74590416	0.559710499019106	.	.
chr11	74925792	74926291	chr11	74589917	74590416	Srr|chr11:74589917-74590416	0.559710499019106	.	.
chr11	75461221	75461720	chr11	75431363	75431862	Mir22hg|chr11:75431363-75431862	0.757014738713847	.	.
chr11	75461221	75461720	chr11	75431363	75431862	Tlcd2|chr11:75431363-75431862	0.757014738713847	.	.
chr11	75461221	75461720	chr11	75540766	75541265	Mir22hg|chr11:75540766-75541265	0.466990563041462	.	.
chr11	75461221	75461720	chr11	75540766	75541265	Tlcd2|chr11:75540766-75541265	0.466990563041462	.	.
chr11	75486511	75487010	chr11	75431363	75431862	Prpf8|chr11:75431363-75431862	0.792970960785989	.	.
chr11	75486511	75487010	chr11	75540766	75541265	Prpf8|chr11:75540766-75541265	0.584812011310195	.	.
chr11	75510497	75510996	chr11	75291468	75291967	Rilp|chr11:75291468-75291967	0.410575740511561	.	.
chr11	75510497	75510996	chr11	75326873	75327372	Rilp|chr11:75326873-75327372	0.807869922287575	.	.
chr11	75510497	75510996	chr11	75769207	75769706	Rilp|chr11:75769207-75769706	0.632658777201113	.	.
chr11	75531270	75531769	chr11	75326873	75327372	Slc43a2|chr11:75326873-75327372	0.491567824218539	.	.
chr11	75531270	75531769	chr11	75769207	75769706	Slc43a2|chr11:75769207-75769706	0.380008608612814	.	.
chr11	75531801	75532300	chr11	75870454	75870953	Slc43a2|chr11:75870454-75870953	0.392966835936149	.	.
chr11	75587776	75588275	chr11	75290804	75291303	Pitpna|chr11:75290804-75291303	0.678132817501313	.	.
chr11	75587776	75588275	chr11	75291468	75291967	Pitpna|chr11:75291468-75291967	0.688476469541069	.	.
chr11	75587776	75588275	chr11	75300460	75300959	Pitpna|chr11:75300460-75300959	0.80733026382899	.	.
chr11	75587776	75588275	chr11	75301005	75301504	Pitpna|chr11:75301005-75301504	0.791731823564621	.	.
chr11	75587776	75588275	chr11	75402156	75402655	Pitpna|chr11:75402156-75402655	0.546513694447298	.	.
chr11	75679022	75679521	chr11	75291468	75291967	Crk|chr11:75291468-75291967	0.382866941943367	.	.
chr11	75999695	76000194	chr11	75812102	75812601	1700016K19Rik|chr11:75812102-75812601	0.560293458289092	.	.
chr11	76027568	76028067	chr11	75769207	75769706	Rflnb|chr11:75769207-75769706	0.590616395912185	.	.
chr11	76406630	76407129	chr11	76606469	76606968	Timm22|chr11:76606469-76606968	0.685063035137569	.	.
chr11	77763021	77763520	chr11	77793165	77793664	Myo18a|chr11:77793165-77793664	0.423448913230607	.	.
chr11	77982473	77982972	chr11	78115204	78115703	Phf12|chr11:78115204-78115703	0.738284302799025	.	.
chr11	77982473	77982972	chr11	78177686	78178185	Phf12|chr11:78177686-78178185	0.38628198608603	.	.
chr11	78032034	78032533	chr11	77793165	77793664	Dhrs13|chr11:77793165-77793664	0.43539738037264	.	.
chr11	78032034	78032533	chr11	77793165	77793664	Dhrs13os|chr11:77793165-77793664	0.43539738037264	.	.
chr11	78183387	78183886	chr11	77793165	77793664	Rpl23a|chr11:77793165-77793664	0.428994898387208	.	.
chr11	78183387	78183886	chr11	78115204	78115703	Rpl23a|chr11:78115204-78115703	0.496695139668726	.	.
chr11	78261968	78262467	chr11	78115204	78115703	2610507B11Rik|chr11:78115204-78115703	0.721465196862877	.	.
chr11	78328147	78328646	chr11	78060344	78060843	Pigs|chr11:78060344-78060843	0.577055627652566	.	.
chr11	78328147	78328646	chr11	78177686	78178185	Pigs|chr11:78177686-78178185	0.71139347764264	.	.
chr11	78497546	78498045	chr11	78177686	78178185	Sarm1|chr11:78177686-78178185	0.516153566516192	.	.
chr11	78550517	78551016	chr11	78805618	78806117	Tmem97|chr11:78805618-78806117	0.538583261377817	.	.
chr11	80476712	80477211	chr11	80565200	80565699	Cdk5r1|chr11:80565200-80565699	0.415784959308312	.	.
chr11	80476712	80477211	chr11	80578133	80578632	Cdk5r1|chr11:80578133-80578632	0.467526527150066	.	.
chr11	83753489	83753988	chr11	84043348	84043847	Heatr6|chr11:84043348-84043847	0.401235554275878	.	.
chr11	83754029	83754528	chr11	84043348	84043847	Heatr6|chr11:84043348-84043847	0.446480303650212	.	.
chr11	83964125	83964624	chr11	84179430	84179929	Synrg|chr11:84179430-84179929	0.471344922526737	.	.
chr11	86544666	86545165	chr11	86894173	86894672	Rps6kb1|chr11:86894173-86894672	0.524684566844254	.	.
chr11	86544666	86545165	chr11	86894173	86894672	Tubd1|chr11:86894173-86894672	0.524684566844254	.	.
chr11	86993544	86994043	chr11	86894173	86894672	Ypel2|chr11:86894173-86894672	0.480415337700828	.	.
chr11	87108921	87109420	chr11	87448115	87448614	Prr11|chr11:87448115-87448614	0.723260399086902	.	.
chr11	87108921	87109420	chr11	87448115	87448614	Ska2|chr11:87448115-87448614	0.723260399086902	.	.
chr11	87126953	87127452	chr11	87442703	87443202	Gm11491|chr11:87442703-87443202	0.524348634427371	.	.
chr11	87126953	87127452	chr11	87442703	87443202	Trim37|chr11:87442703-87443202	0.524348634427371	.	.
chr11	87852915	87853414	chr11	88118646	88119145	Mks1|chr11:88118646-88119145	0.391392073086022	.	.
chr11	87987313	87987812	chr11	88118646	88119145	Dynll2|chr11:88118646-88119145	0.495050571950693	.	.
chr11	87987313	87987812	chr11	88119152	88119651	Dynll2|chr11:88119152-88119651	0.426884310578865	.	.
chr11	87987313	87987812	chr11	88181244	88181743	Dynll2|chr11:88181244-88181743	0.476872164429951	.	.
chr11	88047380	88047879	chr11	88118646	88119145	Gm11508|chr11:88118646-88119145	0.416580457789917	.	.
chr11	88047380	88047879	chr11	88118646	88119145	Srsf1|chr11:88118646-88119145	0.416580457789917	.	.
chr11	88047380	88047879	chr11	88119152	88119651	Gm11508|chr11:88119152-88119651	0.380361598664362	.	.
chr11	88047380	88047879	chr11	88119152	88119651	Srsf1|chr11:88119152-88119651	0.380361598664362	.	.
chr11	88047380	88047879	chr11	88181244	88181743	Gm11508|chr11:88181244-88181743	0.39445238691569	.	.
chr11	88047380	88047879	chr11	88181244	88181743	Srsf1|chr11:88181244-88181743	0.39445238691569	.	.
chr11	88864555	88865054	chr11	88547278	88547777	Akap1|chr11:88547278-88547777	0.429370349852731	.	.
chr11	88999173	88999672	chr11	88973651	88974150	Trim25|chr11:88973651-88974150	0.519656868590157	.	.
chr11	90637863	90638362	chr11	90398793	90399292	Cox11|chr11:90398793-90399292	0.45620598670313	.	.
chr11	90637863	90638362	chr11	90398793	90399292	Stxbp4|chr11:90398793-90399292	0.45620598670313	.	.
chr11	90637863	90638362	chr11	90512489	90512988	Cox11|chr11:90512489-90512988	0.651963967188684	.	.
chr11	90637863	90638362	chr11	90512489	90512988	Stxbp4|chr11:90512489-90512988	0.651963967188684	.	.
chr11	93968032	93968531	chr11	94160335	94160834	Nme1|chr11:94160335-94160834	0.388848043673729	.	.
chr11	94548971	94549470	chr11	94978897	94979396	Rsad1|chr11:94978897-94979396	0.521840318144782	.	.
chr11	95041204	95041703	chr11	95231912	95232411	Pdk2|chr11:95231912-95232411	0.492948609340174	.	.
chr11	95076032	95076531	chr11	94978897	94979396	Itga3|chr11:94978897-94979396	0.386858203467807	.	.
chr11	95076558	95077057	chr11	95231912	95232411	Itga3|chr11:95231912-95232411	0.598717231115409	.	.
chr11	95309485	95309984	chr11	95231912	95232411	Gm11520|chr11:95231912-95232411	0.575732386492572	.	.
chr11	95309485	95309984	chr11	95231912	95232411	Kat7|chr11:95231912-95232411	0.575732386492572	.	.
chr11	95336729	95337228	chr11	95586051	95586550	Fam117a|chr11:95586051-95586550	0.47811929813238	.	.
chr11	95336729	95337228	chr11	95586051	95586550	Gm11521|chr11:95586051-95586550	0.47811929813238	.	.
chr11	95384294	95384793	chr11	95231912	95232411	Gm29477|chr11:95231912-95232411	0.407153026631952	.	.
chr11	95384294	95384793	chr11	95231912	95232411	Slc35b1|chr11:95231912-95232411	0.407153026631952	.	.
chr11	95413844	95414343	chr11	95586051	95586550	Spop|chr11:95586051-95586550	0.442504826254382	.	.
chr11	95666650	95667149	chr11	95303242	95303741	Phb|chr11:95303242-95303741	0.383842368751441	.	.
chr11	95711960	95712459	chr11	95303242	95303741	Zfp652|chr11:95303242-95303741	0.528635936008861	.	.
chr11	95711960	95712459	chr11	95303242	95303741	Zfp652os|chr11:95303242-95303741	0.528635936008861	.	.
chr11	95711960	95712459	chr11	95586051	95586550	Zfp652|chr11:95586051-95586550	0.436730812044563	.	.
chr11	95711960	95712459	chr11	95586051	95586550	Zfp652os|chr11:95586051-95586550	0.436730812044563	.	.
chr11	95711960	95712459	chr11	95773038	95773537	Zfp652|chr11:95773038-95773537	0.42991510328283	.	.
chr11	95711960	95712459	chr11	95773038	95773537	Zfp652os|chr11:95773038-95773537	0.42991510328283	.	.
chr11	95858588	95859087	chr11	95586051	95586550	4833417C18Rik|chr11:95586051-95586550	0.768696433331156	.	.
chr11	95858588	95859087	chr11	95586051	95586550	Gm11527|chr11:95586051-95586550	0.768696433331156	.	.
chr11	95858588	95859087	chr11	95773038	95773537	4833417C18Rik|chr11:95773038-95773537	0.676177860295984	.	.
chr11	95858588	95859087	chr11	95773038	95773537	Gm11527|chr11:95773038-95773537	0.676177860295984	.	.
chr11	96777329	96777828	chr11	96769930	96770429	Snx11|chr11:96769930-96770429	0.419303559344933	.	.
chr11	97187903	97188402	chr11	96824029	96824528	Kpnb1|chr11:96824029-96824528	0.679992374560721	.	.
chr11	97685594	97686093	chr11	97988740	97989239	Cisd3|chr11:97988740-97989239	0.700142171744157	.	.
chr11	97745068	97745567	chr11	97988740	97989239	Pip4k2b|chr11:97988740-97989239	0.52472219803062	.	.
chr11	98358130	98358629	chr11	98004955	98005454	1700003D09Rik|chr11:98004955-98005454	0.729494728429214	.	.
chr11	98358130	98358629	chr11	98004955	98005454	Stard3|chr11:98004955-98005454	0.729494728429214	.	.
chr11	98358130	98358629	chr11	98240575	98241074	1700003D09Rik|chr11:98240575-98241074	0.722041609610713	.	.
chr11	98358130	98358629	chr11	98240575	98241074	1700003D09Rik|chr11:98240575-98241074	0.722041609610714	.	.
chr11	98358130	98358629	chr11	98240575	98241074	Stard3|chr11:98240575-98241074	0.722041609610713	.	.
chr11	98358130	98358629	chr11	98240575	98241074	Stard3|chr11:98240575-98241074	0.722041609610714	.	.
chr11	98682152	98682651	chr11	98294422	98294921	Psmd3|chr11:98294422-98294921	0.611055425818292	.	.
chr11	98729138	98729637	chr11	98937345	98937844	Med24|chr11:98937345-98937844	0.399052654750317	.	.
chr11	98794570	98795069	chr11	98773764	98774263	Msl1|chr11:98773764-98774263	0.632037375773552	.	.
chr11	98794570	98795069	chr11	98783238	98783737	Msl1|chr11:98783238-98783737	0.389747886961707	.	.
chr11	98794570	98795069	chr11	99065891	99066390	Msl1|chr11:99065891-99066390	0.479783198057732	.	.
chr11	98809461	98809960	chr11	98741558	98742057	Gm12359|chr11:98741558-98742057	0.481633522545759	.	.
chr11	98809461	98809960	chr11	98937345	98937844	Gm12359|chr11:98937345-98937844	0.52743011671908	.	.
chr11	100397649	100398148	chr11	100622645	100623144	Jup|chr11:100622645-100623144	0.386196784261553	.	.
chr11	100413971	100414470	chr11	100622645	100623144	P3h4|chr11:100622645-100623144	0.608486041577463	.	.
chr11	100414553	100415052	chr11	100622645	100623144	Fkbp10|chr11:100622645-100623144	0.729698133485539	.	.
chr11	100414553	100415052	chr11	100622645	100623144	P3h4|chr11:100622645-100623144	0.729698133485539	.	.
chr11	100527759	100528258	chr11	100860215	100860714	Acly|chr11:100860215-100860714	0.455155032425193	.	.
chr11	100527759	100528258	chr11	100893354	100893853	Acly|chr11:100893354-100893853	0.756294635725907	.	.
chr11	100527759	100528258	chr11	100893354	100893853	Acly|chr11:100893354-100893853	0.756294635725908	.	.
chr11	100619466	100619965	chr11	100622645	100623144	Dnajc7|chr11:100622645-100623144	0.471040793574574	.	.
chr11	100619466	100619965	chr11	100622645	100623144	Nkiras2|chr11:100622645-100623144	0.471040793574574	.	.
chr11	100712234	100712733	chr11	100622645	100623144	Kat2a|chr11:100622645-100623144	0.681615615303294	.	.
chr11	100712234	100712733	chr11	100622645	100623144	Kat2a|chr11:100622645-100623144	0.681615615303295	.	.
chr11	100738003	100738502	chr11	100893354	100893853	Rab5c|chr11:100893354-100893853	0.556397508012643	.	.
chr11	101119747	101120246	chr11	100893354	100893853	Retreg3|chr11:100893354-100893853	0.445123447586854	.	.
chr11	101119747	101120246	chr11	100893354	100893853	Tubg1|chr11:100893354-100893853	0.445123447586854	.	.
chr11	102229918	102230417	chr11	102455929	102456428	Hdac5|chr11:102455929-102456428	0.465965353205064	.	.
chr11	102284531	102285030	chr11	102455929	102456428	Tmub2|chr11:102455929-102456428	0.567619473541439	.	.
chr11	102296871	102297370	chr11	102455929	102456428	Atxn7l3|chr11:102455929-102456428	0.7610105222214	.	.
chr11	102555988	102556487	chr11	102308940	102309439	Gpatch8|chr11:102308940-102309439	0.398878552448013	.	.
chr11	102604096	102604595	chr11	102455929	102456428	Fzd2|chr11:102455929-102456428	0.751920887941218	.	.
chr11	103028280	103028779	chr11	103016871	103017370	Dcakd|chr11:103016871-103017370	0.515087708845613	.	.
chr11	103028280	103028779	chr11	103016871	103017370	Nmt1|chr11:103016871-103017370	0.515087708845613	.	.
chr11	103697483	103697982	chr11	103402170	103402669	C130046K22Rik|chr11:103402170-103402669	0.532945727736167	.	.
chr11	103697483	103697982	chr11	103402170	103402669	Gosr2|chr11:103402170-103402669	0.532945727736167	.	.
chr11	104550216	104550715	chr11	104442147	104442646	Cdc27|chr11:104442147-104442646	0.384393147487502	.	.
chr11	104550216	104550715	chr11	104442147	104442646	Myl4|chr11:104442147-104442646	0.384393147487502	.	.
chr11	104607875	104608374	chr11	104442147	104442646	Itgb3|chr11:104442147-104442646	0.68380601355961	.	.
chr11	106065754	106066253	chr11	106193332	106193831	Taco1|chr11:106193332-106193831	0.679101725721665	.	.
chr11	106065754	106066253	chr11	106193332	106193831	Taco1os|chr11:106193332-106193831	0.679101725721665	.	.
chr11	106065754	106066253	chr11	106439156	106439655	Taco1|chr11:106439156-106439655	0.403759419217484	.	.
chr11	106065754	106066253	chr11	106439156	106439655	Taco1os|chr11:106439156-106439655	0.403759419217484	.	.
chr11	106487113	106487612	chr11	106193332	106193831	Ern1|chr11:106193332-106193831	0.385311879993239	.	.
chr11	106612788	106613287	chr11	106657933	106658432	Tex2|chr11:106657933-106658432	0.555455121802431	.	.
chr11	106612788	106613287	chr11	106787441	106787940	Tex2|chr11:106787441-106787940	0.667030955389726	.	.
chr11	106779308	106779807	chr11	106657933	106658432	Polg2|chr11:106657933-106658432	0.408180261614285	.	.
chr11	106779308	106779807	chr11	106787441	106787940	Polg2|chr11:106787441-106787940	0.546296197383778	.	.
chr11	106779308	106779807	chr11	107012603	107013102	Polg2|chr11:107012603-107013102	0.533810695646331	.	.
chr11	106779308	106779807	chr11	107012603	107013102	Polg2|chr11:107012603-107013102	0.533810695646332	.	.
chr11	106788359	106788858	chr11	106579913	106580412	Cep95|chr11:106579913-106580412	0.444665891533368	.	.
chr11	106788359	106788858	chr11	106579913	106580412	Ddx5|chr11:106579913-106580412	0.444665891533368	.	.
chr11	107131949	107132448	chr11	106787441	106787940	Bptf|chr11:106787441-106787940	0.536206295694752	.	.
chr11	109347518	109348017	chr11	109650670	109651169	1700096J18Rik|chr11:109650670-109651169	0.474948716261792	.	.
chr11	109362583	109363082	chr11	109439843	109440342	Gm11696|chr11:109439843-109440342	0.517220260669584	.	.
chr11	109362583	109363082	chr11	109439843	109440342	Gna13|chr11:109439843-109440342	0.517220260669584	.	.
chr11	109362583	109363082	chr11	109650670	109651169	Gm11696|chr11:109650670-109651169	0.403787774943398	.	.
chr11	109362583	109363082	chr11	109650670	109651169	Gna13|chr11:109650670-109651169	0.403787774943398	.	.
chr11	109650140	109650639	chr11	109650670	109651169	Prkar1a|chr11:109650670-109651169	0.603836977617187	.	.
chr11	111065850	111066349	chr11	111260631	111261130	Kcnj2|chr11:111260631-111261130	0.536840089066049	.	.
chr11	113649269	113649768	chr11	113346979	113347478	Cog1|chr11:113346979-113347478	0.388305189673781	.	.
chr11	113649269	113649768	chr11	113346979	113347478	Slc39a11|chr11:113346979-113347478	0.388305189673781	.	.
chr11	115163009	115163508	chr11	114829989	114830488	Slc9a3r1|chr11:114829989-114830488	0.407435080724162	.	.
chr11	115187220	115187719	chr11	115152018	115152517	Nat9|chr11:115152018-115152517	0.611903485938257	.	.
chr11	115187220	115187719	chr11	115152018	115152517	Tmem104|chr11:115152018-115152517	0.611903485938257	.	.
chr11	115187220	115187719	chr11	115374146	115374645	Nat9|chr11:115374146-115374645	0.671165631512511	.	.
chr11	115187220	115187719	chr11	115374146	115374645	Tmem104|chr11:115374146-115374645	0.671165631512511	.	.
chr11	115187220	115187719	chr11	115413163	115413662	Nat9|chr11:115413163-115413662	0.596362930826264	.	.
chr11	115187220	115187719	chr11	115413163	115413662	Tmem104|chr11:115413163-115413662	0.596362930826264	.	.
chr11	115276795	115277294	chr11	115413163	115413662	Fdxr|chr11:115413163-115413662	0.579262501334846	.	.
chr11	115419767	115420266	chr11	115152018	115152517	Atp5h|chr11:115152018-115152517	0.426513747192926	.	.
chr11	115419767	115420266	chr11	115152018	115152517	Kctd2|chr11:115152018-115152517	0.426513747192926	.	.
chr11	115419767	115420266	chr11	115374146	115374645	Atp5h|chr11:115374146-115374645	0.410923890159692	.	.
chr11	115419767	115420266	chr11	115374146	115374645	Kctd2|chr11:115374146-115374645	0.410923890159692	.	.
chr11	115419767	115420266	chr11	115413163	115413662	Atp5h|chr11:115413163-115413662	0.703575654437924	.	.
chr11	115419767	115420266	chr11	115413163	115413662	Kctd2|chr11:115413163-115413662	0.703575654437924	.	.
chr11	115514173	115514672	chr11	115859555	115860054	Jpt1|chr11:115859555-115860054	0.524185852964781	.	.
chr11	115536035	115536534	chr11	115374146	115374645	Sumo2|chr11:115374146-115374645	0.432165799957782	.	.
chr11	115603635	115604134	chr11	115699275	115699774	Gga3|chr11:115699275-115699774	0.632180790931079	.	.
chr11	115603635	115604134	chr11	115699275	115699774	Mrps7|chr11:115699275-115699774	0.632180790931079	.	.
chr11	115603635	115604134	chr11	115859555	115860054	Gga3|chr11:115859555-115860054	0.446885890481496	.	.
chr11	115603635	115604134	chr11	115859555	115860054	Mrps7|chr11:115859555-115860054	0.446885890481496	.	.
chr11	115612307	115612806	chr11	115374146	115374645	Mif4gd|chr11:115374146-115374645	0.408383458496145	.	.
chr11	115612307	115612806	chr11	115413163	115413662	Mif4gd|chr11:115413163-115413662	0.446037364787149	.	.
chr11	115628027	115628526	chr11	115859555	115860054	Slc25a19|chr11:115859555-115860054	0.479959514168369	.	.
chr11	115823680	115824179	chr11	116024264	116024763	Llgl2|chr11:116024264-116024763	0.50452401506426	.	.
chr11	116086859	116087358	chr11	115859555	115860054	Wbp2|chr11:115859555-115860054	0.698317850265459	.	.
chr11	116086859	116087358	chr11	116024264	116024763	Wbp2|chr11:116024264-116024763	0.678485546578248	.	.
chr11	116086859	116087358	chr11	116489909	116490408	Wbp2|chr11:116489909-116490408	0.562956812493963	.	.
chr11	116087367	116087866	chr11	115859555	115860054	Wbp2|chr11:115859555-115860054	0.649760386542929	.	.
chr11	116087367	116087866	chr11	116024264	116024763	Wbp2|chr11:116024264-116024763	0.589438438974759	.	.
chr11	116087367	116087866	chr11	116489909	116490408	Wbp2|chr11:116489909-116490408	0.659330443011371	.	.
chr11	116087367	116087866	chr11	116490449	116490948	Wbp2|chr11:116490449-116490948	0.401558264305422	.	.
chr11	116130425	116130924	chr11	115859555	115860054	Trim65|chr11:115859555-115860054	0.610363170007639	.	.
chr11	116130425	116130924	chr11	116024264	116024763	Trim65|chr11:116024264-116024763	0.725531529033752	.	.
chr11	116130425	116130924	chr11	116489909	116490408	Trim65|chr11:116489909-116490408	0.391705731309499	.	.
chr11	116138679	116139178	chr11	115859555	115860054	Mrpl38|chr11:115859555-115860054	0.606039573152056	.	.
chr11	116138679	116139178	chr11	116024264	116024763	Mrpl38|chr11:116024264-116024763	0.415954259755687	.	.
chr11	116138679	116139178	chr11	116489909	116490408	Mrpl38|chr11:116489909-116490408	0.770657571846325	.	.
chr11	116138679	116139178	chr11	116490449	116490948	Mrpl38|chr11:116490449-116490948	0.696908985768218	.	.
chr11	116167984	116168483	chr11	116489909	116490408	Fbf1|chr11:116489909-116490408	0.407501931804594	.	.
chr11	116273969	116274468	chr11	116024264	116024763	Srp68|chr11:116024264-116024763	0.497166437767454	.	.
chr11	116273969	116274468	chr11	116489909	116490408	Srp68|chr11:116489909-116490408	0.445640150735256	.	.
chr11	116843251	116843750	chr11	116624029	116624528	Jmjd6|chr11:116624029-116624528	0.504592625054356	.	.
chr11	116843251	116843750	chr11	116624029	116624528	Mettl23|chr11:116624029-116624528	0.504592625054356	.	.
chr11	116852911	116853410	chr11	116624029	116624528	Mfsd11|chr11:116624029-116624528	0.438797978821803	.	.
chr11	116852911	116853410	chr11	116624029	116624528	Srsf2|chr11:116624029-116624528	0.438797978821803	.	.
chr11	117483118	117483617	chr11	117543081	117543580	Gm11733|chr11:117543081-117543580	0.735704282575004	.	.
chr11	117483118	117483617	chr11	117543081	117543580	Gm34418|chr11:117543081-117543580	0.735704282575004	.	.
chr11	117523094	117523593	chr11	117543081	117543580	Gm11734|chr11:117543081-117543580	0.509003907404837	.	.
chr11	117654388	117654887	chr11	117543081	117543580	Tnrc6c|chr11:117543081-117543580	0.402983510063319	.	.
chr11	117969321	117969820	chr11	117543081	117543580	Socs3|chr11:117543081-117543580	0.500708001498725	.	.
chr11	117969321	117969820	chr11	117569494	117569993	Socs3|chr11:117569494-117569993	0.408082691896717	.	.
chr11	117986626	117987125	chr11	117844824	117845323	Pgs1|chr11:117844824-117845323	0.378403095797613	.	.
chr11	117986626	117987125	chr11	117968759	117969258	Pgs1|chr11:117968759-117969258	0.6248673420098	.	.
chr11	120086644	120087143	chr11	120013001	120013500	Cep131|chr11:120013001-120013500	0.652715656959812	.	.
chr11	120151062	120151561	chr11	120013001	120013500	Gm11769|chr11:120013001-120013500	0.505796314827077	.	.
chr11	120151062	120151561	chr11	120013001	120013500	Slc38a10|chr11:120013001-120013500	0.505796314827077	.	.
chr11	120189743	120190242	chr11	120310730	120311229	2810410L24Rik|chr11:120310730-120311229	0.381041260337332	.	.
chr11	120348353	120348852	chr11	120310730	120311229	0610009L18Rik|chr11:120310730-120311229	0.393888899032206	.	.
chr11	120348353	120348852	chr11	120310730	120311229	Actg1|chr11:120310730-120311229	0.393888899032206	.	.
chr11	120378564	120379063	chr11	120013001	120013500	Faap100|chr11:120013001-120013500	0.652231333648558	.	.
chr11	120436965	120437464	chr11	120315991	120316490	Nploc4|chr11:120315991-120316490	0.63329245934943	.	.
chr11	120437465	120437964	chr11	120315991	120316490	Nploc4|chr11:120315991-120316490	0.394370118799229	.	.
chr11	120437465	120437964	chr11	120515519	120516018	Nploc4|chr11:120515519-120516018	0.426643099788092	.	.
chr11	120467224	120467723	chr11	120515519	120516018	Arl16|chr11:120515519-120516018	0.674613256989948	.	.
chr11	120467224	120467723	chr11	120515519	120516018	Hgs|chr11:120515519-120516018	0.674613256989948	.	.
chr11	120617708	120618207	chr11	120315991	120316490	Pcyt2|chr11:120315991-120316490	0.430708576778514	.	.
chr11	120617708	120618207	chr11	120539252	120539751	Pcyt2|chr11:120539252-120539751	0.388072982578295	.	.
chr11	120633431	120633930	chr11	120515519	120516018	Mafg|chr11:120515519-120516018	0.576046710633926	.	.
chr11	120673033	120673532	chr11	120515519	120516018	Aspscr1|chr11:120515519-120516018	0.523534518875034	.	.
chr11	120673033	120673532	chr11	120846688	120847187	Aspscr1|chr11:120846688-120847187	0.564974839894347	.	.
chr11	120932639	120933138	chr11	120515519	120516018	Ccdc57|chr11:120515519-120516018	0.563693541054755	.	.
chr11	120991129	120991628	chr11	120515519	120516018	Csnk1d|chr11:120515519-120516018	0.507972464802358	.	.
chr12	3309767	3310266	chr12	3548558	3549057	Rab10|chr12:3548558-3549057	0.743641549586389	.	.
chr12	3426453	3426952	chr12	3548558	3549057	1110002L01Rik|chr12:3548558-3549057	0.544520416848285	.	.
chr12	3426453	3426952	chr12	3548558	3549057	Asxl2|chr12:3548558-3549057	0.544520416848285	.	.
chr12	3572196	3572695	chr12	3548558	3549057	Dtnb|chr12:3548558-3549057	0.792478935700983	.	.
chr12	3806745	3807244	chr12	4114151	4114650	Dnmt3a|chr12:4114151-4114650	0.565437989330341	.	.
chr12	4082669	4083168	chr12	3959786	3960285	Dnajc27|chr12:3959786-3960285	0.395765546145543	.	.
chr12	4082669	4083168	chr12	4114151	4114650	Dnajc27|chr12:4114151-4114650	0.761051159263478	.	.
chr12	5375454	5375953	chr12	5319130	5319629	2810032G03Rik|chr12:5319130-5319629	0.472389047553367	.	.
chr12	5375454	5375953	chr12	5319130	5319629	Klhl29|chr12:5319130-5319629	0.472389047553367	.	.
chr12	8499854	8500353	chr12	8547256	8547755	Rhob|chr12:8547256-8547755	0.483016546735717	.	.
chr12	8499854	8500353	chr12	8640845	8641344	Rhob|chr12:8640845-8641344	0.393293385127904	.	.
chr12	8673939	8674438	chr12	8547256	8547755	Pum2|chr12:8547256-8547755	0.401518101133948	.	.
chr12	8673939	8674438	chr12	8571752	8572251	Pum2|chr12:8571752-8572251	0.583893673083486	.	.
chr12	8674442	8674941	chr12	8571752	8572251	Pum2|chr12:8571752-8572251	0.435245918667757	.	.
chr12	8771010	8771509	chr12	8571752	8572251	Gm4755|chr12:8571752-8572251	0.745392071724181	.	.
chr12	8771010	8771509	chr12	8571752	8572251	Sdc1|chr12:8571752-8572251	0.745392071724181	.	.
chr12	8921676	8922175	chr12	8571752	8572251	Laptm4a|chr12:8571752-8572251	0.460566396699331	.	.
chr12	8921676	8922175	chr12	8931191	8931690	Laptm4a|chr12:8931191-8931690	0.457242092485459	.	.
chr12	11265813	11266312	chr12	11196178	11196677	Gen1|chr12:11196178-11196677	0.599747528604187	.	.
chr12	11265813	11266312	chr12	11196178	11196677	Smc6|chr12:11196178-11196677	0.599747528604187	.	.
chr12	11455644	11456143	chr12	11196178	11196677	Rad51ap2|chr12:11196178-11196677	0.544322040930778	.	.
chr12	15816680	15817179	chr12	16075186	16075685	Gm5432|chr12:16075186-16075685	0.537090892092057	.	.
chr12	15816680	15817179	chr12	16075186	16075685	Trib2|chr12:16075186-16075685	0.537090892092057	.	.
chr12	16207068	16207567	chr12	16075186	16075685	Gm48606|chr12:16075186-16075685	0.709244652932105	.	.
chr12	16232035	16232534	chr12	16190564	16191063	Gm48605|chr12:16190564-16191063	0.418501094881374	.	.
chr12	17266282	17266781	chr12	17360563	17361062	Pdia6|chr12:17360563-17361062	0.50108179892426	.	.
chr12	17266282	17266781	chr12	17741658	17742157	Pdia6|chr12:17741658-17742157	0.514593211651038	.	.
chr12	17348148	17348647	chr12	17112001	17112500	Gm46336|chr12:17112001-17112500	0.556680927905422	.	.
chr12	17348148	17348647	chr12	17112001	17112500	Nol10|chr12:17112001-17112500	0.556680927905422	.	.
chr12	17348148	17348647	chr12	17360563	17361062	Gm46336|chr12:17360563-17361062	0.65422735359374	.	.
chr12	17348148	17348647	chr12	17360563	17361062	Nol10|chr12:17360563-17361062	0.65422735359374	.	.
chr12	17348148	17348647	chr12	17661444	17661943	Gm46336|chr12:17661444-17661943	0.56752401664575	.	.
chr12	17348148	17348647	chr12	17661444	17661943	Nol10|chr12:17661444-17661943	0.56752401664575	.	.
chr12	17544569	17545068	chr12	17360563	17361062	Odc1|chr12:17360563-17361062	0.444231277837742	.	.
chr12	17544569	17545068	chr12	17654538	17655037	Odc1|chr12:17654538-17655037	0.420514084924781	.	.
chr12	17544569	17545068	chr12	17661444	17661943	Odc1|chr12:17661444-17661943	0.412517390154987	.	.
chr12	17544569	17545068	chr12	17741658	17742157	Odc1|chr12:17741658-17742157	0.381361976284716	.	.
chr12	17544569	17545068	chr12	17881502	17882001	Odc1|chr12:17881502-17882001	0.541464998490793	.	.
chr12	17690494	17690993	chr12	17360563	17361062	Hpcal1|chr12:17360563-17361062	0.439388448513616	.	.
chr12	17690494	17690993	chr12	17661444	17661943	Hpcal1|chr12:17661444-17661943	0.448308702392122	.	.
chr12	17690494	17690993	chr12	17881502	17882001	Hpcal1|chr12:17881502-17882001	0.576144476927266	.	.
chr12	21285919	21286418	chr12	21111432	21111931	Cpsf3|chr12:21111432-21111931	0.752825173023361	.	.
chr12	21285919	21286418	chr12	21111432	21111931	Itgb1bp1|chr12:21111432-21111931	0.752825173023361	.	.
chr12	21416926	21417425	chr12	21111432	21111931	Gm4419|chr12:21111432-21111931	0.507872443140859	.	.
chr12	21416926	21417425	chr12	21111432	21111931	Ywhaq|chr12:21111432-21111931	0.507872443140859	.	.
chr12	21417426	21417925	chr12	21111432	21111931	Gm4419|chr12:21111432-21111931	0.606615278308588	.	.
chr12	21417426	21417925	chr12	21111432	21111931	Gm4419|chr12:21111432-21111931	0.606615278308589	.	.
chr12	21417426	21417925	chr12	21111432	21111931	Ywhaq|chr12:21111432-21111931	0.606615278308588	.	.
chr12	21417426	21417925	chr12	21111432	21111931	Ywhaq|chr12:21111432-21111931	0.606615278308589	.	.
chr12	28649312	28649811	chr12	28948624	28949123	Rnaseh1|chr12:28948624-28949123	0.388199937930128	.	.
chr12	30059186	30059685	chr12	29882873	29883372	Gm15691|chr12:29882873-29883372	0.389294234013074	.	.
chr12	30059186	30059685	chr12	30369669	30370168	Gm15691|chr12:30369669-30370168	0.548950461329667	.	.
chr12	30911450	30911949	chr12	31004953	31005452	Acp1|chr12:31004953-31005452	0.485943261176587	.	.
chr12	30911450	30911949	chr12	31004953	31005452	Sh3yl1|chr12:31004953-31005452	0.485943261176587	.	.
chr12	31073625	31074124	chr12	30857576	30858075	Fam110c|chr12:30857576-30858075	0.39352570308233	.	.
chr12	31654576	31655075	chr12	31949224	31949723	Cog5|chr12:31949224-31949723	0.385720997571306	.	.
chr12	31654576	31655075	chr12	31949224	31949723	Dus4l|chr12:31949224-31949723	0.385720997571306	.	.
chr12	32061096	32061595	chr12	32237713	32238212	Prkar2b|chr12:32237713-32238212	0.54740164026928	.	.
chr12	32820132	32820631	chr12	32835137	32835636	Nampt|chr12:32835137-32835636	0.394593278138687	.	.
chr12	32820132	32820631	chr12	33139034	33139533	Nampt|chr12:33139034-33139533	0.516157517606442	.	.
chr12	32953896	32954395	chr12	32632419	32632918	4933406C10Rik|chr12:32632419-32632918	0.851105399679096	.	.
chr12	32953896	32954395	chr12	32632419	32632918	Sypl|chr12:32632419-32632918	0.851105399679096	.	.
chr12	32953896	32954395	chr12	32835137	32835636	4933406C10Rik|chr12:32835137-32835636	0.843196643614323	.	.
chr12	32953896	32954395	chr12	32835137	32835636	Sypl|chr12:32835137-32835636	0.843196643614323	.	.
chr12	32953896	32954395	chr12	33109486	33109985	4933406C10Rik|chr12:33109486-33109985	0.788290782173359	.	.
chr12	32953896	32954395	chr12	33109486	33109985	Sypl|chr12:33109486-33109985	0.788290782173359	.	.
chr12	32953896	32954395	chr12	33139034	33139533	4933406C10Rik|chr12:33139034-33139533	0.525899150529077	.	.
chr12	32953896	32954395	chr12	33139034	33139533	Sypl|chr12:33139034-33139533	0.525899150529077	.	.
chr12	32954396	32954895	chr12	32632419	32632918	4933406C10Rik|chr12:32632419-32632918	0.696678725917616	.	.
chr12	32954396	32954895	chr12	32632419	32632918	Sypl|chr12:32632419-32632918	0.696678725917616	.	.
chr12	32954396	32954895	chr12	32835137	32835636	4933406C10Rik|chr12:32835137-32835636	0.690273792234926	.	.
chr12	32954396	32954895	chr12	32835137	32835636	Sypl|chr12:32835137-32835636	0.690273792234926	.	.
chr12	32954396	32954895	chr12	33109486	33109985	4933406C10Rik|chr12:33109486-33109985	0.645210302030653	.	.
chr12	32954396	32954895	chr12	33109486	33109985	Sypl|chr12:33109486-33109985	0.645210302030653	.	.
chr12	32954396	32954895	chr12	33139034	33139533	4933406C10Rik|chr12:33139034-33139533	0.430592472470268	.	.
chr12	32954396	32954895	chr12	33139034	33139533	Sypl|chr12:33139034-33139533	0.430592472470268	.	.
chr12	33147407	33147906	chr12	33302082	33302581	Atxn7l1|chr12:33302082-33302581	0.43258874912495	.	.
chr12	33147407	33147906	chr12	33302082	33302581	F730043M19Rik|chr12:33302082-33302581	0.43258874912495	.	.
chr12	33394804	33395303	chr12	33302082	33302581	Atxn7l1os2|chr12:33302082-33302581	0.380792776726327	.	.
chr12	33394804	33395303	chr12	33302082	33302581	Efcab10|chr12:33302082-33302581	0.380792776726327	.	.
chr12	33429371	33429870	chr12	33109486	33109985	Twistnb|chr12:33109486-33109985	0.507853161572008	.	.
chr12	33429371	33429870	chr12	33139034	33139533	Twistnb|chr12:33139034-33139533	0.681784567727878	.	.
chr12	33429371	33429870	chr12	33689244	33689743	Twistnb|chr12:33689244-33689743	0.600406649396523	.	.
chr12	36381926	36382425	chr12	36317009	36317508	Crppa|chr12:36317009-36317508	0.690867431458127	.	.
chr12	36381926	36382425	chr12	36317009	36317508	D630036H23Rik|chr12:36317009-36317508	0.690867431458127	.	.
chr12	40037180	40037679	chr12	39880232	39880731	Arl4a|chr12:39880232-39880731	0.425794068835176	.	.
chr12	40037180	40037679	chr12	39880232	39880731	Arl4aos|chr12:39880232-39880731	0.425794068835176	.	.
chr12	40037771	40038270	chr12	39880232	39880731	Arl4a|chr12:39880232-39880731	0.755589663766229	.	.
chr12	40037771	40038270	chr12	39880232	39880731	Arl4aos|chr12:39880232-39880731	0.755589663766229	.	.
chr12	40222499	40222998	chr12	39880232	39880731	Gm7008|chr12:39880232-39880731	0.575065213031934	.	.
chr12	40223096	40223595	chr12	39880232	39880731	Gm7008|chr12:39880232-39880731	0.736932869911143	.	.
chr12	40223096	40223595	chr12	39880232	39880731	Gm7008|chr12:39880232-39880731	0.736932869911144	.	.
chr12	41023758	41024257	chr12	41262592	41263091	Immp2l|chr12:41262592-41263091	0.567687807970912	.	.
chr12	44209467	44209966	chr12	44440229	44440728	Dnajb9|chr12:44440229-44440728	0.459752046142955	.	.
chr12	44210008	44210507	chr12	44440229	44440728	Dnajb9|chr12:44440229-44440728	0.539882575754697	.	.
chr12	46819247	46819746	chr12	46678469	46678968	Nova1|chr12:46678469-46678968	0.454156041949523	.	.
chr12	51691713	51692212	chr12	51842446	51842945	Ap4s1|chr12:51842446-51842945	0.606995591287377	.	.
chr12	51691713	51692212	chr12	51842446	51842945	Strn3|chr12:51842446-51842945	0.606995591287377	.	.
chr12	51691713	51692212	chr12	51925172	51925671	Ap4s1|chr12:51925172-51925671	0.577631647644526	.	.
chr12	51691713	51692212	chr12	51925172	51925671	Strn3|chr12:51925172-51925671	0.577631647644526	.	.
chr12	51829343	51829842	chr12	51925172	51925671	Hectd1|chr12:51925172-51925671	0.549073442443303	.	.
chr12	52503547	52504046	chr12	52446204	52446703	Arhgap5|chr12:52446204-52446703	0.4110089455819	.	.
chr12	52503547	52504046	chr12	52446725	52447224	Arhgap5|chr12:52446725-52447224	0.474979152335826	.	.
chr12	52503547	52504046	chr12	52603267	52603766	Arhgap5|chr12:52603267-52603766	0.665134183109636	.	.
chr12	52503547	52504046	chr12	52604639	52605138	Arhgap5|chr12:52604639-52605138	0.434912065072719	.	.
chr12	52503547	52504046	chr12	52895638	52896137	Arhgap5|chr12:52895638-52896137	0.380317020986446	.	.
chr12	52503547	52504046	chr12	52895638	52896137	Arhgap5|chr12:52895638-52896137	0.380317020986447	.	.
chr12	54696546	54697045	chr12	54643624	54644123	Eapp|chr12:54643624-54644123	0.816782041514856	.	.
chr12	54862667	54863166	chr12	54834785	54835284	1700081N11Rik|chr12:54834785-54835284	0.424657174091422	.	.
chr12	54862667	54863166	chr12	54834785	54835284	Cfl2|chr12:54834785-54835284	0.424657174091422	.	.
chr12	55079962	55080461	chr12	55480685	55481184	2700097O09Rik|chr12:55480685-55481184	0.589516231390009	.	.
chr12	55079962	55080461	chr12	55480685	55481184	Srp54a|chr12:55480685-55481184	0.589516231390009	.	.
chr12	56345687	56346186	chr12	56695308	56695807	Mbip|chr12:56695308-56695807	0.589811629412684	.	.
chr12	69183868	69184367	chr12	69341153	69341652	Mgat2|chr12:69341153-69341652	0.510795577709618	.	.
chr12	69183868	69184367	chr12	69341153	69341652	Rpl36al|chr12:69341153-69341652	0.510795577709618	.	.
chr12	69183868	69184367	chr12	69350637	69351136	Mgat2|chr12:69350637-69351136	0.505129064096698	.	.
chr12	69183868	69184367	chr12	69350637	69351136	Rpl36al|chr12:69350637-69351136	0.505129064096698	.	.
chr12	69183868	69184367	chr12	69361318	69361817	Mgat2|chr12:69361318-69361817	0.728029645363981	.	.
chr12	69183868	69184367	chr12	69361318	69361817	Rpl36al|chr12:69361318-69361817	0.728029645363981	.	.
chr12	69196882	69197381	chr12	69341153	69341652	9330151L19Rik|chr12:69341153-69341652	0.495112252282976	.	.
chr12	69196882	69197381	chr12	69350637	69351136	9330151L19Rik|chr12:69350637-69351136	0.398739643178713	.	.
chr12	69196882	69197381	chr12	69361318	69361817	9330151L19Rik|chr12:69361318-69361817	0.744397895212728	.	.
chr12	69371805	69372304	chr12	69350637	69351136	Arf6|chr12:69350637-69351136	0.584517572287988	.	.
chr12	69371805	69372304	chr12	69350637	69351136	Gm9887|chr12:69350637-69351136	0.584517572287988	.	.
chr12	69682158	69682657	chr12	69341153	69341652	Sos2|chr12:69341153-69341652	0.798272655518592	.	.
chr12	69682158	69682657	chr12	69361318	69361817	Sos2|chr12:69361318-69361817	0.828077021964184	.	.
chr12	69790450	69790949	chr12	70111786	70112285	4930512B01Rik|chr12:70111786-70112285	0.403003455023411	.	.
chr12	69790450	69790949	chr12	70111786	70112285	Cdkl1|chr12:70111786-70112285	0.403003455023411	.	.
chr12	70477388	70477887	chr12	70111786	70112285	Gm48847|chr12:70111786-70112285	0.404115837025876	.	.
chr12	70974423	70974922	chr12	70648236	70648735	Psma3|chr12:70648236-70648735	0.595647817278692	.	.
chr12	71354990	71355489	chr12	71623895	71624394	Gm40438|chr12:71623895-71624394	0.614761792051483	.	.
chr12	71354990	71355489	chr12	71707650	71708149	Gm40438|chr12:71707650-71708149	0.392150124103475	.	.
chr12	72070158	72070657	chr12	72427838	72428337	Gpr135|chr12:72427838-72428337	0.627849353352871	.	.
chr12	72085417	72085916	chr12	72427838	72428337	Jkamp|chr12:72427838-72428337	0.406719499521938	.	.
chr12	72085417	72085916	chr12	72427838	72428337	L3hypdh|chr12:72427838-72428337	0.406719499521938	.	.
chr12	72408579	72409078	chr12	72427838	72428337	Rtn1|chr12:72427838-72428337	0.492457569649852	.	.
chr12	72664551	72665050	chr12	72427838	72428337	Dhrs7|chr12:72427838-72428337	0.402849250825569	.	.
chr12	73053753	73054252	chr12	72760968	72761467	Six1|chr12:72760968-72761467	0.437527443375865	.	.
chr12	73053753	73054252	chr12	73046440	73046939	Six1|chr12:73046440-73046939	0.552849297733779	.	.
chr12	73053753	73054252	chr12	73049910	73050409	Six1|chr12:73049910-73050409	0.471922237622681	.	.
chr12	73113115	73113614	chr12	72760968	72761467	Six4|chr12:72760968-72761467	0.519823196942266	.	.
chr12	73113115	73113614	chr12	73201565	73202064	Six4|chr12:73201565-73202064	0.752030666242523	.	.
chr12	73286558	73287057	chr12	73046440	73046939	Slc38a6|chr12:73046440-73046939	0.582906853358633	.	.
chr12	73286558	73287057	chr12	73046440	73046939	Trmt5|chr12:73046440-73046939	0.582906853358633	.	.
chr12	73286558	73287057	chr12	73049910	73050409	Slc38a6|chr12:73049910-73050409	0.594802903383116	.	.
chr12	73286558	73287057	chr12	73049910	73050409	Trmt5|chr12:73049910-73050409	0.594802903383116	.	.
chr12	73545701	73546200	chr12	73764425	73764924	Tmem30b|chr12:73764425-73764924	0.660812301354556	.	.
chr12	73964243	73964742	chr12	73764425	73764924	Snapc1|chr12:73764425-73764924	0.581641153878991	.	.
chr12	75596092	75596591	chr12	75850156	75850655	Ppp2r5e|chr12:75850156-75850655	0.504231950562416	.	.
chr12	75669424	75669923	chr12	75850156	75850655	Wdr89|chr12:75850156-75850655	0.708854710343167	.	.
chr12	79028886	79029385	chr12	79041286	79041785	Plekhh1|chr12:79041286-79041785	0.716831777498471	.	.
chr12	79171960	79172459	chr12	79041286	79041785	Vti1b|chr12:79041286-79041785	0.605956067687448	.	.
chr12	80132610	80133109	chr12	80389350	80389849	2310015A10Rik|chr12:80389350-80389849	0.408725268108135	.	.
chr12	80462862	80463361	chr12	80389350	80389849	Exd2|chr12:80389350-80389849	0.514763189595878	.	.
chr12	81859724	81860223	chr12	81831935	81832434	Pcnx|chr12:81831935-81832434	0.458781024614358	.	.
chr12	83631953	83632452	chr12	83277418	83277917	Rbm25|chr12:83277418-83277917	0.509954322411045	.	.
chr12	83921804	83922303	chr12	84175578	84176077	Numb|chr12:84175578-84176077	0.677915857432497	.	.
chr12	84114080	84114579	chr12	84175578	84176077	Dnal1|chr12:84175578-84176077	0.494481033183531	.	.
chr12	84147747	84148246	chr12	84175578	84176077	Pnma1|chr12:84175578-84176077	0.585967957078218	.	.
chr12	84148273	84148772	chr12	84175578	84176077	Pnma1|chr12:84175578-84176077	0.625085959876812	.	.
chr12	84316847	84317346	chr12	84193834	84194333	Gm47484|chr12:84193834-84194333	0.432636427051562	.	.
chr12	84316847	84317346	chr12	84193834	84194333	Zfp410|chr12:84193834-84194333	0.432636427051562	.	.
chr12	85374032	85374531	chr12	85455080	85455579	Gm47819|chr12:85455080-85455579	0.466203252569387	.	.
chr12	85374032	85374531	chr12	85455080	85455579	Tmed10|chr12:85455080-85455579	0.466203252569387	.	.
chr12	85374762	85375261	chr12	85280193	85280692	Gm47819|chr12:85280193-85280692	0.538293240903709	.	.
chr12	85374762	85375261	chr12	85280193	85280692	Tmed10|chr12:85280193-85280692	0.538293240903709	.	.
chr12	85374762	85375261	chr12	85492005	85492504	Gm47819|chr12:85492005-85492504	0.588995558610064	.	.
chr12	85374762	85375261	chr12	85492005	85492504	Tmed10|chr12:85492005-85492504	0.588995558610064	.	.
chr12	85599057	85599556	chr12	85280193	85280692	Gm47863|chr12:85280193-85280692	0.557305186605385	.	.
chr12	85599057	85599556	chr12	85280193	85280692	Jdp2|chr12:85280193-85280692	0.557305186605385	.	.
chr12	85599057	85599556	chr12	85455080	85455579	Gm47863|chr12:85455080-85455579	0.734978294972532	.	.
chr12	85599057	85599556	chr12	85455080	85455579	Jdp2|chr12:85455080-85455579	0.734978294972532	.	.
chr12	85599057	85599556	chr12	85492005	85492504	Gm47863|chr12:85492005-85492504	0.392562706805446	.	.
chr12	85599057	85599556	chr12	85492005	85492504	Jdp2|chr12:85492005-85492504	0.392562706805446	.	.
chr12	86947035	86947534	chr12	86800673	86801172	Cipc|chr12:86800673-86801172	0.452883018792636	.	.
chr12	86947035	86947534	chr12	86801213	86801712	Cipc|chr12:86801213-86801712	0.457575469932946	.	.
chr12	86947035	86947534	chr12	86806251	86806750	Cipc|chr12:86806251-86806750	0.547285123385819	.	.
chr12	86947035	86947534	chr12	86816169	86816668	Cipc|chr12:86816169-86816668	0.585893118312154	.	.
chr12	86947035	86947534	chr12	86842853	86843352	Cipc|chr12:86842853-86843352	0.462865792055537	.	.
chr12	86947035	86947534	chr12	87026052	87026551	Cipc|chr12:87026052-87026551	0.752043118626426	.	.
chr12	87146862	87147361	chr12	86888525	86889024	Gstz1|chr12:86888525-86889024	0.441095465451207	.	.
chr12	87146862	87147361	chr12	86888525	86889024	Pomt2|chr12:86888525-86889024	0.441095465451207	.	.
chr12	87147363	87147862	chr12	86800673	86801172	Gstz1|chr12:86800673-86801172	0.773334269371335	.	.
chr12	87147363	87147862	chr12	86800673	86801172	Pomt2|chr12:86800673-86801172	0.773334269371335	.	.
chr12	87147363	87147862	chr12	86801213	86801712	Gstz1|chr12:86801213-86801712	0.792476313780553	.	.
chr12	87147363	87147862	chr12	86801213	86801712	Pomt2|chr12:86801213-86801712	0.792476313780553	.	.
chr12	87147363	87147862	chr12	86802153	86802652	Gstz1|chr12:86802153-86802652	0.759615763594774	.	.
chr12	87147363	87147862	chr12	86802153	86802652	Pomt2|chr12:86802153-86802652	0.759615763594774	.	.
chr12	87147363	87147862	chr12	86806251	86806750	Gstz1|chr12:86806251-86806750	0.580584220434766	.	.
chr12	87147363	87147862	chr12	86806251	86806750	Pomt2|chr12:86806251-86806750	0.580584220434766	.	.
chr12	87147363	87147862	chr12	86816169	86816668	Gstz1|chr12:86816169-86816668	0.856321371426311	.	.
chr12	87147363	87147862	chr12	86816169	86816668	Pomt2|chr12:86816169-86816668	0.856321371426311	.	.
chr12	87147363	87147862	chr12	86823933	86824432	Gstz1|chr12:86823933-86824432	0.41354965412545	.	.
chr12	87147363	87147862	chr12	86823933	86824432	Pomt2|chr12:86823933-86824432	0.41354965412545	.	.
chr12	87147363	87147862	chr12	86888012	86888511	Gstz1|chr12:86888012-86888511	0.836592135953931	.	.
chr12	87147363	87147862	chr12	86888012	86888511	Pomt2|chr12:86888012-86888511	0.836592135953931	.	.
chr12	87147363	87147862	chr12	87132730	87133229	Gstz1|chr12:87132730-87133229	0.402087257157542	.	.
chr12	87147363	87147862	chr12	87132730	87133229	Pomt2|chr12:87132730-87133229	0.402087257157542	.	.
chr12	87147363	87147862	chr12	87466522	87467021	Gstz1|chr12:87466522-87467021	0.553678393651693	.	.
chr12	87147363	87147862	chr12	87466522	87467021	Pomt2|chr12:87466522-87467021	0.553678393651693	.	.
chr12	87266146	87266645	chr12	87026052	87026551	Ahsa1|chr12:87026052-87026551	0.465223465596853	.	.
chr12	87266146	87266645	chr12	87026052	87026551	Vipas39|chr12:87026052-87026551	0.465223465596853	.	.
chr12	87387606	87388105	chr12	87132730	87133229	Sptlc2|chr12:87132730-87133229	0.387028795905089	.	.
chr12	87387606	87388105	chr12	87466522	87467021	Sptlc2|chr12:87466522-87467021	0.575927757061708	.	.
chr12	87388177	87388676	chr12	87132730	87133229	Sptlc2|chr12:87132730-87133229	0.405093153908265	.	.
chr12	87388177	87388676	chr12	87466522	87467021	Sptlc2|chr12:87466522-87467021	0.472977704481836	.	.
chr12	91848976	91849475	chr12	91778947	91779446	Sel1l|chr12:91778947-91779446	0.42454362535695	.	.
chr12	98901331	98901830	chr12	99084054	99084553	Eml5|chr12:99084054-99084553	0.632390634208189	.	.
chr12	99627730	99628229	chr12	99392795	99393294	1700064M15Rik|chr12:99392795-99393294	0.504095622910343	.	.
chr12	100187337	100187836	chr12	100131661	100132160	Gm10433|chr12:100131661-100132160	0.426207161456426	.	.
chr12	100187337	100187836	chr12	100337290	100337789	Gm10433|chr12:100337290-100337789	0.408382017273493	.	.
chr12	100187337	100187836	chr12	100337970	100338469	Gm10433|chr12:100337970-100338469	0.658124825686126	.	.
chr12	100187337	100187836	chr12	100421463	100421962	Gm10433|chr12:100421463-100421962	0.843281431275753	.	.
chr12	100187337	100187836	chr12	99919626	99920125	Gm10433|chr12:99919626-99920125	0.706636662906773	.	.
chr12	100199231	100199730	chr12	100122992	100123491	Calm1|chr12:100122992-100123491	0.395021832978551	.	.
chr12	100199231	100199730	chr12	100290689	100291188	Calm1|chr12:100290689-100291188	0.50845871215703	.	.
chr12	100520604	100521103	chr12	100421463	100421962	Ttc7b|chr12:100421463-100421962	0.694240223373515	.	.
chr12	100520604	100521103	chr12	100724974	100725473	Ttc7b|chr12:100724974-100725473	0.485953718017128	.	.
chr12	101912933	101913432	chr12	102210779	102211278	Gm20036|chr12:102210779-102211278	0.413805965732876	.	.
chr12	101912933	101913432	chr12	102210779	102211278	Trip11|chr12:102210779-102211278	0.413805965732876	.	.
chr12	102439514	102440013	chr12	102532523	102533022	Lgmn|chr12:102532523-102533022	0.467895894205357	.	.
chr12	102439514	102440013	chr12	102546636	102547135	Lgmn|chr12:102546636-102547135	0.517774110854575	.	.
chr12	102468822	102469321	chr12	102210779	102211278	Golga5|chr12:102210779-102211278	0.602353009673084	.	.
chr12	102468822	102469321	chr12	102524715	102525214	Golga5|chr12:102524715-102525214	0.546321243649387	.	.
chr12	102468822	102469321	chr12	102532523	102533022	Golga5|chr12:102532523-102533022	0.759260268654748	.	.
chr12	102468822	102469321	chr12	102546636	102547135	Golga5|chr12:102546636-102547135	0.630301227074928	.	.
chr12	102704729	102705228	chr12	102524715	102525214	Itpk1|chr12:102524715-102525214	0.385216313499189	.	.
chr12	102704729	102705228	chr12	102532523	102533022	Itpk1|chr12:102532523-102533022	0.613837966721015	.	.
chr12	102704729	102705228	chr12	102546636	102547135	Itpk1|chr12:102546636-102547135	0.563440456819648	.	.
chr12	102743468	102743967	chr12	102524715	102525214	Moap1|chr12:102524715-102525214	0.44908355177282	.	.
chr12	102743468	102743967	chr12	102524715	102525214	Tmem251|chr12:102524715-102525214	0.44908355177282	.	.
chr12	102757703	102758202	chr12	102524715	102525214	Ubr7|chr12:102524715-102525214	0.459366558667476	.	.
chr12	102757703	102758202	chr12	102532523	102533022	Ubr7|chr12:102532523-102533022	0.651260801042452	.	.
chr12	102757703	102758202	chr12	102546636	102547135	Ubr7|chr12:102546636-102547135	0.626125547513305	.	.
chr12	102877736	102878235	chr12	102532523	102533022	Btbd7|chr12:102532523-102533022	0.644922109116922	.	.
chr12	102877736	102878235	chr12	102546636	102547135	Btbd7|chr12:102546636-102547135	0.581277939423843	.	.
chr12	102878257	102878756	chr12	102532523	102533022	Btbd7|chr12:102532523-102533022	0.494508417567228	.	.
chr12	102948887	102949386	chr12	102524715	102525214	Unc79|chr12:102524715-102525214	0.787689795587357	.	.
chr12	102948887	102949386	chr12	102532523	102533022	Unc79|chr12:102532523-102533022	0.71113801362187	.	.
chr12	102948887	102949386	chr12	102546636	102547135	Unc79|chr12:102546636-102547135	0.77190673193072	.	.
chr12	102948887	102949386	chr12	103176734	103177233	Unc79|chr12:103176734-103177233	0.662918154919708	.	.
chr12	103425723	103426222	chr12	103176734	103177233	Ddx24|chr12:103176734-103177233	0.781288023016223	.	.
chr12	108179112	108179611	chr12	107998685	107999184	Ccnk|chr12:107998685-107999184	0.387577890844582	.	.
chr12	108179112	108179611	chr12	107998685	107999184	Setd3|chr12:107998685-107999184	0.387577890844582	.	.
chr12	108275424	108275923	chr12	108214952	108215451	Ccdc85c|chr12:108214952-108215451	0.630039944168894	.	.
chr12	108275424	108275923	chr12	108689109	108689608	Ccdc85c|chr12:108689109-108689608	0.539945875198918	.	.
chr12	108306252	108306751	chr12	108214952	108215451	Hhipl1|chr12:108214952-108215451	0.4580255641662	.	.
chr12	108333866	108334365	chr12	108214952	108215451	Cyp46a1|chr12:108214952-108215451	0.41364112151158	.	.
chr12	108792623	108793122	chr12	108689109	108689608	Yy1|chr12:108689109-108689608	0.539996452628021	.	.
chr12	108835738	108836237	chr12	108960132	108960631	Slc25a29|chr12:108960132-108960631	0.730893050594986	.	.
chr12	108835738	108836237	chr12	108960132	108960631	Slc25a47|chr12:108960132-108960631	0.730893050594986	.	.
chr12	108894009	108894508	chr12	108689109	108689608	Wars|chr12:108689109-108689608	0.659459443086964	.	.
chr12	108894009	108894508	chr12	108689109	108689608	Wdr25|chr12:108689109-108689608	0.659459443086964	.	.
chr12	110446315	110446814	chr12	110565062	110565561	Ppp2r5c|chr12:110565062-110565561	0.64592518011142	.	.
chr12	110446817	110447316	chr12	110565062	110565561	Ppp2r5c|chr12:110565062-110565561	0.546454434421602	.	.
chr12	110590866	110591365	chr12	110591371	110591870	B930059L03Rik|chr12:110591371-110591870	0.56679722799117	.	.
chr12	110601148	110601647	chr12	110591371	110591870	Dync1h1|chr12:110591371-110591870	0.669834026131275	.	.
chr12	110737634	110738133	chr12	110565062	110565561	Wdr20|chr12:110565062-110565561	0.412850360276729	.	.
chr12	110845003	110845502	chr12	110696201	110696700	Gm26912|chr12:110696201-110696700	0.39831580508015	.	.
chr12	110978797	110979296	chr12	110565062	110565561	Ankrd9|chr12:110565062-110565561	0.466916454181874	.	.
chr12	111038978	111039477	chr12	111089125	111089624	Rcor1|chr12:111089125-111089624	0.721508284097631	.	.
chr12	111038978	111039477	chr12	111225110	111225609	Rcor1|chr12:111225110-111225609	0.406738568463131	.	.
chr12	111038978	111039477	chr12	111401393	111401892	Rcor1|chr12:111401393-111401892	0.424630713303093	.	.
chr12	111039482	111039981	chr12	111089125	111089624	Rcor1|chr12:111089125-111089624	0.499348481228087	.	.
chr12	111574203	111574702	chr12	111769316	111769815	2810029C07Rik|chr12:111769316-111769815	0.545779424466131	.	.
chr12	111574203	111574702	chr12	111769316	111769815	Mark3|chr12:111769316-111769815	0.545779424466131	.	.
chr12	111732339	111732838	chr12	111687348	111687847	Gm15996|chr12:111687348-111687847	0.404159839243559	.	.
chr12	111732339	111732838	chr12	111852932	111853431	Gm15996|chr12:111852932-111853431	0.388483953034541	.	.
chr12	111758664	111759163	chr12	111687348	111687847	Klc1|chr12:111687348-111687847	0.484683209496549	.	.
chr12	111758664	111759163	chr12	111852932	111853431	Klc1|chr12:111852932-111853431	0.499227497761456	.	.
chr12	112619679	112620178	chr12	112673436	112673935	Adssl1|chr12:112673436-112673935	0.732271978518817	.	.
chr12	112619679	112620178	chr12	112706928	112707427	Adssl1|chr12:112706928-112707427	0.546550538679246	.	.
chr12	112619679	112620178	chr12	112721889	112722388	Adssl1|chr12:112721889-112722388	0.422082183705006	.	.
chr12	112644469	112644968	chr12	112653176	112653675	Siva1|chr12:112653176-112653675	0.673893424401355	.	.
chr12	112644469	112644968	chr12	112673436	112673935	Siva1|chr12:112673436-112673935	0.49488912874318	.	.
chr12	112644469	112644968	chr12	112706928	112707427	Siva1|chr12:112706928-112707427	0.534073983270106	.	.
chr12	112644985	112645484	chr12	112897704	112898203	Siva1|chr12:112897704-112898203	0.427012805421184	.	.
chr12	112674049	112674548	chr12	112693382	112693881	Akt1|chr12:112693382-112693881	0.379795851223179	.	.
chr12	112674049	112674548	chr12	112721889	112722388	Akt1|chr12:112721889-112722388	0.609493596072882	.	.
chr12	112829246	112829745	chr12	112653176	112653675	Cdca4|chr12:112653176-112653675	0.538267756070931	.	.
chr12	112829246	112829745	chr12	112897704	112898203	Cdca4|chr12:112897704-112898203	0.383157987137052	.	.
chr12	112976753	112977252	chr12	112653176	112653675	Btbd6|chr12:112653176-112653675	0.421804381055582	.	.
chr12	112976753	112977252	chr12	112897704	112898203	Btbd6|chr12:112897704-112898203	0.562499512257448	.	.
chr12	116047432	116047931	chr12	116490569	116491068	Zfp386|chr12:116490569-116491068	0.4022454451906	.	.
chr12	116262774	116263273	chr12	116660119	116660618	Wdr60|chr12:116660119-116660618	0.537099881037455	.	.
chr12	116280863	116281362	chr12	116490569	116491068	Esyt2|chr12:116490569-116491068	0.378603488922941	.	.
chr12	116280863	116281362	chr12	116490569	116491068	Gm48079|chr12:116490569-116491068	0.378603488922941	.	.
chr12	116485448	116485947	chr12	116709490	116709989	Ptprn2|chr12:116709490-116709989	0.570764201483236	.	.
chr12	118198682	118199181	chr12	117751361	117751860	Dnah11|chr12:117751361-117751860	0.575864416868843	.	.
chr12	118198682	118199181	chr12	117993410	117993909	Dnah11|chr12:117993410-117993909	0.558439912957532	.	.
chr12	118198682	118199181	chr12	118438882	118439381	Dnah11|chr12:118438882-118439381	0.760938539662072	.	.
chr12	118198682	118199181	chr12	118457721	118458220	Dnah11|chr12:118457721-118458220	0.729704916512195	.	.
chr12	118198682	118199181	chr12	118457721	118458220	Dnah11|chr12:118457721-118458220	0.729704916512196	.	.
chr12	118301927	118302426	chr12	118438882	118439381	Sp4|chr12:118438882-118439381	0.754205217541237	.	.
chr13	6648554	6649053	chr13	6647034	6647533	Pfkp|chr13:6647034-6647533	0.472197575304453	.	.
chr13	7175728	7176227	chr13	6836641	6837140	Gm40663|chr13:6836641-6837140	0.497189926223248	.	.
chr13	12257441	12257940	chr13	12650185	12650684	Mtr|chr13:12650185-12650684	0.433095599594104	.	.
chr13	12257945	12258444	chr13	12461291	12461790	Mtr|chr13:12461291-12461790	0.393351144289891	.	.
chr13	12394851	12395350	chr13	12461291	12461790	Heatr1|chr13:12461291-12461790	0.71340208648297	.	.
chr13	12565528	12566027	chr13	12461291	12461790	Ero1lb|chr13:12461291-12461790	0.526338691839565	.	.
chr13	12566043	12566542	chr13	12650185	12650684	Ero1lb|chr13:12650185-12650684	0.413411731044302	.	.
chr13	13590034	13590533	chr13	13757366	13757865	Lyst|chr13:13757366-13757865	0.785846080127976	.	.
chr13	13590034	13590533	chr13	13776029	13776528	Lyst|chr13:13776029-13776528	0.455539796977407	.	.
chr13	13784032	13784531	chr13	13757366	13757865	Gng4|chr13:13757366-13757865	0.716511386192999	.	.
chr13	13784032	13784531	chr13	13776029	13776528	Gng4|chr13:13776029-13776528	0.568271535245432	.	.
chr13	13784032	13784531	chr13	13889360	13889859	Gng4|chr13:13889360-13889859	0.459234841197806	.	.
chr13	13954240	13954739	chr13	13757366	13757865	B3galnt2|chr13:13757366-13757865	0.739066556533971	.	.
chr13	13954240	13954739	chr13	13776029	13776528	B3galnt2|chr13:13776029-13776528	0.405333026196383	.	.
chr13	14063370	14063869	chr13	13757366	13757865	Arid4b|chr13:13757366-13757865	0.517551311366705	.	.
chr13	14063370	14063869	chr13	13757366	13757865	Ggps1|chr13:13757366-13757865	0.517551311366705	.	.
chr13	14063370	14063869	chr13	13776029	13776528	Arid4b|chr13:13776029-13776528	0.591086683615418	.	.
chr13	14063370	14063869	chr13	13776029	13776528	Arid4b|chr13:13776029-13776528	0.591086683615419	.	.
chr13	14063370	14063869	chr13	13776029	13776528	Ggps1|chr13:13776029-13776528	0.591086683615418	.	.
chr13	14063370	14063869	chr13	13776029	13776528	Ggps1|chr13:13776029-13776528	0.591086683615419	.	.
chr13	14063370	14063869	chr13	14021274	14021773	Arid4b|chr13:14021274-14021773	0.501857704919647	.	.
chr13	14063370	14063869	chr13	14021274	14021773	Ggps1|chr13:14021274-14021773	0.501857704919647	.	.
chr13	16012145	16012644	chr13	15759053	15759552	Inhba|chr13:15759053-15759552	0.52706973764056	.	.
chr13	16012145	16012644	chr13	15877195	15877694	Inhba|chr13:15877195-15877694	0.596111427197368	.	.
chr13	17805118	17805617	chr13	17803422	17803921	Cdk13|chr13:17803422-17803921	0.400459425127834	.	.
chr13	17943229	17943728	chr13	17839131	17839630	Rala|chr13:17839131-17839630	0.615164771247563	.	.
chr13	21179915	21180414	chr13	21167364	21167863	Trim27|chr13:21167364-21167863	0.427454077693454	.	.
chr13	21179915	21180414	chr13	21199993	21200492	Trim27|chr13:21199993-21200492	0.536981086009857	.	.
chr13	21179915	21180414	chr13	21408319	21408818	Trim27|chr13:21408319-21408818	0.59935295159103	.	.
chr13	21440810	21441309	chr13	21167364	21167863	4930470G03Rik|chr13:21167364-21167863	0.416654225454282	.	.
chr13	21440810	21441309	chr13	21167364	21167863	Pgbd1|chr13:21167364-21167863	0.416654225454282	.	.
chr13	21440810	21441309	chr13	21233878	21234377	4930470G03Rik|chr13:21233878-21234377	0.649467559172447	.	.
chr13	21440810	21441309	chr13	21233878	21234377	Pgbd1|chr13:21233878-21234377	0.649467559172447	.	.
chr13	21440810	21441309	chr13	21709841	21710340	4930470G03Rik|chr13:21709841-21710340	0.672080019224229	.	.
chr13	21440810	21441309	chr13	21709841	21710340	Pgbd1|chr13:21709841-21710340	0.672080019224229	.	.
chr13	21453499	21453998	chr13	21167364	21167863	Zscan26|chr13:21167364-21167863	0.798759025298495	.	.
chr13	21453499	21453998	chr13	21233878	21234377	Zscan26|chr13:21233878-21234377	0.442730569323572	.	.
chr13	21453499	21453998	chr13	21408319	21408818	Zscan26|chr13:21408319-21408818	0.620047077651018	.	.
chr13	21453499	21453998	chr13	21506077	21506576	Zscan26|chr13:21506077-21506576	0.474919257466985	.	.
chr13	21453499	21453998	chr13	21709841	21710340	Zscan26|chr13:21709841-21710340	0.595389035594157	.	.
chr13	21468334	21468833	chr13	21408319	21408818	Nkapl|chr13:21408319-21408818	0.502016792600463	.	.
chr13	21530842	21531341	chr13	21974818	21975317	Zkscan8|chr13:21974818-21975317	0.577918737505144	.	.
chr13	21750337	21750836	chr13	21974818	21975317	Hist1h4k|chr13:21974818-21975317	0.519569653643121	.	.
chr13	21750337	21750836	chr13	22050296	22050795	Hist1h4k|chr13:22050296-22050795	0.417621851443768	.	.
chr13	21753625	21754124	chr13	22050858	22051357	Hist1h2ak|chr13:22050858-22051357	0.550989595778405	.	.
chr13	21753625	21754124	chr13	22050858	22051357	Hist1h2bn|chr13:22050858-22051357	0.550989595778405	.	.
chr13	22035458	22035957	chr13	22050858	22051357	Hist1h2ah|chr13:22050858-22051357	0.719872331776938	.	.
chr13	22035458	22035957	chr13	22050858	22051357	Hist1h2bk|chr13:22050858-22051357	0.719872331776938	.	.
chr13	22041143	22041642	chr13	21974818	21975317	Hist1h4i|chr13:21974818-21975317	0.634956237172845	.	.
chr13	22041143	22041642	chr13	22050296	22050795	Hist1h4i|chr13:22050296-22050795	0.596398047526018	.	.
chr13	22041143	22041642	chr13	22050858	22051357	Hist1h4i|chr13:22050858-22051357	0.488368031887859	.	.
chr13	22042806	22043305	chr13	21974818	21975317	Hist1h2ag|chr13:21974818-21975317	0.416871340720828	.	.
chr13	22042806	22043305	chr13	21974818	21975317	Hist1h2bj|chr13:21974818-21975317	0.416871340720828	.	.
chr13	23423709	23424208	chr13	23432464	23432963	Abt1|chr13:23432464-23432963	0.493801533015936	.	.
chr13	23423709	23424208	chr13	23585820	23586319	Abt1|chr13:23585820-23586319	0.618980450174986	.	.
chr13	23423709	23424208	chr13	23739588	23740087	Abt1|chr13:23739588-23740087	0.621908391674223	.	.
chr13	23430746	23431245	chr13	23432464	23432963	C230035I16Rik|chr13:23432464-23432963	0.473490887437944	.	.
chr13	23430746	23431245	chr13	23585820	23586319	C230035I16Rik|chr13:23585820-23586319	0.393680896493071	.	.
chr13	23430746	23431245	chr13	23739588	23740087	C230035I16Rik|chr13:23739588-23740087	0.452085436810704	.	.
chr13	23488639	23489138	chr13	23585820	23586319	Btn2a2|chr13:23585820-23586319	0.412484970035142	.	.
chr13	23488639	23489138	chr13	23739588	23740087	Btn2a2|chr13:23739588-23740087	0.432274478222328	.	.
chr13	23530769	23531268	chr13	23432464	23432963	Gm11335|chr13:23432464-23432963	0.561240646047484	.	.
chr13	23530769	23531268	chr13	23432464	23432963	Hist1h4h|chr13:23432464-23432963	0.561240646047484	.	.
chr13	23530769	23531268	chr13	23585820	23586319	Gm11335|chr13:23585820-23586319	0.619342736773186	.	.
chr13	23530769	23531268	chr13	23585820	23586319	Hist1h4h|chr13:23585820-23586319	0.619342736773186	.	.
chr13	23530769	23531268	chr13	23739588	23740087	Gm11335|chr13:23739588-23740087	0.632354908843303	.	.
chr13	23530769	23531268	chr13	23739588	23740087	Hist1h4h|chr13:23739588-23740087	0.632354908843303	.	.
chr13	23535062	23535561	chr13	23432464	23432963	Hist1h3g|chr13:23432464-23432963	0.460943599983092	.	.
chr13	23535062	23535561	chr13	23585820	23586319	Hist1h3g|chr13:23585820-23586319	0.70263342679618	.	.
chr13	23535062	23535561	chr13	23739588	23740087	Hist1h3g|chr13:23739588-23740087	0.587739185550062	.	.
chr13	23544172	23544671	chr13	23432464	23432963	Hist1h3f|chr13:23432464-23432963	0.63663685522399	.	.
chr13	23544172	23544671	chr13	23585820	23586319	Hist1h3f|chr13:23585820-23586319	0.587649971633916	.	.
chr13	23544172	23544671	chr13	23739588	23740087	Hist1h3f|chr13:23739588-23740087	0.658165276186024	.	.
chr13	23571065	23571564	chr13	23432464	23432963	Hist1h2ae|chr13:23432464-23432963	0.410783034426711	.	.
chr13	23571065	23571564	chr13	23432464	23432963	Hist1h2bg|chr13:23432464-23432963	0.410783034426711	.	.
chr13	23571065	23571564	chr13	23930864	23931363	Hist1h2ae|chr13:23930864-23931363	0.649549119891437	.	.
chr13	23571065	23571564	chr13	23930864	23931363	Hist1h2bg|chr13:23930864-23931363	0.649549119891437	.	.
chr13	23574072	23574571	chr13	23432464	23432963	Hist1h2ad|chr13:23432464-23432963	0.509213855948487	.	.
chr13	23574072	23574571	chr13	23432464	23432963	Hist1h2bf|chr13:23432464-23432963	0.509213855948487	.	.
chr13	23574072	23574571	chr13	23585820	23586319	Hist1h2ad|chr13:23585820-23586319	0.484540594293265	.	.
chr13	23574072	23574571	chr13	23585820	23586319	Hist1h2bf|chr13:23585820-23586319	0.484540594293265	.	.
chr13	23574072	23574571	chr13	23739588	23740087	Hist1h2ad|chr13:23739588-23740087	0.541674616221668	.	.
chr13	23574072	23574571	chr13	23739588	23740087	Hist1h2bf|chr13:23739588-23740087	0.541674616221668	.	.
chr13	23574072	23574571	chr13	23930864	23931363	Hist1h2ad|chr13:23930864-23931363	0.517224580765672	.	.
chr13	23574072	23574571	chr13	23930864	23931363	Hist1h2bf|chr13:23930864-23931363	0.517224580765672	.	.
chr13	23621043	23621542	chr13	23432464	23432963	Hist1h2be|chr13:23432464-23432963	0.566951304047041	.	.
chr13	23621043	23621542	chr13	23585820	23586319	Hist1h2be|chr13:23585820-23586319	0.847812634336882	.	.
chr13	23621043	23621542	chr13	23739588	23740087	Hist1h2be|chr13:23739588-23740087	0.788707873322169	.	.
chr13	23622332	23622831	chr13	23432464	23432963	Hist1h1e|chr13:23432464-23432963	0.424360500502402	.	.
chr13	23622332	23622831	chr13	23930864	23931363	Hist1h1e|chr13:23930864-23931363	0.380506104647609	.	.
chr13	23683740	23684239	chr13	23432464	23432963	Hist1h2ac|chr13:23432464-23432963	0.453815087683421	.	.
chr13	23683740	23684239	chr13	23432464	23432963	Hist1h2bc|chr13:23432464-23432963	0.453815087683421	.	.
chr13	23698335	23698834	chr13	23930864	23931363	Hist1h4c|chr13:23930864-23931363	0.756269683186462	.	.
chr13	23746467	23746966	chr13	23930864	23931363	Hist1h2bb|chr13:23930864-23931363	0.615972900795479	.	.
chr13	23760988	23761487	chr13	23585820	23586319	Hist1h4a|chr13:23585820-23586319	0.714219483513753	.	.
chr13	23760988	23761487	chr13	23739588	23740087	Hist1h4a|chr13:23739588-23740087	0.670288578933685	.	.
chr13	23760988	23761487	chr13	24021445	24021944	Hist1h4a|chr13:24021445-24021944	0.463254565492965	.	.
chr13	23762132	23762631	chr13	23585820	23586319	Hist1h3a|chr13:23585820-23586319	0.892051816592567	.	.
chr13	23762132	23762631	chr13	23739588	23740087	Hist1h3a|chr13:23739588-23740087	0.841250542106088	.	.
chr13	23762132	23762631	chr13	23739588	23740087	Hist1h3a|chr13:23739588-23740087	0.841250542106089	.	.
chr13	23762132	23762631	chr13	24021445	24021944	Hist1h3a|chr13:24021445-24021944	0.642726072857997	.	.
chr13	24280533	24281032	chr13	24021445	24021944	Carmil1|chr13:24021445-24021944	0.532901179175399	.	.
chr13	24280533	24281032	chr13	24318547	24319046	Carmil1|chr13:24318547-24319046	0.429611953105615	.	.
chr13	24281092	24281591	chr13	24027476	24027975	Carmil1|chr13:24027476-24027975	0.488703084106737	.	.
chr13	24281092	24281591	chr13	24687187	24687686	Carmil1|chr13:24687187-24687686	0.511901634667204	.	.
chr13	24800518	24801017	chr13	24687187	24687686	BC005537|chr13:24687187-24687686	0.460235656163393	.	.
chr13	24800518	24801017	chr13	24920318	24920817	BC005537|chr13:24920318-24920817	0.451383725520351	.	.
chr13	24801338	24801837	chr13	24920318	24920817	BC005537|chr13:24920318-24920817	0.393810423047842	.	.
chr13	24844921	24845420	chr13	24520756	24521255	D130043K22Rik|chr13:24520756-24521255	0.483283488615018	.	.
chr13	24844921	24845420	chr13	24576611	24577110	D130043K22Rik|chr13:24576611-24577110	0.466554931436704	.	.
chr13	25055113	25055612	chr13	25254615	25255114	Dcdc2a|chr13:25254615-25255114	0.415403311282905	.	.
chr13	30659696	30660195	chr13	30266341	30266840	Dusp22|chr13:30266341-30266840	0.495596136811128	.	.
chr13	32801830	32802329	chr13	32866427	32866926	Wrnip1|chr13:32866427-32866926	0.648169953510101	.	.
chr13	32801830	32802329	chr13	32903157	32903656	Wrnip1|chr13:32903157-32903656	0.683997438935054	.	.
chr13	34002107	34002606	chr13	34148719	34149218	Ripk1|chr13:34148719-34149218	0.701108216154678	.	.
chr13	34002107	34002606	chr13	34148719	34149218	Serpinb6a|chr13:34148719-34149218	0.701108216154678	.	.
chr13	34002107	34002606	chr13	34187429	34187928	Ripk1|chr13:34187429-34187928	0.625284979094006	.	.
chr13	34002107	34002606	chr13	34187429	34187928	Serpinb6a|chr13:34187429-34187928	0.625284979094006	.	.
chr13	34002616	34003115	chr13	34148719	34149218	Ripk1|chr13:34148719-34149218	0.572792462371525	.	.
chr13	34002616	34003115	chr13	34148719	34149218	Serpinb6a|chr13:34148719-34149218	0.572792462371525	.	.
chr13	34002616	34003115	chr13	34187429	34187928	Ripk1|chr13:34187429-34187928	0.549547888598406	.	.
chr13	34002616	34003115	chr13	34187429	34187928	Serpinb6a|chr13:34187429-34187928	0.549547888598406	.	.
chr13	34077831	34078330	chr13	34148719	34149218	Tubb2a|chr13:34148719-34149218	0.829831808284525	.	.
chr13	34077831	34078330	chr13	34187429	34187928	Tubb2a|chr13:34187429-34187928	0.670869928381102	.	.
chr13	34077831	34078330	chr13	34187429	34187928	Tubb2a|chr13:34187429-34187928	0.670869928381103	.	.
chr13	34130221	34130720	chr13	34148719	34149218	Tubb2b|chr13:34148719-34149218	0.726602526498218	.	.
chr13	34130221	34130720	chr13	34187429	34187928	Tubb2b|chr13:34187429-34187928	0.514327670840812	.	.
chr13	38036993	38037492	chr13	37857646	37858145	Cage1|chr13:37857646-37858145	0.52950309238958	.	.
chr13	38036993	38037492	chr13	37857646	37858145	Riok1|chr13:37857646-37858145	0.52950309238958	.	.
chr13	38204636	38205135	chr13	37846984	37847483	Snrnp48|chr13:37846984-37847483	0.461291475770588	.	.
chr13	38527794	38528293	chr13	38375981	38376480	Gm31834|chr13:38375981-38376480	0.512400095822795	.	.
chr13	38527794	38528293	chr13	38375981	38376480	Txndc5|chr13:38375981-38376480	0.512400095822795	.	.
chr13	38658821	38659320	chr13	38375981	38376480	Eef1e1|chr13:38375981-38376480	0.536433671975796	.	.
chr13	38960291	38960790	chr13	39011622	39012121	5033403F01Rik|chr13:39011622-39012121	0.68466558756247	.	.
chr13	38960291	38960790	chr13	39011622	39012121	5033403F01Rik|chr13:39011622-39012121	0.684665587562471	.	.
chr13	38960291	38960790	chr13	39011622	39012121	Slc35b3|chr13:39011622-39012121	0.68466558756247	.	.
chr13	38960291	38960790	chr13	39011622	39012121	Slc35b3|chr13:39011622-39012121	0.684665587562471	.	.
chr13	41000736	41001235	chr13	41358705	41359204	A730081D07Rik|chr13:41358705-41359204	0.395519991949697	.	.
chr13	41000736	41001235	chr13	41358705	41359204	Pak1ip1|chr13:41358705-41359204	0.395519991949697	.	.
chr13	41249535	41250034	chr13	41416038	41416537	Smim13|chr13:41416038-41416537	0.670093370503011	.	.
chr13	43304026	43304525	chr13	43215011	43215510	Gfod1|chr13:43215011-43215510	0.533717398792649	.	.
chr13	46669204	46669703	chr13	46944976	46945475	Fam8a1|chr13:46944976-46945475	0.409966119195717	.	.
chr13	47105734	47106233	chr13	47220931	47221430	1700026N04Rik|chr13:47220931-47221430	0.554259450623123	.	.
chr13	47105734	47106233	chr13	47220931	47221430	Dek|chr13:47220931-47221430	0.554259450623123	.	.
chr13	47105734	47106233	chr13	47368241	47368740	1700026N04Rik|chr13:47368241-47368740	0.65296413942182	.	.
chr13	47105734	47106233	chr13	47368241	47368740	Dek|chr13:47368241-47368740	0.65296413942182	.	.
chr13	47106238	47106737	chr13	47368241	47368740	1700026N04Rik|chr13:47368241-47368740	0.508215053797929	.	.
chr13	47106238	47106737	chr13	47368241	47368740	Dek|chr13:47368241-47368740	0.508215053797929	.	.
chr13	48260702	48261201	chr13	48227591	48228090	Id4|chr13:48227591-48228090	0.56132281517515	.	.
chr13	48545718	48546217	chr13	48324083	48324582	6720427I07Rik|chr13:48324083-48324582	0.476990873217665	.	.
chr13	49187237	49187736	chr13	48878454	48878953	Ninj1|chr13:48878454-48878953	0.493891666115249	.	.
chr13	49320016	49320515	chr13	49352533	49353032	Fgd3|chr13:49352533-49353032	0.745075083589178	.	.
chr13	49420945	49421444	chr13	49169756	49170255	Ippk|chr13:49169756-49170255	0.37995665659394	.	.
chr13	49420945	49421444	chr13	49712010	49712509	Ippk|chr13:49712010-49712509	0.591557491926054	.	.
chr13	49652677	49653176	chr13	49712010	49712509	Cenpp|chr13:49712010-49712509	0.639762288062049	.	.
chr13	49652677	49653176	chr13	49712010	49712509	Nol8|chr13:49712010-49712509	0.639762288062049	.	.
chr13	51792795	51793294	chr13	52024967	52025466	Sema4d|chr13:52024967-52025466	0.378188974890079	.	.
chr13	51846330	51846829	chr13	52015014	52015513	Gadd45g|chr13:52015014-52015513	0.465195969158784	.	.
chr13	52530536	52531035	chr13	52416234	52416733	Diras2|chr13:52416234-52416733	0.638513114599382	.	.
chr13	52980403	52980902	chr13	53003066	53003565	Nfil3|chr13:53003066-53003565	0.589584164853555	.	.
chr13	52980927	52981426	chr13	53200065	53200564	Nfil3|chr13:53200065-53200564	0.421576453968375	.	.
chr13	53377171	53377670	chr13	53200065	53200564	Sptlc1|chr13:53200065-53200564	0.552323691197389	.	.
chr13	54503537	54504036	chr13	54687578	54688077	Simc1|chr13:54687578-54688077	0.410448771630355	.	.
chr13	54565190	54565689	chr13	54737524	54738023	4833439L19Rik|chr13:54737524-54738023	0.382869180454672	.	.
chr13	54574757	54575256	chr13	54687578	54688077	Arl10|chr13:54687578-54688077	0.411080459791399	.	.
chr13	54589972	54590471	chr13	54737524	54738023	Higd2a|chr13:54737524-54738023	0.540442047714292	.	.
chr13	54589972	54590471	chr13	54737524	54738023	Nop16|chr13:54737524-54738023	0.540442047714292	.	.
chr13	54589972	54590471	chr13	54955970	54956469	Higd2a|chr13:54955970-54956469	0.458103800532234	.	.
chr13	54589972	54590471	chr13	54955970	54956469	Nop16|chr13:54955970-54956469	0.458103800532234	.	.
chr13	54621521	54622020	chr13	54737524	54738023	Faf2|chr13:54737524-54738023	0.471674530176515	.	.
chr13	54621521	54622020	chr13	54955970	54956469	Faf2|chr13:54955970-54956469	0.544751807842884	.	.
chr13	55105015	55105514	chr13	55211001	55211500	Zfp346|chr13:55211001-55211500	0.425553824440562	.	.
chr13	55105015	55105514	chr13	55211503	55212002	Zfp346|chr13:55211503-55212002	0.613298718950401	.	.
chr13	55329579	55330078	chr13	55182540	55183039	Mxd3|chr13:55182540-55183039	0.569973571158012	.	.
chr13	55329579	55330078	chr13	55211001	55211500	Mxd3|chr13:55211001-55211500	0.623832376324168	.	.
chr13	55329579	55330078	chr13	55211503	55212002	Mxd3|chr13:55211503-55212002	0.666578109186614	.	.
chr13	55329579	55330078	chr13	55592838	55593337	Mxd3|chr13:55592838-55593337	0.743510559966349	.	.
chr13	55362590	55363089	chr13	55182540	55183039	Lman2|chr13:55182540-55183039	0.385866328705208	.	.
chr13	55362590	55363089	chr13	55211001	55211500	Lman2|chr13:55211001-55211500	0.552259589125998	.	.
chr13	55444939	55445438	chr13	55182540	55183039	Grk6|chr13:55182540-55183039	0.421363614247658	.	.
chr13	55570861	55571360	chr13	55963216	55963715	Fam193b|chr13:55963216-55963715	0.42049152743337	.	.
chr13	55727130	55727629	chr13	55963216	55963715	Pcbd2|chr13:55963216-55963715	0.449998328376542	.	.
chr13	56135343	56135842	chr13	55963216	55963715	H2afy|chr13:55963216-55963715	0.613329342404789	.	.
chr13	56135343	56135842	chr13	55985299	55985798	H2afy|chr13:55985299-55985798	0.383311612761136	.	.
chr13	56135343	56135842	chr13	56010440	56010939	H2afy|chr13:56010440-56010939	0.548259213704041	.	.
chr13	56135343	56135842	chr13	56052779	56053278	H2afy|chr13:56052779-56053278	0.521994294681201	.	.
chr13	57908088	57908587	chr13	57588317	57588816	Spock1|chr13:57588317-57588816	0.44930783617764	.	.
chr13	58128353	58128852	chr13	57863541	57864040	Hnrnpa0|chr13:57863541-57864040	0.733156203423803	.	.
chr13	58128353	58128852	chr13	58327335	58327834	Hnrnpa0|chr13:58327335-58327834	0.732809603449608	.	.
chr13	58215417	58215916	chr13	57863541	57864040	Ubqln1|chr13:57863541-57864040	0.471235819761728	.	.
chr13	58215417	58215916	chr13	58327335	58327834	Ubqln1|chr13:58327335-58327834	0.485498992244286	.	.
chr13	58402270	58402769	chr13	58274153	58274652	Hnrnpk|chr13:58274153-58274652	0.526703238707814	.	.
chr13	58402270	58402769	chr13	58274153	58274652	Rmi1|chr13:58274153-58274652	0.526703238707814	.	.
chr13	59822889	59823388	chr13	59557126	59557625	Gm34961|chr13:59557126-59557625	0.449663904123413	.	.
chr13	59822889	59823388	chr13	59557126	59557625	Tut7|chr13:59557126-59557625	0.449663904123413	.	.
chr13	59822889	59823388	chr13	60110373	60110872	Gm34961|chr13:60110373-60110872	0.394840085246451	.	.
chr13	59822889	59823388	chr13	60110373	60110872	Tut7|chr13:60110373-60110872	0.394840085246451	.	.
chr13	60601650	60602149	chr13	60409681	60410180	Dapk1|chr13:60409681-60410180	0.571482544147119	.	.
chr13	63815004	63815503	chr13	63563131	63563630	Ercc6l2|chr13:63563131-63563630	0.444944113208817	.	.
chr13	63815004	63815503	chr13	63567763	63568262	Ercc6l2|chr13:63567763-63568262	0.463493555747062	.	.
chr13	65258488	65258987	chr13	65257946	65258445	Gm10775|chr13:65257946-65258445	0.93172381346314	.	.
chr13	66932815	66933314	chr13	67128412	67128911	Mterf3|chr13:67128412-67128911	0.440235274930451	.	.
chr13	66932815	66933314	chr13	67128412	67128911	Ptdss1|chr13:67128412-67128911	0.440235274930451	.	.
chr13	66933343	66933842	chr13	67127897	67128396	Mterf3|chr13:67127897-67128396	0.430843760316854	.	.
chr13	66933343	66933842	chr13	67127897	67128396	Ptdss1|chr13:67127897-67128396	0.430843760316854	.	.
chr13	66933343	66933842	chr13	67128412	67128911	Mterf3|chr13:67128412-67128911	0.560914051398017	.	.
chr13	66933343	66933842	chr13	67128412	67128911	Ptdss1|chr13:67128412-67128911	0.560914051398017	.	.
chr13	68998821	68999320	chr13	68649492	68649991	Adcy2|chr13:68649492-68649991	0.460987547926172	.	.
chr13	68998821	68999320	chr13	68649492	68649991	Gm35161|chr13:68649492-68649991	0.460987547926172	.	.
chr13	69534509	69535008	chr13	69509520	69510019	Tent4a|chr13:69509520-69510019	0.547584889579708	.	.
chr13	69534509	69535008	chr13	69809582	69810081	Tent4a|chr13:69809582-69810081	0.402563923848518	.	.
chr13	69611277	69611776	chr13	69809582	69810081	Srd5a1|chr13:69809582-69810081	0.54224378792012	.	.
chr13	69611778	69612277	chr13	69809582	69810081	Srd5a1|chr13:69809582-69810081	0.382941778590865	.	.
chr13	73937544	73938043	chr13	73763361	73763860	Brd9|chr13:73763361-73763860	0.426803836728902	.	.
chr13	73937544	73938043	chr13	73763361	73763860	Trip13|chr13:73763361-73763860	0.426803836728902	.	.
chr13	73937544	73938043	chr13	73782357	73782856	Brd9|chr13:73782357-73782856	0.498458879838736	.	.
chr13	73937544	73938043	chr13	73782357	73782856	Trip13|chr13:73782357-73782856	0.498458879838736	.	.
chr13	74208494	74208993	chr13	73763361	73763860	Exoc3|chr13:73763361-73763860	0.50289646760623	.	.
chr13	85189132	85189631	chr13	85126922	85127421	Ccnh|chr13:85126922-85127421	0.789255331120918	.	.
chr13	91460739	91461238	chr13	91306548	91307047	Ssbp2|chr13:91306548-91307047	0.505032518301378	.	.
chr13	92844506	92845005	chr13	92710067	92710566	Mtx3|chr13:92710067-92710566	0.505637716709441	.	.
chr13	93192254	93192753	chr13	93303725	93304224	Tent2|chr13:93303725-93304224	0.446585810933981	.	.
chr13	93499604	93500103	chr13	93747968	93748467	Jmy|chr13:93747968-93748467	0.388957306898708	.	.
chr13	98262854	98263353	chr13	98355042	98355541	Ankra2|chr13:98355042-98355541	0.657422512198883	.	.
chr13	98262854	98263353	chr13	98355042	98355541	Utp15|chr13:98355042-98355541	0.657422512198883	.	.
chr13	98814551	98815050	chr13	99056974	99057473	Fcho2|chr13:99056974-99057473	0.389999339092913	.	.
chr13	98814551	98815050	chr13	99093205	99093704	Fcho2|chr13:99093205-99093704	0.5631812003798	.	.
chr13	99100368	99100867	chr13	99056974	99057473	Gm807|chr13:99056974-99057473	0.52036591203573	.	.
chr13	99100368	99100867	chr13	99093205	99093704	Gm807|chr13:99093205-99093704	0.474807230157937	.	.
chr13	99100368	99100867	chr13	99353121	99353620	Gm807|chr13:99353121-99353620	0.578924803491125	.	.
chr13	99516343	99516842	chr13	99353121	99353620	Gm26559|chr13:99353121-99353620	0.752751615378902	.	.
chr13	99516343	99516842	chr13	99353121	99353620	Map1b|chr13:99353121-99353620	0.752751615378902	.	.
chr13	99516343	99516842	chr13	99858923	99859422	Gm26559|chr13:99858923-99859422	0.388773034171679	.	.
chr13	99516343	99516842	chr13	99858923	99859422	Map1b|chr13:99858923-99859422	0.388773034171679	.	.
chr13	100616742	100617241	chr13	100535754	100536253	Marveld2|chr13:100535754-100536253	0.422084030225784	.	.
chr13	100650849	100651348	chr13	100535754	100536253	Ak6|chr13:100535754-100536253	0.639496757399504	.	.
chr13	100650849	100651348	chr13	100535754	100536253	Rad17|chr13:100535754-100536253	0.639496757399504	.	.
chr13	100650849	100651348	chr13	100535754	100536253	Taf9|chr13:100535754-100536253	0.639496757399504	.	.
chr13	100833220	100833719	chr13	100535754	100536253	Slc30a5|chr13:100535754-100536253	0.767042388614514	.	.
chr13	100833220	100833719	chr13	101005418	101005917	Slc30a5|chr13:101005418-101005917	0.441393090280699	.	.
chr13	107889889	107890388	chr13	108041392	108041891	Zswim6|chr13:108041392-108041891	0.821026400460322	.	.
chr13	107890410	107890909	chr13	108041392	108041891	Zswim6|chr13:108041392-108041891	0.781489125421157	.	.
chr13	111489830	111490329	chr13	111686011	111686510	Gpbp1|chr13:111686011-111686510	0.397061957267126	.	.
chr13	112463814	112464313	chr13	112259336	112259835	Il6st|chr13:112259336-112259835	0.530966138014424	.	.
chr13	112463814	112464313	chr13	112259336	112259835	Il6st|chr13:112259336-112259835	0.530966138014425	.	.
chr13	112660437	112660936	chr13	112264630	112265129	Slc38a9|chr13:112264630-112265129	0.529920454922066	.	.
chr13	112800509	112801008	chr13	112577988	112578487	Plpp1|chr13:112577988-112578487	0.395678287470845	.	.
chr13	112800509	112801008	chr13	112739715	112740214	Plpp1|chr13:112739715-112740214	0.42332353916157	.	.
chr13	112927339	112927838	chr13	112836712	112837211	Dhx29|chr13:112836712-112837211	0.594905229203174	.	.
chr13	112927339	112927838	chr13	112836712	112837211	Mtrex|chr13:112836712-112837211	0.594905229203174	.	.
chr13	113046404	113046903	chr13	112836712	112837211	Gpx8|chr13:112836712-112837211	0.416078266456948	.	.
chr13	113618324	113618823	chr13	113612556	113613055	Snx18|chr13:113612556-113613055	0.62812910467428	.	.
chr13	113794173	113794672	chr13	113612556	113613055	Arl15|chr13:113612556-113613055	0.815395649184388	.	.
chr13	113794712	113795211	chr13	113612556	113613055	Arl15|chr13:113612556-113613055	0.722832430569349	.	.
chr13	114931650	114932149	chr13	114943590	114944089	Itga2|chr13:114943590-114944089	0.416425023464694	.	.
chr13	119755669	119756168	chr13	119640446	119640945	Gm41077|chr13:119640446-119640945	0.59807078546125	.	.
chr13	119755669	119756168	chr13	119640446	119640945	Gm41077|chr13:119640446-119640945	0.598070785461251	.	.
chr13	119755669	119756168	chr13	119640446	119640945	Nim1k|chr13:119640446-119640945	0.59807078546125	.	.
chr13	119755669	119756168	chr13	119640446	119640945	Nim1k|chr13:119640446-119640945	0.598070785461251	.	.
chr14	7817668	7818167	chr14	8039012	8039511	Flnb|chr14:8039012-8039511	0.456877902147289	.	.
chr14	8002654	8003153	chr14	7997100	7997599	Abhd6|chr14:7997100-7997599	0.493084417760833	.	.
chr14	8098699	8099198	chr14	8039012	8039511	Pxk|chr14:8039012-8039511	0.701184836851894	.	.
chr14	8098699	8099198	chr14	8123049	8123548	Pxk|chr14:8123049-8123548	0.472913863491812	.	.
chr14	8213744	8214243	chr14	7791467	7791966	Kctd6|chr14:7791467-7791966	0.548186645909487	.	.
chr14	8214251	8214750	chr14	8476546	8477045	Kctd6|chr14:8476546-8477045	0.60295765817011	.	.
chr14	8367355	8367854	chr14	8476546	8477045	2610318M16Rik|chr14:8476546-8477045	0.4902591705812	.	.
chr14	11161357	11161856	chr14	11140914	11141413	Fhit|chr14:11140914-11141413	0.466573383704149	.	.
chr14	11553207	11553706	chr14	11815368	11815867	Ptprg|chr14:11815368-11815867	0.444607460143862	.	.
chr14	14120721	14121220	chr14	14012885	14013384	Psmd6|chr14:14012885-14013384	0.52702126007361	.	.
chr14	14120721	14121220	chr14	14098541	14099040	Psmd6|chr14:14098541-14099040	0.52223145142876	.	.
chr14	14803793	14804292	chr14	14845340	14845839	Nek10|chr14:14845340-14845839	0.498046046502425	.	.
chr14	14803793	14804292	chr14	14893975	14894474	Nek10|chr14:14893975-14894474	0.411330883603626	.	.
chr14	17660634	17661133	chr14	17405906	17406405	Thrb|chr14:17405906-17406405	0.64535585596894	.	.
chr14	18238887	18239386	chr14	17904473	17904972	Nr1d2|chr14:17904473-17904972	0.607523049364032	.	.
chr14	19823136	19823635	chr14	20082882	20083381	Rtraf|chr14:20082882-20083381	0.460464684904139	.	.
chr14	19823136	19823635	chr14	20082882	20083381	Rtraf|chr14:20082882-20083381	0.46046468490414	.	.
chr14	19823648	19824147	chr14	20082882	20083381	Rtraf|chr14:20082882-20083381	0.548256985581736	.	.
chr14	20181574	20182073	chr14	19868067	19868566	Kcnk5|chr14:19868067-19868566	0.485287308946748	.	.
chr14	20181574	20182073	chr14	19868707	19869206	Kcnk5|chr14:19868707-19869206	0.428421791704951	.	.
chr14	20294349	20294848	chr14	20244305	20244804	Nudt13|chr14:20244305-20244804	0.615624656043041	.	.
chr14	20388758	20389257	chr14	20082882	20083381	Dnajc9|chr14:20082882-20083381	0.753421286074277	.	.
chr14	20479719	20480218	chr14	20082882	20083381	Anxa7|chr14:20082882-20083381	0.736270895586976	.	.
chr14	20545704	20546203	chr14	20660915	20661414	1810062O18Rik|chr14:20660915-20661414	0.547780723203276	.	.
chr14	20545704	20546203	chr14	20660915	20661414	Ppp3cb|chr14:20660915-20661414	0.547780723203276	.	.
chr14	21848727	21849226	chr14	22081755	22082254	Comtd1|chr14:22081755-22082254	0.532473682496345	.	.
chr14	26637713	26638212	chr14	26579294	26579793	Arf4|chr14:26579294-26579793	0.74178560813847	.	.
chr14	26637713	26638212	chr14	26579294	26579793	Arf4os|chr14:26579294-26579793	0.74178560813847	.	.
chr14	27622099	27622598	chr14	27335759	27336258	Erc2|chr14:27335759-27336258	0.641931324115864	.	.
chr14	27622099	27622598	chr14	27448675	27449174	Erc2|chr14:27448675-27449174	0.422803003418338	.	.
chr14	27622099	27622598	chr14	27654499	27654998	Erc2|chr14:27654499-27654998	0.582525538423442	.	.
chr14	30625988	30626487	chr14	30353355	30353854	Prkcd|chr14:30353355-30353854	0.393263436633657	.	.
chr14	31001121	31001620	chr14	31233883	31234382	Glt8d1|chr14:31233883-31234382	0.480401731291283	.	.
chr14	31001121	31001620	chr14	31233883	31234382	Spcs1|chr14:31233883-31234382	0.480401731291283	.	.
chr14	31018590	31019089	chr14	31233883	31234382	Gnl3|chr14:31233883-31234382	0.386127863382996	.	.
chr14	31018590	31019089	chr14	31233883	31234382	Pbrm1|chr14:31233883-31234382	0.386127863382996	.	.
chr14	31019175	31019674	chr14	31197737	31198236	Gnl3|chr14:31197737-31198236	0.423124847552064	.	.
chr14	31019175	31019674	chr14	31197737	31198236	Pbrm1|chr14:31197737-31198236	0.423124847552064	.	.
chr14	31130761	31131260	chr14	31197737	31198236	Nt5dc2|chr14:31197737-31198236	0.455214858105763	.	.
chr14	31336275	31336774	chr14	31188888	31189387	Capn7|chr14:31188888-31189387	0.491127362730969	.	.
chr14	31336275	31336774	chr14	31385939	31386438	Capn7|chr14:31385939-31386438	0.427818427258905	.	.
chr14	31336275	31336774	chr14	31662146	31662645	Capn7|chr14:31662146-31662645	0.463031137328466	.	.
chr14	31336848	31337347	chr14	31188888	31189387	Capn7|chr14:31188888-31189387	0.584335615125911	.	.
chr14	31336848	31337347	chr14	31188888	31189387	Capn7|chr14:31188888-31189387	0.584335615125912	.	.
chr14	31336848	31337347	chr14	31385939	31386438	Capn7|chr14:31385939-31386438	0.390393247139567	.	.
chr14	31336848	31337347	chr14	31662146	31662645	Capn7|chr14:31662146-31662645	0.563073920030332	.	.
chr14	31435944	31436443	chr14	31188888	31189387	Sh3bp5|chr14:31188888-31189387	0.616393082215634	.	.
chr14	31435944	31436443	chr14	31385939	31386438	Sh3bp5|chr14:31385939-31386438	0.667526824804804	.	.
chr14	31435944	31436443	chr14	31662146	31662645	Sh3bp5|chr14:31662146-31662645	0.698934709823738	.	.
chr14	32159661	32160160	chr14	32309786	32310285	Ncoa4|chr14:32309786-32310285	0.461402121901535	.	.
chr14	32321748	32322247	chr14	32309786	32310285	Ogdhl|chr14:32309786-32310285	0.818921601254866	.	.
chr14	33446989	33447488	chr14	33319416	33319915	Mapk8|chr14:33319416-33319915	0.804374793693973	.	.
chr14	34310439	34310938	chr14	34535873	34536372	Glud1|chr14:34535873-34536372	0.674930210060424	.	.
chr14	34310439	34310938	chr14	34535873	34536372	Shld2|chr14:34535873-34536372	0.674930210060424	.	.
chr14	34310439	34310938	chr14	34549279	34549778	Glud1|chr14:34549279-34549778	0.381539109739464	.	.
chr14	34310439	34310938	chr14	34549279	34549778	Shld2|chr14:34549279-34549778	0.381539109739464	.	.
chr14	34310439	34310938	chr14	34616813	34617312	Glud1|chr14:34616813-34617312	0.439000062960151	.	.
chr14	34310439	34310938	chr14	34616813	34617312	Shld2|chr14:34616813-34617312	0.439000062960151	.	.
chr14	34310439	34310938	chr14	34644043	34644542	Glud1|chr14:34644043-34644542	0.489419661224745	.	.
chr14	34310439	34310938	chr14	34644043	34644542	Shld2|chr14:34644043-34644542	0.489419661224745	.	.
chr14	34502491	34502990	chr14	34363650	34364149	Bmpr1a|chr14:34363650-34364149	0.884733250646574	.	.
chr14	34502491	34502990	chr14	34810667	34811166	Bmpr1a|chr14:34810667-34811166	0.680497275839243	.	.
chr14	34673547	34674046	chr14	34535873	34536372	5830448L01Rik|chr14:34535873-34536372	0.848166762639213	.	.
chr14	34673547	34674046	chr14	34535873	34536372	Wapl|chr14:34535873-34536372	0.848166762639213	.	.
chr14	34673547	34674046	chr14	34616813	34617312	5830448L01Rik|chr14:34616813-34617312	0.508705930129544	.	.
chr14	34673547	34674046	chr14	34616813	34617312	Wapl|chr14:34616813-34617312	0.508705930129544	.	.
chr14	34673547	34674046	chr14	34644043	34644542	5830448L01Rik|chr14:34644043-34644542	0.444129743826175	.	.
chr14	34673547	34674046	chr14	34644043	34644542	Wapl|chr14:34644043-34644542	0.444129743826175	.	.
chr14	34673547	34674046	chr14	34777819	34778318	5830448L01Rik|chr14:34777819-34778318	0.42612889983158	.	.
chr14	34673547	34674046	chr14	34777819	34778318	Wapl|chr14:34777819-34778318	0.42612889983158	.	.
chr14	34673547	34674046	chr14	34823088	34823587	5830448L01Rik|chr14:34823088-34823587	0.828590444441977	.	.
chr14	34673547	34674046	chr14	34823088	34823587	Wapl|chr14:34823088-34823587	0.828590444441977	.	.
chr14	40967290	40967789	chr14	41065027	41065526	Tspan14|chr14:41065027-41065526	0.602395632575338	.	.
chr14	41013574	41014073	chr14	41004412	41004911	Prxl2a|chr14:41004412-41004911	0.480389294693103	.	.
chr14	45219241	45219740	chr14	45388673	45389172	Gpr137c|chr14:45388673-45389172	0.817690289630834	.	.
chr14	45219241	45219740	chr14	45388673	45389172	Txndc16|chr14:45388673-45389172	0.817690289630834	.	.
chr14	45318336	45318835	chr14	45540127	45540626	Ero1l|chr14:45540127-45540626	0.391261649360941	.	.
chr14	45329464	45329963	chr14	45388673	45389172	Psmc6|chr14:45388673-45389172	0.42174536823102	.	.
chr14	45350903	45351402	chr14	45388673	45389172	Styx|chr14:45388673-45389172	0.584653166047902	.	.
chr14	45657910	45658409	chr14	45388673	45389172	Ddhd1|chr14:45388673-45389172	0.603470542358958	.	.
chr14	46788141	46788640	chr14	46612411	46612910	Cnih1|chr14:46612411-46612910	0.678619015246843	.	.
chr14	46788141	46788640	chr14	46612411	46612910	Gm48933|chr14:46612411-46612910	0.678619015246843	.	.
chr14	46788141	46788640	chr14	47011049	47011548	Cnih1|chr14:47011049-47011548	0.747842859535211	.	.
chr14	46788141	46788640	chr14	47011049	47011548	Gm48933|chr14:47011049-47011548	0.747842859535211	.	.
chr14	46831885	46832384	chr14	46612411	46612910	Cgrrf1|chr14:46612411-46612910	0.808532455987172	.	.
chr14	46831885	46832384	chr14	46612411	46612910	Gm10101|chr14:46612411-46612910	0.808532455987172	.	.
chr14	46831885	46832384	chr14	47011049	47011548	Cgrrf1|chr14:47011049-47011548	0.695880411817891	.	.
chr14	46831885	46832384	chr14	47011049	47011548	Gm10101|chr14:47011049-47011548	0.695880411817891	.	.
chr14	47276704	47277203	chr14	47472301	47472800	Gm49150|chr14:47472301-47472800	0.527471963523106	.	.
chr14	47276704	47277203	chr14	47472301	47472800	Socs4|chr14:47472301-47472800	0.527471963523106	.	.
chr14	47276704	47277203	chr14	47472301	47472800	Wdhd1|chr14:47472301-47472800	0.527471963523106	.	.
chr14	47297981	47298480	chr14	47011049	47011548	Mapk1ip1l|chr14:47011049-47011548	0.514922215184556	.	.
chr14	47297981	47298480	chr14	47472301	47472800	Mapk1ip1l|chr14:47472301-47472800	0.51534974395764	.	.
chr14	47418044	47418543	chr14	47011049	47011548	Dlgap5|chr14:47011049-47011548	0.427964564233725	.	.
chr14	47418044	47418543	chr14	47568244	47568743	Dlgap5|chr14:47568244-47568743	0.504881998816917	.	.
chr14	47649052	47649551	chr14	47568244	47568743	Ktn1|chr14:47568244-47568743	0.653418152912228	.	.
chr14	48446130	48446629	chr14	48422854	48423353	Tmem260|chr14:48422854-48423353	0.56575726474566	.	.
chr14	49525503	49526002	chr14	49316608	49317107	Slc35f4|chr14:49316608-49317107	0.473843295939162	.	.
chr14	50785299	50785798	chr14	51089267	51089766	Ttc5|chr14:51089267-51089766	0.60849978198404	.	.
chr14	50807449	50807948	chr14	51089267	51089766	Ccnb1ip1|chr14:51089267-51089766	0.646516264321736	.	.
chr14	50807449	50807948	chr14	51089267	51089766	Parp2|chr14:51089267-51089766	0.646516264321736	.	.
chr14	50870355	50870854	chr14	50903813	50904312	Gm26782|chr14:50903813-50904312	0.460198506656015	.	.
chr14	50870355	50870854	chr14	50903813	50904312	Tep1|chr14:50903813-50904312	0.460198506656015	.	.
chr14	50870355	50870854	chr14	51063686	51064185	Gm26782|chr14:51063686-51064185	0.501650846501153	.	.
chr14	50870355	50870854	chr14	51063686	51064185	Tep1|chr14:51063686-51064185	0.501650846501153	.	.
chr14	50870355	50870854	chr14	51089267	51089766	Gm26782|chr14:51089267-51089766	0.63094539843574	.	.
chr14	50870355	50870854	chr14	51089267	51089766	Tep1|chr14:51089267-51089766	0.63094539843574	.	.
chr14	50924654	50925153	chr14	51089267	51089766	Apex1|chr14:51089267-51089766	0.475724550642655	.	.
chr14	50924654	50925153	chr14	51089267	51089766	Osgep|chr14:51089267-51089766	0.475724550642655	.	.
chr14	50930852	50931351	chr14	50944202	50944701	Pip4p1|chr14:50944202-50944701	0.474057279860912	.	.
chr14	50930852	50931351	chr14	50944202	50944701	Pnp|chr14:50944202-50944701	0.474057279860912	.	.
chr14	52019548	52020047	chr14	52118613	52119112	Gm49086|chr14:52118613-52119112	0.777743851504327	.	.
chr14	52019548	52020047	chr14	52118613	52119112	Zfp219|chr14:52118613-52119112	0.777743851504327	.	.
chr14	52019548	52020047	chr14	52119126	52119625	Gm49086|chr14:52119126-52119625	0.437166011635766	.	.
chr14	52019548	52020047	chr14	52119126	52119625	Zfp219|chr14:52119126-52119625	0.437166011635766	.	.
chr14	52019548	52020047	chr14	52244310	52244809	Gm49086|chr14:52244310-52244809	0.54885099592902	.	.
chr14	52019548	52020047	chr14	52244310	52244809	Zfp219|chr14:52244310-52244809	0.54885099592902	.	.
chr14	52279101	52279600	chr14	52118613	52119112	Rab2b|chr14:52118613-52119112	0.600609679791028	.	.
chr14	52279101	52279600	chr14	52118613	52119112	Tox4|chr14:52118613-52119112	0.600609679791028	.	.
chr14	52279101	52279600	chr14	52119126	52119625	Rab2b|chr14:52119126-52119625	0.380145635136871	.	.
chr14	52279101	52279600	chr14	52119126	52119625	Tox4|chr14:52119126-52119625	0.380145635136871	.	.
chr14	52279101	52279600	chr14	52244310	52244809	Rab2b|chr14:52244310-52244809	0.53658811035567	.	.
chr14	52279101	52279600	chr14	52244310	52244809	Tox4|chr14:52244310-52244809	0.53658811035567	.	.
chr14	52279749	52280248	chr14	52118613	52119112	Rab2b|chr14:52118613-52119112	0.515996499966305	.	.
chr14	52279749	52280248	chr14	52118613	52119112	Tox4|chr14:52118613-52119112	0.515996499966305	.	.
chr14	52279749	52280248	chr14	52244310	52244809	Rab2b|chr14:52244310-52244809	0.442612658545865	.	.
chr14	52279749	52280248	chr14	52244310	52244809	Tox4|chr14:52244310-52244809	0.442612658545865	.	.
chr14	52467239	52467738	chr14	52118613	52119112	Olfr1508|chr14:52118613-52119112	0.380075151541848	.	.
chr14	54253785	54254284	chr14	54528493	54528992	Abhd4|chr14:54528493-54528992	0.450253605568495	.	.
chr14	54253785	54254284	chr14	54528493	54528992	Dad1|chr14:54528493-54528992	0.450253605568495	.	.
chr14	54253785	54254284	chr14	54603231	54603730	Abhd4|chr14:54603231-54603730	0.5621135165736	.	.
chr14	54253785	54254284	chr14	54603231	54603730	Dad1|chr14:54603231-54603730	0.5621135165736	.	.
chr14	54360532	54361031	chr14	54227423	54227922	Oxa1l|chr14:54227423-54227922	0.575050279422719	.	.
chr14	54360532	54361031	chr14	54653461	54653960	Oxa1l|chr14:54653461-54653960	0.619566451690286	.	.
chr14	54426642	54427141	chr14	54227423	54227922	Mrpl52|chr14:54227423-54227922	0.609308386482995	.	.
chr14	54426642	54427141	chr14	54653461	54653960	Mrpl52|chr14:54653461-54653960	0.761704746383116	.	.
chr14	54641643	54642142	chr14	54528493	54528992	Cdh24|chr14:54528493-54528992	0.473654519739293	.	.
chr14	54641643	54642142	chr14	54528493	54528992	Gm17606|chr14:54528493-54528992	0.473654519739293	.	.
chr14	54686518	54687017	chr14	54653461	54653960	1700123O20Rik|chr14:54653461-54653960	0.830210916632495	.	.
chr14	54686518	54687017	chr14	54653461	54653960	Acin1|chr14:54653461-54653960	0.830210916632495	.	.
chr14	54686518	54687017	chr14	54863917	54864416	1700123O20Rik|chr14:54863917-54864416	0.657132094977827	.	.
chr14	54686518	54687017	chr14	54863917	54864416	Acin1|chr14:54863917-54864416	0.657132094977827	.	.
chr14	54686518	54687017	chr14	54893842	54894341	1700123O20Rik|chr14:54893842-54894341	0.787445596194202	.	.
chr14	54686518	54687017	chr14	54893842	54894341	Acin1|chr14:54893842-54894341	0.787445596194202	.	.
chr14	54876449	54876948	chr14	54893842	54894341	Ppp1r3e|chr14:54893842-54894341	0.627043888978644	.	.
chr14	54883130	54883629	chr14	54893842	54894341	Bcl2l2|chr14:54893842-54894341	0.543158544669448	.	.
chr14	54883130	54883629	chr14	55148976	55149475	Bcl2l2|chr14:55148976-55149475	0.606617149884358	.	.
chr14	55014629	55015128	chr14	54863917	54864416	Ngdn|chr14:54863917-54864416	0.523478034778699	.	.
chr14	55014629	55015128	chr14	54893842	54894341	Ngdn|chr14:54893842-54894341	0.535982884211064	.	.
chr14	55014629	55015128	chr14	54893842	54894341	Ngdn|chr14:54893842-54894341	0.535982884211065	.	.
chr14	55014629	55015128	chr14	55246659	55247158	Ngdn|chr14:55246659-55247158	0.57405166119038	.	.
chr14	55092134	55092633	chr14	54893842	54894341	Zfhx2|chr14:54893842-54894341	0.391380983094201	.	.
chr14	55092134	55092633	chr14	55246659	55247158	Zfhx2|chr14:55246659-55247158	0.522713177338992	.	.
chr14	55559719	55560218	chr14	55862064	55862563	A730061H03Rik|chr14:55862064-55862563	0.490882201380171	.	.
chr14	55559719	55560218	chr14	55862064	55862563	Dcaf11|chr14:55862064-55862563	0.490882201380171	.	.
chr14	55585114	55585613	chr14	55767706	55768205	Emc9|chr14:55767706-55768205	0.592305011297943	.	.
chr14	55585114	55585613	chr14	55862064	55862563	Emc9|chr14:55862064-55862563	0.414530530732525	.	.
chr14	55643374	55643873	chr14	55767706	55768205	Gm49747|chr14:55767706-55768205	0.64160630310554	.	.
chr14	55643374	55643873	chr14	55767706	55768205	Tm9sf1|chr14:55767706-55768205	0.64160630310554	.	.
chr14	57825996	57826495	chr14	57607431	57607930	Mrpl57|chr14:57607431-57607930	0.381142636917248	.	.
chr14	57825996	57826495	chr14	57607431	57607930	Ska3|chr14:57607431-57607930	0.381142636917248	.	.
chr14	57999048	57999547	chr14	58076172	58076671	3110083C13Rik|chr14:58076172-58076671	0.670531610464171	.	.
chr14	57999048	57999547	chr14	58076172	58076671	Micu2|chr14:58076172-58076671	0.670531610464171	.	.
chr14	59625049	59625548	chr14	59478528	59479027	Shisa2|chr14:59478528-59479027	0.445211909419562	.	.
chr14	61360215	61360714	chr14	61172703	61173202	Ebpl|chr14:61172703-61173202	0.466148026152714	.	.
chr14	61439925	61440424	chr14	61172703	61173202	Kpna3|chr14:61172703-61173202	0.757669681440188	.	.
chr14	62555420	62555919	chr14	62561843	62562342	Fam124a|chr14:62561843-62562342	0.615845899382065	.	.
chr14	62761092	62761591	chr14	63177707	63178206	Ints6|chr14:63177707-63178206	0.595391094919764	.	.
chr14	63193618	63194117	chr14	63381798	63382297	Neil2|chr14:63381798-63382297	0.561702069782739	.	.
chr14	63436190	63436689	chr14	63381798	63382297	Fam167a|chr14:63381798-63382297	0.621548963866325	.	.
chr14	63543717	63544216	chr14	63381798	63382297	Mtmr9|chr14:63381798-63382297	0.389512935971176	.	.
chr14	64949764	64950263	chr14	64517534	64518033	Hmbox1|chr14:64517534-64518033	0.577608945468056	.	.
chr14	64949764	64950263	chr14	64517534	64518033	Ints9|chr14:64517534-64518033	0.577608945468056	.	.
chr14	64949764	64950263	chr14	64752631	64753130	Hmbox1|chr14:64752631-64753130	0.518555620981637	.	.
chr14	64949764	64950263	chr14	64752631	64753130	Ints9|chr14:64752631-64753130	0.518555620981637	.	.
chr14	64949764	64950263	chr14	65097886	65098385	Hmbox1|chr14:65097886-65098385	0.548583689492517	.	.
chr14	64949764	64950263	chr14	65097886	65098385	Ints9|chr14:65097886-65098385	0.548583689492517	.	.
chr14	65149852	65150351	chr14	65343660	65344159	Extl3|chr14:65343660-65344159	0.568566411346184	.	.
chr14	65149852	65150351	chr14	65403943	65404442	Extl3|chr14:65403943-65404442	0.853405454192684	.	.
chr14	65358892	65359391	chr14	65403943	65404442	Gm48449|chr14:65403943-65404442	0.43334810119048	.	.
chr14	65358892	65359391	chr14	65403943	65404442	Zfp395|chr14:65403943-65404442	0.43334810119048	.	.
chr14	66296745	66297244	chr14	66190304	66190803	1700001G11Rik|chr14:66190304-66190803	0.741013904335468	.	.
chr14	66296745	66297244	chr14	66190304	66190803	Trim35|chr14:66190304-66190803	0.741013904335468	.	.
chr14	67008741	67009240	chr14	66953043	66953542	Bnip3l|chr14:66953043-66953542	0.653755213728497	.	.
chr14	70099804	70100303	chr14	69965510	69966009	Bin3|chr14:69965510-69966009	0.399743031707766	.	.
chr14	70099804	70100303	chr14	70381568	70382067	Bin3|chr14:70381568-70382067	0.668047725046999	.	.
chr14	70099804	70100303	chr14	70381568	70382067	Bin3|chr14:70381568-70382067	0.668047725047	.	.
chr14	70577553	70578052	chr14	70682159	70682658	Nudt18|chr14:70682159-70682658	0.412983362763665	.	.
chr14	73385087	73385586	chr14	73142837	73143336	Itm2b|chr14:73142837-73143336	0.727244153492318	.	.
chr14	74732025	74732524	chr14	74784524	74785023	Esd|chr14:74784524-74785023	0.488180455774913	.	.
chr14	75786756	75787255	chr14	76077115	76077614	Slc25a30|chr14:76077115-76077614	0.467403796303723	.	.
chr14	75845064	75845563	chr14	76077115	76077614	Gm4285|chr14:76077115-76077614	0.425565914296363	.	.
chr14	75845064	75845563	chr14	76077115	76077614	Tpt1|chr14:76077115-76077614	0.425565914296363	.	.
chr14	76110587	76111086	chr14	76466870	76467369	Gpalpp1|chr14:76466870-76467369	0.44420528797673	.	.
chr14	76110587	76111086	chr14	76466870	76467369	Nufip1|chr14:76466870-76467369	0.44420528797673	.	.
chr14	76414303	76414802	chr14	76504224	76504723	Tsc22d1|chr14:76504224-76504723	0.540224311459563	.	.
chr14	76414303	76414802	chr14	76532710	76533209	Tsc22d1|chr14:76532710-76533209	0.709937335879553	.	.
chr14	84443173	84443672	chr14	84257626	84258125	Pcdh17|chr14:84257626-84258125	0.402739720344349	.	.
chr14	99099575	99100074	chr14	99176597	99177096	Dis3|chr14:99176597-99177096	0.460657684669026	.	.
chr14	99099575	99100074	chr14	99176597	99177096	Pibf1|chr14:99176597-99177096	0.460657684669026	.	.
chr14	99298311	99298810	chr14	99176597	99177096	Klf5|chr14:99176597-99177096	0.437347288832058	.	.
chr14	99298311	99298810	chr14	99366364	99366863	Klf5|chr14:99366364-99366863	0.43806739413084	.	.
chr14	99298311	99298810	chr14	99579151	99579650	Klf5|chr14:99579151-99579650	0.544177518535209	.	.
chr14	101639969	101640468	chr14	101780026	101780525	Commd6|chr14:101780026-101780525	0.45321158317112	.	.
chr14	101639969	101640468	chr14	101787833	101788332	Commd6|chr14:101787833-101788332	0.463706724496245	.	.
chr14	101653768	101654267	chr14	101379285	101379784	Uchl3|chr14:101379285-101379784	0.572023115400422	.	.
chr14	103099364	103099863	chr14	103469344	103469843	Fbxl3|chr14:103469344-103469843	0.57545429423726	.	.
chr14	103346640	103347139	chr14	103469344	103469843	Mycbp2|chr14:103469344-103469843	0.699546464207998	.	.
chr14	103346640	103347139	chr14	103488612	103489111	Mycbp2|chr14:103488612-103489111	0.420918114436168	.	.
chr14	105177115	105177614	chr14	105313829	105314328	Rbm26|chr14:105313829-105314328	0.435164516975209	.	.
chr14	105258473	105258972	chr14	105313829	105314328	Ndfip2|chr14:105313829-105314328	0.500755244572691	.	.
chr14	115041972	115042471	chr14	115017614	115018113	Mir17hg|chr14:115017614-115018113	0.763597653050899	.	.
chr14	118132568	118133067	chr14	118180228	118180727	Tgds|chr14:118180228-118180727	0.548769139980166	.	.
chr14	120275399	120275898	chr14	120061062	120061561	Mbnl2|chr14:120061062-120061561	0.428734664276783	.	.
chr14	120477305	120477804	chr14	120137699	120138198	Rap2a|chr14:120137699-120138198	0.508573307767686	.	.
chr14	120477305	120477804	chr14	120257307	120257806	Rap2a|chr14:120257307-120257806	0.660413609624661	.	.
chr14	120477305	120477804	chr14	120368869	120369368	Rap2a|chr14:120368869-120369368	0.731794021056506	.	.
chr14	120910689	120911188	chr14	120626512	120627011	Ipo5|chr14:120626512-120627011	0.533594683585599	.	.
chr14	120911304	120911803	chr14	120835722	120836221	Ipo5|chr14:120835722-120836221	0.643772260072271	.	.
chr14	121035183	121035682	chr14	120835722	120836221	Farp1|chr14:120835722-120836221	0.692799910648754	.	.
chr14	121035732	121036231	chr14	120835722	120836221	Farp1|chr14:120835722-120836221	0.705099739543802	.	.
chr14	121798382	121798881	chr14	122104758	122105257	Dock9|chr14:122104758-122105257	0.387788581468298	.	.
chr14	121878259	121878758	chr14	121770528	121771027	1810041H14Rik|chr14:121770528-121771027	0.718615338930762	.	.
chr14	121878259	121878758	chr14	121770528	121771027	Ubac2|chr14:121770528-121771027	0.718615338930762	.	.
chr14	121878259	121878758	chr14	122104758	122105257	1810041H14Rik|chr14:122104758-122105257	0.576334673875219	.	.
chr14	121878259	121878758	chr14	122104758	122105257	Ubac2|chr14:122104758-122105257	0.576334673875219	.	.
chr15	3979532	3980031	chr15	4073821	4074320	Fbxo4|chr15:4073821-4074320	0.673832062216234	.	.
chr15	8109033	8109532	chr15	8445225	8445724	Nup155|chr15:8445225-8445724	0.524555864140356	.	.
chr15	8443521	8444020	chr15	8568664	8569163	Nipbl|chr15:8568664-8569163	0.491026861098441	.	.
chr15	8443521	8444020	chr15	8569178	8569677	Nipbl|chr15:8569178-8569677	0.540664739164494	.	.
chr15	8443521	8444020	chr15	8596399	8596898	Nipbl|chr15:8596399-8596898	0.666332629757005	.	.
chr15	8444405	8444904	chr15	8445225	8445724	Nipbl|chr15:8445225-8445724	0.826340439349174	.	.
chr15	9070938	9071437	chr15	9157761	9158260	Nadk2|chr15:9157761-9158260	0.592064803728043	.	.
chr15	9070938	9071437	chr15	9302663	9303162	Nadk2|chr15:9302663-9303162	0.565335944314702	.	.
chr15	9140229	9140728	chr15	9302663	9303162	Lmbrd2|chr15:9302663-9303162	0.593587307376655	.	.
chr15	10469827	10470326	chr15	10011538	10012037	Dnajc21|chr15:10011538-10012037	0.671012635301708	.	.
chr15	10469827	10470326	chr15	10027682	10028181	Dnajc21|chr15:10027682-10028181	0.449127391031351	.	.
chr15	10470378	10470877	chr15	10011538	10012037	Dnajc21|chr15:10011538-10012037	0.709351123431715	.	.
chr15	10470378	10470877	chr15	10027682	10028181	Dnajc21|chr15:10027682-10028181	0.560341363088634	.	.
chr15	10485750	10486249	chr15	10011538	10012037	Brix1|chr15:10011538-10012037	0.848225871588312	.	.
chr15	10485750	10486249	chr15	10011538	10012037	Rad1|chr15:10011538-10012037	0.848225871588312	.	.
chr15	10485750	10486249	chr15	10027682	10028181	Brix1|chr15:10027682-10028181	0.595427321309845	.	.
chr15	10485750	10486249	chr15	10027682	10028181	Rad1|chr15:10027682-10028181	0.595427321309845	.	.
chr15	10714529	10715028	chr15	10463511	10464010	4930556M19Rik|chr15:10463511-10464010	0.562808258518322	.	.
chr15	10714529	10715028	chr15	10463511	10464010	Rai14|chr15:10463511-10464010	0.562808258518322	.	.
chr15	11995807	11996306	chr15	11995233	11995732	Sub1|chr15:11995233-11995732	0.60815739550219	.	.
chr15	12084213	12084712	chr15	12066443	12066942	Gm34759|chr15:12066443-12066942	0.430966430984187	.	.
chr15	12117538	12118037	chr15	12418900	12419399	Zfr|chr15:12418900-12419399	0.416474066410819	.	.
chr15	12204786	12205285	chr15	11903985	11904484	Mtmr12|chr15:11903985-11904484	0.380350397824275	.	.
chr15	12739746	12740245	chr15	12751487	12751986	Pdzd2|chr15:12751487-12751986	0.394104289718283	.	.
chr15	12824421	12824920	chr15	12751487	12751986	6030458C11Rik|chr15:12751487-12751986	0.399279075200557	.	.
chr15	12824421	12824920	chr15	12751487	12751986	Drosha|chr15:12751487-12751986	0.399279075200557	.	.
chr15	25622071	25622570	chr15	25284281	25284780	Myo10|chr15:25284281-25284780	0.446851610329135	.	.
chr15	25622071	25622570	chr15	25302904	25303403	Myo10|chr15:25302904-25303403	0.523426251815614	.	.
chr15	25622071	25622570	chr15	25679042	25679541	Myo10|chr15:25679042-25679541	0.6474281364337	.	.
chr15	25622071	25622570	chr15	25688593	25689092	Myo10|chr15:25688593-25689092	0.432640514286494	.	.
chr15	25842891	25843390	chr15	25688593	25689092	Retreg1|chr15:25688593-25689092	0.547732660499855	.	.
chr15	26895334	26895833	chr15	26891981	26892480	Fbxl7|chr15:26891981-26892480	0.54200264736488	.	.
chr15	28025822	28026321	chr15	28051584	28052083	Trio|chr15:28051584-28052083	0.674060116373357	.	.
chr15	28025822	28026321	chr15	28158839	28159338	Trio|chr15:28158839-28159338	0.546506796131014	.	.
chr15	31224071	31224570	chr15	31281765	31282264	Dap|chr15:31281765-31282264	0.567044275609878	.	.
chr15	31224071	31224570	chr15	31292789	31293288	Dap|chr15:31292789-31293288	0.549465480518308	.	.
chr15	31224071	31224570	chr15	31409747	31410246	Dap|chr15:31409747-31410246	0.653557571086783	.	.
chr15	31224580	31225079	chr15	31281765	31282264	Dap|chr15:31281765-31282264	0.500292064702024	.	.
chr15	31224580	31225079	chr15	31292789	31293288	Dap|chr15:31292789-31293288	0.485147642256794	.	.
chr15	31224580	31225079	chr15	31409747	31410246	Dap|chr15:31409747-31410246	0.574286461289893	.	.
chr15	31453405	31453904	chr15	31409747	31410246	Gm49208|chr15:31409747-31410246	0.522375565161049	.	.
chr15	31453405	31453904	chr15	31409747	31410246	Ropn1l|chr15:31409747-31410246	0.522375565161049	.	.
chr15	31601534	31602033	chr15	31264832	31265331	Atpsckmt|chr15:31264832-31265331	0.565781566214083	.	.
chr15	31601534	31602033	chr15	31264832	31265331	Cct5|chr15:31264832-31265331	0.565781566214083	.	.
chr15	32778596	32779095	chr15	32935337	32935836	Gm32618|chr15:32935337-32935836	0.657745268669818	.	.
chr15	35371273	35371772	chr15	35326586	35327085	Vps13b|chr15:35326586-35327085	0.469537606830908	.	.
chr15	36496532	36497031	chr15	36151897	36152396	Ankrd46|chr15:36151897-36152396	0.629710641872824	.	.
chr15	36496532	36497031	chr15	36705956	36706455	Ankrd46|chr15:36705956-36706455	0.445362672319303	.	.
chr15	36608787	36609286	chr15	36705956	36706455	Pabpc1|chr15:36705956-36706455	0.481486674906179	.	.
chr15	36608787	36609286	chr15	36793534	36794033	Pabpc1|chr15:36793534-36794033	0.492678041344306	.	.
chr15	36609295	36609794	chr15	36705956	36706455	Pabpc1|chr15:36705956-36706455	0.465874895666111	.	.
chr15	36695489	36695988	chr15	36793534	36794033	Gm46515|chr15:36793534-36794033	0.711907584932498	.	.
chr15	36938593	36939092	chr15	36727277	36727776	Gm34590|chr15:36727277-36727776	0.615226179824721	.	.
chr15	36938593	36939092	chr15	36727805	36728304	Gm34590|chr15:36727805-36728304	0.551984792525396	.	.
chr15	36938593	36939092	chr15	36892568	36893067	Gm34590|chr15:36892568-36893067	0.504850471937705	.	.
chr15	38078732	38079231	chr15	38247757	38248256	Gm49312|chr15:38247757-38248256	0.650992283296929	.	.
chr15	38078732	38079231	chr15	38247757	38248256	Ubr5|chr15:38247757-38248256	0.650992283296929	.	.
chr15	38301155	38301654	chr15	38247757	38248256	Klf10|chr15:38247757-38248256	0.452978493696057	.	.
chr15	38518146	38518645	chr15	38299074	38299573	Azin1|chr15:38299074-38299573	0.628194004280413	.	.
chr15	38518146	38518645	chr15	38299074	38299573	Gm49077|chr15:38299074-38299573	0.628194004280413	.	.
chr15	38518146	38518645	chr15	38384510	38385009	Azin1|chr15:38384510-38385009	0.660859834436731	.	.
chr15	38518146	38518645	chr15	38384510	38385009	Gm49077|chr15:38384510-38385009	0.660859834436731	.	.
chr15	38518146	38518645	chr15	38542683	38543182	Azin1|chr15:38542683-38543182	0.516731228282811	.	.
chr15	38518146	38518645	chr15	38542683	38543182	Gm49077|chr15:38542683-38543182	0.516731228282811	.	.
chr15	38519177	38519676	chr15	38966802	38967301	Azin1|chr15:38966802-38967301	0.603068140902256	.	.
chr15	38519177	38519676	chr15	38966802	38967301	Gm49077|chr15:38966802-38967301	0.603068140902256	.	.
chr15	38661623	38662122	chr15	38473580	38474079	Atp6v1c1|chr15:38473580-38474079	0.614768110588633	.	.
chr15	39112506	39113005	chr15	39196662	39197161	Dcaf13|chr15:39196662-39197161	0.609721101926552	.	.
chr15	39112506	39113005	chr15	39196662	39197161	Slc25a32|chr15:39196662-39197161	0.609721101926552	.	.
chr15	41788695	41789194	chr15	41603154	41603653	Gm26854|chr15:41603154-41603653	0.424810340159969	.	.
chr15	43282518	43283017	chr15	43344382	43344881	Eif3e|chr15:43344382-43344881	0.535402796403569	.	.
chr15	44427281	44427780	chr15	44748231	44748730	Eny2|chr15:44748231-44748730	0.637293820121882	.	.
chr15	44427281	44427780	chr15	44748231	44748730	Nudcd1|chr15:44748231-44748730	0.637293820121882	.	.
chr15	51865314	51865813	chr15	52160677	52161176	Eif3h|chr15:52160677-52161176	0.578090832613612	.	.
chr15	55906233	55906732	chr15	55580488	55580987	Sntb1|chr15:55580488-55580987	0.661142696167195	.	.
chr15	55906786	55907285	chr15	55580488	55580987	Sntb1|chr15:55580488-55580987	0.664047507356208	.	.
chr15	55906786	55907285	chr15	55580488	55580987	Sntb1|chr15:55580488-55580987	0.664047507356209	.	.
chr15	57695391	57695890	chr15	57589942	57590441	Zhx2|chr15:57589942-57590441	0.43323438938795	.	.
chr15	57695391	57695890	chr15	57695917	57696416	Zhx2|chr15:57695917-57696416	0.506249285080443	.	.
chr15	57695391	57695890	chr15	57816491	57816990	Zhx2|chr15:57816491-57816990	0.652588320602119	.	.
chr15	57708832	57709331	chr15	57816491	57816990	Gm16006|chr15:57816491-57816990	0.42114928778598	.	.
chr15	57892158	57892657	chr15	57975813	57976312	Derl1|chr15:57975813-57976312	0.784909352005374	.	.
chr15	58076321	58076820	chr15	57975813	57976312	Gm29394|chr15:57975813-57976312	0.516125382844093	.	.
chr15	58076321	58076820	chr15	57975813	57976312	Zhx1|chr15:57975813-57976312	0.516125382844093	.	.
chr15	58134890	58135389	chr15	57975813	57976312	Atad2|chr15:57975813-57976312	0.763048918614085	.	.
chr15	58141064	58141563	chr15	57816491	57816990	Wdyhv1|chr15:57816491-57816990	0.49605265002547	.	.
chr15	58214676	58215175	chr15	58203918	58204417	Fbxo32|chr15:58203918-58204417	0.580997524717702	.	.
chr15	58214676	58215175	chr15	58203918	58204417	Gm15943|chr15:58203918-58204417	0.580997524717702	.	.
chr15	59314727	59315226	chr15	59673921	59674420	Sqle|chr15:59673921-59674420	0.384752453494107	.	.
chr15	64382620	64383119	chr15	64122597	64123096	Asap1|chr15:64122597-64123096	0.39117411180487	.	.
chr15	66286059	66286558	chr15	66189734	66190233	Gm27242|chr15:66189734-66190233	0.379201859360261	.	.
chr15	66286059	66286558	chr15	66189734	66190233	Kcnq3|chr15:66189734-66190233	0.379201859360261	.	.
chr15	66286601	66287100	chr15	66189734	66190233	Gm27242|chr15:66189734-66190233	0.815647623065859	.	.
chr15	66286601	66287100	chr15	66189734	66190233	Kcnq3|chr15:66189734-66190233	0.815647623065859	.	.
chr15	73090465	73090964	chr15	73117947	73118446	Chrac1|chr15:73117947-73118446	0.434542809012344	.	.
chr15	73422896	73423395	chr15	73117947	73118446	Gm49066|chr15:73117947-73118446	0.386910182757109	.	.
chr15	73422896	73423395	chr15	73117947	73118446	Ptk2|chr15:73117947-73118446	0.386910182757109	.	.
chr15	74672346	74672845	chr15	74284936	74285435	Arc|chr15:74284936-74285435	0.400279951386392	.	.
chr15	74672346	74672845	chr15	74487427	74487926	Arc|chr15:74487427-74487926	0.530278736812017	.	.
chr15	75841715	75842214	chr15	76034276	76034775	Zc3h3|chr15:76034276-76034775	0.397876860754955	.	.
chr15	75894382	75894881	chr15	76208279	76208778	Naprt|chr15:76208279-76208778	0.41429826271084	.	.
chr15	75929615	75930114	chr15	76208279	76208778	Tsta3|chr15:76208279-76208778	0.456268102426681	.	.
chr15	75940701	75941200	chr15	76034276	76034775	Zfp623|chr15:76034276-76034775	0.574678207548006	.	.
chr15	75968926	75969425	chr15	76034276	76034775	Zfp707|chr15:76034276-76034775	0.445158894489759	.	.
chr15	76080706	76081205	chr15	76208279	76208778	Puf60|chr15:76208279-76208778	0.572180491796772	.	.
chr15	76327172	76327671	chr15	76208279	76208778	Exosc4|chr15:76208279-76208778	0.472282326235299	.	.
chr15	76327172	76327671	chr15	76208279	76208778	Oplah|chr15:76208279-76208778	0.472282326235299	.	.
chr15	76327172	76327671	chr15	76656798	76657297	Exosc4|chr15:76656798-76657297	0.409010607039349	.	.
chr15	76327172	76327671	chr15	76656798	76657297	Oplah|chr15:76656798-76657297	0.409010607039349	.	.
chr15	76327172	76327671	chr15	76697858	76698357	Exosc4|chr15:76697858-76698357	0.384578599518006	.	.
chr15	76327172	76327671	chr15	76697858	76698357	Oplah|chr15:76697858-76698357	0.384578599518006	.	.
chr15	76350948	76351447	chr15	76208279	76208778	Maf1|chr15:76208279-76208778	0.506665793552665	.	.
chr15	76350948	76351447	chr15	76208279	76208778	Sharpin|chr15:76208279-76208778	0.506665793552665	.	.
chr15	76350948	76351447	chr15	76656798	76657297	Maf1|chr15:76656798-76657297	0.486306692229942	.	.
chr15	76350948	76351447	chr15	76656798	76657297	Sharpin|chr15:76656798-76657297	0.486306692229942	.	.
chr15	76350948	76351447	chr15	76697858	76698357	Maf1|chr15:76697858-76698357	0.535676223528646	.	.
chr15	76350948	76351447	chr15	76697858	76698357	Sharpin|chr15:76697858-76698357	0.535676223528646	.	.
chr15	76511731	76512230	chr15	76697858	76698357	Dgat1|chr15:76697858-76698357	0.39780418997327	.	.
chr15	76671356	76671855	chr15	76697858	76698357	Ppp1r16a|chr15:76697858-76698357	0.43439613403029	.	.
chr15	76710330	76710829	chr15	76656798	76657297	Lrrc14|chr15:76656798-76657297	0.381733677644336	.	.
chr15	76710330	76710829	chr15	76656798	76657297	Recql4|chr15:76656798-76657297	0.381733677644336	.	.
chr15	76722041	76722540	chr15	76519643	76520142	Lrrc24|chr15:76519643-76520142	0.442250088840706	.	.
chr15	76903803	76904302	chr15	76656798	76657297	Rpl8|chr15:76656798-76657297	0.494528422659934	.	.
chr15	76903803	76904302	chr15	76952315	76952814	Rpl8|chr15:76952315-76952814	0.432962660486199	.	.
chr15	76948202	76948701	chr15	76656798	76657297	1110038F14Rik|chr15:76656798-76657297	0.457846799179079	.	.
chr15	77306395	77306894	chr15	77358569	77359068	Rbfox2|chr15:77358569-77359068	0.458429591219112	.	.
chr15	77306909	77307408	chr15	77245240	77245739	Rbfox2|chr15:77245240-77245739	0.516621242813458	.	.
chr15	77928854	77929353	chr15	77797908	77798407	Txn2|chr15:77797908-77798407	0.510277009863001	.	.
chr15	78670330	78670829	chr15	78982691	78983190	1700041B01Rik|chr15:78982691-78983190	0.400112217070045	.	.
chr15	78876918	78877417	chr15	78982691	78983190	Gga1|chr15:78982691-78983190	0.469704808708119	.	.
chr15	78876918	78877417	chr15	78982691	78983190	Gga1|chr15:78982691-78983190	0.46970480870812	.	.
chr15	78877477	78877976	chr15	78982691	78983190	Gga1|chr15:78982691-78983190	0.496247885936533	.	.
chr15	78913573	78914072	chr15	79038803	79039302	1700027A07Rik|chr15:79038803-79039302	0.498403463376515	.	.
chr15	78913573	78914072	chr15	79038803	79039302	Pdxp|chr15:79038803-79039302	0.498403463376515	.	.
chr15	79030546	79031045	chr15	78982691	78983190	Gcat|chr15:78982691-78983190	0.489513462815924	.	.
chr15	79108687	79109186	chr15	78982691	78983190	Micall1|chr15:78982691-78983190	0.391013630745418	.	.
chr15	79109213	79109712	chr15	78982691	78983190	Micall1|chr15:78982691-78983190	0.388788352019064	.	.
chr15	79141064	79141563	chr15	78982691	78983190	1700088E04Rik|chr15:78982691-78983190	0.460243565758444	.	.
chr15	79141064	79141563	chr15	78982691	78983190	Polr2f|chr15:78982691-78983190	0.460243565758444	.	.
chr15	79892113	79892612	chr15	79752984	79753483	Apobec3|chr15:79752984-79753483	0.538470598975848	.	.
chr15	80012755	80013254	chr15	79774239	79774738	Gm41361|chr15:79774239-79774738	0.400193401517303	.	.
chr15	80012755	80013254	chr15	79883300	79883799	Gm41361|chr15:79883300-79883799	0.411602137722656	.	.
chr15	80132833	80133332	chr15	79752984	79753483	Tab1|chr15:79752984-79753483	0.44617562230001	.	.
chr15	80132833	80133332	chr15	79774239	79774738	Tab1|chr15:79774239-79774738	0.607651617360701	.	.
chr15	80710857	80711356	chr15	80659111	80659610	Tnrc6b|chr15:80659111-80659610	0.539905208597299	.	.
chr15	80948236	80948735	chr15	80784445	80784944	Adsl|chr15:80784445-80784944	0.433800881678537	.	.
chr15	81190592	81191091	chr15	81172287	81172786	4930483J18Rik|chr15:81172287-81172786	0.403537469368113	.	.
chr15	81190592	81191091	chr15	81172287	81172786	Mrtfa|chr15:81172287-81172786	0.403537469368113	.	.
chr15	81399521	81400020	chr15	81523070	81523569	St13|chr15:81523070-81523569	0.435694400411512	.	.
chr15	81399521	81400020	chr15	81523070	81523569	Xpnpep3|chr15:81523070-81523569	0.435694400411512	.	.
chr15	81465883	81466382	chr15	81050341	81050840	Rbx1|chr15:81050341-81050840	0.5450643845096	.	.
chr15	81466385	81466884	chr15	81172287	81172786	Rbx1|chr15:81172287-81172786	0.452285524301133	.	.
chr15	81584935	81585434	chr15	81480879	81481378	Ep300|chr15:81480879-81481378	0.70429232316246	.	.
chr15	81584935	81585434	chr15	81729820	81730319	Ep300|chr15:81729820-81730319	0.806523010725747	.	.
chr15	81584935	81585434	chr15	81811113	81811612	Ep300|chr15:81811113-81811612	0.7613344634644	.	.
[truncated: 3,985 more rows]
