# Supplementary material for: Single-cell analysis of chromatin accessibility in the adult mouse brain
Source: Nature. 2023 Dec 13;624(7991):378–89. doi: 10.1038/s41586-023-06824-9 (PMC10719105; doi:10.1038/s41586-023-06824-9)
Supplement: Supplementary file 3 — Supplementary Tables 1–25 and their legends. [file 41586_2023_6824_MOESM3_ESM.zip › 2023-03-05453B-s3/SI Tables/SI Table 13 Summary of all the gene-cCRE correlations/sa2subclass.IA_Mgp_Gaba.pdc.bedpe]

chr1	3466260	3466759	chr1	3371465	3371964	Gm1992|chr1:3371465-3371964	0.330672449622591	.	.
chr1	3671529	3672028	chr1	3371465	3371964	Xkr4|chr1:3371465-3371964	0.578306792421502	.	.
chr1	4785497	4785996	chr1	5022621	5023120	Mrpl15|chr1:5022621-5023120	0.578256140099223	.	.
chr1	4785497	4785996	chr1	5082818	5083317	Mrpl15|chr1:5082818-5083317	0.391456006671883	.	.
chr1	4785497	4785996	chr1	5170387	5170886	Mrpl15|chr1:5170387-5170886	0.585767515032114	.	.
chr1	4785497	4785996	chr1	5183460	5183959	Mrpl15|chr1:5183460-5183959	0.393509060357442	.	.
chr1	7088594	7089093	chr1	7010156	7010655	Pcmtd1|chr1:7010156-7010655	0.333812440376155	.	.
chr1	7397837	7398336	chr1	7543474	7543973	Gm26901|chr1:7543474-7543973	0.440953893986892	.	.
chr1	9700259	9700758	chr1	9541113	9541612	Mybl1|chr1:9541113-9541612	0.452867882208678	.	.
chr1	9748256	9748755	chr1	9541113	9541612	1700034P13Rik|chr1:9541113-9541612	0.73180274963457	.	.
chr1	9748256	9748755	chr1	9541113	9541612	Vcpip1|chr1:9541113-9541612	0.73180274963457	.	.
chr1	9798078	9798577	chr1	9983269	9983768	Sgk3|chr1:9983269-9983768	0.354759902137089	.	.
chr1	9798078	9798577	chr1	9993716	9994215	Sgk3|chr1:9993716-9994215	0.333269960984168	.	.
chr1	9798078	9798577	chr1	9996306	9996805	Sgk3|chr1:9996306-9996805	0.316261454215871	.	.
chr1	9908384	9908883	chr1	10039501	10040000	Mcmdc2|chr1:10039501-10040000	0.332841142531258	.	.
chr1	9943920	9944419	chr1	10096972	10097471	Snhg6|chr1:10096972-10097471	0.361234073015098	.	.
chr1	9943920	9944419	chr1	9993716	9994215	Snhg6|chr1:9993716-9994215	0.367293087070678	.	.
chr1	10232855	10233354	chr1	10039501	10040000	Arfgef1|chr1:10039501-10040000	0.622327113024193	.	.
chr1	10993772	10994271	chr1	10874715	10875214	Prex2|chr1:10874715-10875214	0.547257285370199	.	.
chr1	10993772	10994271	chr1	10874715	10875214	Prex2|chr1:10874715-10875214	0.5472572853702	.	.
chr1	10993772	10994271	chr1	11175747	11176246	Prex2|chr1:11175747-11176246	0.488157027080068	.	.
chr1	12992497	12992996	chr1	13189103	13189602	Slco5a1|chr1:13189103-13189602	0.44201679442614	.	.
chr1	13372876	13373375	chr1	13189103	13189602	Ncoa2|chr1:13189103-13189602	0.346568956254292	.	.
chr1	13372876	13373375	chr1	13360608	13361107	Ncoa2|chr1:13360608-13361107	0.347407480510604	.	.
chr1	13372876	13373375	chr1	13372290	13372789	Ncoa2|chr1:13372290-13372789	0.535395259191292	.	.
chr1	13373516	13374015	chr1	13360608	13361107	Ncoa2|chr1:13360608-13361107	0.457244846604519	.	.
chr1	13373516	13374015	chr1	13372290	13372789	Ncoa2|chr1:13372290-13372789	0.386618458905219	.	.
chr1	13660314	13660813	chr1	13360608	13361107	Lactb2|chr1:13360608-13361107	0.318055199729585	.	.
chr1	13660314	13660813	chr1	13372290	13372789	Lactb2|chr1:13372290-13372789	0.423608441538702	.	.
chr1	15805340	15805839	chr1	15683532	15684031	Terf1|chr1:15683532-15684031	0.64791913211349	.	.
chr1	16104999	16105498	chr1	16179087	16179586	Rdh10|chr1:16179087-16179586	0.39827872866179	.	.
chr1	16104999	16105498	chr1	16179087	16179586	Rpl7|chr1:16179087-16179586	0.39827872866179	.	.
chr1	17097665	17098164	chr1	16916592	16917091	Jph1|chr1:16916592-16917091	0.562075919043813	.	.
chr1	20820187	20820686	chr1	20620512	20621011	Mcm3|chr1:20620512-20621011	0.427836562438787	.	.
chr1	20820187	20820686	chr1	20699955	20700454	Mcm3|chr1:20699955-20700454	0.490178805255093	.	.
chr1	20820187	20820686	chr1	20906237	20906736	Mcm3|chr1:20906237-20906736	0.573685986741367	.	.
chr1	20820187	20820686	chr1	20933361	20933860	Mcm3|chr1:20933361-20933860	0.450501069200262	.	.
chr1	20820187	20820686	chr1	20941260	20941759	Mcm3|chr1:20941260-20941759	0.45812739375471	.	.
chr1	20820187	20820686	chr1	20995247	20995746	Mcm3|chr1:20995247-20995746	0.383660139678884	.	.
chr1	20820187	20820686	chr1	21067803	21068302	Mcm3|chr1:21067803-21068302	0.371087318586869	.	.
chr1	20820187	20820686	chr1	21232056	21232555	Mcm3|chr1:21232056-21232555	0.410687234796741	.	.
chr1	20890311	20890810	chr1	20938964	20939463	6720483E21Rik|chr1:20938964-20939463	0.355608984698235	.	.
chr1	20890311	20890810	chr1	20938964	20939463	Paqr8|chr1:20938964-20939463	0.355608984698235	.	.
chr1	20890311	20890810	chr1	21166203	21166702	6720483E21Rik|chr1:21166203-21166702	0.508613935111132	.	.
chr1	20890311	20890810	chr1	21166203	21166702	Paqr8|chr1:21166203-21166702	0.508613935111132	.	.
chr1	20890311	20890810	chr1	21166719	21167218	6720483E21Rik|chr1:21166719-21167218	0.606065859853287	.	.
chr1	20890311	20890810	chr1	21166719	21167218	Paqr8|chr1:21166719-21167218	0.606065859853287	.	.
chr1	20890857	20891356	chr1	20938964	20939463	6720483E21Rik|chr1:20938964-20939463	0.384022618034828	.	.
chr1	20890857	20891356	chr1	20938964	20939463	Paqr8|chr1:20938964-20939463	0.384022618034828	.	.
chr1	20890857	20891356	chr1	21166203	21166702	6720483E21Rik|chr1:21166203-21166702	0.513322104862397	.	.
chr1	20890857	20891356	chr1	21166203	21166702	Paqr8|chr1:21166203-21166702	0.513322104862397	.	.
chr1	20890857	20891356	chr1	21166719	21167218	6720483E21Rik|chr1:21166719-21167218	0.630064731574187	.	.
chr1	20890857	20891356	chr1	21166719	21167218	Paqr8|chr1:21166719-21167218	0.630064731574187	.	.
chr1	20951400	20951899	chr1	20938964	20939463	Efhc1|chr1:20938964-20939463	0.395918139518117	.	.
chr1	20951400	20951899	chr1	21166719	21167218	Efhc1|chr1:21166719-21167218	0.435020998808055	.	.
chr1	21961224	21961723	chr1	22211143	22211642	Kcnq5|chr1:22211143-22211642	0.396559009923626	.	.
chr1	22805771	22806270	chr1	22613570	22614069	Rims1|chr1:22613570-22614069	0.350606281872375	.	.
chr1	22805771	22806270	chr1	22690608	22691107	Rims1|chr1:22690608-22691107	0.416805595254366	.	.
chr1	23762292	23762791	chr1	23762798	23763297	B3gat2|chr1:23762798-23763297	0.752514100023734	.	.
chr1	24005456	24005955	chr1	24184897	24185396	Sdhaf4|chr1:24184897-24185396	0.360286861312379	.	.
chr1	24099649	24100148	chr1	24184897	24185396	Fam135a|chr1:24184897-24185396	0.324969314549085	.	.
chr1	24100186	24100685	chr1	24452128	24452627	Fam135a|chr1:24452128-24452627	0.410471927285799	.	.
chr1	30873942	30874441	chr1	31205526	31206025	Phf3|chr1:31205526-31206025	0.321921905428012	.	.
chr1	30949080	30949579	chr1	31205526	31206025	Ptp4a1|chr1:31205526-31206025	0.316746838316626	.	.
chr1	30949582	30950081	chr1	31205526	31206025	Ptp4a1|chr1:31205526-31206025	0.421892943874781	.	.
chr1	33719875	33720374	chr1	33271662	33272161	Rab23|chr1:33271662-33272161	0.424874663899301	.	.
chr1	33719875	33720374	chr1	33531569	33532068	Rab23|chr1:33531569-33532068	0.423485448221857	.	.
chr1	33719875	33720374	chr1	33874889	33875388	Rab23|chr1:33874889-33875388	0.339854451288666	.	.
chr1	33757526	33758025	chr1	33739270	33739769	Bag2|chr1:33739270-33739769	0.324215850956262	.	.
chr1	33907308	33907807	chr1	33946901	33947400	Bend6|chr1:33946901-33947400	0.333829567514932	.	.
chr1	33907308	33907807	chr1	33946901	33947400	Dst|chr1:33946901-33947400	0.333829567514932	.	.
chr1	34439491	34439990	chr1	34011301	34011800	Ccdc115|chr1:34011301-34011800	0.51819689140315	.	.
chr1	34439491	34439990	chr1	34011301	34011800	Imp4|chr1:34011301-34011800	0.51819689140315	.	.
chr1	34439491	34439990	chr1	34218290	34218789	Ccdc115|chr1:34218290-34218789	0.599285169116951	.	.
chr1	34439491	34439990	chr1	34218290	34218789	Imp4|chr1:34218290-34218789	0.599285169116951	.	.
chr1	34439491	34439990	chr1	34434650	34435149	Ccdc115|chr1:34434650-34435149	0.613750787720768	.	.
chr1	34439491	34439990	chr1	34434650	34435149	Imp4|chr1:34434650-34435149	0.613750787720768	.	.
chr1	34579442	34579941	chr1	34750293	34750792	1700101I19Rik|chr1:34750293-34750792	0.417329766207401	.	.
chr1	34579442	34579941	chr1	34750293	34750792	Amer3|chr1:34750293-34750792	0.417329766207401	.	.
chr1	34579442	34579941	chr1	34752832	34753331	1700101I19Rik|chr1:34752832-34753331	0.404567780147605	.	.
chr1	34579442	34579941	chr1	34752832	34753331	Amer3|chr1:34752832-34753331	0.404567780147605	.	.
chr1	34579442	34579941	chr1	34812797	34813296	1700101I19Rik|chr1:34812797-34813296	0.524519422605624	.	.
chr1	34579442	34579941	chr1	34812797	34813296	Amer3|chr1:34812797-34813296	0.524519422605624	.	.
chr1	34801460	34801959	chr1	34750293	34750792	Arhgef4|chr1:34750293-34750792	0.379425052635296	.	.
chr1	34801460	34801959	chr1	34752832	34753331	Arhgef4|chr1:34752832-34753331	0.588535022776666	.	.
chr1	34802224	34802723	chr1	34750293	34750792	Arhgef4|chr1:34750293-34750792	0.42899005522171	.	.
chr1	34802224	34802723	chr1	34752832	34753331	Arhgef4|chr1:34752832-34753331	0.412891320071063	.	.
chr1	34802224	34802723	chr1	34793414	34793913	Arhgef4|chr1:34793414-34793913	0.362376520736356	.	.
chr1	34802224	34802723	chr1	34812797	34813296	Arhgef4|chr1:34812797-34813296	0.32316268192156	.	.
chr1	34842804	34843303	chr1	34750293	34750792	Fam168b|chr1:34750293-34750792	0.369355615999941	.	.
chr1	34842804	34843303	chr1	34793414	34793913	Fam168b|chr1:34793414-34793913	0.32819050005595	.	.
chr1	34849768	34850267	chr1	34750293	34750792	Plekhb2|chr1:34750293-34750792	0.41864362235258	.	.
chr1	34849768	34850267	chr1	34793414	34793913	Plekhb2|chr1:34793414-34793913	0.316790253995307	.	.
chr1	35879549	35880048	chr1	35726557	35727056	1110002O04Rik|chr1:35726557-35727056	0.413495114902253	.	.
chr1	35879549	35880048	chr1	35726557	35727056	1110002O04Rik|chr1:35726557-35727056	0.413495114902254	.	.
chr1	35879549	35880048	chr1	35826625	35827124	1110002O04Rik|chr1:35826625-35827124	0.72819420392629	.	.
chr1	35879549	35880048	chr1	36095396	36095895	1110002O04Rik|chr1:36095396-36095895	0.434663266780496	.	.
chr1	36068061	36068560	chr1	36009125	36009624	Hs6st1|chr1:36009125-36009624	0.320502108947311	.	.
chr1	36244101	36244600	chr1	36009125	36009624	Uggt1|chr1:36009125-36009624	0.368212180484185	.	.
chr1	36244101	36244600	chr1	36064836	36065335	Uggt1|chr1:36064836-36065335	0.355002518746863	.	.
chr1	36368438	36368937	chr1	36606843	36607342	Kansl3|chr1:36606843-36607342	0.352718660709331	.	.
chr1	36368438	36368937	chr1	36637991	36638490	Kansl3|chr1:36637991-36638490	0.678790906326499	.	.
chr1	36368438	36368937	chr1	36684036	36684535	Kansl3|chr1:36684036-36684535	0.365191018379405	.	.
chr1	36445084	36445583	chr1	36064836	36065335	Lman2l|chr1:36064836-36065335	0.452019200623934	.	.
chr1	36445084	36445583	chr1	36737259	36737758	Lman2l|chr1:36737259-36737758	0.315460518152287	.	.
chr1	36547105	36547604	chr1	36939401	36939900	Ankrd39|chr1:36939401-36939900	0.324461875322201	.	.
chr1	36547105	36547604	chr1	36939937	36940436	Ankrd39|chr1:36939937-36940436	0.475972140885788	.	.
chr1	36557336	36557835	chr1	36637991	36638490	D430040D24Rik|chr1:36637991-36638490	0.489646831789145	.	.
chr1	36557336	36557835	chr1	36637991	36638490	Sema4c|chr1:36637991-36638490	0.489646831789145	.	.
chr1	36557336	36557835	chr1	36902470	36902969	D430040D24Rik|chr1:36902470-36902969	0.359280643895575	.	.
chr1	36557336	36557835	chr1	36902470	36902969	Sema4c|chr1:36902470-36902969	0.359280643895575	.	.
chr1	36691240	36691739	chr1	36401491	36401990	Cox5b|chr1:36401491-36401990	0.407430038028306	.	.
chr1	36691240	36691739	chr1	36939937	36940436	Cox5b|chr1:36939937-36940436	0.322453827988589	.	.
chr1	36709882	36710381	chr1	36939401	36939900	4933424G06Rik|chr1:36939401-36939900	0.394543425107766	.	.
chr1	36709882	36710381	chr1	36939937	36940436	4933424G06Rik|chr1:36939937-36940436	0.344149598815018	.	.
chr1	37540864	37541363	chr1	37288051	37288550	Mgat4a|chr1:37288051-37288550	0.318941143851484	.	.
chr1	37540864	37541363	chr1	37726317	37726816	Mgat4a|chr1:37726317-37726816	0.339259530990195	.	.
chr1	37719678	37720177	chr1	37339069	37339568	2010300C02Rik|chr1:37339069-37339568	0.54736256695873	.	.
chr1	37719678	37720177	chr1	37347418	37347917	2010300C02Rik|chr1:37347418-37347917	0.583505842176209	.	.
chr1	37719678	37720177	chr1	37726317	37726816	2010300C02Rik|chr1:37726317-37726816	0.325766729169283	.	.
chr1	37719678	37720177	chr1	37982042	37982541	2010300C02Rik|chr1:37982042-37982541	0.468243888120016	.	.
chr1	37864699	37865198	chr1	38197221	38197720	Gm26805|chr1:38197221-38197720	0.461058196975603	.	.
chr1	37871955	37872454	chr1	37872597	37873096	Lipt1|chr1:37872597-37873096	0.417575177373046	.	.
chr1	37871955	37872454	chr1	37872597	37873096	Lipt1|chr1:37872597-37873096	0.417575177373047	.	.
chr1	37871955	37872454	chr1	38197221	38197720	Lipt1|chr1:38197221-38197720	0.539101498992285	.	.
chr1	37890241	37890740	chr1	38197221	38197720	Mitd1|chr1:38197221-38197720	0.562672106683089	.	.
chr1	37890241	37890740	chr1	38197221	38197720	Mrpl30|chr1:38197221-38197720	0.562672106683089	.	.
chr1	37997082	37997581	chr1	38197221	38197720	Eif5b|chr1:38197221-38197720	0.563755739981385	.	.
chr1	37997082	37997581	chr1	38197221	38197720	Txndc9|chr1:38197221-38197720	0.563755739981385	.	.
chr1	38129526	38130025	chr1	38197221	38197720	Rev1|chr1:38197221-38197720	0.821912818638403	.	.
chr1	38835659	38836158	chr1	38627336	38627835	Lonrf2|chr1:38627336-38627835	0.434046318263731	.	.
chr1	38836359	38836858	chr1	38627336	38627835	Lonrf2|chr1:38627336-38627835	0.414183995244226	.	.
chr1	38836359	38836858	chr1	39133297	39133796	Lonrf2|chr1:39133297-39133796	0.410000922043493	.	.
chr1	38897724	38898223	chr1	38627336	38627835	Chst10|chr1:38627336-38627835	0.324262744235788	.	.
chr1	39193901	39194400	chr1	39440068	39440567	Npas2|chr1:39440068-39440567	0.353209987731977	.	.
chr1	39367561	39368060	chr1	39318838	39319337	Rpl31|chr1:39318838-39319337	0.38949189672949	.	.
chr1	39367561	39368060	chr1	39339054	39339553	Rpl31|chr1:39339054-39339553	0.392493440305295	.	.
chr1	39367561	39368060	chr1	39339566	39340065	Rpl31|chr1:39339566-39340065	0.405775067345926	.	.
chr1	39478529	39479028	chr1	39010677	39011176	Tbc1d8|chr1:39010677-39011176	0.468482158359187	.	.
chr1	39478529	39479028	chr1	39063984	39064483	Tbc1d8|chr1:39063984-39064483	0.354062060115654	.	.
chr1	39478529	39479028	chr1	39339566	39340065	Tbc1d8|chr1:39339566-39340065	0.40135019451758	.	.
chr1	39478529	39479028	chr1	39339566	39340065	Tbc1d8|chr1:39339566-39340065	0.401350194517581	.	.
chr1	39478529	39479028	chr1	39555969	39556468	Tbc1d8|chr1:39555969-39556468	0.323894527095831	.	.
chr1	39535425	39535924	chr1	39441615	39442114	Cnot11|chr1:39441615-39442114	0.550353554902272	.	.
chr1	39576291	39576790	chr1	39441615	39442114	Rnf149|chr1:39441615-39442114	0.332179710935225	.	.
chr1	39576797	39577296	chr1	39832210	39832709	Rnf149|chr1:39832210-39832709	0.416764283370169	.	.
chr1	39577299	39577798	chr1	39441615	39442114	Rnf149|chr1:39441615-39442114	0.597294310475352	.	.
chr1	39649896	39650395	chr1	39440068	39440567	D930019O06Rik|chr1:39440068-39440567	0.411481472803899	.	.
chr1	39649896	39650395	chr1	39761309	39761808	D930019O06Rik|chr1:39761309-39761808	0.637673631436753	.	.
chr1	39650724	39651223	chr1	39441615	39442114	Creg2|chr1:39441615-39442114	0.39556376786301	.	.
chr1	39650724	39651223	chr1	39441615	39442114	D930019O06Rik|chr1:39441615-39442114	0.39556376786301	.	.
chr1	40085635	40086134	chr1	39911472	39911971	Gm16894|chr1:39911472-39911971	0.433699146044442	.	.
chr1	40085635	40086134	chr1	39976781	39977280	Gm16894|chr1:39976781-39977280	0.412501837904571	.	.
chr1	40085635	40086134	chr1	40000871	40001370	Gm16894|chr1:40000871-40001370	0.450145447609249	.	.
chr1	40790447	40790946	chr1	41001530	41002029	Mfsd9|chr1:41001530-41002029	0.33307487408847	.	.
chr1	42695450	42695949	chr1	42491441	42491940	Gm20646|chr1:42491441-42491940	0.52911807492506	.	.
chr1	42695450	42695949	chr1	42491441	42491940	Pantr1|chr1:42491441-42491940	0.52911807492506	.	.
chr1	42695450	42695949	chr1	42491441	42491940	Pou3f3|chr1:42491441-42491940	0.52911807492506	.	.
chr1	43092237	43092736	chr1	42874128	42874627	8430432A02Rik|chr1:42874128-42874627	0.498077987123514	.	.
chr1	43092237	43092736	chr1	42997595	42998094	8430432A02Rik|chr1:42997595-42998094	0.554172214096572	.	.
chr1	43092237	43092736	chr1	42998098	42998597	8430432A02Rik|chr1:42998098-42998597	0.413180487791597	.	.
chr1	43092237	43092736	chr1	43163711	43164210	8430432A02Rik|chr1:43163711-43164210	0.403432297082319	.	.
chr1	43098457	43098956	chr1	42914971	42915470	AI597479|chr1:42914971-42915470	0.326365297917756	.	.
chr1	43098457	43098956	chr1	42914971	42915470	Tgfbrap1|chr1:42914971-42915470	0.326365297917756	.	.
chr1	44102213	44102712	chr1	44275608	44276107	Tex30|chr1:44275608-44276107	0.495300966619517	.	.
chr1	44118638	44119137	chr1	44275608	44276107	Bivm|chr1:44275608-44276107	0.464915562594215	.	.
chr1	44118638	44119137	chr1	44275608	44276107	Poglut2|chr1:44275608-44276107	0.464915562594215	.	.
chr1	44119144	44119643	chr1	43760029	43760528	Bivm|chr1:43760029-43760528	0.417881150336325	.	.
chr1	44119144	44119643	chr1	43760029	43760528	Poglut2|chr1:43760029-43760528	0.417881150336325	.	.
chr1	45925424	45925923	chr1	45647136	45647635	Slc40a1|chr1:45647136-45647635	0.347960588905002	.	.
chr1	45925424	45925923	chr1	45647650	45648149	Slc40a1|chr1:45647650-45648149	0.396308741644458	.	.
chr1	51333906	51334405	chr1	51446000	51446499	9330175M20Rik|chr1:51446000-51446499	0.318191052931736	.	.
chr1	51333906	51334405	chr1	51620989	51621488	9330175M20Rik|chr1:51620989-51621488	0.359999985030765	.	.
chr1	51333906	51334405	chr1	51745610	51746109	9330175M20Rik|chr1:51745610-51746109	0.33955424100633	.	.
chr1	51478239	51478738	chr1	51687799	51688298	Nabp1|chr1:51687799-51688298	0.346425501373834	.	.
chr1	52113595	52114094	chr1	51758780	51759279	Gm31812|chr1:51758780-51759279	0.350250440478886	.	.
chr1	52113595	52114094	chr1	51836797	51837296	Gm31812|chr1:51836797-51837296	0.445131746587295	.	.
chr1	52113595	52114094	chr1	52064473	52064972	Gm31812|chr1:52064473-52064972	0.544468593978968	.	.
chr1	52113595	52114094	chr1	52331366	52331865	Gm31812|chr1:52331366-52331865	0.564286418173382	.	.
chr1	52119152	52119651	chr1	52388093	52388592	Stat1|chr1:52388093-52388592	0.359855806695348	.	.
chr1	52232193	52232692	chr1	51758780	51759279	Gls|chr1:51758780-51759279	0.326418848279763	.	.
chr1	52232193	52232692	chr1	52043116	52043615	Gls|chr1:52043116-52043615	0.329636015119636	.	.
chr1	52232193	52232692	chr1	52264317	52264816	Gls|chr1:52264317-52264816	0.469021309765455	.	.
chr1	52232193	52232692	chr1	52331366	52331865	Gls|chr1:52331366-52331865	0.414820310833001	.	.
chr1	52233098	52233597	chr1	52419365	52419864	Gls|chr1:52419365-52419864	0.334990641884628	.	.
chr1	52500159	52500658	chr1	52419365	52419864	Nab1|chr1:52419365-52419864	0.407288636489385	.	.
chr1	52500159	52500658	chr1	52578365	52578864	Nab1|chr1:52578365-52578864	0.34015569762434	.	.
chr1	52630383	52630882	chr1	52264317	52264816	Nemp2|chr1:52264317-52264816	0.383283848836557	.	.
chr1	52726931	52727430	chr1	52578365	52578864	Mfsd6|chr1:52578365-52578864	0.545703618535306	.	.
chr1	52844734	52845233	chr1	52578365	52578864	Hibch|chr1:52578365-52578864	0.340577484853438	.	.
chr1	53706596	53707095	chr1	53394356	53394855	Dnah7a|chr1:53394356-53394855	0.610045284763391	.	.
chr1	53785040	53785539	chr1	53986057	53986556	Stk17b|chr1:53986057-53986556	0.464170196897545	.	.
chr1	53785040	53785539	chr1	53986572	53987071	Stk17b|chr1:53986572-53987071	0.555727997679094	.	.
chr1	53785040	53785539	chr1	54059991	54060490	Stk17b|chr1:54059991-54060490	0.365190384515843	.	.
chr1	53785040	53785539	chr1	54065359	54065858	Stk17b|chr1:54065359-54065858	0.32601033972065	.	.
chr1	55027198	55027697	chr1	55192060	55192559	Sf3b1|chr1:55192060-55192559	0.413135171663286	.	.
chr1	55130908	55131407	chr1	55192060	55192559	Mob4|chr1:55192060-55192559	0.437299145937431	.	.
chr1	55236881	55237380	chr1	55192060	55192559	Mars2|chr1:55192060-55192559	0.337558486842038	.	.
chr1	55236881	55237380	chr1	55202211	55202710	Mars2|chr1:55202211-55202710	0.435094472931479	.	.
chr1	57406257	57406756	chr1	57205521	57206020	Maip1|chr1:57205521-57206020	0.410270968582041	.	.
chr1	57406257	57406756	chr1	57205521	57206020	Tyw5|chr1:57205521-57206020	0.410270968582041	.	.
chr1	57774846	57775345	chr1	57612380	57612879	Spats2l|chr1:57612380-57612879	0.50610637875084	.	.
chr1	57774846	57775345	chr1	57704909	57705408	Spats2l|chr1:57704909-57705408	0.477228034483783	.	.
chr1	57774846	57775345	chr1	57775384	57775883	Spats2l|chr1:57775384-57775883	0.43240519951614	.	.
chr1	57774846	57775345	chr1	58056144	58056643	Spats2l|chr1:58056144-58056643	0.43691372343139	.	.
chr1	57774846	57775345	chr1	58056821	58057320	Spats2l|chr1:58056821-58057320	0.494255432041192	.	.
chr1	57995689	57996188	chr1	57705682	57706181	Sgo2a|chr1:57705682-57706181	0.586587910979958	.	.
chr1	58112727	58113226	chr1	57969827	57970326	Aox3|chr1:57969827-57970326	0.357830781519574	.	.
chr1	58210207	58210706	chr1	58070079	58070578	Aox4|chr1:58070079-58070578	0.406406162060004	.	.
chr1	58392818	58393317	chr1	58056144	58056643	Bzw1|chr1:58056144-58056643	0.345605320750817	.	.
chr1	58392818	58393317	chr1	58056821	58057320	Bzw1|chr1:58056821-58057320	0.412373341780442	.	.
chr1	58392818	58393317	chr1	58652543	58653042	Bzw1|chr1:58652543-58653042	0.746064326970601	.	.
chr1	58445384	58445883	chr1	58165218	58165717	Nif3l1|chr1:58165218-58165717	0.389192501208083	.	.
chr1	58445384	58445883	chr1	58165218	58165717	Ppil3|chr1:58165218-58165717	0.389192501208083	.	.
chr1	58973284	58973783	chr1	58652543	58653042	Stradb|chr1:58652543-58653042	0.460080280397619	.	.
chr1	58973284	58973783	chr1	58652543	58653042	Trak2|chr1:58652543-58653042	0.460080280397619	.	.
chr1	58973284	58973783	chr1	58937261	58937760	Stradb|chr1:58937261-58937760	0.336609128229009	.	.
chr1	58973284	58973783	chr1	58937261	58937760	Trak2|chr1:58937261-58937760	0.336609128229009	.	.
chr1	59120147	59120646	chr1	59311861	59312360	G730003C15Rik|chr1:59311861-59312360	0.461453018453669	.	.
chr1	59120147	59120646	chr1	59311861	59312360	Tmem237|chr1:59311861-59312360	0.461453018453669	.	.
chr1	59481835	59482334	chr1	59633035	59633534	Fzd7|chr1:59633035-59633534	0.420116500652804	.	.
chr1	59684706	59685205	chr1	59633035	59633534	Nop58|chr1:59633035-59633534	0.466390434808622	.	.
chr1	59763159	59763658	chr1	59633035	59633534	Bmpr2|chr1:59633035-59633534	0.322234447565898	.	.
chr1	59763681	59764180	chr1	59574808	59575307	Bmpr2|chr1:59574808-59575307	0.333672339785513	.	.
chr1	59763681	59764180	chr1	59633035	59633534	Bmpr2|chr1:59633035-59633534	0.481510406996927	.	.
chr1	59912662	59913161	chr1	59574808	59575307	Fam117b|chr1:59574808-59575307	0.366990568192439	.	.
chr1	59912662	59913161	chr1	59633035	59633534	Fam117b|chr1:59633035-59633534	0.411736870357789	.	.
chr1	59913211	59913710	chr1	59574808	59575307	Fam117b|chr1:59574808-59575307	0.461257965400789	.	.
chr1	59913211	59913710	chr1	59633035	59633534	Fam117b|chr1:59633035-59633534	0.426143360071929	.	.
chr1	60343314	60343813	chr1	60625969	60626468	Cyp20a1|chr1:60625969-60626468	0.498202047647473	.	.
chr1	60566593	60567092	chr1	60961039	60961538	Raph1|chr1:60961039-60961538	0.389236978762501	.	.
chr1	62717818	62718317	chr1	62613711	62614210	Gm29083|chr1:62613711-62614210	0.673389071619244	.	.
chr1	63114071	63114570	chr1	62751250	62751749	Ino80d|chr1:62751250-62751749	0.710653115654375	.	.
chr1	63114071	63114570	chr1	62794447	62794946	Ino80d|chr1:62794447-62794946	0.400048285549331	.	.
chr1	63114071	63114570	chr1	62914399	62914898	Ino80d|chr1:62914399-62914898	0.496481421435432	.	.
chr1	63176509	63177008	chr1	62964231	62964730	Eef1b2|chr1:62964231-62964730	0.376964166612772	.	.
chr1	63176509	63177008	chr1	62964231	62964730	Ndufs1|chr1:62964231-62964730	0.376964166612772	.	.
chr1	63445105	63445604	chr1	63153005	63153504	Adam23|chr1:63153005-63153504	0.432372788652736	.	.
chr1	64122089	64122588	chr1	63851513	63852012	Klf7|chr1:63851513-63852012	0.545261263428485	.	.
chr1	64122089	64122588	chr1	63953367	63953866	Klf7|chr1:63953367-63953866	0.559329994086159	.	.
chr1	64122089	64122588	chr1	64222538	64223037	Klf7|chr1:64222538-64223037	0.56818732856566	.	.
chr1	64122089	64122588	chr1	64289060	64289559	Klf7|chr1:64289060-64289559	0.452181461802062	.	.
chr1	64122089	64122588	chr1	64357275	64357774	Klf7|chr1:64357275-64357774	0.677016404315087	.	.
chr1	64122089	64122588	chr1	64445949	64446448	Klf7|chr1:64445949-64446448	0.423996578263653	.	.
chr1	64532547	64533046	chr1	64289060	64289559	Creb1|chr1:64289060-64289559	0.324786768099464	.	.
chr1	64532547	64533046	chr1	64445949	64446448	Creb1|chr1:64445949-64446448	0.439667641260593	.	.
chr1	64616950	64617449	chr1	64717480	64717979	Gm28982|chr1:64717480-64717979	0.485239320651014	.	.
chr1	64616950	64617449	chr1	64717480	64717979	Mettl21a|chr1:64717480-64717979	0.485239320651014	.	.
chr1	64690474	64690973	chr1	64885199	64885698	2810408I11Rik|chr1:64885199-64885698	0.319715045708376	.	.
chr1	64690474	64690973	chr1	64885199	64885698	Ccnyl1|chr1:64885199-64885698	0.319715045708376	.	.
chr1	64691008	64691507	chr1	64357275	64357774	2810408I11Rik|chr1:64357275-64357774	0.419400918351286	.	.
chr1	64691008	64691507	chr1	64357275	64357774	Ccnyl1|chr1:64357275-64357774	0.419400918351286	.	.
chr1	64737642	64738141	chr1	64289060	64289559	Fzd5|chr1:64289060-64289559	0.389233095633371	.	.
chr1	64737642	64738141	chr1	64357275	64357774	Fzd5|chr1:64357275-64357774	0.335100653135181	.	.
chr1	65122893	65123392	chr1	64885199	64885698	D630023F18Rik|chr1:64885199-64885698	0.367504778985941	.	.
chr1	65186396	65186895	chr1	65237642	65238141	Idh1|chr1:65237642-65238141	0.345656607673265	.	.
chr1	65186396	65186895	chr1	65237642	65238141	Pikfyve|chr1:65237642-65238141	0.345656607673265	.	.
chr1	67038596	67039095	chr1	66913810	66914309	Lancl1|chr1:66913810-66914309	0.674468156933361	.	.
chr1	67038596	67039095	chr1	67167263	67167762	Lancl1|chr1:67167263-67167762	0.32211879763391	.	.
chr1	67038596	67039095	chr1	67268432	67268931	Lancl1|chr1:67268432-67268931	0.780002378274943	.	.
chr1	67038596	67039095	chr1	67359739	67360238	Lancl1|chr1:67359739-67360238	0.420061007236701	.	.
chr1	72211757	72212256	chr1	72254545	72255044	Mreg|chr1:72254545-72255044	0.629362654123324	.	.
chr1	72212372	72212871	chr1	72254545	72255044	Mreg|chr1:72254545-72255044	0.432655701687025	.	.
chr1	72284104	72284603	chr1	72081791	72082290	Pecr|chr1:72081791-72082290	0.508695210711604	.	.
chr1	72284104	72284603	chr1	72081791	72082290	Tmem169|chr1:72081791-72082290	0.508695210711604	.	.
chr1	72284104	72284603	chr1	72236179	72236678	Pecr|chr1:72236179-72236678	0.359970202507471	.	.
chr1	72284104	72284603	chr1	72236179	72236678	Tmem169|chr1:72236179-72236678	0.359970202507471	.	.
chr1	72284104	72284603	chr1	72336759	72337258	Pecr|chr1:72336759-72337258	0.461759683672183	.	.
chr1	72284104	72284603	chr1	72336759	72337258	Pecr|chr1:72336759-72337258	0.461759683672184	.	.
chr1	72284104	72284603	chr1	72336759	72337258	Tmem169|chr1:72336759-72337258	0.461759683672183	.	.
chr1	72284104	72284603	chr1	72336759	72337258	Tmem169|chr1:72336759-72337258	0.461759683672184	.	.
chr1	72284104	72284603	chr1	72730170	72730669	Pecr|chr1:72730170-72730669	0.661389115305749	.	.
chr1	72284104	72284603	chr1	72730170	72730669	Tmem169|chr1:72730170-72730669	0.661389115305749	.	.
chr1	72536972	72537471	chr1	72254545	72255044	March4|chr1:72254545-72255044	0.394900525589386	.	.
chr1	72536972	72537471	chr1	72606142	72606641	March4|chr1:72606142-72606641	0.507995441037198	.	.
chr1	72582908	72583407	chr1	72325061	72325560	Smarcal1|chr1:72325061-72325560	0.41889595709955	.	.
chr1	72640885	72641384	chr1	72870991	72871490	Gm39662|chr1:72870991-72871490	0.362685162452651	.	.
chr1	72711014	72711513	chr1	72606142	72606641	Rpl37a|chr1:72606142-72606641	0.423144690093263	.	.
chr1	72823775	72824274	chr1	72730170	72730669	Igfbp2|chr1:72730170-72730669	0.389854166088849	.	.
chr1	72823775	72824274	chr1	72764613	72765112	Igfbp2|chr1:72764613-72765112	0.45559139933622	.	.
chr1	72824488	72824987	chr1	72506132	72506631	Igfbp2|chr1:72506132-72506631	0.33650576592682	.	.
chr1	74236196	74236695	chr1	73962820	73963319	Arpc2|chr1:73962820-73963319	0.404194156465023	.	.
chr1	74236196	74236695	chr1	74386756	74387255	Arpc2|chr1:74386756-74387255	0.355215199829428	.	.
chr1	74284588	74285087	chr1	74332262	74332761	Aamp|chr1:74332262-74332761	0.340705689092667	.	.
chr1	74284588	74285087	chr1	74332262	74332761	Pnkd|chr1:74332262-74332761	0.340705689092667	.	.
chr1	74391301	74391800	chr1	74386756	74387255	Ctdsp1|chr1:74386756-74387255	0.457284574788842	.	.
chr1	74391301	74391800	chr1	74397348	74397847	Ctdsp1|chr1:74397348-74397847	0.446816407003561	.	.
chr1	74505730	74506229	chr1	74397348	74397847	Cnot9|chr1:74397348-74397847	0.609179523584133	.	.
chr1	74505730	74506229	chr1	74397348	74397847	Cnot9|chr1:74397348-74397847	0.609179523584134	.	.
chr1	74587962	74588461	chr1	74386756	74387255	Bcs1l|chr1:74386756-74387255	0.416003630812586	.	.
chr1	74587962	74588461	chr1	74386756	74387255	Zfp142|chr1:74386756-74387255	0.416003630812586	.	.
chr1	74587962	74588461	chr1	74816731	74817230	Bcs1l|chr1:74816731-74817230	0.489176565753196	.	.
chr1	74587962	74588461	chr1	74816731	74817230	Zfp142|chr1:74816731-74817230	0.489176565753196	.	.
chr1	74601175	74601674	chr1	74397348	74397847	Rnf25|chr1:74397348-74397847	0.37995880876398	.	.
chr1	74601175	74601674	chr1	74397348	74397847	Stk36|chr1:74397348-74397847	0.37995880876398	.	.
chr1	74601175	74601674	chr1	74808065	74808564	Rnf25|chr1:74808065-74808564	0.48009455115494	.	.
chr1	74601175	74601674	chr1	74808065	74808564	Stk36|chr1:74808065-74808564	0.48009455115494	.	.
chr1	74661495	74661994	chr1	74787775	74788274	Ttll4|chr1:74787775-74788274	0.449210201702537	.	.
chr1	74661495	74661994	chr1	74808065	74808564	Ttll4|chr1:74808065-74808564	0.358144307209456	.	.
chr1	75124760	75125259	chr1	74802933	74803432	Nhej1|chr1:74802933-74803432	0.373713721264935	.	.
chr1	75124760	75125259	chr1	75487834	75488333	Nhej1|chr1:75487834-75488333	0.552238732568065	.	.
chr1	75142499	75142998	chr1	75244823	75245322	Cnppd1|chr1:75244823-75245322	0.328850825607384	.	.
chr1	75142499	75142998	chr1	75244823	75245322	Retreg2|chr1:75244823-75245322	0.328850825607384	.	.
chr1	75168424	75168923	chr1	75381822	75382321	Zfand2b|chr1:75381822-75382321	0.319457630444731	.	.
chr1	75180079	75180578	chr1	74816731	74817230	Abcb6|chr1:74816731-74817230	0.452287785280318	.	.
chr1	75180079	75180578	chr1	75393088	75393587	Abcb6|chr1:75393088-75393587	0.451598317424199	.	.
chr1	75180079	75180578	chr1	75393648	75394147	Abcb6|chr1:75393648-75394147	0.454107218385557	.	.
chr1	75180079	75180578	chr1	75487302	75487801	Abcb6|chr1:75487302-75487801	0.457086347036856	.	.
chr1	75180079	75180578	chr1	75487834	75488333	Abcb6|chr1:75487834-75488333	0.31849125341208	.	.
chr1	75180079	75180578	chr1	75495129	75495628	Abcb6|chr1:75495129-75495628	0.326214062847154	.	.
chr1	75191753	75192252	chr1	74816731	74817230	Ankzf1|chr1:74816731-74817230	0.375457949086406	.	.
chr1	75191753	75192252	chr1	74816731	74817230	Atg9a|chr1:74816731-74817230	0.375457949086406	.	.
chr1	75191753	75192252	chr1	75393088	75393587	Ankzf1|chr1:75393088-75393587	0.365704197122545	.	.
chr1	75191753	75192252	chr1	75393088	75393587	Atg9a|chr1:75393088-75393587	0.365704197122545	.	.
chr1	75191753	75192252	chr1	75487302	75487801	Ankzf1|chr1:75487302-75487801	0.416450162327714	.	.
chr1	75191753	75192252	chr1	75487302	75487801	Atg9a|chr1:75487302-75487801	0.416450162327714	.	.
chr1	75191753	75192252	chr1	75495129	75495628	Ankzf1|chr1:75495129-75495628	0.398044031253767	.	.
chr1	75191753	75192252	chr1	75495129	75495628	Atg9a|chr1:75495129-75495628	0.398044031253767	.	.
chr1	75210546	75211045	chr1	74802933	74803432	Glb1l|chr1:74802933-74803432	0.375422823954627	.	.
chr1	75210546	75211045	chr1	74802933	74803432	Stk16|chr1:74802933-74803432	0.375422823954627	.	.
chr1	75210546	75211045	chr1	75244823	75245322	Glb1l|chr1:75244823-75245322	0.505523324077586	.	.
chr1	75210546	75211045	chr1	75244823	75245322	Stk16|chr1:75244823-75245322	0.505523324077586	.	.
chr1	75210546	75211045	chr1	75467494	75467993	Glb1l|chr1:75467494-75467993	0.504203965027411	.	.
chr1	75210546	75211045	chr1	75467494	75467993	Stk16|chr1:75467494-75467993	0.504203965027411	.	.
chr1	75210546	75211045	chr1	75487834	75488333	Glb1l|chr1:75487834-75488333	0.432204858230699	.	.
chr1	75210546	75211045	chr1	75487834	75488333	Stk16|chr1:75487834-75488333	0.432204858230699	.	.
chr1	75219086	75219585	chr1	75393088	75393587	Tuba4a|chr1:75393088-75393587	0.336743554621118	.	.
chr1	75219086	75219585	chr1	75487302	75487801	Tuba4a|chr1:75487302-75487801	0.402257878163317	.	.
chr1	75219086	75219585	chr1	75495129	75495628	Tuba4a|chr1:75495129-75495628	0.434136774648938	.	.
chr1	75236144	75236643	chr1	74816731	74817230	Dnajb2|chr1:74816731-74817230	0.32181657262845	.	.
chr1	75236144	75236643	chr1	75244823	75245322	Dnajb2|chr1:75244823-75245322	0.509952940214486	.	.
chr1	75236144	75236643	chr1	75393648	75394147	Dnajb2|chr1:75393648-75394147	0.318806560985394	.	.
chr1	75236144	75236643	chr1	75467494	75467993	Dnajb2|chr1:75467494-75467993	0.50699729394497	.	.
chr1	75236144	75236643	chr1	75487834	75488333	Dnajb2|chr1:75487834-75488333	0.394196362431431	.	.
chr1	75236651	75237150	chr1	74802933	74803432	Dnajb2|chr1:74802933-74803432	0.629476068111655	.	.
chr1	75236651	75237150	chr1	74816731	74817230	Dnajb2|chr1:74816731-74817230	0.612975029026053	.	.
chr1	75236651	75237150	chr1	74894978	74895477	Dnajb2|chr1:74894978-74895477	0.433602706648044	.	.
chr1	75236651	75237150	chr1	75393648	75394147	Dnajb2|chr1:75393648-75394147	0.472537767093911	.	.
chr1	75236651	75237150	chr1	75487302	75487801	Dnajb2|chr1:75487302-75487801	0.699738464958645	.	.
chr1	75236651	75237150	chr1	75487834	75488333	Dnajb2|chr1:75487834-75488333	0.626523676092633	.	.
chr1	75236651	75237150	chr1	75487834	75488333	Dnajb2|chr1:75487834-75488333	0.626523676092634	.	.
chr1	75264008	75264507	chr1	75244823	75245322	Ptprn|chr1:75244823-75245322	0.398289802509616	.	.
chr1	75278167	75278666	chr1	75381822	75382321	Resp18|chr1:75381822-75382321	0.498292112095051	.	.
chr1	75278167	75278666	chr1	75459319	75459818	Resp18|chr1:75459319-75459818	0.336215531435678	.	.
chr1	75317346	75317845	chr1	75393648	75394147	Dnpep|chr1:75393648-75394147	0.356293060046588	.	.
chr1	75317346	75317845	chr1	75487302	75487801	Dnpep|chr1:75487302-75487801	0.679530870684868	.	.
chr1	75317346	75317845	chr1	75487834	75488333	Dnpep|chr1:75487834-75488333	0.639204026233597	.	.
chr1	75435709	75436208	chr1	75393088	75393587	Gmppa|chr1:75393088-75393587	0.591537143115012	.	.
chr1	75435709	75436208	chr1	75487302	75487801	Gmppa|chr1:75487302-75487801	0.35156708088069	.	.
chr1	75435709	75436208	chr1	75495129	75495628	Gmppa|chr1:75495129-75495628	0.673909076871009	.	.
chr1	75479156	75479655	chr1	75487302	75487801	Chpf|chr1:75487302-75487801	0.403892100127486	.	.
chr1	75479156	75479655	chr1	75487302	75487801	Tmem198|chr1:75487302-75487801	0.403892100127486	.	.
chr1	75479156	75479655	chr1	75487834	75488333	Chpf|chr1:75487834-75488333	0.435475016605425	.	.
chr1	75479156	75479655	chr1	75487834	75488333	Tmem198|chr1:75487834-75488333	0.435475016605425	.	.
chr1	75505376	75505875	chr1	75393088	75393587	Obsl1|chr1:75393088-75393587	0.398294889050119	.	.
chr1	75505376	75505875	chr1	75393648	75394147	Obsl1|chr1:75393648-75394147	0.342327487935101	.	.
chr1	75505376	75505875	chr1	75487302	75487801	Obsl1|chr1:75487302-75487801	0.577404399254961	.	.
chr1	75505376	75505875	chr1	75487834	75488333	Obsl1|chr1:75487834-75488333	0.540740075193986	.	.
chr1	75521240	75521739	chr1	75289863	75290362	Stk11ip|chr1:75289863-75290362	0.35158815288695	.	.
chr1	75546261	75546760	chr1	75393088	75393587	Slc4a3|chr1:75393088-75393587	0.422374767107731	.	.
chr1	75546261	75546760	chr1	75487302	75487801	Slc4a3|chr1:75487302-75487801	0.39975939807474	.	.
chr1	75546261	75546760	chr1	75487834	75488333	Slc4a3|chr1:75487834-75488333	0.333362148706273	.	.
chr1	75546261	75546760	chr1	75495129	75495628	Slc4a3|chr1:75495129-75495628	0.320414098614677	.	.
chr1	77514939	77515438	chr1	77567985	77568484	Epha4|chr1:77567985-77568484	0.50923625929799	.	.
chr1	77514939	77515438	chr1	77567985	77568484	Gm28386|chr1:77567985-77568484	0.50923625929799	.	.
chr1	78488900	78489399	chr1	78745265	78745764	Farsb|chr1:78745265-78745764	0.347271074661934	.	.
chr1	79439807	79440306	chr1	79711170	79711669	Scg2|chr1:79711170-79711669	0.390676385356303	.	.
chr1	79671948	79672447	chr1	79335215	79335714	Ap1s3|chr1:79335215-79335714	0.353503165640697	.	.
chr1	79671948	79672447	chr1	79657259	79657758	Ap1s3|chr1:79657259-79657758	0.465857934404015	.	.
chr1	79671948	79672447	chr1	79711170	79711669	Ap1s3|chr1:79711170-79711669	0.342300787053479	.	.
chr1	80340736	80341235	chr1	80061602	80062101	Cul3|chr1:80061602-80062101	0.482164666625617	.	.
chr1	80340736	80341235	chr1	80541470	80541969	Cul3|chr1:80541470-80541969	0.53673576474081	.	.
chr1	80758332	80758831	chr1	80573294	80573793	Dock10|chr1:80573294-80573793	0.430866855408416	.	.
chr1	80758332	80758831	chr1	81145530	81146029	Dock10|chr1:81145530-81146029	0.435529717502251	.	.
chr1	81076257	81076756	chr1	81062768	81063267	Nyap2|chr1:81062768-81063267	0.353363719318958	.	.
chr1	82291243	82291742	chr1	82292699	82293198	Irs1|chr1:82292699-82293198	0.820554834491365	.	.
chr1	82291243	82291742	chr1	82433306	82433805	Irs1|chr1:82433306-82433805	0.363859662025757	.	.
chr1	82316361	82316860	chr1	82028362	82028861	Rhbdd1|chr1:82028362-82028861	0.31574422209087	.	.
chr1	82316361	82316860	chr1	82201432	82201931	Rhbdd1|chr1:82201432-82201931	0.504163635723099	.	.
chr1	82839194	82839693	chr1	83101829	83102328	Agfg1|chr1:83101829-83102328	0.327563727835261	.	.
chr1	82839194	82839693	chr1	83152949	83153448	Agfg1|chr1:83152949-83153448	0.508706164134455	.	.
chr1	83037972	83038471	chr1	83277033	83277532	Slc19a3|chr1:83277033-83277532	0.387582414130399	.	.
chr1	83037972	83038471	chr1	83419572	83420071	Slc19a3|chr1:83419572-83420071	0.473535513748286	.	.
chr1	84934883	84935382	chr1	84628134	84628633	Slc16a14|chr1:84628134-84628633	0.39446513627852	.	.
chr1	84934883	84935382	chr1	84679386	84679885	Slc16a14|chr1:84679386-84679885	0.336783656804455	.	.
chr1	84935649	84936148	chr1	84507081	84507580	Slc16a14|chr1:84507081-84507580	0.397218121907336	.	.
chr1	84935649	84936148	chr1	84628134	84628633	Slc16a14|chr1:84628134-84628633	0.391249242532352	.	.
chr1	84935649	84936148	chr1	84679386	84679885	Slc16a14|chr1:84679386-84679885	0.579486829701347	.	.
chr1	85793160	85793659	chr1	86018323	86018822	Cab39|chr1:86018323-86018822	0.318197854482166	.	.
chr1	85894274	85894773	chr1	85822289	85822788	Itm2c|chr1:85822289-85822788	0.335947673913395	.	.
chr1	86064385	86064884	chr1	85822289	85822788	Psmd1|chr1:85822289-85822788	0.629527989766628	.	.
chr1	86064385	86064884	chr1	85869875	85870374	Psmd1|chr1:85869875-85870374	0.387676566148585	.	.
chr1	86064385	86064884	chr1	85916833	85917332	Psmd1|chr1:85916833-85917332	0.35289414118487	.	.
chr1	86154471	86154970	chr1	86178901	86179400	Armc9|chr1:86178901-86179400	0.380539956345807	.	.
chr1	86582078	86582577	chr1	86442428	86442927	Cops7b|chr1:86442428-86442927	0.381878654945043	.	.
chr1	86582078	86582577	chr1	86442428	86442927	Pde6d|chr1:86442428-86442927	0.381878654945043	.	.
chr1	86582078	86582577	chr1	86525204	86525703	Cops7b|chr1:86525204-86525703	0.366790595133353	.	.
chr1	86582078	86582577	chr1	86525204	86525703	Pde6d|chr1:86525204-86525703	0.366790595133353	.	.
chr1	86582078	86582577	chr1	86947620	86948119	Cops7b|chr1:86947620-86948119	0.443224584213655	.	.
chr1	86582078	86582577	chr1	86947620	86948119	Pde6d|chr1:86947620-86948119	0.443224584213655	.	.
chr1	86582603	86583102	chr1	86371911	86372410	Cops7b|chr1:86371911-86372410	0.316913267059787	.	.
chr1	86582603	86583102	chr1	86371911	86372410	Pde6d|chr1:86371911-86372410	0.316913267059787	.	.
chr1	86582603	86583102	chr1	86433961	86434460	Cops7b|chr1:86433961-86434460	0.540944293395672	.	.
chr1	86582603	86583102	chr1	86433961	86434460	Pde6d|chr1:86433961-86434460	0.540944293395672	.	.
chr1	86582603	86583102	chr1	86525204	86525703	Cops7b|chr1:86525204-86525703	0.4669659802457	.	.
chr1	86582603	86583102	chr1	86525204	86525703	Pde6d|chr1:86525204-86525703	0.4669659802457	.	.
chr1	86582603	86583102	chr1	86947620	86948119	Cops7b|chr1:86947620-86948119	0.59829408290858	.	.
chr1	86582603	86583102	chr1	86947620	86948119	Pde6d|chr1:86947620-86948119	0.59829408290858	.	.
chr1	86703565	86704064	chr1	86281705	86282204	Dis3l2|chr1:86281705-86282204	0.374462572711029	.	.
chr1	86703565	86704064	chr1	86281705	86282204	Dis3l2|chr1:86281705-86282204	0.37446257271103	.	.
chr1	86703565	86704064	chr1	86596357	86596856	Dis3l2|chr1:86596357-86596856	0.407614190829644	.	.
chr1	87155856	87156355	chr1	86947620	86948119	Ecel1|chr1:86947620-86948119	0.614802441855502	.	.
chr1	87213673	87214172	chr1	87475311	87475810	Eif4e2|chr1:87475311-87475810	0.368867779072433	.	.
chr1	87326698	87327197	chr1	87175930	87176429	Gigyf2|chr1:87175930-87176429	0.516871388419575	.	.
chr1	87326698	87327197	chr1	87175930	87176429	Gigyf2|chr1:87175930-87176429	0.516871388419576	.	.
chr1	87510023	87510522	chr1	87589088	87589587	Neu2|chr1:87589088-87589587	0.381327222202018	.	.
chr1	87755700	87756199	chr1	87589088	87589587	Atg16l1|chr1:87589088-87589587	0.531800894348388	.	.
chr1	87755700	87756199	chr1	87925537	87926036	Atg16l1|chr1:87925537-87926036	0.320033382553392	.	.
chr1	88205505	88206004	chr1	88456267	88456766	Dnajb3|chr1:88456267-88456766	0.324867334959421	.	.
chr1	88701944	88702443	chr1	88705708	88706207	Arl4c|chr1:88705708-88706207	0.397459457300035	.	.
chr1	89069411	89069910	chr1	89416840	89417339	Sh3bp4|chr1:89416840-89417339	0.400186268158454	.	.
chr1	89069980	89070479	chr1	89416840	89417339	Sh3bp4|chr1:89416840-89417339	0.356360093266994	.	.
chr1	90998483	90998982	chr1	90928476	90928975	Lrrfip1|chr1:90928476-90928975	0.634950415849621	.	.
chr1	90998483	90998982	chr1	90956622	90957121	Lrrfip1|chr1:90956622-90957121	0.557476747698772	.	.
chr1	90998483	90998982	chr1	91016945	91017444	Lrrfip1|chr1:91016945-91017444	0.510699689016624	.	.
chr1	90998483	90998982	chr1	91017446	91017945	Lrrfip1|chr1:91017446-91017945	0.4204004619747	.	.
chr1	91179778	91180277	chr1	91006449	91006948	Ramp1|chr1:91006449-91006948	0.426099065384492	.	.
chr1	91249940	91250439	chr1	90754075	90754574	Ube2f|chr1:90754075-90754574	0.414756206834326	.	.
chr1	91249940	91250439	chr1	91017446	91017945	Ube2f|chr1:91017446-91017945	0.36889053504171	.	.
chr1	91250445	91250944	chr1	91016945	91017444	Ube2f|chr1:91016945-91017444	0.327100257356112	.	.
chr1	91250445	91250944	chr1	91017446	91017945	Ube2f|chr1:91017446-91017945	0.437511239976182	.	.
chr1	91250445	91250944	chr1	91412512	91413011	Ube2f|chr1:91412512-91413011	0.368927390587348	.	.
chr1	91413043	91413542	chr1	91016945	91017444	Hes6|chr1:91016945-91017444	0.451860884415285	.	.
chr1	91413043	91413542	chr1	91017446	91017945	Hes6|chr1:91017446-91017945	0.577995189965641	.	.
chr1	91413043	91413542	chr1	91412512	91413011	Hes6|chr1:91412512-91413011	0.527331760790088	.	.
chr1	91539706	91540205	chr1	91732443	91732942	Asb1|chr1:91732443-91732942	0.483671087733313	.	.
chr1	91539706	91540205	chr1	91883068	91883567	Asb1|chr1:91883068-91883567	0.454925879482518	.	.
chr1	91801828	91802327	chr1	91732443	91732942	Gm29100|chr1:91732443-91732942	0.342912785445886	.	.
chr1	91801828	91802327	chr1	91732443	91732942	Twist2|chr1:91732443-91732942	0.342912785445886	.	.
chr1	91801828	91802327	chr1	91883068	91883567	Gm29100|chr1:91883068-91883567	0.338507093745623	.	.
chr1	91801828	91802327	chr1	91883068	91883567	Twist2|chr1:91883068-91883567	0.338507093745623	.	.
chr1	91801828	91802327	chr1	92038890	92039389	Gm29100|chr1:92038890-92039389	0.405526082884356	.	.
chr1	91801828	91802327	chr1	92038890	92039389	Twist2|chr1:92038890-92039389	0.405526082884356	.	.
chr1	92641765	92642264	chr1	92405237	92405736	Cops9|chr1:92405237-92405736	0.340922484199316	.	.
chr1	93305687	93306186	chr1	93115042	93115541	Gm28535|chr1:93115042-93115541	0.318276799819118	.	.
chr1	93305687	93306186	chr1	93115042	93115541	Mterf4|chr1:93115042-93115541	0.318276799819118	.	.
chr1	93754617	93755116	chr1	94035198	94035697	Thap4|chr1:94035198-94035697	0.653321690479477	.	.
chr1	93754617	93755116	chr1	94079039	94079538	Thap4|chr1:94079039-94079538	0.324051087689248	.	.
chr1	93803720	93804219	chr1	94079039	94079538	Ing5|chr1:94079039-94079538	0.394179450890811	.	.
chr1	93825281	93825780	chr1	94035198	94035697	D2hgdh|chr1:94035198-94035697	0.497129111932624	.	.
chr1	95313333	95313832	chr1	95375446	95375945	Fam174a|chr1:95375446-95375945	0.31731667652796	.	.
chr1	95667416	95667915	chr1	95655504	95656003	St8sia4|chr1:95655504-95656003	0.659731449393875	.	.
chr1	97769886	97770385	chr1	97887089	97887588	Gin1|chr1:97887089-97887588	0.355599600793108	.	.
chr1	97769886	97770385	chr1	97887089	97887588	Ppip5k2|chr1:97887089-97887588	0.355599600793108	.	.
chr1	98095430	98095929	chr1	97976856	97977355	Pam|chr1:97976856-97977355	0.365027295481915	.	.
chr1	105356312	105356811	chr1	105037831	105038330	Gm17634|chr1:105037831-105038330	0.421306857846076	.	.
chr1	105356312	105356811	chr1	105037831	105038330	Rnf152|chr1:105037831-105038330	0.421306857846076	.	.
chr1	105356312	105356811	chr1	105092452	105092951	Gm17634|chr1:105092452-105092951	0.413433435687301	.	.
chr1	105356312	105356811	chr1	105092452	105092951	Rnf152|chr1:105092452-105092951	0.413433435687301	.	.
chr1	105356312	105356811	chr1	105243294	105243793	Gm17634|chr1:105243294-105243793	0.346790945139944	.	.
chr1	105356312	105356811	chr1	105243294	105243793	Rnf152|chr1:105243294-105243793	0.346790945139944	.	.
chr1	105990273	105990772	chr1	106071193	106071692	Gm7160|chr1:106071193-106071692	0.455540102953558	.	.
chr1	105990273	105990772	chr1	106071193	106071692	Zcchc2|chr1:106071193-106071692	0.455540102953558	.	.
chr1	106171270	106171769	chr1	106071193	106071692	Gm20753|chr1:106071193-106071692	0.43848026692963	.	.
chr1	106171270	106171769	chr1	106071193	106071692	Phlpp1|chr1:106071193-106071692	0.43848026692963	.	.
chr1	106171270	106171769	chr1	106395442	106395941	Gm20753|chr1:106395442-106395941	0.385286212311443	.	.
chr1	106171270	106171769	chr1	106395442	106395941	Phlpp1|chr1:106395442-106395941	0.385286212311443	.	.
chr1	106171937	106172436	chr1	105946547	105947046	Gm20753|chr1:105946547-105947046	0.31559293091043	.	.
chr1	106171937	106172436	chr1	105946547	105947046	Phlpp1|chr1:105946547-105947046	0.31559293091043	.	.
chr1	106713878	106714377	chr1	106278554	106279053	Bcl2|chr1:106278554-106279053	0.373991461998014	.	.
chr1	106713878	106714377	chr1	106526746	106527245	Bcl2|chr1:106526746-106527245	0.448754097656455	.	.
chr1	106713878	106714377	chr1	106865975	106866474	Bcl2|chr1:106865975-106866474	0.367025148393445	.	.
chr1	111864757	111865256	chr1	111547399	111547898	Dsel|chr1:111547399-111547898	0.538640920871381	.	.
chr1	119053430	119053929	chr1	119189552	119190051	Gli2|chr1:119189552-119190051	0.501103020943545	.	.
chr1	119504531	119505030	chr1	119548633	119549132	Ralb|chr1:119548633-119549132	0.407504837126581	.	.
chr1	119504531	119505030	chr1	119674920	119675419	Ralb|chr1:119674920-119675419	0.326615490753899	.	.
chr1	119912947	119913446	chr1	120190992	120191491	Tmem177|chr1:120190992-120191491	0.457749584211072	.	.
chr1	121528273	121528772	chr1	121452337	121452836	Htr5b|chr1:121452337-121452836	0.495945765284679	.	.
chr1	125911894	125912393	chr1	126239777	126240276	Lypd1|chr1:126239777-126240276	0.443594298896765	.	.
chr1	127204681	127205180	chr1	127093877	127094376	Mgat5|chr1:127093877-127094376	0.332694686467222	.	.
chr1	127204681	127205180	chr1	127093877	127094376	Mgat5|chr1:127093877-127094376	0.332694686467223	.	.
chr1	127773884	127774383	chr1	127946777	127947276	2900009J06Rik|chr1:127946777-127947276	0.353049168257346	.	.
chr1	127773884	127774383	chr1	127946777	127947276	Ccnt2|chr1:127946777-127947276	0.353049168257346	.	.
chr1	128103473	128103972	chr1	128472408	128472907	R3hdm1|chr1:128472408-128472907	0.470269025374097	.	.
chr1	128103473	128103972	chr1	128472408	128472907	Zranb3|chr1:128472408-128472907	0.470269025374097	.	.
chr1	128243885	128244384	chr1	127990069	127990568	Ubxn4|chr1:127990069-127990568	0.527461074865565	.	.
chr1	130717229	130717728	chr1	130715647	130716146	Yod1|chr1:130715647-130716146	0.384904578694277	.	.
chr1	130740732	130741231	chr1	130576286	130576785	Gm28857|chr1:130576286-130576785	0.4227727326989	.	.
chr1	131097580	131098079	chr1	131053153	131053652	Mapkapk2|chr1:131053153-131053652	0.49024281494837	.	.
chr1	131097580	131098079	chr1	131060706	131061205	Mapkapk2|chr1:131060706-131061205	0.316474954764585	.	.
chr1	131245008	131245507	chr1	131053153	131053652	Rassf5|chr1:131053153-131053652	0.556547240123153	.	.
chr1	131527318	131527817	chr1	131555074	131555573	Fam72a|chr1:131555074-131555573	0.422237523245603	.	.
chr1	131527318	131527817	chr1	131555074	131555573	Srgap2|chr1:131555074-131555573	0.422237523245603	.	.
chr1	131827667	131828166	chr1	132190118	132190617	Slc41a1|chr1:132190118-132190617	0.430568497441218	.	.
chr1	131827667	131828166	chr1	132200622	132201121	Slc41a1|chr1:132200622-132201121	0.425731248546609	.	.
chr1	131827667	131828166	chr1	132212150	132212649	Slc41a1|chr1:132212150-132212649	0.470747344155291	.	.
chr1	131910162	131910661	chr1	132200622	132201121	Nucks1|chr1:132200622-132201121	0.381374776621876	.	.
chr1	131910666	131911165	chr1	132157329	132157828	Nucks1|chr1:132157329-132157828	0.320485020295962	.	.
chr1	131910666	131911165	chr1	132190118	132190617	Nucks1|chr1:132190118-132190617	0.380625491056839	.	.
chr1	131910666	131911165	chr1	132200622	132201121	Nucks1|chr1:132200622-132201121	0.344008964973778	.	.
chr1	131910666	131911165	chr1	132208097	132208596	Nucks1|chr1:132208097-132208596	0.411914561792257	.	.
chr1	131910666	131911165	chr1	132212150	132212649	Nucks1|chr1:132212150-132212649	0.332515058162866	.	.
chr1	132007294	132007793	chr1	132121195	132121694	Elk4|chr1:132121195-132121694	0.398877686489366	.	.
chr1	132007294	132007793	chr1	132157329	132157828	Elk4|chr1:132157329-132157828	0.511314133976487	.	.
chr1	132007294	132007793	chr1	132208097	132208596	Elk4|chr1:132208097-132208596	0.338570460668828	.	.
chr1	132298673	132299172	chr1	132208097	132208596	Klhdc8a|chr1:132208097-132208596	0.491463663695472	.	.
chr1	132298673	132299172	chr1	132212150	132212649	Klhdc8a|chr1:132212150-132212649	0.452589744945518	.	.
chr1	132417199	132417698	chr1	132190118	132190617	Dstyk|chr1:132190118-132190617	0.696255279089397	.	.
chr1	132417199	132417698	chr1	132200622	132201121	Dstyk|chr1:132200622-132201121	0.506382046011226	.	.
chr1	132417199	132417698	chr1	132212150	132212649	Dstyk|chr1:132212150-132212649	0.48075947542037	.	.
chr1	132417199	132417698	chr1	132367533	132368032	Dstyk|chr1:132367533-132368032	0.69517212500649	.	.
chr1	133045916	133046415	chr1	133033695	133034194	Pik3c2b|chr1:133033695-133034194	0.36687543585031	.	.
chr1	133130962	133131461	chr1	132758468	132758967	Ppp1r15b|chr1:132758468-132758967	0.359004032351278	.	.
chr1	133130962	133131461	chr1	132758968	132759467	Ppp1r15b|chr1:132758968-132759467	0.336658006877334	.	.
chr1	133363199	133363698	chr1	133033695	133034194	Etnk2|chr1:133033695-133034194	0.399797943410978	.	.
chr1	133424176	133424675	chr1	133254802	133255301	Sox13|chr1:133254802-133255301	0.340427115225166	.	.
chr1	133424176	133424675	chr1	133353486	133353985	Sox13|chr1:133353486-133353985	0.5278579533744	.	.
chr1	133424176	133424675	chr1	133492051	133492550	Sox13|chr1:133492051-133492550	0.618082035478308	.	.
chr1	133424176	133424675	chr1	133492567	133493066	Sox13|chr1:133492567-133493066	0.688771500830243	.	.
chr1	133424176	133424675	chr1	133712959	133713458	Sox13|chr1:133712959-133713458	0.316034488194822	.	.
chr1	133610089	133610588	chr1	133825536	133826035	Snrpe|chr1:133825536-133826035	0.473087586778725	.	.
chr1	133610089	133610588	chr1	133855214	133855713	Snrpe|chr1:133855214-133855713	0.33640172614951	.	.
chr1	133610089	133610588	chr1	133862864	133863363	Snrpe|chr1:133862864-133863363	0.40420470274867	.	.
chr1	133660660	133661159	chr1	133886923	133887422	Gm38394|chr1:133886923-133887422	0.321554742611815	.	.
chr1	133660660	133661159	chr1	133886923	133887422	Zbed6|chr1:133886923-133887422	0.321554742611815	.	.
chr1	133660660	133661159	chr1	133886923	133887422	Zc3h11a|chr1:133886923-133887422	0.321554742611815	.	.
chr1	133661173	133661672	chr1	133712327	133712826	Gm38394|chr1:133712327-133712826	0.531785838325543	.	.
chr1	133661173	133661672	chr1	133712327	133712826	Zbed6|chr1:133712327-133712826	0.531785838325543	.	.
chr1	133661173	133661672	chr1	133712327	133712826	Zc3h11a|chr1:133712327-133712826	0.531785838325543	.	.
chr1	133661173	133661672	chr1	133855214	133855713	Gm38394|chr1:133855214-133855713	0.467901661109062	.	.
chr1	133661173	133661672	chr1	133855214	133855713	Zbed6|chr1:133855214-133855713	0.467901661109062	.	.
chr1	133661173	133661672	chr1	133855214	133855713	Zc3h11a|chr1:133855214-133855713	0.467901661109062	.	.
chr1	133661173	133661672	chr1	133862864	133863363	Gm38394|chr1:133862864-133863363	0.387681001844322	.	.
chr1	133661173	133661672	chr1	133862864	133863363	Zbed6|chr1:133862864-133863363	0.387681001844322	.	.
chr1	133661173	133661672	chr1	133862864	133863363	Zc3h11a|chr1:133862864-133863363	0.387681001844322	.	.
chr1	133800824	133801323	chr1	133855214	133855713	Atp2b4|chr1:133855214-133855713	0.331357698978917	.	.
chr1	133908258	133908757	chr1	133821332	133821831	Optc|chr1:133821332-133821831	0.503057606030569	.	.
chr1	133908258	133908757	chr1	133871161	133871660	Optc|chr1:133871161-133871660	0.332471631392355	.	.
chr1	133908258	133908757	chr1	133896218	133896717	Optc|chr1:133896218-133896717	0.363793978169339	.	.
chr1	133908258	133908757	chr1	134028401	134028900	Optc|chr1:134028401-134028900	0.627806955201084	.	.
chr1	133908258	133908757	chr1	134120037	134120536	Optc|chr1:134120037-134120536	0.458419455133508	.	.
chr1	134078899	134079398	chr1	133825536	133826035	Btg2|chr1:133825536-133826035	0.580607936195951	.	.
chr1	134078899	134079398	chr1	133855214	133855713	Btg2|chr1:133855214-133855713	0.331377615731638	.	.
chr1	134078899	134079398	chr1	134344509	134345008	Btg2|chr1:134344509-134345008	0.474428184246304	.	.
chr1	134361764	134362263	chr1	134344509	134345008	Tmem183a|chr1:134344509-134345008	0.386459357521149	.	.
chr1	134361764	134362263	chr1	134556771	134557270	Tmem183a|chr1:134556771-134557270	0.447320557116645	.	.
chr1	134405737	134406236	chr1	134556771	134557270	Cyb5r1|chr1:134556771-134557270	0.324335198645289	.	.
chr1	134415089	134415588	chr1	134344509	134345008	Adipor1|chr1:134344509-134345008	0.63510773298137	.	.
chr1	134415089	134415588	chr1	134556771	134557270	Adipor1|chr1:134556771-134557270	0.522659727697011	.	.
chr1	134415089	134415588	chr1	134671653	134672152	Adipor1|chr1:134671653-134672152	0.570991781517894	.	.
chr1	134455268	134455767	chr1	134344509	134345008	Klhl12|chr1:134344509-134345008	0.411088339429269	.	.
chr1	134455268	134455767	chr1	134671653	134672152	Klhl12|chr1:134671653-134672152	0.361427021004244	.	.
chr1	134494334	134494833	chr1	134120587	134121086	Rabif|chr1:134120587-134121086	0.470300049984536	.	.
chr1	134494334	134494833	chr1	134344509	134345008	Rabif|chr1:134344509-134345008	0.45293503973014	.	.
chr1	134494334	134494833	chr1	134671653	134672152	Rabif|chr1:134671653-134672152	0.457021258233152	.	.
chr1	134955755	134956254	chr1	134671653	134672152	Ppp1r12b|chr1:134671653-134672152	0.357719546012257	.	.
chr1	134962267	134962766	chr1	135169768	135170267	Ube2t|chr1:135169768-135170267	0.469003013237258	.	.
chr1	135146503	135147002	chr1	135154328	135154827	Arl8a|chr1:135154328-135154827	0.574414139861899	.	.
chr1	135283732	135284231	chr1	135126553	135127052	Rnpep|chr1:135126553-135127052	0.625411950052495	.	.
chr1	135283732	135284231	chr1	135615900	135616399	Rnpep|chr1:135615900-135616399	0.605837749713264	.	.
chr1	135284244	135284743	chr1	135615900	135616399	Rnpep|chr1:135615900-135616399	0.414408139386453	.	.
chr1	135313568	135314067	chr1	135368172	135368671	Timm17a|chr1:135368172-135368671	0.36828568644925	.	.
chr1	135430227	135430726	chr1	135565073	135565572	Ipo9|chr1:135565073-135565572	0.315330006883511	.	.
chr1	135430227	135430726	chr1	135585530	135586029	Ipo9|chr1:135585530-135586029	0.631412934739942	.	.
chr1	135585020	135585519	chr1	135565073	135565572	Gm4793|chr1:135565073-135565572	0.43467896760791	.	.
chr1	135585020	135585519	chr1	135585530	135586029	Gm4793|chr1:135585530-135586029	0.442577574639041	.	.
chr1	135585020	135585519	chr1	135694257	135694756	Gm4793|chr1:135694257-135694756	0.525672752243951	.	.
chr1	135687906	135688405	chr1	135615900	135616399	Nav1|chr1:135615900-135616399	0.398148354763816	.	.
chr1	135766118	135766617	chr1	135615900	135616399	Phlda3|chr1:135615900-135616399	0.423015894493899	.	.
chr1	135766118	135766617	chr1	135793764	135794263	Phlda3|chr1:135793764-135794263	0.458606466696385	.	.
chr1	135766118	135766617	chr1	135794320	135794819	Phlda3|chr1:135794320-135794819	0.542867773931149	.	.
chr1	135766118	135766617	chr1	136089713	136090212	Phlda3|chr1:136089713-136090212	0.609516463801595	.	.
chr1	136259695	136260194	chr1	136089713	136090212	Gm26781|chr1:136089713-136090212	0.535672682526064	.	.
chr1	136259695	136260194	chr1	136089713	136090212	Gm26781|chr1:136089713-136090212	0.535672682526065	.	.
chr1	136259695	136260194	chr1	136089713	136090212	Gpr25|chr1:136089713-136090212	0.535672682526064	.	.
chr1	136259695	136260194	chr1	136089713	136090212	Gpr25|chr1:136089713-136090212	0.535672682526065	.	.
chr1	136260203	136260702	chr1	136089713	136090212	Gpr25|chr1:136089713-136090212	0.521591711862326	.	.
chr1	136260203	136260702	chr1	136550851	136551350	Gpr25|chr1:136550851-136551350	0.397053790070084	.	.
chr1	136345905	136346404	chr1	136017772	136018271	Camsap2|chr1:136017772-136018271	0.40454489769728	.	.
chr1	136345905	136346404	chr1	136612909	136613408	Camsap2|chr1:136612909-136613408	0.536668135578216	.	.
chr1	136345905	136346404	chr1	136613430	136613929	Camsap2|chr1:136613430-136613929	0.388226016570903	.	.
chr1	136466035	136466534	chr1	136612909	136613408	Kif14|chr1:136612909-136613408	0.340450425723752	.	.
chr1	136466035	136466534	chr1	136613430	136613929	Kif14|chr1:136613430-136613929	0.398178642795559	.	.
chr1	136624613	136625112	chr1	136612909	136613408	Platr23|chr1:136612909-136613408	0.53024411646027	.	.
chr1	136624613	136625112	chr1	136612909	136613408	Zfp281|chr1:136612909-136613408	0.53024411646027	.	.
chr1	136624613	136625112	chr1	136613430	136613929	Platr23|chr1:136613430-136613929	0.392261227517194	.	.
chr1	136624613	136625112	chr1	136613430	136613929	Zfp281|chr1:136613430-136613929	0.392261227517194	.	.
chr1	136624613	136625112	chr1	136811688	136812187	Platr23|chr1:136811688-136812187	0.325456111026893	.	.
chr1	136624613	136625112	chr1	136811688	136812187	Zfp281|chr1:136811688-136812187	0.325456111026893	.	.
chr1	137966094	137966593	chr1	137788630	137789129	A430106G13Rik|chr1:137788630-137789129	0.37856991324837	.	.
chr1	138963753	138964252	chr1	139156347	139156846	Dennd1b|chr1:139156347-139156846	0.399076504571686	.	.
chr1	143702603	143703102	chr1	143929749	143930248	Cdc73|chr1:143929749-143930248	0.427146023530087	.	.
chr1	143702603	143703102	chr1	143938546	143939045	Cdc73|chr1:143938546-143939045	0.328426265567035	.	.
chr1	143776839	143777338	chr1	143803496	143803995	Gm29170|chr1:143803496-143803995	0.338786520188392	.	.
chr1	143776839	143777338	chr1	143803496	143803995	Ro60|chr1:143803496-143803995	0.338786520188392	.	.
chr1	143776839	143777338	chr1	143803496	143803995	Uchl5|chr1:143803496-143803995	0.338786520188392	.	.
chr1	143776839	143777338	chr1	143888758	143889257	Gm29170|chr1:143888758-143889257	0.324225752281933	.	.
chr1	143776839	143777338	chr1	143888758	143889257	Ro60|chr1:143888758-143889257	0.324225752281933	.	.
chr1	143776839	143777338	chr1	143888758	143889257	Uchl5|chr1:143888758-143889257	0.324225752281933	.	.
chr1	150099643	150100142	chr1	149891406	149891905	Ptgs2|chr1:149891406-149891905	0.505824212491368	.	.
chr1	150099643	150100142	chr1	149891406	149891905	Ptgs2os|chr1:149891406-149891905	0.505824212491368	.	.
chr1	151500739	151501238	chr1	151301826	151302325	Rnf2|chr1:151301826-151302325	0.620563194580671	.	.
chr1	151500739	151501238	chr1	151301826	151302325	Rnf2|chr1:151301826-151302325	0.620563194580672	.	.
chr1	151754914	151755413	chr1	151999398	151999897	2810414N06Rik|chr1:151999398-151999897	0.333829710191837	.	.
chr1	151754914	151755413	chr1	151999398	151999897	Edem3|chr1:151999398-151999897	0.333829710191837	.	.
chr1	152386383	152386882	chr1	152461796	152462295	Tsen15|chr1:152461796-152462295	0.332305751196915	.	.
chr1	152399881	152400380	chr1	152558837	152559336	Colgalt2|chr1:152558837-152559336	0.39057413260273	.	.
chr1	152766246	152766745	chr1	153065663	153066162	Arpc5|chr1:153065663-153066162	0.433359825080062	.	.
chr1	152766246	152766745	chr1	153065663	153066162	Rgl1|chr1:153065663-153066162	0.433359825080062	.	.
chr1	152766805	152767304	chr1	152524922	152525421	Arpc5|chr1:152524922-152525421	0.396733762287906	.	.
chr1	152766805	152767304	chr1	152524922	152525421	Rgl1|chr1:152524922-152525421	0.396733762287906	.	.
chr1	153332786	153333285	chr1	153440681	153441180	Lamc1|chr1:153440681-153441180	0.483560040262022	.	.
chr1	153424875	153425374	chr1	153000481	153000980	Shcbp1l|chr1:153000481-153000980	0.691660969378229	.	.
chr1	153424875	153425374	chr1	153107752	153108251	Shcbp1l|chr1:153107752-153108251	0.616793317414149	.	.
chr1	153424875	153425374	chr1	153191997	153192496	Shcbp1l|chr1:153191997-153192496	0.489516803351322	.	.
chr1	153424875	153425374	chr1	153225682	153226181	Shcbp1l|chr1:153225682-153226181	0.359596686808051	.	.
chr1	153424875	153425374	chr1	153274642	153275141	Shcbp1l|chr1:153274642-153275141	0.402841117554536	.	.
chr1	153424875	153425374	chr1	153310066	153310565	Shcbp1l|chr1:153310066-153310565	0.435817922658473	.	.
chr1	153424875	153425374	chr1	153673884	153674383	Shcbp1l|chr1:153673884-153674383	0.366858791537722	.	.
chr1	153487484	153487983	chr1	153075080	153075579	Dhx9|chr1:153075080-153075579	0.547719128314461	.	.
chr1	153487484	153487983	chr1	153201568	153202067	Dhx9|chr1:153201568-153202067	0.541988295324512	.	.
chr1	153549494	153549993	chr1	153274642	153275141	Npl|chr1:153274642-153275141	0.327292068061818	.	.
chr1	153549494	153549993	chr1	153953748	153954247	Npl|chr1:153953748-153954247	0.389935854661659	.	.
chr1	153737796	153738295	chr1	153274642	153275141	C230024C17Rik|chr1:153274642-153275141	0.355169785776719	.	.
chr1	153737796	153738295	chr1	153310066	153310565	C230024C17Rik|chr1:153310066-153310565	0.369961279533797	.	.
chr1	153737796	153738295	chr1	153821181	153821680	C230024C17Rik|chr1:153821181-153821680	0.635431462317073	.	.
chr1	153899574	153900073	chr1	153665399	153665898	Glul|chr1:153665399-153665898	0.714657349718914	.	.
chr1	153899574	153900073	chr1	153665399	153665898	Teddm2|chr1:153665399-153665898	0.714657349718914	.	.
chr1	156474061	156474560	chr1	156199172	156199671	Soat1|chr1:156199172-156199671	0.356289051759492	.	.
chr1	156558476	156558975	chr1	156445069	156445568	Abl2|chr1:156445069-156445568	0.3271199042958	.	.
chr1	156718854	156719353	chr1	156741799	156742298	Fam20b|chr1:156741799-156742298	0.520714970278705	.	.
chr1	156718854	156719353	chr1	156917393	156917892	Fam20b|chr1:156917393-156917892	0.452446583030107	.	.
chr1	156718854	156719353	chr1	156917393	156917892	Fam20b|chr1:156917393-156917892	0.452446583030108	.	.
chr1	156938775	156939274	chr1	156864161	156864660	4930439D14Rik|chr1:156864161-156864660	0.496363263153862	.	.
chr1	156938775	156939274	chr1	156864161	156864660	Ralgps2|chr1:156864161-156864660	0.496363263153862	.	.
chr1	156939411	156939910	chr1	156741799	156742298	4930439D14Rik|chr1:156741799-156742298	0.515715910586626	.	.
chr1	156939411	156939910	chr1	156741799	156742298	Ralgps2|chr1:156741799-156742298	0.515715910586626	.	.
chr1	156939411	156939910	chr1	156917393	156917892	4930439D14Rik|chr1:156917393-156917892	0.607107346526391	.	.
chr1	156939411	156939910	chr1	156917393	156917892	Ralgps2|chr1:156917393-156917892	0.607107346526391	.	.
chr1	157412497	157412996	chr1	157536437	157536936	Rasal2|chr1:157536437-157536936	0.470329456972516	.	.
chr1	157412497	157412996	chr1	157553000	157553499	Rasal2|chr1:157553000-157553499	0.336731991691097	.	.
chr1	158553358	158553857	chr1	158513442	158513941	Gm37679|chr1:158513442-158513941	0.559966191535866	.	.
chr1	158553358	158553857	chr1	158547568	158548067	Gm37679|chr1:158547568-158548067	0.560083995491635	.	.
chr1	158553358	158553857	chr1	158573180	158573679	Gm37679|chr1:158573180-158573679	0.515679561854431	.	.
chr1	159522994	159523493	chr1	159704819	159705318	Tnr|chr1:159704819-159705318	0.496751956366742	.	.
chr1	159523530	159524029	chr1	159704819	159705318	Tnr|chr1:159704819-159705318	0.594604157420546	.	.
chr1	159615027	159615526	chr1	159444993	159445492	Gm10530|chr1:159444993-159445492	0.516751422976362	.	.
chr1	159615027	159615526	chr1	159445654	159446153	Gm10530|chr1:159445654-159446153	0.399118239915561	.	.
chr1	159615027	159615526	chr1	159670755	159671254	Gm10530|chr1:159670755-159671254	0.350064671984562	.	.
chr1	159615027	159615526	chr1	159686389	159686888	Gm10530|chr1:159686389-159686888	0.619900622450217	.	.
chr1	159615027	159615526	chr1	159686929	159687428	Gm10530|chr1:159686929-159687428	0.338709502621663	.	.
chr1	160906055	160906554	chr1	160579562	160580061	Rc3h1|chr1:160579562-160580061	0.321419778764081	.	.
chr1	161070536	161071035	chr1	161426376	161426875	Cenpl|chr1:161426376-161426875	0.322388131994506	.	.
chr1	161070536	161071035	chr1	161426376	161426875	Dars2|chr1:161426376-161426875	0.322388131994506	.	.
chr1	161876197	161876696	chr1	161627497	161627996	Suco|chr1:161627497-161627996	0.353864027663834	.	.
chr1	161876197	161876696	chr1	162187690	162188189	Suco|chr1:162187690-162188189	0.343024954094056	.	.
chr1	162477766	162478265	chr1	162615434	162615933	Dnm3|chr1:162615434-162615933	0.371467237829306	.	.
chr1	162548386	162548885	chr1	162323030	162323529	Eef1aknmt|chr1:162323030-162323529	0.318648079382175	.	.
chr1	162548386	162548885	chr1	162615434	162615933	Eef1aknmt|chr1:162615434-162615933	0.518179552031542	.	.
chr1	162570372	162570871	chr1	162615434	162615933	Vamp4|chr1:162615434-162615933	0.38735431112329	.	.
chr1	162570982	162571481	chr1	162299840	162300339	Vamp4|chr1:162299840-162300339	0.350637638654275	.	.
chr1	162570982	162571481	chr1	162385556	162386055	Vamp4|chr1:162385556-162386055	0.531809194793977	.	.
chr1	162739851	162740350	chr1	162299840	162300339	Prrc2c|chr1:162299840-162300339	0.381833892424256	.	.
chr1	162740352	162740851	chr1	162294023	162294522	Prrc2c|chr1:162294023-162294522	0.42515191090476	.	.
chr1	162740352	162740851	chr1	162305282	162305781	Prrc2c|chr1:162305282-162305781	0.33381679629605	.	.
chr1	163280611	163281110	chr1	163001395	163001894	Gm20471|chr1:163001395-163001894	0.801810345099869	.	.
chr1	163280611	163281110	chr1	163141688	163142187	Gm20471|chr1:163141688-163142187	0.583441546363109	.	.
chr1	163280611	163281110	chr1	163370180	163370679	Gm20471|chr1:163370180-163370679	0.671295250833467	.	.
chr1	163779331	163779830	chr1	164138556	164139055	Kifap3|chr1:164138556-164139055	0.410235680827885	.	.
chr1	163994642	163995141	chr1	164138556	164139055	BC055324|chr1:164138556-164139055	0.426916174047094	.	.
chr1	163994642	163995141	chr1	164138556	164139055	Mettl18|chr1:164138556-164139055	0.426916174047094	.	.
chr1	164248686	164249185	chr1	164138556	164139055	Slc19a2|chr1:164138556-164139055	0.508119815797108	.	.
chr1	164248686	164249185	chr1	164268145	164268644	Slc19a2|chr1:164268145-164268644	0.64323027369682	.	.
chr1	164275346	164275845	chr1	164184474	164184973	Ccdc181|chr1:164184474-164184973	0.372919938593852	.	.
chr1	164307370	164307869	chr1	164109667	164110166	Blzf1|chr1:164109667-164110166	0.340353222140476	.	.
chr1	164457803	164458302	chr1	164138556	164139055	Atp1b1|chr1:164138556-164139055	0.331833291121469	.	.
chr1	164898957	164899456	chr1	164585910	164586409	Gm32569|chr1:164585910-164586409	0.397321949843471	.	.
chr1	164898957	164899456	chr1	164586523	164587022	Gm32569|chr1:164586523-164587022	0.394660197121388	.	.
chr1	164898957	164899456	chr1	164689190	164689689	Gm32569|chr1:164689190-164689689	0.373282937113369	.	.
chr1	164898957	164899456	chr1	164787699	164788198	Gm32569|chr1:164787699-164788198	0.470875080749394	.	.
chr1	164898957	164899456	chr1	164936295	164936794	Gm32569|chr1:164936295-164936794	0.422305492081388	.	.
chr1	164898957	164899456	chr1	165012229	165012728	Gm32569|chr1:165012229-165012728	0.483474509390062	.	.
chr1	164898957	164899456	chr1	165075909	165076408	Gm32569|chr1:165075909-165076408	0.341610502999908	.	.
chr1	164898957	164899456	chr1	165120312	165120811	Gm32569|chr1:165120312-165120811	0.378338678394795	.	.
chr1	165236724	165237223	chr1	164787699	164788198	Tiprl|chr1:164787699-164788198	0.448830921106683	.	.
chr1	165236724	165237223	chr1	164848571	164849070	Tiprl|chr1:164848571-164849070	0.361539220379461	.	.
chr1	165236724	165237223	chr1	164936295	164936794	Tiprl|chr1:164936295-164936794	0.469990851408385	.	.
chr1	165236724	165237223	chr1	165012229	165012728	Tiprl|chr1:165012229-165012728	0.430279785248441	.	.
chr1	165236724	165237223	chr1	165084130	165084629	Tiprl|chr1:165084130-165084629	0.406727393953104	.	.
chr1	165236724	165237223	chr1	165104544	165105043	Tiprl|chr1:165104544-165105043	0.342207426344732	.	.
chr1	165236724	165237223	chr1	165120312	165120811	Tiprl|chr1:165120312-165120811	0.455610046852909	.	.
chr1	165460313	165460812	chr1	165046493	165046992	Dcaf6|chr1:165046493-165046992	0.57780869357329	.	.
chr1	165460313	165460812	chr1	165046493	165046992	Mpc2|chr1:165046493-165046992	0.57780869357329	.	.
chr1	165460313	165460812	chr1	165282295	165282794	Dcaf6|chr1:165282295-165282794	0.339869759019814	.	.
chr1	165460313	165460812	chr1	165282295	165282794	Mpc2|chr1:165282295-165282794	0.339869759019814	.	.
chr1	165460313	165460812	chr1	165642102	165642601	Dcaf6|chr1:165642102-165642601	0.480952605637971	.	.
chr1	165460313	165460812	chr1	165642102	165642601	Mpc2|chr1:165642102-165642601	0.480952605637971	.	.
chr1	165460922	165461421	chr1	165084130	165084629	Dcaf6|chr1:165084130-165084629	0.336915069864543	.	.
chr1	165460922	165461421	chr1	165084130	165084629	Mpc2|chr1:165084130-165084629	0.336915069864543	.	.
chr1	165460922	165461421	chr1	165282295	165282794	Dcaf6|chr1:165282295-165282794	0.457529568781133	.	.
chr1	165460922	165461421	chr1	165282295	165282794	Mpc2|chr1:165282295-165282794	0.457529568781133	.	.
chr1	165634316	165634815	chr1	165282295	165282794	Mpzl1|chr1:165282295-165282794	0.34923466324666	.	.
chr1	165763500	165763999	chr1	165583511	165584010	Creg1|chr1:165583511-165584010	0.44797217195099	.	.
chr1	165763500	165763999	chr1	165642102	165642601	Creg1|chr1:165642102-165642601	0.322292117150782	.	.
chr1	165763500	165763999	chr1	166153330	166153829	Creg1|chr1:166153330-166153829	0.40302125910897	.	.
chr1	166409578	166410077	chr1	166296977	166297476	Pogk|chr1:166296977-166297476	0.47597932263102	.	.
chr1	166409578	166410077	chr1	166343030	166343529	Pogk|chr1:166343030-166343529	0.319054902285464	.	.
chr1	166409578	166410077	chr1	166428926	166429425	Pogk|chr1:166428926-166429425	0.316342272581616	.	.
chr1	167000534	167001033	chr1	166807095	166807594	Fam78b|chr1:166807095-166807594	0.439027621588001	.	.
chr1	167000534	167001033	chr1	166807095	166807594	Gm16701|chr1:166807095-166807594	0.439027621588001	.	.
chr1	167000534	167001033	chr1	167448541	167449040	Fam78b|chr1:167448541-167449040	0.356161531405769	.	.
chr1	167000534	167001033	chr1	167448541	167449040	Gm16701|chr1:167448541-167449040	0.356161531405769	.	.
chr1	167001208	167001707	chr1	166755015	166755514	Fam78b|chr1:166755015-166755514	0.459056638652884	.	.
chr1	167001208	167001707	chr1	166755015	166755514	Gm16701|chr1:166755015-166755514	0.459056638652884	.	.
chr1	167001777	167002276	chr1	166807095	166807594	Fam78b|chr1:166807095-166807594	0.317286972996534	.	.
chr1	167393588	167394087	chr1	167369851	167370350	Mgst3|chr1:167369851-167370350	0.383940321875155	.	.
chr1	167393588	167394087	chr1	167608411	167608910	Mgst3|chr1:167608411-167608910	0.352024341818034	.	.
chr1	167393588	167394087	chr1	167644841	167645340	Mgst3|chr1:167644841-167645340	0.517385747844873	.	.
chr1	167597755	167598254	chr1	167369851	167370350	Rxrg|chr1:167369851-167370350	0.388432625068625	.	.
chr1	167597755	167598254	chr1	167644841	167645340	Rxrg|chr1:167644841-167645340	0.618963647822581	.	.
chr1	167597755	167598254	chr1	167669716	167670215	Rxrg|chr1:167669716-167670215	0.602442672096521	.	.
chr1	167598393	167598892	chr1	167644841	167645340	Rxrg|chr1:167644841-167645340	0.348693401550039	.	.
chr1	167598393	167598892	chr1	167669716	167670215	Rxrg|chr1:167669716-167670215	0.66136216151575	.	.
chr1	168432123	168432622	chr1	168325815	168326314	Pbx1|chr1:168325815-168326314	0.355986580497459	.	.
chr1	169531254	169531753	chr1	169764373	169764872	Nuf2|chr1:169764373-169764872	0.418638536106142	.	.
chr1	169747461	169747960	chr1	169462320	169462819	Rgs4|chr1:169462320-169462819	0.488527767628119	.	.
chr1	169747461	169747960	chr1	169462898	169463397	Rgs4|chr1:169462898-169463397	0.451402963740867	.	.
chr1	169747461	169747960	chr1	169510870	169511369	Rgs4|chr1:169510870-169511369	0.490211824718814	.	.
chr1	169747461	169747960	chr1	169651374	169651873	Rgs4|chr1:169651374-169651873	0.409610070587511	.	.
chr1	169747461	169747960	chr1	169803372	169803871	Rgs4|chr1:169803372-169803871	0.362357955660879	.	.
chr1	169747461	169747960	chr1	169900922	169901421	Rgs4|chr1:169900922-169901421	0.515384296946446	.	.
chr1	169747461	169747960	chr1	169908650	169909149	Rgs4|chr1:169908650-169909149	0.375129947120037	.	.
chr1	169969082	169969581	chr1	169917937	169918436	3110045C21Rik|chr1:169917937-169918436	0.389540320988695	.	.
chr1	169969082	169969581	chr1	169917937	169918436	Hsd17b7|chr1:169917937-169918436	0.389540320988695	.	.
chr1	170215136	170215635	chr1	169812694	169813193	4930500M09Rik|chr1:169812694-169813193	0.32304711421919	.	.
chr1	170215136	170215635	chr1	169812694	169813193	Uhmk1|chr1:169812694-169813193	0.32304711421919	.	.
chr1	170215136	170215635	chr1	170065848	170066347	4930500M09Rik|chr1:170065848-170066347	0.42154976872419	.	.
chr1	170215136	170215635	chr1	170065848	170066347	Uhmk1|chr1:170065848-170066347	0.42154976872419	.	.
chr1	170589545	170590044	chr1	170632341	170632840	Nos1ap|chr1:170632341-170632840	0.461050513238222	.	.
chr1	170885252	170885751	chr1	171044266	171044765	Dusp12|chr1:171044266-171044765	0.332569131307509	.	.
chr1	170885252	170885751	chr1	171044266	171044765	Gm26620|chr1:171044266-171044765	0.332569131307509	.	.
chr1	170885252	170885751	chr1	171044776	171045275	Dusp12|chr1:171044776-171045275	0.382194843597878	.	.
chr1	170885252	170885751	chr1	171044776	171045275	Gm26620|chr1:171044776-171045275	0.382194843597878	.	.
chr1	171150371	171150870	chr1	170907734	170908233	Mpz|chr1:170907734-170908233	0.384892629980972	.	.
chr1	171150371	171150870	chr1	170907734	170908233	Sdhc|chr1:170907734-170908233	0.384892629980972	.	.
chr1	171150371	171150870	chr1	170908240	170908739	Mpz|chr1:170908240-170908739	0.441233882659711	.	.
chr1	171150371	171150870	chr1	170908240	170908739	Sdhc|chr1:170908240-170908739	0.441233882659711	.	.
chr1	171150371	171150870	chr1	171044266	171044765	Mpz|chr1:171044266-171044765	0.558984186810353	.	.
chr1	171150371	171150870	chr1	171044266	171044765	Sdhc|chr1:171044266-171044765	0.558984186810353	.	.
chr1	171150371	171150870	chr1	171110922	171111421	Mpz|chr1:171110922-171111421	0.445675987680877	.	.
chr1	171150371	171150870	chr1	171110922	171111421	Sdhc|chr1:171110922-171111421	0.445675987680877	.	.
chr1	171150371	171150870	chr1	171171103	171171602	Mpz|chr1:171171103-171171602	0.361108687760771	.	.
chr1	171150371	171150870	chr1	171171103	171171602	Sdhc|chr1:171171103-171171602	0.361108687760771	.	.
chr1	171150371	171150870	chr1	171220747	171221246	Mpz|chr1:171220747-171221246	0.346284106938617	.	.
chr1	171150371	171150870	chr1	171220747	171221246	Sdhc|chr1:171220747-171221246	0.346284106938617	.	.
chr1	171150371	171150870	chr1	171379865	171380364	Mpz|chr1:171379865-171380364	0.366577060974514	.	.
chr1	171150371	171150870	chr1	171379865	171380364	Sdhc|chr1:171379865-171380364	0.366577060974514	.	.
chr1	171222404	171222903	chr1	170908240	170908739	Tomm40l|chr1:170908240-170908739	0.468648844552622	.	.
chr1	171222404	171222903	chr1	171044266	171044765	Tomm40l|chr1:171044266-171044765	0.359655019227239	.	.
chr1	171222404	171222903	chr1	171110922	171111421	Tomm40l|chr1:171110922-171111421	0.399307611183758	.	.
chr1	171222404	171222903	chr1	171220747	171221246	Tomm40l|chr1:171220747-171221246	0.532911319338426	.	.
chr1	171222404	171222903	chr1	171247027	171247526	Tomm40l|chr1:171247027-171247526	0.529210125004804	.	.
chr1	171222404	171222903	chr1	171379865	171380364	Tomm40l|chr1:171379865-171380364	0.337287945588498	.	.
chr1	171270057	171270556	chr1	171044776	171045275	B4galt3|chr1:171044776-171045275	0.385256515653812	.	.
chr1	171281054	171281553	chr1	171044776	171045275	Ppox|chr1:171044776-171045275	0.395475361891051	.	.
chr1	171281054	171281553	chr1	171220747	171221246	Ppox|chr1:171220747-171221246	0.416167217800667	.	.
chr1	171281054	171281553	chr1	171379865	171380364	Ppox|chr1:171379865-171380364	0.404817361729415	.	.
chr1	171328705	171329204	chr1	171044776	171045275	Dedd|chr1:171044776-171045275	0.489707482668536	.	.
chr1	171328705	171329204	chr1	171247027	171247526	Dedd|chr1:171247027-171247526	0.357804269771963	.	.
chr1	171345437	171345936	chr1	171037809	171038308	Nit1|chr1:171037809-171038308	0.431777706278316	.	.
chr1	171345437	171345936	chr1	171037809	171038308	Pfdn2|chr1:171037809-171038308	0.431777706278316	.	.
chr1	171345437	171345936	chr1	171263038	171263537	Nit1|chr1:171263038-171263537	0.487155524926118	.	.
chr1	171345437	171345936	chr1	171263038	171263537	Pfdn2|chr1:171263038-171263537	0.487155524926118	.	.
chr1	171360576	171361075	chr1	171110922	171111421	Klhdc9|chr1:171110922-171111421	0.501341782166779	.	.
chr1	171361088	171361587	chr1	171037809	171038308	Klhdc9|chr1:171037809-171038308	0.330095189479178	.	.
chr1	171361088	171361587	chr1	171262470	171262969	Klhdc9|chr1:171262470-171262969	0.694554141307822	.	.
chr1	171361088	171361587	chr1	171631372	171631871	Klhdc9|chr1:171631372-171631871	0.469116991162329	.	.
chr1	171411068	171411567	chr1	171044266	171044765	Usf1|chr1:171044266-171044765	0.341919633812137	.	.
chr1	171411068	171411567	chr1	171044776	171045275	Usf1|chr1:171044776-171045275	0.525362282357592	.	.
chr1	171411068	171411567	chr1	171220747	171221246	Usf1|chr1:171220747-171221246	0.535087613495625	.	.
chr1	171411068	171411567	chr1	171247027	171247526	Usf1|chr1:171247027-171247526	0.498259785984832	.	.
chr1	171437234	171437733	chr1	171044266	171044765	F11r|chr1:171044266-171044765	0.58423186197194	.	.
chr1	171437234	171437733	chr1	171110922	171111421	F11r|chr1:171110922-171111421	0.49650154524557	.	.
chr1	171437234	171437733	chr1	171171103	171171602	F11r|chr1:171171103-171171602	0.588000649118796	.	.
chr1	171437234	171437733	chr1	171379865	171380364	F11r|chr1:171379865-171380364	0.66790978575489	.	.
chr1	172027641	172028140	chr1	172324650	172325149	Vangl2|chr1:172324650-172325149	0.41531242250025	.	.
chr1	172027641	172028140	chr1	172324650	172325149	Vangl2|chr1:172324650-172325149	0.415312422500251	.	.
chr1	172082460	172082959	chr1	172217086	172217585	Copa|chr1:172217086-172217585	0.432281881714747	.	.
chr1	172082460	172082959	chr1	172217086	172217585	Ncstn|chr1:172217086-172217585	0.432281881714747	.	.
chr1	172082460	172082959	chr1	172312070	172312569	Copa|chr1:172312070-172312569	0.446499663817633	.	.
chr1	172082460	172082959	chr1	172312070	172312569	Ncstn|chr1:172312070-172312569	0.446499663817633	.	.
chr1	172082460	172082959	chr1	172324650	172325149	Copa|chr1:172324650-172325149	0.539289443571651	.	.
chr1	172082460	172082959	chr1	172324650	172325149	Ncstn|chr1:172324650-172325149	0.539289443571651	.	.
chr1	172147848	172148347	chr1	172027134	172027633	Dcaf8|chr1:172027134-172027633	0.363833370743614	.	.
chr1	172206038	172206537	chr1	172357467	172357966	Pea15a|chr1:172357467-172357966	0.746638864249738	.	.
chr1	172376174	172376673	chr1	172217086	172217585	Pigm|chr1:172217086-172217585	0.36768691480969	.	.
chr1	172376174	172376673	chr1	172312070	172312569	Pigm|chr1:172312070-172312569	0.458526907783127	.	.
chr1	172376174	172376673	chr1	172324650	172325149	Pigm|chr1:172324650-172325149	0.566596269774124	.	.
chr1	172376174	172376673	chr1	172357467	172357966	Pigm|chr1:172357467-172357966	0.609584033392249	.	.
chr1	172376174	172376673	chr1	172540366	172540865	Pigm|chr1:172540366-172540865	0.35066403073438	.	.
chr1	172376174	172376673	chr1	172550479	172550978	Pigm|chr1:172550479-172550978	0.406386559858199	.	.
chr1	172632827	172633326	chr1	172324650	172325149	Dusp23|chr1:172324650-172325149	0.438326873902064	.	.
chr1	172632827	172633326	chr1	172357467	172357966	Dusp23|chr1:172357467-172357966	0.714799430561593	.	.
chr1	172632827	172633326	chr1	172528665	172529164	Dusp23|chr1:172528665-172529164	0.421185649664079	.	.
chr1	172632827	172633326	chr1	172550479	172550978	Dusp23|chr1:172550479-172550978	0.384520937541859	.	.
chr1	173367390	173367889	chr1	173377444	173377943	Cadm3|chr1:173377444-173377943	0.465265659479135	.	.
chr1	173367390	173367889	chr1	173390016	173390515	Cadm3|chr1:173390016-173390515	0.64478883168061	.	.
chr1	174501578	174502077	chr1	174901726	174902225	Fmn2|chr1:174901726-174902225	0.501341499400596	.	.
chr1	174921518	174922017	chr1	174901726	174902225	Grem2|chr1:174901726-174902225	0.622703478531205	.	.
chr1	175492256	175492755	chr1	175385580	175386079	Rgs7|chr1:175385580-175386079	0.651078987751642	.	.
chr1	175625436	175625935	chr1	175823962	175824461	Fh1|chr1:175823962-175824461	0.360015299554325	.	.
chr1	175692503	175693002	chr1	175823962	175824461	Chml|chr1:175823962-175824461	0.738614029047271	.	.
chr1	175692503	175693002	chr1	175823962	175824461	Chml|chr1:175823962-175824461	0.738614029047272	.	.
chr1	175692503	175693002	chr1	175823962	175824461	Opn3|chr1:175823962-175824461	0.738614029047271	.	.
chr1	175692503	175693002	chr1	175823962	175824461	Opn3|chr1:175823962-175824461	0.738614029047272	.	.
chr1	175692503	175693002	chr1	175857091	175857590	Chml|chr1:175857091-175857590	0.332925530368597	.	.
chr1	175692503	175693002	chr1	175857091	175857590	Opn3|chr1:175857091-175857590	0.332925530368597	.	.
chr1	175692503	175693002	chr1	175936373	175936872	Chml|chr1:175936373-175936872	0.382776751842093	.	.
chr1	175692503	175693002	chr1	175936373	175936872	Opn3|chr1:175936373-175936872	0.382776751842093	.	.
chr1	175693049	175693548	chr1	175823962	175824461	Chml|chr1:175823962-175824461	0.365446589857938	.	.
chr1	175693049	175693548	chr1	175823962	175824461	Opn3|chr1:175823962-175824461	0.365446589857938	.	.
chr1	175880538	175881037	chr1	175587347	175587846	Exo1|chr1:175587347-175587846	0.552473487703062	.	.
chr1	175880538	175881037	chr1	175719706	175720205	Exo1|chr1:175719706-175720205	0.662912084354454	.	.
chr1	175880538	175881037	chr1	176053331	176053830	Exo1|chr1:176053331-176053830	0.341056022809561	.	.
chr1	177441840	177442339	chr1	177308131	177308630	Zbtb18|chr1:177308131-177308630	0.371323962139099	.	.
chr1	178187311	178187810	chr1	178368821	178369320	Desi2|chr1:178368821-178369320	0.484149350597963	.	.
chr1	178187311	178187810	chr1	178463658	178464157	Desi2|chr1:178463658-178464157	0.639375216383738	.	.
chr1	178187311	178187810	chr1	178463658	178464157	Desi2|chr1:178463658-178464157	0.639375216383739	.	.
chr1	178276142	178276641	chr1	178463658	178464157	4930527J03Rik|chr1:178463658-178464157	0.479186515871782	.	.
chr1	178318532	178319031	chr1	178463658	178464157	B230369F24Rik|chr1:178463658-178464157	0.395720152895548	.	.
chr1	178318532	178319031	chr1	178463658	178464157	Cox20|chr1:178463658-178464157	0.395720152895548	.	.
chr1	178318532	178319031	chr1	178530448	178530947	B230369F24Rik|chr1:178530448-178530947	0.516752761822117	.	.
chr1	178318532	178319031	chr1	178530448	178530947	Cox20|chr1:178530448-178530947	0.516752761822117	.	.
chr1	178337559	178338058	chr1	178336353	178336852	Hnrnpu|chr1:178336353-178336852	0.419169238367276	.	.
chr1	178405450	178405949	chr1	178463658	178464157	Efcab2|chr1:178463658-178464157	0.559455684075812	.	.
chr1	178405450	178405949	chr1	178530448	178530947	Efcab2|chr1:178530448-178530947	0.607549224371551	.	.
chr1	178406170	178406669	chr1	178530448	178530947	Efcab2|chr1:178530448-178530947	0.51705990659096	.	.
chr1	179546570	179547069	chr1	179581687	179582186	Cnst|chr1:179581687-179582186	0.388892484711881	.	.
chr1	179546570	179547069	chr1	179581687	179582186	Tfb2m|chr1:179581687-179582186	0.388892484711881	.	.
chr1	179546570	179547069	chr1	179709356	179709855	Cnst|chr1:179709356-179709855	0.448351388086773	.	.
chr1	179546570	179547069	chr1	179709356	179709855	Tfb2m|chr1:179709356-179709855	0.448351388086773	.	.
chr1	179667997	179668496	chr1	179645628	179646127	Sccpdh|chr1:179645628-179646127	0.320669732826296	.	.
chr1	179803447	179803946	chr1	180195828	180196327	Ahctf1|chr1:180195828-180196327	0.375727630255148	.	.
chr1	179803447	179803946	chr1	180195828	180196327	Gm10518|chr1:180195828-180196327	0.375727630255148	.	.
chr1	180520142	180520641	chr1	180332234	180332733	Gm37267|chr1:180332234-180332733	0.332022919932787	.	.
chr1	180640407	180640906	chr1	180490495	180490994	Lin9|chr1:180490495-180490994	0.367877195916245	.	.
chr1	180641033	180641532	chr1	180365065	180365564	Lin9|chr1:180365065-180365564	0.417148111832663	.	.
chr1	180641033	180641532	chr1	180387432	180387931	Lin9|chr1:180387432-180387931	0.405707149365809	.	.
chr1	180813365	180813864	chr1	180936641	180937140	H3f3a|chr1:180936641-180937140	0.477880670548063	.	.
chr1	180813365	180813864	chr1	180936641	180937140	H3f3aos|chr1:180936641-180937140	0.477880670548063	.	.
chr1	180813365	180813864	chr1	181234080	181234579	H3f3a|chr1:181234080-181234579	0.345307278517161	.	.
chr1	180813365	180813864	chr1	181234080	181234579	H3f3aos|chr1:181234080-181234579	0.345307278517161	.	.
chr1	180813365	180813864	chr1	181234594	181235093	H3f3a|chr1:181234594-181235093	0.532586341437187	.	.
chr1	180813365	180813864	chr1	181234594	181235093	H3f3aos|chr1:181234594-181235093	0.532586341437187	.	.
chr1	180850639	180851138	chr1	181017318	181017817	Sde2|chr1:181017318-181017817	0.33967202815398	.	.
chr1	181144061	181144560	chr1	181150665	181151164	Cnih4|chr1:181150665-181151164	0.485398587787786	.	.
chr1	181144061	181144560	chr1	181150665	181151164	Cnih4|chr1:181150665-181151164	0.485398587787787	.	.
chr1	181144061	181144560	chr1	181150665	181151164	Nvl|chr1:181150665-181151164	0.485398587787786	.	.
chr1	181144061	181144560	chr1	181150665	181151164	Nvl|chr1:181150665-181151164	0.485398587787787	.	.
chr1	181842237	181842736	chr1	181923286	181923785	Lbr|chr1:181923286-181923785	0.37068157796762	.	.
chr1	182019253	182019752	chr1	182045244	182045743	Enah|chr1:182045244-182045743	0.458630208504261	.	.
chr1	182019253	182019752	chr1	182378832	182379331	Enah|chr1:182378832-182379331	0.528893096304532	.	.
chr1	182019822	182020321	chr1	181923286	181923785	Enah|chr1:181923286-181923785	0.368568888447803	.	.
chr1	182019822	182020321	chr1	182489705	182490204	Enah|chr1:182489705-182490204	0.351961151297268	.	.
chr1	182124497	182124996	chr1	181923286	181923785	Srp9|chr1:181923286-181923785	0.464352213292403	.	.
chr1	182124497	182124996	chr1	182489705	182490204	Srp9|chr1:182489705-182490204	0.37030488862525	.	.
chr1	182282558	182283057	chr1	182489705	182490204	Degs1|chr1:182489705-182490204	0.493072973621725	.	.
chr1	182517320	182517819	chr1	182960035	182960534	Capn2|chr1:182960035-182960534	0.330107943411436	.	.
chr1	182763734	182764233	chr1	182960035	182960534	Susd4|chr1:182960035-182960534	0.485075936975268	.	.
chr1	182763734	182764233	chr1	182982880	182983379	Susd4|chr1:182982880-182983379	0.346542219108775	.	.
chr1	183221261	183221760	chr1	182960035	182960534	Disp1|chr1:182960035-182960534	0.514396660477596	.	.
chr1	183296308	183296807	chr1	183669579	183670078	Aida|chr1:183669579-183670078	0.54307220243971	.	.
chr1	183296308	183296807	chr1	183669579	183670078	Brox|chr1:183669579-183670078	0.54307220243971	.	.
chr1	183296308	183296807	chr1	183727837	183728336	Aida|chr1:183727837-183728336	0.354424913969916	.	.
chr1	183296308	183296807	chr1	183727837	183728336	Brox|chr1:183727837-183728336	0.354424913969916	.	.
chr1	183296824	183297323	chr1	183669579	183670078	Aida|chr1:183669579-183670078	0.434535328347872	.	.
chr1	183296824	183297323	chr1	183669579	183670078	Brox|chr1:183669579-183670078	0.434535328347872	.	.
chr1	183369413	183369912	chr1	183193925	183194424	Mia3|chr1:183193925-183194424	0.365358842327317	.	.
chr1	183369413	183369912	chr1	183316300	183316799	Mia3|chr1:183316300-183316799	0.40101561467274	.	.
chr1	183388644	183389143	chr1	183727837	183728336	Taf1a|chr1:183727837-183728336	0.441934371479525	.	.
chr1	183419689	183420188	chr1	183193925	183194424	Gm37214|chr1:183193925-183194424	0.49728894735315	.	.
chr1	184999545	185000044	chr1	184914012	184914511	Mark1|chr1:184914012-184914511	0.372752169286235	.	.
chr1	184999545	185000044	chr1	184965579	184966078	Mark1|chr1:184965579-184966078	0.493008226962451	.	.
chr1	185203864	185204363	chr1	184852137	184852636	Rab3gap2|chr1:184852137-184852636	0.350553113271825	.	.
chr1	185203864	185204363	chr1	184913451	184913950	Rab3gap2|chr1:184913451-184913950	0.497288592336065	.	.
chr1	185203864	185204363	chr1	185173402	185173901	Rab3gap2|chr1:185173402-185173901	0.507729793244313	.	.
chr1	185329129	185329628	chr1	185185526	185186025	Iars2|chr1:185185526-185186025	0.382997704280548	.	.
chr1	186117016	186117515	chr1	186309517	186310016	Lyplal1|chr1:186309517-186310016	0.392279612486238	.	.
chr1	186705157	186705656	chr1	186721882	186722381	Gm29491|chr1:186721882-186722381	0.379427404673554	.	.
chr1	186705157	186705656	chr1	186721882	186722381	Tgfb2|chr1:186721882-186722381	0.379427404673554	.	.
chr1	186705696	186706195	chr1	186721882	186722381	Gm29491|chr1:186721882-186722381	0.480528156242328	.	.
chr1	186705696	186706195	chr1	186721882	186722381	Tgfb2|chr1:186721882-186722381	0.480528156242328	.	.
chr1	186749156	186749655	chr1	186434697	186435196	A430105J06Rik|chr1:186434697-186435196	0.449837534204669	.	.
chr1	186749156	186749655	chr1	186434697	186435196	Rrp15|chr1:186434697-186435196	0.449837534204669	.	.
chr1	186749156	186749655	chr1	186808514	186809013	A430105J06Rik|chr1:186808514-186809013	0.337124840076376	.	.
chr1	186749156	186749655	chr1	186808514	186809013	Rrp15|chr1:186808514-186809013	0.337124840076376	.	.
chr1	187651190	187651689	chr1	187785202	187785701	Gm36388|chr1:187785202-187785701	0.437000569323874	.	.
chr1	189007615	189008114	chr1	188919884	188920383	Kctd3|chr1:188919884-188920383	0.620814234706602	.	.
chr1	189007615	189008114	chr1	189309917	189310416	Kctd3|chr1:189309917-189310416	0.354681285843146	.	.
chr1	189343635	189344134	chr1	189645268	189645767	A430027H14Rik|chr1:189645268-189645767	0.516136537701008	.	.
chr1	189687923	189688422	chr1	189927560	189928059	Cenpf|chr1:189927560-189928059	0.364808575909222	.	.
chr1	189727928	189728427	chr1	189817806	189818305	Ptpn14|chr1:189817806-189818305	0.410345470340463	.	.
chr1	189922073	189922572	chr1	189515444	189515943	Smyd2|chr1:189515444-189515943	0.346301736572745	.	.
chr1	189922073	189922572	chr1	189639548	189640047	Smyd2|chr1:189639548-189640047	0.522249525674666	.	.
chr1	189922073	189922572	chr1	189894336	189894835	Smyd2|chr1:189894336-189894835	0.36590528578095	.	.
chr1	189922073	189922572	chr1	189906050	189906549	Smyd2|chr1:189906050-189906549	0.656626961872313	.	.
chr1	189922073	189922572	chr1	189927560	189928059	Smyd2|chr1:189927560-189928059	0.40597012811173	.	.
chr1	190979086	190979585	chr1	190881387	190881886	Vash2|chr1:190881387-190881886	0.539978721078394	.	.
chr1	190979086	190979585	chr1	190944268	190944767	Vash2|chr1:190944268-190944767	0.509999821171798	.	.
chr1	190979086	190979585	chr1	191183196	191183695	Vash2|chr1:191183196-191183695	0.501928333351827	.	.
chr1	191062684	191063183	chr1	190881387	190881886	Nsl1|chr1:190881387-190881886	0.39649709525612	.	.
chr1	191062684	191063183	chr1	190881387	190881886	Tatdn3|chr1:190881387-190881886	0.39649709525612	.	.
chr1	191062684	191063183	chr1	190944268	190944767	Nsl1|chr1:190944268-190944767	0.39646425402731	.	.
chr1	191062684	191063183	chr1	190944268	190944767	Tatdn3|chr1:190944268-190944767	0.39646425402731	.	.
chr1	191224177	191224676	chr1	190944268	190944767	D730003I15Rik|chr1:190944268-190944767	0.39450855904225	.	.
chr1	191224177	191224676	chr1	191183196	191183695	D730003I15Rik|chr1:191183196-191183695	0.343552599587089	.	.
chr1	191317662	191318161	chr1	191183196	191183695	Nenf|chr1:191183196-191183695	0.398948424545977	.	.
chr1	191317662	191318161	chr1	191470543	191471042	Nenf|chr1:191470543-191471042	0.324746995667269	.	.
chr1	191325660	191326159	chr1	191397049	191397548	Pacc1|chr1:191397049-191397548	0.365328475551166	.	.
chr1	191325660	191326159	chr1	191470543	191471042	Pacc1|chr1:191470543-191471042	0.375392898534507	.	.
chr1	191575408	191575907	chr1	191397049	191397548	Dtl|chr1:191397049-191397548	0.400968057690791	.	.
chr1	191575408	191575907	chr1	191397049	191397548	Ints7|chr1:191397049-191397548	0.400968057690791	.	.
chr1	191575408	191575907	chr1	191470543	191471042	Dtl|chr1:191470543-191471042	0.398491780272671	.	.
chr1	191575408	191575907	chr1	191470543	191471042	Ints7|chr1:191470543-191471042	0.398491780272671	.	.
chr1	191821104	191821603	chr1	191817776	191818275	Gm38037|chr1:191817776-191818275	0.39207108029779	.	.
chr1	191821104	191821603	chr1	191817776	191818275	Nek2|chr1:191817776-191818275	0.39207108029779	.	.
chr1	191906374	191906873	chr1	191592326	191592825	1700034H15Rik|chr1:191592326-191592825	0.373771594654472	.	.
chr1	191906374	191906873	chr1	191592326	191592825	Slc30a1|chr1:191592326-191592825	0.373771594654472	.	.
chr1	192137818	192138317	chr1	191817776	191818275	Rcor3|chr1:191817776-191818275	0.377840757487614	.	.
chr1	192770423	192770922	chr1	192834606	192835105	Hhat|chr1:192834606-192835105	0.486630835247331	.	.
chr1	193035210	193035709	chr1	192834606	192835105	Syt14|chr1:192834606-192835105	0.328422685725493	.	.
chr1	193035210	193035709	chr1	192834606	192835105	Syt14|chr1:192834606-192835105	0.328422685725494	.	.
chr1	193035210	193035709	chr1	192835357	192835856	Syt14|chr1:192835357-192835856	0.319588907416889	.	.
chr1	193370052	193370551	chr1	193330113	193330612	Camk1g|chr1:193330113-193330612	0.513601183238859	.	.
chr1	195018071	195018570	chr1	195016706	195017205	Gm37027|chr1:195016706-195017205	0.459698560161979	.	.
chr1	195130829	195131328	chr1	194977967	194978466	Cr1l|chr1:194977967-194978466	0.496909282299543	.	.
chr1	195176500	195176999	chr1	195016706	195017205	Cr2|chr1:195016706-195017205	0.402970326930381	.	.
chr10	3366298	3366797	chr10	3307677	3308176	Ppp1r14c|chr10:3307677-3308176	0.316961313679928	.	.
chr10	3740116	3740615	chr10	3383108	3383607	Plekhg1|chr10:3383108-3383607	0.608504655237504	.	.
chr10	3740116	3740615	chr10	3496724	3497223	Plekhg1|chr10:3496724-3497223	0.495897048792096	.	.
chr10	3740116	3740615	chr10	3507729	3508228	Plekhg1|chr10:3507729-3508228	0.776794911647461	.	.
chr10	3973553	3974052	chr10	3507729	3508228	Mthfd1l|chr10:3507729-3508228	0.372475141176869	.	.
chr10	5550504	5551003	chr10	5549987	5550486	Syne1|chr10:5549987-5550486	0.606748940067333	.	.
chr10	5805395	5805894	chr10	5868026	5868525	Fbxo5|chr10:5868026-5868525	0.463634906257117	.	.
chr10	5805395	5805894	chr10	5886106	5886605	Fbxo5|chr10:5886106-5886605	0.636266565881323	.	.
chr10	7212004	7212503	chr10	6916488	6916987	Cnksr3|chr10:6916488-6916987	0.325696510000499	.	.
chr10	7212004	7212503	chr10	7076118	7076617	Cnksr3|chr10:7076118-7076617	0.324764931049375	.	.
chr10	7212004	7212503	chr10	7158283	7158782	Cnksr3|chr10:7158283-7158782	0.324201542011249	.	.
chr10	7681670	7682169	chr10	7900869	7901368	Lats1|chr10:7900869-7901368	0.344521084625974	.	.
chr10	7681670	7682169	chr10	7900869	7901368	Pcmt1|chr10:7900869-7901368	0.344521084625974	.	.
chr10	9674500	9674999	chr10	9394770	9395269	Samd5|chr10:9394770-9395269	0.468332596406246	.	.
chr10	9901024	9901523	chr10	10094090	10094589	Gm46210|chr10:10094090-10094589	0.408885686256863	.	.
chr10	9901024	9901523	chr10	10094090	10094589	Stxbp5|chr10:10094090-10094589	0.408885686256863	.	.
chr10	9901801	9902300	chr10	10094090	10094589	Gm46210|chr10:10094090-10094589	0.419336638694786	.	.
chr10	9901801	9902300	chr10	10094090	10094589	Stxbp5|chr10:10094090-10094589	0.419336638694786	.	.
chr10	11280524	11281023	chr10	11352982	11353481	4930432B10Rik|chr10:11352982-11353481	0.419867333848956	.	.
chr10	11280524	11281023	chr10	11352982	11353481	Fbxo30|chr10:11352982-11353481	0.419867333848956	.	.
chr10	11343450	11343949	chr10	11449856	11450355	Epm2a|chr10:11449856-11450355	0.316208429835449	.	.
chr10	12009947	12010446	chr10	11938110	11938609	Gm48721|chr10:11938110-11938609	0.40855290680357	.	.
chr10	12009947	12010446	chr10	12019088	12019587	Gm48721|chr10:12019088-12019587	0.331955900209854	.	.
chr10	12009947	12010446	chr10	12039417	12039916	Gm48721|chr10:12039417-12039916	0.478248207504577	.	.
chr10	12009947	12010446	chr10	12049534	12050033	Gm48721|chr10:12049534-12050033	0.438248228697636	.	.
chr10	12009947	12010446	chr10	12175248	12175747	Gm48721|chr10:12175248-12175747	0.520081285716949	.	.
chr10	12009947	12010446	chr10	12198634	12199133	Gm48721|chr10:12198634-12199133	0.488691627871573	.	.
chr10	12922385	12922884	chr10	12574676	12575175	B230208H11Rik|chr10:12574676-12575175	0.402342152180429	.	.
chr10	12922927	12923426	chr10	12574676	12575175	B230208H11Rik|chr10:12574676-12575175	0.344845280716584	.	.
chr10	13552855	13553354	chr10	13945934	13946433	Adat2|chr10:13945934-13946433	0.402493808314751	.	.
chr10	13552855	13553354	chr10	13945934	13946433	Pex3|chr10:13945934-13946433	0.402493808314751	.	.
chr10	13868703	13869202	chr10	13982789	13983288	Aig1|chr10:13982789-13983288	0.373577690891264	.	.
chr10	13868703	13869202	chr10	14116960	14117459	Aig1|chr10:14116960-14117459	0.43226437740131	.	.
chr10	13965511	13966010	chr10	13861013	13861512	Hivep2|chr10:13861013-13861512	0.338600392420475	.	.
chr10	14195933	14196432	chr10	14209919	14210418	Gm48843|chr10:14209919-14210418	0.53806259931094	.	.
chr10	14195933	14196432	chr10	14210432	14210931	Gm48843|chr10:14210432-14210931	0.658646575347482	.	.
chr10	14195933	14196432	chr10	14216074	14216573	Gm48843|chr10:14216074-14216573	0.351806147916437	.	.
chr10	17722198	17722697	chr10	17330872	17331371	Cited2|chr10:17330872-17331371	0.336942466384895	.	.
chr10	18055292	18055791	chr10	18482846	18483345	Reps1|chr10:18482846-18483345	0.330965891874745	.	.
chr10	18545704	18546203	chr10	18549428	18549927	Hebp2|chr10:18549428-18549927	0.541505337819869	.	.
chr10	18886878	18887377	chr10	18773712	18774211	Gm48483|chr10:18773712-18774211	0.43762742263627	.	.
chr10	19907191	19907690	chr10	20214392	20214891	Pex7|chr10:20214392-20214891	0.339557984331824	.	.
chr10	19933466	19933965	chr10	20169893	20170392	Map3k5|chr10:20169893-20170392	0.330444918690933	.	.
chr10	19933466	19933965	chr10	20170432	20170931	Map3k5|chr10:20170432-20170931	0.325793181728459	.	.
chr10	19933991	19934490	chr10	20170432	20170931	Map3k5|chr10:20170432-20170931	0.477982674075027	.	.
chr10	19933991	19934490	chr10	20199135	20199634	Map3k5|chr10:20199135-20199634	0.373822431455017	.	.
chr10	20148657	20149156	chr10	20006256	20006755	Map7|chr10:20006256-20006755	0.558797333445787	.	.
chr10	20148657	20149156	chr10	20169893	20170392	Map7|chr10:20169893-20170392	0.531827744053455	.	.
chr10	20148657	20149156	chr10	20170432	20170931	Map7|chr10:20170432-20170931	0.368658460566445	.	.
chr10	20286480	20286979	chr10	20117154	20117653	Gm48249|chr10:20117154-20117653	0.374740639742971	.	.
chr10	20286480	20286979	chr10	20361820	20362319	Gm48249|chr10:20361820-20362319	0.343248505072741	.	.
chr10	20312122	20312621	chr10	20060102	20060601	4933406P04Rik|chr10:20060102-20060601	0.406181810741301	.	.
chr10	20312122	20312621	chr10	20060102	20060601	Bclaf1|chr10:20060102-20060601	0.406181810741301	.	.
chr10	20312122	20312621	chr10	20060627	20061126	4933406P04Rik|chr10:20060627-20061126	0.524900687687924	.	.
chr10	20312122	20312621	chr10	20060627	20061126	Bclaf1|chr10:20060627-20061126	0.524900687687924	.	.
chr10	20312122	20312621	chr10	20170432	20170931	4933406P04Rik|chr10:20170432-20170931	0.473170315238328	.	.
chr10	20312122	20312621	chr10	20170432	20170931	Bclaf1|chr10:20170432-20170931	0.473170315238328	.	.
chr10	20312122	20312621	chr10	20199135	20199634	4933406P04Rik|chr10:20199135-20199634	0.490965285161257	.	.
chr10	20312122	20312621	chr10	20199135	20199634	Bclaf1|chr10:20199135-20199634	0.490965285161257	.	.
chr10	20312122	20312621	chr10	20382773	20383272	4933406P04Rik|chr10:20382773-20383272	0.36666799531254	.	.
chr10	20312122	20312621	chr10	20382773	20383272	Bclaf1|chr10:20382773-20383272	0.36666799531254	.	.
chr10	20312122	20312621	chr10	20405366	20405865	4933406P04Rik|chr10:20405366-20405865	0.50750702612973	.	.
chr10	20312122	20312621	chr10	20405366	20405865	Bclaf1|chr10:20405366-20405865	0.50750702612973	.	.
chr10	20312656	20313155	chr10	20060102	20060601	4933406P04Rik|chr10:20060102-20060601	0.399847522714276	.	.
chr10	20312656	20313155	chr10	20060102	20060601	Bclaf1|chr10:20060102-20060601	0.399847522714276	.	.
chr10	20312656	20313155	chr10	20060627	20061126	4933406P04Rik|chr10:20060627-20061126	0.517531820150237	.	.
chr10	20312656	20313155	chr10	20060627	20061126	Bclaf1|chr10:20060627-20061126	0.517531820150237	.	.
chr10	20312656	20313155	chr10	20170432	20170931	4933406P04Rik|chr10:20170432-20170931	0.535633957272397	.	.
chr10	20312656	20313155	chr10	20170432	20170931	Bclaf1|chr10:20170432-20170931	0.535633957272397	.	.
chr10	20312656	20313155	chr10	20199135	20199634	4933406P04Rik|chr10:20199135-20199634	0.533795025321087	.	.
chr10	20312656	20313155	chr10	20199135	20199634	Bclaf1|chr10:20199135-20199634	0.533795025321087	.	.
chr10	20312656	20313155	chr10	20382773	20383272	4933406P04Rik|chr10:20382773-20383272	0.415956476919302	.	.
chr10	20312656	20313155	chr10	20382773	20383272	Bclaf1|chr10:20382773-20383272	0.415956476919302	.	.
chr10	20312656	20313155	chr10	20405366	20405865	4933406P04Rik|chr10:20405366-20405865	0.493545101043549	.	.
chr10	20312656	20313155	chr10	20405366	20405865	Bclaf1|chr10:20405366-20405865	0.493545101043549	.	.
chr10	20347497	20347996	chr10	20547953	20548452	Mtfr2|chr10:20547953-20548452	0.333371582918043	.	.
chr10	20724806	20725305	chr10	20547953	20548452	Pde7b|chr10:20547953-20548452	0.325512310975949	.	.
chr10	21144872	21145371	chr10	20944546	20945045	Gm26577|chr10:20944546-20945045	0.367955903846112	.	.
chr10	22731152	22731651	chr10	22579377	22579876	AC166256.1|chr10:22579377-22579876	0.352842398277705	.	.
chr10	22731152	22731651	chr10	22579377	22579876	Tbpl1|chr10:22579377-22579876	0.352842398277705	.	.
chr10	22731681	22732180	chr10	22579377	22579876	AC166256.1|chr10:22579377-22579876	0.555028732048604	.	.
chr10	22731681	22732180	chr10	22579377	22579876	Tbpl1|chr10:22579377-22579876	0.555028732048604	.	.
chr10	23349982	23350481	chr10	23626176	23626675	Eya4|chr10:23626176-23626675	0.472441777299102	.	.
chr10	23787039	23787538	chr10	23626176	23626675	Rps12|chr10:23626176-23626675	0.388719920701607	.	.
chr10	24149016	24149515	chr10	23780849	23781348	Stx7|chr10:23780849-23781348	0.528256736547369	.	.
chr10	24149016	24149515	chr10	24479200	24479699	Stx7|chr10:24479200-24479699	0.409931660961181	.	.
chr10	24869684	24870183	chr10	24682657	24683156	Med23|chr10:24682657-24683156	0.438003054680316	.	.
chr10	24869684	24870183	chr10	25068367	25068866	Med23|chr10:25068367-25068866	0.359854512474659	.	.
chr10	24869684	24870183	chr10	25199853	25200352	Med23|chr10:25199853-25200352	0.794238589896167	.	.
chr10	25359501	25360000	chr10	25096013	25096512	Epb41l2|chr10:25096013-25096512	0.389080878778009	.	.
chr10	25359501	25360000	chr10	25257383	25257882	Epb41l2|chr10:25257383-25257882	0.543079778184497	.	.
chr10	26374914	26375413	chr10	26327653	26328152	L3mbtl3|chr10:26327653-26328152	0.438770138013691	.	.
chr10	26374914	26375413	chr10	26374170	26374669	L3mbtl3|chr10:26374170-26374669	0.449230726908731	.	.
chr10	26375759	26376258	chr10	26034872	26035371	L3mbtl3|chr10:26034872-26035371	0.414219443424883	.	.
chr10	26375759	26376258	chr10	26297176	26297675	L3mbtl3|chr10:26297176-26297675	0.586741722335552	.	.
chr10	26695050	26695549	chr10	26679772	26680271	Gm48893|chr10:26679772-26680271	0.362441351504123	.	.
chr10	26695050	26695549	chr10	26995522	26996021	Gm48893|chr10:26995522-26996021	0.521450325582944	.	.
chr10	30803126	30803625	chr10	30537972	30538471	Ncoa7|chr10:30537972-30538471	0.381218634128181	.	.
chr10	30842620	30843119	chr10	30537972	30538471	Hey2|chr10:30537972-30538471	0.350964893251593	.	.
chr10	34206579	34207078	chr10	34316872	34317371	Dse|chr10:34316872-34317371	0.498237307765877	.	.
chr10	34281970	34282469	chr10	34033850	34034349	Tspyl1|chr10:34033850-34034349	0.477707037436626	.	.
chr10	34281970	34282469	chr10	34667107	34667606	Tspyl1|chr10:34667107-34667606	0.391714345516799	.	.
chr10	34418335	34418834	chr10	34316872	34317371	Nt5dc1|chr10:34316872-34317371	0.484422027309977	.	.
chr10	36506584	36507083	chr10	36286761	36287260	Hs3st5|chr10:36286761-36287260	0.73938844786461	.	.
chr10	36974002	36974501	chr10	36667706	36668205	Hdac2|chr10:36667706-36668205	0.398834595709321	.	.
chr10	36974002	36974501	chr10	36862471	36862970	Hdac2|chr10:36862471-36862970	0.419847649286001	.	.
chr10	39133692	39134191	chr10	39171094	39171593	Fam229b|chr10:39171094-39171593	0.428001365623631	.	.
chr10	39133692	39134191	chr10	39171094	39171593	Tube1|chr10:39171094-39171593	0.428001365623631	.	.
chr10	39369440	39369939	chr10	39199812	39200311	Fyn|chr10:39199812-39200311	0.385897311544499	.	.
chr10	39369440	39369939	chr10	39409623	39410122	Fyn|chr10:39409623-39410122	0.434244007876606	.	.
chr10	40348905	40349404	chr10	40372248	40372747	Cdk19os|chr10:40372248-40372747	0.539162150991779	.	.
chr10	40348905	40349404	chr10	40389969	40390468	Cdk19os|chr10:40389969-40390468	0.524642794617603	.	.
chr10	40348905	40349404	chr10	40651616	40652115	Cdk19os|chr10:40651616-40652115	0.593994180729144	.	.
chr10	40348905	40349404	chr10	40688239	40688738	Cdk19os|chr10:40688239-40688738	0.328673960163556	.	.
chr10	40682406	40682905	chr10	40372248	40372747	Mettl24|chr10:40372248-40372747	0.534268566802114	.	.
chr10	40682406	40682905	chr10	40651616	40652115	Mettl24|chr10:40651616-40652115	0.367562131485359	.	.
chr10	40682406	40682905	chr10	40964451	40964950	Mettl24|chr10:40964451-40964950	0.662507598065691	.	.
chr10	40682966	40683465	chr10	40753639	40754138	Mettl24|chr10:40753639-40754138	0.357932639384901	.	.
chr10	40682966	40683465	chr10	40844497	40844996	Mettl24|chr10:40844497-40844996	0.442029666859561	.	.
chr10	40682966	40683465	chr10	40998397	40998896	Mettl24|chr10:40998397-40998896	0.363879239722067	.	.
chr10	40883216	40883715	chr10	40753639	40754138	Cdc40|chr10:40753639-40754138	0.617425066557105	.	.
chr10	40883216	40883715	chr10	40753639	40754138	Wasf1|chr10:40753639-40754138	0.617425066557105	.	.
chr10	40883216	40883715	chr10	40844497	40844996	Cdc40|chr10:40844497-40844996	0.344050794498025	.	.
chr10	40883216	40883715	chr10	40844497	40844996	Wasf1|chr10:40844497-40844996	0.344050794498025	.	.
chr10	40883216	40883715	chr10	40998397	40998896	Cdc40|chr10:40998397-40998896	0.490967813389009	.	.
chr10	40883216	40883715	chr10	40998397	40998896	Wasf1|chr10:40998397-40998896	0.490967813389009	.	.
chr10	41303669	41304168	chr10	41037761	41038260	Ak9|chr10:41037761-41038260	0.660312046348086	.	.
chr10	41303669	41304168	chr10	41037761	41038260	Fig4|chr10:41037761-41038260	0.660312046348086	.	.
chr10	41303669	41304168	chr10	41195525	41196024	Ak9|chr10:41195525-41196024	0.48444108450553	.	.
chr10	41303669	41304168	chr10	41195525	41196024	Fig4|chr10:41195525-41196024	0.48444108450553	.	.
chr10	41490156	41490655	chr10	41151856	41152355	Ppil6|chr10:41151856-41152355	0.392351333185964	.	.
chr10	41490156	41490655	chr10	41151856	41152355	Smpd2|chr10:41151856-41152355	0.392351333185964	.	.
chr10	41553207	41553706	chr10	41887125	41887624	Gm17196|chr10:41887125-41887624	0.494711138660837	.	.
chr10	41809843	41810342	chr10	41893731	41894230	Cep57l1|chr10:41893731-41894230	0.450805177184588	.	.
chr10	41809843	41810342	chr10	41893731	41894230	Sesn1|chr10:41893731-41894230	0.450805177184588	.	.
chr10	41809843	41810342	chr10	42245137	42245636	Cep57l1|chr10:42245137-42245636	0.324709936847698	.	.
chr10	41809843	41810342	chr10	42245137	42245636	Sesn1|chr10:42245137-42245636	0.324709936847698	.	.
chr10	42018185	42018684	chr10	41830818	41831317	1700016J18Rik|chr10:41830818-41831317	0.407332941366399	.	.
chr10	42018185	42018684	chr10	41830818	41831317	Armc2|chr10:41830818-41831317	0.407332941366399	.	.
chr10	42018185	42018684	chr10	42277563	42278062	1700016J18Rik|chr10:42277563-42278062	0.409991155313521	.	.
chr10	42018185	42018684	chr10	42277563	42278062	Armc2|chr10:42277563-42278062	0.409991155313521	.	.
chr10	42018185	42018684	chr10	42308548	42309047	1700016J18Rik|chr10:42308548-42309047	0.33128956920517	.	.
chr10	42018185	42018684	chr10	42308548	42309047	Armc2|chr10:42308548-42309047	0.33128956920517	.	.
chr10	42478381	42478880	chr10	42277563	42278062	Afg1l|chr10:42277563-42278062	0.425458684556366	.	.
chr10	42478381	42478880	chr10	42678656	42679155	Afg1l|chr10:42678656-42679155	0.437524656102458	.	.
chr10	42501588	42502087	chr10	42277563	42278062	Snx3|chr10:42277563-42278062	0.393565394129092	.	.
chr10	42501588	42502087	chr10	42308548	42309047	Snx3|chr10:42308548-42309047	0.446955304843163	.	.
chr10	42501588	42502087	chr10	42364723	42365222	Snx3|chr10:42364723-42365222	0.408306735946275	.	.
chr10	42502326	42502825	chr10	42364188	42364687	Snx3|chr10:42364188-42364687	0.366613349602541	.	.
chr10	42502326	42502825	chr10	42364723	42365222	Snx3|chr10:42364723-42365222	0.329493377496921	.	.
chr10	42860008	42860507	chr10	42678656	42679155	Scml4|chr10:42678656-42679155	0.542431624204783	.	.
chr10	42860008	42860507	chr10	43154974	43155473	Scml4|chr10:43154974-43155473	0.591722136642733	.	.
chr10	42860528	42861027	chr10	42958099	42958598	Scml4|chr10:42958099-42958598	0.346714689321969	.	.
chr10	42860528	42861027	chr10	42958615	42959114	Scml4|chr10:42958615-42959114	0.47510764297346	.	.
chr10	43174324	43174823	chr10	43154974	43155473	9030612E09Rik|chr10:43154974-43155473	0.44392278368471	.	.
chr10	43174324	43174823	chr10	43154974	43155473	Sobp|chr10:43154974-43155473	0.44392278368471	.	.
chr10	43174324	43174823	chr10	43322300	43322799	9030612E09Rik|chr10:43322300-43322799	0.33788188800516	.	.
chr10	43174324	43174823	chr10	43322300	43322799	Sobp|chr10:43322300-43322799	0.33788188800516	.	.
chr10	43174324	43174823	chr10	43322813	43323312	9030612E09Rik|chr10:43322813-43323312	0.395138760122115	.	.
chr10	43174324	43174823	chr10	43322813	43323312	Sobp|chr10:43322813-43323312	0.395138760122115	.	.
chr10	43221102	43221601	chr10	42941844	42942343	Pdss2|chr10:42941844-42942343	0.496097648399895	.	.
chr10	43478691	43479190	chr10	43452371	43452870	Bend3|chr10:43452371-43452870	0.359875040611703	.	.
chr10	43540736	43541235	chr10	43452371	43452870	1700021F05Rik|chr10:43452371-43452870	0.471478884266066	.	.
chr10	45066851	45067350	chr10	45051034	45051533	Prep|chr10:45051034-45051533	0.322573438377048	.	.
chr10	49788557	49789056	chr10	49743033	49743532	Grik2|chr10:49743033-49743532	0.390767190082555	.	.
chr10	52381975	52382474	chr10	52658870	52659369	Gopc|chr10:52658870-52659369	0.369006092508884	.	.
chr10	52690218	52690717	chr10	52658870	52659369	Slc35f1|chr10:52658870-52659369	0.633296397093439	.	.
chr10	52690218	52690717	chr10	52658870	52659369	Slc35f1|chr10:52658870-52659369	0.63329639709344	.	.
chr10	53180531	53181030	chr10	53161223	53161722	Gm40649|chr10:53161223-53161722	0.654649158133499	.	.
chr10	53379691	53380190	chr10	53434216	53434715	Cep85l|chr10:53434216-53434715	0.471618304887861	.	.
chr10	53596436	53596935	chr10	53434216	53434715	Asf1a|chr10:53434216-53434715	0.578531738714229	.	.
chr10	53596436	53596935	chr10	53778445	53778944	Asf1a|chr10:53778445-53778944	0.393808226132882	.	.
chr10	53629199	53629698	chr10	53742876	53743375	Mcm9|chr10:53742876-53743375	0.444469390618491	.	.
chr10	53629896	53630395	chr10	53778445	53778944	Mcm9|chr10:53778445-53778944	0.399195697708288	.	.
chr10	53750991	53751490	chr10	53742876	53743375	Fam184a|chr10:53742876-53743375	0.522550849927161	.	.
chr10	56228732	56229231	chr10	56115133	56115632	Tbc1d32|chr10:56115133-56115632	0.355937912099682	.	.
chr10	58813051	58813550	chr10	58627619	58628118	Sh3rf3|chr10:58627619-58628118	0.350799293704264	.	.
chr10	58813051	58813550	chr10	58812094	58812593	Sh3rf3|chr10:58812094-58812593	0.382549673063613	.	.
chr10	58813694	58814193	chr10	58800773	58801272	Sh3rf3|chr10:58800773-58801272	0.356526085507419	.	.
chr10	58813694	58814193	chr10	58885206	58885705	Sh3rf3|chr10:58885206-58885705	0.347505887028382	.	.
chr10	58813694	58814193	chr10	58986017	58986516	Sh3rf3|chr10:58986017-58986516	0.32668271901178	.	.
chr10	58813694	58814193	chr10	59114962	59115461	Sh3rf3|chr10:59114962-59115461	0.513077189985616	.	.
chr10	59221544	59222043	chr10	58800773	58801272	Sept10|chr10:58800773-58801272	0.507504904867538	.	.
chr10	59221544	59222043	chr10	58800773	58801272	Sowahc|chr10:58800773-58801272	0.507504904867538	.	.
chr10	59221544	59222043	chr10	58833588	58834087	Sept10|chr10:58833588-58834087	0.387584098882216	.	.
chr10	59221544	59222043	chr10	58833588	58834087	Sowahc|chr10:58833588-58834087	0.387584098882216	.	.
chr10	59221544	59222043	chr10	58885206	58885705	Sept10|chr10:58885206-58885705	0.43482569495043	.	.
chr10	59221544	59222043	chr10	58885206	58885705	Sowahc|chr10:58885206-58885705	0.43482569495043	.	.
chr10	59221544	59222043	chr10	58986017	58986516	Sept10|chr10:58986017-58986516	0.474496200206838	.	.
chr10	59221544	59222043	chr10	58986017	58986516	Sowahc|chr10:58986017-58986516	0.474496200206838	.	.
chr10	59221544	59222043	chr10	59114962	59115461	Sept10|chr10:59114962-59115461	0.521972873538805	.	.
chr10	59221544	59222043	chr10	59114962	59115461	Sowahc|chr10:59114962-59115461	0.521972873538805	.	.
chr10	59221544	59222043	chr10	59334817	59335316	Sept10|chr10:59334817-59335316	0.374335685529569	.	.
chr10	59221544	59222043	chr10	59334817	59335316	Sowahc|chr10:59334817-59335316	0.374335685529569	.	.
chr10	59322979	59323478	chr10	59072902	59073401	P4ha1|chr10:59072902-59073401	0.47218457244506	.	.
chr10	59323556	59324055	chr10	59072902	59073401	P4ha1|chr10:59072902-59073401	0.490124747698322	.	.
chr10	59323556	59324055	chr10	59334817	59335316	P4ha1|chr10:59334817-59335316	0.315843725182647	.	.
chr10	59702220	59702719	chr10	59539373	59539872	Micu1|chr10:59539373-59539872	0.449065371163772	.	.
chr10	59702220	59702719	chr10	59942265	59942764	Micu1|chr10:59942265-59942764	0.370183290632536	.	.
chr10	59702220	59702719	chr10	59970079	59970578	Micu1|chr10:59970079-59970578	0.380560123738393	.	.
chr10	59800169	59800668	chr10	59899607	59900106	Gm17059|chr10:59899607-59900106	0.321129602677851	.	.
chr10	59800169	59800668	chr10	59930864	59931363	Gm17059|chr10:59930864-59931363	0.454740609581811	.	.
chr10	59879326	59879825	chr10	59661026	59661525	Dnajb12|chr10:59661026-59661525	0.354326605769057	.	.
chr10	59879326	59879825	chr10	59899607	59900106	Dnajb12|chr10:59899607-59900106	0.402235484481022	.	.
chr10	59879326	59879825	chr10	59942265	59942764	Dnajb12|chr10:59942265-59942764	0.330686459164814	.	.
chr10	59879326	59879825	chr10	59970079	59970578	Dnajb12|chr10:59970079-59970578	0.391659101181487	.	.
chr10	59879326	59879825	chr10	60244984	60245483	Dnajb12|chr10:60244984-60245483	0.319778267556006	.	.
chr10	59951690	59952189	chr10	59590472	59590971	Ddit4|chr10:59590472-59590971	0.636759226965965	.	.
chr10	59951690	59952189	chr10	59841383	59841882	Ddit4|chr10:59841383-59841882	0.320319476543195	.	.
chr10	59951690	59952189	chr10	59897556	59898055	Ddit4|chr10:59897556-59898055	0.362465444327679	.	.
chr10	59951690	59952189	chr10	59897556	59898055	Ddit4|chr10:59897556-59898055	0.36246544432768	.	.
chr10	59951690	59952189	chr10	59943024	59943523	Ddit4|chr10:59943024-59943523	0.379283188213948	.	.
chr10	60002852	60003351	chr10	59942265	59942764	Anapc16|chr10:59942265-59942764	0.345308044162399	.	.
chr10	60002852	60003351	chr10	59942265	59942764	Ascc1|chr10:59942265-59942764	0.345308044162399	.	.
chr10	60105854	60106353	chr10	59864987	59865486	Spock2|chr10:59864987-59865486	0.537534520673312	.	.
chr10	60105854	60106353	chr10	60046607	60047106	Spock2|chr10:60046607-60047106	0.745688740551505	.	.
chr10	60105854	60106353	chr10	60115485	60115984	Spock2|chr10:60115485-60115984	0.404094655387954	.	.
chr10	60277677	60278176	chr10	60046607	60047106	Psap|chr10:60046607-60047106	0.640171393154806	.	.
chr10	60277677	60278176	chr10	60305203	60305702	Psap|chr10:60305203-60305702	0.483910158086626	.	.
chr10	60752559	60753058	chr10	60579055	60579554	Slc29a3|chr10:60579055-60579554	0.673279411016396	.	.
chr10	60752559	60753058	chr10	60686796	60687295	Slc29a3|chr10:60686796-60687295	0.451098599272025	.	.
chr10	60752559	60753058	chr10	60760360	60760859	Slc29a3|chr10:60760360-60760859	0.429319108039261	.	.
chr10	60752559	60753058	chr10	60760360	60760859	Slc29a3|chr10:60760360-60760859	0.429319108039262	.	.
chr10	60831386	60831885	chr10	60579055	60579554	Unc5b|chr10:60579055-60579554	0.35420928667961	.	.
chr10	61648322	61648821	chr10	61949445	61949944	Ppa1|chr10:61949445-61949944	0.42599364723345	.	.
chr10	61648322	61648821	chr10	61949445	61949944	Ppa1|chr10:61949445-61949944	0.425993647233451	.	.
chr10	61680030	61680529	chr10	61949445	61949944	1700022H01Rik|chr10:61949445-61949944	0.378938751088995	.	.
chr10	61680030	61680529	chr10	61949445	61949944	Sar1a|chr10:61949445-61949944	0.378938751088995	.	.
chr10	62340040	62340539	chr10	62260971	62261470	Hk1os|chr10:62260971-62261470	0.400603026348059	.	.
chr10	62340040	62340539	chr10	62411417	62411916	Hk1os|chr10:62411417-62411916	0.598900057021066	.	.
chr10	62486129	62486628	chr10	62055333	62055832	Vps26a|chr10:62055333-62055832	0.361040687820313	.	.
chr10	62486629	62487128	chr10	62110799	62111298	Vps26a|chr10:62110799-62111298	0.368214557855697	.	.
chr10	62578211	62578710	chr10	62411417	62411916	4933428P19Rik|chr10:62411417-62411916	0.371341312438245	.	.
chr10	62578211	62578710	chr10	62411417	62411916	Kif1bp|chr10:62411417-62411916	0.371341312438245	.	.
chr10	62578211	62578710	chr10	62590203	62590702	4933428P19Rik|chr10:62590203-62590702	0.324864737094317	.	.
chr10	62578211	62578710	chr10	62590203	62590702	Kif1bp|chr10:62590203-62590702	0.324864737094317	.	.
chr10	62578211	62578710	chr10	62856650	62857149	4933428P19Rik|chr10:62856650-62857149	0.355655077998535	.	.
chr10	62578211	62578710	chr10	62856650	62857149	Kif1bp|chr10:62856650-62857149	0.355655077998535	.	.
chr10	62602059	62602558	chr10	62549665	62550164	Ddx21|chr10:62549665-62550164	0.340085725329886	.	.
chr10	62602059	62602558	chr10	62549665	62550164	Gm47257|chr10:62549665-62550164	0.340085725329886	.	.
chr10	62602059	62602558	chr10	62865210	62865709	Ddx21|chr10:62865210-62865709	0.483735506936465	.	.
chr10	62602059	62602558	chr10	62865210	62865709	Gm47257|chr10:62865210-62865709	0.483735506936465	.	.
chr10	62651098	62651597	chr10	62260971	62261470	Ddx50|chr10:62260971-62261470	0.337144531351776	.	.
chr10	62651098	62651597	chr10	62332391	62332890	Ddx50|chr10:62332391-62332890	0.318911607006566	.	.
chr10	62651098	62651597	chr10	62411417	62411916	Ddx50|chr10:62411417-62411916	0.460544419312555	.	.
chr10	62651098	62651597	chr10	62856650	62857149	Ddx50|chr10:62856650-62857149	0.489093583068353	.	.
chr10	62725538	62726037	chr10	62411417	62411916	Stox1|chr10:62411417-62411916	0.577019451984364	.	.
chr10	62725538	62726037	chr10	62856650	62857149	Stox1|chr10:62856650-62857149	0.383207861558247	.	.
chr10	62946840	62947339	chr10	62856650	62857149	Dna2|chr10:62856650-62857149	0.701945119889721	.	.
chr10	62979983	62980482	chr10	62518750	62519249	Rufy2|chr10:62518750-62519249	0.503959756383114	.	.
chr10	63023688	63024187	chr10	63308515	63309014	Hnrnph3|chr10:63308515-63309014	0.38023417647788	.	.
chr10	63023688	63024187	chr10	63308515	63309014	Pbld2|chr10:63308515-63309014	0.38023417647788	.	.
chr10	63099999	63100498	chr10	62856650	62857149	Atoh7|chr10:62856650-62857149	0.36454384269571	.	.
chr10	63099999	63100498	chr10	63308515	63309014	Atoh7|chr10:63308515-63309014	0.55365572638111	.	.
chr10	63099999	63100498	chr10	63308515	63309014	Atoh7|chr10:63308515-63309014	0.553655726381111	.	.
chr10	63243618	63244117	chr10	63308515	63309014	1700120B22Rik|chr10:63308515-63309014	0.321106795567789	.	.
chr10	63243618	63244117	chr10	63308515	63309014	Herc4|chr10:63308515-63309014	0.321106795567789	.	.
chr10	63382558	63383057	chr10	63308515	63309014	Dnajc12|chr10:63308515-63309014	0.362223821430477	.	.
chr10	63382558	63383057	chr10	63710083	63710582	Dnajc12|chr10:63710083-63710582	0.527750354106708	.	.
chr10	63429313	63429812	chr10	63607782	63608281	Ctnna3|chr10:63607782-63608281	0.342343478175795	.	.
chr10	63429957	63430456	chr10	63710083	63710582	Ctnna3|chr10:63710083-63710582	0.424392796282971	.	.
chr10	64090014	64090513	chr10	63806123	63806622	Lrrtm3|chr10:63806123-63806622	0.392845973473052	.	.
chr10	64090014	64090513	chr10	63941016	63941515	Lrrtm3|chr10:63941016-63941515	0.422210716316296	.	.
chr10	67004507	67005006	chr10	66814557	66815056	Gm31763|chr10:66814557-66815056	0.570591315007875	.	.
chr10	67004507	67005006	chr10	66890172	66890671	Gm31763|chr10:66890172-66890671	0.482802829436929	.	.
chr10	67004507	67005006	chr10	66977051	66977550	Gm31763|chr10:66977051-66977550	0.582469387998945	.	.
chr10	67004507	67005006	chr10	67056308	67056807	Gm31763|chr10:67056308-67056807	0.331380092358791	.	.
chr10	67004507	67005006	chr10	67126566	67127065	Gm31763|chr10:67126566-67127065	0.416880608167384	.	.
chr10	67096187	67096686	chr10	67076445	67076944	Jmjd1c|chr10:67076445-67076944	0.380151324420109	.	.
chr10	67096187	67096686	chr10	67076445	67076944	Reep3|chr10:67076445-67076944	0.380151324420109	.	.
chr10	67912421	67912920	chr10	67918093	67918592	Zfp365|chr10:67918093-67918592	0.533429813113988	.	.
chr10	68724253	68724752	chr10	68606805	68607304	Tmem26|chr10:68606805-68607304	0.320780568970632	.	.
chr10	69352755	69353254	chr10	69321165	69321664	Cdk1|chr10:69321165-69321664	0.41757010753126	.	.
chr10	70096855	70097354	chr10	70291877	70292376	Ccdc6|chr10:70291877-70292376	0.569050347529016	.	.
chr10	70440631	70441130	chr10	70077546	70078045	Fam13c|chr10:70077546-70078045	0.586494484486842	.	.
chr10	70440631	70441130	chr10	70296230	70296729	Fam13c|chr10:70296230-70296729	0.324904693616156	.	.
chr10	70440631	70441130	chr10	70499363	70499862	Fam13c|chr10:70499363-70499862	0.404214930928919	.	.
chr10	70440631	70441130	chr10	70648769	70649268	Fam13c|chr10:70648769-70649268	0.353331294418299	.	.
chr10	71237867	71238366	chr10	70778584	70779083	Tfam|chr10:70778584-70779083	0.565851029803279	.	.
chr10	71237867	71238366	chr10	71248926	71249425	Tfam|chr10:71248926-71249425	0.341152179842243	.	.
chr10	71237867	71238366	chr10	71249432	71249931	Tfam|chr10:71249432-71249931	0.394990138997189	.	.
chr10	71237867	71238366	chr10	71400934	71401433	Tfam|chr10:71400934-71401433	0.389595133316073	.	.
chr10	71237867	71238366	chr10	71479864	71480363	Tfam|chr10:71479864-71480363	0.427501999497321	.	.
chr10	71285013	71285512	chr10	71249432	71249931	Ube2d1|chr10:71249432-71249931	0.43849437210779	.	.
chr10	71347030	71347529	chr10	71052244	71052743	Ipmk|chr10:71052244-71052743	0.449161439406049	.	.
chr10	71347030	71347529	chr10	71411152	71411651	Ipmk|chr10:71411152-71411651	0.463495638547865	.	.
chr10	71347030	71347529	chr10	71411716	71412215	Ipmk|chr10:71411716-71412215	0.531091734126657	.	.
chr10	71347030	71347529	chr10	71597215	71597714	Ipmk|chr10:71597215-71597714	0.491646372319932	.	.
chr10	71347030	71347529	chr10	71722973	71723472	Ipmk|chr10:71722973-71723472	0.365882443691238	.	.
chr10	71485310	71485809	chr10	71052244	71052743	4930551I15Rik|chr10:71052244-71052743	0.535662291915673	.	.
chr10	71485310	71485809	chr10	71326740	71327239	4930551I15Rik|chr10:71326740-71327239	0.476514919802082	.	.
chr10	71485310	71485809	chr10	71411152	71411651	4930551I15Rik|chr10:71411152-71411651	0.485115136308909	.	.
chr10	71485310	71485809	chr10	71411716	71412215	4930551I15Rik|chr10:71411716-71412215	0.520159292228617	.	.
chr10	71485310	71485809	chr10	71597215	71597714	4930551I15Rik|chr10:71597215-71597714	0.577162680999979	.	.
chr10	71485310	71485809	chr10	71722973	71723472	4930551I15Rik|chr10:71722973-71723472	0.47425470719097	.	.
chr10	75036948	75037447	chr10	75104070	75104569	Rab36|chr10:75104070-75104569	0.415307616551501	.	.
chr10	75036948	75037447	chr10	75135429	75135928	Rab36|chr10:75135429-75135928	0.330067824688087	.	.
chr10	75060294	75060793	chr10	75219497	75219996	Bcr|chr10:75219497-75219996	0.517845547139713	.	.
chr10	75060294	75060793	chr10	75264900	75265399	Bcr|chr10:75264900-75265399	0.434376322670515	.	.
chr10	75060294	75060793	chr10	75405832	75406331	Bcr|chr10:75405832-75406331	0.588024588354653	.	.
chr10	75060294	75060793	chr10	75457779	75458278	Bcr|chr10:75457779-75458278	0.531346052499222	.	.
chr10	75060294	75060793	chr10	75471417	75471916	Bcr|chr10:75471417-75471916	0.631607786823864	.	.
chr10	75517195	75517694	chr10	75667316	75667815	Gucd1|chr10:75667316-75667815	0.317114416363491	.	.
chr10	75517195	75517694	chr10	75667316	75667815	Snrpd3|chr10:75667316-75667815	0.317114416363491	.	.
chr10	75517195	75517694	chr10	75883039	75883538	Gucd1|chr10:75883039-75883538	0.420134492702166	.	.
chr10	75517195	75517694	chr10	75883039	75883538	Snrpd3|chr10:75883039-75883538	0.420134492702166	.	.
chr10	75773277	75773776	chr10	75667316	75667815	Ddt|chr10:75667316-75667815	0.362072372631194	.	.
chr10	75773277	75773776	chr10	76203887	76204386	Ddt|chr10:76203887-76204386	0.480964172074068	.	.
chr10	75860073	75860572	chr10	75667316	75667815	Mif|chr10:75667316-75667815	0.708977594466696	.	.
chr10	75921379	75921878	chr10	75667316	75667815	Smarcb1|chr10:75667316-75667815	0.37142544253198	.	.
chr10	75935571	75936070	chr10	75704631	75705130	Mmp11|chr10:75704631-75705130	0.404764336798622	.	.
chr10	76032290	76032789	chr10	76132547	76133046	Zfp280b|chr10:76132547-76133046	0.431147461674342	.	.
chr10	76253541	76254040	chr10	76132547	76133046	S100b|chr10:76132547-76133046	0.403288995529477	.	.
chr10	76253541	76254040	chr10	76714201	76714700	S100b|chr10:76714201-76714700	0.418604666999224	.	.
chr10	76468680	76469179	chr10	76642810	76643309	Mcm3ap|chr10:76642810-76643309	0.405951309146125	.	.
chr10	76468680	76469179	chr10	76642810	76643309	Ybey|chr10:76642810-76643309	0.405951309146125	.	.
chr10	76623163	76623662	chr10	76714201	76714700	Col6a2|chr10:76714201-76714700	0.416846858246441	.	.
chr10	76623163	76623662	chr10	76835726	76836225	Col6a2|chr10:76835726-76836225	0.401749934858929	.	.
chr10	76961928	76962427	chr10	76732742	76733241	Pcbp3|chr10:76732742-76733241	0.452070726525851	.	.
chr10	76961928	76962427	chr10	76733248	76733747	Pcbp3|chr10:76733248-76733747	0.515979998604226	.	.
chr10	76961928	76962427	chr10	76801122	76801621	Pcbp3|chr10:76801122-76801621	0.772120066081852	.	.
chr10	77008547	77009046	chr10	76939676	76940175	Gm35721|chr10:76939676-76940175	0.344799191936702	.	.
chr10	77008547	77009046	chr10	77130493	77130992	Gm35721|chr10:77130493-77130992	0.418896589001865	.	.
chr10	77008547	77009046	chr10	77467385	77467884	Gm35721|chr10:77467385-77467884	0.32681795549302	.	.
chr10	77032927	77033426	chr10	76801122	76801621	Slc19a1|chr10:76801122-76801621	0.370676843097225	.	.
chr10	77258974	77259473	chr10	77353288	77353787	Gm10941|chr10:77353288-77353787	0.458975757219494	.	.
chr10	77258974	77259473	chr10	77353288	77353787	Pofut2|chr10:77353288-77353787	0.458975757219494	.	.
chr10	77515609	77516108	chr10	77984634	77985133	Fam207a|chr10:77984634-77985133	0.328684694277556	.	.
chr10	77622031	77622530	chr10	77984634	77985133	Ube2g2|chr10:77984634-77985133	0.341618642706378	.	.
chr10	77902300	77902799	chr10	77984634	77985133	Lrrc3|chr10:77984634-77985133	0.443208118664707	.	.
chr10	78009528	78010027	chr10	78457906	78458405	Pfkl|chr10:78457906-78458405	0.47555968414415	.	.
chr10	78069477	78069976	chr10	78471038	78471537	Icosl|chr10:78471038-78471537	0.383680340161664	.	.
chr10	78169521	78170020	chr10	78388512	78389011	Gatd3a|chr10:78388512-78389011	0.514775679775167	.	.
chr10	78169521	78170020	chr10	78396201	78396700	Gatd3a|chr10:78396201-78396700	0.355438144980664	.	.
chr10	78169521	78170020	chr10	78457906	78458405	Gatd3a|chr10:78457906-78458405	0.544224971821077	.	.
chr10	78184961	78185460	chr10	77984634	77985133	Pwp2|chr10:77984634-77985133	0.359899340734794	.	.
chr10	78184961	78185460	chr10	78388512	78389011	Pwp2|chr10:78388512-78389011	0.41093796886936	.	.
chr10	78184961	78185460	chr10	78396201	78396700	Pwp2|chr10:78396201-78396700	0.491387779373377	.	.
chr10	78244489	78244988	chr10	77984634	77985133	Trappc10|chr10:77984634-77985133	0.645957117197947	.	.
chr10	78244489	78244988	chr10	78388512	78389011	Trappc10|chr10:78388512-78389011	0.369053743644721	.	.
chr10	78244489	78244988	chr10	78396201	78396700	Trappc10|chr10:78396201-78396700	0.404016552227801	.	.
chr10	78352152	78352651	chr10	78338079	78338578	Agpat3|chr10:78338079-78338578	0.449510416937534	.	.
chr10	78352152	78352651	chr10	78338079	78338578	Gm40709|chr10:78338079-78338578	0.449510416937534	.	.
chr10	78425391	78425890	chr10	78457906	78458405	Cstb|chr10:78457906-78458405	0.36692695213961	.	.
chr10	78464708	78465207	chr10	78396201	78396700	Pdxk|chr10:78396201-78396700	0.463363987397792	.	.
chr10	78574182	78574681	chr10	78471038	78471537	Ilvbl|chr10:78471038-78471537	0.483365676582738	.	.
chr10	78574182	78574681	chr10	78686751	78687250	Ilvbl|chr10:78686751-78687250	0.464668957135314	.	.
chr10	78574182	78574681	chr10	78722622	78723121	Ilvbl|chr10:78722622-78723121	0.458842964757853	.	.
chr10	78574182	78574681	chr10	78812600	78813099	Ilvbl|chr10:78812600-78813099	0.34832921840076	.	.
chr10	78746859	78747358	chr10	78388512	78389011	Gm30400|chr10:78388512-78389011	0.38018493217647	.	.
chr10	78746859	78747358	chr10	78396201	78396700	Gm30400|chr10:78396201-78396700	0.318933681190171	.	.
chr10	78746859	78747358	chr10	78457906	78458405	Gm30400|chr10:78457906-78458405	0.328058380235481	.	.
chr10	78746859	78747358	chr10	78787724	78788223	Gm30400|chr10:78787724-78788223	0.37283137303035	.	.
chr10	78752339	78752838	chr10	78787724	78788223	Ccdc105|chr10:78787724-78788223	0.373886015554511	.	.
chr10	79613886	79614385	chr10	79655302	79655801	C2cd4c|chr10:79655302-79655801	0.516531417261663	.	.
chr10	79613886	79614385	chr10	79780004	79780503	C2cd4c|chr10:79780004-79780503	0.580927802102532	.	.
chr10	79613886	79614385	chr10	79840195	79840694	C2cd4c|chr10:79840195-79840694	0.360519176888647	.	.
chr10	79613886	79614385	chr10	79935193	79935692	C2cd4c|chr10:79935193-79935692	0.338167080818268	.	.
chr10	79637007	79637506	chr10	79840195	79840694	Gm47163|chr10:79840195-79840694	0.489435040071313	.	.
chr10	79637007	79637506	chr10	79840195	79840694	Shc2|chr10:79840195-79840694	0.489435040071313	.	.
chr10	79637007	79637506	chr10	79840773	79841272	Gm47163|chr10:79840773-79841272	0.331087585669047	.	.
chr10	79637007	79637506	chr10	79840773	79841272	Shc2|chr10:79840773-79841272	0.331087585669047	.	.
chr10	79681760	79682259	chr10	79834744	79835243	Cdc34|chr10:79834744-79835243	0.424999767649331	.	.
chr10	79704113	79704612	chr10	79655302	79655801	Bsg|chr10:79655302-79655801	0.446352725193696	.	.
chr10	79704113	79704612	chr10	79780004	79780503	Bsg|chr10:79780004-79780503	0.495647318182246	.	.
chr10	79704113	79704612	chr10	79780004	79780503	Bsg|chr10:79780004-79780503	0.495647318182247	.	.
chr10	79704113	79704612	chr10	79840195	79840694	Bsg|chr10:79840195-79840694	0.627242654881918	.	.
chr10	79716415	79716914	chr10	79654793	79655292	Hcn2|chr10:79654793-79655292	0.446719462300208	.	.
chr10	79716415	79716914	chr10	79655302	79655801	Hcn2|chr10:79655302-79655801	0.46202877486316	.	.
chr10	79716415	79716914	chr10	79655302	79655801	Hcn2|chr10:79655302-79655801	0.462028774863161	.	.
chr10	79716415	79716914	chr10	79840195	79840694	Hcn2|chr10:79840195-79840694	0.405254780745678	.	.
chr10	79746371	79746870	chr10	79803556	79804055	Polrmt|chr10:79803556-79804055	0.4767297947167	.	.
chr10	79746371	79746870	chr10	79834744	79835243	Polrmt|chr10:79834744-79835243	0.451643750305486	.	.
chr10	79754800	79755299	chr10	79655302	79655801	Fgf22|chr10:79655302-79655801	0.394043203652528	.	.
chr10	79754800	79755299	chr10	79780004	79780503	Fgf22|chr10:79780004-79780503	0.475509291952762	.	.
chr10	79754800	79755299	chr10	79840195	79840694	Fgf22|chr10:79840195-79840694	0.733025431976411	.	.
chr10	79754800	79755299	chr10	80130998	80131497	Fgf22|chr10:80130998-80131497	0.464880788973656	.	.
chr10	79754800	79755299	chr10	80131664	80132163	Fgf22|chr10:80131664-80132163	0.665232177511928	.	.
chr10	79754800	79755299	chr10	80149272	80149771	Fgf22|chr10:80149272-80149771	0.527086113378077	.	.
chr10	79766337	79766836	chr10	80159857	80160356	Rnf126|chr10:80159857-80160356	0.476785656981961	.	.
chr10	79766873	79767372	chr10	80084840	80085339	Rnf126|chr10:80084840-80085339	0.35173510317852	.	.
chr10	79766873	79767372	chr10	80159857	80160356	Rnf126|chr10:80159857-80160356	0.319024606419566	.	.
chr10	79767373	79767872	chr10	79803556	79804055	Rnf126|chr10:79803556-79804055	0.363570862541737	.	.
chr10	79767373	79767872	chr10	79834744	79835243	Rnf126|chr10:79834744-79835243	0.383364788786178	.	.
chr10	79767373	79767872	chr10	79900791	79901290	Rnf126|chr10:79900791-79901290	0.447561679246214	.	.
chr10	79767373	79767872	chr10	80084840	80085339	Rnf126|chr10:80084840-80085339	0.43362122112583	.	.
chr10	79793406	79793905	chr10	79597022	79597521	Palm|chr10:79597022-79597521	0.354897997099459	.	.
chr10	79854078	79854577	chr10	79780004	79780503	E130317F20Rik|chr10:79780004-79780503	0.324068532828215	.	.
chr10	79854078	79854577	chr10	79780004	79780503	Ptbp1|chr10:79780004-79780503	0.324068532828215	.	.
chr10	79854078	79854577	chr10	80131664	80132163	E130317F20Rik|chr10:80131664-80132163	0.582395468790963	.	.
chr10	79854078	79854577	chr10	80131664	80132163	Ptbp1|chr10:80131664-80132163	0.582395468790963	.	.
chr10	79854078	79854577	chr10	80142013	80142512	E130317F20Rik|chr10:80142013-80142512	0.475365461643721	.	.
chr10	79854078	79854577	chr10	80142013	80142512	Ptbp1|chr10:80142013-80142512	0.475365461643721	.	.
chr10	79854078	79854577	chr10	80167470	80167969	E130317F20Rik|chr10:80167470-80167969	0.360260809219708	.	.
chr10	79854078	79854577	chr10	80167470	80167969	Ptbp1|chr10:80167470-80167969	0.360260809219708	.	.
chr10	79874174	79874673	chr10	79655302	79655801	Plppr3|chr10:79655302-79655801	0.361000989713836	.	.
chr10	79874174	79874673	chr10	79655302	79655801	Prtn3|chr10:79655302-79655801	0.361000989713836	.	.
chr10	79874174	79874673	chr10	79780004	79780503	Plppr3|chr10:79780004-79780503	0.49098180646044	.	.
chr10	79874174	79874673	chr10	79780004	79780503	Prtn3|chr10:79780004-79780503	0.49098180646044	.	.
chr10	79874174	79874673	chr10	79840195	79840694	Plppr3|chr10:79840195-79840694	0.571023148557658	.	.
chr10	79874174	79874673	chr10	79840195	79840694	Prtn3|chr10:79840195-79840694	0.571023148557658	.	.
chr10	79874174	79874673	chr10	80130998	80131497	Plppr3|chr10:80130998-80131497	0.359593454893708	.	.
chr10	79874174	79874673	chr10	80130998	80131497	Prtn3|chr10:80130998-80131497	0.359593454893708	.	.
chr10	79874174	79874673	chr10	80131664	80132163	Plppr3|chr10:80131664-80132163	0.616712771384032	.	.
chr10	79874174	79874673	chr10	80131664	80132163	Prtn3|chr10:80131664-80132163	0.616712771384032	.	.
chr10	79874174	79874673	chr10	80149272	80149771	Plppr3|chr10:80149272-80149771	0.466899383411661	.	.
chr10	79874174	79874673	chr10	80149272	80149771	Prtn3|chr10:80149272-80149771	0.466899383411661	.	.
chr10	79908430	79908929	chr10	79840195	79840694	Med16|chr10:79840195-79840694	0.435576763758585	.	.
chr10	79908430	79908929	chr10	79840773	79841272	Med16|chr10:79840773-79841272	0.454791038822248	.	.
chr10	79959680	79960179	chr10	79900791	79901290	Wdr18|chr10:79900791-79901290	0.343963927448335	.	.
chr10	79959680	79960179	chr10	80142013	80142512	Wdr18|chr10:80142013-80142512	0.393487001609218	.	.
chr10	79984135	79984634	chr10	79654793	79655292	Tmem259|chr10:79654793-79655292	0.337077005386077	.	.
chr10	79984135	79984634	chr10	79655302	79655801	Tmem259|chr10:79655302-79655801	0.315585360680072	.	.
chr10	79984135	79984634	chr10	79840195	79840694	Tmem259|chr10:79840195-79840694	0.479412584265276	.	.
chr10	79984135	79984634	chr10	80130998	80131497	Tmem259|chr10:80130998-80131497	0.634378084497416	.	.
chr10	79984135	79984634	chr10	80131664	80132163	Tmem259|chr10:80131664-80132163	0.336422186989931	.	.
chr10	79984135	79984634	chr10	80167470	80167969	Tmem259|chr10:80167470-80167969	0.467776707608378	.	.
chr10	79984727	79985226	chr10	80130998	80131497	Tmem259|chr10:80130998-80131497	0.33869386804747	.	.
chr10	79984727	79985226	chr10	80131664	80132163	Tmem259|chr10:80131664-80132163	0.41046041491314	.	.
chr10	79984727	79985226	chr10	80167470	80167969	Tmem259|chr10:80167470-80167969	0.408260106649415	.	.
chr10	79996251	79996750	chr10	80102436	80102935	Abca7|chr10:80102436-80102935	0.31929740768688	.	.
chr10	79996251	79996750	chr10	80130998	80131497	Abca7|chr10:80130998-80131497	0.325944326549818	.	.
chr10	80039610	80040109	chr10	79840195	79840694	Polr2e|chr10:79840195-79840694	0.366590726220941	.	.
chr10	80039610	80040109	chr10	80130998	80131497	Polr2e|chr10:80130998-80131497	0.445863819321692	.	.
chr10	80039610	80040109	chr10	80131664	80132163	Polr2e|chr10:80131664-80132163	0.38439844418005	.	.
chr10	80039610	80040109	chr10	80149272	80149771	Polr2e|chr10:80149272-80149771	0.317181416868458	.	.
chr10	80115299	80115798	chr10	80102436	80102935	Stk11|chr10:80102436-80102935	0.417439612548214	.	.
chr10	80115299	80115798	chr10	80130998	80131497	Stk11|chr10:80130998-80131497	0.447980277781952	.	.
chr10	80115299	80115798	chr10	80167470	80167969	Stk11|chr10:80167470-80167969	0.376788755142795	.	.
chr10	80115855	80116354	chr10	79780004	79780503	Stk11|chr10:79780004-79780503	0.357902718094675	.	.
chr10	80115855	80116354	chr10	79840773	79841272	Stk11|chr10:79840773-79841272	0.39637728869972	.	.
chr10	80115855	80116354	chr10	80149272	80149771	Stk11|chr10:80149272-80149771	0.366778337195525	.	.
chr10	80139151	80139650	chr10	80102436	80102935	Atp5d|chr10:80102436-80102935	0.387171883939094	.	.
chr10	80139151	80139650	chr10	80130998	80131497	Atp5d|chr10:80130998-80131497	0.436268335419086	.	.
chr10	80139151	80139650	chr10	80167470	80167969	Atp5d|chr10:80167470-80167969	0.379929369689572	.	.
chr10	80141214	80141713	chr10	79840195	79840694	Cbarp|chr10:79840195-79840694	0.553608484574395	.	.
chr10	80141214	80141713	chr10	80130998	80131497	Cbarp|chr10:80130998-80131497	0.499875360070876	.	.
chr10	80141214	80141713	chr10	80149272	80149771	Cbarp|chr10:80149272-80149771	0.446925441794852	.	.
chr10	80141214	80141713	chr10	80264751	80265250	Cbarp|chr10:80264751-80265250	0.335910802319027	.	.
chr10	80164965	80165464	chr10	79780004	79780503	Cirbp|chr10:79780004-79780503	0.478427487242256	.	.
chr10	80164965	80165464	chr10	79935193	79935692	Cirbp|chr10:79935193-79935692	0.320144505490566	.	.
chr10	80164965	80165464	chr10	80053303	80053802	Cirbp|chr10:80053303-80053802	0.426779587334066	.	.
chr10	80164965	80165464	chr10	80149272	80149771	Cirbp|chr10:80149272-80149771	0.465301776021137	.	.
chr10	80172665	80173164	chr10	79834744	79835243	1600002K03Rik|chr10:79834744-79835243	0.41542969951797	.	.
chr10	80172665	80173164	chr10	80084840	80085339	1600002K03Rik|chr10:80084840-80085339	0.424919677636048	.	.
chr10	80172665	80173164	chr10	80475205	80475704	1600002K03Rik|chr10:80475205-80475704	0.371864887632441	.	.
chr10	80179406	80179905	chr10	79834744	79835243	Efna2|chr10:79834744-79835243	0.354011223683124	.	.
chr10	80179406	80179905	chr10	80084840	80085339	Efna2|chr10:80084840-80085339	0.482045969932522	.	.
chr10	80226253	80226752	chr10	79840195	79840694	Pwwp3a|chr10:79840195-79840694	0.473801545402307	.	.
chr10	80226253	80226752	chr10	80130998	80131497	Pwwp3a|chr10:80130998-80131497	0.484017111872239	.	.
chr10	80226253	80226752	chr10	80131664	80132163	Pwwp3a|chr10:80131664-80132163	0.586567712982631	.	.
chr10	80226253	80226752	chr10	80149272	80149771	Pwwp3a|chr10:80149272-80149771	0.3317809505069	.	.
chr10	80249168	80249667	chr10	79780004	79780503	Ndufs7|chr10:79780004-79780503	0.494050526019085	.	.
chr10	80249168	80249667	chr10	79840195	79840694	Ndufs7|chr10:79840195-79840694	0.602606094759796	.	.
chr10	80249168	80249667	chr10	80130998	80131497	Ndufs7|chr10:80130998-80131497	0.439756273824573	.	.
chr10	80249168	80249667	chr10	80131664	80132163	Ndufs7|chr10:80131664-80132163	0.568206623612619	.	.
chr10	80249168	80249667	chr10	80142013	80142512	Ndufs7|chr10:80142013-80142512	0.358368576300172	.	.
chr10	80249168	80249667	chr10	80149272	80149771	Ndufs7|chr10:80149272-80149771	0.484577159673002	.	.
chr10	80249168	80249667	chr10	80264751	80265250	Ndufs7|chr10:80264751-80265250	0.544315871486758	.	.
chr10	80292185	80292684	chr10	80131664	80132163	Rps15|chr10:80131664-80132163	0.359469502702212	.	.
chr10	80292185	80292684	chr10	80264751	80265250	Rps15|chr10:80264751-80265250	0.475186859859907	.	.
chr10	80329684	80330183	chr10	80102436	80102935	Pcsk4|chr10:80102436-80102935	0.326134530655988	.	.
chr10	80329684	80330183	chr10	80102436	80102935	Reep6|chr10:80102436-80102935	0.326134530655988	.	.
chr10	80329684	80330183	chr10	80130998	80131497	Pcsk4|chr10:80130998-80131497	0.431755408273651	.	.
chr10	80329684	80330183	chr10	80130998	80131497	Reep6|chr10:80130998-80131497	0.431755408273651	.	.
chr10	80329684	80330183	chr10	80167470	80167969	Pcsk4|chr10:80167470-80167969	0.319138408050449	.	.
chr10	80329684	80330183	chr10	80167470	80167969	Reep6|chr10:80167470-80167969	0.319138408050449	.	.
chr10	80356135	80356634	chr10	80053303	80053802	Plk5|chr10:80053303-80053802	0.401016384579214	.	.
chr10	80356135	80356634	chr10	80159857	80160356	Plk5|chr10:80159857-80160356	0.428550310607169	.	.
chr10	80356135	80356634	chr10	80298753	80299252	Plk5|chr10:80298753-80299252	0.436535909729474	.	.
chr10	80387533	80388032	chr10	80566638	80567137	Mex3d|chr10:80566638-80567137	0.490092304143993	.	.
chr10	80398776	80399275	chr10	80131664	80132163	Mbd3|chr10:80131664-80132163	0.357091420467955	.	.
chr10	80398776	80399275	chr10	80264751	80265250	Mbd3|chr10:80264751-80265250	0.404785446901705	.	.
chr10	80398776	80399275	chr10	80298753	80299252	Mbd3|chr10:80298753-80299252	0.401811363044774	.	.
chr10	80399367	80399866	chr10	80298753	80299252	Mbd3|chr10:80298753-80299252	0.376094054981093	.	.
chr10	80399367	80399866	chr10	80446153	80446652	Mbd3|chr10:80446153-80446652	0.360412384070124	.	.
chr10	80406595	80407094	chr10	80130998	80131497	Uqcr11|chr10:80130998-80131497	0.379028510453207	.	.
chr10	80406595	80407094	chr10	80446153	80446652	Uqcr11|chr10:80446153-80446652	0.437770387439412	.	.
chr10	80433784	80434283	chr10	80053303	80053802	Tcf3|chr10:80053303-80053802	0.376469431120287	.	.
chr10	80561559	80562058	chr10	80676201	80676700	Rexo1|chr10:80676201-80676700	0.389469814551188	.	.
chr10	80577192	80577691	chr10	80446153	80446652	Klf16|chr10:80446153-80446652	0.598277452641825	.	.
chr10	80577192	80577691	chr10	80807167	80807666	Klf16|chr10:80807167-80807666	0.387518737314812	.	.
chr10	80602614	80603113	chr10	80807167	80807666	Adat3|chr10:80807167-80807666	0.43209826611845	.	.
chr10	80602614	80603113	chr10	80807167	80807666	Scamp4|chr10:80807167-80807666	0.43209826611845	.	.
chr10	80621853	80622352	chr10	80264751	80265250	Csnk1g2|chr10:80264751-80265250	0.429771643831466	.	.
chr10	80622360	80622859	chr10	80264751	80265250	Csnk1g2|chr10:80264751-80265250	0.425517320694112	.	.
chr10	80622360	80622859	chr10	80807167	80807666	Csnk1g2|chr10:80807167-80807666	0.344857845825028	.	.
chr10	80656327	80656826	chr10	80566638	80567137	Btbd2|chr10:80566638-80567137	0.539260635556346	.	.
chr10	80702062	80702561	chr10	80676201	80676700	Izumo4|chr10:80676201-80676700	0.446296638433336	.	.
chr10	80702062	80702561	chr10	80676201	80676700	Mob3a|chr10:80676201-80676700	0.446296638433336	.	.
chr10	80702062	80702561	chr10	80939597	80940096	Izumo4|chr10:80939597-80940096	0.329202955447237	.	.
chr10	80702062	80702561	chr10	80939597	80940096	Mob3a|chr10:80939597-80940096	0.329202955447237	.	.
chr10	80702672	80703171	chr10	80264751	80265250	Izumo4|chr10:80264751-80265250	0.356775669162125	.	.
chr10	80702672	80703171	chr10	80264751	80265250	Mob3a|chr10:80264751-80265250	0.356775669162125	.	.
chr10	80702672	80703171	chr10	80939597	80940096	Izumo4|chr10:80939597-80940096	0.433979045354413	.	.
chr10	80702672	80703171	chr10	80939597	80940096	Mob3a|chr10:80939597-80940096	0.433979045354413	.	.
chr10	80742110	80742609	chr10	80676201	80676700	Ap3d1|chr10:80676201-80676700	0.537204057942982	.	.
chr10	80742110	80742609	chr10	80751496	80751995	Ap3d1|chr10:80751496-80751995	0.334335212904459	.	.
chr10	80742110	80742609	chr10	80807167	80807666	Ap3d1|chr10:80807167-80807666	0.652673059837651	.	.
chr10	80754853	80755352	chr10	81173013	81173512	Dot1l|chr10:81173013-81173512	0.534809361159483	.	.
chr10	80754853	80755352	chr10	81192202	81192701	Dot1l|chr10:81192202-81192701	0.329170376797062	.	.
chr10	80798353	80798852	chr10	80774521	80775020	Plekhj1|chr10:80774521-80775020	0.335485352779382	.	.
chr10	80798353	80798852	chr10	80774521	80775020	Sf3a2|chr10:80774521-80775020	0.335485352779382	.	.
chr10	80798353	80798852	chr10	80939597	80940096	Plekhj1|chr10:80939597-80940096	0.567328986499074	.	.
chr10	80798353	80798852	chr10	80939597	80940096	Sf3a2|chr10:80939597-80940096	0.567328986499074	.	.
chr10	80798353	80798852	chr10	81173013	81173512	Plekhj1|chr10:81173013-81173512	0.366323002360198	.	.
chr10	80798353	80798852	chr10	81173013	81173512	Sf3a2|chr10:81173013-81173512	0.366323002360198	.	.
chr10	80826143	80826642	chr10	80939597	80940096	Oaz1|chr10:80939597-80940096	0.376621750155056	.	.
chr10	80826143	80826642	chr10	80955592	80956091	Oaz1|chr10:80955592-80956091	0.398555034615453	.	.
chr10	80826143	80826642	chr10	81192202	81192701	Oaz1|chr10:81192202-81192701	0.32354329705985	.	.
chr10	80843833	80844332	chr10	81192202	81192701	Lingo3|chr10:81192202-81192701	0.352432721197135	.	.
chr10	80854995	80855494	chr10	80939597	80940096	Lsm7|chr10:80939597-80940096	0.33023813598777	.	.
chr10	80854995	80855494	chr10	80939597	80940096	Sppl2b|chr10:80939597-80940096	0.33023813598777	.	.
chr10	80900697	80901196	chr10	80939597	80940096	Timm13|chr10:80939597-80940096	0.612637627609551	.	.
chr10	80900697	80901196	chr10	80987974	80988473	Timm13|chr10:80987974-80988473	0.319217103661984	.	.
chr10	80900697	80901196	chr10	81173013	81173512	Timm13|chr10:81173013-81173512	0.346714111243629	.	.
chr10	80918033	80918532	chr10	81192202	81192701	Lmnb2|chr10:81192202-81192701	0.373479037747875	.	.
chr10	81014811	81015310	chr10	81432821	81433320	Gng7|chr10:81432821-81433320	0.336188611509469	.	.
chr10	81060133	81060632	chr10	80987974	80988473	Sgta|chr10:80987974-80988473	0.340723711639833	.	.
chr10	81060133	81060632	chr10	81267945	81268444	Sgta|chr10:81267945-81268444	0.424822284852672	.	.
chr10	81060133	81060632	chr10	81267945	81268444	Sgta|chr10:81267945-81268444	0.424822284852673	.	.
chr10	81060133	81060632	chr10	81430157	81430656	Sgta|chr10:81430157-81430656	0.527976907616603	.	.
chr10	81060133	81060632	chr10	81430826	81431325	Sgta|chr10:81430826-81431325	0.514685104261662	.	.
chr10	81069721	81070220	chr10	81430157	81430656	Thop1|chr10:81430157-81430656	0.437958601589012	.	.
chr10	81105647	81106146	chr10	80807167	80807666	Map2k2|chr10:80807167-80807666	0.376693458203184	.	.
chr10	81105647	81106146	chr10	81430157	81430656	Map2k2|chr10:81430157-81430656	0.33001086283861	.	.
chr10	81176243	81176742	chr10	80807167	80807666	Eef2|chr10:80807167-80807666	0.365889123622078	.	.
chr10	81182587	81183086	chr10	80774521	80775020	Dapk3|chr10:80774521-80775020	0.316721045072455	.	.
chr10	81182587	81183086	chr10	80939597	80940096	Dapk3|chr10:80939597-80940096	0.533402315172315	.	.
chr10	81182587	81183086	chr10	81173013	81173512	Dapk3|chr10:81173013-81173512	0.315895120759626	.	.
chr10	81182587	81183086	chr10	81267945	81268444	Dapk3|chr10:81267945-81268444	0.590340131880601	.	.
chr10	81232829	81233328	chr10	80774521	80775020	Zfr2|chr10:80774521-80775020	0.392054634399352	.	.
chr10	81232829	81233328	chr10	80939597	80940096	Zfr2|chr10:80939597-80940096	0.677177048804145	.	.
chr10	81232829	81233328	chr10	80987974	80988473	Zfr2|chr10:80987974-80988473	0.482900320155414	.	.
chr10	81232829	81233328	chr10	81137227	81137726	Zfr2|chr10:81137227-81137726	0.349287423691068	.	.
chr10	81232829	81233328	chr10	81267945	81268444	Zfr2|chr10:81267945-81268444	0.566296678797725	.	.
chr10	81232829	81233328	chr10	81430826	81431325	Zfr2|chr10:81430826-81431325	0.521435907279885	.	.
chr10	81253019	81253518	chr10	81450104	81450603	Matk|chr10:81450104-81450603	0.359155626989621	.	.
chr10	81266395	81266894	chr10	81570705	81571204	Apba3|chr10:81570705-81571204	0.329011360915092	.	.
chr10	81266395	81266894	chr10	81570705	81571204	Mrpl54|chr10:81570705-81571204	0.329011360915092	.	.
chr10	81302735	81303234	chr10	81430157	81430656	Gm16315|chr10:81430157-81430656	0.600333935541677	.	.
chr10	81320497	81320996	chr10	81137227	81137726	Cactin|chr10:81137227-81137726	0.320179970556357	.	.
chr10	81320497	81320996	chr10	81267945	81268444	Cactin|chr10:81267945-81268444	0.594266651261573	.	.
chr10	81320497	81320996	chr10	81430826	81431325	Cactin|chr10:81430826-81431325	0.383929395951327	.	.
chr10	81320497	81320996	chr10	81551522	81552021	Cactin|chr10:81551522-81552021	0.3287387224124	.	.
chr10	81350327	81350826	chr10	81570705	81571204	Hmg20b|chr10:81570705-81571204	0.42802527379749	.	.
chr10	81365643	81366142	chr10	81430157	81430656	4930404N11Rik|chr10:81430157-81430656	0.353922845644114	.	.
chr10	81378395	81378894	chr10	81267945	81268444	Fzr1|chr10:81267945-81268444	0.419550103617148	.	.
chr10	81378395	81378894	chr10	81430157	81430656	Fzr1|chr10:81430157-81430656	0.779890727935024	.	.
chr10	81378395	81378894	chr10	81430826	81431325	Fzr1|chr10:81430826-81431325	0.495149657872883	.	.
chr10	81378395	81378894	chr10	81551522	81552021	Fzr1|chr10:81551522-81552021	0.329903258183401	.	.
chr10	81378395	81378894	chr10	81643405	81643904	Fzr1|chr10:81643405-81643904	0.664789243019925	.	.
chr10	81384063	81384562	chr10	81137227	81137726	Dohh|chr10:81137227-81137726	0.382778189949403	.	.
chr10	81384063	81384562	chr10	81173013	81173512	Dohh|chr10:81173013-81173512	0.38304782359892	.	.
chr10	81384063	81384562	chr10	81192202	81192701	Dohh|chr10:81192202-81192701	0.457278033662854	.	.
chr10	81384063	81384562	chr10	81430826	81431325	Dohh|chr10:81430826-81431325	0.343846134563257	.	.
chr10	81384063	81384562	chr10	81643405	81643904	Dohh|chr10:81643405-81643904	0.590769219920063	.	.
chr10	81389740	81390239	chr10	81571498	81571997	Gm48552|chr10:81571498-81571997	0.3529820955047	.	.
chr10	81481874	81482373	chr10	81430157	81430656	Celf5|chr10:81430157-81430656	0.637325865694086	.	.
chr10	81481874	81482373	chr10	81643405	81643904	Celf5|chr10:81643405-81643904	0.612461845355184	.	.
chr10	81482441	81482940	chr10	81173013	81173512	Celf5|chr10:81173013-81173512	0.454159764678645	.	.
chr10	81482441	81482940	chr10	81267945	81268444	Celf5|chr10:81267945-81268444	0.429943537096022	.	.
chr10	81482441	81482940	chr10	81551522	81552021	Celf5|chr10:81551522-81552021	0.392266344894109	.	.
chr10	81496231	81496730	chr10	81267945	81268444	Ncln|chr10:81267945-81268444	0.573722553613924	.	.
chr10	81496231	81496730	chr10	81430157	81430656	Ncln|chr10:81430157-81430656	0.53100150171628	.	.
chr10	81496231	81496730	chr10	81430826	81431325	Ncln|chr10:81430826-81431325	0.499823255647848	.	.
chr10	81496231	81496730	chr10	81551522	81552021	Ncln|chr10:81551522-81552021	0.447271014960063	.	.
chr10	81496231	81496730	chr10	81643405	81643904	Ncln|chr10:81643405-81643904	0.519191047842064	.	.
chr10	81545004	81545503	chr10	81267945	81268444	Gna11|chr10:81267945-81268444	0.619570937848121	.	.
chr10	81545004	81545503	chr10	81430157	81430656	Gna11|chr10:81430157-81430656	0.388216527223379	.	.
chr10	81545004	81545503	chr10	81430826	81431325	Gna11|chr10:81430826-81431325	0.386145785275315	.	.
chr10	81545004	81545503	chr10	81551522	81552021	Gna11|chr10:81551522-81552021	0.466398268835175	.	.
chr10	81545004	81545503	chr10	81997141	81997640	Gna11|chr10:81997141-81997640	0.408915502694028	.	.
chr10	81559200	81559699	chr10	81430157	81430656	Tle5|chr10:81430157-81430656	0.339063076515628	.	.
chr10	81600731	81601230	chr10	81267945	81268444	Tle6|chr10:81267945-81268444	0.364103681642676	.	.
chr10	81600731	81601230	chr10	81551522	81552021	Tle6|chr10:81551522-81552021	0.358399469517907	.	.
chr10	81605948	81606447	chr10	81267945	81268444	BC025920|chr10:81267945-81268444	0.680504396595033	.	.
chr10	81605948	81606447	chr10	81430157	81430656	BC025920|chr10:81430157-81430656	0.594441528869497	.	.
chr10	81605948	81606447	chr10	81551522	81552021	BC025920|chr10:81551522-81552021	0.397775167635971	.	.
chr10	81605948	81606447	chr10	81643405	81643904	BC025920|chr10:81643405-81643904	0.555739328914389	.	.
chr10	81627379	81627878	chr10	81267945	81268444	Ankrd24|chr10:81267945-81268444	0.328206695615557	.	.
chr10	81627379	81627878	chr10	81267945	81268444	Sirt6|chr10:81267945-81268444	0.328206695615557	.	.
chr10	81627379	81627878	chr10	81430157	81430656	Ankrd24|chr10:81430157-81430656	0.680452091744128	.	.
chr10	81627379	81627878	chr10	81430157	81430656	Sirt6|chr10:81430157-81430656	0.680452091744128	.	.
chr10	81627379	81627878	chr10	81430826	81431325	Ankrd24|chr10:81430826-81431325	0.319790109716156	.	.
chr10	81627379	81627878	chr10	81430826	81431325	Sirt6|chr10:81430826-81431325	0.319790109716156	.	.
chr10	81627379	81627878	chr10	81643405	81643904	Ankrd24|chr10:81643405-81643904	0.49227535105836	.	.
chr10	81627379	81627878	chr10	81643405	81643904	Sirt6|chr10:81643405-81643904	0.49227535105836	.	.
chr10	81648748	81649247	chr10	81633421	81633920	Gm10778|chr10:81633421-81633920	0.373037018611766	.	.
chr10	82178379	82178878	chr10	81997141	81997640	Gm15608|chr10:81997141-81997640	0.42704787088642	.	.
chr10	82629507	82630006	chr10	82661757	82662256	Tdg|chr10:82661757-82662256	0.375319421487856	.	.
chr10	82763879	82764378	chr10	83149149	83149648	Nfyb|chr10:83149149-83149648	0.360545365768511	.	.
chr10	82811778	82812277	chr10	83066153	83066652	1700028I16Rik|chr10:83066153-83066652	0.343780456470338	.	.
chr10	82858893	82859392	chr10	83106030	83106529	Gm38560|chr10:83106030-83106529	0.388286409160316	.	.
chr10	82985064	82985563	chr10	82666399	82666898	Chst11|chr10:82666399-82666898	0.464953123363011	.	.
chr10	83359854	83360353	chr10	83049806	83050305	D10Wsu102e|chr10:83049806-83050305	0.337843985590803	.	.
chr10	83359854	83360353	chr10	83639944	83640443	D10Wsu102e|chr10:83639944-83640443	0.375188410803743	.	.
chr10	83533226	83533725	chr10	83353944	83354443	Aldh1l2|chr10:83353944-83354443	0.354603484221812	.	.
chr10	83543701	83544200	chr10	83895587	83896086	Washc4|chr10:83895587-83896086	0.350547576111535	.	.
chr10	83648475	83648974	chr10	83294687	83295186	Appl2|chr10:83294687-83295186	0.477374442708773	.	.
chr10	83722616	83723115	chr10	83294687	83295186	1500009L16Rik|chr10:83294687-83295186	0.515090980137016	.	.
chr10	84440510	84441009	chr10	84054517	84055016	Gm47962|chr10:84054517-84055016	0.349962984503961	.	.
chr10	84440510	84441009	chr10	84054517	84055016	Nuak1|chr10:84054517-84055016	0.349962984503961	.	.
chr10	84440510	84441009	chr10	84393292	84393791	Gm47962|chr10:84393292-84393791	0.484958736839291	.	.
chr10	84440510	84441009	chr10	84393292	84393791	Nuak1|chr10:84393292-84393791	0.484958736839291	.	.
chr10	84440510	84441009	chr10	84515393	84515892	Gm47962|chr10:84515393-84515892	0.447800787217194	.	.
chr10	84440510	84441009	chr10	84515393	84515892	Nuak1|chr10:84515393-84515892	0.447800787217194	.	.
chr10	84533836	84534335	chr10	84646728	84647227	Ckap4|chr10:84646728-84647227	0.355557649719765	.	.
chr10	84533836	84534335	chr10	84772797	84773296	Ckap4|chr10:84772797-84773296	0.347417435611926	.	.
chr10	84533836	84534335	chr10	84963702	84964201	Ckap4|chr10:84963702-84964201	0.512707676230768	.	.
chr10	84533836	84534335	chr10	84985875	84986374	Ckap4|chr10:84985875-84986374	0.456469792744182	.	.
chr10	84576305	84576804	chr10	84388390	84388889	Tcp11l2|chr10:84388390-84388889	0.554149942706974	.	.
chr10	84576305	84576804	chr10	84515393	84515892	Tcp11l2|chr10:84515393-84515892	0.520985011488896	.	.
chr10	84917312	84917811	chr10	85026062	85026561	Ric8b|chr10:85026062-85026561	0.548358467283534	.	.
chr10	85102355	85102854	chr10	85473587	85474086	Fhl4|chr10:85473587-85474086	0.526463802714971	.	.
chr10	85102355	85102854	chr10	85473587	85474086	Tmem263|chr10:85473587-85474086	0.526463802714971	.	.
chr10	85127846	85128345	chr10	85026062	85026561	Mterf2|chr10:85026062-85026561	0.54576605474326	.	.
chr10	85127846	85128345	chr10	85220868	85221367	Mterf2|chr10:85220868-85221367	0.601638424697306	.	.
chr10	85127846	85128345	chr10	85387744	85388243	Mterf2|chr10:85387744-85388243	0.371397992832867	.	.
chr10	85386593	85387092	chr10	85026062	85026561	Btbd11|chr10:85026062-85026561	0.57070048172418	.	.
chr10	85386593	85387092	chr10	85220868	85221367	Btbd11|chr10:85220868-85221367	0.487864694156983	.	.
chr10	85386593	85387092	chr10	85387744	85388243	Btbd11|chr10:85387744-85388243	0.477670646587872	.	.
chr10	85386593	85387092	chr10	85624915	85625414	Btbd11|chr10:85624915-85625414	0.48589134832381	.	.
chr10	85386593	85387092	chr10	85651694	85652193	Btbd11|chr10:85651694-85652193	0.452859311685404	.	.
chr10	85829194	85829693	chr10	85928481	85928980	Pwp1|chr10:85928481-85928980	0.339596371895136	.	.
chr10	85957553	85958052	chr10	85651694	85652193	Rtcb|chr10:85651694-85652193	0.348201774597335	.	.
chr10	85957553	85958052	chr10	86064837	86065336	Rtcb|chr10:86064837-86065336	0.331714146643945	.	.
chr10	86021662	86022161	chr10	85871543	85872042	A230060F14Rik|chr10:85871543-85872042	0.481552270265173	.	.
chr10	86021662	86022161	chr10	85871543	85872042	Fbxo7|chr10:85871543-85872042	0.481552270265173	.	.
chr10	86021662	86022161	chr10	86074948	86075447	A230060F14Rik|chr10:86074948-86075447	0.319669176239026	.	.
chr10	86021662	86022161	chr10	86074948	86075447	Fbxo7|chr10:86074948-86075447	0.319669176239026	.	.
chr10	86021662	86022161	chr10	86187232	86187731	A230060F14Rik|chr10:86187232-86187731	0.351075897481841	.	.
chr10	86021662	86022161	chr10	86187232	86187731	Fbxo7|chr10:86187232-86187731	0.351075897481841	.	.
chr10	86497972	86498471	chr10	86256161	86256660	Syn3|chr10:86256161-86256660	0.444626440084607	.	.
chr10	86497972	86498471	chr10	86491743	86492242	Syn3|chr10:86491743-86492242	0.367214141131664	.	.
chr10	86705811	86706310	chr10	86303018	86303517	Hsp90b1|chr10:86303018-86303517	0.332710122594234	.	.
chr10	86705811	86706310	chr10	86303018	86303517	Ttc41|chr10:86303018-86303517	0.332710122594234	.	.
chr10	88146664	88147163	chr10	87927276	87927775	Nup37|chr10:87927276-87927775	0.352243955581669	.	.
chr10	88146664	88147163	chr10	87927276	87927775	Parpbp|chr10:87927276-87927775	0.352243955581669	.	.
chr10	88503248	88503747	chr10	88738951	88739450	Chpt1|chr10:88738951-88739450	0.335033369814703	.	.
chr10	88503789	88504288	chr10	88330707	88331206	Chpt1|chr10:88330707-88331206	0.402122761757825	.	.
chr10	88826571	88827070	chr10	89196569	89197068	Utp20|chr10:89196569-89197068	0.36940212137311	.	.
chr10	91082684	91083183	chr10	91032329	91032828	Apaf1|chr10:91032329-91032828	0.487195405754793	.	.
chr10	91082684	91083183	chr10	91032329	91032828	Apaf1|chr10:91032329-91032828	0.487195405754794	.	.
chr10	91082684	91083183	chr10	91032329	91032828	Ikbip|chr10:91032329-91032828	0.487195405754793	.	.
chr10	91082684	91083183	chr10	91032329	91032828	Ikbip|chr10:91032329-91032828	0.487195405754794	.	.
chr10	91082684	91083183	chr10	91229368	91229867	Apaf1|chr10:91229368-91229867	0.361938357645351	.	.
chr10	91082684	91083183	chr10	91229368	91229867	Ikbip|chr10:91229368-91229867	0.361938357645351	.	.
chr10	91082684	91083183	chr10	91297736	91298235	Apaf1|chr10:91297736-91298235	0.338577224397544	.	.
chr10	91082684	91083183	chr10	91297736	91298235	Ikbip|chr10:91297736-91298235	0.338577224397544	.	.
chr10	91123779	91124278	chr10	91171389	91171888	Slc25a3|chr10:91171389-91171888	0.437261499208304	.	.
chr10	91181390	91181889	chr10	91032329	91032828	Tmpo|chr10:91032329-91032828	0.372449666736887	.	.
chr10	91181390	91181889	chr10	91171389	91171888	Tmpo|chr10:91171389-91171888	0.682940143789573	.	.
chr10	91181909	91182408	chr10	91297736	91298235	Tmpo|chr10:91297736-91298235	0.444592595870106	.	.
chr10	93160387	93160886	chr10	92934507	92935006	Cdk17|chr10:92934507-92935006	0.446044639985174	.	.
chr10	93160387	93160886	chr10	93130116	93130615	Cdk17|chr10:93130116-93130615	0.395595758467132	.	.
chr10	93160387	93160886	chr10	93130618	93131117	Cdk17|chr10:93130618-93131117	0.361097542290943	.	.
chr10	93160387	93160886	chr10	93137037	93137536	Cdk17|chr10:93137037-93137536	0.383952259112727	.	.
chr10	93160387	93160886	chr10	93142686	93143185	Cdk17|chr10:93142686-93143185	0.336422374343986	.	.
chr10	93160387	93160886	chr10	93288362	93288861	Cdk17|chr10:93288362-93288861	0.515527905600984	.	.
chr10	93453094	93453593	chr10	93275794	93276293	Lta4h|chr10:93275794-93276293	0.445565820403589	.	.
chr10	93453094	93453593	chr10	93276361	93276860	Lta4h|chr10:93276361-93276860	0.352884482236401	.	.
chr10	93539712	93540211	chr10	93800284	93800783	Amdhd1|chr10:93800284-93800783	0.341195384241827	.	.
chr10	93539712	93540211	chr10	93800284	93800783	Ccdc38|chr10:93800284-93800783	0.341195384241827	.	.
chr10	93589426	93589925	chr10	93276361	93276860	4933408J17Rik|chr10:93276361-93276860	0.402892398103721	.	.
chr10	93589426	93589925	chr10	93276361	93276860	Snrpf|chr10:93276361-93276860	0.402892398103721	.	.
chr10	93589426	93589925	chr10	93593868	93594367	4933408J17Rik|chr10:93593868-93594367	0.657127537278719	.	.
chr10	93589426	93589925	chr10	93593868	93594367	Snrpf|chr10:93593868-93594367	0.657127537278719	.	.
chr10	93589426	93589925	chr10	93800284	93800783	4933408J17Rik|chr10:93800284-93800783	0.321173982469482	.	.
chr10	93589426	93589925	chr10	93800284	93800783	Snrpf|chr10:93800284-93800783	0.321173982469482	.	.
chr10	94035618	94036117	chr10	93800284	93800783	Fgd6|chr10:93800284-93800783	0.3401868570533	.	.
chr10	94035618	94036117	chr10	93800284	93800783	Vezt|chr10:93800284-93800783	0.3401868570533	.	.
chr10	94198747	94199246	chr10	93800284	93800783	Ndufa12|chr10:93800284-93800783	0.451875838372377	.	.
chr10	94198747	94199246	chr10	93889551	93890050	Ndufa12|chr10:93889551-93890050	0.387320945061965	.	.
chr10	94408822	94409321	chr10	94500189	94500688	Gm16155|chr10:94500189-94500688	0.410646140949737	.	.
chr10	94688424	94688923	chr10	94249533	94250032	Cep83|chr10:94249533-94250032	0.367545206013899	.	.
chr10	94688424	94688923	chr10	94249533	94250032	Cep83os|chr10:94249533-94250032	0.367545206013899	.	.
chr10	94944520	94945019	chr10	94514585	94515084	Plxnc1|chr10:94514585-94515084	0.411549705769361	.	.
chr10	94944520	94945019	chr10	94584990	94585489	Plxnc1|chr10:94584990-94585489	0.394216535444073	.	.
chr10	95323873	95324372	chr10	95616217	95616716	Cradd|chr10:95616217-95616716	0.318594278072171	.	.
chr10	95416569	95417068	chr10	95143691	95144190	5730420D15Rik|chr10:95143691-95144190	0.43013820082273	.	.
chr10	95416569	95417068	chr10	95143691	95144190	Socs2|chr10:95143691-95144190	0.43013820082273	.	.
chr10	95416569	95417068	chr10	95544638	95545137	5730420D15Rik|chr10:95544638-95545137	0.46086568749914	.	.
chr10	95416569	95417068	chr10	95544638	95545137	Socs2|chr10:95544638-95545137	0.46086568749914	.	.
chr10	95514775	95515274	chr10	95616217	95616716	Ube2n|chr10:95616217-95616716	0.616055533215646	.	.
chr10	95940376	95940875	chr10	95894652	95895151	Eea1|chr10:95894652-95895151	0.391742590117175	.	.
chr10	97966895	97967394	chr10	97801512	97802011	Gm10754|chr10:97801512-97802011	0.520248054900214	.	.
chr10	97966895	97967394	chr10	98107775	98108274	Gm10754|chr10:98107775-98108274	0.451232763137903	.	.
chr10	98914146	98914645	chr10	98692575	98693074	Atp2b1|chr10:98692575-98693074	0.458996941737343	.	.
chr10	98914146	98914645	chr10	99084839	99085338	Atp2b1|chr10:99084839-99085338	0.382676358335202	.	.
chr10	98914847	98915346	chr10	98576893	98577392	Atp2b1|chr10:98576893-98577392	0.657908147424395	.	.
chr10	98914847	98915346	chr10	98589630	98590129	Atp2b1|chr10:98589630-98590129	0.347723535353531	.	.
chr10	98914847	98915346	chr10	98608181	98608680	Atp2b1|chr10:98608181-98608680	0.453271356241665	.	.
chr10	98914847	98915346	chr10	98624868	98625367	Atp2b1|chr10:98624868-98625367	0.40189620737733	.	.
chr10	98914847	98915346	chr10	98946310	98946809	Atp2b1|chr10:98946310-98946809	0.347058006773253	.	.
chr10	99106866	99107365	chr10	99164858	99165357	Gm48768|chr10:99164858-99165357	0.33772725475891	.	.
chr10	99106866	99107365	chr10	99164858	99165357	Poc1b|chr10:99164858-99165357	0.33772725475891	.	.
chr10	99106866	99107365	chr10	99310207	99310706	Gm48768|chr10:99310207-99310706	0.350759938636721	.	.
chr10	99106866	99107365	chr10	99310207	99310706	Poc1b|chr10:99310207-99310706	0.350759938636721	.	.
chr10	99228089	99228588	chr10	99084839	99085338	Gm34574|chr10:99084839-99085338	0.513972628969462	.	.
chr10	99228089	99228588	chr10	99261553	99262052	Gm34574|chr10:99261553-99262052	0.371526564797412	.	.
chr10	99668488	99668987	chr10	99284872	99285371	Gm35101|chr10:99284872-99285371	0.334431468645684	.	.
chr10	99668488	99668987	chr10	99331705	99332204	Gm35101|chr10:99331705-99332204	0.631588478766427	.	.
chr10	99668488	99668987	chr10	99619326	99619825	Gm35101|chr10:99619326-99619825	0.584765579828242	.	.
chr10	99668488	99668987	chr10	99951208	99951707	Gm35101|chr10:99951208-99951707	0.617860933035334	.	.
chr10	99668488	99668987	chr10	99951734	99952233	Gm35101|chr10:99951734-99952233	0.627774134383888	.	.
chr10	100016298	100016797	chr10	100186790	100187289	Kitl|chr10:100186790-100187289	0.357254548457928	.	.
chr10	103367473	103367972	chr10	103478435	103478934	Slc6a15|chr10:103478435-103478934	0.32094062705293	.	.
chr10	105574222	105574721	chr10	105288456	105288955	Gm15663|chr10:105288456-105288955	0.431712236295776	.	.
chr10	105574222	105574721	chr10	105288456	105288955	Tmtc2|chr10:105288456-105288955	0.431712236295776	.	.
chr10	105574222	105574721	chr10	105851040	105851539	Gm15663|chr10:105851040-105851539	0.518157965952804	.	.
chr10	105574222	105574721	chr10	105851040	105851539	Tmtc2|chr10:105851040-105851539	0.518157965952804	.	.
chr10	105574222	105574721	chr10	105926505	105927004	Gm15663|chr10:105926505-105927004	0.711008542046189	.	.
chr10	105574222	105574721	chr10	105926505	105927004	Tmtc2|chr10:105926505-105927004	0.711008542046189	.	.
chr10	105575185	105575684	chr10	105926505	105927004	Tmtc2|chr10:105926505-105927004	0.399939548849578	.	.
chr10	106469497	106469996	chr10	106242145	106242644	Ppfia2|chr10:106242145-106242644	0.384944096170312	.	.
chr10	106469497	106469996	chr10	106632156	106632655	Ppfia2|chr10:106632156-106632655	0.518543461019875	.	.
chr10	106470005	106470504	chr10	106242145	106242644	Ppfia2|chr10:106242145-106242644	0.630559744146541	.	.
chr10	106470005	106470504	chr10	106348084	106348583	Ppfia2|chr10:106348084-106348583	0.496318076986076	.	.
chr10	106470005	106470504	chr10	106632156	106632655	Ppfia2|chr10:106632156-106632655	0.405350799430417	.	.
chr10	108331797	108332296	chr10	108036743	108037242	Pawr|chr10:108036743-108037242	0.458083182918778	.	.
chr10	108331797	108332296	chr10	108088170	108088669	Pawr|chr10:108088170-108088669	0.465723979434724	.	.
chr10	108331797	108332296	chr10	108110213	108110712	Pawr|chr10:108110213-108110712	0.439211096098852	.	.
chr10	108331797	108332296	chr10	108110786	108111285	Pawr|chr10:108110786-108111285	0.513725309873288	.	.
chr10	108331797	108332296	chr10	108155367	108155866	Pawr|chr10:108155367-108155866	0.320210862392993	.	.
chr10	109010805	109011304	chr10	109283361	109283860	Syt1|chr10:109283361-109283860	0.556825200617894	.	.
chr10	110745112	110745611	chr10	110803351	110803850	E2f7|chr10:110803351-110803850	0.335240966488441	.	.
chr10	110745112	110745611	chr10	110855949	110856448	E2f7|chr10:110855949-110856448	0.359927203021611	.	.
chr10	110919439	110919938	chr10	110931611	110932110	Csrp2|chr10:110931611-110932110	0.448488053231883	.	.
chr10	110919439	110919938	chr10	110931611	110932110	Csrp2|chr10:110931611-110932110	0.448488053231884	.	.
chr10	110919439	110919938	chr10	111144508	111145007	Csrp2|chr10:111144508-111145007	0.465907231442576	.	.
chr10	110919959	110920458	chr10	110855949	110856448	Csrp2|chr10:110855949-110856448	0.338673984235112	.	.
chr10	110919959	110920458	chr10	110931611	110932110	Csrp2|chr10:110931611-110932110	0.328095919426549	.	.
chr10	110919959	110920458	chr10	111144508	111145007	Csrp2|chr10:111144508-111145007	0.577776550506418	.	.
chr10	111009886	111010385	chr10	110803351	110803850	Zdhhc17|chr10:110803351-110803850	0.398008011733361	.	.
chr10	111009886	111010385	chr10	110931611	110932110	Zdhhc17|chr10:110931611-110932110	0.343787557922174	.	.
chr10	111009886	111010385	chr10	111144508	111145007	Zdhhc17|chr10:111144508-111145007	0.407046354275966	.	.
chr10	111298357	111298856	chr10	111317938	111318437	Bbs10|chr10:111317938-111318437	0.353206382887253	.	.
chr10	111506260	111506759	chr10	111317938	111318437	Phlda1|chr10:111317938-111318437	0.460287066592468	.	.
chr10	111506260	111506759	chr10	111977530	111978029	Phlda1|chr10:111977530-111978029	0.470436465344959	.	.
chr10	112270038	112270537	chr10	112521247	112521746	Kcnc2|chr10:112521247-112521746	0.34412962556687	.	.
chr10	112928298	112928797	chr10	112632485	112632984	Atxn7l3b|chr10:112632485-112632984	0.486946206692046	.	.
chr10	114801528	114802027	chr10	115013459	115013958	Gm15723|chr10:115013459-115013958	0.804316042432195	.	.
chr10	114801528	114802027	chr10	115013459	115013958	Trhde|chr10:115013459-115013958	0.804316042432195	.	.
chr10	115362040	115362539	chr10	115013459	115013958	Tmem19|chr10:115013459-115013958	0.494962662353618	.	.
chr10	115384626	115385125	chr10	115013459	115013958	Thap2|chr10:115013459-115013958	0.602278585983071	.	.
chr10	115384626	115385125	chr10	115013459	115013958	Zfc3h1|chr10:115013459-115013958	0.602278585983071	.	.
chr10	115587608	115588107	chr10	115323235	115323734	Lgr5|chr10:115323235-115323734	0.374239665629343	.	.
chr10	116018133	116018632	chr10	116261062	116261561	Ptprr|chr10:116261062-116261561	0.457197661332137	.	.
chr10	116473410	116473909	chr10	116207951	116208450	Kcnmb4|chr10:116207951-116208450	0.622620331487314	.	.
chr10	116473410	116473909	chr10	116207951	116208450	Kcnmb4os2|chr10:116207951-116208450	0.622620331487314	.	.
chr10	116473410	116473909	chr10	116219528	116220027	Kcnmb4|chr10:116219528-116220027	0.39437311250209	.	.
chr10	116473410	116473909	chr10	116219528	116220027	Kcnmb4os2|chr10:116219528-116220027	0.39437311250209	.	.
chr10	116950206	116950705	chr10	116771578	116772077	4933412E12Rik|chr10:116771578-116772077	0.433936353400069	.	.
chr10	116950206	116950705	chr10	116771578	116772077	Rab3ip|chr10:116771578-116772077	0.433936353400069	.	.
chr10	117845812	117846311	chr10	117676190	117676689	Rap1b|chr10:117676190-117676689	0.326874075684937	.	.
chr10	117845812	117846311	chr10	118003139	118003638	Rap1b|chr10:118003139-118003638	0.328967321581185	.	.
chr10	118141391	118141890	chr10	118370408	118370907	Mdm1|chr10:118370408-118370907	0.398380053899674	.	.
chr10	118869300	118869799	chr10	118746717	118747216	Dyrk2|chr10:118746717-118747216	0.340120858385912	.	.
chr10	118869300	118869799	chr10	118781918	118782417	Dyrk2|chr10:118781918-118782417	0.34639586524719	.	.
chr10	119239821	119240320	chr10	119079234	119079733	Cand1|chr10:119079234-119079733	0.575339583124305	.	.
chr10	119453726	119454225	chr10	119065952	119066451	Grip1|chr10:119065952-119066451	0.365970640256823	.	.
chr10	119453726	119454225	chr10	119079234	119079733	Grip1|chr10:119079234-119079733	0.381593032290229	.	.
chr10	119453726	119454225	chr10	119441620	119442119	Grip1|chr10:119441620-119442119	0.399824500575978	.	.
chr10	120226758	120227257	chr10	119803485	119803984	Llph|chr10:119803485-119803984	0.32803957151504	.	.
chr10	120227259	120227758	chr10	119803485	119803984	Llph|chr10:119803485-119803984	0.334220310941587	.	.
chr10	121476095	121476594	chr10	121290574	121291073	Rassf3|chr10:121290574-121291073	0.521542366323712	.	.
chr10	121476095	121476594	chr10	121532053	121532552	Rassf3|chr10:121532053-121532552	0.567644420539209	.	.
chr10	121476095	121476594	chr10	121689599	121690098	Rassf3|chr10:121689599-121690098	0.368241065192038	.	.
chr10	121505183	121505682	chr10	121652614	121653113	Gm46204|chr10:121652614-121653113	0.384627757379237	.	.
chr10	121505183	121505682	chr10	121946051	121946550	Gm46204|chr10:121946051-121946550	0.375991875418257	.	.
chr10	121586575	121587074	chr10	121652614	121653113	Tbk1|chr10:121652614-121653113	0.376422128139842	.	.
chr10	121586575	121587074	chr10	121653124	121653623	Tbk1|chr10:121653124-121653623	0.449595806006215	.	.
chr10	121586575	121587074	chr10	121836179	121836678	Tbk1|chr10:121836179-121836678	0.323467452588197	.	.
chr10	121586575	121587074	chr10	121946051	121946550	Tbk1|chr10:121946051-121946550	0.321792092063711	.	.
chr10	121625755	121626254	chr10	121310802	121311301	Xpot|chr10:121310802-121311301	0.385833376078626	.	.
chr10	121625755	121626254	chr10	121689599	121690098	Xpot|chr10:121689599-121690098	0.38737260486529	.	.
chr10	121626329	121626828	chr10	121763007	121763506	Xpot|chr10:121763007-121763506	0.43914707196183	.	.
chr10	121640342	121640841	chr10	121310802	121311301	D930020B18Rik|chr10:121310802-121311301	0.363266129669409	.	.
chr10	121640342	121640841	chr10	121689599	121690098	D930020B18Rik|chr10:121689599-121690098	0.397591791036796	.	.
chr10	122047104	122047603	chr10	122007515	122008014	Srgap1|chr10:122007515-122008014	0.484956415758883	.	.
chr10	122097114	122097613	chr10	121763007	121763506	Rxylt1|chr10:121763007-121763506	0.613512301196189	.	.
chr10	122097114	122097613	chr10	122193288	122193787	Rxylt1|chr10:122193288-122193787	0.622034812333513	.	.
chr10	122679190	122679689	chr10	122686083	122686582	Ppm1h|chr10:122686083-122686582	0.410812044766675	.	.
chr10	123196699	123197198	chr10	123364589	123365088	Gm4129|chr10:123364589-123365088	0.578087167928905	.	.
chr10	123196699	123197198	chr10	123364589	123365088	Usp15|chr10:123364589-123365088	0.578087167928905	.	.
chr10	126901130	126901629	chr10	126832986	126833485	Atp23|chr10:126832986-126833485	0.451099756444848	.	.
chr10	126901130	126901629	chr10	126869603	126870102	Atp23|chr10:126869603-126870102	0.402078488209636	.	.
chr10	126957144	126957643	chr10	126905735	126906234	Gm49335|chr10:126905735-126906234	0.328363311239982	.	.
chr10	126957144	126957643	chr10	126956613	126957112	Gm49335|chr10:126956613-126957112	0.432962205205916	.	.
chr10	126962070	126962569	chr10	126928749	126929248	Gm47972|chr10:126928749-126929248	0.346755888723412	.	.
chr10	126962605	126963104	chr10	126753191	126753690	Gm47972|chr10:126753191-126753690	0.38640506036545	.	.
chr10	126962605	126963104	chr10	126905735	126906234	Gm47972|chr10:126905735-126906234	0.442300991036495	.	.
chr10	126962605	126963104	chr10	126935689	126936188	Gm47972|chr10:126935689-126936188	0.551568631687622	.	.
chr10	126978303	126978802	chr10	126935689	126936188	Ctdsp2|chr10:126935689-126936188	0.340189340640703	.	.
chr10	127030601	127031100	chr10	126935689	126936188	Tsfm|chr10:126935689-126936188	0.327962639719903	.	.
chr10	127041685	127042184	chr10	126809485	126809984	Eef1akmt3|chr10:126809485-126809984	0.628679923585289	.	.
chr10	127041685	127042184	chr10	126809485	126809984	Mettl1|chr10:126809485-126809984	0.628679923585289	.	.
chr10	127041685	127042184	chr10	127077983	127078482	Eef1akmt3|chr10:127077983-127078482	0.365549713186231	.	.
chr10	127041685	127042184	chr10	127077983	127078482	Mettl1|chr10:127077983-127078482	0.365549713186231	.	.
chr10	127041685	127042184	chr10	127078611	127079110	Eef1akmt3|chr10:127078611-127079110	0.36921477816337	.	.
chr10	127041685	127042184	chr10	127078611	127079110	Mettl1|chr10:127078611-127079110	0.36921477816337	.	.
chr10	127060121	127060620	chr10	126869603	126870102	March9|chr10:126869603-126870102	0.374027760817891	.	.
chr10	127060121	127060620	chr10	127077983	127078482	March9|chr10:127077983-127078482	0.514894122475813	.	.
chr10	127060121	127060620	chr10	127338808	127339307	March9|chr10:127338808-127339307	0.417381597802321	.	.
chr10	127060121	127060620	chr10	127422007	127422506	March9|chr10:127422007-127422506	0.508736955979656	.	.
chr10	127070111	127070610	chr10	127188571	127189070	A730063M14Rik|chr10:127188571-127189070	0.354141480424004	.	.
chr10	127070111	127070610	chr10	127188571	127189070	Tspan31|chr10:127188571-127189070	0.354141480424004	.	.
chr10	127070111	127070610	chr10	127338808	127339307	A730063M14Rik|chr10:127338808-127339307	0.436169143748349	.	.
chr10	127070111	127070610	chr10	127338808	127339307	Tspan31|chr10:127338808-127339307	0.436169143748349	.	.
chr10	127070111	127070610	chr10	127422007	127422506	A730063M14Rik|chr10:127422007-127422506	0.552451508169221	.	.
chr10	127070111	127070610	chr10	127422007	127422506	Tspan31|chr10:127422007-127422506	0.552451508169221	.	.
chr10	127070782	127071281	chr10	127077983	127078482	A730063M14Rik|chr10:127077983-127078482	0.315305635959575	.	.
chr10	127070782	127071281	chr10	127077983	127078482	Tspan31|chr10:127077983-127078482	0.315305635959575	.	.
chr10	127121077	127121576	chr10	126928205	126928704	Os9|chr10:126928205-126928704	0.45491043098175	.	.
chr10	127121077	127121576	chr10	127255814	127256313	Os9|chr10:127255814-127256313	0.400793805622173	.	.
chr10	127164869	127165368	chr10	126809485	126809984	B4galnt1|chr10:126809485-126809984	0.423680913669378	.	.
chr10	127164869	127165368	chr10	127077983	127078482	B4galnt1|chr10:127077983-127078482	0.483900935542431	.	.
chr10	127211362	127211861	chr10	126832986	126833485	Pip4k2c|chr10:126832986-126833485	0.655544429023652	.	.
chr10	127211362	127211861	chr10	126928749	126929248	Pip4k2c|chr10:126928749-126929248	0.404863673853255	.	.
chr10	127211362	127211861	chr10	127077983	127078482	Pip4k2c|chr10:127077983-127078482	0.447624648169043	.	.
chr10	127211362	127211861	chr10	127422007	127422506	Pip4k2c|chr10:127422007-127422506	0.338157689468415	.	.
chr10	127211362	127211861	chr10	127422007	127422506	Pip4k2c|chr10:127422007-127422506	0.338157689468416	.	.
chr10	127262910	127263409	chr10	127255814	127256313	Kif5a|chr10:127255814-127256313	0.324730254881628	.	.
chr10	127288891	127289390	chr10	127077983	127078482	Gm20492|chr10:127077983-127078482	0.59774856766073	.	.
chr10	127288891	127289390	chr10	127077983	127078482	Mbd6|chr10:127077983-127078482	0.59774856766073	.	.
chr10	127288891	127289390	chr10	127188571	127189070	Gm20492|chr10:127188571-127189070	0.460079622684572	.	.
chr10	127288891	127289390	chr10	127188571	127189070	Mbd6|chr10:127188571-127189070	0.460079622684572	.	.
chr10	127288891	127289390	chr10	127338808	127339307	Gm20492|chr10:127338808-127339307	0.425740106526777	.	.
chr10	127288891	127289390	chr10	127338808	127339307	Mbd6|chr10:127338808-127339307	0.425740106526777	.	.
chr10	127288891	127289390	chr10	127422007	127422506	Gm20492|chr10:127422007-127422506	0.552998259170259	.	.
chr10	127288891	127289390	chr10	127422007	127422506	Mbd6|chr10:127422007-127422506	0.552998259170259	.	.
chr10	127290344	127290843	chr10	127077983	127078482	Ddit3|chr10:127077983-127078482	0.612799550073668	.	.
chr10	127290344	127290843	chr10	127077983	127078482	Gm4189|chr10:127077983-127078482	0.612799550073668	.	.
chr10	127290344	127290843	chr10	127078611	127079110	Ddit3|chr10:127078611-127079110	0.379059885282255	.	.
chr10	127290344	127290843	chr10	127078611	127079110	Gm4189|chr10:127078611-127079110	0.379059885282255	.	.
chr10	127290344	127290843	chr10	127177568	127178067	Ddit3|chr10:127177568-127178067	0.387892152342192	.	.
chr10	127290344	127290843	chr10	127177568	127178067	Gm4189|chr10:127177568-127178067	0.387892152342192	.	.
chr10	127290344	127290843	chr10	127511500	127511999	Ddit3|chr10:127511500-127511999	0.333807379750102	.	.
chr10	127290344	127290843	chr10	127511500	127511999	Gm4189|chr10:127511500-127511999	0.333807379750102	.	.
chr10	127311513	127312012	chr10	127177568	127178067	Mars|chr10:127177568-127178067	0.339457745561459	.	.
chr10	127311513	127312012	chr10	127641680	127642179	Mars|chr10:127641680-127642179	0.604266637769958	.	.
chr10	127354515	127355014	chr10	127255814	127256313	Inhbe|chr10:127255814-127256313	0.495350856598697	.	.
chr10	127354515	127355014	chr10	127420583	127421082	Inhbe|chr10:127420583-127421082	0.333746367292395	.	.
chr10	127354515	127355014	chr10	127550427	127550926	Inhbe|chr10:127550427-127550926	0.321928751899171	.	.
chr10	127380832	127381331	chr10	127255814	127256313	R3hdm2|chr10:127255814-127256313	0.509996770108163	.	.
chr10	127380832	127381331	chr10	127550427	127550926	R3hdm2|chr10:127550427-127550926	0.371877168108925	.	.
chr10	127621484	127621983	chr10	127641680	127642179	Lrp1|chr10:127641680-127642179	0.384157993678925	.	.
chr10	127739224	127739723	chr10	127511500	127511999	Zbtb39|chr10:127511500-127511999	0.478426166936193	.	.
chr10	128082998	128083497	chr10	128409597	128410096	Atp5b|chr10:128409597-128410096	0.421344642356641	.	.
chr10	128082998	128083497	chr10	128409597	128410096	Gm47438|chr10:128409597-128410096	0.421344642356641	.	.
chr10	128211581	128212080	chr10	128092468	128092967	Spryd4|chr10:128092468-128092967	0.342197972652828	.	.
chr10	128270187	128270686	chr10	128096604	128097103	Stat2|chr10:128096604-128097103	0.382325609118441	.	.
chr10	128270187	128270686	chr10	128296564	128297063	Stat2|chr10:128296564-128297063	0.455771068698658	.	.
chr10	128337438	128337937	chr10	128092468	128092967	Cs|chr10:128092468-128092967	0.413559901730952	.	.
chr10	128337438	128337937	chr10	128409597	128410096	Cs|chr10:128409597-128410096	0.411414866466715	.	.
chr10	128337438	128337937	chr10	128536166	128536665	Cs|chr10:128536166-128536665	0.531692531552343	.	.
chr10	128337438	128337937	chr10	128612569	128613068	Cs|chr10:128612569-128613068	0.623698202467493	.	.
chr10	128368518	128369017	chr10	128409597	128410096	Coq10a|chr10:128409597-128410096	0.331173937058335	.	.
chr10	128368518	128369017	chr10	128536166	128536665	Coq10a|chr10:128536166-128536665	0.34229887136841	.	.
chr10	128368518	128369017	chr10	128612569	128613068	Coq10a|chr10:128612569-128613068	0.368522532265341	.	.
chr10	128493613	128494112	chr10	128409597	128410096	Myl6|chr10:128409597-128410096	0.405455887777292	.	.
chr10	128493613	128494112	chr10	128536166	128536665	Myl6|chr10:128536166-128536665	0.325790118903513	.	.
chr10	128493613	128494112	chr10	128612569	128613068	Myl6|chr10:128612569-128613068	0.44139727324418	.	.
chr10	128498636	128499135	chr10	128536166	128536665	Myl6b|chr10:128536166-128536665	0.370795093260243	.	.
chr10	128525706	128526205	chr10	128536166	128536665	Esyt1|chr10:128536166-128536665	0.341037329505488	.	.
chr10	128525706	128526205	chr10	128805195	128805694	Esyt1|chr10:128805195-128805694	0.526946341266833	.	.
chr10	128525706	128526205	chr10	128977436	128977935	Esyt1|chr10:128977436-128977935	0.418468914774204	.	.
chr10	128547478	128547977	chr10	128536166	128536665	Zc3h10|chr10:128536166-128536665	0.327832798968929	.	.
chr10	128565862	128566361	chr10	128409597	128410096	Pa2g4|chr10:128409597-128410096	0.360688579681664	.	.
chr10	128626582	128627081	chr10	128409597	128410096	Rps26|chr10:128409597-128410096	0.561299257221403	.	.
chr10	128626582	128627081	chr10	128536166	128536665	Rps26|chr10:128536166-128536665	0.349456805423809	.	.
chr10	128626582	128627081	chr10	128612569	128613068	Rps26|chr10:128612569-128613068	0.55010624784417	.	.
chr10	128626582	128627081	chr10	128805195	128805694	Rps26|chr10:128805195-128805694	0.424753125236228	.	.
chr10	128668336	128668835	chr10	128296564	128297063	Ikzf4|chr10:128296564-128297063	0.362223689452783	.	.
chr10	128668336	128668835	chr10	128409597	128410096	Ikzf4|chr10:128409597-128410096	0.406908718347173	.	.
chr10	128668336	128668835	chr10	128612569	128613068	Ikzf4|chr10:128612569-128613068	0.347946757193141	.	.
chr10	128668336	128668835	chr10	128612569	128613068	Ikzf4|chr10:128612569-128613068	0.347946757193142	.	.
chr10	128669128	128669627	chr10	128805195	128805694	Ikzf4|chr10:128805195-128805694	0.456531435578814	.	.
chr10	128673679	128674178	chr10	128409597	128410096	Suox|chr10:128409597-128410096	0.513470304855329	.	.
chr10	128673679	128674178	chr10	128612569	128613068	Suox|chr10:128612569-128613068	0.429808230170794	.	.
chr10	128673679	128674178	chr10	128977436	128977935	Suox|chr10:128977436-128977935	0.446104669366796	.	.
chr10	128695638	128696137	chr10	128913212	128913711	Rab5b|chr10:128913212-128913711	0.334858131849837	.	.
chr10	128696211	128696710	chr10	128296564	128297063	Rab5b|chr10:128296564-128297063	0.462933675276674	.	.
chr10	128696211	128696710	chr10	128409597	128410096	Rab5b|chr10:128409597-128410096	0.552987038227911	.	.
chr10	128696211	128696710	chr10	128612569	128613068	Rab5b|chr10:128612569-128613068	0.469205658409894	.	.
chr10	128696211	128696710	chr10	128805195	128805694	Rab5b|chr10:128805195-128805694	0.402922782992107	.	.
chr10	128704864	128705363	chr10	128536166	128536665	Cdk2|chr10:128536166-128536665	0.46824410209274	.	.
chr10	128704864	128705363	chr10	128536166	128536665	Pmel|chr10:128536166-128536665	0.46824410209274	.	.
chr10	128704864	128705363	chr10	128612569	128613068	Cdk2|chr10:128612569-128613068	0.430469513425633	.	.
chr10	128704864	128705363	chr10	128612569	128613068	Pmel|chr10:128612569-128613068	0.430469513425633	.	.
chr10	128704864	128705363	chr10	128805195	128805694	Cdk2|chr10:128805195-128805694	0.353869164164139	.	.
chr10	128704864	128705363	chr10	128805195	128805694	Pmel|chr10:128805195-128805694	0.353869164164139	.	.
chr10	128704864	128705363	chr10	128977436	128977935	Cdk2|chr10:128977436-128977935	0.428415531376303	.	.
chr10	128704864	128705363	chr10	128977436	128977935	Pmel|chr10:128977436-128977935	0.428415531376303	.	.
chr10	128748233	128748732	chr10	128536166	128536665	Pym1|chr10:128536166-128536665	0.377091188062821	.	.
chr10	128748233	128748732	chr10	128612569	128613068	Pym1|chr10:128612569-128613068	0.543472602102753	.	.
chr10	128748233	128748732	chr10	128805195	128805694	Pym1|chr10:128805195-128805694	0.591743135363414	.	.
chr10	128748233	128748732	chr10	128977436	128977935	Pym1|chr10:128977436-128977935	0.478379964674073	.	.
chr10	128804210	128804709	chr10	129173379	129173878	Dnajc14|chr10:129173379-129173878	0.456166524084274	.	.
chr10	128804210	128804709	chr10	129173379	129173878	Tmem198b|chr10:129173379-129173878	0.456166524084274	.	.
chr10	128821529	128822028	chr10	128977436	128977935	Ormdl2|chr10:128977436-128977935	0.372884051037999	.	.
chr10	128891038	128891537	chr10	128536166	128536665	Gdf11|chr10:128536166-128536665	0.409573327371623	.	.
chr10	128891038	128891537	chr10	128536166	128536665	Gdf11|chr10:128536166-128536665	0.409573327371624	.	.
chr10	128891038	128891537	chr10	128612569	128613068	Gdf11|chr10:128612569-128613068	0.384621901954463	.	.
chr10	128891038	128891537	chr10	128805195	128805694	Gdf11|chr10:128805195-128805694	0.447189319405485	.	.
chr10	130542081	130542580	chr10	130470391	130470890	Gm31793|chr10:130470391-130470890	0.544285809381271	.	.
chr11	3331596	3332095	chr11	3332133	3332632	Gm12592|chr11:3332133-3332632	0.502500093090466	.	.
chr11	3408986	3409485	chr11	3123799	3124298	Limk2|chr11:3123799-3124298	0.526844522904057	.	.
chr11	3408986	3409485	chr11	3289935	3290434	Limk2|chr11:3289935-3290434	0.396940469142902	.	.
chr11	3452086	3452585	chr11	3332133	3332632	8430429K09Rik|chr11:3332133-3332632	0.484419993509167	.	.
chr11	3452086	3452585	chr11	3332133	3332632	Rnf185|chr11:3332133-3332632	0.484419993509167	.	.
chr11	3648877	3649376	chr11	3774785	3775284	Morc2a|chr11:3774785-3775284	0.366688301925933	.	.
chr11	3648877	3649376	chr11	3774785	3775284	Tug1|chr11:3774785-3775284	0.366688301925933	.	.
chr11	3863689	3864188	chr11	3921458	3921957	Osbp2|chr11:3921458-3921957	0.532651718760921	.	.
chr11	3863689	3864188	chr11	4096446	4096945	Osbp2|chr11:4096446-4096945	0.423847760670773	.	.
chr11	3894950	3895449	chr11	3873620	3874119	4921536K21Rik|chr11:3873620-3874119	0.507115724899247	.	.
chr11	3894950	3895449	chr11	3873620	3874119	Dusp18|chr11:3873620-3874119	0.507115724899247	.	.
chr11	3894950	3895449	chr11	4118576	4119075	4921536K21Rik|chr11:4118576-4119075	0.328140634491305	.	.
chr11	3894950	3895449	chr11	4118576	4119075	Dusp18|chr11:4118576-4119075	0.328140634491305	.	.
chr11	3913534	3914033	chr11	3774253	3774752	Slc35e4|chr11:3774253-3774752	0.33320504770957	.	.
chr11	3963478	3963977	chr11	4096446	4096945	Pes1|chr11:4096446-4096945	0.345523454226067	.	.
chr11	3983350	3983849	chr11	4096446	4096945	Gal3st1|chr11:4096446-4096945	0.40987321267939	.	.
chr11	4134899	4135398	chr11	4069578	4070077	Rnf215|chr11:4069578-4070077	0.319659800305093	.	.
chr11	4134899	4135398	chr11	4118067	4118566	Rnf215|chr11:4118067-4118566	0.476200762400736	.	.
chr11	4134899	4135398	chr11	4266509	4267008	Rnf215|chr11:4266509-4267008	0.419956873702787	.	.
chr11	4186479	4186978	chr11	4069578	4070077	Tbc1d10a|chr11:4069578-4070077	0.393978899224954	.	.
chr11	4594654	4595153	chr11	4684167	4684666	Mtmr3|chr11:4684167-4684666	0.343541224202866	.	.
chr11	4637405	4637904	chr11	4684167	4684666	Ascc2|chr11:4684167-4684666	0.527404795465918	.	.
chr11	4895108	4895607	chr11	4684167	4684666	Thoc5|chr11:4684167-4684666	0.432405688151969	.	.
chr11	4986587	4987086	chr11	4684167	4684666	Ap1b1|chr11:4684167-4684666	0.33032071901901	.	.
chr11	5065084	5065583	chr11	4764399	4764898	Gas2l1|chr11:4764399-4764898	0.344977891624562	.	.
chr11	5099145	5099644	chr11	4764399	4764898	Ewsr1|chr11:4764399-4764898	0.384637241065548	.	.
chr11	5099145	5099644	chr11	4764399	4764898	Ewsr1|chr11:4764399-4764898	0.384637241065549	.	.
chr11	5099145	5099644	chr11	4764399	4764898	Rhbdd3|chr11:4764399-4764898	0.384637241065548	.	.
chr11	5099145	5099644	chr11	4764399	4764898	Rhbdd3|chr11:4764399-4764898	0.384637241065549	.	.
chr11	5444680	5445179	chr11	5114826	5115325	Znrf3|chr11:5114826-5115325	0.639573707185576	.	.
chr11	5444680	5445179	chr11	5114826	5115325	Znrf3|chr11:5114826-5115325	0.639573707185577	.	.
chr11	5444680	5445179	chr11	5740921	5741420	Znrf3|chr11:5740921-5741420	0.548940525678908	.	.
chr11	5762152	5762651	chr11	5707491	5707990	Urgcp|chr11:5707491-5707990	0.31853247621397	.	.
chr11	5762152	5762651	chr11	6120450	6120949	Urgcp|chr11:6120450-6120949	0.562766983161189	.	.
chr11	5837806	5838305	chr11	5740921	5741420	Polm|chr11:5740921-5741420	0.633351516678189	.	.
chr11	5837806	5838305	chr11	6086965	6087464	Polm|chr11:6086965-6087464	0.561837019535167	.	.
chr11	5837806	5838305	chr11	6120450	6120949	Polm|chr11:6120450-6120949	0.424359821318851	.	.
chr11	5878079	5878578	chr11	6119150	6119649	Pold2|chr11:6119150-6119649	0.365690243582344	.	.
chr11	5955521	5956020	chr11	6120450	6120949	Ykt6|chr11:6120450-6120949	0.359099296476775	.	.
chr11	6065410	6065909	chr11	6406154	6406653	Camk2b|chr11:6406154-6406653	0.328844578736275	.	.
chr11	6199704	6200203	chr11	6154069	6154568	A730071L15Rik|chr11:6154069-6154568	0.369142341893953	.	.
chr11	6199704	6200203	chr11	6154069	6154568	Nudcd3|chr11:6154069-6154568	0.369142341893953	.	.
chr11	6200213	6200712	chr11	6154069	6154568	A730071L15Rik|chr11:6154069-6154568	0.668103060712982	.	.
chr11	6200213	6200712	chr11	6154069	6154568	Nudcd3|chr11:6154069-6154568	0.668103060712982	.	.
chr11	6267557	6268056	chr11	6086965	6087464	Ddx56|chr11:6086965-6087464	0.409911096820568	.	.
chr11	6274682	6275181	chr11	6119150	6119649	Tmed4|chr11:6119150-6119649	0.34919302027225	.	.
chr11	6274682	6275181	chr11	6179256	6179755	Tmed4|chr11:6179256-6179755	0.407174738780906	.	.
chr11	6274682	6275181	chr11	6365899	6366398	Tmed4|chr11:6365899-6366398	0.733081163715609	.	.
chr11	6274682	6275181	chr11	6406154	6406653	Tmed4|chr11:6406154-6406653	0.568525709737333	.	.
chr11	6274682	6275181	chr11	6654921	6655420	Tmed4|chr11:6654921-6655420	0.448160787511195	.	.
chr11	6415494	6415993	chr11	6365899	6366398	Ppia|chr11:6365899-6366398	0.377984614245661	.	.
chr11	6415494	6415993	chr11	6406154	6406653	Ppia|chr11:6406154-6406653	0.493569704519067	.	.
chr11	6416022	6416521	chr11	6654921	6655420	Ppia|chr11:6654921-6655420	0.355519522958635	.	.
chr11	6416022	6416521	chr11	6654921	6655420	Ppia|chr11:6654921-6655420	0.355519522958636	.	.
chr11	6444307	6444806	chr11	6000282	6000781	H2afv|chr11:6000282-6000781	0.320474382440376	.	.
chr11	6444307	6444806	chr11	6120450	6120949	H2afv|chr11:6120450-6120949	0.322103698478558	.	.
chr11	6444307	6444806	chr11	6154069	6154568	H2afv|chr11:6154069-6154568	0.438875381426145	.	.
chr11	6444307	6444806	chr11	6365899	6366398	H2afv|chr11:6365899-6366398	0.3470962191961	.	.
chr11	6475919	6476418	chr11	6075575	6076074	Gm11973|chr11:6075575-6076074	0.48752495840276	.	.
chr11	6475919	6476418	chr11	6075575	6076074	Purb|chr11:6075575-6076074	0.48752495840276	.	.
chr11	6475919	6476418	chr11	6568865	6569364	Gm11973|chr11:6568865-6569364	0.511569699085835	.	.
chr11	6475919	6476418	chr11	6568865	6569364	Purb|chr11:6568865-6569364	0.511569699085835	.	.
chr11	6528620	6529119	chr11	6365899	6366398	Snhg15|chr11:6365899-6366398	0.397619151402688	.	.
chr11	6528620	6529119	chr11	6406154	6406653	Snhg15|chr11:6406154-6406653	0.483736298866035	.	.
chr11	6546638	6547137	chr11	6568865	6569364	Ccm2|chr11:6568865-6569364	0.583061233921524	.	.
chr11	6546638	6547137	chr11	6831863	6832362	Ccm2|chr11:6831863-6832362	0.370859579622603	.	.
chr11	6605340	6605839	chr11	6654921	6655420	Nacad|chr11:6654921-6655420	0.321525276961766	.	.
chr11	6625867	6626366	chr11	6365899	6366398	Tbrg4|chr11:6365899-6366398	0.536695916117772	.	.
chr11	6625867	6626366	chr11	6654921	6655420	Tbrg4|chr11:6654921-6655420	0.4556443352252	.	.
chr11	8664329	8664828	chr11	8624511	8625010	Tns3|chr11:8624511-8625010	0.331786312348028	.	.
chr11	8664329	8664828	chr11	8652653	8653152	Tns3|chr11:8652653-8653152	0.441507519580651	.	.
chr11	8664329	8664828	chr11	8949978	8950477	Tns3|chr11:8949978-8950477	0.468357880558085	.	.
chr11	11808722	11809221	chr11	12025370	12025869	Fignl1|chr11:12025370-12025869	0.355668465418766	.	.
chr11	16507927	16508426	chr11	16300629	16301128	Sec61g|chr11:16300629-16301128	0.3320873448234	.	.
chr11	16507927	16508426	chr11	16488990	16489489	Sec61g|chr11:16488990-16489489	0.522457886088705	.	.
chr11	16507927	16508426	chr11	16802605	16803104	Sec61g|chr11:16802605-16803104	0.584423310841107	.	.
chr11	17052106	17052605	chr11	17460010	17460509	Cnrip1|chr11:17460010-17460509	0.350015587976201	.	.
chr11	17052106	17052605	chr11	17460010	17460509	Plek|chr11:17460010-17460509	0.350015587976201	.	.
chr11	19018819	19019318	chr11	19020212	19020711	Meis1|chr11:19020212-19020711	0.416438460493455	.	.
chr11	19018819	19019318	chr11	19112185	19112684	Meis1|chr11:19112185-19112684	0.346251664175067	.	.
chr11	19018819	19019318	chr11	19203962	19204461	Meis1|chr11:19203962-19204461	0.359285727909916	.	.
chr11	19924013	19924512	chr11	19920034	19920533	Spred2|chr11:19920034-19920533	0.402242987063661	.	.
chr11	19924013	19924512	chr11	20038677	20039176	Spred2|chr11:20038677-20039176	0.36071371349649	.	.
chr11	20112677	20113176	chr11	19925308	19925807	Actr2|chr11:19925308-19925807	0.453466339204561	.	.
chr11	20112677	20113176	chr11	20400704	20401203	Actr2|chr11:20400704-20401203	0.367238611102547	.	.
chr11	20201041	20201540	chr11	19925308	19925807	Rab1a|chr11:19925308-19925807	0.335865631936577	.	.
chr11	20249230	20249729	chr11	19920034	19920533	Cep68|chr11:19920034-19920533	0.41407786570217	.	.
chr11	20249230	20249729	chr11	20445850	20446349	Cep68|chr11:20445850-20446349	0.391347681336895	.	.
chr11	20249230	20249729	chr11	20454941	20455440	Cep68|chr11:20454941-20455440	0.315458945466648	.	.
chr11	20332570	20333069	chr11	20454941	20455440	Slc1a4|chr11:20454941-20455440	0.329216365801985	.	.
chr11	20332570	20333069	chr11	20631609	20632108	Slc1a4|chr11:20631609-20632108	0.420851516651295	.	.
chr11	20542743	20543242	chr11	20445850	20446349	Sertad2|chr11:20445850-20446349	0.33760486113601	.	.
chr11	20542743	20543242	chr11	20632267	20632766	Sertad2|chr11:20632267-20632766	0.334549275358055	.	.
chr11	20542743	20543242	chr11	20664821	20665320	Sertad2|chr11:20664821-20665320	0.539504936980185	.	.
chr11	20542743	20543242	chr11	20690952	20691451	Sertad2|chr11:20690952-20691451	0.622645864351632	.	.
chr11	20542743	20543242	chr11	20913910	20914409	Sertad2|chr11:20913910-20914409	0.378692111764601	.	.
chr11	20830845	20831344	chr11	20690952	20691451	Gm12037|chr11:20690952-20691451	0.535217065257342	.	.
chr11	20830845	20831344	chr11	20690952	20691451	Lgalsl|chr11:20690952-20691451	0.535217065257342	.	.
chr11	20830845	20831344	chr11	20794673	20795172	Gm12037|chr11:20794673-20795172	0.375461602671555	.	.
chr11	20830845	20831344	chr11	20794673	20795172	Lgalsl|chr11:20794673-20795172	0.375461602671555	.	.
chr11	21091027	21091526	chr11	21024097	21024596	Peli1|chr11:21024097-21024596	0.412839467036601	.	.
chr11	21238489	21238988	chr11	21000320	21000819	Vps54|chr11:21000320-21000819	0.367393497686334	.	.
chr11	22859555	22860054	chr11	22720058	22720557	9130230N09Rik|chr11:22720058-22720557	0.455335045496977	.	.
chr11	22859555	22860054	chr11	23049618	23050117	9130230N09Rik|chr11:23049618-23050117	0.393703568833513	.	.
chr11	22971680	22972179	chr11	22560704	22561203	Zrsr1|chr11:22560704-22561203	0.374087514631542	.	.
chr11	22990297	22990796	chr11	22672055	22672554	Cct4|chr11:22672055-22672554	0.41020940963696	.	.
chr11	22990804	22991303	chr11	23049618	23050117	Cct4|chr11:23049618-23050117	0.373123933000901	.	.
chr11	23008099	23008598	chr11	22936392	22936891	Fam161a|chr11:22936392-22936891	0.414611937635707	.	.
chr11	23008099	23008598	chr11	23049618	23050117	Fam161a|chr11:23049618-23050117	0.38412867413166	.	.
chr11	23255618	23256117	chr11	23565751	23566250	Xpo1|chr11:23565751-23566250	0.524928526359907	.	.
chr11	23633475	23633974	chr11	23979266	23979765	0610010F05Rik|chr11:23979266-23979765	0.436961091005766	.	.
chr11	23633475	23633974	chr11	23979266	23979765	0610010F05Rik|chr11:23979266-23979765	0.436961091005767	.	.
chr11	23665750	23666249	chr11	23979266	23979765	Pex13|chr11:23979266-23979765	0.353673713156165	.	.
chr11	23665750	23666249	chr11	23979266	23979765	Pus10|chr11:23979266-23979765	0.353673713156165	.	.
chr11	23895039	23895538	chr11	24151486	24151985	Gm12061|chr11:24151486-24151985	0.505627273037292	.	.
chr11	23895039	23895538	chr11	24151486	24151985	Papolg|chr11:24151486-24151985	0.505627273037292	.	.
chr11	24076250	24076749	chr11	23996194	23996693	Gm12063|chr11:23996194-23996693	0.348564750817798	.	.
chr11	24076250	24076749	chr11	24062762	24063261	Gm12063|chr11:24062762-24063261	0.521898968075372	.	.
chr11	26210094	26210593	chr11	26437661	26438160	5730522E02Rik|chr11:26437661-26438160	0.642687322408605	.	.
chr11	26210094	26210593	chr11	26438212	26438711	5730522E02Rik|chr11:26438212-26438711	0.4179121357933	.	.
chr11	28583291	28583790	chr11	28375828	28376327	Ccdc85a|chr11:28375828-28376327	0.339879093518412	.	.
chr11	28583291	28583790	chr11	28376467	28376966	Ccdc85a|chr11:28376467-28376966	0.402836021374139	.	.
chr11	28584127	28584626	chr11	28533247	28533746	Ccdc85a|chr11:28533247-28533746	0.388415115498002	.	.
chr11	29526171	29526670	chr11	29777836	29778335	Mtif2|chr11:29777836-29778335	0.424067122259385	.	.
chr11	29692664	29693163	chr11	29707848	29708347	Rtn4|chr11:29707848-29708347	0.416720305408002	.	.
chr11	30025915	30026414	chr11	29885109	29885608	Eml6|chr11:29885109-29885608	0.321409923816271	.	.
chr11	30771490	30771989	chr11	30676047	30676546	Psme4|chr11:30676047-30676546	0.419220296783322	.	.
chr11	30885150	30885649	chr11	30888059	30888558	Asb3|chr11:30888059-30888558	0.405501794634129	.	.
chr11	30885150	30885649	chr11	30888059	30888558	Gpr75|chr11:30888059-30888558	0.405501794634129	.	.
chr11	31671728	31672227	chr11	31753572	31754071	Bod1|chr11:31753572-31754071	0.387110473204782	.	.
chr11	31671728	31672227	chr11	31759900	31760399	Bod1|chr11:31759900-31760399	0.340573697471264	.	.
chr11	31671728	31672227	chr11	31770925	31771424	Bod1|chr11:31770925-31771424	0.400611147352019	.	.
chr11	32205089	32205588	chr11	32020118	32020617	Snrnp25|chr11:32020118-32020617	0.488985587613693	.	.
chr11	32205089	32205588	chr11	32027626	32028125	Snrnp25|chr11:32027626-32028125	0.336991032974447	.	.
chr11	32205089	32205588	chr11	32127314	32127813	Snrnp25|chr11:32127314-32127813	0.408060640989923	.	.
chr11	32205089	32205588	chr11	32303026	32303525	Snrnp25|chr11:32303026-32303525	0.321376128579996	.	.
chr11	32226228	32226727	chr11	32113096	32113595	Mpg|chr11:32113096-32113595	0.424199578299919	.	.
chr11	32267425	32267924	chr11	32113096	32113595	Nprl3|chr11:32113096-32113595	0.359228863437864	.	.
chr11	32347593	32348092	chr11	32051218	32051717	Sh3pxd2b|chr11:32051218-32051717	0.57339128283452	.	.
chr11	32347593	32348092	chr11	32061897	32062396	Sh3pxd2b|chr11:32061897-32062396	0.653706867721488	.	.
chr11	32347593	32348092	chr11	32113096	32113595	Sh3pxd2b|chr11:32113096-32113595	0.339369267633931	.	.
chr11	32347593	32348092	chr11	32408461	32408960	Sh3pxd2b|chr11:32408461-32408960	0.484927201244289	.	.
chr11	32347593	32348092	chr11	32545559	32546058	Sh3pxd2b|chr11:32545559-32546058	0.441374554987653	.	.
chr11	32454804	32455303	chr11	32061897	32062396	Ubtd2|chr11:32061897-32062396	0.319064005241562	.	.
chr11	32454804	32455303	chr11	32545559	32546058	Ubtd2|chr11:32545559-32546058	0.382497389676266	.	.
chr11	32532947	32533446	chr11	32545559	32546058	Stk10|chr11:32545559-32546058	0.53737127246987	.	.
chr11	32642247	32642746	chr11	32408461	32408960	Fbxw11|chr11:32408461-32408960	0.369865601748796	.	.
chr11	32642247	32642746	chr11	32545559	32546058	Fbxw11|chr11:32545559-32546058	0.456545359392333	.	.
chr11	33513007	33513506	chr11	33827028	33827527	Ranbp17|chr11:33827028-33827527	0.367648408559156	.	.
chr11	33513514	33514013	chr11	33827028	33827527	Ranbp17|chr11:33827028-33827527	0.417035254813597	.	.
chr11	35834336	35834835	chr11	35864828	35865327	Rars|chr11:35864828-35865327	0.479658199994501	.	.
chr11	35980334	35980833	chr11	35864828	35865327	Wwc1|chr11:35864828-35865327	0.383123035522751	.	.
chr11	37235651	37236150	chr11	36989109	36989608	Tenm2|chr11:36989109-36989608	0.393671011154347	.	.
chr11	40733291	40733790	chr11	40555085	40555584	Hmmr|chr11:40555085-40555584	0.618619674956737	.	.
chr11	40733291	40733790	chr11	40555085	40555584	Nudcd2|chr11:40555085-40555584	0.618619674956737	.	.
chr11	42419868	42420367	chr11	42571614	42572113	Gabrb2|chr11:42571614-42572113	0.331311688256821	.	.
[truncated: 13,886 more rows]
