# Supplementary material for: Single-cell analysis of chromatin accessibility in the adult mouse brain
Source: Nature. 2023 Dec 13;624(7991):378–89. doi: 10.1038/s41586-023-06824-9 (PMC10719105; doi:10.1038/s41586-023-06824-9)
Supplement: Supplementary file 3 — Supplementary Tables 1–25 and their legends. [file 41586_2023_6824_MOESM3_ESM.zip › 2023-03-05453B-s3/SI Tables/SI Table 13 Summary of all the gene-cCRE correlations/sa2subclass.IC_Six3_En2_Gaba.pdc.bedpe]

chr1	3466260	3466759	chr1	3292503	3293002	Gm1992|chr1:3292503-3293002	0.340044812044117	.	.
chr1	3670775	3671274	chr1	3552481	3552980	Xkr4|chr1:3552481-3552980	0.120981080188659	.	.
chr1	3671529	3672028	chr1	3900262	3900761	Xkr4|chr1:3900262-3900761	0.282777639494362	.	.
chr1	3671529	3672028	chr1	3913641	3914140	Xkr4|chr1:3913641-3914140	0.455694145307938	.	.
chr1	3672048	3672547	chr1	3900262	3900761	Xkr4|chr1:3900262-3900761	0.255340714892076	.	.
chr1	3672048	3672547	chr1	3913641	3914140	Xkr4|chr1:3913641-3914140	0.222956868242278	.	.
chr1	4785497	4785996	chr1	4769856	4770355	Mrpl15|chr1:4769856-4770355	0.19280953976926	.	.
chr1	4785497	4785996	chr1	5082818	5083317	Mrpl15|chr1:5082818-5083317	0.138861352088069	.	.
chr1	4785497	4785996	chr1	5170387	5170886	Mrpl15|chr1:5170387-5170886	0.263255360327688	.	.
chr1	4785497	4785996	chr1	5230650	5231149	Mrpl15|chr1:5230650-5231149	0.152444968651145	.	.
chr1	4807592	4808091	chr1	4769856	4770355	Lypla1|chr1:4769856-4770355	0.183502172548727	.	.
chr1	4807592	4808091	chr1	5018611	5019110	Lypla1|chr1:5018611-5019110	0.180192586351135	.	.
chr1	4807592	4808091	chr1	5019201	5019700	Lypla1|chr1:5019201-5019700	0.145153416925299	.	.
chr1	4807592	4808091	chr1	5082818	5083317	Lypla1|chr1:5082818-5083317	0.213972094570686	.	.
chr1	4807592	4808091	chr1	5170387	5170886	Lypla1|chr1:5170387-5170886	0.172726547847607	.	.
chr1	4807592	4808091	chr1	5230650	5231149	Lypla1|chr1:5230650-5231149	0.161633131967954	.	.
chr1	4857480	4857979	chr1	4780007	4780506	Tcea1|chr1:4780007-4780506	0.105164880118871	.	.
chr1	4857480	4857979	chr1	5082818	5083317	Tcea1|chr1:5082818-5083317	0.222362496076401	.	.
chr1	4857480	4857979	chr1	5208080	5208579	Tcea1|chr1:5208080-5208579	0.183093997179779	.	.
chr1	4858123	4858622	chr1	4869868	4870367	Tcea1|chr1:4869868-4870367	0.179320375733483	.	.
chr1	4858123	4858622	chr1	5015264	5015763	Tcea1|chr1:5015264-5015763	0.232791844645937	.	.
chr1	5070122	5070621	chr1	5018611	5019110	Atp6v1h|chr1:5018611-5019110	0.145829502531801	.	.
chr1	5070122	5070621	chr1	5018611	5019110	Rgs20|chr1:5018611-5019110	0.145829502531801	.	.
chr1	5588179	5588678	chr1	5362280	5362779	Oprk1|chr1:5362280-5362779	0.117648993750042	.	.
chr1	5588179	5588678	chr1	5655516	5656015	Oprk1|chr1:5655516-5656015	0.251572764714068	.	.
chr1	5588179	5588678	chr1	5915307	5915806	Oprk1|chr1:5915307-5915806	0.23216624840138	.	.
chr1	5588820	5589319	chr1	5362280	5362779	Oprk1|chr1:5362280-5362779	0.35317907585039	.	.
chr1	5588820	5589319	chr1	5655516	5656015	Oprk1|chr1:5655516-5656015	0.309758833533448	.	.
chr1	5588820	5589319	chr1	5915307	5915806	Oprk1|chr1:5915307-5915806	0.162930193486215	.	.
chr1	5916575	5917074	chr1	5915307	5915806	Npbwr1|chr1:5915307-5915806	0.231098030648911	.	.
chr1	5916575	5917074	chr1	6094097	6094596	Npbwr1|chr1:6094097-6094596	0.205122125008246	.	.
chr1	5916575	5917074	chr1	6097121	6097620	Npbwr1|chr1:6097121-6097620	0.107833505413036	.	.
chr1	5916575	5917074	chr1	6100046	6100545	Npbwr1|chr1:6100046-6100545	0.162332466860705	.	.
chr1	5917179	5917678	chr1	5915307	5915806	Npbwr1|chr1:5915307-5915806	0.31755261988669	.	.
chr1	5917179	5917678	chr1	6094097	6094596	Npbwr1|chr1:6094097-6094596	0.371949861398405	.	.
chr1	5917179	5917678	chr1	6097121	6097620	Npbwr1|chr1:6097121-6097620	0.165082687211417	.	.
chr1	5917179	5917678	chr1	6100046	6100545	Npbwr1|chr1:6100046-6100545	0.202646381191548	.	.
chr1	6214386	6214885	chr1	5894403	5894902	4732440D04Rik|chr1:5894403-5894902	0.198597813901781	.	.
chr1	6214386	6214885	chr1	5904738	5905237	4732440D04Rik|chr1:5904738-5905237	0.260169362379126	.	.
chr1	6214386	6214885	chr1	5915307	5915806	4732440D04Rik|chr1:5915307-5915806	0.222613832667691	.	.
chr1	6214386	6214885	chr1	6100046	6100545	4732440D04Rik|chr1:6100046-6100545	0.223124742288572	.	.
chr1	6214386	6214885	chr1	6441268	6441767	4732440D04Rik|chr1:6441268-6441767	0.146868045293467	.	.
chr1	6214899	6215398	chr1	5894403	5894902	4732440D04Rik|chr1:5894403-5894902	0.125819872706487	.	.
chr1	6214899	6215398	chr1	5904738	5905237	4732440D04Rik|chr1:5904738-5905237	0.17591961844731	.	.
chr1	7088594	7089093	chr1	6819846	6820345	Pcmtd1|chr1:6819846-6820345	0.214879974066142	.	.
chr1	7088594	7089093	chr1	6820891	6821390	Pcmtd1|chr1:6820891-6821390	0.154257386717589	.	.
chr1	7088594	7089093	chr1	7218866	7219365	Pcmtd1|chr1:7218866-7219365	0.141402231648644	.	.
chr1	7088594	7089093	chr1	7374177	7374676	Pcmtd1|chr1:7374177-7374676	0.157367204679783	.	.
chr1	7397174	7397673	chr1	7204719	7205218	Gm26901|chr1:7204719-7205218	0.10579171260195	.	.
chr1	7397837	7398336	chr1	7204719	7205218	Gm26901|chr1:7204719-7205218	0.186312632601446	.	.
chr1	7397837	7398336	chr1	7374177	7374676	Gm26901|chr1:7374177-7374676	0.172920008463762	.	.
chr1	7397837	7398336	chr1	7543474	7543973	Gm26901|chr1:7543474-7543973	0.189614285092871	.	.
chr1	7398342	7398841	chr1	7204719	7205218	Gm26901|chr1:7204719-7205218	0.197668572887303	.	.
chr1	7398342	7398841	chr1	7218866	7219365	Gm26901|chr1:7218866-7219365	0.156413739629441	.	.
chr1	9298975	9299474	chr1	9298270	9298769	Sntg1|chr1:9298270-9298769	0.195646754759112	.	.
chr1	9299496	9299995	chr1	9172288	9172787	Sntg1|chr1:9172288-9172787	0.178415674368114	.	.
chr1	9299496	9299995	chr1	9298270	9298769	Sntg1|chr1:9298270-9298769	0.11404273220994	.	.
chr1	9547814	9548313	chr1	9283023	9283522	Adhfe1|chr1:9283023-9283522	0.136497091174647	.	.
chr1	9547814	9548313	chr1	9367720	9368219	Adhfe1|chr1:9367720-9368219	0.436853873436086	.	.
chr1	9547814	9548313	chr1	9541113	9541612	Adhfe1|chr1:9541113-9541612	0.180528976693651	.	.
chr1	9547814	9548313	chr1	9573148	9573647	Adhfe1|chr1:9573148-9573647	0.109407920820625	.	.
chr1	9547814	9548313	chr1	9722386	9722885	Adhfe1|chr1:9722386-9722885	0.212691527113267	.	.
chr1	9600949	9601448	chr1	9298270	9298769	Vxn|chr1:9298270-9298769	0.107390768752274	.	.
chr1	9601474	9601973	chr1	9298270	9298769	Vxn|chr1:9298270-9298769	0.164267436489751	.	.
chr1	9700259	9700758	chr1	9298270	9298769	Mybl1|chr1:9298270-9298769	0.264983759901206	.	.
chr1	9700259	9700758	chr1	9367720	9368219	Mybl1|chr1:9367720-9368219	0.165925239591422	.	.
chr1	9747574	9748073	chr1	9283023	9283522	1700034P13Rik|chr1:9283023-9283522	0.241401956432313	.	.
chr1	9747574	9748073	chr1	9283023	9283522	Vcpip1|chr1:9283023-9283522	0.241401956432313	.	.
chr1	9747574	9748073	chr1	9573148	9573647	1700034P13Rik|chr1:9573148-9573647	0.198961881986609	.	.
chr1	9747574	9748073	chr1	9573148	9573647	Vcpip1|chr1:9573148-9573647	0.198961881986609	.	.
chr1	10993243	10993742	chr1	10640109	10640608	Prex2|chr1:10640109-10640608	0.115124895634877	.	.
chr1	10993243	10993742	chr1	10771716	10772215	Prex2|chr1:10771716-10772215	0.173162622652588	.	.
chr1	10993243	10993742	chr1	10771716	10772215	Prex2|chr1:10771716-10772215	0.173162622652589	.	.
chr1	10993243	10993742	chr1	10837136	10837635	Prex2|chr1:10837136-10837635	0.208795427462682	.	.
chr1	10993243	10993742	chr1	10942845	10943344	Prex2|chr1:10942845-10943344	0.190575239034339	.	.
chr1	10993243	10993742	chr1	10943346	10943845	Prex2|chr1:10943346-10943845	0.14971922958632	.	.
chr1	10993243	10993742	chr1	10949060	10949559	Prex2|chr1:10949060-10949559	0.155966758070449	.	.
chr1	10993772	10994271	chr1	10640109	10640608	Prex2|chr1:10640109-10640608	0.103103835330623	.	.
chr1	10993772	10994271	chr1	10771716	10772215	Prex2|chr1:10771716-10772215	0.151127708282826	.	.
chr1	10993772	10994271	chr1	10837136	10837635	Prex2|chr1:10837136-10837635	0.156031689138832	.	.
chr1	10993772	10994271	chr1	10942845	10943344	Prex2|chr1:10942845-10943344	0.144197541451824	.	.
chr1	10993772	10994271	chr1	10943346	10943845	Prex2|chr1:10943346-10943845	0.13062686408647	.	.
chr1	10993772	10994271	chr1	10949060	10949559	Prex2|chr1:10949060-10949559	0.161193884258685	.	.
chr1	13588843	13589342	chr1	13901716	13902215	Tram1|chr1:13901716-13902215	0.113057229377229	.	.
chr1	13589563	13590062	chr1	13607816	13608315	Tram1|chr1:13607816-13608315	0.190207565383101	.	.
chr1	13589563	13590062	chr1	13870553	13871052	Tram1|chr1:13870553-13871052	0.163106587738862	.	.
chr1	13589563	13590062	chr1	13901716	13902215	Tram1|chr1:13901716-13902215	0.422631287075767	.	.
chr1	13659706	13660205	chr1	13639420	13639919	Lactb2|chr1:13639420-13639919	0.104825436692345	.	.
chr1	13660314	13660813	chr1	13500447	13500946	Lactb2|chr1:13500447-13500946	0.119161982609123	.	.
chr1	13660314	13660813	chr1	13639420	13639919	Lactb2|chr1:13639420-13639919	0.262589609374251	.	.
chr1	14309549	14310048	chr1	14739996	14740495	Eya1|chr1:14739996-14740495	0.282991146965515	.	.
chr1	14755218	14755717	chr1	14858340	14858839	Msc|chr1:14858340-14858839	0.186179261703438	.	.
chr1	16519035	16519534	chr1	16745945	16746444	Stau2|chr1:16745945-16746444	0.104007377076405	.	.
chr1	16656744	16657243	chr1	16703301	16703800	D030040B21Rik|chr1:16703301-16703800	0.258321134395032	.	.
chr1	16656744	16657243	chr1	16703301	16703800	Eloc|chr1:16703301-16703800	0.258321134395032	.	.
chr1	16656744	16657243	chr1	16703823	16704322	D030040B21Rik|chr1:16703823-16704322	0.13372824379603	.	.
chr1	16656744	16657243	chr1	16703823	16704322	Eloc|chr1:16703823-16704322	0.13372824379603	.	.
chr1	16657258	16657757	chr1	16703301	16703800	D030040B21Rik|chr1:16703301-16703800	0.192978079368462	.	.
chr1	16657258	16657757	chr1	16703301	16703800	Eloc|chr1:16703301-16703800	0.192978079368462	.	.
chr1	16657258	16657757	chr1	16703823	16704322	D030040B21Rik|chr1:16703823-16704322	0.1207465897699	.	.
chr1	16657258	16657757	chr1	16703823	16704322	Eloc|chr1:16703823-16704322	0.1207465897699	.	.
chr1	16664905	16665404	chr1	16518345	16518844	Tmem70|chr1:16518345-16518844	0.174373506491068	.	.
chr1	16664905	16665404	chr1	16604946	16605445	Tmem70|chr1:16604946-16605445	0.199771394751006	.	.
chr1	16664905	16665404	chr1	16703301	16703800	Tmem70|chr1:16703301-16703800	0.298928870767302	.	.
chr1	16664905	16665404	chr1	16703823	16704322	Tmem70|chr1:16703823-16704322	0.265881225855545	.	.
chr1	16664905	16665404	chr1	16798252	16798751	Tmem70|chr1:16798252-16798751	0.121496083322655	.	.
chr1	16688506	16689005	chr1	16518345	16518844	Ly96|chr1:16518345-16518844	0.1152617364902	.	.
chr1	16688506	16689005	chr1	16703301	16703800	Ly96|chr1:16703301-16703800	0.127925305110462	.	.
chr1	17097665	17098164	chr1	17085061	17085560	Jph1|chr1:17085061-17085560	0.207602286878165	.	.
chr1	17097665	17098164	chr1	17163496	17163995	Jph1|chr1:17163496-17163995	0.110131468069391	.	.
chr1	17145142	17145641	chr1	17085061	17085560	Gdap1|chr1:17085061-17085560	0.132358360986967	.	.
chr1	17145142	17145641	chr1	17406304	17406803	Gdap1|chr1:17406304-17406803	0.199716680471107	.	.
chr1	17601953	17602452	chr1	17873370	17873869	Pi15|chr1:17873370-17873869	0.149574734866737	.	.
chr1	17727608	17728107	chr1	17810144	17810643	Crispld1|chr1:17810144-17810643	0.116064674682244	.	.
chr1	17727608	17728107	chr1	17810144	17810643	Gm16070|chr1:17810144-17810643	0.116064674682244	.	.
chr1	18057998	18058497	chr1	18468390	18468889	Gm28756|chr1:18468390-18468889	0.169308865788649	.	.
chr1	25829930	25830429	chr1	25857420	25857919	Adgrb3|chr1:25857420-25857919	0.153568633687893	.	.
chr1	30872795	30873294	chr1	30584783	30585282	Phf3|chr1:30584783-30585282	0.105148339406525	.	.
chr1	30872795	30873294	chr1	30590651	30591150	Phf3|chr1:30590651-30591150	0.118799492934917	.	.
chr1	30872795	30873294	chr1	30740784	30741283	Phf3|chr1:30740784-30741283	0.15004711655418	.	.
chr1	30873430	30873929	chr1	30503190	30503689	Phf3|chr1:30503190-30503689	0.127684605479103	.	.
chr1	30873430	30873929	chr1	30583020	30583519	Phf3|chr1:30583020-30583519	0.219750399116125	.	.
chr1	30873942	30874441	chr1	30583020	30583519	Phf3|chr1:30583020-30583519	0.148019427463055	.	.
chr1	30873942	30874441	chr1	30718559	30719058	Phf3|chr1:30718559-30719058	0.153704807948926	.	.
chr1	30949080	30949579	chr1	30583020	30583519	Ptp4a1|chr1:30583020-30583519	0.112530851345164	.	.
chr1	30949080	30949579	chr1	30593990	30594489	Ptp4a1|chr1:30593990-30594489	0.132602405145244	.	.
chr1	30949080	30949579	chr1	30595347	30595846	Ptp4a1|chr1:30595347-30595846	0.143608308687817	.	.
chr1	30949080	30949579	chr1	30716282	30716781	Ptp4a1|chr1:30716282-30716781	0.181070662439263	.	.
chr1	30949080	30949579	chr1	30718559	30719058	Ptp4a1|chr1:30718559-30719058	0.198021166633198	.	.
chr1	30949582	30950081	chr1	30503190	30503689	Ptp4a1|chr1:30503190-30503689	0.105172902071756	.	.
chr1	30949582	30950081	chr1	30583020	30583519	Ptp4a1|chr1:30583020-30583519	0.275798541077082	.	.
chr1	30949582	30950081	chr1	30700382	30700881	Ptp4a1|chr1:30700382-30700881	0.10304501619377	.	.
chr1	30949582	30950081	chr1	30718559	30719058	Ptp4a1|chr1:30718559-30719058	0.277484814227528	.	.
chr1	31176050	31176549	chr1	31153918	31154417	Lgsn|chr1:31153918-31154417	0.114478993867124	.	.
chr1	31176050	31176549	chr1	31378996	31379495	Lgsn|chr1:31378996-31379495	0.331075286593532	.	.
chr1	42229631	42230130	chr1	41810267	41810766	Gm9915|chr1:41810267-41810766	0.160833632498625	.	.
chr1	42229631	42230130	chr1	41993901	41994400	Gm9915|chr1:41993901-41994400	0.118457092728444	.	.
chr1	42229631	42230130	chr1	42047939	42048438	Gm9915|chr1:42047939-42048438	0.293607614807321	.	.
chr1	44118638	44119137	chr1	44228990	44229489	Bivm|chr1:44228990-44229489	0.167003591930785	.	.
chr1	44118638	44119137	chr1	44228990	44229489	Poglut2|chr1:44228990-44229489	0.167003591930785	.	.
chr1	44119144	44119643	chr1	44198840	44199339	Bivm|chr1:44198840-44199339	0.148647948092094	.	.
chr1	44119144	44119643	chr1	44198840	44199339	Poglut2|chr1:44198840-44199339	0.148647948092094	.	.
chr1	44119144	44119643	chr1	44217086	44217585	Bivm|chr1:44217086-44217585	0.17342522088898	.	.
chr1	44119144	44119643	chr1	44217086	44217585	Poglut2|chr1:44217086-44217585	0.17342522088898	.	.
chr1	44119663	44120162	chr1	44041766	44042265	Bivm|chr1:44041766-44042265	0.17677108965278	.	.
chr1	44119663	44120162	chr1	44198840	44199339	Bivm|chr1:44198840-44199339	0.155076759174373	.	.
chr1	44119663	44120162	chr1	44217086	44217585	Bivm|chr1:44217086-44217585	0.231407914533974	.	.
chr1	44119663	44120162	chr1	44228990	44229489	Bivm|chr1:44228990-44229489	0.145338431654861	.	.
chr1	44147693	44148192	chr1	44459127	44459626	Ercc5|chr1:44459127-44459626	0.127935379549757	.	.
chr1	44551396	44551895	chr1	44343440	44343939	Gulp1|chr1:44343440-44343939	0.111216952326427	.	.
chr1	44551396	44551895	chr1	44778555	44779054	Gulp1|chr1:44778555-44779054	0.171683456311771	.	.
chr1	44552204	44552703	chr1	44343440	44343939	Gulp1|chr1:44343440-44343939	0.13862895979946	.	.
chr1	44552204	44552703	chr1	44778555	44779054	Gulp1|chr1:44778555-44779054	0.349279495311046	.	.
chr1	44552204	44552703	chr1	44803142	44803641	Gulp1|chr1:44803142-44803641	0.213771325851366	.	.
chr1	45794689	45795188	chr1	45663774	45664273	Wdr75|chr1:45663774-45664273	0.239440876553955	.	.
chr1	45795197	45795696	chr1	45723342	45723841	Wdr75|chr1:45723342-45723841	0.185054235668327	.	.
chr1	45795197	45795696	chr1	45766100	45766599	Wdr75|chr1:45766100-45766599	0.251990678470213	.	.
chr1	45925424	45925923	chr1	45627823	45628322	Slc40a1|chr1:45627823-45628322	0.248009222745223	.	.
chr1	45925424	45925923	chr1	45672672	45673171	Slc40a1|chr1:45672672-45673171	0.103776528840593	.	.
chr1	45925424	45925923	chr1	45825095	45825594	Slc40a1|chr1:45825095-45825594	0.275382353444056	.	.
chr1	45925424	45925923	chr1	45860275	45860774	Slc40a1|chr1:45860275-45860774	0.299213120523828	.	.
chr1	45925424	45925923	chr1	45916146	45916645	Slc40a1|chr1:45916146-45916645	0.23974010456895	.	.
chr1	45925424	45925923	chr1	45917034	45917533	Slc40a1|chr1:45917034-45917533	0.196180045706968	.	.
chr1	45925424	45925923	chr1	46022239	46022738	Slc40a1|chr1:46022239-46022738	0.146990967641176	.	.
chr1	45925424	45925923	chr1	46201064	46201563	Slc40a1|chr1:46201064-46201563	0.203975246042875	.	.
chr1	46065930	46066429	chr1	45825095	45825594	Dnah7b|chr1:45825095-45825594	0.145291088666639	.	.
chr1	46066566	46067065	chr1	46067115	46067614	Dnah7b|chr1:46067115-46067614	0.423945582804041	.	.
chr1	52816845	52817344	chr1	52951458	52951957	Inpp1|chr1:52951458-52951957	0.176984720007385	.	.
chr1	52816845	52817344	chr1	52971822	52972321	Inpp1|chr1:52971822-52972321	0.146013043786203	.	.
chr1	52816845	52817344	chr1	53063065	53063564	Inpp1|chr1:53063065-53063564	0.124437106674655	.	.
chr1	52817513	52818012	chr1	52971822	52972321	Inpp1|chr1:52971822-52972321	0.174506079896799	.	.
chr1	52817513	52818012	chr1	53062527	53063026	Inpp1|chr1:53062527-53063026	0.114790752782556	.	.
chr1	52844734	52845233	chr1	52971822	52972321	Hibch|chr1:52971822-52972321	0.312093563313672	.	.
chr1	54250459	54250958	chr1	54578469	54578968	Ccdc150|chr1:54578469-54578968	0.147629344356183	.	.
chr1	54250459	54250958	chr1	54665931	54666430	Ccdc150|chr1:54665931-54666430	0.188991363881676	.	.
chr1	54250459	54250958	chr1	54715524	54716023	Ccdc150|chr1:54715524-54716023	0.122897428450554	.	.
chr1	54438767	54439266	chr1	54588606	54589105	Gtf3c3|chr1:54588606-54589105	0.14365723120904	.	.
chr1	54557443	54557942	chr1	54381234	54381733	Pgap1|chr1:54381234-54381733	0.174483242651258	.	.
chr1	54557443	54557942	chr1	54578469	54578968	Pgap1|chr1:54578469-54578968	0.324960855494698	.	.
chr1	54557443	54557942	chr1	54588606	54589105	Pgap1|chr1:54588606-54589105	0.242382276125659	.	.
chr1	54557443	54557942	chr1	54701912	54702411	Pgap1|chr1:54701912-54702411	0.126728369653843	.	.
chr1	55087395	55087894	chr1	55192060	55192559	Hspd1|chr1:55192060-55192559	0.15606801067834	.	.
chr1	55087395	55087894	chr1	55192060	55192559	Hspe1|chr1:55192060-55192559	0.15606801067834	.	.
chr1	55087395	55087894	chr1	55427536	55428035	Hspd1|chr1:55427536-55428035	0.120300069719742	.	.
chr1	55087395	55087894	chr1	55427536	55428035	Hspe1|chr1:55427536-55428035	0.120300069719742	.	.
chr1	55087395	55087894	chr1	55449137	55449636	Hspd1|chr1:55449137-55449636	0.110240856571678	.	.
chr1	55087395	55087894	chr1	55449137	55449636	Hspe1|chr1:55449137-55449636	0.110240856571678	.	.
chr1	55237741	55238240	chr1	55427536	55428035	Mars2|chr1:55427536-55428035	0.124699107434136	.	.
chr1	55237741	55238240	chr1	55446132	55446631	Mars2|chr1:55446132-55446631	0.105072253095397	.	.
chr1	55237741	55238240	chr1	55449137	55449636	Mars2|chr1:55449137-55449636	0.136817175567129	.	.
chr1	55405572	55406071	chr1	55201711	55202210	Plcl1|chr1:55201711-55202210	0.230482653188049	.	.
chr1	55405572	55406071	chr1	55202211	55202710	Plcl1|chr1:55202211-55202710	0.118589335059235	.	.
chr1	55405572	55406071	chr1	55427536	55428035	Plcl1|chr1:55427536-55428035	0.171394022256642	.	.
chr1	55405572	55406071	chr1	55446132	55446631	Plcl1|chr1:55446132-55446631	0.260278456256556	.	.
chr1	55405572	55406071	chr1	55449137	55449636	Plcl1|chr1:55449137-55449636	0.173870823510934	.	.
chr1	55405572	55406071	chr1	55499775	55500274	Plcl1|chr1:55499775-55500274	0.452641089345108	.	.
chr1	55406395	55406894	chr1	55171875	55172374	Plcl1|chr1:55171875-55172374	0.194701288444207	.	.
chr1	55406395	55406894	chr1	55201711	55202210	Plcl1|chr1:55201711-55202210	0.255532286316679	.	.
chr1	55406395	55406894	chr1	55202211	55202710	Plcl1|chr1:55202211-55202710	0.222906436510538	.	.
chr1	55406395	55406894	chr1	55427536	55428035	Plcl1|chr1:55427536-55428035	0.529321045929372	.	.
chr1	55406395	55406894	chr1	55446132	55446631	Plcl1|chr1:55446132-55446631	0.484512109054525	.	.
chr1	55406395	55406894	chr1	55449137	55449636	Plcl1|chr1:55449137-55449636	0.525713119155706	.	.
chr1	55406395	55406894	chr1	55462215	55462714	Plcl1|chr1:55462215-55462714	0.41398242781998	.	.
chr1	55406395	55406894	chr1	55499775	55500274	Plcl1|chr1:55499775-55500274	0.253132286865019	.	.
chr1	56972152	56972651	chr1	56833207	56833706	9130024F11Rik|chr1:56833207-56833706	0.110554792913198	.	.
chr1	56972152	56972651	chr1	56972961	56973460	9130024F11Rik|chr1:56972961-56973460	0.172154967373228	.	.
chr1	57377374	57377873	chr1	57224682	57225181	1700066M21Rik|chr1:57224682-57225181	0.121060242226033	.	.
chr1	57377374	57377873	chr1	57224682	57225181	4930558J18Rik|chr1:57224682-57225181	0.121060242226033	.	.
chr1	57406257	57406756	chr1	57224682	57225181	Maip1|chr1:57224682-57225181	0.277727337475053	.	.
chr1	57406257	57406756	chr1	57224682	57225181	Tyw5|chr1:57224682-57225181	0.277727337475053	.	.
chr1	57406257	57406756	chr1	57423605	57424104	Maip1|chr1:57423605-57424104	0.194725473248684	.	.
chr1	57406257	57406756	chr1	57423605	57424104	Tyw5|chr1:57423605-57424104	0.194725473248684	.	.
chr1	57406257	57406756	chr1	57428877	57429376	Maip1|chr1:57428877-57429376	0.18039409960067	.	.
chr1	57406257	57406756	chr1	57428877	57429376	Tyw5|chr1:57428877-57429376	0.18039409960067	.	.
chr1	58973284	58973783	chr1	58962504	58963003	Stradb|chr1:58962504-58963003	0.102598472993881	.	.
chr1	58973284	58973783	chr1	58962504	58963003	Trak2|chr1:58962504-58963003	0.102598472993881	.	.
chr1	58973284	58973783	chr1	59140824	59141323	Stradb|chr1:59140824-59141323	0.139030619711982	.	.
chr1	58973284	58973783	chr1	59140824	59141323	Trak2|chr1:59140824-59141323	0.139030619711982	.	.
chr1	58973284	58973783	chr1	59247600	59248099	Stradb|chr1:59247600-59248099	0.187553258144825	.	.
chr1	58973284	58973783	chr1	59247600	59248099	Trak2|chr1:59247600-59248099	0.187553258144825	.	.
chr1	58973886	58974385	chr1	58859729	58860228	Stradb|chr1:58859729-58860228	0.153358256470611	.	.
chr1	58973886	58974385	chr1	58859729	58860228	Trak2|chr1:58859729-58860228	0.153358256470611	.	.
chr1	58973886	58974385	chr1	59009165	59009664	Stradb|chr1:59009165-59009664	0.15573323855691	.	.
chr1	58973886	58974385	chr1	59009165	59009664	Trak2|chr1:59009165-59009664	0.15573323855691	.	.
chr1	59120147	59120646	chr1	59247600	59248099	G730003C15Rik|chr1:59247600-59248099	0.174664166781906	.	.
chr1	59120147	59120646	chr1	59247600	59248099	Tmem237|chr1:59247600-59248099	0.174664166781906	.	.
chr1	59237895	59238394	chr1	59140824	59141323	Als2|chr1:59140824-59141323	0.118062431024698	.	.
chr1	59762644	59763143	chr1	59848288	59848787	Bmpr2|chr1:59848288-59848787	0.113955367221684	.	.
chr1	59762644	59763143	chr1	60158400	60158899	Bmpr2|chr1:60158400-60158899	0.171788355004211	.	.
chr1	59763681	59764180	chr1	59848288	59848787	Bmpr2|chr1:59848288-59848787	0.140627649337842	.	.
chr1	60042424	60042923	chr1	60198896	60199395	Ica1l|chr1:60198896-60199395	0.223728569604358	.	.
chr1	60042424	60042923	chr1	60273371	60273870	Ica1l|chr1:60273371-60273870	0.266817608289376	.	.
chr1	60042935	60043434	chr1	60273371	60273870	Ica1l|chr1:60273371-60273870	0.337236263390658	.	.
chr1	60097980	60098479	chr1	60460635	60461134	Carf|chr1:60460635-60461134	0.105701199443591	.	.
chr1	60097980	60098479	chr1	60460635	60461134	Wdr12|chr1:60460635-60461134	0.105701199443591	.	.
chr1	60097980	60098479	chr1	60494324	60494823	Carf|chr1:60494324-60494823	0.147263301125136	.	.
chr1	60097980	60098479	chr1	60494324	60494823	Wdr12|chr1:60494324-60494823	0.147263301125136	.	.
chr1	60098487	60098986	chr1	60460635	60461134	Carf|chr1:60460635-60461134	0.125300218638937	.	.
chr1	60098487	60098986	chr1	60460635	60461134	Wdr12|chr1:60460635-60461134	0.125300218638937	.	.
chr1	60098487	60098986	chr1	60469405	60469904	Carf|chr1:60469405-60469904	0.115531597640302	.	.
chr1	60098487	60098986	chr1	60469405	60469904	Wdr12|chr1:60469405-60469904	0.115531597640302	.	.
chr1	60098487	60098986	chr1	60494324	60494823	Carf|chr1:60494324-60494823	0.236563387751454	.	.
chr1	60098487	60098986	chr1	60494324	60494823	Wdr12|chr1:60494324-60494823	0.236563387751454	.	.
chr1	60180257	60180756	chr1	60273371	60273870	Nbeal1|chr1:60273371-60273870	0.155466373065186	.	.
chr1	60409462	60409961	chr1	60273371	60273870	Abi2|chr1:60273371-60273870	0.365754619287551	.	.
chr1	65282716	65283215	chr1	65545643	65546142	Pth2r|chr1:65545643-65546142	0.226847435439798	.	.
chr1	67792250	67792749	chr1	67802468	67802967	Gm15669|chr1:67802468-67802967	0.430779807520582	.	.
chr1	67792250	67792749	chr1	67872349	67872848	Gm15669|chr1:67872349-67872848	0.12845234091778	.	.
chr1	69687151	69687650	chr1	69512488	69512987	Ikzf2|chr1:69512488-69512987	0.211573919736799	.	.
chr1	69687151	69687650	chr1	69519290	69519789	Ikzf2|chr1:69519290-69519789	0.150206498430478	.	.
chr1	69826647	69827146	chr1	69512488	69512987	Spag16|chr1:69512488-69512987	0.180102269093581	.	.
chr1	69826647	69827146	chr1	69519290	69519789	Spag16|chr1:69519290-69519789	0.335956069210854	.	.
chr1	69826647	69827146	chr1	69856736	69857235	Spag16|chr1:69856736-69857235	0.296492959446983	.	.
chr1	74505730	74506229	chr1	74806444	74806943	Cnot9|chr1:74806444-74806943	0.232161477327439	.	.
chr1	74505730	74506229	chr1	74806952	74807451	Cnot9|chr1:74806952-74807451	0.116656006905206	.	.
chr1	74505730	74506229	chr1	74808065	74808564	Cnot9|chr1:74808065-74808564	0.146300455410119	.	.
chr1	74505730	74506229	chr1	74858307	74858806	Cnot9|chr1:74858307-74858806	0.132718733899654	.	.
chr1	74505730	74506229	chr1	74880737	74881236	Cnot9|chr1:74880737-74881236	0.112414763193493	.	.
chr1	74505730	74506229	chr1	74948735	74949234	Cnot9|chr1:74948735-74949234	0.185442076007977	.	.
chr1	74541923	74542422	chr1	74882110	74882609	Plcd4|chr1:74882110-74882609	0.201679112327599	.	.
chr1	74542596	74543095	chr1	74672684	74673183	Plcd4|chr1:74672684-74673183	0.125232808781976	.	.
chr1	74587962	74588461	chr1	74806444	74806943	Bcs1l|chr1:74806444-74806943	0.17912419136915	.	.
chr1	74587962	74588461	chr1	74806444	74806943	Zfp142|chr1:74806444-74806943	0.17912419136915	.	.
chr1	74587962	74588461	chr1	74808065	74808564	Bcs1l|chr1:74808065-74808564	0.140642473484248	.	.
chr1	74587962	74588461	chr1	74808065	74808564	Zfp142|chr1:74808065-74808564	0.140642473484248	.	.
chr1	74587962	74588461	chr1	74858307	74858806	Bcs1l|chr1:74858307-74858806	0.255940033178409	.	.
chr1	74587962	74588461	chr1	74858307	74858806	Zfp142|chr1:74858307-74858806	0.255940033178409	.	.
chr1	74587962	74588461	chr1	74948735	74949234	Bcs1l|chr1:74948735-74949234	0.238485818540574	.	.
chr1	74587962	74588461	chr1	74948735	74949234	Zfp142|chr1:74948735-74949234	0.238485818540574	.	.
chr1	74601175	74601674	chr1	74784124	74784623	Rnf25|chr1:74784124-74784623	0.129728593801002	.	.
chr1	74601175	74601674	chr1	74784124	74784623	Stk36|chr1:74784124-74784623	0.129728593801002	.	.
chr1	74601175	74601674	chr1	74794449	74794948	Rnf25|chr1:74794449-74794948	0.108627513062182	.	.
chr1	74601175	74601674	chr1	74794449	74794948	Stk36|chr1:74794449-74794948	0.108627513062182	.	.
chr1	74601175	74601674	chr1	74948735	74949234	Rnf25|chr1:74948735-74949234	0.108479656467552	.	.
chr1	74601175	74601674	chr1	74948735	74949234	Stk36|chr1:74948735-74949234	0.108479656467552	.	.
chr1	74661495	74661994	chr1	74784124	74784623	Ttll4|chr1:74784124-74784623	0.134264625188025	.	.
chr1	74661495	74661994	chr1	74806952	74807451	Ttll4|chr1:74806952-74807451	0.147341686804366	.	.
chr1	74661495	74661994	chr1	74808065	74808564	Ttll4|chr1:74808065-74808564	0.153262290417073	.	.
chr1	74661495	74661994	chr1	74858307	74858806	Ttll4|chr1:74858307-74858806	0.189765074803511	.	.
chr1	74661495	74661994	chr1	74948735	74949234	Ttll4|chr1:74948735-74949234	0.144809211638562	.	.
chr1	74712949	74713448	chr1	74672684	74673183	Cyp27a1|chr1:74672684-74673183	0.278693407707842	.	.
chr1	74712949	74713448	chr1	74759797	74760296	Cyp27a1|chr1:74759797-74760296	0.226086829228345	.	.
chr1	74712949	74713448	chr1	74772969	74773468	Cyp27a1|chr1:74772969-74773468	0.135615973280225	.	.
chr1	74712949	74713448	chr1	74824729	74825228	Cyp27a1|chr1:74824729-74825228	0.197752346269524	.	.
chr1	74713683	74714182	chr1	74808065	74808564	Cyp27a1|chr1:74808065-74808564	0.116733896671822	.	.
chr1	74713683	74714182	chr1	74824729	74825228	Cyp27a1|chr1:74824729-74825228	0.131108692744346	.	.
chr1	74854708	74855207	chr1	74802933	74803432	Cdk5r2|chr1:74802933-74803432	0.208015062891803	.	.
chr1	74854708	74855207	chr1	74858307	74858806	Cdk5r2|chr1:74858307-74858806	0.202234073914367	.	.
chr1	74854708	74855207	chr1	74882110	74882609	Cdk5r2|chr1:74882110-74882609	0.126945958387087	.	.
chr1	74854708	74855207	chr1	74948735	74949234	Cdk5r2|chr1:74948735-74949234	0.165722203655784	.	.
chr1	74892867	74893366	chr1	74672684	74673183	Cryba2|chr1:74672684-74673183	0.263508536931441	.	.
chr1	74892867	74893366	chr1	74759797	74760296	Cryba2|chr1:74759797-74760296	0.322651332682832	.	.
chr1	74892867	74893366	chr1	74824729	74825228	Cryba2|chr1:74824729-74825228	0.20665358888027	.	.
chr1	74892867	74893366	chr1	74882110	74882609	Cryba2|chr1:74882110-74882609	0.154967482204965	.	.
chr1	74892867	74893366	chr1	75031996	75032495	Cryba2|chr1:75031996-75032495	0.259790171500608	.	.
chr1	74892867	74893366	chr1	75141393	75141892	Cryba2|chr1:75141393-75141892	0.121321353031503	.	.
chr1	74892867	74893366	chr1	75218312	75218811	Cryba2|chr1:75218312-75218811	0.342138138234672	.	.
chr1	74892867	74893366	chr1	75247991	75248490	Cryba2|chr1:75247991-75248490	0.247889023199673	.	.
chr1	74893408	74893907	chr1	74672684	74673183	Cryba2|chr1:74672684-74673183	0.14113959931484	.	.
chr1	74893408	74893907	chr1	74759797	74760296	Cryba2|chr1:74759797-74760296	0.202984331339126	.	.
chr1	74893408	74893907	chr1	74772969	74773468	Cryba2|chr1:74772969-74773468	0.104522982660704	.	.
chr1	74893408	74893907	chr1	74824729	74825228	Cryba2|chr1:74824729-74825228	0.140423213165122	.	.
chr1	74893408	74893907	chr1	74882110	74882609	Cryba2|chr1:74882110-74882609	0.125695231157961	.	.
chr1	74893408	74893907	chr1	74964428	74964927	Cryba2|chr1:74964428-74964927	0.105167351124574	.	.
chr1	74893408	74893907	chr1	75031996	75032495	Cryba2|chr1:75031996-75032495	0.132829751932852	.	.
chr1	74893408	74893907	chr1	75218312	75218811	Cryba2|chr1:75218312-75218811	0.193181516652208	.	.
chr1	74893408	74893907	chr1	75247991	75248490	Cryba2|chr1:75247991-75248490	0.252449829286486	.	.
chr1	75124760	75125259	chr1	74784124	74784623	Nhej1|chr1:74784124-74784623	0.124409760120822	.	.
chr1	75124760	75125259	chr1	74808065	74808564	Nhej1|chr1:74808065-74808564	0.115571901192104	.	.
chr1	75124760	75125259	chr1	74858307	74858806	Nhej1|chr1:74858307-74858806	0.179350234810461	.	.
chr1	75124760	75125259	chr1	74948735	74949234	Nhej1|chr1:74948735-74949234	0.176204714861815	.	.
chr1	75124760	75125259	chr1	74964428	74964927	Nhej1|chr1:74964428-74964927	0.133888673744382	.	.
chr1	75142499	75142998	chr1	74784124	74784623	Cnppd1|chr1:74784124-74784623	0.169867650058971	.	.
chr1	75142499	75142998	chr1	74784124	74784623	Retreg2|chr1:74784124-74784623	0.169867650058971	.	.
chr1	75142499	75142998	chr1	74806444	74806943	Cnppd1|chr1:74806444-74806943	0.210809627319434	.	.
chr1	75142499	75142998	chr1	74806444	74806943	Cnppd1|chr1:74806444-74806943	0.210809627319435	.	.
chr1	75142499	75142998	chr1	74806444	74806943	Retreg2|chr1:74806444-74806943	0.210809627319434	.	.
chr1	75142499	75142998	chr1	74806444	74806943	Retreg2|chr1:74806444-74806943	0.210809627319435	.	.
chr1	75142499	75142998	chr1	74806952	74807451	Cnppd1|chr1:74806952-74807451	0.107015945998347	.	.
chr1	75142499	75142998	chr1	74806952	74807451	Retreg2|chr1:74806952-74807451	0.107015945998347	.	.
chr1	75142499	75142998	chr1	74858307	74858806	Cnppd1|chr1:74858307-74858806	0.257174820275961	.	.
chr1	75142499	75142998	chr1	74858307	74858806	Retreg2|chr1:74858307-74858806	0.257174820275961	.	.
chr1	75142499	75142998	chr1	75031996	75032495	Cnppd1|chr1:75031996-75032495	0.241848056306573	.	.
chr1	75142499	75142998	chr1	75031996	75032495	Retreg2|chr1:75031996-75032495	0.241848056306573	.	.
chr1	75142499	75142998	chr1	75218312	75218811	Cnppd1|chr1:75218312-75218811	0.148512116104764	.	.
chr1	75142499	75142998	chr1	75218312	75218811	Retreg2|chr1:75218312-75218811	0.148512116104764	.	.
chr1	75142499	75142998	chr1	75244823	75245322	Cnppd1|chr1:75244823-75245322	0.105612072939768	.	.
chr1	75142499	75142998	chr1	75244823	75245322	Retreg2|chr1:75244823-75245322	0.105612072939768	.	.
chr1	75168424	75168923	chr1	74772969	74773468	Zfand2b|chr1:74772969-74773468	0.127543000264964	.	.
chr1	75168424	75168923	chr1	74784124	74784623	Zfand2b|chr1:74784124-74784623	0.105612219707982	.	.
chr1	75168424	75168923	chr1	74858307	74858806	Zfand2b|chr1:74858307-74858806	0.187599501171552	.	.
chr1	75168424	75168923	chr1	74964428	74964927	Zfand2b|chr1:74964428-74964927	0.164803751994693	.	.
chr1	75168424	75168923	chr1	75244823	75245322	Zfand2b|chr1:75244823-75245322	0.133142932657632	.	.
chr1	75169048	75169547	chr1	74772969	74773468	Zfand2b|chr1:74772969-74773468	0.111031521260097	.	.
chr1	75169048	75169547	chr1	75247991	75248490	Zfand2b|chr1:75247991-75248490	0.189669474180451	.	.
chr1	75180079	75180578	chr1	74784124	74784623	Abcb6|chr1:74784124-74784623	0.32807027705486	.	.
chr1	75180079	75180578	chr1	74794449	74794948	Abcb6|chr1:74794449-74794948	0.112922135674865	.	.
chr1	75180079	75180578	chr1	74806444	74806943	Abcb6|chr1:74806444-74806943	0.102925950693468	.	.
chr1	75180079	75180578	chr1	74806952	74807451	Abcb6|chr1:74806952-74807451	0.198955172579812	.	.
chr1	75180079	75180578	chr1	74808065	74808564	Abcb6|chr1:74808065-74808564	0.288238843545393	.	.
chr1	75180079	75180578	chr1	75016818	75017317	Abcb6|chr1:75016818-75017317	0.176415911230755	.	.
chr1	75191753	75192252	chr1	74784124	74784623	Ankzf1|chr1:74784124-74784623	0.158889468672585	.	.
chr1	75191753	75192252	chr1	74784124	74784623	Atg9a|chr1:74784124-74784623	0.158889468672585	.	.
chr1	75191753	75192252	chr1	74806444	74806943	Ankzf1|chr1:74806444-74806943	0.18784555214346	.	.
chr1	75191753	75192252	chr1	74806444	74806943	Atg9a|chr1:74806444-74806943	0.18784555214346	.	.
chr1	75191753	75192252	chr1	74806952	74807451	Ankzf1|chr1:74806952-74807451	0.31375368447925	.	.
chr1	75191753	75192252	chr1	74806952	74807451	Atg9a|chr1:74806952-74807451	0.31375368447925	.	.
chr1	75191753	75192252	chr1	74808065	74808564	Ankzf1|chr1:74808065-74808564	0.179143726007449	.	.
chr1	75191753	75192252	chr1	74808065	74808564	Atg9a|chr1:74808065-74808564	0.179143726007449	.	.
chr1	75191753	75192252	chr1	74816731	74817230	Ankzf1|chr1:74816731-74817230	0.150257458164439	.	.
chr1	75191753	75192252	chr1	74816731	74817230	Atg9a|chr1:74816731-74817230	0.150257458164439	.	.
chr1	75191753	75192252	chr1	74858307	74858806	Ankzf1|chr1:74858307-74858806	0.219676660565496	.	.
chr1	75191753	75192252	chr1	74858307	74858806	Atg9a|chr1:74858307-74858806	0.219676660565496	.	.
chr1	75191753	75192252	chr1	74948735	74949234	Ankzf1|chr1:74948735-74949234	0.176439676937017	.	.
chr1	75191753	75192252	chr1	74948735	74949234	Atg9a|chr1:74948735-74949234	0.176439676937017	.	.
chr1	75191753	75192252	chr1	75016818	75017317	Ankzf1|chr1:75016818-75017317	0.103912868883784	.	.
chr1	75191753	75192252	chr1	75016818	75017317	Atg9a|chr1:75016818-75017317	0.103912868883784	.	.
chr1	75191753	75192252	chr1	75234571	75235070	Ankzf1|chr1:75234571-75235070	0.137679633625776	.	.
chr1	75191753	75192252	chr1	75234571	75235070	Atg9a|chr1:75234571-75235070	0.137679633625776	.	.
chr1	75192415	75192914	chr1	74802933	74803432	Ankzf1|chr1:74802933-74803432	0.175848599564688	.	.
chr1	75192415	75192914	chr1	74802933	74803432	Atg9a|chr1:74802933-74803432	0.175848599564688	.	.
chr1	75192415	75192914	chr1	75016818	75017317	Ankzf1|chr1:75016818-75017317	0.168604398783644	.	.
chr1	75192415	75192914	chr1	75016818	75017317	Ankzf1|chr1:75016818-75017317	0.168604398783645	.	.
chr1	75192415	75192914	chr1	75016818	75017317	Atg9a|chr1:75016818-75017317	0.168604398783644	.	.
chr1	75192415	75192914	chr1	75016818	75017317	Atg9a|chr1:75016818-75017317	0.168604398783645	.	.
chr1	75192415	75192914	chr1	75141393	75141892	Ankzf1|chr1:75141393-75141892	0.109579950815409	.	.
chr1	75192415	75192914	chr1	75141393	75141892	Atg9a|chr1:75141393-75141892	0.109579950815409	.	.
chr1	75210546	75211045	chr1	74784124	74784623	Glb1l|chr1:74784124-74784623	0.225843751355682	.	.
chr1	75210546	75211045	chr1	74784124	74784623	Stk16|chr1:74784124-74784623	0.225843751355682	.	.
chr1	75210546	75211045	chr1	74808065	74808564	Glb1l|chr1:74808065-74808564	0.19998014277551	.	.
chr1	75210546	75211045	chr1	74808065	74808564	Stk16|chr1:74808065-74808564	0.19998014277551	.	.
chr1	75210546	75211045	chr1	74872216	74872715	Glb1l|chr1:74872216-74872715	0.102889539298965	.	.
chr1	75210546	75211045	chr1	74872216	74872715	Stk16|chr1:74872216-74872715	0.102889539298965	.	.
chr1	75210546	75211045	chr1	74948735	74949234	Glb1l|chr1:74948735-74949234	0.20398825229534	.	.
chr1	75210546	75211045	chr1	74948735	74949234	Stk16|chr1:74948735-74949234	0.20398825229534	.	.
chr1	75210546	75211045	chr1	75234571	75235070	Glb1l|chr1:75234571-75235070	0.15402591810452	.	.
chr1	75210546	75211045	chr1	75234571	75235070	Stk16|chr1:75234571-75235070	0.15402591810452	.	.
chr1	75219086	75219585	chr1	74784124	74784623	Tuba4a|chr1:74784124-74784623	0.148373727596739	.	.
chr1	75219086	75219585	chr1	74802933	74803432	Tuba4a|chr1:74802933-74803432	0.141990569069577	.	.
chr1	75219086	75219585	chr1	74806952	74807451	Tuba4a|chr1:74806952-74807451	0.170195572811125	.	.
chr1	75219086	75219585	chr1	74808065	74808564	Tuba4a|chr1:74808065-74808564	0.175065511687937	.	.
chr1	75219086	75219585	chr1	74816731	74817230	Tuba4a|chr1:74816731-74817230	0.111746779945492	.	.
chr1	75219086	75219585	chr1	74872216	74872715	Tuba4a|chr1:74872216-74872715	0.136851091463451	.	.
chr1	75219086	75219585	chr1	74880737	74881236	Tuba4a|chr1:74880737-74881236	0.201281437259479	.	.
chr1	75219086	75219585	chr1	75016818	75017317	Tuba4a|chr1:75016818-75017317	0.145166930191655	.	.
chr1	75236144	75236643	chr1	74948735	74949234	Dnajb2|chr1:74948735-74949234	0.249713043863781	.	.
chr1	75236144	75236643	chr1	75244823	75245322	Dnajb2|chr1:75244823-75245322	0.116413662212369	.	.
chr1	75236651	75237150	chr1	74806444	74806943	Dnajb2|chr1:74806444-74806943	0.22501016380359	.	.
chr1	75236651	75237150	chr1	74806952	74807451	Dnajb2|chr1:74806952-74807451	0.16885580587779	.	.
chr1	84839165	84839664	chr1	84838531	84839030	Fbxo36|chr1:84838531-84839030	0.238440928111623	.	.
chr1	84839165	84839664	chr1	84855235	84855734	Fbxo36|chr1:84855235-84855734	0.203118915615051	.	.
chr1	84934371	84934870	chr1	84933383	84933882	Slc16a14|chr1:84933383-84933882	0.154154535979469	.	.
chr1	84934883	84935382	chr1	84933383	84933882	Slc16a14|chr1:84933383-84933882	0.165636179664588	.	.
chr1	84935649	84936148	chr1	84855235	84855734	Slc16a14|chr1:84855235-84855734	0.163404510968315	.	.
chr1	84935649	84936148	chr1	84890035	84890534	Slc16a14|chr1:84890035-84890534	0.27734580211179	.	.
chr1	84935649	84936148	chr1	84933383	84933882	Slc16a14|chr1:84933383-84933882	0.118518608443115	.	.
chr1	84935649	84936148	chr1	84952421	84952920	Slc16a14|chr1:84952421-84952920	0.251331756479321	.	.
chr1	84935649	84936148	chr1	85115962	85116461	Slc16a14|chr1:85115962-85116461	0.169059336137407	.	.
chr1	84935649	84936148	chr1	85126963	85127462	Slc16a14|chr1:85126963-85127462	0.412661290483566	.	.
chr1	87755700	87756199	chr1	87789687	87790186	Atg16l1|chr1:87789687-87790186	0.11618578798653	.	.
chr1	87755700	87756199	chr1	87925537	87926036	Atg16l1|chr1:87925537-87926036	0.331072198235693	.	.
chr1	87853009	87853508	chr1	87789687	87790186	Dgkd|chr1:87789687-87790186	0.266696694400083	.	.
chr1	87853009	87853508	chr1	87879632	87880131	Dgkd|chr1:87879632-87880131	0.152656271382494	.	.
chr1	87853009	87853508	chr1	87925537	87926036	Dgkd|chr1:87925537-87926036	0.23331820849443	.	.
chr1	88093920	88094419	chr1	87848618	87849117	Ugt1a7c|chr1:87848618-87849117	0.249174760074816	.	.
chr1	88093920	88094419	chr1	87921912	87922411	Ugt1a7c|chr1:87921912-87922411	0.477384347052264	.	.
chr1	88093920	88094419	chr1	87929761	87930260	Ugt1a7c|chr1:87929761-87930260	0.137525364679185	.	.
chr1	88093920	88094419	chr1	87961416	87961915	Ugt1a7c|chr1:87961416-87961915	0.550253922487129	.	.
chr1	88205505	88206004	chr1	87925537	87926036	Dnajb3|chr1:87925537-87926036	0.189710481178012	.	.
chr1	93342619	93343118	chr1	93445454	93445953	Pask|chr1:93445454-93445953	0.111425892546173	.	.
chr1	93342619	93343118	chr1	93445454	93445953	Ppp1r7|chr1:93445454-93445953	0.111425892546173	.	.
chr1	93342619	93343118	chr1	93506953	93507452	Pask|chr1:93506953-93507452	0.121137735585656	.	.
chr1	93342619	93343118	chr1	93506953	93507452	Ppp1r7|chr1:93506953-93507452	0.121137735585656	.	.
chr1	93343358	93343857	chr1	93444675	93445174	Pask|chr1:93444675-93445174	0.104677616746496	.	.
chr1	93343358	93343857	chr1	93444675	93445174	Ppp1r7|chr1:93444675-93445174	0.104677616746496	.	.
chr1	93343358	93343857	chr1	93506953	93507452	Pask|chr1:93506953-93507452	0.146051571025848	.	.
chr1	93343358	93343857	chr1	93506953	93507452	Ppp1r7|chr1:93506953-93507452	0.146051571025848	.	.
chr1	93343358	93343857	chr1	93668682	93669181	Pask|chr1:93668682-93669181	0.111833955771751	.	.
chr1	93343358	93343857	chr1	93668682	93669181	Ppp1r7|chr1:93668682-93669181	0.111833955771751	.	.
chr1	93478107	93478606	chr1	93401523	93402022	Hdlbp|chr1:93401523-93402022	0.317932714820941	.	.
chr1	93478107	93478606	chr1	93401523	93402022	Sept2|chr1:93401523-93402022	0.317932714820941	.	.
chr1	93478622	93479121	chr1	93401523	93402022	Hdlbp|chr1:93401523-93402022	0.205723557116968	.	.
chr1	93478622	93479121	chr1	93401523	93402022	Sept2|chr1:93401523-93402022	0.205723557116968	.	.
chr1	93511801	93512300	chr1	93668682	93669181	Farp2|chr1:93668682-93669181	0.10699227312137	.	.
chr1	93634337	93634836	chr1	93401523	93402022	Gm28536|chr1:93401523-93402022	0.134532563160818	.	.
chr1	93634975	93635474	chr1	93401523	93402022	Gm28536|chr1:93401523-93402022	0.123662202522237	.	.
chr1	93634975	93635474	chr1	93506953	93507452	Gm28536|chr1:93506953-93507452	0.110034324169541	.	.
chr1	93634975	93635474	chr1	93776610	93777109	Gm28536|chr1:93776610-93777109	0.17446561137429	.	.
chr1	93635550	93636049	chr1	93401523	93402022	Gm28536|chr1:93401523-93402022	0.173614785261384	.	.
chr1	93685241	93685740	chr1	93401523	93402022	Bok|chr1:93401523-93402022	0.113081305804549	.	.
chr1	93685241	93685740	chr1	93445454	93445953	Bok|chr1:93445454-93445953	0.139086916178011	.	.
chr1	93731754	93732253	chr1	93401523	93402022	Gm10550|chr1:93401523-93402022	0.106032710768844	.	.
chr1	93731754	93732253	chr1	93777185	93777684	Gm10550|chr1:93777185-93777684	0.143324055430562	.	.
chr1	93754078	93754577	chr1	94079039	94079538	Thap4|chr1:94079039-94079538	0.19799081965526	.	.
chr1	93754078	93754577	chr1	94147120	94147619	Thap4|chr1:94147120-94147619	0.146800837250796	.	.
chr1	93754617	93755116	chr1	94079039	94079538	Thap4|chr1:94079039-94079538	0.269868340581867	.	.
chr1	93754617	93755116	chr1	94147120	94147619	Thap4|chr1:94147120-94147619	0.172508813082389	.	.
chr1	93801756	93802255	chr1	94147120	94147619	Dtymk|chr1:94147120-94147619	0.247805227982588	.	.
chr1	93803720	93804219	chr1	94079039	94079538	Ing5|chr1:94079039-94079538	0.106315009387445	.	.
chr1	93825281	93825780	chr1	94147120	94147619	D2hgdh|chr1:94147120-94147619	0.110239319466163	.	.
chr1	95313333	95313832	chr1	95375446	95375945	Fam174a|chr1:95375446-95375945	0.194341872438215	.	.
chr1	95313333	95313832	chr1	95428779	95429278	Fam174a|chr1:95428779-95429278	0.140811677857302	.	.
chr1	95313333	95313832	chr1	95450925	95451424	Fam174a|chr1:95450925-95451424	0.102676063195874	.	.
chr1	95313851	95314350	chr1	95268183	95268682	Fam174a|chr1:95268183-95268682	0.139122221397996	.	.
chr1	95313851	95314350	chr1	95358827	95359326	Fam174a|chr1:95358827-95359326	0.110259606624364	.	.
chr1	95313851	95314350	chr1	95448861	95449360	Fam174a|chr1:95448861-95449360	0.230924822928725	.	.
chr1	95313851	95314350	chr1	95462905	95463404	Fam174a|chr1:95462905-95463404	0.151721849497642	.	.
chr1	96871948	96872447	chr1	96857473	96857972	Slco4c1|chr1:96857473-96857972	0.235682778511191	.	.
chr1	96871948	96872447	chr1	97018908	97019407	Slco4c1|chr1:97018908-97019407	0.146168603821859	.	.
chr1	97661204	97661703	chr1	97688696	97689195	D1Ertd622e|chr1:97688696-97689195	0.103888240520655	.	.
chr1	97661800	97662299	chr1	97688696	97689195	D1Ertd622e|chr1:97688696-97689195	0.187356655950773	.	.
chr1	106759529	106760028	chr1	106818348	106818847	Kdsr|chr1:106818348-106818847	0.155064023839564	.	.
chr1	106759529	106760028	chr1	106869965	106870464	Kdsr|chr1:106869965-106870464	0.116780997364887	.	.
chr1	106759529	106760028	chr1	106875635	106876134	Kdsr|chr1:106875635-106876134	0.130987333842126	.	.
chr1	109982394	109982893	chr1	109929801	109930300	Cdh7|chr1:109929801-109930300	0.139452346923931	.	.
chr1	111863863	111864362	chr1	111634029	111634528	Dsel|chr1:111634029-111634528	0.171949551894559	.	.
chr1	111863863	111864362	chr1	111660215	111660714	Dsel|chr1:111660215-111660714	0.193491971901838	.	.
chr1	111864757	111865256	chr1	111634029	111634528	Dsel|chr1:111634029-111634528	0.23926401470478	.	.
chr1	115685264	115685763	chr1	115417629	115418128	Cntnap5a|chr1:115417629-115418128	0.214226912624712	.	.
chr1	115685264	115685763	chr1	115533698	115534197	Cntnap5a|chr1:115533698-115534197	0.214495445231924	.	.
chr1	115685264	115685763	chr1	115658610	115659109	Cntnap5a|chr1:115658610-115659109	0.354225614671055	.	.
chr1	115685264	115685763	chr1	115685774	115686273	Cntnap5a|chr1:115685774-115686273	0.351932560108652	.	.
chr1	115685264	115685763	chr1	115744993	115745492	Cntnap5a|chr1:115744993-115745492	0.199934578142047	.	.
chr1	115685264	115685763	chr1	115745518	115746017	Cntnap5a|chr1:115745518-115746017	0.351615131206449	.	.
chr1	118310992	118311491	chr1	118476824	118477323	Tsn|chr1:118476824-118477323	0.127185836453368	.	.
chr1	118321592	118322091	chr1	118358883	118359382	Nifk|chr1:118358883-118359382	0.119655665049632	.	.
chr1	118321592	118322091	chr1	118359556	118360055	Nifk|chr1:118359556-118360055	0.196066512306899	.	.
chr1	118388033	118388532	chr1	118275095	118275594	Clasp1|chr1:118275095-118275594	0.130599289382356	.	.
chr1	118388033	118388532	chr1	118389960	118390459	Clasp1|chr1:118389960-118390459	0.156415493355048	.	.
chr1	118388033	118388532	chr1	118498277	118498776	Clasp1|chr1:118498277-118498776	0.106335632139576	.	.
chr1	118388537	118389036	chr1	118359556	118360055	Clasp1|chr1:118359556-118360055	0.127783730468488	.	.
chr1	118389052	118389551	chr1	118359556	118360055	Clasp1|chr1:118359556-118360055	0.173497985073148	.	.
chr1	118389052	118389551	chr1	118492751	118493250	Clasp1|chr1:118492751-118493250	0.153174339269346	.	.
chr1	120602016	120602515	chr1	120586412	120586911	En1|chr1:120586412-120586911	0.229531243346302	.	.
chr1	120602016	120602515	chr1	120594518	120595017	En1|chr1:120594518-120595017	0.495690672175835	.	.
chr1	120602016	120602515	chr1	120603467	120603966	En1|chr1:120603467-120603966	0.397436623823289	.	.
chr1	120602016	120602515	chr1	120627296	120627795	En1|chr1:120627296-120627795	0.54132655980135	.	.
chr1	120602016	120602515	chr1	120655115	120655614	En1|chr1:120655115-120655614	0.408351112719192	.	.
chr1	120602016	120602515	chr1	120685802	120686301	En1|chr1:120685802-120686301	0.256173199569746	.	.
chr1	120602016	120602515	chr1	120735748	120736247	En1|chr1:120735748-120736247	0.254633703440554	.	.
chr1	120602016	120602515	chr1	120766737	120767236	En1|chr1:120766737-120767236	0.417616374158234	.	.
chr1	120602016	120602515	chr1	120801633	120802132	En1|chr1:120801633-120802132	0.470413300203092	.	.
chr1	120602016	120602515	chr1	120851710	120852209	En1|chr1:120851710-120852209	0.462919862874572	.	.
chr1	120602016	120602515	chr1	120872481	120872980	En1|chr1:120872481-120872980	0.128346362979088	.	.
chr1	120602016	120602515	chr1	120921461	120921960	En1|chr1:120921461-120921960	0.182826298903641	.	.
chr1	120602767	120603266	chr1	120549233	120549732	En1|chr1:120549233-120549732	0.116056683189788	.	.
chr1	120602767	120603266	chr1	120594518	120595017	En1|chr1:120594518-120595017	0.227778026737541	.	.
chr1	120602767	120603266	chr1	120603467	120603966	En1|chr1:120603467-120603966	0.537277682146786	.	.
chr1	120602767	120603266	chr1	120627296	120627795	En1|chr1:120627296-120627795	0.183070688310548	.	.
chr1	120602767	120603266	chr1	120655115	120655614	En1|chr1:120655115-120655614	0.238667372758572	.	.
chr1	120602767	120603266	chr1	120685802	120686301	En1|chr1:120685802-120686301	0.361396261117711	.	.
chr1	120602767	120603266	chr1	120703699	120704198	En1|chr1:120703699-120704198	0.128361582916071	.	.
chr1	120602767	120603266	chr1	120766737	120767236	En1|chr1:120766737-120767236	0.106789633507328	.	.
chr1	120602767	120603266	chr1	120801633	120802132	En1|chr1:120801633-120802132	0.121506724733869	.	.
chr1	121087134	121087633	chr1	120766737	120767236	Celrr|chr1:120766737-120767236	0.211430190043794	.	.
chr1	121087134	121087633	chr1	120801633	120802132	Celrr|chr1:120801633-120802132	0.403704585123648	.	.
chr1	121087134	121087633	chr1	120851710	120852209	Celrr|chr1:120851710-120852209	0.111999540409944	.	.
chr1	121087134	121087633	chr1	121053703	121054202	Celrr|chr1:121053703-121054202	0.127914845309151	.	.
chr1	121087134	121087633	chr1	121168386	121168885	Celrr|chr1:121168386-121168885	0.135997566606917	.	.
chr1	121087134	121087633	chr1	121180229	121180728	Celrr|chr1:121180229-121180728	0.138671129931247	.	.
chr1	130462505	130463004	chr1	130274411	130274910	Cd55|chr1:130274411-130274910	0.125676948534577	.	.
chr1	130462505	130463004	chr1	130274411	130274910	Gm16083|chr1:130274411-130274910	0.125676948534577	.	.
chr1	130717229	130717728	chr1	130715647	130716146	Yod1|chr1:130715647-130716146	0.230562170470321	.	.
chr1	130717229	130717728	chr1	130715647	130716146	Yod1|chr1:130715647-130716146	0.230562170470322	.	.
chr1	130717229	130717728	chr1	130876890	130877389	Yod1|chr1:130876890-130877389	0.24426250053166	.	.
chr1	130717229	130717728	chr1	130893490	130893989	Yod1|chr1:130893490-130893989	0.313952668122454	.	.
chr1	130866050	130866549	chr1	130796901	130797400	Fcmr|chr1:130796901-130797400	0.269362804735559	.	.
chr1	130866050	130866549	chr1	130854708	130855207	Fcmr|chr1:130854708-130855207	0.146276779102765	.	.
chr1	130866050	130866549	chr1	130876890	130877389	Fcmr|chr1:130876890-130877389	0.126763766884499	.	.
chr1	130866050	130866549	chr1	130878312	130878811	Fcmr|chr1:130878312-130878811	0.131645540669975	.	.
chr1	130866050	130866549	chr1	130893490	130893989	Fcmr|chr1:130893490-130893989	0.300635239223025	.	.
chr1	139376823	139377322	chr1	139346540	139347039	Crb1|chr1:139346540-139347039	0.181063727527413	.	.
chr1	139376823	139377322	chr1	139465860	139466359	Crb1|chr1:139465860-139466359	0.204037533542273	.	.
chr1	139378997	139379496	chr1	139478820	139479319	4933436E23Rik|chr1:139478820-139479319	0.274700724247533	.	.
chr1	139421972	139422471	chr1	139346540	139347039	Zbtb41|chr1:139346540-139347039	0.108233880149339	.	.
chr1	139454477	139454976	chr1	139465860	139466359	Aspm|chr1:139465860-139466359	0.126892207548964	.	.
chr1	139454477	139454976	chr1	139481086	139481585	Aspm|chr1:139481086-139481585	0.166686708373067	.	.
chr1	140245186	140245685	chr1	140265096	140265595	Kcnt2|chr1:140265096-140265595	0.179302500273592	.	.
chr1	140245186	140245685	chr1	140350286	140350785	Kcnt2|chr1:140350286-140350785	0.152292957587485	.	.
chr1	140245186	140245685	chr1	140396890	140397389	Kcnt2|chr1:140396890-140397389	0.131654164101666	.	.
chr1	140245186	140245685	chr1	140409262	140409761	Kcnt2|chr1:140409262-140409761	0.17726965916951	.	.
chr1	140245761	140246260	chr1	140179977	140180476	Kcnt2|chr1:140179977-140180476	0.260783646684357	.	.
chr1	140245761	140246260	chr1	140180524	140181023	Kcnt2|chr1:140180524-140181023	0.167025678741235	.	.
chr1	140245761	140246260	chr1	140265096	140265595	Kcnt2|chr1:140265096-140265595	0.396022226990439	.	.
chr1	140245761	140246260	chr1	140350286	140350785	Kcnt2|chr1:140350286-140350785	0.127122850062862	.	.
chr1	140245761	140246260	chr1	140396890	140397389	Kcnt2|chr1:140396890-140397389	0.291576271857575	.	.
chr1	140245761	140246260	chr1	140409262	140409761	Kcnt2|chr1:140409262-140409761	0.235478085165487	.	.
chr1	140246413	140246912	chr1	140179977	140180476	Kcnt2|chr1:140179977-140180476	0.118941659567894	.	.
chr1	140246413	140246912	chr1	140265096	140265595	Kcnt2|chr1:140265096-140265595	0.347429683358318	.	.
chr1	140246413	140246912	chr1	140350286	140350785	Kcnt2|chr1:140350286-140350785	0.208606648026571	.	.
chr1	140246413	140246912	chr1	140396890	140397389	Kcnt2|chr1:140396890-140397389	0.219724934192254	.	.
chr1	140246413	140246912	chr1	140409262	140409761	Kcnt2|chr1:140409262-140409761	0.393605948601194	.	.
chr1	143640493	143640992	chr1	143348599	143349098	B3galt2|chr1:143348599-143349098	0.137273307820095	.	.
chr1	143640493	143640992	chr1	143503441	143503940	B3galt2|chr1:143503441-143503940	0.126760388244439	.	.
chr1	143640493	143640992	chr1	143524539	143525038	B3galt2|chr1:143524539-143525038	0.265533126372552	.	.
chr1	143640493	143640992	chr1	143566320	143566819	B3galt2|chr1:143566320-143566819	0.112584658123818	.	.
chr1	143640493	143640992	chr1	143644121	143644620	B3galt2|chr1:143644121-143644620	0.144481230845366	.	.
chr1	143640493	143640992	chr1	143646176	143646675	B3galt2|chr1:143646176-143646675	0.22295078745172	.	.
chr1	143640493	143640992	chr1	143739248	143739747	B3galt2|chr1:143739248-143739747	0.206567680157347	.	.
chr1	143701942	143702441	chr1	143566320	143566819	Cdc73|chr1:143566320-143566819	0.147934718527698	.	.
chr1	143701942	143702441	chr1	143739932	143740431	Cdc73|chr1:143739932-143740431	0.16506588276045	.	.
chr1	143702603	143703102	chr1	143318379	143318878	Cdc73|chr1:143318379-143318878	0.169827895074665	.	.
chr1	143702603	143703102	chr1	143363138	143363637	Cdc73|chr1:143363138-143363637	0.112479074519266	.	.
chr1	143702603	143703102	chr1	143363685	143364184	Cdc73|chr1:143363685-143364184	0.131166948009733	.	.
chr1	149449653	149450152	chr1	149332220	149332719	Gm29398|chr1:149332220-149332719	0.121178534587491	.	.
chr1	149449653	149450152	chr1	149338075	149338574	Gm29398|chr1:149338075-149338574	0.467307533825755	.	.
chr1	150099643	150100142	chr1	150407244	150407743	Ptgs2|chr1:150407244-150407743	0.119695294746563	.	.
chr1	150099643	150100142	chr1	150407244	150407743	Ptgs2os|chr1:150407244-150407743	0.119695294746563	.	.
chr1	150099643	150100142	chr1	150472423	150472922	Ptgs2|chr1:150472423-150472922	0.1965415521376	.	.
chr1	150099643	150100142	chr1	150472423	150472922	Ptgs2os|chr1:150472423-150472922	0.1965415521376	.	.
chr1	150392883	150393382	chr1	150546026	150546525	Odr4|chr1:150546026-150546525	0.141381477697743	.	.
chr1	150392883	150393382	chr1	150546026	150546525	Tpr|chr1:150546026-150546525	0.141381477697743	.	.
chr1	150393401	150393900	chr1	150680903	150681402	Odr4|chr1:150680903-150681402	0.226418000108511	.	.
chr1	150393401	150393900	chr1	150680903	150681402	Tpr|chr1:150680903-150681402	0.226418000108511	.	.
chr1	155812620	155813119	chr1	155790417	155790916	Qsox1|chr1:155790417-155790916	0.11791167444241	.	.
chr1	155973115	155973614	chr1	155790417	155790916	Cep350|chr1:155790417-155790916	0.104135182188854	.	.
chr1	155973115	155973614	chr1	156040577	156041076	Cep350|chr1:156040577-156041076	0.124946461575188	.	.
chr1	155973115	155973614	chr1	156085751	156086250	Cep350|chr1:156085751-156086250	0.171902341288957	.	.
chr1	155973115	155973614	chr1	156179815	156180314	Cep350|chr1:156179815-156180314	0.198796491069286	.	.
chr1	156035878	156036377	chr1	155790417	155790916	Tor1aip1|chr1:155790417-155790916	0.110935111384421	.	.
chr1	156035878	156036377	chr1	155790417	155790916	Tor1aip2|chr1:155790417-155790916	0.110935111384421	.	.
chr1	156035878	156036377	chr1	156085751	156086250	Tor1aip1|chr1:156085751-156086250	0.241606901422322	.	.
chr1	156035878	156036377	chr1	156085751	156086250	Tor1aip1|chr1:156085751-156086250	0.241606901422323	.	.
chr1	156035878	156036377	chr1	156085751	156086250	Tor1aip2|chr1:156085751-156086250	0.241606901422322	.	.
chr1	156035878	156036377	chr1	156085751	156086250	Tor1aip2|chr1:156085751-156086250	0.241606901422323	.	.
chr1	156035878	156036377	chr1	156179815	156180314	Tor1aip1|chr1:156179815-156180314	0.287521024174071	.	.
chr1	156035878	156036377	chr1	156179815	156180314	Tor1aip2|chr1:156179815-156180314	0.287521024174071	.	.
chr1	156035878	156036377	chr1	156241652	156242151	Tor1aip1|chr1:156241652-156242151	0.103297125429958	.	.
chr1	156035878	156036377	chr1	156241652	156242151	Tor1aip2|chr1:156241652-156242151	0.103297125429958	.	.
chr1	156035878	156036377	chr1	156263255	156263754	Tor1aip1|chr1:156263255-156263754	0.105085330840535	.	.
chr1	156035878	156036377	chr1	156263255	156263754	Tor1aip2|chr1:156263255-156263754	0.105085330840535	.	.
chr1	156204053	156204552	chr1	155784767	155785266	Fam163a|chr1:155784767-155785266	0.148077229178421	.	.
chr1	156204053	156204552	chr1	155785863	155786362	Fam163a|chr1:155785863-155786362	0.334532099028877	.	.
chr1	156204053	156204552	chr1	156169287	156169786	Fam163a|chr1:156169287-156169786	0.278785583665298	.	.
chr1	156204053	156204552	chr1	156183175	156183674	Fam163a|chr1:156183175-156183674	0.323590134496813	.	.
chr1	156204053	156204552	chr1	156184182	156184681	Fam163a|chr1:156184182-156184681	0.205104198141176	.	.
chr1	156204053	156204552	chr1	156199172	156199671	Fam163a|chr1:156199172-156199671	0.338912258350085	.	.
chr1	156204053	156204552	chr1	156217927	156218426	Fam163a|chr1:156217927-156218426	0.317207603092407	.	.
chr1	156204053	156204552	chr1	156270379	156270878	Fam163a|chr1:156270379-156270878	0.130534781377557	.	.
chr1	156204053	156204552	chr1	156309241	156309740	Fam163a|chr1:156309241-156309740	0.270779231827872	.	.
chr1	156204053	156204552	chr1	156450435	156450934	Fam163a|chr1:156450435-156450934	0.250199482779482	.	.
chr1	156204775	156205274	chr1	155785863	155786362	Fam163a|chr1:155785863-155786362	0.531295152529684	.	.
chr1	156204775	156205274	chr1	156070041	156070540	Fam163a|chr1:156070041-156070540	0.203704315876894	.	.
chr1	156204775	156205274	chr1	156169287	156169786	Fam163a|chr1:156169287-156169786	0.173544612669664	.	.
chr1	156204775	156205274	chr1	156183175	156183674	Fam163a|chr1:156183175-156183674	0.387874059168203	.	.
chr1	156204775	156205274	chr1	156184182	156184681	Fam163a|chr1:156184182-156184681	0.214880748543971	.	.
chr1	156204775	156205274	chr1	156199172	156199671	Fam163a|chr1:156199172-156199671	0.402100841232853	.	.
chr1	156204775	156205274	chr1	156217927	156218426	Fam163a|chr1:156217927-156218426	0.496208595748921	.	.
chr1	156204775	156205274	chr1	156263255	156263754	Fam163a|chr1:156263255-156263754	0.160617350307715	.	.
chr1	156204775	156205274	chr1	156309241	156309740	Fam163a|chr1:156309241-156309740	0.350538488330801	.	.
chr1	156204775	156205274	chr1	156450435	156450934	Fam163a|chr1:156450435-156450934	0.373859211795306	.	.
chr1	156303125	156303624	chr1	156183175	156183674	4930518J20Rik|chr1:156183175-156183674	0.128709939926664	.	.
chr1	156303125	156303624	chr1	156183175	156183674	Tdrd5|chr1:156183175-156183674	0.128709939926664	.	.
chr1	156303125	156303624	chr1	156229365	156229864	4930518J20Rik|chr1:156229365-156229864	0.141986183506435	.	.
chr1	156303125	156303624	chr1	156229365	156229864	Tdrd5|chr1:156229365-156229864	0.141986183506435	.	.
chr1	156303125	156303624	chr1	156241652	156242151	4930518J20Rik|chr1:156241652-156242151	0.142766893350473	.	.
chr1	156303125	156303624	chr1	156241652	156242151	Tdrd5|chr1:156241652-156242151	0.142766893350473	.	.
chr1	156303125	156303624	chr1	156270379	156270878	4930518J20Rik|chr1:156270379-156270878	0.155512856149401	.	.
chr1	156303125	156303624	chr1	156270379	156270878	Tdrd5|chr1:156270379-156270878	0.155512856149401	.	.
chr1	156420903	156421402	chr1	156040577	156041076	Axdnd1|chr1:156040577-156041076	0.110035297687704	.	.
chr1	156420903	156421402	chr1	156183175	156183674	Axdnd1|chr1:156183175-156183674	0.232044849979548	.	.
chr1	156420903	156421402	chr1	156184182	156184681	Axdnd1|chr1:156184182-156184681	0.144990483477189	.	.
chr1	156420903	156421402	chr1	156217927	156218426	Axdnd1|chr1:156217927-156218426	0.135504443361654	.	.
chr1	156420903	156421402	chr1	156450435	156450934	Axdnd1|chr1:156450435-156450934	0.103928015343036	.	.
chr1	156474061	156474560	chr1	156085751	156086250	Soat1|chr1:156085751-156086250	0.126482701822243	.	.
chr1	159231910	159232409	chr1	158792617	158793116	Cop1|chr1:158792617-158793116	0.158250346232015	.	.
chr1	159231910	159232409	chr1	158916956	158917455	Cop1|chr1:158916956-158917455	0.297622866663944	.	.
chr1	159231910	159232409	chr1	159036781	159037280	Cop1|chr1:159036781-159037280	0.160577819394294	.	.
chr1	159231910	159232409	chr1	159135252	159135751	Cop1|chr1:159135252-159135751	0.177491059930141	.	.
chr1	166253817	166254316	chr1	166260363	166260862	Ildr2|chr1:166260363-166260862	0.162581808517572	.	.
chr1	166253817	166254316	chr1	166280533	166281032	Ildr2|chr1:166280533-166281032	0.320706385080107	.	.
chr1	166253817	166254316	chr1	166282640	166283139	Ildr2|chr1:166282640-166283139	0.225259301662141	.	.
chr1	166254415	166254914	chr1	166260363	166260862	Ildr2|chr1:166260363-166260862	0.303660916915193	.	.
chr1	166254415	166254914	chr1	166280533	166281032	Ildr2|chr1:166280533-166281032	0.42263841154657	.	.
chr1	166254415	166254914	chr1	166282640	166283139	Ildr2|chr1:166282640-166283139	0.199678537458366	.	.
chr1	166308696	166309195	chr1	166280533	166281032	5330438I03Rik|chr1:166280533-166281032	0.1847899299695	.	.
chr1	166308696	166309195	chr1	166737948	166738447	5330438I03Rik|chr1:166737948-166738447	0.108921269346334	.	.
chr1	166379002	166379501	chr1	166260363	166260862	Tada1|chr1:166260363-166260862	0.171964800645395	.	.
chr1	166379002	166379501	chr1	166280533	166281032	Tada1|chr1:166280533-166281032	0.33866982728969	.	.
chr1	166379002	166379501	chr1	166282640	166283139	Tada1|chr1:166282640-166283139	0.363214539120587	.	.
chr1	166379863	166380362	chr1	166280533	166281032	Gm15853|chr1:166280533-166281032	0.14768517945008	.	.
chr1	166379863	166380362	chr1	166319038	166319537	Gm15853|chr1:166319038-166319537	0.116048198476106	.	.
chr1	166408940	166409439	chr1	166260363	166260862	Pogk|chr1:166260363-166260862	0.118414640160793	.	.
chr1	166408940	166409439	chr1	166296364	166296863	Pogk|chr1:166296364-166296863	0.109343819833388	.	.
chr1	166408940	166409439	chr1	166360121	166360620	Pogk|chr1:166360121-166360620	0.222867270757643	.	.
chr1	166409578	166410077	chr1	166282640	166283139	Pogk|chr1:166282640-166283139	0.188253924983019	.	.
chr1	171503198	171503697	chr1	171584484	171584983	Alyref2|chr1:171584484-171584983	0.163557460329901	.	.
chr1	171503198	171503697	chr1	171584484	171584983	B930036N10Rik|chr1:171584484-171584983	0.163557460329901	.	.
chr1	171503198	171503697	chr1	171672998	171673497	Alyref2|chr1:171672998-171673497	0.126888852426896	.	.
chr1	171503198	171503697	chr1	171672998	171673497	B930036N10Rik|chr1:171672998-171673497	0.126888852426896	.	.
chr1	171503848	171504347	chr1	171566785	171567284	Alyref2|chr1:171566785-171567284	0.116926331819952	.	.
chr1	171503848	171504347	chr1	171566785	171567284	B930036N10Rik|chr1:171566785-171567284	0.116926331819952	.	.
chr1	171503848	171504347	chr1	171584484	171584983	Alyref2|chr1:171584484-171584983	0.134848640322616	.	.
chr1	171503848	171504347	chr1	171584484	171584983	B930036N10Rik|chr1:171584484-171584983	0.134848640322616	.	.
chr1	173366644	173367143	chr1	173322220	173322719	Cadm3|chr1:173322220-173322719	0.202885758259374	.	.
chr1	173366644	173367143	chr1	173365810	173366309	Cadm3|chr1:173365810-173366309	0.151361029925263	.	.
chr1	173367390	173367889	chr1	173377444	173377943	Cadm3|chr1:173377444-173377943	0.159830447206975	.	.
chr1	177594301	177594800	chr1	177573280	177573779	Gm37280|chr1:177573280-177573779	0.516218424027955	.	.
chr1	177795766	177796265	chr1	177684862	177685361	Adss|chr1:177684862-177685361	0.299293920623596	.	.
chr1	177796375	177796874	chr1	177571778	177572277	Adss|chr1:177571778-177572277	0.195694115964075	.	.
chr1	177796375	177796874	chr1	177571778	177572277	Adss|chr1:177571778-177572277	0.195694115964076	.	.
chr1	177796375	177796874	chr1	177573280	177573779	Adss|chr1:177573280-177573779	0.197642328281056	.	.
chr1	177982967	177983466	chr1	177573280	177573779	Catspere2|chr1:177573280-177573779	0.115476867076211	.	.
chr1	177982967	177983466	chr1	178242116	178242615	Catspere2|chr1:178242116-178242615	0.15303109735397	.	.
chr1	178187311	178187810	chr1	178235812	178236311	Desi2|chr1:178235812-178236311	0.238371900362301	.	.
chr1	178187311	178187810	chr1	178336353	178336852	Desi2|chr1:178336353-178336852	0.213347222365099	.	.
chr1	178187311	178187810	chr1	178368821	178369320	Desi2|chr1:178368821-178369320	0.146472994214941	.	.
chr1	178276142	178276641	chr1	178336353	178336852	4930527J03Rik|chr1:178336353-178336852	0.151823591153611	.	.
chr1	178276142	178276641	chr1	178368821	178369320	4930527J03Rik|chr1:178368821-178369320	0.115214852779976	.	.
chr1	178276142	178276641	chr1	178449116	178449615	4930527J03Rik|chr1:178449116-178449615	0.12029442855012	.	.
chr1	178276142	178276641	chr1	178463658	178464157	4930527J03Rik|chr1:178463658-178464157	0.15480129315959	.	.
chr1	178317988	178318487	chr1	178235812	178236311	B230369F24Rik|chr1:178235812-178236311	0.141578979792009	.	.
chr1	178317988	178318487	chr1	178235812	178236311	Cox20|chr1:178235812-178236311	0.141578979792009	.	.
chr1	178317988	178318487	chr1	178463658	178464157	B230369F24Rik|chr1:178463658-178464157	0.130180116953671	.	.
chr1	178317988	178318487	chr1	178463658	178464157	Cox20|chr1:178463658-178464157	0.130180116953671	.	.
chr1	178318532	178319031	chr1	178336353	178336852	B230369F24Rik|chr1:178336353-178336852	0.256590454966752	.	.
chr1	178318532	178319031	chr1	178336353	178336852	Cox20|chr1:178336353-178336852	0.256590454966752	.	.
chr1	178337559	178338058	chr1	178336353	178336852	Hnrnpu|chr1:178336353-178336852	0.263416498846683	.	.
chr1	178405450	178405949	chr1	178336353	178336852	Efcab2|chr1:178336353-178336852	0.229193962082847	.	.
chr1	178405450	178405949	chr1	178368821	178369320	Efcab2|chr1:178368821-178369320	0.203664198720154	.	.
chr1	178406170	178406669	chr1	178235812	178236311	Efcab2|chr1:178235812-178236311	0.235244390635417	.	.
chr1	178406170	178406669	chr1	178336353	178336852	Efcab2|chr1:178336353-178336852	0.27165263476382	.	.
chr1	194938639	194939138	chr1	194885200	194885699	Cd34|chr1:194885200-194885699	0.144343821239473	.	.
chr1	194938639	194939138	chr1	194885701	194886200	Cd34|chr1:194885701-194886200	0.243673781620695	.	.
chr1	194938639	194939138	chr1	195033930	195034429	Cd34|chr1:195033930-195034429	0.104013037216913	.	.
chr1	194976111	194976610	chr1	194879521	194880020	A330023F24Rik|chr1:194879521-194880020	0.163482029377218	.	.
chr1	194976111	194976610	chr1	194879521	194880020	Gm16897|chr1:194879521-194880020	0.163482029377218	.	.
chr1	194976111	194976610	chr1	195016706	195017205	A330023F24Rik|chr1:195016706-195017205	0.419606848629286	.	.
chr1	194976111	194976610	chr1	195016706	195017205	Gm16897|chr1:195016706-195017205	0.419606848629286	.	.
chr1	194976725	194977224	chr1	194793141	194793640	A330023F24Rik|chr1:194793141-194793640	0.132242459383934	.	.
chr1	194976725	194977224	chr1	194793141	194793640	Gm16897|chr1:194793141-194793640	0.132242459383934	.	.
chr1	194976725	194977224	chr1	194879521	194880020	A330023F24Rik|chr1:194879521-194880020	0.163114018138586	.	.
chr1	194976725	194977224	chr1	194879521	194880020	A330023F24Rik|chr1:194879521-194880020	0.163114018138587	.	.
chr1	194976725	194977224	chr1	194879521	194880020	Gm16897|chr1:194879521-194880020	0.163114018138586	.	.
chr1	194976725	194977224	chr1	194879521	194880020	Gm16897|chr1:194879521-194880020	0.163114018138587	.	.
chr1	194976725	194977224	chr1	195016706	195017205	A330023F24Rik|chr1:195016706-195017205	0.180740770600001	.	.
chr1	194976725	194977224	chr1	195016706	195017205	Gm16897|chr1:195016706-195017205	0.180740770600001	.	.
chr1	194977431	194977930	chr1	194977967	194978466	Gm16897|chr1:194977967-194978466	0.282829860481492	.	.
chr1	194977431	194977930	chr1	195018996	195019495	Gm16897|chr1:195018996-195019495	0.118455879873021	.	.
chr1	195018071	195018570	chr1	194753135	194753634	Gm37027|chr1:194753135-194753634	0.112568324521177	.	.
chr1	195018071	195018570	chr1	195016706	195017205	Gm37027|chr1:195016706-195017205	0.379001073284449	.	.
chr1	195130829	195131328	chr1	194762865	194763364	Cr1l|chr1:194762865-194763364	0.14445398751442	.	.
chr1	195130829	195131328	chr1	194879521	194880020	Cr1l|chr1:194879521-194880020	0.155541735397751	.	.
chr1	195130829	195131328	chr1	194885701	194886200	Cr1l|chr1:194885701-194886200	0.136400135014632	.	.
chr1	195130829	195131328	chr1	195016706	195017205	Cr1l|chr1:195016706-195017205	0.15483147859591	.	.
chr1	195130829	195131328	chr1	195033930	195034429	Cr1l|chr1:195033930-195034429	0.143094275995597	.	.
chr1	195130829	195131328	chr1	195232530	195233029	Cr1l|chr1:195232530-195233029	0.102728169096048	.	.
chr1	195131381	195131880	chr1	194762865	194763364	Cr1l|chr1:194762865-194763364	0.165587079452366	.	.
chr1	195131381	195131880	chr1	194977967	194978466	Cr1l|chr1:194977967-194978466	0.127713997785443	.	.
chr1	195131381	195131880	chr1	195018996	195019495	Cr1l|chr1:195018996-195019495	0.105269971090445	.	.
chr1	195131381	195131880	chr1	195033930	195034429	Cr1l|chr1:195033930-195034429	0.115512582104131	.	.
chr1	195176500	195176999	chr1	194815511	194816010	Cr2|chr1:194815511-194816010	0.206591176236979	.	.
chr1	195176500	195176999	chr1	194816816	194817315	Cr2|chr1:194816816-194817315	0.112174864352681	.	.
chr1	195176500	195176999	chr1	194879521	194880020	Cr2|chr1:194879521-194880020	0.105419232904556	.	.
chr1	195176500	195176999	chr1	195018996	195019495	Cr2|chr1:195018996-195019495	0.157041843278713	.	.
chr10	3366298	3366797	chr10	3280944	3281443	Ppp1r14c|chr10:3280944-3281443	0.146938221473449	.	.
chr10	3366298	3366797	chr10	3308794	3309293	Ppp1r14c|chr10:3308794-3309293	0.271970386444594	.	.
chr10	3366298	3366797	chr10	3332842	3333341	Ppp1r14c|chr10:3332842-3333341	0.133557728423843	.	.
chr10	3366298	3366797	chr10	3366890	3367389	Ppp1r14c|chr10:3366890-3367389	0.267167434709748	.	.
chr10	4611722	4612221	chr10	4616936	4617435	Esr1|chr10:4616936-4617435	0.137977056925036	.	.
chr10	4611722	4612221	chr10	4627446	4627945	Esr1|chr10:4627446-4627945	0.109155981915702	.	.
chr10	5550504	5551003	chr10	5549987	5550486	Syne1|chr10:5549987-5550486	0.444680532440939	.	.
chr10	5550504	5551003	chr10	5600051	5600550	Syne1|chr10:5600051-5600550	0.120258365480354	.	.
chr10	5550504	5551003	chr10	5853767	5854266	Syne1|chr10:5853767-5854266	0.110079357328022	.	.
chr10	5805395	5805894	chr10	5549987	5550486	Fbxo5|chr10:5549987-5550486	0.207445543576081	.	.
chr10	5805395	5805894	chr10	5600051	5600550	Fbxo5|chr10:5600051-5600550	0.136243062963532	.	.
chr10	5805395	5805894	chr10	6035780	6036279	Fbxo5|chr10:6035780-6036279	0.135244018805317	.	.
chr10	5823844	5824343	chr10	5904251	5904750	Mtrf1l|chr10:5904251-5904750	0.23154441870967	.	.
chr10	5921342	5921841	chr10	5853767	5854266	Rgs17|chr10:5853767-5854266	0.143663091784434	.	.
chr10	5921342	5921841	chr10	5866765	5867264	Rgs17|chr10:5866765-5867264	0.170091592791515	.	.
chr10	5921342	5921841	chr10	5906427	5906926	Rgs17|chr10:5906427-5906926	0.120825235281729	.	.
chr10	5921342	5921841	chr10	5906931	5907430	Rgs17|chr10:5906931-5907430	0.14022213223147	.	.
chr10	5922199	5922698	chr10	5511329	5511828	Rgs17|chr10:5511329-5511828	0.153499393816994	.	.
chr10	5922199	5922698	chr10	5549987	5550486	Rgs17|chr10:5549987-5550486	0.222738367119344	.	.
chr10	5922199	5922698	chr10	5554911	5555410	Rgs17|chr10:5554911-5555410	0.142273612816784	.	.
chr10	5922199	5922698	chr10	5912713	5913212	Rgs17|chr10:5912713-5913212	0.3391625242202	.	.
chr10	5922199	5922698	chr10	5912713	5913212	Rgs17|chr10:5912713-5913212	0.339162524220201	.	.
chr10	5922199	5922698	chr10	6124365	6124864	Rgs17|chr10:6124365-6124864	0.111574851854449	.	.
chr10	5922199	5922698	chr10	6151873	6152372	Rgs17|chr10:6151873-6152372	0.24991464300377	.	.
chr10	7590117	7590616	chr10	7600611	7601110	Lrp11|chr10:7600611-7601110	0.108786929827264	.	.
chr10	7590117	7590616	chr10	7663092	7663591	Lrp11|chr10:7663092-7663591	0.157982323600102	.	.
chr10	7590117	7590616	chr10	7775451	7775950	Lrp11|chr10:7775451-7775950	0.137570181304915	.	.
chr10	7667254	7667753	chr10	7663092	7663591	Nup43|chr10:7663092-7663591	0.1340810950578	.	.
chr10	7667254	7667753	chr10	7775451	7775950	Nup43|chr10:7775451-7775950	0.150452724610777	.	.
chr10	7680943	7681442	chr10	7305858	7306357	Lats1|chr10:7305858-7306357	0.295695459029857	.	.
chr10	7680943	7681442	chr10	7305858	7306357	Pcmt1|chr10:7305858-7306357	0.295695459029857	.	.
chr10	7680943	7681442	chr10	7333209	7333708	Lats1|chr10:7333209-7333708	0.181077875999484	.	.
chr10	7680943	7681442	chr10	7333209	7333708	Pcmt1|chr10:7333209-7333708	0.181077875999484	.	.
chr10	7680943	7681442	chr10	7358662	7359161	Lats1|chr10:7358662-7359161	0.254324777765832	.	.
chr10	7680943	7681442	chr10	7358662	7359161	Pcmt1|chr10:7358662-7359161	0.254324777765832	.	.
chr10	7680943	7681442	chr10	7662484	7662983	Lats1|chr10:7662484-7662983	0.104269518938283	.	.
chr10	7680943	7681442	chr10	7662484	7662983	Pcmt1|chr10:7662484-7662983	0.104269518938283	.	.
chr10	7680943	7681442	chr10	7663092	7663591	Lats1|chr10:7663092-7663591	0.196623204503672	.	.
chr10	7680943	7681442	chr10	7663092	7663591	Pcmt1|chr10:7663092-7663591	0.196623204503672	.	.
chr10	7680943	7681442	chr10	7839497	7839996	Lats1|chr10:7839497-7839996	0.168758334031761	.	.
chr10	7680943	7681442	chr10	7839497	7839996	Pcmt1|chr10:7839497-7839996	0.168758334031761	.	.
chr10	7681670	7682169	chr10	7775451	7775950	Lats1|chr10:7775451-7775950	0.133392850936162	.	.
chr10	7681670	7682169	chr10	7775451	7775950	Pcmt1|chr10:7775451-7775950	0.133392850936162	.	.
chr10	7725685	7726184	chr10	7390606	7391105	Katna1|chr10:7390606-7391105	0.121557365982138	.	.
chr10	7725685	7726184	chr10	7775451	7775950	Katna1|chr10:7775451-7775950	0.150588146549809	.	.
chr10	7725685	7726184	chr10	7900869	7901368	Katna1|chr10:7900869-7901368	0.126867429184887	.	.
chr10	7780721	7781220	chr10	7662484	7662983	B430219N15Rik|chr10:7662484-7662983	0.155108438585581	.	.
chr10	7780721	7781220	chr10	7663092	7663591	B430219N15Rik|chr10:7663092-7663591	0.16787350699024	.	.
chr10	7792631	7793130	chr10	7839497	7839996	Ginm1|chr10:7839497-7839996	0.240130480924267	.	.
chr10	7792631	7793130	chr10	7839497	7839996	Ppil4|chr10:7839497-7839996	0.240130480924267	.	.
chr10	7955534	7956033	chr10	7663092	7663591	Tab2|chr10:7663092-7663591	0.131763067607709	.	.
chr10	7955534	7956033	chr10	7775451	7775950	Tab2|chr10:7775451-7775950	0.163836816878602	.	.
chr10	7955534	7956033	chr10	7928966	7929465	Tab2|chr10:7928966-7929465	0.152529025705421	.	.
chr10	7956090	7956589	chr10	7600611	7601110	Tab2|chr10:7600611-7601110	0.12920763726931	.	.
chr10	7956090	7956589	chr10	7663092	7663591	Tab2|chr10:7663092-7663591	0.106378041358897	.	.
chr10	7956090	7956589	chr10	7839497	7839996	Tab2|chr10:7839497-7839996	0.15214563698018	.	.
chr10	7956090	7956589	chr10	7928966	7929465	Tab2|chr10:7928966-7929465	0.13212753542605	.	.
chr10	14759884	14760383	chr10	15036937	15037436	B230364G03Rik|chr10:15036937-15037436	0.164794758324044	.	.
chr10	15300071	15300570	chr10	15257175	15257674	Gm47710|chr10:15257175-15257674	0.430627350022304	.	.
chr10	15300071	15300570	chr10	15521504	15522003	Gm47710|chr10:15521504-15522003	0.200284388505455	.	.
chr10	15738620	15739119	chr10	15257175	15257674	Gm32283|chr10:15257175-15257674	0.53685871744572	.	.
chr10	15738620	15739119	chr10	15521504	15522003	Gm32283|chr10:15521504-15522003	0.491043835982837	.	.
chr10	15759897	15760396	chr10	15521504	15522003	Gm40604|chr10:15521504-15522003	0.337051157699167	.	.
chr10	15759897	15760396	chr10	16149031	16149530	Gm40604|chr10:16149031-16149530	0.36885741426285	.	.
chr10	15759897	15760396	chr10	16171253	16171752	Gm40604|chr10:16171253-16171752	0.318270980317542	.	.
chr10	15760590	15761089	chr10	15521504	15522003	Gm40604|chr10:15521504-15522003	0.205643410361235	.	.
chr10	15760590	15761089	chr10	16149031	16149530	Gm40604|chr10:16149031-16149530	0.151461915960856	.	.
chr10	15760590	15761089	chr10	16171253	16171752	Gm40604|chr10:16171253-16171752	0.16633721321856	.	.
chr10	19712255	19712754	chr10	19693066	19693565	Il20ra|chr10:19693066-19693565	0.274172154166135	.	.
chr10	21881933	21882432	chr10	21820312	21820811	Sgk1|chr10:21820312-21820811	0.171270586339759	.	.
chr10	21881933	21882432	chr10	21824340	21824839	Sgk1|chr10:21824340-21824839	0.160384172186265	.	.
chr10	21881933	21882432	chr10	21883505	21884004	Sgk1|chr10:21883505-21884004	0.172411829706472	.	.
chr10	21881933	21882432	chr10	21891400	21891899	Sgk1|chr10:21891400-21891899	0.317223900696237	.	.
chr10	21881933	21882432	chr10	21896657	21897156	Sgk1|chr10:21896657-21897156	0.139030924330719	.	.
chr10	21881933	21882432	chr10	21936959	21937458	Sgk1|chr10:21936959-21937458	0.160592778397243	.	.
chr10	21881933	21882432	chr10	21937527	21938026	Sgk1|chr10:21937527-21938026	0.171785951985645	.	.
chr10	21881933	21882432	chr10	21974709	21975208	Sgk1|chr10:21974709-21975208	0.252399341243126	.	.
chr10	21881933	21882432	chr10	21992970	21993469	Sgk1|chr10:21992970-21993469	0.194046207184861	.	.
chr10	21881933	21882432	chr10	21993726	21994225	Sgk1|chr10:21993726-21994225	0.172392671977637	.	.
chr10	21881933	21882432	chr10	21994360	21994859	Sgk1|chr10:21994360-21994859	0.131446537539428	.	.
chr10	21881933	21882432	chr10	22007748	22008247	Sgk1|chr10:22007748-22008247	0.160826340204441	.	.
chr10	21881933	21882432	chr10	22017738	22018237	Sgk1|chr10:22017738-22018237	0.236755346104615	.	.
chr10	21881933	21882432	chr10	22140879	22141378	Sgk1|chr10:22140879-22141378	0.40871967724647	.	.
chr10	22148605	22149104	chr10	21924043	21924542	E030030I06Rik|chr10:21924043-21924542	0.111752192755474	.	.
chr10	22212203	22212702	chr10	21824340	21824839	Gm26581|chr10:21824340-21824839	0.281171762077261	.	.
chr10	22212203	22212702	chr10	21883505	21884004	Gm26581|chr10:21883505-21884004	0.254011295736005	.	.
chr10	22212203	22212702	chr10	21891400	21891899	Gm26581|chr10:21891400-21891899	0.165773530616538	.	.
chr10	22212203	22212702	chr10	21896657	21897156	Gm26581|chr10:21896657-21897156	0.311355631469419	.	.
chr10	22212203	22212702	chr10	21923542	21924041	Gm26581|chr10:21923542-21924041	0.131932751244301	.	.
chr10	22212203	22212702	chr10	21936959	21937458	Gm26581|chr10:21936959-21937458	0.303632049814133	.	.
chr10	22212203	22212702	chr10	21937527	21938026	Gm26581|chr10:21937527-21938026	0.234242171282558	.	.
chr10	22212203	22212702	chr10	21957803	21958302	Gm26581|chr10:21957803-21958302	0.124849355845112	.	.
chr10	22212203	22212702	chr10	21974709	21975208	Gm26581|chr10:21974709-21975208	0.261542119867946	.	.
chr10	22212203	22212702	chr10	21992970	21993469	Gm26581|chr10:21992970-21993469	0.168531222723801	.	.
chr10	22212203	22212702	chr10	21993726	21994225	Gm26581|chr10:21993726-21994225	0.120707370421848	.	.
chr10	22212203	22212702	chr10	21994360	21994859	Gm26581|chr10:21994360-21994859	0.148391559513573	.	.
chr10	22212203	22212702	chr10	22010076	22010575	Gm26581|chr10:22010076-22010575	0.144625598922765	.	.
chr10	22212203	22212702	chr10	22017738	22018237	Gm26581|chr10:22017738-22018237	0.474820813647063	.	.
chr10	22212203	22212702	chr10	22140879	22141378	Gm26581|chr10:22140879-22141378	0.184823652589221	.	.
chr10	22402440	22402939	chr10	22140879	22141378	Gm10825|chr10:22140879-22141378	0.104214101659405	.	.
chr10	22402440	22402939	chr10	22491597	22492096	Gm10825|chr10:22491597-22492096	0.114912745399108	.	.
chr10	22402440	22402939	chr10	22564819	22565318	Gm10825|chr10:22564819-22565318	0.104554861015533	.	.
chr10	22402440	22402939	chr10	22569182	22569681	Gm10825|chr10:22569182-22569681	0.149701089391227	.	.
chr10	22402440	22402939	chr10	22569973	22570472	Gm10825|chr10:22569973-22570472	0.111544903633456	.	.
chr10	22645129	22645628	chr10	22746238	22746737	Slc2a12|chr10:22746238-22746737	0.139466745805835	.	.
chr10	22730224	22730723	chr10	22491597	22492096	AC166256.1|chr10:22491597-22492096	0.20300173479531	.	.
chr10	22730224	22730723	chr10	22564819	22565318	AC166256.1|chr10:22564819-22565318	0.18715386512648	.	.
chr10	22730224	22730723	chr10	22569182	22569681	AC166256.1|chr10:22569182-22569681	0.253691399176129	.	.
chr10	22730224	22730723	chr10	22569973	22570472	AC166256.1|chr10:22569973-22570472	0.203085137476366	.	.
chr10	22730224	22730723	chr10	22579377	22579876	AC166256.1|chr10:22579377-22579876	0.14547134866261	.	.
chr10	22730224	22730723	chr10	22714849	22715348	AC166256.1|chr10:22714849-22715348	0.176474401931368	.	.
chr10	23349982	23350481	chr10	23549646	23550145	Eya4|chr10:23549646-23550145	0.329749827911052	.	.
chr10	23349982	23350481	chr10	23611164	23611663	Eya4|chr10:23611164-23611663	0.11343409484842	.	.
chr10	23349982	23350481	chr10	23718194	23718693	Eya4|chr10:23718194-23718693	0.472227210634566	.	.
chr10	29143386	29143885	chr10	28870661	28871160	Soga3|chr10:28870661-28871160	0.259183958523961	.	.
chr10	29143386	29143885	chr10	28997612	28998111	Soga3|chr10:28997612-28998111	0.164055085159801	.	.
chr10	29143386	29143885	chr10	29146428	29146927	Soga3|chr10:29146428-29146927	0.130653818566374	.	.
chr10	29143386	29143885	chr10	29176833	29177332	Soga3|chr10:29176833-29177332	0.108301600368372	.	.
chr10	29143386	29143885	chr10	29398324	29398823	Soga3|chr10:29398324-29398823	0.262013061322979	.	.
chr10	29143386	29143885	chr10	29415341	29415840	Soga3|chr10:29415341-29415840	0.235723241073118	.	.
chr10	29313161	29313660	chr10	29146930	29147429	Echdc1|chr10:29146930-29147429	0.143395035316775	.	.
chr10	29313161	29313660	chr10	29146930	29147429	Gm46218|chr10:29146930-29147429	0.143395035316775	.	.
chr10	29361318	29361817	chr10	29146428	29146927	Rnf146|chr10:29146428-29146927	0.11158950628025	.	.
chr10	29361318	29361817	chr10	29206679	29207178	Rnf146|chr10:29206679-29207178	0.161110150213208	.	.
chr10	29361318	29361817	chr10	29398324	29398823	Rnf146|chr10:29398324-29398823	0.186181388086007	.	.
chr10	29361838	29362337	chr10	29106909	29107408	Rnf146|chr10:29106909-29107408	0.164452537052033	.	.
chr10	29361838	29362337	chr10	29146930	29147429	Rnf146|chr10:29146930-29147429	0.225945127569367	.	.
chr10	29535581	29536080	chr10	29532753	29533252	Rspo3|chr10:29532753-29533252	0.197431360970411	.	.
chr10	30802619	30803118	chr10	30754960	30755459	Ncoa7|chr10:30754960-30755459	0.128433866698626	.	.
chr10	30802619	30803118	chr10	30801947	30802446	Ncoa7|chr10:30801947-30802446	0.409167583236003	.	.
chr10	30802619	30803118	chr10	30927929	30928428	Ncoa7|chr10:30927929-30928428	0.172998260556645	.	.
chr10	30803126	30803625	chr10	30801947	30802446	Ncoa7|chr10:30801947-30802446	0.197506110704418	.	.
chr10	30803126	30803625	chr10	30810769	30811268	Ncoa7|chr10:30810769-30811268	0.210227952902123	.	.
chr10	31608520	31609019	chr10	31519382	31519881	Rnf217|chr10:31519382-31519881	0.152845604205026	.	.
chr10	31608520	31609019	chr10	31553207	31553706	Rnf217|chr10:31553207-31553706	0.116652174887896	.	.
chr10	31608520	31609019	chr10	31592665	31593164	Rnf217|chr10:31592665-31593164	0.128156497152943	.	.
chr10	31609486	31609985	chr10	31784977	31785476	Rnf217|chr10:31784977-31785476	0.140855857651518	.	.
chr10	32889817	32890316	chr10	32577101	32577600	Nkain2|chr10:32577101-32577600	0.146701956759163	.	.
chr10	32889817	32890316	chr10	32602695	32603194	Nkain2|chr10:32602695-32603194	0.178124755362058	.	.
chr10	32889817	32890316	chr10	32754175	32754674	Nkain2|chr10:32754175-32754674	0.259530229853556	.	.
chr10	32889817	32890316	chr10	32782858	32783357	Nkain2|chr10:32782858-32783357	0.132246827998028	.	.
chr10	32890706	32891205	chr10	32754175	32754674	Nkain2|chr10:32754175-32754674	0.115402441518289	.	.
chr10	33623953	33624452	chr10	33558095	33558594	Clvs2|chr10:33558095-33558594	0.253125004695043	.	.
chr10	33623953	33624452	chr10	33558095	33558594	Gm15939|chr10:33558095-33558594	0.253125004695043	.	.
chr10	33623953	33624452	chr10	33703373	33703872	Clvs2|chr10:33703373-33703872	0.128792862428879	.	.
chr10	33623953	33624452	chr10	33703373	33703872	Gm15939|chr10:33703373-33703872	0.128792862428879	.	.
chr10	33624501	33625000	chr10	33558095	33558594	Clvs2|chr10:33558095-33558594	0.191236612578788	.	.
chr10	33624501	33625000	chr10	33558095	33558594	Gm15939|chr10:33558095-33558594	0.191236612578788	.	.
chr10	33624501	33625000	chr10	33703373	33703872	Clvs2|chr10:33703373-33703872	0.115532469021373	.	.
chr10	33624501	33625000	chr10	33703373	33703872	Gm15939|chr10:33703373-33703872	0.115532469021373	.	.
chr10	33624501	33625000	chr10	33914866	33915365	Clvs2|chr10:33914866-33915365	0.103667474836654	.	.
chr10	33624501	33625000	chr10	33914866	33915365	Gm15939|chr10:33914866-33915365	0.103667474836654	.	.
chr10	33904718	33905217	chr10	33717750	33718249	Rsph4a|chr10:33717750-33718249	0.123485191773531	.	.
chr10	34018867	34019366	chr10	34223483	34223982	Gm48045|chr10:34223483-34223982	0.149643750654551	.	.
chr10	34018867	34019366	chr10	34223483	34223982	Rwdd1|chr10:34223483-34223982	0.149643750654551	.	.
chr10	34036511	34037010	chr10	34033850	34034349	Trappc3l|chr10:34033850-34034349	0.120112852247211	.	.
chr10	34096225	34096724	chr10	34152549	34153048	Calhm5|chr10:34152549-34153048	0.29387385342551	.	.
chr10	34206579	34207078	chr10	33986736	33987235	Dse|chr10:33986736-33987235	0.17392144469584	.	.
chr10	34207257	34207756	chr10	34152549	34153048	Dse|chr10:34152549-34153048	0.193109832367095	.	.
chr10	34281970	34282469	chr10	34316872	34317371	Tspyl1|chr10:34316872-34317371	0.205327403888666	.	.
chr10	34297174	34297673	chr10	34316872	34317371	Tspyl4|chr10:34316872-34317371	0.140874912226644	.	.
chr10	34418335	34418834	chr10	34316872	34317371	Nt5dc1|chr10:34316872-34317371	0.212724848690825	.	.
chr10	34418335	34418834	chr10	34328221	34328720	Nt5dc1|chr10:34328221-34328720	0.125119634331784	.	.
chr10	34418335	34418834	chr10	34617147	34617646	Nt5dc1|chr10:34617147-34617646	0.137158172729719	.	.
chr10	38965296	38965795	chr10	38554167	38554666	Lama4|chr10:38554167-38554666	0.213165722681251	.	.
chr10	45289129	45289628	chr10	45363307	45363806	Gm15934|chr10:45363307-45363806	0.136915115613957	.	.
chr10	45289129	45289628	chr10	45622617	45623116	Gm15934|chr10:45622617-45623116	0.250500015604821	.	.
chr10	45289129	45289628	chr10	45684708	45685207	Gm15934|chr10:45684708-45685207	0.249685439954069	.	.
chr10	45335421	45335920	chr10	45373235	45373734	Bves|chr10:45373235-45373734	0.14189873808993	.	.
chr10	45335421	45335920	chr10	45622617	45623116	Bves|chr10:45622617-45623116	0.216750374065874	.	.
chr10	45335421	45335920	chr10	45684708	45685207	Bves|chr10:45684708-45685207	0.326296959282878	.	.
chr10	45335958	45336457	chr10	45373235	45373734	Bves|chr10:45373235-45373734	0.140409562771609	.	.
chr10	45335958	45336457	chr10	45622617	45623116	Bves|chr10:45622617-45623116	0.170921266958453	.	.
chr10	45335958	45336457	chr10	45684708	45685207	Bves|chr10:45684708-45685207	0.386058575531772	.	.
chr10	45485562	45486061	chr10	45653970	45654469	Lin28b|chr10:45653970-45654469	0.149208840941244	.	.
chr10	45486237	45486736	chr10	45373235	45373734	Lin28b|chr10:45373235-45373734	0.140007533845028	.	.
chr10	45486237	45486736	chr10	45653970	45654469	Lin28b|chr10:45653970-45654469	0.151024643477647	.	.
chr10	45577590	45578089	chr10	45373235	45373734	Hace1|chr10:45373235-45373734	0.175826077381491	.	.
chr10	45577590	45578089	chr10	45622617	45623116	Hace1|chr10:45622617-45623116	0.350688929110748	.	.
chr10	45577590	45578089	chr10	45622617	45623116	Hace1|chr10:45622617-45623116	0.350688929110749	.	.
chr10	45577590	45578089	chr10	45684708	45685207	Hace1|chr10:45684708-45685207	0.141352329977484	.	.
chr10	49788557	49789056	chr10	49550910	49551409	Grik2|chr10:49550910-49551409	0.109006635681205	.	.
chr10	52022446	52022945	chr10	52132812	52133311	Vgll2|chr10:52132812-52133311	0.142120655839224	.	.
chr10	52022446	52022945	chr10	52133327	52133826	Vgll2|chr10:52133327-52133826	0.14778798093356	.	.
chr10	52233366	52233865	chr10	51859192	51859691	Dcbld1|chr10:51859192-51859691	0.123480813500912	.	.
chr10	52381975	52382474	chr10	52703990	52704489	Gopc|chr10:52703990-52704489	0.129547677731278	.	.
chr10	52417238	52417737	chr10	52132812	52133311	Nus1|chr10:52132812-52133311	0.12656022596711	.	.
chr10	52418019	52418518	chr10	52132812	52133311	Nus1|chr10:52132812-52133311	0.189760007196808	.	.
chr10	52418019	52418518	chr10	52133327	52133826	Nus1|chr10:52133327-52133826	0.254892558122676	.	.
chr10	52418019	52418518	chr10	52330961	52331460	Nus1|chr10:52330961-52331460	0.213435752908382	.	.
chr10	52418019	52418518	chr10	52704503	52705002	Nus1|chr10:52704503-52705002	0.179665342083671	.	.
chr10	52690218	52690717	chr10	52533814	52534313	Slc35f1|chr10:52533814-52534313	0.126751285033308	.	.
chr10	52690218	52690717	chr10	52691301	52691800	Slc35f1|chr10:52691301-52691800	0.190109522822896	.	.
chr10	52690218	52690717	chr10	52704503	52705002	Slc35f1|chr10:52704503-52705002	0.115518673499026	.	.
chr10	52690801	52691300	chr10	52691301	52691800	Slc35f1|chr10:52691301-52691800	0.40936345190624	.	.
chr10	56106501	56107000	chr10	56115644	56116143	Msl3l2|chr10:56115644-56116143	0.113202644199213	.	.
chr10	56106501	56107000	chr10	56335552	56336051	Msl3l2|chr10:56335552-56336051	0.281696087974963	.	.
chr10	56228732	56229231	chr10	56115644	56116143	Tbc1d32|chr10:56115644-56116143	0.111787474999501	.	.
chr10	56228732	56229231	chr10	56198436	56198935	Tbc1d32|chr10:56198436-56198935	0.16356222676408	.	.
chr10	56228732	56229231	chr10	56347647	56348146	Tbc1d32|chr10:56347647-56348146	0.122631569527776	.	.
chr10	56228732	56229231	chr10	56482186	56482685	Tbc1d32|chr10:56482186-56482685	0.103674255365584	.	.
chr10	56431168	56431667	chr10	56058855	56059354	Gm36595|chr10:56058855-56059354	0.113244564301238	.	.
chr10	56431168	56431667	chr10	56059425	56059924	Gm36595|chr10:56059425-56059924	0.149942522512711	.	.
chr10	56431168	56431667	chr10	56070936	56071435	Gm36595|chr10:56070936-56071435	0.328594888748173	.	.
chr10	56431168	56431667	chr10	56071492	56071991	Gm36595|chr10:56071492-56071991	0.159356214253697	.	.
chr10	56431168	56431667	chr10	56115133	56115632	Gm36595|chr10:56115133-56115632	0.106767038961325	.	.
chr10	56431168	56431667	chr10	56198436	56198935	Gm36595|chr10:56198436-56198935	0.217933994228335	.	.
chr10	56431168	56431667	chr10	56198995	56199494	Gm36595|chr10:56198995-56199494	0.17595995469173	.	.
chr10	56431168	56431667	chr10	56369070	56369569	Gm36595|chr10:56369070-56369569	0.144865203775298	.	.
chr10	56431168	56431667	chr10	56424947	56425446	Gm36595|chr10:56424947-56425446	0.15541397844561	.	.
chr10	56431168	56431667	chr10	56482186	56482685	Gm36595|chr10:56482186-56482685	0.250242322903396	.	.
chr10	56431168	56431667	chr10	56611561	56612060	Gm36595|chr10:56611561-56612060	0.298252230906132	.	.
chr10	56431168	56431667	chr10	56612090	56612589	Gm36595|chr10:56612090-56612589	0.244053926770637	.	.
chr10	56431764	56432263	chr10	56058855	56059354	Gm36595|chr10:56058855-56059354	0.138364626568982	.	.
chr10	56431764	56432263	chr10	56059425	56059924	Gm36595|chr10:56059425-56059924	0.112549914135493	.	.
chr10	56431764	56432263	chr10	56070936	56071435	Gm36595|chr10:56070936-56071435	0.259542002973746	.	.
chr10	56431764	56432263	chr10	56071492	56071991	Gm36595|chr10:56071492-56071991	0.123301426638706	.	.
chr10	56431764	56432263	chr10	56198436	56198935	Gm36595|chr10:56198436-56198935	0.171804048487035	.	.
chr10	56431764	56432263	chr10	56198995	56199494	Gm36595|chr10:56198995-56199494	0.19210512631834	.	.
chr10	56431764	56432263	chr10	56369070	56369569	Gm36595|chr10:56369070-56369569	0.10274955968426	.	.
chr10	56431764	56432263	chr10	56482186	56482685	Gm36595|chr10:56482186-56482685	0.11045475521432	.	.
chr10	56431764	56432263	chr10	56611561	56612060	Gm36595|chr10:56611561-56612060	0.266480130679145	.	.
chr10	56431764	56432263	chr10	56612090	56612589	Gm36595|chr10:56612090-56612589	0.211336023456227	.	.
chr10	57486054	57486553	chr10	57569528	57570027	4930467K11Rik|chr10:57569528-57570027	0.112158370602099	.	.
chr10	57486054	57486553	chr10	57569528	57570027	Hsf2|chr10:57569528-57570027	0.112158370602099	.	.
chr10	57486588	57487087	chr10	57557530	57558029	4930467K11Rik|chr10:57557530-57558029	0.106707669231226	.	.
chr10	57486588	57487087	chr10	57557530	57558029	Hsf2|chr10:57557530-57558029	0.106707669231226	.	.
chr10	57486588	57487087	chr10	57569528	57570027	4930467K11Rik|chr10:57569528-57570027	0.104297499770897	.	.
chr10	57486588	57487087	chr10	57569528	57570027	Hsf2|chr10:57569528-57570027	0.104297499770897	.	.
chr10	57486588	57487087	chr10	57744060	57744559	4930467K11Rik|chr10:57744060-57744559	0.103486992446021	.	.
chr10	57486588	57487087	chr10	57744060	57744559	Hsf2|chr10:57744060-57744559	0.103486992446021	.	.
chr10	57532304	57532803	chr10	57317064	57317563	Serinc1|chr10:57317064-57317563	0.143358102286894	.	.
chr10	57532304	57532803	chr10	57357381	57357880	Serinc1|chr10:57357381-57357880	0.201251011631468	.	.
chr10	57532304	57532803	chr10	57795519	57796018	Serinc1|chr10:57795519-57796018	0.230411527196699	.	.
chr10	57631815	57632314	chr10	57317064	57317563	Pkib|chr10:57317064-57317563	0.192618116288157	.	.
chr10	57631815	57632314	chr10	57447879	57448378	Pkib|chr10:57447879-57448378	0.22232648108659	.	.
chr10	57631815	57632314	chr10	57783465	57783964	Pkib|chr10:57783465-57783964	0.324623012135412	.	.
chr10	57631815	57632314	chr10	57841830	57842329	Pkib|chr10:57841830-57842329	0.13984318718498	.	.
chr10	57784508	57785007	chr10	57727620	57728119	Fabp7|chr10:57727620-57728119	0.122591536511971	.	.
chr10	57784508	57785007	chr10	57783465	57783964	Fabp7|chr10:57783465-57783964	0.18633340356237	.	.
chr10	57784508	57785007	chr10	57829597	57830096	Fabp7|chr10:57829597-57830096	0.11017191919598	.	.
chr10	57794436	57794935	chr10	57569528	57570027	Smpdl3a|chr10:57569528-57570027	0.103827583988621	.	.
chr10	57794436	57794935	chr10	57728165	57728664	Smpdl3a|chr10:57728165-57728664	0.108456332402175	.	.
chr10	57794436	57794935	chr10	57822486	57822985	Smpdl3a|chr10:57822486-57822985	0.137712154422699	.	.
chr10	57794436	57794935	chr10	57829597	57830096	Smpdl3a|chr10:57829597-57830096	0.167171113555583	.	.
chr10	57794436	57794935	chr10	57841830	57842329	Smpdl3a|chr10:57841830-57842329	0.122812411225248	.	.
chr10	57794939	57795438	chr10	57728165	57728664	Smpdl3a|chr10:57728165-57728664	0.177348846211731	.	.
chr10	57794939	57795438	chr10	57783465	57783964	Smpdl3a|chr10:57783465-57783964	0.158838791028979	.	.
chr10	57794939	57795438	chr10	57795519	57796018	Smpdl3a|chr10:57795519-57796018	0.367382102409143	.	.
chr10	58255194	58255693	chr10	58371409	58371908	Gcc2|chr10:58371409-58371908	0.127802287091686	.	.
chr10	58323065	58323564	chr10	58371978	58372477	Lims1|chr10:58371978-58372477	0.142890314986206	.	.
chr10	58446597	58447096	chr10	58382517	58383016	Ranbp2|chr10:58382517-58383016	0.116123328815244	.	.
chr10	58447107	58447606	chr10	58362676	58363175	Ranbp2|chr10:58362676-58363175	0.113273891215574	.	.
chr10	58447107	58447606	chr10	58384035	58384534	Ranbp2|chr10:58384035-58384534	0.112948956462974	.	.
chr10	58497623	58498122	chr10	58362676	58363175	Ccdc138|chr10:58362676-58363175	0.141280360416794	.	.
chr10	58497623	58498122	chr10	58477133	58477632	Ccdc138|chr10:58477133-58477632	0.11847979652793	.	.
chr10	62340040	62340539	chr10	62275118	62275617	Hk1os|chr10:62275118-62275617	0.132909954263725	.	.
chr10	62340040	62340539	chr10	62294061	62294560	Hk1os|chr10:62294061-62294560	0.176953661064322	.	.
chr10	62340040	62340539	chr10	62332391	62332890	Hk1os|chr10:62332391-62332890	0.179900782019932	.	.
chr10	62340040	62340539	chr10	62674652	62675151	Hk1os|chr10:62674652-62675151	0.136901215705304	.	.
chr10	62449224	62449723	chr10	62469685	62470184	4930507D05Rik|chr10:62469685-62470184	0.144183419466635	.	.
chr10	62449224	62449723	chr10	62469685	62470184	Supv3l1|chr10:62469685-62470184	0.144183419466635	.	.
chr10	62449766	62450265	chr10	62332391	62332890	4930507D05Rik|chr10:62332391-62332890	0.121668030833564	.	.
chr10	62449766	62450265	chr10	62332391	62332890	Supv3l1|chr10:62332391-62332890	0.121668030833564	.	.
chr10	62449766	62450265	chr10	62410887	62411386	4930507D05Rik|chr10:62410887-62411386	0.106666965503619	.	.
chr10	62449766	62450265	chr10	62410887	62411386	Supv3l1|chr10:62410887-62411386	0.106666965503619	.	.
chr10	62486129	62486628	chr10	62469685	62470184	Vps26a|chr10:62469685-62470184	0.146143319533215	.	.
chr10	62486629	62487128	chr10	62260971	62261470	Vps26a|chr10:62260971-62261470	0.176189833165925	.	.
chr10	62486629	62487128	chr10	62410887	62411386	Vps26a|chr10:62410887-62411386	0.105627336970862	.	.
chr10	62486629	62487128	chr10	62590203	62590702	Vps26a|chr10:62590203-62590702	0.15936517998205	.	.
chr10	62577623	62578122	chr10	62590203	62590702	4933428P19Rik|chr10:62590203-62590702	0.185363735851342	.	.
chr10	62577623	62578122	chr10	62590203	62590702	Kif1bp|chr10:62590203-62590702	0.185363735851342	.	.
chr10	62577623	62578122	chr10	62865210	62865709	4933428P19Rik|chr10:62865210-62865709	0.239049197311269	.	.
chr10	62577623	62578122	chr10	62865210	62865709	Kif1bp|chr10:62865210-62865709	0.239049197311269	.	.
chr10	62577623	62578122	chr10	62865795	62866294	4933428P19Rik|chr10:62865795-62866294	0.121198949184828	.	.
chr10	62577623	62578122	chr10	62865795	62866294	Kif1bp|chr10:62865795-62866294	0.121198949184828	.	.
chr10	62577623	62578122	chr10	62971839	62972338	4933428P19Rik|chr10:62971839-62972338	0.240129652634614	.	.
chr10	62577623	62578122	chr10	62971839	62972338	Kif1bp|chr10:62971839-62972338	0.240129652634614	.	.
chr10	62578211	62578710	chr10	62410887	62411386	4933428P19Rik|chr10:62410887-62411386	0.161684025032259	.	.
chr10	62578211	62578710	chr10	62410887	62411386	Kif1bp|chr10:62410887-62411386	0.161684025032259	.	.
chr10	62578211	62578710	chr10	62500120	62500619	4933428P19Rik|chr10:62500120-62500619	0.126212321589367	.	.
chr10	62578211	62578710	chr10	62500120	62500619	Kif1bp|chr10:62500120-62500619	0.126212321589367	.	.
chr10	62578211	62578710	chr10	62590203	62590702	4933428P19Rik|chr10:62590203-62590702	0.155454797871256	.	.
chr10	62578211	62578710	chr10	62590203	62590702	Kif1bp|chr10:62590203-62590702	0.155454797871256	.	.
chr10	62578211	62578710	chr10	62865210	62865709	4933428P19Rik|chr10:62865210-62865709	0.286762440085837	.	.
chr10	62578211	62578710	chr10	62865210	62865709	Kif1bp|chr10:62865210-62865709	0.286762440085837	.	.
chr10	62578211	62578710	chr10	62865795	62866294	4933428P19Rik|chr10:62865795-62866294	0.152765619292685	.	.
chr10	62578211	62578710	chr10	62865795	62866294	Kif1bp|chr10:62865795-62866294	0.152765619292685	.	.
chr10	62578211	62578710	chr10	62971839	62972338	4933428P19Rik|chr10:62971839-62972338	0.226017306517526	.	.
chr10	62578211	62578710	chr10	62971839	62972338	Kif1bp|chr10:62971839-62972338	0.226017306517526	.	.
chr10	62602059	62602558	chr10	62260971	62261470	Ddx21|chr10:62260971-62261470	0.185603457500006	.	.
chr10	62602059	62602558	chr10	62260971	62261470	Gm47257|chr10:62260971-62261470	0.185603457500006	.	.
chr10	62602059	62602558	chr10	62856650	62857149	Ddx21|chr10:62856650-62857149	0.132077566639269	.	.
chr10	62602059	62602558	chr10	62856650	62857149	Gm47257|chr10:62856650-62857149	0.132077566639269	.	.
chr10	62602059	62602558	chr10	62865210	62865709	Ddx21|chr10:62865210-62865709	0.230357529173896	.	.
chr10	62602059	62602558	chr10	62865210	62865709	Gm47257|chr10:62865210-62865709	0.230357529173896	.	.
chr10	62602059	62602558	chr10	62866298	62866797	Ddx21|chr10:62866298-62866797	0.117504243393873	.	.
chr10	62602059	62602558	chr10	62866298	62866797	Gm47257|chr10:62866298-62866797	0.117504243393873	.	.
chr10	62602590	62603089	chr10	62887257	62887756	Ddx21|chr10:62887257-62887756	0.116933720340219	.	.
chr10	62602590	62603089	chr10	62887257	62887756	Gm47257|chr10:62887257-62887756	0.116933720340219	.	.
chr10	62651098	62651597	chr10	62260971	62261470	Ddx50|chr10:62260971-62261470	0.107633708164438	.	.
chr10	62651098	62651597	chr10	62856650	62857149	Ddx50|chr10:62856650-62857149	0.196899979188293	.	.
chr10	62651098	62651597	chr10	62865210	62865709	Ddx50|chr10:62865210-62865709	0.340681817219402	.	.
chr10	62651098	62651597	chr10	62865795	62866294	Ddx50|chr10:62865795-62866294	0.285445437500732	.	.
chr10	62651098	62651597	chr10	62971839	62972338	Ddx50|chr10:62971839-62972338	0.135862430577166	.	.
chr10	62725538	62726037	chr10	62260971	62261470	Stox1|chr10:62260971-62261470	0.23438170923018	.	.
chr10	62725538	62726037	chr10	62275118	62275617	Stox1|chr10:62275118-62275617	0.23593474963757	.	.
chr10	62725538	62726037	chr10	62590203	62590702	Stox1|chr10:62590203-62590702	0.225594373376954	.	.
chr10	62725538	62726037	chr10	62856650	62857149	Stox1|chr10:62856650-62857149	0.175735530943138	.	.
chr10	62725538	62726037	chr10	62865210	62865709	Stox1|chr10:62865210-62865709	0.177524076470584	.	.
chr10	62791593	62792092	chr10	62856650	62857149	Ccar1|chr10:62856650-62857149	0.209967571659891	.	.
chr10	62791593	62792092	chr10	62865210	62865709	Ccar1|chr10:62865210-62865709	0.133611977088936	.	.
chr10	62791593	62792092	chr10	62865795	62866294	Ccar1|chr10:62865795-62866294	0.149081432792842	.	.
chr10	62792172	62792671	chr10	62590203	62590702	Ccar1|chr10:62590203-62590702	0.105347000345373	.	.
chr10	62792172	62792671	chr10	62856650	62857149	Ccar1|chr10:62856650-62857149	0.208032131877087	.	.
chr10	62792172	62792671	chr10	62865210	62865709	Ccar1|chr10:62865210-62865709	0.227665901202261	.	.
chr10	62792172	62792671	chr10	62865795	62866294	Ccar1|chr10:62865795-62866294	0.225007160635055	.	.
chr10	62792172	62792671	chr10	62886750	62887249	Ccar1|chr10:62886750-62887249	0.112730494181427	.	.
chr10	62792172	62792671	chr10	62971839	62972338	Ccar1|chr10:62971839-62972338	0.126587484140366	.	.
chr10	62920395	62920894	chr10	62590203	62590702	Slc25a16|chr10:62590203-62590702	0.111407620212776	.	.
chr10	62920395	62920894	chr10	62865210	62865709	Slc25a16|chr10:62865210-62865709	0.185753768020417	.	.
chr10	62920395	62920894	chr10	62865795	62866294	Slc25a16|chr10:62865795-62866294	0.248434482948271	.	.
chr10	62920395	62920894	chr10	62866298	62866797	Slc25a16|chr10:62866298-62866797	0.127196977647621	.	.
chr10	62920395	62920894	chr10	62886750	62887249	Slc25a16|chr10:62886750-62887249	0.193309743293219	.	.
chr10	62946840	62947339	chr10	62549665	62550164	Dna2|chr10:62549665-62550164	0.113437402234413	.	.
chr10	62946840	62947339	chr10	62590203	62590702	Dna2|chr10:62590203-62590702	0.220571088016142	.	.
chr10	62946840	62947339	chr10	62831702	62832201	Dna2|chr10:62831702-62832201	0.123892306206378	.	.
chr10	62946840	62947339	chr10	62846898	62847397	Dna2|chr10:62846898-62847397	0.144091452912132	.	.
chr10	62946840	62947339	chr10	62856650	62857149	Dna2|chr10:62856650-62857149	0.189533391090576	.	.
chr10	62979983	62980482	chr10	62590203	62590702	Rufy2|chr10:62590203-62590702	0.174837086485557	.	.
chr10	62979983	62980482	chr10	62856650	62857149	Rufy2|chr10:62856650-62857149	0.281995040242513	.	.
chr10	62979983	62980482	chr10	62865210	62865709	Rufy2|chr10:62865210-62865709	0.3938396023892	.	.
chr10	62979983	62980482	chr10	62865795	62866294	Rufy2|chr10:62865795-62866294	0.134723129708886	.	.
chr10	62979983	62980482	chr10	62971839	62972338	Rufy2|chr10:62971839-62972338	0.215812543870891	.	.
chr10	62980587	62981086	chr10	62846898	62847397	Rufy2|chr10:62846898-62847397	0.121793708722695	.	.
chr10	62980587	62981086	chr10	62850934	62851433	Rufy2|chr10:62850934-62851433	0.218095387564546	.	.
chr10	62980587	62981086	chr10	62856650	62857149	Rufy2|chr10:62856650-62857149	0.145686502559698	.	.
chr10	62980587	62981086	chr10	62865210	62865709	Rufy2|chr10:62865210-62865709	0.248979250400585	.	.
chr10	62980587	62981086	chr10	62971839	62972338	Rufy2|chr10:62971839-62972338	0.135093121929941	.	.
chr10	75764120	75764619	chr10	75951750	75952249	Cabin1|chr10:75951750-75952249	0.106815605448848	.	.
chr10	75773277	75773776	chr10	76203887	76204386	Ddt|chr10:76203887-76204386	0.131824019537977	.	.
chr10	75797531	75798030	chr10	75858827	75859326	Gstt1|chr10:75858827-75859326	0.13398382893004	.	.
chr10	75797531	75798030	chr10	75950691	75951190	Gstt1|chr10:75950691-75951190	0.181022706867569	.	.
chr10	75797531	75798030	chr10	76203887	76204386	Gstt1|chr10:76203887-76204386	0.158177297337026	.	.
chr10	75837242	75837741	chr10	75872865	75873364	Gstt2|chr10:75872865-75873364	0.222177924452048	.	.
chr10	75859343	75859842	chr10	75858827	75859326	Mif|chr10:75858827-75859326	0.232791236514516	.	.
chr10	75859343	75859842	chr10	75950691	75951190	Mif|chr10:75950691-75951190	0.281602925682534	.	.
chr10	75859343	75859842	chr10	76108602	76109101	Mif|chr10:76108602-76109101	0.144934790696737	.	.
chr10	75859343	75859842	chr10	76203887	76204386	Mif|chr10:76203887-76204386	0.31825425325557	.	.
chr10	75860073	75860572	chr10	75872865	75873364	Mif|chr10:75872865-75873364	0.18593952690098	.	.
chr10	75860073	75860572	chr10	75950691	75951190	Mif|chr10:75950691-75951190	0.14886926002388	.	.
chr10	75893088	75893587	chr10	75950691	75951190	Derl3|chr10:75950691-75951190	0.210581418312607	.	.
chr10	75893088	75893587	chr10	75951750	75952249	Derl3|chr10:75951750-75952249	0.128636993970648	.	.
chr10	75893088	75893587	chr10	76108602	76109101	Derl3|chr10:76108602-76109101	0.12838358615243	.	.
chr10	75893088	75893587	chr10	76203887	76204386	Derl3|chr10:76203887-76204386	0.201921434767786	.	.
chr10	75921379	75921878	chr10	75858827	75859326	Smarcb1|chr10:75858827-75859326	0.117244901995487	.	.
chr10	75921379	75921878	chr10	75950691	75951190	Smarcb1|chr10:75950691-75951190	0.193287005066877	.	.
chr10	75921379	75921878	chr10	76108602	76109101	Smarcb1|chr10:76108602-76109101	0.110675276328598	.	.
chr10	75921379	75921878	chr10	76203887	76204386	Smarcb1|chr10:76203887-76204386	0.149189461351303	.	.
chr10	75935571	75936070	chr10	75951750	75952249	Mmp11|chr10:75951750-75952249	0.217782755899262	.	.
chr10	76032290	76032789	chr10	75872865	75873364	Zfp280b|chr10:75872865-75873364	0.160996709642079	.	.
chr10	76032290	76032789	chr10	75950691	75951190	Zfp280b|chr10:75950691-75951190	0.171216693934395	.	.
chr10	76032290	76032789	chr10	75951750	75952249	Zfp280b|chr10:75951750-75952249	0.259255700926387	.	.
chr10	76032290	76032789	chr10	76108602	76109101	Zfp280b|chr10:76108602-76109101	0.294980123145656	.	.
chr10	76032290	76032789	chr10	76203887	76204386	Zfp280b|chr10:76203887-76204386	0.299856598702344	.	.
chr10	76237626	76238125	chr10	75872865	75873364	Prmt2|chr10:75872865-75873364	0.283779507878164	.	.
chr10	76237626	76238125	chr10	75951750	75952249	Prmt2|chr10:75951750-75952249	0.303413838240611	.	.
chr10	76237626	76238125	chr10	76108602	76109101	Prmt2|chr10:76108602-76109101	0.281509067876372	.	.
chr10	76237626	76238125	chr10	76203887	76204386	Prmt2|chr10:76203887-76204386	0.216764320910346	.	.
chr10	76253541	76254040	chr10	76297808	76298307	S100b|chr10:76297808-76298307	0.105951945224728	.	.
chr10	76253541	76254040	chr10	76322000	76322499	S100b|chr10:76322000-76322499	0.156061638627163	.	.
chr10	76253541	76254040	chr10	76416772	76417271	S100b|chr10:76416772-76417271	0.31135939301516	.	.
chr10	76253541	76254040	chr10	76455222	76455721	S100b|chr10:76455222-76455721	0.127888954104669	.	.
chr10	76345090	76345589	chr10	76108602	76109101	Dip2a|chr10:76108602-76109101	0.350060886512508	.	.
chr10	76345090	76345589	chr10	76203887	76204386	Dip2a|chr10:76203887-76204386	0.246605300756761	.	.
chr10	76442015	76442514	chr10	76108602	76109101	Pcnt|chr10:76108602-76109101	0.139388925679857	.	.
chr10	76442015	76442514	chr10	76203887	76204386	Pcnt|chr10:76203887-76204386	0.195629639788474	.	.
chr10	76442015	76442514	chr10	76308710	76309209	Pcnt|chr10:76308710-76309209	0.122872738584279	.	.
chr10	76442556	76443055	chr10	76108602	76109101	Pcnt|chr10:76108602-76109101	0.165321851204676	.	.
chr10	76442556	76443055	chr10	76203887	76204386	Pcnt|chr10:76203887-76204386	0.221069677154519	.	.
chr10	76468680	76469179	chr10	76203887	76204386	Mcm3ap|chr10:76203887-76204386	0.16654800042095	.	.
chr10	76468680	76469179	chr10	76203887	76204386	Ybey|chr10:76203887-76204386	0.16654800042095	.	.
chr10	78574182	78574681	chr10	78686751	78687250	Ilvbl|chr10:78686751-78687250	0.305710940484627	.	.
chr10	78574182	78574681	chr10	78787724	78788223	Ilvbl|chr10:78787724-78788223	0.195684574794503	.	.
chr10	78574182	78574681	chr10	78812600	78813099	Ilvbl|chr10:78812600-78813099	0.232701314733243	.	.
chr10	78574691	78575190	chr10	78686751	78687250	Ilvbl|chr10:78686751-78687250	0.184147000683765	.	.
chr10	78574691	78575190	chr10	78787724	78788223	Ilvbl|chr10:78787724-78788223	0.180588933151025	.	.
chr10	78574691	78575190	chr10	78812600	78813099	Ilvbl|chr10:78812600-78813099	0.144016000037962	.	.
chr10	78746859	78747358	chr10	78686751	78687250	Gm30400|chr10:78686751-78687250	0.335237792623956	.	.
chr10	78746859	78747358	chr10	78787724	78788223	Gm30400|chr10:78787724-78788223	0.149759195143556	.	.
chr10	78746859	78747358	chr10	78812600	78813099	Gm30400|chr10:78812600-78813099	0.324925508971004	.	.
chr10	78747414	78747913	chr10	78686751	78687250	Gm30400|chr10:78686751-78687250	0.379195061608967	.	.
chr10	78747414	78747913	chr10	78787724	78788223	Gm30400|chr10:78787724-78788223	0.254686678667582	.	.
chr10	78747414	78747913	chr10	78812600	78813099	Gm30400|chr10:78812600-78813099	0.314166238190159	.	.
chr10	78752339	78752838	chr10	78686751	78687250	Ccdc105|chr10:78686751-78687250	0.320955290242617	.	.
chr10	78752339	78752838	chr10	78812600	78813099	Ccdc105|chr10:78812600-78813099	0.243389382506167	.	.
chr10	78752863	78753362	chr10	78686751	78687250	Ccdc105|chr10:78686751-78687250	0.115253338977101	.	.
chr10	78752863	78753362	chr10	78787724	78788223	Ccdc105|chr10:78787724-78788223	0.178718572236113	.	.
chr10	78752863	78753362	chr10	78812600	78813099	Ccdc105|chr10:78812600-78813099	0.282494752916312	.	.
chr10	78779460	78779959	chr10	78632261	78632760	Slc1a6|chr10:78632261-78632760	0.229909296715865	.	.
chr10	78779460	78779959	chr10	78686751	78687250	Slc1a6|chr10:78686751-78687250	0.119656504879518	.	.
chr10	78780051	78780550	chr10	78787724	78788223	Slc1a6|chr10:78787724-78788223	0.161404075420057	.	.
chr10	79097368	79097867	chr10	78787724	78788223	2610008E11Rik|chr10:78787724-78788223	0.152274948451303	.	.
chr10	79097368	79097867	chr10	78812600	78813099	2610008E11Rik|chr10:78812600-78813099	0.172285810563193	.	.
chr10	79533018	79533517	chr10	79595188	79595687	Plpp2|chr10:79595188-79595687	0.104010994855195	.	.
chr10	79533018	79533517	chr10	79597022	79597521	Plpp2|chr10:79597022-79597521	0.295364494456432	.	.
chr10	79533018	79533517	chr10	79649318	79649817	Plpp2|chr10:79649318-79649817	0.110905742752958	.	.
chr10	79533018	79533517	chr10	79654793	79655292	Plpp2|chr10:79654793-79655292	0.440992411533008	.	.
chr10	79533018	79533517	chr10	79654793	79655292	Plpp2|chr10:79654793-79655292	0.440992411533009	.	.
chr10	79533018	79533517	chr10	79655302	79655801	Plpp2|chr10:79655302-79655801	0.318152414350119	.	.
chr10	79533018	79533517	chr10	79712388	79712887	Plpp2|chr10:79712388-79712887	0.119149503119649	.	.
chr10	79533018	79533517	chr10	79726115	79726614	Plpp2|chr10:79726115-79726614	0.188265095781743	.	.
chr10	79533559	79534058	chr10	79597022	79597521	Plpp2|chr10:79597022-79597521	0.133643662129077	.	.
chr10	79533559	79534058	chr10	79638841	79639340	Plpp2|chr10:79638841-79639340	0.229325680656229	.	.
chr10	79533559	79534058	chr10	79649318	79649817	Plpp2|chr10:79649318-79649817	0.213934218672037	.	.
chr10	79533559	79534058	chr10	79654793	79655292	Plpp2|chr10:79654793-79655292	0.245123829270407	.	.
chr10	79533559	79534058	chr10	79655302	79655801	Plpp2|chr10:79655302-79655801	0.244655132419882	.	.
chr10	79533559	79534058	chr10	79712388	79712887	Plpp2|chr10:79712388-79712887	0.248440065573315	.	.
chr10	79554879	79555378	chr10	79597022	79597521	Mier2|chr10:79597022-79597521	0.259758809891316	.	.
chr10	79554879	79555378	chr10	79638841	79639340	Mier2|chr10:79638841-79639340	0.37368362842932	.	.
chr10	79554879	79555378	chr10	79654793	79655292	Mier2|chr10:79654793-79655292	0.450207069547463	.	.
chr10	79554879	79555378	chr10	79655302	79655801	Mier2|chr10:79655302-79655801	0.354067789566751	.	.
chr10	79554879	79555378	chr10	79712388	79712887	Mier2|chr10:79712388-79712887	0.13718195047141	.	.
chr10	79613886	79614385	chr10	79597022	79597521	C2cd4c|chr10:79597022-79597521	0.304124370928268	.	.
chr10	79613886	79614385	chr10	79638841	79639340	C2cd4c|chr10:79638841-79639340	0.355029559671714	.	.
chr10	79613886	79614385	chr10	79649318	79649817	C2cd4c|chr10:79649318-79649817	0.125254537104984	.	.
chr10	79613886	79614385	chr10	79654793	79655292	C2cd4c|chr10:79654793-79655292	0.522676966967167	.	.
chr10	79613886	79614385	chr10	79655302	79655801	C2cd4c|chr10:79655302-79655801	0.408695797387371	.	.
chr10	79613886	79614385	chr10	79712388	79712887	C2cd4c|chr10:79712388-79712887	0.151561825328138	.	.
chr10	79637007	79637506	chr10	79649318	79649817	Gm47163|chr10:79649318-79649817	0.108255239490086	.	.
chr10	79637007	79637506	chr10	79649318	79649817	Shc2|chr10:79649318-79649817	0.108255239490086	.	.
chr10	79637007	79637506	chr10	79655302	79655801	Gm47163|chr10:79655302-79655801	0.17095287219124	.	.
chr10	79637007	79637506	chr10	79655302	79655801	Shc2|chr10:79655302-79655801	0.17095287219124	.	.
chr10	79637658	79638157	chr10	79597022	79597521	Gm47163|chr10:79597022-79597521	0.112367366852004	.	.
chr10	79637658	79638157	chr10	79597022	79597521	Shc2|chr10:79597022-79597521	0.112367366852004	.	.
chr10	79637658	79638157	chr10	79695112	79695611	Gm47163|chr10:79695112-79695611	0.206598852663824	.	.
chr10	79637658	79638157	chr10	79695112	79695611	Shc2|chr10:79695112-79695611	0.206598852663824	.	.
chr10	79663935	79664434	chr10	79655302	79655801	Madcam1|chr10:79655302-79655801	0.121888371078139	.	.
chr10	79668658	79669157	chr10	79595188	79595687	Tpgs1|chr10:79595188-79595687	0.109120856380777	.	.
chr10	79668658	79669157	chr10	79638841	79639340	Tpgs1|chr10:79638841-79639340	0.242100218747975	.	.
chr10	79668658	79669157	chr10	79654793	79655292	Tpgs1|chr10:79654793-79655292	0.287135607171798	.	.
chr10	79668658	79669157	chr10	79655302	79655801	Tpgs1|chr10:79655302-79655801	0.151292615684034	.	.
chr10	79669185	79669684	chr10	79595188	79595687	Tpgs1|chr10:79595188-79595687	0.145212323589309	.	.
chr10	79669185	79669684	chr10	79597022	79597521	Tpgs1|chr10:79597022-79597521	0.205894031081859	.	.
chr10	79669185	79669684	chr10	79638841	79639340	Tpgs1|chr10:79638841-79639340	0.304965103916331	.	.
chr10	79669185	79669684	chr10	79654793	79655292	Tpgs1|chr10:79654793-79655292	0.554429599237973	.	.
chr10	79669185	79669684	chr10	79655302	79655801	Tpgs1|chr10:79655302-79655801	0.412226797397238	.	.
chr10	79669185	79669684	chr10	79712388	79712887	Tpgs1|chr10:79712388-79712887	0.157287385385834	.	.
chr10	79669743	79670242	chr10	79597022	79597521	Tpgs1|chr10:79597022-79597521	0.214448011667014	.	.
chr10	79669743	79670242	chr10	79638841	79639340	Tpgs1|chr10:79638841-79639340	0.330027107589202	.	.
chr10	79669743	79670242	chr10	79654793	79655292	Tpgs1|chr10:79654793-79655292	0.317645404120801	.	.
chr10	79669743	79670242	chr10	79655302	79655801	Tpgs1|chr10:79655302-79655801	0.356549979875035	.	.
chr10	79669743	79670242	chr10	79712388	79712887	Tpgs1|chr10:79712388-79712887	0.172014365760825	.	.
chr10	79681760	79682259	chr10	79595188	79595687	Cdc34|chr10:79595188-79595687	0.158488831877716	.	.
chr10	79681760	79682259	chr10	79597022	79597521	Cdc34|chr10:79597022-79597521	0.129639190578415	.	.
chr10	79681760	79682259	chr10	79638841	79639340	Cdc34|chr10:79638841-79639340	0.225524248846735	.	.
chr10	79681760	79682259	chr10	79654793	79655292	Cdc34|chr10:79654793-79655292	0.454371221845139	.	.
chr10	79681760	79682259	chr10	79655302	79655801	Cdc34|chr10:79655302-79655801	0.272659643970557	.	.
chr10	79704113	79704612	chr10	79638841	79639340	Bsg|chr10:79638841-79639340	0.235131605616183	.	.
chr10	79704113	79704612	chr10	79654793	79655292	Bsg|chr10:79654793-79655292	0.247236404026197	.	.
chr10	79704113	79704612	chr10	79655302	79655801	Bsg|chr10:79655302-79655801	0.142889660709351	.	.
chr10	79716415	79716914	chr10	79654793	79655292	Hcn2|chr10:79654793-79655292	0.134363929878684	.	.
chr10	79716415	79716914	chr10	79712388	79712887	Hcn2|chr10:79712388-79712887	0.185691909548474	.	.
chr10	79717010	79717509	chr10	79649318	79649817	Hcn2|chr10:79649318-79649817	0.109964910282788	.	.
chr10	79746371	79746870	chr10	79654793	79655292	Polrmt|chr10:79654793-79655292	0.158096257229084	.	.
chr10	79746371	79746870	chr10	79655302	79655801	Polrmt|chr10:79655302-79655801	0.148617083380772	.	.
chr10	81252204	81252703	chr10	81430157	81430656	Matk|chr10:81430157-81430656	0.11526484532818	.	.
chr10	81252204	81252703	chr10	81430826	81431325	Matk|chr10:81430826-81431325	0.121007509990042	.	.
chr10	81252204	81252703	chr10	81526637	81527136	Matk|chr10:81526637-81527136	0.210051738885354	.	.
chr10	81252204	81252703	chr10	81551522	81552021	Matk|chr10:81551522-81552021	0.301484522850675	.	.
chr10	81252204	81252703	chr10	81571498	81571997	Matk|chr10:81571498-81571997	0.208594493991967	.	.
chr10	81252204	81252703	chr10	81605015	81605514	Matk|chr10:81605015-81605514	0.176092635985544	.	.
chr10	81252204	81252703	chr10	81633421	81633920	Matk|chr10:81633421-81633920	0.244545397840651	.	.
chr10	81252204	81252703	chr10	81643405	81643904	Matk|chr10:81643405-81643904	0.139675582670995	.	.
chr10	81253019	81253518	chr10	81257213	81257712	Matk|chr10:81257213-81257712	0.124249211066172	.	.
chr10	81253019	81253518	chr10	81285670	81286169	Matk|chr10:81285670-81286169	0.157104944136485	.	.
chr10	81253019	81253518	chr10	81430157	81430656	Matk|chr10:81430157-81430656	0.183464063682423	.	.
chr10	81253019	81253518	chr10	81430826	81431325	Matk|chr10:81430826-81431325	0.162747937206916	.	.
chr10	81253019	81253518	chr10	81432821	81433320	Matk|chr10:81432821-81433320	0.183678638616119	.	.
chr10	81253019	81253518	chr10	81464334	81464833	Matk|chr10:81464334-81464833	0.10761283544259	.	.
chr10	81253019	81253518	chr10	81472805	81473304	Matk|chr10:81472805-81473304	0.287144170764215	.	.
chr10	81253019	81253518	chr10	81551522	81552021	Matk|chr10:81551522-81552021	0.126221770492435	.	.
chr10	81253019	81253518	chr10	81571498	81571997	Matk|chr10:81571498-81571997	0.280599847051029	.	.
chr10	81253019	81253518	chr10	81605015	81605514	Matk|chr10:81605015-81605514	0.190730402451835	.	.
chr10	81253019	81253518	chr10	81633421	81633920	Matk|chr10:81633421-81633920	0.130041775168095	.	.
chr10	81266395	81266894	chr10	81285670	81286169	Apba3|chr10:81285670-81286169	0.216175357354453	.	.
chr10	81266395	81266894	chr10	81285670	81286169	Mrpl54|chr10:81285670-81286169	0.216175357354453	.	.
chr10	81266395	81266894	chr10	81430157	81430656	Apba3|chr10:81430157-81430656	0.159387416158784	.	.
chr10	81266395	81266894	chr10	81430157	81430656	Mrpl54|chr10:81430157-81430656	0.159387416158784	.	.
chr10	81266395	81266894	chr10	81430826	81431325	Apba3|chr10:81430826-81431325	0.236992046059474	.	.
chr10	81266395	81266894	chr10	81430826	81431325	Mrpl54|chr10:81430826-81431325	0.236992046059474	.	.
chr10	81266395	81266894	chr10	81432821	81433320	Apba3|chr10:81432821-81433320	0.143609491279375	.	.
chr10	81266395	81266894	chr10	81432821	81433320	Mrpl54|chr10:81432821-81433320	0.143609491279375	.	.
chr10	81266395	81266894	chr10	81472805	81473304	Apba3|chr10:81472805-81473304	0.283185194794697	.	.
chr10	81266395	81266894	chr10	81472805	81473304	Mrpl54|chr10:81472805-81473304	0.283185194794697	.	.
chr10	81266395	81266894	chr10	81551522	81552021	Apba3|chr10:81551522-81552021	0.201592237483407	.	.
chr10	81266395	81266894	chr10	81551522	81552021	Mrpl54|chr10:81551522-81552021	0.201592237483407	.	.
chr10	81266395	81266894	chr10	81570705	81571204	Apba3|chr10:81570705-81571204	0.300770509833431	.	.
chr10	81266395	81266894	chr10	81570705	81571204	Mrpl54|chr10:81570705-81571204	0.300770509833431	.	.
chr10	81266395	81266894	chr10	81571498	81571997	Apba3|chr10:81571498-81571997	0.20840314261422	.	.
chr10	81266395	81266894	chr10	81571498	81571997	Mrpl54|chr10:81571498-81571997	0.20840314261422	.	.
chr10	81266395	81266894	chr10	81605015	81605514	Apba3|chr10:81605015-81605514	0.273521956162813	.	.
chr10	81266395	81266894	chr10	81605015	81605514	Mrpl54|chr10:81605015-81605514	0.273521956162813	.	.
chr10	81266395	81266894	chr10	81633421	81633920	Apba3|chr10:81633421-81633920	0.232797997152459	.	.
chr10	81266395	81266894	chr10	81633421	81633920	Mrpl54|chr10:81633421-81633920	0.232797997152459	.	.
chr10	81266395	81266894	chr10	81643405	81643904	Apba3|chr10:81643405-81643904	0.222437742881934	.	.
chr10	81266395	81266894	chr10	81643405	81643904	Mrpl54|chr10:81643405-81643904	0.222437742881934	.	.
chr10	81292618	81293117	chr10	81257213	81257712	Pip5k1c|chr10:81257213-81257712	0.147861057712215	.	.
chr10	81292618	81293117	chr10	81430157	81430656	Pip5k1c|chr10:81430157-81430656	0.245695887995382	.	.
chr10	81292618	81293117	chr10	81430826	81431325	Pip5k1c|chr10:81430826-81431325	0.276554793106432	.	.
chr10	81292618	81293117	chr10	81432821	81433320	Pip5k1c|chr10:81432821-81433320	0.271579378707388	.	.
chr10	81292618	81293117	chr10	81450104	81450603	Pip5k1c|chr10:81450104-81450603	0.159317553734422	.	.
chr10	81292618	81293117	chr10	81464334	81464833	Pip5k1c|chr10:81464334-81464833	0.11720954374434	.	.
chr10	81292618	81293117	chr10	81472805	81473304	Pip5k1c|chr10:81472805-81473304	0.134778106736553	.	.
chr10	81292618	81293117	chr10	81502626	81503125	Pip5k1c|chr10:81502626-81503125	0.14046780930973	.	.
chr10	81292618	81293117	chr10	81551522	81552021	Pip5k1c|chr10:81551522-81552021	0.170283175938516	.	.
chr10	81292618	81293117	chr10	81570705	81571204	Pip5k1c|chr10:81570705-81571204	0.187107973785068	.	.
chr10	81292618	81293117	chr10	81571498	81571997	Pip5k1c|chr10:81571498-81571997	0.104743710657537	.	.
chr10	81292618	81293117	chr10	81643405	81643904	Pip5k1c|chr10:81643405-81643904	0.272397017957764	.	.
chr10	81293278	81293777	chr10	81430826	81431325	Pip5k1c|chr10:81430826-81431325	0.154523118282845	.	.
chr10	81293278	81293777	chr10	81570705	81571204	Pip5k1c|chr10:81570705-81571204	0.143192908394328	.	.
chr10	81293278	81293777	chr10	81571498	81571997	Pip5k1c|chr10:81571498-81571997	0.145384801687709	.	.
chr10	81293278	81293777	chr10	81633421	81633920	Pip5k1c|chr10:81633421-81633920	0.119902507625865	.	.
chr10	81302735	81303234	chr10	81257213	81257712	Gm16315|chr10:81257213-81257712	0.117710895699579	.	.
chr10	81302735	81303234	chr10	81401904	81402403	Gm16315|chr10:81401904-81402403	0.167648373714694	.	.
chr10	81302735	81303234	chr10	81407442	81407941	Gm16315|chr10:81407442-81407941	0.259818568395541	.	.
chr10	81302735	81303234	chr10	81407442	81407941	Gm16315|chr10:81407442-81407941	0.259818568395542	.	.
chr10	81302735	81303234	chr10	81416888	81417387	Gm16315|chr10:81416888-81417387	0.113908016689502	.	.
chr10	81302735	81303234	chr10	81424150	81424649	Gm16315|chr10:81424150-81424649	0.163283297416299	.	.
chr10	81302735	81303234	chr10	81424726	81425225	Gm16315|chr10:81424726-81425225	0.226489171670322	.	.
chr10	81303259	81303758	chr10	81257213	81257712	Gm16315|chr10:81257213-81257712	0.140407368325525	.	.
chr10	81303259	81303758	chr10	81401904	81402403	Gm16315|chr10:81401904-81402403	0.252587715422961	.	.
chr10	81303259	81303758	chr10	81407442	81407941	Gm16315|chr10:81407442-81407941	0.298684759031938	.	.
chr10	81303259	81303758	chr10	81424150	81424649	Gm16315|chr10:81424150-81424649	0.275068274603835	.	.
chr10	81303259	81303758	chr10	81424726	81425225	Gm16315|chr10:81424726-81425225	0.282113005117511	.	.
chr10	81320497	81320996	chr10	81285670	81286169	Cactin|chr10:81285670-81286169	0.184112868033742	.	.
chr10	81320497	81320996	chr10	81416888	81417387	Cactin|chr10:81416888-81417387	0.199435841261756	.	.
chr10	81320497	81320996	chr10	81430157	81430656	Cactin|chr10:81430157-81430656	0.391138151658821	.	.
chr10	81320497	81320996	chr10	81430826	81431325	Cactin|chr10:81430826-81431325	0.442512458883407	.	.
chr10	81320497	81320996	chr10	81432821	81433320	Cactin|chr10:81432821-81433320	0.214669186611111	.	.
chr10	81320497	81320996	chr10	81450104	81450603	Cactin|chr10:81450104-81450603	0.168098723251908	.	.
chr10	81320497	81320996	chr10	81464334	81464833	Cactin|chr10:81464334-81464833	0.214874802692579	.	.
chr10	81320497	81320996	chr10	81472805	81473304	Cactin|chr10:81472805-81473304	0.346118916784417	.	.
chr10	81320497	81320996	chr10	81502626	81503125	Cactin|chr10:81502626-81503125	0.140097863477935	.	.
chr10	81320497	81320996	chr10	81551522	81552021	Cactin|chr10:81551522-81552021	0.315417910123772	.	.
chr10	81320497	81320996	chr10	81570705	81571204	Cactin|chr10:81570705-81571204	0.373789055117226	.	.
chr10	81320497	81320996	chr10	81571498	81571997	Cactin|chr10:81571498-81571997	0.341978640410775	.	.
chr10	81320497	81320996	chr10	81605015	81605514	Cactin|chr10:81605015-81605514	0.32016334013753	.	.
chr10	81320497	81320996	chr10	81633421	81633920	Cactin|chr10:81633421-81633920	0.244976179700863	.	.
chr10	81320497	81320996	chr10	81643405	81643904	Cactin|chr10:81643405-81643904	0.315192812102028	.	.
chr10	81350327	81350826	chr10	81257213	81257712	Hmg20b|chr10:81257213-81257712	0.118117239033145	.	.
chr10	81350327	81350826	chr10	81267945	81268444	Hmg20b|chr10:81267945-81268444	0.155153881970908	.	.
chr10	81350327	81350826	chr10	81285670	81286169	Hmg20b|chr10:81285670-81286169	0.167790044407906	.	.
chr10	81350327	81350826	chr10	81413787	81414286	Hmg20b|chr10:81413787-81414286	0.114291164704298	.	.
chr10	81350327	81350826	chr10	81430826	81431325	Hmg20b|chr10:81430826-81431325	0.120338240004403	.	.
chr10	81350327	81350826	chr10	81432821	81433320	Hmg20b|chr10:81432821-81433320	0.219053113714717	.	.
chr10	81350327	81350826	chr10	81450104	81450603	Hmg20b|chr10:81450104-81450603	0.152723810933423	.	.
chr10	81350327	81350826	chr10	81472805	81473304	Hmg20b|chr10:81472805-81473304	0.169239684375412	.	.
chr10	81350327	81350826	chr10	81571498	81571997	Hmg20b|chr10:81571498-81571997	0.1795823622586	.	.
chr10	81350327	81350826	chr10	81605015	81605514	Hmg20b|chr10:81605015-81605514	0.244454166660818	.	.
chr10	81357211	81357710	chr10	81285670	81286169	Mfsd12|chr10:81285670-81286169	0.108099333967706	.	.
chr10	81357211	81357710	chr10	81430826	81431325	Mfsd12|chr10:81430826-81431325	0.240594419161308	.	.
chr10	81357211	81357710	chr10	81464334	81464833	Mfsd12|chr10:81464334-81464833	0.146495618053967	.	.
chr10	81357211	81357710	chr10	81472805	81473304	Mfsd12|chr10:81472805-81473304	0.150381139889528	.	.
chr10	81357211	81357710	chr10	81551522	81552021	Mfsd12|chr10:81551522-81552021	0.183140049211374	.	.
chr10	81357211	81357710	chr10	81570705	81571204	Mfsd12|chr10:81570705-81571204	0.11751092703264	.	.
chr10	81357211	81357710	chr10	81605015	81605514	Mfsd12|chr10:81605015-81605514	0.174776582298774	.	.
chr10	81357211	81357710	chr10	81633421	81633920	Mfsd12|chr10:81633421-81633920	0.17587486071431	.	.
chr10	81378395	81378894	chr10	81257213	81257712	Fzr1|chr10:81257213-81257712	0.145872320161241	.	.
chr10	81378395	81378894	chr10	81285670	81286169	Fzr1|chr10:81285670-81286169	0.150935323709888	.	.
chr10	81378395	81378894	chr10	81416888	81417387	Fzr1|chr10:81416888-81417387	0.147572792112278	.	.
chr10	81378395	81378894	chr10	81426902	81427401	Fzr1|chr10:81426902-81427401	0.148902947655967	.	.
chr10	81378395	81378894	chr10	81430157	81430656	Fzr1|chr10:81430157-81430656	0.337221452245794	.	.
chr10	81378395	81378894	chr10	81430826	81431325	Fzr1|chr10:81430826-81431325	0.164790385019829	.	.
chr10	81378395	81378894	chr10	81450104	81450603	Fzr1|chr10:81450104-81450603	0.129851852833338	.	.
chr10	81378395	81378894	chr10	81472805	81473304	Fzr1|chr10:81472805-81473304	0.2233177309801	.	.
chr10	81378395	81378894	chr10	81502626	81503125	Fzr1|chr10:81502626-81503125	0.174811865344737	.	.
chr10	81378395	81378894	chr10	81551522	81552021	Fzr1|chr10:81551522-81552021	0.154052596329283	.	.
chr10	81378395	81378894	chr10	81570705	81571204	Fzr1|chr10:81570705-81571204	0.296049103704988	.	.
chr10	81378395	81378894	chr10	81571498	81571997	Fzr1|chr10:81571498-81571997	0.384510989656314	.	.
chr10	81378395	81378894	chr10	81605015	81605514	Fzr1|chr10:81605015-81605514	0.293795844774592	.	.
chr10	81378395	81378894	chr10	81633421	81633920	Fzr1|chr10:81633421-81633920	0.111822292146984	.	.
chr10	81378395	81378894	chr10	81643405	81643904	Fzr1|chr10:81643405-81643904	0.227606278306147	.	.
chr10	81384063	81384562	chr10	81257877	81258376	Dohh|chr10:81257877-81258376	0.114343742475691	.	.
chr10	81384063	81384562	chr10	81267945	81268444	Dohh|chr10:81267945-81268444	0.127441957658121	.	.
chr10	81384063	81384562	chr10	81285670	81286169	Dohh|chr10:81285670-81286169	0.247926499178776	.	.
chr10	81384063	81384562	chr10	81430157	81430656	Dohh|chr10:81430157-81430656	0.206770300379264	.	.
chr10	81384063	81384562	chr10	81430826	81431325	Dohh|chr10:81430826-81431325	0.238895773234182	.	.
chr10	81384063	81384562	chr10	81432821	81433320	Dohh|chr10:81432821-81433320	0.200077085702657	.	.
chr10	81384063	81384562	chr10	81472805	81473304	Dohh|chr10:81472805-81473304	0.117169073664954	.	.
chr10	81384063	81384562	chr10	81526637	81527136	Dohh|chr10:81526637-81527136	0.249057385938623	.	.
chr10	81384063	81384562	chr10	81551522	81552021	Dohh|chr10:81551522-81552021	0.237769283614442	.	.
chr10	81384063	81384562	chr10	81570705	81571204	Dohh|chr10:81570705-81571204	0.231868792449581	.	.
chr10	81384063	81384562	chr10	81571498	81571997	Dohh|chr10:81571498-81571997	0.242303016733063	.	.
chr10	81384063	81384562	chr10	81605015	81605514	Dohh|chr10:81605015-81605514	0.293104927602064	.	.
chr10	81384063	81384562	chr10	81633421	81633920	Dohh|chr10:81633421-81633920	0.190582001894527	.	.
chr10	81389740	81390239	chr10	81633421	81633920	Gm48552|chr10:81633421-81633920	0.118128208979855	.	.
chr10	81408701	81409200	chr10	81257213	81257712	Gm16104|chr10:81257213-81257712	0.104426902170819	.	.
chr10	81408701	81409200	chr10	81401904	81402403	Gm16104|chr10:81401904-81402403	0.112130386614305	.	.
chr10	81408701	81409200	chr10	81413787	81414286	Gm16104|chr10:81413787-81414286	0.347214047053512	.	.
chr10	81408701	81409200	chr10	81424150	81424649	Gm16104|chr10:81424150-81424649	0.161018331938063	.	.
chr10	81408701	81409200	chr10	81424726	81425225	Gm16104|chr10:81424726-81425225	0.141095477462007	.	.
chr10	81481874	81482373	chr10	81285670	81286169	Celf5|chr10:81285670-81286169	0.139726771833074	.	.
chr10	81481874	81482373	chr10	81430157	81430656	Celf5|chr10:81430157-81430656	0.307689759583359	.	.
chr10	81481874	81482373	chr10	81430826	81431325	Celf5|chr10:81430826-81431325	0.135611842277058	.	.
chr10	81481874	81482373	chr10	81502626	81503125	Celf5|chr10:81502626-81503125	0.273545185054871	.	.
chr10	81481874	81482373	chr10	81570705	81571204	Celf5|chr10:81570705-81571204	0.127209310463364	.	.
chr10	81482441	81482940	chr10	81257877	81258376	Celf5|chr10:81257877-81258376	0.111325520730141	.	.
chr10	81482441	81482940	chr10	81267945	81268444	Celf5|chr10:81267945-81268444	0.155698082858187	.	.
chr10	81482441	81482940	chr10	81285670	81286169	Celf5|chr10:81285670-81286169	0.133011510659735	.	.
chr10	81482441	81482940	chr10	81430826	81431325	Celf5|chr10:81430826-81431325	0.310617910450029	.	.
chr10	81482441	81482940	chr10	81432821	81433320	Celf5|chr10:81432821-81433320	0.207954844376451	.	.
chr10	81482441	81482940	chr10	81450104	81450603	Celf5|chr10:81450104-81450603	0.115654654365837	.	.
chr10	81482441	81482940	chr10	81472805	81473304	Celf5|chr10:81472805-81473304	0.144758652481464	.	.
chr10	81482441	81482940	chr10	81526637	81527136	Celf5|chr10:81526637-81527136	0.16227674372311	.	.
chr10	81482441	81482940	chr10	81551522	81552021	Celf5|chr10:81551522-81552021	0.143960614351547	.	.
chr10	81482441	81482940	chr10	81570705	81571204	Celf5|chr10:81570705-81571204	0.145970656569086	.	.
chr10	81482441	81482940	chr10	81571498	81571997	Celf5|chr10:81571498-81571997	0.204076767306436	.	.
chr10	81482441	81482940	chr10	81605015	81605514	Celf5|chr10:81605015-81605514	0.335054132412382	.	.
chr10	81496231	81496730	chr10	81285670	81286169	Ncln|chr10:81285670-81286169	0.244625076747057	.	.
chr10	81496231	81496730	chr10	81346675	81347174	Ncln|chr10:81346675-81347174	0.126912444012553	.	.
chr10	81496231	81496730	chr10	81430157	81430656	Ncln|chr10:81430157-81430656	0.203474955720728	.	.
chr10	81496231	81496730	chr10	81430826	81431325	Ncln|chr10:81430826-81431325	0.141661225527043	.	.
chr10	81496231	81496730	chr10	81432821	81433320	Ncln|chr10:81432821-81433320	0.164249630344463	.	.
chr10	81496231	81496730	chr10	81472805	81473304	Ncln|chr10:81472805-81473304	0.163441231030316	.	.
chr10	81496231	81496730	chr10	81526637	81527136	Ncln|chr10:81526637-81527136	0.11507583982525	.	.
chr10	81496231	81496730	chr10	81551522	81552021	Ncln|chr10:81551522-81552021	0.23108298439186	.	.
chr10	81496231	81496730	chr10	81571498	81571997	Ncln|chr10:81571498-81571997	0.272947359695485	.	.
chr10	81496231	81496730	chr10	81605015	81605514	Ncln|chr10:81605015-81605514	0.234201458157686	.	.
chr10	81545004	81545503	chr10	81285670	81286169	Gna11|chr10:81285670-81286169	0.111797500288064	.	.
chr10	81545004	81545503	chr10	81416888	81417387	Gna11|chr10:81416888-81417387	0.206582413731128	.	.
chr10	81545004	81545503	chr10	81426902	81427401	Gna11|chr10:81426902-81427401	0.126911932314155	.	.
chr10	81545004	81545503	chr10	81430157	81430656	Gna11|chr10:81430157-81430656	0.222268412472649	.	.
chr10	81545004	81545503	chr10	81430826	81431325	Gna11|chr10:81430826-81431325	0.254364672424034	.	.
chr10	81545004	81545503	chr10	81432821	81433320	Gna11|chr10:81432821-81433320	0.104032900185821	.	.
chr10	81545004	81545503	chr10	81472805	81473304	Gna11|chr10:81472805-81473304	0.146284983258339	.	.
chr10	81545004	81545503	chr10	81502626	81503125	Gna11|chr10:81502626-81503125	0.285884073645228	.	.
chr10	81545004	81545503	chr10	81526637	81527136	Gna11|chr10:81526637-81527136	0.103812541551296	.	.
chr10	81545004	81545503	chr10	81570705	81571204	Gna11|chr10:81570705-81571204	0.109397582668627	.	.
chr10	81545004	81545503	chr10	81571498	81571997	Gna11|chr10:81571498-81571997	0.300470300171307	.	.
chr10	81545004	81545503	chr10	81605015	81605514	Gna11|chr10:81605015-81605514	0.290418192001998	.	.
chr10	81545004	81545503	chr10	81633421	81633920	Gna11|chr10:81633421-81633920	0.121224743692627	.	.
chr10	81545004	81545503	chr10	81643405	81643904	Gna11|chr10:81643405-81643904	0.23663654493125	.	.
chr10	81559200	81559699	chr10	81257213	81257712	Tle5|chr10:81257213-81257712	0.283035113642521	.	.
chr10	81559200	81559699	chr10	81413787	81414286	Tle5|chr10:81413787-81414286	0.253158612176297	.	.
chr10	81559200	81559699	chr10	81424150	81424649	Tle5|chr10:81424150-81424649	0.123260124130472	.	.
chr10	81559200	81559699	chr10	81426902	81427401	Tle5|chr10:81426902-81427401	0.139919460536573	.	.
chr10	81559200	81559699	chr10	81432821	81433320	Tle5|chr10:81432821-81433320	0.16094678410033	.	.
chr10	81559200	81559699	chr10	81464334	81464833	Tle5|chr10:81464334-81464833	0.126496116884715	.	.
chr10	81559200	81559699	chr10	81472805	81473304	Tle5|chr10:81472805-81473304	0.129356461191165	.	.
chr10	81559200	81559699	chr10	81570705	81571204	Tle5|chr10:81570705-81571204	0.147515034011236	.	.
chr10	81559200	81559699	chr10	81571498	81571997	Tle5|chr10:81571498-81571997	0.182190060145383	.	.
chr10	81559200	81559699	chr10	81605015	81605514	Tle5|chr10:81605015-81605514	0.143495581993549	.	.
chr10	81559200	81559699	chr10	81643405	81643904	Tle5|chr10:81643405-81643904	0.152354871018621	.	.
chr10	81560176	81560675	chr10	81285670	81286169	Tle5|chr10:81285670-81286169	0.264193106600041	.	.
chr10	81560176	81560675	chr10	81416888	81417387	Tle5|chr10:81416888-81417387	0.327637896418181	.	.
chr10	81560176	81560675	chr10	81430157	81430656	Tle5|chr10:81430157-81430656	0.237066905822387	.	.
chr10	81560176	81560675	chr10	81430826	81431325	Tle5|chr10:81430826-81431325	0.20957876550209	.	.
chr10	81560176	81560675	chr10	81432821	81433320	Tle5|chr10:81432821-81433320	0.143104261861884	.	.
chr10	81560176	81560675	chr10	81450104	81450603	Tle5|chr10:81450104-81450603	0.13641682670335	.	.
chr10	81560176	81560675	chr10	81570705	81571204	Tle5|chr10:81570705-81571204	0.234459052127161	.	.
chr10	81560176	81560675	chr10	81571498	81571997	Tle5|chr10:81571498-81571997	0.28240787485829	.	.
chr10	81600731	81601230	chr10	81285670	81286169	Tle6|chr10:81285670-81286169	0.280921187721953	.	.
chr10	81600731	81601230	chr10	81426902	81427401	Tle6|chr10:81426902-81427401	0.109920412274237	.	.
chr10	81600731	81601230	chr10	81430157	81430656	Tle6|chr10:81430157-81430656	0.197800820597844	.	.
chr10	81600731	81601230	chr10	81430826	81431325	Tle6|chr10:81430826-81431325	0.376433117286959	.	.
chr10	81600731	81601230	chr10	81432821	81433320	Tle6|chr10:81432821-81433320	0.13905064834459	.	.
chr10	81600731	81601230	chr10	81472805	81473304	Tle6|chr10:81472805-81473304	0.368187732867704	.	.
chr10	81600731	81601230	chr10	81551522	81552021	Tle6|chr10:81551522-81552021	0.227739665588584	.	.
chr10	81600731	81601230	chr10	81570705	81571204	Tle6|chr10:81570705-81571204	0.294395460373264	.	.
chr10	81600731	81601230	chr10	81571498	81571997	Tle6|chr10:81571498-81571997	0.385014610278653	.	.
chr10	81600731	81601230	chr10	81605015	81605514	Tle6|chr10:81605015-81605514	0.12550914391214	.	.
chr10	81600731	81601230	chr10	81633421	81633920	Tle6|chr10:81633421-81633920	0.274167457847036	.	.
chr10	81600731	81601230	chr10	81643405	81643904	Tle6|chr10:81643405-81643904	0.196127128539248	.	.
chr10	81605948	81606447	chr10	81267945	81268444	BC025920|chr10:81267945-81268444	0.128171630233399	.	.
chr10	81605948	81606447	chr10	81285670	81286169	BC025920|chr10:81285670-81286169	0.128600612294507	.	.
chr10	81605948	81606447	chr10	81430826	81431325	BC025920|chr10:81430826-81431325	0.257904481374256	.	.
chr10	81605948	81606447	chr10	81464334	81464833	BC025920|chr10:81464334-81464833	0.162563496479944	.	.
chr10	81605948	81606447	chr10	81472805	81473304	BC025920|chr10:81472805-81473304	0.183717835214284	.	.
chr10	81605948	81606447	chr10	81551522	81552021	BC025920|chr10:81551522-81552021	0.198352969523288	.	.
chr10	81605948	81606447	chr10	81570705	81571204	BC025920|chr10:81570705-81571204	0.111537621540613	.	.
chr10	81605948	81606447	chr10	81571498	81571997	BC025920|chr10:81571498-81571997	0.11195076751795	.	.
chr10	81605948	81606447	chr10	81605015	81605514	BC025920|chr10:81605015-81605514	0.273186733060156	.	.
chr10	81627379	81627878	chr10	81257877	81258376	Ankrd24|chr10:81257877-81258376	0.123364669874322	.	.
chr10	81627379	81627878	chr10	81257877	81258376	Sirt6|chr10:81257877-81258376	0.123364669874322	.	.
chr10	81627379	81627878	chr10	81285670	81286169	Ankrd24|chr10:81285670-81286169	0.221568508381119	.	.
chr10	81627379	81627878	chr10	81285670	81286169	Sirt6|chr10:81285670-81286169	0.221568508381119	.	.
chr10	81627379	81627878	chr10	81416888	81417387	Ankrd24|chr10:81416888-81417387	0.121491153302957	.	.
chr10	81627379	81627878	chr10	81416888	81417387	Sirt6|chr10:81416888-81417387	0.121491153302957	.	.
chr10	81627379	81627878	chr10	81430157	81430656	Ankrd24|chr10:81430157-81430656	0.144181971356812	.	.
chr10	81627379	81627878	chr10	81430157	81430656	Sirt6|chr10:81430157-81430656	0.144181971356812	.	.
chr10	81627379	81627878	chr10	81430826	81431325	Ankrd24|chr10:81430826-81431325	0.246843322563705	.	.
chr10	81627379	81627878	chr10	81430826	81431325	Sirt6|chr10:81430826-81431325	0.246843322563705	.	.
chr10	81627379	81627878	chr10	81464334	81464833	Ankrd24|chr10:81464334-81464833	0.121619257386497	.	.
chr10	81627379	81627878	chr10	81464334	81464833	Sirt6|chr10:81464334-81464833	0.121619257386497	.	.
chr10	81627379	81627878	chr10	81551522	81552021	Ankrd24|chr10:81551522-81552021	0.292503332254678	.	.
chr10	81627379	81627878	chr10	81551522	81552021	Sirt6|chr10:81551522-81552021	0.292503332254678	.	.
chr10	81627379	81627878	chr10	81570705	81571204	Ankrd24|chr10:81570705-81571204	0.276697745353461	.	.
chr10	81627379	81627878	chr10	81570705	81571204	Sirt6|chr10:81570705-81571204	0.276697745353461	.	.
chr10	81627379	81627878	chr10	81571498	81571997	Ankrd24|chr10:81571498-81571997	0.111980757925068	.	.
chr10	81627379	81627878	chr10	81571498	81571997	Sirt6|chr10:81571498-81571997	0.111980757925068	.	.
chr10	81627379	81627878	chr10	81605015	81605514	Ankrd24|chr10:81605015-81605514	0.275528002513144	.	.
chr10	81627379	81627878	chr10	81605015	81605514	Sirt6|chr10:81605015-81605514	0.275528002513144	.	.
chr10	81627379	81627878	chr10	81633421	81633920	Ankrd24|chr10:81633421-81633920	0.142655590224732	.	.
chr10	81627379	81627878	chr10	81633421	81633920	Sirt6|chr10:81633421-81633920	0.142655590224732	.	.
chr10	81648748	81649247	chr10	81430826	81431325	Gm10778|chr10:81430826-81431325	0.191063992000176	.	.
chr10	81648748	81649247	chr10	81551522	81552021	Gm10778|chr10:81551522-81552021	0.116591361890421	.	.
chr10	81648748	81649247	chr10	81571498	81571997	Gm10778|chr10:81571498-81571997	0.150802475622365	.	.
chr10	81648748	81649247	chr10	81633421	81633920	Gm10778|chr10:81633421-81633920	0.124882848462953	.	.
chr10	82082993	82083492	chr10	81997141	81997640	BC024063|chr10:81997141-81997640	0.148219642961352	.	.
chr10	82353950	82354449	chr10	82698823	82699322	Gm4924|chr10:82698823-82699322	0.108136084849019	.	.
chr10	82622905	82623404	chr10	82698823	82699322	1190007I07Rik|chr10:82698823-82699322	0.122051796505968	.	.
chr10	82622905	82623404	chr10	82900075	82900574	1190007I07Rik|chr10:82900075-82900574	0.119376297055393	.	.
chr10	82622905	82623404	chr10	82900594	82901093	1190007I07Rik|chr10:82900594-82901093	0.198314683448953	.	.
chr10	82622905	82623404	chr10	82909239	82909738	1190007I07Rik|chr10:82909239-82909738	0.121943598856441	.	.
chr10	82629507	82630006	chr10	82698823	82699322	Tdg|chr10:82698823-82699322	0.201893860893627	.	.
chr10	82629507	82630006	chr10	82909239	82909738	Tdg|chr10:82909239-82909738	0.120843164851698	.	.
chr10	82763879	82764378	chr10	82698823	82699322	Nfyb|chr10:82698823-82699322	0.337961623298628	.	.
chr10	82763879	82764378	chr10	82900075	82900574	Nfyb|chr10:82900075-82900574	0.303086706602308	.	.
chr10	82763879	82764378	chr10	82900594	82901093	Nfyb|chr10:82900594-82901093	0.244578425492311	.	.
chr10	82763879	82764378	chr10	82909239	82909738	Nfyb|chr10:82909239-82909738	0.113467283510425	.	.
chr10	82811778	82812277	chr10	82795313	82795812	1700028I16Rik|chr10:82795313-82795812	0.119747409742677	.	.
chr10	82811778	82812277	chr10	82900075	82900574	1700028I16Rik|chr10:82900075-82900574	0.222419114130576	.	.
chr10	82811778	82812277	chr10	82900594	82901093	1700028I16Rik|chr10:82900594-82901093	0.182475446899752	.	.
chr10	82858893	82859392	chr10	82900075	82900574	Gm38560|chr10:82900075-82900574	0.240530687486267	.	.
chr10	82858893	82859392	chr10	82900594	82901093	Gm38560|chr10:82900594-82901093	0.195877556398486	.	.
chr10	82985064	82985563	chr10	82844712	82845211	Chst11|chr10:82844712-82845211	0.128823058930234	.	.
chr10	82985064	82985563	chr10	82909239	82909738	Chst11|chr10:82909239-82909738	0.233760669950711	.	.
chr10	85829194	85829693	chr10	85538964	85539463	Pwp1|chr10:85538964-85539463	0.210314897647342	.	.
chr10	85829194	85829693	chr10	85539511	85540010	Pwp1|chr10:85539511-85540010	0.145271908838039	.	.
chr10	85829194	85829693	chr10	85598046	85598545	Pwp1|chr10:85598046-85598545	0.143356971510327	.	.
chr10	85829194	85829693	chr10	85624915	85625414	Pwp1|chr10:85624915-85625414	0.146876614597714	.	.
chr10	85829194	85829693	chr10	85677956	85678455	Pwp1|chr10:85677956-85678455	0.192544295812999	.	.
chr10	85829743	85830242	chr10	85538964	85539463	Pwp1|chr10:85538964-85539463	0.179722297778897	.	.
chr10	85829743	85830242	chr10	85598046	85598545	Pwp1|chr10:85598046-85598545	0.274496668761371	.	.
chr10	85829743	85830242	chr10	85604558	85605057	Pwp1|chr10:85604558-85605057	0.265048362939815	.	.
chr10	85829743	85830242	chr10	85677956	85678455	Pwp1|chr10:85677956-85678455	0.123633077955622	.	.
chr10	85916334	85916833	chr10	85540044	85540543	Prdm4|chr10:85540044-85540543	0.143039669134496	.	.
chr10	85916334	85916833	chr10	85598046	85598545	Prdm4|chr10:85598046-85598545	0.149713912242051	.	.
chr10	85916334	85916833	chr10	85604558	85605057	Prdm4|chr10:85604558-85605057	0.10347748464739	.	.
chr10	85916863	85917362	chr10	85599059	85599558	Prdm4|chr10:85599059-85599558	0.126009426701127	.	.
chr10	85916863	85917362	chr10	85624915	85625414	Prdm4|chr10:85624915-85625414	0.2100431621311	.	.
chr10	85916863	85917362	chr10	85678556	85679055	Prdm4|chr10:85678556-85679055	0.112862952971225	.	.
chr10	85916863	85917362	chr10	85871543	85872042	Prdm4|chr10:85871543-85872042	0.243364805337936	.	.
chr10	85916863	85917362	chr10	85928481	85928980	Prdm4|chr10:85928481-85928980	0.137322754031293	.	.
chr10	85957553	85958052	chr10	85578091	85578590	Rtcb|chr10:85578091-85578590	0.14909284795494	.	.
chr10	85957553	85958052	chr10	85624915	85625414	Rtcb|chr10:85624915-85625414	0.110960129799224	.	.
chr10	85957553	85958052	chr10	85638126	85638625	Rtcb|chr10:85638126-85638625	0.115639461548859	.	.
chr10	88503789	88504288	chr10	88738951	88739450	Chpt1|chr10:88738951-88739450	0.262108502801344	.	.
chr10	88503789	88504288	chr10	88986845	88987344	Chpt1|chr10:88986845-88987344	0.198715155576854	.	.
chr10	88604990	88605489	chr10	88622310	88622809	Mybpc1|chr10:88622310-88622809	0.288004554906156	.	.
chr10	88604990	88605489	chr10	88631543	88632042	Mybpc1|chr10:88631543-88632042	0.382774825395031	.	.
chr10	88604990	88605489	chr10	88708682	88709181	Mybpc1|chr10:88708682-88709181	0.279295275080216	.	.
chr10	88604990	88605489	chr10	88877445	88877944	Mybpc1|chr10:88877445-88877944	0.208895135099273	.	.
chr10	88604990	88605489	chr10	88892505	88893004	Mybpc1|chr10:88892505-88893004	0.346460816081007	.	.
chr10	88730714	88731213	chr10	88738951	88739450	Arl1|chr10:88738951-88739450	0.116323915748363	.	.
chr10	88730714	88731213	chr10	88995944	88996443	Arl1|chr10:88995944-88996443	0.132102572022857	.	.
chr10	88731569	88732068	chr10	88738951	88739450	Arl1|chr10:88738951-88739450	0.121542581506485	.	.
chr10	88826571	88827070	chr10	88738951	88739450	Utp20|chr10:88738951-88739450	0.323161596627884	.	.
chr10	97966895	97967394	chr10	97806533	97807032	Gm10754|chr10:97806533-97807032	0.124558014868926	.	.
chr10	97966895	97967394	chr10	98006982	98007481	Gm10754|chr10:98006982-98007481	0.336846604905997	.	.
chr10	97966895	97967394	chr10	98147200	98147699	Gm10754|chr10:98147200-98147699	0.117963865494961	.	.
chr10	97966895	97967394	chr10	98147770	98148269	Gm10754|chr10:98147770-98148269	0.211208755275514	.	.
chr10	100016298	100016797	chr10	100111482	100111981	Kitl|chr10:100111482-100111981	0.103002061705421	.	.
chr10	101681454	101681953	chr10	101614213	101614712	Mgat4c|chr10:101614213-101614712	0.11017710852309	.	.
chr10	101681454	101681953	chr10	101783688	101784187	Mgat4c|chr10:101783688-101784187	0.13304619827662	.	.
chr10	101681454	101681953	chr10	101997127	101997626	Mgat4c|chr10:101997127-101997626	0.12895137604725	.	.
chr10	101682026	101682525	chr10	101682769	101683268	Mgat4c|chr10:101682769-101683268	0.178130014346054	.	.
chr10	101682026	101682525	chr10	101683445	101683944	Mgat4c|chr10:101683445-101683944	0.159304094798058	.	.
chr10	101682026	101682525	chr10	101783173	101783672	Mgat4c|chr10:101783173-101783672	0.167541510253116	.	.
chr10	101682026	101682525	chr10	101783688	101784187	Mgat4c|chr10:101783688-101784187	0.107641966434932	.	.
chr10	101682026	101682525	chr10	101833642	101834141	Mgat4c|chr10:101833642-101834141	0.107566220122582	.	.
chr10	101682026	101682525	chr10	101997127	101997626	Mgat4c|chr10:101997127-101997626	0.156308340145856	.	.
chr10	101682026	101682525	chr10	101997639	101998138	Mgat4c|chr10:101997639-101998138	0.124920643209499	.	.
chr10	103236075	103236574	chr10	103402151	103402650	Lrriq1|chr10:103402151-103402650	0.145498358875528	.	.
chr10	103367473	103367972	chr10	103028457	103028956	Slc6a15|chr10:103028457-103028956	0.157522608657982	.	.
chr10	103367473	103367972	chr10	103443007	103443506	Slc6a15|chr10:103443007-103443506	0.157938308598937	.	.
chr10	103368022	103368521	chr10	103326365	103326864	Slc6a15|chr10:103326365-103326864	0.114362550408082	.	.
chr10	105841096	105841595	chr10	105834573	105835072	Ccdc59|chr10:105834573-105835072	0.172386536295358	.	.
chr10	105841096	105841595	chr10	105834573	105835072	Mettl25|chr10:105834573-105835072	0.172386536295358	.	.
chr10	105841096	105841595	chr10	106006958	106007457	Ccdc59|chr10:106006958-106007457	0.467149097140911	.	.
chr10	105841096	105841595	chr10	106006958	106007457	Mettl25|chr10:106006958-106007457	0.467149097140911	.	.
chr10	106469497	106469996	chr10	106468917	106469416	Ppfia2|chr10:106468917-106469416	0.322524781460495	.	.
chr10	106470005	106470504	chr10	106468917	106469416	Ppfia2|chr10:106468917-106469416	0.17496053417525	.	.
chr10	106470565	106471064	chr10	106468917	106469416	Ppfia2|chr10:106468917-106469416	0.118637446042844	.	.
chr10	112928298	112928797	chr10	112632485	112632984	Atxn7l3b|chr10:112632485-112632984	0.200781939160215	.	.
chr10	112928298	112928797	chr10	112794084	112794583	Atxn7l3b|chr10:112794084-112794583	0.116562242567048	.	.
chr10	112928805	112929304	chr10	112632485	112632984	Atxn7l3b|chr10:112632485-112632984	0.143137133533814	.	.
chr10	118141391	118141890	chr10	118250794	118251293	Mdm1|chr10:118250794-118251293	0.19110152161806	.	.
chr10	120388862	120389361	chr10	120308632	120309131	9230105E05Rik|chr10:120308632-120309131	0.456841933859878	.	.
chr10	120388862	120389361	chr10	120354271	120354770	9230105E05Rik|chr10:120354271-120354770	0.356441170010077	.	.
chr10	120388862	120389361	chr10	120405901	120406400	9230105E05Rik|chr10:120405901-120406400	0.182780530767431	.	.
chr10	120388862	120389361	chr10	120421962	120422461	9230105E05Rik|chr10:120421962-120422461	0.299641393044363	.	.
chr10	120388862	120389361	chr10	120449635	120450134	9230105E05Rik|chr10:120449635-120450134	0.379476775330588	.	.
chr10	120475830	120476329	chr10	120308632	120309131	Hmga2|chr10:120308632-120309131	0.57767950654848	.	.
chr10	120475830	120476329	chr10	120354271	120354770	Hmga2|chr10:120354271-120354770	0.234476553329928	.	.
chr10	120475830	120476329	chr10	120405901	120406400	Hmga2|chr10:120405901-120406400	0.410465618692442	.	.
chr10	120475830	120476329	chr10	120421962	120422461	Hmga2|chr10:120421962-120422461	0.247330127614346	.	.
chr10	120475830	120476329	chr10	120449635	120450134	Hmga2|chr10:120449635-120450134	0.363088183688189	.	.
chr10	120475830	120476329	chr10	120735573	120736072	Hmga2|chr10:120735573-120736072	0.225207461264839	.	.
chr10	120475830	120476329	chr10	120736157	120736656	Hmga2|chr10:120736157-120736656	0.115035072528443	.	.
chr10	120475830	120476329	chr10	120745103	120745602	Hmga2|chr10:120745103-120745602	0.245362362438065	.	.
chr10	120476530	120477029	chr10	120308632	120309131	Hmga2|chr10:120308632-120309131	0.654638696669548	.	.
chr10	120476530	120477029	chr10	120354271	120354770	Hmga2|chr10:120354271-120354770	0.364599480887441	.	.
chr10	120476530	120477029	chr10	120405901	120406400	Hmga2|chr10:120405901-120406400	0.213703083251825	.	.
chr10	120476530	120477029	chr10	120421962	120422461	Hmga2|chr10:120421962-120422461	0.311009599526591	.	.
chr10	120476530	120477029	chr10	120449635	120450134	Hmga2|chr10:120449635-120450134	0.328574000685294	.	.
chr10	120476530	120477029	chr10	120735573	120736072	Hmga2|chr10:120735573-120736072	0.106128756541598	.	.
chr10	120476530	120477029	chr10	120745103	120745602	Hmga2|chr10:120745103-120745602	0.127069979719063	.	.
chr10	128008199	128008698	chr10	128096604	128097103	Hsd17b6|chr10:128096604-128097103	0.111141772677817	.	.
chr10	128008199	128008698	chr10	128133921	128134420	Hsd17b6|chr10:128133921-128134420	0.120937580280534	.	.
chr10	128014912	128015411	chr10	128188437	128188936	Prim1|chr10:128188437-128188936	0.235858459349487	.	.
chr10	128035316	128035815	chr10	127750299	127750798	Naca|chr10:127750299-127750798	0.291044681655001	.	.
chr10	128035316	128035815	chr10	128188437	128188936	Naca|chr10:128188437-128188936	0.135753674766504	.	.
chr10	128035316	128035815	chr10	128409597	128410096	Naca|chr10:128409597-128410096	0.16148618438536	.	.
chr10	128058600	128059099	chr10	127831200	127831699	Ptges3|chr10:127831200-127831699	0.129895172351059	.	.
chr10	128058600	128059099	chr10	127937421	127937920	Ptges3|chr10:127937421-127937920	0.232109350337825	.	.
chr10	128058600	128059099	chr10	128096604	128097103	Ptges3|chr10:128096604-128097103	0.39424675462776	.	.
chr10	128058600	128059099	chr10	128344708	128345207	Ptges3|chr10:128344708-128345207	0.147212853736331	.	.
chr10	128058600	128059099	chr10	128409597	128410096	Ptges3|chr10:128409597-128410096	0.344690969451459	.	.
chr10	128059140	128059639	chr10	127831200	127831699	Ptges3|chr10:127831200-127831699	0.20519912001623	.	.
chr10	128059140	128059639	chr10	127937421	127937920	Ptges3|chr10:127937421-127937920	0.201702040172237	.	.
chr10	128059140	128059639	chr10	128096604	128097103	Ptges3|chr10:128096604-128097103	0.257864268054736	.	.
chr10	128059140	128059639	chr10	128212738	128213237	Ptges3|chr10:128212738-128213237	0.155341377822601	.	.
chr10	128059140	128059639	chr10	128409597	128410096	Ptges3|chr10:128409597-128410096	0.347550670672702	.	.
chr10	128082998	128083497	chr10	127831200	127831699	Atp5b|chr10:127831200-127831699	0.119140640919866	.	.
chr10	128082998	128083497	chr10	127831200	127831699	Gm47438|chr10:127831200-127831699	0.119140640919866	.	.
chr10	128082998	128083497	chr10	127937421	127937920	Atp5b|chr10:127937421-127937920	0.111506167834274	.	.
chr10	128082998	128083497	chr10	127937421	127937920	Gm47438|chr10:127937421-127937920	0.111506167834274	.	.
chr10	128082998	128083497	chr10	128344708	128345207	Atp5b|chr10:128344708-128345207	0.207277166493394	.	.
chr10	128082998	128083497	chr10	128344708	128345207	Gm47438|chr10:128344708-128345207	0.207277166493394	.	.
chr10	128090792	128091291	chr10	128092468	128092967	Baz2a|chr10:128092468-128092967	0.130319406263751	.	.
chr10	128090792	128091291	chr10	128118123	128118622	Baz2a|chr10:128118123-128118622	0.143734389201651	.	.
chr10	128090792	128091291	chr10	128176400	128176899	Baz2a|chr10:128176400-128176899	0.12960531042185	.	.
chr10	128090792	128091291	chr10	128434561	128435060	Baz2a|chr10:128434561-128435060	0.1696976739378	.	.
chr10	128090792	128091291	chr10	128435140	128435639	Baz2a|chr10:128435140-128435639	0.284264980504014	.	.
chr10	128090792	128091291	chr10	128435785	128436284	Baz2a|chr10:128435785-128436284	0.147761238849816	.	.
chr10	128090792	128091291	chr10	128440394	128440893	Baz2a|chr10:128440394-128440893	0.106494748059769	.	.
chr10	128091322	128091821	chr10	127945472	127945971	Baz2a|chr10:127945472-127945971	0.11906948639045	.	.
chr10	128091322	128091821	chr10	128096604	128097103	Baz2a|chr10:128096604-128097103	0.278827668664774	.	.
chr10	128091322	128091821	chr10	128176400	128176899	Baz2a|chr10:128176400-128176899	0.199643063163782	.	.
chr10	128091322	128091821	chr10	128344708	128345207	Baz2a|chr10:128344708-128345207	0.133514275137998	.	.
chr10	128091322	128091821	chr10	128434561	128435060	Baz2a|chr10:128434561-128435060	0.176888360581739	.	.
chr10	128091322	128091821	chr10	128435140	128435639	Baz2a|chr10:128435140-128435639	0.171591972129227	.	.
chr10	128194133	128194632	chr10	127831200	127831699	Gls2|chr10:127831200-127831699	0.154722969494133	.	.
chr10	128194133	128194632	chr10	127937421	127937920	Gls2|chr10:127937421-127937920	0.158721314518354	.	.
chr10	128194133	128194632	chr10	128096604	128097103	Gls2|chr10:128096604-128097103	0.13731810708356	.	.
chr10	128194133	128194632	chr10	128176400	128176899	Gls2|chr10:128176400-128176899	0.133575250007307	.	.
chr10	128194133	128194632	chr10	128212738	128213237	Gls2|chr10:128212738-128213237	0.166329871120793	.	.
chr10	128194133	128194632	chr10	128409597	128410096	Gls2|chr10:128409597-128410096	0.273689522713767	.	.
chr10	128194133	128194632	chr10	128434561	128435060	Gls2|chr10:128434561-128435060	0.132491965561844	.	.
chr10	128194133	128194632	chr10	128435785	128436284	Gls2|chr10:128435785-128436284	0.15629671036241	.	.
chr10	128195155	128195654	chr10	127750299	127750798	AC135859.1|chr10:127750299-127750798	0.162945357017136	.	.
chr10	128195155	128195654	chr10	127750299	127750798	Gls2|chr10:127750299-127750798	0.162945357017136	.	.
chr10	128195155	128195654	chr10	128188437	128188936	AC135859.1|chr10:128188437-128188936	0.235757625765699	.	.
chr10	128195155	128195654	chr10	128188437	128188936	Gls2|chr10:128188437-128188936	0.235757625765699	.	.
chr10	128211581	128212080	chr10	127831200	127831699	Spryd4|chr10:127831200-127831699	0.104009662539609	.	.
chr10	128211581	128212080	chr10	128118123	128118622	Spryd4|chr10:128118123-128118622	0.115165674889115	.	.
chr10	128211581	128212080	chr10	128236311	128236810	Spryd4|chr10:128236311-128236810	0.303621580446863	.	.
chr10	128211581	128212080	chr10	128489331	128489830	Spryd4|chr10:128489331-128489830	0.144497404395456	.	.
chr10	128232067	128232566	chr10	127937421	127937920	Timeless|chr10:127937421-127937920	0.15452911276726	.	.
chr10	128232067	128232566	chr10	128096604	128097103	Timeless|chr10:128096604-128097103	0.230799433847672	.	.
chr10	128232067	128232566	chr10	128212738	128213237	Timeless|chr10:128212738-128213237	0.120293881249824	.	.
chr10	128232067	128232566	chr10	128344708	128345207	Timeless|chr10:128344708-128345207	0.10781402045779	.	.
chr10	128232067	128232566	chr10	128440394	128440893	Timeless|chr10:128440394-128440893	0.11784155131964	.	.
chr10	128270187	128270686	chr10	128096604	128097103	Stat2|chr10:128096604-128097103	0.139670170785261	.	.
chr10	128270187	128270686	chr10	128188437	128188936	Stat2|chr10:128188437-128188936	0.12981560704405	.	.
chr10	128270187	128270686	chr10	128409597	128410096	Stat2|chr10:128409597-128410096	0.120324543749044	.	.
chr10	128303050	128303549	chr10	128096604	128097103	Pan2|chr10:128096604-128097103	0.212099407007657	.	.
chr10	128303050	128303549	chr10	128212738	128213237	Pan2|chr10:128212738-128213237	0.177157898899664	.	.
chr10	128303050	128303549	chr10	128344708	128345207	Pan2|chr10:128344708-128345207	0.255085764470715	.	.
chr10	128303050	128303549	chr10	128409597	128410096	Pan2|chr10:128409597-128410096	0.16290469543095	.	.
chr10	128303050	128303549	chr10	128743509	128744008	Pan2|chr10:128743509-128744008	0.109821156216009	.	.
chr10	128322161	128322660	chr10	128096604	128097103	Cnpy2|chr10:128096604-128097103	0.231199217440694	.	.
chr10	128322161	128322660	chr10	128409597	128410096	Cnpy2|chr10:128409597-128410096	0.222318556306222	.	.
chr10	128322161	128322660	chr10	128743509	128744008	Cnpy2|chr10:128743509-128744008	0.105958977900365	.	.
chr10	128322161	128322660	chr10	128743509	128744008	Cnpy2|chr10:128743509-128744008	0.105958977900366	.	.
chr10	128322676	128323175	chr10	128092468	128092967	Cnpy2|chr10:128092468-128092967	0.226061572187549	.	.
chr10	128322676	128323175	chr10	128118123	128118622	Cnpy2|chr10:128118123-128118622	0.12366096230108	.	.
chr10	128337438	128337937	chr10	128096604	128097103	Cs|chr10:128096604-128097103	0.255365142724242	.	.
chr10	128337438	128337937	chr10	128409597	128410096	Cs|chr10:128409597-128410096	0.160294032466154	.	.
chr10	128337438	128337937	chr10	128612569	128613068	Cs|chr10:128612569-128613068	0.168230124569836	.	.
chr10	128368518	128369017	chr10	128096604	128097103	Coq10a|chr10:128096604-128097103	0.298603437887537	.	.
chr10	128368518	128369017	chr10	128344708	128345207	Coq10a|chr10:128344708-128345207	0.14838723650446	.	.
chr10	128368518	128369017	chr10	128409597	128410096	Coq10a|chr10:128409597-128410096	0.378996124307255	.	.
chr10	128368518	128369017	chr10	128743509	128744008	Coq10a|chr10:128743509-128744008	0.225778752374889	.	.
chr10	128376834	128377333	chr10	128344708	128345207	Ankrd52|chr10:128344708-128345207	0.105106012796411	.	.
chr10	128376834	128377333	chr10	128409597	128410096	Ankrd52|chr10:128409597-128410096	0.241870897138051	.	.
chr10	128376834	128377333	chr10	128435785	128436284	Ankrd52|chr10:128435785-128436284	0.156773982314098	.	.
chr10	128377351	128377850	chr10	128344708	128345207	Ankrd52|chr10:128344708-128345207	0.28947269413975	.	.
chr10	128377351	128377850	chr10	128743509	128744008	Ankrd52|chr10:128743509-128744008	0.150623460814877	.	.
chr10	128411355	128411854	chr10	128096604	128097103	Nabp2|chr10:128096604-128097103	0.395352351305484	.	.
chr10	128411355	128411854	chr10	128096604	128097103	Rnf41|chr10:128096604-128097103	0.395352351305484	.	.
chr10	128411355	128411854	chr10	128344708	128345207	Nabp2|chr10:128344708-128345207	0.156553482135268	.	.
chr10	128411355	128411854	chr10	128344708	128345207	Rnf41|chr10:128344708-128345207	0.156553482135268	.	.
chr10	128411355	128411854	chr10	128409597	128410096	Nabp2|chr10:128409597-128410096	0.205614192896942	.	.
chr10	128411355	128411854	chr10	128409597	128410096	Rnf41|chr10:128409597-128410096	0.205614192896942	.	.
chr10	128411355	128411854	chr10	128743509	128744008	Nabp2|chr10:128743509-128744008	0.204486646189741	.	.
chr10	128411355	128411854	chr10	128743509	128744008	Rnf41|chr10:128743509-128744008	0.204486646189741	.	.
chr10	128458309	128458808	chr10	128409597	128410096	Smarcc2|chr10:128409597-128410096	0.167406623604019	.	.
chr10	128458968	128459467	chr10	128096604	128097103	Smarcc2|chr10:128096604-128097103	0.263924838633991	.	.
chr10	128458968	128459467	chr10	128344708	128345207	Smarcc2|chr10:128344708-128345207	0.193499621789503	.	.
chr10	128458968	128459467	chr10	128409597	128410096	Smarcc2|chr10:128409597-128410096	0.225330883609473	.	.
chr10	128458968	128459467	chr10	128434561	128435060	Smarcc2|chr10:128434561-128435060	0.150619134501841	.	.
chr10	128458968	128459467	chr10	128743509	128744008	Smarcc2|chr10:128743509-128744008	0.161128617863898	.	.
chr10	128493613	128494112	chr10	128096604	128097103	Myl6|chr10:128096604-128097103	0.28595701584873	.	.
chr10	128493613	128494112	chr10	128344708	128345207	Myl6|chr10:128344708-128345207	0.14493865040771	.	.
chr10	128493613	128494112	chr10	128409597	128410096	Myl6|chr10:128409597-128410096	0.130919244060281	.	.
chr10	128493613	128494112	chr10	128743509	128744008	Myl6|chr10:128743509-128744008	0.195359687900184	.	.
chr10	128498636	128499135	chr10	128096604	128097103	Myl6b|chr10:128096604-128097103	0.330307653757176	.	.
chr10	128498636	128499135	chr10	128409597	128410096	Myl6b|chr10:128409597-128410096	0.322791625252475	.	.
chr10	128498636	128499135	chr10	128743509	128744008	Myl6b|chr10:128743509-128744008	0.234262844475585	.	.
chr10	128524971	128525470	chr10	128344708	128345207	Esyt1|chr10:128344708-128345207	0.10340989932449	.	.
chr10	128524971	128525470	chr10	128434561	128435060	Esyt1|chr10:128434561-128435060	0.151614929303941	.	.
chr10	128524971	128525470	chr10	128489331	128489830	Esyt1|chr10:128489331-128489830	0.210841154298596	.	.
chr10	128524971	128525470	chr10	128878237	128878736	Esyt1|chr10:128878237-128878736	0.173921511649045	.	.
chr10	128525706	128526205	chr10	128489331	128489830	Esyt1|chr10:128489331-128489830	0.143869001639061	.	.
chr10	128525706	128526205	chr10	128878237	128878736	Esyt1|chr10:128878237-128878736	0.11578665658473	.	.
chr10	128547478	128547977	chr10	128344708	128345207	Zc3h10|chr10:128344708-128345207	0.129106865960807	.	.
chr10	128547478	128547977	chr10	128409597	128410096	Zc3h10|chr10:128409597-128410096	0.227260696942196	.	.
chr10	128547478	128547977	chr10	128805195	128805694	Zc3h10|chr10:128805195-128805694	0.267413274843775	.	.
chr10	128547478	128547977	chr10	128909639	128910138	Zc3h10|chr10:128909639-128910138	0.132648460549539	.	.
chr10	128548928	128549427	chr10	128344708	128345207	Rpl41|chr10:128344708-128345207	0.146956843021841	.	.
chr10	128548928	128549427	chr10	128743509	128744008	Rpl41|chr10:128743509-128744008	0.142962190062288	.	.
chr10	128548928	128549427	chr10	128805195	128805694	Rpl41|chr10:128805195-128805694	0.283543333578239	.	.
chr10	128565862	128566361	chr10	128344708	128345207	Pa2g4|chr10:128344708-128345207	0.197036255555821	.	.
chr10	128565862	128566361	chr10	128409597	128410096	Pa2g4|chr10:128409597-128410096	0.156453926230165	.	.
chr10	128565862	128566361	chr10	128743509	128744008	Pa2g4|chr10:128743509-128744008	0.215283557355605	.	.
chr10	128565862	128566361	chr10	128805195	128805694	Pa2g4|chr10:128805195-128805694	0.193374178062262	.	.
chr10	128565862	128566361	chr10	128909639	128910138	Pa2g4|chr10:128909639-128910138	0.122069010596415	.	.
chr10	128565862	128566361	chr10	128928169	128928668	Pa2g4|chr10:128928169-128928668	0.123773728779361	.	.
chr10	128590336	128590835	chr10	128434561	128435060	Erbb3|chr10:128434561-128435060	0.1165105393798	.	.
chr10	128590336	128590835	chr10	128435140	128435639	Erbb3|chr10:128435140-128435639	0.251645199440717	.	.
chr10	128590336	128590835	chr10	128489331	128489830	Erbb3|chr10:128489331-128489830	0.121576418904311	.	.
chr10	128590336	128590835	chr10	128612569	128613068	Erbb3|chr10:128612569-128613068	0.122574593835141	.	.
chr10	128590336	128590835	chr10	128878237	128878736	Erbb3|chr10:128878237-128878736	0.110051675073821	.	.
chr10	128590336	128590835	chr10	128909639	128910138	Erbb3|chr10:128909639-128910138	0.112947741105814	.	.
chr10	128590336	128590835	chr10	128928169	128928668	Erbb3|chr10:128928169-128928668	0.15434101324165	.	.
chr10	128645519	128646018	chr10	128344708	128345207	Gm26876|chr10:128344708-128345207	0.137327118254103	.	.
chr10	128645519	128646018	chr10	128409597	128410096	Gm26876|chr10:128409597-128410096	0.207566994921207	.	.
chr10	128645519	128646018	chr10	128909639	128910138	Gm26876|chr10:128909639-128910138	0.191349842776659	.	.
chr10	128645519	128646018	chr10	128928169	128928668	Gm26876|chr10:128928169-128928668	0.113604971120097	.	.
chr10	128645519	128646018	chr10	128977436	128977935	Gm26876|chr10:128977436-128977935	0.174323600639762	.	.
chr10	128646026	128646525	chr10	128435785	128436284	Gm26876|chr10:128435785-128436284	0.154953179173948	.	.
chr10	128646613	128647112	chr10	128435140	128435639	Gm26876|chr10:128435140-128435639	0.201802224349188	.	.
chr10	128646613	128647112	chr10	128440394	128440893	Gm26876|chr10:128440394-128440893	0.103930364921711	.	.
chr10	128646613	128647112	chr10	128489331	128489830	Gm26876|chr10:128489331-128489830	0.138063369569794	.	.
chr10	128646613	128647112	chr10	128795537	128796036	Gm26876|chr10:128795537-128796036	0.256447749812682	.	.
chr10	128646613	128647112	chr10	128878237	128878736	Gm26876|chr10:128878237-128878736	0.205778359448157	.	.
chr10	128646613	128647112	chr10	128977436	128977935	Gm26876|chr10:128977436-128977935	0.115962381639021	.	.
chr10	128668336	128668835	chr10	128409597	128410096	Ikzf4|chr10:128409597-128410096	0.165545015763744	.	.
chr10	128669128	128669627	chr10	128409597	128410096	Ikzf4|chr10:128409597-128410096	0.275564987749891	.	.
chr10	128669128	128669627	chr10	128435140	128435639	Ikzf4|chr10:128435140-128435639	0.144227993745454	.	.
chr10	128669128	128669627	chr10	128743509	128744008	Ikzf4|chr10:128743509-128744008	0.112515759141189	.	.
chr10	128669128	128669627	chr10	128909639	128910138	Ikzf4|chr10:128909639-128910138	0.199586981982447	.	.
chr10	128669128	128669627	chr10	128913212	128913711	Ikzf4|chr10:128913212-128913711	0.251546992504404	.	.
chr10	128669128	128669627	chr10	128977436	128977935	Ikzf4|chr10:128977436-128977935	0.339582593777746	.	.
chr10	128673679	128674178	chr10	128344708	128345207	Suox|chr10:128344708-128345207	0.184611256184371	.	.
chr10	128673679	128674178	chr10	128409597	128410096	Suox|chr10:128409597-128410096	0.144305199396049	.	.
chr10	128673679	128674178	chr10	128909639	128910138	Suox|chr10:128909639-128910138	0.191768857596033	.	.
chr10	128695638	128696137	chr10	128909639	128910138	Rab5b|chr10:128909639-128910138	0.114158386705889	.	.
chr10	128696211	128696710	chr10	128344708	128345207	Rab5b|chr10:128344708-128345207	0.141303826060246	.	.
chr10	128696211	128696710	chr10	128409597	128410096	Rab5b|chr10:128409597-128410096	0.299865916850994	.	.
chr10	128696211	128696710	chr10	128435785	128436284	Rab5b|chr10:128435785-128436284	0.137834930690913	.	.
chr10	128696211	128696710	chr10	128805195	128805694	Rab5b|chr10:128805195-128805694	0.242004362482821	.	.
chr10	128696211	128696710	chr10	128909639	128910138	Rab5b|chr10:128909639-128910138	0.272542149755733	.	.
chr10	128696211	128696710	chr10	128913212	128913711	Rab5b|chr10:128913212-128913711	0.262563652442391	.	.
chr10	128696211	128696710	chr10	128977436	128977935	Rab5b|chr10:128977436-128977935	0.153472638042012	.	.
chr10	128704864	128705363	chr10	128409597	128410096	Cdk2|chr10:128409597-128410096	0.277062348194956	.	.
chr10	128704864	128705363	chr10	128409597	128410096	Pmel|chr10:128409597-128410096	0.277062348194956	.	.
chr10	128704864	128705363	chr10	128743509	128744008	Cdk2|chr10:128743509-128744008	0.176513619603705	.	.
chr10	128704864	128705363	chr10	128743509	128744008	Pmel|chr10:128743509-128744008	0.176513619603705	.	.
chr10	128704864	128705363	chr10	128805195	128805694	Cdk2|chr10:128805195-128805694	0.133625218281436	.	.
chr10	128704864	128705363	chr10	128805195	128805694	Pmel|chr10:128805195-128805694	0.133625218281436	.	.
chr10	128704864	128705363	chr10	128909639	128910138	Cdk2|chr10:128909639-128910138	0.107544791082583	.	.
chr10	128704864	128705363	chr10	128909639	128910138	Pmel|chr10:128909639-128910138	0.107544791082583	.	.
chr10	128704864	128705363	chr10	128928169	128928668	Cdk2|chr10:128928169-128928668	0.24500360318387	.	.
chr10	128704864	128705363	chr10	128928169	128928668	Pmel|chr10:128928169-128928668	0.24500360318387	.	.
chr10	128748233	128748732	chr10	128344708	128345207	Pym1|chr10:128344708-128345207	0.139682821489183	.	.
chr10	128748233	128748732	chr10	128409597	128410096	Pym1|chr10:128409597-128410096	0.232549398429975	.	.
chr10	128748233	128748732	chr10	128536166	128536665	Pym1|chr10:128536166-128536665	0.139606891215548	.	.
chr10	128748233	128748732	chr10	128612569	128613068	Pym1|chr10:128612569-128613068	0.108119939157863	.	.
chr10	128748233	128748732	chr10	128909639	128910138	Pym1|chr10:128909639-128910138	0.164460492965902	.	.
chr10	128748233	128748732	chr10	128913212	128913711	Pym1|chr10:128913212-128913711	0.27390668268975	.	.
chr10	128804210	128804709	chr10	128743509	128744008	Dnajc14|chr10:128743509-128744008	0.230465750678301	.	.
chr10	128804210	128804709	chr10	128743509	128744008	Tmem198b|chr10:128743509-128744008	0.230465750678301	.	.
chr10	128821529	128822028	chr10	128805195	128805694	Ormdl2|chr10:128805195-128805694	0.214220807432175	.	.
chr10	128821529	128822028	chr10	128913212	128913711	Ormdl2|chr10:128913212-128913711	0.180531426089465	.	.
chr10	128891038	128891537	chr10	128795537	128796036	Gdf11|chr10:128795537-128796036	0.11276101795889	.	.
chr10	128891038	128891537	chr10	128878237	128878736	Gdf11|chr10:128878237-128878736	0.266344203298135	.	.
chr10	128891683	128892182	chr10	128878237	128878736	Gdf11|chr10:128878237-128878736	0.157765842772619	.	.
chr10	128922870	128923369	chr10	128805195	128805694	Bloc1s1|chr10:128805195-128805694	0.142656430085269	.	.
chr10	128922870	128923369	chr10	128805195	128805694	Rdh5|chr10:128805195-128805694	0.142656430085269	.	.
chr10	128922870	128923369	chr10	128913212	128913711	Bloc1s1|chr10:128913212-128913711	0.233494118462495	.	.
chr10	128922870	128923369	chr10	128913212	128913711	Rdh5|chr10:128913212-128913711	0.233494118462495	.	.
chr10	128922870	128923369	chr10	128977436	128977935	Bloc1s1|chr10:128977436-128977935	0.142759579936008	.	.
chr10	128922870	128923369	chr10	128977436	128977935	Rdh5|chr10:128977436-128977935	0.142759579936008	.	.
chr10	130542081	130542580	chr10	130372749	130373248	Gm31793|chr10:130372749-130373248	0.25908917240963	.	.
chr10	130542081	130542580	chr10	130470391	130470890	Gm31793|chr10:130470391-130470890	0.28046492183307	.	.
chr11	3202390	3202889	chr11	3123799	3124298	Eif4enif1|chr11:3123799-3124298	0.189758075220641	.	.
chr11	3202390	3202889	chr11	3152377	3152876	Eif4enif1|chr11:3152377-3152876	0.219158766132167	.	.
chr11	3202390	3202889	chr11	3221479	3221978	Eif4enif1|chr11:3221479-3221978	0.120145699939532	.	.
chr11	3202390	3202889	chr11	3289935	3290434	Eif4enif1|chr11:3289935-3290434	0.380024519869327	.	.
chr11	3202390	3202889	chr11	3289935	3290434	Eif4enif1|chr11:3289935-3290434	0.380024519869328	.	.
chr11	3202390	3202889	chr11	3332133	3332632	Eif4enif1|chr11:3332133-3332632	0.250456743231251	.	.
chr11	3202390	3202889	chr11	3347023	3347522	Eif4enif1|chr11:3347023-3347522	0.169198003895054	.	.
chr11	3202390	3202889	chr11	3371193	3371692	Eif4enif1|chr11:3371193-3371692	0.175675685972132	.	.
chr11	3202390	3202889	chr11	3386996	3387495	Eif4enif1|chr11:3386996-3387495	0.103339067842072	.	.
chr11	3266213	3266712	chr11	3123799	3124298	Drg1|chr11:3123799-3124298	0.111438451757039	.	.
chr11	3266213	3266712	chr11	3152377	3152876	Drg1|chr11:3152377-3152876	0.231539783019526	.	.
chr11	3266213	3266712	chr11	3289935	3290434	Drg1|chr11:3289935-3290434	0.266711441169106	.	.
chr11	3266213	3266712	chr11	3332133	3332632	Drg1|chr11:3332133-3332632	0.154134932789506	.	.
chr11	3266213	3266712	chr11	3371193	3371692	Drg1|chr11:3371193-3371692	0.247084721446158	.	.
chr11	3289366	3289865	chr11	3123799	3124298	Patz1|chr11:3123799-3124298	0.226142354457652	.	.
chr11	3289366	3289865	chr11	3152377	3152876	Patz1|chr11:3152377-3152876	0.329150341334505	.	.
chr11	3289366	3289865	chr11	3152377	3152876	Patz1|chr11:3152377-3152876	0.329150341334506	.	.
chr11	3289366	3289865	chr11	3289935	3290434	Patz1|chr11:3289935-3290434	0.496472853310309	.	.
chr11	3289366	3289865	chr11	3332133	3332632	Patz1|chr11:3332133-3332632	0.295387823041662	.	.
chr11	3289366	3289865	chr11	3371193	3371692	Patz1|chr11:3371193-3371692	0.253159300456311	.	.
chr11	3330389	3330888	chr11	3289935	3290434	Gm12592|chr11:3289935-3290434	0.107016769824496	.	.
chr11	3330389	3330888	chr11	3289935	3290434	Pik3ip1|chr11:3289935-3290434	0.107016769824496	.	.
chr11	3330389	3330888	chr11	3371193	3371692	Gm12592|chr11:3371193-3371692	0.103312901456054	.	.
chr11	3330389	3330888	chr11	3371193	3371692	Pik3ip1|chr11:3371193-3371692	0.103312901456054	.	.
chr11	3408986	3409485	chr11	3152377	3152876	Limk2|chr11:3152377-3152876	0.263181498978022	.	.
chr11	3408986	3409485	chr11	3289935	3290434	Limk2|chr11:3289935-3290434	0.103731498249144	.	.
chr11	3408986	3409485	chr11	3332133	3332632	Limk2|chr11:3332133-3332632	0.166824185055322	.	.
chr11	3408986	3409485	chr11	3371193	3371692	Limk2|chr11:3371193-3371692	0.198018397886807	.	.
chr11	3408986	3409485	chr11	3386996	3387495	Limk2|chr11:3386996-3387495	0.152920081173087	.	.
chr11	3452086	3452585	chr11	3123799	3124298	8430429K09Rik|chr11:3123799-3124298	0.160589002313875	.	.
chr11	3452086	3452585	chr11	3123799	3124298	Rnf185|chr11:3123799-3124298	0.160589002313875	.	.
chr11	3452086	3452585	chr11	3152377	3152876	8430429K09Rik|chr11:3152377-3152876	0.223814103861092	.	.
chr11	3452086	3452585	chr11	3152377	3152876	Rnf185|chr11:3152377-3152876	0.223814103861092	.	.
chr11	3452086	3452585	chr11	3289935	3290434	8430429K09Rik|chr11:3289935-3290434	0.121873827246195	.	.
chr11	3452086	3452585	chr11	3289935	3290434	Rnf185|chr11:3289935-3290434	0.121873827246195	.	.
chr11	3452086	3452585	chr11	3332133	3332632	8430429K09Rik|chr11:3332133-3332632	0.161553636180067	.	.
chr11	3452086	3452585	chr11	3332133	3332632	Rnf185|chr11:3332133-3332632	0.161553636180067	.	.
chr11	3452086	3452585	chr11	3347023	3347522	8430429K09Rik|chr11:3347023-3347522	0.181370820219634	.	.
chr11	3452086	3452585	chr11	3347023	3347522	Rnf185|chr11:3347023-3347522	0.181370820219634	.	.
chr11	3452086	3452585	chr11	3371193	3371692	8430429K09Rik|chr11:3371193-3371692	0.16099484618505	.	.
chr11	3452086	3452585	chr11	3371193	3371692	Rnf185|chr11:3371193-3371692	0.16099484618505	.	.
chr11	5444680	5445179	chr11	5707491	5707990	Znrf3|chr11:5707491-5707990	0.134961438224797	.	.
chr11	5444680	5445179	chr11	5740921	5741420	Znrf3|chr11:5740921-5741420	0.29793153114275	.	.
chr11	5520703	5521202	chr11	5485226	5485725	Xbp1|chr11:5485226-5485725	0.201191753101024	.	.
chr11	5520703	5521202	chr11	5740921	5741420	Xbp1|chr11:5740921-5741420	0.108378710525771	.	.
chr11	5520703	5521202	chr11	5901921	5902420	Xbp1|chr11:5901921-5902420	0.264050544253568	.	.
chr11	5542005	5542504	chr11	5437551	5438050	Ccdc117|chr11:5437551-5438050	0.157930535719517	.	.
chr11	5542005	5542504	chr11	5795640	5796139	Ccdc117|chr11:5795640-5796139	0.128284148668757	.	.
chr11	5761618	5762117	chr11	5707491	5707990	Urgcp|chr11:5707491-5707990	0.116401562994828	.	.
chr11	5761618	5762117	chr11	5707491	5707990	Urgcp|chr11:5707491-5707990	0.116401562994829	.	.
chr11	5761618	5762117	chr11	5740921	5741420	Urgcp|chr11:5740921-5741420	0.18402909970144	.	.
chr11	5761618	5762117	chr11	5901921	5902420	Urgcp|chr11:5901921-5902420	0.295469757271389	.	.
chr11	5762152	5762651	chr11	5901921	5902420	Urgcp|chr11:5901921-5902420	0.151606558597309	.	.
chr11	5788237	5788736	chr11	5740921	5741420	Dbnl|chr11:5740921-5741420	0.128075818797682	.	.
chr11	5788237	5788736	chr11	5901921	5902420	Dbnl|chr11:5901921-5902420	0.109399101662426	.	.
chr11	5837178	5837677	chr11	5901921	5902420	Polm|chr11:5901921-5902420	0.361301749841518	.	.
chr11	5837806	5838305	chr11	5707491	5707990	Polm|chr11:5707491-5707990	0.112804061568894	.	.
chr11	5837806	5838305	chr11	5740921	5741420	Polm|chr11:5740921-5741420	0.127560528770718	.	.
chr11	5837806	5838305	chr11	5901921	5902420	Polm|chr11:5901921-5902420	0.308016897679298	.	.
chr11	5837806	5838305	chr11	5991199	5991698	Polm|chr11:5991199-5991698	0.156499621540662	.	.
chr11	5878079	5878578	chr11	5740921	5741420	Pold2|chr11:5740921-5741420	0.209824918394416	.	.
chr11	5878079	5878578	chr11	5901921	5902420	Pold2|chr11:5901921-5902420	0.236649312065501	.	.
chr11	5949860	5950359	chr11	5740921	5741420	Gck|chr11:5740921-5741420	0.239786893554109	.	.
chr11	5949860	5950359	chr11	5901921	5902420	Gck|chr11:5901921-5902420	0.501435087564115	.	.
chr11	5949860	5950359	chr11	5995902	5996401	Gck|chr11:5995902-5996401	0.146591278719619	.	.
chr11	5955521	5956020	chr11	5740921	5741420	Ykt6|chr11:5740921-5741420	0.267724994603231	.	.
chr11	5955521	5956020	chr11	5901921	5902420	Ykt6|chr11:5901921-5902420	0.291696410989357	.	.
chr11	5955521	5956020	chr11	5912555	5913054	Ykt6|chr11:5912555-5913054	0.166878360396556	.	.
chr11	9010276	9010775	chr11	9024657	9025156	Hus1|chr11:9024657-9025156	0.199819443736467	.	.
chr11	9010276	9010775	chr11	9337917	9338416	Hus1|chr11:9337917-9338416	0.123018276740799	.	.
chr11	9010276	9010775	chr11	9471993	9472492	Hus1|chr11:9471993-9472492	0.259020115621468	.	.
chr11	9010962	9011461	chr11	9024657	9025156	Hus1|chr11:9024657-9025156	0.13259642322471	.	.
chr11	9010962	9011461	chr11	9337917	9338416	Hus1|chr11:9337917-9338416	0.150471664697697	.	.
chr11	9010962	9011461	chr11	9462357	9462856	Hus1|chr11:9462357-9462856	0.156236254496586	.	.
chr11	9010962	9011461	chr11	9471993	9472492	Hus1|chr11:9471993-9472492	0.157076205201315	.	.
chr11	9010962	9011461	chr11	9481461	9481960	Hus1|chr11:9481461-9481960	0.125980375367556	.	.
chr11	9048265	9048764	chr11	9024657	9025156	Gm11992|chr11:9024657-9025156	0.193481419629554	.	.
chr11	9048265	9048764	chr11	9024657	9025156	Sun3|chr11:9024657-9025156	0.193481419629554	.	.
chr11	9048265	9048764	chr11	9136398	9136897	Gm11992|chr11:9136398-9136897	0.262561859005623	.	.
chr11	9048265	9048764	chr11	9136398	9136897	Sun3|chr11:9136398-9136897	0.262561859005623	.	.
chr11	9048265	9048764	chr11	9439749	9440248	Gm11992|chr11:9439749-9440248	0.12931412593734	.	.
chr11	9048265	9048764	chr11	9439749	9440248	Sun3|chr11:9439749-9440248	0.12931412593734	.	.
chr11	9048265	9048764	chr11	9471993	9472492	Gm11992|chr11:9471993-9472492	0.1231897907531	.	.
chr11	9048265	9048764	chr11	9471993	9472492	Sun3|chr11:9471993-9472492	0.1231897907531	.	.
chr11	9048265	9048764	chr11	9481461	9481960	Gm11992|chr11:9481461-9481960	0.111147163973327	.	.
chr11	9048265	9048764	chr11	9481461	9481960	Sun3|chr11:9481461-9481960	0.111147163973327	.	.
chr11	9117696	9118195	chr11	9024657	9025156	Upp1|chr11:9024657-9025156	0.217562629429671	.	.
chr11	9117696	9118195	chr11	9136398	9136897	Upp1|chr11:9136398-9136897	0.396523501617902	.	.
chr11	9117696	9118195	chr11	9317260	9317759	Upp1|chr11:9317260-9317759	0.126583403868118	.	.
chr11	9117696	9118195	chr11	9337917	9338416	Upp1|chr11:9337917-9338416	0.232086090724074	.	.
chr11	9117696	9118195	chr11	9439749	9440248	Upp1|chr11:9439749-9440248	0.434646279177557	.	.
chr11	9117696	9118195	chr11	9471993	9472492	Upp1|chr11:9471993-9472492	0.247204996250344	.	.
chr11	9117696	9118195	chr11	9481461	9481960	Upp1|chr11:9481461-9481960	0.414527144685133	.	.
chr11	9118338	9118837	chr11	9136398	9136897	Upp1|chr11:9136398-9136897	0.205325747848198	.	.
chr11	9118338	9118837	chr11	9337917	9338416	Upp1|chr11:9337917-9338416	0.10645729805164	.	.
chr11	9118338	9118837	chr11	9347829	9348328	Upp1|chr11:9347829-9348328	0.145640805112905	.	.
chr11	9118338	9118837	chr11	9439749	9440248	Upp1|chr11:9439749-9440248	0.271016954999637	.	.
chr11	9118338	9118837	chr11	9440987	9441486	Upp1|chr11:9440987-9441486	0.146135540511311	.	.
chr11	9118338	9118837	chr11	9471993	9472492	Upp1|chr11:9471993-9472492	0.138015190961537	.	.
chr11	9118338	9118837	chr11	9481461	9481960	Upp1|chr11:9481461-9481960	0.205618289327889	.	.
chr11	11113765	11114264	chr11	10755997	10756496	Vwc2|chr11:10755997-10756496	0.363660240472739	.	.
chr11	11113765	11114264	chr11	10841016	10841515	Vwc2|chr11:10841016-10841515	0.192952543394385	.	.
chr11	11113765	11114264	chr11	10843735	10844234	Vwc2|chr11:10843735-10844234	0.16459044485146	.	.
chr11	11113765	11114264	chr11	10844417	10844916	Vwc2|chr11:10844417-10844916	0.290749157554794	.	.
chr11	11113765	11114264	chr11	10920326	10920825	Vwc2|chr11:10920326-10920825	0.128301227644107	.	.
chr11	11113765	11114264	chr11	11115591	11116090	Vwc2|chr11:11115591-11116090	0.352619107819913	.	.
chr11	11113765	11114264	chr11	11116114	11116613	Vwc2|chr11:11116114-11116613	0.251661182637095	.	.
chr11	11113765	11114264	chr11	11122767	11123266	Vwc2|chr11:11122767-11123266	0.207643796867453	.	.
chr11	11113765	11114264	chr11	11131662	11132161	Vwc2|chr11:11131662-11132161	0.160157113841216	.	.
chr11	11113765	11114264	chr11	11168112	11168611	Vwc2|chr11:11168112-11168611	0.129522844071698	.	.
chr11	11113765	11114264	chr11	11176626	11177125	Vwc2|chr11:11176626-11177125	0.355337527791092	.	.
chr11	11113765	11114264	chr11	11210040	11210539	Vwc2|chr11:11210040-11210539	0.274563389237777	.	.
chr11	11113765	11114264	chr11	11217670	11218169	Vwc2|chr11:11217670-11218169	0.171974742014103	.	.
chr11	11113765	11114264	chr11	11218811	11219310	Vwc2|chr11:11218811-11219310	0.252684018802424	.	.
chr11	11113765	11114264	chr11	11219369	11219868	Vwc2|chr11:11219369-11219868	0.328487576913172	.	.
chr11	11113765	11114264	chr11	11242864	11243363	Vwc2|chr11:11242864-11243363	0.121166058020854	.	.
chr11	11114876	11115375	chr11	10755997	10756496	Vwc2|chr11:10755997-10756496	0.154917442618675	.	.
chr11	11114876	11115375	chr11	10844417	10844916	Vwc2|chr11:10844417-10844916	0.111462255740858	.	.
chr11	11114876	11115375	chr11	10920326	10920825	Vwc2|chr11:10920326-10920825	0.247913027036982	.	.
chr11	11114876	11115375	chr11	11115591	11116090	Vwc2|chr11:11115591-11116090	0.330199876293057	.	.
chr11	11114876	11115375	chr11	11122767	11123266	Vwc2|chr11:11122767-11123266	0.12256861789598	.	.
chr11	11114876	11115375	chr11	11131662	11132161	Vwc2|chr11:11131662-11132161	0.118384665028596	.	.
chr11	11114876	11115375	chr11	11168112	11168611	Vwc2|chr11:11168112-11168611	0.185864245011512	.	.
chr11	11114876	11115375	chr11	11168807	11169306	Vwc2|chr11:11168807-11169306	0.1415701796164	.	.
chr11	11114876	11115375	chr11	11176626	11177125	Vwc2|chr11:11176626-11177125	0.198147602570022	.	.
chr11	11114876	11115375	chr11	11210040	11210539	Vwc2|chr11:11210040-11210539	0.164153878708177	.	.
chr11	11114876	11115375	chr11	11218811	11219310	Vwc2|chr11:11218811-11219310	0.180704778951504	.	.
chr11	11114876	11115375	chr11	11219369	11219868	Vwc2|chr11:11219369-11219868	0.164412704935363	.	.
chr11	11114876	11115375	chr11	11257263	11257762	Vwc2|chr11:11257263-11257762	0.103421529713196	.	.
chr11	11462374	11462873	chr11	11115591	11116090	Spata48|chr11:11115591-11116090	0.111598608028353	.	.
chr11	11462374	11462873	chr11	11115591	11116090	Zpbp|chr11:11115591-11116090	0.111598608028353	.	.
chr11	11462374	11462873	chr11	11122767	11123266	Spata48|chr11:11122767-11123266	0.153271869110677	.	.
chr11	11462374	11462873	chr11	11122767	11123266	Zpbp|chr11:11122767-11123266	0.153271869110677	.	.
chr11	11462374	11462873	chr11	11168112	11168611	Spata48|chr11:11168112-11168611	0.139362560857811	.	.
chr11	11462374	11462873	chr11	11168112	11168611	Zpbp|chr11:11168112-11168611	0.139362560857811	.	.
chr11	11462374	11462873	chr11	11168807	11169306	Spata48|chr11:11168807-11169306	0.105951215700107	.	.
chr11	11462374	11462873	chr11	11168807	11169306	Zpbp|chr11:11168807-11169306	0.105951215700107	.	.
chr11	11462374	11462873	chr11	11210040	11210539	Spata48|chr11:11210040-11210539	0.134344844916111	.	.
chr11	11462374	11462873	chr11	11210040	11210539	Zpbp|chr11:11210040-11210539	0.134344844916111	.	.
chr11	11462374	11462873	chr11	11217670	11218169	Spata48|chr11:11217670-11218169	0.163652422680995	.	.
chr11	11462374	11462873	chr11	11217670	11218169	Spata48|chr11:11217670-11218169	0.163652422680996	.	.
chr11	11462374	11462873	chr11	11217670	11218169	Zpbp|chr11:11217670-11218169	0.163652422680995	.	.
chr11	11462374	11462873	chr11	11217670	11218169	Zpbp|chr11:11217670-11218169	0.163652422680996	.	.
chr11	11462374	11462873	chr11	11218811	11219310	Spata48|chr11:11218811-11219310	0.207984226398033	.	.
chr11	11462374	11462873	chr11	11218811	11219310	Zpbp|chr11:11218811-11219310	0.207984226398033	.	.
chr11	11462374	11462873	chr11	11219369	11219868	Spata48|chr11:11219369-11219868	0.221441464769551	.	.
chr11	11462374	11462873	chr11	11219369	11219868	Zpbp|chr11:11219369-11219868	0.221441464769551	.	.
chr11	11462374	11462873	chr11	11242864	11243363	Spata48|chr11:11242864-11243363	0.122656040584601	.	.
chr11	11462374	11462873	chr11	11242864	11243363	Zpbp|chr11:11242864-11243363	0.122656040584601	.	.
chr11	11685393	11685892	chr11	11257263	11257762	Gm11999|chr11:11257263-11257762	0.113902309949058	.	.
chr11	11685393	11685892	chr11	11257263	11257762	Ikzf1|chr11:11257263-11257762	0.113902309949058	.	.
chr11	16257496	16257995	chr11	16260660	16261159	Vstm2a|chr11:16260660-16261159	0.126022931926867	.	.
chr11	16507927	16508426	chr11	16260660	16261159	Sec61g|chr11:16260660-16261159	0.176588980948529	.	.
chr11	16507927	16508426	chr11	16361303	16361802	Sec61g|chr11:16361303-16361802	0.228884178439631	.	.
chr11	16507927	16508426	chr11	16412586	16413085	Sec61g|chr11:16412586-16413085	0.18539075017211	.	.
chr11	17257330	17257829	chr11	17306408	17306907	C1d|chr11:17306408-17306907	0.112388911992655	.	.
chr11	17257330	17257829	chr11	17727182	17727681	C1d|chr11:17727182-17727681	0.286456152176415	.	.
chr11	17953107	17953606	chr11	17680933	17681432	Etaa1|chr11:17680933-17681432	0.274001722308006	.	.
chr11	17953107	17953606	chr11	17680933	17681432	Etaa1os|chr11:17680933-17681432	0.274001722308006	.	.
chr11	17953107	17953606	chr11	18173131	18173630	Etaa1|chr11:18173131-18173630	0.203198096195664	.	.
chr11	17953107	17953606	chr11	18173131	18173630	Etaa1os|chr11:18173131-18173630	0.203198096195664	.	.
chr11	17953651	17954150	chr11	17663797	17664296	Etaa1|chr11:17663797-17664296	0.10577158536498	.	.
chr11	17953651	17954150	chr11	17663797	17664296	Etaa1os|chr11:17663797-17664296	0.10577158536498	.	.
chr11	21370350	21370849	chr11	21414738	21415237	Gm12043|chr11:21414738-21415237	0.22586355872119	.	.
chr11	21370350	21370849	chr11	21414738	21415237	Ugp2|chr11:21414738-21415237	0.22586355872119	.	.
chr11	21370350	21370849	chr11	21433622	21434121	Gm12043|chr11:21433622-21434121	0.21284146651177	.	.
chr11	21370350	21370849	chr11	21433622	21434121	Ugp2|chr11:21433622-21434121	0.21284146651177	.	.
chr11	21370350	21370849	chr11	21737007	21737506	Gm12043|chr11:21737007-21737506	0.235934513355969	.	.
chr11	21370350	21370849	chr11	21737007	21737506	Ugp2|chr11:21737007-21737506	0.235934513355969	.	.
chr11	21371048	21371547	chr11	21658912	21659411	Gm12043|chr11:21658912-21659411	0.104472198590379	.	.
chr11	21371048	21371547	chr11	21658912	21659411	Ugp2|chr11:21658912-21659411	0.104472198590379	.	.
chr11	21571714	21572213	chr11	21540299	21540798	Mdh1|chr11:21540299-21540798	0.126708576073549	.	.
chr11	21571714	21572213	chr11	21540299	21540798	Wdpcp|chr11:21540299-21540798	0.126708576073549	.	.
chr11	22001997	22002496	chr11	21996915	21997414	Otx1|chr11:21996915-21997414	0.690019089624365	.	.
chr11	22001997	22002496	chr11	22001472	22001971	Otx1|chr11:22001472-22001971	0.801399331281826	.	.
chr11	22001997	22002496	chr11	22052986	22053485	Otx1|chr11:22052986-22053485	0.296723507220146	.	.
chr11	22001997	22002496	chr11	22068291	22068790	Otx1|chr11:22068291-22068790	0.240550095019412	.	.
chr11	22001997	22002496	chr11	22074782	22075281	Otx1|chr11:22074782-22075281	0.241769069232425	.	.
chr11	22001997	22002496	chr11	22075291	22075790	Otx1|chr11:22075291-22075790	0.375052739225999	.	.
chr11	22001997	22002496	chr11	22206620	22207119	Otx1|chr11:22206620-22207119	0.359357866286712	.	.
chr11	22001997	22002496	chr11	22234707	22235206	Otx1|chr11:22234707-22235206	0.105843222056043	.	.
chr11	22512298	22512797	chr11	22286837	22287336	Tmem17|chr11:22286837-22287336	0.366079057531409	.	.
chr11	22512298	22512797	chr11	22564639	22565138	Tmem17|chr11:22564639-22565138	0.105263797925823	.	.
chr11	22512298	22512797	chr11	22631510	22632009	Tmem17|chr11:22631510-22632009	0.111257183405807	.	.
chr11	22512298	22512797	chr11	22651746	22652245	Tmem17|chr11:22651746-22652245	0.218629792195369	.	.
chr11	22512298	22512797	chr11	22662025	22662524	Tmem17|chr11:22662025-22662524	0.11458861231246	.	.
chr11	22512298	22512797	chr11	22698484	22698983	Tmem17|chr11:22698484-22698983	0.161768838646652	.	.
chr11	22617528	22618027	chr11	22453266	22453765	Gm12052|chr11:22453266-22453765	0.145584256168063	.	.
chr11	22617528	22618027	chr11	22564639	22565138	Gm12052|chr11:22564639-22565138	0.203321409381048	.	.
chr11	22617528	22618027	chr11	22587721	22588220	Gm12052|chr11:22587721-22588220	0.32751070284097	.	.
chr11	23008099	23008598	chr11	23140727	23141226	Fam161a|chr11:23140727-23141226	0.108500105785023	.	.
chr11	23067612	23068111	chr11	23149716	23150215	Gm12059|chr11:23149716-23150215	0.122442377624688	.	.
chr11	23306661	23307160	chr11	23124342	23124841	Usp34|chr11:23124342-23124841	0.130421114546729	.	.
chr11	23306661	23307160	chr11	23149716	23150215	Usp34|chr11:23149716-23150215	0.121989882147012	.	.
chr11	23306661	23307160	chr11	23271994	23272493	Usp34|chr11:23271994-23272493	0.124022278480872	.	.
chr11	23497257	23497756	chr11	23141362	23141861	1700030C12Rik|chr11:23141362-23141861	0.11146239784993	.	.
chr11	23497257	23497756	chr11	23141362	23141861	Ahsa2|chr11:23141362-23141861	0.11146239784993	.	.
chr11	23632847	23633346	chr11	23735606	23736105	0610010F05Rik|chr11:23735606-23736105	0.132857089214906	.	.
chr11	23632847	23633346	chr11	23736129	23736628	0610010F05Rik|chr11:23736129-23736628	0.126763601598074	.	.
chr11	23632847	23633346	chr11	23979266	23979765	0610010F05Rik|chr11:23979266-23979765	0.130011855912578	.	.
chr11	23665750	23666249	chr11	23979266	23979765	Pex13|chr11:23979266-23979765	0.12896586198544	.	.
chr11	23665750	23666249	chr11	23979266	23979765	Pus10|chr11:23979266-23979765	0.12896586198544	.	.
chr11	23894432	23894931	chr11	23676005	23676504	Gm12061|chr11:23676005-23676504	0.21456030928205	.	.
chr11	23894432	23894931	chr11	23676005	23676504	Gm12061|chr11:23676005-23676504	0.214560309282051	.	.
chr11	23894432	23894931	chr11	23676005	23676504	Papolg|chr11:23676005-23676504	0.21456030928205	.	.
chr11	23894432	23894931	chr11	23676005	23676504	Papolg|chr11:23676005-23676504	0.214560309282051	.	.
chr11	23894432	23894931	chr11	23676537	23677036	Gm12061|chr11:23676537-23677036	0.114234172820571	.	.
chr11	23894432	23894931	chr11	23676537	23677036	Papolg|chr11:23676537-23677036	0.114234172820571	.	.
chr11	23894432	23894931	chr11	23679168	23679667	Gm12061|chr11:23679168-23679667	0.167933990425262	.	.
chr11	23894432	23894931	chr11	23679168	23679667	Papolg|chr11:23679168-23679667	0.167933990425262	.	.
chr11	23894432	23894931	chr11	23735606	23736105	Gm12061|chr11:23735606-23736105	0.169647072025474	.	.
chr11	23894432	23894931	chr11	23735606	23736105	Papolg|chr11:23735606-23736105	0.169647072025474	.	.
chr11	23894432	23894931	chr11	23736129	23736628	Gm12061|chr11:23736129-23736628	0.12668814369692	.	.
chr11	23894432	23894931	chr11	23736129	23736628	Papolg|chr11:23736129-23736628	0.12668814369692	.	.
chr11	25301073	25301572	chr11	25124265	25124764	Gm12069|chr11:25124265-25124764	0.181388439470379	.	.
chr11	25301073	25301572	chr11	25233391	25233890	Gm12069|chr11:25233391-25233890	0.179622583283899	.	.
chr11	25301073	25301572	chr11	25356783	25357282	Gm12069|chr11:25356783-25357282	0.178111582623104	.	.
chr11	25301073	25301572	chr11	25357314	25357813	Gm12069|chr11:25357314-25357813	0.136397515067606	.	.
chr11	26592945	26593444	chr11	26437661	26438160	Vrk2|chr11:26437661-26438160	0.134528835523818	.	.
chr11	26593447	26593946	chr11	26437661	26438160	Vrk2|chr11:26437661-26438160	0.200966707068666	.	.
chr11	28852961	28853460	chr11	28752958	28753457	Efemp1|chr11:28752958-28753457	0.423064078281064	.	.
chr11	28852961	28853460	chr11	28811801	28812300	Efemp1|chr11:28811801-28812300	0.157372046316958	.	.
chr11	28852961	28853460	chr11	28883052	28883551	Efemp1|chr11:28883052-28883551	0.380179494819196	.	.
chr11	28852961	28853460	chr11	28906290	28906789	Efemp1|chr11:28906290-28906789	0.16751699172305	.	.
chr11	28852961	28853460	chr11	28906982	28907481	Efemp1|chr11:28906982-28907481	0.309518409814338	.	.
chr11	28852961	28853460	chr11	28934391	28934890	Efemp1|chr11:28934391-28934890	0.359259765502398	.	.
chr11	28852961	28853460	chr11	29142931	29143430	Efemp1|chr11:29142931-29143430	0.12773475512388	.	.
chr11	29130465	29130964	chr11	28760838	28761337	Pnpt1|chr11:28760838-28761337	0.133177347641036	.	.
chr11	29130978	29131477	chr11	28752958	28753457	Pnpt1|chr11:28752958-28753457	0.163859278435766	.	.
chr11	29130978	29131477	chr11	28760838	28761337	Pnpt1|chr11:28760838-28761337	0.128472269126927	.	.
chr11	29130978	29131477	chr11	28811801	28812300	Pnpt1|chr11:28811801-28812300	0.284577366321668	.	.
chr11	29130978	29131477	chr11	28883052	28883551	Pnpt1|chr11:28883052-28883551	0.209257817702305	.	.
chr11	29130978	29131477	chr11	28906290	28906789	Pnpt1|chr11:28906290-28906789	0.107758369971823	.	.
chr11	29130978	29131477	chr11	28906982	28907481	Pnpt1|chr11:28906982-28907481	0.110704926782077	.	.
chr11	29130978	29131477	chr11	28934391	28934890	Pnpt1|chr11:28934391-28934890	0.129428274991893	.	.
chr11	29171822	29172321	chr11	28752958	28753457	Ppp4r3b|chr11:28752958-28753457	0.385699162328589	.	.
chr11	29171822	29172321	chr11	28811801	28812300	Ppp4r3b|chr11:28811801-28812300	0.14436511500384	.	.
chr11	29171822	29172321	chr11	28883052	28883551	Ppp4r3b|chr11:28883052-28883551	0.192148769713564	.	.
chr11	29171822	29172321	chr11	28906290	28906789	Ppp4r3b|chr11:28906290-28906789	0.209648284238288	.	.
chr11	29171822	29172321	chr11	28906982	28907481	Ppp4r3b|chr11:28906982-28907481	0.328992544847628	.	.
chr11	29171822	29172321	chr11	28934391	28934890	Ppp4r3b|chr11:28934391-28934890	0.36467082381592	.	.
chr11	29171822	29172321	chr11	29142931	29143430	Ppp4r3b|chr11:29142931-29143430	0.143703906031782	.	.
chr11	29172618	29173117	chr11	29180622	29181121	A630052C17Rik|chr11:29180622-29181121	0.128287224040376	.	.
chr11	29172618	29173117	chr11	29180622	29181121	Ppp4r3b|chr11:29180622-29181121	0.128287224040376	.	.
chr11	29173280	29173779	chr11	28883052	28883551	A630052C17Rik|chr11:28883052-28883551	0.133844387612213	.	.
chr11	29173280	29173779	chr11	28883052	28883551	Ppp4r3b|chr11:28883052-28883551	0.133844387612213	.	.
chr11	29173280	29173779	chr11	29180622	29181121	A630052C17Rik|chr11:29180622-29181121	0.15633203409014	.	.
chr11	29173280	29173779	chr11	29180622	29181121	Ppp4r3b|chr11:29180622-29181121	0.15633203409014	.	.
chr11	29373366	29373865	chr11	29180622	29181121	Ccdc88a|chr11:29180622-29181121	0.119453461074642	.	.
chr11	29373877	29374376	chr11	29694010	29694509	Ccdc88a|chr11:29694010-29694509	0.165667027977735	.	.
chr11	29373877	29374376	chr11	29718420	29718919	Ccdc88a|chr11:29718420-29718919	0.160993384457813	.	.
chr11	29526171	29526670	chr11	29694010	29694509	Mtif2|chr11:29694010-29694509	0.124791301620745	.	.
chr11	29526171	29526670	chr11	29718420	29718919	Mtif2|chr11:29718420-29718919	0.104552274320828	.	.
chr11	29691915	29692414	chr11	29684778	29685277	Rtn4|chr11:29684778-29685277	0.649736838775645	.	.
chr11	29692664	29693163	chr11	29267797	29268296	Rtn4|chr11:29267797-29268296	0.158170828301982	.	.
chr11	29692664	29693163	chr11	29718420	29718919	Rtn4|chr11:29718420-29718919	0.106611994076996	.	.
chr11	29693483	29693982	chr11	29694010	29694509	Rtn4|chr11:29694010-29694509	0.129959819170597	.	.
chr11	30267372	30267871	chr11	30657058	30657557	Gm8098|chr11:30657058-30657557	0.104383951164998	.	.
chr11	30267372	30267871	chr11	30657058	30657557	Sptbn1|chr11:30657058-30657557	0.104383951164998	.	.
chr11	30267892	30268391	chr11	30657058	30657557	Gm8098|chr11:30657058-30657557	0.191323702565351	.	.
chr11	30267892	30268391	chr11	30657058	30657557	Sptbn1|chr11:30657058-30657557	0.191323702565351	.	.
chr11	30471695	30472194	chr11	30283664	30284163	4930505A04Rik|chr11:30283664-30284163	0.119531035435157	.	.
chr11	30648973	30649472	chr11	30394307	30394806	Acyp2|chr11:30394307-30394806	0.153274309262132	.	.
chr11	30648973	30649472	chr11	30454215	30454714	Acyp2|chr11:30454215-30454714	0.3738175162792	.	.
chr11	30648973	30649472	chr11	30754917	30755416	Acyp2|chr11:30754917-30755416	0.191161457978282	.	.
chr11	30648973	30649472	chr11	30999860	31000359	Acyp2|chr11:30999860-31000359	0.184579328559217	.	.
chr11	30772221	30772720	chr11	30657058	30657557	Psme4|chr11:30657058-30657557	0.115496767870003	.	.
chr11	30772221	30772720	chr11	30999860	31000359	Psme4|chr11:30999860-31000359	0.115032681678841	.	.
chr11	30885150	30885649	chr11	30657058	30657557	Asb3|chr11:30657058-30657557	0.118105516205048	.	.
chr11	30885150	30885649	chr11	30657058	30657557	Gpr75|chr11:30657058-30657557	0.118105516205048	.	.
chr11	30885150	30885649	chr11	31247920	31248419	Asb3|chr11:31247920-31248419	0.343774756627965	.	.
chr11	30885150	30885649	chr11	31247920	31248419	Gpr75|chr11:31247920-31248419	0.343774756627965	.	.
chr11	30885150	30885649	chr11	31248449	31248948	Asb3|chr11:31248449-31248948	0.227907570969344	.	.
chr11	30885150	30885649	chr11	31248449	31248948	Gpr75|chr11:31248449-31248948	0.227907570969344	.	.
chr11	30954161	30954660	chr11	31168671	31169170	Erlec1|chr11:31168671-31169170	0.148227597418078	.	.
chr11	31369227	31369726	chr11	30999860	31000359	Stc2|chr11:30999860-31000359	0.33325291387727	.	.
chr11	31369227	31369726	chr11	31168671	31169170	Stc2|chr11:31168671-31169170	0.109532759187706	.	.
chr11	31369227	31369726	chr11	31169173	31169672	Stc2|chr11:31169173-31169672	0.186511836478144	.	.
chr11	31369227	31369726	chr11	31169869	31170368	Stc2|chr11:31169869-31170368	0.215607002203968	.	.
chr11	31369227	31369726	chr11	31368717	31369216	Stc2|chr11:31368717-31369216	0.452424878089256	.	.
chr11	31369227	31369726	chr11	31392296	31392795	Stc2|chr11:31392296-31392795	0.259213242359158	.	.
chr11	31369227	31369726	chr11	31400813	31401312	Stc2|chr11:31400813-31401312	0.287941576278758	.	.
chr11	31369227	31369726	chr11	31614050	31614549	Stc2|chr11:31614050-31614549	0.132190769028918	.	.
chr11	31369227	31369726	chr11	31634127	31634626	Stc2|chr11:31634127-31634626	0.155242175855611	.	.
chr11	31369227	31369726	chr11	31678424	31678923	Stc2|chr11:31678424-31678923	0.238200944141333	.	.
chr11	31369227	31369726	chr11	31713510	31714009	Stc2|chr11:31713510-31714009	0.186133940843494	.	.
chr11	31369227	31369726	chr11	31726019	31726518	Stc2|chr11:31726019-31726518	0.143556262895073	.	.
chr11	31369227	31369726	chr11	31733978	31734477	Stc2|chr11:31733978-31734477	0.393935751900243	.	.
chr11	31369857	31370356	chr11	30999860	31000359	Stc2|chr11:30999860-31000359	0.323468705148438	.	.
chr11	31369857	31370356	chr11	31392296	31392795	Stc2|chr11:31392296-31392795	0.291543308425397	.	.
chr11	31369857	31370356	chr11	31400813	31401312	Stc2|chr11:31400813-31401312	0.183455736659254	.	.
chr11	31369857	31370356	chr11	31614050	31614549	Stc2|chr11:31614050-31614549	0.120830465391964	.	.
chr11	31369857	31370356	chr11	31634127	31634626	Stc2|chr11:31634127-31634626	0.167393650535919	.	.
chr11	31369857	31370356	chr11	31678424	31678923	Stc2|chr11:31678424-31678923	0.253783862759586	.	.
chr11	31369857	31370356	chr11	31712807	31713306	Stc2|chr11:31712807-31713306	0.174218299521968	.	.
chr11	31369857	31370356	chr11	31713510	31714009	Stc2|chr11:31713510-31714009	0.165610327108231	.	.
chr11	31369857	31370356	chr11	31733978	31734477	Stc2|chr11:31733978-31734477	0.414463880063595	.	.
chr11	31671728	31672227	chr11	31551237	31551736	Bod1|chr11:31551237-31551736	0.111344245832226	.	.
chr11	31671728	31672227	chr11	31610290	31610789	Bod1|chr11:31610290-31610789	0.166978533773798	.	.
chr11	31671728	31672227	chr11	31694883	31695382	Bod1|chr11:31694883-31695382	0.108747912844525	.	.
chr11	33147016	33147515	chr11	33146124	33146623	Fgf18|chr11:33146124-33146623	0.271656613405348	.	.
chr11	33147016	33147515	chr11	33218330	33218829	Fgf18|chr11:33218330-33218829	0.223103257317115	.	.
chr11	33147016	33147515	chr11	33379598	33380097	Fgf18|chr11:33379598-33380097	0.171905687107549	.	.
chr11	33147016	33147515	chr11	33388552	33389051	Fgf18|chr11:33388552-33389051	0.137969897319478	.	.
chr11	33147604	33148103	chr11	33146124	33146623	Fgf18|chr11:33146124-33146623	0.121056158538481	.	.
chr11	33147604	33148103	chr11	33148287	33148786	Fgf18|chr11:33148287-33148786	0.12575204279439	.	.
[truncated: 27,262 more rows]
