# Supplementary material for: Single-cell analysis of chromatin accessibility in the adult mouse brain
Source: Nature. 2023 Dec 13;624(7991):378–89. doi: 10.1038/s41586-023-06824-9 (PMC10719105; doi:10.1038/s41586-023-06824-9)
Supplement: Supplementary file 3 — Supplementary Tables 1–25 and their legends. [file 41586_2023_6824_MOESM3_ESM.zip › 2023-03-05453B-s3/SI Tables/SI Table 13 Summary of all the gene-cCRE correlations/sa2subclass.IC_Tfap2d_Maf_Glut.pdc.bedpe]

chr1	3466260	3466759	chr1	3297250	3297749	Gm1992|chr1:3297250-3297749	0.204308256157108	.	.
chr1	3466260	3466759	chr1	3388310	3388809	Gm1992|chr1:3388310-3388809	0.174408205298616	.	.
chr1	3466260	3466759	chr1	3447169	3447668	Gm1992|chr1:3447169-3447668	0.128297418080585	.	.
chr1	3672048	3672547	chr1	3560924	3561423	Xkr4|chr1:3560924-3561423	0.12623116807719	.	.
chr1	4785497	4785996	chr1	4554106	4554605	Mrpl15|chr1:4554106-4554605	0.100441993296527	.	.
chr1	4785497	4785996	chr1	5020416	5020915	Mrpl15|chr1:5020416-5020915	0.15463987604377	.	.
chr1	4785497	4785996	chr1	5170387	5170886	Mrpl15|chr1:5170387-5170886	0.104769182634604	.	.
chr1	4807592	4808091	chr1	4831250	4831749	Lypla1|chr1:4831250-4831749	0.132332066535056	.	.
chr1	4857480	4857979	chr1	4516478	4516977	Tcea1|chr1:4516478-4516977	0.172238795969931	.	.
chr1	4857480	4857979	chr1	4520224	4520723	Tcea1|chr1:4520224-4520723	0.205628535516094	.	.
chr1	4857480	4857979	chr1	4671676	4672175	Tcea1|chr1:4671676-4672175	0.14568704982014	.	.
chr1	4857480	4857979	chr1	5029771	5030270	Tcea1|chr1:5029771-5030270	0.105392578061952	.	.
chr1	4857480	4857979	chr1	5170387	5170886	Tcea1|chr1:5170387-5170886	0.130968739887361	.	.
chr1	4857480	4857979	chr1	5208080	5208579	Tcea1|chr1:5208080-5208579	0.203757227505752	.	.
chr1	4858123	4858622	chr1	4918611	4919110	Tcea1|chr1:4918611-4919110	0.240430275837596	.	.
chr1	4858123	4858622	chr1	4934807	4935306	Tcea1|chr1:4934807-4935306	0.236572198847223	.	.
chr1	4858123	4858622	chr1	4961760	4962259	Tcea1|chr1:4961760-4962259	0.244611678168616	.	.
chr1	4858123	4858622	chr1	5015264	5015763	Tcea1|chr1:5015264-5015763	0.149401397188679	.	.
chr1	4858123	4858622	chr1	5018611	5019110	Tcea1|chr1:5018611-5019110	0.191718016637979	.	.
chr1	4858123	4858622	chr1	5019201	5019700	Tcea1|chr1:5019201-5019700	0.198224165026381	.	.
chr1	4858123	4858622	chr1	5029270	5029769	Tcea1|chr1:5029270-5029769	0.173824080641868	.	.
chr1	4858123	4858622	chr1	5031516	5032015	Tcea1|chr1:5031516-5032015	0.194904147710715	.	.
chr1	4858123	4858622	chr1	5127403	5127902	Tcea1|chr1:5127403-5127902	0.295095929633841	.	.
chr1	4970513	4971012	chr1	4934807	4935306	Gm16041|chr1:4934807-4935306	0.100093128698035	.	.
chr1	4970513	4971012	chr1	5015264	5015763	Gm16041|chr1:5015264-5015763	0.183888816158664	.	.
chr1	4971076	4971575	chr1	4926263	4926762	Gm16041|chr1:4926263-4926762	0.0964158401457984	.	.
chr1	4971076	4971575	chr1	5015264	5015763	Gm16041|chr1:5015264-5015763	0.161615761550852	.	.
chr1	4971076	4971575	chr1	5019201	5019700	Gm16041|chr1:5019201-5019700	0.118879793015524	.	.
chr1	4971076	4971575	chr1	5023205	5023704	Gm16041|chr1:5023205-5023704	0.101354696877924	.	.
chr1	4971076	4971575	chr1	5029270	5029769	Gm16041|chr1:5029270-5029769	0.100258230226007	.	.
chr1	4971076	4971575	chr1	5031516	5032015	Gm16041|chr1:5031516-5032015	0.106214137241338	.	.
chr1	5070122	5070621	chr1	4769856	4770355	Atp6v1h|chr1:4769856-4770355	0.104747411523069	.	.
chr1	5070122	5070621	chr1	4769856	4770355	Rgs20|chr1:4769856-4770355	0.104747411523069	.	.
chr1	5070122	5070621	chr1	4873266	4873765	Atp6v1h|chr1:4873266-4873765	0.141029821171228	.	.
chr1	5070122	5070621	chr1	4873266	4873765	Rgs20|chr1:4873266-4873765	0.141029821171228	.	.
chr1	5070122	5070621	chr1	4918611	4919110	Atp6v1h|chr1:4918611-4919110	0.200162574285269	.	.
chr1	5070122	5070621	chr1	4918611	4919110	Rgs20|chr1:4918611-4919110	0.200162574285269	.	.
chr1	5070122	5070621	chr1	4934807	4935306	Atp6v1h|chr1:4934807-4935306	0.175723890902315	.	.
chr1	5070122	5070621	chr1	4934807	4935306	Rgs20|chr1:4934807-4935306	0.175723890902315	.	.
chr1	5070122	5070621	chr1	4961760	4962259	Atp6v1h|chr1:4961760-4962259	0.217482694626116	.	.
chr1	5070122	5070621	chr1	4961760	4962259	Rgs20|chr1:4961760-4962259	0.217482694626116	.	.
chr1	5070122	5070621	chr1	4962278	4962777	Atp6v1h|chr1:4962278-4962777	0.0945602108795834	.	.
chr1	5070122	5070621	chr1	4962278	4962777	Rgs20|chr1:4962278-4962777	0.0945602108795834	.	.
chr1	5070122	5070621	chr1	5015264	5015763	Atp6v1h|chr1:5015264-5015763	0.326522223564606	.	.
chr1	5070122	5070621	chr1	5015264	5015763	Rgs20|chr1:5015264-5015763	0.326522223564606	.	.
chr1	5070122	5070621	chr1	5018611	5019110	Atp6v1h|chr1:5018611-5019110	0.197491032069951	.	.
chr1	5070122	5070621	chr1	5018611	5019110	Rgs20|chr1:5018611-5019110	0.197491032069951	.	.
chr1	5070122	5070621	chr1	5019201	5019700	Atp6v1h|chr1:5019201-5019700	0.235855481288485	.	.
chr1	5070122	5070621	chr1	5019201	5019700	Rgs20|chr1:5019201-5019700	0.235855481288485	.	.
chr1	5070122	5070621	chr1	5020416	5020915	Atp6v1h|chr1:5020416-5020915	0.156875140518736	.	.
chr1	5070122	5070621	chr1	5020416	5020915	Rgs20|chr1:5020416-5020915	0.156875140518736	.	.
chr1	5070122	5070621	chr1	5022621	5023120	Atp6v1h|chr1:5022621-5023120	0.134717989575127	.	.
chr1	5070122	5070621	chr1	5022621	5023120	Rgs20|chr1:5022621-5023120	0.134717989575127	.	.
chr1	5070122	5070621	chr1	5029270	5029769	Atp6v1h|chr1:5029270-5029769	0.168308790242069	.	.
chr1	5070122	5070621	chr1	5029270	5029769	Rgs20|chr1:5029270-5029769	0.168308790242069	.	.
chr1	5070122	5070621	chr1	5031516	5032015	Atp6v1h|chr1:5031516-5032015	0.218941265220278	.	.
chr1	5070122	5070621	chr1	5031516	5032015	Rgs20|chr1:5031516-5032015	0.218941265220278	.	.
chr1	5070122	5070621	chr1	5127403	5127902	Atp6v1h|chr1:5127403-5127902	0.162300552142845	.	.
chr1	5070122	5070621	chr1	5127403	5127902	Rgs20|chr1:5127403-5127902	0.162300552142845	.	.
chr1	5588179	5588678	chr1	5278857	5279356	Oprk1|chr1:5278857-5279356	0.0936219151054855	.	.
chr1	5588179	5588678	chr1	5656057	5656556	Oprk1|chr1:5656057-5656556	0.106442695003998	.	.
chr1	5588179	5588678	chr1	5866185	5866684	Oprk1|chr1:5866185-5866684	0.178124192393599	.	.
chr1	5588179	5588678	chr1	5884856	5885355	Oprk1|chr1:5884856-5885355	0.135647253283405	.	.
chr1	5588179	5588678	chr1	5915307	5915806	Oprk1|chr1:5915307-5915806	0.202050186339137	.	.
chr1	5588820	5589319	chr1	5656057	5656556	Oprk1|chr1:5656057-5656556	0.177747191301342	.	.
chr1	5588820	5589319	chr1	5866185	5866684	Oprk1|chr1:5866185-5866684	0.123096448577651	.	.
chr1	5588820	5589319	chr1	5884856	5885355	Oprk1|chr1:5884856-5885355	0.234077746568532	.	.
chr1	5588820	5589319	chr1	5915307	5915806	Oprk1|chr1:5915307-5915806	0.252272398792791	.	.
chr1	5916575	5917074	chr1	6143023	6143522	Npbwr1|chr1:6143023-6143522	0.0964389705803917	.	.
chr1	5916575	5917074	chr1	6225058	6225557	Npbwr1|chr1:6225058-6225557	0.093496768764059	.	.
chr1	5917179	5917678	chr1	5642189	5642688	Npbwr1|chr1:5642189-5642688	0.119196485685522	.	.
chr1	5917179	5917678	chr1	5656057	5656556	Npbwr1|chr1:5656057-5656556	0.138645056058804	.	.
chr1	5917179	5917678	chr1	5915307	5915806	Npbwr1|chr1:5915307-5915806	0.271121811744349	.	.
chr1	5917179	5917678	chr1	6118968	6119467	Npbwr1|chr1:6118968-6119467	0.289571788336869	.	.
chr1	5917179	5917678	chr1	6134983	6135482	Npbwr1|chr1:6134983-6135482	0.136348266098716	.	.
chr1	5917179	5917678	chr1	6143023	6143522	Npbwr1|chr1:6143023-6143522	0.191571959166887	.	.
chr1	6214386	6214885	chr1	5827475	5827974	4732440D04Rik|chr1:5827475-5827974	0.0954286906683064	.	.
chr1	6214386	6214885	chr1	6255979	6256478	4732440D04Rik|chr1:6255979-6256478	0.145215644575262	.	.
chr1	6214899	6215398	chr1	5827475	5827974	4732440D04Rik|chr1:5827475-5827974	0.119052541058313	.	.
chr1	6214899	6215398	chr1	6255979	6256478	4732440D04Rik|chr1:6255979-6256478	0.105262132408074	.	.
chr1	6214899	6215398	chr1	6406344	6406843	4732440D04Rik|chr1:6406344-6406843	0.0990799256386528	.	.
chr1	7088594	7089093	chr1	7111444	7111943	Pcmtd1|chr1:7111444-7111943	0.15366700639314	.	.
chr1	7397174	7397673	chr1	7010156	7010655	Gm26901|chr1:7010156-7010655	0.187357023761096	.	.
chr1	7397174	7397673	chr1	7105020	7105519	Gm26901|chr1:7105020-7105519	0.17937828011212	.	.
chr1	7397174	7397673	chr1	7170867	7171366	Gm26901|chr1:7170867-7171366	0.193477331452817	.	.
chr1	7397174	7397673	chr1	7204719	7205218	Gm26901|chr1:7204719-7205218	0.10023068554424	.	.
chr1	7397174	7397673	chr1	7206575	7207074	Gm26901|chr1:7206575-7207074	0.140742147165483	.	.
chr1	7397837	7398336	chr1	7111444	7111943	Gm26901|chr1:7111444-7111943	0.145846698878482	.	.
chr1	7397837	7398336	chr1	7170867	7171366	Gm26901|chr1:7170867-7171366	0.119865643176381	.	.
chr1	7397837	7398336	chr1	7204719	7205218	Gm26901|chr1:7204719-7205218	0.204174920623735	.	.
chr1	7397837	7398336	chr1	7207093	7207592	Gm26901|chr1:7207093-7207592	0.145508972874333	.	.
chr1	7398342	7398841	chr1	7026490	7026989	Gm26901|chr1:7026490-7026989	0.112365286874775	.	.
chr1	7398342	7398841	chr1	7170867	7171366	Gm26901|chr1:7170867-7171366	0.180219523629573	.	.
chr1	7398342	7398841	chr1	7175716	7176215	Gm26901|chr1:7175716-7176215	0.12967066714237	.	.
chr1	7398342	7398841	chr1	7206575	7207074	Gm26901|chr1:7206575-7207074	0.115475380051188	.	.
chr1	7398342	7398841	chr1	7292884	7293383	Gm26901|chr1:7292884-7293383	0.103213055650516	.	.
chr1	7398342	7398841	chr1	7312735	7313234	Gm26901|chr1:7312735-7313234	0.231801223981428	.	.
chr1	7398342	7398841	chr1	7313278	7313777	Gm26901|chr1:7313278-7313777	0.125764628249077	.	.
chr1	7398342	7398841	chr1	7315713	7316212	Gm26901|chr1:7315713-7316212	0.100418294229425	.	.
chr1	9298975	9299474	chr1	9149766	9150265	Sntg1|chr1:9149766-9150265	0.137579798381001	.	.
chr1	9298975	9299474	chr1	9150837	9151336	Sntg1|chr1:9150837-9151336	0.21247448896636	.	.
chr1	9299496	9299995	chr1	9150837	9151336	Sntg1|chr1:9150837-9151336	0.0967747086431381	.	.
chr1	9299496	9299995	chr1	9541113	9541612	Sntg1|chr1:9541113-9541612	0.163841216155369	.	.
chr1	9299496	9299995	chr1	9573148	9573647	Sntg1|chr1:9573148-9573647	0.0985664652674358	.	.
chr1	9545042	9545541	chr1	9577782	9578281	Rrs1|chr1:9577782-9578281	0.175726186398149	.	.
chr1	9545922	9546421	chr1	9258678	9259177	Rrs1|chr1:9258678-9259177	0.175307579978252	.	.
chr1	9545922	9546421	chr1	9298270	9298769	Rrs1|chr1:9298270-9298769	0.181255221873004	.	.
chr1	9600949	9601448	chr1	9541113	9541612	Vxn|chr1:9541113-9541612	0.272089989286791	.	.
chr1	9601474	9601973	chr1	9541113	9541612	Vxn|chr1:9541113-9541612	0.152626008141194	.	.
chr1	9601474	9601973	chr1	9577782	9578281	Vxn|chr1:9577782-9578281	0.106025655849444	.	.
chr1	9630048	9630547	chr1	9577782	9578281	2610203C22Rik|chr1:9577782-9578281	0.156853399277045	.	.
chr1	9700259	9700758	chr1	9298270	9298769	Mybl1|chr1:9298270-9298769	0.108985217353421	.	.
chr1	9700259	9700758	chr1	9541113	9541612	Mybl1|chr1:9541113-9541612	0.146784512749137	.	.
chr1	9747574	9748073	chr1	9541113	9541612	1700034P13Rik|chr1:9541113-9541612	0.0948825108144211	.	.
chr1	9747574	9748073	chr1	9541113	9541612	Vcpip1|chr1:9541113-9541612	0.0948825108144211	.	.
chr1	9747574	9748073	chr1	9573148	9573647	1700034P13Rik|chr1:9573148-9573647	0.156678317787749	.	.
chr1	9747574	9748073	chr1	9573148	9573647	Vcpip1|chr1:9573148-9573647	0.156678317787749	.	.
chr1	9748256	9748755	chr1	9722386	9722885	1700034P13Rik|chr1:9722386-9722885	0.134584228345441	.	.
chr1	9748256	9748755	chr1	9722386	9722885	Vcpip1|chr1:9722386-9722885	0.134584228345441	.	.
chr1	10719138	10719637	chr1	10285509	10286008	Cpa6|chr1:10285509-10286008	0.0985630691378393	.	.
chr1	10719138	10719637	chr1	10718502	10719001	Cpa6|chr1:10718502-10719001	0.396455201647291	.	.
chr1	10719138	10719637	chr1	10850572	10851071	Cpa6|chr1:10850572-10851071	0.114989238516883	.	.
chr1	10719138	10719637	chr1	10932305	10932804	Cpa6|chr1:10932305-10932804	0.139965052198974	.	.
chr1	10993243	10993742	chr1	10718502	10719001	Prex2|chr1:10718502-10719001	0.198105136537194	.	.
chr1	10993243	10993742	chr1	10759501	10760000	Prex2|chr1:10759501-10760000	0.0968220248562138	.	.
chr1	10993243	10993742	chr1	10794271	10794770	Prex2|chr1:10794271-10794770	0.10982965354375	.	.
chr1	10993243	10993742	chr1	10835602	10836101	Prex2|chr1:10835602-10836101	0.0972564499172894	.	.
chr1	10993243	10993742	chr1	10850572	10851071	Prex2|chr1:10850572-10851071	0.121385017392602	.	.
chr1	10993243	10993742	chr1	10874715	10875214	Prex2|chr1:10874715-10875214	0.160614810959147	.	.
chr1	10993772	10994271	chr1	10718502	10719001	Prex2|chr1:10718502-10719001	0.154108346173102	.	.
chr1	10993772	10994271	chr1	10835602	10836101	Prex2|chr1:10835602-10836101	0.120743144992314	.	.
chr1	10993772	10994271	chr1	10850572	10851071	Prex2|chr1:10850572-10851071	0.135955086697641	.	.
chr1	10993772	10994271	chr1	10874715	10875214	Prex2|chr1:10874715-10875214	0.111635920182432	.	.
chr1	13588843	13589342	chr1	13838127	13838626	Tram1|chr1:13838127-13838626	0.150324283329913	.	.
chr1	13588843	13589342	chr1	13851123	13851622	Tram1|chr1:13851123-13851622	0.0940497216256528	.	.
chr1	13589563	13590062	chr1	13620479	13620978	Tram1|chr1:13620479-13620978	0.111890039915962	.	.
chr1	13589563	13590062	chr1	13627100	13627599	Tram1|chr1:13627100-13627599	0.100871101857737	.	.
chr1	13589563	13590062	chr1	13838127	13838626	Tram1|chr1:13838127-13838626	0.111579886971322	.	.
chr1	13659706	13660205	chr1	13619870	13620369	Lactb2|chr1:13619870-13620369	0.213415433961739	.	.
chr1	13659706	13660205	chr1	13620479	13620978	Lactb2|chr1:13620479-13620978	0.140174646698732	.	.
chr1	13659706	13660205	chr1	13779868	13780367	Lactb2|chr1:13779868-13780367	0.118905942090811	.	.
chr1	13659706	13660205	chr1	13789111	13789610	Lactb2|chr1:13789111-13789610	0.136628823214662	.	.
chr1	13659706	13660205	chr1	13838127	13838626	Lactb2|chr1:13838127-13838626	0.11491942312803	.	.
chr1	13659706	13660205	chr1	13991805	13992304	Lactb2|chr1:13991805-13992304	0.139002214787977	.	.
chr1	13659706	13660205	chr1	13997631	13998130	Lactb2|chr1:13997631-13998130	0.135824584909023	.	.
chr1	13659706	13660205	chr1	13998145	13998644	Lactb2|chr1:13998145-13998644	0.103154912106278	.	.
chr1	13660314	13660813	chr1	13500447	13500946	Lactb2|chr1:13500447-13500946	0.10797626213327	.	.
chr1	13660314	13660813	chr1	13531462	13531961	Lactb2|chr1:13531462-13531961	0.14809462161294	.	.
chr1	13660314	13660813	chr1	13619870	13620369	Lactb2|chr1:13619870-13620369	0.17940960966312	.	.
chr1	13660314	13660813	chr1	13628107	13628606	Lactb2|chr1:13628107-13628606	0.164620120077657	.	.
chr1	14309549	14310048	chr1	14570645	14571144	Eya1|chr1:14570645-14571144	0.136174400491547	.	.
chr1	14755218	14755717	chr1	14579340	14579839	Msc|chr1:14579340-14579839	0.120308245484292	.	.
chr1	14755218	14755717	chr1	14579841	14580340	Msc|chr1:14579841-14580340	0.188177118815386	.	.
chr1	14755218	14755717	chr1	15056917	15057416	Msc|chr1:15056917-15057416	0.175058045710901	.	.
chr1	14756079	14756578	chr1	14744252	14744751	Msc|chr1:14744252-14744751	0.202703329576717	.	.
chr1	14756079	14756578	chr1	14774539	14775038	Msc|chr1:14774539-14775038	0.203994736766159	.	.
chr1	14756079	14756578	chr1	14858340	14858839	Msc|chr1:14858340-14858839	0.165335469101434	.	.
chr1	14756079	14756578	chr1	15155037	15155536	Msc|chr1:15155037-15155536	0.112605873831886	.	.
chr1	14756079	14756578	chr1	15180076	15180575	Msc|chr1:15180076-15180575	0.142817930572976	.	.
chr1	14756079	14756578	chr1	15181907	15182406	Msc|chr1:15181907-15182406	0.130758898795353	.	.
chr1	14756079	14756578	chr1	15182408	15182907	Msc|chr1:15182408-15182907	0.119339611719918	.	.
chr1	14918622	14919121	chr1	14570645	14571144	Trpa1|chr1:14570645-14571144	0.14538422688745	.	.
chr1	14918622	14919121	chr1	14630564	14631063	Trpa1|chr1:14630564-14631063	0.171012886228883	.	.
chr1	14918622	14919121	chr1	14635842	14636341	Trpa1|chr1:14635842-14636341	0.136393659986694	.	.
chr1	16519035	16519534	chr1	16502360	16502859	Stau2|chr1:16502360-16502859	0.103959936200641	.	.
chr1	16519035	16519534	chr1	16636459	16636958	Stau2|chr1:16636459-16636958	0.134632985407746	.	.
chr1	16519035	16519534	chr1	16798252	16798751	Stau2|chr1:16798252-16798751	0.121704561761769	.	.
chr1	16519761	16520260	chr1	16604946	16605445	Stau2|chr1:16604946-16605445	0.123620842383071	.	.
chr1	16519761	16520260	chr1	16636459	16636958	Stau2|chr1:16636459-16636958	0.120021727907729	.	.
chr1	16618483	16618982	chr1	16518345	16518844	Ube2w|chr1:16518345-16518844	0.117441487323988	.	.
chr1	16619102	16619601	chr1	16518345	16518844	Ube2w|chr1:16518345-16518844	0.1104906864462	.	.
chr1	16620190	16620689	chr1	16502360	16502859	Ube2w|chr1:16502360-16502859	0.257434363635471	.	.
chr1	16620190	16620689	chr1	16518345	16518844	Ube2w|chr1:16518345-16518844	0.148752857974453	.	.
chr1	16620190	16620689	chr1	16604946	16605445	Ube2w|chr1:16604946-16605445	0.184503019370841	.	.
chr1	16656744	16657243	chr1	16636459	16636958	D030040B21Rik|chr1:16636459-16636958	0.14109954185741	.	.
chr1	16656744	16657243	chr1	16636459	16636958	Eloc|chr1:16636459-16636958	0.14109954185741	.	.
chr1	16656744	16657243	chr1	16798252	16798751	D030040B21Rik|chr1:16798252-16798751	0.141345171736797	.	.
chr1	16656744	16657243	chr1	16798252	16798751	Eloc|chr1:16798252-16798751	0.141345171736797	.	.
chr1	16657258	16657757	chr1	16809716	16810215	D030040B21Rik|chr1:16809716-16810215	0.145786292546937	.	.
chr1	16657258	16657757	chr1	16809716	16810215	Eloc|chr1:16809716-16810215	0.145786292546937	.	.
chr1	16664905	16665404	chr1	16502360	16502859	Tmem70|chr1:16502360-16502859	0.135914171691043	.	.
chr1	16665581	16666080	chr1	16604946	16605445	Tmem70|chr1:16604946-16605445	0.2986669307629	.	.
chr1	16687901	16688400	chr1	16604946	16605445	Ly96|chr1:16604946-16605445	0.263340991548158	.	.
chr1	16687901	16688400	chr1	16636459	16636958	Ly96|chr1:16636459-16636958	0.126687532138667	.	.
chr1	16687901	16688400	chr1	16798252	16798751	Ly96|chr1:16798252-16798751	0.112675928538165	.	.
chr1	16688506	16689005	chr1	16518345	16518844	Ly96|chr1:16518345-16518844	0.129892972678685	.	.
chr1	16688506	16689005	chr1	16604946	16605445	Ly96|chr1:16604946-16605445	0.224355918144404	.	.
chr1	16688506	16689005	chr1	16798252	16798751	Ly96|chr1:16798252-16798751	0.130256908813376	.	.
chr1	17097078	17097577	chr1	17096566	17097065	Jph1|chr1:17096566-17097065	0.317538721368186	.	.
chr1	17097078	17097577	chr1	17419552	17420051	Jph1|chr1:17419552-17420051	0.115201875994098	.	.
chr1	17097665	17098164	chr1	16809716	16810215	Jph1|chr1:16809716-16810215	0.117812916826877	.	.
chr1	17097665	17098164	chr1	17122724	17123223	Jph1|chr1:17122724-17123223	0.0994210967213467	.	.
chr1	17097665	17098164	chr1	17123369	17123868	Jph1|chr1:17123369-17123868	0.106551648964541	.	.
chr1	17097665	17098164	chr1	17321690	17322189	Jph1|chr1:17321690-17322189	0.125917127401043	.	.
chr1	17097665	17098164	chr1	17339607	17340106	Jph1|chr1:17339607-17340106	0.175426616743698	.	.
chr1	17097665	17098164	chr1	17419552	17420051	Jph1|chr1:17419552-17420051	0.104313076691709	.	.
chr1	17098192	17098691	chr1	16979971	16980470	Jph1|chr1:16979971-16980470	0.10545154604685	.	.
chr1	17098192	17098691	chr1	17163496	17163995	Jph1|chr1:17163496-17163995	0.136297906204478	.	.
chr1	17098192	17098691	chr1	17339607	17340106	Jph1|chr1:17339607-17340106	0.125058453940053	.	.
chr1	17098192	17098691	chr1	17406304	17406803	Jph1|chr1:17406304-17406803	0.12831907283855	.	.
chr1	17145142	17145641	chr1	17302774	17303273	Gdap1|chr1:17302774-17303273	0.162026415926923	.	.
chr1	17727070	17727569	chr1	17309890	17310389	Crispld1|chr1:17309890-17310389	0.128398194397279	.	.
chr1	17727070	17727569	chr1	17309890	17310389	Gm16070|chr1:17309890-17310389	0.128398194397279	.	.
chr1	17727070	17727569	chr1	17321690	17322189	Crispld1|chr1:17321690-17322189	0.106607622194764	.	.
chr1	17727070	17727569	chr1	17321690	17322189	Gm16070|chr1:17321690-17322189	0.106607622194764	.	.
chr1	17727070	17727569	chr1	17487459	17487958	Crispld1|chr1:17487459-17487958	0.118440487894307	.	.
chr1	17727070	17727569	chr1	17487459	17487958	Gm16070|chr1:17487459-17487958	0.118440487894307	.	.
chr1	17727070	17727569	chr1	17608371	17608870	Crispld1|chr1:17608371-17608870	0.116264134955328	.	.
chr1	17727070	17727569	chr1	17608371	17608870	Gm16070|chr1:17608371-17608870	0.116264134955328	.	.
chr1	17727070	17727569	chr1	17646859	17647358	Crispld1|chr1:17646859-17647358	0.190366456166255	.	.
chr1	17727070	17727569	chr1	17646859	17647358	Gm16070|chr1:17646859-17647358	0.190366456166255	.	.
chr1	17727070	17727569	chr1	17709938	17710437	Crispld1|chr1:17709938-17710437	0.141212975831369	.	.
chr1	17727070	17727569	chr1	17709938	17710437	Gm16070|chr1:17709938-17710437	0.141212975831369	.	.
chr1	17727070	17727569	chr1	17718466	17718965	Crispld1|chr1:17718466-17718965	0.22969263027774	.	.
chr1	17727070	17727569	chr1	17718466	17718965	Gm16070|chr1:17718466-17718965	0.22969263027774	.	.
chr1	17727070	17727569	chr1	17728404	17728903	Crispld1|chr1:17728404-17728903	0.132263321624218	.	.
chr1	17727070	17727569	chr1	17728404	17728903	Gm16070|chr1:17728404-17728903	0.132263321624218	.	.
chr1	17727070	17727569	chr1	17754008	17754507	Crispld1|chr1:17754008-17754507	0.104184054363828	.	.
chr1	17727070	17727569	chr1	17754008	17754507	Gm16070|chr1:17754008-17754507	0.104184054363828	.	.
chr1	17727070	17727569	chr1	17771317	17771816	Crispld1|chr1:17771317-17771816	0.299489727058959	.	.
chr1	17727070	17727569	chr1	17771317	17771816	Gm16070|chr1:17771317-17771816	0.299489727058959	.	.
chr1	17727608	17728107	chr1	17321690	17322189	Crispld1|chr1:17321690-17322189	0.111036112535383	.	.
chr1	17727608	17728107	chr1	17321690	17322189	Gm16070|chr1:17321690-17322189	0.111036112535383	.	.
chr1	17727608	17728107	chr1	17487459	17487958	Crispld1|chr1:17487459-17487958	0.19944958844728	.	.
chr1	17727608	17728107	chr1	17487459	17487958	Gm16070|chr1:17487459-17487958	0.19944958844728	.	.
chr1	17727608	17728107	chr1	17570129	17570628	Crispld1|chr1:17570129-17570628	0.166170041527062	.	.
chr1	17727608	17728107	chr1	17570129	17570628	Gm16070|chr1:17570129-17570628	0.166170041527062	.	.
chr1	17727608	17728107	chr1	17608371	17608870	Crispld1|chr1:17608371-17608870	0.0959066261786501	.	.
chr1	17727608	17728107	chr1	17608371	17608870	Gm16070|chr1:17608371-17608870	0.0959066261786501	.	.
chr1	17727608	17728107	chr1	17611204	17611703	Crispld1|chr1:17611204-17611703	0.218847121059339	.	.
chr1	17727608	17728107	chr1	17611204	17611703	Gm16070|chr1:17611204-17611703	0.218847121059339	.	.
chr1	17727608	17728107	chr1	17646859	17647358	Crispld1|chr1:17646859-17647358	0.262969284899155	.	.
chr1	17727608	17728107	chr1	17646859	17647358	Gm16070|chr1:17646859-17647358	0.262969284899155	.	.
chr1	17727608	17728107	chr1	17709938	17710437	Crispld1|chr1:17709938-17710437	0.19737260062151	.	.
chr1	17727608	17728107	chr1	17709938	17710437	Gm16070|chr1:17709938-17710437	0.19737260062151	.	.
chr1	17727608	17728107	chr1	17718466	17718965	Crispld1|chr1:17718466-17718965	0.138814927958803	.	.
chr1	17727608	17728107	chr1	17718466	17718965	Gm16070|chr1:17718466-17718965	0.138814927958803	.	.
chr1	17727608	17728107	chr1	17718976	17719475	Crispld1|chr1:17718976-17719475	0.102829229216603	.	.
chr1	17727608	17728107	chr1	17718976	17719475	Gm16070|chr1:17718976-17719475	0.102829229216603	.	.
chr1	17727608	17728107	chr1	17728404	17728903	Crispld1|chr1:17728404-17728903	0.284689986338432	.	.
chr1	17727608	17728107	chr1	17728404	17728903	Gm16070|chr1:17728404-17728903	0.284689986338432	.	.
chr1	17727608	17728107	chr1	17771317	17771816	Crispld1|chr1:17771317-17771816	0.184734135625812	.	.
chr1	17727608	17728107	chr1	17771317	17771816	Gm16070|chr1:17771317-17771816	0.184734135625812	.	.
chr1	17727608	17728107	chr1	17873370	17873869	Crispld1|chr1:17873370-17873869	0.14525504801726	.	.
chr1	17727608	17728107	chr1	17873370	17873869	Gm16070|chr1:17873370-17873869	0.14525504801726	.	.
chr1	18057998	18058497	chr1	17771317	17771816	Gm28756|chr1:17771317-17771816	0.211771773351236	.	.
chr1	18057998	18058497	chr1	17980561	17981060	Gm28756|chr1:17980561-17981060	0.11859438188947	.	.
chr1	18057998	18058497	chr1	17983680	17984179	Gm28756|chr1:17983680-17984179	0.138136534303576	.	.
chr1	18057998	18058497	chr1	18012804	18013303	Gm28756|chr1:18012804-18013303	0.161823718305042	.	.
chr1	18057998	18058497	chr1	18117469	18117968	Gm28756|chr1:18117469-18117968	0.221484961857076	.	.
chr1	18057998	18058497	chr1	18131663	18132162	Gm28756|chr1:18131663-18132162	0.208689640638821	.	.
chr1	18057998	18058497	chr1	18313455	18313954	Gm28756|chr1:18313455-18313954	0.13687906280186	.	.
chr1	18057998	18058497	chr1	18315650	18316149	Gm28756|chr1:18315650-18316149	0.119722066395646	.	.
chr1	18057998	18058497	chr1	18353113	18353612	Gm28756|chr1:18353113-18353612	0.196110241719256	.	.
chr1	18057998	18058497	chr1	18389803	18390302	Gm28756|chr1:18389803-18390302	0.156835882483987	.	.
chr1	18057998	18058497	chr1	18419832	18420331	Gm28756|chr1:18419832-18420331	0.227310947693039	.	.
chr1	18057998	18058497	chr1	18468390	18468889	Gm28756|chr1:18468390-18468889	0.126877708747309	.	.
chr1	18057998	18058497	chr1	18469394	18469893	Gm28756|chr1:18469394-18469893	0.133694847068609	.	.
chr1	18058553	18059052	chr1	17892551	17893050	Gm28756|chr1:17892551-17893050	0.127042274194102	.	.
chr1	18058553	18059052	chr1	18012804	18013303	Gm28756|chr1:18012804-18013303	0.102831851920281	.	.
chr1	18058553	18059052	chr1	18030112	18030611	Gm28756|chr1:18030112-18030611	0.123156643356563	.	.
chr1	18058553	18059052	chr1	18131663	18132162	Gm28756|chr1:18131663-18132162	0.16499402937201	.	.
chr1	18058553	18059052	chr1	18205106	18205605	Gm28756|chr1:18205106-18205605	0.129651350483516	.	.
chr1	18058553	18059052	chr1	18313455	18313954	Gm28756|chr1:18313455-18313954	0.170257648090898	.	.
chr1	18058553	18059052	chr1	18315650	18316149	Gm28756|chr1:18315650-18316149	0.0996536420754047	.	.
chr1	18058553	18059052	chr1	18364489	18364988	Gm28756|chr1:18364489-18364988	0.162480839248515	.	.
chr1	18058553	18059052	chr1	18498640	18499139	Gm28756|chr1:18498640-18499139	0.110869886179979	.	.
chr1	19103097	19103596	chr1	18857411	18857910	Tfap2d|chr1:18857411-18857910	0.130957859868533	.	.
chr1	19103097	19103596	chr1	18936348	18936847	Tfap2d|chr1:18936348-18936847	0.121321975608764	.	.
chr1	19103097	19103596	chr1	18962303	18962802	Tfap2d|chr1:18962303-18962802	0.168892912355214	.	.
chr1	19103097	19103596	chr1	18975425	18975924	Tfap2d|chr1:18975425-18975924	0.118229268821695	.	.
chr1	19103097	19103596	chr1	18981205	18981704	Tfap2d|chr1:18981205-18981704	0.197918884227203	.	.
chr1	19103097	19103596	chr1	19087977	19088476	Tfap2d|chr1:19087977-19088476	0.134746567873487	.	.
chr1	19103097	19103596	chr1	19192396	19192895	Tfap2d|chr1:19192396-19192895	0.105215929784231	.	.
chr1	19103097	19103596	chr1	19205513	19206012	Tfap2d|chr1:19205513-19206012	0.129602641088654	.	.
chr1	19103925	19104424	chr1	18807113	18807612	Gm15825|chr1:18807113-18807612	0.145033437297404	.	.
chr1	19103925	19104424	chr1	18857411	18857910	Gm15825|chr1:18857411-18857910	0.104529459896159	.	.
chr1	19103925	19104424	chr1	18905009	18905508	Gm15825|chr1:18905009-18905508	0.100699314206488	.	.
chr1	19103925	19104424	chr1	18936348	18936847	Gm15825|chr1:18936348-18936847	0.206789130795433	.	.
chr1	19103925	19104424	chr1	18974853	18975352	Gm15825|chr1:18974853-18975352	0.100230335224743	.	.
chr1	19103925	19104424	chr1	18975425	18975924	Gm15825|chr1:18975425-18975924	0.100088999864023	.	.
chr1	19103925	19104424	chr1	18977369	18977868	Gm15825|chr1:18977369-18977868	0.167849253071904	.	.
chr1	19103925	19104424	chr1	18978866	18979365	Gm15825|chr1:18978866-18979365	0.213941641873467	.	.
chr1	19103925	19104424	chr1	18981205	18981704	Gm15825|chr1:18981205-18981704	0.241771576970884	.	.
chr1	19103925	19104424	chr1	18982132	18982631	Gm15825|chr1:18982132-18982631	0.179265225105463	.	.
chr1	19103925	19104424	chr1	19032346	19032845	Gm15825|chr1:19032346-19032845	0.216194059448672	.	.
chr1	19103925	19104424	chr1	19056277	19056776	Gm15825|chr1:19056277-19056776	0.125057441389332	.	.
chr1	19103925	19104424	chr1	19074097	19074596	Gm15825|chr1:19074097-19074596	0.102365987730828	.	.
chr1	19103925	19104424	chr1	19087977	19088476	Gm15825|chr1:19087977-19088476	0.267509661151503	.	.
chr1	19103925	19104424	chr1	19117388	19117887	Gm15825|chr1:19117388-19117887	0.175290269400893	.	.
chr1	19103925	19104424	chr1	19205513	19206012	Gm15825|chr1:19205513-19206012	0.112569907568251	.	.
chr1	19104658	19105157	chr1	18868232	18868731	Gm15825|chr1:18868232-18868731	0.187513285776487	.	.
chr1	19104658	19105157	chr1	18905009	18905508	Gm15825|chr1:18905009-18905508	0.159455912652216	.	.
chr1	19104658	19105157	chr1	18961800	18962299	Gm15825|chr1:18961800-18962299	0.178720259088116	.	.
chr1	19104658	19105157	chr1	18974853	18975352	Gm15825|chr1:18974853-18975352	0.168640151088601	.	.
chr1	19104658	19105157	chr1	18978866	18979365	Gm15825|chr1:18978866-18979365	0.107741119226277	.	.
chr1	19104658	19105157	chr1	18982132	18982631	Gm15825|chr1:18982132-18982631	0.224859048003853	.	.
chr1	19104658	19105157	chr1	19032346	19032845	Gm15825|chr1:19032346-19032845	0.246656681088358	.	.
chr1	19104658	19105157	chr1	19040414	19040913	Gm15825|chr1:19040414-19040913	0.173561433655388	.	.
chr1	19104658	19105157	chr1	19067421	19067920	Gm15825|chr1:19067421-19067920	0.160087315920484	.	.
chr1	19104658	19105157	chr1	19074097	19074596	Gm15825|chr1:19074097-19074596	0.126652971515878	.	.
chr1	19104658	19105157	chr1	19096816	19097315	Gm15825|chr1:19096816-19097315	0.157364152649678	.	.
chr1	19104658	19105157	chr1	19109619	19110118	Gm15825|chr1:19109619-19110118	0.194480785911971	.	.
chr1	19104658	19105157	chr1	19165806	19166305	Gm15825|chr1:19165806-19166305	0.157597313844338	.	.
chr1	19104658	19105157	chr1	19205513	19206012	Gm15825|chr1:19205513-19206012	0.11793845614598	.	.
chr1	19105308	19105807	chr1	18766546	18767045	Gm15825|chr1:18766546-18767045	0.121286166388713	.	.
chr1	19105308	19105807	chr1	18807113	18807612	Gm15825|chr1:18807113-18807612	0.119839293858841	.	.
chr1	19105308	19105807	chr1	18850336	18850835	Gm15825|chr1:18850336-18850835	0.103759744565986	.	.
chr1	19105308	19105807	chr1	18857411	18857910	Gm15825|chr1:18857411-18857910	0.122814112580784	.	.
chr1	19105308	19105807	chr1	18871820	18872319	Gm15825|chr1:18871820-18872319	0.104312798234404	.	.
chr1	19105308	19105807	chr1	18977369	18977868	Gm15825|chr1:18977369-18977868	0.10260215904521	.	.
chr1	19105308	19105807	chr1	18978866	18979365	Gm15825|chr1:18978866-18979365	0.155582975247397	.	.
chr1	19105308	19105807	chr1	19024397	19024896	Gm15825|chr1:19024397-19024896	0.176261875588255	.	.
chr1	19105308	19105807	chr1	19056277	19056776	Gm15825|chr1:19056277-19056776	0.151655869862137	.	.
chr1	19105308	19105807	chr1	19079457	19079956	Gm15825|chr1:19079457-19079956	0.144478751857276	.	.
chr1	19105308	19105807	chr1	19117388	19117887	Gm15825|chr1:19117388-19117887	0.116371551253211	.	.
chr1	20670495	20670994	chr1	20300971	20301470	Gm28653|chr1:20300971-20301470	0.108604680288863	.	.
chr1	20670495	20670994	chr1	20454702	20455201	Gm28653|chr1:20454702-20455201	0.130267881334689	.	.
chr1	20670495	20670994	chr1	20477721	20478220	Gm28653|chr1:20477721-20478220	0.190043651967807	.	.
chr1	20670495	20670994	chr1	20478223	20478722	Gm28653|chr1:20478223-20478722	0.102339952239838	.	.
chr1	20670495	20670994	chr1	20494643	20495142	Gm28653|chr1:20494643-20495142	0.264275879769467	.	.
chr1	20670495	20670994	chr1	20498358	20498857	Gm28653|chr1:20498358-20498857	0.218129010572567	.	.
chr1	20670495	20670994	chr1	20498916	20499415	Gm28653|chr1:20498916-20499415	0.223766334618034	.	.
chr1	20670495	20670994	chr1	20503952	20504451	Gm28653|chr1:20503952-20504451	0.108022064924646	.	.
chr1	20670495	20670994	chr1	20513637	20514136	Gm28653|chr1:20513637-20514136	0.117093490749167	.	.
chr1	20670495	20670994	chr1	20540367	20540866	Gm28653|chr1:20540367-20540866	0.405473943948886	.	.
chr1	20670495	20670994	chr1	20554332	20554831	Gm28653|chr1:20554332-20554831	0.121737451098018	.	.
chr1	20670495	20670994	chr1	20585866	20586365	Gm28653|chr1:20585866-20586365	0.193729324116417	.	.
chr1	20670495	20670994	chr1	20612697	20613196	Gm28653|chr1:20612697-20613196	0.134102189767754	.	.
chr1	20670495	20670994	chr1	20620512	20621011	Gm28653|chr1:20620512-20621011	0.166539609814595	.	.
chr1	20670495	20670994	chr1	20671052	20671551	Gm28653|chr1:20671052-20671551	0.677643097482753	.	.
chr1	25828941	25829440	chr1	25758308	25758807	Adgrb3|chr1:25758308-25758807	0.112624703194986	.	.
chr1	25828941	25829440	chr1	25856774	25857273	Adgrb3|chr1:25856774-25857273	0.109059490801339	.	.
chr1	25828941	25829440	chr1	25894137	25894636	Adgrb3|chr1:25894137-25894636	0.0946516494120483	.	.
chr1	25828941	25829440	chr1	26062604	26063103	Adgrb3|chr1:26062604-26063103	0.180142126836996	.	.
chr1	25828941	25829440	chr1	26119749	26120248	Adgrb3|chr1:26119749-26120248	0.0954088199318778	.	.
chr1	25828941	25829440	chr1	26204396	26204895	Adgrb3|chr1:26204396-26204895	0.111407753589121	.	.
chr1	25828941	25829440	chr1	26227339	26227838	Adgrb3|chr1:26227339-26227838	0.168329955311315	.	.
chr1	25829930	25830429	chr1	25952192	25952691	Adgrb3|chr1:25952192-25952691	0.108379931715203	.	.
chr1	30719264	30719763	chr1	30341835	30342334	Gm9898|chr1:30341835-30342334	0.151213536612265	.	.
chr1	30719264	30719763	chr1	30639815	30640314	Gm9898|chr1:30639815-30640314	0.224204870589473	.	.
chr1	30719264	30719763	chr1	30656202	30656701	Gm9898|chr1:30656202-30656701	0.315075675062869	.	.
chr1	30719264	30719763	chr1	30716282	30716781	Gm9898|chr1:30716282-30716781	0.307559856132677	.	.
chr1	30719264	30719763	chr1	30718559	30719058	Gm9898|chr1:30718559-30719058	0.59734069741016	.	.
chr1	30719264	30719763	chr1	30741728	30742227	Gm9898|chr1:30741728-30742227	0.132156962834156	.	.
chr1	30719264	30719763	chr1	30751054	30751553	Gm9898|chr1:30751054-30751553	0.136448933322167	.	.
chr1	30719264	30719763	chr1	30751893	30752392	Gm9898|chr1:30751893-30752392	0.245797696857505	.	.
chr1	30719264	30719763	chr1	30776088	30776587	Gm9898|chr1:30776088-30776587	0.149512395361763	.	.
chr1	30719264	30719763	chr1	30790220	30790719	Gm9898|chr1:30790220-30790719	0.155112368181398	.	.
chr1	30719264	30719763	chr1	30892178	30892677	Gm9898|chr1:30892178-30892677	0.104775096797102	.	.
chr1	30719264	30719763	chr1	30930527	30931026	Gm9898|chr1:30930527-30931026	0.188499895280277	.	.
chr1	30872795	30873294	chr1	30554981	30555480	Phf3|chr1:30554981-30555480	0.161093392766204	.	.
chr1	30872795	30873294	chr1	30583823	30584322	Phf3|chr1:30583823-30584322	0.128416966940805	.	.
chr1	30872795	30873294	chr1	30591249	30591748	Phf3|chr1:30591249-30591748	0.0974280613207222	.	.
chr1	30872795	30873294	chr1	30636014	30636513	Phf3|chr1:30636014-30636513	0.114844246104578	.	.
chr1	30872795	30873294	chr1	30637711	30638210	Phf3|chr1:30637711-30638210	0.127426948903549	.	.
chr1	30873430	30873929	chr1	30502089	30502588	Phf3|chr1:30502089-30502588	0.110776458966591	.	.
chr1	30873430	30873929	chr1	30639815	30640314	Phf3|chr1:30639815-30640314	0.12900832876864	.	.
chr1	30873430	30873929	chr1	30656202	30656701	Phf3|chr1:30656202-30656701	0.181758017747585	.	.
chr1	30873430	30873929	chr1	30681722	30682221	Phf3|chr1:30681722-30682221	0.226138545299258	.	.
chr1	30873430	30873929	chr1	30716282	30716781	Phf3|chr1:30716282-30716781	0.228265671178811	.	.
chr1	30873430	30873929	chr1	30716282	30716781	Phf3|chr1:30716282-30716781	0.228265671178812	.	.
chr1	30873430	30873929	chr1	30740784	30741283	Phf3|chr1:30740784-30741283	0.166988435086739	.	.
chr1	30873430	30873929	chr1	30751054	30751553	Phf3|chr1:30751054-30751553	0.253166803355424	.	.
chr1	30873430	30873929	chr1	30751893	30752392	Phf3|chr1:30751893-30752392	0.126797874614907	.	.
chr1	30873430	30873929	chr1	30756800	30757299	Phf3|chr1:30756800-30757299	0.14212845147932	.	.
chr1	30873430	30873929	chr1	30776088	30776587	Phf3|chr1:30776088-30776587	0.181423463338981	.	.
chr1	30873430	30873929	chr1	30789598	30790097	Phf3|chr1:30789598-30790097	0.0995975273995037	.	.
chr1	30873430	30873929	chr1	30790220	30790719	Phf3|chr1:30790220-30790719	0.0934819044485206	.	.
chr1	30873430	30873929	chr1	30792858	30793357	Phf3|chr1:30792858-30793357	0.100647506735769	.	.
chr1	30873430	30873929	chr1	30807686	30808185	Phf3|chr1:30807686-30808185	0.136715633278147	.	.
chr1	30873942	30874441	chr1	30740784	30741283	Phf3|chr1:30740784-30741283	0.114724866039847	.	.
chr1	30873942	30874441	chr1	30751893	30752392	Phf3|chr1:30751893-30752392	0.147664067823224	.	.
chr1	30949080	30949579	chr1	30581563	30582062	Ptp4a1|chr1:30581563-30582062	0.105217752388375	.	.
chr1	30949080	30949579	chr1	30584783	30585282	Ptp4a1|chr1:30584783-30585282	0.0992031088886937	.	.
chr1	30949080	30949579	chr1	30585345	30585844	Ptp4a1|chr1:30585345-30585844	0.252979720730627	.	.
chr1	30949080	30949579	chr1	30634586	30635085	Ptp4a1|chr1:30634586-30635085	0.139997709034968	.	.
chr1	30949080	30949579	chr1	30634586	30635085	Ptp4a1|chr1:30634586-30635085	0.139997709034969	.	.
chr1	30949080	30949579	chr1	30636014	30636513	Ptp4a1|chr1:30636014-30636513	0.140077683917517	.	.
chr1	30949080	30949579	chr1	30637711	30638210	Ptp4a1|chr1:30637711-30638210	0.120279982429768	.	.
chr1	30949080	30949579	chr1	30819702	30820201	Ptp4a1|chr1:30819702-30820201	0.186170159990193	.	.
chr1	30949080	30949579	chr1	30824724	30825223	Ptp4a1|chr1:30824724-30825223	0.113942639616332	.	.
chr1	30949582	30950081	chr1	30502089	30502588	Ptp4a1|chr1:30502089-30502588	0.151622823560249	.	.
chr1	30949582	30950081	chr1	30581563	30582062	Ptp4a1|chr1:30581563-30582062	0.232626981622425	.	.
chr1	30949582	30950081	chr1	30681722	30682221	Ptp4a1|chr1:30681722-30682221	0.101395830536887	.	.
chr1	30949582	30950081	chr1	30756800	30757299	Ptp4a1|chr1:30756800-30757299	0.125683829078871	.	.
chr1	30949582	30950081	chr1	30807686	30808185	Ptp4a1|chr1:30807686-30808185	0.0993243930172324	.	.
chr1	30949582	30950081	chr1	30819702	30820201	Ptp4a1|chr1:30819702-30820201	0.118137792793504	.	.
chr1	31040863	31041362	chr1	31203249	31203748	Gm28644|chr1:31203249-31203748	0.190982120634105	.	.
chr1	31040863	31041362	chr1	31203749	31204248	Gm28644|chr1:31203749-31204248	0.147062467736492	.	.
chr1	31040863	31041362	chr1	31233594	31234093	Gm28644|chr1:31233594-31234093	0.118090515806272	.	.
chr1	31041430	31041929	chr1	31083206	31083705	Gm28644|chr1:31083206-31083705	0.143186691573693	.	.
chr1	31041430	31041929	chr1	31203249	31203748	Gm28644|chr1:31203249-31203748	0.139142227989111	.	.
chr1	31041430	31041929	chr1	31203749	31204248	Gm28644|chr1:31203749-31204248	0.10298196063315	.	.
chr1	31041430	31041929	chr1	31218781	31219280	Gm28644|chr1:31218781-31219280	0.26819232567785	.	.
chr1	31041430	31041929	chr1	31219389	31219888	Gm28644|chr1:31219389-31219888	0.18317029203343	.	.
chr1	31176050	31176549	chr1	31019300	31019799	Lgsn|chr1:31019300-31019799	0.294726579802132	.	.
chr1	31176050	31176549	chr1	31101477	31101976	Lgsn|chr1:31101477-31101976	0.140894231516727	.	.
chr1	31176050	31176549	chr1	31156865	31157364	Lgsn|chr1:31156865-31157364	0.178988459090145	.	.
chr1	31176050	31176549	chr1	31184684	31185183	Lgsn|chr1:31184684-31185183	0.0988875187088241	.	.
chr1	32172459	32172958	chr1	31751256	31751755	Khdrbs2|chr1:31751256-31751755	0.116615338058529	.	.
chr1	32172459	32172958	chr1	31751763	31752262	Khdrbs2|chr1:31751763-31752262	0.131771027059034	.	.
chr1	32172459	32172958	chr1	31778090	31778589	Khdrbs2|chr1:31778090-31778589	0.106848427870624	.	.
chr1	32172459	32172958	chr1	31821580	31822079	Khdrbs2|chr1:31821580-31822079	0.10968716817994	.	.
chr1	32172459	32172958	chr1	31822315	31822814	Khdrbs2|chr1:31822315-31822814	0.0976891685441506	.	.
chr1	32172459	32172958	chr1	31863683	31864182	Khdrbs2|chr1:31863683-31864182	0.12526462566266	.	.
chr1	32172459	32172958	chr1	31865505	31866004	Khdrbs2|chr1:31865505-31866004	0.178908959148456	.	.
chr1	32172459	32172958	chr1	31865505	31866004	Khdrbs2|chr1:31865505-31866004	0.178908959148457	.	.
chr1	32172459	32172958	chr1	31925774	31926273	Khdrbs2|chr1:31925774-31926273	0.120879705248503	.	.
chr1	32172459	32172958	chr1	32196140	32196639	Khdrbs2|chr1:32196140-32196639	0.12056941299423	.	.
chr1	32172459	32172958	chr1	32214374	32214873	Khdrbs2|chr1:32214374-32214873	0.133251737739351	.	.
chr1	32172459	32172958	chr1	32220187	32220686	Khdrbs2|chr1:32220187-32220686	0.129179240133244	.	.
chr1	44118638	44119137	chr1	44198134	44198633	Bivm|chr1:44198134-44198633	0.172756366452947	.	.
chr1	44118638	44119137	chr1	44198134	44198633	Poglut2|chr1:44198134-44198633	0.172756366452947	.	.
chr1	44118638	44119137	chr1	44198840	44199339	Bivm|chr1:44198840-44199339	0.12238378085874	.	.
chr1	44118638	44119137	chr1	44198840	44199339	Poglut2|chr1:44198840-44199339	0.12238378085874	.	.
chr1	44118638	44119137	chr1	44275608	44276107	Bivm|chr1:44275608-44276107	0.129238575606641	.	.
chr1	44118638	44119137	chr1	44275608	44276107	Poglut2|chr1:44275608-44276107	0.129238575606641	.	.
chr1	44119144	44119643	chr1	44167578	44168077	Bivm|chr1:44167578-44168077	0.148686997859726	.	.
chr1	44119144	44119643	chr1	44167578	44168077	Poglut2|chr1:44167578-44168077	0.148686997859726	.	.
chr1	44119144	44119643	chr1	44198134	44198633	Bivm|chr1:44198134-44198633	0.24004409068694	.	.
chr1	44119144	44119643	chr1	44198134	44198633	Poglut2|chr1:44198134-44198633	0.24004409068694	.	.
chr1	44119144	44119643	chr1	44198840	44199339	Bivm|chr1:44198840-44199339	0.182011689192495	.	.
chr1	44119144	44119643	chr1	44198840	44199339	Poglut2|chr1:44198840-44199339	0.182011689192495	.	.
chr1	44119144	44119643	chr1	44441743	44442242	Bivm|chr1:44441743-44442242	0.12548152849634	.	.
chr1	44119144	44119643	chr1	44441743	44442242	Poglut2|chr1:44441743-44442242	0.12548152849634	.	.
chr1	44119144	44119643	chr1	44452616	44453115	Bivm|chr1:44452616-44453115	0.119370742025407	.	.
chr1	44119144	44119643	chr1	44452616	44453115	Poglut2|chr1:44452616-44453115	0.119370742025407	.	.
chr1	44119144	44119643	chr1	44459127	44459626	Bivm|chr1:44459127-44459626	0.221646061876998	.	.
chr1	44119144	44119643	chr1	44459127	44459626	Poglut2|chr1:44459127-44459626	0.221646061876998	.	.
chr1	44147693	44148192	chr1	44217086	44217585	Ercc5|chr1:44217086-44217585	0.178141767831489	.	.
chr1	44147693	44148192	chr1	44459127	44459626	Ercc5|chr1:44459127-44459626	0.103242071700341	.	.
chr1	44218903	44219402	chr1	44167578	44168077	Mettl21e|chr1:44167578-44168077	0.142132416493223	.	.
chr1	44218903	44219402	chr1	44198134	44198633	Mettl21e|chr1:44198134-44198633	0.251998290501028	.	.
chr1	44218903	44219402	chr1	44213643	44214142	Mettl21e|chr1:44213643-44214142	0.157164024921915	.	.
chr1	44218903	44219402	chr1	44217086	44217585	Mettl21e|chr1:44217086-44217585	0.294326491823666	.	.
chr1	44218903	44219402	chr1	44228990	44229489	Mettl21e|chr1:44228990-44229489	0.269725611137993	.	.
chr1	44218903	44219402	chr1	44441743	44442242	Mettl21e|chr1:44441743-44442242	0.150118093897826	.	.
chr1	44218903	44219402	chr1	44452616	44453115	Mettl21e|chr1:44452616-44453115	0.267602867104576	.	.
chr1	44218903	44219402	chr1	44459127	44459626	Mettl21e|chr1:44459127-44459626	0.415402185317846	.	.
chr1	44551396	44551895	chr1	44275608	44276107	Gulp1|chr1:44275608-44276107	0.268704838504685	.	.
chr1	44551396	44551895	chr1	44343440	44343939	Gulp1|chr1:44343440-44343939	0.129246030894612	.	.
chr1	44551396	44551895	chr1	44441743	44442242	Gulp1|chr1:44441743-44442242	0.363143409259961	.	.
chr1	44551396	44551895	chr1	44452616	44453115	Gulp1|chr1:44452616-44453115	0.434280690512573	.	.
chr1	44551396	44551895	chr1	44459127	44459626	Gulp1|chr1:44459127-44459626	0.45896547557606	.	.
chr1	44551396	44551895	chr1	44566988	44567487	Gulp1|chr1:44566988-44567487	0.288327740876521	.	.
chr1	44551396	44551895	chr1	44576553	44577052	Gulp1|chr1:44576553-44577052	0.320777097091303	.	.
chr1	44551396	44551895	chr1	44577064	44577563	Gulp1|chr1:44577064-44577563	0.186513212460527	.	.
chr1	44551396	44551895	chr1	44583971	44584470	Gulp1|chr1:44583971-44584470	0.259173722144773	.	.
chr1	44551396	44551895	chr1	44585351	44585850	Gulp1|chr1:44585351-44585850	0.153776039338324	.	.
chr1	44551396	44551895	chr1	44589518	44590017	Gulp1|chr1:44589518-44590017	0.113875057009759	.	.
chr1	44551396	44551895	chr1	44590075	44590574	Gulp1|chr1:44590075-44590574	0.139201591237754	.	.
chr1	44551396	44551895	chr1	44596710	44597209	Gulp1|chr1:44596710-44597209	0.441079558363977	.	.
chr1	44551396	44551895	chr1	44597236	44597735	Gulp1|chr1:44597236-44597735	0.272499006420512	.	.
chr1	44551396	44551895	chr1	44626436	44626935	Gulp1|chr1:44626436-44626935	0.350775624455589	.	.
chr1	44551396	44551895	chr1	44630299	44630798	Gulp1|chr1:44630299-44630798	0.196630330566739	.	.
chr1	44551396	44551895	chr1	44659614	44660113	Gulp1|chr1:44659614-44660113	0.296960485147705	.	.
chr1	44551396	44551895	chr1	44663694	44664193	Gulp1|chr1:44663694-44664193	0.47206248630873	.	.
chr1	44551396	44551895	chr1	44664471	44664970	Gulp1|chr1:44664471-44664970	0.503727290989575	.	.
chr1	44551396	44551895	chr1	44668754	44669253	Gulp1|chr1:44668754-44669253	0.245730645118953	.	.
chr1	44551396	44551895	chr1	44669372	44669871	Gulp1|chr1:44669372-44669871	0.243014809845932	.	.
chr1	44551396	44551895	chr1	44678894	44679393	Gulp1|chr1:44678894-44679393	0.169667859096291	.	.
chr1	44551396	44551895	chr1	44700160	44700659	Gulp1|chr1:44700160-44700659	0.430501082896885	.	.
chr1	44551396	44551895	chr1	44700688	44701187	Gulp1|chr1:44700688-44701187	0.30721518646756	.	.
chr1	44551396	44551895	chr1	44720979	44721478	Gulp1|chr1:44720979-44721478	0.400721297086451	.	.
chr1	44551396	44551895	chr1	44721675	44722174	Gulp1|chr1:44721675-44722174	0.418347403255364	.	.
chr1	44551396	44551895	chr1	44733339	44733838	Gulp1|chr1:44733339-44733838	0.532628020318662	.	.
chr1	44551396	44551895	chr1	44741191	44741690	Gulp1|chr1:44741191-44741690	0.151341953522239	.	.
chr1	44551396	44551895	chr1	44752778	44753277	Gulp1|chr1:44752778-44753277	0.138579555017838	.	.
chr1	44551396	44551895	chr1	44780800	44781299	Gulp1|chr1:44780800-44781299	0.379302059638723	.	.
chr1	44551396	44551895	chr1	44803142	44803641	Gulp1|chr1:44803142-44803641	0.0995574208375386	.	.
chr1	44551396	44551895	chr1	44804007	44804506	Gulp1|chr1:44804007-44804506	0.215526204302068	.	.
chr1	44551396	44551895	chr1	44849539	44850038	Gulp1|chr1:44849539-44850038	0.165719987156126	.	.
chr1	44552204	44552703	chr1	44275608	44276107	Gulp1|chr1:44275608-44276107	0.389026942483198	.	.
chr1	44552204	44552703	chr1	44441743	44442242	Gulp1|chr1:44441743-44442242	0.345174939101658	.	.
chr1	44552204	44552703	chr1	44452616	44453115	Gulp1|chr1:44452616-44453115	0.466738552120803	.	.
chr1	44552204	44552703	chr1	44459127	44459626	Gulp1|chr1:44459127-44459626	0.426019638328046	.	.
chr1	44552204	44552703	chr1	44566988	44567487	Gulp1|chr1:44566988-44567487	0.223364014707572	.	.
chr1	44552204	44552703	chr1	44576553	44577052	Gulp1|chr1:44576553-44577052	0.381050639842089	.	.
chr1	44552204	44552703	chr1	44577064	44577563	Gulp1|chr1:44577064-44577563	0.19662828455902	.	.
chr1	44552204	44552703	chr1	44583971	44584470	Gulp1|chr1:44583971-44584470	0.203386241827243	.	.
chr1	44552204	44552703	chr1	44585351	44585850	Gulp1|chr1:44585351-44585850	0.177855963174938	.	.
chr1	44552204	44552703	chr1	44596710	44597209	Gulp1|chr1:44596710-44597209	0.469228816568884	.	.
chr1	44552204	44552703	chr1	44597236	44597735	Gulp1|chr1:44597236-44597735	0.235899629929085	.	.
chr1	44552204	44552703	chr1	44626436	44626935	Gulp1|chr1:44626436-44626935	0.306577435922204	.	.
chr1	44552204	44552703	chr1	44630299	44630798	Gulp1|chr1:44630299-44630798	0.147608232737909	.	.
chr1	44552204	44552703	chr1	44659614	44660113	Gulp1|chr1:44659614-44660113	0.170222649748805	.	.
chr1	44552204	44552703	chr1	44663694	44664193	Gulp1|chr1:44663694-44664193	0.373258357211786	.	.
chr1	44552204	44552703	chr1	44664471	44664970	Gulp1|chr1:44664471-44664970	0.400608149134236	.	.
chr1	44552204	44552703	chr1	44668754	44669253	Gulp1|chr1:44668754-44669253	0.170462135894649	.	.
chr1	44552204	44552703	chr1	44669372	44669871	Gulp1|chr1:44669372-44669871	0.244504785463118	.	.
chr1	44552204	44552703	chr1	44678894	44679393	Gulp1|chr1:44678894-44679393	0.15200583739838	.	.
chr1	44552204	44552703	chr1	44700160	44700659	Gulp1|chr1:44700160-44700659	0.358651360146289	.	.
chr1	44552204	44552703	chr1	44700688	44701187	Gulp1|chr1:44700688-44701187	0.268657292038711	.	.
chr1	44552204	44552703	chr1	44720979	44721478	Gulp1|chr1:44720979-44721478	0.315276744398433	.	.
chr1	44552204	44552703	chr1	44721675	44722174	Gulp1|chr1:44721675-44722174	0.320296676058302	.	.
chr1	44552204	44552703	chr1	44733339	44733838	Gulp1|chr1:44733339-44733838	0.516480667645707	.	.
chr1	44552204	44552703	chr1	44741191	44741690	Gulp1|chr1:44741191-44741690	0.337773893617215	.	.
chr1	44552204	44552703	chr1	44752778	44753277	Gulp1|chr1:44752778-44753277	0.226810431630996	.	.
chr1	44552204	44552703	chr1	44780800	44781299	Gulp1|chr1:44780800-44781299	0.315236291559968	.	.
chr1	44552204	44552703	chr1	44803142	44803641	Gulp1|chr1:44803142-44803641	0.103429998501509	.	.
chr1	44552204	44552703	chr1	44804007	44804506	Gulp1|chr1:44804007-44804506	0.146291736300341	.	.
chr1	44552204	44552703	chr1	44849539	44850038	Gulp1|chr1:44849539-44850038	0.24721630951436	.	.
chr1	45794689	45795188	chr1	45755386	45755885	Wdr75|chr1:45755386-45755885	0.098578606399208	.	.
chr1	45794689	45795188	chr1	45766100	45766599	Wdr75|chr1:45766100-45766599	0.118795388500063	.	.
chr1	45794689	45795188	chr1	46160998	46161497	Wdr75|chr1:46160998-46161497	0.133570424555417	.	.
chr1	45794689	45795188	chr1	46182486	46182985	Wdr75|chr1:46182486-46182985	0.119218695713728	.	.
chr1	45794689	45795188	chr1	46201064	46201563	Wdr75|chr1:46201064-46201563	0.139877754030177	.	.
chr1	45795197	45795696	chr1	46022239	46022738	Wdr75|chr1:46022239-46022738	0.17489451716101	.	.
chr1	45795197	45795696	chr1	46160998	46161497	Wdr75|chr1:46160998-46161497	0.108903621516877	.	.
chr1	45795197	45795696	chr1	46182486	46182985	Wdr75|chr1:46182486-46182985	0.173587253252374	.	.
chr1	45795197	45795696	chr1	46183016	46183515	Wdr75|chr1:46183016-46183515	0.1062940060198	.	.
chr1	45795197	45795696	chr1	46201064	46201563	Wdr75|chr1:46201064-46201563	0.119972689053419	.	.
chr1	45925424	45925923	chr1	45672672	45673171	Slc40a1|chr1:45672672-45673171	0.160794017800508	.	.
chr1	45925424	45925923	chr1	45765454	45765953	Slc40a1|chr1:45765454-45765953	0.139051164132371	.	.
chr1	45925424	45925923	chr1	45837607	45838106	Slc40a1|chr1:45837607-45838106	0.205643393763138	.	.
chr1	45925424	45925923	chr1	45845435	45845934	Slc40a1|chr1:45845435-45845934	0.134908026892536	.	.
chr1	45925424	45925923	chr1	45859740	45860239	Slc40a1|chr1:45859740-45860239	0.108579078441869	.	.
chr1	45925424	45925923	chr1	45860275	45860774	Slc40a1|chr1:45860275-45860774	0.203091220795763	.	.
chr1	45925424	45925923	chr1	45907396	45907895	Slc40a1|chr1:45907396-45907895	0.139139028400539	.	.
chr1	45925424	45925923	chr1	45917034	45917533	Slc40a1|chr1:45917034-45917533	0.203863787051191	.	.
chr1	45925424	45925923	chr1	46227651	46228150	Slc40a1|chr1:46227651-46228150	0.136061121501279	.	.
chr1	46065930	46066429	chr1	45859740	45860239	Dnah7b|chr1:45859740-45860239	0.151060146157496	.	.
chr1	46065930	46066429	chr1	45907396	45907895	Dnah7b|chr1:45907396-45907895	0.146531101238375	.	.
chr1	46065930	46066429	chr1	46141862	46142361	Dnah7b|chr1:46141862-46142361	0.13584981787288	.	.
chr1	46065930	46066429	chr1	46160998	46161497	Dnah7b|chr1:46160998-46161497	0.113749778326071	.	.
chr1	46065930	46066429	chr1	46200521	46201020	Dnah7b|chr1:46200521-46201020	0.173989712658415	.	.
chr1	46065930	46066429	chr1	46201064	46201563	Dnah7b|chr1:46201064-46201563	0.194175851553803	.	.
chr1	46066566	46067065	chr1	45765454	45765953	Dnah7b|chr1:45765454-45765953	0.0984748706453874	.	.
chr1	46066566	46067065	chr1	45837098	45837597	Dnah7b|chr1:45837098-45837597	0.113918006082009	.	.
chr1	46066566	46067065	chr1	45845435	45845934	Dnah7b|chr1:45845435-45845934	0.179090303844022	.	.
chr1	46066566	46067065	chr1	45859740	45860239	Dnah7b|chr1:45859740-45860239	0.173196697948055	.	.
chr1	46066566	46067065	chr1	45860275	45860774	Dnah7b|chr1:45860275-45860774	0.220277700517242	.	.
chr1	46066566	46067065	chr1	46067115	46067614	Dnah7b|chr1:46067115-46067614	0.351078631840228	.	.
chr1	46066566	46067065	chr1	46227651	46228150	Dnah7b|chr1:46227651-46228150	0.213119756567769	.	.
chr1	46066566	46067065	chr1	46433613	46434112	Dnah7b|chr1:46433613-46434112	0.220899668317271	.	.
chr1	46424633	46425132	chr1	46160998	46161497	Dnah7c|chr1:46160998-46161497	0.146307230574237	.	.
chr1	46424633	46425132	chr1	46200521	46201020	Dnah7c|chr1:46200521-46201020	0.16918865811426	.	.
chr1	46424633	46425132	chr1	46201064	46201563	Dnah7c|chr1:46201064-46201563	0.160480245217933	.	.
chr1	46424633	46425132	chr1	46419013	46419512	Dnah7c|chr1:46419013-46419512	0.105311766411962	.	.
chr1	46424633	46425132	chr1	46534734	46535233	Dnah7c|chr1:46534734-46535233	0.108255129075491	.	.
chr1	46424633	46425132	chr1	46607305	46607804	Dnah7c|chr1:46607305-46607804	0.131243428489915	.	.
chr1	46424633	46425132	chr1	46625313	46625812	Dnah7c|chr1:46625313-46625812	0.226921780858788	.	.
chr1	46424633	46425132	chr1	46625313	46625812	Dnah7c|chr1:46625313-46625812	0.226921780858789	.	.
chr1	46424633	46425132	chr1	46625844	46626343	Dnah7c|chr1:46625844-46626343	0.193555366119598	.	.
chr1	46425176	46425675	chr1	46160998	46161497	Dnah7c|chr1:46160998-46161497	0.118627358253602	.	.
chr1	46425176	46425675	chr1	46200521	46201020	Dnah7c|chr1:46200521-46201020	0.145816412674434	.	.
chr1	46425176	46425675	chr1	46201064	46201563	Dnah7c|chr1:46201064-46201563	0.159659687652007	.	.
chr1	46425176	46425675	chr1	46222543	46223042	Dnah7c|chr1:46222543-46223042	0.107999543982356	.	.
chr1	46425176	46425675	chr1	46419013	46419512	Dnah7c|chr1:46419013-46419512	0.144457946954521	.	.
chr1	46425176	46425675	chr1	46625313	46625812	Dnah7c|chr1:46625313-46625812	0.120891077349965	.	.
chr1	46425176	46425675	chr1	46625844	46626343	Dnah7c|chr1:46625844-46626343	0.205750584049017	.	.
chr1	46849702	46850201	chr1	46607305	46607804	Gm28151|chr1:46607305-46607804	0.0958928344498258	.	.
chr1	46849702	46850201	chr1	46625313	46625812	Gm28151|chr1:46625313-46625812	0.0952975866061722	.	.
chr1	46849702	46850201	chr1	46625844	46626343	Gm28151|chr1:46625844-46626343	0.147546064859407	.	.
chr1	46849702	46850201	chr1	46815785	46816284	Gm28151|chr1:46815785-46816284	0.138304241713992	.	.
chr1	46849702	46850201	chr1	46817861	46818360	Gm28151|chr1:46817861-46818360	0.17108917849211	.	.
chr1	46849702	46850201	chr1	46912281	46912780	Gm28151|chr1:46912281-46912780	0.210222822622181	.	.
chr1	46849702	46850201	chr1	46912792	46913291	Gm28151|chr1:46912792-46913291	0.290188372000797	.	.
chr1	52816845	52817344	chr1	52864854	52865353	Inpp1|chr1:52864854-52865353	0.0981175430804408	.	.
chr1	52816845	52817344	chr1	52952486	52952985	Inpp1|chr1:52952486-52952985	0.12368267002339	.	.
chr1	52817513	52818012	chr1	52752671	52753170	Inpp1|chr1:52752671-52753170	0.129671260810428	.	.
chr1	52817513	52818012	chr1	52798675	52799174	Inpp1|chr1:52798675-52799174	0.162698484443711	.	.
chr1	52817513	52818012	chr1	52804506	52805005	Inpp1|chr1:52804506-52805005	0.12432626393809	.	.
chr1	52817513	52818012	chr1	52864854	52865353	Inpp1|chr1:52864854-52865353	0.268884581562487	.	.
chr1	52817513	52818012	chr1	52951458	52951957	Inpp1|chr1:52951458-52951957	0.120724017204546	.	.
chr1	52817513	52818012	chr1	52952486	52952985	Inpp1|chr1:52952486-52952985	0.265844825004173	.	.
chr1	52817513	52818012	chr1	52953081	52953580	Inpp1|chr1:52953081-52953580	0.159004210534289	.	.
chr1	52817513	52818012	chr1	52973207	52973706	Inpp1|chr1:52973207-52973706	0.136213872299815	.	.
chr1	52817513	52818012	chr1	52986655	52987154	Inpp1|chr1:52986655-52987154	0.190193414610483	.	.
chr1	52817513	52818012	chr1	53062527	53063026	Inpp1|chr1:53062527-53063026	0.17976302274448	.	.
chr1	52817513	52818012	chr1	53063065	53063564	Inpp1|chr1:53063065-53063564	0.110645278770862	.	.
chr1	52817513	52818012	chr1	53104882	53105381	Inpp1|chr1:53104882-53105381	0.292566950138353	.	.
chr1	52817513	52818012	chr1	53109783	53110282	Inpp1|chr1:53109783-53110282	0.209223505898818	.	.
chr1	52817513	52818012	chr1	53224765	53225264	Inpp1|chr1:53224765-53225264	0.188277880114987	.	.
chr1	52817513	52818012	chr1	53225566	53226065	Inpp1|chr1:53225566-53226065	0.241675923557446	.	.
chr1	52844734	52845233	chr1	52786318	52786817	Hibch|chr1:52786318-52786817	0.245733104347673	.	.
chr1	52844734	52845233	chr1	52820560	52821059	Hibch|chr1:52820560-52821059	0.139644657775067	.	.
chr1	52844734	52845233	chr1	52951458	52951957	Hibch|chr1:52951458-52951957	0.105210044001326	.	.
chr1	52844734	52845233	chr1	53104882	53105381	Hibch|chr1:53104882-53105381	0.107813254591319	.	.
chr1	52845579	52846078	chr1	52951458	52951957	Hibch|chr1:52951458-52951957	0.0972559584862321	.	.
chr1	53061825	53062324	chr1	52752671	52753170	Mstn|chr1:52752671-52753170	0.166119741178322	.	.
chr1	53061825	53062324	chr1	52820560	52821059	Mstn|chr1:52820560-52821059	0.127928901416809	.	.
chr1	53061825	53062324	chr1	52854016	52854515	Mstn|chr1:52854016-52854515	0.112672183337557	.	.
chr1	53061825	53062324	chr1	52870122	52870621	Mstn|chr1:52870122-52870621	0.116154587804695	.	.
chr1	53061825	53062324	chr1	52873943	52874442	Mstn|chr1:52873943-52874442	0.0994205496570102	.	.
chr1	53061825	53062324	chr1	52951458	52951957	Mstn|chr1:52951458-52951957	0.159810728681173	.	.
chr1	53061825	53062324	chr1	52951973	52952472	Mstn|chr1:52951973-52952472	0.230371181744733	.	.
chr1	53061825	53062324	chr1	52952486	52952985	Mstn|chr1:52952486-52952985	0.240105625621217	.	.
chr1	53061825	53062324	chr1	52953081	52953580	Mstn|chr1:52953081-52953580	0.109961960421386	.	.
chr1	53061825	53062324	chr1	52986655	52987154	Mstn|chr1:52986655-52987154	0.219749084444733	.	.
chr1	53061825	53062324	chr1	53018688	53019187	Mstn|chr1:53018688-53019187	0.139704770928387	.	.
chr1	53061825	53062324	chr1	53062527	53063026	Mstn|chr1:53062527-53063026	0.336132266104861	.	.
chr1	53061825	53062324	chr1	53063065	53063564	Mstn|chr1:53063065-53063564	0.182813368917793	.	.
chr1	53061825	53062324	chr1	53093170	53093669	Mstn|chr1:53093170-53093669	0.105668087374657	.	.
chr1	53061825	53062324	chr1	53104882	53105381	Mstn|chr1:53104882-53105381	0.21008370958579	.	.
chr1	53061825	53062324	chr1	53109783	53110282	Mstn|chr1:53109783-53110282	0.173747186214736	.	.
chr1	53061825	53062324	chr1	53186238	53186737	Mstn|chr1:53186238-53186737	0.330112766613624	.	.
chr1	53061825	53062324	chr1	53224765	53225264	Mstn|chr1:53224765-53225264	0.174822652475162	.	.
chr1	53061825	53062324	chr1	53225566	53226065	Mstn|chr1:53225566-53226065	0.194334286816511	.	.
chr1	53061825	53062324	chr1	53225566	53226065	Mstn|chr1:53225566-53226065	0.194334286816512	.	.
chr1	53061825	53062324	chr1	53358302	53358801	Mstn|chr1:53358302-53358801	0.144253213661682	.	.
chr1	53296806	53297305	chr1	53224765	53225264	Ormdl1|chr1:53224765-53225264	0.10013930608152	.	.
chr1	53296806	53297305	chr1	53224765	53225264	Pms1|chr1:53224765-53225264	0.10013930608152	.	.
chr1	53296806	53297305	chr1	53225566	53226065	Ormdl1|chr1:53225566-53226065	0.303163719369696	.	.
chr1	53296806	53297305	chr1	53225566	53226065	Pms1|chr1:53225566-53226065	0.303163719369696	.	.
chr1	53297308	53297807	chr1	53032502	53033001	Ormdl1|chr1:53032502-53033001	0.124928265779695	.	.
chr1	53297308	53297807	chr1	53032502	53033001	Pms1|chr1:53032502-53033001	0.124928265779695	.	.
chr1	53297308	53297807	chr1	53053006	53053505	Ormdl1|chr1:53053006-53053505	0.124113827705361	.	.
chr1	53297308	53297807	chr1	53053006	53053505	Pms1|chr1:53053006-53053505	0.124113827705361	.	.
chr1	53297308	53297807	chr1	53225566	53226065	Ormdl1|chr1:53225566-53226065	0.144979813489901	.	.
chr1	53297308	53297807	chr1	53225566	53226065	Pms1|chr1:53225566-53226065	0.144979813489901	.	.
chr1	53297308	53297807	chr1	53409266	53409765	Ormdl1|chr1:53409266-53409765	0.11445982104429	.	.
chr1	53297308	53297807	chr1	53409266	53409765	Pms1|chr1:53409266-53409765	0.11445982104429	.	.
chr1	53297308	53297807	chr1	53747509	53748008	Ormdl1|chr1:53747509-53748008	0.125865624212301	.	.
chr1	53297308	53297807	chr1	53747509	53748008	Pms1|chr1:53747509-53748008	0.125865624212301	.	.
chr1	53313399	53313898	chr1	53063065	53063564	Osgepl1|chr1:53063065-53063564	0.143291307785593	.	.
chr1	53352482	53352981	chr1	53546977	53547476	Asdurf|chr1:53546977-53547476	0.173642706547877	.	.
chr1	53352482	53352981	chr1	53546977	53547476	Asnsd1|chr1:53546977-53547476	0.173642706547877	.	.
chr1	53352482	53352981	chr1	53747509	53748008	Asdurf|chr1:53747509-53748008	0.145244132400077	.	.
chr1	53352482	53352981	chr1	53747509	53748008	Asnsd1|chr1:53747509-53748008	0.145244132400077	.	.
chr1	53706596	53707095	chr1	53409266	53409765	Dnah7a|chr1:53409266-53409765	0.135735653572495	.	.
chr1	53706596	53707095	chr1	53456786	53457285	Dnah7a|chr1:53456786-53457285	0.169277815137202	.	.
chr1	53706596	53707095	chr1	53546977	53547476	Dnah7a|chr1:53546977-53547476	0.234419810343919	.	.
chr1	53706596	53707095	chr1	53547482	53547981	Dnah7a|chr1:53547482-53547981	0.258543368259861	.	.
chr1	53706596	53707095	chr1	53605225	53605724	Dnah7a|chr1:53605225-53605724	0.0953871478267558	.	.
chr1	53706596	53707095	chr1	53728752	53729251	Dnah7a|chr1:53728752-53729251	0.189809397056511	.	.
chr1	53707111	53707610	chr1	53456786	53457285	Dnah7a|chr1:53456786-53457285	0.140076007692745	.	.
chr1	53707111	53707610	chr1	53546977	53547476	Dnah7a|chr1:53546977-53547476	0.161314140579379	.	.
chr1	53707111	53707610	chr1	53547482	53547981	Dnah7a|chr1:53547482-53547981	0.248935392494306	.	.
chr1	53707111	53707610	chr1	53728752	53729251	Dnah7a|chr1:53728752-53729251	0.212520037572859	.	.
chr1	54250459	54250958	chr1	54550488	54550987	Ccdc150|chr1:54550488-54550987	0.131430148519306	.	.
chr1	54556498	54556997	chr1	54256299	54256798	Pgap1|chr1:54256299-54256798	0.139772045338547	.	.
chr1	54556498	54556997	chr1	54448109	54448608	Pgap1|chr1:54448109-54448608	0.119482466032726	.	.
chr1	54556498	54556997	chr1	54448766	54449265	Pgap1|chr1:54448766-54449265	0.114514269587101	.	.
chr1	54556498	54556997	chr1	54578469	54578968	Pgap1|chr1:54578469-54578968	0.154500073670904	.	.
chr1	54556498	54556997	chr1	54690573	54691072	Pgap1|chr1:54690573-54691072	0.140415273051388	.	.
chr1	54556498	54556997	chr1	54713166	54713665	Pgap1|chr1:54713166-54713665	0.105785013940179	.	.
chr1	54556498	54556997	chr1	54735435	54735934	Pgap1|chr1:54735435-54735934	0.18497762297206	.	.
chr1	54557443	54557942	chr1	54256299	54256798	Pgap1|chr1:54256299-54256798	0.093970178338741	.	.
chr1	54557443	54557942	chr1	54448109	54448608	Pgap1|chr1:54448109-54448608	0.190366460499098	.	.
chr1	55026688	55027187	chr1	55430068	55430567	Sf3b1|chr1:55430068-55430567	0.166865306886694	.	.
chr1	55026688	55027187	chr1	55430568	55431067	Sf3b1|chr1:55430568-55431067	0.139516372364074	.	.
chr1	55026688	55027187	chr1	55440588	55441087	Sf3b1|chr1:55440588-55441087	0.247673748085333	.	.
chr1	55026688	55027187	chr1	55455836	55456335	Sf3b1|chr1:55455836-55456335	0.160723295910132	.	.
chr1	55027198	55027697	chr1	55192060	55192559	Sf3b1|chr1:55192060-55192559	0.131865911296725	.	.
chr1	55027198	55027697	chr1	55414325	55414824	Sf3b1|chr1:55414325-55414824	0.103788413986592	.	.
chr1	55027198	55027697	chr1	55440588	55441087	Sf3b1|chr1:55440588-55441087	0.116070198469585	.	.
chr1	55052491	55052990	chr1	55301026	55301525	Coq10b|chr1:55301026-55301525	0.152702165664967	.	.
chr1	55052491	55052990	chr1	55440588	55441087	Coq10b|chr1:55440588-55441087	0.124229575494015	.	.
chr1	55052491	55052990	chr1	55446132	55446631	Coq10b|chr1:55446132-55446631	0.142599838632252	.	.
chr1	55052491	55052990	chr1	55449137	55449636	Coq10b|chr1:55449137-55449636	0.190293947394232	.	.
chr1	55053010	55053509	chr1	55201711	55202210	Coq10b|chr1:55201711-55202210	0.193688580952176	.	.
chr1	55053010	55053509	chr1	55202211	55202710	Coq10b|chr1:55202211-55202710	0.191293017658687	.	.
chr1	55053010	55053509	chr1	55222142	55222641	Coq10b|chr1:55222142-55222641	0.139827289275442	.	.
chr1	55053010	55053509	chr1	55489281	55489780	Coq10b|chr1:55489281-55489780	0.128369758638443	.	.
chr1	55087395	55087894	chr1	55239226	55239725	Hspd1|chr1:55239226-55239725	0.0942197338243027	.	.
chr1	55087395	55087894	chr1	55239226	55239725	Hspe1|chr1:55239226-55239725	0.0942197338243027	.	.
chr1	55087395	55087894	chr1	55404316	55404815	Hspd1|chr1:55404316-55404815	0.11165751367105	.	.
chr1	55087395	55087894	chr1	55404316	55404815	Hspe1|chr1:55404316-55404815	0.11165751367105	.	.
chr1	55087395	55087894	chr1	55446132	55446631	Hspd1|chr1:55446132-55446631	0.197729428721296	.	.
chr1	55087395	55087894	chr1	55446132	55446631	Hspe1|chr1:55446132-55446631	0.197729428721296	.	.
chr1	55087395	55087894	chr1	55449137	55449636	Hspd1|chr1:55449137-55449636	0.182944685296209	.	.
chr1	55087395	55087894	chr1	55449137	55449636	Hspe1|chr1:55449137-55449636	0.182944685296209	.	.
chr1	55087908	55088407	chr1	55440588	55441087	Hspd1|chr1:55440588-55441087	0.113065521579509	.	.
chr1	55087908	55088407	chr1	55440588	55441087	Hspe1|chr1:55440588-55441087	0.113065521579509	.	.
chr1	55087908	55088407	chr1	55446132	55446631	Hspd1|chr1:55446132-55446631	0.130742940001044	.	.
chr1	55087908	55088407	chr1	55446132	55446631	Hspe1|chr1:55446132-55446631	0.130742940001044	.	.
chr1	55087908	55088407	chr1	55449137	55449636	Hspd1|chr1:55449137-55449636	0.154677861589894	.	.
chr1	55087908	55088407	chr1	55449137	55449636	Hspe1|chr1:55449137-55449636	0.154677861589894	.	.
chr1	55130908	55131407	chr1	55446132	55446631	Mob4|chr1:55446132-55446631	0.144816622765668	.	.
chr1	55130908	55131407	chr1	55449137	55449636	Mob4|chr1:55449137-55449636	0.195742166731549	.	.
chr1	55130908	55131407	chr1	55449137	55449636	Mob4|chr1:55449137-55449636	0.19574216673155	.	.
chr1	55130908	55131407	chr1	55455836	55456335	Mob4|chr1:55455836-55456335	0.171371341824484	.	.
chr1	55131471	55131970	chr1	55201711	55202210	Mob4|chr1:55201711-55202210	0.153995734759332	.	.
chr1	55131471	55131970	chr1	55489281	55489780	Mob4|chr1:55489281-55489780	0.146403604927625	.	.
chr1	55236881	55237380	chr1	55399828	55400327	Mars2|chr1:55399828-55400327	0.131904077625356	.	.
chr1	55236881	55237380	chr1	55440588	55441087	Mars2|chr1:55440588-55441087	0.15553596894782	.	.
chr1	55236881	55237380	chr1	55455836	55456335	Mars2|chr1:55455836-55456335	0.229349615331055	.	.
chr1	55237741	55238240	chr1	55201711	55202210	Mars2|chr1:55201711-55202210	0.175968729452374	.	.
chr1	55237741	55238240	chr1	55202211	55202710	Mars2|chr1:55202211-55202710	0.157800071555203	.	.
chr1	55237741	55238240	chr1	55221300	55221799	Mars2|chr1:55221300-55221799	0.136905668774545	.	.
chr1	55237741	55238240	chr1	55427536	55428035	Mars2|chr1:55427536-55428035	0.158985704789997	.	.
chr1	55237741	55238240	chr1	55488757	55489256	Mars2|chr1:55488757-55489256	0.165949176293542	.	.
chr1	55237741	55238240	chr1	55489281	55489780	Mars2|chr1:55489281-55489780	0.124123583653374	.	.
chr1	55363229	55363728	chr1	55301026	55301525	Boll|chr1:55301026-55301525	0.137311661636719	.	.
chr1	55363229	55363728	chr1	55446132	55446631	Boll|chr1:55446132-55446631	0.150164043142455	.	.
chr1	55363229	55363728	chr1	55455836	55456335	Boll|chr1:55455836-55456335	0.173353447519177	.	.
chr1	55405572	55406071	chr1	55196252	55196751	Plcl1|chr1:55196252-55196751	0.199896512278352	.	.
chr1	55405572	55406071	chr1	55414325	55414824	Plcl1|chr1:55414325-55414824	0.102896202185953	.	.
chr1	55405572	55406071	chr1	55440588	55441087	Plcl1|chr1:55440588-55441087	0.122717844746899	.	.
chr1	55405572	55406071	chr1	55446132	55446631	Plcl1|chr1:55446132-55446631	0.251178854179068	.	.
chr1	55405572	55406071	chr1	55449137	55449636	Plcl1|chr1:55449137-55449636	0.256841693590891	.	.
chr1	55405572	55406071	chr1	55455836	55456335	Plcl1|chr1:55455836-55456335	0.158966430956403	.	.
chr1	55406395	55406894	chr1	55239226	55239725	Plcl1|chr1:55239226-55239725	0.111519907744516	.	.
chr1	55406395	55406894	chr1	55440588	55441087	Plcl1|chr1:55440588-55441087	0.19369897677329	.	.
chr1	55406395	55406894	chr1	55449137	55449636	Plcl1|chr1:55449137-55449636	0.129657135598767	.	.
chr1	55406395	55406894	chr1	55455836	55456335	Plcl1|chr1:55455836-55456335	0.24588812455165	.	.
chr1	56972152	56972651	chr1	56972961	56973460	9130024F11Rik|chr1:56972961-56973460	0.331922548218462	.	.
chr1	57214259	57214758	chr1	57269706	57270205	BC055402|chr1:57269706-57270205	0.184014837325885	.	.
chr1	57377988	57378487	chr1	57107289	57107788	1700066M21Rik|chr1:57107289-57107788	0.164859212162755	.	.
chr1	57377988	57378487	chr1	57107289	57107788	4930558J18Rik|chr1:57107289-57107788	0.164859212162755	.	.
chr1	57406257	57406756	chr1	57262743	57263242	Maip1|chr1:57262743-57263242	0.133468661613569	.	.
chr1	57406257	57406756	chr1	57262743	57263242	Tyw5|chr1:57262743-57263242	0.133468661613569	.	.
chr1	57406257	57406756	chr1	57428877	57429376	Maip1|chr1:57428877-57429376	0.132471526762955	.	.
chr1	57406257	57406756	chr1	57428877	57429376	Tyw5|chr1:57428877-57429376	0.132471526762955	.	.
chr1	57406257	57406756	chr1	57436393	57436892	Maip1|chr1:57436393-57436892	0.149779579124021	.	.
chr1	57406257	57406756	chr1	57436393	57436892	Tyw5|chr1:57436393-57436892	0.149779579124021	.	.
chr1	57406767	57407266	chr1	57204337	57204836	Maip1|chr1:57204337-57204836	0.126867765760287	.	.
chr1	57406767	57407266	chr1	57204337	57204836	Tyw5|chr1:57204337-57204836	0.126867765760287	.	.
chr1	57406767	57407266	chr1	57413334	57413833	Maip1|chr1:57413334-57413833	0.122840699715016	.	.
chr1	57406767	57407266	chr1	57413334	57413833	Tyw5|chr1:57413334-57413833	0.122840699715016	.	.
chr1	57406767	57407266	chr1	57436393	57436892	Maip1|chr1:57436393-57436892	0.147983240752838	.	.
chr1	57406767	57407266	chr1	57436393	57436892	Tyw5|chr1:57436393-57436892	0.147983240752838	.	.
chr1	58795175	58795674	chr1	58861072	58861571	Casp8|chr1:58861072-58861571	0.240877507975949	.	.
chr1	58795175	58795674	chr1	58897489	58897988	Casp8|chr1:58897489-58897988	0.103272474309397	.	.
chr1	58795175	58795674	chr1	59067948	59068447	Casp8|chr1:59067948-59068447	0.104698313022104	.	.
chr1	58972763	58973262	chr1	58861072	58861571	Stradb|chr1:58861072-58861571	0.192481632074564	.	.
chr1	58972763	58973262	chr1	58861072	58861571	Trak2|chr1:58861072-58861571	0.192481632074564	.	.
chr1	58972763	58973262	chr1	58897489	58897988	Stradb|chr1:58897489-58897988	0.123990840144939	.	.
chr1	58972763	58973262	chr1	58897489	58897988	Trak2|chr1:58897489-58897988	0.123990840144939	.	.
chr1	58973284	58973783	chr1	58909565	58910064	Stradb|chr1:58909565-58910064	0.107704274125452	.	.
chr1	58973284	58973783	chr1	58909565	58910064	Trak2|chr1:58909565-58910064	0.107704274125452	.	.
chr1	58973284	58973783	chr1	59009165	59009664	Stradb|chr1:59009165-59009664	0.153775155444466	.	.
chr1	58973284	58973783	chr1	59009165	59009664	Trak2|chr1:59009165-59009664	0.153775155444466	.	.
chr1	58973886	58974385	chr1	58861072	58861571	Stradb|chr1:58861072-58861571	0.180566302233391	.	.
chr1	58973886	58974385	chr1	58861072	58861571	Trak2|chr1:58861072-58861571	0.180566302233391	.	.
chr1	58973886	58974385	chr1	58953049	58953548	Stradb|chr1:58953049-58953548	0.138431116145345	.	.
chr1	58973886	58974385	chr1	58953049	58953548	Trak2|chr1:58953049-58953548	0.138431116145345	.	.
chr1	58973886	58974385	chr1	59177648	59178147	Stradb|chr1:59177648-59178147	0.0963294996981379	.	.
chr1	58973886	58974385	chr1	59177648	59178147	Trak2|chr1:59177648-59178147	0.0963294996981379	.	.
chr1	58973886	58974385	chr1	59183807	59184306	Stradb|chr1:59183807-59184306	0.235635319165501	.	.
chr1	58973886	58974385	chr1	59183807	59184306	Trak2|chr1:59183807-59184306	0.235635319165501	.	.
chr1	58973886	58974385	chr1	59247600	59248099	Stradb|chr1:59247600-59248099	0.236259919771917	.	.
chr1	58973886	58974385	chr1	59247600	59248099	Trak2|chr1:59247600-59248099	0.236259919771917	.	.
chr1	59120147	59120646	chr1	59177648	59178147	G730003C15Rik|chr1:59177648-59178147	0.110928945205589	.	.
chr1	59120147	59120646	chr1	59177648	59178147	Tmem237|chr1:59177648-59178147	0.110928945205589	.	.
chr1	59162883	59163382	chr1	58856761	58857260	Mpp4|chr1:58856761-58857260	0.538773607483112	.	.
chr1	59162883	59163382	chr1	58909565	58910064	Mpp4|chr1:58909565-58910064	0.574658649976078	.	.
chr1	59162883	59163382	chr1	58936737	58937236	Mpp4|chr1:58936737-58937236	0.465621664656978	.	.
chr1	59162883	59163382	chr1	58937261	58937760	Mpp4|chr1:58937261-58937760	0.424014952536008	.	.
chr1	59162883	59163382	chr1	58953049	58953548	Mpp4|chr1:58953049-58953548	0.167656991165092	.	.
chr1	59162883	59163382	chr1	58953049	58953548	Mpp4|chr1:58953049-58953548	0.167656991165093	.	.
chr1	59162883	59163382	chr1	58985170	58985669	Mpp4|chr1:58985170-58985669	0.349886692978551	.	.
chr1	59237895	59238394	chr1	58861072	58861571	Als2|chr1:58861072-58861571	0.203741433089944	.	.
chr1	59237895	59238394	chr1	59183807	59184306	Als2|chr1:59183807-59184306	0.100099002948438	.	.
chr1	59762644	59763143	chr1	59826439	59826938	Bmpr2|chr1:59826439-59826938	0.189929253247756	.	.
chr1	59762644	59763143	chr1	59878109	59878608	Bmpr2|chr1:59878109-59878608	0.0998435733853172	.	.
chr1	59762644	59763143	chr1	59886825	59887324	Bmpr2|chr1:59886825-59887324	0.0983992881910281	.	.
chr1	59762644	59763143	chr1	59926659	59927158	Bmpr2|chr1:59926659-59927158	0.114786344802906	.	.
chr1	59763159	59763658	chr1	59871383	59871882	Bmpr2|chr1:59871383-59871882	0.116088925211333	.	.
chr1	59763159	59763658	chr1	59894469	59894968	Bmpr2|chr1:59894469-59894968	0.201347173233512	.	.
chr1	59763159	59763658	chr1	59895373	59895872	Bmpr2|chr1:59895373-59895872	0.128262004753408	.	.
chr1	59763159	59763658	chr1	59926659	59927158	Bmpr2|chr1:59926659-59927158	0.162707749633401	.	.
chr1	59763681	59764180	chr1	59788955	59789454	Bmpr2|chr1:59788955-59789454	0.101976728641978	.	.
chr1	59763681	59764180	chr1	59895373	59895872	Bmpr2|chr1:59895373-59895872	0.151916340075205	.	.
chr1	59763681	59764180	chr1	60152642	60153141	Bmpr2|chr1:60152642-60153141	0.102520356592324	.	.
chr1	59763681	59764180	chr1	60158400	60158899	Bmpr2|chr1:60158400-60158899	0.0946739434435157	.	.
chr1	59912662	59913161	chr1	59826439	59826938	Fam117b|chr1:59826439-59826938	0.0997835466115265	.	.
chr1	59912662	59913161	chr1	59886825	59887324	Fam117b|chr1:59886825-59887324	0.115971313600999	.	.
chr1	59913211	59913710	chr1	59804714	59805213	Fam117b|chr1:59804714-59805213	0.0953396156850114	.	.
chr1	59913211	59913710	chr1	59826439	59826938	Fam117b|chr1:59826439-59826938	0.198269638716767	.	.
chr1	59913211	59913710	chr1	59886825	59887324	Fam117b|chr1:59886825-59887324	0.135036055828301	.	.
chr1	59913211	59913710	chr1	59987611	59988110	Fam117b|chr1:59987611-59988110	0.118902350604478	.	.
chr1	60042424	60042923	chr1	59880724	59881223	Ica1l|chr1:59880724-59881223	0.166628955473932	.	.
chr1	60042424	60042923	chr1	60017811	60018310	Ica1l|chr1:60017811-60018310	0.124433725937283	.	.
chr1	60042424	60042923	chr1	60033401	60033900	Ica1l|chr1:60033401-60033900	0.128065132135794	.	.
chr1	60042424	60042923	chr1	60263575	60264074	Ica1l|chr1:60263575-60264074	0.0991329095608708	.	.
chr1	60042424	60042923	chr1	60469405	60469904	Ica1l|chr1:60469405-60469904	0.110276929413365	.	.
chr1	60042424	60042923	chr1	60486501	60487000	Ica1l|chr1:60486501-60487000	0.112238894576588	.	.
chr1	60042935	60043434	chr1	59880724	59881223	Ica1l|chr1:59880724-59881223	0.131025310729576	.	.
chr1	60042935	60043434	chr1	59886825	59887324	Ica1l|chr1:59886825-59887324	0.130031721478606	.	.
chr1	60042935	60043434	chr1	59966136	59966635	Ica1l|chr1:59966136-59966635	0.105041808266091	.	.
chr1	60042935	60043434	chr1	60263575	60264074	Ica1l|chr1:60263575-60264074	0.197316553859107	.	.
chr1	60042935	60043434	chr1	60314668	60315167	Ica1l|chr1:60314668-60315167	0.113424373447534	.	.
chr1	60042935	60043434	chr1	60381871	60382370	Ica1l|chr1:60381871-60382370	0.0945389999142344	.	.
chr1	60097393	60097892	chr1	59826439	59826938	Carf|chr1:59826439-59826938	0.0974663372940882	.	.
chr1	60097393	60097892	chr1	60017811	60018310	Carf|chr1:60017811-60018310	0.145742686910891	.	.
chr1	60097393	60097892	chr1	60152642	60153141	Carf|chr1:60152642-60153141	0.110431260951794	.	.
chr1	60097393	60097892	chr1	60423858	60424357	Carf|chr1:60423858-60424357	0.108685928764255	.	.
chr1	60097393	60097892	chr1	60432210	60432709	Carf|chr1:60432210-60432709	0.193723637250727	.	.
chr1	60097980	60098479	chr1	59826439	59826938	Carf|chr1:59826439-59826938	0.104774270840323	.	.
chr1	60097980	60098479	chr1	59826439	59826938	Wdr12|chr1:59826439-59826938	0.104774270840323	.	.
chr1	60097980	60098479	chr1	60007391	60007890	Carf|chr1:60007391-60007890	0.124345681987351	.	.
chr1	60097980	60098479	chr1	60007391	60007890	Wdr12|chr1:60007391-60007890	0.124345681987351	.	.
chr1	60097980	60098479	chr1	60432210	60432709	Carf|chr1:60432210-60432709	0.188306610424393	.	.
chr1	60097980	60098479	chr1	60432210	60432709	Wdr12|chr1:60432210-60432709	0.188306610424393	.	.
chr1	60097980	60098479	chr1	60465937	60466436	Carf|chr1:60465937-60466436	0.0998481706172343	.	.
chr1	60097980	60098479	chr1	60465937	60466436	Wdr12|chr1:60465937-60466436	0.0998481706172343	.	.
chr1	60098487	60098986	chr1	59871383	59871882	Carf|chr1:59871383-59871882	0.293085198032569	.	.
chr1	60098487	60098986	chr1	59871383	59871882	Wdr12|chr1:59871383-59871882	0.293085198032569	.	.
chr1	60098487	60098986	chr1	59871945	59872444	Carf|chr1:59871945-59872444	0.166019757327085	.	.
chr1	60098487	60098986	chr1	59871945	59872444	Wdr12|chr1:59871945-59872444	0.166019757327085	.	.
chr1	60098487	60098986	chr1	59894469	59894968	Carf|chr1:59894469-59894968	0.21868976317249	.	.
chr1	60098487	60098986	chr1	59894469	59894968	Wdr12|chr1:59894469-59894968	0.21868976317249	.	.
chr1	60098487	60098986	chr1	59895373	59895872	Carf|chr1:59895373-59895872	0.289049535206369	.	.
chr1	60098487	60098986	chr1	59895373	59895872	Wdr12|chr1:59895373-59895872	0.289049535206369	.	.
chr1	60098487	60098986	chr1	60000360	60000859	Carf|chr1:60000360-60000859	0.211785362730438	.	.
chr1	60098487	60098986	chr1	60000360	60000859	Wdr12|chr1:60000360-60000859	0.211785362730438	.	.
chr1	60098487	60098986	chr1	60007391	60007890	Carf|chr1:60007391-60007890	0.204766420956802	.	.
chr1	60098487	60098986	chr1	60007391	60007890	Wdr12|chr1:60007391-60007890	0.204766420956802	.	.
chr1	60098487	60098986	chr1	60198896	60199395	Carf|chr1:60198896-60199395	0.149355089068174	.	.
chr1	60098487	60098986	chr1	60198896	60199395	Wdr12|chr1:60198896-60199395	0.149355089068174	.	.
chr1	60098487	60098986	chr1	60479845	60480344	Carf|chr1:60479845-60480344	0.0938349733002024	.	.
chr1	60098487	60098986	chr1	60479845	60480344	Wdr12|chr1:60479845-60480344	0.0938349733002024	.	.
chr1	60098487	60098986	chr1	60485464	60485963	Carf|chr1:60485464-60485963	0.124107957710074	.	.
chr1	60098487	60098986	chr1	60485464	60485963	Wdr12|chr1:60485464-60485963	0.124107957710074	.	.
chr1	60180257	60180756	chr1	59764494	59764993	Nbeal1|chr1:59764494-59764993	0.170408457430042	.	.
chr1	60180257	60180756	chr1	59788955	59789454	Nbeal1|chr1:59788955-59789454	0.134061968412972	.	.
chr1	60180257	60180756	chr1	59848288	59848787	Nbeal1|chr1:59848288-59848787	0.105823434764059	.	.
chr1	60180257	60180756	chr1	59871383	59871882	Nbeal1|chr1:59871383-59871882	0.102184696242852	.	.
chr1	60180257	60180756	chr1	59894469	59894968	Nbeal1|chr1:59894469-59894968	0.192577814264703	.	.
chr1	60180257	60180756	chr1	59895373	59895872	Nbeal1|chr1:59895373-59895872	0.15503942655828	.	.
chr1	60180257	60180756	chr1	59899192	59899691	Nbeal1|chr1:59899192-59899691	0.120281368657651	.	.
chr1	60180257	60180756	chr1	60033401	60033900	Nbeal1|chr1:60033401-60033900	0.188862011257542	.	.
chr1	60180257	60180756	chr1	60465937	60466436	Nbeal1|chr1:60465937-60466436	0.12557252959139	.	.
chr1	60342754	60343253	chr1	60479845	60480344	Cyp20a1|chr1:60479845-60480344	0.179931992031266	.	.
chr1	60343314	60343813	chr1	60465937	60466436	Cyp20a1|chr1:60465937-60466436	0.0932797372673518	.	.
chr1	60409462	60409961	chr1	60272439	60272938	Abi2|chr1:60272439-60272938	0.199666343352303	.	.
chr1	60409462	60409961	chr1	60423858	60424357	Abi2|chr1:60423858-60424357	0.162725174344303	.	.
chr1	60409462	60409961	chr1	60460635	60461134	Abi2|chr1:60460635-60461134	0.116735736679892	.	.
chr1	60409462	60409961	chr1	60465378	60465877	Abi2|chr1:60465378-60465877	0.0971234360712532	.	.
chr1	60409462	60409961	chr1	60465937	60466436	Abi2|chr1:60465937-60466436	0.202790589222847	.	.
chr1	60409462	60409961	chr1	60469405	60469904	Abi2|chr1:60469405-60469904	0.146358482555515	.	.
chr1	60409462	60409961	chr1	60485464	60485963	Abi2|chr1:60485464-60485963	0.109908444623689	.	.
chr1	65281263	65281762	chr1	65310949	65311448	Pth2r|chr1:65310949-65311448	0.144536756639005	.	.
chr1	65281263	65281762	chr1	65311469	65311968	Pth2r|chr1:65311469-65311968	0.124987407544089	.	.
chr1	65281263	65281762	chr1	65312053	65312552	Pth2r|chr1:65312053-65312552	0.11127823412209	.	.
chr1	65281263	65281762	chr1	65333902	65334401	Pth2r|chr1:65333902-65334401	0.15234805659738	.	.
chr1	65281263	65281762	chr1	65389673	65390172	Pth2r|chr1:65389673-65390172	0.246589961311541	.	.
chr1	65281263	65281762	chr1	65390672	65391171	Pth2r|chr1:65390672-65391171	0.170748928139282	.	.
chr1	65281263	65281762	chr1	65497652	65498151	Pth2r|chr1:65497652-65498151	0.12751996619724	.	.
chr1	65282716	65283215	chr1	65333902	65334401	Pth2r|chr1:65333902-65334401	0.24455950765774	.	.
chr1	65282716	65283215	chr1	65390672	65391171	Pth2r|chr1:65390672-65391171	0.121516416088765	.	.
chr1	65282716	65283215	chr1	65497652	65498151	Pth2r|chr1:65497652-65498151	0.260390072852655	.	.
chr1	69687151	69687650	chr1	69515850	69516349	Ikzf2|chr1:69515850-69516349	0.112442718796226	.	.
chr1	69687151	69687650	chr1	69535654	69536153	Ikzf2|chr1:69535654-69536153	0.373555537941952	.	.
chr1	69687151	69687650	chr1	69545176	69545675	Ikzf2|chr1:69545176-69545675	0.248075327205949	.	.
chr1	69687151	69687650	chr1	69549486	69549985	Ikzf2|chr1:69549486-69549985	0.355995597453807	.	.
chr1	69687151	69687650	chr1	69591211	69591710	Ikzf2|chr1:69591211-69591710	0.285626405698893	.	.
chr1	69687151	69687650	chr1	69591806	69592305	Ikzf2|chr1:69591806-69592305	0.423396776147865	.	.
chr1	69687151	69687650	chr1	69603598	69604097	Ikzf2|chr1:69603598-69604097	0.209915371932541	.	.
chr1	69687151	69687650	chr1	69604165	69604664	Ikzf2|chr1:69604165-69604664	0.169842957598328	.	.
chr1	69687151	69687650	chr1	69658036	69658535	Ikzf2|chr1:69658036-69658535	0.15538982249637	.	.
chr1	69687151	69687650	chr1	69658932	69659431	Ikzf2|chr1:69658932-69659431	0.145947252368964	.	.
chr1	69687151	69687650	chr1	69688924	69689423	Ikzf2|chr1:69688924-69689423	0.157686522006088	.	.
chr1	69687151	69687650	chr1	69717471	69717970	Ikzf2|chr1:69717471-69717970	0.555711416229651	.	.
chr1	69687151	69687650	chr1	69722000	69722499	Ikzf2|chr1:69722000-69722499	0.232739528614981	.	.
chr1	69687151	69687650	chr1	69759552	69760051	Ikzf2|chr1:69759552-69760051	0.270293921047517	.	.
chr1	69687151	69687650	chr1	69763667	69764166	Ikzf2|chr1:69763667-69764166	0.188834221226007	.	.
chr1	69687151	69687650	chr1	69790210	69790709	Ikzf2|chr1:69790210-69790709	0.0974410250393491	.	.
chr1	69687151	69687650	chr1	69795707	69796206	Ikzf2|chr1:69795707-69796206	0.15157417269161	.	.
chr1	69687151	69687650	chr1	69950030	69950529	Ikzf2|chr1:69950030-69950529	0.30328809242422	.	.
chr1	69687982	69688481	chr1	69591211	69591710	Ikzf2|chr1:69591211-69591710	0.184412117384104	.	.
chr1	69687982	69688481	chr1	69591806	69592305	Ikzf2|chr1:69591806-69592305	0.217566951172278	.	.
chr1	69687982	69688481	chr1	69603598	69604097	Ikzf2|chr1:69603598-69604097	0.207117805190548	.	.
chr1	69687982	69688481	chr1	69604165	69604664	Ikzf2|chr1:69604165-69604664	0.174146074681642	.	.
chr1	69687982	69688481	chr1	69950030	69950529	Ikzf2|chr1:69950030-69950529	0.150963898636549	.	.
chr1	69826647	69827146	chr1	69535654	69536153	Spag16|chr1:69535654-69536153	0.0953403084447912	.	.
chr1	69826647	69827146	chr1	69545176	69545675	Spag16|chr1:69545176-69545675	0.224565607929861	.	.
chr1	69826647	69827146	chr1	69549486	69549985	Spag16|chr1:69549486-69549985	0.124651042107391	.	.
chr1	69826647	69827146	chr1	69591211	69591710	Spag16|chr1:69591211-69591710	0.102059787139242	.	.
chr1	69826647	69827146	chr1	69591806	69592305	Spag16|chr1:69591806-69592305	0.173038973881522	.	.
chr1	69826647	69827146	chr1	69603598	69604097	Spag16|chr1:69603598-69604097	0.131498098951325	.	.
chr1	69826647	69827146	chr1	69604165	69604664	Spag16|chr1:69604165-69604664	0.129711635831655	.	.
chr1	69826647	69827146	chr1	69673348	69673847	Spag16|chr1:69673348-69673847	0.0954642537783996	.	.
chr1	69826647	69827146	chr1	69688924	69689423	Spag16|chr1:69688924-69689423	0.094352451309939	.	.
chr1	69826647	69827146	chr1	69717471	69717970	Spag16|chr1:69717471-69717970	0.173004964539995	.	.
chr1	69826647	69827146	chr1	69722000	69722499	Spag16|chr1:69722000-69722499	0.134396526059289	.	.
chr1	69826647	69827146	chr1	69759552	69760051	Spag16|chr1:69759552-69760051	0.183433939886322	.	.
chr1	69826647	69827146	chr1	69763667	69764166	Spag16|chr1:69763667-69764166	0.134324239280897	.	.
chr1	69826647	69827146	chr1	69799108	69799607	Spag16|chr1:69799108-69799607	0.095216819588015	.	.
chr1	69826647	69827146	chr1	69950030	69950529	Spag16|chr1:69950030-69950529	0.165472715304356	.	.
chr1	69826647	69827146	chr1	70105201	70105700	Spag16|chr1:70105201-70105700	0.194192815962465	.	.
chr1	69826647	69827146	chr1	70105709	70106208	Spag16|chr1:70105709-70106208	0.135247831014898	.	.
chr1	69826647	69827146	chr1	70135244	70135743	Spag16|chr1:70135244-70135743	0.121017219851502	.	.
chr1	69826647	69827146	chr1	70135950	70136449	Spag16|chr1:70135950-70136449	0.133584914151035	.	.
chr1	69826647	69827146	chr1	70165599	70166098	Spag16|chr1:70165599-70166098	0.110451696793037	.	.
chr1	69826647	69827146	chr1	70172089	70172588	Spag16|chr1:70172089-70172588	0.250442550153952	.	.
chr1	74505730	74506229	chr1	74806444	74806943	Cnot9|chr1:74806444-74806943	0.195497287056132	.	.
chr1	74505730	74506229	chr1	74824729	74825228	Cnot9|chr1:74824729-74825228	0.196226539910064	.	.
chr1	74506443	74506942	chr1	74666518	74667017	Cnot9|chr1:74666518-74667017	0.143882782484205	.	.
chr1	74506443	74506942	chr1	74824729	74825228	Cnot9|chr1:74824729-74825228	0.14127644522088	.	.
chr1	74506443	74506942	chr1	74964428	74964927	Cnot9|chr1:74964428-74964927	0.175028672916631	.	.
chr1	74542596	74543095	chr1	74666518	74667017	Plcd4|chr1:74666518-74667017	0.324098803535927	.	.
chr1	74542596	74543095	chr1	74672684	74673183	Plcd4|chr1:74672684-74673183	0.120983699963763	.	.
chr1	74542596	74543095	chr1	74704100	74704599	Plcd4|chr1:74704100-74704599	0.247876268273935	.	.
chr1	74542596	74543095	chr1	74741997	74742496	Plcd4|chr1:74741997-74742496	0.099398387006708	.	.
chr1	74542596	74543095	chr1	74759797	74760296	Plcd4|chr1:74759797-74760296	0.202063800690644	.	.
chr1	74542596	74543095	chr1	74772969	74773468	Plcd4|chr1:74772969-74773468	0.230286073266624	.	.
chr1	74542596	74543095	chr1	74880737	74881236	Plcd4|chr1:74880737-74881236	0.11479512966325	.	.
chr1	74542596	74543095	chr1	74882110	74882609	Plcd4|chr1:74882110-74882609	0.253949156668639	.	.
chr1	74542596	74543095	chr1	74926640	74927139	Plcd4|chr1:74926640-74927139	0.124315699692252	.	.
chr1	74542596	74543095	chr1	74948735	74949234	Plcd4|chr1:74948735-74949234	0.109506190234104	.	.
chr1	74542596	74543095	chr1	74964428	74964927	Plcd4|chr1:74964428-74964927	0.205988854056768	.	.
chr1	74587205	74587704	chr1	74806952	74807451	Bcs1l|chr1:74806952-74807451	0.26771128475801	.	.
chr1	74587205	74587704	chr1	74806952	74807451	Zfp142|chr1:74806952-74807451	0.26771128475801	.	.
chr1	74587205	74587704	chr1	74829962	74830461	Bcs1l|chr1:74829962-74830461	0.153810265089199	.	.
chr1	74587205	74587704	chr1	74829962	74830461	Zfp142|chr1:74829962-74830461	0.153810265089199	.	.
chr1	74587962	74588461	chr1	74787775	74788274	Bcs1l|chr1:74787775-74788274	0.123876709783789	.	.
chr1	74587962	74588461	chr1	74787775	74788274	Zfp142|chr1:74787775-74788274	0.123876709783789	.	.
chr1	74587962	74588461	chr1	74806444	74806943	Bcs1l|chr1:74806444-74806943	0.241651283190484	.	.
chr1	74587962	74588461	chr1	74806444	74806943	Zfp142|chr1:74806444-74806943	0.241651283190484	.	.
chr1	74587962	74588461	chr1	74806952	74807451	Bcs1l|chr1:74806952-74807451	0.110223986637277	.	.
chr1	74587962	74588461	chr1	74806952	74807451	Zfp142|chr1:74806952-74807451	0.110223986637277	.	.
chr1	74587962	74588461	chr1	74808065	74808564	Bcs1l|chr1:74808065-74808564	0.178311126959854	.	.
chr1	74587962	74588461	chr1	74808065	74808564	Zfp142|chr1:74808065-74808564	0.178311126959854	.	.
chr1	74587962	74588461	chr1	74824729	74825228	Bcs1l|chr1:74824729-74825228	0.217416845843838	.	.
chr1	74587962	74588461	chr1	74824729	74825228	Zfp142|chr1:74824729-74825228	0.217416845843838	.	.
chr1	74587962	74588461	chr1	74829962	74830461	Bcs1l|chr1:74829962-74830461	0.113261355579045	.	.
chr1	74587962	74588461	chr1	74829962	74830461	Zfp142|chr1:74829962-74830461	0.113261355579045	.	.
chr1	74601175	74601674	chr1	74872216	74872715	Rnf25|chr1:74872216-74872715	0.119805636211914	.	.
chr1	74601175	74601674	chr1	74872216	74872715	Stk36|chr1:74872216-74872715	0.119805636211914	.	.
chr1	74601175	74601674	chr1	74968605	74969104	Rnf25|chr1:74968605-74969104	0.203143005231897	.	.
chr1	74601175	74601674	chr1	74968605	74969104	Stk36|chr1:74968605-74969104	0.203143005231897	.	.
chr1	74661495	74661994	chr1	74802933	74803432	Ttll4|chr1:74802933-74803432	0.229224325360153	.	.
chr1	74661495	74661994	chr1	74824729	74825228	Ttll4|chr1:74824729-74825228	0.140457696590226	.	.
chr1	74661495	74661994	chr1	74948735	74949234	Ttll4|chr1:74948735-74949234	0.15246687981981	.	.
chr1	74712949	74713448	chr1	74666518	74667017	Cyp27a1|chr1:74666518-74667017	0.505133086057782	.	.
chr1	74712949	74713448	chr1	74672684	74673183	Cyp27a1|chr1:74672684-74673183	0.301701680679583	.	.
chr1	74712949	74713448	chr1	74704100	74704599	Cyp27a1|chr1:74704100-74704599	0.149221599679585	.	.
chr1	74712949	74713448	chr1	74741997	74742496	Cyp27a1|chr1:74741997-74742496	0.254890177513302	.	.
chr1	74712949	74713448	chr1	74759797	74760296	Cyp27a1|chr1:74759797-74760296	0.315294617434047	.	.
chr1	74712949	74713448	chr1	74772969	74773468	Cyp27a1|chr1:74772969-74773468	0.102781132324998	.	.
chr1	74712949	74713448	chr1	74786284	74786783	Cyp27a1|chr1:74786284-74786783	0.111540906079428	.	.
chr1	74712949	74713448	chr1	74880737	74881236	Cyp27a1|chr1:74880737-74881236	0.122031638854647	.	.
chr1	74712949	74713448	chr1	74882110	74882609	Cyp27a1|chr1:74882110-74882609	0.205849892305341	.	.
chr1	74712949	74713448	chr1	74926640	74927139	Cyp27a1|chr1:74926640-74927139	0.192324459781217	.	.
chr1	74712949	74713448	chr1	74948735	74949234	Cyp27a1|chr1:74948735-74949234	0.141529915032475	.	.
chr1	74712949	74713448	chr1	74964428	74964927	Cyp27a1|chr1:74964428-74964927	0.172382002123599	.	.
chr1	74713683	74714182	chr1	74666518	74667017	Cyp27a1|chr1:74666518-74667017	0.545111427260874	.	.
chr1	74713683	74714182	chr1	74672684	74673183	Cyp27a1|chr1:74672684-74673183	0.18128233049506	.	.
chr1	74713683	74714182	chr1	74704100	74704599	Cyp27a1|chr1:74704100-74704599	0.159627151859919	.	.
chr1	74713683	74714182	chr1	74741997	74742496	Cyp27a1|chr1:74741997-74742496	0.269111606114531	.	.
chr1	74713683	74714182	chr1	74759797	74760296	Cyp27a1|chr1:74759797-74760296	0.240808157558027	.	.
chr1	74713683	74714182	chr1	74880737	74881236	Cyp27a1|chr1:74880737-74881236	0.144909827804687	.	.
chr1	74713683	74714182	chr1	74882110	74882609	Cyp27a1|chr1:74882110-74882609	0.213935772079454	.	.
chr1	74713683	74714182	chr1	74926640	74927139	Cyp27a1|chr1:74926640-74927139	0.242940264233149	.	.
chr1	74713683	74714182	chr1	74948735	74949234	Cyp27a1|chr1:74948735-74949234	0.185610911274111	.	.
chr1	74713683	74714182	chr1	74964428	74964927	Cyp27a1|chr1:74964428-74964927	0.225864593092215	.	.
chr1	74748718	74749217	chr1	74666518	74667017	Prkag3|chr1:74666518-74667017	0.208050945329174	.	.
chr1	74748718	74749217	chr1	74741997	74742496	Prkag3|chr1:74741997-74742496	0.227859565087655	.	.
chr1	74748718	74749217	chr1	74786284	74786783	Prkag3|chr1:74786284-74786783	0.112900419100859	.	.
chr1	74748718	74749217	chr1	74816731	74817230	Prkag3|chr1:74816731-74817230	0.123284262446882	.	.
chr1	74748718	74749217	chr1	74824729	74825228	Prkag3|chr1:74824729-74825228	0.100310718530425	.	.
chr1	74771522	74772021	chr1	74772969	74773468	Wnt6|chr1:74772969-74773468	0.135080088920344	.	.
chr1	74771522	74772021	chr1	74829962	74830461	Wnt6|chr1:74829962-74830461	0.112868294338872	.	.
chr1	74771522	74772021	chr1	75218312	75218811	Wnt6|chr1:75218312-75218811	0.179663788947142	.	.
chr1	74771522	74772021	chr1	75244823	75245322	Wnt6|chr1:75244823-75245322	0.166488881082193	.	.
chr1	74850152	74850651	chr1	74784124	74784623	Gm16582|chr1:74784124-74784623	0.218276319041852	.	.
chr1	74850152	74850651	chr1	74787775	74788274	Gm16582|chr1:74787775-74788274	0.217978749401931	.	.
chr1	74850152	74850651	chr1	74806444	74806943	Gm16582|chr1:74806444-74806943	0.443787113088187	.	.
chr1	74850152	74850651	chr1	74806952	74807451	Gm16582|chr1:74806952-74807451	0.37272312302274	.	.
chr1	74850152	74850651	chr1	74824729	74825228	Gm16582|chr1:74824729-74825228	0.328559848873959	.	.
chr1	74850152	74850651	chr1	74829962	74830461	Gm16582|chr1:74829962-74830461	0.516906982943325	.	.
chr1	74850152	74850651	chr1	74872216	74872715	Gm16582|chr1:74872216-74872715	0.241398562578029	.	.
chr1	74850152	74850651	chr1	74894978	74895477	Gm16582|chr1:74894978-74895477	0.179105080519657	.	.
chr1	74850152	74850651	chr1	75051390	75051889	Gm16582|chr1:75051390-75051889	0.272254605824037	.	.
chr1	74850152	74850651	chr1	75141393	75141892	Gm16582|chr1:75141393-75141892	0.0979370498141572	.	.
chr1	74850152	74850651	chr1	75218312	75218811	Gm16582|chr1:75218312-75218811	0.219154690793433	.	.
chr1	74850152	74850651	chr1	75244823	75245322	Gm16582|chr1:75244823-75245322	0.180905852173473	.	.
chr1	74851328	74851827	chr1	74784124	74784623	Gm16582|chr1:74784124-74784623	0.138447858827261	.	.
chr1	74851328	74851827	chr1	74787775	74788274	Gm16582|chr1:74787775-74788274	0.173777214200925	.	.
chr1	74851328	74851827	chr1	74806444	74806943	Gm16582|chr1:74806444-74806943	0.224873613590579	.	.
chr1	74851328	74851827	chr1	74806952	74807451	Gm16582|chr1:74806952-74807451	0.281682735733138	.	.
chr1	74851328	74851827	chr1	74808065	74808564	Gm16582|chr1:74808065-74808564	0.121511046750283	.	.
chr1	74851328	74851827	chr1	74824729	74825228	Gm16582|chr1:74824729-74825228	0.161520317137148	.	.
chr1	74851328	74851827	chr1	74829962	74830461	Gm16582|chr1:74829962-74830461	0.130489947628119	.	.
chr1	74851328	74851827	chr1	74872216	74872715	Gm16582|chr1:74872216-74872715	0.434233915535606	.	.
chr1	74851328	74851827	chr1	74873003	74873502	Gm16582|chr1:74873003-74873502	0.11300075258603	.	.
chr1	74851328	74851827	chr1	74894978	74895477	Gm16582|chr1:74894978-74895477	0.124958088743726	.	.
chr1	74851328	74851827	chr1	74967907	74968406	Gm16582|chr1:74967907-74968406	0.134278246227047	.	.
chr1	74851328	74851827	chr1	74968605	74969104	Gm16582|chr1:74968605-74969104	0.153226513386394	.	.
chr1	74851328	74851827	chr1	75001124	75001623	Gm16582|chr1:75001124-75001623	0.098017543544182	.	.
chr1	74851328	74851827	chr1	75001124	75001623	Gm16582|chr1:75001124-75001623	0.0980175435441821	.	.
chr1	74854708	74855207	chr1	74741997	74742496	Cdk5r2|chr1:74741997-74742496	0.0957435024548472	.	.
chr1	74854708	74855207	chr1	74763029	74763528	Cdk5r2|chr1:74763029-74763528	0.157462586802966	.	.
chr1	74854708	74855207	chr1	74806444	74806943	Cdk5r2|chr1:74806444-74806943	0.117232022248145	.	.
chr1	74854708	74855207	chr1	74824729	74825228	Cdk5r2|chr1:74824729-74825228	0.12159984013779	.	.
chr1	74854708	74855207	chr1	75016818	75017317	Cdk5r2|chr1:75016818-75017317	0.0986333744187481	.	.
chr1	74854708	74855207	chr1	75141393	75141892	Cdk5r2|chr1:75141393-75141892	0.134713715315624	.	.
chr1	74854708	74855207	chr1	75218312	75218811	Cdk5r2|chr1:75218312-75218811	0.0945604974181494	.	.
chr1	74854708	74855207	chr1	75244823	75245322	Cdk5r2|chr1:75244823-75245322	0.11675572609636	.	.
chr1	74892867	74893366	chr1	74666518	74667017	Cryba2|chr1:74666518-74667017	0.29452362795662	.	.
chr1	74892867	74893366	chr1	74672684	74673183	Cryba2|chr1:74672684-74673183	0.339482851248831	.	.
chr1	74892867	74893366	chr1	74759797	74760296	Cryba2|chr1:74759797-74760296	0.108126763373349	.	.
chr1	74892867	74893366	chr1	74786284	74786783	Cryba2|chr1:74786284-74786783	0.116614353860561	.	.
chr1	74892867	74893366	chr1	74880737	74881236	Cryba2|chr1:74880737-74881236	0.183760661586458	.	.
chr1	74892867	74893366	chr1	74926640	74927139	Cryba2|chr1:74926640-74927139	0.102843311821611	.	.
chr1	74892867	74893366	chr1	74948735	74949234	Cryba2|chr1:74948735-74949234	0.217067524345342	.	.
chr1	74892867	74893366	chr1	74964428	74964927	Cryba2|chr1:74964428-74964927	0.240864614840352	.	.
chr1	74892867	74893366	chr1	75015875	75016374	Cryba2|chr1:75015875-75016374	0.190293627147064	.	.
chr1	74892867	74893366	chr1	75247991	75248490	Cryba2|chr1:75247991-75248490	0.108893539494923	.	.
chr1	74893408	74893907	chr1	74666518	74667017	Cryba2|chr1:74666518-74667017	0.12348631497857	.	.
chr1	74893408	74893907	chr1	74672684	74673183	Cryba2|chr1:74672684-74673183	0.119945783309561	.	.
chr1	74893408	74893907	chr1	74772969	74773468	Cryba2|chr1:74772969-74773468	0.101801703356438	.	.
chr1	74893408	74893907	chr1	74786284	74786783	Cryba2|chr1:74786284-74786783	0.11048614000246	.	.
chr1	74893408	74893907	chr1	74880737	74881236	Cryba2|chr1:74880737-74881236	0.127588882892665	.	.
chr1	74893408	74893907	chr1	74882110	74882609	Cryba2|chr1:74882110-74882609	0.110272979871581	.	.
chr1	74893408	74893907	chr1	75016818	75017317	Cryba2|chr1:75016818-75017317	0.204943474386114	.	.
chr1	74893408	74893907	chr1	75031996	75032495	Cryba2|chr1:75031996-75032495	0.113583161953094	.	.
chr1	74951523	74952022	chr1	74794449	74794948	Ihh|chr1:74794449-74794948	0.202561403949126	.	.
chr1	74951523	74952022	chr1	74806444	74806943	Ihh|chr1:74806444-74806943	0.110772718758399	.	.
chr1	74951523	74952022	chr1	74806952	74807451	Ihh|chr1:74806952-74807451	0.104771462883359	.	.
chr1	74951523	74952022	chr1	74872216	74872715	Ihh|chr1:74872216-74872715	0.0950853836899593	.	.
chr1	74951523	74952022	chr1	74968605	74969104	Ihh|chr1:74968605-74969104	0.235981499397761	.	.
chr1	75124760	75125259	chr1	74872216	74872715	Nhej1|chr1:74872216-74872715	0.0957585526065198	.	.
chr1	75124760	75125259	chr1	74873003	74873502	Nhej1|chr1:74873003-74873502	0.129167660745819	.	.
chr1	75124760	75125259	chr1	74894978	74895477	Nhej1|chr1:74894978-74895477	0.10797193402621	.	.
chr1	75124760	75125259	chr1	75244823	75245322	Nhej1|chr1:75244823-75245322	0.182162648836318	.	.
chr1	75142499	75142998	chr1	74759797	74760296	Cnppd1|chr1:74759797-74760296	0.115591648544286	.	.
chr1	75142499	75142998	chr1	74759797	74760296	Retreg2|chr1:74759797-74760296	0.115591648544286	.	.
chr1	75142499	75142998	chr1	74763029	74763528	Cnppd1|chr1:74763029-74763528	0.106675471624475	.	.
chr1	75142499	75142998	chr1	74763029	74763528	Retreg2|chr1:74763029-74763528	0.106675471624475	.	.
chr1	75142499	75142998	chr1	75015875	75016374	Cnppd1|chr1:75015875-75016374	0.0982424731403864	.	.
chr1	75142499	75142998	chr1	75015875	75016374	Retreg2|chr1:75015875-75016374	0.0982424731403864	.	.
chr1	75142499	75142998	chr1	75141393	75141892	Cnppd1|chr1:75141393-75141892	0.141778155604726	.	.
chr1	75142499	75142998	chr1	75141393	75141892	Retreg2|chr1:75141393-75141892	0.141778155604726	.	.
chr1	75169048	75169547	chr1	74858307	74858806	Zfand2b|chr1:74858307-74858806	0.110327015705995	.	.
chr1	75169048	75169547	chr1	74882110	74882609	Zfand2b|chr1:74882110-74882609	0.122274021999851	.	.
chr1	75169048	75169547	chr1	75015875	75016374	Zfand2b|chr1:75015875-75016374	0.0933796883938832	.	.
chr1	75180079	75180578	chr1	75141393	75141892	Abcb6|chr1:75141393-75141892	0.139161820037861	.	.
chr1	75191753	75192252	chr1	74784124	74784623	Ankzf1|chr1:74784124-74784623	0.0954183648649602	.	.
chr1	75191753	75192252	chr1	74784124	74784623	Atg9a|chr1:74784124-74784623	0.0954183648649602	.	.
chr1	75191753	75192252	chr1	74787775	74788274	Ankzf1|chr1:74787775-74788274	0.166636326946843	.	.
chr1	75191753	75192252	chr1	74787775	74788274	Atg9a|chr1:74787775-74788274	0.166636326946843	.	.
chr1	75191753	75192252	chr1	74806444	74806943	Ankzf1|chr1:74806444-74806943	0.185724280513455	.	.
chr1	75191753	75192252	chr1	74806444	74806943	Atg9a|chr1:74806444-74806943	0.185724280513455	.	.
chr1	75191753	75192252	chr1	74817277	74817776	Ankzf1|chr1:74817277-74817776	0.10221092748491	.	.
chr1	75191753	75192252	chr1	74817277	74817776	Atg9a|chr1:74817277-74817776	0.10221092748491	.	.
chr1	75191753	75192252	chr1	74824729	74825228	Ankzf1|chr1:74824729-74825228	0.108347395107698	.	.
chr1	75191753	75192252	chr1	74824729	74825228	Atg9a|chr1:74824729-74825228	0.108347395107698	.	.
chr1	75191753	75192252	chr1	74829962	74830461	Ankzf1|chr1:74829962-74830461	0.20597345814326	.	.
chr1	75191753	75192252	chr1	74829962	74830461	Atg9a|chr1:74829962-74830461	0.20597345814326	.	.
chr1	75191753	75192252	chr1	75218312	75218811	Ankzf1|chr1:75218312-75218811	0.244972964938621	.	.
chr1	75191753	75192252	chr1	75218312	75218811	Atg9a|chr1:75218312-75218811	0.244972964938621	.	.
chr1	75191753	75192252	chr1	75244823	75245322	Ankzf1|chr1:75244823-75245322	0.104058145480537	.	.
chr1	75191753	75192252	chr1	75244823	75245322	Atg9a|chr1:75244823-75245322	0.104058145480537	.	.
chr1	75192415	75192914	chr1	74786284	74786783	Ankzf1|chr1:74786284-74786783	0.181890873205544	.	.
chr1	75192415	75192914	chr1	74786284	74786783	Atg9a|chr1:74786284-74786783	0.181890873205544	.	.
chr1	75192415	75192914	chr1	74880737	74881236	Ankzf1|chr1:74880737-74881236	0.135960109628788	.	.
chr1	75192415	75192914	chr1	74880737	74881236	Atg9a|chr1:74880737-74881236	0.135960109628788	.	.
chr1	75192415	75192914	chr1	74882110	74882609	Ankzf1|chr1:74882110-74882609	0.125404067336751	.	.
chr1	75192415	75192914	chr1	74882110	74882609	Atg9a|chr1:74882110-74882609	0.125404067336751	.	.
chr1	75192415	75192914	chr1	74926640	74927139	Ankzf1|chr1:74926640-74927139	0.1162058827049	.	.
chr1	75192415	75192914	chr1	74926640	74927139	Atg9a|chr1:74926640-74927139	0.1162058827049	.	.
chr1	75192415	75192914	chr1	74964428	74964927	Ankzf1|chr1:74964428-74964927	0.160439228647912	.	.
chr1	75192415	75192914	chr1	74964428	74964927	Atg9a|chr1:74964428-74964927	0.160439228647912	.	.
chr1	75192415	75192914	chr1	75015875	75016374	Ankzf1|chr1:75015875-75016374	0.0991604183607765	.	.
chr1	75192415	75192914	chr1	75015875	75016374	Atg9a|chr1:75015875-75016374	0.0991604183607765	.	.
chr1	75192415	75192914	chr1	75022063	75022562	Ankzf1|chr1:75022063-75022562	0.104294217290025	.	.
chr1	75192415	75192914	chr1	75022063	75022562	Atg9a|chr1:75022063-75022562	0.104294217290025	.	.
chr1	75210546	75211045	chr1	74802933	74803432	Glb1l|chr1:74802933-74803432	0.156299770261268	.	.
chr1	75210546	75211045	chr1	74802933	74803432	Stk16|chr1:74802933-74803432	0.156299770261268	.	.
chr1	75210546	75211045	chr1	74880737	74881236	Glb1l|chr1:74880737-74881236	0.14729199474255	.	.
chr1	75210546	75211045	chr1	74880737	74881236	Stk16|chr1:74880737-74881236	0.14729199474255	.	.
chr1	75210546	75211045	chr1	74882110	74882609	Glb1l|chr1:74882110-74882609	0.101730946921149	.	.
chr1	75210546	75211045	chr1	74882110	74882609	Stk16|chr1:74882110-74882609	0.101730946921149	.	.
chr1	75210546	75211045	chr1	75016818	75017317	Glb1l|chr1:75016818-75017317	0.133110049266058	.	.
chr1	75210546	75211045	chr1	75016818	75017317	Stk16|chr1:75016818-75017317	0.133110049266058	.	.
chr1	75219086	75219585	chr1	74802933	74803432	Tuba4a|chr1:74802933-74803432	0.108891941590767	.	.
chr1	75219086	75219585	chr1	74894978	74895477	Tuba4a|chr1:74894978-74895477	0.234409991273408	.	.
chr1	75219086	75219585	chr1	75218312	75218811	Tuba4a|chr1:75218312-75218811	0.135621520556905	.	.
chr1	75219086	75219585	chr1	75244823	75245322	Tuba4a|chr1:75244823-75245322	0.193173879464313	.	.
chr1	75219640	75220139	chr1	74880737	74881236	Tuba4a|chr1:74880737-74881236	0.115747715474265	.	.
chr1	75236144	75236643	chr1	74786284	74786783	Dnajb2|chr1:74786284-74786783	0.109360314866948	.	.
chr1	75236144	75236643	chr1	74926640	74927139	Dnajb2|chr1:74926640-74927139	0.166911173136283	.	.
chr1	75236144	75236643	chr1	74948735	74949234	Dnajb2|chr1:74948735-74949234	0.181182160605525	.	.
chr1	75236144	75236643	chr1	74964428	74964927	Dnajb2|chr1:74964428-74964927	0.0996303683307284	.	.
chr1	75236144	75236643	chr1	75015875	75016374	Dnajb2|chr1:75015875-75016374	0.138987748274838	.	.
chr1	75236144	75236643	chr1	75016818	75017317	Dnajb2|chr1:75016818-75017317	0.136402584630446	.	.
chr1	75236144	75236643	chr1	75214856	75215355	Dnajb2|chr1:75214856-75215355	0.143692139989423	.	.
chr1	75236144	75236643	chr1	75218312	75218811	Dnajb2|chr1:75218312-75218811	0.104350388390679	.	.
chr1	75236144	75236643	chr1	75247991	75248490	Dnajb2|chr1:75247991-75248490	0.20591182187337	.	.
chr1	75236651	75237150	chr1	74824729	74825228	Dnajb2|chr1:74824729-74825228	0.101427238808189	.	.
chr1	75236651	75237150	chr1	74880737	74881236	Dnajb2|chr1:74880737-74881236	0.0957810160896976	.	.
chr1	75236651	75237150	chr1	74894978	74895477	Dnajb2|chr1:74894978-74895477	0.124187044445843	.	.
chr1	75236651	75237150	chr1	74948735	74949234	Dnajb2|chr1:74948735-74949234	0.117282922956812	.	.
chr1	84839165	84839664	chr1	84777376	84777875	Fbxo36|chr1:84777376-84777875	0.104773919095956	.	.
chr1	84839165	84839664	chr1	84838531	84839030	Fbxo36|chr1:84838531-84839030	0.20116528091433	.	.
chr1	84839808	84840307	chr1	84952421	84952920	Fbxo36|chr1:84952421-84952920	0.219455233727535	.	.
chr1	84839808	84840307	chr1	84952421	84952920	Trip12|chr1:84952421-84952920	0.219455233727535	.	.
chr1	84839808	84840307	chr1	84953010	84953509	Fbxo36|chr1:84953010-84953509	0.161412717808323	.	.
chr1	84839808	84840307	chr1	84953010	84953509	Trip12|chr1:84953010-84953509	0.161412717808323	.	.
chr1	84934371	84934870	chr1	84868635	84869134	Slc16a14|chr1:84868635-84869134	0.261624937102526	.	.
chr1	84934371	84934870	chr1	84869215	84869714	Slc16a14|chr1:84869215-84869714	0.177248091776973	.	.
chr1	84934371	84934870	chr1	84993182	84993681	Slc16a14|chr1:84993182-84993681	0.0970394547606183	.	.
chr1	84934371	84934870	chr1	85126963	85127462	Slc16a14|chr1:85126963-85127462	0.0952706408204454	.	.
chr1	84934883	84935382	chr1	84868635	84869134	Slc16a14|chr1:84868635-84869134	0.212116870753964	.	.
chr1	84934883	84935382	chr1	84869215	84869714	Slc16a14|chr1:84869215-84869714	0.0981502443671356	.	.
chr1	84934883	84935382	chr1	84869215	84869714	Slc16a14|chr1:84869215-84869714	0.0981502443671357	.	.
chr1	84934883	84935382	chr1	84951526	84952025	Slc16a14|chr1:84951526-84952025	0.22919660094892	.	.
chr1	84934883	84935382	chr1	84952421	84952920	Slc16a14|chr1:84952421-84952920	0.331280941578562	.	.
chr1	84934883	84935382	chr1	84993182	84993681	Slc16a14|chr1:84993182-84993681	0.10314311526634	.	.
chr1	84935649	84936148	chr1	84838531	84839030	Slc16a14|chr1:84838531-84839030	0.101057532807591	.	.
chr1	84935649	84936148	chr1	84868635	84869134	Slc16a14|chr1:84868635-84869134	0.17433645960693	.	.
chr1	84935649	84936148	chr1	84869215	84869714	Slc16a14|chr1:84869215-84869714	0.162957675180331	.	.
chr1	84935649	84936148	chr1	84933383	84933882	Slc16a14|chr1:84933383-84933882	0.122995348579721	.	.
chr1	84935649	84936148	chr1	84951526	84952025	Slc16a14|chr1:84951526-84952025	0.230118930473469	.	.
chr1	84935649	84936148	chr1	84952421	84952920	Slc16a14|chr1:84952421-84952920	0.255750104864347	.	.
chr1	84935649	84936148	chr1	84953010	84953509	Slc16a14|chr1:84953010-84953509	0.0993989122707694	.	.
chr1	84935649	84936148	chr1	84993182	84993681	Slc16a14|chr1:84993182-84993681	0.116643017036741	.	.
chr1	87755700	87756199	chr1	87798300	87798799	Atg16l1|chr1:87798300-87798799	0.166879632015676	.	.
chr1	87755700	87756199	chr1	87811583	87812082	Atg16l1|chr1:87811583-87812082	0.179768371847734	.	.
chr1	87755700	87756199	chr1	87936469	87936968	Atg16l1|chr1:87936469-87936968	0.110152549828288	.	.
chr1	87853009	87853508	chr1	87813615	87814114	Dgkd|chr1:87813615-87814114	0.104557517597049	.	.
chr1	87853973	87854472	chr1	87880181	87880680	Dgkd|chr1:87880181-87880680	0.103587640830237	.	.
chr1	87853973	87854472	chr1	87880181	87880680	Gm19582|chr1:87880181-87880680	0.103587640830237	.	.
chr1	87853973	87854472	chr1	87925537	87926036	Dgkd|chr1:87925537-87926036	0.18102460263581	.	.
chr1	87853973	87854472	chr1	87925537	87926036	Gm19582|chr1:87925537-87926036	0.18102460263581	.	.
chr1	87853973	87854472	chr1	87982239	87982738	Dgkd|chr1:87982239-87982738	0.115368126862575	.	.
chr1	87853973	87854472	chr1	87982239	87982738	Gm19582|chr1:87982239-87982738	0.115368126862575	.	.
chr1	87853973	87854472	chr1	87993478	87993977	Dgkd|chr1:87993478-87993977	0.176975843327963	.	.
chr1	87853973	87854472	chr1	87993478	87993977	Gm19582|chr1:87993478-87993977	0.176975843327963	.	.
chr1	88007504	88008003	chr1	87790212	87790711	Usp40|chr1:87790212-87790711	0.193103143512565	.	.
chr1	88007504	88008003	chr1	87798300	87798799	Usp40|chr1:87798300-87798799	0.188466872459648	.	.
chr1	88007504	88008003	chr1	87811076	87811575	Usp40|chr1:87811076-87811575	0.157669906729905	.	.
chr1	88007504	88008003	chr1	87811583	87812082	Usp40|chr1:87811583-87812082	0.264564843829172	.	.
chr1	88007504	88008003	chr1	87813063	87813562	Usp40|chr1:87813063-87813562	0.141214379375821	.	.
chr1	88007504	88008003	chr1	87813615	87814114	Usp40|chr1:87813615-87814114	0.112862132832468	.	.
chr1	88007504	88008003	chr1	87913212	87913711	Usp40|chr1:87913212-87913711	0.178219782828252	.	.
chr1	88007504	88008003	chr1	87921912	87922411	Usp40|chr1:87921912-87922411	0.299134384137886	.	.
chr1	88007504	88008003	chr1	87936469	87936968	Usp40|chr1:87936469-87936968	0.138535349797372	.	.
chr1	88008031	88008530	chr1	87790212	87790711	Usp40|chr1:87790212-87790711	0.101399730733379	.	.
chr1	88008031	88008530	chr1	87811076	87811575	Usp40|chr1:87811076-87811575	0.147310768294398	.	.
chr1	88008031	88008530	chr1	87811583	87812082	Usp40|chr1:87811583-87812082	0.186431114368241	.	.
chr1	88008031	88008530	chr1	87813063	87813562	Usp40|chr1:87813063-87813562	0.153067277731229	.	.
chr1	88008031	88008530	chr1	87813615	87814114	Usp40|chr1:87813615-87814114	0.12147005588778	.	.
chr1	88008031	88008530	chr1	87913212	87913711	Usp40|chr1:87913212-87913711	0.115206302943201	.	.
chr1	88008031	88008530	chr1	87921912	87922411	Usp40|chr1:87921912-87922411	0.247156898860447	.	.
chr1	88008031	88008530	chr1	87934991	87935490	Usp40|chr1:87934991-87935490	0.123062425816026	.	.
chr1	88008031	88008530	chr1	87935966	87936465	Usp40|chr1:87935966-87936465	0.145213979323627	.	.
chr1	88008031	88008530	chr1	87936469	87936968	Usp40|chr1:87936469-87936968	0.141650887944612	.	.
chr1	88205505	88206004	chr1	87790735	87791234	Dnajb3|chr1:87790735-87791234	0.156430972529638	.	.
chr1	88205505	88206004	chr1	87880902	87881401	Dnajb3|chr1:87880902-87881401	0.109948321938626	.	.
chr1	88205505	88206004	chr1	87900880	87901379	Dnajb3|chr1:87900880-87901379	0.126528093679529	.	.
chr1	88205505	88206004	chr1	87932854	87933353	Dnajb3|chr1:87932854-87933353	0.123473288439195	.	.
chr1	88205505	88206004	chr1	88180576	88181075	Dnajb3|chr1:88180576-88181075	0.146227160253329	.	.
chr1	93305687	93306186	chr1	93699126	93699625	Gm28535|chr1:93699126-93699625	0.118644169569366	.	.
chr1	93305687	93306186	chr1	93699126	93699625	Mterf4|chr1:93699126-93699625	0.118644169569366	.	.
chr1	93478107	93478606	chr1	93560595	93561094	Hdlbp|chr1:93560595-93561094	0.0936245347940994	.	.
chr1	93478107	93478606	chr1	93560595	93561094	Sept2|chr1:93560595-93561094	0.0936245347940994	.	.
chr1	93478107	93478606	chr1	93691057	93691556	Hdlbp|chr1:93691057-93691556	0.20541395986575	.	.
chr1	93478107	93478606	chr1	93691057	93691556	Sept2|chr1:93691057-93691556	0.20541395986575	.	.
chr1	93478622	93479121	chr1	93487677	93488176	Hdlbp|chr1:93487677-93488176	0.11591387103262	.	.
chr1	93478622	93479121	chr1	93487677	93488176	Sept2|chr1:93487677-93488176	0.11591387103262	.	.
chr1	93634975	93635474	chr1	93401523	93402022	Gm28536|chr1:93401523-93402022	0.108745026893871	.	.
chr1	93634975	93635474	chr1	93425624	93426123	Gm28536|chr1:93425624-93426123	0.17340559582305	.	.
chr1	93634975	93635474	chr1	93444675	93445174	Gm28536|chr1:93444675-93445174	0.139755714504333	.	.
chr1	93634975	93635474	chr1	93445454	93445953	Gm28536|chr1:93445454-93445953	0.238981920090961	.	.
chr1	93634975	93635474	chr1	93487677	93488176	Gm28536|chr1:93487677-93488176	0.201429104054591	.	.
chr1	93634975	93635474	chr1	93738834	93739333	Gm28536|chr1:93738834-93739333	0.175320943251616	.	.
chr1	93634975	93635474	chr1	93761646	93762145	Gm28536|chr1:93761646-93762145	0.235420294191905	.	.
chr1	93634975	93635474	chr1	93789877	93790376	Gm28536|chr1:93789877-93790376	0.184783267405112	.	.
chr1	93685241	93685740	chr1	93691057	93691556	Bok|chr1:93691057-93691556	0.321250297103494	.	.
chr1	93686360	93686859	chr1	93560595	93561094	Bok|chr1:93560595-93561094	0.168915056184061	.	.
chr1	93731754	93732253	chr1	93691057	93691556	Gm10550|chr1:93691057-93691556	0.18329639499642	.	.
chr1	93731754	93732253	chr1	93835296	93835795	Gm10550|chr1:93835296-93835795	0.195054544352266	.	.
chr1	93754078	93754577	chr1	94175751	94176250	Thap4|chr1:94175751-94176250	0.106255144987433	.	.
chr1	93754617	93755116	chr1	94139409	94139908	Thap4|chr1:94139409-94139908	0.118186659175362	.	.
chr1	93754617	93755116	chr1	94210694	94211193	Thap4|chr1:94210694-94211193	0.17635883932376	.	.
chr1	93803720	93804219	chr1	94053474	94053973	Ing5|chr1:94053474-94053973	0.152217061273836	.	.
chr1	93803720	93804219	chr1	94139409	94139908	Ing5|chr1:94139409-94139908	0.166559647647147	.	.
chr1	93803720	93804219	chr1	94210694	94211193	Ing5|chr1:94210694-94211193	0.186168221826035	.	.
chr1	93825281	93825780	chr1	94079039	94079538	D2hgdh|chr1:94079039-94079538	0.101339555568078	.	.
chr1	95313851	95314350	chr1	95332779	95333278	Fam174a|chr1:95332779-95333278	0.122203825798246	.	.
chr1	95313851	95314350	chr1	95342232	95342731	Fam174a|chr1:95342232-95342731	0.154792885545394	.	.
chr1	95313851	95314350	chr1	95440272	95440771	Fam174a|chr1:95440272-95440771	0.10977494793278	.	.
chr1	95667416	95667915	chr1	95508342	95508841	St8sia4|chr1:95508342-95508841	0.116327681423997	.	.
chr1	95667416	95667915	chr1	95621076	95621575	St8sia4|chr1:95621076-95621575	0.0974656069823791	.	.
chr1	95667416	95667915	chr1	95664542	95665041	St8sia4|chr1:95664542-95665041	0.0988688180950683	.	.
chr1	96871195	96871694	chr1	96509645	96510144	Panct2|chr1:96509645-96510144	0.127715783027108	.	.
chr1	96871195	96871694	chr1	96509645	96510144	Slco4c1|chr1:96509645-96510144	0.127715783027108	.	.
chr1	96871195	96871694	chr1	96571653	96572152	Panct2|chr1:96571653-96572152	0.145355026086188	.	.
chr1	96871195	96871694	chr1	96571653	96572152	Slco4c1|chr1:96571653-96572152	0.145355026086188	.	.
chr1	96871195	96871694	chr1	96581324	96581823	Panct2|chr1:96581324-96581823	0.144026142344116	.	.
chr1	96871195	96871694	chr1	96581324	96581823	Slco4c1|chr1:96581324-96581823	0.144026142344116	.	.
chr1	96871195	96871694	chr1	96768274	96768773	Panct2|chr1:96768274-96768773	0.290443486933489	.	.
chr1	96871195	96871694	chr1	96768274	96768773	Slco4c1|chr1:96768274-96768773	0.290443486933489	.	.
chr1	96871195	96871694	chr1	96857473	96857972	Panct2|chr1:96857473-96857972	0.145613271294796	.	.
chr1	96871195	96871694	chr1	96857473	96857972	Slco4c1|chr1:96857473-96857972	0.145613271294796	.	.
chr1	96871195	96871694	chr1	96878503	96879002	Panct2|chr1:96878503-96879002	0.233306930146976	.	.
chr1	96871195	96871694	chr1	96878503	96879002	Slco4c1|chr1:96878503-96879002	0.233306930146976	.	.
chr1	96871195	96871694	chr1	96941363	96941862	Panct2|chr1:96941363-96941862	0.11561655814136	.	.
chr1	96871195	96871694	chr1	96941363	96941862	Slco4c1|chr1:96941363-96941862	0.11561655814136	.	.
chr1	96871948	96872447	chr1	96766563	96767062	Slco4c1|chr1:96766563-96767062	0.102497552626772	.	.
chr1	96871948	96872447	chr1	96857473	96857972	Slco4c1|chr1:96857473-96857972	0.229584451949187	.	.
chr1	96871948	96872447	chr1	97038495	97038994	Slco4c1|chr1:97038495-97038994	0.198544925751177	.	.
chr1	96871948	96872447	chr1	97183989	97184488	Slco4c1|chr1:97183989-97184488	0.159646726271	.	.
chr1	96871948	96872447	chr1	97247315	97247814	Slco4c1|chr1:97247315-97247814	0.266231049413815	.	.
chr1	97661204	97661703	chr1	97615345	97615844	D1Ertd622e|chr1:97615345-97615844	0.196704473388987	.	.
chr1	97661204	97661703	chr1	97618040	97618539	D1Ertd622e|chr1:97618040-97618539	0.19495692342723	.	.
chr1	97661204	97661703	chr1	97625411	97625910	D1Ertd622e|chr1:97625411-97625910	0.112525460035786	.	.
chr1	97661800	97662299	chr1	97538933	97539432	D1Ertd622e|chr1:97538933-97539432	0.23999416140173	.	.
chr1	97661800	97662299	chr1	97552882	97553381	D1Ertd622e|chr1:97552882-97553381	0.134035059001494	.	.
chr1	97661800	97662299	chr1	97553622	97554121	D1Ertd622e|chr1:97553622-97554121	0.224605076697581	.	.
chr1	97661800	97662299	chr1	97554247	97554746	D1Ertd622e|chr1:97554247-97554746	0.110375029155502	.	.
chr1	97661800	97662299	chr1	97580211	97580710	D1Ertd622e|chr1:97580211-97580710	0.159464081230748	.	.
chr1	97661800	97662299	chr1	97590164	97590663	D1Ertd622e|chr1:97590164-97590663	0.140872849674982	.	.
chr1	97661800	97662299	chr1	97605152	97605651	D1Ertd622e|chr1:97605152-97605651	0.173071514319147	.	.
chr1	97661800	97662299	chr1	97611431	97611930	D1Ertd622e|chr1:97611431-97611930	0.13724042911066	.	.
chr1	97661800	97662299	chr1	97614601	97615100	D1Ertd622e|chr1:97614601-97615100	0.0979561159665082	.	.
chr1	97661800	97662299	chr1	97618040	97618539	D1Ertd622e|chr1:97618040-97618539	0.190531308787705	.	.
chr1	97661800	97662299	chr1	97629914	97630413	D1Ertd622e|chr1:97629914-97630413	0.136953586693885	.	.
chr1	97661800	97662299	chr1	97630417	97630916	D1Ertd622e|chr1:97630417-97630916	0.114006705980278	.	.
chr1	97661800	97662299	chr1	97638450	97638949	D1Ertd622e|chr1:97638450-97638949	0.155534315419779	.	.
chr1	97661800	97662299	chr1	97640387	97640886	D1Ertd622e|chr1:97640387-97640886	0.19769452422227	.	.
chr1	97661800	97662299	chr1	97650037	97650536	D1Ertd622e|chr1:97650037-97650536	0.197603787628061	.	.
chr1	97661800	97662299	chr1	97650615	97651114	D1Ertd622e|chr1:97650615-97651114	0.238383094502958	.	.
chr1	106758629	106759128	chr1	106765706	106766205	Kdsr|chr1:106765706-106766205	0.100564606904802	.	.
chr1	106758629	106759128	chr1	106865975	106866474	Kdsr|chr1:106865975-106866474	0.161453422317745	.	.
chr1	106758629	106759128	chr1	106901412	106901911	Kdsr|chr1:106901412-106901911	0.13556344746461	.	.
chr1	106759529	106760028	chr1	106765706	106766205	Kdsr|chr1:106765706-106766205	0.225107509304472	.	.
chr1	106759529	106760028	chr1	106766231	106766730	Kdsr|chr1:106766231-106766730	0.106468315740928	.	.
chr1	106759529	106760028	chr1	106821863	106822362	Kdsr|chr1:106821863-106822362	0.101858003553904	.	.
chr1	106759529	106760028	chr1	106865975	106866474	Kdsr|chr1:106865975-106866474	0.24889379103183	.	.
chr1	106759529	106760028	chr1	106866834	106867333	Kdsr|chr1:106866834-106867333	0.275824932693351	.	.
chr1	106759529	106760028	chr1	106901412	106901911	Kdsr|chr1:106901412-106901911	0.0998669765702512	.	.
chr1	106759529	106760028	chr1	106968759	106969258	Kdsr|chr1:106968759-106969258	0.183537930515176	.	.
chr1	106759529	106760028	chr1	107025480	107025979	Kdsr|chr1:107025480-107025979	0.131233058491256	.	.
chr1	106759529	106760028	chr1	107095503	107096002	Kdsr|chr1:107095503-107096002	0.127026807228683	.	.
chr1	106759529	106760028	chr1	107139308	107139807	Kdsr|chr1:107139308-107139807	0.108507375523975	.	.
chr1	106759529	106760028	chr1	107159524	107160023	Kdsr|chr1:107159524-107160023	0.0955806648554738	.	.
chr1	106796474	106796973	chr1	106765706	106766205	Vps4b|chr1:106765706-106766205	0.136112566052244	.	.
chr1	106796474	106796973	chr1	106931910	106932409	Vps4b|chr1:106931910-106932409	0.14864417784991	.	.
chr1	106796474	106796973	chr1	106968759	106969258	Vps4b|chr1:106968759-106969258	0.205117326728197	.	.
chr1	106796474	106796973	chr1	107017300	107017799	Vps4b|chr1:107017300-107017799	0.168081113906601	.	.
chr1	106796474	106796973	chr1	107137679	107138178	Vps4b|chr1:107137679-107138178	0.103797619426594	.	.
chr1	106796474	106796973	chr1	107139308	107139807	Vps4b|chr1:107139308-107139807	0.145305102954457	.	.
chr1	106796474	106796973	chr1	107139828	107140327	Vps4b|chr1:107139828-107140327	0.189819709007817	.	.
chr1	106796474	106796973	chr1	107159524	107160023	Vps4b|chr1:107159524-107160023	0.230963261906919	.	.
chr1	109982394	109982893	chr1	109514322	109514821	Cdh7|chr1:109514322-109514821	0.183787162595699	.	.
chr1	109982394	109982893	chr1	109985362	109985861	Cdh7|chr1:109985362-109985861	0.171672590737713	.	.
chr1	109982394	109982893	chr1	109998022	109998521	Cdh7|chr1:109998022-109998521	0.135531610892737	.	.
chr1	109982394	109982893	chr1	109998723	109999222	Cdh7|chr1:109998723-109999222	0.116097833564965	.	.
chr1	109982394	109982893	chr1	110000233	110000732	Cdh7|chr1:110000233-110000732	0.128017588242106	.	.
chr1	109982394	109982893	chr1	110004849	110005348	Cdh7|chr1:110004849-110005348	0.243277956594084	.	.
chr1	109982994	109983493	chr1	109998022	109998521	Cdh7|chr1:109998022-109998521	0.16084346505281	.	.
chr1	109982994	109983493	chr1	110004849	110005348	Cdh7|chr1:110004849-110005348	0.0963917731819129	.	.
chr1	111863863	111864362	chr1	111634029	111634528	Dsel|chr1:111634029-111634528	0.125724391505358	.	.
chr1	111863863	111864362	chr1	111752725	111753224	Dsel|chr1:111752725-111753224	0.143203943410434	.	.
chr1	111863863	111864362	chr1	111826720	111827219	Dsel|chr1:111826720-111827219	0.12077346735815	.	.
chr1	111863863	111864362	chr1	112019522	112020021	Dsel|chr1:112019522-112020021	0.195817915348951	.	.
chr1	111863863	111864362	chr1	112044957	112045456	Dsel|chr1:112044957-112045456	0.15604618536757	.	.
chr1	111863863	111864362	chr1	112072574	112073073	Dsel|chr1:112072574-112073073	0.326660169668058	.	.
chr1	111863863	111864362	chr1	112132017	112132516	Dsel|chr1:112132017-112132516	0.128266374603905	.	.
chr1	111863863	111864362	chr1	112139699	112140198	Dsel|chr1:112139699-112140198	0.123848136898932	.	.
chr1	111864757	111865256	chr1	112072574	112073073	Dsel|chr1:112072574-112073073	0.123772730978474	.	.
chr1	111864757	111865256	chr1	112132017	112132516	Dsel|chr1:112132017-112132516	0.118135776531401	.	.
chr1	111864757	111865256	chr1	112139699	112140198	Dsel|chr1:112139699-112140198	0.0983284467667382	.	.
chr1	113288963	113289462	chr1	113297277	113297776	Gm28189|chr1:113297277-113297776	0.115389492615742	.	.
chr1	113288963	113289462	chr1	113297783	113298282	Gm28189|chr1:113297783-113298282	0.106727100302655	.	.
chr1	113288963	113289462	chr1	113407405	113407904	Gm28189|chr1:113407405-113407904	0.385686300129342	.	.
chr1	113288963	113289462	chr1	113456787	113457286	Gm28189|chr1:113456787-113457286	0.199084190100958	.	.
chr1	113288963	113289462	chr1	113558766	113559265	Gm28189|chr1:113558766-113559265	0.149682894105132	.	.
chr1	113288963	113289462	chr1	113579314	113579813	Gm28189|chr1:113579314-113579813	0.160338707020925	.	.
chr1	115684447	115684946	chr1	115658610	115659109	Cntnap5a|chr1:115658610-115659109	0.246581022537438	.	.
chr1	115684447	115684946	chr1	115686455	115686954	Cntnap5a|chr1:115686455-115686954	0.124831666287002	.	.
chr1	115684447	115684946	chr1	115703952	115704451	Cntnap5a|chr1:115703952-115704451	0.107216132369684	.	.
chr1	115684447	115684946	chr1	115742494	115742993	Cntnap5a|chr1:115742494-115742993	0.141720709638892	.	.
chr1	115685264	115685763	chr1	115685774	115686273	Cntnap5a|chr1:115685774-115686273	0.339293009385557	.	.
chr1	115685264	115685763	chr1	115686455	115686954	Cntnap5a|chr1:115686455-115686954	0.135842099236391	.	.
chr1	118310992	118311491	chr1	118358883	118359382	Tsn|chr1:118358883-118359382	0.18122061930701	.	.
chr1	118310992	118311491	chr1	118445457	118445956	Tsn|chr1:118445457-118445956	0.172008290532232	.	.
chr1	118310992	118311491	chr1	118486029	118486528	Tsn|chr1:118486029-118486528	0.244839724779434	.	.
chr1	118310992	118311491	chr1	118492751	118493250	Tsn|chr1:118492751-118493250	0.124625463878384	.	.
chr1	118310992	118311491	chr1	118498277	118498776	Tsn|chr1:118498277-118498776	0.173315301897124	.	.
chr1	118321592	118322091	chr1	118416623	118417122	Nifk|chr1:118416623-118417122	0.136767134184406	.	.
chr1	118321592	118322091	chr1	118481738	118482237	Nifk|chr1:118481738-118482237	0.103997126841633	.	.
chr1	118388033	118388532	chr1	118482394	118482893	Clasp1|chr1:118482394-118482893	0.0941072488655021	.	.
chr1	118388033	118388532	chr1	118492751	118493250	Clasp1|chr1:118492751-118493250	0.128511038905103	.	.
chr1	118388537	118389036	chr1	118416623	118417122	Clasp1|chr1:118416623-118417122	0.169555917700969	.	.
chr1	118389052	118389551	chr1	118476824	118477323	Clasp1|chr1:118476824-118477323	0.127125029105387	.	.
chr1	118458765	118459264	chr1	118479208	118479707	2900060B14Rik|chr1:118479208-118479707	0.143842650556366	.	.
chr1	120602016	120602515	chr1	120594518	120595017	En1|chr1:120594518-120595017	0.149486741255125	.	.
chr1	120602016	120602515	chr1	120596302	120596801	En1|chr1:120596302-120596801	0.343015069497812	.	.
chr1	120602016	120602515	chr1	120605018	120605517	En1|chr1:120605018-120605517	0.198635875336999	.	.
chr1	120602016	120602515	chr1	120627296	120627795	En1|chr1:120627296-120627795	0.375397683345473	.	.
chr1	120602016	120602515	chr1	120640029	120640528	En1|chr1:120640029-120640528	0.196517179115329	.	.
chr1	120602016	120602515	chr1	120655115	120655614	En1|chr1:120655115-120655614	0.221579657659971	.	.
chr1	120602016	120602515	chr1	120669569	120670068	En1|chr1:120669569-120670068	0.218932988677066	.	.
chr1	120602016	120602515	chr1	120685802	120686301	En1|chr1:120685802-120686301	0.214157105452196	.	.
chr1	120602016	120602515	chr1	120748969	120749468	En1|chr1:120748969-120749468	0.430040351258756	.	.
chr1	120602016	120602515	chr1	120795184	120795683	En1|chr1:120795184-120795683	0.0995262647672798	.	.
chr1	120602016	120602515	chr1	120951622	120952121	En1|chr1:120951622-120952121	0.218708632376658	.	.
chr1	120602016	120602515	chr1	120963770	120964269	En1|chr1:120963770-120964269	0.137224785307763	.	.
chr1	120602016	120602515	chr1	120964624	120965123	En1|chr1:120964624-120965123	0.316379081346651	.	.
chr1	120602767	120603266	chr1	120540661	120541160	En1|chr1:120540661-120541160	0.102113259721045	.	.
chr1	120602767	120603266	chr1	120549233	120549732	En1|chr1:120549233-120549732	0.10976621030504	.	.
chr1	120602767	120603266	chr1	120594518	120595017	En1|chr1:120594518-120595017	0.12105892927681	.	.
chr1	120602767	120603266	chr1	120603467	120603966	En1|chr1:120603467-120603966	0.32302610256333	.	.
chr1	120602767	120603266	chr1	120620289	120620788	En1|chr1:120620289-120620788	0.13167107941825	.	.
chr1	120602767	120603266	chr1	120668181	120668680	En1|chr1:120668181-120668680	0.14111518962134	.	.
chr1	120602767	120603266	chr1	120669569	120670068	En1|chr1:120669569-120670068	0.148332920624306	.	.
chr1	120602767	120603266	chr1	120910775	120911274	En1|chr1:120910775-120911274	0.125352107044408	.	.
chr1	120602767	120603266	chr1	120927442	120927941	En1|chr1:120927442-120927941	0.0949753412300349	.	.
chr1	120602767	120603266	chr1	120927442	120927941	En1|chr1:120927442-120927941	0.094975341230035	.	.
chr1	120757376	120757875	chr1	120540661	120541160	Gm29346|chr1:120540661-120541160	0.454252400955001	.	.
chr1	120757376	120757875	chr1	120549866	120550365	Gm29346|chr1:120549866-120550365	0.186696348583969	.	.
chr1	120757376	120757875	chr1	120605018	120605517	Gm29346|chr1:120605018-120605517	0.112948210175995	.	.
chr1	120757376	120757875	chr1	120620289	120620788	Gm29346|chr1:120620289-120620788	0.134895187636752	.	.
chr1	120757376	120757875	chr1	120655115	120655614	Gm29346|chr1:120655115-120655614	0.145373535673992	.	.
chr1	120757376	120757875	chr1	120668181	120668680	Gm29346|chr1:120668181-120668680	0.393920812735778	.	.
chr1	120757376	120757875	chr1	120691539	120692038	Gm29346|chr1:120691539-120692038	0.170082821926515	.	.
chr1	120757376	120757875	chr1	120726737	120727236	Gm29346|chr1:120726737-120727236	0.316331614689517	.	.
chr1	120757376	120757875	chr1	120910775	120911274	Gm29346|chr1:120910775-120911274	0.178851418574536	.	.
chr1	120757376	120757875	chr1	121004443	121004942	Gm29346|chr1:121004443-121004942	0.126795125014856	.	.
chr1	120757376	120757875	chr1	121014059	121014558	Gm29346|chr1:121014059-121014558	0.358458149625891	.	.
chr1	120757376	120757875	chr1	121034955	121035454	Gm29346|chr1:121034955-121035454	0.251300985063886	.	.
chr1	120757376	120757875	chr1	121174450	121174949	Gm29346|chr1:121174450-121174949	0.331830364570172	.	.
chr1	120757376	120757875	chr1	121194749	121195248	Gm29346|chr1:121194749-121195248	0.140306625257831	.	.
chr1	120758095	120758594	chr1	120540661	120541160	Gm29346|chr1:120540661-120541160	0.287747245328032	.	.
chr1	120758095	120758594	chr1	120549866	120550365	Gm29346|chr1:120549866-120550365	0.19351323443458	.	.
chr1	120758095	120758594	chr1	120620289	120620788	Gm29346|chr1:120620289-120620788	0.100770105319951	.	.
chr1	120758095	120758594	chr1	120668181	120668680	Gm29346|chr1:120668181-120668680	0.215608064820229	.	.
chr1	120758095	120758594	chr1	120691539	120692038	Gm29346|chr1:120691539-120692038	0.210178232575591	.	.
chr1	120758095	120758594	chr1	120910775	120911274	Gm29346|chr1:120910775-120911274	0.137881697832371	.	.
chr1	120758095	120758594	chr1	120963770	120964269	Gm29346|chr1:120963770-120964269	0.122893777388733	.	.
chr1	120758095	120758594	chr1	121001875	121002374	Gm29346|chr1:121001875-121002374	0.177170119981187	.	.
chr1	120758095	120758594	chr1	121014059	121014558	Gm29346|chr1:121014059-121014558	0.114967846941566	.	.
chr1	120758095	120758594	chr1	121174450	121174949	Gm29346|chr1:121174450-121174949	0.159058359133478	.	.
chr1	120758675	120759174	chr1	120540661	120541160	Gm29346|chr1:120540661-120541160	0.442310290776482	.	.
chr1	120758675	120759174	chr1	120605018	120605517	Gm29346|chr1:120605018-120605517	0.113707190480042	.	.
chr1	120758675	120759174	chr1	120620289	120620788	Gm29346|chr1:120620289-120620788	0.261338890604473	.	.
chr1	120758675	120759174	chr1	120668181	120668680	Gm29346|chr1:120668181-120668680	0.481199522316083	.	.
chr1	120758675	120759174	chr1	120691539	120692038	Gm29346|chr1:120691539-120692038	0.1178834554598	.	.
chr1	120758675	120759174	chr1	120726737	120727236	Gm29346|chr1:120726737-120727236	0.309934220955421	.	.
chr1	120758675	120759174	chr1	120910775	120911274	Gm29346|chr1:120910775-120911274	0.298439685405909	.	.
chr1	120758675	120759174	chr1	121001875	121002374	Gm29346|chr1:121001875-121002374	0.141291926124558	.	.
chr1	120758675	120759174	chr1	121004443	121004942	Gm29346|chr1:121004443-121004942	0.18596410499692	.	.
chr1	120758675	120759174	chr1	121014059	121014558	Gm29346|chr1:121014059-121014558	0.182262531434988	.	.
chr1	120758675	120759174	chr1	121034955	121035454	Gm29346|chr1:121034955-121035454	0.350381074908315	.	.
chr1	120758675	120759174	chr1	121097094	121097593	Gm29346|chr1:121097094-121097593	0.107359862043427	.	.
chr1	120758675	120759174	chr1	121174450	121174949	Gm29346|chr1:121174450-121174949	0.431151205572102	.	.
chr1	120758675	120759174	chr1	121194749	121195248	Gm29346|chr1:121194749-121195248	0.286457885961821	.	.
chr1	120816178	120816677	chr1	120549233	120549732	Gm29345|chr1:120549233-120549732	0.165034017081029	.	.
chr1	120816178	120816677	chr1	120603467	120603966	Gm29345|chr1:120603467-120603966	0.123875127447054	.	.
chr1	120816178	120816677	chr1	120655115	120655614	Gm29345|chr1:120655115-120655614	0.43889581158474	.	.
chr1	120816178	120816677	chr1	120685802	120686301	Gm29345|chr1:120685802-120686301	0.212516828821163	.	.
chr1	120816178	120816677	chr1	120795184	120795683	Gm29345|chr1:120795184-120795683	0.274392150590767	.	.
chr1	120816178	120816677	chr1	120927442	120927941	Gm29345|chr1:120927442-120927941	0.153968827741992	.	.
chr1	120816178	120816677	chr1	120963770	120964269	Gm29345|chr1:120963770-120964269	0.283549350783635	.	.
chr1	120816178	120816677	chr1	120964624	120965123	Gm29345|chr1:120964624-120965123	0.167204689975411	.	.
chr1	120816178	120816677	chr1	121014059	121014558	Gm29345|chr1:121014059-121014558	0.106142387550597	.	.
chr1	120816178	120816677	chr1	121101412	121101911	Gm29345|chr1:121101412-121101911	0.185412155383505	.	.
chr1	130462505	130463004	chr1	130297564	130298063	Cd55|chr1:130297564-130298063	0.126154789212549	.	.
chr1	130462505	130463004	chr1	130297564	130298063	Gm16083|chr1:130297564-130298063	0.126154789212549	.	.
chr1	130462505	130463004	chr1	130300154	130300653	Cd55|chr1:130300154-130300653	0.110578980881617	.	.
chr1	130462505	130463004	chr1	130300154	130300653	Gm16083|chr1:130300154-130300653	0.110578980881617	.	.
chr1	130462505	130463004	chr1	130336956	130337455	Cd55|chr1:130336956-130337455	0.143168256251769	.	.
chr1	130462505	130463004	chr1	130336956	130337455	Gm16083|chr1:130336956-130337455	0.143168256251769	.	.
chr1	130462505	130463004	chr1	130342571	130343070	Cd55|chr1:130342571-130343070	0.152222508482098	.	.
chr1	130462505	130463004	chr1	130342571	130343070	Gm16083|chr1:130342571-130343070	0.152222508482098	.	.
chr1	130462505	130463004	chr1	130349489	130349988	Cd55|chr1:130349489-130349988	0.143111334769472	.	.
chr1	130462505	130463004	chr1	130349489	130349988	Gm16083|chr1:130349489-130349988	0.143111334769472	.	.
chr1	130462505	130463004	chr1	130371157	130371656	Cd55|chr1:130371157-130371656	0.174706740281783	.	.
chr1	130462505	130463004	chr1	130371157	130371656	Cd55|chr1:130371157-130371656	0.174706740281784	.	.
chr1	130462505	130463004	chr1	130371157	130371656	Gm16083|chr1:130371157-130371656	0.174706740281783	.	.
chr1	130462505	130463004	chr1	130371157	130371656	Gm16083|chr1:130371157-130371656	0.174706740281784	.	.
chr1	130462505	130463004	chr1	130372076	130372575	Cd55|chr1:130372076-130372575	0.177553788256654	.	.
chr1	130462505	130463004	chr1	130372076	130372575	Gm16083|chr1:130372076-130372575	0.177553788256654	.	.
chr1	130462505	130463004	chr1	130469502	130470001	Cd55|chr1:130469502-130470001	0.238751301258078	.	.
chr1	130462505	130463004	chr1	130469502	130470001	Gm16083|chr1:130469502-130470001	0.238751301258078	.	.
chr1	130462505	130463004	chr1	130470075	130470574	Cd55|chr1:130470075-130470574	0.24294262145949	.	.
chr1	130462505	130463004	chr1	130470075	130470574	Gm16083|chr1:130470075-130470574	0.24294262145949	.	.
chr1	130462505	130463004	chr1	130472929	130473428	Cd55|chr1:130472929-130473428	0.320475932933056	.	.
chr1	130462505	130463004	chr1	130472929	130473428	Gm16083|chr1:130472929-130473428	0.320475932933056	.	.
chr1	130462505	130463004	chr1	130504810	130505309	Cd55|chr1:130504810-130505309	0.162747763361758	.	.
chr1	130462505	130463004	chr1	130504810	130505309	Gm16083|chr1:130504810-130505309	0.162747763361758	.	.
chr1	130462505	130463004	chr1	130507966	130508465	Cd55|chr1:130507966-130508465	0.352898204595177	.	.
chr1	130462505	130463004	chr1	130507966	130508465	Gm16083|chr1:130507966-130508465	0.352898204595177	.	.
chr1	130462505	130463004	chr1	130512971	130513470	Cd55|chr1:130512971-130513470	0.299801575525157	.	.
chr1	130462505	130463004	chr1	130512971	130513470	Gm16083|chr1:130512971-130513470	0.299801575525157	.	.
chr1	130462505	130463004	chr1	130515233	130515732	Cd55|chr1:130515233-130515732	0.251742298538649	.	.
chr1	130462505	130463004	chr1	130515233	130515732	Gm16083|chr1:130515233-130515732	0.251742298538649	.	.
chr1	130462505	130463004	chr1	130644077	130644576	Cd55|chr1:130644077-130644576	0.244994023240183	.	.
chr1	130462505	130463004	chr1	130644077	130644576	Gm16083|chr1:130644077-130644576	0.244994023240183	.	.
chr1	130462505	130463004	chr1	130699887	130700386	Cd55|chr1:130699887-130700386	0.178433865616707	.	.
chr1	130462505	130463004	chr1	130699887	130700386	Gm16083|chr1:130699887-130700386	0.178433865616707	.	.
chr1	130717229	130717728	chr1	130300154	130300653	Yod1|chr1:130300154-130300653	0.151081465668269	.	.
chr1	130717229	130717728	chr1	130469502	130470001	Yod1|chr1:130469502-130470001	0.175016538943166	.	.
chr1	130717229	130717728	chr1	130472929	130473428	Yod1|chr1:130472929-130473428	0.119023508487092	.	.
chr1	130717229	130717728	chr1	130512971	130513470	Yod1|chr1:130512971-130513470	0.100509260660101	.	.
chr1	130717229	130717728	chr1	130576286	130576785	Yod1|chr1:130576286-130576785	0.158700643396622	.	.
chr1	130717229	130717728	chr1	130699887	130700386	Yod1|chr1:130699887-130700386	0.159027992908061	.	.
chr1	130730936	130731435	chr1	130342571	130343070	AA986860|chr1:130342571-130343070	0.135017686623725	.	.
chr1	130730936	130731435	chr1	130372076	130372575	AA986860|chr1:130372076-130372575	0.11791517242989	.	.
chr1	130730936	130731435	chr1	130469502	130470001	AA986860|chr1:130469502-130470001	0.261924480356848	.	.
chr1	130730936	130731435	chr1	130470075	130470574	AA986860|chr1:130470075-130470574	0.189577203305329	.	.
chr1	130730936	130731435	chr1	130472929	130473428	AA986860|chr1:130472929-130473428	0.467335592217785	.	.
chr1	130730936	130731435	chr1	130507966	130508465	AA986860|chr1:130507966-130508465	0.308822279225167	.	.
chr1	130730936	130731435	chr1	130512971	130513470	AA986860|chr1:130512971-130513470	0.249434697392255	.	.
chr1	130730936	130731435	chr1	130515233	130515732	AA986860|chr1:130515233-130515732	0.424159908250239	.	.
chr1	130730936	130731435	chr1	130699887	130700386	AA986860|chr1:130699887-130700386	0.338226386282081	.	.
chr1	130731670	130732169	chr1	130344833	130345332	AA986860|chr1:130344833-130345332	0.119403065723016	.	.
chr1	130731670	130732169	chr1	130469502	130470001	AA986860|chr1:130469502-130470001	0.161178837220708	.	.
chr1	130731670	130732169	chr1	130470075	130470574	AA986860|chr1:130470075-130470574	0.108118601861175	.	.
chr1	130731670	130732169	chr1	130472929	130473428	AA986860|chr1:130472929-130473428	0.167459891265801	.	.
chr1	130731670	130732169	chr1	130507966	130508465	AA986860|chr1:130507966-130508465	0.0947059579480192	.	.
chr1	130731670	130732169	chr1	130512971	130513470	AA986860|chr1:130512971-130513470	0.0962752421296812	.	.
chr1	130731670	130732169	chr1	130515233	130515732	AA986860|chr1:130515233-130515732	0.210723452737792	.	.
chr1	130731670	130732169	chr1	130699887	130700386	AA986860|chr1:130699887-130700386	0.124927550692425	.	.
chr1	139376823	139377322	chr1	139255533	139256032	Crb1|chr1:139255533-139256032	0.111659364664889	.	.
chr1	139376823	139377322	chr1	139371385	139371884	Crb1|chr1:139371385-139371884	0.0932045837454948	.	.
chr1	139376823	139377322	chr1	139478820	139479319	Crb1|chr1:139478820-139479319	0.109982926162331	.	.
chr1	139376823	139377322	chr1	139480150	139480649	Crb1|chr1:139480150-139480649	0.136428903980681	.	.
chr1	139407622	139408121	chr1	139255533	139256032	Gm34816|chr1:139255533-139256032	0.219849957887905	.	.
chr1	139407622	139408121	chr1	139344817	139345316	Gm34816|chr1:139344817-139345316	0.0948268780418003	.	.
chr1	139407622	139408121	chr1	139473699	139474198	Gm34816|chr1:139473699-139474198	0.134946737503923	.	.
chr1	139421972	139422471	chr1	139267783	139268282	Zbtb41|chr1:139267783-139268282	0.167392891444065	.	.
chr1	139421972	139422471	chr1	139273029	139273528	Zbtb41|chr1:139273029-139273528	0.133483009703502	.	.
chr1	139421972	139422471	chr1	139289510	139290009	Zbtb41|chr1:139289510-139290009	0.116672747937111	.	.
chr1	139421972	139422471	chr1	139308889	139309388	Zbtb41|chr1:139308889-139309388	0.124215073851992	.	.
chr1	139421972	139422471	chr1	139346540	139347039	Zbtb41|chr1:139346540-139347039	0.0938093450219661	.	.
chr1	139421972	139422471	chr1	139480150	139480649	Zbtb41|chr1:139480150-139480649	0.0958171487399554	.	.
chr1	139421972	139422471	chr1	139481086	139481585	Zbtb41|chr1:139481086-139481585	0.149209618530729	.	.
chr1	139421972	139422471	chr1	139743282	139743781	Zbtb41|chr1:139743282-139743781	0.125157008376003	.	.
chr1	139454477	139454976	chr1	139344817	139345316	Aspm|chr1:139344817-139345316	0.156698755817883	.	.
chr1	140245186	140245685	chr1	140265988	140266487	Kcnt2|chr1:140265988-140266487	0.179902172182582	.	.
chr1	140245186	140245685	chr1	140287160	140287659	Kcnt2|chr1:140287160-140287659	0.307136246775792	.	.
chr1	140245186	140245685	chr1	140339188	140339687	Kcnt2|chr1:140339188-140339687	0.151566280699572	.	.
chr1	140245186	140245685	chr1	140398491	140398990	Kcnt2|chr1:140398491-140398990	0.206850387051517	.	.
chr1	140245186	140245685	chr1	140399101	140399600	Kcnt2|chr1:140399101-140399600	0.106638418777556	.	.
chr1	140245186	140245685	chr1	140429401	140429900	Kcnt2|chr1:140429401-140429900	0.206545205281002	.	.
chr1	140245186	140245685	chr1	140434703	140435202	Kcnt2|chr1:140434703-140435202	0.213839350296718	.	.
chr1	140245186	140245685	chr1	140442000	140442499	Kcnt2|chr1:140442000-140442499	0.129036524977667	.	.
chr1	140245186	140245685	chr1	140489751	140490250	Kcnt2|chr1:140489751-140490250	0.421339272028135	.	.
chr1	140245186	140245685	chr1	140497747	140498246	Kcnt2|chr1:140497747-140498246	0.260926850786364	.	.
chr1	140245761	140246260	chr1	140265988	140266487	Kcnt2|chr1:140265988-140266487	0.152748093546465	.	.
chr1	140245761	140246260	chr1	140287160	140287659	Kcnt2|chr1:140287160-140287659	0.203807905289268	.	.
chr1	140245761	140246260	chr1	140339188	140339687	Kcnt2|chr1:140339188-140339687	0.187630778924421	.	.
chr1	140245761	140246260	chr1	140409262	140409761	Kcnt2|chr1:140409262-140409761	0.170775677806757	.	.
chr1	140245761	140246260	chr1	140409765	140410264	Kcnt2|chr1:140409765-140410264	0.131355006202375	.	.
chr1	140245761	140246260	chr1	140422903	140423402	Kcnt2|chr1:140422903-140423402	0.115186458641982	.	.
chr1	140245761	140246260	chr1	140429401	140429900	Kcnt2|chr1:140429401-140429900	0.278217237243021	.	.
chr1	140245761	140246260	chr1	140434703	140435202	Kcnt2|chr1:140434703-140435202	0.250476525601698	.	.
chr1	140245761	140246260	chr1	140440969	140441468	Kcnt2|chr1:140440969-140441468	0.0956373872495392	.	.
chr1	140245761	140246260	chr1	140442000	140442499	Kcnt2|chr1:140442000-140442499	0.16199314251416	.	.
chr1	140245761	140246260	chr1	140471594	140472093	Kcnt2|chr1:140471594-140472093	0.120792246951892	.	.
chr1	140245761	140246260	chr1	140489751	140490250	Kcnt2|chr1:140489751-140490250	0.401310334909753	.	.
chr1	140246413	140246912	chr1	140171485	140171984	Kcnt2|chr1:140171485-140171984	0.152787045448304	.	.
chr1	140246413	140246912	chr1	140240995	140241494	Kcnt2|chr1:140240995-140241494	0.155344257336353	.	.
chr1	140246413	140246912	chr1	140265988	140266487	Kcnt2|chr1:140265988-140266487	0.175146246418402	.	.
chr1	140246413	140246912	chr1	140287160	140287659	Kcnt2|chr1:140287160-140287659	0.1485117436154	.	.
chr1	140246413	140246912	chr1	140339188	140339687	Kcnt2|chr1:140339188-140339687	0.288566661157877	.	.
chr1	140246413	140246912	chr1	140409262	140409761	Kcnt2|chr1:140409262-140409761	0.118051187445538	.	.
chr1	140246413	140246912	chr1	140409765	140410264	Kcnt2|chr1:140409765-140410264	0.0957841894181325	.	.
chr1	140246413	140246912	chr1	140422903	140423402	Kcnt2|chr1:140422903-140423402	0.123922786280951	.	.
chr1	140246413	140246912	chr1	140429401	140429900	Kcnt2|chr1:140429401-140429900	0.132060659934408	.	.
chr1	140246413	140246912	chr1	140434703	140435202	Kcnt2|chr1:140434703-140435202	0.140424500944294	.	.
chr1	140246413	140246912	chr1	140442000	140442499	Kcnt2|chr1:140442000-140442499	0.290016486952801	.	.
chr1	140246413	140246912	chr1	140471594	140472093	Kcnt2|chr1:140471594-140472093	0.14634797230244	.	.
chr1	140246413	140246912	chr1	140489751	140490250	Kcnt2|chr1:140489751-140490250	0.418344788974938	.	.
chr1	140246413	140246912	chr1	140497747	140498246	Kcnt2|chr1:140497747-140498246	0.21328353112136	.	.
chr1	143640493	143640992	chr1	143339924	143340423	B3galt2|chr1:143339924-143340423	0.121736727106067	.	.
chr1	143640493	143640992	chr1	143524539	143525038	B3galt2|chr1:143524539-143525038	0.153779826929908	.	.
chr1	143640493	143640992	chr1	143646176	143646675	B3galt2|chr1:143646176-143646675	0.156043066528031	.	.
chr1	143640493	143640992	chr1	143675664	143676163	B3galt2|chr1:143675664-143676163	0.147374635854438	.	.
chr1	143640493	143640992	chr1	143739248	143739747	B3galt2|chr1:143739248-143739747	0.112422040710824	.	.
chr1	143641020	143641519	chr1	143339924	143340423	B3galt2|chr1:143339924-143340423	0.167380213346822	.	.
chr1	143641020	143641519	chr1	143391791	143392290	B3galt2|chr1:143391791-143392290	0.100130137571007	.	.
chr1	143641020	143641519	chr1	143524539	143525038	B3galt2|chr1:143524539-143525038	0.190590764828308	.	.
chr1	143641020	143641519	chr1	143566320	143566819	B3galt2|chr1:143566320-143566819	0.178233323026313	.	.
chr1	143641020	143641519	chr1	143675664	143676163	B3galt2|chr1:143675664-143676163	0.178338732827332	.	.
chr1	143701942	143702441	chr1	143308932	143309431	Cdc73|chr1:143308932-143309431	0.122010694369353	.	.
chr1	143701942	143702441	chr1	143317678	143318177	Cdc73|chr1:143317678-143318177	0.137696001845311	.	.
chr1	143701942	143702441	chr1	143339924	143340423	Cdc73|chr1:143339924-143340423	0.0968270362580705	.	.
chr1	143701942	143702441	chr1	143524539	143525038	Cdc73|chr1:143524539-143525038	0.18556991277842	.	.
chr1	143701942	143702441	chr1	143566320	143566819	Cdc73|chr1:143566320-143566819	0.0934070016821227	.	.
chr1	143702603	143703102	chr1	143308396	143308895	Cdc73|chr1:143308396-143308895	0.14936132882544	.	.
chr1	143702603	143703102	chr1	143391791	143392290	Cdc73|chr1:143391791-143392290	0.1606432120839	.	.
chr1	143702603	143703102	chr1	143646176	143646675	Cdc73|chr1:143646176-143646675	0.160689171230876	.	.
chr1	144774475	144774974	chr1	145014966	145015465	Rgs18|chr1:145014966-145015465	0.137173507060711	.	.
chr1	144774475	144774974	chr1	145015541	145016040	Rgs18|chr1:145015541-145016040	0.206078790871676	.	.
chr1	144774475	144774974	chr1	145130266	145130765	Rgs18|chr1:145130266-145130765	0.09608145153503	.	.
chr1	146494826	146495325	chr1	146534598	146535097	Brinp3|chr1:146534598-146535097	0.0990861811549305	.	.
chr1	146494826	146495325	chr1	146534598	146535097	Brinp3|chr1:146534598-146535097	0.0990861811549306	.	.
chr1	146494826	146495325	chr1	146534598	146535097	Gm29514|chr1:146534598-146535097	0.0990861811549305	.	.
chr1	146494826	146495325	chr1	146534598	146535097	Gm29514|chr1:146534598-146535097	0.0990861811549306	.	.
chr1	146494826	146495325	chr1	146556900	146557399	Brinp3|chr1:146556900-146557399	0.177752558757193	.	.
chr1	146494826	146495325	chr1	146556900	146557399	Gm29514|chr1:146556900-146557399	0.177752558757193	.	.
chr1	146494826	146495325	chr1	146647116	146647615	Brinp3|chr1:146647116-146647615	0.101953464519244	.	.
chr1	146494826	146495325	chr1	146647116	146647615	Gm29514|chr1:146647116-146647615	0.101953464519244	.	.
chr1	146495368	146495867	chr1	146011524	146012023	Brinp3|chr1:146011524-146012023	0.127296148104534	.	.
chr1	146495368	146495867	chr1	146011524	146012023	Gm29514|chr1:146011524-146012023	0.127296148104534	.	.
chr1	146495368	146495867	chr1	146052423	146052922	Brinp3|chr1:146052423-146052922	0.114996695489505	.	.
chr1	146495368	146495867	chr1	146052423	146052922	Gm29514|chr1:146052423-146052922	0.114996695489505	.	.
chr1	146495368	146495867	chr1	146211707	146212206	Brinp3|chr1:146211707-146212206	0.158497368487462	.	.
chr1	146495368	146495867	chr1	146211707	146212206	Gm29514|chr1:146211707-146212206	0.158497368487462	.	.
chr1	146495368	146495867	chr1	146298964	146299463	Brinp3|chr1:146298964-146299463	0.203276293623895	.	.
chr1	146495368	146495867	chr1	146298964	146299463	Gm29514|chr1:146298964-146299463	0.203276293623895	.	.
chr1	146495368	146495867	chr1	146312481	146312980	Brinp3|chr1:146312481-146312980	0.341831835897614	.	.
chr1	146495368	146495867	chr1	146312481	146312980	Gm29514|chr1:146312481-146312980	0.341831835897614	.	.
chr1	146495368	146495867	chr1	146312999	146313498	Brinp3|chr1:146312999-146313498	0.434934808718786	.	.
chr1	146495368	146495867	chr1	146312999	146313498	Gm29514|chr1:146312999-146313498	0.434934808718786	.	.
chr1	146495368	146495867	chr1	146556900	146557399	Brinp3|chr1:146556900-146557399	0.202469454263191	.	.
chr1	146495368	146495867	chr1	146556900	146557399	Gm29514|chr1:146556900-146557399	0.202469454263191	.	.
chr1	146495368	146495867	chr1	146568057	146568556	Brinp3|chr1:146568057-146568556	0.190211046542614	.	.
chr1	146495368	146495867	chr1	146568057	146568556	Gm29514|chr1:146568057-146568556	0.190211046542614	.	.
chr1	146495368	146495867	chr1	146647116	146647615	Brinp3|chr1:146647116-146647615	0.169257237614936	.	.
chr1	146495368	146495867	chr1	146647116	146647615	Gm29514|chr1:146647116-146647615	0.169257237614936	.	.
chr1	146495368	146495867	chr1	146719562	146720061	Brinp3|chr1:146719562-146720061	0.149712873625905	.	.
chr1	146495368	146495867	chr1	146719562	146720061	Gm29514|chr1:146719562-146720061	0.149712873625905	.	.
chr1	149449653	149450152	chr1	149326538	149327037	Gm29398|chr1:149326538-149327037	0.200820404171111	.	.
chr1	149449653	149450152	chr1	149327157	149327656	Gm29398|chr1:149327157-149327656	0.212975327316071	.	.
chr1	149449653	149450152	chr1	149332220	149332719	Gm29398|chr1:149332220-149332719	0.179466889644237	.	.
chr1	149449653	149450152	chr1	149338621	149339120	Gm29398|chr1:149338621-149339120	0.138284432217221	.	.
chr1	149449653	149450152	chr1	149340126	149340625	Gm29398|chr1:149340126-149340625	0.358208324744689	.	.
chr1	149449653	149450152	chr1	149351445	149351944	Gm29398|chr1:149351445-149351944	0.278405603085383	.	.
chr1	149449653	149450152	chr1	149355551	149356050	Gm29398|chr1:149355551-149356050	0.277760590594429	.	.
chr1	149449653	149450152	chr1	149368721	149369220	Gm29398|chr1:149368721-149369220	0.186714838360734	.	.
chr1	149449653	149450152	chr1	149409947	149410446	Gm29398|chr1:149409947-149410446	0.216984451111134	.	.
chr1	149449653	149450152	chr1	149442821	149443320	Gm29398|chr1:149442821-149443320	0.218063189402886	.	.
chr1	149449653	149450152	chr1	149448503	149449002	Gm29398|chr1:149448503-149449002	0.314377995452362	.	.
chr1	149449653	149450152	chr1	149480533	149481032	Gm29398|chr1:149480533-149481032	0.0969765347684156	.	.
chr1	149449653	149450152	chr1	149525188	149525687	Gm29398|chr1:149525188-149525687	0.341570508069691	.	.
chr1	149449653	149450152	chr1	149525696	149526195	Gm29398|chr1:149525696-149526195	0.423262639062891	.	.
chr1	149449653	149450152	chr1	149529248	149529747	Gm29398|chr1:149529248-149529747	0.208521282101853	.	.
chr1	149449653	149450152	chr1	149539859	149540358	Gm29398|chr1:149539859-149540358	0.316160855900346	.	.
chr1	149449653	149450152	chr1	149541353	149541852	Gm29398|chr1:149541353-149541852	0.324454980213063	.	.
chr1	149449653	149450152	chr1	149556340	149556839	Gm29398|chr1:149556340-149556839	0.353390588674601	.	.
chr1	149449653	149450152	chr1	149565734	149566233	Gm29398|chr1:149565734-149566233	0.316820044323029	.	.
chr1	149449653	149450152	chr1	149739932	149740431	Gm29398|chr1:149739932-149740431	0.187820587313708	.	.
chr1	150099643	150100142	chr1	150110332	150110831	Ptgs2|chr1:150110332-150110831	0.404269641339726	.	.
chr1	150099643	150100142	chr1	150110332	150110831	Ptgs2os|chr1:150110332-150110831	0.404269641339726	.	.
chr1	150099643	150100142	chr1	150118321	150118820	Ptgs2|chr1:150118321-150118820	0.293030043677639	.	.
chr1	150099643	150100142	chr1	150118321	150118820	Ptgs2os|chr1:150118321-150118820	0.293030043677639	.	.
chr1	150099643	150100142	chr1	150176959	150177458	Ptgs2|chr1:150176959-150177458	0.369166432437737	.	.
chr1	150099643	150100142	chr1	150176959	150177458	Ptgs2os|chr1:150176959-150177458	0.369166432437737	.	.
chr1	150099643	150100142	chr1	150218604	150219103	Ptgs2|chr1:150218604-150219103	0.373468781299362	.	.
chr1	150099643	150100142	chr1	150218604	150219103	Ptgs2os|chr1:150218604-150219103	0.373468781299362	.	.
chr1	150099643	150100142	chr1	150251800	150252299	Ptgs2|chr1:150251800-150252299	0.180000644330786	.	.
chr1	150099643	150100142	chr1	150251800	150252299	Ptgs2os|chr1:150251800-150252299	0.180000644330786	.	.
chr1	150099643	150100142	chr1	150256782	150257281	Ptgs2|chr1:150256782-150257281	0.132512470519639	.	.
chr1	150099643	150100142	chr1	150256782	150257281	Ptgs2os|chr1:150256782-150257281	0.132512470519639	.	.
chr1	150099643	150100142	chr1	150266492	150266991	Ptgs2|chr1:150266492-150266991	0.12479105968259	.	.
chr1	150099643	150100142	chr1	150266492	150266991	Ptgs2os|chr1:150266492-150266991	0.12479105968259	.	.
chr1	150099643	150100142	chr1	150307558	150308057	Ptgs2|chr1:150307558-150308057	0.18140137404958	.	.
chr1	150099643	150100142	chr1	150307558	150308057	Ptgs2os|chr1:150307558-150308057	0.18140137404958	.	.
chr1	150099643	150100142	chr1	150460519	150461018	Ptgs2|chr1:150460519-150461018	0.155369835682728	.	.
chr1	150099643	150100142	chr1	150460519	150461018	Ptgs2os|chr1:150460519-150461018	0.155369835682728	.	.
chr1	150099643	150100142	chr1	150472423	150472922	Ptgs2|chr1:150472423-150472922	0.295595829837681	.	.
chr1	150099643	150100142	chr1	150472423	150472922	Ptgs2|chr1:150472423-150472922	0.295595829837682	.	.
chr1	150099643	150100142	chr1	150472423	150472922	Ptgs2os|chr1:150472423-150472922	0.295595829837681	.	.
chr1	150099643	150100142	chr1	150472423	150472922	Ptgs2os|chr1:150472423-150472922	0.295595829837682	.	.
chr1	150099643	150100142	chr1	150495524	150496023	Ptgs2|chr1:150495524-150496023	0.267874475542602	.	.
chr1	150099643	150100142	chr1	150495524	150496023	Ptgs2os|chr1:150495524-150496023	0.267874475542602	.	.
chr1	150099643	150100142	chr1	150497581	150498080	Ptgs2|chr1:150497581-150498080	0.166998655151307	.	.
chr1	150099643	150100142	chr1	150497581	150498080	Ptgs2os|chr1:150497581-150498080	0.166998655151307	.	.
chr1	150164860	150165359	chr1	150110332	150110831	Ptgs2os2|chr1:150110332-150110831	0.145155636041102	.	.
chr1	150164860	150165359	chr1	150118321	150118820	Ptgs2os2|chr1:150118321-150118820	0.187727394893417	.	.
chr1	150164860	150165359	chr1	150144971	150145470	Ptgs2os2|chr1:150144971-150145470	0.0956162619272572	.	.
chr1	150164860	150165359	chr1	150176959	150177458	Ptgs2os2|chr1:150176959-150177458	0.171904681849439	.	.
chr1	150164860	150165359	chr1	150251800	150252299	Ptgs2os2|chr1:150251800-150252299	0.154061361685454	.	.
chr1	150164860	150165359	chr1	150460519	150461018	Ptgs2os2|chr1:150460519-150461018	0.136144572322621	.	.
chr1	150164860	150165359	chr1	150472423	150472922	Ptgs2os2|chr1:150472423-150472922	0.13675702544303	.	.
chr1	150164860	150165359	chr1	150495524	150496023	Ptgs2os2|chr1:150495524-150496023	0.215431034093935	.	.
chr1	150164860	150165359	chr1	150497581	150498080	Ptgs2os2|chr1:150497581-150498080	0.201018928810372	.	.
chr1	150392883	150393382	chr1	150540218	150540717	Odr4|chr1:150540218-150540717	0.124397610092445	.	.
chr1	150392883	150393382	chr1	150540218	150540717	Tpr|chr1:150540218-150540717	0.124397610092445	.	.
chr1	150393401	150393900	chr1	150497581	150498080	Odr4|chr1:150497581-150498080	0.0953588470547218	.	.
chr1	150393401	150393900	chr1	150497581	150498080	Tpr|chr1:150497581-150498080	0.0953588470547218	.	.
chr1	155812620	155813119	chr1	156043002	156043501	Qsox1|chr1:156043002-156043501	0.169480406464287	.	.
chr1	155973115	155973614	chr1	155941621	155942120	Cep350|chr1:155941621-155942120	0.181510761323363	.	.
chr1	155973115	155973614	chr1	156065996	156066495	Cep350|chr1:156065996-156066495	0.11253747216962	.	.
chr1	155973115	155973614	chr1	156111733	156112232	Cep350|chr1:156111733-156112232	0.0965749356925509	.	.
chr1	155973668	155974167	chr1	156111733	156112232	Cep350|chr1:156111733-156112232	0.103477853615307	.	.
chr1	156035878	156036377	chr1	155846569	155847068	Tor1aip1|chr1:155846569-155847068	0.0935444156536832	.	.
chr1	156035878	156036377	chr1	155846569	155847068	Tor1aip2|chr1:155846569-155847068	0.0935444156536832	.	.
chr1	156035878	156036377	chr1	156040577	156041076	Tor1aip1|chr1:156040577-156041076	0.124269281337875	.	.
chr1	156035878	156036377	chr1	156040577	156041076	Tor1aip2|chr1:156040577-156041076	0.124269281337875	.	.
chr1	156035878	156036377	chr1	156085751	156086250	Tor1aip1|chr1:156085751-156086250	0.117999025095707	.	.
chr1	156035878	156036377	chr1	156085751	156086250	Tor1aip2|chr1:156085751-156086250	0.117999025095707	.	.
chr1	156035878	156036377	chr1	156221667	156222166	Tor1aip1|chr1:156221667-156222166	0.105832543458372	.	.
chr1	156035878	156036377	chr1	156221667	156222166	Tor1aip2|chr1:156221667-156222166	0.105832543458372	.	.
chr1	156204775	156205274	chr1	155898643	155899142	Fam163a|chr1:155898643-155899142	0.0975779805001658	.	.
chr1	156204775	156205274	chr1	155905476	155905975	Fam163a|chr1:155905476-155905975	0.209886264612176	.	.
chr1	156204775	156205274	chr1	156040577	156041076	Fam163a|chr1:156040577-156041076	0.17911159741707	.	.
chr1	156204775	156205274	chr1	156049880	156050379	Fam163a|chr1:156049880-156050379	0.108543171262286	.	.
chr1	156204775	156205274	chr1	156085751	156086250	Fam163a|chr1:156085751-156086250	0.110897898247639	.	.
chr1	156204775	156205274	chr1	156111733	156112232	Fam163a|chr1:156111733-156112232	0.17361845608074	.	.
chr1	156204775	156205274	chr1	156169287	156169786	Fam163a|chr1:156169287-156169786	0.250501303152301	.	.
chr1	156204775	156205274	chr1	156183175	156183674	Fam163a|chr1:156183175-156183674	0.231682304708236	.	.
chr1	156204775	156205274	chr1	156221667	156222166	Fam163a|chr1:156221667-156222166	0.189842689918973	.	.
chr1	156204775	156205274	chr1	156228862	156229361	Fam163a|chr1:156228862-156229361	0.128190974145691	.	.
chr1	156204775	156205274	chr1	156229365	156229864	Fam163a|chr1:156229365-156229864	0.165572352111706	.	.
chr1	156204775	156205274	chr1	156230632	156231131	Fam163a|chr1:156230632-156231131	0.125510179179978	.	.
chr1	156302600	156303099	chr1	156241652	156242151	4930518J20Rik|chr1:156241652-156242151	0.0951749738854168	.	.
chr1	156302600	156303099	chr1	156241652	156242151	4930518J20Rik|chr1:156241652-156242151	0.0951749738854169	.	.
chr1	156302600	156303099	chr1	156241652	156242151	Tdrd5|chr1:156241652-156242151	0.0951749738854168	.	.
chr1	156302600	156303099	chr1	156241652	156242151	Tdrd5|chr1:156241652-156242151	0.0951749738854169	.	.
chr1	156420903	156421402	chr1	156111733	156112232	Axdnd1|chr1:156111733-156112232	0.143427898329467	.	.
chr1	156420903	156421402	chr1	156169287	156169786	Axdnd1|chr1:156169287-156169786	0.148415912447949	.	.
chr1	156420903	156421402	chr1	156217001	156217500	Axdnd1|chr1:156217001-156217500	0.12326009241925	.	.
chr1	156420903	156421402	chr1	156221667	156222166	Axdnd1|chr1:156221667-156222166	0.113118226454818	.	.
chr1	156420903	156421402	chr1	156241652	156242151	Axdnd1|chr1:156241652-156242151	0.111995040761063	.	.
chr1	156420903	156421402	chr1	156270379	156270878	Axdnd1|chr1:156270379-156270878	0.171311039589055	.	.
chr1	156420903	156421402	chr1	156450435	156450934	Axdnd1|chr1:156450435-156450934	0.163443691884836	.	.
chr1	156474061	156474560	chr1	156049880	156050379	Soat1|chr1:156049880-156050379	0.199892691361118	.	.
chr1	156474061	156474560	chr1	156169287	156169786	Soat1|chr1:156169287-156169786	0.1966845550272	.	.
chr1	156474061	156474560	chr1	156183175	156183674	Soat1|chr1:156183175-156183674	0.115442982869127	.	.
chr1	156474061	156474560	chr1	156230632	156231131	Soat1|chr1:156230632-156231131	0.212127073374616	.	.
chr1	156474061	156474560	chr1	156241652	156242151	Soat1|chr1:156241652-156242151	0.268745079966715	.	.
chr1	156474061	156474560	chr1	156247880	156248379	Soat1|chr1:156247880-156248379	0.203667914122048	.	.
chr1	156474061	156474560	chr1	156263255	156263754	Soat1|chr1:156263255-156263754	0.156059459463146	.	.
chr1	156474061	156474560	chr1	156450435	156450934	Soat1|chr1:156450435-156450934	0.201384432077969	.	.
chr1	159231368	159231867	chr1	158904934	158905433	Cop1|chr1:158904934-158905433	0.209307999451489	.	.
chr1	159231368	159231867	chr1	159135252	159135751	Cop1|chr1:159135252-159135751	0.180617430789184	.	.
chr1	159231368	159231867	chr1	159198543	159199042	Cop1|chr1:159198543-159199042	0.163327483474963	.	.
chr1	159231910	159232409	chr1	158904934	158905433	Cop1|chr1:158904934-158905433	0.325406771117154	.	.
chr1	159231910	159232409	chr1	159135252	159135751	Cop1|chr1:159135252-159135751	0.140129664824638	.	.
chr1	166253817	166254316	chr1	166255453	166255952	Ildr2|chr1:166255453-166255952	0.151654239961845	.	.
chr1	166253817	166254316	chr1	166265982	166266481	Ildr2|chr1:166265982-166266481	0.334854687493868	.	.
chr1	166253817	166254316	chr1	166278464	166278963	Ildr2|chr1:166278464-166278963	0.0979139136472198	.	.
chr1	166253817	166254316	chr1	166280533	166281032	Ildr2|chr1:166280533-166281032	0.108579341876442	.	.
chr1	166253817	166254316	chr1	166282640	166283139	Ildr2|chr1:166282640-166283139	0.381186428818818	.	.
chr1	166253817	166254316	chr1	166296977	166297476	Ildr2|chr1:166296977-166297476	0.231727747572882	.	.
chr1	166253817	166254316	chr1	166325692	166326191	Ildr2|chr1:166325692-166326191	0.194647514419655	.	.
chr1	166253817	166254316	chr1	166327433	166327932	Ildr2|chr1:166327433-166327932	0.189535714095839	.	.
chr1	166253817	166254316	chr1	166333889	166334388	Ildr2|chr1:166333889-166334388	0.20940298562731	.	.
chr1	166253817	166254316	chr1	166340272	166340771	Ildr2|chr1:166340272-166340771	0.158561060795726	.	.
chr1	166253817	166254316	chr1	166360121	166360620	Ildr2|chr1:166360121-166360620	0.103268934772113	.	.
chr1	166253817	166254316	chr1	166405525	166406024	Ildr2|chr1:166405525-166406024	0.203134878552671	.	.
chr1	166253817	166254316	chr1	166405525	166406024	Ildr2|chr1:166405525-166406024	0.203134878552672	.	.
chr1	166253817	166254316	chr1	166429732	166430231	Ildr2|chr1:166429732-166430231	0.333556250001612	.	.
chr1	166253817	166254316	chr1	166430480	166430979	Ildr2|chr1:166430480-166430979	0.130840175633779	.	.
chr1	166253817	166254316	chr1	166710816	166711315	Ildr2|chr1:166710816-166711315	0.116525639658435	.	.
chr1	166254415	166254914	chr1	166255453	166255952	Ildr2|chr1:166255453-166255952	0.277547985854052	.	.
chr1	166254415	166254914	chr1	166256113	166256612	Ildr2|chr1:166256113-166256612	0.254276039159395	.	.
chr1	166254415	166254914	chr1	166259550	166260049	Ildr2|chr1:166259550-166260049	0.229599833316763	.	.
chr1	166254415	166254914	chr1	166260363	166260862	Ildr2|chr1:166260363-166260862	0.223020834303505	.	.
chr1	166254415	166254914	chr1	166267196	166267695	Ildr2|chr1:166267196-166267695	0.202452489054447	.	.
chr1	166254415	166254914	chr1	166278464	166278963	Ildr2|chr1:166278464-166278963	0.143539472918661	.	.
chr1	166254415	166254914	chr1	166279985	166280484	Ildr2|chr1:166279985-166280484	0.11555911993149	.	.
chr1	166254415	166254914	chr1	166286842	166287341	Ildr2|chr1:166286842-166287341	0.103110169813605	.	.
chr1	166254415	166254914	chr1	166296977	166297476	Ildr2|chr1:166296977-166297476	0.21591418541597	.	.
chr1	166254415	166254914	chr1	166297917	166298416	Ildr2|chr1:166297917-166298416	0.170404351242834	.	.
chr1	166254415	166254914	chr1	166298790	166299289	Ildr2|chr1:166298790-166299289	0.257289963382219	.	.
chr1	166254415	166254914	chr1	166299784	166300283	Ildr2|chr1:166299784-166300283	0.298577579957907	.	.
chr1	166254415	166254914	chr1	166304305	166304804	Ildr2|chr1:166304305-166304804	0.139722782236525	.	.
chr1	166254415	166254914	chr1	166304926	166305425	Ildr2|chr1:166304926-166305425	0.179950645091853	.	.
chr1	166254415	166254914	chr1	166313555	166314054	Ildr2|chr1:166313555-166314054	0.287854123697981	.	.
chr1	166254415	166254914	chr1	166319038	166319537	Ildr2|chr1:166319038-166319537	0.0952054158426786	.	.
chr1	166254415	166254914	chr1	166326364	166326863	Ildr2|chr1:166326364-166326863	0.127234472242553	.	.
chr1	166254415	166254914	chr1	166340272	166340771	Ildr2|chr1:166340272-166340771	0.130899206038186	.	.
chr1	166254415	166254914	chr1	166344303	166344802	Ildr2|chr1:166344303-166344802	0.108423209961429	.	.
chr1	166254415	166254914	chr1	166395202	166395701	Ildr2|chr1:166395202-166395701	0.108743787119534	.	.
chr1	166254415	166254914	chr1	166395768	166396267	Ildr2|chr1:166395768-166396267	0.135586552343944	.	.
chr1	166254415	166254914	chr1	166457759	166458258	Ildr2|chr1:166457759-166458258	0.155374655862587	.	.
chr1	166308696	166309195	chr1	166265982	166266481	5330438I03Rik|chr1:166265982-166266481	0.277426930889235	.	.
chr1	166308696	166309195	chr1	166282640	166283139	5330438I03Rik|chr1:166282640-166283139	0.281997404100171	.	.
chr1	166308696	166309195	chr1	166325692	166326191	5330438I03Rik|chr1:166325692-166326191	0.136636802322116	.	.
chr1	166308696	166309195	chr1	166333889	166334388	5330438I03Rik|chr1:166333889-166334388	0.149998687202277	.	.
chr1	166308696	166309195	chr1	166360121	166360620	5330438I03Rik|chr1:166360121-166360620	0.101299970104396	.	.
chr1	166308696	166309195	chr1	166405525	166406024	5330438I03Rik|chr1:166405525-166406024	0.11537771189397	.	.
chr1	166308696	166309195	chr1	166429732	166430231	5330438I03Rik|chr1:166429732-166430231	0.101167108927452	.	.
chr1	166309200	166309699	chr1	166278464	166278963	5330438I03Rik|chr1:166278464-166278963	0.153782638233996	.	.
chr1	166309200	166309699	chr1	166296977	166297476	5330438I03Rik|chr1:166296977-166297476	0.112739356728615	.	.
chr1	166309200	166309699	chr1	166319038	166319537	5330438I03Rik|chr1:166319038-166319537	0.100837984704885	.	.
chr1	166309200	166309699	chr1	166333889	166334388	5330438I03Rik|chr1:166333889-166334388	0.100284744673094	.	.
chr1	166379002	166379501	chr1	166298790	166299289	Tada1|chr1:166298790-166299289	0.128826992013816	.	.
chr1	166379002	166379501	chr1	166395768	166396267	Tada1|chr1:166395768-166396267	0.118733272135535	.	.
chr1	166379863	166380362	chr1	166267196	166267695	Gm15853|chr1:166267196-166267695	0.12719584415494	.	.
chr1	166379863	166380362	chr1	166297917	166298416	Gm15853|chr1:166297917-166298416	0.120169342472157	.	.
chr1	166379863	166380362	chr1	166299784	166300283	Gm15853|chr1:166299784-166300283	0.114197442784643	.	.
chr1	166379863	166380362	chr1	166343030	166343529	Gm15853|chr1:166343030-166343529	0.145058357364355	.	.
chr1	166408940	166409439	chr1	166265982	166266481	Pogk|chr1:166265982-166266481	0.12968297510563	.	.
chr1	166408940	166409439	chr1	166296977	166297476	Pogk|chr1:166296977-166297476	0.114848245023685	.	.
chr1	166408940	166409439	chr1	166333297	166333796	Pogk|chr1:166333297-166333796	0.198554431472937	.	.
chr1	166408940	166409439	chr1	166405525	166406024	Pogk|chr1:166405525-166406024	0.208242302497518	.	.
chr1	166408940	166409439	chr1	166430480	166430979	Pogk|chr1:166430480-166430979	0.105358327151078	.	.
chr1	166408940	166409439	chr1	166710816	166711315	Pogk|chr1:166710816-166711315	0.100639502884086	.	.
chr1	166408940	166409439	chr1	166737948	166738447	Pogk|chr1:166737948-166738447	0.0996962804704262	.	.
chr1	166409578	166410077	chr1	166255453	166255952	Pogk|chr1:166255453-166255952	0.119690571745145	.	.
chr1	166409578	166410077	chr1	166265982	166266481	Pogk|chr1:166265982-166266481	0.116461307150272	.	.
chr1	166409578	166410077	chr1	166278464	166278963	Pogk|chr1:166278464-166278963	0.0985005381368297	.	.
chr1	166409578	166410077	chr1	166296977	166297476	Pogk|chr1:166296977-166297476	0.144498365711574	.	.
chr1	166409578	166410077	chr1	166325692	166326191	Pogk|chr1:166325692-166326191	0.107463319955209	.	.
chr1	166409578	166410077	chr1	166360121	166360620	Pogk|chr1:166360121-166360620	0.130867538485012	.	.
chr1	171502334	171502833	chr1	171566785	171567284	Alyref2|chr1:171566785-171567284	0.131112126353663	.	.
chr1	171502334	171502833	chr1	171788348	171788847	Alyref2|chr1:171788348-171788847	0.157512983328982	.	.
chr1	171502334	171502833	chr1	171815706	171816205	Alyref2|chr1:171815706-171816205	0.0966850065454125	.	.
chr1	171502334	171502833	chr1	171938891	171939390	Alyref2|chr1:171938891-171939390	0.134715114524027	.	.
chr1	171503198	171503697	chr1	171631372	171631871	Alyref2|chr1:171631372-171631871	0.166828433482217	.	.
chr1	171503198	171503697	chr1	171631372	171631871	B930036N10Rik|chr1:171631372-171631871	0.166828433482217	.	.
chr1	171503848	171504347	chr1	171551360	171551859	Alyref2|chr1:171551360-171551859	0.105437522491932	.	.
chr1	171503848	171504347	chr1	171551360	171551859	B930036N10Rik|chr1:171551360-171551859	0.105437522491932	.	.
chr1	171503848	171504347	chr1	171631372	171631871	Alyref2|chr1:171631372-171631871	0.162800327701445	.	.
chr1	171503848	171504347	chr1	171631372	171631871	B930036N10Rik|chr1:171631372-171631871	0.162800327701445	.	.
chr1	171503848	171504347	chr1	171658362	171658861	Alyref2|chr1:171658362-171658861	0.118090131047711	.	.
chr1	171503848	171504347	chr1	171658362	171658861	B930036N10Rik|chr1:171658362-171658861	0.118090131047711	.	.
chr1	171503848	171504347	chr1	171815706	171816205	Alyref2|chr1:171815706-171816205	0.130584195284534	.	.
chr1	171503848	171504347	chr1	171815706	171816205	B930036N10Rik|chr1:171815706-171816205	0.130584195284534	.	.
chr1	171634914	171635413	chr1	171631372	171631871	Gm37787|chr1:171631372-171631871	0.131982007324215	.	.
chr1	171634914	171635413	chr1	171638729	171639228	Gm37787|chr1:171638729-171639228	0.183561302028754	.	.
chr1	171634914	171635413	chr1	171658362	171658861	Gm37787|chr1:171658362-171658861	0.348309543433678	.	.
chr1	171634914	171635413	chr1	171773402	171773901	Gm37787|chr1:171773402-171773901	0.5481182007753	.	.
chr1	171634914	171635413	chr1	171775740	171776239	Gm37787|chr1:171775740-171776239	0.320413076745435	.	.
chr1	171634914	171635413	chr1	171788348	171788847	Gm37787|chr1:171788348-171788847	0.226260630623587	.	.
chr1	172895271	172895770	chr1	172960383	172960882	Apcs|chr1:172960383-172960882	0.265522223817716	.	.
chr1	173197967	173198466	chr1	172955186	172955685	Olfr218|chr1:172955186-172955685	0.24502190223576	.	.
chr1	173197967	173198466	chr1	172960383	172960882	Olfr218|chr1:172960383-172960882	0.44185536945018	.	.
chr1	173212106	173212605	chr1	172990604	172991103	Olfr1404|chr1:172990604-172991103	0.151538337476481	.	.
chr1	173212106	173212605	chr1	173044475	173044974	Olfr1404|chr1:173044475-173044974	0.219626151903497	.	.
chr1	173349883	173350382	chr1	173561777	173562276	Aim2|chr1:173561777-173562276	0.109263495304733	.	.
chr1	173349883	173350382	chr1	173715752	173716251	Aim2|chr1:173715752-173716251	0.105791791006843	.	.
chr1	173349883	173350382	chr1	173722911	173723410	Aim2|chr1:173722911-173723410	0.126325719301375	.	.
chr1	173366644	173367143	chr1	173377444	173377943	Cadm3|chr1:173377444-173377943	0.156533244970644	.	.
chr1	173366644	173367143	chr1	173398534	173399033	Cadm3|chr1:173398534-173399033	0.204723345159269	.	.
chr1	173367390	173367889	chr1	173323777	173324276	Cadm3|chr1:173323777-173324276	0.104965506338717	.	.
chr1	173367390	173367889	chr1	173355088	173355587	Cadm3|chr1:173355088-173355587	0.100427270523784	.	.
chr1	173367390	173367889	chr1	173389447	173389946	Cadm3|chr1:173389447-173389946	0.177556739523925	.	.
chr1	173367390	173367889	chr1	173390016	173390515	Cadm3|chr1:173390016-173390515	0.106990659367035	.	.
chr1	173367390	173367889	chr1	173482063	173482562	Cadm3|chr1:173482063-173482562	0.100737754126724	.	.
chr1	173367390	173367889	chr1	173570328	173570827	Cadm3|chr1:173570328-173570827	0.141856221320324	.	.
chr1	173630548	173631047	chr1	173322220	173322719	Ifi209|chr1:173322220-173322719	0.547312359033164	.	.
chr1	173630548	173631047	chr1	173329676	173330175	Ifi209|chr1:173329676-173330175	0.106637254599042	.	.
chr1	173630548	173631047	chr1	173337000	173337499	Ifi209|chr1:173337000-173337499	0.286750125490909	.	.
chr1	173630548	173631047	chr1	173363129	173363628	Ifi209|chr1:173363129-173363628	0.222878367497326	.	.
chr1	173630548	173631047	chr1	173377444	173377943	Ifi209|chr1:173377444-173377943	0.132040572945022	.	.
chr1	173630548	173631047	chr1	173381400	173381899	Ifi209|chr1:173381400-173381899	0.162443205564572	.	.
chr1	173630548	173631047	chr1	173450623	173451122	Ifi209|chr1:173450623-173451122	0.0991543850125946	.	.
chr1	173630548	173631047	chr1	173482063	173482562	Ifi209|chr1:173482063-173482562	0.152542328285337	.	.
chr1	173630548	173631047	chr1	173508283	173508782	Ifi209|chr1:173508283-173508782	0.292141040639827	.	.
chr1	173630548	173631047	chr1	173561777	173562276	Ifi209|chr1:173561777-173562276	0.107450715360371	.	.
chr1	173630548	173631047	chr1	173570328	173570827	Ifi209|chr1:173570328-173570827	0.148186240993894	.	.
chr1	173630548	173631047	chr1	173658428	173658927	Ifi209|chr1:173658428-173658927	0.201651327513931	.	.
chr1	173630548	173631047	chr1	173715752	173716251	Ifi209|chr1:173715752-173716251	0.328683707812559	.	.
chr1	173630548	173631047	chr1	173722911	173723410	Ifi209|chr1:173722911-173723410	0.418547383117675	.	.
chr1	173630548	173631047	chr1	173727976	173728475	Ifi209|chr1:173727976-173728475	0.296051491890142	.	.
chr1	173630548	173631047	chr1	173736885	173737384	Ifi209|chr1:173736885-173737384	0.399194511744444	.	.
chr1	173630548	173631047	chr1	173955047	173955546	Ifi209|chr1:173955047-173955546	0.423904673470725	.	.
chr1	173630548	173631047	chr1	173973142	173973641	Ifi209|chr1:173973142-173973641	0.0939541842339882	.	.
chr1	173942497	173942996	chr1	173955047	173955546	Ifi203|chr1:173955047-173955546	0.120216976761437	.	.
chr1	173982707	173983206	chr1	173570328	173570827	Ifi202b|chr1:173570328-173570827	0.100224800206897	.	.
chr1	173982707	173983206	chr1	173722911	173723410	Ifi202b|chr1:173722911-173723410	0.168083748701475	.	.
chr1	173982707	173983206	chr1	173727976	173728475	Ifi202b|chr1:173727976-173728475	0.166409050243634	.	.
chr1	173982707	173983206	chr1	173736885	173737384	Ifi202b|chr1:173736885-173737384	0.447241375269608	.	.
chr1	173982707	173983206	chr1	173853647	173854146	Ifi202b|chr1:173853647-173854146	0.0980522744378338	.	.
chr1	173982707	173983206	chr1	173955047	173955546	Ifi202b|chr1:173955047-173955546	0.597465467291672	.	.
chr1	173982707	173983206	chr1	174052970	174053469	Ifi202b|chr1:174052970-174053469	0.676715558913829	.	.
chr1	173982707	173983206	chr1	174170169	174170668	Ifi202b|chr1:174170169-174170668	0.394539006553893	.	.
chr1	173982707	173983206	chr1	174170671	174171170	Ifi202b|chr1:174170671-174171170	0.478906664399899	.	.
chr1	173983298	173983797	chr1	173722911	173723410	Ifi202b|chr1:173722911-173723410	0.102858221107485	.	.
chr1	173983298	173983797	chr1	173727976	173728475	Ifi202b|chr1:173727976-173728475	0.0992251632549095	.	.
chr1	173983298	173983797	chr1	173736885	173737384	Ifi202b|chr1:173736885-173737384	0.260925934712194	.	.
chr1	173983298	173983797	chr1	173955047	173955546	Ifi202b|chr1:173955047-173955546	0.331053595516924	.	.
chr1	173983298	173983797	chr1	174052970	174053469	Ifi202b|chr1:174052970-174053469	0.375491464839545	.	.
chr1	173983298	173983797	chr1	174170169	174170668	Ifi202b|chr1:174170169-174170668	0.21705521223125	.	.
chr1	173983298	173983797	chr1	174170671	174171170	Ifi202b|chr1:174170671-174171170	0.264982201561781	.	.
chr1	174040733	174041232	chr1	173955047	173955546	Olfr433|chr1:173955047-173955546	0.530785037908806	.	.
chr1	174040733	174041232	chr1	173973142	173973641	Olfr433|chr1:173973142-173973641	0.113722469682453	.	.
chr1	174040733	174041232	chr1	174052970	174053469	Olfr433|chr1:174052970-174053469	0.697015309047528	.	.
chr1	174040733	174041232	chr1	174170169	174170668	Olfr433|chr1:174170169-174170668	0.495716245459401	.	.
chr1	174040733	174041232	chr1	174170671	174171170	Olfr433|chr1:174170671-174171170	0.536630389324982	.	.
chr1	174048835	174049334	chr1	173955047	173955546	Olfr432|chr1:173955047-173955546	0.514031444981737	.	.
chr1	174048835	174049334	chr1	173973142	173973641	Olfr432|chr1:173973142-173973641	0.120962401009148	.	.
chr1	174048835	174049334	chr1	174052970	174053469	Olfr432|chr1:174052970-174053469	0.662775049381625	.	.
chr1	174048835	174049334	chr1	174170169	174170668	Olfr432|chr1:174170169-174170668	0.484634121671728	.	.
chr1	174048835	174049334	chr1	174170671	174171170	Olfr432|chr1:174170671-174171170	0.669495883433993	.	.
chr1	177795766	177796265	chr1	177684862	177685361	Adss|chr1:177684862-177685361	0.151959988360956	.	.
chr1	177795766	177796265	chr1	178205873	178206372	Adss|chr1:178205873-178206372	0.108226638379421	.	.
chr1	177795766	177796265	chr1	178219602	178220101	Adss|chr1:178219602-178220101	0.145523774790644	.	.
chr1	177795766	177796265	chr1	178221321	178221820	Adss|chr1:178221321-178221820	0.170367668764225	.	.
chr1	177795766	177796265	chr1	178242116	178242615	Adss|chr1:178242116-178242615	0.125521855059547	.	.
chr1	177796375	177796874	chr1	178205873	178206372	Adss|chr1:178205873-178206372	0.221117777908486	.	.
chr1	177796375	177796874	chr1	178219602	178220101	Adss|chr1:178219602-178220101	0.119252390648558	.	.
chr1	177796375	177796874	chr1	178235812	178236311	Adss|chr1:178235812-178236311	0.132582622134942	.	.
chr1	177982967	177983466	chr1	177596927	177597426	Catspere2|chr1:177596927-177597426	0.213248239651113	.	.
chr1	177982967	177983466	chr1	177993642	177994141	Catspere2|chr1:177993642-177994141	0.0933163486090643	.	.
chr1	177982967	177983466	chr1	178000571	178001070	Catspere2|chr1:178000571-178001070	0.167417350890775	.	.
chr1	177982967	177983466	chr1	178103552	178104051	Catspere2|chr1:178103552-178104051	0.174845089850511	.	.
chr1	177982967	177983466	chr1	178205873	178206372	Catspere2|chr1:178205873-178206372	0.134890130294249	.	.
chr1	177982967	177983466	chr1	178219602	178220101	Catspere2|chr1:178219602-178220101	0.173147729848081	.	.
chr1	177982967	177983466	chr1	178235812	178236311	Catspere2|chr1:178235812-178236311	0.205389846806222	.	.
chr1	178187311	178187810	chr1	177955563	177956062	Desi2|chr1:177955563-177956062	0.256490687501066	.	.
chr1	178187311	178187810	chr1	177993642	177994141	Desi2|chr1:177993642-177994141	0.138166751703547	.	.
chr1	178187311	178187810	chr1	178000571	178001070	Desi2|chr1:178000571-178001070	0.159770444853312	.	.
chr1	178187311	178187810	chr1	178015090	178015589	Desi2|chr1:178015090-178015589	0.15210489872805	.	.
chr1	178187311	178187810	chr1	178048508	178049007	Desi2|chr1:178048508-178049007	0.0954024704074769	.	.
chr1	178187311	178187810	chr1	178219602	178220101	Desi2|chr1:178219602-178220101	0.109025429689585	.	.
chr1	178187311	178187810	chr1	178488088	178488587	Desi2|chr1:178488088-178488587	0.0966497430585705	.	.
chr1	178276142	178276641	chr1	178000571	178001070	4930527J03Rik|chr1:178000571-178001070	0.145454157248751	.	.
chr1	178276142	178276641	chr1	178048508	178049007	4930527J03Rik|chr1:178048508-178049007	0.23477859001938	.	.
chr1	178276142	178276641	chr1	178103552	178104051	4930527J03Rik|chr1:178103552-178104051	0.185710456109235	.	.
chr1	178276142	178276641	chr1	178275323	178275822	4930527J03Rik|chr1:178275323-178275822	0.123584845706154	.	.
chr1	178276142	178276641	chr1	178336353	178336852	4930527J03Rik|chr1:178336353-178336852	0.110631955100735	.	.
chr1	178276142	178276641	chr1	178459827	178460326	4930527J03Rik|chr1:178459827-178460326	0.198488996685862	.	.
chr1	178317988	178318487	chr1	178294017	178294516	B230369F24Rik|chr1:178294017-178294516	0.0944106532620056	.	.
chr1	178317988	178318487	chr1	178294017	178294516	Cox20|chr1:178294017-178294516	0.0944106532620056	.	.
chr1	178317988	178318487	chr1	178430890	178431389	B230369F24Rik|chr1:178430890-178431389	0.116606448492591	.	.
chr1	178317988	178318487	chr1	178430890	178431389	Cox20|chr1:178430890-178431389	0.116606448492591	.	.
chr1	178317988	178318487	chr1	178488088	178488587	B230369F24Rik|chr1:178488088-178488587	0.136594443019223	.	.
chr1	178317988	178318487	chr1	178488088	178488587	Cox20|chr1:178488088-178488587	0.136594443019223	.	.
chr1	178318532	178319031	chr1	178205873	178206372	B230369F24Rik|chr1:178205873-178206372	0.135892473446023	.	.
chr1	178318532	178319031	chr1	178205873	178206372	Cox20|chr1:178205873-178206372	0.135892473446023	.	.
chr1	178318532	178319031	chr1	178219602	178220101	B230369F24Rik|chr1:178219602-178220101	0.205444900616329	.	.
chr1	178318532	178319031	chr1	178219602	178220101	Cox20|chr1:178219602-178220101	0.205444900616329	.	.
chr1	178318532	178319031	chr1	178235812	178236311	B230369F24Rik|chr1:178235812-178236311	0.161750288102762	.	.
chr1	178318532	178319031	chr1	178235812	178236311	Cox20|chr1:178235812-178236311	0.161750288102762	.	.
chr1	178318532	178319031	chr1	178303332	178303831	B230369F24Rik|chr1:178303332-178303831	0.101570424508555	.	.
chr1	178318532	178319031	chr1	178303332	178303831	Cox20|chr1:178303332-178303831	0.101570424508555	.	.
chr1	178318532	178319031	chr1	178336353	178336852	B230369F24Rik|chr1:178336353-178336852	0.0931546029860505	.	.
chr1	178318532	178319031	chr1	178336353	178336852	Cox20|chr1:178336353-178336852	0.0931546029860505	.	.
chr1	178318532	178319031	chr1	178368821	178369320	B230369F24Rik|chr1:178368821-178369320	0.202944347403221	.	.
chr1	178318532	178319031	chr1	178368821	178369320	Cox20|chr1:178368821-178369320	0.202944347403221	.	.
chr1	178318532	178319031	chr1	178431556	178432055	B230369F24Rik|chr1:178431556-178432055	0.173051600236511	.	.
chr1	178318532	178319031	chr1	178431556	178432055	Cox20|chr1:178431556-178432055	0.173051600236511	.	.
chr1	178318532	178319031	chr1	178447830	178448329	B230369F24Rik|chr1:178447830-178448329	0.16292333720401	.	.
chr1	178318532	178319031	chr1	178447830	178448329	Cox20|chr1:178447830-178448329	0.16292333720401	.	.
chr1	178318532	178319031	chr1	178448418	178448917	B230369F24Rik|chr1:178448418-178448917	0.150309455732529	.	.
chr1	178318532	178319031	chr1	178448418	178448917	Cox20|chr1:178448418-178448917	0.150309455732529	.	.
chr1	178318532	178319031	chr1	178449116	178449615	B230369F24Rik|chr1:178449116-178449615	0.240232424699509	.	.
chr1	178318532	178319031	chr1	178449116	178449615	Cox20|chr1:178449116-178449615	0.240232424699509	.	.
chr1	178318532	178319031	chr1	178488088	178488587	B230369F24Rik|chr1:178488088-178488587	0.198529890313057	.	.
chr1	178318532	178319031	chr1	178488088	178488587	Cox20|chr1:178488088-178488587	0.198529890313057	.	.
chr1	178318532	178319031	chr1	178492003	178492502	B230369F24Rik|chr1:178492003-178492502	0.0980592840362405	.	.
chr1	178318532	178319031	chr1	178492003	178492502	Cox20|chr1:178492003-178492502	0.0980592840362405	.	.
chr1	178337022	178337521	chr1	178000571	178001070	Hnrnpu|chr1:178000571-178001070	0.126381372426044	.	.
chr1	178337022	178337521	chr1	178217124	178217623	Hnrnpu|chr1:178217124-178217623	0.105852633444911	.	.
chr1	178337022	178337521	chr1	178235812	178236311	Hnrnpu|chr1:178235812-178236311	0.0959836235913301	.	.
chr1	178337022	178337521	chr1	178235812	178236311	Hnrnpu|chr1:178235812-178236311	0.0959836235913302	.	.
chr1	178337022	178337521	chr1	178336353	178336852	Hnrnpu|chr1:178336353-178336852	0.154689794444755	.	.
chr1	178337022	178337521	chr1	178357754	178358253	Hnrnpu|chr1:178357754-178358253	0.143262459158119	.	.
chr1	178337022	178337521	chr1	178448418	178448917	Hnrnpu|chr1:178448418-178448917	0.0985939816479569	.	.
chr1	178337022	178337521	chr1	178463658	178464157	Hnrnpu|chr1:178463658-178464157	0.206169391056564	.	.
chr1	178337559	178338058	chr1	178205873	178206372	Hnrnpu|chr1:178205873-178206372	0.157864714507544	.	.
chr1	178337559	178338058	chr1	178221321	178221820	Hnrnpu|chr1:178221321-178221820	0.15839191599587	.	.
chr1	178337559	178338058	chr1	178235812	178236311	Hnrnpu|chr1:178235812-178236311	0.26076876593167	.	.
chr1	178337559	178338058	chr1	178336353	178336852	Hnrnpu|chr1:178336353-178336852	0.146064314859565	.	.
chr1	178337559	178338058	chr1	178368821	178369320	Hnrnpu|chr1:178368821-178369320	0.159311447784194	.	.
chr1	178337559	178338058	chr1	178430890	178431389	Hnrnpu|chr1:178430890-178431389	0.100598903851043	.	.
chr1	178337559	178338058	chr1	178431556	178432055	Hnrnpu|chr1:178431556-178432055	0.122134941407542	.	.
chr1	178337559	178338058	chr1	178447830	178448329	Hnrnpu|chr1:178447830-178448329	0.12617766601583	.	.
chr1	178337559	178338058	chr1	178448418	178448917	Hnrnpu|chr1:178448418-178448917	0.195671492988478	.	.
chr1	178405450	178405949	chr1	178205873	178206372	Efcab2|chr1:178205873-178206372	0.279359052936183	.	.
chr1	178405450	178405949	chr1	178205873	178206372	Efcab2|chr1:178205873-178206372	0.279359052936184	.	.
chr1	178405450	178405949	chr1	178219602	178220101	Efcab2|chr1:178219602-178220101	0.177375045810808	.	.
chr1	178405450	178405949	chr1	178221321	178221820	Efcab2|chr1:178221321-178221820	0.134830966839623	.	.
chr1	178405450	178405949	chr1	178235812	178236311	Efcab2|chr1:178235812-178236311	0.293756780602313	.	.
chr1	178405450	178405949	chr1	178249061	178249560	Efcab2|chr1:178249061-178249560	0.119013367914265	.	.
chr1	178405450	178405949	chr1	178336353	178336852	Efcab2|chr1:178336353-178336852	0.109000992936515	.	.
chr1	178405450	178405949	chr1	178431556	178432055	Efcab2|chr1:178431556-178432055	0.242382188458257	.	.
chr1	178405450	178405949	chr1	178447830	178448329	Efcab2|chr1:178447830-178448329	0.27350411506105	.	.
chr1	178405450	178405949	chr1	178448418	178448917	Efcab2|chr1:178448418-178448917	0.197365510509395	.	.
chr1	178405450	178405949	chr1	178488088	178488587	Efcab2|chr1:178488088-178488587	0.144231505170571	.	.
chr1	178406170	178406669	chr1	178219602	178220101	Efcab2|chr1:178219602-178220101	0.167159483987193	.	.
chr1	178406170	178406669	chr1	178235812	178236311	Efcab2|chr1:178235812-178236311	0.198245727867308	.	.
chr1	178406170	178406669	chr1	178368821	178369320	Efcab2|chr1:178368821-178369320	0.172250239236394	.	.
chr1	178406170	178406669	chr1	178447830	178448329	Efcab2|chr1:178447830-178448329	0.106124560801703	.	.
chr1	178406170	178406669	chr1	178448418	178448917	Efcab2|chr1:178448418-178448917	0.16512663235603	.	.
chr1	178406170	178406669	chr1	178488088	178488587	Efcab2|chr1:178488088-178488587	0.126802714456829	.	.
chr1	194938639	194939138	chr1	194781553	194782052	Cd34|chr1:194781553-194782052	0.143206404767152	.	.
chr1	194938639	194939138	chr1	194816816	194817315	Cd34|chr1:194816816-194817315	0.110313924350093	.	.
chr1	194938639	194939138	chr1	195005656	195006155	Cd34|chr1:195005656-195006155	0.152368023634068	.	.
chr1	194976111	194976610	chr1	194781553	194782052	A330023F24Rik|chr1:194781553-194782052	0.140983701500654	.	.
chr1	194976111	194976610	chr1	194781553	194782052	Gm16897|chr1:194781553-194782052	0.140983701500654	.	.
chr1	194976111	194976610	chr1	194950868	194951367	A330023F24Rik|chr1:194950868-194951367	0.143836727149331	.	.
chr1	194976111	194976610	chr1	194950868	194951367	Gm16897|chr1:194950868-194951367	0.143836727149331	.	.
chr1	194976111	194976610	chr1	194962131	194962630	A330023F24Rik|chr1:194962131-194962630	0.126553827493539	.	.
chr1	194976111	194976610	chr1	194962131	194962630	Gm16897|chr1:194962131-194962630	0.126553827493539	.	.
chr1	194976111	194976610	chr1	194992564	194993063	A330023F24Rik|chr1:194992564-194993063	0.182396539564885	.	.
chr1	194976111	194976610	chr1	194992564	194993063	Gm16897|chr1:194992564-194993063	0.182396539564885	.	.
chr1	194976111	194976610	chr1	195005656	195006155	A330023F24Rik|chr1:195005656-195006155	0.165932862057816	.	.
chr1	194976111	194976610	chr1	195005656	195006155	Gm16897|chr1:195005656-195006155	0.165932862057816	.	.
chr1	194976111	194976610	chr1	195018996	195019495	A330023F24Rik|chr1:195018996-195019495	0.103383895311836	.	.
chr1	194976111	194976610	chr1	195018996	195019495	Gm16897|chr1:195018996-195019495	0.103383895311836	.	.
chr1	194976111	194976610	chr1	195033930	195034429	A330023F24Rik|chr1:195033930-195034429	0.110104589039737	.	.
chr1	194976111	194976610	chr1	195033930	195034429	Gm16897|chr1:195033930-195034429	0.110104589039737	.	.
chr1	194976111	194976610	chr1	195035581	195036080	A330023F24Rik|chr1:195035581-195036080	0.245806541272105	.	.
chr1	194976111	194976610	chr1	195035581	195036080	Gm16897|chr1:195035581-195036080	0.245806541272105	.	.
chr1	194977431	194977930	chr1	194839176	194839675	Gm16897|chr1:194839176-194839675	0.0979178966774806	.	.
chr1	194977431	194977930	chr1	194962131	194962630	Gm16897|chr1:194962131-194962630	0.151075849311614	.	.
chr1	194977431	194977930	chr1	194977967	194978466	Gm16897|chr1:194977967-194978466	0.234228319509724	.	.
chr1	194977431	194977930	chr1	195018996	195019495	Gm16897|chr1:195018996-195019495	0.133074347007485	.	.
chr1	194977431	194977930	chr1	195035581	195036080	Gm16897|chr1:195035581-195036080	0.235913629556319	.	.
chr1	195018071	195018570	chr1	195016706	195017205	Gm37027|chr1:195016706-195017205	0.264781238751944	.	.
chr1	195018071	195018570	chr1	195018996	195019495	Gm37027|chr1:195018996-195019495	0.148241653980842	.	.
chr1	195018071	195018570	chr1	195033930	195034429	Gm37027|chr1:195033930-195034429	0.175407415000699	.	.
chr1	195018071	195018570	chr1	195077896	195078395	Gm37027|chr1:195077896-195078395	0.154825765665044	.	.
chr1	195018071	195018570	chr1	195169068	195169567	Gm37027|chr1:195169068-195169567	0.139164111494616	.	.
chr1	195092132	195092631	chr1	194962131	194962630	Cd46|chr1:194962131-194962630	0.12523932817487	.	.
chr1	195092132	195092631	chr1	195016706	195017205	Cd46|chr1:195016706-195017205	0.140179667051806	.	.
chr1	195092132	195092631	chr1	195018996	195019495	Cd46|chr1:195018996-195019495	0.105903166626907	.	.
chr1	195092132	195092631	chr1	195033930	195034429	Cd46|chr1:195033930-195034429	0.104733206554814	.	.
chr1	195092796	195093295	chr1	194761366	194761865	Cd46|chr1:194761366-194761865	0.10512583190774	.	.
chr1	195092796	195093295	chr1	194795310	194795809	Cd46|chr1:194795310-194795809	0.118086805795783	.	.
chr1	195092796	195093295	chr1	194879521	194880020	Cd46|chr1:194879521-194880020	0.101421296786271	.	.
chr1	195130829	195131328	chr1	194769399	194769898	Cr1l|chr1:194769399-194769898	0.136634555425491	.	.
chr1	195130829	195131328	chr1	194908962	194909461	Cr1l|chr1:194908962-194909461	0.0989806864604523	.	.
chr1	195130829	195131328	chr1	194908962	194909461	Cr1l|chr1:194908962-194909461	0.0989806864604524	.	.
chr1	195130829	195131328	chr1	195016706	195017205	Cr1l|chr1:195016706-195017205	0.110359530337183	.	.
chr1	195130829	195131328	chr1	195077896	195078395	Cr1l|chr1:195077896-195078395	0.118403959383323	.	.
chr1	195130829	195131328	chr1	195169068	195169567	Cr1l|chr1:195169068-195169567	0.132374153717	.	.
chr1	195176500	195176999	chr1	194760243	194760742	Cr2|chr1:194760243-194760742	0.154784675999908	.	.
chr1	195176500	195176999	chr1	194781553	194782052	Cr2|chr1:194781553-194782052	0.172478800886383	.	.
chr1	195176500	195176999	chr1	194801793	194802292	Cr2|chr1:194801793-194802292	0.147999699180564	.	.
chr1	195176500	195176999	chr1	194879521	194880020	Cr2|chr1:194879521-194880020	0.12554246663133	.	.
chr1	195176500	195176999	chr1	194992564	194993063	Cr2|chr1:194992564-194993063	0.265895856377966	.	.
chr1	195176500	195176999	chr1	195005656	195006155	Cr2|chr1:195005656-195006155	0.151033926594557	.	.
chr1	195176500	195176999	chr1	195016706	195017205	Cr2|chr1:195016706-195017205	0.157923328549398	.	.
chr1	195176500	195176999	chr1	195035581	195036080	Cr2|chr1:195035581-195036080	0.1038662981065	.	.
chr1	195176500	195176999	chr1	195040386	195040885	Cr2|chr1:195040386-195040885	0.110471252543079	.	.
chr10	3366298	3366797	chr10	3366890	3367389	Ppp1r14c|chr10:3366890-3367389	0.177017136243735	.	.
chr10	3366298	3366797	chr10	3465004	3465503	Ppp1r14c|chr10:3465004-3465503	0.125660633848163	.	.
chr10	5550504	5551003	chr10	5549987	5550486	Syne1|chr10:5549987-5550486	0.300296644778618	.	.
chr10	5550504	5551003	chr10	5967643	5968142	Syne1|chr10:5967643-5968142	0.0935884335590521	.	.
chr10	5550504	5551003	chr10	5970559	5971058	Syne1|chr10:5970559-5971058	0.120588774905874	.	.
chr10	5550504	5551003	chr10	5970559	5971058	Syne1|chr10:5970559-5971058	0.120588774905875	.	.
chr10	5805395	5805894	chr10	5528242	5528741	Fbxo5|chr10:5528242-5528741	0.106326580830105	.	.
chr10	5805395	5805894	chr10	5549987	5550486	Fbxo5|chr10:5549987-5550486	0.186172987251342	.	.
chr10	5805395	5805894	chr10	5626227	5626726	Fbxo5|chr10:5626227-5626726	0.252221435222458	.	.
chr10	5805395	5805894	chr10	5846889	5847388	Fbxo5|chr10:5846889-5847388	0.120944736882404	.	.
chr10	5805395	5805894	chr10	5849767	5850266	Fbxo5|chr10:5849767-5850266	0.0982948346388771	.	.
chr10	5805395	5805894	chr10	5849767	5850266	Fbxo5|chr10:5849767-5850266	0.0982948346388772	.	.
chr10	5805395	5805894	chr10	5904861	5905360	Fbxo5|chr10:5904861-5905360	0.0965506631870646	.	.
chr10	5805395	5805894	chr10	5970559	5971058	Fbxo5|chr10:5970559-5971058	0.161652197679013	.	.
chr10	5805395	5805894	chr10	5976944	5977443	Fbxo5|chr10:5976944-5977443	0.0986227918687284	.	.
chr10	5805395	5805894	chr10	6193584	6194083	Fbxo5|chr10:6193584-6194083	0.17620627572686	.	.
chr10	5805395	5805894	chr10	6240089	6240588	Fbxo5|chr10:6240089-6240588	0.109790026570056	.	.
chr10	5823844	5824343	chr10	5511329	5511828	Mtrf1l|chr10:5511329-5511828	0.112505542863246	.	.
chr10	5823844	5824343	chr10	5554911	5555410	Mtrf1l|chr10:5554911-5555410	0.0983506897465864	.	.
chr10	5823844	5824343	chr10	5626227	5626726	Mtrf1l|chr10:5626227-5626726	0.157441243130777	.	.
chr10	5823844	5824343	chr10	5849767	5850266	Mtrf1l|chr10:5849767-5850266	0.123613257474462	.	.
chr10	5823844	5824343	chr10	5886106	5886605	Mtrf1l|chr10:5886106-5886605	0.138141924488661	.	.
chr10	5823844	5824343	chr10	5906427	5906926	Mtrf1l|chr10:5906427-5906926	0.16812100456946	.	.
chr10	5823844	5824343	chr10	5970559	5971058	Mtrf1l|chr10:5970559-5971058	0.161571256710551	.	.
chr10	5823844	5824343	chr10	5999579	6000078	Mtrf1l|chr10:5999579-6000078	0.132535591500906	.	.
chr10	5823844	5824343	chr10	6193584	6194083	Mtrf1l|chr10:6193584-6194083	0.124056958154584	.	.
chr10	5823844	5824343	chr10	6240089	6240588	Mtrf1l|chr10:6240089-6240588	0.226008160485067	.	.
chr10	5823844	5824343	chr10	6240697	6241196	Mtrf1l|chr10:6240697-6241196	0.175521553849973	.	.
chr10	5921342	5921841	chr10	5543353	5543852	Rgs17|chr10:5543353-5543852	0.100958680691037	.	.
chr10	5921342	5921841	chr10	5554911	5555410	Rgs17|chr10:5554911-5555410	0.107933731995849	.	.
chr10	5921342	5921841	chr10	6193584	6194083	Rgs17|chr10:6193584-6194083	0.167482052614244	.	.
chr10	5921342	5921841	chr10	6240089	6240588	Rgs17|chr10:6240089-6240588	0.165062680705504	.	.
chr10	5921342	5921841	chr10	6240697	6241196	Rgs17|chr10:6240697-6241196	0.133772676211228	.	.
chr10	5922199	5922698	chr10	5517287	5517786	Rgs17|chr10:5517287-5517786	0.233463287899256	.	.
chr10	5922199	5922698	chr10	5524503	5525002	Rgs17|chr10:5524503-5525002	0.144458072828499	.	.
chr10	5922199	5922698	chr10	5539608	5540107	Rgs17|chr10:5539608-5540107	0.107026070433798	.	.
chr10	5922199	5922698	chr10	5549987	5550486	Rgs17|chr10:5549987-5550486	0.177687644511486	.	.
chr10	5922199	5922698	chr10	5554911	5555410	Rgs17|chr10:5554911-5555410	0.149662547354319	.	.
chr10	5922199	5922698	chr10	5568911	5569410	Rgs17|chr10:5568911-5569410	0.248037707536201	.	.
chr10	5922199	5922698	chr10	5591297	5591796	Rgs17|chr10:5591297-5591796	0.197741785728295	.	.
chr10	5922199	5922698	chr10	5626227	5626726	Rgs17|chr10:5626227-5626726	0.211548054065676	.	.
chr10	5922199	5922698	chr10	5849767	5850266	Rgs17|chr10:5849767-5850266	0.231773605392918	.	.
chr10	5922199	5922698	chr10	5970559	5971058	Rgs17|chr10:5970559-5971058	0.337269990962431	.	.
chr10	5922199	5922698	chr10	5976944	5977443	Rgs17|chr10:5976944-5977443	0.200069075751935	.	.
chr10	5922199	5922698	chr10	5976944	5977443	Rgs17|chr10:5976944-5977443	0.200069075751936	.	.
chr10	5922199	5922698	chr10	6002437	6002936	Rgs17|chr10:6002437-6002936	0.285013374898626	.	.
chr10	5922199	5922698	chr10	6156208	6156707	Rgs17|chr10:6156208-6156707	0.132026860874947	.	.
chr10	5922199	5922698	chr10	6229844	6230343	Rgs17|chr10:6229844-6230343	0.145446698107087	.	.
chr10	5922199	5922698	chr10	6240089	6240588	Rgs17|chr10:6240089-6240588	0.121140145524367	.	.
chr10	5923047	5923546	chr10	5549987	5550486	Rgs17|chr10:5549987-5550486	0.126567573067533	.	.
chr10	5923047	5923546	chr10	5976944	5977443	Rgs17|chr10:5976944-5977443	0.121484102758882	.	.
chr10	7589567	7590066	chr10	7404291	7404790	Lrp11|chr10:7404291-7404790	0.1002594078449	.	.
chr10	7589567	7590066	chr10	7600611	7601110	Lrp11|chr10:7600611-7601110	0.105441773848836	.	.
chr10	7589567	7590066	chr10	7663092	7663591	Lrp11|chr10:7663092-7663591	0.153051647600748	.	.
chr10	7589567	7590066	chr10	7841689	7842188	Lrp11|chr10:7841689-7842188	0.118666304994311	.	.
chr10	7590117	7590616	chr10	7333209	7333708	Lrp11|chr10:7333209-7333708	0.13253266582269	.	.
chr10	7590117	7590616	chr10	7662484	7662983	Lrp11|chr10:7662484-7662983	0.124206642339768	.	.
chr10	7590117	7590616	chr10	7867323	7867822	Lrp11|chr10:7867323-7867822	0.136002492716686	.	.
chr10	7590117	7590616	chr10	7911145	7911644	Lrp11|chr10:7911145-7911644	0.133071533107987	.	.
chr10	7590117	7590616	chr10	7928966	7929465	Lrp11|chr10:7928966-7929465	0.103767958722066	.	.
chr10	7667254	7667753	chr10	7390606	7391105	Nup43|chr10:7390606-7391105	0.141493621469247	.	.
chr10	7667254	7667753	chr10	7600611	7601110	Nup43|chr10:7600611-7601110	0.191807460500638	.	.
chr10	7667254	7667753	chr10	7756714	7757213	Nup43|chr10:7756714-7757213	0.144286275778811	.	.
chr10	7667254	7667753	chr10	7822859	7823358	Nup43|chr10:7822859-7823358	0.130987316680456	.	.
chr10	7667254	7667753	chr10	7841689	7842188	Nup43|chr10:7841689-7842188	0.0944917904893964	.	.
chr10	7680943	7681442	chr10	7822859	7823358	Lats1|chr10:7822859-7823358	0.0953757092605435	.	.
chr10	7680943	7681442	chr10	7822859	7823358	Pcmt1|chr10:7822859-7823358	0.0953757092605435	.	.
chr10	7680943	7681442	chr10	7867323	7867822	Lats1|chr10:7867323-7867822	0.147869018993451	.	.
chr10	7680943	7681442	chr10	7867323	7867822	Pcmt1|chr10:7867323-7867822	0.147869018993451	.	.
chr10	7681670	7682169	chr10	7290178	7290677	Lats1|chr10:7290178-7290677	0.13133793547728	.	.
chr10	7681670	7682169	chr10	7290178	7290677	Pcmt1|chr10:7290178-7290677	0.13133793547728	.	.
chr10	7681670	7682169	chr10	7469964	7470463	Lats1|chr10:7469964-7470463	0.0940795044305695	.	.
chr10	7681670	7682169	chr10	7469964	7470463	Pcmt1|chr10:7469964-7470463	0.0940795044305695	.	.
chr10	7681670	7682169	chr10	7577962	7578461	Lats1|chr10:7577962-7578461	0.120054040420539	.	.
chr10	7681670	7682169	chr10	7577962	7578461	Pcmt1|chr10:7577962-7578461	0.120054040420539	.	.
chr10	7681670	7682169	chr10	7591648	7592147	Lats1|chr10:7591648-7592147	0.217025508213863	.	.
chr10	7681670	7682169	chr10	7591648	7592147	Pcmt1|chr10:7591648-7592147	0.217025508213863	.	.
chr10	7681670	7682169	chr10	7600611	7601110	Lats1|chr10:7600611-7601110	0.141166195488729	.	.
chr10	7681670	7682169	chr10	7600611	7601110	Pcmt1|chr10:7600611-7601110	0.141166195488729	.	.
chr10	7681670	7682169	chr10	7622308	7622807	Lats1|chr10:7622308-7622807	0.131507290885771	.	.
chr10	7681670	7682169	chr10	7622308	7622807	Pcmt1|chr10:7622308-7622807	0.131507290885771	.	.
chr10	7681670	7682169	chr10	7629018	7629517	Lats1|chr10:7629018-7629517	0.189483963755069	.	.
chr10	7681670	7682169	chr10	7629018	7629517	Pcmt1|chr10:7629018-7629517	0.189483963755069	.	.
chr10	7681670	7682169	chr10	7637042	7637541	Lats1|chr10:7637042-7637541	0.15391906103963	.	.
chr10	7681670	7682169	chr10	7637042	7637541	Pcmt1|chr10:7637042-7637541	0.15391906103963	.	.
chr10	7681670	7682169	chr10	7718512	7719011	Lats1|chr10:7718512-7719011	0.200849820844703	.	.
chr10	7681670	7682169	chr10	7718512	7719011	Pcmt1|chr10:7718512-7719011	0.200849820844703	.	.
chr10	7681670	7682169	chr10	7756714	7757213	Lats1|chr10:7756714-7757213	0.131268581047776	.	.
chr10	7681670	7682169	chr10	7756714	7757213	Pcmt1|chr10:7756714-7757213	0.131268581047776	.	.
chr10	7681670	7682169	chr10	7839497	7839996	Lats1|chr10:7839497-7839996	0.103632382768673	.	.
chr10	7681670	7682169	chr10	7839497	7839996	Pcmt1|chr10:7839497-7839996	0.103632382768673	.	.
chr10	7681670	7682169	chr10	7841689	7842188	Lats1|chr10:7841689-7842188	0.213707240282288	.	.
chr10	7681670	7682169	chr10	7841689	7842188	Pcmt1|chr10:7841689-7842188	0.213707240282288	.	.
chr10	7681670	7682169	chr10	7861153	7861652	Lats1|chr10:7861153-7861652	0.0987094498210528	.	.
chr10	7681670	7682169	chr10	7861153	7861652	Pcmt1|chr10:7861153-7861652	0.0987094498210528	.	.
chr10	7681670	7682169	chr10	7911145	7911644	Lats1|chr10:7911145-7911644	0.222645917689806	.	.
chr10	7681670	7682169	chr10	7911145	7911644	Pcmt1|chr10:7911145-7911644	0.222645917689806	.	.
[truncated: 49,106 more rows]
