# Supplementary material for: Single-cell analysis of chromatin accessibility in the adult mouse brain
Source: Nature. 2023 Dec 13;624(7991):378–89. doi: 10.1038/s41586-023-06824-9 (PMC10719105; doi:10.1038/s41586-023-06824-9)
Supplement: Supplementary file 3 — Supplementary Tables 1–25 and their legends. [file 41586_2023_6824_MOESM3_ESM.zip › 2023-03-05453B-s3/SI Tables/SI Table 13 Summary of all the gene-cCRE correlations/sa2subclass.IF-RL-CLI-PAG_Foxa1_Glut.pdc.bedpe]

chr1	3466260	3466759	chr1	3012480	3012979	Gm1992|chr1:3012480-3012979	0.264886519183108	.	.
chr1	3466260	3466759	chr1	3119489	3119988	Gm1992|chr1:3119489-3119988	0.288108612019489	.	.
chr1	3466260	3466759	chr1	3223267	3223766	Gm1992|chr1:3223267-3223766	0.221984474435082	.	.
chr1	3670775	3671274	chr1	3508498	3508997	Xkr4|chr1:3508498-3508997	0.202709951268069	.	.
chr1	3670775	3671274	chr1	3552481	3552980	Xkr4|chr1:3552481-3552980	0.420098928528267	.	.
chr1	3672048	3672547	chr1	3552481	3552980	Xkr4|chr1:3552481-3552980	0.183955783752074	.	.
chr1	4785497	4785996	chr1	5133964	5134463	Mrpl15|chr1:5133964-5134463	0.209281324172067	.	.
chr1	4807592	4808091	chr1	4571692	4572191	Lypla1|chr1:4571692-4572191	0.186162921414769	.	.
chr1	4807592	4808091	chr1	5103120	5103619	Lypla1|chr1:5103120-5103619	0.156521482505386	.	.
chr1	4857480	4857979	chr1	5170387	5170886	Tcea1|chr1:5170387-5170886	0.205296664118249	.	.
chr1	4858123	4858622	chr1	5133964	5134463	Tcea1|chr1:5133964-5134463	0.295302210913773	.	.
chr1	4858123	4858622	chr1	5170387	5170886	Tcea1|chr1:5170387-5170886	0.222961292050238	.	.
chr1	4970513	4971012	chr1	4571692	4572191	Gm16041|chr1:4571692-4572191	0.203774704928242	.	.
chr1	5588179	5588678	chr1	5278857	5279356	Oprk1|chr1:5278857-5279356	0.374486635110605	.	.
chr1	5588820	5589319	chr1	5278857	5279356	Oprk1|chr1:5278857-5279356	0.219502533611268	.	.
chr1	5916575	5917074	chr1	5915307	5915806	Npbwr1|chr1:5915307-5915806	0.194932131443082	.	.
chr1	6214386	6214885	chr1	5904738	5905237	4732440D04Rik|chr1:5904738-5905237	0.165958911719311	.	.
chr1	6214386	6214885	chr1	6382628	6383127	4732440D04Rik|chr1:6382628-6383127	0.156967109416283	.	.
chr1	6214899	6215398	chr1	6272212	6272711	4732440D04Rik|chr1:6272212-6272711	0.340129609984843	.	.
chr1	7088594	7089093	chr1	6767359	6767858	Pcmtd1|chr1:6767359-6767858	0.261066902325913	.	.
chr1	7088594	7089093	chr1	6819846	6820345	Pcmtd1|chr1:6819846-6820345	0.171368758312741	.	.
chr1	7088594	7089093	chr1	7204719	7205218	Pcmtd1|chr1:7204719-7205218	0.171963486474879	.	.
chr1	7397174	7397673	chr1	7218866	7219365	Gm26901|chr1:7218866-7219365	0.259710237389571	.	.
chr1	7397174	7397673	chr1	7543474	7543973	Gm26901|chr1:7543474-7543973	0.257096083680012	.	.
chr1	7397837	7398336	chr1	7543474	7543973	Gm26901|chr1:7543474-7543973	0.161428962046336	.	.
chr1	7398342	7398841	chr1	7204719	7205218	Gm26901|chr1:7204719-7205218	0.160500431316212	.	.
chr1	7398342	7398841	chr1	7543474	7543973	Gm26901|chr1:7543474-7543973	0.156962340158808	.	.
chr1	9298975	9299474	chr1	9248389	9248888	Sntg1|chr1:9248389-9248888	0.21337331114964	.	.
chr1	9298975	9299474	chr1	9437604	9438103	Sntg1|chr1:9437604-9438103	0.190835283929843	.	.
chr1	9299496	9299995	chr1	9141617	9142116	Sntg1|chr1:9141617-9142116	0.168679642304435	.	.
chr1	9299496	9299995	chr1	9248389	9248888	Sntg1|chr1:9248389-9248888	0.179554801462385	.	.
chr1	9545042	9545541	chr1	9437604	9438103	Rrs1|chr1:9437604-9438103	0.168602678806772	.	.
chr1	9545042	9545541	chr1	9848033	9848532	Rrs1|chr1:9848033-9848532	0.167910306837137	.	.
chr1	9600949	9601448	chr1	9298270	9298769	Vxn|chr1:9298270-9298769	0.165746235344961	.	.
chr1	9600949	9601448	chr1	9541113	9541612	Vxn|chr1:9541113-9541612	0.156134840290242	.	.
chr1	9600949	9601448	chr1	9564420	9564919	Vxn|chr1:9564420-9564919	0.288651584206547	.	.
chr1	9601474	9601973	chr1	9298270	9298769	Vxn|chr1:9298270-9298769	0.253007716330784	.	.
chr1	9601474	9601973	chr1	9564420	9564919	Vxn|chr1:9564420-9564919	0.221182896237788	.	.
chr1	9601474	9601973	chr1	9573148	9573647	Vxn|chr1:9573148-9573647	0.177016777797934	.	.
chr1	9630962	9631461	chr1	9437604	9438103	2610203C22Rik|chr1:9437604-9438103	0.248625958496411	.	.
chr1	9630962	9631461	chr1	9541113	9541612	2610203C22Rik|chr1:9541113-9541612	0.21946089984446	.	.
chr1	9630962	9631461	chr1	9848033	9848532	2610203C22Rik|chr1:9848033-9848532	0.167991923081744	.	.
chr1	9700259	9700758	chr1	9573148	9573647	Mybl1|chr1:9573148-9573647	0.268089341729248	.	.
chr1	9747574	9748073	chr1	9564420	9564919	1700034P13Rik|chr1:9564420-9564919	0.189154616283367	.	.
chr1	9747574	9748073	chr1	9564420	9564919	Vcpip1|chr1:9564420-9564919	0.189154616283367	.	.
chr1	9748256	9748755	chr1	9573148	9573647	1700034P13Rik|chr1:9573148-9573647	0.239984302621134	.	.
chr1	9748256	9748755	chr1	9573148	9573647	Vcpip1|chr1:9573148-9573647	0.239984302621134	.	.
chr1	9908384	9908883	chr1	9848033	9848532	Mcmdc2|chr1:9848033-9848532	0.174442184333447	.	.
chr1	9908384	9908883	chr1	9848581	9849080	Mcmdc2|chr1:9848581-9849080	0.152611124311735	.	.
chr1	10008928	10009427	chr1	10089475	10089974	Ppp1r42|chr1:10089475-10089974	0.270764755057662	.	.
chr1	10008928	10009427	chr1	10116494	10116993	Ppp1r42|chr1:10116494-10116993	0.29736943423526	.	.
chr1	10008928	10009427	chr1	10337552	10338051	Ppp1r42|chr1:10337552-10338051	0.227972246113239	.	.
chr1	10037697	10038196	chr1	10429834	10430333	Cops5|chr1:10429834-10430333	0.234408627545518	.	.
chr1	10037697	10038196	chr1	10429834	10430333	Cspp1|chr1:10429834-10430333	0.234408627545518	.	.
chr1	10232855	10233354	chr1	10039501	10040000	Arfgef1|chr1:10039501-10040000	0.409431108286933	.	.
chr1	10993243	10993742	chr1	10596332	10596831	Prex2|chr1:10596332-10596831	0.171491212180374	.	.
chr1	10993243	10993742	chr1	10877384	10877883	Prex2|chr1:10877384-10877883	0.192340079775731	.	.
chr1	10993243	10993742	chr1	11018594	11019093	Prex2|chr1:11018594-11019093	0.195312593290663	.	.
chr1	10993772	10994271	chr1	10835602	10836101	Prex2|chr1:10835602-10836101	0.351252122190707	.	.
chr1	10993772	10994271	chr1	10943346	10943845	Prex2|chr1:10943346-10943845	0.397716948718474	.	.
chr1	10993772	10994271	chr1	11018594	11019093	Prex2|chr1:11018594-11019093	0.387335305868781	.	.
chr1	11413910	11414409	chr1	11632830	11633329	A830018L16Rik|chr1:11632830-11633329	0.239326386868444	.	.
chr1	13588843	13589342	chr1	13649569	13650068	Tram1|chr1:13649569-13650068	0.157643086790722	.	.
chr1	13589563	13590062	chr1	13607816	13608315	Tram1|chr1:13607816-13608315	0.230362308522568	.	.
chr1	13659706	13660205	chr1	13706254	13706753	Lactb2|chr1:13706254-13706753	0.237492706844083	.	.
chr1	13660314	13660813	chr1	13561529	13562028	Lactb2|chr1:13561529-13562028	0.218360042828774	.	.
chr1	13660314	13660813	chr1	13784344	13784843	Lactb2|chr1:13784344-13784843	0.287073316820341	.	.
chr1	13660314	13660813	chr1	13789111	13789610	Lactb2|chr1:13789111-13789610	0.23504335641831	.	.
chr1	14309549	14310048	chr1	14150554	14151053	Eya1|chr1:14150554-14151053	0.289411847787755	.	.
chr1	14309549	14310048	chr1	14151073	14151572	Eya1|chr1:14151073-14151572	0.219682700153089	.	.
chr1	14309549	14310048	chr1	14181453	14181952	Eya1|chr1:14181453-14181952	0.205251450398976	.	.
chr1	14309549	14310048	chr1	14268065	14268564	Eya1|chr1:14268065-14268564	0.285189963974924	.	.
chr1	14309549	14310048	chr1	14422809	14423308	Eya1|chr1:14422809-14423308	0.207495637232602	.	.
chr1	14309549	14310048	chr1	14635842	14636341	Eya1|chr1:14635842-14636341	0.251777129219785	.	.
chr1	14918622	14919121	chr1	14980277	14980776	Trpa1|chr1:14980277-14980776	0.262521914555141	.	.
chr1	15286608	15287107	chr1	15307562	15308061	Kcnb2|chr1:15307562-15308061	0.562140268053961	.	.
chr1	15286608	15287107	chr1	15446645	15447144	Kcnb2|chr1:15446645-15447144	0.230858991056753	.	.
chr1	15805340	15805839	chr1	15875005	15875504	Terf1|chr1:15875005-15875504	0.158232618728037	.	.
chr1	15805340	15805839	chr1	16235860	16236359	Terf1|chr1:16235860-16236359	0.255248385493262	.	.
chr1	15805340	15805839	chr1	16236428	16236927	Terf1|chr1:16236428-16236927	0.30053443256879	.	.
chr1	15892493	15892992	chr1	15875005	15875504	Sbspon|chr1:15875005-15875504	0.333072804696167	.	.
chr1	15892493	15892992	chr1	15990959	15991458	Sbspon|chr1:15990959-15991458	0.38397045548221	.	.
chr1	16103947	16104446	chr1	15875005	15875504	Rpl7|chr1:15875005-15875504	0.358155859017304	.	.
chr1	16103947	16104446	chr1	15990959	15991458	Rpl7|chr1:15990959-15991458	0.201338911265124	.	.
chr1	16103947	16104446	chr1	15991489	15991988	Rpl7|chr1:15991489-15991988	0.234121957162951	.	.
chr1	16103947	16104446	chr1	16229492	16229991	Rpl7|chr1:16229492-16229991	0.171880403475454	.	.
chr1	16104453	16104952	chr1	15875005	15875504	Rpl7|chr1:15875005-15875504	0.211873554060716	.	.
chr1	16104453	16104952	chr1	15990959	15991458	Rpl7|chr1:15990959-15991458	0.149433524734793	.	.
chr1	16104999	16105498	chr1	15993491	15993990	Rdh10|chr1:15993491-15993990	0.284418436737731	.	.
chr1	16104999	16105498	chr1	15993491	15993990	Rpl7|chr1:15993491-15993990	0.284418436737731	.	.
chr1	16105563	16106062	chr1	16236428	16236927	Rdh10|chr1:16236428-16236927	0.246751314251345	.	.
chr1	16519035	16519534	chr1	16798252	16798751	Stau2|chr1:16798252-16798751	0.40299821618394	.	.
chr1	16519761	16520260	chr1	16798252	16798751	Stau2|chr1:16798252-16798751	0.258029945982398	.	.
chr1	16619102	16619601	chr1	16798252	16798751	Ube2w|chr1:16798252-16798751	0.148492386616817	.	.
chr1	16656744	16657243	chr1	16798252	16798751	D030040B21Rik|chr1:16798252-16798751	0.160919832746054	.	.
chr1	16656744	16657243	chr1	16798252	16798751	Eloc|chr1:16798252-16798751	0.160919832746054	.	.
chr1	17097665	17098164	chr1	17123369	17123868	Jph1|chr1:17123369-17123868	0.196622238335979	.	.
chr1	17727070	17727569	chr1	17980561	17981060	Crispld1|chr1:17980561-17981060	0.287501057263316	.	.
chr1	17727070	17727569	chr1	17980561	17981060	Gm16070|chr1:17980561-17981060	0.287501057263316	.	.
chr1	17727608	17728107	chr1	17838342	17838841	Crispld1|chr1:17838342-17838841	0.173743300020029	.	.
chr1	17727608	17728107	chr1	17838342	17838841	Gm16070|chr1:17838342-17838841	0.173743300020029	.	.
chr1	17727608	17728107	chr1	17980561	17981060	Crispld1|chr1:17980561-17981060	0.232967437848711	.	.
chr1	17727608	17728107	chr1	17980561	17981060	Gm16070|chr1:17980561-17981060	0.232967437848711	.	.
chr1	18057998	18058497	chr1	17838342	17838841	Gm28756|chr1:17838342-17838841	0.213088041707436	.	.
chr1	18057998	18058497	chr1	17974442	17974941	Gm28756|chr1:17974442-17974941	0.316464433842626	.	.
chr1	18058553	18059052	chr1	17974442	17974941	Gm28756|chr1:17974442-17974941	0.256215715871715	.	.
chr1	20820187	20820686	chr1	20612697	20613196	Mcm3|chr1:20612697-20613196	0.208508444057852	.	.
chr1	20890311	20890810	chr1	20612697	20613196	6720483E21Rik|chr1:20612697-20613196	0.236760821139081	.	.
chr1	20890311	20890810	chr1	20612697	20613196	Paqr8|chr1:20612697-20613196	0.236760821139081	.	.
chr1	20890311	20890810	chr1	20882999	20883498	6720483E21Rik|chr1:20882999-20883498	0.229203397381482	.	.
chr1	20890311	20890810	chr1	20882999	20883498	Paqr8|chr1:20882999-20883498	0.229203397381482	.	.
chr1	20890857	20891356	chr1	20759760	20760259	6720483E21Rik|chr1:20759760-20760259	0.204421175635009	.	.
chr1	20890857	20891356	chr1	20759760	20760259	Paqr8|chr1:20759760-20760259	0.204421175635009	.	.
chr1	20951400	20951899	chr1	20612697	20613196	Efhc1|chr1:20612697-20613196	0.286290054330392	.	.
chr1	20951400	20951899	chr1	20612697	20613196	Efhc1|chr1:20612697-20613196	0.286290054330393	.	.
chr1	20951400	20951899	chr1	20941260	20941759	Efhc1|chr1:20941260-20941759	0.205487991856728	.	.
chr1	22805771	22806270	chr1	23140485	23140984	Rims1|chr1:23140485-23140984	0.292814479244744	.	.
chr1	24586286	24586785	chr1	24633681	24634180	Col19a1|chr1:24633681-24634180	0.170396302834476	.	.
chr1	24587149	24587648	chr1	24633681	24634180	Col19a1|chr1:24633681-24634180	0.155043671000549	.	.
chr1	24678265	24678764	chr1	24611656	24612155	Lmbrd1|chr1:24611656-24612155	0.222257134796757	.	.
chr1	24678265	24678764	chr1	24613347	24613846	Lmbrd1|chr1:24613347-24613846	0.187471264594382	.	.
chr1	24678265	24678764	chr1	24614093	24614592	Lmbrd1|chr1:24614093-24614592	0.236791118253253	.	.
chr1	24678265	24678764	chr1	24614797	24615296	Lmbrd1|chr1:24614797-24615296	0.233488877675339	.	.
chr1	24678265	24678764	chr1	24615721	24616220	Lmbrd1|chr1:24615721-24616220	0.293938417982715	.	.
chr1	30719264	30719763	chr1	30718559	30719058	Gm9898|chr1:30718559-30719058	0.378277216238	.	.
chr1	30720698	30721197	chr1	30366936	30367435	Gm9898|chr1:30366936-30367435	0.286334507070697	.	.
chr1	30720698	30721197	chr1	30718559	30719058	Gm9898|chr1:30718559-30719058	0.554056630821054	.	.
chr1	30720698	30721197	chr1	30772768	30773267	Gm9898|chr1:30772768-30773267	0.150275015043387	.	.
chr1	30872795	30873294	chr1	30503190	30503689	Phf3|chr1:30503190-30503689	0.343530239501799	.	.
chr1	30872795	30873294	chr1	30584783	30585282	Phf3|chr1:30584783-30585282	0.150382472756451	.	.
chr1	30872795	30873294	chr1	30683990	30684489	Phf3|chr1:30683990-30684489	0.20487593958055	.	.
chr1	30872795	30873294	chr1	30700382	30700881	Phf3|chr1:30700382-30700881	0.151403100339523	.	.
chr1	30872795	30873294	chr1	30718559	30719058	Phf3|chr1:30718559-30719058	0.159428361682279	.	.
chr1	30872795	30873294	chr1	30740784	30741283	Phf3|chr1:30740784-30741283	0.177756993246983	.	.
chr1	30873430	30873929	chr1	30503190	30503689	Phf3|chr1:30503190-30503689	0.267953444178923	.	.
chr1	30873430	30873929	chr1	30683990	30684489	Phf3|chr1:30683990-30684489	0.222753364191873	.	.
chr1	30949080	30949579	chr1	30503190	30503689	Ptp4a1|chr1:30503190-30503689	0.185099788005261	.	.
chr1	30949080	30949579	chr1	30519086	30519585	Ptp4a1|chr1:30519086-30519585	0.185615915806962	.	.
chr1	30949080	30949579	chr1	30740784	30741283	Ptp4a1|chr1:30740784-30741283	0.195306099310088	.	.
chr1	30949582	30950081	chr1	30503190	30503689	Ptp4a1|chr1:30503190-30503689	0.306376951577033	.	.
chr1	30949582	30950081	chr1	30683990	30684489	Ptp4a1|chr1:30683990-30684489	0.151894173859645	.	.
chr1	30949582	30950081	chr1	30740784	30741283	Ptp4a1|chr1:30740784-30741283	0.161104585011724	.	.
chr1	34439491	34439990	chr1	34434650	34435149	Ccdc115|chr1:34434650-34435149	0.314220385874464	.	.
chr1	34439491	34439990	chr1	34434650	34435149	Imp4|chr1:34434650-34435149	0.314220385874464	.	.
chr1	34459438	34459937	chr1	34583679	34584178	Ptpn18|chr1:34583679-34584178	0.181107785565727	.	.
chr1	34459438	34459937	chr1	34642414	34642913	Ptpn18|chr1:34642414-34642913	0.194339167109614	.	.
chr1	34459438	34459937	chr1	34738307	34738806	Ptpn18|chr1:34738307-34738806	0.163586548984315	.	.
chr1	34485782	34486281	chr1	34434650	34435149	4930568A12Rik|chr1:34434650-34435149	0.186000389279919	.	.
chr1	34579442	34579941	chr1	34389546	34390045	1700101I19Rik|chr1:34389546-34390045	0.198757610991197	.	.
chr1	34579442	34579941	chr1	34389546	34390045	Amer3|chr1:34389546-34390045	0.198757610991197	.	.
chr1	34579442	34579941	chr1	34602327	34602826	1700101I19Rik|chr1:34602327-34602826	0.393252815217158	.	.
chr1	34579442	34579941	chr1	34602327	34602826	Amer3|chr1:34602327-34602826	0.393252815217158	.	.
chr1	34677895	34678394	chr1	34409815	34410314	Arhgef4|chr1:34409815-34410314	0.162673403369031	.	.
chr1	34677895	34678394	chr1	34602327	34602826	Arhgef4|chr1:34602327-34602826	0.171550216623789	.	.
chr1	37540864	37541363	chr1	37551106	37551605	Mgat4a|chr1:37551106-37551605	0.296312088299107	.	.
chr1	37719678	37720177	chr1	37551106	37551605	2010300C02Rik|chr1:37551106-37551605	0.496948547041792	.	.
chr1	37719678	37720177	chr1	37600786	37601285	2010300C02Rik|chr1:37600786-37601285	0.1542304222263	.	.
chr1	37719678	37720177	chr1	37698784	37699283	2010300C02Rik|chr1:37698784-37699283	0.47607497195012	.	.
chr1	37864699	37865198	chr1	37551106	37551605	Gm26805|chr1:37551106-37551605	0.231809878080207	.	.
chr1	37865263	37865762	chr1	37551106	37551605	Gm26805|chr1:37551106-37551605	0.327181209399934	.	.
chr1	37865263	37865762	chr1	37551106	37551605	Tsga10|chr1:37551106-37551605	0.327181209399934	.	.
chr1	37865263	37865762	chr1	37600786	37601285	Gm26805|chr1:37600786-37601285	0.350841373172392	.	.
chr1	37865263	37865762	chr1	37600786	37601285	Tsga10|chr1:37600786-37601285	0.350841373172392	.	.
chr1	37865263	37865762	chr1	37639092	37639591	Gm26805|chr1:37639092-37639591	0.30838623308612	.	.
chr1	37865263	37865762	chr1	37639092	37639591	Tsga10|chr1:37639092-37639591	0.30838623308612	.	.
chr1	37871955	37872454	chr1	37698784	37699283	Lipt1|chr1:37698784-37699283	0.170529841518037	.	.
chr1	37871955	37872454	chr1	37872597	37873096	Lipt1|chr1:37872597-37873096	0.156438444960795	.	.
chr1	37871955	37872454	chr1	37959295	37959794	Lipt1|chr1:37959295-37959794	0.230638847292497	.	.
chr1	40790447	40790946	chr1	41152509	41153008	Mfsd9|chr1:41152509-41153008	0.157264479504272	.	.
chr1	44102213	44102712	chr1	44064570	44065069	Tex30|chr1:44064570-44065069	0.17798320547191	.	.
chr1	44118638	44119137	chr1	44064570	44065069	Bivm|chr1:44064570-44065069	0.241601731875069	.	.
chr1	44118638	44119137	chr1	44064570	44065069	Poglut2|chr1:44064570-44065069	0.241601731875069	.	.
chr1	44119663	44120162	chr1	44459127	44459626	Bivm|chr1:44459127-44459626	0.177220861489071	.	.
chr1	44147693	44148192	chr1	44041766	44042265	Ercc5|chr1:44041766-44042265	0.181328723858203	.	.
chr1	44551396	44551895	chr1	44675677	44676176	Gulp1|chr1:44675677-44676176	0.366829581065617	.	.
chr1	44552204	44552703	chr1	44624225	44624724	Gulp1|chr1:44624225-44624724	0.187532835077427	.	.
chr1	44552204	44552703	chr1	44675677	44676176	Gulp1|chr1:44675677-44676176	0.387742177164821	.	.
chr1	45795197	45795696	chr1	46067115	46067614	Wdr75|chr1:46067115-46067614	0.30653007463571	.	.
chr1	46065930	46066429	chr1	45837607	45838106	Dnah7b|chr1:45837607-45838106	0.381970393008	.	.
chr1	46066566	46067065	chr1	45766100	45766599	Dnah7b|chr1:45766100-45766599	0.188396094890653	.	.
chr1	46066566	46067065	chr1	46067115	46067614	Dnah7b|chr1:46067115-46067614	0.376058355947726	.	.
chr1	46066566	46067065	chr1	46067115	46067614	Dnah7b|chr1:46067115-46067614	0.376058355947727	.	.
chr1	46425176	46425675	chr1	46580384	46580883	Dnah7c|chr1:46580384-46580883	0.227339054996803	.	.
chr1	52817513	52818012	chr1	52800230	52800729	Inpp1|chr1:52800230-52800729	0.252969654489806	.	.
chr1	52817513	52818012	chr1	52951458	52951957	Inpp1|chr1:52951458-52951957	0.226939178708457	.	.
chr1	52844734	52845233	chr1	52903002	52903501	Hibch|chr1:52903002-52903501	0.404062080626054	.	.
chr1	52844734	52845233	chr1	52951973	52952472	Hibch|chr1:52951973-52952472	0.159032799889853	.	.
chr1	52844734	52845233	chr1	52952486	52952985	Hibch|chr1:52952486-52952985	0.230708973983281	.	.
chr1	52844734	52845233	chr1	52953081	52953580	Hibch|chr1:52953081-52953580	0.206269601341651	.	.
chr1	53020017	53020516	chr1	52799343	52799842	1700019D03Rik|chr1:52799343-52799842	0.182478333502819	.	.
chr1	53020017	53020516	chr1	52903002	52903501	1700019D03Rik|chr1:52903002-52903501	0.354518140114982	.	.
chr1	53020017	53020516	chr1	52918307	52918806	1700019D03Rik|chr1:52918307-52918806	0.259862947823069	.	.
chr1	53020017	53020516	chr1	52951458	52951957	1700019D03Rik|chr1:52951458-52951957	0.26647938682695	.	.
chr1	53020017	53020516	chr1	52951973	52952472	1700019D03Rik|chr1:52951973-52952472	0.202937722728287	.	.
chr1	53020017	53020516	chr1	52953081	52953580	1700019D03Rik|chr1:52953081-52953580	0.350187353584254	.	.
chr1	53313399	53313898	chr1	53053006	53053505	Osgepl1|chr1:53053006-53053505	0.22005230243979	.	.
chr1	54194329	54194828	chr1	54046337	54046836	Hecw2|chr1:54046337-54046836	0.224978253431754	.	.
chr1	54194947	54195446	chr1	54385399	54385898	Hecw2|chr1:54385399-54385898	0.27808445888767	.	.
chr1	54250459	54250958	chr1	54614925	54615424	Ccdc150|chr1:54614925-54615424	0.161880503055071	.	.
chr1	54438767	54439266	chr1	54578469	54578968	Gtf3c3|chr1:54578469-54578968	0.156606371778689	.	.
chr1	55087395	55087894	chr1	55383081	55383580	Hspd1|chr1:55383081-55383580	0.213456718584647	.	.
chr1	55087395	55087894	chr1	55383081	55383580	Hspe1|chr1:55383081-55383580	0.213456718584647	.	.
chr1	55087908	55088407	chr1	55383081	55383580	Hspd1|chr1:55383081-55383580	0.414516821640171	.	.
chr1	55087908	55088407	chr1	55383081	55383580	Hspe1|chr1:55383081-55383580	0.414516821640171	.	.
chr1	55405572	55406071	chr1	55192060	55192559	Plcl1|chr1:55192060-55192559	0.200239870076877	.	.
chr1	55405572	55406071	chr1	55383081	55383580	Plcl1|chr1:55383081-55383580	0.206243160582108	.	.
chr1	56972152	56972651	chr1	56972961	56973460	9130024F11Rik|chr1:56972961-56973460	0.333840781802966	.	.
chr1	57377374	57377873	chr1	57174262	57174761	1700066M21Rik|chr1:57174262-57174761	0.283635603133157	.	.
chr1	57377374	57377873	chr1	57174262	57174761	4930558J18Rik|chr1:57174262-57174761	0.283635603133157	.	.
chr1	57377374	57377873	chr1	57436393	57436892	1700066M21Rik|chr1:57436393-57436892	0.201444454578637	.	.
chr1	57377374	57377873	chr1	57436393	57436892	4930558J18Rik|chr1:57436393-57436892	0.201444454578637	.	.
chr1	57377374	57377873	chr1	57489762	57490261	1700066M21Rik|chr1:57489762-57490261	0.212029555769206	.	.
chr1	57377374	57377873	chr1	57489762	57490261	4930558J18Rik|chr1:57489762-57490261	0.212029555769206	.	.
chr1	57377988	57378487	chr1	57296198	57296697	1700066M21Rik|chr1:57296198-57296697	0.214474976753975	.	.
chr1	57377988	57378487	chr1	57296198	57296697	4930558J18Rik|chr1:57296198-57296697	0.214474976753975	.	.
chr1	57406257	57406756	chr1	57174262	57174761	Maip1|chr1:57174262-57174761	0.314381768369056	.	.
chr1	57406257	57406756	chr1	57174262	57174761	Tyw5|chr1:57174262-57174761	0.314381768369056	.	.
chr1	57406257	57406756	chr1	57489762	57490261	Maip1|chr1:57489762-57490261	0.214729437904419	.	.
chr1	57406257	57406756	chr1	57489762	57490261	Tyw5|chr1:57489762-57490261	0.214729437904419	.	.
chr1	58392105	58392604	chr1	58652543	58653042	Bzw1|chr1:58652543-58653042	0.15707938424186	.	.
chr1	58392105	58392604	chr1	58746853	58747352	Bzw1|chr1:58746853-58747352	0.216497426681197	.	.
chr1	58392818	58393317	chr1	58422814	58423313	Bzw1|chr1:58422814-58423313	0.256784586287211	.	.
chr1	58392818	58393317	chr1	58746853	58747352	Bzw1|chr1:58746853-58747352	0.235338720274515	.	.
chr1	58423825	58424324	chr1	58422814	58423313	Clk1|chr1:58422814-58423313	0.168854074324667	.	.
chr1	58423825	58424324	chr1	58652543	58653042	Clk1|chr1:58652543-58653042	0.213259537717962	.	.
chr1	58445384	58445883	chr1	58288015	58288514	Nif3l1|chr1:58288015-58288514	0.327837798773671	.	.
chr1	58445384	58445883	chr1	58288015	58288514	Ppil3|chr1:58288015-58288514	0.327837798773671	.	.
chr1	58504734	58505233	chr1	58422814	58423313	Gm15834|chr1:58422814-58423313	0.276415106468288	.	.
chr1	58504734	58505233	chr1	58422814	58423313	Orc2|chr1:58422814-58423313	0.276415106468288	.	.
chr1	58504734	58505233	chr1	58746853	58747352	Gm15834|chr1:58746853-58747352	0.149266232884324	.	.
chr1	58504734	58505233	chr1	58746853	58747352	Orc2|chr1:58746853-58747352	0.149266232884324	.	.
chr1	58586034	58586533	chr1	58652543	58653042	Fam126b|chr1:58652543-58653042	0.356550356185607	.	.
chr1	58586034	58586533	chr1	58652543	58653042	Ndufb3|chr1:58652543-58653042	0.356550356185607	.	.
chr1	58586034	58586533	chr1	58959005	58959504	Fam126b|chr1:58959005-58959504	0.238635037704242	.	.
chr1	58586034	58586533	chr1	58959005	58959504	Ndufb3|chr1:58959005-58959504	0.238635037704242	.	.
chr1	58710970	58711469	chr1	58288015	58288514	Cflar|chr1:58288015-58288514	0.229785371366548	.	.
chr1	58710970	58711469	chr1	58422814	58423313	Cflar|chr1:58422814-58423313	0.169068116585518	.	.
chr1	58710970	58711469	chr1	58652543	58653042	Cflar|chr1:58652543-58653042	0.27446338343009	.	.
chr1	58711489	58711988	chr1	58271090	58271589	Cflar|chr1:58271090-58271589	0.178509670931857	.	.
chr1	58711489	58711988	chr1	58296260	58296759	Cflar|chr1:58296260-58296759	0.148060052886218	.	.
chr1	58711489	58711988	chr1	58422814	58423313	Cflar|chr1:58422814-58423313	0.200828428205758	.	.
chr1	58972763	58973262	chr1	59247600	59248099	Stradb|chr1:59247600-59248099	0.193960502824917	.	.
chr1	58972763	58973262	chr1	59247600	59248099	Trak2|chr1:59247600-59248099	0.193960502824917	.	.
chr1	58973284	58973783	chr1	58652543	58653042	Stradb|chr1:58652543-58653042	0.174402642650635	.	.
chr1	58973284	58973783	chr1	58652543	58653042	Trak2|chr1:58652543-58653042	0.174402642650635	.	.
chr1	59119578	59120077	chr1	59247600	59248099	G730003C15Rik|chr1:59247600-59248099	0.1667488630501	.	.
chr1	59119578	59120077	chr1	59247600	59248099	Tmem237|chr1:59247600-59248099	0.1667488630501	.	.
chr1	59237006	59237505	chr1	58959005	58959504	Als2|chr1:58959005-58959504	0.175974102449979	.	.
chr1	59912662	59913161	chr1	60158400	60158899	Fam117b|chr1:60158400-60158899	0.214648530743407	.	.
chr1	59913211	59913710	chr1	60158400	60158899	Fam117b|chr1:60158400-60158899	0.24223726464496	.	.
chr1	65122893	65123392	chr1	65046378	65046877	D630023F18Rik|chr1:65046378-65046877	0.297021768224661	.	.
chr1	65186396	65186895	chr1	65046378	65046877	Idh1|chr1:65046378-65046877	0.156274959321397	.	.
chr1	65186396	65186895	chr1	65046378	65046877	Pikfyve|chr1:65046378-65046877	0.156274959321397	.	.
chr1	65186396	65186895	chr1	65129584	65130083	Idh1|chr1:65129584-65130083	0.205790022229078	.	.
chr1	65186396	65186895	chr1	65129584	65130083	Pikfyve|chr1:65129584-65130083	0.205790022229078	.	.
chr1	65186396	65186895	chr1	65178123	65178622	Idh1|chr1:65178123-65178622	0.15570668763619	.	.
chr1	65186396	65186895	chr1	65178123	65178622	Pikfyve|chr1:65178123-65178622	0.15570668763619	.	.
chr1	65186396	65186895	chr1	65179041	65179540	Idh1|chr1:65179041-65179540	0.289785333641124	.	.
chr1	65186396	65186895	chr1	65179041	65179540	Pikfyve|chr1:65179041-65179540	0.289785333641124	.	.
chr1	65282716	65283215	chr1	65129584	65130083	Pth2r|chr1:65129584-65130083	0.156222167804674	.	.
chr1	65925476	65925975	chr1	66228138	66228637	Crygf|chr1:66228138-66228637	0.183238565445672	.	.
chr1	66174880	66175379	chr1	66099767	66100266	Map2|chr1:66099767-66100266	0.165067022727379	.	.
chr1	66174880	66175379	chr1	66187006	66187505	Map2|chr1:66187006-66187505	0.183212984772743	.	.
chr1	66174880	66175379	chr1	66228138	66228637	Map2|chr1:66228138-66228637	0.239451560784198	.	.
chr1	69687151	69687650	chr1	69331656	69332155	Ikzf2|chr1:69331656-69332155	0.265988563387757	.	.
chr1	69687151	69687650	chr1	69996794	69997293	Ikzf2|chr1:69996794-69997293	0.228313933036558	.	.
chr1	69826647	69827146	chr1	69801330	69801829	Spag16|chr1:69801330-69801829	0.177993204498968	.	.
chr1	69826647	69827146	chr1	70223199	70223698	Spag16|chr1:70223199-70223698	0.29734153611717	.	.
chr1	70724978	70725477	chr1	70316336	70316835	Vwc2l|chr1:70316336-70316835	0.447088129405071	.	.
chr1	70724978	70725477	chr1	70592020	70592519	Vwc2l|chr1:70592020-70592519	0.498280283952565	.	.
chr1	70725497	70725996	chr1	70592020	70592519	Vwc2l|chr1:70592020-70592519	0.294082384742254	.	.
chr1	74505730	74506229	chr1	74750745	74751244	Cnot9|chr1:74750745-74751244	0.234163904151232	.	.
chr1	74505730	74506229	chr1	74784124	74784623	Cnot9|chr1:74784124-74784623	0.379928839879329	.	.
chr1	74505730	74506229	chr1	74858307	74858806	Cnot9|chr1:74858307-74858806	0.421359906927675	.	.
chr1	74505730	74506229	chr1	74948735	74949234	Cnot9|chr1:74948735-74949234	0.231589841736704	.	.
chr1	74542596	74543095	chr1	74750037	74750536	Plcd4|chr1:74750037-74750536	0.219040005403408	.	.
chr1	74542596	74543095	chr1	74750745	74751244	Plcd4|chr1:74750745-74751244	0.291654854553822	.	.
chr1	74542596	74543095	chr1	74808065	74808564	Plcd4|chr1:74808065-74808564	0.20469902620184	.	.
chr1	74542596	74543095	chr1	74816731	74817230	Plcd4|chr1:74816731-74817230	0.333897767061682	.	.
chr1	74587962	74588461	chr1	74802933	74803432	Bcs1l|chr1:74802933-74803432	0.247923681267124	.	.
chr1	74587962	74588461	chr1	74802933	74803432	Zfp142|chr1:74802933-74803432	0.247923681267124	.	.
chr1	74587962	74588461	chr1	74858307	74858806	Bcs1l|chr1:74858307-74858806	0.255425385207134	.	.
chr1	74587962	74588461	chr1	74858307	74858806	Zfp142|chr1:74858307-74858806	0.255425385207134	.	.
chr1	74587962	74588461	chr1	74948735	74949234	Bcs1l|chr1:74948735-74949234	0.19432386886063	.	.
chr1	74587962	74588461	chr1	74948735	74949234	Zfp142|chr1:74948735-74949234	0.19432386886063	.	.
chr1	74601175	74601674	chr1	74802933	74803432	Rnf25|chr1:74802933-74803432	0.198610214030736	.	.
chr1	74601175	74601674	chr1	74802933	74803432	Stk36|chr1:74802933-74803432	0.198610214030736	.	.
chr1	74601175	74601674	chr1	74858307	74858806	Rnf25|chr1:74858307-74858806	0.207457483492041	.	.
chr1	74601175	74601674	chr1	74858307	74858806	Stk36|chr1:74858307-74858806	0.207457483492041	.	.
chr1	74661495	74661994	chr1	74802933	74803432	Ttll4|chr1:74802933-74803432	0.196272838396614	.	.
chr1	74661495	74661994	chr1	74817277	74817776	Ttll4|chr1:74817277-74817776	0.343963187582304	.	.
chr1	74854708	74855207	chr1	74750037	74750536	Cdk5r2|chr1:74750037-74750536	0.192165665697828	.	.
chr1	74854708	74855207	chr1	74750745	74751244	Cdk5r2|chr1:74750745-74751244	0.371214963377537	.	.
chr1	74854708	74855207	chr1	74806952	74807451	Cdk5r2|chr1:74806952-74807451	0.288647264713692	.	.
chr1	74854708	74855207	chr1	74808065	74808564	Cdk5r2|chr1:74808065-74808564	0.1781701020637	.	.
chr1	74854708	74855207	chr1	74816731	74817230	Cdk5r2|chr1:74816731-74817230	0.319289226940459	.	.
chr1	74854708	74855207	chr1	74880737	74881236	Cdk5r2|chr1:74880737-74881236	0.231367950450699	.	.
chr1	74854708	74855207	chr1	74926640	74927139	Cdk5r2|chr1:74926640-74927139	0.305399251182739	.	.
chr1	74854708	74855207	chr1	74948735	74949234	Cdk5r2|chr1:74948735-74949234	0.256350823862816	.	.
chr1	74854708	74855207	chr1	75024118	75024617	Cdk5r2|chr1:75024118-75024617	0.297876655929578	.	.
chr1	74854708	74855207	chr1	75024618	75025117	Cdk5r2|chr1:75024618-75025117	0.225391066443014	.	.
chr1	74854708	74855207	chr1	75244823	75245322	Cdk5r2|chr1:75244823-75245322	0.466581751867049	.	.
chr1	74854708	74855207	chr1	75244823	75245322	Cdk5r2|chr1:75244823-75245322	0.46658175186705	.	.
chr1	74935357	74935856	chr1	74750037	74750536	Cfap65|chr1:74750037-74750536	0.169380531177389	.	.
chr1	74935357	74935856	chr1	74806952	74807451	Cfap65|chr1:74806952-74807451	0.198360465794184	.	.
chr1	74935357	74935856	chr1	74808065	74808564	Cfap65|chr1:74808065-74808564	0.218018680749262	.	.
chr1	74935357	74935856	chr1	74964428	74964927	Cfap65|chr1:74964428-74964927	0.152522241693215	.	.
chr1	74935357	74935856	chr1	75001124	75001623	Cfap65|chr1:75001124-75001623	0.44274972607447	.	.
chr1	75124760	75125259	chr1	74880737	74881236	Nhej1|chr1:74880737-74881236	0.18325607704393	.	.
chr1	75124760	75125259	chr1	75382615	75383114	Nhej1|chr1:75382615-75383114	0.149825703610189	.	.
chr1	75124760	75125259	chr1	75399854	75400353	Nhej1|chr1:75399854-75400353	0.200661554799743	.	.
chr1	75124760	75125259	chr1	75413640	75414139	Nhej1|chr1:75413640-75414139	0.160471580934558	.	.
chr1	75142499	75142998	chr1	74750037	74750536	Cnppd1|chr1:74750037-74750536	0.174900148282358	.	.
chr1	75142499	75142998	chr1	74750037	74750536	Retreg2|chr1:74750037-74750536	0.174900148282358	.	.
chr1	75142499	75142998	chr1	74816731	74817230	Cnppd1|chr1:74816731-74817230	0.305287232026797	.	.
chr1	75142499	75142998	chr1	74816731	74817230	Retreg2|chr1:74816731-74817230	0.305287232026797	.	.
chr1	75142499	75142998	chr1	74858307	74858806	Cnppd1|chr1:74858307-74858806	0.152017855787736	.	.
chr1	75142499	75142998	chr1	74858307	74858806	Retreg2|chr1:74858307-74858806	0.152017855787736	.	.
chr1	75142499	75142998	chr1	75342805	75343304	Cnppd1|chr1:75342805-75343304	0.334676691340769	.	.
chr1	75142499	75142998	chr1	75342805	75343304	Retreg2|chr1:75342805-75343304	0.334676691340769	.	.
chr1	75142499	75142998	chr1	75381822	75382321	Cnppd1|chr1:75381822-75382321	0.203720686166451	.	.
chr1	75142499	75142998	chr1	75381822	75382321	Retreg2|chr1:75381822-75382321	0.203720686166451	.	.
chr1	75168424	75168923	chr1	74750745	74751244	Zfand2b|chr1:74750745-74751244	0.194084030210192	.	.
chr1	75168424	75168923	chr1	74802933	74803432	Zfand2b|chr1:74802933-74803432	0.181315949801	.	.
chr1	75168424	75168923	chr1	74816731	74817230	Zfand2b|chr1:74816731-74817230	0.37854563664717	.	.
chr1	75168424	75168923	chr1	74926640	74927139	Zfand2b|chr1:74926640-74927139	0.153424042278868	.	.
chr1	75168424	75168923	chr1	74948735	74949234	Zfand2b|chr1:74948735-74949234	0.173605484498359	.	.
chr1	75168424	75168923	chr1	75024118	75024617	Zfand2b|chr1:75024118-75024617	0.148777613188888	.	.
chr1	75168424	75168923	chr1	75024618	75025117	Zfand2b|chr1:75024618-75025117	0.224256343872099	.	.
chr1	75168424	75168923	chr1	75234571	75235070	Zfand2b|chr1:75234571-75235070	0.151893447107532	.	.
chr1	75168424	75168923	chr1	75244823	75245322	Zfand2b|chr1:75244823-75245322	0.360194710344752	.	.
chr1	75168424	75168923	chr1	75413640	75414139	Zfand2b|chr1:75413640-75414139	0.230382116362804	.	.
chr1	75168424	75168923	chr1	75445624	75446123	Zfand2b|chr1:75445624-75446123	0.334196168460552	.	.
chr1	75180079	75180578	chr1	74750037	74750536	Abcb6|chr1:74750037-74750536	0.231024464346562	.	.
chr1	75180079	75180578	chr1	74750745	74751244	Abcb6|chr1:74750745-74751244	0.394642215754875	.	.
chr1	75180079	75180578	chr1	74806444	74806943	Abcb6|chr1:74806444-74806943	0.250693193742687	.	.
chr1	75180079	75180578	chr1	74808065	74808564	Abcb6|chr1:74808065-74808564	0.356860743089494	.	.
chr1	75180079	75180578	chr1	75001124	75001623	Abcb6|chr1:75001124-75001623	0.248403470211324	.	.
chr1	75180079	75180578	chr1	75244823	75245322	Abcb6|chr1:75244823-75245322	0.28771953588793	.	.
chr1	75180079	75180578	chr1	75289342	75289841	Abcb6|chr1:75289342-75289841	0.205118892709691	.	.
chr1	75180079	75180578	chr1	75445624	75446123	Abcb6|chr1:75445624-75446123	0.293348944784826	.	.
chr1	75191753	75192252	chr1	74750037	74750536	Ankzf1|chr1:74750037-74750536	0.207410631190464	.	.
chr1	75191753	75192252	chr1	74750037	74750536	Atg9a|chr1:74750037-74750536	0.207410631190464	.	.
chr1	75191753	75192252	chr1	74750745	74751244	Ankzf1|chr1:74750745-74751244	0.464209165221227	.	.
chr1	75191753	75192252	chr1	74750745	74751244	Atg9a|chr1:74750745-74751244	0.464209165221227	.	.
chr1	75191753	75192252	chr1	74808065	74808564	Ankzf1|chr1:74808065-74808564	0.19436000947996	.	.
chr1	75191753	75192252	chr1	74808065	74808564	Atg9a|chr1:74808065-74808564	0.19436000947996	.	.
chr1	75191753	75192252	chr1	74816731	74817230	Ankzf1|chr1:74816731-74817230	0.265673043660784	.	.
chr1	75191753	75192252	chr1	74816731	74817230	Atg9a|chr1:74816731-74817230	0.265673043660784	.	.
chr1	75191753	75192252	chr1	74880737	74881236	Ankzf1|chr1:74880737-74881236	0.219139091670978	.	.
chr1	75191753	75192252	chr1	74880737	74881236	Atg9a|chr1:74880737-74881236	0.219139091670978	.	.
chr1	75191753	75192252	chr1	74926640	74927139	Ankzf1|chr1:74926640-74927139	0.273958310926009	.	.
chr1	75191753	75192252	chr1	74926640	74927139	Atg9a|chr1:74926640-74927139	0.273958310926009	.	.
chr1	75191753	75192252	chr1	74948735	74949234	Ankzf1|chr1:74948735-74949234	0.157772975967466	.	.
chr1	75191753	75192252	chr1	74948735	74949234	Atg9a|chr1:74948735-74949234	0.157772975967466	.	.
chr1	75191753	75192252	chr1	75024118	75024617	Ankzf1|chr1:75024118-75024617	0.185798329699955	.	.
chr1	75191753	75192252	chr1	75024118	75024617	Atg9a|chr1:75024118-75024617	0.185798329699955	.	.
chr1	75191753	75192252	chr1	75244823	75245322	Ankzf1|chr1:75244823-75245322	0.259793914396561	.	.
chr1	75191753	75192252	chr1	75244823	75245322	Atg9a|chr1:75244823-75245322	0.259793914396561	.	.
chr1	75191753	75192252	chr1	75289342	75289841	Ankzf1|chr1:75289342-75289841	0.148203656469179	.	.
chr1	75191753	75192252	chr1	75289342	75289841	Atg9a|chr1:75289342-75289841	0.148203656469179	.	.
chr1	75191753	75192252	chr1	75445624	75446123	Ankzf1|chr1:75445624-75446123	0.348528970667962	.	.
chr1	75191753	75192252	chr1	75445624	75446123	Atg9a|chr1:75445624-75446123	0.348528970667962	.	.
chr1	75192415	75192914	chr1	74794449	74794948	Ankzf1|chr1:74794449-74794948	0.316564812592226	.	.
chr1	75192415	75192914	chr1	74794449	74794948	Atg9a|chr1:74794449-74794948	0.316564812592226	.	.
chr1	75192415	75192914	chr1	74806444	74806943	Ankzf1|chr1:74806444-74806943	0.179906622497062	.	.
chr1	75192415	75192914	chr1	74806444	74806943	Atg9a|chr1:74806444-74806943	0.179906622497062	.	.
chr1	75192415	75192914	chr1	74882110	74882609	Ankzf1|chr1:74882110-74882609	0.195165400404326	.	.
chr1	75192415	75192914	chr1	74882110	74882609	Atg9a|chr1:74882110-74882609	0.195165400404326	.	.
chr1	75192415	75192914	chr1	75234571	75235070	Ankzf1|chr1:75234571-75235070	0.200947988246911	.	.
chr1	75192415	75192914	chr1	75234571	75235070	Atg9a|chr1:75234571-75235070	0.200947988246911	.	.
chr1	75192415	75192914	chr1	75244823	75245322	Ankzf1|chr1:75244823-75245322	0.152752173758396	.	.
chr1	75192415	75192914	chr1	75244823	75245322	Atg9a|chr1:75244823-75245322	0.152752173758396	.	.
chr1	75192415	75192914	chr1	75292766	75293265	Ankzf1|chr1:75292766-75293265	0.299046507735495	.	.
chr1	75192415	75192914	chr1	75292766	75293265	Atg9a|chr1:75292766-75293265	0.299046507735495	.	.
chr1	75192415	75192914	chr1	75370249	75370748	Ankzf1|chr1:75370249-75370748	0.225349183307247	.	.
chr1	75192415	75192914	chr1	75370249	75370748	Atg9a|chr1:75370249-75370748	0.225349183307247	.	.
chr1	75210546	75211045	chr1	74750037	74750536	Glb1l|chr1:74750037-74750536	0.215776919806033	.	.
chr1	75210546	75211045	chr1	74750037	74750536	Stk16|chr1:74750037-74750536	0.215776919806033	.	.
chr1	75210546	75211045	chr1	74794449	74794948	Glb1l|chr1:74794449-74794948	0.207395643161713	.	.
chr1	75210546	75211045	chr1	74794449	74794948	Stk16|chr1:74794449-74794948	0.207395643161713	.	.
chr1	75210546	75211045	chr1	74806444	74806943	Glb1l|chr1:74806444-74806943	0.231515266526904	.	.
chr1	75210546	75211045	chr1	74806444	74806943	Stk16|chr1:74806444-74806943	0.231515266526904	.	.
chr1	75210546	75211045	chr1	75381822	75382321	Glb1l|chr1:75381822-75382321	0.178531062521859	.	.
chr1	75210546	75211045	chr1	75381822	75382321	Stk16|chr1:75381822-75382321	0.178531062521859	.	.
chr1	75219086	75219585	chr1	74802933	74803432	Tuba4a|chr1:74802933-74803432	0.315141416222032	.	.
chr1	75219086	75219585	chr1	74817277	74817776	Tuba4a|chr1:74817277-74817776	0.169574231750597	.	.
chr1	75219086	75219585	chr1	74880737	74881236	Tuba4a|chr1:74880737-74881236	0.189510519498905	.	.
chr1	75219086	75219585	chr1	74948735	74949234	Tuba4a|chr1:74948735-74949234	0.168278070867698	.	.
chr1	75219086	75219585	chr1	75218312	75218811	Tuba4a|chr1:75218312-75218811	0.28607784625793	.	.
chr1	75219086	75219585	chr1	75218312	75218811	Tuba4a|chr1:75218312-75218811	0.286077846257931	.	.
chr1	75219086	75219585	chr1	75292766	75293265	Tuba4a|chr1:75292766-75293265	0.16918013989655	.	.
chr1	75219086	75219585	chr1	75337797	75338296	Tuba4a|chr1:75337797-75338296	0.303797327497647	.	.
chr1	75219086	75219585	chr1	75382615	75383114	Tuba4a|chr1:75382615-75383114	0.153222077321836	.	.
chr1	75219086	75219585	chr1	75413640	75414139	Tuba4a|chr1:75413640-75414139	0.207544809757907	.	.
chr1	75219086	75219585	chr1	75467494	75467993	Tuba4a|chr1:75467494-75467993	0.16740742029951	.	.
chr1	75236144	75236643	chr1	74926640	74927139	Dnajb2|chr1:74926640-74927139	0.174256275765351	.	.
chr1	75236144	75236643	chr1	74948735	74949234	Dnajb2|chr1:74948735-74949234	0.162944525340472	.	.
chr1	75236144	75236643	chr1	75244823	75245322	Dnajb2|chr1:75244823-75245322	0.220961832883762	.	.
chr1	75236144	75236643	chr1	75381822	75382321	Dnajb2|chr1:75381822-75382321	0.161942425519348	.	.
chr1	75236144	75236643	chr1	75382615	75383114	Dnajb2|chr1:75382615-75383114	0.188115244447472	.	.
chr1	75236144	75236643	chr1	75413640	75414139	Dnajb2|chr1:75413640-75414139	0.186168981822503	.	.
chr1	75236144	75236643	chr1	75467494	75467993	Dnajb2|chr1:75467494-75467993	0.183203448092126	.	.
chr1	75236144	75236643	chr1	75487302	75487801	Dnajb2|chr1:75487302-75487801	0.191800864869911	.	.
chr1	75236651	75237150	chr1	74816731	74817230	Dnajb2|chr1:74816731-74817230	0.165764734786131	.	.
chr1	75236651	75237150	chr1	74882110	74882609	Dnajb2|chr1:74882110-74882609	0.187309177768631	.	.
chr1	75236651	75237150	chr1	74926640	74927139	Dnajb2|chr1:74926640-74927139	0.255784006295648	.	.
chr1	75236651	75237150	chr1	74948735	74949234	Dnajb2|chr1:74948735-74949234	0.262395397568011	.	.
chr1	75236651	75237150	chr1	75024118	75024617	Dnajb2|chr1:75024118-75024617	0.175751557795079	.	.
chr1	75236651	75237150	chr1	75024618	75025117	Dnajb2|chr1:75024618-75025117	0.187272148141933	.	.
chr1	75236651	75237150	chr1	75244823	75245322	Dnajb2|chr1:75244823-75245322	0.221416049937282	.	.
chr1	75236651	75237150	chr1	75337797	75338296	Dnajb2|chr1:75337797-75338296	0.295008343461878	.	.
chr1	75236651	75237150	chr1	75381822	75382321	Dnajb2|chr1:75381822-75382321	0.216142369985632	.	.
chr1	75236651	75237150	chr1	75382615	75383114	Dnajb2|chr1:75382615-75383114	0.182860840568748	.	.
chr1	75236651	75237150	chr1	75413640	75414139	Dnajb2|chr1:75413640-75414139	0.201559387462842	.	.
chr1	75236651	75237150	chr1	75467494	75467993	Dnajb2|chr1:75467494-75467993	0.226475022965589	.	.
chr1	75236651	75237150	chr1	75495129	75495628	Dnajb2|chr1:75495129-75495628	0.177325514718651	.	.
chr1	75251521	75252020	chr1	75282920	75283419	Gm28294|chr1:75282920-75283419	0.173769094422779	.	.
chr1	75251521	75252020	chr1	75292766	75293265	Gm28294|chr1:75292766-75293265	0.153875832095218	.	.
chr1	75251521	75252020	chr1	75370249	75370748	Gm28294|chr1:75370249-75370748	0.176211942370703	.	.
chr1	75264008	75264507	chr1	75024118	75024617	Ptprn|chr1:75024118-75024617	0.236766242578537	.	.
chr1	75264008	75264507	chr1	75263237	75263736	Ptprn|chr1:75263237-75263736	0.160588597524157	.	.
chr1	75264008	75264507	chr1	75487834	75488333	Ptprn|chr1:75487834-75488333	0.257055068481678	.	.
chr1	75264008	75264507	chr1	75495129	75495628	Ptprn|chr1:75495129-75495628	0.250655396608229	.	.
chr1	75277375	75277874	chr1	75024618	75025117	Resp18|chr1:75024618-75025117	0.18370366964938	.	.
chr1	75277375	75277874	chr1	75337797	75338296	Resp18|chr1:75337797-75338296	0.254817023883216	.	.
chr1	75278167	75278666	chr1	75001124	75001623	Resp18|chr1:75001124-75001623	0.219262173846631	.	.
chr1	75278167	75278666	chr1	75234571	75235070	Resp18|chr1:75234571-75235070	0.157103109540635	.	.
chr1	75278167	75278666	chr1	75263237	75263736	Resp18|chr1:75263237-75263736	0.189173308652969	.	.
chr1	75278167	75278666	chr1	75381822	75382321	Resp18|chr1:75381822-75382321	0.191050957492547	.	.
chr1	75317346	75317845	chr1	75024118	75024617	Dnpep|chr1:75024118-75024617	0.275120036492457	.	.
chr1	75317346	75317845	chr1	75024618	75025117	Dnpep|chr1:75024618-75025117	0.371706481830639	.	.
chr1	75317346	75317845	chr1	75244823	75245322	Dnpep|chr1:75244823-75245322	0.213158317898529	.	.
chr1	75317346	75317845	chr1	75342805	75343304	Dnpep|chr1:75342805-75343304	0.167239233205354	.	.
chr1	75435709	75436208	chr1	75024118	75024617	Gmppa|chr1:75024118-75024617	0.301778489790081	.	.
chr1	75435709	75436208	chr1	75024618	75025117	Gmppa|chr1:75024618-75025117	0.182328265823217	.	.
chr1	75435709	75436208	chr1	75382615	75383114	Gmppa|chr1:75382615-75383114	0.167070727585448	.	.
chr1	75435709	75436208	chr1	75495129	75495628	Gmppa|chr1:75495129-75495628	0.255363226643152	.	.
chr1	75479156	75479655	chr1	75289342	75289841	Chpf|chr1:75289342-75289841	0.193407537041597	.	.
chr1	75479156	75479655	chr1	75289342	75289841	Tmem198|chr1:75289342-75289841	0.193407537041597	.	.
chr1	75479156	75479655	chr1	75381822	75382321	Chpf|chr1:75381822-75382321	0.152263076341199	.	.
chr1	75479156	75479655	chr1	75381822	75382321	Tmem198|chr1:75381822-75382321	0.152263076341199	.	.
chr1	75479156	75479655	chr1	75487302	75487801	Chpf|chr1:75487302-75487801	0.167872707117172	.	.
chr1	75479156	75479655	chr1	75487302	75487801	Tmem198|chr1:75487302-75487801	0.167872707117172	.	.
chr1	75505376	75505875	chr1	75588323	75588822	Obsl1|chr1:75588323-75588822	0.280330650774118	.	.
chr1	75505376	75505875	chr1	75812571	75813070	Obsl1|chr1:75812571-75813070	0.239348928963339	.	.
chr1	75521240	75521739	chr1	75587715	75588214	Stk11ip|chr1:75587715-75588214	0.163199466247379	.	.
chr1	75521240	75521739	chr1	75588323	75588822	Stk11ip|chr1:75588323-75588822	0.254441655765761	.	.
chr1	75521240	75521739	chr1	75783144	75783643	Stk11ip|chr1:75783144-75783643	0.184714016816486	.	.
chr1	75521240	75521739	chr1	75783661	75784160	Stk11ip|chr1:75783661-75784160	0.181878106716215	.	.
chr1	75546261	75546760	chr1	75559353	75559852	Slc4a3|chr1:75559353-75559852	0.205618503614445	.	.
chr1	75546261	75546760	chr1	75693281	75693780	Slc4a3|chr1:75693281-75693780	0.219192290824562	.	.
chr1	76488968	76489467	chr1	76724401	76724900	Gm17751|chr1:76724401-76724900	0.209344643901054	.	.
chr1	76489516	76490015	chr1	76113267	76113766	Gm17751|chr1:76113267-76113766	0.164559899594123	.	.
chr1	76489516	76490015	chr1	76276042	76276541	Gm17751|chr1:76276042-76276541	0.36231857045833	.	.
chr1	76489516	76490015	chr1	76373945	76374444	Gm17751|chr1:76373945-76374444	0.397064760532564	.	.
chr1	76489516	76490015	chr1	76542648	76543147	Gm17751|chr1:76542648-76543147	0.322459975032177	.	.
chr1	77514195	77514694	chr1	77513554	77514053	Epha4|chr1:77513554-77514053	0.319506883865174	.	.
chr1	77514195	77514694	chr1	77513554	77514053	Gm28386|chr1:77513554-77514053	0.319506883865174	.	.
chr1	77514195	77514694	chr1	77532146	77532645	Epha4|chr1:77532146-77532645	0.149112805935532	.	.
chr1	77514195	77514694	chr1	77532146	77532645	Gm28386|chr1:77532146-77532645	0.149112805935532	.	.
chr1	77514195	77514694	chr1	77545710	77546209	Epha4|chr1:77545710-77546209	0.212189121880851	.	.
chr1	77514195	77514694	chr1	77545710	77546209	Gm28386|chr1:77545710-77546209	0.212189121880851	.	.
chr1	77514195	77514694	chr1	77648457	77648956	Epha4|chr1:77648457-77648956	0.167935264826374	.	.
chr1	77514195	77514694	chr1	77648457	77648956	Gm28386|chr1:77648457-77648956	0.167935264826374	.	.
chr1	77514195	77514694	chr1	77815404	77815903	Epha4|chr1:77815404-77815903	0.358295119031635	.	.
chr1	77514195	77514694	chr1	77815404	77815903	Gm28386|chr1:77815404-77815903	0.358295119031635	.	.
chr1	77514939	77515438	chr1	77532146	77532645	Epha4|chr1:77532146-77532645	0.318516454214341	.	.
chr1	77514939	77515438	chr1	77532146	77532645	Gm28386|chr1:77532146-77532645	0.318516454214341	.	.
chr1	77514939	77515438	chr1	77545005	77545504	Epha4|chr1:77545005-77545504	0.148395019485483	.	.
chr1	77514939	77515438	chr1	77545005	77545504	Gm28386|chr1:77545005-77545504	0.148395019485483	.	.
chr1	77514939	77515438	chr1	77545710	77546209	Epha4|chr1:77545710-77546209	0.271142465766835	.	.
chr1	77514939	77515438	chr1	77545710	77546209	Gm28386|chr1:77545710-77546209	0.271142465766835	.	.
chr1	77514939	77515438	chr1	77648457	77648956	Epha4|chr1:77648457-77648956	0.217878248964944	.	.
chr1	77514939	77515438	chr1	77648457	77648956	Gm28386|chr1:77648457-77648956	0.217878248964944	.	.
chr1	77514939	77515438	chr1	77815404	77815903	Epha4|chr1:77815404-77815903	0.179915953912457	.	.
chr1	77514939	77515438	chr1	77815404	77815903	Gm28386|chr1:77815404-77815903	0.179915953912457	.	.
chr1	77514939	77515438	chr1	77896157	77896656	Epha4|chr1:77896157-77896656	0.350464492801456	.	.
chr1	77514939	77515438	chr1	77896157	77896656	Gm28386|chr1:77896157-77896656	0.350464492801456	.	.
chr1	77516009	77516508	chr1	77513554	77514053	Gm28386|chr1:77513554-77514053	0.430670386162676	.	.
chr1	77516009	77516508	chr1	77532146	77532645	Gm28386|chr1:77532146-77532645	0.257907668564765	.	.
chr1	77516009	77516508	chr1	77545710	77546209	Gm28386|chr1:77545710-77546209	0.479701875306321	.	.
chr1	77516009	77516508	chr1	77648457	77648956	Gm28386|chr1:77648457-77648956	0.234615961970863	.	.
chr1	77516009	77516508	chr1	77815404	77815903	Gm28386|chr1:77815404-77815903	0.37548587386496	.	.
chr1	77516009	77516508	chr1	77896157	77896656	Gm28386|chr1:77896157-77896656	0.200094068934474	.	.
chr1	78310032	78310531	chr1	78371610	78372109	Sgpp2|chr1:78371610-78372109	0.2078875624639	.	.
chr1	78310931	78311430	chr1	78371610	78372109	Sgpp2|chr1:78371610-78372109	0.291060314412448	.	.
chr1	78310931	78311430	chr1	78419495	78419994	Sgpp2|chr1:78419495-78419994	0.151479081031618	.	.
chr1	84839165	84839664	chr1	84838531	84839030	Fbxo36|chr1:84838531-84839030	0.46372777669921	.	.
chr1	85774994	85775493	chr1	85703519	85704018	9930111H07Rik|chr1:85703519-85704018	0.480356932766055	.	.
chr1	85774994	85775493	chr1	85720188	85720687	9930111H07Rik|chr1:85720188-85720687	0.440236058844296	.	.
chr1	85774994	85775493	chr1	85895455	85895954	9930111H07Rik|chr1:85895455-85895954	0.208875168441831	.	.
chr1	85774994	85775493	chr1	85922384	85922883	9930111H07Rik|chr1:85922384-85922883	0.214622770954822	.	.
chr1	85793160	85793659	chr1	85703519	85704018	Cab39|chr1:85703519-85704018	0.174960099117326	.	.
chr1	85793160	85793659	chr1	85921732	85922231	Cab39|chr1:85921732-85922231	0.258492453575089	.	.
chr1	85793160	85793659	chr1	85922384	85922883	Cab39|chr1:85922384-85922883	0.259221254522545	.	.
chr1	85793728	85794227	chr1	85703519	85704018	Cab39|chr1:85703519-85704018	0.16573445238523	.	.
chr1	85793728	85794227	chr1	85921732	85922231	Cab39|chr1:85921732-85922231	0.304365365893446	.	.
chr1	85894955	85895454	chr1	85720188	85720687	Itm2c|chr1:85720188-85720687	0.193176533546331	.	.
chr1	85894955	85895454	chr1	85736435	85736934	Itm2c|chr1:85736435-85736934	0.159402935702737	.	.
chr1	85894955	85895454	chr1	85922384	85922883	Itm2c|chr1:85922384-85922883	0.150984659386025	.	.
chr1	85928201	85928700	chr1	85703519	85704018	4933407L21Rik|chr1:85703519-85704018	0.298152604778881	.	.
chr1	85928201	85928700	chr1	85720188	85720687	4933407L21Rik|chr1:85720188-85720687	0.240191744279837	.	.
chr1	85928201	85928700	chr1	85895455	85895954	4933407L21Rik|chr1:85895455-85895954	0.216369592232675	.	.
chr1	85928201	85928700	chr1	85921732	85922231	4933407L21Rik|chr1:85921732-85922231	0.390209539998336	.	.
chr1	85928201	85928700	chr1	85922384	85922883	4933407L21Rik|chr1:85922384-85922883	0.279963199338652	.	.
chr1	87755700	87756199	chr1	87925537	87926036	Atg16l1|chr1:87925537-87926036	0.330436587723419	.	.
chr1	88008031	88008530	chr1	88311499	88311998	Usp40|chr1:88311499-88311998	0.385851741973266	.	.
chr1	88008031	88008530	chr1	88312024	88312523	Usp40|chr1:88312024-88312523	0.467172967829937	.	.
chr1	88205505	88206004	chr1	88331992	88332491	Dnajb3|chr1:88331992-88332491	0.171703981016593	.	.
chr1	88205505	88206004	chr1	88478160	88478659	Dnajb3|chr1:88478160-88478659	0.176336955609232	.	.
chr1	88277410	88277909	chr1	88331992	88332491	Hjurp|chr1:88331992-88332491	0.283945353830655	.	.
chr1	88277410	88277909	chr1	88331992	88332491	Trpm8|chr1:88331992-88332491	0.283945353830655	.	.
chr1	88277410	88277909	chr1	88424541	88425040	Hjurp|chr1:88424541-88425040	0.250477046506227	.	.
chr1	88277410	88277909	chr1	88424541	88425040	Trpm8|chr1:88424541-88425040	0.250477046506227	.	.
chr1	88277410	88277909	chr1	88478160	88478659	Hjurp|chr1:88478160-88478659	0.337602308183654	.	.
chr1	88277410	88277909	chr1	88478160	88478659	Trpm8|chr1:88478160-88478659	0.337602308183654	.	.
chr1	93305687	93306186	chr1	93721474	93721973	Gm28535|chr1:93721474-93721973	0.16271067337205	.	.
chr1	93305687	93306186	chr1	93721474	93721973	Mterf4|chr1:93721474-93721973	0.16271067337205	.	.
chr1	93478107	93478606	chr1	93721474	93721973	Hdlbp|chr1:93721474-93721973	0.186033540174998	.	.
chr1	93478107	93478606	chr1	93721474	93721973	Sept2|chr1:93721474-93721973	0.186033540174998	.	.
chr1	93478622	93479121	chr1	93721474	93721973	Hdlbp|chr1:93721474-93721973	0.195324546147421	.	.
chr1	93478622	93479121	chr1	93721474	93721973	Sept2|chr1:93721474-93721973	0.195324546147421	.	.
chr1	93511801	93512300	chr1	93714772	93715271	Farp2|chr1:93714772-93715271	0.229819596704489	.	.
chr1	93634975	93635474	chr1	93251568	93252067	Gm28536|chr1:93251568-93252067	0.229375055093877	.	.
chr1	93635550	93636049	chr1	93444675	93445174	Gm28536|chr1:93444675-93445174	0.200676555136624	.	.
chr1	93686360	93686859	chr1	93445454	93445953	Bok|chr1:93445454-93445953	0.161745753536431	.	.
chr1	93686360	93686859	chr1	93714772	93715271	Bok|chr1:93714772-93715271	0.223793165239979	.	.
chr1	93686360	93686859	chr1	93721474	93721973	Bok|chr1:93721474-93721973	0.358234439038634	.	.
chr1	93686360	93686859	chr1	93952419	93952918	Bok|chr1:93952419-93952918	0.234764184031315	.	.
chr1	93731754	93732253	chr1	93714772	93715271	Gm10550|chr1:93714772-93715271	0.641963667038199	.	.
chr1	93731754	93732253	chr1	93721474	93721973	Gm10550|chr1:93721474-93721973	0.705993726003127	.	.
chr1	93731754	93732253	chr1	93952419	93952918	Gm10550|chr1:93952419-93952918	0.414101638282103	.	.
chr1	93754078	93754577	chr1	94035198	94035697	Thap4|chr1:94035198-94035697	0.221999534359077	.	.
chr1	93754617	93755116	chr1	93721474	93721973	Thap4|chr1:93721474-93721973	0.189371127861431	.	.
chr1	93754617	93755116	chr1	94035198	94035697	Thap4|chr1:94035198-94035697	0.258291469784543	.	.
chr1	93803720	93804219	chr1	93721474	93721973	Ing5|chr1:93721474-93721973	0.160218516718706	.	.
chr1	93803720	93804219	chr1	94035198	94035697	Ing5|chr1:94035198-94035697	0.31199436049103	.	.
chr1	93803720	93804219	chr1	94035198	94035697	Ing5|chr1:94035198-94035697	0.311994360491031	.	.
chr1	93803720	93804219	chr1	94079039	94079538	Ing5|chr1:94079039-94079538	0.317614875082184	.	.
chr1	93825281	93825780	chr1	93721474	93721973	D2hgdh|chr1:93721474-93721973	0.174888251434531	.	.
chr1	95667921	95668420	chr1	95762201	95762700	St8sia4|chr1:95762201-95762700	0.227392700096844	.	.
chr1	96871948	96872447	chr1	96635136	96635635	Slco4c1|chr1:96635136-96635635	0.200907142860096	.	.
chr1	96871948	96872447	chr1	97018908	97019407	Slco4c1|chr1:97018908-97019407	0.168669251454996	.	.
chr1	97661204	97661703	chr1	97629914	97630413	D1Ertd622e|chr1:97629914-97630413	0.38453198364422	.	.
chr1	97661204	97661703	chr1	97630417	97630916	D1Ertd622e|chr1:97630417-97630916	0.309541009703626	.	.
chr1	97661800	97662299	chr1	97629914	97630413	D1Ertd622e|chr1:97629914-97630413	0.337517607098116	.	.
chr1	97661800	97662299	chr1	97630417	97630916	D1Ertd622e|chr1:97630417-97630916	0.245070035499193	.	.
chr1	98094805	98095304	chr1	98174728	98175227	Pam|chr1:98174728-98175227	0.155095883901221	.	.
chr1	98094805	98095304	chr1	98192084	98192583	Pam|chr1:98192084-98192583	0.159167865973514	.	.
chr1	98095430	98095929	chr1	98174728	98175227	Pam|chr1:98174728-98175227	0.206118443958743	.	.
chr1	98095430	98095929	chr1	98303055	98303554	Pam|chr1:98303055-98303554	0.280543574113517	.	.
chr1	98589118	98589617	chr1	98280459	98280958	Gm7967|chr1:98280459-98280958	0.524138380097197	.	.
chr1	98589118	98589617	chr1	98303055	98303554	Gm7967|chr1:98303055-98303554	0.156783615652579	.	.
chr1	98589118	98589617	chr1	98565589	98566088	Gm7967|chr1:98565589-98566088	0.573430171679406	.	.
chr1	99772082	99772581	chr1	99774058	99774557	Cntnap5b|chr1:99774058-99774557	0.225403114956164	.	.
chr1	109982394	109982893	chr1	109929801	109930300	Cdh7|chr1:109929801-109930300	0.199777609218336	.	.
chr1	109982394	109982893	chr1	110000233	110000732	Cdh7|chr1:110000233-110000732	0.208260760411073	.	.
chr1	109982994	109983493	chr1	109929300	109929799	Cdh7|chr1:109929300-109929799	0.263405749726087	.	.
chr1	109982994	109983493	chr1	109929801	109930300	Cdh7|chr1:109929801-109930300	0.429105548056641	.	.
chr1	109982994	109983493	chr1	110000233	110000732	Cdh7|chr1:110000233-110000732	0.17488022490157	.	.
chr1	115684447	115684946	chr1	115431364	115431863	Cntnap5a|chr1:115431364-115431863	0.293844876189532	.	.
chr1	118321592	118322091	chr1	118358883	118359382	Nifk|chr1:118358883-118359382	0.280298589047088	.	.
chr1	118321592	118322091	chr1	118481738	118482237	Nifk|chr1:118481738-118482237	0.195300354486706	.	.
chr1	118389052	118389551	chr1	118359556	118360055	Clasp1|chr1:118359556-118360055	0.160071935841322	.	.
chr1	118389052	118389551	chr1	118408669	118409168	Clasp1|chr1:118408669-118409168	0.226352413127997	.	.
chr1	118458765	118459264	chr1	118408669	118409168	2900060B14Rik|chr1:118408669-118409168	0.321031862958772	.	.
chr1	120340287	120340786	chr1	120357257	120357756	C1ql2|chr1:120357257-120357756	0.341049760528858	.	.
chr1	120340287	120340786	chr1	120468841	120469340	C1ql2|chr1:120468841-120469340	0.486253633199778	.	.
chr1	120340287	120340786	chr1	120538173	120538672	C1ql2|chr1:120538173-120538672	0.388243190036567	.	.
chr1	120340287	120340786	chr1	120549233	120549732	C1ql2|chr1:120549233-120549732	0.47217604011696	.	.
chr1	120602016	120602515	chr1	120265100	120265599	En1|chr1:120265100-120265599	0.208429933599502	.	.
chr1	120602016	120602515	chr1	120538173	120538672	En1|chr1:120538173-120538672	0.340565204888626	.	.
chr1	120602016	120602515	chr1	120586412	120586911	En1|chr1:120586412-120586911	0.228014637630705	.	.
chr1	120602016	120602515	chr1	120594518	120595017	En1|chr1:120594518-120595017	0.58727967869374	.	.
chr1	120602016	120602515	chr1	120596302	120596801	En1|chr1:120596302-120596801	0.562488605119749	.	.
chr1	120602016	120602515	chr1	120655115	120655614	En1|chr1:120655115-120655614	0.447918733224531	.	.
chr1	121224225	121224724	chr1	121082299	121082798	Gm29359|chr1:121082299-121082798	0.296275702777066	.	.
chr1	121224225	121224724	chr1	121097094	121097593	Gm29359|chr1:121097094-121097593	0.321880696880283	.	.
chr1	124845344	124845843	chr1	124765555	124766054	Dpp10|chr1:124765555-124766054	0.261447243645393	.	.
chr1	124845344	124845843	chr1	124790039	124790538	Dpp10|chr1:124790039-124790538	0.192451624612625	.	.
chr1	124845344	124845843	chr1	125230707	125231206	Dpp10|chr1:125230707-125231206	0.252319725889281	.	.
chr1	124845849	124846348	chr1	124752427	124752926	Dpp10|chr1:124752427-124752926	0.220535837326045	.	.
chr1	124845849	124846348	chr1	124765555	124766054	Dpp10|chr1:124765555-124766054	0.172095471203271	.	.
chr1	124845849	124846348	chr1	124790039	124790538	Dpp10|chr1:124790039-124790538	0.240127455833677	.	.
chr1	124845849	124846348	chr1	124997513	124998012	Dpp10|chr1:124997513-124998012	0.204042964537371	.	.
chr1	124845849	124846348	chr1	125230707	125231206	Dpp10|chr1:125230707-125231206	0.386048877958382	.	.
chr1	125435289	125435788	chr1	125230707	125231206	Actr3|chr1:125230707-125231206	0.162382941428452	.	.
chr1	125435289	125435788	chr1	125542200	125542699	Actr3|chr1:125542200-125542699	0.215964862845424	.	.
chr1	125560306	125560805	chr1	125542200	125542699	Slc35f5|chr1:125542200-125542699	0.201692562439169	.	.
chr1	130717229	130717728	chr1	130372076	130372575	Yod1|chr1:130372076-130372575	0.182364503010544	.	.
chr1	130717229	130717728	chr1	130715647	130716146	Yod1|chr1:130715647-130716146	0.181653774051398	.	.
chr1	133424176	133424675	chr1	133333921	133334420	Sox13|chr1:133333921-133334420	0.315342370612713	.	.
chr1	133424176	133424675	chr1	133381952	133382451	Sox13|chr1:133381952-133382451	0.235929187973499	.	.
chr1	133424176	133424675	chr1	133596626	133597125	Sox13|chr1:133596626-133597125	0.350425126808799	.	.
chr1	133609585	133610084	chr1	133256326	133256825	Snrpe|chr1:133256326-133256825	0.158670574334503	.	.
chr1	133609585	133610084	chr1	133302524	133303023	Snrpe|chr1:133302524-133303023	0.254457914664214	.	.
chr1	133609585	133610084	chr1	133353486	133353985	Snrpe|chr1:133353486-133353985	0.220068483890422	.	.
chr1	133609585	133610084	chr1	133381952	133382451	Snrpe|chr1:133381952-133382451	0.168046167290219	.	.
chr1	133610089	133610588	chr1	133333921	133334420	Snrpe|chr1:133333921-133334420	0.223561561488418	.	.
chr1	133661173	133661672	chr1	133333921	133334420	Gm38394|chr1:133333921-133334420	0.178073820933296	.	.
chr1	133661173	133661672	chr1	133333921	133334420	Zbed6|chr1:133333921-133334420	0.178073820933296	.	.
chr1	133661173	133661672	chr1	133333921	133334420	Zc3h11a|chr1:133333921-133334420	0.178073820933296	.	.
chr1	133661173	133661672	chr1	133353486	133353985	Gm38394|chr1:133353486-133353985	0.152220981468163	.	.
chr1	133661173	133661672	chr1	133353486	133353985	Zbed6|chr1:133353486-133353985	0.152220981468163	.	.
chr1	133661173	133661672	chr1	133353486	133353985	Zc3h11a|chr1:133353486-133353985	0.152220981468163	.	.
chr1	133661173	133661672	chr1	133381952	133382451	Gm38394|chr1:133381952-133382451	0.246037858334141	.	.
chr1	133661173	133661672	chr1	133381952	133382451	Zbed6|chr1:133381952-133382451	0.246037858334141	.	.
chr1	133661173	133661672	chr1	133381952	133382451	Zc3h11a|chr1:133381952-133382451	0.246037858334141	.	.
chr1	138618987	138619486	chr1	138499382	138499881	Nek7|chr1:138499382-138499881	0.177483878561376	.	.
chr1	139376823	139377322	chr1	139340430	139340929	Crb1|chr1:139340430-139340929	0.305472912767242	.	.
chr1	139376823	139377322	chr1	139438315	139438814	Crb1|chr1:139438315-139438814	0.159048611150747	.	.
chr1	139376823	139377322	chr1	139480150	139480649	Crb1|chr1:139480150-139480649	0.250694879623461	.	.
chr1	139421972	139422471	chr1	139267783	139268282	Zbtb41|chr1:139267783-139268282	0.313597941809765	.	.
chr1	139421972	139422471	chr1	139308889	139309388	Zbtb41|chr1:139308889-139309388	0.333720781517273	.	.
chr1	139421972	139422471	chr1	139480150	139480649	Zbtb41|chr1:139480150-139480649	0.166047987141669	.	.
chr1	139454477	139454976	chr1	139346540	139347039	Aspm|chr1:139346540-139347039	0.252120780195708	.	.
chr1	140245186	140245685	chr1	140409765	140410264	Kcnt2|chr1:140409765-140410264	0.178533084013468	.	.
chr1	143640493	143640992	chr1	143258203	143258702	B3galt2|chr1:143258203-143258702	0.169252647132694	.	.
chr1	143640493	143640992	chr1	143258851	143259350	B3galt2|chr1:143258851-143259350	0.333394159872638	.	.
chr1	143640493	143640992	chr1	143258851	143259350	B3galt2|chr1:143258851-143259350	0.333394159872639	.	.
chr1	143640493	143640992	chr1	143644121	143644620	B3galt2|chr1:143644121-143644620	0.224114934600397	.	.
chr1	143640493	143640992	chr1	143739248	143739747	B3galt2|chr1:143739248-143739747	0.150474529448302	.	.
chr1	143641020	143641519	chr1	143258851	143259350	B3galt2|chr1:143258851-143259350	0.163599401074198	.	.
chr1	143641020	143641519	chr1	143356069	143356568	B3galt2|chr1:143356069-143356568	0.15391364489036	.	.
chr1	143641020	143641519	chr1	143558218	143558717	B3galt2|chr1:143558218-143558717	0.243676790142181	.	.
chr1	143641020	143641519	chr1	143681075	143681574	B3galt2|chr1:143681075-143681574	0.228433443447713	.	.
chr1	143702603	143703102	chr1	143739248	143739747	Cdc73|chr1:143739248-143739747	0.396262735844318	.	.
chr1	144004041	144004540	chr1	144014452	144014951	Rgs2|chr1:144014452-144014951	0.151818831407315	.	.
chr1	150099643	150100142	chr1	149790932	149791431	Ptgs2|chr1:149790932-149791431	0.334303910343526	.	.
chr1	150099643	150100142	chr1	149790932	149791431	Ptgs2os|chr1:149790932-149791431	0.334303910343526	.	.
chr1	150164860	150165359	chr1	149832907	149833406	Ptgs2os2|chr1:149832907-149833406	0.177057430949676	.	.
chr1	150164860	150165359	chr1	149897926	149898425	Ptgs2os2|chr1:149897926-149898425	0.244797334779834	.	.
chr1	150164860	150165359	chr1	150074019	150074518	Ptgs2os2|chr1:150074019-150074518	0.150245721149289	.	.
chr1	150164860	150165359	chr1	150074019	150074518	Ptgs2os2|chr1:150074019-150074518	0.15024572114929	.	.
chr1	150164860	150165359	chr1	150130030	150130529	Ptgs2os2|chr1:150130030-150130529	0.427647534572571	.	.
chr1	150164860	150165359	chr1	150130788	150131287	Ptgs2os2|chr1:150130788-150131287	0.262373502821702	.	.
chr1	150164860	150165359	chr1	150177858	150178357	Ptgs2os2|chr1:150177858-150178357	0.263780587758193	.	.
chr1	150164860	150165359	chr1	150266492	150266991	Ptgs2os2|chr1:150266492-150266991	0.207166826695954	.	.
chr1	150392883	150393382	chr1	150130788	150131287	Odr4|chr1:150130788-150131287	0.175419474416567	.	.
chr1	150392883	150393382	chr1	150130788	150131287	Tpr|chr1:150130788-150131287	0.175419474416567	.	.
chr1	150393401	150393900	chr1	150130788	150131287	Odr4|chr1:150130788-150131287	0.179913443719373	.	.
chr1	150393401	150393900	chr1	150130788	150131287	Tpr|chr1:150130788-150131287	0.179913443719373	.	.
chr1	155812620	155813119	chr1	156040577	156041076	Qsox1|chr1:156040577-156041076	0.180583305201139	.	.
chr1	155812620	155813119	chr1	156241652	156242151	Qsox1|chr1:156241652-156242151	0.197653993811257	.	.
chr1	155973115	155973614	chr1	155855451	155855950	Cep350|chr1:155855451-155855950	0.177859394405082	.	.
chr1	155973115	155973614	chr1	156040577	156041076	Cep350|chr1:156040577-156041076	0.22546714936017	.	.
chr1	155973115	155973614	chr1	156241652	156242151	Cep350|chr1:156241652-156242151	0.300540741475098	.	.
chr1	155973668	155974167	chr1	155855451	155855950	Cep350|chr1:155855451-155855950	0.165453043684965	.	.
chr1	155973668	155974167	chr1	156085751	156086250	Cep350|chr1:156085751-156086250	0.24989920318832	.	.
chr1	155973668	155974167	chr1	156111733	156112232	Cep350|chr1:156111733-156112232	0.181720104849071	.	.
chr1	156035344	156035843	chr1	155855451	155855950	Tor1aip1|chr1:155855451-155855950	0.366295034825317	.	.
chr1	156035344	156035843	chr1	155855451	155855950	Tor1aip2|chr1:155855451-155855950	0.366295034825317	.	.
chr1	156035344	156035843	chr1	156241652	156242151	Tor1aip1|chr1:156241652-156242151	0.204511813943199	.	.
chr1	156035344	156035843	chr1	156241652	156242151	Tor1aip2|chr1:156241652-156242151	0.204511813943199	.	.
chr1	156035878	156036377	chr1	155855451	155855950	Tor1aip1|chr1:155855451-155855950	0.446708244943094	.	.
chr1	156035878	156036377	chr1	155855451	155855950	Tor1aip2|chr1:155855451-155855950	0.446708244943094	.	.
chr1	156035878	156036377	chr1	156040577	156041076	Tor1aip1|chr1:156040577-156041076	0.185427584972365	.	.
chr1	156035878	156036377	chr1	156040577	156041076	Tor1aip2|chr1:156040577-156041076	0.185427584972365	.	.
chr1	156035878	156036377	chr1	156241652	156242151	Tor1aip1|chr1:156241652-156242151	0.154309173972793	.	.
chr1	156035878	156036377	chr1	156241652	156242151	Tor1aip2|chr1:156241652-156242151	0.154309173972793	.	.
chr1	156204053	156204552	chr1	156111733	156112232	Fam163a|chr1:156111733-156112232	0.280767886311518	.	.
chr1	156204053	156204552	chr1	156169287	156169786	Fam163a|chr1:156169287-156169786	0.438799426893284	.	.
chr1	156204053	156204552	chr1	156228862	156229361	Fam163a|chr1:156228862-156229361	0.173456462476875	.	.
chr1	156204053	156204552	chr1	156229365	156229864	Fam163a|chr1:156229365-156229864	0.311411336524857	.	.
chr1	156204053	156204552	chr1	156230632	156231131	Fam163a|chr1:156230632-156231131	0.387571252429561	.	.
chr1	156204053	156204552	chr1	156270379	156270878	Fam163a|chr1:156270379-156270878	0.212342623235853	.	.
chr1	156204053	156204552	chr1	156432307	156432806	Fam163a|chr1:156432307-156432806	0.406777788744397	.	.
chr1	156204775	156205274	chr1	156111733	156112232	Fam163a|chr1:156111733-156112232	0.358001165486743	.	.
chr1	156204775	156205274	chr1	156169287	156169786	Fam163a|chr1:156169287-156169786	0.433325524950526	.	.
chr1	156204775	156205274	chr1	156179815	156180314	Fam163a|chr1:156179815-156180314	0.199827711771749	.	.
chr1	156204775	156205274	chr1	156183175	156183674	Fam163a|chr1:156183175-156183674	0.241979904746762	.	.
chr1	156204775	156205274	chr1	156192834	156193333	Fam163a|chr1:156192834-156193333	0.169222207565675	.	.
chr1	156204775	156205274	chr1	156215961	156216460	Fam163a|chr1:156215961-156216460	0.169862800698311	.	.
chr1	156204775	156205274	chr1	156228862	156229361	Fam163a|chr1:156228862-156229361	0.24443813616532	.	.
chr1	156204775	156205274	chr1	156229365	156229864	Fam163a|chr1:156229365-156229864	0.387664910127451	.	.
chr1	156204775	156205274	chr1	156230632	156231131	Fam163a|chr1:156230632-156231131	0.435828846445051	.	.
chr1	156204775	156205274	chr1	156241652	156242151	Fam163a|chr1:156241652-156242151	0.214553582729119	.	.
chr1	156204775	156205274	chr1	156432307	156432806	Fam163a|chr1:156432307-156432806	0.395544975122138	.	.
chr1	156303125	156303624	chr1	156179815	156180314	4930518J20Rik|chr1:156179815-156180314	0.536430625768828	.	.
chr1	156303125	156303624	chr1	156179815	156180314	Tdrd5|chr1:156179815-156180314	0.536430625768828	.	.
chr1	156303125	156303624	chr1	156183175	156183674	4930518J20Rik|chr1:156183175-156183674	0.246138897285705	.	.
chr1	156303125	156303624	chr1	156183175	156183674	Tdrd5|chr1:156183175-156183674	0.246138897285705	.	.
chr1	156303125	156303624	chr1	156241652	156242151	4930518J20Rik|chr1:156241652-156242151	0.326119142915721	.	.
chr1	156303125	156303624	chr1	156241652	156242151	Tdrd5|chr1:156241652-156242151	0.326119142915721	.	.
chr1	156420903	156421402	chr1	156169287	156169786	Axdnd1|chr1:156169287-156169786	0.315158429813089	.	.
chr1	156420903	156421402	chr1	156179815	156180314	Axdnd1|chr1:156179815-156180314	0.228958640518315	.	.
chr1	156420903	156421402	chr1	156230632	156231131	Axdnd1|chr1:156230632-156231131	0.349116640783464	.	.
chr1	156420903	156421402	chr1	156270379	156270878	Axdnd1|chr1:156270379-156270878	0.160202032147297	.	.
chr1	156420903	156421402	chr1	156432307	156432806	Axdnd1|chr1:156432307-156432806	0.275483216296027	.	.
chr1	156420903	156421402	chr1	156581092	156581591	Axdnd1|chr1:156581092-156581591	0.256431076763995	.	.
chr1	156474061	156474560	chr1	156040577	156041076	Soat1|chr1:156040577-156041076	0.160510722650429	.	.
chr1	156474061	156474560	chr1	156183175	156183674	Soat1|chr1:156183175-156183674	0.172908775963153	.	.
chr1	156474061	156474560	chr1	156270379	156270878	Soat1|chr1:156270379-156270878	0.155913461604323	.	.
chr1	156474061	156474560	chr1	156633133	156633632	Soat1|chr1:156633133-156633632	0.280569584461856	.	.
chr1	156674112	156674611	chr1	156633133	156633632	Tor3a|chr1:156633133-156633632	0.383198989571521	.	.
chr1	156674619	156675118	chr1	156633133	156633632	Tor3a|chr1:156633133-156633632	0.263081534260425	.	.
chr1	156718320	156718819	chr1	156540096	156540595	Fam20b|chr1:156540096-156540595	0.234574880466505	.	.
chr1	156718854	156719353	chr1	156270379	156270878	Fam20b|chr1:156270379-156270878	0.234303936186125	.	.
chr1	156719393	156719892	chr1	156270379	156270878	Fam20b|chr1:156270379-156270878	0.267086548648359	.	.
chr1	159231910	159232409	chr1	158775488	158775987	Cop1|chr1:158775488-158775987	0.187377550796069	.	.
chr1	159231910	159232409	chr1	159135252	159135751	Cop1|chr1:159135252-159135751	0.291903918645081	.	.
chr1	160791995	160792494	chr1	161170609	161171108	Rabgap1l|chr1:161170609-161171108	0.185292019551083	.	.
chr1	160791995	160792494	chr1	161195428	161195927	Rabgap1l|chr1:161195428-161195927	0.20423025795588	.	.
chr1	160792667	160793166	chr1	161170609	161171108	Rabgap1l|chr1:161170609-161171108	0.150906747908999	.	.
chr1	160906055	160906554	chr1	161195428	161195927	Rc3h1|chr1:161195428-161195927	0.296974421235869	.	.
chr1	161034286	161034785	chr1	161345078	161345577	Gas5|chr1:161345078-161345577	0.24178900267001	.	.
chr1	161034286	161034785	chr1	161345078	161345577	Zbtb37|chr1:161345078-161345577	0.24178900267001	.	.
chr1	161034786	161035285	chr1	161170609	161171108	Gas5|chr1:161170609-161171108	0.154069386931129	.	.
chr1	161034786	161035285	chr1	161170609	161171108	Zbtb37|chr1:161170609-161171108	0.154069386931129	.	.
chr1	161070536	161071035	chr1	161352720	161353219	Cenpl|chr1:161352720-161353219	0.448806069638688	.	.
chr1	161070536	161071035	chr1	161352720	161353219	Dars2|chr1:161352720-161353219	0.448806069638688	.	.
chr1	161131254	161131753	chr1	161195428	161195927	Klhl20|chr1:161195428-161195927	0.167950844593578	.	.
chr1	161131254	161131753	chr1	161400084	161400583	Klhl20|chr1:161400084-161400583	0.152975703725763	.	.
chr1	161142436	161142935	chr1	161352720	161353219	Ankrd45|chr1:161352720-161353219	0.238785826984766	.	.
chr1	161876715	161877214	chr1	161962922	161963421	Suco|chr1:161962922-161963421	0.241962559469227	.	.
chr1	161968972	161969471	chr1	161962922	161963421	Gm38304|chr1:161962922-161963421	0.517974158439808	.	.
chr1	161968972	161969471	chr1	161962922	161963421	Pigc|chr1:161962922-161963421	0.517974158439808	.	.
chr1	163403421	163403920	chr1	163057322	163057821	Gorab|chr1:163057322-163057821	0.149507203327137	.	.
chr1	163403421	163403920	chr1	163070445	163070944	Gorab|chr1:163070445-163070944	0.19717546655855	.	.
chr1	163403421	163403920	chr1	163514216	163514715	Gorab|chr1:163514216-163514715	0.164001990318864	.	.
chr1	163779331	163779830	chr1	163514216	163514715	Kifap3|chr1:163514216-163514715	0.454206430143184	.	.
chr1	163929752	163930251	chr1	163834003	163834502	Scyl3|chr1:163834003-163834502	0.290714166159858	.	.
chr1	163994642	163995141	chr1	163514216	163514715	BC055324|chr1:163514216-163514715	0.249632300808385	.	.
chr1	163994642	163995141	chr1	163514216	163514715	Mettl18|chr1:163514216-163514715	0.249632300808385	.	.
chr1	163994642	163995141	chr1	163834003	163834502	BC055324|chr1:163834003-163834502	0.283482977062946	.	.
chr1	163994642	163995141	chr1	163834003	163834502	Mettl18|chr1:163834003-163834502	0.283482977062946	.	.
chr1	166254415	166254914	chr1	166280533	166281032	Ildr2|chr1:166280533-166281032	0.344857459653003	.	.
chr1	166254415	166254914	chr1	166428926	166429425	Ildr2|chr1:166428926-166429425	0.160236925396583	.	.
chr1	166309200	166309699	chr1	166280533	166281032	5330438I03Rik|chr1:166280533-166281032	0.167205912656621	.	.
chr1	166309200	166309699	chr1	166282640	166283139	5330438I03Rik|chr1:166282640-166283139	0.208512944956606	.	.
chr1	166379863	166380362	chr1	166319038	166319537	Gm15853|chr1:166319038-166319537	0.381573158750426	.	.
chr1	166409578	166410077	chr1	166280533	166281032	Pogk|chr1:166280533-166281032	0.194023793454965	.	.
chr1	171270057	171270556	chr1	171257104	171257603	B4galt3|chr1:171257104-171257603	0.234690328094452	.	.
chr1	171270057	171270556	chr1	171263038	171263537	B4galt3|chr1:171263038-171263537	0.201439328461899	.	.
chr1	171270057	171270556	chr1	171553589	171554088	B4galt3|chr1:171553589-171554088	0.160119358579498	.	.
chr1	171287719	171288218	chr1	171257104	171257603	Usp21|chr1:171257104-171257603	0.188789093055976	.	.
chr1	171287719	171288218	chr1	171379865	171380364	Usp21|chr1:171379865-171380364	0.168774675230076	.	.
chr1	171345437	171345936	chr1	171553589	171554088	Nit1|chr1:171553589-171554088	0.240998260543581	.	.
chr1	171345437	171345936	chr1	171553589	171554088	Pfdn2|chr1:171553589-171554088	0.240998260543581	.	.
chr1	171360576	171361075	chr1	171553589	171554088	Klhdc9|chr1:171553589-171554088	0.172260218312596	.	.
chr1	171361088	171361587	chr1	171379865	171380364	Klhdc9|chr1:171379865-171380364	0.163500476122702	.	.
chr1	171418840	171419339	chr1	171379865	171380364	Tstd1|chr1:171379865-171380364	0.203186047962238	.	.
chr1	171419401	171419900	chr1	171257104	171257603	Tstd1|chr1:171257104-171257603	0.341035245718424	.	.
chr1	171419401	171419900	chr1	171263038	171263537	Tstd1|chr1:171263038-171263537	0.361882775909142	.	.
chr1	171503198	171503697	chr1	171672998	171673497	Alyref2|chr1:171672998-171673497	0.252161416515165	.	.
chr1	171503198	171503697	chr1	171672998	171673497	B930036N10Rik|chr1:171672998-171673497	0.252161416515165	.	.
chr1	171503848	171504347	chr1	171262470	171262969	Alyref2|chr1:171262470-171262969	0.150695722284841	.	.
chr1	171503848	171504347	chr1	171262470	171262969	B930036N10Rik|chr1:171262470-171262969	0.150695722284841	.	.
chr1	171503848	171504347	chr1	171263038	171263537	Alyref2|chr1:171263038-171263537	0.297911885940903	.	.
chr1	171503848	171504347	chr1	171263038	171263537	B930036N10Rik|chr1:171263038-171263537	0.297911885940903	.	.
chr1	172027641	172028140	chr1	172027134	172027633	Vangl2|chr1:172027134-172027633	0.20419239810517	.	.
chr1	172027641	172028140	chr1	172046349	172046848	Vangl2|chr1:172046349-172046848	0.304023664543999	.	.
chr1	172027641	172028140	chr1	172053841	172054340	Vangl2|chr1:172053841-172054340	0.300480736324159	.	.
chr1	172126494	172126993	chr1	172026509	172027008	Pex19|chr1:172026509-172027008	0.184801609164074	.	.
chr1	172147848	172148347	chr1	172053841	172054340	Dcaf8|chr1:172053841-172054340	0.178780611533336	.	.
chr1	172206038	172206537	chr1	172046856	172047355	Pea15a|chr1:172046856-172047355	0.241804718199485	.	.
chr1	172206562	172207061	chr1	172026509	172027008	Pea15a|chr1:172026509-172027008	0.158668403285875	.	.
chr1	172520879	172521378	chr1	172562306	172562805	Cfap45|chr1:172562306-172562805	0.337454678193135	.	.
chr1	172632827	172633326	chr1	172550479	172550978	Dusp23|chr1:172550479-172550978	0.166634979418956	.	.
chr1	173367390	173367889	chr1	173067134	173067633	Cadm3|chr1:173067134-173067633	0.158523839350223	.	.
chr1	173367390	173367889	chr1	173398534	173399033	Cadm3|chr1:173398534-173399033	0.238682938073943	.	.
chr1	175625436	175625935	chr1	175824748	175825247	Fh1|chr1:175824748-175825247	0.195737105615076	.	.
chr1	175625436	175625935	chr1	175867509	175868008	Fh1|chr1:175867509-175868008	0.170308514795653	.	.
chr1	175625436	175625935	chr1	175923807	175924306	Fh1|chr1:175923807-175924306	0.294660360626172	.	.
chr1	175625938	175626437	chr1	175725705	175726204	Fh1|chr1:175725705-175726204	0.150221188747261	.	.
chr1	175625938	175626437	chr1	175823962	175824461	Fh1|chr1:175823962-175824461	0.209020218437483	.	.
chr1	175625938	175626437	chr1	175824748	175825247	Fh1|chr1:175824748-175825247	0.30702753282699	.	.
chr1	175691964	175692463	chr1	175725705	175726204	Chml|chr1:175725705-175726204	0.185466861949497	.	.
chr1	175691964	175692463	chr1	175725705	175726204	Opn3|chr1:175725705-175726204	0.185466861949497	.	.
chr1	175691964	175692463	chr1	175754542	175755041	Chml|chr1:175754542-175755041	0.166050453736257	.	.
chr1	175691964	175692463	chr1	175754542	175755041	Opn3|chr1:175754542-175755041	0.166050453736257	.	.
chr1	175691964	175692463	chr1	175867509	175868008	Chml|chr1:175867509-175868008	0.395099880083299	.	.
chr1	175691964	175692463	chr1	175867509	175868008	Opn3|chr1:175867509-175868008	0.395099880083299	.	.
chr1	175692503	175693002	chr1	175725705	175726204	Chml|chr1:175725705-175726204	0.20555799455632	.	.
chr1	175692503	175693002	chr1	175725705	175726204	Opn3|chr1:175725705-175726204	0.20555799455632	.	.
chr1	175692503	175693002	chr1	175741888	175742387	Chml|chr1:175741888-175742387	0.188371359949957	.	.
chr1	175692503	175693002	chr1	175741888	175742387	Opn3|chr1:175741888-175742387	0.188371359949957	.	.
chr1	175692503	175693002	chr1	175823962	175824461	Chml|chr1:175823962-175824461	0.413269422535907	.	.
chr1	175692503	175693002	chr1	175823962	175824461	Opn3|chr1:175823962-175824461	0.413269422535907	.	.
chr1	175693049	175693548	chr1	175823962	175824461	Chml|chr1:175823962-175824461	0.310711587735945	.	.
chr1	175693049	175693548	chr1	175823962	175824461	Opn3|chr1:175823962-175824461	0.310711587735945	.	.
chr1	175880538	175881037	chr1	175867509	175868008	Exo1|chr1:175867509-175868008	0.387001393210086	.	.
chr1	175880538	175881037	chr1	175923807	175924306	Exo1|chr1:175923807-175924306	0.208206232550563	.	.
chr1	177729062	177729561	chr1	177620988	177621487	1700016C15Rik|chr1:177620988-177621487	0.209228970798867	.	.
chr1	177729062	177729561	chr1	177683819	177684318	1700016C15Rik|chr1:177683819-177684318	0.384048066814208	.	.
chr1	177729564	177730063	chr1	177683819	177684318	1700016C15Rik|chr1:177683819-177684318	0.310562466743455	.	.
chr1	177795766	177796265	chr1	177676080	177676579	Adss|chr1:177676080-177676579	0.201008037055899	.	.
chr1	177795766	177796265	chr1	177676621	177677120	Adss|chr1:177676621-177677120	0.274137960202975	.	.
chr1	177796375	177796874	chr1	177573280	177573779	Adss|chr1:177573280-177573779	0.187654204765981	.	.
chr1	177982967	177983466	chr1	177702809	177703308	Catspere2|chr1:177702809-177703308	0.249681062635745	.	.
chr1	178187311	178187810	chr1	178368821	178369320	Desi2|chr1:178368821-178369320	0.197080882144265	.	.
chr1	178187311	178187810	chr1	178447830	178448329	Desi2|chr1:178447830-178448329	0.178403920458326	.	.
chr1	178187311	178187810	chr1	178448418	178448917	Desi2|chr1:178448418-178448917	0.236012346794732	.	.
chr1	178187311	178187810	chr1	178449116	178449615	Desi2|chr1:178449116-178449615	0.163902349287169	.	.
chr1	178276142	178276641	chr1	178219602	178220101	4930527J03Rik|chr1:178219602-178220101	0.387536238653968	.	.
chr1	178317988	178318487	chr1	178447830	178448329	B230369F24Rik|chr1:178447830-178448329	0.159238990978606	.	.
chr1	178317988	178318487	chr1	178447830	178448329	Cox20|chr1:178447830-178448329	0.159238990978606	.	.
chr1	178318532	178319031	chr1	178336353	178336852	B230369F24Rik|chr1:178336353-178336852	0.465577731833541	.	.
chr1	178318532	178319031	chr1	178336353	178336852	Cox20|chr1:178336353-178336852	0.465577731833541	.	.
chr1	178337559	178338058	chr1	178336353	178336852	Hnrnpu|chr1:178336353-178336852	0.300505654044782	.	.
chr1	178405450	178405949	chr1	178336353	178336852	Efcab2|chr1:178336353-178336852	0.278999294946399	.	.
chr1	178405450	178405949	chr1	178448418	178448917	Efcab2|chr1:178448418-178448917	0.180581794377211	.	.
chr1	178405450	178405949	chr1	178449116	178449615	Efcab2|chr1:178449116-178449615	0.186673338777561	.	.
chr1	178406170	178406669	chr1	178336353	178336852	Efcab2|chr1:178336353-178336852	0.513895305546048	.	.
chr1	178406170	178406669	chr1	178448418	178448917	Efcab2|chr1:178448418-178448917	0.261217199416066	.	.
chr1	179802857	179803356	chr1	180145722	180146221	Ahctf1|chr1:180145722-180146221	0.200626809024966	.	.
chr1	179802857	179803356	chr1	180145722	180146221	Gm10518|chr1:180145722-180146221	0.200626809024966	.	.
chr1	179802857	179803356	chr1	180249956	180250455	Ahctf1|chr1:180249956-180250455	0.210713312638585	.	.
chr1	179802857	179803356	chr1	180249956	180250455	Gm10518|chr1:180249956-180250455	0.210713312638585	.	.
chr1	179803447	179803946	chr1	180225780	180226279	Ahctf1|chr1:180225780-180226279	0.252357151490554	.	.
chr1	179803447	179803946	chr1	180225780	180226279	Gm10518|chr1:180225780-180226279	0.252357151490554	.	.
chr1	179803447	179803946	chr1	180226296	180226795	Ahctf1|chr1:180226296-180226795	0.233101688125305	.	.
chr1	179803447	179803946	chr1	180226296	180226795	Gm10518|chr1:180226296-180226795	0.233101688125305	.	.
chr1	179959653	179960152	chr1	179974990	179975489	Cdc42bpa|chr1:179974990-179975489	0.242518010510833	.	.
chr1	179960232	179960731	chr1	180023448	180023947	Cdc42bpa|chr1:180023448-180023947	0.26509663354358	.	.
chr1	179960232	179960731	chr1	180145722	180146221	Cdc42bpa|chr1:180145722-180146221	0.160145194590357	.	.
chr1	179960232	179960731	chr1	180249956	180250455	Cdc42bpa|chr1:180249956-180250455	0.333001809309352	.	.
chr1	180767693	180768192	chr1	180883635	180884134	Gm38293|chr1:180883635-180884134	0.202015833037283	.	.
chr1	180768387	180768886	chr1	180763866	180764365	Gm38293|chr1:180763866-180764365	0.197158433631929	.	.
chr1	180768387	180768886	chr1	180778088	180778587	Gm38293|chr1:180778088-180778587	0.160845240436984	.	.
chr1	180768387	180768886	chr1	180848038	180848537	Gm38293|chr1:180848038-180848537	0.181924079885518	.	.
chr1	180768387	180768886	chr1	181017318	181017817	Gm38293|chr1:181017318-181017817	0.1491583194981	.	.
chr1	180813365	180813864	chr1	181017318	181017817	H3f3a|chr1:181017318-181017817	0.326344640096519	.	.
chr1	180813365	180813864	chr1	181017318	181017817	H3f3aos|chr1:181017318-181017817	0.326344640096519	.	.
chr1	180813989	180814488	chr1	181017318	181017817	H3f3a|chr1:181017318-181017817	0.271203762349908	.	.
chr1	180813989	180814488	chr1	181017318	181017817	H3f3aos|chr1:181017318-181017817	0.271203762349908	.	.
chr1	180850639	180851138	chr1	180763866	180764365	Sde2|chr1:180763866-180764365	0.180198648054933	.	.
chr1	180850639	180851138	chr1	180778088	180778587	Sde2|chr1:180778088-180778587	0.271887250741313	.	.
chr1	180850639	180851138	chr1	180848038	180848537	Sde2|chr1:180848038-180848537	0.165482891762475	.	.
chr1	180850639	180851138	chr1	181017318	181017817	Sde2|chr1:181017318-181017817	0.176779252527069	.	.
chr1	180903944	180904443	chr1	180777540	180778039	Pycr2|chr1:180777540-180778039	0.199411424176396	.	.
chr1	181143487	181143986	chr1	180763866	180764365	Cnih4|chr1:180763866-180764365	0.162865959257914	.	.
chr1	181143487	181143986	chr1	180763866	180764365	Nvl|chr1:180763866-180764365	0.162865959257914	.	.
chr1	181143487	181143986	chr1	180778088	180778587	Cnih4|chr1:180778088-180778587	0.344029400306586	.	.
chr1	181143487	181143986	chr1	180778088	180778587	Nvl|chr1:180778088-180778587	0.344029400306586	.	.
chr1	181144061	181144560	chr1	180763866	180764365	Cnih4|chr1:180763866-180764365	0.179712044134859	.	.
chr1	181144061	181144560	chr1	180763866	180764365	Nvl|chr1:180763866-180764365	0.179712044134859	.	.
chr1	181144061	181144560	chr1	180777540	180778039	Cnih4|chr1:180777540-180778039	0.272409450365134	.	.
chr1	181144061	181144560	chr1	180777540	180778039	Nvl|chr1:180777540-180778039	0.272409450365134	.	.
chr1	181144061	181144560	chr1	180778088	180778587	Cnih4|chr1:180778088-180778587	0.443316155684132	.	.
chr1	181144061	181144560	chr1	180778088	180778587	Nvl|chr1:180778088-180778587	0.443316155684132	.	.
chr1	181144061	181144560	chr1	180848038	180848537	Cnih4|chr1:180848038-180848537	0.189691405285529	.	.
chr1	181144061	181144560	chr1	180848038	180848537	Nvl|chr1:180848038-180848537	0.189691405285529	.	.
chr1	181144061	181144560	chr1	181017318	181017817	Cnih4|chr1:181017318-181017817	0.175374437100446	.	.
chr1	181144061	181144560	chr1	181017318	181017817	Nvl|chr1:181017318-181017817	0.175374437100446	.	.
chr1	181211237	181211736	chr1	180884225	180884724	Wdr26|chr1:180884225-180884724	0.181772590798941	.	.
chr1	181211764	181212263	chr1	180778088	180778587	Wdr26|chr1:180778088-180778587	0.24819383663043	.	.
chr1	181211764	181212263	chr1	180884225	180884724	Wdr26|chr1:180884225-180884724	0.176663825170769	.	.
chr1	181211764	181212263	chr1	180884225	180884724	Wdr26|chr1:180884225-180884724	0.17666382517077	.	.
chr1	181842237	181842736	chr1	181841665	181842164	Lbr|chr1:181841665-181842164	0.14804038737544	.	.
chr1	181842237	181842736	chr1	181888749	181889248	Lbr|chr1:181888749-181889248	0.206045067519696	.	.
chr1	181842237	181842736	chr1	182140320	182140819	Lbr|chr1:182140320-182140819	0.159289119118441	.	.
chr1	181842760	181843259	chr1	181833072	181833571	Lbr|chr1:181833072-181833571	0.160455552626854	.	.
chr1	181842760	181843259	chr1	181841665	181842164	Lbr|chr1:181841665-181842164	0.334755979189561	.	.
chr1	181842760	181843259	chr1	181881545	181882044	Lbr|chr1:181881545-181882044	0.169278276415812	.	.
chr1	181842760	181843259	chr1	181888749	181889248	Lbr|chr1:181888749-181889248	0.214992488708746	.	.
chr1	182019253	182019752	chr1	181833072	181833571	Enah|chr1:181833072-181833571	0.182304515113073	.	.
chr1	182019253	182019752	chr1	181841665	181842164	Enah|chr1:181841665-181842164	0.237191065503534	.	.
chr1	182019253	182019752	chr1	181888749	181889248	Enah|chr1:181888749-181889248	0.445650647681456	.	.
chr1	182019253	182019752	chr1	182115179	182115678	Enah|chr1:182115179-182115678	0.291046770757628	.	.
chr1	182019253	182019752	chr1	182140320	182140819	Enah|chr1:182140320-182140819	0.187815106962214	.	.
chr1	182019822	182020321	chr1	181841665	181842164	Enah|chr1:181841665-181842164	0.349077651874401	.	.
chr1	182019822	182020321	chr1	181881545	181882044	Enah|chr1:181881545-181882044	0.1618980701149	.	.
chr1	182019822	182020321	chr1	181888749	181889248	Enah|chr1:181888749-181889248	0.232379029246815	.	.
chr1	182019822	182020321	chr1	182140320	182140819	Enah|chr1:182140320-182140819	0.277683459840659	.	.
chr1	182020341	182020840	chr1	181841665	181842164	Enah|chr1:181841665-181842164	0.246060023504808	.	.
chr1	182020341	182020840	chr1	181881545	181882044	Enah|chr1:181881545-181882044	0.383211294661759	.	.
chr1	183296308	183296807	chr1	183656995	183657494	Aida|chr1:183656995-183657494	0.152762031286417	.	.
chr1	183296308	183296807	chr1	183656995	183657494	Brox|chr1:183656995-183657494	0.152762031286417	.	.
chr1	183296824	183297323	chr1	183344755	183345254	Aida|chr1:183344755-183345254	0.155548027263798	.	.
chr1	183296824	183297323	chr1	183344755	183345254	Brox|chr1:183344755-183345254	0.155548027263798	.	.
chr1	183296824	183297323	chr1	183345255	183345754	Aida|chr1:183345255-183345754	0.221157556653943	.	.
chr1	183296824	183297323	chr1	183345255	183345754	Brox|chr1:183345255-183345754	0.221157556653943	.	.
chr1	183297516	183298015	chr1	183378394	183378893	Brox|chr1:183378394-183378893	0.151485493288187	.	.
chr1	183297516	183298015	chr1	183640588	183641087	Brox|chr1:183640588-183641087	0.165730995994536	.	.
chr1	183297516	183298015	chr1	183669579	183670078	Brox|chr1:183669579-183670078	0.173502679874483	.	.
chr1	183297516	183298015	chr1	183706838	183707337	Brox|chr1:183706838-183707337	0.271501026138592	.	.
chr1	183297516	183298015	chr1	183707340	183707839	Brox|chr1:183707340-183707839	0.169238364806608	.	.
chr1	183368705	183369204	chr1	183345255	183345754	Mia3|chr1:183345255-183345754	0.30196643001506	.	.
chr1	183368705	183369204	chr1	183640588	183641087	Mia3|chr1:183640588-183641087	0.288733155662543	.	.
chr1	183368705	183369204	chr1	183662543	183663042	Mia3|chr1:183662543-183663042	0.226715437759487	.	.
chr1	183368705	183369204	chr1	183706838	183707337	Mia3|chr1:183706838-183707337	0.199223850673294	.	.
chr1	183368705	183369204	chr1	183707340	183707839	Mia3|chr1:183707340-183707839	0.21726111087965	.	.
chr1	183369413	183369912	chr1	183345255	183345754	Mia3|chr1:183345255-183345754	0.292880899908364	.	.
chr1	183369413	183369912	chr1	183442295	183442794	Mia3|chr1:183442295-183442794	0.171389451872799	.	.
chr1	183388644	183389143	chr1	183442295	183442794	Taf1a|chr1:183442295-183442794	0.322725198234002	.	.
chr1	183388644	183389143	chr1	183669579	183670078	Taf1a|chr1:183669579-183670078	0.162960745137421	.	.
chr1	184033370	184033869	chr1	184002398	184002897	1700056E22Rik|chr1:184002398-184002897	0.24670319891336	.	.
chr1	184033370	184033869	chr1	184004216	184004715	1700056E22Rik|chr1:184004216-184004715	0.165187964242213	.	.
chr1	184033370	184033869	chr1	184235529	184236028	1700056E22Rik|chr1:184235529-184236028	0.178219231146439	.	.
chr1	184033370	184033869	chr1	184266033	184266532	1700056E22Rik|chr1:184266033-184266532	0.230493279600219	.	.
chr1	184034061	184034560	chr1	184235529	184236028	1700056E22Rik|chr1:184235529-184236028	0.219171098484303	.	.
chr1	194976111	194976610	chr1	194761366	194761865	A330023F24Rik|chr1:194761366-194761865	0.204326356409193	.	.
chr1	194976111	194976610	chr1	194761366	194761865	Gm16897|chr1:194761366-194761865	0.204326356409193	.	.
chr1	194976111	194976610	chr1	194802574	194803073	A330023F24Rik|chr1:194802574-194803073	0.23896010914251	.	.
chr1	194976111	194976610	chr1	194802574	194803073	Gm16897|chr1:194802574-194803073	0.23896010914251	.	.
chr1	194976725	194977224	chr1	195232530	195233029	A330023F24Rik|chr1:195232530-195233029	0.214940520212527	.	.
chr1	194976725	194977224	chr1	195232530	195233029	Gm16897|chr1:195232530-195233029	0.214940520212527	.	.
chr1	195018071	195018570	chr1	195016706	195017205	Gm37027|chr1:195016706-195017205	0.168846389278504	.	.
chr1	195176500	195176999	chr1	194831259	194831758	Cr2|chr1:194831259-194831758	0.157705714921468	.	.
chr1	195176500	195176999	chr1	194977967	194978466	Cr2|chr1:194977967-194978466	0.174940628076435	.	.
chr10	3366298	3366797	chr10	3301650	3302149	Ppp1r14c|chr10:3301650-3302149	0.151908347489201	.	.
chr10	3740116	3740615	chr10	3920389	3920888	Plekhg1|chr10:3920389-3920888	0.193668397792918	.	.
chr10	3972861	3973360	chr10	3979041	3979540	Mthfd1l|chr10:3979041-3979540	0.263209452396419	.	.
chr10	3972861	3973360	chr10	3996387	3996886	Mthfd1l|chr10:3996387-3996886	0.14960260711929	.	.
chr10	3973553	3974052	chr10	3827197	3827696	Mthfd1l|chr10:3827197-3827696	0.189569223732817	.	.
chr10	4611722	4612221	chr10	4598223	4598722	Esr1|chr10:4598223-4598722	0.240204094453755	.	.
chr10	4611722	4612221	chr10	4711962	4712461	Esr1|chr10:4711962-4712461	0.237627945351265	.	.
chr10	4611722	4612221	chr10	4712513	4713012	Esr1|chr10:4712513-4713012	0.265009356838017	.	.
chr10	4611722	4612221	chr10	4924312	4924811	Esr1|chr10:4924312-4924811	0.322642769559251	.	.
chr10	5550504	5551003	chr10	5549987	5550486	Syne1|chr10:5549987-5550486	0.40974641205828	.	.
chr10	5550504	5551003	chr10	5841371	5841870	Syne1|chr10:5841371-5841870	0.223442300697252	.	.
chr10	5805395	5805894	chr10	5549987	5550486	Fbxo5|chr10:5549987-5550486	0.257735283734613	.	.
chr10	5805395	5805894	chr10	5650700	5651199	Fbxo5|chr10:5650700-5651199	0.193608612551229	.	.
chr10	5805395	5805894	chr10	6027545	6028044	Fbxo5|chr10:6027545-6028044	0.300254686619295	.	.
chr10	5823844	5824343	chr10	5549987	5550486	Mtrf1l|chr10:5549987-5550486	0.20400475212419	.	.
chr10	5823844	5824343	chr10	5868026	5868525	Mtrf1l|chr10:5868026-5868525	0.180548233942407	.	.
chr10	5823844	5824343	chr10	5904251	5904750	Mtrf1l|chr10:5904251-5904750	0.155326076378022	.	.
chr10	5823844	5824343	chr10	6027545	6028044	Mtrf1l|chr10:6027545-6028044	0.523487245539195	.	.
chr10	5921342	5921841	chr10	5549987	5550486	Rgs17|chr10:5549987-5550486	0.271133903748896	.	.
chr10	5921342	5921841	chr10	6035780	6036279	Rgs17|chr10:6035780-6036279	0.204596113651268	.	.
chr10	5922199	5922698	chr10	5549987	5550486	Rgs17|chr10:5549987-5550486	0.21792825106051	.	.
chr10	5922199	5922698	chr10	5853238	5853737	Rgs17|chr10:5853238-5853737	0.191301886889349	.	.
chr10	7211500	7211999	chr10	7210985	7211484	Cnksr3|chr10:7210985-7211484	0.386018688392474	.	.
chr10	7211500	7211999	chr10	7333209	7333708	Cnksr3|chr10:7333209-7333708	0.275787956251854	.	.
chr10	7212004	7212503	chr10	7158283	7158782	Cnksr3|chr10:7158283-7158782	0.17627853833219	.	.
chr10	7212004	7212503	chr10	7333209	7333708	Cnksr3|chr10:7333209-7333708	0.22448971453987	.	.
chr10	7589567	7590066	chr10	7390606	7391105	Lrp11|chr10:7390606-7391105	0.181775217197119	.	.
chr10	7589567	7590066	chr10	7605135	7605634	Lrp11|chr10:7605135-7605634	0.17495160469591	.	.
chr10	7589567	7590066	chr10	7663092	7663591	Lrp11|chr10:7663092-7663591	0.390014150034281	.	.
chr10	7589567	7590066	chr10	7736602	7737101	Lrp11|chr10:7736602-7737101	0.336811596445672	.	.
chr10	7589567	7590066	chr10	7737114	7737613	Lrp11|chr10:7737114-7737613	0.236075996414761	.	.
chr10	7589567	7590066	chr10	7864769	7865268	Lrp11|chr10:7864769-7865268	0.196976814474959	.	.
chr10	7590117	7590616	chr10	7605135	7605634	Lrp11|chr10:7605135-7605634	0.255890071825162	.	.
chr10	7590117	7590616	chr10	7663092	7663591	Lrp11|chr10:7663092-7663591	0.151481373622064	.	.
chr10	7590117	7590616	chr10	7736602	7737101	Lrp11|chr10:7736602-7737101	0.237861234131255	.	.
chr10	7590117	7590616	chr10	7864769	7865268	Lrp11|chr10:7864769-7865268	0.242593143632123	.	.
chr10	7667254	7667753	chr10	7883479	7883978	Nup43|chr10:7883479-7883978	0.226162385819295	.	.
chr10	7667254	7667753	chr10	7900869	7901368	Nup43|chr10:7900869-7901368	0.36578575781392	.	.
chr10	7680943	7681442	chr10	7600611	7601110	Lats1|chr10:7600611-7601110	0.186109372660999	.	.
chr10	7680943	7681442	chr10	7600611	7601110	Pcmt1|chr10:7600611-7601110	0.186109372660999	.	.
chr10	7725685	7726184	chr10	7600611	7601110	Katna1|chr10:7600611-7601110	0.228795660663298	.	.
chr10	7725685	7726184	chr10	7883479	7883978	Katna1|chr10:7883479-7883978	0.167802723997737	.	.
chr10	7725685	7726184	chr10	7900869	7901368	Katna1|chr10:7900869-7901368	0.18633092009291	.	.
chr10	7780721	7781220	chr10	7582125	7582624	B430219N15Rik|chr10:7582125-7582624	0.256927611851544	.	.
chr10	7780721	7781220	chr10	7663092	7663591	B430219N15Rik|chr10:7663092-7663591	0.173100262284184	.	.
chr10	7780721	7781220	chr10	7736602	7737101	B430219N15Rik|chr10:7736602-7737101	0.25901747234711	.	.
chr10	7780721	7781220	chr10	7737114	7737613	B430219N15Rik|chr10:7737114-7737613	0.398000298085524	.	.
chr10	7792631	7793130	chr10	7883479	7883978	Ginm1|chr10:7883479-7883978	0.260922377948263	.	.
chr10	7792631	7793130	chr10	7883479	7883978	Ppil4|chr10:7883479-7883978	0.260922377948263	.	.
chr10	7792631	7793130	chr10	7900869	7901368	Ginm1|chr10:7900869-7901368	0.303201020247558	.	.
chr10	7792631	7793130	chr10	7900869	7901368	Ppil4|chr10:7900869-7901368	0.303201020247558	.	.
chr10	7955534	7956033	chr10	7605135	7605634	Tab2|chr10:7605135-7605634	0.239338666074571	.	.
chr10	7955534	7956033	chr10	7663092	7663591	Tab2|chr10:7663092-7663591	0.294213789108331	.	.
chr10	7955534	7956033	chr10	7883479	7883978	Tab2|chr10:7883479-7883978	0.236827437254787	.	.
chr10	7955534	7956033	chr10	7900869	7901368	Tab2|chr10:7900869-7901368	0.218037147071633	.	.
chr10	7956090	7956589	chr10	7663092	7663591	Tab2|chr10:7663092-7663591	0.422193763621747	.	.
chr10	7956090	7956589	chr10	7737114	7737613	Tab2|chr10:7737114-7737613	0.217785490649002	.	.
chr10	10472118	10472617	chr10	10320999	10321498	Adgb|chr10:10320999-10321498	0.228678071069759	.	.
chr10	10472118	10472617	chr10	10689152	10689651	Adgb|chr10:10689152-10689651	0.260409087088018	.	.
chr10	10557986	10558485	chr10	10605527	10606026	Rab32|chr10:10605527-10606026	0.178703819988971	.	.
chr10	10557986	10558485	chr10	10653154	10653653	Rab32|chr10:10653154-10653653	0.429982896039712	.	.
chr10	10557986	10558485	chr10	10689152	10689651	Rab32|chr10:10689152-10689651	0.265896288517775	.	.
chr10	11280524	11281023	chr10	11362273	11362772	4930432B10Rik|chr10:11362273-11362772	0.35392211004278	.	.
chr10	11280524	11281023	chr10	11362273	11362772	Fbxo30|chr10:11362273-11362772	0.35392211004278	.	.
chr10	11280524	11281023	chr10	11385423	11385922	4930432B10Rik|chr10:11385423-11385922	0.20460832716113	.	.
chr10	11280524	11281023	chr10	11385423	11385922	Fbxo30|chr10:11385423-11385922	0.20460832716113	.	.
chr10	11280524	11281023	chr10	11515109	11515608	4930432B10Rik|chr10:11515109-11515608	0.325675930939476	.	.
chr10	11280524	11281023	chr10	11515109	11515608	Fbxo30|chr10:11515109-11515608	0.325675930939476	.	.
chr10	11280524	11281023	chr10	11729503	11730002	4930432B10Rik|chr10:11729503-11730002	0.167199163119566	.	.
chr10	11280524	11281023	chr10	11729503	11730002	Fbxo30|chr10:11729503-11730002	0.167199163119566	.	.
chr10	11280524	11281023	chr10	11746555	11747054	4930432B10Rik|chr10:11746555-11747054	0.278611195378389	.	.
chr10	11280524	11281023	chr10	11746555	11747054	Fbxo30|chr10:11746555-11747054	0.278611195378389	.	.
chr10	11281047	11281546	chr10	11491884	11492383	4930432B10Rik|chr10:11491884-11492383	0.255470427465749	.	.
chr10	11281047	11281546	chr10	11491884	11492383	Fbxo30|chr10:11491884-11492383	0.255470427465749	.	.
chr10	11343450	11343949	chr10	11449856	11450355	Epm2a|chr10:11449856-11450355	0.243825085179064	.	.
chr10	11343450	11343949	chr10	11491884	11492383	Epm2a|chr10:11491884-11492383	0.299784150959568	.	.
chr10	11343450	11343949	chr10	11591504	11592003	Epm2a|chr10:11591504-11592003	0.420084555651603	.	.
chr10	11343450	11343949	chr10	11615175	11615674	Epm2a|chr10:11615175-11615674	0.165244208675799	.	.
chr10	14759884	14760383	chr10	14789913	14790412	B230364G03Rik|chr10:14789913-14790412	0.178692342411295	.	.
chr10	14759884	14760383	chr10	15036937	15037436	B230364G03Rik|chr10:15036937-15037436	0.150698628755459	.	.
chr10	14759884	14760383	chr10	15046195	15046694	B230364G03Rik|chr10:15046195-15046694	0.259407816431619	.	.
chr10	19015270	19015769	chr10	19185903	19186402	Tnfaip3|chr10:19185903-19186402	0.190631364793677	.	.
chr10	19591671	19592170	chr10	19699289	19699788	Ifngr1|chr10:19699289-19699788	0.148806365577481	.	.
chr10	19712255	19712754	chr10	19491443	19491942	Il20ra|chr10:19491443-19491942	0.409050290108426	.	.
chr10	19712255	19712754	chr10	19530731	19531230	Il20ra|chr10:19530731-19531230	0.325039716515571	.	.
chr10	19712255	19712754	chr10	19578316	19578815	Il20ra|chr10:19578316-19578815	0.28539520293391	.	.
chr10	19712255	19712754	chr10	19693066	19693565	Il20ra|chr10:19693066-19693565	0.212362184912322	.	.
chr10	21881933	21882432	chr10	21923542	21924041	Sgk1|chr10:21923542-21924041	0.202909370763676	.	.
chr10	21881933	21882432	chr10	21923542	21924041	Sgk1|chr10:21923542-21924041	0.202909370763677	.	.
chr10	21881933	21882432	chr10	22000299	22000798	Sgk1|chr10:22000299-22000798	0.169055009035503	.	.
chr10	22645129	22645628	chr10	22618757	22619256	Slc2a12|chr10:22618757-22619256	0.176282532543076	.	.
chr10	22645129	22645628	chr10	22775980	22776479	Slc2a12|chr10:22775980-22776479	0.222993823350102	.	.
chr10	22731152	22731651	chr10	22714849	22715348	AC166256.1|chr10:22714849-22715348	0.188302622008301	.	.
chr10	22731152	22731651	chr10	22714849	22715348	Tbpl1|chr10:22714849-22715348	0.188302622008301	.	.
chr10	22731681	22732180	chr10	22579377	22579876	AC166256.1|chr10:22579377-22579876	0.297891059474769	.	.
chr10	22731681	22732180	chr10	22579377	22579876	Tbpl1|chr10:22579377-22579876	0.297891059474769	.	.
chr10	22731681	22732180	chr10	22714849	22715348	AC166256.1|chr10:22714849-22715348	0.202948911749791	.	.
chr10	22731681	22732180	chr10	22714849	22715348	Tbpl1|chr10:22714849-22715348	0.202948911749791	.	.
chr10	22731681	22732180	chr10	22775980	22776479	AC166256.1|chr10:22775980-22776479	0.439663723330502	.	.
chr10	22731681	22732180	chr10	22775980	22776479	Tbpl1|chr10:22775980-22776479	0.439663723330502	.	.
chr10	23787039	23787538	chr10	23712904	23713403	Rps12|chr10:23712904-23713403	0.593419653323723	.	.
chr10	26374914	26375413	chr10	26374170	26374669	L3mbtl3|chr10:26374170-26374669	0.403761924170644	.	.
chr10	26375759	26376258	chr10	26374170	26374669	L3mbtl3|chr10:26374170-26374669	0.445407973492012	.	.
chr10	26695050	26695549	chr10	26303433	26303932	Gm48893|chr10:26303433-26303932	0.478812797932401	.	.
chr10	29211439	29211938	chr10	29146428	29146927	9330159F19Rik|chr10:29146428-29146927	0.159365237077659	.	.
chr10	29313161	29313660	chr10	29146428	29146927	Echdc1|chr10:29146428-29146927	0.192996645625264	.	.
chr10	29313161	29313660	chr10	29146428	29146927	Gm46218|chr10:29146428-29146927	0.192996645625264	.	.
chr10	29313161	29313660	chr10	29146930	29147429	Echdc1|chr10:29146930-29147429	0.222194677735428	.	.
chr10	29313161	29313660	chr10	29146930	29147429	Gm46218|chr10:29146930-29147429	0.222194677735428	.	.
chr10	29313161	29313660	chr10	29532753	29533252	Echdc1|chr10:29532753-29533252	0.241341148376578	.	.
chr10	29313161	29313660	chr10	29532753	29533252	Gm46218|chr10:29532753-29533252	0.241341148376578	.	.
chr10	29313161	29313660	chr10	29595391	29595890	Echdc1|chr10:29595391-29595890	0.279041342019457	.	.
chr10	29313161	29313660	chr10	29595391	29595890	Gm46218|chr10:29595391-29595890	0.279041342019457	.	.
chr10	29313161	29313660	chr10	29635782	29636281	Echdc1|chr10:29635782-29636281	0.363458126050183	.	.
chr10	29313161	29313660	chr10	29635782	29636281	Gm46218|chr10:29635782-29636281	0.363458126050183	.	.
chr10	29535581	29536080	chr10	29532753	29533252	Rspo3|chr10:29532753-29533252	0.154134208560691	.	.
chr10	29535581	29536080	chr10	29595391	29595890	Rspo3|chr10:29595391-29595890	0.221947559695409	.	.
chr10	29535581	29536080	chr10	29635782	29636281	Rspo3|chr10:29635782-29636281	0.259383301295846	.	.
chr10	29535581	29536080	chr10	29982575	29983074	Rspo3|chr10:29982575-29983074	0.150920359957625	.	.
chr10	30200346	30200845	chr10	30000764	30001263	Cenpw|chr10:30000764-30001263	0.272470949735227	.	.
chr10	30600453	30600952	chr10	30537972	30538471	Trmt11|chr10:30537972-30538471	0.180997339316722	.	.
chr10	31445701	31446200	chr10	31299140	31299639	Tpd52l1|chr10:31299140-31299639	0.204671738603288	.	.
chr10	31608520	31609019	chr10	31784977	31785476	Rnf217|chr10:31784977-31785476	0.373746956149536	.	.
chr10	31608520	31609019	chr10	31873385	31873884	Rnf217|chr10:31873385-31873884	0.176242990101557	.	.
chr10	31609486	31609985	chr10	31784977	31785476	Rnf217|chr10:31784977-31785476	0.242735570154529	.	.
chr10	31609486	31609985	chr10	31873385	31873884	Rnf217|chr10:31873385-31873884	0.380759734557752	.	.
chr10	32889817	32890316	chr10	32654810	32655309	Nkain2|chr10:32654810-32655309	0.222567353420248	.	.
chr10	33623953	33624452	chr10	33703373	33703872	Clvs2|chr10:33703373-33703872	0.390160354967086	.	.
chr10	33623953	33624452	chr10	33703373	33703872	Gm15939|chr10:33703373-33703872	0.390160354967086	.	.
chr10	33623953	33624452	chr10	33986736	33987235	Clvs2|chr10:33986736-33987235	0.249676739324935	.	.
chr10	33623953	33624452	chr10	33986736	33987235	Gm15939|chr10:33986736-33987235	0.249676739324935	.	.
chr10	33904718	33905217	chr10	33558095	33558594	Rsph4a|chr10:33558095-33558594	0.266764876338717	.	.
chr10	33904718	33905217	chr10	34091720	34092219	Rsph4a|chr10:34091720-34092219	0.347954135623923	.	.
chr10	33951019	33951518	chr10	33914866	33915365	Zup1|chr10:33914866-33915365	0.163528555220255	.	.
chr10	33951019	33951518	chr10	34116418	34116917	Zup1|chr10:34116418-34116917	0.17685855613868	.	.
chr10	34019491	34019990	chr10	33986736	33987235	Gm48045|chr10:33986736-33987235	0.359757940049992	.	.
chr10	34019491	34019990	chr10	33986736	33987235	Rwdd1|chr10:33986736-33987235	0.359757940049992	.	.
chr10	34019491	34019990	chr10	34116418	34116917	Gm48045|chr10:34116418-34116917	0.159806263244594	.	.
chr10	34019491	34019990	chr10	34116418	34116917	Rwdd1|chr10:34116418-34116917	0.159806263244594	.	.
chr10	34036511	34037010	chr10	34033850	34034349	Trappc3l|chr10:34033850-34034349	0.161906626027555	.	.
chr10	34096225	34096724	chr10	34091720	34092219	Calhm5|chr10:34091720-34092219	0.330102762346568	.	.
chr10	34127449	34127948	chr10	34033850	34034349	Calhm6|chr10:34033850-34034349	0.165172833322718	.	.
chr10	34127449	34127948	chr10	34111727	34112226	Calhm6|chr10:34111727-34112226	0.216299468925484	.	.
chr10	34206579	34207078	chr10	33986736	33987235	Dse|chr10:33986736-33987235	0.361339135672971	.	.
chr10	34206579	34207078	chr10	34116418	34116917	Dse|chr10:34116418-34116917	0.277750402035022	.	.
chr10	34207257	34207756	chr10	33986736	33987235	Dse|chr10:33986736-33987235	0.255304298501462	.	.
chr10	34207257	34207756	chr10	34116418	34116917	Dse|chr10:34116418-34116917	0.256680234556273	.	.
chr10	34281970	34282469	chr10	34617147	34617646	Tspyl1|chr10:34617147-34617646	0.184518982016233	.	.
chr10	34297174	34297673	chr10	34316363	34316862	Tspyl4|chr10:34316363-34316862	0.269421797033537	.	.
chr10	34297174	34297673	chr10	34316872	34317371	Tspyl4|chr10:34316872-34317371	0.31795860170906	.	.
chr10	34297174	34297673	chr10	34549968	34550467	Tspyl4|chr10:34549968-34550467	0.15508169146789	.	.
chr10	34297174	34297673	chr10	34617147	34617646	Tspyl4|chr10:34617147-34617646	0.230326125321378	.	.
chr10	34297174	34297673	chr10	34670824	34671323	Tspyl4|chr10:34670824-34671323	0.207974631422345	.	.
chr10	34297971	34298470	chr10	34316363	34316862	Gm47512|chr10:34316363-34316862	0.174659527638909	.	.
chr10	34297971	34298470	chr10	34316363	34316862	Tspyl4|chr10:34316363-34316862	0.174659527638909	.	.
chr10	34297971	34298470	chr10	34316872	34317371	Gm47512|chr10:34316872-34317371	0.454168696599478	.	.
chr10	34297971	34298470	chr10	34316872	34317371	Tspyl4|chr10:34316872-34317371	0.454168696599478	.	.
chr10	34297971	34298470	chr10	34431742	34432241	Gm47512|chr10:34431742-34432241	0.257385469026552	.	.
chr10	34297971	34298470	chr10	34431742	34432241	Tspyl4|chr10:34431742-34432241	0.257385469026552	.	.
chr10	34297971	34298470	chr10	34549968	34550467	Gm47512|chr10:34549968-34550467	0.314908301355493	.	.
chr10	34297971	34298470	chr10	34549968	34550467	Tspyl4|chr10:34549968-34550467	0.314908301355493	.	.
chr10	36505968	36506467	chr10	36629720	36630219	Hs3st5|chr10:36629720-36630219	0.274048869348982	.	.
chr10	36506584	36507083	chr10	36566760	36567259	Hs3st5|chr10:36566760-36567259	0.163762889410634	.	.
chr10	36974002	36974501	chr10	36811738	36812237	Hdac2|chr10:36811738-36812237	0.16281175556095	.	.
chr10	36974002	36974501	chr10	36959669	36960168	Hdac2|chr10:36959669-36960168	0.186434407446629	.	.
chr10	36974002	36974501	chr10	37035064	37035563	Hdac2|chr10:37035064-37035563	0.200387429989072	.	.
chr10	36974002	36974501	chr10	37101528	37102027	Hdac2|chr10:37101528-37102027	0.280427442379098	.	.
chr10	36974002	36974501	chr10	37102074	37102573	Hdac2|chr10:37102074-37102573	0.20449753880759	.	.
chr10	36974002	36974501	chr10	37136922	37137421	Hdac2|chr10:37136922-37137421	0.150809876391232	.	.
chr10	36974613	36975112	chr10	36959669	36960168	Hdac2|chr10:36959669-36960168	0.328189167637882	.	.
chr10	36974613	36975112	chr10	37101528	37102027	Hdac2|chr10:37101528-37102027	0.160887943736546	.	.
chr10	36974613	36975112	chr10	37136922	37137421	Hdac2|chr10:37136922-37137421	0.218035429186247	.	.
chr10	37138712	37139211	chr10	36791758	36792257	5930403N24Rik|chr10:36791758-36792257	0.332086914085105	.	.
chr10	37138712	37139211	chr10	36791758	36792257	Marcks|chr10:36791758-36792257	0.332086914085105	.	.
chr10	37138712	37139211	chr10	36841480	36841979	5930403N24Rik|chr10:36841480-36841979	0.154463122233022	.	.
chr10	37138712	37139211	chr10	36841480	36841979	Marcks|chr10:36841480-36841979	0.154463122233022	.	.
chr10	37138712	37139211	chr10	37136025	37136524	5930403N24Rik|chr10:37136025-37136524	0.248426442344265	.	.
chr10	37138712	37139211	chr10	37136025	37136524	Marcks|chr10:37136025-37136524	0.248426442344265	.	.
chr10	37138712	37139211	chr10	37140760	37141259	5930403N24Rik|chr10:37140760-37141259	0.223333981902523	.	.
chr10	37138712	37139211	chr10	37140760	37141259	Marcks|chr10:37140760-37141259	0.223333981902523	.	.
chr10	38965296	38965795	chr10	38908193	38908692	Lama4|chr10:38908193-38908692	0.322167846004149	.	.
chr10	38965296	38965795	chr10	39109146	39109645	Lama4|chr10:39109146-39109645	0.166506267820961	.	.
chr10	38965296	38965795	chr10	39121395	39121894	Lama4|chr10:39121395-39121894	0.327420423677726	.	.
chr10	38965296	38965795	chr10	39165450	39165949	Lama4|chr10:39165450-39165949	0.445784464366143	.	.
chr10	38965296	38965795	chr10	39228093	39228592	Lama4|chr10:39228093-39228592	0.17862555539031	.	.
chr10	39133692	39134191	chr10	38849073	38849572	Fam229b|chr10:38849073-38849572	0.251570339294506	.	.
chr10	39133692	39134191	chr10	38849073	38849572	Tube1|chr10:38849073-38849572	0.251570339294506	.	.
chr10	39133692	39134191	chr10	38908193	38908692	Fam229b|chr10:38908193-38908692	0.21694376766675	.	.
chr10	39133692	39134191	chr10	38908193	38908692	Tube1|chr10:38908193-38908692	0.21694376766675	.	.
chr10	39133692	39134191	chr10	39106799	39107298	Fam229b|chr10:39106799-39107298	0.24819432058667	.	.
chr10	39133692	39134191	chr10	39106799	39107298	Tube1|chr10:39106799-39107298	0.24819432058667	.	.
chr10	39133692	39134191	chr10	39109146	39109645	Fam229b|chr10:39109146-39109645	0.18442600068036	.	.
chr10	39133692	39134191	chr10	39109146	39109645	Tube1|chr10:39109146-39109645	0.18442600068036	.	.
chr10	39133692	39134191	chr10	39121395	39121894	Fam229b|chr10:39121395-39121894	0.333588441763847	.	.
chr10	39133692	39134191	chr10	39121395	39121894	Tube1|chr10:39121395-39121894	0.333588441763847	.	.
chr10	39133692	39134191	chr10	39165450	39165949	Fam229b|chr10:39165450-39165949	0.232318468979802	.	.
chr10	39133692	39134191	chr10	39165450	39165949	Tube1|chr10:39165450-39165949	0.232318468979802	.	.
chr10	39133692	39134191	chr10	39185168	39185667	Fam229b|chr10:39185168-39185667	0.269972370705507	.	.
chr10	39133692	39134191	chr10	39185168	39185667	Tube1|chr10:39185168-39185667	0.269972370705507	.	.
chr10	39133692	39134191	chr10	39227562	39228061	Fam229b|chr10:39227562-39228061	0.214983114228192	.	.
chr10	39133692	39134191	chr10	39227562	39228061	Tube1|chr10:39227562-39228061	0.214983114228192	.	.
chr10	39133692	39134191	chr10	39239839	39240338	Fam229b|chr10:39239839-39240338	0.214869670533549	.	.
chr10	39133692	39134191	chr10	39239839	39240338	Tube1|chr10:39239839-39240338	0.214869670533549	.	.
chr10	41071321	41071820	chr10	41015647	41016146	Gpr6|chr10:41015647-41016146	0.164647653114016	.	.
chr10	41071321	41071820	chr10	41098111	41098610	Gpr6|chr10:41098111-41098610	0.620359734323914	.	.
chr10	41071321	41071820	chr10	41245521	41246020	Gpr6|chr10:41245521-41246020	0.180473132379024	.	.
chr10	41071321	41071820	chr10	41288740	41289239	Gpr6|chr10:41288740-41289239	0.286329527216235	.	.
chr10	41072083	41072582	chr10	41098111	41098610	Gpr6|chr10:41098111-41098610	0.302724786057881	.	.
chr10	41303028	41303527	chr10	41004323	41004822	Ak9|chr10:41004323-41004822	0.173018995564954	.	.
chr10	41303028	41303527	chr10	41004323	41004822	Fig4|chr10:41004323-41004822	0.173018995564954	.	.
chr10	41303669	41304168	chr10	41098111	41098610	Ak9|chr10:41098111-41098610	0.183023525357386	.	.
chr10	41303669	41304168	chr10	41098111	41098610	Fig4|chr10:41098111-41098610	0.183023525357386	.	.
chr10	41303669	41304168	chr10	41245017	41245516	Ak9|chr10:41245017-41245516	0.245989841562555	.	.
chr10	41303669	41304168	chr10	41245017	41245516	Fig4|chr10:41245017-41245516	0.245989841562555	.	.
chr10	41303669	41304168	chr10	41245521	41246020	Ak9|chr10:41245521-41246020	0.162327176496403	.	.
chr10	41303669	41304168	chr10	41245521	41246020	Fig4|chr10:41245521-41246020	0.162327176496403	.	.
chr10	41303669	41304168	chr10	41288740	41289239	Ak9|chr10:41288740-41289239	0.504155816624317	.	.
chr10	41303669	41304168	chr10	41288740	41289239	Fig4|chr10:41288740-41289239	0.504155816624317	.	.
chr10	41303669	41304168	chr10	41689835	41690334	Ak9|chr10:41689835-41690334	0.316138694855973	.	.
chr10	41303669	41304168	chr10	41689835	41690334	Fig4|chr10:41689835-41690334	0.316138694855973	.	.
chr10	41450048	41450547	chr10	41245521	41246020	Zbtb24|chr10:41245521-41246020	0.359199185462548	.	.
chr10	41450048	41450547	chr10	41288740	41289239	Zbtb24|chr10:41288740-41289239	0.339721308250752	.	.
chr10	41450048	41450547	chr10	41505407	41505906	Zbtb24|chr10:41505407-41505906	0.161645531647502	.	.
chr10	41476206	41476705	chr10	41245017	41245516	Mical1|chr10:41245017-41245516	0.217707536861583	.	.
chr10	41476206	41476705	chr10	41245521	41246020	Mical1|chr10:41245521-41246020	0.184121610360176	.	.
chr10	41476206	41476705	chr10	41288740	41289239	Mical1|chr10:41288740-41289239	0.341584778191622	.	.
chr10	41476206	41476705	chr10	41689835	41690334	Mical1|chr10:41689835-41690334	0.212381993809758	.	.
chr10	41476864	41477363	chr10	41004323	41004822	Mical1|chr10:41004323-41004822	0.182319767623966	.	.
chr10	41476864	41477363	chr10	41734709	41735208	Mical1|chr10:41734709-41735208	0.170404095419529	.	.
chr10	41490156	41490655	chr10	41245017	41245516	Ppil6|chr10:41245017-41245516	0.391029361830888	.	.
chr10	41490156	41490655	chr10	41245017	41245516	Smpd2|chr10:41245017-41245516	0.391029361830888	.	.
chr10	41490156	41490655	chr10	41245521	41246020	Ppil6|chr10:41245521-41246020	0.320330361870372	.	.
chr10	41490156	41490655	chr10	41245521	41246020	Smpd2|chr10:41245521-41246020	0.320330361870372	.	.
chr10	41490156	41490655	chr10	41505407	41505906	Ppil6|chr10:41505407-41505906	0.277792967532755	.	.
chr10	41490156	41490655	chr10	41505407	41505906	Smpd2|chr10:41505407-41505906	0.277792967532755	.	.
chr10	41490156	41490655	chr10	41696948	41697447	Ppil6|chr10:41696948-41697447	0.153102406606171	.	.
chr10	41490156	41490655	chr10	41696948	41697447	Smpd2|chr10:41696948-41697447	0.153102406606171	.	.
chr10	41518902	41519401	chr10	41734709	41735208	Cd164|chr10:41734709-41735208	0.191773076542043	.	.
chr10	41519685	41520184	chr10	41734709	41735208	Cd164|chr10:41734709-41735208	0.324072570334148	.	.
chr10	42276537	42277036	chr10	42251261	42251760	Foxo3|chr10:42251261-42251760	0.367990920713765	.	.
chr10	42276537	42277036	chr10	42277563	42278062	Foxo3|chr10:42277563-42278062	0.527417592572592	.	.
chr10	42478381	42478880	chr10	42251261	42251760	Afg1l|chr10:42251261-42251760	0.311346889814209	.	.
chr10	42478381	42478880	chr10	42277563	42278062	Afg1l|chr10:42277563-42278062	0.343341947865757	.	.
chr10	42478381	42478880	chr10	42678656	42679155	Afg1l|chr10:42678656-42679155	0.327692525784195	.	.
chr10	42501588	42502087	chr10	42277563	42278062	Snx3|chr10:42277563-42278062	0.215736901619287	.	.
chr10	42501588	42502087	chr10	42308548	42309047	Snx3|chr10:42308548-42309047	0.209654928341764	.	.
chr10	42502326	42502825	chr10	42308048	42308547	Snx3|chr10:42308048-42308547	0.186271395383178	.	.
chr10	42502326	42502825	chr10	42678656	42679155	Snx3|chr10:42678656-42679155	0.198703725424177	.	.
chr10	43901492	43901991	chr10	44111894	44112393	Qrsl1|chr10:44111894-44112393	0.161526712859138	.	.
chr10	43901492	43901991	chr10	44111894	44112393	Rtn4ip1|chr10:44111894-44112393	0.161526712859138	.	.
chr10	45289129	45289628	chr10	45363307	45363806	Gm15934|chr10:45363307-45363806	0.524064516521874	.	.
chr10	45289129	45289628	chr10	45373235	45373734	Gm15934|chr10:45373235-45373734	0.244028230434215	.	.
chr10	45289129	45289628	chr10	45446148	45446647	Gm15934|chr10:45446148-45446647	0.183354813247767	.	.
chr10	45289129	45289628	chr10	45684708	45685207	Gm15934|chr10:45684708-45685207	0.150835941223264	.	.
chr10	45289129	45289628	chr10	45685227	45685726	Gm15934|chr10:45685227-45685726	0.31315659637968	.	.
chr10	45335421	45335920	chr10	45363307	45363806	Bves|chr10:45363307-45363806	0.151955531431746	.	.
chr10	45335421	45335920	chr10	45446148	45446647	Bves|chr10:45446148-45446647	0.159761114269489	.	.
chr10	45485562	45486061	chr10	45373235	45373734	Lin28b|chr10:45373235-45373734	0.434449022102468	.	.
chr10	45486237	45486736	chr10	45363307	45363806	Lin28b|chr10:45363307-45363806	0.160354506998798	.	.
chr10	45486237	45486736	chr10	45373235	45373734	Lin28b|chr10:45373235-45373734	0.244274998498251	.	.
chr10	45486739	45487238	chr10	45684708	45685207	Lin28b|chr10:45684708-45685207	0.148346040526959	.	.
chr10	45578214	45578713	chr10	45363307	45363806	Hace1|chr10:45363307-45363806	0.229437849664256	.	.
chr10	50592385	50592884	chr10	50370554	50371053	Ascc3|chr10:50370554-50371053	0.302924824972786	.	.
chr10	50894338	50894837	chr10	50584763	50585262	Sim1|chr10:50584763-50585262	0.209229871941301	.	.
chr10	50894338	50894837	chr10	50792811	50793310	Sim1|chr10:50792811-50793310	0.568413176803508	.	.
chr10	51631430	51631929	chr10	51405082	51405581	Gprc6a|chr10:51405082-51405581	0.197506717067146	.	.
chr10	52022446	52022945	chr10	51779583	51780082	Vgll2|chr10:51779583-51780082	0.210416218768801	.	.
chr10	52233366	52233865	chr10	52216726	52217225	Dcbld1|chr10:52216726-52217225	0.161655149172429	.	.
chr10	52381975	52382474	chr10	52274921	52275420	Gopc|chr10:52274921-52275420	0.227310382898206	.	.
chr10	52381975	52382474	chr10	52704503	52705002	Gopc|chr10:52704503-52705002	0.260343779467932	.	.
chr10	52381975	52382474	chr10	52705014	52705513	Gopc|chr10:52705014-52705513	0.401225109510059	.	.
chr10	52690218	52690717	chr10	52691301	52691800	Slc35f1|chr10:52691301-52691800	0.18640315410144	.	.
chr10	52690801	52691300	chr10	52691301	52691800	Slc35f1|chr10:52691301-52691800	0.439138311252124	.	.
chr10	56228732	56229231	chr10	56125587	56126086	Tbc1d32|chr10:56125587-56126086	0.208499370288556	.	.
chr10	56228732	56229231	chr10	56198436	56198935	Tbc1d32|chr10:56198436-56198935	0.287653275783701	.	.
chr10	56431168	56431667	chr10	56115133	56115632	Gm36595|chr10:56115133-56115632	0.182492050413003	.	.
chr10	56431168	56431667	chr10	56198995	56199494	Gm36595|chr10:56198995-56199494	0.240689009531816	.	.
chr10	56431764	56432263	chr10	56378134	56378633	Gm36595|chr10:56378134-56378633	0.227667122474937	.	.
chr10	56431764	56432263	chr10	56730500	56730999	Gm36595|chr10:56730500-56730999	0.336231092247783	.	.
chr10	57486054	57486553	chr10	57280646	57281145	4930467K11Rik|chr10:57280646-57281145	0.178168687291735	.	.
chr10	57486054	57486553	chr10	57280646	57281145	Hsf2|chr10:57280646-57281145	0.178168687291735	.	.
chr10	57486054	57486553	chr10	57742972	57743471	4930467K11Rik|chr10:57742972-57743471	0.160990338777714	.	.
chr10	57486054	57486553	chr10	57742972	57743471	Hsf2|chr10:57742972-57743471	0.160990338777714	.	.
chr10	57486588	57487087	chr10	57272228	57272727	4930467K11Rik|chr10:57272228-57272727	0.164374231712326	.	.
chr10	57486588	57487087	chr10	57272228	57272727	Hsf2|chr10:57272228-57272727	0.164374231712326	.	.
chr10	57532304	57532803	chr10	57280646	57281145	Serinc1|chr10:57280646-57281145	0.32939932815779	.	.
chr10	57532304	57532803	chr10	57281199	57281698	Serinc1|chr10:57281199-57281698	0.341075309968304	.	.
chr10	57532304	57532803	chr10	57316245	57316744	Serinc1|chr10:57316245-57316744	0.156506754604742	.	.
chr10	57532304	57532803	chr10	57568996	57569495	Serinc1|chr10:57568996-57569495	0.255837362649235	.	.
chr10	57532304	57532803	chr10	57569528	57570027	Serinc1|chr10:57569528-57570027	0.396008214759719	.	.
chr10	57532304	57532803	chr10	57572089	57572588	Serinc1|chr10:57572089-57572588	0.331634680648863	.	.
chr10	57532304	57532803	chr10	57577269	57577768	Serinc1|chr10:57577269-57577768	0.263256307444074	.	.
chr10	57532304	57532803	chr10	57623229	57623728	Serinc1|chr10:57623229-57623728	0.184622665838654	.	.
chr10	57532304	57532803	chr10	57743482	57743981	Serinc1|chr10:57743482-57743981	0.161494887514498	.	.
chr10	57532304	57532803	chr10	57795519	57796018	Serinc1|chr10:57795519-57796018	0.173581356255258	.	.
chr10	57532304	57532803	chr10	57822486	57822985	Serinc1|chr10:57822486-57822985	0.274754315366464	.	.
chr10	57631815	57632314	chr10	57272228	57272727	Pkib|chr10:57272228-57272727	0.178145760101986	.	.
chr10	57631815	57632314	chr10	57447879	57448378	Pkib|chr10:57447879-57448378	0.234665336866063	.	.
chr10	57631815	57632314	chr10	57742972	57743471	Pkib|chr10:57742972-57743471	0.176699285507161	.	.
chr10	57631815	57632314	chr10	57795519	57796018	Pkib|chr10:57795519-57796018	0.316437765102649	.	.
chr10	57794436	57794935	chr10	57829597	57830096	Smpdl3a|chr10:57829597-57830096	0.182491536010361	.	.
chr10	57794939	57795438	chr10	57795519	57796018	Smpdl3a|chr10:57795519-57796018	0.417146134742578	.	.
chr10	58255194	58255693	chr10	58383254	58383753	Gcc2|chr10:58383254-58383753	0.241062585142865	.	.
chr10	58323065	58323564	chr10	58396602	58397101	Lims1|chr10:58396602-58397101	0.1742349222923	.	.
chr10	58497623	58498122	chr10	58396602	58397101	Ccdc138|chr10:58396602-58397101	0.331888518560216	.	.
chr10	62231026	62231525	chr10	62300269	62300768	Tspan15|chr10:62300269-62300768	0.26662464313083	.	.
chr10	62340040	62340539	chr10	62182988	62183487	Hk1os|chr10:62182988-62183487	0.245101130005908	.	.
chr10	62340040	62340539	chr10	62294061	62294560	Hk1os|chr10:62294061-62294560	0.253878573736107	.	.
chr10	62340040	62340539	chr10	62590203	62590702	Hk1os|chr10:62590203-62590702	0.256633507559662	.	.
chr10	62449224	62449723	chr10	62182988	62183487	4930507D05Rik|chr10:62182988-62183487	0.161915248780554	.	.
chr10	62449224	62449723	chr10	62182988	62183487	Supv3l1|chr10:62182988-62183487	0.161915248780554	.	.
chr10	62449224	62449723	chr10	62590203	62590702	4930507D05Rik|chr10:62590203-62590702	0.155240408657309	.	.
chr10	62449224	62449723	chr10	62590203	62590702	Supv3l1|chr10:62590203-62590702	0.155240408657309	.	.
chr10	62449766	62450265	chr10	62101434	62101933	4930507D05Rik|chr10:62101434-62101933	0.28167994229534	.	.
chr10	62449766	62450265	chr10	62101434	62101933	Supv3l1|chr10:62101434-62101933	0.28167994229534	.	.
chr10	62486129	62486628	chr10	62101434	62101933	Vps26a|chr10:62101434-62101933	0.167565410311775	.	.
chr10	62486129	62486628	chr10	62300269	62300768	Vps26a|chr10:62300269-62300768	0.33872752845206	.	.
chr10	62486129	62486628	chr10	62401310	62401809	Vps26a|chr10:62401310-62401809	0.353773953922357	.	.
chr10	62486629	62487128	chr10	62101434	62101933	Vps26a|chr10:62101434-62101933	0.395930595365192	.	.
chr10	62486629	62487128	chr10	62102023	62102522	Vps26a|chr10:62102023-62102522	0.319059890594026	.	.
chr10	62486629	62487128	chr10	62300269	62300768	Vps26a|chr10:62300269-62300768	0.190170810164876	.	.
chr10	62486629	62487128	chr10	62401310	62401809	Vps26a|chr10:62401310-62401809	0.255945284675123	.	.
chr10	62486629	62487128	chr10	62590203	62590702	Vps26a|chr10:62590203-62590702	0.151313484759176	.	.
chr10	62578211	62578710	chr10	62260971	62261470	4933428P19Rik|chr10:62260971-62261470	0.243329807266654	.	.
chr10	62578211	62578710	chr10	62260971	62261470	Kif1bp|chr10:62260971-62261470	0.243329807266654	.	.
chr10	62578211	62578710	chr10	62332391	62332890	4933428P19Rik|chr10:62332391-62332890	0.19990958926756	.	.
chr10	62578211	62578710	chr10	62332391	62332890	Kif1bp|chr10:62332391-62332890	0.19990958926756	.	.
chr10	62578211	62578710	chr10	62401840	62402339	4933428P19Rik|chr10:62401840-62402339	0.355979944843884	.	.
chr10	62578211	62578710	chr10	62401840	62402339	Kif1bp|chr10:62401840-62402339	0.355979944843884	.	.
chr10	62578211	62578710	chr10	62865210	62865709	4933428P19Rik|chr10:62865210-62865709	0.198862082593	.	.
chr10	62578211	62578710	chr10	62865210	62865709	Kif1bp|chr10:62865210-62865709	0.198862082593	.	.
chr10	62602059	62602558	chr10	62300269	62300768	Ddx21|chr10:62300269-62300768	0.221436816153355	.	.
chr10	62602059	62602558	chr10	62300269	62300768	Gm47257|chr10:62300269-62300768	0.221436816153355	.	.
chr10	62602059	62602558	chr10	62865795	62866294	Ddx21|chr10:62865795-62866294	0.192839125389708	.	.
chr10	62602059	62602558	chr10	62865795	62866294	Gm47257|chr10:62865795-62866294	0.192839125389708	.	.
chr10	62602590	62603089	chr10	62311403	62311902	Ddx21|chr10:62311403-62311902	0.214013989114565	.	.
chr10	62602590	62603089	chr10	62311403	62311902	Gm47257|chr10:62311403-62311902	0.214013989114565	.	.
chr10	62602590	62603089	chr10	62866298	62866797	Ddx21|chr10:62866298-62866797	0.159143405256887	.	.
chr10	62602590	62603089	chr10	62866298	62866797	Gm47257|chr10:62866298-62866797	0.159143405256887	.	.
chr10	62651098	62651597	chr10	62332391	62332890	Ddx50|chr10:62332391-62332890	0.300288604155192	.	.
chr10	62651098	62651597	chr10	62590203	62590702	Ddx50|chr10:62590203-62590702	0.371266727783416	.	.
chr10	62651098	62651597	chr10	62846898	62847397	Ddx50|chr10:62846898-62847397	0.182816561454702	.	.
chr10	62651098	62651597	chr10	62865210	62865709	Ddx50|chr10:62865210-62865709	0.381467629607358	.	.
chr10	62651098	62651597	chr10	62866298	62866797	Ddx50|chr10:62866298-62866797	0.165157957255479	.	.
chr10	62651098	62651597	chr10	62971839	62972338	Ddx50|chr10:62971839-62972338	0.151231462345102	.	.
chr10	62725538	62726037	chr10	62294061	62294560	Stox1|chr10:62294061-62294560	0.241934804988371	.	.
chr10	62726313	62726812	chr10	62260971	62261470	Stox1|chr10:62260971-62261470	0.153345189963209	.	.
chr10	62726313	62726812	chr10	62294061	62294560	Stox1|chr10:62294061-62294560	0.425191236379588	.	.
chr10	62726313	62726812	chr10	62320502	62321001	Stox1|chr10:62320502-62321001	0.263556976243404	.	.
chr10	62726313	62726812	chr10	62401310	62401809	Stox1|chr10:62401310-62401809	0.196345735270485	.	.
chr10	62726313	62726812	chr10	62401840	62402339	Stox1|chr10:62401840-62402339	0.544612889493257	.	.
chr10	62726313	62726812	chr10	62846898	62847397	Stox1|chr10:62846898-62847397	0.208358642792599	.	.
chr10	62726313	62726812	chr10	62865210	62865709	Stox1|chr10:62865210-62865709	0.204438219742745	.	.
chr10	62726313	62726812	chr10	62865795	62866294	Stox1|chr10:62865795-62866294	0.159495192501393	.	.
chr10	62792172	62792671	chr10	62590203	62590702	Ccar1|chr10:62590203-62590702	0.255547819688334	.	.
chr10	62792172	62792671	chr10	62846898	62847397	Ccar1|chr10:62846898-62847397	0.192676341118583	.	.
chr10	62920395	62920894	chr10	62865210	62865709	Slc25a16|chr10:62865210-62865709	0.254834649062062	.	.
chr10	62946840	62947339	chr10	62865210	62865709	Dna2|chr10:62865210-62865709	0.375834480165748	.	.
chr10	62946840	62947339	chr10	62865795	62866294	Dna2|chr10:62865795-62866294	0.250712398937972	.	.
chr10	62946840	62947339	chr10	62971839	62972338	Dna2|chr10:62971839-62972338	0.46568657349412	.	.
chr10	62946840	62947339	chr10	63043120	63043619	Dna2|chr10:63043120-63043619	0.165009889314355	.	.
chr10	62979983	62980482	chr10	62590203	62590702	Rufy2|chr10:62590203-62590702	0.170384398061912	.	.
chr10	62979983	62980482	chr10	62865210	62865709	Rufy2|chr10:62865210-62865709	0.213010787590871	.	.
chr10	62980587	62981086	chr10	62865210	62865709	Rufy2|chr10:62865210-62865709	0.376683401972723	.	.
chr10	62980587	62981086	chr10	62865795	62866294	Rufy2|chr10:62865795-62866294	0.231886040605945	.	.
chr10	63023030	63023529	chr10	62856650	62857149	Hnrnph3|chr10:62856650-62857149	0.149244439549903	.	.
chr10	63023030	63023529	chr10	62866298	62866797	Hnrnph3|chr10:62866298-62866797	0.241387203858356	.	.
chr10	63023030	63023529	chr10	63043120	63043619	Hnrnph3|chr10:63043120-63043619	0.199867576285891	.	.
chr10	63023030	63023529	chr10	63338211	63338710	Hnrnph3|chr10:63338211-63338710	0.238324068046146	.	.
chr10	63023030	63023529	chr10	63386349	63386848	Hnrnph3|chr10:63386349-63386848	0.176907502154662	.	.
chr10	63023688	63024187	chr10	62865210	62865709	Hnrnph3|chr10:62865210-62865709	0.643689160851927	.	.
chr10	63023688	63024187	chr10	62865210	62865709	Pbld2|chr10:62865210-62865709	0.643689160851927	.	.
chr10	63023688	63024187	chr10	62865795	62866294	Hnrnph3|chr10:62865795-62866294	0.281331104175379	.	.
chr10	63023688	63024187	chr10	62865795	62866294	Pbld2|chr10:62865795-62866294	0.281331104175379	.	.
chr10	63023688	63024187	chr10	62866298	62866797	Hnrnph3|chr10:62866298-62866797	0.168844212424288	.	.
chr10	63023688	63024187	chr10	62866298	62866797	Pbld2|chr10:62866298-62866797	0.168844212424288	.	.
chr10	63023688	63024187	chr10	62971839	62972338	Hnrnph3|chr10:62971839-62972338	0.381632824467559	.	.
chr10	63023688	63024187	chr10	62971839	62972338	Pbld2|chr10:62971839-62972338	0.381632824467559	.	.
chr10	63023688	63024187	chr10	63409885	63410384	Hnrnph3|chr10:63409885-63410384	0.189255008030287	.	.
chr10	63023688	63024187	chr10	63409885	63410384	Pbld2|chr10:63409885-63410384	0.189255008030287	.	.
chr10	63023688	63024187	chr10	63410453	63410952	Hnrnph3|chr10:63410453-63410952	0.19164700579268	.	.
chr10	63023688	63024187	chr10	63410453	63410952	Pbld2|chr10:63410453-63410952	0.19164700579268	.	.
chr10	63024490	63024989	chr10	62866298	62866797	Hnrnph3|chr10:62866298-62866797	0.297234818277781	.	.
chr10	63024490	63024989	chr10	62866298	62866797	Pbld2|chr10:62866298-62866797	0.297234818277781	.	.
chr10	63024490	63024989	chr10	63065948	63066447	Hnrnph3|chr10:63065948-63066447	0.278333002600494	.	.
chr10	63024490	63024989	chr10	63065948	63066447	Pbld2|chr10:63065948-63066447	0.278333002600494	.	.
chr10	63024490	63024989	chr10	63338211	63338710	Hnrnph3|chr10:63338211-63338710	0.166798390338739	.	.
chr10	63024490	63024989	chr10	63338211	63338710	Pbld2|chr10:63338211-63338710	0.166798390338739	.	.
chr10	63024490	63024989	chr10	63386349	63386848	Hnrnph3|chr10:63386349-63386848	0.18703017342223	.	.
chr10	63024490	63024989	chr10	63386349	63386848	Pbld2|chr10:63386349-63386848	0.18703017342223	.	.
chr10	63099999	63100498	chr10	62865210	62865709	Atoh7|chr10:62865210-62865709	0.190926349245159	.	.
chr10	63099999	63100498	chr10	62971839	62972338	Atoh7|chr10:62971839-62972338	0.210045398167991	.	.
chr10	63243618	63244117	chr10	62865210	62865709	1700120B22Rik|chr10:62865210-62865709	0.442099441739937	.	.
chr10	63243618	63244117	chr10	62865210	62865709	Herc4|chr10:62865210-62865709	0.442099441739937	.	.
chr10	63243618	63244117	chr10	62971839	62972338	1700120B22Rik|chr10:62971839-62972338	0.36737937911813	.	.
chr10	63243618	63244117	chr10	62971839	62972338	Herc4|chr10:62971839-62972338	0.36737937911813	.	.
chr10	63243618	63244117	chr10	63043120	63043619	1700120B22Rik|chr10:63043120-63043619	0.369742097424909	.	.
chr10	63243618	63244117	chr10	63043120	63043619	Herc4|chr10:63043120-63043619	0.369742097424909	.	.
chr10	63243618	63244117	chr10	63338814	63339313	1700120B22Rik|chr10:63338814-63339313	0.277754836052646	.	.
chr10	63243618	63244117	chr10	63338814	63339313	Herc4|chr10:63338814-63339313	0.277754836052646	.	.
chr10	63243618	63244117	chr10	63409885	63410384	1700120B22Rik|chr10:63409885-63410384	0.260101781404871	.	.
chr10	63243618	63244117	chr10	63409885	63410384	Herc4|chr10:63409885-63410384	0.260101781404871	.	.
chr10	63382558	63383057	chr10	63043120	63043619	Dnajc12|chr10:63043120-63043619	0.249447654267652	.	.
chr10	63382558	63383057	chr10	63065948	63066447	Dnajc12|chr10:63065948-63066447	0.24611862819112	.	.
chr10	63382558	63383057	chr10	63338814	63339313	Dnajc12|chr10:63338814-63339313	0.229434233436315	.	.
chr10	63429313	63429812	chr10	63338814	63339313	Ctnna3|chr10:63338814-63339313	0.155729854353035	.	.
chr10	63429313	63429812	chr10	63409885	63410384	Ctnna3|chr10:63409885-63410384	0.214848944676463	.	.
chr10	66640851	66641350	chr10	66657448	66657947	Gm28139|chr10:66657448-66657947	0.188644895757058	.	.
chr10	66640851	66641350	chr10	66734755	66735254	Gm28139|chr10:66734755-66735254	0.16147425837684	.	.
chr10	66641415	66641914	chr10	66342893	66343392	Gm28139|chr10:66342893-66343392	0.188834147065453	.	.
chr10	72654602	72655101	chr10	72353424	72353923	Zwint|chr10:72353424-72353923	0.332623531033301	.	.
chr10	72655128	72655627	chr10	72353424	72353923	Zwint|chr10:72353424-72353923	0.191290629392425	.	.
chr10	72655128	72655627	chr10	72951759	72952258	Zwint|chr10:72951759-72952258	0.193946334618272	.	.
chr10	73098895	73099394	chr10	73088745	73089244	Pcdh15|chr10:73088745-73089244	0.176866845352241	.	.
chr10	73099619	73100118	chr10	73096464	73096963	Pcdh15|chr10:73096464-73096963	0.214168355902297	.	.
chr10	74966773	74967272	chr10	74925300	74925799	Gnaz|chr10:74925300-74925799	0.19659720975877	.	.
chr10	75764120	75764619	chr10	75951750	75952249	Cabin1|chr10:75951750-75952249	0.160238147677868	.	.
chr10	75773277	75773776	chr10	75872865	75873364	Ddt|chr10:75872865-75873364	0.242214206559656	.	.
chr10	75773277	75773776	chr10	76203887	76204386	Ddt|chr10:76203887-76204386	0.319401109120817	.	.
chr10	75797531	75798030	chr10	75872865	75873364	Gstt1|chr10:75872865-75873364	0.236710036764135	.	.
chr10	75797531	75798030	chr10	75951750	75952249	Gstt1|chr10:75951750-75952249	0.176776245748311	.	.
chr10	75797531	75798030	chr10	76203887	76204386	Gstt1|chr10:76203887-76204386	0.164748944143734	.	.
chr10	75859343	75859842	chr10	75872865	75873364	Mif|chr10:75872865-75873364	0.282192966504381	.	.
chr10	75859343	75859842	chr10	76203887	76204386	Mif|chr10:76203887-76204386	0.168040629181692	.	.
chr10	75921379	75921878	chr10	75828455	75828954	Smarcb1|chr10:75828455-75828954	0.172034671437226	.	.
chr10	75921379	75921878	chr10	75872865	75873364	Smarcb1|chr10:75872865-75873364	0.201142070999781	.	.
chr10	75921379	75921878	chr10	76203887	76204386	Smarcb1|chr10:76203887-76204386	0.212992249876028	.	.
chr10	75932278	75932777	chr10	76174820	76175319	Chchd10|chr10:76174820-76175319	0.352820293252955	.	.
chr10	75935571	75936070	chr10	75853409	75853908	Mmp11|chr10:75853409-75853908	0.205574749976721	.	.
chr10	76032290	76032789	chr10	75853409	75853908	Zfp280b|chr10:75853409-75853908	0.305568345494851	.	.
chr10	76237626	76238125	chr10	75853409	75853908	Prmt2|chr10:75853409-75853908	0.163916178703559	.	.
chr10	76237626	76238125	chr10	76271186	76271685	Prmt2|chr10:76271186-76271685	0.218094009349593	.	.
chr10	76344529	76345028	chr10	76271186	76271685	Dip2a|chr10:76271186-76271685	0.319017021996854	.	.
chr10	76531225	76531724	chr10	76733248	76733747	Lss|chr10:76733248-76733747	0.341736700343583	.	.
chr10	76531225	76531724	chr10	76801944	76802443	Lss|chr10:76801944-76802443	0.162447289684721	.	.
chr10	76531225	76531724	chr10	76816491	76816990	Lss|chr10:76816491-76816990	0.181706831601147	.	.
chr10	76531225	76531724	chr10	76835726	76836225	Lss|chr10:76835726-76836225	0.217851266148254	.	.
chr10	76531225	76531724	chr10	76859200	76859699	Lss|chr10:76859200-76859699	0.280351514634287	.	.
chr10	76531225	76531724	chr10	76859717	76860216	Lss|chr10:76859717-76860216	0.180851882982813	.	.
chr10	76961928	76962427	chr10	76733248	76733747	Pcbp3|chr10:76733248-76733747	0.355946244151294	.	.
chr10	76961928	76962427	chr10	76835726	76836225	Pcbp3|chr10:76835726-76836225	0.419023238896794	.	.
chr10	76961928	76962427	chr10	76859200	76859699	Pcbp3|chr10:76859200-76859699	0.285510668233459	.	.
chr10	76961928	76962427	chr10	76859717	76860216	Pcbp3|chr10:76859717-76860216	0.166315658602786	.	.
chr10	78352152	78352651	chr10	78260684	78261183	Agpat3|chr10:78260684-78261183	0.36975623739483	.	.
chr10	78352152	78352651	chr10	78260684	78261183	Gm40709|chr10:78260684-78261183	0.36975623739483	.	.
chr10	78352152	78352651	chr10	78438115	78438614	Agpat3|chr10:78438115-78438614	0.283719861282787	.	.
chr10	78352152	78352651	chr10	78438115	78438614	Gm40709|chr10:78438115-78438614	0.283719861282787	.	.
chr10	78352152	78352651	chr10	78632261	78632760	Agpat3|chr10:78632261-78632760	0.37314734579814	.	.
chr10	78352152	78352651	chr10	78632261	78632760	Gm40709|chr10:78632261-78632760	0.37314734579814	.	.
chr10	78412843	78413342	chr10	78279111	78279610	Rrp1|chr10:78279111-78279610	0.180128064030481	.	.
chr10	78412843	78413342	chr10	78396201	78396700	Rrp1|chr10:78396201-78396700	0.284069564966681	.	.
chr10	78412843	78413342	chr10	78481893	78482392	Rrp1|chr10:78481893-78482392	0.201565434202671	.	.
chr10	78425391	78425890	chr10	78457906	78458405	Cstb|chr10:78457906-78458405	0.165355597707822	.	.
chr10	78464708	78465207	chr10	78438115	78438614	Pdxk|chr10:78438115-78438614	0.248147356760978	.	.
chr10	78464708	78465207	chr10	78481893	78482392	Pdxk|chr10:78481893-78482392	0.24905953450027	.	.
chr10	78464708	78465207	chr10	78632261	78632760	Pdxk|chr10:78632261-78632760	0.243729230575748	.	.
chr10	78464708	78465207	chr10	78686751	78687250	Pdxk|chr10:78686751-78687250	0.350904582724449	.	.
chr10	78574182	78574681	chr10	78279111	78279610	Ilvbl|chr10:78279111-78279610	0.300363108908927	.	.
chr10	78574182	78574681	chr10	78396201	78396700	Ilvbl|chr10:78396201-78396700	0.162388074642003	.	.
chr10	78574182	78574681	chr10	78686751	78687250	Ilvbl|chr10:78686751-78687250	0.164256922531655	.	.
chr10	78574691	78575190	chr10	78632261	78632760	Ilvbl|chr10:78632261-78632760	0.159782853144944	.	.
chr10	78574691	78575190	chr10	78812600	78813099	Ilvbl|chr10:78812600-78813099	0.164150301358221	.	.
chr10	78746859	78747358	chr10	78396201	78396700	Gm30400|chr10:78396201-78396700	0.148289482108921	.	.
chr10	78746859	78747358	chr10	78438115	78438614	Gm30400|chr10:78438115-78438614	0.325628021480338	.	.
chr10	78746859	78747358	chr10	78481893	78482392	Gm30400|chr10:78481893-78482392	0.157000295715926	.	.
chr10	78746859	78747358	chr10	78632261	78632760	Gm30400|chr10:78632261-78632760	0.277822674740166	.	.
chr10	78746859	78747358	chr10	78686751	78687250	Gm30400|chr10:78686751-78687250	0.168942885221043	.	.
chr10	78747414	78747913	chr10	78396201	78396700	Gm30400|chr10:78396201-78396700	0.183305928579276	.	.
chr10	78752339	78752838	chr10	78686751	78687250	Ccdc105|chr10:78686751-78687250	0.477538190901911	.	.
chr10	78752339	78752838	chr10	79116275	79116774	Ccdc105|chr10:79116275-79116774	0.163160501770556	.	.
chr10	78752863	78753362	chr10	78686751	78687250	Ccdc105|chr10:78686751-78687250	0.276828507693647	.	.
chr10	78779460	78779959	chr10	78632261	78632760	Slc1a6|chr10:78632261-78632760	0.148172096823741	.	.
chr10	78780051	78780550	chr10	78632261	78632760	Slc1a6|chr10:78632261-78632760	0.209982834494977	.	.
chr10	78780051	78780550	chr10	78686751	78687250	Slc1a6|chr10:78686751-78687250	0.224504680780029	.	.
chr10	79097368	79097867	chr10	78812600	78813099	2610008E11Rik|chr10:78812600-78813099	0.178637882428174	.	.
chr10	79097368	79097867	chr10	79321886	79322385	2610008E11Rik|chr10:79321886-79322385	0.257386283311265	.	.
chr10	79533018	79533517	chr10	79631298	79631797	Plpp2|chr10:79631298-79631797	0.190584855484839	.	.
chr10	79533018	79533517	chr10	79638841	79639340	Plpp2|chr10:79638841-79639340	0.199304430586396	.	.
chr10	79533559	79534058	chr10	79597022	79597521	Plpp2|chr10:79597022-79597521	0.205156658703784	.	.
chr10	79533559	79534058	chr10	79631298	79631797	Plpp2|chr10:79631298-79631797	0.23791146980035	.	.
chr10	79533559	79534058	chr10	79654793	79655292	Plpp2|chr10:79654793-79655292	0.170619370582887	.	.
chr10	79533559	79534058	chr10	79655302	79655801	Plpp2|chr10:79655302-79655801	0.155632739544738	.	.
chr10	79554879	79555378	chr10	79321886	79322385	Mier2|chr10:79321886-79322385	0.212186788849338	.	.
chr10	79554879	79555378	chr10	79655302	79655801	Mier2|chr10:79655302-79655801	0.205730567859226	.	.
chr10	79613886	79614385	chr10	79595188	79595687	C2cd4c|chr10:79595188-79595687	0.209211790656653	.	.
chr10	79613886	79614385	chr10	79597022	79597521	C2cd4c|chr10:79597022-79597521	0.269448149146054	.	.
chr10	79613886	79614385	chr10	79612103	79612602	C2cd4c|chr10:79612103-79612602	0.332623316319909	.	.
chr10	79613886	79614385	chr10	79631298	79631797	C2cd4c|chr10:79631298-79631797	0.325021804695883	.	.
chr10	79613886	79614385	chr10	79638841	79639340	C2cd4c|chr10:79638841-79639340	0.355416164295663	.	.
chr10	79613886	79614385	chr10	79654793	79655292	C2cd4c|chr10:79654793-79655292	0.323232258575393	.	.
chr10	79637007	79637506	chr10	79597022	79597521	Gm47163|chr10:79597022-79597521	0.218450703681122	.	.
chr10	79637007	79637506	chr10	79597022	79597521	Shc2|chr10:79597022-79597521	0.218450703681122	.	.
chr10	79637007	79637506	chr10	79631298	79631797	Gm47163|chr10:79631298-79631797	0.152462048098237	.	.
chr10	79637007	79637506	chr10	79631298	79631797	Shc2|chr10:79631298-79631797	0.152462048098237	.	.
chr10	79637007	79637506	chr10	79638841	79639340	Gm47163|chr10:79638841-79639340	0.300942252546645	.	.
chr10	79637007	79637506	chr10	79638841	79639340	Shc2|chr10:79638841-79639340	0.300942252546645	.	.
chr10	79637007	79637506	chr10	79655302	79655801	Gm47163|chr10:79655302-79655801	0.15928019264745	.	.
chr10	79637007	79637506	chr10	79655302	79655801	Shc2|chr10:79655302-79655801	0.15928019264745	.	.
chr10	79637658	79638157	chr10	79654793	79655292	Gm47163|chr10:79654793-79655292	0.273136687406653	.	.
chr10	79637658	79638157	chr10	79654793	79655292	Shc2|chr10:79654793-79655292	0.273136687406653	.	.
chr10	79668658	79669157	chr10	79321886	79322385	Tpgs1|chr10:79321886-79322385	0.237948769274227	.	.
chr10	79668658	79669157	chr10	79638841	79639340	Tpgs1|chr10:79638841-79639340	0.15368651511209	.	.
chr10	79669185	79669684	chr10	79654793	79655292	Tpgs1|chr10:79654793-79655292	0.385018465675564	.	.
chr10	79669185	79669684	chr10	79655302	79655801	Tpgs1|chr10:79655302-79655801	0.356299873205694	.	.
chr10	79681760	79682259	chr10	79612103	79612602	Cdc34|chr10:79612103-79612602	0.185355063974389	.	.
chr10	79746371	79746870	chr10	79321886	79322385	Polrmt|chr10:79321886-79322385	0.151457681578247	.	.
chr10	81252204	81252703	chr10	81411554	81412053	Matk|chr10:81411554-81412053	0.260601306142257	.	.
chr10	81252204	81252703	chr10	81564124	81564623	Matk|chr10:81564124-81564623	0.252216209401133	.	.
chr10	81252204	81252703	chr10	81633421	81633920	Matk|chr10:81633421-81633920	0.25424698092964	.	.
chr10	81253019	81253518	chr10	81257213	81257712	Matk|chr10:81257213-81257712	0.22100315848155	.	.
chr10	81253019	81253518	chr10	81411554	81412053	Matk|chr10:81411554-81412053	0.580052483856788	.	.
chr10	81253019	81253518	chr10	81412098	81412597	Matk|chr10:81412098-81412597	0.342185863933157	.	.
chr10	81253019	81253518	chr10	81413787	81414286	Matk|chr10:81413787-81414286	0.384092552494888	.	.
chr10	81253019	81253518	chr10	81416888	81417387	Matk|chr10:81416888-81417387	0.197054586273227	.	.
chr10	81253019	81253518	chr10	81551522	81552021	Matk|chr10:81551522-81552021	0.41992271704945	.	.
chr10	81253019	81253518	chr10	81571498	81571997	Matk|chr10:81571498-81571997	0.291710453169842	.	.
chr10	81266395	81266894	chr10	81257213	81257712	Apba3|chr10:81257213-81257712	0.150312143648611	.	.
chr10	81266395	81266894	chr10	81257213	81257712	Mrpl54|chr10:81257213-81257712	0.150312143648611	.	.
chr10	81266395	81266894	chr10	81411554	81412053	Apba3|chr10:81411554-81412053	0.180496609923813	.	.
chr10	81266395	81266894	chr10	81411554	81412053	Mrpl54|chr10:81411554-81412053	0.180496609923813	.	.
chr10	81266395	81266894	chr10	81413787	81414286	Apba3|chr10:81413787-81414286	0.198740239213891	.	.
chr10	81266395	81266894	chr10	81413787	81414286	Mrpl54|chr10:81413787-81414286	0.198740239213891	.	.
chr10	81266395	81266894	chr10	81450104	81450603	Apba3|chr10:81450104-81450603	0.301632924148881	.	.
chr10	81266395	81266894	chr10	81450104	81450603	Mrpl54|chr10:81450104-81450603	0.301632924148881	.	.
chr10	81266395	81266894	chr10	81551522	81552021	Apba3|chr10:81551522-81552021	0.213972162138862	.	.
chr10	81266395	81266894	chr10	81551522	81552021	Mrpl54|chr10:81551522-81552021	0.213972162138862	.	.
chr10	81266395	81266894	chr10	81571498	81571997	Apba3|chr10:81571498-81571997	0.210703668693943	.	.
chr10	81266395	81266894	chr10	81571498	81571997	Mrpl54|chr10:81571498-81571997	0.210703668693943	.	.
chr10	81292618	81293117	chr10	81257213	81257712	Pip5k1c|chr10:81257213-81257712	0.203762426242874	.	.
chr10	81292618	81293117	chr10	81412098	81412597	Pip5k1c|chr10:81412098-81412597	0.44158670001244	.	.
chr10	81292618	81293117	chr10	81416888	81417387	Pip5k1c|chr10:81416888-81417387	0.216370838228792	.	.
chr10	81292618	81293117	chr10	81502626	81503125	Pip5k1c|chr10:81502626-81503125	0.18689178373334	.	.
chr10	81292618	81293117	chr10	81571498	81571997	Pip5k1c|chr10:81571498-81571997	0.17465161718265	.	.
chr10	81320497	81320996	chr10	81411554	81412053	Cactin|chr10:81411554-81412053	0.300538743833845	.	.
chr10	81320497	81320996	chr10	81416888	81417387	Cactin|chr10:81416888-81417387	0.25004704413655	.	.
chr10	81320497	81320996	chr10	81430157	81430656	Cactin|chr10:81430157-81430656	0.282088802582234	.	.
chr10	81320497	81320996	chr10	81472805	81473304	Cactin|chr10:81472805-81473304	0.223714280123385	.	.
chr10	81320497	81320996	chr10	81551522	81552021	Cactin|chr10:81551522-81552021	0.249612808253254	.	.
chr10	81320497	81320996	chr10	81571498	81571997	Cactin|chr10:81571498-81571997	0.468092196229941	.	.
chr10	81320497	81320996	chr10	81643405	81643904	Cactin|chr10:81643405-81643904	0.319072731162316	.	.
chr10	81350327	81350826	chr10	81257213	81257712	Hmg20b|chr10:81257213-81257712	0.236725939222184	.	.
chr10	81350327	81350826	chr10	81257877	81258376	Hmg20b|chr10:81257877-81258376	0.171590940733067	.	.
chr10	81350327	81350826	chr10	81416888	81417387	Hmg20b|chr10:81416888-81417387	0.20762787730122	.	.
chr10	81350327	81350826	chr10	81432821	81433320	Hmg20b|chr10:81432821-81433320	0.265923233879837	.	.
chr10	81350327	81350826	chr10	81551522	81552021	Hmg20b|chr10:81551522-81552021	0.371354044742615	.	.
chr10	81350327	81350826	chr10	81571498	81571997	Hmg20b|chr10:81571498-81571997	0.303018507419894	.	.
chr10	81357211	81357710	chr10	81416888	81417387	Mfsd12|chr10:81416888-81417387	0.204207232848363	.	.
chr10	81357211	81357710	chr10	81430157	81430656	Mfsd12|chr10:81430157-81430656	0.170221328536526	.	.
chr10	81357211	81357710	chr10	81472805	81473304	Mfsd12|chr10:81472805-81473304	0.210982053517379	.	.
chr10	81357211	81357710	chr10	81564124	81564623	Mfsd12|chr10:81564124-81564623	0.157404003653183	.	.
chr10	81357211	81357710	chr10	81571498	81571997	Mfsd12|chr10:81571498-81571997	0.225748771396675	.	.
chr10	81378395	81378894	chr10	81571498	81571997	Fzr1|chr10:81571498-81571997	0.359737497566453	.	.
chr10	81384063	81384562	chr10	81285670	81286169	Dohh|chr10:81285670-81286169	0.215692076236878	.	.
chr10	81384063	81384562	chr10	81450104	81450603	Dohh|chr10:81450104-81450603	0.171671501287372	.	.
chr10	81384063	81384562	chr10	81570705	81571204	Dohh|chr10:81570705-81571204	0.214528739837851	.	.
chr10	81384063	81384562	chr10	81633421	81633920	Dohh|chr10:81633421-81633920	0.254701223635702	.	.
chr10	81481874	81482373	chr10	81411554	81412053	Celf5|chr10:81411554-81412053	0.15157492338885	.	.
chr10	81481874	81482373	chr10	81412098	81412597	Celf5|chr10:81412098-81412597	0.176221808864155	.	.
chr10	81481874	81482373	chr10	81430157	81430656	Celf5|chr10:81430157-81430656	0.177474517681335	.	.
chr10	81481874	81482373	chr10	81430826	81431325	Celf5|chr10:81430826-81431325	0.36674636344957	.	.
chr10	81481874	81482373	chr10	81526637	81527136	Celf5|chr10:81526637-81527136	0.183455299691779	.	.
chr10	81482441	81482940	chr10	81411554	81412053	Celf5|chr10:81411554-81412053	0.350368109396393	.	.
chr10	81482441	81482940	chr10	81412098	81412597	Celf5|chr10:81412098-81412597	0.174244053276985	.	.
chr10	81482441	81482940	chr10	81416888	81417387	Celf5|chr10:81416888-81417387	0.336834509229262	.	.
chr10	81482441	81482940	chr10	81430157	81430656	Celf5|chr10:81430157-81430656	0.384782266782113	.	.
chr10	81482441	81482940	chr10	81551522	81552021	Celf5|chr10:81551522-81552021	0.155245619257808	.	.
chr10	81482441	81482940	chr10	81571498	81571997	Celf5|chr10:81571498-81571997	0.204206732673682	.	.
chr10	81482441	81482940	chr10	81643405	81643904	Celf5|chr10:81643405-81643904	0.1516665288667	.	.
chr10	81496231	81496730	chr10	81285670	81286169	Ncln|chr10:81285670-81286169	0.318927481025376	.	.
chr10	81496231	81496730	chr10	81416888	81417387	Ncln|chr10:81416888-81417387	0.163305859648056	.	.
chr10	81496231	81496730	chr10	81432821	81433320	Ncln|chr10:81432821-81433320	0.316828682734153	.	.
chr10	81496231	81496730	chr10	81472805	81473304	Ncln|chr10:81472805-81473304	0.230896234580919	.	.
chr10	81496231	81496730	chr10	81571498	81571997	Ncln|chr10:81571498-81571997	0.176101861171985	.	.
chr10	81496231	81496730	chr10	81643405	81643904	Ncln|chr10:81643405-81643904	0.248946970167637	.	.
chr10	81545004	81545503	chr10	81285670	81286169	Gna11|chr10:81285670-81286169	0.162640600209595	.	.
chr10	81545004	81545503	chr10	81416888	81417387	Gna11|chr10:81416888-81417387	0.265423865243718	.	.
chr10	81545004	81545503	chr10	81432821	81433320	Gna11|chr10:81432821-81433320	0.24235653596442	.	.
chr10	81545004	81545503	chr10	81472805	81473304	Gna11|chr10:81472805-81473304	0.247317574270461	.	.
chr10	81545004	81545503	chr10	81571498	81571997	Gna11|chr10:81571498-81571997	0.292452776268992	.	.
chr10	81545004	81545503	chr10	81633421	81633920	Gna11|chr10:81633421-81633920	0.18202698862386	.	.
chr10	81545004	81545503	chr10	81643405	81643904	Gna11|chr10:81643405-81643904	0.389124966201903	.	.
chr10	81559200	81559699	chr10	81416888	81417387	Tle5|chr10:81416888-81417387	0.187921205723459	.	.
chr10	81559200	81559699	chr10	81472805	81473304	Tle5|chr10:81472805-81473304	0.203697102915243	.	.
chr10	81559200	81559699	chr10	81526637	81527136	Tle5|chr10:81526637-81527136	0.215266232289688	.	.
chr10	81559200	81559699	chr10	81551522	81552021	Tle5|chr10:81551522-81552021	0.204680526842141	.	.
chr10	81559200	81559699	chr10	81571498	81571997	Tle5|chr10:81571498-81571997	0.351892368738368	.	.
chr10	81560176	81560675	chr10	81257213	81257712	Tle5|chr10:81257213-81257712	0.240062079434739	.	.
chr10	81560176	81560675	chr10	81257877	81258376	Tle5|chr10:81257877-81258376	0.216569123015539	.	.
chr10	81560176	81560675	chr10	81346675	81347174	Tle5|chr10:81346675-81347174	0.197744895543017	.	.
chr10	81560176	81560675	chr10	81413787	81414286	Tle5|chr10:81413787-81414286	0.354501307168333	.	.
chr10	81560176	81560675	chr10	81551522	81552021	Tle5|chr10:81551522-81552021	0.165911524828199	.	.
chr10	81600731	81601230	chr10	81416888	81417387	Tle6|chr10:81416888-81417387	0.226551701020115	.	.
chr10	81600731	81601230	chr10	81472805	81473304	Tle6|chr10:81472805-81473304	0.234763395452268	.	.
chr10	81600731	81601230	chr10	81633421	81633920	Tle6|chr10:81633421-81633920	0.291844043460991	.	.
chr10	81600731	81601230	chr10	81643405	81643904	Tle6|chr10:81643405-81643904	0.200377823863136	.	.
chr10	81605948	81606447	chr10	81413787	81414286	BC025920|chr10:81413787-81414286	0.204523414264456	.	.
chr10	81605948	81606447	chr10	81450104	81450603	BC025920|chr10:81450104-81450603	0.286388147110133	.	.
chr10	81605948	81606447	chr10	81633421	81633920	BC025920|chr10:81633421-81633920	0.18824955015287	.	.
chr10	81605948	81606447	chr10	81633421	81633920	BC025920|chr10:81633421-81633920	0.188249550152871	.	.
chr10	81605948	81606447	chr10	81643405	81643904	BC025920|chr10:81643405-81643904	0.170261273185269	.	.
chr10	81627379	81627878	chr10	81413787	81414286	Ankrd24|chr10:81413787-81414286	0.195791089496637	.	.
chr10	81627379	81627878	chr10	81413787	81414286	Sirt6|chr10:81413787-81414286	0.195791089496637	.	.
chr10	81627379	81627878	chr10	81633421	81633920	Ankrd24|chr10:81633421-81633920	0.181556640141879	.	.
chr10	81627379	81627878	chr10	81633421	81633920	Sirt6|chr10:81633421-81633920	0.181556640141879	.	.
chr10	81627379	81627878	chr10	81997141	81997640	Ankrd24|chr10:81997141-81997640	0.177222688794555	.	.
chr10	81627379	81627878	chr10	81997141	81997640	Sirt6|chr10:81997141-81997640	0.177222688794555	.	.
chr10	81648748	81649247	chr10	81285670	81286169	Gm10778|chr10:81285670-81286169	0.239571402330868	.	.
chr10	81648748	81649247	chr10	81430157	81430656	Gm10778|chr10:81430157-81430656	0.33985766580624	.	.
chr10	81648748	81649247	chr10	81633421	81633920	Gm10778|chr10:81633421-81633920	0.203302295764856	.	.
chr10	81648748	81649247	chr10	81643405	81643904	Gm10778|chr10:81643405-81643904	0.231493277580307	.	.
chr10	82127723	82128222	chr10	81997141	81997640	AU041133|chr10:81997141-81997640	0.269092212608414	.	.
chr10	82128235	82128734	chr10	81997141	81997640	AU041133|chr10:81997141-81997640	0.154304841219872	.	.
chr10	82629507	82630006	chr10	82860253	82860752	Tdg|chr10:82860253-82860752	0.152416514422363	.	.
chr10	82690486	82690985	chr10	82666399	82666898	Glt8d2|chr10:82666399-82666898	0.229786613992196	.	.
chr10	82690486	82690985	chr10	82698823	82699322	Glt8d2|chr10:82698823-82699322	0.254490685519058	.	.
chr10	82763879	82764378	chr10	82860253	82860752	Nfyb|chr10:82860253-82860752	0.316150042148651	.	.
chr10	82811778	82812277	chr10	82698823	82699322	1700028I16Rik|chr10:82698823-82699322	0.150303606978198	.	.
chr10	82858893	82859392	chr10	82795313	82795812	Gm38560|chr10:82795313-82795812	0.202174841055852	.	.
chr10	82985064	82985563	chr10	82666399	82666898	Chst11|chr10:82666399-82666898	0.204651364472367	.	.
chr10	82985064	82985563	chr10	82698823	82699322	Chst11|chr10:82698823-82699322	0.255579893779709	.	.
chr10	82985064	82985563	chr10	82860253	82860752	Chst11|chr10:82860253-82860752	0.381100818938565	.	.
chr10	82985754	82986253	chr10	82666399	82666898	Chst11|chr10:82666399-82666898	0.292598959598283	.	.
chr10	85829194	85829693	chr10	85598554	85599053	Pwp1|chr10:85598554-85599053	0.223170064200705	.	.
chr10	85829194	85829693	chr10	85871543	85872042	Pwp1|chr10:85871543-85872042	0.255387059493821	.	.
chr10	85829194	85829693	chr10	85928481	85928980	Pwp1|chr10:85928481-85928980	0.187725647493075	.	.
chr10	85916334	85916833	chr10	85739528	85740027	Prdm4|chr10:85739528-85740027	0.171227559747539	.	.
chr10	85916863	85917362	chr10	85555460	85555959	Prdm4|chr10:85555460-85555959	0.293511162300192	.	.
chr10	85916863	85917362	chr10	85617738	85618237	Prdm4|chr10:85617738-85618237	0.261505362062202	.	.
chr10	85916863	85917362	chr10	85871543	85872042	Prdm4|chr10:85871543-85872042	0.247680364951459	.	.
chr10	85916863	85917362	chr10	85928481	85928980	Prdm4|chr10:85928481-85928980	0.167161169812618	.	.
chr10	85957553	85958052	chr10	85624915	85625414	Rtcb|chr10:85624915-85625414	0.202079876036167	.	.
chr10	85957553	85958052	chr10	85871543	85872042	Rtcb|chr10:85871543-85872042	0.316897356420844	.	.
chr10	86705281	86705780	chr10	86727517	86728016	Hsp90b1|chr10:86727517-86728016	0.222835535183917	.	.
chr10	86705281	86705780	chr10	86727517	86728016	Ttc41|chr10:86727517-86728016	0.222835535183917	.	.
chr10	86705281	86705780	chr10	86872493	86872992	Hsp90b1|chr10:86872493-86872992	0.309448286497509	.	.
chr10	86705281	86705780	chr10	86872493	86872992	Ttc41|chr10:86872493-86872992	0.309448286497509	.	.
chr10	86705811	86706310	chr10	86685259	86685758	Hsp90b1|chr10:86685259-86685758	0.158024350942685	.	.
chr10	86705811	86706310	chr10	86685259	86685758	Ttc41|chr10:86685259-86685758	0.158024350942685	.	.
chr10	86705811	86706310	chr10	86727517	86728016	Hsp90b1|chr10:86727517-86728016	0.239738928728276	.	.
chr10	86705811	86706310	chr10	86727517	86728016	Ttc41|chr10:86727517-86728016	0.239738928728276	.	.
chr10	86778694	86779193	chr10	86685259	86685758	Nt5dc3|chr10:86685259-86685758	0.249600574356721	.	.
chr10	86779348	86779847	chr10	86685259	86685758	Nt5dc3|chr10:86685259-86685758	0.258360723120879	.	.
chr10	86779348	86779847	chr10	86730664	86731163	Nt5dc3|chr10:86730664-86731163	0.292447710986772	.	.
chr10	86779348	86779847	chr10	86872493	86872992	Nt5dc3|chr10:86872493-86872992	0.196697554229411	.	.
chr10	86971914	86972413	chr10	86872493	86872992	Gm16271|chr10:86872493-86872992	0.223648824474169	.	.
chr10	86972417	86972916	chr10	86872493	86872992	Gm16271|chr10:86872493-86872992	0.242959266172438	.	.
chr10	87058237	87058736	chr10	87024821	87025320	1700113H08Rik|chr10:87024821-87025320	0.250783419828389	.	.
chr10	87492598	87493097	chr10	87024821	87025320	Ascl1|chr10:87024821-87025320	0.270629803387961	.	.
chr10	87492598	87493097	chr10	87159749	87160248	Ascl1|chr10:87159749-87160248	0.371154691328252	.	.
chr10	87492598	87493097	chr10	87486178	87486677	Ascl1|chr10:87486178-87486677	0.17459107750843	.	.
chr10	87493100	87493599	chr10	87051654	87052153	Ascl1|chr10:87051654-87052153	0.164709743899015	.	.
chr10	87493100	87493599	chr10	87094225	87094724	Ascl1|chr10:87094225-87094724	0.208751924315313	.	.
chr10	87493100	87493599	chr10	87159749	87160248	Ascl1|chr10:87159749-87160248	0.218595301824862	.	.
chr10	87493100	87493599	chr10	87477823	87478322	Ascl1|chr10:87477823-87478322	0.340998073377736	.	.
chr10	87493100	87493599	chr10	87485409	87485908	Ascl1|chr10:87485409-87485908	0.278550563594333	.	.
chr10	87493100	87493599	chr10	87486178	87486677	Ascl1|chr10:87486178-87486677	0.335178951133997	.	.
chr10	88200852	88201351	chr10	88302336	88302835	Washc3|chr10:88302336-88302835	0.32730272070319	.	.
chr10	88200852	88201351	chr10	88451105	88451604	Washc3|chr10:88451105-88451604	0.293673952076135	.	.
chr10	88201358	88201857	chr10	88302336	88302835	Washc3|chr10:88302336-88302835	0.379760191276267	.	.
chr10	88201358	88201857	chr10	88426387	88426886	Washc3|chr10:88426387-88426886	0.194334317113472	.	.
chr10	88201358	88201857	chr10	88451105	88451604	Washc3|chr10:88451105-88451604	0.250527522134804	.	.
chr10	88378931	88379430	chr10	88304248	88304747	Dram1|chr10:88304248-88304747	0.22296583951099	.	.
chr10	88378931	88379430	chr10	88304248	88304747	Gnptab|chr10:88304248-88304747	0.22296583951099	.	.
chr10	88503248	88503747	chr10	88669648	88670147	Chpt1|chr10:88669648-88670147	0.248556101473167	.	.
chr10	88503789	88504288	chr10	88356362	88356861	Chpt1|chr10:88356362-88356861	0.245621710572628	.	.
chr10	88503789	88504288	chr10	88738951	88739450	Chpt1|chr10:88738951-88739450	0.166703570042033	.	.
chr10	88730714	88731213	chr10	88669648	88670147	Arl1|chr10:88669648-88670147	0.317001090661255	.	.
chr10	88730714	88731213	chr10	88669648	88670147	Arl1|chr10:88669648-88670147	0.317001090661256	.	.
chr10	88826571	88827070	chr10	88738951	88739450	Utp20|chr10:88738951-88739450	0.361905699978933	.	.
chr10	92722155	92722654	chr10	92640932	92641431	Nedd1|chr10:92640932-92641431	0.153464014830631	.	.
chr10	93539712	93540211	chr10	93679634	93680133	Amdhd1|chr10:93679634-93680133	0.253084895093231	.	.
chr10	93539712	93540211	chr10	93679634	93680133	Ccdc38|chr10:93679634-93680133	0.253084895093231	.	.
chr10	93539712	93540211	chr10	93888879	93889378	Amdhd1|chr10:93888879-93889378	0.196854470488374	.	.
chr10	93539712	93540211	chr10	93888879	93889378	Ccdc38|chr10:93888879-93889378	0.196854470488374	.	.
chr10	93588750	93589249	chr10	93548961	93549460	4933408J17Rik|chr10:93548961-93549460	0.169144717363814	.	.
chr10	93588750	93589249	chr10	93548961	93549460	Snrpf|chr10:93548961-93549460	0.169144717363814	.	.
chr10	93588750	93589249	chr10	93889551	93890050	4933408J17Rik|chr10:93889551-93890050	0.171764715595112	.	.
chr10	93588750	93589249	chr10	93889551	93890050	Snrpf|chr10:93889551-93890050	0.171764715595112	.	.
chr10	93589426	93589925	chr10	93593868	93594367	4933408J17Rik|chr10:93593868-93594367	0.329924892768838	.	.
chr10	93589426	93589925	chr10	93593868	93594367	Snrpf|chr10:93593868-93594367	0.329924892768838	.	.
chr10	93589426	93589925	chr10	93812965	93813464	4933408J17Rik|chr10:93812965-93813464	0.254235330545491	.	.
chr10	93589426	93589925	chr10	93812965	93813464	Snrpf|chr10:93812965-93813464	0.254235330545491	.	.
chr10	93589426	93589925	chr10	93889551	93890050	4933408J17Rik|chr10:93889551-93890050	0.224798235891239	.	.
chr10	93589426	93589925	chr10	93889551	93890050	Snrpf|chr10:93889551-93890050	0.224798235891239	.	.
chr10	93641001	93641500	chr10	93577463	93577962	Ntn4|chr10:93577463-93577962	0.213863557297043	.	.
chr10	93641001	93641500	chr10	93679634	93680133	Ntn4|chr10:93679634-93680133	0.297568142717349	.	.
chr10	93641001	93641500	chr10	93888879	93889378	Ntn4|chr10:93888879-93889378	0.291990720623562	.	.
chr10	97966895	97967394	chr10	97747997	97748496	Gm10754|chr10:97747997-97748496	0.207353377088263	.	.
chr10	97966895	97967394	chr10	97808008	97808507	Gm10754|chr10:97808008-97808507	0.237455562949887	.	.
chr10	97966895	97967394	chr10	97842533	97843032	Gm10754|chr10:97842533-97843032	0.216397415302548	.	.
chr10	97966895	97967394	chr10	98012948	98013447	Gm10754|chr10:98012948-98013447	0.394015548739334	.	.
chr10	100015452	100015951	chr10	100111482	100111981	Kitl|chr10:100111482-100111981	0.186494298275442	.	.
chr10	100487126	100487625	chr10	100589041	100589540	Cep290|chr10:100589041-100589540	0.213869865991166	.	.
chr10	100487126	100487625	chr10	100589041	100589540	Tmtc3|chr10:100589041-100589540	0.213869865991166	.	.
chr10	100487126	100487625	chr10	100604199	100604698	Cep290|chr10:100604199-100604698	0.254518118631904	.	.
chr10	100487126	100487625	chr10	100604199	100604698	Tmtc3|chr10:100604199-100604698	0.254518118631904	.	.
chr10	100742024	100742523	chr10	100604199	100604698	Gm35722|chr10:100604199-100604698	0.174025983627588	.	.
chr10	101681454	101681953	chr10	101316618	101317117	Mgat4c|chr10:101316618-101317117	0.285683027393716	.	.
chr10	101681454	101681953	chr10	101330171	101330670	Mgat4c|chr10:101330171-101330670	0.240595737023243	.	.
chr10	101681454	101681953	chr10	101373822	101374321	Mgat4c|chr10:101373822-101374321	0.181668900542834	.	.
chr10	101681454	101681953	chr10	101414270	101414769	Mgat4c|chr10:101414270-101414769	0.270218418156947	.	.
chr10	101681454	101681953	chr10	101437434	101437933	Mgat4c|chr10:101437434-101437933	0.167088085784526	.	.
chr10	101681454	101681953	chr10	101532184	101532683	Mgat4c|chr10:101532184-101532683	0.155609563897282	.	.
chr10	101681454	101681953	chr10	101591590	101592089	Mgat4c|chr10:101591590-101592089	0.185315129280922	.	.
chr10	101681454	101681953	chr10	101666332	101666831	Mgat4c|chr10:101666332-101666831	0.385131601885799	.	.
chr10	101681454	101681953	chr10	101950086	101950585	Mgat4c|chr10:101950086-101950585	0.30811367874206	.	.
chr10	101682026	101682525	chr10	101316618	101317117	Mgat4c|chr10:101316618-101317117	0.219422576936586	.	.
chr10	101682026	101682525	chr10	101666332	101666831	Mgat4c|chr10:101666332-101666831	0.230077424666745	.	.
chr10	103368022	103368521	chr10	103443007	103443506	Slc6a15|chr10:103443007-103443506	0.215848021769914	.	.
chr10	106469497	106469996	chr10	106254173	106254672	Ppfia2|chr10:106254173-106254672	0.197927245354205	.	.
chr10	106470005	106470504	chr10	106254173	106254672	Ppfia2|chr10:106254173-106254672	0.242875293483172	.	.
chr10	110745112	110745611	chr10	110542633	110543132	E2f7|chr10:110542633-110543132	0.242119332519042	.	.
chr10	110745112	110745611	chr10	110733303	110733802	E2f7|chr10:110733303-110733802	0.198405009717428	.	.
chr10	110745112	110745611	chr10	110858436	110858935	E2f7|chr10:110858436-110858935	0.417415826051186	.	.
chr10	110919439	110919938	chr10	110542633	110543132	Csrp2|chr10:110542633-110543132	0.258231188814362	.	.
chr10	110919439	110919938	chr10	110858436	110858935	Csrp2|chr10:110858436-110858935	0.22863474123127	.	.
chr10	110919439	110919938	chr10	110873919	110874418	Csrp2|chr10:110873919-110874418	0.260070357466476	.	.
chr10	110919439	110919938	chr10	110931611	110932110	Csrp2|chr10:110931611-110932110	0.14821805813173	.	.
chr10	110919439	110919938	chr10	110975995	110976494	Csrp2|chr10:110975995-110976494	0.171133839804457	.	.
chr10	110919959	110920458	chr10	110583188	110583687	Csrp2|chr10:110583188-110583687	0.28643448632692	.	.
chr10	110919959	110920458	chr10	110587533	110588032	Csrp2|chr10:110587533-110588032	0.192372780025303	.	.
chr10	110919959	110920458	chr10	110858436	110858935	Csrp2|chr10:110858436-110858935	0.166730577290389	.	.
chr10	110919959	110920458	chr10	110931611	110932110	Csrp2|chr10:110931611-110932110	0.248059437407484	.	.
chr10	110919959	110920458	chr10	110975995	110976494	Csrp2|chr10:110975995-110976494	0.265519327271254	.	.
chr10	112059933	112060432	chr10	112316958	112317457	Glipr1l1|chr10:112316958-112317457	0.195478948512136	.	.
chr10	112059933	112060432	chr10	112400755	112401254	Glipr1l1|chr10:112400755-112401254	0.151888962085338	.	.
chr10	112160072	112160571	chr10	112138513	112139012	Glipr1l3|chr10:112138513-112139012	0.182636948248733	.	.
chr10	112160072	112160571	chr10	112267564	112268063	Glipr1l3|chr10:112267564-112268063	0.205465057411307	.	.
chr10	112163351	112163850	chr10	112044285	112044784	Caps2|chr10:112044285-112044784	0.199225479288845	.	.
chr10	112163351	112163850	chr10	112138513	112139012	Caps2|chr10:112138513-112139012	0.256562178112131	.	.
chr10	112270038	112270537	chr10	112360684	112361183	Kcnc2|chr10:112360684-112361183	0.15560836901367	.	.
chr10	112271856	112272355	chr10	112044285	112044784	Kcnc2|chr10:112044285-112044784	0.206168601702995	.	.
chr10	112271856	112272355	chr10	112138513	112139012	Kcnc2|chr10:112138513-112139012	0.197594482959484	.	.
chr10	112271856	112272355	chr10	112267564	112268063	Kcnc2|chr10:112267564-112268063	0.198552365764557	.	.
chr10	112928298	112928797	chr10	112594347	112594846	Atxn7l3b|chr10:112594347-112594846	0.165663943903424	.	.
chr10	112928298	112928797	chr10	112999204	112999703	Atxn7l3b|chr10:112999204-112999703	0.184568942719707	.	.
chr10	112928805	112929304	chr10	112999204	112999703	Atxn7l3b|chr10:112999204-112999703	0.230195126832509	.	.
chr10	112928805	112929304	chr10	113137211	113137710	Atxn7l3b|chr10:113137211-113137710	0.207551693640914	.	.
chr10	115251206	115251705	chr10	115478418	115478917	Tbc1d15|chr10:115478418-115478917	0.170450071286819	.	.
chr10	115251206	115251705	chr10	115505916	115506415	Tbc1d15|chr10:115505916-115506415	0.261302585729652	.	.
chr10	115315382	115315881	chr10	115505916	115506415	Rab21|chr10:115505916-115506415	0.154635544909156	.	.
chr10	115384020	115384519	chr10	115478418	115478917	Thap2|chr10:115478418-115478917	0.151529413988195	.	.
chr10	115384020	115384519	chr10	115478418	115478917	Zfc3h1|chr10:115478418-115478917	0.151529413988195	.	.
chr10	115384020	115384519	chr10	115515441	115515940	Thap2|chr10:115515441-115515940	0.199003305017363	.	.
chr10	115384020	115384519	chr10	115515441	115515940	Zfc3h1|chr10:115515441-115515940	0.199003305017363	.	.
chr10	115586789	115587288	chr10	115505916	115506415	Lgr5|chr10:115505916-115506415	0.549265264334479	.	.
chr10	115586789	115587288	chr10	115593212	115593711	Lgr5|chr10:115593212-115593711	0.169995380151322	.	.
chr10	115587608	115588107	chr10	115505916	115506415	Lgr5|chr10:115505916-115506415	0.233643817146153	.	.
chr10	115587608	115588107	chr10	115593212	115593711	Lgr5|chr10:115593212-115593711	0.192244517765593	.	.
chr10	117792609	117793108	chr10	118103082	118103581	Nup107|chr10:118103082-118103581	0.179043068578358	.	.
chr10	118141391	118141890	chr10	117935066	117935565	Mdm1|chr10:117935066-117935565	0.233980377470414	.	.
chr10	118141391	118141890	chr10	118370408	118370907	Mdm1|chr10:118370408-118370907	0.238165920991399	.	.
chr10	120112717	120113216	chr10	120128779	120129278	Helb|chr10:120128779-120129278	0.203108275762555	.	.
chr10	120112717	120113216	chr10	120371500	120371999	Helb|chr10:120371500-120371999	0.208096119448927	.	.
chr10	120112717	120113216	chr10	120429080	120429579	Helb|chr10:120429080-120429579	0.157383727533022	.	.
chr10	120226758	120227257	chr10	120208568	120209067	Llph|chr10:120208568-120209067	0.214685520334649	.	.
chr10	120801265	120801764	chr10	120816689	120817188	Gm15961|chr10:120816689-120817188	0.362556305760519	.	.
chr10	120801265	120801764	chr10	120875620	120876119	Gm15961|chr10:120875620-120876119	0.207900948699492	.	.
chr10	120801265	120801764	chr10	120876144	120876643	Gm15961|chr10:120876144-120876643	0.170525814158641	.	.
chr10	120857657	120858156	chr10	120816689	120817188	Gm15910|chr10:120816689-120817188	0.472116109524052	.	.
chr10	120857657	120858156	chr10	120875620	120876119	Gm15910|chr10:120875620-120876119	0.160794804063835	.	.
chr10	120857657	120858156	chr10	120876144	120876643	Gm15910|chr10:120876144-120876643	0.181964119708057	.	.
chr10	120898233	120898732	chr10	120701799	120702298	Gm4473|chr10:120701799-120702298	0.393634201594503	.	.
chr10	120898233	120898732	chr10	120701799	120702298	Msrb3|chr10:120701799-120702298	0.393634201594503	.	.
chr10	120898233	120898732	chr10	121205957	121206456	Gm4473|chr10:121205957-121206456	0.295026720087073	.	.
chr10	120898233	120898732	chr10	121205957	121206456	Msrb3|chr10:121205957-121206456	0.295026720087073	.	.
chr10	120898763	120899262	chr10	120701799	120702298	Gm4473|chr10:120701799-120702298	0.30117755914693	.	.
chr10	120898763	120899262	chr10	120701799	120702298	Msrb3|chr10:120701799-120702298	0.30117755914693	.	.
chr10	120898763	120899262	chr10	120816689	120817188	Gm4473|chr10:120816689-120817188	0.288778685683357	.	.
chr10	120898763	120899262	chr10	120816689	120817188	Msrb3|chr10:120816689-120817188	0.288778685683357	.	.
chr10	120898763	120899262	chr10	120875620	120876119	Gm4473|chr10:120875620-120876119	0.204065877148643	.	.
chr10	120898763	120899262	chr10	120875620	120876119	Msrb3|chr10:120875620-120876119	0.204065877148643	.	.
chr10	120898763	120899262	chr10	120876144	120876643	Gm4473|chr10:120876144-120876643	0.244950887534717	.	.
chr10	120898763	120899262	chr10	120876144	120876643	Msrb3|chr10:120876144-120876643	0.244950887534717	.	.
chr10	120978126	120978625	chr10	120646676	120647175	Lemd3|chr10:120646676-120647175	0.189263893826392	.	.
chr10	120978126	120978625	chr10	120816689	120817188	Lemd3|chr10:120816689-120817188	0.225601396279814	.	.
chr10	120978126	120978625	chr10	120864391	120864890	Lemd3|chr10:120864391-120864890	0.163395399103901	.	.
chr10	120978126	120978625	chr10	120875620	120876119	Lemd3|chr10:120875620-120876119	0.197906264676036	.	.
chr10	120978126	120978625	chr10	120876144	120876643	Lemd3|chr10:120876144-120876643	0.221704193926096	.	.
chr10	120979164	120979663	chr10	121205957	121206456	Lemd3|chr10:121205957-121206456	0.15312441762192	.	.
chr10	121033677	121034176	chr10	120816689	120817188	Wif1|chr10:120816689-120817188	0.304304682558256	.	.
chr10	121033677	121034176	chr10	120875620	120876119	Wif1|chr10:120875620-120876119	0.238561895466629	.	.
chr10	121033677	121034176	chr10	120876144	120876643	Wif1|chr10:120876144-120876643	0.170524386603781	.	.
chr10	121033677	121034176	chr10	120882228	120882727	Wif1|chr10:120882228-120882727	0.154601942942206	.	.
chr10	122047104	122047603	chr10	122038523	122039022	Srgap1|chr10:122038523-122039022	0.253594054487324	.	.
chr10	122047655	122048154	chr10	122051767	122052266	Srgap1|chr10:122051767-122052266	0.152115446623318	.	.
chr10	122047655	122048154	chr10	122054411	122054910	Srgap1|chr10:122054411-122054910	0.162680672949422	.	.
chr10	122096429	122096928	chr10	122207298	122207797	Rxylt1|chr10:122207298-122207797	0.345054253110535	.	.
chr10	122097114	122097613	chr10	122207298	122207797	Rxylt1|chr10:122207298-122207797	0.408145301964389	.	.
chr10	122448406	122448905	chr10	122105330	122105829	Avpr1a|chr10:122105330-122105829	0.4475712053627	.	.
chr10	122449084	122449583	chr10	122105330	122105829	Avpr1a|chr10:122105330-122105829	0.389146929690612	.	.
chr10	125965896	125966395	chr10	125990306	125990805	Lrig3|chr10:125990306-125990805	0.193233475736958	.	.
chr10	125965896	125966395	chr10	126082458	126082957	Lrig3|chr10:126082458-126082957	0.171876632079296	.	.
chr10	125965896	125966395	chr10	126176724	126177223	Lrig3|chr10:126176724-126177223	0.163008228741643	.	.
chr10	125966530	125967029	chr10	125798664	125799163	Lrig3|chr10:125798664-125799163	0.344388811567176	.	.
chr10	125966530	125967029	chr10	125989633	125990132	Lrig3|chr10:125989633-125990132	0.290254036507924	.	.
chr10	125966530	125967029	chr10	125990306	125990805	Lrig3|chr10:125990306-125990805	0.347700555399867	.	.
chr10	125966530	125967029	chr10	126000880	126001379	Lrig3|chr10:126000880-126001379	0.200805989122704	.	.
chr10	125966530	125967029	chr10	126082458	126082957	Lrig3|chr10:126082458-126082957	0.393418810533024	.	.
chr10	125966530	125967029	chr10	126089488	126089987	Lrig3|chr10:126089488-126089987	0.248557154009197	.	.
chr10	125966530	125967029	chr10	126176724	126177223	Lrig3|chr10:126176724-126177223	0.40849057639346	.	.
chr10	128014912	128015411	chr10	127945472	127945971	Prim1|chr10:127945472-127945971	0.323141954245603	.	.
chr10	128014912	128015411	chr10	128237698	128238197	Prim1|chr10:128237698-128238197	0.322604366431961	.	.
chr10	128035316	128035815	chr10	127945472	127945971	Naca|chr10:127945472-127945971	0.260707638418551	.	.
chr10	128035316	128035815	chr10	128188437	128188936	Naca|chr10:128188437-128188936	0.177513805726166	.	.
chr10	128035316	128035815	chr10	128237698	128238197	Naca|chr10:128237698-128238197	0.189496910890207	.	.
chr10	128035316	128035815	chr10	128358690	128359189	Naca|chr10:128358690-128359189	0.263939283159923	.	.
chr10	128058600	128059099	chr10	127937421	127937920	Ptges3|chr10:127937421-127937920	0.28193271740302	.	.
chr10	128058600	128059099	chr10	128188437	128188936	Ptges3|chr10:128188437-128188936	0.232030737011125	.	.
chr10	128058600	128059099	chr10	128409597	128410096	Ptges3|chr10:128409597-128410096	0.328530144380576	.	.
chr10	128059140	128059639	chr10	127917194	127917693	Ptges3|chr10:127917194-127917693	0.196295452065328	.	.
chr10	128059140	128059639	chr10	127945472	127945971	Ptges3|chr10:127945472-127945971	0.190716249476171	.	.
chr10	128059140	128059639	chr10	128237698	128238197	Ptges3|chr10:128237698-128238197	0.187401905158409	.	.
chr10	128059140	128059639	chr10	128358690	128359189	Ptges3|chr10:128358690-128359189	0.240319505446767	.	.
chr10	128059140	128059639	chr10	128409597	128410096	Ptges3|chr10:128409597-128410096	0.263558816520042	.	.
chr10	128082998	128083497	chr10	127937421	127937920	Atp5b|chr10:127937421-127937920	0.234056150597444	.	.
chr10	128082998	128083497	chr10	127937421	127937920	Gm47438|chr10:127937421-127937920	0.234056150597444	.	.
chr10	128082998	128083497	chr10	128176400	128176899	Atp5b|chr10:128176400-128176899	0.167294250055012	.	.
chr10	128082998	128083497	chr10	128176400	128176899	Gm47438|chr10:128176400-128176899	0.167294250055012	.	.
chr10	128082998	128083497	chr10	128188437	128188936	Atp5b|chr10:128188437-128188936	0.16387160061107	.	.
chr10	128082998	128083497	chr10	128188437	128188936	Gm47438|chr10:128188437-128188936	0.16387160061107	.	.
chr10	128082998	128083497	chr10	128358690	128359189	Atp5b|chr10:128358690-128359189	0.164527247018973	.	.
chr10	128082998	128083497	chr10	128358690	128359189	Gm47438|chr10:128358690-128359189	0.164527247018973	.	.
chr10	128091322	128091821	chr10	128096604	128097103	Baz2a|chr10:128096604-128097103	0.152081020422411	.	.
chr10	128091322	128091821	chr10	128188437	128188936	Baz2a|chr10:128188437-128188936	0.18179774720568	.	.
chr10	128091322	128091821	chr10	128283593	128284092	Baz2a|chr10:128283593-128284092	0.160282933504988	.	.
chr10	128194133	128194632	chr10	127945472	127945971	Gls2|chr10:127945472-127945971	0.286564593260653	.	.
chr10	128194133	128194632	chr10	128096604	128097103	Gls2|chr10:128096604-128097103	0.186632312849882	.	.
chr10	128194133	128194632	chr10	128409597	128410096	Gls2|chr10:128409597-128410096	0.1789068982893	.	.
chr10	128211581	128212080	chr10	128358690	128359189	Spryd4|chr10:128358690-128359189	0.266207186937273	.	.
chr10	128232067	128232566	chr10	128188437	128188936	Timeless|chr10:128188437-128188936	0.232668480807355	.	.
chr10	128270187	128270686	chr10	128358690	128359189	Stat2|chr10:128358690-128359189	0.177621549507784	.	.
chr10	128303050	128303549	chr10	128283593	128284092	Pan2|chr10:128283593-128284092	0.172758726712603	.	.
chr10	128303050	128303549	chr10	128612569	128613068	Pan2|chr10:128612569-128613068	0.233537724526273	.	.
chr10	128322161	128322660	chr10	128536166	128536665	Cnpy2|chr10:128536166-128536665	0.190722853304255	.	.
chr10	128322676	128323175	chr10	128092468	128092967	Cnpy2|chr10:128092468-128092967	0.184668181262474	.	.
chr10	128322676	128323175	chr10	128237698	128238197	Cnpy2|chr10:128237698-128238197	0.330111768084318	.	.
chr10	128337438	128337937	chr10	128188437	128188936	Cs|chr10:128188437-128188936	0.213341624613528	.	.
chr10	128337438	128337937	chr10	128409597	128410096	Cs|chr10:128409597-128410096	0.259358257640248	.	.
chr10	128368518	128369017	chr10	128188437	128188936	Coq10a|chr10:128188437-128188936	0.239052381906107	.	.
chr10	128368518	128369017	chr10	128358690	128359189	Coq10a|chr10:128358690-128359189	0.259632226727398	.	.
chr10	128376834	128377333	chr10	128096604	128097103	Ankrd52|chr10:128096604-128097103	0.195446287715569	.	.
chr10	128376834	128377333	chr10	128188437	128188936	Ankrd52|chr10:128188437-128188936	0.285020743183515	.	.
chr10	128376834	128377333	chr10	128283593	128284092	Ankrd52|chr10:128283593-128284092	0.224530971769545	.	.
chr10	128376834	128377333	chr10	128409597	128410096	Ankrd52|chr10:128409597-128410096	0.171882960189948	.	.
chr10	128411355	128411854	chr10	128092468	128092967	Nabp2|chr10:128092468-128092967	0.16475012714981	.	.
chr10	128411355	128411854	chr10	128092468	128092967	Rnf41|chr10:128092468-128092967	0.16475012714981	.	.
chr10	128411355	128411854	chr10	128237698	128238197	Nabp2|chr10:128237698-128238197	0.467170765502661	.	.
chr10	128411355	128411854	chr10	128237698	128238197	Rnf41|chr10:128237698-128238197	0.467170765502661	.	.
chr10	128411355	128411854	chr10	128536166	128536665	Nabp2|chr10:128536166-128536665	0.302571871714302	.	.
chr10	128411355	128411854	chr10	128536166	128536665	Rnf41|chr10:128536166-128536665	0.302571871714302	.	.
chr10	128458309	128458808	chr10	128093145	128093644	Smarcc2|chr10:128093145-128093644	0.167395119493719	.	.
chr10	128458309	128458808	chr10	128188437	128188936	Smarcc2|chr10:128188437-128188936	0.206723204125275	.	.
chr10	128458309	128458808	chr10	128283593	128284092	Smarcc2|chr10:128283593-128284092	0.204833392941847	.	.
chr10	128458968	128459467	chr10	128092468	128092967	Smarcc2|chr10:128092468-128092967	0.190080360894002	.	.
chr10	128458968	128459467	chr10	128093145	128093644	Smarcc2|chr10:128093145-128093644	0.248162328410233	.	.
chr10	128493613	128494112	chr10	128188437	128188936	Myl6|chr10:128188437-128188936	0.163125646952778	.	.
chr10	128547478	128547977	chr10	128283593	128284092	Zc3h10|chr10:128283593-128284092	0.158386377183366	.	.
chr10	128547478	128547977	chr10	128977436	128977935	Zc3h10|chr10:128977436-128977935	0.180976890278578	.	.
chr10	128548928	128549427	chr10	128805195	128805694	Rpl41|chr10:128805195-128805694	0.241809391487701	.	.
chr10	128548928	128549427	chr10	128913212	128913711	Rpl41|chr10:128913212-128913711	0.168360493127152	.	.
chr10	128565862	128566361	chr10	128358690	128359189	Pa2g4|chr10:128358690-128359189	0.252572873250366	.	.
chr10	128565862	128566361	chr10	128409597	128410096	Pa2g4|chr10:128409597-128410096	0.345261037332652	.	.
chr10	128565862	128566361	chr10	128805195	128805694	Pa2g4|chr10:128805195-128805694	0.334405434578932	.	.
chr10	128626582	128627081	chr10	128358690	128359189	Rps26|chr10:128358690-128359189	0.171431942656083	.	.
chr10	128626582	128627081	chr10	128913212	128913711	Rps26|chr10:128913212-128913711	0.222983696157255	.	.
chr10	128645519	128646018	chr10	128358690	128359189	Gm26876|chr10:128358690-128359189	0.319686515516651	.	.
chr10	128645519	128646018	chr10	128409597	128410096	Gm26876|chr10:128409597-128410096	0.255010945664568	.	.
chr10	128645519	128646018	chr10	128612569	128613068	Gm26876|chr10:128612569-128613068	0.209975048768065	.	.
chr10	128645519	128646018	chr10	128909639	128910138	Gm26876|chr10:128909639-128910138	0.42951887459207	.	.
chr10	128646026	128646525	chr10	128409597	128410096	Gm26876|chr10:128409597-128410096	0.19185056227613	.	.
chr10	128668336	128668835	chr10	128358690	128359189	Ikzf4|chr10:128358690-128359189	0.238008561716221	.	.
chr10	128668336	128668835	chr10	128805195	128805694	Ikzf4|chr10:128805195-128805694	0.282911259714498	.	.
chr10	128668336	128668835	chr10	128913212	128913711	Ikzf4|chr10:128913212-128913711	0.255394614918813	.	.
chr10	128669128	128669627	chr10	128805195	128805694	Ikzf4|chr10:128805195-128805694	0.298085951442623	.	.
chr10	128669128	128669627	chr10	128913212	128913711	Ikzf4|chr10:128913212-128913711	0.16239821441753	.	.
chr10	128673679	128674178	chr10	128409597	128410096	Suox|chr10:128409597-128410096	0.154581169275658	.	.
chr10	128673679	128674178	chr10	128612569	128613068	Suox|chr10:128612569-128613068	0.294307860441874	.	.
chr10	128673679	128674178	chr10	128909639	128910138	Suox|chr10:128909639-128910138	0.405325477253833	.	.
chr10	128695638	128696137	chr10	128805195	128805694	Rab5b|chr10:128805195-128805694	0.206238289215942	.	.
chr10	128696211	128696710	chr10	128409597	128410096	Rab5b|chr10:128409597-128410096	0.306684993945771	.	.
chr10	128696211	128696710	chr10	128805195	128805694	Rab5b|chr10:128805195-128805694	0.411389624391548	.	.
chr10	128696211	128696710	chr10	128913212	128913711	Rab5b|chr10:128913212-128913711	0.226909388484387	.	.
chr10	128748233	128748732	chr10	128909639	128910138	Pym1|chr10:128909639-128910138	0.393926843314231	.	.
chr10	128804210	128804709	chr10	128805195	128805694	Dnajc14|chr10:128805195-128805694	0.199170575210849	.	.
chr10	128804210	128804709	chr10	128805195	128805694	Tmem198b|chr10:128805195-128805694	0.199170575210849	.	.
chr10	128821529	128822028	chr10	128805195	128805694	Ormdl2|chr10:128805195-128805694	0.148315270369952	.	.
chr10	128821529	128822028	chr10	128913212	128913711	Ormdl2|chr10:128913212-128913711	0.149032948682606	.	.
chr10	128891038	128891537	chr10	128536166	128536665	Gdf11|chr10:128536166-128536665	0.179574474888718	.	.
chr10	128891038	128891537	chr10	128913212	128913711	Gdf11|chr10:128913212-128913711	0.158905658971602	.	.
chr10	128891038	128891537	chr10	129062467	129062966	Gdf11|chr10:129062467-129062966	0.268222614132355	.	.
chr10	128891683	128892182	chr10	128536166	128536665	Gdf11|chr10:128536166-128536665	0.210888351018286	.	.
chr10	128891683	128892182	chr10	128913212	128913711	Gdf11|chr10:128913212-128913711	0.173548870576894	.	.
chr10	128891683	128892182	chr10	129062467	129062966	Gdf11|chr10:129062467-129062966	0.150707840636547	.	.
chr10	128922870	128923369	chr10	128913212	128913711	Bloc1s1|chr10:128913212-128913711	0.255577312736778	.	.
chr10	128922870	128923369	chr10	128913212	128913711	Rdh5|chr10:128913212-128913711	0.255577312736778	.	.
chr10	128923385	128923884	chr10	128909639	128910138	Bloc1s1|chr10:128909639-128910138	0.331744867032859	.	.
chr10	128923385	128923884	chr10	128909639	128910138	Rdh5|chr10:128909639-128910138	0.331744867032859	.	.
chr10	128923385	128923884	chr10	128918251	128918750	Bloc1s1|chr10:128918251-128918750	0.292726044692911	.	.
chr10	128923385	128923884	chr10	128918251	128918750	Rdh5|chr10:128918251-128918750	0.292726044692911	.	.
chr10	128933513	128934012	chr10	128612569	128613068	Itga7|chr10:128612569-128613068	0.356474750530461	.	.
chr10	128933513	128934012	chr10	128909639	128910138	Itga7|chr10:128909639-128910138	0.454242101890345	.	.
chr10	128933513	128934012	chr10	128918251	128918750	Itga7|chr10:128918251-128918750	0.417153533827309	.	.
chr10	128933513	128934012	chr10	128977436	128977935	Itga7|chr10:128977436-128977935	0.164510644220324	.	.
chr10	128988619	128989118	chr10	128909639	128910138	Olfr9|chr10:128909639-128910138	0.280417942679115	.	.
chr10	128988619	128989118	chr10	128918251	128918750	Olfr9|chr10:128918251-128918750	0.153749192740582	.	.
chr10	130542081	130542580	chr10	130263189	130263688	Gm31793|chr10:130263189-130263688	0.294059752546453	.	.
chr11	3202390	3202889	chr11	3123799	3124298	Eif4enif1|chr11:3123799-3124298	0.283253643952284	.	.
chr11	3202390	3202889	chr11	3289935	3290434	Eif4enif1|chr11:3289935-3290434	0.269949302712819	.	.
chr11	3202390	3202889	chr11	3332133	3332632	Eif4enif1|chr11:3332133-3332632	0.189725703522434	.	.
chr11	3202390	3202889	chr11	3347023	3347522	Eif4enif1|chr11:3347023-3347522	0.148480933948503	.	.
chr11	3203060	3203559	chr11	3332133	3332632	Eif4enif1|chr11:3332133-3332632	0.217185170219397	.	.
chr11	3203060	3203559	chr11	3371193	3371692	Eif4enif1|chr11:3371193-3371692	0.173324709126021	.	.
chr11	3266213	3266712	chr11	3152377	3152876	Drg1|chr11:3152377-3152876	0.203674577758029	.	.
chr11	3266213	3266712	chr11	3332133	3332632	Drg1|chr11:3332133-3332632	0.252304902025936	.	.
chr11	3289366	3289865	chr11	3123799	3124298	Patz1|chr11:3123799-3124298	0.26582263423547	.	.
chr11	3289366	3289865	chr11	3289935	3290434	Patz1|chr11:3289935-3290434	0.179773040408702	.	.
chr11	3289366	3289865	chr11	3332133	3332632	Patz1|chr11:3332133-3332632	0.226745151573144	.	.
chr11	3330389	3330888	chr11	3123799	3124298	Gm12592|chr11:3123799-3124298	0.173671410535647	.	.
chr11	3330389	3330888	chr11	3123799	3124298	Pik3ip1|chr11:3123799-3124298	0.173671410535647	.	.
chr11	3330389	3330888	chr11	3289935	3290434	Gm12592|chr11:3289935-3290434	0.412865427374025	.	.
chr11	3330389	3330888	chr11	3289935	3290434	Pik3ip1|chr11:3289935-3290434	0.412865427374025	.	.
chr11	3331596	3332095	chr11	3221479	3221978	Gm12592|chr11:3221479-3221978	0.199083383185769	.	.
chr11	3331596	3332095	chr11	3386996	3387495	Gm12592|chr11:3386996-3387495	0.197133560335122	.	.
chr11	3452086	3452585	chr11	3289935	3290434	8430429K09Rik|chr11:3289935-3290434	0.266863100047835	.	.
chr11	3452086	3452585	chr11	3289935	3290434	Rnf185|chr11:3289935-3290434	0.266863100047835	.	.
chr11	3863689	3864188	chr11	3853391	3853890	Osbp2|chr11:3853391-3853890	0.326310676616661	.	.
chr11	3863689	3864188	chr11	4001562	4002061	Osbp2|chr11:4001562-4002061	0.168771878599271	.	.
chr11	3863689	3864188	chr11	4096446	4096945	Osbp2|chr11:4096446-4096945	0.231576771918315	.	.
chr11	3894412	3894911	chr11	3761927	3762426	4921536K21Rik|chr11:3761927-3762426	0.193370578591393	.	.
chr11	3894412	3894911	chr11	3761927	3762426	Dusp18|chr11:3761927-3762426	0.193370578591393	.	.
chr11	3894950	3895449	chr11	4096446	4096945	4921536K21Rik|chr11:4096446-4096945	0.16465156219977	.	.
chr11	3894950	3895449	chr11	4096446	4096945	Dusp18|chr11:4096446-4096945	0.16465156219977	.	.
chr11	3913534	3914033	chr11	4118067	4118566	Slc35e4|chr11:4118067-4118566	0.298869931218265	.	.
chr11	3913534	3914033	chr11	4118576	4119075	Slc35e4|chr11:4118576-4119075	0.175506358011375	.	.
chr11	3913534	3914033	chr11	4121657	4122156	Slc35e4|chr11:4121657-4122156	0.148924939970581	.	.
chr11	3963478	3963977	chr11	3761927	3762426	Pes1|chr11:3761927-3762426	0.315314070354453	.	.
chr11	3963478	3963977	chr11	3853391	3853890	Pes1|chr11:3853391-3853890	0.221807873020147	.	.
chr11	3963478	3963977	chr11	4001562	4002061	Pes1|chr11:4001562-4002061	0.278784321301229	.	.
chr11	3963478	3963977	chr11	4096446	4096945	Pes1|chr11:4096446-4096945	0.164788170532441	.	.
chr11	3963478	3963977	chr11	4121657	4122156	Pes1|chr11:4121657-4122156	0.403755585537861	.	.
chr11	4134899	4135398	chr11	4096446	4096945	Rnf215|chr11:4096446-4096945	0.261121457351149	.	.
chr11	4134899	4135398	chr11	4118576	4119075	Rnf215|chr11:4118576-4119075	0.164260002715669	.	.
chr11	4134899	4135398	chr11	4121657	4122156	Rnf215|chr11:4121657-4122156	0.27559922862046	.	.
chr11	4134899	4135398	chr11	4485447	4485946	Rnf215|chr11:4485447-4485946	0.150233843980201	.	.
chr11	4160019	4160518	chr11	3761268	3761767	Ccdc157|chr11:3761268-3761767	0.157561334142441	.	.
chr11	4160019	4160518	chr11	3761268	3761767	Sf3a1|chr11:3761268-3761767	0.157561334142441	.	.
chr11	4160019	4160518	chr11	3773729	3774228	Ccdc157|chr11:3773729-3774228	0.286663292482834	.	.
chr11	4160019	4160518	chr11	3773729	3774228	Sf3a1|chr11:3773729-3774228	0.286663292482834	.	.
chr11	4160019	4160518	chr11	4096446	4096945	Ccdc157|chr11:4096446-4096945	0.22272117817953	.	.
chr11	4160019	4160518	chr11	4096446	4096945	Sf3a1|chr11:4096446-4096945	0.22272117817953	.	.
chr11	4160019	4160518	chr11	4118067	4118566	Ccdc157|chr11:4118067-4118566	0.19609840476386	.	.
chr11	4160019	4160518	chr11	4118067	4118566	Sf3a1|chr11:4118067-4118566	0.19609840476386	.	.
chr11	4160019	4160518	chr11	4295087	4295586	Ccdc157|chr11:4295087-4295586	0.162253891107578	.	.
chr11	4160019	4160518	chr11	4295087	4295586	Sf3a1|chr11:4295087-4295586	0.162253891107578	.	.
chr11	4186479	4186978	chr11	3761927	3762426	Tbc1d10a|chr11:3761927-3762426	0.222451783638628	.	.
chr11	4186479	4186978	chr11	4001562	4002061	Tbc1d10a|chr11:4001562-4002061	0.174429368456428	.	.
chr11	4186479	4186978	chr11	4096446	4096945	Tbc1d10a|chr11:4096446-4096945	0.382631963303097	.	.
chr11	4186479	4186978	chr11	4121657	4122156	Tbc1d10a|chr11:4121657-4122156	0.237090089538705	.	.
chr11	4186479	4186978	chr11	4485447	4485946	Tbc1d10a|chr11:4485447-4485946	0.426557831332798	.	.
chr11	4217973	4218472	chr11	3774253	3774752	Castor1|chr11:3774253-3774752	0.220216483535621	.	.
chr11	4217973	4218472	chr11	3774785	3775284	Castor1|chr11:3774785-3775284	0.174236086363786	.	.
chr11	4217973	4218472	chr11	3853391	3853890	Castor1|chr11:3853391-3853890	0.178193923640503	.	.
chr11	4217973	4218472	chr11	4485447	4485946	Castor1|chr11:4485447-4485946	0.178954761139012	.	.
chr11	5444680	5445179	chr11	5474061	5474560	Znrf3|chr11:5474061-5474560	0.279225265985131	.	.
chr11	5444680	5445179	chr11	5707491	5707990	Znrf3|chr11:5707491-5707990	0.30944842211609	.	.
chr11	5520703	5521202	chr11	5485226	5485725	Xbp1|chr11:5485226-5485725	0.238748180339489	.	.
chr11	5520703	5521202	chr11	5707491	5707990	Xbp1|chr11:5707491-5707990	0.235996273953818	.	.
chr11	5542005	5542504	chr11	5474061	5474560	Ccdc117|chr11:5474061-5474560	0.206022981583323	.	.
chr11	5542005	5542504	chr11	5707491	5707990	Ccdc117|chr11:5707491-5707990	0.222730406218853	.	.
chr11	5542005	5542504	chr11	5995902	5996401	Ccdc117|chr11:5995902-5996401	0.285055845959734	.	.
chr11	5762152	5762651	chr11	5856754	5857253	Urgcp|chr11:5856754-5857253	0.158075020483461	.	.
chr11	5762152	5762651	chr11	5901921	5902420	Urgcp|chr11:5901921-5902420	0.27652368690334	.	.
chr11	5788237	5788736	chr11	5707491	5707990	Dbnl|chr11:5707491-5707990	0.204749495855396	.	.
chr11	5788237	5788736	chr11	5901921	5902420	Dbnl|chr11:5901921-5902420	0.148521191168863	.	.
chr11	5837178	5837677	chr11	5886153	5886652	Polm|chr11:5886153-5886652	0.170870150652006	.	.
chr11	5837178	5837677	chr11	5912555	5913054	Polm|chr11:5912555-5913054	0.263791154084469	.	.
chr11	5837806	5838305	chr11	5886153	5886652	Polm|chr11:5886153-5886652	0.285409445517756	.	.
chr11	5878079	5878578	chr11	5707491	5707990	Pold2|chr11:5707491-5707990	0.268179553047367	.	.
chr11	5878079	5878578	chr11	5740921	5741420	Pold2|chr11:5740921-5741420	0.243754876624199	.	.
chr11	5878079	5878578	chr11	5886153	5886652	Pold2|chr11:5886153-5886652	0.264871052092593	.	.
chr11	5878079	5878578	chr11	5995902	5996401	Pold2|chr11:5995902-5996401	0.22667033415231	.	.
chr11	5955521	5956020	chr11	5856754	5857253	Ykt6|chr11:5856754-5857253	0.166896232425885	.	.
chr11	9010276	9010775	chr11	9131634	9132133	Hus1|chr11:9131634-9132133	0.154507363319412	.	.
chr11	9010276	9010775	chr11	9432573	9433072	Hus1|chr11:9432573-9433072	0.152342325976603	.	.
chr11	9010962	9011461	chr11	9347829	9348328	Hus1|chr11:9347829-9348328	0.215065844991228	.	.
chr11	9010962	9011461	chr11	9432573	9433072	Hus1|chr11:9432573-9433072	0.183099782666635	.	.
chr11	9048265	9048764	chr11	8970302	8970801	Gm11992|chr11:8970302-8970801	0.339884427909901	.	.
chr11	9048265	9048764	chr11	8970302	8970801	Sun3|chr11:8970302-8970801	0.339884427909901	.	.
chr11	9048265	9048764	chr11	9131634	9132133	Gm11992|chr11:9131634-9132133	0.188880660904717	.	.
chr11	9048265	9048764	chr11	9131634	9132133	Sun3|chr11:9131634-9132133	0.188880660904717	.	.
chr11	9048265	9048764	chr11	9136398	9136897	Gm11992|chr11:9136398-9136897	0.305456848972783	.	.
chr11	9048265	9048764	chr11	9136398	9136897	Sun3|chr11:9136398-9136897	0.305456848972783	.	.
chr11	9048265	9048764	chr11	9481461	9481960	Gm11992|chr11:9481461-9481960	0.257934364602361	.	.
chr11	9048265	9048764	chr11	9481461	9481960	Sun3|chr11:9481461-9481960	0.257934364602361	.	.
chr11	9048888	9049387	chr11	9131634	9132133	Gm11992|chr11:9131634-9132133	0.149281477292222	.	.
chr11	9048888	9049387	chr11	9131634	9132133	Sun3|chr11:9131634-9132133	0.149281477292222	.	.
chr11	9117696	9118195	chr11	8779360	8779859	Upp1|chr11:8779360-8779859	0.292556224788978	.	.
chr11	9117696	9118195	chr11	9317260	9317759	Upp1|chr11:9317260-9317759	0.15503088725224	.	.
chr11	9117696	9118195	chr11	9481461	9481960	Upp1|chr11:9481461-9481960	0.264420178653605	.	.
chr11	11113765	11114264	chr11	11014508	11015007	Vwc2|chr11:11014508-11015007	0.265733159484322	.	.
chr11	11113765	11114264	chr11	11131662	11132161	Vwc2|chr11:11131662-11132161	0.165177038920713	.	.
chr11	11113765	11114264	chr11	11186955	11187454	Vwc2|chr11:11186955-11187454	0.340048450302253	.	.
chr11	11113765	11114264	chr11	11228318	11228817	Vwc2|chr11:11228318-11228817	0.180790548018915	.	.
chr11	11113765	11114264	chr11	11242216	11242715	Vwc2|chr11:11242216-11242715	0.160296406013223	.	.
chr11	11461833	11462332	chr11	11013975	11014474	Spata48|chr11:11013975-11014474	0.226039344920549	.	.
chr11	11461833	11462332	chr11	11013975	11014474	Zpbp|chr11:11013975-11014474	0.226039344920549	.	.
chr11	11461833	11462332	chr11	11014508	11015007	Spata48|chr11:11014508-11015007	0.264196888697358	.	.
chr11	11461833	11462332	chr11	11014508	11015007	Zpbp|chr11:11014508-11015007	0.264196888697358	.	.
chr11	11461833	11462332	chr11	11186955	11187454	Spata48|chr11:11186955-11187454	0.150071338086861	.	.
chr11	11461833	11462332	chr11	11186955	11187454	Zpbp|chr11:11186955-11187454	0.150071338086861	.	.
chr11	11461833	11462332	chr11	11223116	11223615	Spata48|chr11:11223116-11223615	0.215976678793249	.	.
chr11	11461833	11462332	chr11	11223116	11223615	Zpbp|chr11:11223116-11223615	0.215976678793249	.	.
chr11	11461833	11462332	chr11	11242864	11243363	Spata48|chr11:11242864-11243363	0.190693669028633	.	.
chr11	11461833	11462332	chr11	11242864	11243363	Zpbp|chr11:11242864-11243363	0.190693669028633	.	.
chr11	11461833	11462332	chr11	11257263	11257762	Spata48|chr11:11257263-11257762	0.415920743167312	.	.
chr11	11461833	11462332	chr11	11257263	11257762	Zpbp|chr11:11257263-11257762	0.415920743167312	.	.
chr11	11462374	11462873	chr11	11014508	11015007	Spata48|chr11:11014508-11015007	0.295945759481507	.	.
chr11	11462374	11462873	chr11	11014508	11015007	Zpbp|chr11:11014508-11015007	0.295945759481507	.	.
chr11	11462374	11462873	chr11	11115591	11116090	Spata48|chr11:11115591-11116090	0.224844288432187	.	.
chr11	11462374	11462873	chr11	11115591	11116090	Zpbp|chr11:11115591-11116090	0.224844288432187	.	.
chr11	11462374	11462873	chr11	11116114	11116613	Spata48|chr11:11116114-11116613	0.239369176534082	.	.
chr11	11462374	11462873	chr11	11116114	11116613	Zpbp|chr11:11116114-11116613	0.239369176534082	.	.
chr11	11462374	11462873	chr11	11175864	11176363	Spata48|chr11:11175864-11176363	0.199166281607202	.	.
chr11	11462374	11462873	chr11	11175864	11176363	Zpbp|chr11:11175864-11176363	0.199166281607202	.	.
chr11	11462374	11462873	chr11	11246934	11247433	Spata48|chr11:11246934-11247433	0.293448010731834	.	.
chr11	11462374	11462873	chr11	11246934	11247433	Zpbp|chr11:11246934-11247433	0.293448010731834	.	.
chr11	16257496	16257995	chr11	16300629	16301128	Vstm2a|chr11:16300629-16301128	0.168805839209633	.	.
chr11	16257496	16257995	chr11	16546170	16546669	Vstm2a|chr11:16546170-16546669	0.156100499853966	.	.
chr11	16257496	16257995	chr11	16740908	16741407	Vstm2a|chr11:16740908-16741407	0.155872201458288	.	.
chr11	16507927	16508426	chr11	16403596	16404095	Sec61g|chr11:16403596-16404095	0.280466302803241	.	.
chr11	17051545	17052044	chr11	17386649	17387148	Cnrip1|chr11:17386649-17387148	0.292730890639275	.	.
chr11	17051545	17052044	chr11	17386649	17387148	Plek|chr11:17386649-17387148	0.292730890639275	.	.
chr11	17052106	17052605	chr11	17000728	17001227	Cnrip1|chr11:17000728-17001227	0.206302745760876	.	.
chr11	17052106	17052605	chr11	17000728	17001227	Plek|chr11:17000728-17001227	0.206302745760876	.	.
chr11	17052106	17052605	chr11	17460010	17460509	Cnrip1|chr11:17460010-17460509	0.259081312247255	.	.
chr11	17052106	17052605	chr11	17460010	17460509	Plek|chr11:17460010-17460509	0.259081312247255	.	.
chr11	17158989	17159488	chr11	17160193	17160692	Ppp3r1|chr11:17160193-17160692	0.297653159116091	.	.
chr11	17158989	17159488	chr11	17279822	17280321	Ppp3r1|chr11:17279822-17280321	0.212293193864371	.	.
chr11	17211641	17212140	chr11	17386649	17387148	Pno1|chr11:17386649-17387148	0.255318060077458	.	.
chr11	17257330	17257829	chr11	17106809	17107308	C1d|chr11:17106809-17107308	0.188988874358759	.	.
chr11	17953107	17953606	chr11	18061543	18062042	Etaa1|chr11:18061543-18062042	0.166797908698219	.	.
chr11	17953107	17953606	chr11	18061543	18062042	Etaa1os|chr11:18061543-18062042	0.166797908698219	.	.
chr11	17953651	17954150	chr11	17549193	17549692	Etaa1|chr11:17549193-17549692	0.350924481550889	.	.
chr11	17953651	17954150	chr11	17549193	17549692	Etaa1os|chr11:17549193-17549692	0.350924481550889	.	.
chr11	17953651	17954150	chr11	17663797	17664296	Etaa1|chr11:17663797-17664296	0.185618379904784	.	.
chr11	17953651	17954150	chr11	17663797	17664296	Etaa1os|chr11:17663797-17664296	0.185618379904784	.	.
chr11	17953651	17954150	chr11	17787243	17787742	Etaa1|chr11:17787243-17787742	0.155697035202599	.	.
chr11	17953651	17954150	chr11	17787243	17787742	Etaa1os|chr11:17787243-17787742	0.155697035202599	.	.
chr11	19018819	19019318	chr11	18957721	18958220	Meis1|chr11:18957721-18958220	0.227506381151804	.	.
chr11	19018819	19019318	chr11	19020212	19020711	Meis1|chr11:19020212-19020711	0.666154824596919	.	.
chr11	19018819	19019318	chr11	19318407	19318906	Meis1|chr11:19318407-19318906	0.47999955152541	.	.
chr11	20332570	20333069	chr11	20445850	20446349	Slc1a4|chr11:20445850-20446349	0.158173891496571	.	.
chr11	20332570	20333069	chr11	20631609	20632108	Slc1a4|chr11:20631609-20632108	0.395802521177297	.	.
chr11	20332570	20333069	chr11	20655626	20656125	Slc1a4|chr11:20655626-20656125	0.173384972442464	.	.
chr11	20333072	20333571	chr11	20400704	20401203	Slc1a4|chr11:20400704-20401203	0.177920730863754	.	.
chr11	20333072	20333571	chr11	20456269	20456768	Slc1a4|chr11:20456269-20456768	0.148041949370506	.	.
chr11	20333072	20333571	chr11	20631609	20632108	Slc1a4|chr11:20631609-20632108	0.338540817687627	.	.
chr11	20542743	20543242	chr11	20445850	20446349	Sertad2|chr11:20445850-20446349	0.283878547354522	.	.
chr11	20542743	20543242	chr11	20561218	20561717	Sertad2|chr11:20561218-20561717	0.155264893276811	.	.
chr11	20542743	20543242	chr11	20631609	20632108	Sertad2|chr11:20631609-20632108	0.210726904430412	.	.
chr11	20740361	20740860	chr11	20454941	20455440	Aftph|chr11:20454941-20455440	0.210873846147756	.	.
chr11	20740361	20740860	chr11	20477337	20477836	Aftph|chr11:20477337-20477836	0.326513089962323	.	.
chr11	20740361	20740860	chr11	20531946	20532445	Aftph|chr11:20531946-20532445	0.248748910199134	.	.
chr11	20740870	20741369	chr11	20456269	20456768	Aftph|chr11:20456269-20456768	0.196354734249462	.	.
chr11	20740870	20741369	chr11	20631609	20632108	Aftph|chr11:20631609-20632108	0.247669121316076	.	.
chr11	20741392	20741891	chr11	20454941	20455440	Aftph|chr11:20454941-20455440	0.175193012451938	.	.
chr11	20741392	20741891	chr11	20631609	20632108	Aftph|chr11:20631609-20632108	0.266775880122841	.	.
chr11	20741392	20741891	chr11	20632267	20632766	Aftph|chr11:20632267-20632766	0.220352154192421	.	.
chr11	21091624	21092123	chr11	21178310	21178809	Peli1|chr11:21178310-21178809	0.265996439637693	.	.
chr11	21238489	21238988	chr11	21178310	21178809	Vps54|chr11:21178310-21178809	0.358012328216423	.	.
chr11	21238489	21238988	chr11	21414738	21415237	Vps54|chr11:21414738-21415237	0.196059398371516	.	.
chr11	21238489	21238988	chr11	21433622	21434121	Vps54|chr11:21433622-21434121	0.163198785404562	.	.
chr11	21238489	21238988	chr11	21453642	21454141	Vps54|chr11:21453642-21454141	0.264829860263085	.	.
chr11	21239060	21239559	chr11	21079311	21079810	Vps54|chr11:21079311-21079810	0.173852856613239	.	.
chr11	21370350	21370849	chr11	21163653	21164152	Gm12043|chr11:21163653-21164152	0.187155976785872	.	.
chr11	21370350	21370849	chr11	21163653	21164152	Ugp2|chr11:21163653-21164152	0.187155976785872	.	.
chr11	21370350	21370849	chr11	21551180	21551679	Gm12043|chr11:21551180-21551679	0.171094559489835	.	.
chr11	21370350	21370849	chr11	21551180	21551679	Ugp2|chr11:21551180-21551679	0.171094559489835	.	.
chr11	21371048	21371547	chr11	21713434	21713933	Gm12043|chr11:21713434-21713933	0.257955155912205	.	.
chr11	21371048	21371547	chr11	21713434	21713933	Ugp2|chr11:21713434-21713933	0.257955155912205	.	.
chr11	21571714	21572213	chr11	21713434	21713933	Mdh1|chr11:21713434-21713933	0.184645493782917	.	.
chr11	21571714	21572213	chr11	21713434	21713933	Wdpcp|chr11:21713434-21713933	0.184645493782917	.	.
chr11	21571714	21572213	chr11	21870804	21871303	Mdh1|chr11:21870804-21871303	0.234528140632895	.	.
chr11	21571714	21572213	chr11	21870804	21871303	Wdpcp|chr11:21870804-21871303	0.234528140632895	.	.
chr11	22001997	22002496	chr11	22001472	22001971	Otx1|chr11:22001472-22001971	0.399857963610122	.	.
chr11	22512298	22512797	chr11	22286837	22287336	Tmem17|chr11:22286837-22287336	0.24292430141653	.	.
chr11	22512298	22512797	chr11	22369813	22370312	Tmem17|chr11:22369813-22370312	0.313925236421253	.	.
chr11	22512298	22512797	chr11	22376543	22377042	Tmem17|chr11:22376543-22377042	0.15313580804364	.	.
chr11	22512298	22512797	chr11	22437445	22437944	Tmem17|chr11:22437445-22437944	0.283513498668216	.	.
chr11	22512298	22512797	chr11	22493720	22494219	Tmem17|chr11:22493720-22494219	0.462776168053152	.	.
chr11	22512298	22512797	chr11	22564639	22565138	Tmem17|chr11:22564639-22565138	0.204684695589687	.	.
chr11	22512298	22512797	chr11	22587721	22588220	Tmem17|chr11:22587721-22588220	0.221403893558049	.	.
chr11	22512298	22512797	chr11	22672055	22672554	Tmem17|chr11:22672055-22672554	0.161246105958681	.	.
chr11	22512298	22512797	chr11	22698484	22698983	Tmem17|chr11:22698484-22698983	0.243601062610777	.	.
chr11	22617528	22618027	chr11	22369813	22370312	Gm12052|chr11:22369813-22370312	0.15369735781608	.	.
chr11	23067612	23068111	chr11	23124342	23124841	Gm12059|chr11:23124342-23124841	0.172839924780938	.	.
chr11	23067612	23068111	chr11	23271994	23272493	Gm12059|chr11:23271994-23272493	0.210740152086998	.	.
[truncated: 20,782 more rows]
