# Supplementary material for: Single-cell analysis of chromatin accessibility in the adult mouse brain
Source: Nature. 2023 Dec 13;624(7991):378–89. doi: 10.1038/s41586-023-06824-9 (PMC10719105; doi:10.1038/s41586-023-06824-9)
Supplement: Supplementary file 3 — Supplementary Tables 1–25 and their legends. [file 41586_2023_6824_MOESM3_ESM.zip › 2023-03-05453B-s3/SI Tables/SI Table 13 Summary of all the gene-cCRE correlations/sa2subclass.IO_Fgl2_Glut.pdc.bedpe]

chr1	3671529	3672028	chr1	3632681	3633180	Xkr4|chr1:3632681-3633180	0.353912474181511	.	.
chr1	3672048	3672547	chr1	3548758	3549257	Xkr4|chr1:3548758-3549257	0.230512695925486	.	.
chr1	3672048	3672547	chr1	3780748	3781247	Xkr4|chr1:3780748-3781247	0.363597363002202	.	.
chr1	4785497	4785996	chr1	4769856	4770355	Mrpl15|chr1:4769856-4770355	0.235882526199658	.	.
chr1	4785497	4785996	chr1	4881318	4881817	Mrpl15|chr1:4881318-4881817	0.471285044451709	.	.
chr1	4807592	4808091	chr1	4881318	4881817	Lypla1|chr1:4881318-4881817	0.243829096137996	.	.
chr1	4807592	4808091	chr1	4926263	4926762	Lypla1|chr1:4926263-4926762	0.452093104829576	.	.
chr1	4807592	4808091	chr1	5018611	5019110	Lypla1|chr1:5018611-5019110	0.269043964253694	.	.
chr1	4807592	4808091	chr1	5103120	5103619	Lypla1|chr1:5103120-5103619	0.375711753562616	.	.
chr1	4807592	4808091	chr1	5170387	5170886	Lypla1|chr1:5170387-5170886	0.285221250654406	.	.
chr1	4857480	4857979	chr1	4701974	4702473	Tcea1|chr1:4701974-4702473	0.247206790982084	.	.
chr1	4857480	4857979	chr1	5018611	5019110	Tcea1|chr1:5018611-5019110	0.434015813233089	.	.
chr1	4857480	4857979	chr1	5170387	5170886	Tcea1|chr1:5170387-5170886	0.329320665831081	.	.
chr1	4858123	4858622	chr1	4701974	4702473	Tcea1|chr1:4701974-4702473	0.305237680584389	.	.
chr1	4858123	4858622	chr1	4813181	4813680	Tcea1|chr1:4813181-4813680	0.420702241308539	.	.
chr1	4858123	4858622	chr1	5019201	5019700	Tcea1|chr1:5019201-5019700	0.289154718672417	.	.
chr1	4858123	4858622	chr1	5019854	5020353	Tcea1|chr1:5019854-5020353	0.351968176768218	.	.
chr1	5070122	5070621	chr1	4926263	4926762	Atp6v1h|chr1:4926263-4926762	0.310996881807614	.	.
chr1	5070122	5070621	chr1	4926263	4926762	Rgs20|chr1:4926263-4926762	0.310996881807614	.	.
chr1	5070122	5070621	chr1	5018611	5019110	Atp6v1h|chr1:5018611-5019110	0.370670487256856	.	.
chr1	5070122	5070621	chr1	5018611	5019110	Rgs20|chr1:5018611-5019110	0.370670487256856	.	.
chr1	5070122	5070621	chr1	5019201	5019700	Atp6v1h|chr1:5019201-5019700	0.263275164678739	.	.
chr1	5070122	5070621	chr1	5019201	5019700	Rgs20|chr1:5019201-5019700	0.263275164678739	.	.
chr1	5588179	5588678	chr1	5827475	5827974	Oprk1|chr1:5827475-5827974	0.484854913390292	.	.
chr1	6214899	6215398	chr1	5827475	5827974	4732440D04Rik|chr1:5827475-5827974	0.489089604896874	.	.
chr1	7088594	7089093	chr1	7206575	7207074	Pcmtd1|chr1:7206575-7207074	0.335428416400809	.	.
chr1	7397837	7398336	chr1	7218866	7219365	Gm26901|chr1:7218866-7219365	0.271810374235625	.	.
chr1	7398342	7398841	chr1	7543474	7543973	Gm26901|chr1:7543474-7543973	0.359333188457669	.	.
chr1	9298975	9299474	chr1	9298270	9298769	Sntg1|chr1:9298270-9298769	0.392396469658483	.	.
chr1	9298975	9299474	chr1	9622471	9622970	Sntg1|chr1:9622471-9622970	0.322796036740114	.	.
chr1	9545042	9545541	chr1	9611605	9612104	Rrs1|chr1:9611605-9612104	0.429516926021876	.	.
chr1	9700259	9700758	chr1	9298270	9298769	Mybl1|chr1:9298270-9298769	0.264752116817815	.	.
chr1	9700259	9700758	chr1	9611605	9612104	Mybl1|chr1:9611605-9612104	0.270904766699051	.	.
chr1	9700259	9700758	chr1	9622471	9622970	Mybl1|chr1:9622471-9622970	0.336244752059442	.	.
chr1	9700259	9700758	chr1	9772700	9773199	Mybl1|chr1:9772700-9773199	0.517211565897436	.	.
chr1	9748256	9748755	chr1	9622471	9622970	1700034P13Rik|chr1:9622471-9622970	0.317424284513372	.	.
chr1	9748256	9748755	chr1	9622471	9622970	Vcpip1|chr1:9622471-9622970	0.317424284513372	.	.
chr1	9748256	9748755	chr1	9988645	9989144	1700034P13Rik|chr1:9988645-9989144	0.389005039644187	.	.
chr1	9748256	9748755	chr1	9988645	9989144	Vcpip1|chr1:9988645-9989144	0.389005039644187	.	.
chr1	9798078	9798577	chr1	9622471	9622970	Sgk3|chr1:9622471-9622970	0.649587658263825	.	.
chr1	9908384	9908883	chr1	9772700	9773199	Mcmdc2|chr1:9772700-9773199	0.315493192779747	.	.
chr1	9908384	9908883	chr1	9800589	9801088	Mcmdc2|chr1:9800589-9801088	0.248579778915058	.	.
chr1	9908384	9908883	chr1	9800589	9801088	Mcmdc2|chr1:9800589-9801088	0.248579778915059	.	.
chr1	10008928	10009427	chr1	10039501	10040000	Ppp1r42|chr1:10039501-10040000	0.369197690677604	.	.
chr1	10008928	10009427	chr1	10210777	10211276	Ppp1r42|chr1:10210777-10211276	0.267250495461189	.	.
chr1	10008928	10009427	chr1	9800589	9801088	Ppp1r42|chr1:9800589-9801088	0.25226736087091	.	.
chr1	10037697	10038196	chr1	9988645	9989144	Cops5|chr1:9988645-9989144	0.245667237836392	.	.
chr1	10037697	10038196	chr1	9988645	9989144	Cspp1|chr1:9988645-9989144	0.245667237836392	.	.
chr1	10232855	10233354	chr1	10039501	10040000	Arfgef1|chr1:10039501-10040000	0.256346247811867	.	.
chr1	10232855	10233354	chr1	10210777	10211276	Arfgef1|chr1:10210777-10211276	0.339116881813132	.	.
chr1	10232855	10233354	chr1	9988645	9989144	Arfgef1|chr1:9988645-9989144	0.264453214831624	.	.
chr1	10719713	10720212	chr1	10676830	10677329	Cpa6|chr1:10676830-10677329	0.356884014447586	.	.
chr1	10719713	10720212	chr1	10707185	10707684	Cpa6|chr1:10707185-10707684	0.306634435027936	.	.
chr1	10719713	10720212	chr1	10722473	10722972	Cpa6|chr1:10722473-10722972	0.307608726857226	.	.
chr1	10719713	10720212	chr1	10759501	10760000	Cpa6|chr1:10759501-10760000	0.296533840566581	.	.
chr1	10719713	10720212	chr1	10783525	10784024	Cpa6|chr1:10783525-10784024	0.388177919373059	.	.
chr1	10719713	10720212	chr1	10877384	10877883	Cpa6|chr1:10877384-10877883	0.288215806287628	.	.
chr1	10993772	10994271	chr1	10744175	10744674	Prex2|chr1:10744175-10744674	0.240743574395324	.	.
chr1	11413910	11414409	chr1	11183392	11183891	A830018L16Rik|chr1:11183392-11183891	0.326983390416205	.	.
chr1	12692874	12693373	chr1	12576886	12577385	Sulf1|chr1:12576886-12577385	0.406181573496312	.	.
chr1	12692874	12693373	chr1	12706203	12706702	Sulf1|chr1:12706203-12706702	0.382705779615113	.	.
chr1	12692874	12693373	chr1	12706814	12707313	Sulf1|chr1:12706814-12707313	0.230312547308544	.	.
chr1	12692874	12693373	chr1	12962022	12962521	Sulf1|chr1:12962022-12962521	0.232274658151437	.	.
chr1	12991973	12992472	chr1	12865027	12865526	Slco5a1|chr1:12865027-12865526	0.305401581005777	.	.
chr1	12992497	12992996	chr1	12500397	12500896	Slco5a1|chr1:12500397-12500896	0.265340573714074	.	.
chr1	12992497	12992996	chr1	12835384	12835883	Slco5a1|chr1:12835384-12835883	0.236344966717107	.	.
chr1	12992497	12992996	chr1	12887231	12887730	Slco5a1|chr1:12887231-12887730	0.230008025318129	.	.
chr1	12992497	12992996	chr1	12915219	12915718	Slco5a1|chr1:12915219-12915718	0.330595592688053	.	.
chr1	12992497	12992996	chr1	12947508	12948007	Slco5a1|chr1:12947508-12948007	0.250010248171921	.	.
chr1	13373516	13374015	chr1	13372290	13372789	Ncoa2|chr1:13372290-13372789	0.500330612044618	.	.
chr1	13373516	13374015	chr1	13426757	13427256	Ncoa2|chr1:13426757-13427256	0.323211666059915	.	.
chr1	13373516	13374015	chr1	13531462	13531961	Ncoa2|chr1:13531462-13531961	0.327958911974208	.	.
chr1	13373516	13374015	chr1	13647867	13648366	Ncoa2|chr1:13647867-13648366	0.280876313906393	.	.
chr1	13589563	13590062	chr1	13320217	13320716	Tram1|chr1:13320217-13320716	0.281054288144418	.	.
chr1	13589563	13590062	chr1	13362280	13362779	Tram1|chr1:13362280-13362779	0.239825925775976	.	.
chr1	13589563	13590062	chr1	13372290	13372789	Tram1|chr1:13372290-13372789	0.398589258910655	.	.
chr1	13589563	13590062	chr1	13426757	13427256	Tram1|chr1:13426757-13427256	0.312513758314305	.	.
chr1	13589563	13590062	chr1	13531462	13531961	Tram1|chr1:13531462-13531961	0.400730347595358	.	.
chr1	13589563	13590062	chr1	13789111	13789610	Tram1|chr1:13789111-13789610	0.288191567886224	.	.
chr1	13589563	13590062	chr1	13910203	13910702	Tram1|chr1:13910203-13910702	0.295852511389098	.	.
chr1	13660314	13660813	chr1	13372290	13372789	Lactb2|chr1:13372290-13372789	0.342031535002703	.	.
chr1	14309549	14310048	chr1	14360046	14360545	Eya1|chr1:14360046-14360545	0.247509435212636	.	.
chr1	14755218	14755717	chr1	14739996	14740495	Msc|chr1:14739996-14740495	0.326864680913646	.	.
chr1	15286608	15287107	chr1	15426615	15427114	Kcnb2|chr1:15426615-15427114	0.376108791854507	.	.
chr1	15286608	15287107	chr1	15457065	15457564	Kcnb2|chr1:15457065-15457564	0.290206904114353	.	.
chr1	15287268	15287767	chr1	15426615	15427114	Kcnb2|chr1:15426615-15427114	0.455133724543279	.	.
chr1	15287268	15287767	chr1	15457065	15457564	Kcnb2|chr1:15457065-15457564	0.277128231415216	.	.
chr1	15805340	15805839	chr1	15653851	15654350	Terf1|chr1:15653851-15654350	0.235404836481241	.	.
chr1	15805340	15805839	chr1	15683532	15684031	Terf1|chr1:15683532-15684031	0.241404802374629	.	.
chr1	15805340	15805839	chr1	15941702	15942201	Terf1|chr1:15941702-15942201	0.25339508178329	.	.
chr1	15805340	15805839	chr1	16127735	16128234	Terf1|chr1:16127735-16128234	0.295985047786612	.	.
chr1	16093096	16093595	chr1	16111684	16112183	4930444P10Rik|chr1:16111684-16112183	0.272874634516773	.	.
chr1	16103947	16104446	chr1	16399221	16399720	Rpl7|chr1:16399221-16399720	0.309378460128522	.	.
chr1	16104453	16104952	chr1	16127735	16128234	Rpl7|chr1:16127735-16128234	0.270098962585071	.	.
chr1	16104999	16105498	chr1	15936337	15936836	Rdh10|chr1:15936337-15936836	0.42095498049815	.	.
chr1	16104999	16105498	chr1	15936337	15936836	Rpl7|chr1:15936337-15936836	0.42095498049815	.	.
chr1	16104999	16105498	chr1	15941702	15942201	Rdh10|chr1:15941702-15942201	0.267095319342411	.	.
chr1	16104999	16105498	chr1	15941702	15942201	Rpl7|chr1:15941702-15942201	0.267095319342411	.	.
chr1	16104999	16105498	chr1	16111684	16112183	Rdh10|chr1:16111684-16112183	0.415597144479994	.	.
chr1	16104999	16105498	chr1	16111684	16112183	Rpl7|chr1:16111684-16112183	0.415597144479994	.	.
chr1	16104999	16105498	chr1	16127735	16128234	Rdh10|chr1:16127735-16128234	0.229953688764692	.	.
chr1	16104999	16105498	chr1	16127735	16128234	Rpl7|chr1:16127735-16128234	0.229953688764692	.	.
chr1	16105563	16106062	chr1	15913038	15913537	Rdh10|chr1:15913038-15913537	0.403383643482668	.	.
chr1	16105563	16106062	chr1	15913543	15914042	Rdh10|chr1:15913543-15914042	0.270099292488378	.	.
chr1	16105563	16106062	chr1	16111684	16112183	Rdh10|chr1:16111684-16112183	0.22419934261504	.	.
chr1	16105563	16106062	chr1	16127735	16128234	Rdh10|chr1:16127735-16128234	0.409598822296345	.	.
chr1	16105563	16106062	chr1	16215669	16216168	Rdh10|chr1:16215669-16216168	0.269608055967522	.	.
chr1	16105563	16106062	chr1	16433354	16433853	Rdh10|chr1:16433354-16433853	0.25248393451025	.	.
chr1	16227445	16227944	chr1	16433354	16433853	Gm28095|chr1:16433354-16433853	0.29401187228601	.	.
chr1	16519035	16519534	chr1	16604946	16605445	Stau2|chr1:16604946-16605445	0.417605880430215	.	.
chr1	16519035	16519534	chr1	16798252	16798751	Stau2|chr1:16798252-16798751	0.316709229544656	.	.
chr1	16519035	16519534	chr1	16916592	16917091	Stau2|chr1:16916592-16917091	0.299009378927257	.	.
chr1	16519761	16520260	chr1	16944559	16945058	Stau2|chr1:16944559-16945058	0.296317336063203	.	.
chr1	16618483	16618982	chr1	16798252	16798751	Ube2w|chr1:16798252-16798751	0.283840041366711	.	.
chr1	16618483	16618982	chr1	16900085	16900584	Ube2w|chr1:16900085-16900584	0.335421031967043	.	.
chr1	16618483	16618982	chr1	16957311	16957810	Ube2w|chr1:16957311-16957810	0.243752964464619	.	.
chr1	16619102	16619601	chr1	16399221	16399720	Ube2w|chr1:16399221-16399720	0.324557971220382	.	.
chr1	16619102	16619601	chr1	16798252	16798751	Ube2w|chr1:16798252-16798751	0.266196069752667	.	.
chr1	16619102	16619601	chr1	16979390	16979889	Ube2w|chr1:16979390-16979889	0.489226908380922	.	.
chr1	16619102	16619601	chr1	16979390	16979889	Ube2w|chr1:16979390-16979889	0.489226908380923	.	.
chr1	16619102	16619601	chr1	16979971	16980470	Ube2w|chr1:16979971-16980470	0.418751108265608	.	.
chr1	16656744	16657243	chr1	16433354	16433853	D030040B21Rik|chr1:16433354-16433853	0.394209068626405	.	.
chr1	16656744	16657243	chr1	16433354	16433853	Eloc|chr1:16433354-16433853	0.394209068626405	.	.
chr1	16664905	16665404	chr1	16604946	16605445	Tmem70|chr1:16604946-16605445	0.401699824837018	.	.
chr1	16688506	16689005	chr1	16798252	16798751	Ly96|chr1:16798252-16798751	0.462548918946677	.	.
chr1	17097078	17097577	chr1	16900085	16900584	Jph1|chr1:16900085-16900584	0.355244601620023	.	.
chr1	17097078	17097577	chr1	17025811	17026310	Jph1|chr1:17025811-17026310	0.222786477781021	.	.
chr1	17097078	17097577	chr1	17096566	17097065	Jph1|chr1:17096566-17097065	0.446028563018893	.	.
chr1	17097078	17097577	chr1	17123369	17123868	Jph1|chr1:17123369-17123868	0.481236714582644	.	.
chr1	17097665	17098164	chr1	16798252	16798751	Jph1|chr1:16798252-16798751	0.417710367991087	.	.
chr1	17097665	17098164	chr1	16979390	16979889	Jph1|chr1:16979390-16979889	0.235404223535969	.	.
chr1	17097665	17098164	chr1	17024035	17024534	Jph1|chr1:17024035-17024534	0.272707472061244	.	.
chr1	17097665	17098164	chr1	17041101	17041600	Jph1|chr1:17041101-17041600	0.479852726457006	.	.
chr1	17145142	17145641	chr1	16798252	16798751	Gdap1|chr1:16798252-16798751	0.451897197119709	.	.
chr1	17145142	17145641	chr1	16957311	16957810	Gdap1|chr1:16957311-16957810	0.305822713399761	.	.
chr1	17145142	17145641	chr1	17024035	17024534	Gdap1|chr1:17024035-17024534	0.251423530548168	.	.
chr1	17145142	17145641	chr1	17041101	17041600	Gdap1|chr1:17041101-17041600	0.37120483029278	.	.
chr1	17145142	17145641	chr1	17163496	17163995	Gdap1|chr1:17163496-17163995	0.325785392514223	.	.
chr1	18057998	18058497	chr1	18106146	18106645	Gm28756|chr1:18106146-18106645	0.389181148791755	.	.
chr1	18057998	18058497	chr1	18106689	18107188	Gm28756|chr1:18106689-18107188	0.394513593215623	.	.
chr1	18057998	18058497	chr1	18307549	18308048	Gm28756|chr1:18307549-18308048	0.230534000561076	.	.
chr1	18057998	18058497	chr1	18308053	18308552	Gm28756|chr1:18308053-18308552	0.26783922548696	.	.
chr1	18058553	18059052	chr1	17980561	17981060	Gm28756|chr1:17980561-17981060	0.281109279528867	.	.
chr1	20670495	20670994	chr1	20450027	20450526	Gm28653|chr1:20450027-20450526	0.232732749592933	.	.
chr1	20670495	20670994	chr1	20620512	20621011	Gm28653|chr1:20620512-20621011	0.247255956890854	.	.
chr1	20670495	20670994	chr1	20671052	20671551	Gm28653|chr1:20671052-20671551	0.352644458514595	.	.
chr1	20820187	20820686	chr1	20919657	20920156	Mcm3|chr1:20919657-20920156	0.256936762899197	.	.
chr1	20820187	20820686	chr1	20933361	20933860	Mcm3|chr1:20933361-20933860	0.291174640426238	.	.
chr1	20836557	20837056	chr1	20671052	20671551	Gm28065|chr1:20671052-20671551	0.233131521307346	.	.
chr1	20836557	20837056	chr1	20941260	20941759	Gm28065|chr1:20941260-20941759	0.261795035097992	.	.
chr1	20890311	20890810	chr1	20502781	20503280	6720483E21Rik|chr1:20502781-20503280	0.465125031681927	.	.
chr1	20890311	20890810	chr1	20502781	20503280	Paqr8|chr1:20502781-20503280	0.465125031681927	.	.
chr1	20890311	20890810	chr1	20933361	20933860	6720483E21Rik|chr1:20933361-20933860	0.393399621822557	.	.
chr1	20890311	20890810	chr1	20933361	20933860	Paqr8|chr1:20933361-20933860	0.393399621822557	.	.
chr1	20890311	20890810	chr1	20938964	20939463	6720483E21Rik|chr1:20938964-20939463	0.284278597235056	.	.
chr1	20890311	20890810	chr1	20938964	20939463	Paqr8|chr1:20938964-20939463	0.284278597235056	.	.
chr1	20890311	20890810	chr1	21166203	21166702	6720483E21Rik|chr1:21166203-21166702	0.321413544031072	.	.
chr1	20890311	20890810	chr1	21166203	21166702	Paqr8|chr1:21166203-21166702	0.321413544031072	.	.
chr1	20890857	20891356	chr1	20502781	20503280	6720483E21Rik|chr1:20502781-20503280	0.249829168292028	.	.
chr1	20890857	20891356	chr1	20502781	20503280	Paqr8|chr1:20502781-20503280	0.249829168292028	.	.
chr1	20890857	20891356	chr1	20620512	20621011	6720483E21Rik|chr1:20620512-20621011	0.259142988573464	.	.
chr1	20890857	20891356	chr1	20620512	20621011	Paqr8|chr1:20620512-20621011	0.259142988573464	.	.
chr1	20890857	20891356	chr1	20919657	20920156	6720483E21Rik|chr1:20919657-20920156	0.265480843754722	.	.
chr1	20890857	20891356	chr1	20919657	20920156	Paqr8|chr1:20919657-20920156	0.265480843754722	.	.
chr1	20951400	20951899	chr1	20502781	20503280	Efhc1|chr1:20502781-20503280	0.299928173019558	.	.
chr1	20951400	20951899	chr1	20919657	20920156	Efhc1|chr1:20919657-20920156	0.228355419484676	.	.
chr1	20951400	20951899	chr1	20933361	20933860	Efhc1|chr1:20933361-20933860	0.322915547415762	.	.
chr1	20951400	20951899	chr1	20938964	20939463	Efhc1|chr1:20938964-20939463	0.280755963401505	.	.
chr1	21079134	21079633	chr1	20919657	20920156	Gm28287|chr1:20919657-20920156	0.226110221484327	.	.
chr1	21079134	21079633	chr1	20919657	20920156	Tram2|chr1:20919657-20920156	0.226110221484327	.	.
chr1	21079134	21079633	chr1	21433153	21433652	Gm28287|chr1:21433153-21433652	0.312284319570706	.	.
chr1	21079134	21079633	chr1	21433153	21433652	Tram2|chr1:21433153-21433652	0.312284319570706	.	.
chr1	21079134	21079633	chr1	21438491	21438990	Gm28287|chr1:21438491-21438990	0.453496808399654	.	.
chr1	21079134	21079633	chr1	21438491	21438990	Tram2|chr1:21438491-21438990	0.453496808399654	.	.
chr1	21218543	21219042	chr1	21475370	21475869	Tmem14a|chr1:21475370-21475869	0.373766260995176	.	.
chr1	21218543	21219042	chr1	21486999	21487498	Tmem14a|chr1:21486999-21487498	0.296610927660877	.	.
chr1	21961224	21961723	chr1	21960122	21960621	Kcnq5|chr1:21960122-21960621	0.432510933496562	.	.
chr1	21961224	21961723	chr1	22227156	22227655	Kcnq5|chr1:22227156-22227655	0.529058888902326	.	.
chr1	21962084	21962583	chr1	21760905	21761404	Kcnq5|chr1:21760905-21761404	0.50263346612782	.	.
chr1	21962084	21962583	chr1	22227156	22227655	Kcnq5|chr1:22227156-22227655	0.247667134337023	.	.
chr1	22805771	22806270	chr1	23214356	23214855	Rims1|chr1:23214356-23214855	0.258259234339757	.	.
chr1	23921626	23922125	chr1	23834800	23835299	Smap1|chr1:23834800-23835299	0.327819137764707	.	.
chr1	24005456	24005955	chr1	24141219	24141718	Sdhaf4|chr1:24141219-24141718	0.275340422920903	.	.
chr1	24005456	24005955	chr1	24367541	24368040	Sdhaf4|chr1:24367541-24368040	0.30554704322762	.	.
chr1	24005456	24005955	chr1	24368041	24368540	Sdhaf4|chr1:24368041-24368540	0.240522860129453	.	.
chr1	24099649	24100148	chr1	24107548	24108047	Fam135a|chr1:24107548-24108047	0.24336324431352	.	.
chr1	24099649	24100148	chr1	24169264	24169763	Fam135a|chr1:24169264-24169763	0.264202362791706	.	.
chr1	24099649	24100148	chr1	24349664	24350163	Fam135a|chr1:24349664-24350163	0.377284179408628	.	.
chr1	24099649	24100148	chr1	24353270	24353769	Fam135a|chr1:24353270-24353769	0.469298346068936	.	.
chr1	24586286	24586785	chr1	24262025	24262524	Col19a1|chr1:24262025-24262524	0.399558858283277	.	.
chr1	24586286	24586785	chr1	24349664	24350163	Col19a1|chr1:24349664-24350163	0.482577439429179	.	.
chr1	24586286	24586785	chr1	24448265	24448764	Col19a1|chr1:24448265-24448764	0.233524332010334	.	.
chr1	24586286	24586785	chr1	24717499	24717998	Col19a1|chr1:24717499-24717998	0.403578981736855	.	.
chr1	24586286	24586785	chr1	24816455	24816954	Col19a1|chr1:24816455-24816954	0.259110549476126	.	.
chr1	24587149	24587648	chr1	24262025	24262524	Col19a1|chr1:24262025-24262524	0.379193116150196	.	.
chr1	24587149	24587648	chr1	24302637	24303136	Col19a1|chr1:24302637-24303136	0.245429569183622	.	.
chr1	24587149	24587648	chr1	24717499	24717998	Col19a1|chr1:24717499-24717998	0.350422975191974	.	.
chr1	24678265	24678764	chr1	24349664	24350163	Lmbrd1|chr1:24349664-24350163	0.448167974738009	.	.
chr1	24678265	24678764	chr1	24353270	24353769	Lmbrd1|chr1:24353270-24353769	0.362507254896742	.	.
chr1	24678265	24678764	chr1	24611656	24612155	Lmbrd1|chr1:24611656-24612155	0.553412152431771	.	.
chr1	24678265	24678764	chr1	24613347	24613846	Lmbrd1|chr1:24613347-24613846	0.564699490228452	.	.
chr1	24678265	24678764	chr1	24614093	24614592	Lmbrd1|chr1:24614093-24614592	0.574268321066167	.	.
chr1	24678265	24678764	chr1	24614797	24615296	Lmbrd1|chr1:24614797-24615296	0.556089443657189	.	.
chr1	24678265	24678764	chr1	24615721	24616220	Lmbrd1|chr1:24615721-24616220	0.530647588451984	.	.
chr1	30872795	30873294	chr1	30584783	30585282	Phf3|chr1:30584783-30585282	0.380554940775348	.	.
chr1	30873430	30873929	chr1	30503190	30503689	Phf3|chr1:30503190-30503689	0.412118755849642	.	.
chr1	30873430	30873929	chr1	30584783	30585282	Phf3|chr1:30584783-30585282	0.332282324447295	.	.
chr1	30873430	30873929	chr1	30793399	30793898	Phf3|chr1:30793399-30793898	0.541679517152074	.	.
chr1	30873942	30874441	chr1	30793399	30793898	Phf3|chr1:30793399-30793898	0.357501534242729	.	.
chr1	30949582	30950081	chr1	30503190	30503689	Ptp4a1|chr1:30503190-30503689	0.358159969143424	.	.
chr1	30949582	30950081	chr1	30584783	30585282	Ptp4a1|chr1:30584783-30585282	0.266224686278967	.	.
chr1	30949582	30950081	chr1	30700382	30700881	Ptp4a1|chr1:30700382-30700881	0.224747347027742	.	.
chr1	30949582	30950081	chr1	30716282	30716781	Ptp4a1|chr1:30716282-30716781	0.227425012804405	.	.
chr1	32172459	32172958	chr1	32099564	32100063	Khdrbs2|chr1:32099564-32100063	0.326616812663244	.	.
chr1	32172459	32172958	chr1	32193761	32194260	Khdrbs2|chr1:32193761-32194260	0.421576250986388	.	.
chr1	32172459	32172958	chr1	32480616	32481115	Khdrbs2|chr1:32480616-32481115	0.252775303986624	.	.
chr1	33669575	33670074	chr1	33356524	33357023	Prim2|chr1:33356524-33357023	0.224437955570594	.	.
chr1	33669575	33670074	chr1	33452915	33453414	Prim2|chr1:33452915-33453414	0.342820196006932	.	.
chr1	33669575	33670074	chr1	33742905	33743404	Prim2|chr1:33742905-33743404	0.288399513879551	.	.
chr1	33670156	33670655	chr1	33356524	33357023	Prim2|chr1:33356524-33357023	0.498317062703818	.	.
chr1	33670156	33670655	chr1	33554486	33554985	Prim2|chr1:33554486-33554985	0.259050988164358	.	.
chr1	33670156	33670655	chr1	33672481	33672980	Prim2|chr1:33672481-33672980	0.30754763992768	.	.
chr1	34439491	34439990	chr1	34409815	34410314	Ccdc115|chr1:34409815-34410314	0.237312698390054	.	.
chr1	34439491	34439990	chr1	34409815	34410314	Imp4|chr1:34409815-34410314	0.237312698390054	.	.
chr1	34459438	34459937	chr1	34304124	34304623	Ptpn18|chr1:34304124-34304623	0.357911496171551	.	.
chr1	34459438	34459937	chr1	34409815	34410314	Ptpn18|chr1:34409815-34410314	0.27164499387991	.	.
chr1	34459438	34459937	chr1	34434650	34435149	Ptpn18|chr1:34434650-34435149	0.346344206871321	.	.
chr1	34579990	34580489	chr1	34962067	34962566	1700101I19Rik|chr1:34962067-34962566	0.373909151166875	.	.
chr1	34579990	34580489	chr1	34962067	34962566	Amer3|chr1:34962067-34962566	0.373909151166875	.	.
chr1	34802224	34802723	chr1	34925602	34926101	Arhgef4|chr1:34925602-34926101	0.326325128688717	.	.
chr1	34802224	34802723	chr1	35242908	35243407	Arhgef4|chr1:35242908-35243407	0.234890321428529	.	.
chr1	34811520	34812019	chr1	35032577	35033076	Gm38336|chr1:35032577-35033076	0.366508350383604	.	.
chr1	34842804	34843303	chr1	35201468	35201967	Fam168b|chr1:35201468-35201967	0.317211736152195	.	.
chr1	34842804	34843303	chr1	35212284	35212783	Fam168b|chr1:35212284-35212783	0.324717966609705	.	.
chr1	34850452	34850951	chr1	35201468	35201967	Plekhb2|chr1:35201468-35201967	0.326845374135863	.	.
chr1	34850452	34850951	chr1	35242908	35243407	Plekhb2|chr1:35242908-35243407	0.245757588195199	.	.
chr1	35879549	35880048	chr1	35523180	35523679	1110002O04Rik|chr1:35523180-35523679	0.325692972638853	.	.
chr1	35879549	35880048	chr1	35653230	35653729	1110002O04Rik|chr1:35653230-35653729	0.300484106934412	.	.
chr1	35879549	35880048	chr1	36173682	36174181	1110002O04Rik|chr1:36173682-36174181	0.38007445978431	.	.
chr1	36068061	36068560	chr1	36089912	36090411	Hs6st1|chr1:36089912-36090411	0.388391990533511	.	.
chr1	36068061	36068560	chr1	36303259	36303758	Hs6st1|chr1:36303259-36303758	0.352842279906344	.	.
chr1	36068061	36068560	chr1	36492300	36492799	Hs6st1|chr1:36492300-36492799	0.492820689940682	.	.
chr1	36244101	36244600	chr1	35869575	35870074	Uggt1|chr1:35869575-35870074	0.273723428479488	.	.
chr1	36244101	36244600	chr1	36324037	36324536	Uggt1|chr1:36324037-36324536	0.245973738560578	.	.
chr1	36244101	36244600	chr1	36484609	36485108	Uggt1|chr1:36484609-36485108	0.412610389040829	.	.
chr1	36368438	36368937	chr1	36484609	36485108	Kansl3|chr1:36484609-36485108	0.238947963220363	.	.
chr1	36368963	36369462	chr1	36173682	36174181	Kansl3|chr1:36173682-36174181	0.287847560853594	.	.
chr1	36368963	36369462	chr1	36401491	36401990	Kansl3|chr1:36401491-36401990	0.271520536436474	.	.
chr1	36445084	36445583	chr1	36173682	36174181	Lman2l|chr1:36173682-36174181	0.236984504849828	.	.
chr1	36445084	36445583	chr1	36737259	36737758	Lman2l|chr1:36737259-36737758	0.242285182722443	.	.
chr1	36471319	36471818	chr1	36064836	36065335	Cnnm4|chr1:36064836-36065335	0.463386071839696	.	.
chr1	36471319	36471818	chr1	36737259	36737758	Cnnm4|chr1:36737259-36737758	0.37679145922362	.	.
chr1	36547105	36547604	chr1	36737259	36737758	Ankrd39|chr1:36737259-36737758	0.289573351828576	.	.
chr1	36557336	36557835	chr1	36492300	36492799	D430040D24Rik|chr1:36492300-36492799	0.451140791691938	.	.
chr1	36557336	36557835	chr1	36492300	36492799	D430040D24Rik|chr1:36492300-36492799	0.451140791691939	.	.
chr1	36557336	36557835	chr1	36492300	36492799	Sema4c|chr1:36492300-36492799	0.451140791691938	.	.
chr1	36557336	36557835	chr1	36492300	36492799	Sema4c|chr1:36492300-36492799	0.451140791691939	.	.
chr1	36558001	36558500	chr1	36484609	36485108	D430040D24Rik|chr1:36484609-36485108	0.320039741781755	.	.
chr1	36558001	36558500	chr1	36484609	36485108	Sema4c|chr1:36484609-36485108	0.320039741781755	.	.
chr1	36709882	36710381	chr1	36737259	36737758	4933424G06Rik|chr1:36737259-36737758	0.24902531234023	.	.
chr1	37614024	37614523	chr1	37726317	37726816	4930556I23Rik|chr1:37726317-37726816	0.29059330148136	.	.
chr1	37864699	37865198	chr1	38207128	38207627	Gm26805|chr1:38207128-38207627	0.312925292455891	.	.
chr1	37864699	37865198	chr1	38248046	38248545	Gm26805|chr1:38248046-38248545	0.346909360450144	.	.
chr1	37871955	37872454	chr1	38025831	38026330	Lipt1|chr1:38025831-38026330	0.537885522712428	.	.
chr1	37871955	37872454	chr1	38218077	38218576	Lipt1|chr1:38218077-38218576	0.338175724787927	.	.
chr1	37871955	37872454	chr1	38236961	38237460	Lipt1|chr1:38236961-38237460	0.462230777894933	.	.
chr1	37890241	37890740	chr1	38025831	38026330	Mitd1|chr1:38025831-38026330	0.438686404234591	.	.
chr1	37890241	37890740	chr1	38025831	38026330	Mrpl30|chr1:38025831-38026330	0.438686404234591	.	.
chr1	37890241	37890740	chr1	38185452	38185951	Mitd1|chr1:38185452-38185951	0.245571398119908	.	.
chr1	37890241	37890740	chr1	38185452	38185951	Mrpl30|chr1:38185452-38185951	0.245571398119908	.	.
chr1	37997082	37997581	chr1	38025831	38026330	Eif5b|chr1:38025831-38026330	0.283685600185308	.	.
chr1	37997082	37997581	chr1	38025831	38026330	Txndc9|chr1:38025831-38026330	0.283685600185308	.	.
chr1	37997082	37997581	chr1	38236961	38237460	Eif5b|chr1:38236961-38237460	0.342353853267567	.	.
chr1	37997082	37997581	chr1	38236961	38237460	Txndc9|chr1:38236961-38237460	0.342353853267567	.	.
chr1	37997778	37998277	chr1	37726317	37726816	Eif5b|chr1:37726317-37726816	0.316587125651786	.	.
chr1	37997778	37998277	chr1	37726317	37726816	Txndc9|chr1:37726317-37726816	0.316587125651786	.	.
chr1	38128883	38129382	chr1	38025831	38026330	Rev1|chr1:38025831-38026330	0.256176874870884	.	.
chr1	38128883	38129382	chr1	38248046	38248545	Rev1|chr1:38248046-38248545	0.257373829138928	.	.
chr1	38129526	38130025	chr1	38025831	38026330	Rev1|chr1:38025831-38026330	0.23881798662556	.	.
chr1	38129526	38130025	chr1	38248046	38248545	Rev1|chr1:38248046-38248545	0.296702168870492	.	.
chr1	40084995	40085494	chr1	40008148	40008647	Gm16894|chr1:40008148-40008647	0.247383771294273	.	.
chr1	40224983	40225482	chr1	40033794	40034293	Il1r1|chr1:40033794-40034293	0.279903340720694	.	.
chr1	40579713	40580212	chr1	40282282	40282781	Gm35801|chr1:40282282-40282781	0.367070675100538	.	.
chr1	40579713	40580212	chr1	40282282	40282781	Slc9a4|chr1:40282282-40282781	0.367070675100538	.	.
chr1	40579713	40580212	chr1	40380047	40380546	Gm35801|chr1:40380047-40380546	0.279116678546967	.	.
chr1	40579713	40580212	chr1	40380047	40380546	Slc9a4|chr1:40380047-40380546	0.279116678546967	.	.
chr1	40579713	40580212	chr1	40617322	40617821	Gm35801|chr1:40617322-40617821	0.310966294899852	.	.
chr1	40579713	40580212	chr1	40617322	40617821	Slc9a4|chr1:40617322-40617821	0.310966294899852	.	.
chr1	40579713	40580212	chr1	40759479	40759978	Gm35801|chr1:40759479-40759978	0.255575949494777	.	.
chr1	40579713	40580212	chr1	40759479	40759978	Slc9a4|chr1:40759479-40759978	0.255575949494777	.	.
chr1	40579713	40580212	chr1	40874280	40874779	Gm35801|chr1:40874280-40874779	0.393991077473164	.	.
chr1	40579713	40580212	chr1	40874280	40874779	Slc9a4|chr1:40874280-40874779	0.393991077473164	.	.
chr1	40579713	40580212	chr1	40931166	40931665	Gm35801|chr1:40931166-40931665	0.248066705953273	.	.
chr1	40579713	40580212	chr1	40931166	40931665	Slc9a4|chr1:40931166-40931665	0.248066705953273	.	.
chr1	40579713	40580212	chr1	40967107	40967606	Gm35801|chr1:40967107-40967606	0.289268291327613	.	.
chr1	40579713	40580212	chr1	40967107	40967606	Slc9a4|chr1:40967107-40967606	0.289268291327613	.	.
chr1	40579713	40580212	chr1	40977000	40977499	Gm35801|chr1:40977000-40977499	0.332411617209983	.	.
chr1	40579713	40580212	chr1	40977000	40977499	Slc9a4|chr1:40977000-40977499	0.332411617209983	.	.
chr1	40681063	40681562	chr1	40797275	40797774	Slc9a2|chr1:40797275-40797774	0.255903679537677	.	.
chr1	40681063	40681562	chr1	40829355	40829854	Slc9a2|chr1:40829355-40829854	0.22262602222529	.	.
chr1	40790447	40790946	chr1	40967107	40967606	Mfsd9|chr1:40967107-40967606	0.233021610918046	.	.
chr1	40790447	40790946	chr1	41220989	41221488	Mfsd9|chr1:41220989-41221488	0.223433925652236	.	.
chr1	42694122	42694621	chr1	42532839	42533338	Gm20646|chr1:42532839-42533338	0.277669764284055	.	.
chr1	42694122	42694621	chr1	42532839	42533338	Pantr1|chr1:42532839-42533338	0.277669764284055	.	.
chr1	42694122	42694621	chr1	42588610	42589109	Gm20646|chr1:42588610-42589109	0.628151596237188	.	.
chr1	42694122	42694621	chr1	42588610	42589109	Pantr1|chr1:42588610-42589109	0.628151596237188	.	.
chr1	42694122	42694621	chr1	42684202	42684701	Gm20646|chr1:42684202-42684701	0.264804408908181	.	.
chr1	42694122	42694621	chr1	42684202	42684701	Pantr1|chr1:42684202-42684701	0.264804408908181	.	.
chr1	42694122	42694621	chr1	42684717	42685216	Gm20646|chr1:42684717-42685216	0.251396090497431	.	.
chr1	42694122	42694621	chr1	42684717	42685216	Pantr1|chr1:42684717-42685216	0.251396090497431	.	.
chr1	42694122	42694621	chr1	42686108	42686607	Gm20646|chr1:42686108-42686607	0.677861217647278	.	.
chr1	42694122	42694621	chr1	42686108	42686607	Pantr1|chr1:42686108-42686607	0.677861217647278	.	.
chr1	42694122	42694621	chr1	42686675	42687174	Gm20646|chr1:42686675-42687174	0.47292686163984	.	.
chr1	42694122	42694621	chr1	42686675	42687174	Pantr1|chr1:42686675-42687174	0.47292686163984	.	.
chr1	42694122	42694621	chr1	42730127	42730626	Gm20646|chr1:42730127-42730626	0.438772976412439	.	.
chr1	42694122	42694621	chr1	42730127	42730626	Pantr1|chr1:42730127-42730626	0.438772976412439	.	.
chr1	42694122	42694621	chr1	42741326	42741825	Gm20646|chr1:42741326-42741825	0.324519933054671	.	.
chr1	42694122	42694621	chr1	42741326	42741825	Pantr1|chr1:42741326-42741825	0.324519933054671	.	.
chr1	42694122	42694621	chr1	42781511	42782010	Gm20646|chr1:42781511-42782010	0.338879209322779	.	.
chr1	42694122	42694621	chr1	42781511	42782010	Pantr1|chr1:42781511-42782010	0.338879209322779	.	.
chr1	42694122	42694621	chr1	42888594	42889093	Gm20646|chr1:42888594-42889093	0.350340565981103	.	.
chr1	42694122	42694621	chr1	42888594	42889093	Pantr1|chr1:42888594-42889093	0.350340565981103	.	.
chr1	42694122	42694621	chr1	42982998	42983497	Gm20646|chr1:42982998-42983497	0.696517664160976	.	.
chr1	42694122	42694621	chr1	42982998	42983497	Pantr1|chr1:42982998-42983497	0.696517664160976	.	.
chr1	42695450	42695949	chr1	42415763	42416262	Gm20646|chr1:42415763-42416262	0.350613994484483	.	.
chr1	42695450	42695949	chr1	42415763	42416262	Pantr1|chr1:42415763-42416262	0.350613994484483	.	.
chr1	42695450	42695949	chr1	42415763	42416262	Pou3f3|chr1:42415763-42416262	0.350613994484483	.	.
chr1	42695450	42695949	chr1	42491441	42491940	Gm20646|chr1:42491441-42491940	0.240303830113391	.	.
chr1	42695450	42695949	chr1	42491441	42491940	Pantr1|chr1:42491441-42491940	0.240303830113391	.	.
chr1	42695450	42695949	chr1	42491441	42491940	Pou3f3|chr1:42491441-42491940	0.240303830113391	.	.
chr1	42695450	42695949	chr1	42532839	42533338	Gm20646|chr1:42532839-42533338	0.438966212247428	.	.
chr1	42695450	42695949	chr1	42532839	42533338	Pantr1|chr1:42532839-42533338	0.438966212247428	.	.
chr1	42695450	42695949	chr1	42532839	42533338	Pou3f3|chr1:42532839-42533338	0.438966212247428	.	.
chr1	42695450	42695949	chr1	42588610	42589109	Gm20646|chr1:42588610-42589109	0.579413010815157	.	.
chr1	42695450	42695949	chr1	42588610	42589109	Pantr1|chr1:42588610-42589109	0.579413010815157	.	.
chr1	42695450	42695949	chr1	42588610	42589109	Pou3f3|chr1:42588610-42589109	0.579413010815157	.	.
chr1	42695450	42695949	chr1	42684202	42684701	Gm20646|chr1:42684202-42684701	0.420675980309346	.	.
chr1	42695450	42695949	chr1	42684202	42684701	Pantr1|chr1:42684202-42684701	0.420675980309346	.	.
chr1	42695450	42695949	chr1	42684202	42684701	Pou3f3|chr1:42684202-42684701	0.420675980309346	.	.
chr1	42695450	42695949	chr1	42684717	42685216	Gm20646|chr1:42684717-42685216	0.458423028169837	.	.
chr1	42695450	42695949	chr1	42684717	42685216	Pantr1|chr1:42684717-42685216	0.458423028169837	.	.
chr1	42695450	42695949	chr1	42684717	42685216	Pou3f3|chr1:42684717-42685216	0.458423028169837	.	.
chr1	42695450	42695949	chr1	42686108	42686607	Gm20646|chr1:42686108-42686607	0.580748298020296	.	.
chr1	42695450	42695949	chr1	42686108	42686607	Pantr1|chr1:42686108-42686607	0.580748298020296	.	.
chr1	42695450	42695949	chr1	42686108	42686607	Pou3f3|chr1:42686108-42686607	0.580748298020296	.	.
chr1	42695450	42695949	chr1	42686675	42687174	Gm20646|chr1:42686675-42687174	0.639664768344573	.	.
chr1	42695450	42695949	chr1	42686675	42687174	Pantr1|chr1:42686675-42687174	0.639664768344573	.	.
chr1	42695450	42695949	chr1	42686675	42687174	Pou3f3|chr1:42686675-42687174	0.639664768344573	.	.
chr1	42695450	42695949	chr1	42714289	42714788	Gm20646|chr1:42714289-42714788	0.41574775244435	.	.
chr1	42695450	42695949	chr1	42714289	42714788	Pantr1|chr1:42714289-42714788	0.41574775244435	.	.
chr1	42695450	42695949	chr1	42714289	42714788	Pou3f3|chr1:42714289-42714788	0.41574775244435	.	.
chr1	42695450	42695949	chr1	42730127	42730626	Gm20646|chr1:42730127-42730626	0.265771954447665	.	.
chr1	42695450	42695949	chr1	42730127	42730626	Pantr1|chr1:42730127-42730626	0.265771954447665	.	.
chr1	42695450	42695949	chr1	42730127	42730626	Pou3f3|chr1:42730127-42730626	0.265771954447665	.	.
chr1	42695450	42695949	chr1	42741326	42741825	Gm20646|chr1:42741326-42741825	0.396313495752588	.	.
chr1	42695450	42695949	chr1	42741326	42741825	Gm20646|chr1:42741326-42741825	0.396313495752589	.	.
chr1	42695450	42695949	chr1	42741326	42741825	Pantr1|chr1:42741326-42741825	0.396313495752588	.	.
chr1	42695450	42695949	chr1	42741326	42741825	Pantr1|chr1:42741326-42741825	0.396313495752589	.	.
chr1	42695450	42695949	chr1	42741326	42741825	Pou3f3|chr1:42741326-42741825	0.396313495752588	.	.
chr1	42695450	42695949	chr1	42741326	42741825	Pou3f3|chr1:42741326-42741825	0.396313495752589	.	.
chr1	42695450	42695949	chr1	42982998	42983497	Gm20646|chr1:42982998-42983497	0.434599018551556	.	.
chr1	42695450	42695949	chr1	42982998	42983497	Pantr1|chr1:42982998-42983497	0.434599018551556	.	.
chr1	42695450	42695949	chr1	42982998	42983497	Pou3f3|chr1:42982998-42983497	0.434599018551556	.	.
chr1	42713254	42713753	chr1	42532839	42533338	Pantr2|chr1:42532839-42533338	0.305410868638992	.	.
chr1	42713254	42713753	chr1	42588610	42589109	Pantr2|chr1:42588610-42589109	0.596667297935589	.	.
chr1	42713254	42713753	chr1	42684202	42684701	Pantr2|chr1:42684202-42684701	0.405902420728828	.	.
chr1	42713254	42713753	chr1	42686108	42686607	Pantr2|chr1:42686108-42686607	0.613597190646754	.	.
chr1	42713254	42713753	chr1	42730127	42730626	Pantr2|chr1:42730127-42730626	0.409694489120893	.	.
chr1	42713254	42713753	chr1	42781511	42782010	Pantr2|chr1:42781511-42782010	0.392293512317567	.	.
chr1	42713254	42713753	chr1	42888594	42889093	Pantr2|chr1:42888594-42889093	0.33851301233949	.	.
chr1	42713254	42713753	chr1	42982998	42983497	Pantr2|chr1:42982998-42983497	0.478329200089316	.	.
chr1	42850995	42851494	chr1	42888594	42889093	Mrps9|chr1:42888594-42889093	0.317580876308915	.	.
chr1	42952608	42953107	chr1	42684717	42685216	Gpr45|chr1:42684717-42685216	0.296881173558102	.	.
chr1	42952608	42953107	chr1	42686108	42686607	Gpr45|chr1:42686108-42686607	0.257925006789204	.	.
chr1	42952608	42953107	chr1	42686675	42687174	Gpr45|chr1:42686675-42687174	0.459601090433021	.	.
chr1	42952608	42953107	chr1	42730127	42730626	Gpr45|chr1:42730127-42730626	0.472098691552721	.	.
chr1	42952608	42953107	chr1	42741326	42741825	Gpr45|chr1:42741326-42741825	0.495910113088441	.	.
chr1	42952608	42953107	chr1	42781511	42782010	Gpr45|chr1:42781511-42782010	0.378194119717919	.	.
chr1	42952608	42953107	chr1	42914971	42915470	Gpr45|chr1:42914971-42915470	0.286167713611887	.	.
chr1	42952608	42953107	chr1	42932458	42932957	Gpr45|chr1:42932458-42932957	0.363050083060736	.	.
chr1	42952608	42953107	chr1	42982998	42983497	Gpr45|chr1:42982998-42983497	0.307472313089589	.	.
chr1	42953132	42953631	chr1	42741326	42741825	Gpr45|chr1:42741326-42741825	0.3055619156802	.	.
chr1	42953132	42953631	chr1	42932458	42932957	Gpr45|chr1:42932458-42932957	0.251134081420369	.	.
chr1	42953132	42953631	chr1	42961776	42962275	Gpr45|chr1:42961776-42962275	0.282092915627313	.	.
chr1	43827615	43828114	chr1	43870984	43871483	Uxs1|chr1:43870984-43871483	0.347800598034069	.	.
chr1	43827615	43828114	chr1	43870984	43871483	Uxs1|chr1:43870984-43871483	0.34780059803407	.	.
chr1	43827615	43828114	chr1	43871504	43872003	Uxs1|chr1:43871504-43872003	0.44095431515565	.	.
chr1	43827615	43828114	chr1	43898955	43899454	Uxs1|chr1:43898955-43899454	0.345328549210182	.	.
chr1	43933698	43934197	chr1	43868470	43868969	Tpp2|chr1:43868470-43868969	0.375392754798268	.	.
chr1	43933698	43934197	chr1	43898955	43899454	Tpp2|chr1:43898955-43899454	0.244875249209559	.	.
chr1	44102213	44102712	chr1	43868470	43868969	Tex30|chr1:43868470-43868969	0.322773442628012	.	.
chr1	44102213	44102712	chr1	43964515	43965014	Tex30|chr1:43964515-43965014	0.25740942446427	.	.
chr1	44102213	44102712	chr1	44135494	44135993	Tex30|chr1:44135494-44135993	0.362674609423503	.	.
chr1	44119144	44119643	chr1	43898955	43899454	Bivm|chr1:43898955-43899454	0.227959000602253	.	.
chr1	44119144	44119643	chr1	43898955	43899454	Poglut2|chr1:43898955-43899454	0.227959000602253	.	.
chr1	44147693	44148192	chr1	43760029	43760528	Ercc5|chr1:43760029-43760528	0.345488497837835	.	.
chr1	44147693	44148192	chr1	43870984	43871483	Ercc5|chr1:43870984-43871483	0.226282524944021	.	.
chr1	44147693	44148192	chr1	43871504	43872003	Ercc5|chr1:43871504-43872003	0.311682554850899	.	.
chr1	44147693	44148192	chr1	43898955	43899454	Ercc5|chr1:43898955-43899454	0.271947575390075	.	.
chr1	44147693	44148192	chr1	43964515	43965014	Ercc5|chr1:43964515-43965014	0.402969005386334	.	.
chr1	44147693	44148192	chr1	44041766	44042265	Ercc5|chr1:44041766-44042265	0.441932037678753	.	.
chr1	44147693	44148192	chr1	44042471	44042970	Ercc5|chr1:44042471-44042970	0.293708302366062	.	.
chr1	44147693	44148192	chr1	44135494	44135993	Ercc5|chr1:44135494-44135993	0.340627576661681	.	.
chr1	44147693	44148192	chr1	44198134	44198633	Ercc5|chr1:44198134-44198633	0.45442920666971	.	.
chr1	44147693	44148192	chr1	44198840	44199339	Ercc5|chr1:44198840-44199339	0.224946022834253	.	.
chr1	44147693	44148192	chr1	44228990	44229489	Ercc5|chr1:44228990-44229489	0.307347170280505	.	.
chr1	45925424	45925923	chr1	46018316	46018815	Slc40a1|chr1:46018316-46018815	0.233554667217029	.	.
chr1	45925424	45925923	chr1	46067115	46067614	Slc40a1|chr1:46067115-46067614	0.336360798160285	.	.
chr1	46065930	46066429	chr1	46067115	46067614	Dnah7b|chr1:46067115-46067614	0.281396738783994	.	.
chr1	46066566	46067065	chr1	46067115	46067614	Dnah7b|chr1:46067115-46067614	0.308906117465869	.	.
chr1	46066566	46067065	chr1	46268110	46268609	Dnah7b|chr1:46268110-46268609	0.334179522130584	.	.
chr1	46425176	46425675	chr1	46191210	46191709	Dnah7c|chr1:46191210-46191709	0.394812405906194	.	.
chr1	51915731	51916230	chr1	51895942	51896441	Myo1b|chr1:51895942-51896441	0.249497905324912	.	.
chr1	51915731	51916230	chr1	51907104	51907603	Myo1b|chr1:51907104-51907603	0.271134603585141	.	.
chr1	52113595	52114094	chr1	52149133	52149632	Gm31812|chr1:52149133-52149632	0.399035703344386	.	.
chr1	52113595	52114094	chr1	52158800	52159299	Gm31812|chr1:52158800-52159299	0.275468656631407	.	.
chr1	52119152	52119651	chr1	52004041	52004540	Stat1|chr1:52004041-52004540	0.30245228731809	.	.
chr1	52119152	52119651	chr1	52098849	52099348	Stat1|chr1:52098849-52099348	0.273029789216906	.	.
chr1	52119152	52119651	chr1	52146524	52147023	Stat1|chr1:52146524-52147023	0.309587195319471	.	.
chr1	52232193	52232692	chr1	52137164	52137663	Gls|chr1:52137164-52137663	0.239134460664603	.	.
chr1	52232193	52232692	chr1	52336605	52337104	Gls|chr1:52336605-52337104	0.316940752971359	.	.
chr1	52233098	52233597	chr1	51829583	51830082	Gls|chr1:51829583-51830082	0.250635932115616	.	.
chr1	52233098	52233597	chr1	52146524	52147023	Gls|chr1:52146524-52147023	0.344149857416152	.	.
chr1	52233098	52233597	chr1	52156174	52156673	Gls|chr1:52156174-52156673	0.487810032164109	.	.
chr1	52233098	52233597	chr1	52156174	52156673	Gls|chr1:52156174-52156673	0.48781003216411	.	.
chr1	52233098	52233597	chr1	52354167	52354666	Gls|chr1:52354167-52354666	0.493409351965086	.	.
chr1	52233098	52233597	chr1	52362919	52363418	Gls|chr1:52362919-52363418	0.428861825775267	.	.
chr1	52233098	52233597	chr1	52388093	52388592	Gls|chr1:52388093-52388592	0.524795489327489	.	.
chr1	52233098	52233597	chr1	52470598	52471097	Gls|chr1:52470598-52471097	0.255176854908361	.	.
chr1	52233098	52233597	chr1	52471203	52471702	Gls|chr1:52471203-52471702	0.423240342926266	.	.
chr1	52233098	52233597	chr1	52471828	52472327	Gls|chr1:52471828-52472327	0.257093997680633	.	.
chr1	52816845	52817344	chr1	52866774	52867273	Inpp1|chr1:52866774-52867273	0.278848300485255	.	.
chr1	52817513	52818012	chr1	52799343	52799842	Inpp1|chr1:52799343-52799842	0.351647828524517	.	.
chr1	52817513	52818012	chr1	52900899	52901398	Inpp1|chr1:52900899-52901398	0.277648073329241	.	.
chr1	52817513	52818012	chr1	52952486	52952985	Inpp1|chr1:52952486-52952985	0.222771864154111	.	.
chr1	52844734	52845233	chr1	52763907	52764406	Hibch|chr1:52763907-52764406	0.281794798866341	.	.
chr1	52844734	52845233	chr1	52951973	52952472	Hibch|chr1:52951973-52952472	0.227535445814497	.	.
chr1	53296806	53297305	chr1	53375970	53376469	Ormdl1|chr1:53375970-53376469	0.396035943250788	.	.
chr1	53296806	53297305	chr1	53375970	53376469	Pms1|chr1:53375970-53376469	0.396035943250788	.	.
chr1	53352482	53352981	chr1	53621447	53621946	Asdurf|chr1:53621447-53621946	0.274485501397037	.	.
chr1	53352482	53352981	chr1	53621447	53621946	Asdurf|chr1:53621447-53621946	0.274485501397038	.	.
chr1	53352482	53352981	chr1	53621447	53621946	Asnsd1|chr1:53621447-53621946	0.274485501397037	.	.
chr1	53352482	53352981	chr1	53621447	53621946	Asnsd1|chr1:53621447-53621946	0.274485501397038	.	.
chr1	53706596	53707095	chr1	53434745	53435244	Dnah7a|chr1:53434745-53435244	0.222810678260761	.	.
chr1	53706596	53707095	chr1	53823748	53824247	Dnah7a|chr1:53823748-53824247	0.316960985471978	.	.
chr1	53706596	53707095	chr1	53934634	53935133	Dnah7a|chr1:53934634-53935133	0.264773848225601	.	.
chr1	54194329	54194828	chr1	54134667	54135166	Hecw2|chr1:54134667-54135166	0.309219232763465	.	.
chr1	54194947	54195446	chr1	54103697	54104196	Hecw2|chr1:54103697-54104196	0.231223074543137	.	.
chr1	54194947	54195446	chr1	54134667	54135166	Hecw2|chr1:54134667-54135166	0.335767203475315	.	.
chr1	54250459	54250958	chr1	54158888	54159387	Ccdc150|chr1:54158888-54159387	0.242521673623311	.	.
chr1	54438767	54439266	chr1	54103697	54104196	Gtf3c3|chr1:54103697-54104196	0.288620544566907	.	.
chr1	54438767	54439266	chr1	54134667	54135166	Gtf3c3|chr1:54134667-54135166	0.380165087702058	.	.
chr1	54438767	54439266	chr1	54134667	54135166	Gtf3c3|chr1:54134667-54135166	0.380165087702059	.	.
chr1	54438767	54439266	chr1	54733440	54733939	Gtf3c3|chr1:54733440-54733939	0.363052881937981	.	.
chr1	54557443	54557942	chr1	54702878	54703377	Pgap1|chr1:54702878-54703377	0.258053235475635	.	.
chr1	54557443	54557942	chr1	54733440	54733939	Pgap1|chr1:54733440-54733939	0.43006947284545	.	.
chr1	54557443	54557942	chr1	54862069	54862568	Pgap1|chr1:54862069-54862568	0.267478466999906	.	.
chr1	54926155	54926654	chr1	54665931	54666430	Ankrd44|chr1:54665931-54666430	0.462830262663392	.	.
chr1	54926155	54926654	chr1	54733440	54733939	Ankrd44|chr1:54733440-54733939	0.376594162992057	.	.
chr1	54926155	54926654	chr1	54862069	54862568	Ankrd44|chr1:54862069-54862568	0.369959698737026	.	.
chr1	55026688	55027187	chr1	55192060	55192559	Sf3b1|chr1:55192060-55192559	0.45192163702654	.	.
chr1	55026688	55027187	chr1	55450633	55451132	Sf3b1|chr1:55450633-55451132	0.460448790300172	.	.
chr1	55027198	55027697	chr1	55462215	55462714	Sf3b1|chr1:55462215-55462714	0.451852118213702	.	.
chr1	55027198	55027697	chr1	55488757	55489256	Sf3b1|chr1:55488757-55489256	0.238997148745476	.	.
chr1	55052491	55052990	chr1	54755653	54756152	Coq10b|chr1:54755653-54756152	0.229554933553411	.	.
chr1	55052491	55052990	chr1	55462215	55462714	Coq10b|chr1:55462215-55462714	0.406714365582142	.	.
chr1	55053010	55053509	chr1	55462215	55462714	Coq10b|chr1:55462215-55462714	0.334693167575408	.	.
chr1	55053010	55053509	chr1	55488757	55489256	Coq10b|chr1:55488757-55489256	0.239776166987163	.	.
chr1	55087395	55087894	chr1	55192060	55192559	Hspd1|chr1:55192060-55192559	0.328311634223715	.	.
chr1	55087395	55087894	chr1	55192060	55192559	Hspe1|chr1:55192060-55192559	0.328311634223715	.	.
chr1	55087395	55087894	chr1	55450633	55451132	Hspd1|chr1:55450633-55451132	0.415016013741795	.	.
chr1	55087395	55087894	chr1	55450633	55451132	Hspe1|chr1:55450633-55451132	0.415016013741795	.	.
chr1	55087395	55087894	chr1	55462215	55462714	Hspd1|chr1:55462215-55462714	0.415810121473538	.	.
chr1	55087395	55087894	chr1	55462215	55462714	Hspe1|chr1:55462215-55462714	0.415810121473538	.	.
chr1	55087395	55087894	chr1	55488757	55489256	Hspd1|chr1:55488757-55489256	0.272090868020211	.	.
chr1	55087395	55087894	chr1	55488757	55489256	Hspe1|chr1:55488757-55489256	0.272090868020211	.	.
chr1	55087908	55088407	chr1	55192060	55192559	Hspd1|chr1:55192060-55192559	0.286364087025517	.	.
chr1	55087908	55088407	chr1	55192060	55192559	Hspe1|chr1:55192060-55192559	0.286364087025517	.	.
chr1	55087908	55088407	chr1	55383081	55383580	Hspd1|chr1:55383081-55383580	0.420258543126112	.	.
chr1	55087908	55088407	chr1	55383081	55383580	Hspe1|chr1:55383081-55383580	0.420258543126112	.	.
chr1	55087908	55088407	chr1	55450633	55451132	Hspd1|chr1:55450633-55451132	0.267873561928362	.	.
chr1	55087908	55088407	chr1	55450633	55451132	Hspe1|chr1:55450633-55451132	0.267873561928362	.	.
chr1	55087908	55088407	chr1	55462215	55462714	Hspd1|chr1:55462215-55462714	0.300385364738064	.	.
chr1	55087908	55088407	chr1	55462215	55462714	Hspe1|chr1:55462215-55462714	0.300385364738064	.	.
chr1	55130908	55131407	chr1	55489281	55489780	Mob4|chr1:55489281-55489780	0.27454803422026	.	.
chr1	55236881	55237380	chr1	54910510	54911009	Mars2|chr1:54910510-54911009	0.272743177151815	.	.
chr1	55236881	55237380	chr1	55192060	55192559	Mars2|chr1:55192060-55192559	0.337765096061298	.	.
chr1	55236881	55237380	chr1	55383081	55383580	Mars2|chr1:55383081-55383580	0.292110437270053	.	.
chr1	55236881	55237380	chr1	55489281	55489780	Mars2|chr1:55489281-55489780	0.229947761833979	.	.
chr1	55405572	55406071	chr1	55440588	55441087	Plcl1|chr1:55440588-55441087	0.300842240490291	.	.
chr1	55405572	55406071	chr1	55489281	55489780	Plcl1|chr1:55489281-55489780	0.474263121653246	.	.
chr1	57377374	57377873	chr1	57205521	57206020	1700066M21Rik|chr1:57205521-57206020	0.556431215691618	.	.
chr1	57377374	57377873	chr1	57205521	57206020	4930558J18Rik|chr1:57205521-57206020	0.556431215691618	.	.
chr1	57377374	57377873	chr1	57561441	57561940	1700066M21Rik|chr1:57561441-57561940	0.303887301779468	.	.
chr1	57377374	57377873	chr1	57561441	57561940	4930558J18Rik|chr1:57561441-57561940	0.303887301779468	.	.
chr1	57377988	57378487	chr1	57205521	57206020	1700066M21Rik|chr1:57205521-57206020	0.36790778033332	.	.
chr1	57377988	57378487	chr1	57205521	57206020	4930558J18Rik|chr1:57205521-57206020	0.36790778033332	.	.
chr1	57377988	57378487	chr1	57436393	57436892	1700066M21Rik|chr1:57436393-57436892	0.33473089754501	.	.
chr1	57377988	57378487	chr1	57436393	57436892	4930558J18Rik|chr1:57436393-57436892	0.33473089754501	.	.
chr1	57377988	57378487	chr1	57561441	57561940	1700066M21Rik|chr1:57561441-57561940	0.279880226829431	.	.
chr1	57377988	57378487	chr1	57561441	57561940	4930558J18Rik|chr1:57561441-57561940	0.279880226829431	.	.
chr1	58112727	58113226	chr1	58046743	58047242	Aox3|chr1:58046743-58047242	0.374544635061206	.	.
chr1	58112727	58113226	chr1	58400623	58401122	Aox3|chr1:58400623-58401122	0.262512410907907	.	.
chr1	58392105	58392604	chr1	58055541	58056040	Bzw1|chr1:58055541-58056040	0.233977031915889	.	.
chr1	58392105	58392604	chr1	58422814	58423313	Bzw1|chr1:58422814-58423313	0.275646128712735	.	.
chr1	58392818	58393317	chr1	58722266	58722765	Bzw1|chr1:58722266-58722765	0.291819250805011	.	.
chr1	58392818	58393317	chr1	58740296	58740795	Bzw1|chr1:58740296-58740795	0.266157974369257	.	.
chr1	58392818	58393317	chr1	58746853	58747352	Bzw1|chr1:58746853-58747352	0.289779336940655	.	.
chr1	58423825	58424324	chr1	58055541	58056040	Clk1|chr1:58055541-58056040	0.284224915263536	.	.
chr1	58423825	58424324	chr1	58214274	58214773	Clk1|chr1:58214274-58214773	0.460113527540242	.	.
chr1	58423825	58424324	chr1	58740296	58740795	Clk1|chr1:58740296-58740795	0.37369509290856	.	.
chr1	58423825	58424324	chr1	58746853	58747352	Clk1|chr1:58746853-58747352	0.269960004560336	.	.
chr1	58445384	58445883	chr1	58422814	58423313	Nif3l1|chr1:58422814-58423313	0.281516422801808	.	.
chr1	58445384	58445883	chr1	58422814	58423313	Ppil3|chr1:58422814-58423313	0.281516422801808	.	.
chr1	58445384	58445883	chr1	58603665	58604164	Nif3l1|chr1:58603665-58604164	0.35665216228454	.	.
chr1	58445384	58445883	chr1	58603665	58604164	Ppil3|chr1:58603665-58604164	0.35665216228454	.	.
chr1	58445384	58445883	chr1	58622546	58623045	Nif3l1|chr1:58622546-58623045	0.395039546708036	.	.
chr1	58445384	58445883	chr1	58622546	58623045	Ppil3|chr1:58622546-58623045	0.395039546708036	.	.
chr1	58445384	58445883	chr1	58652543	58653042	Nif3l1|chr1:58652543-58653042	0.222853033306316	.	.
chr1	58445384	58445883	chr1	58652543	58653042	Ppil3|chr1:58652543-58653042	0.222853033306316	.	.
chr1	58445384	58445883	chr1	58712890	58713389	Nif3l1|chr1:58712890-58713389	0.420534785771081	.	.
chr1	58445384	58445883	chr1	58712890	58713389	Ppil3|chr1:58712890-58713389	0.420534785771081	.	.
chr1	58504734	58505233	chr1	58422814	58423313	Gm15834|chr1:58422814-58423313	0.482439792226306	.	.
chr1	58504734	58505233	chr1	58422814	58423313	Orc2|chr1:58422814-58423313	0.482439792226306	.	.
chr1	58504734	58505233	chr1	58787849	58788348	Gm15834|chr1:58787849-58788348	0.375110770389741	.	.
chr1	58504734	58505233	chr1	58787849	58788348	Gm15834|chr1:58787849-58788348	0.375110770389742	.	.
chr1	58504734	58505233	chr1	58787849	58788348	Orc2|chr1:58787849-58788348	0.375110770389741	.	.
chr1	58504734	58505233	chr1	58787849	58788348	Orc2|chr1:58787849-58788348	0.375110770389742	.	.
chr1	58586034	58586533	chr1	58422814	58423313	Fam126b|chr1:58422814-58423313	0.544414786608012	.	.
chr1	58586034	58586533	chr1	58422814	58423313	Ndufb3|chr1:58422814-58423313	0.544414786608012	.	.
chr1	58586034	58586533	chr1	58622546	58623045	Fam126b|chr1:58622546-58623045	0.22974995316955	.	.
chr1	58586034	58586533	chr1	58622546	58623045	Ndufb3|chr1:58622546-58623045	0.22974995316955	.	.
chr1	58586034	58586533	chr1	58712890	58713389	Fam126b|chr1:58712890-58713389	0.481123724525248	.	.
chr1	58586034	58586533	chr1	58712890	58713389	Ndufb3|chr1:58712890-58713389	0.481123724525248	.	.
chr1	58586552	58587051	chr1	58622546	58623045	Fam126b|chr1:58622546-58623045	0.264931683521428	.	.
chr1	58586552	58587051	chr1	58622546	58623045	Ndufb3|chr1:58622546-58623045	0.264931683521428	.	.
chr1	58586552	58587051	chr1	58712890	58713389	Fam126b|chr1:58712890-58713389	0.379370041933729	.	.
chr1	58586552	58587051	chr1	58712890	58713389	Ndufb3|chr1:58712890-58713389	0.379370041933729	.	.
chr1	58710970	58711469	chr1	58712890	58713389	Cflar|chr1:58712890-58713389	0.245600133854556	.	.
chr1	58710970	58711469	chr1	58740296	58740795	Cflar|chr1:58740296-58740795	0.243408887189128	.	.
chr1	58710970	58711469	chr1	58787849	58788348	Cflar|chr1:58787849-58788348	0.411775006525519	.	.
chr1	58711489	58711988	chr1	58652543	58653042	Cflar|chr1:58652543-58653042	0.306178631876363	.	.
chr1	58711489	58711988	chr1	58909565	58910064	Cflar|chr1:58909565-58910064	0.267389406826042	.	.
chr1	58973284	58973783	chr1	58740296	58740795	Stradb|chr1:58740296-58740795	0.362082999476554	.	.
chr1	58973284	58973783	chr1	58740296	58740795	Trak2|chr1:58740296-58740795	0.362082999476554	.	.
chr1	59119578	59120077	chr1	58766732	58767231	G730003C15Rik|chr1:58766732-58767231	0.256851682919782	.	.
chr1	59119578	59120077	chr1	58766732	58767231	Tmem237|chr1:58766732-58767231	0.256851682919782	.	.
chr1	59119578	59120077	chr1	59253445	59253944	G730003C15Rik|chr1:59253445-59253944	0.404834288893499	.	.
chr1	59119578	59120077	chr1	59253445	59253944	Tmem237|chr1:59253445-59253944	0.404834288893499	.	.
chr1	59120147	59120646	chr1	58766732	58767231	G730003C15Rik|chr1:58766732-58767231	0.240417372704134	.	.
chr1	59120147	59120646	chr1	58766732	58767231	Tmem237|chr1:58766732-58767231	0.240417372704134	.	.
chr1	59120147	59120646	chr1	59253445	59253944	G730003C15Rik|chr1:59253445-59253944	0.278403765561679	.	.
chr1	59120147	59120646	chr1	59253445	59253944	Tmem237|chr1:59253445-59253944	0.278403765561679	.	.
chr1	59120147	59120646	chr1	59430828	59431327	G730003C15Rik|chr1:59430828-59431327	0.305289515915882	.	.
chr1	59120147	59120646	chr1	59430828	59431327	Tmem237|chr1:59430828-59431327	0.305289515915882	.	.
chr1	59237006	59237505	chr1	59247600	59248099	Als2|chr1:59247600-59248099	0.230165281785955	.	.
chr1	59237006	59237505	chr1	59253445	59253944	Als2|chr1:59253445-59253944	0.333657080945306	.	.
chr1	59237006	59237505	chr1	59332940	59333439	Als2|chr1:59332940-59333439	0.268883771867624	.	.
chr1	59237006	59237505	chr1	59333457	59333956	Als2|chr1:59333457-59333956	0.315262826972515	.	.
chr1	59237006	59237505	chr1	59341159	59341658	Als2|chr1:59341159-59341658	0.418151141223486	.	.
chr1	59237006	59237505	chr1	59341159	59341658	Als2|chr1:59341159-59341658	0.418151141223487	.	.
chr1	59237006	59237505	chr1	59376549	59377048	Als2|chr1:59376549-59377048	0.325675440256344	.	.
chr1	59483085	59483584	chr1	59464930	59465429	Fzd7|chr1:59464930-59465429	0.234952020199335	.	.
chr1	59483085	59483584	chr1	59465581	59466080	Fzd7|chr1:59465581-59466080	0.328391101964058	.	.
chr1	59483085	59483584	chr1	59574272	59574771	Fzd7|chr1:59574272-59574771	0.322472886915398	.	.
chr1	59483085	59483584	chr1	59574808	59575307	Fzd7|chr1:59574808-59575307	0.536817177345276	.	.
chr1	59483085	59483584	chr1	59584561	59585060	Fzd7|chr1:59584561-59585060	0.312078995724212	.	.
chr1	59669977	59670476	chr1	59253445	59253944	Sumo1|chr1:59253445-59253944	0.257261297922966	.	.
chr1	59669977	59670476	chr1	59287853	59288352	Sumo1|chr1:59287853-59288352	0.272658873214163	.	.
chr1	59670565	59671064	chr1	59287853	59288352	Sumo1|chr1:59287853-59288352	0.308369248693984	.	.
chr1	59670565	59671064	chr1	59866081	59866580	Sumo1|chr1:59866081-59866580	0.317133280054392	.	.
chr1	59670565	59671064	chr1	59895373	59895872	Sumo1|chr1:59895373-59895872	0.250649670245683	.	.
chr1	59684706	59685205	chr1	59253445	59253944	Nop58|chr1:59253445-59253944	0.233254323998173	.	.
chr1	59684706	59685205	chr1	59376549	59377048	Nop58|chr1:59376549-59377048	0.274494058056166	.	.
chr1	59684706	59685205	chr1	59430828	59431327	Nop58|chr1:59430828-59431327	0.308402574742802	.	.
chr1	59684706	59685205	chr1	59609847	59610346	Nop58|chr1:59609847-59610346	0.342063145049215	.	.
chr1	59762644	59763143	chr1	59584561	59585060	Bmpr2|chr1:59584561-59585060	0.365608621514966	.	.
chr1	59763159	59763658	chr1	59866081	59866580	Bmpr2|chr1:59866081-59866580	0.221829824015985	.	.
chr1	59763681	59764180	chr1	59574808	59575307	Bmpr2|chr1:59574808-59575307	0.240206735160009	.	.
chr1	59763681	59764180	chr1	59584561	59585060	Bmpr2|chr1:59584561-59585060	0.409024070804114	.	.
chr1	59763681	59764180	chr1	59866081	59866580	Bmpr2|chr1:59866081-59866580	0.332783031820864	.	.
chr1	59912662	59913161	chr1	59609847	59610346	Fam117b|chr1:59609847-59610346	0.257916300891664	.	.
chr1	59912662	59913161	chr1	59623298	59623797	Fam117b|chr1:59623298-59623797	0.307738032115437	.	.
chr1	59912662	59913161	chr1	60240383	60240882	Fam117b|chr1:60240383-60240882	0.444937507495543	.	.
chr1	59913211	59913710	chr1	59592235	59592734	Fam117b|chr1:59592235-59592734	0.27397459861766	.	.
chr1	59913211	59913710	chr1	60240383	60240882	Fam117b|chr1:60240383-60240882	0.43608650538161	.	.
chr1	60042424	60042923	chr1	60267650	60268149	Ica1l|chr1:60267650-60268149	0.278408237433415	.	.
chr1	60097393	60097892	chr1	59788955	59789454	Carf|chr1:59788955-59789454	0.334324872852227	.	.
chr1	60097393	60097892	chr1	59848288	59848787	Carf|chr1:59848288-59848787	0.384210161789311	.	.
chr1	60097393	60097892	chr1	59857422	59857921	Carf|chr1:59857422-59857921	0.505465286941181	.	.
chr1	60097393	60097892	chr1	60469405	60469904	Carf|chr1:60469405-60469904	0.376005524172678	.	.
chr1	60097980	60098479	chr1	60169674	60170173	Carf|chr1:60169674-60170173	0.499185885477806	.	.
chr1	60097980	60098479	chr1	60169674	60170173	Wdr12|chr1:60169674-60170173	0.499185885477806	.	.
chr1	60098487	60098986	chr1	59857422	59857921	Carf|chr1:59857422-59857921	0.296840905801457	.	.
chr1	60098487	60098986	chr1	59857422	59857921	Wdr12|chr1:59857422-59857921	0.296840905801457	.	.
chr1	60098487	60098986	chr1	59895373	59895872	Carf|chr1:59895373-59895872	0.240760819852337	.	.
chr1	60098487	60098986	chr1	59895373	59895872	Wdr12|chr1:59895373-59895872	0.240760819852337	.	.
chr1	60180257	60180756	chr1	59848288	59848787	Nbeal1|chr1:59848288-59848787	0.403885988028855	.	.
chr1	60180257	60180756	chr1	60198896	60199395	Nbeal1|chr1:60198896-60199395	0.535318941458296	.	.
chr1	60180257	60180756	chr1	60240383	60240882	Nbeal1|chr1:60240383-60240882	0.285597927894595	.	.
chr1	60180257	60180756	chr1	60493375	60493874	Nbeal1|chr1:60493375-60493874	0.608341597910509	.	.
chr1	60342754	60343253	chr1	60198896	60199395	Cyp20a1|chr1:60198896-60199395	0.632617419702594	.	.
chr1	60342754	60343253	chr1	60493375	60493874	Cyp20a1|chr1:60493375-60493874	0.476284400280552	.	.
chr1	60342754	60343253	chr1	60733344	60733843	Cyp20a1|chr1:60733344-60733843	0.39305393465275	.	.
chr1	60343314	60343813	chr1	60198896	60199395	Cyp20a1|chr1:60198896-60199395	0.32663512266105	.	.
chr1	60343314	60343813	chr1	60447042	60447541	Cyp20a1|chr1:60447042-60447541	0.456384952837211	.	.
chr1	60343314	60343813	chr1	60493375	60493874	Cyp20a1|chr1:60493375-60493874	0.421174717638972	.	.
chr1	60343314	60343813	chr1	60732829	60733328	Cyp20a1|chr1:60732829-60733328	0.237406271344215	.	.
chr1	60343314	60343813	chr1	60733344	60733843	Cyp20a1|chr1:60733344-60733843	0.411317557544639	.	.
chr1	60566593	60567092	chr1	60447042	60447541	Raph1|chr1:60447042-60447541	0.422754388144634	.	.
chr1	60566593	60567092	chr1	60493375	60493874	Raph1|chr1:60493375-60493874	0.320540662426372	.	.
chr1	60566593	60567092	chr1	60731834	60732333	Raph1|chr1:60731834-60732333	0.232219714801332	.	.
chr1	60566593	60567092	chr1	60732829	60733328	Raph1|chr1:60732829-60733328	0.399255759004476	.	.
chr1	60566593	60567092	chr1	60733344	60733843	Raph1|chr1:60733344-60733843	0.332851417364105	.	.
chr1	60566593	60567092	chr1	60868356	60868855	Raph1|chr1:60868356-60868855	0.248681586389339	.	.
chr1	60715645	60716144	chr1	60851085	60851584	Cd28|chr1:60851085-60851584	0.269323889065697	.	.
chr1	60715645	60716144	chr1	60960485	60960984	Cd28|chr1:60960485-60960984	0.295028737972694	.	.
chr1	61638558	61639057	chr1	61320455	61320954	Pard3b|chr1:61320455-61320954	0.243451206360692	.	.
chr1	61638558	61639057	chr1	61379262	61379761	Pard3b|chr1:61379262-61379761	0.302134131635439	.	.
chr1	61638558	61639057	chr1	61379773	61380272	Pard3b|chr1:61379773-61380272	0.307294238518189	.	.
chr1	61638558	61639057	chr1	61472207	61472706	Pard3b|chr1:61472207-61472706	0.324294872837219	.	.
chr1	61638558	61639057	chr1	61587817	61588316	Pard3b|chr1:61587817-61588316	0.337348795791434	.	.
chr1	61638558	61639057	chr1	61849144	61849643	Pard3b|chr1:61849144-61849643	0.279455869950356	.	.
chr1	61639276	61639775	chr1	61587817	61588316	Pard3b|chr1:61587817-61588316	0.259781958881427	.	.
chr1	62703034	62703533	chr1	62488913	62489412	Nrp2|chr1:62488913-62489412	0.313693261147831	.	.
chr1	62703034	62703533	chr1	62489486	62489985	Nrp2|chr1:62489486-62489985	0.427289884933448	.	.
chr1	62717818	62718317	chr1	62429253	62429752	Gm29083|chr1:62429253-62429752	0.24525731116054	.	.
chr1	63113269	63113768	chr1	63001843	63002342	Ino80dos|chr1:63001843-63002342	0.322978485430696	.	.
chr1	63113269	63113768	chr1	63361918	63362417	Ino80dos|chr1:63361918-63362417	0.300868112857854	.	.
chr1	63113269	63113768	chr1	63361918	63362417	Ino80dos|chr1:63361918-63362417	0.300868112857855	.	.
chr1	63113269	63113768	chr1	63493853	63494352	Ino80dos|chr1:63493853-63494352	0.356573719260485	.	.
chr1	63114071	63114570	chr1	63100138	63100637	Ino80d|chr1:63100138-63100637	0.283918001934396	.	.
chr1	63114071	63114570	chr1	63373010	63373509	Ino80d|chr1:63373010-63373509	0.268629678561398	.	.
chr1	63114071	63114570	chr1	63464377	63464876	Ino80d|chr1:63464377-63464876	0.499426901493081	.	.
chr1	63176509	63177008	chr1	63153005	63153504	Eef1b2|chr1:63153005-63153504	0.363238603054401	.	.
chr1	63176509	63177008	chr1	63153005	63153504	Ndufs1|chr1:63153005-63153504	0.363238603054401	.	.
chr1	63176509	63177008	chr1	63278051	63278550	Eef1b2|chr1:63278051-63278550	0.296843137506643	.	.
chr1	63176509	63177008	chr1	63278051	63278550	Ndufs1|chr1:63278051-63278550	0.296843137506643	.	.
chr1	63176509	63177008	chr1	63367905	63368404	Eef1b2|chr1:63367905-63368404	0.409014381252039	.	.
chr1	63176509	63177008	chr1	63367905	63368404	Ndufs1|chr1:63367905-63368404	0.409014381252039	.	.
chr1	63176509	63177008	chr1	63414938	63415437	Eef1b2|chr1:63414938-63415437	0.474945563499204	.	.
chr1	63176509	63177008	chr1	63414938	63415437	Ndufs1|chr1:63414938-63415437	0.474945563499204	.	.
chr1	63272985	63273484	chr1	63534337	63534836	Gm11608|chr1:63534337-63534836	0.242735279697508	.	.
chr1	63272985	63273484	chr1	63534337	63534836	Zdbf2|chr1:63534337-63534836	0.242735279697508	.	.
chr1	63272985	63273484	chr1	63573369	63573868	Gm11608|chr1:63573369-63573868	0.342105243587519	.	.
chr1	63272985	63273484	chr1	63573369	63573868	Zdbf2|chr1:63573369-63573868	0.342105243587519	.	.
chr1	63272985	63273484	chr1	63639794	63640293	Gm11608|chr1:63639794-63640293	0.315614970687804	.	.
chr1	63272985	63273484	chr1	63639794	63640293	Zdbf2|chr1:63639794-63640293	0.315614970687804	.	.
chr1	63272985	63273484	chr1	63668754	63669253	Gm11608|chr1:63668754-63669253	0.222260566399364	.	.
chr1	63272985	63273484	chr1	63668754	63669253	Zdbf2|chr1:63668754-63669253	0.222260566399364	.	.
chr1	63445105	63445604	chr1	63373010	63373509	Adam23|chr1:63373010-63373509	0.240822510424271	.	.
chr1	63445105	63445604	chr1	63668754	63669253	Adam23|chr1:63668754-63669253	0.225218994995234	.	.
chr1	63445671	63446170	chr1	63100138	63100637	Adam23|chr1:63100138-63100637	0.427827974648821	.	.
chr1	63445671	63446170	chr1	63180992	63181491	Adam23|chr1:63180992-63181491	0.263780287243608	.	.
chr1	63445671	63446170	chr1	63373010	63373509	Adam23|chr1:63373010-63373509	0.367365708662389	.	.
chr1	63446419	63446918	chr1	63278051	63278550	Adam23|chr1:63278051-63278550	0.248319751709953	.	.
chr1	63446419	63446918	chr1	63414938	63415437	Adam23|chr1:63414938-63415437	0.297228334247914	.	.
chr1	63446419	63446918	chr1	63534337	63534836	Adam23|chr1:63534337-63534836	0.31826971468308	.	.
chr1	63686993	63687492	chr1	63573369	63573868	Dytn|chr1:63573369-63573868	0.51437504192865	.	.
chr1	63686993	63687492	chr1	63639794	63640293	Dytn|chr1:63639794-63640293	0.26402682066586	.	.
chr1	63686993	63687492	chr1	63668754	63669253	Dytn|chr1:63668754-63669253	0.419333046593378	.	.
chr1	63686993	63687492	chr1	63763110	63763609	Dytn|chr1:63763110-63763609	0.311202213132536	.	.
chr1	63686993	63687492	chr1	63784756	63785255	Dytn|chr1:63784756-63785255	0.28507772369594	.	.
chr1	63686993	63687492	chr1	63819379	63819878	Dytn|chr1:63819379-63819878	0.279967692875035	.	.
chr1	63686993	63687492	chr1	63819891	63820390	Dytn|chr1:63819891-63820390	0.225690305661351	.	.
chr1	63729868	63730367	chr1	63815743	63816242	Fastkd2|chr1:63815743-63816242	0.232972109920347	.	.
chr1	63729868	63730367	chr1	63815743	63816242	Mdh1b|chr1:63815743-63816242	0.232972109920347	.	.
chr1	63730384	63730883	chr1	63493853	63494352	Fastkd2|chr1:63493853-63494352	0.273778458144284	.	.
chr1	63730384	63730883	chr1	63493853	63494352	Mdh1b|chr1:63493853-63494352	0.273778458144284	.	.
chr1	63730384	63730883	chr1	63508793	63509292	Fastkd2|chr1:63508793-63509292	0.25280541485364	.	.
chr1	63730384	63730883	chr1	63508793	63509292	Mdh1b|chr1:63508793-63509292	0.25280541485364	.	.
chr1	63730384	63730883	chr1	63815743	63816242	Fastkd2|chr1:63815743-63816242	0.288528854007557	.	.
chr1	63730384	63730883	chr1	63815743	63816242	Mdh1b|chr1:63815743-63816242	0.288528854007557	.	.
chr1	64532547	64533046	chr1	64289060	64289559	Creb1|chr1:64289060-64289559	0.434808951352027	.	.
chr1	64532547	64533046	chr1	64337770	64338269	Creb1|chr1:64337770-64338269	0.287411992557785	.	.
chr1	64532547	64533046	chr1	64465044	64465543	Creb1|chr1:64465044-64465543	0.241657633434856	.	.
chr1	64532547	64533046	chr1	64717480	64717979	Creb1|chr1:64717480-64717979	0.321695659056669	.	.
chr1	64617495	64617994	chr1	64381893	64382392	Gm28982|chr1:64381893-64382392	0.333263180111446	.	.
chr1	64617495	64617994	chr1	64381893	64382392	Mettl21a|chr1:64381893-64382392	0.333263180111446	.	.
chr1	64617495	64617994	chr1	64445949	64446448	Gm28982|chr1:64445949-64446448	0.258182011817352	.	.
chr1	64617495	64617994	chr1	64445949	64446448	Mettl21a|chr1:64445949-64446448	0.258182011817352	.	.
chr1	64690474	64690973	chr1	64465044	64465543	2810408I11Rik|chr1:64465044-64465543	0.497717626853456	.	.
chr1	64690474	64690973	chr1	64465044	64465543	2810408I11Rik|chr1:64465044-64465543	0.497717626853457	.	.
chr1	64690474	64690973	chr1	64465044	64465543	Ccnyl1|chr1:64465044-64465543	0.497717626853456	.	.
chr1	64690474	64690973	chr1	64465044	64465543	Ccnyl1|chr1:64465044-64465543	0.497717626853457	.	.
chr1	64690474	64690973	chr1	64717480	64717979	2810408I11Rik|chr1:64717480-64717979	0.565378109051586	.	.
chr1	64690474	64690973	chr1	64717480	64717979	Ccnyl1|chr1:64717480-64717979	0.565378109051586	.	.
chr1	64691008	64691507	chr1	64361902	64362401	2810408I11Rik|chr1:64361902-64362401	0.27867383291913	.	.
chr1	64691008	64691507	chr1	64361902	64362401	Ccnyl1|chr1:64361902-64362401	0.27867383291913	.	.
chr1	64691008	64691507	chr1	64374687	64375186	2810408I11Rik|chr1:64374687-64375186	0.23834115842381	.	.
chr1	64691008	64691507	chr1	64374687	64375186	Ccnyl1|chr1:64374687-64375186	0.23834115842381	.	.
chr1	64691008	64691507	chr1	64391398	64391897	2810408I11Rik|chr1:64391398-64391897	0.3966298983147	.	.
chr1	64691008	64691507	chr1	64391398	64391897	Ccnyl1|chr1:64391398-64391897	0.3966298983147	.	.
chr1	64691008	64691507	chr1	64445949	64446448	2810408I11Rik|chr1:64445949-64446448	0.332979972131916	.	.
chr1	64691008	64691507	chr1	64445949	64446448	Ccnyl1|chr1:64445949-64446448	0.332979972131916	.	.
chr1	64737642	64738141	chr1	64289060	64289559	Fzd5|chr1:64289060-64289559	0.284715998805473	.	.
chr1	64737642	64738141	chr1	64381893	64382392	Fzd5|chr1:64381893-64382392	0.28321650198265	.	.
chr1	64737642	64738141	chr1	64717480	64717979	Fzd5|chr1:64717480-64717979	0.466903856096062	.	.
chr1	64956569	64957068	chr1	64868624	64869123	Plekhm3|chr1:64868624-64869123	0.237283484846732	.	.
chr1	64956569	64957068	chr1	64919149	64919648	Plekhm3|chr1:64919149-64919648	0.268364493583744	.	.
chr1	65186396	65186895	chr1	65111968	65112467	Idh1|chr1:65111968-65112467	0.337813893027158	.	.
chr1	65186396	65186895	chr1	65111968	65112467	Pikfyve|chr1:65111968-65112467	0.337813893027158	.	.
chr1	65186396	65186895	chr1	65179041	65179540	Idh1|chr1:65179041-65179540	0.276968187437618	.	.
chr1	65186396	65186895	chr1	65179041	65179540	Pikfyve|chr1:65179041-65179540	0.276968187437618	.	.
chr1	65282716	65283215	chr1	65564982	65565481	Pth2r|chr1:65564982-65565481	0.278195999164127	.	.
chr1	66816734	66817233	chr1	66607255	66607754	Kansl1l|chr1:66607255-66607754	0.516488228101667	.	.
chr1	66816734	66817233	chr1	66990357	66990856	Kansl1l|chr1:66990357-66990856	0.30967837079036	.	.
chr1	66816734	66817233	chr1	67103774	67104273	Kansl1l|chr1:67103774-67104273	0.300848257754335	.	.
chr1	66817441	66817940	chr1	66691154	66691653	Kansl1l|chr1:66691154-66691653	0.372996874725142	.	.
chr1	66817441	66817940	chr1	66691680	66692179	Kansl1l|chr1:66691680-66692179	0.239218051031059	.	.
chr1	66817441	66817940	chr1	66933899	66934398	Kansl1l|chr1:66933899-66934398	0.31871685387968	.	.
chr1	66817441	66817940	chr1	67048719	67049218	Kansl1l|chr1:67048719-67049218	0.476473257832781	.	.
chr1	66863047	66863546	chr1	66691154	66691653	Acadl|chr1:66691154-66691653	0.385120449539266	.	.
chr1	66863047	66863546	chr1	67061456	67061955	Acadl|chr1:67061456-67061955	0.243544780497512	.	.
chr1	66863047	66863546	chr1	67103774	67104273	Acadl|chr1:67103774-67104273	0.329928776771201	.	.
chr1	67038596	67039095	chr1	67049509	67050008	Lancl1|chr1:67049509-67050008	0.278860547806222	.	.
chr1	67038596	67039095	chr1	67218289	67218788	Lancl1|chr1:67218289-67218788	0.224438048603103	.	.
chr1	67038596	67039095	chr1	67226399	67226898	Lancl1|chr1:67226399-67226898	0.223712529013228	.	.
chr1	69106800	69107299	chr1	68780442	68780941	Gm16076|chr1:68780442-68780941	0.303766736262937	.	.
chr1	69106800	69107299	chr1	68780955	68781454	Gm16076|chr1:68780955-68781454	0.458306793485379	.	.
chr1	69106800	69107299	chr1	68839415	68839914	Gm16076|chr1:68839415-68839914	0.460134553103039	.	.
chr1	69106800	69107299	chr1	68839415	68839914	Gm16076|chr1:68839415-68839914	0.46013455310304	.	.
chr1	69107780	69108279	chr1	68822981	68823480	Erbb4|chr1:68822981-68823480	0.250819899072371	.	.
chr1	69107780	69108279	chr1	68936955	68937454	Erbb4|chr1:68936955-68937454	0.330521316026236	.	.
chr1	69107780	69108279	chr1	69326883	69327382	Erbb4|chr1:69326883-69327382	0.285705404044165	.	.
chr1	69107780	69108279	chr1	69434453	69434952	Erbb4|chr1:69434453-69434952	0.234902267458311	.	.
chr1	69108309	69108808	chr1	68787279	68787778	Erbb4|chr1:68787279-68787778	0.257302842570457	.	.
chr1	69108309	69108808	chr1	68803036	68803535	Erbb4|chr1:68803036-68803535	0.402155907455767	.	.
chr1	69687151	69687650	chr1	69979543	69980042	Ikzf2|chr1:69979543-69980042	0.396360778833977	.	.
chr1	70724978	70725477	chr1	70316336	70316835	Vwc2l|chr1:70316336-70316835	0.310028091567417	.	.
chr1	70724978	70725477	chr1	70527111	70527610	Vwc2l|chr1:70527111-70527610	0.242451312581465	.	.
chr1	70724978	70725477	chr1	70851729	70852228	Vwc2l|chr1:70851729-70852228	0.590755295302175	.	.
chr1	70724978	70725477	chr1	70884004	70884503	Vwc2l|chr1:70884004-70884503	0.604705793037172	.	.
chr1	70724978	70725477	chr1	70920363	70920862	Vwc2l|chr1:70920363-70920862	0.277763500986734	.	.
chr1	70724978	70725477	chr1	70923113	70923612	Vwc2l|chr1:70923113-70923612	0.27796734029015	.	.
chr1	70725497	70725996	chr1	70316336	70316835	Vwc2l|chr1:70316336-70316835	0.463172043302345	.	.
chr1	70725497	70725996	chr1	70527111	70527610	Vwc2l|chr1:70527111-70527610	0.350112722676264	.	.
chr1	70725497	70725996	chr1	70851729	70852228	Vwc2l|chr1:70851729-70852228	0.367998844181035	.	.
chr1	70725497	70725996	chr1	70884004	70884503	Vwc2l|chr1:70884004-70884503	0.37048082535103	.	.
chr1	70725497	70725996	chr1	70920363	70920862	Vwc2l|chr1:70920363-70920862	0.222984443549726	.	.
chr1	71102248	71102747	chr1	70851729	70852228	Bard1|chr1:70851729-70852228	0.321705577102959	.	.
chr1	71102248	71102747	chr1	70884004	70884503	Bard1|chr1:70884004-70884503	0.307182313713526	.	.
chr1	71102861	71103360	chr1	71353473	71353972	Bard1|chr1:71353473-71353972	0.238194499653356	.	.
chr1	71556874	71557373	chr1	71289474	71289973	Atic|chr1:71289474-71289973	0.460461910804901	.	.
chr1	71556874	71557373	chr1	71428602	71429101	Atic|chr1:71428602-71429101	0.454161445861167	.	.
chr1	71556874	71557373	chr1	71429112	71429611	Atic|chr1:71429112-71429611	0.318892345845905	.	.
chr1	71652488	71652987	chr1	71484725	71485224	Apol7d|chr1:71484725-71485224	0.244768372906046	.	.
chr1	71652488	71652987	chr1	71484725	71485224	Fn1|chr1:71484725-71485224	0.244768372906046	.	.
chr1	71652488	71652987	chr1	71961990	71962489	Apol7d|chr1:71961990-71962489	0.390030658018476	.	.
chr1	71652488	71652987	chr1	71961990	71962489	Fn1|chr1:71961990-71962489	0.390030658018476	.	.
chr1	71653027	71653526	chr1	71484725	71485224	Apol7d|chr1:71484725-71485224	0.522867461008047	.	.
chr1	71653027	71653526	chr1	71484725	71485224	Fn1|chr1:71484725-71485224	0.522867461008047	.	.
chr1	71653027	71653526	chr1	71837863	71838362	Apol7d|chr1:71837863-71838362	0.481968439564989	.	.
chr1	71653027	71653526	chr1	71837863	71838362	Fn1|chr1:71837863-71838362	0.481968439564989	.	.
chr1	72211757	72212256	chr1	72187799	72188298	Mreg|chr1:72187799-72188298	0.32773303839997	.	.
chr1	72211757	72212256	chr1	72188304	72188803	Mreg|chr1:72188304-72188803	0.446290779092643	.	.
chr1	72536444	72536943	chr1	72586500	72586999	March4|chr1:72586500-72586999	0.24238728010032	.	.
chr1	72536444	72536943	chr1	72593369	72593868	March4|chr1:72593369-72593868	0.407862905478241	.	.
chr1	72536972	72537471	chr1	72510555	72511054	March4|chr1:72510555-72511054	0.351656690015621	.	.
chr1	72536972	72537471	chr1	72586500	72586999	March4|chr1:72586500-72586999	0.295979452069792	.	.
chr1	72536972	72537471	chr1	72870991	72871490	March4|chr1:72870991-72871490	0.375315372025377	.	.
chr1	72536972	72537471	chr1	72872440	72872939	March4|chr1:72872440-72872939	0.351142075232747	.	.
chr1	72536972	72537471	chr1	72935060	72935559	March4|chr1:72935060-72935559	0.319388846074922	.	.
chr1	72582908	72583407	chr1	72870126	72870625	Smarcal1|chr1:72870126-72870625	0.304232800782063	.	.
chr1	72582908	72583407	chr1	72951756	72952255	Smarcal1|chr1:72951756-72952255	0.252568332772249	.	.
chr1	72582908	72583407	chr1	72963437	72963936	Smarcal1|chr1:72963437-72963936	0.295262794620407	.	.
chr1	72640885	72641384	chr1	72951756	72952255	Gm39662|chr1:72951756-72952255	0.229497437295838	.	.
chr1	72711014	72711513	chr1	72606142	72606641	Rpl37a|chr1:72606142-72606641	0.242177175960023	.	.
chr1	72711014	72711513	chr1	72854858	72855357	Rpl37a|chr1:72854858-72855357	0.238411349923672	.	.
chr1	72873729	72874228	chr1	72510555	72511054	Igfbp5|chr1:72510555-72511054	0.336549052216602	.	.
chr1	72873729	72874228	chr1	72870991	72871490	Igfbp5|chr1:72870991-72871490	0.429590786749726	.	.
chr1	72873729	72874228	chr1	72872440	72872939	Igfbp5|chr1:72872440-72872939	0.605417723694616	.	.
chr1	72873729	72874228	chr1	72877787	72878286	Igfbp5|chr1:72877787-72878286	0.353778459806977	.	.
chr1	72873729	72874228	chr1	72935060	72935559	Igfbp5|chr1:72935060-72935559	0.399115846417525	.	.
chr1	72873729	72874228	chr1	73045914	73046413	Igfbp5|chr1:73045914-73046413	0.277934285924403	.	.
chr1	74236196	74236695	chr1	73764522	73765021	Arpc2|chr1:73764522-73765021	0.367955247564382	.	.
chr1	74236196	74236695	chr1	73775525	73776024	Arpc2|chr1:73775525-73776024	0.294069973034539	.	.
chr1	74236196	74236695	chr1	73902299	73902798	Arpc2|chr1:73902299-73902798	0.263592160842736	.	.
chr1	74236196	74236695	chr1	74216037	74216536	Arpc2|chr1:74216037-74216536	0.249197140375482	.	.
chr1	74236196	74236695	chr1	74227244	74227743	Arpc2|chr1:74227244-74227743	0.375876107016569	.	.
chr1	74236196	74236695	chr1	74325840	74326339	Arpc2|chr1:74325840-74326339	0.490252873995369	.	.
chr1	74236196	74236695	chr1	74339026	74339525	Arpc2|chr1:74339026-74339525	0.332677905431268	.	.
chr1	74236196	74236695	chr1	74397348	74397847	Arpc2|chr1:74397348-74397847	0.331483999836822	.	.
chr1	74236196	74236695	chr1	74415126	74415625	Arpc2|chr1:74415126-74415625	0.388941680063708	.	.
chr1	74284588	74285087	chr1	74047210	74047709	Aamp|chr1:74047210-74047709	0.282802462758827	.	.
chr1	74284588	74285087	chr1	74047210	74047709	Pnkd|chr1:74047210-74047709	0.282802462758827	.	.
chr1	74284588	74285087	chr1	74368126	74368625	Aamp|chr1:74368126-74368625	0.259844271914522	.	.
chr1	74284588	74285087	chr1	74368126	74368625	Pnkd|chr1:74368126-74368625	0.259844271914522	.	.
chr1	74284588	74285087	chr1	74386756	74387255	Aamp|chr1:74386756-74387255	0.498596145615623	.	.
chr1	74284588	74285087	chr1	74386756	74387255	Pnkd|chr1:74386756-74387255	0.498596145615623	.	.
chr1	74284588	74285087	chr1	74672684	74673183	Aamp|chr1:74672684-74673183	0.277935911853627	.	.
chr1	74284588	74285087	chr1	74672684	74673183	Pnkd|chr1:74672684-74673183	0.277935911853627	.	.
chr1	74284588	74285087	chr1	74736979	74737478	Aamp|chr1:74736979-74737478	0.289582771583108	.	.
chr1	74284588	74285087	chr1	74736979	74737478	Pnkd|chr1:74736979-74737478	0.289582771583108	.	.
chr1	74361763	74362262	chr1	74325840	74326339	Catip|chr1:74325840-74326339	0.31392123174475	.	.
chr1	74391301	74391800	chr1	74303434	74303933	Ctdsp1|chr1:74303434-74303933	0.263398736471415	.	.
chr1	74391301	74391800	chr1	74368126	74368625	Ctdsp1|chr1:74368126-74368625	0.250490300381222	.	.
chr1	74391937	74392436	chr1	74313260	74313759	Ctdsp1|chr1:74313260-74313759	0.237897859268087	.	.
chr1	74391937	74392436	chr1	74672684	74673183	Ctdsp1|chr1:74672684-74673183	0.379029834813424	.	.
chr1	74391937	74392436	chr1	74736979	74737478	Ctdsp1|chr1:74736979-74737478	0.353657833819547	.	.
chr1	74391937	74392436	chr1	74741997	74742496	Ctdsp1|chr1:74741997-74742496	0.318239420077745	.	.
chr1	74505730	74506229	chr1	74368126	74368625	Cnot9|chr1:74368126-74368625	0.268829051011889	.	.
chr1	74505730	74506229	chr1	74386756	74387255	Cnot9|chr1:74386756-74387255	0.466395538304421	.	.
chr1	74505730	74506229	chr1	74736979	74737478	Cnot9|chr1:74736979-74737478	0.245327962448457	.	.
chr1	74505730	74506229	chr1	74741997	74742496	Cnot9|chr1:74741997-74742496	0.296920342149536	.	.
chr1	74505730	74506229	chr1	74858307	74858806	Cnot9|chr1:74858307-74858806	0.22127571320894	.	.
chr1	74587962	74588461	chr1	74339026	74339525	Bcs1l|chr1:74339026-74339525	0.24123952271079	.	.
chr1	74587962	74588461	chr1	74339026	74339525	Zfp142|chr1:74339026-74339525	0.24123952271079	.	.
chr1	74587962	74588461	chr1	74368126	74368625	Bcs1l|chr1:74368126-74368625	0.3071256544594	.	.
chr1	74587962	74588461	chr1	74368126	74368625	Zfp142|chr1:74368126-74368625	0.3071256544594	.	.
chr1	74587962	74588461	chr1	74386756	74387255	Bcs1l|chr1:74386756-74387255	0.224471171457606	.	.
chr1	74587962	74588461	chr1	74386756	74387255	Zfp142|chr1:74386756-74387255	0.224471171457606	.	.
chr1	74587962	74588461	chr1	74433084	74433583	Bcs1l|chr1:74433084-74433583	0.264863743734573	.	.
chr1	74587962	74588461	chr1	74433084	74433583	Zfp142|chr1:74433084-74433583	0.264863743734573	.	.
chr1	74587962	74588461	chr1	74806952	74807451	Bcs1l|chr1:74806952-74807451	0.244328002932216	.	.
chr1	74587962	74588461	chr1	74806952	74807451	Zfp142|chr1:74806952-74807451	0.244328002932216	.	.
chr1	74587962	74588461	chr1	74882110	74882609	Bcs1l|chr1:74882110-74882609	0.221880230004083	.	.
chr1	74587962	74588461	chr1	74882110	74882609	Zfp142|chr1:74882110-74882609	0.221880230004083	.	.
chr1	74601175	74601674	chr1	74397348	74397847	Rnf25|chr1:74397348-74397847	0.296422909242787	.	.
chr1	74601175	74601674	chr1	74397348	74397847	Stk36|chr1:74397348-74397847	0.296422909242787	.	.
chr1	74601175	74601674	chr1	74433084	74433583	Rnf25|chr1:74433084-74433583	0.312468685190377	.	.
chr1	74601175	74601674	chr1	74433084	74433583	Stk36|chr1:74433084-74433583	0.312468685190377	.	.
chr1	74601175	74601674	chr1	74772969	74773468	Rnf25|chr1:74772969-74773468	0.356946819327567	.	.
chr1	74601175	74601674	chr1	74772969	74773468	Stk36|chr1:74772969-74773468	0.356946819327567	.	.
chr1	74601175	74601674	chr1	74794449	74794948	Rnf25|chr1:74794449-74794948	0.384388487752429	.	.
chr1	74601175	74601674	chr1	74794449	74794948	Stk36|chr1:74794449-74794948	0.384388487752429	.	.
chr1	74601175	74601674	chr1	74802933	74803432	Rnf25|chr1:74802933-74803432	0.508267768152052	.	.
chr1	74601175	74601674	chr1	74802933	74803432	Stk36|chr1:74802933-74803432	0.508267768152052	.	.
chr1	74601175	74601674	chr1	74808065	74808564	Rnf25|chr1:74808065-74808564	0.250403602779374	.	.
chr1	74601175	74601674	chr1	74808065	74808564	Stk36|chr1:74808065-74808564	0.250403602779374	.	.
chr1	74601175	74601674	chr1	74880737	74881236	Rnf25|chr1:74880737-74881236	0.391531874571642	.	.
chr1	74601175	74601674	chr1	74880737	74881236	Stk36|chr1:74880737-74881236	0.391531874571642	.	.
chr1	74661495	74661994	chr1	74332262	74332761	Ttll4|chr1:74332262-74332761	0.396126006127645	.	.
chr1	74661495	74661994	chr1	74386756	74387255	Ttll4|chr1:74386756-74387255	0.297050175825605	.	.
chr1	74661495	74661994	chr1	74386756	74387255	Ttll4|chr1:74386756-74387255	0.297050175825606	.	.
chr1	74661495	74661994	chr1	74465180	74465679	Ttll4|chr1:74465180-74465679	0.295807511854187	.	.
chr1	74661495	74661994	chr1	74736979	74737478	Ttll4|chr1:74736979-74737478	0.282530026183959	.	.
chr1	74661495	74661994	chr1	74741997	74742496	Ttll4|chr1:74741997-74742496	0.224766066975762	.	.
chr1	74661495	74661994	chr1	74784124	74784623	Ttll4|chr1:74784124-74784623	0.270887911394305	.	.
chr1	74661495	74661994	chr1	74787775	74788274	Ttll4|chr1:74787775-74788274	0.227968770378863	.	.
chr1	74712949	74713448	chr1	74325840	74326339	Cyp27a1|chr1:74325840-74326339	0.303966419451903	.	.
chr1	74712949	74713448	chr1	74816731	74817230	Cyp27a1|chr1:74816731-74817230	0.313849542833325	.	.
chr1	74713683	74714182	chr1	74303434	74303933	Cyp27a1|chr1:74303434-74303933	0.250923477356692	.	.
chr1	74748718	74749217	chr1	74437955	74438454	Prkag3|chr1:74437955-74438454	0.336716020493361	.	.
chr1	74748718	74749217	chr1	74816731	74817230	Prkag3|chr1:74816731-74817230	0.372230514536736	.	.
chr1	74771522	74772021	chr1	74806952	74807451	Wnt6|chr1:74806952-74807451	0.236738717750278	.	.
chr1	74771522	74772021	chr1	74948735	74949234	Wnt6|chr1:74948735-74949234	0.23416445466349	.	.
chr1	74854708	74855207	chr1	74784124	74784623	Cdk5r2|chr1:74784124-74784623	0.242270131603103	.	.
chr1	74854708	74855207	chr1	74784124	74784623	Cdk5r2|chr1:74784124-74784623	0.242270131603104	.	.
chr1	74854708	74855207	chr1	74858307	74858806	Cdk5r2|chr1:74858307-74858806	0.339893872688759	.	.
chr1	74854708	74855207	chr1	74948735	74949234	Cdk5r2|chr1:74948735-74949234	0.298778877304057	.	.
chr1	75124760	75125259	chr1	74784124	74784623	Nhej1|chr1:74784124-74784623	0.288358750751482	.	.
chr1	75124760	75125259	chr1	75381822	75382321	Nhej1|chr1:75381822-75382321	0.442157009739766	.	.
chr1	75124760	75125259	chr1	75382615	75383114	Nhej1|chr1:75382615-75383114	0.248767343631822	.	.
chr1	75124760	75125259	chr1	75457742	75458241	Nhej1|chr1:75457742-75458241	0.250571669911673	.	.
chr1	75124760	75125259	chr1	75487302	75487801	Nhej1|chr1:75487302-75487801	0.297618347590166	.	.
chr1	75142499	75142998	chr1	74784124	74784623	Cnppd1|chr1:74784124-74784623	0.335620063330156	.	.
chr1	75142499	75142998	chr1	74784124	74784623	Retreg2|chr1:74784124-74784623	0.335620063330156	.	.
chr1	75142499	75142998	chr1	74858307	74858806	Cnppd1|chr1:74858307-74858806	0.656620531019572	.	.
chr1	75142499	75142998	chr1	74858307	74858806	Retreg2|chr1:74858307-74858806	0.656620531019572	.	.
chr1	75142499	75142998	chr1	75141393	75141892	Cnppd1|chr1:75141393-75141892	0.367641217168375	.	.
chr1	75142499	75142998	chr1	75141393	75141892	Retreg2|chr1:75141393-75141892	0.367641217168375	.	.
chr1	75142499	75142998	chr1	75457742	75458241	Cnppd1|chr1:75457742-75458241	0.271213005234099	.	.
chr1	75142499	75142998	chr1	75457742	75458241	Retreg2|chr1:75457742-75458241	0.271213005234099	.	.
chr1	75142499	75142998	chr1	75458368	75458867	Cnppd1|chr1:75458368-75458867	0.254634327336639	.	.
chr1	75142499	75142998	chr1	75458368	75458867	Retreg2|chr1:75458368-75458867	0.254634327336639	.	.
chr1	75142499	75142998	chr1	75487834	75488333	Cnppd1|chr1:75487834-75488333	0.465403081053193	.	.
chr1	75142499	75142998	chr1	75487834	75488333	Retreg2|chr1:75487834-75488333	0.465403081053193	.	.
chr1	75168424	75168923	chr1	74806952	74807451	Zfand2b|chr1:74806952-74807451	0.31848051931925	.	.
chr1	75168424	75168923	chr1	75218312	75218811	Zfand2b|chr1:75218312-75218811	0.222839811920131	.	.
chr1	75168424	75168923	chr1	75263237	75263736	Zfand2b|chr1:75263237-75263736	0.247923750078126	.	.
chr1	75168424	75168923	chr1	75455888	75456387	Zfand2b|chr1:75455888-75456387	0.373510480398113	.	.
chr1	75168424	75168923	chr1	75467494	75467993	Zfand2b|chr1:75467494-75467993	0.250098632001158	.	.
chr1	75180079	75180578	chr1	75218312	75218811	Abcb6|chr1:75218312-75218811	0.239360483188384	.	.
chr1	75180079	75180578	chr1	75381822	75382321	Abcb6|chr1:75381822-75382321	0.434920233094331	.	.
chr1	75180079	75180578	chr1	75487302	75487801	Abcb6|chr1:75487302-75487801	0.369431457768693	.	.
chr1	75191753	75192252	chr1	74806952	74807451	Ankzf1|chr1:74806952-74807451	0.365256633413762	.	.
chr1	75191753	75192252	chr1	74806952	74807451	Atg9a|chr1:74806952-74807451	0.365256633413762	.	.
chr1	75191753	75192252	chr1	74948735	74949234	Ankzf1|chr1:74948735-74949234	0.431518554552951	.	.
chr1	75191753	75192252	chr1	74948735	74949234	Atg9a|chr1:74948735-74949234	0.431518554552951	.	.
chr1	75191753	75192252	chr1	75218312	75218811	Ankzf1|chr1:75218312-75218811	0.224316513067333	.	.
chr1	75191753	75192252	chr1	75218312	75218811	Atg9a|chr1:75218312-75218811	0.224316513067333	.	.
chr1	75191753	75192252	chr1	75487302	75487801	Ankzf1|chr1:75487302-75487801	0.285921357225697	.	.
chr1	75191753	75192252	chr1	75487302	75487801	Atg9a|chr1:75487302-75487801	0.285921357225697	.	.
chr1	75192415	75192914	chr1	74772969	74773468	Ankzf1|chr1:74772969-74773468	0.281207678939644	.	.
chr1	75192415	75192914	chr1	74772969	74773468	Atg9a|chr1:74772969-74773468	0.281207678939644	.	.
chr1	75192415	75192914	chr1	74794449	74794948	Ankzf1|chr1:74794449-74794948	0.263836857421984	.	.
chr1	75192415	75192914	chr1	74794449	74794948	Atg9a|chr1:74794449-74794948	0.263836857421984	.	.
chr1	75192415	75192914	chr1	74802933	74803432	Ankzf1|chr1:74802933-74803432	0.561641429243364	.	.
chr1	75192415	75192914	chr1	74802933	74803432	Atg9a|chr1:74802933-74803432	0.561641429243364	.	.
chr1	75192415	75192914	chr1	74808065	74808564	Ankzf1|chr1:74808065-74808564	0.31654609256667	.	.
chr1	75192415	75192914	chr1	74808065	74808564	Atg9a|chr1:74808065-74808564	0.31654609256667	.	.
chr1	75192415	75192914	chr1	74894978	74895477	Ankzf1|chr1:74894978-74895477	0.228492022435273	.	.
chr1	75192415	75192914	chr1	74894978	74895477	Atg9a|chr1:74894978-74895477	0.228492022435273	.	.
chr1	75192415	75192914	chr1	75381822	75382321	Ankzf1|chr1:75381822-75382321	0.272161286614579	.	.
chr1	75192415	75192914	chr1	75381822	75382321	Atg9a|chr1:75381822-75382321	0.272161286614579	.	.
chr1	75210546	75211045	chr1	74808065	74808564	Glb1l|chr1:74808065-74808564	0.243244773603834	.	.
chr1	75210546	75211045	chr1	74808065	74808564	Stk16|chr1:74808065-74808564	0.243244773603834	.	.
chr1	75210546	75211045	chr1	75458368	75458867	Glb1l|chr1:75458368-75458867	0.235382051231626	.	.
chr1	75210546	75211045	chr1	75458368	75458867	Stk16|chr1:75458368-75458867	0.235382051231626	.	.
chr1	75210546	75211045	chr1	75463810	75464309	Glb1l|chr1:75463810-75464309	0.272706306519835	.	.
chr1	75210546	75211045	chr1	75463810	75464309	Stk16|chr1:75463810-75464309	0.272706306519835	.	.
chr1	75219086	75219585	chr1	75218312	75218811	Tuba4a|chr1:75218312-75218811	0.322697458533017	.	.
chr1	75219086	75219585	chr1	75487302	75487801	Tuba4a|chr1:75487302-75487801	0.261581495218902	.	.
chr1	75236144	75236643	chr1	74802933	74803432	Dnajb2|chr1:74802933-74803432	0.653385749838422	.	.
chr1	75236144	75236643	chr1	74808065	74808564	Dnajb2|chr1:74808065-74808564	0.478637514370122	.	.
chr1	75236144	75236643	chr1	74882110	74882609	Dnajb2|chr1:74882110-74882609	0.434731741474195	.	.
chr1	75236144	75236643	chr1	75218312	75218811	Dnajb2|chr1:75218312-75218811	0.227931693148626	.	.
chr1	75236144	75236643	chr1	75455888	75456387	Dnajb2|chr1:75455888-75456387	0.538558501611213	.	.
chr1	75236144	75236643	chr1	75457742	75458241	Dnajb2|chr1:75457742-75458241	0.331220994354929	.	.
chr1	75236144	75236643	chr1	75458368	75458867	Dnajb2|chr1:75458368-75458867	0.333588955493987	.	.
chr1	75236144	75236643	chr1	75463810	75464309	Dnajb2|chr1:75463810-75464309	0.268779899641032	.	.
chr1	75236144	75236643	chr1	75467494	75467993	Dnajb2|chr1:75467494-75467993	0.522226232774007	.	.
chr1	75236651	75237150	chr1	74816731	74817230	Dnajb2|chr1:74816731-74817230	0.335037134277423	.	.
chr1	75236651	75237150	chr1	74824729	74825228	Dnajb2|chr1:74824729-74825228	0.259680091874116	.	.
chr1	75236651	75237150	chr1	75381822	75382321	Dnajb2|chr1:75381822-75382321	0.392550817337242	.	.
chr1	75236651	75237150	chr1	75457742	75458241	Dnajb2|chr1:75457742-75458241	0.322656481274257	.	.
chr1	75236651	75237150	chr1	75458368	75458867	Dnajb2|chr1:75458368-75458867	0.322049279807723	.	.
chr1	75264008	75264507	chr1	75408156	75408655	Ptprn|chr1:75408156-75408655	0.311133374494333	.	.
chr1	75264008	75264507	chr1	75467494	75467993	Ptprn|chr1:75467494-75467993	0.318147896390496	.	.
chr1	75264008	75264507	chr1	75477362	75477861	Ptprn|chr1:75477362-75477861	0.294807311189318	.	.
chr1	75277375	75277874	chr1	75263237	75263736	Resp18|chr1:75263237-75263736	0.248382592738622	.	.
chr1	75277375	75277874	chr1	75455888	75456387	Resp18|chr1:75455888-75456387	0.337808647645226	.	.
chr1	75277375	75277874	chr1	75467494	75467993	Resp18|chr1:75467494-75467993	0.643537885387387	.	.
chr1	75277375	75277874	chr1	75601611	75602110	Resp18|chr1:75601611-75602110	0.247305907816704	.	.
chr1	75278167	75278666	chr1	75582243	75582742	Resp18|chr1:75582243-75582742	0.245201836335094	.	.
chr1	75316812	75317311	chr1	75624176	75624675	Dnpep|chr1:75624176-75624675	0.274329230222857	.	.
chr1	75317346	75317845	chr1	75381822	75382321	Dnpep|chr1:75381822-75382321	0.306822881324286	.	.
chr1	75317346	75317845	chr1	75487302	75487801	Dnpep|chr1:75487302-75487801	0.472831560430153	.	.
chr1	75317346	75317845	chr1	75624176	75624675	Dnpep|chr1:75624176-75624675	0.454892972396327	.	.
chr1	75317346	75317845	chr1	75652505	75653004	Dnpep|chr1:75652505-75653004	0.337039424251123	.	.
chr1	75317346	75317845	chr1	75653752	75654251	Dnpep|chr1:75653752-75654251	0.287882815476081	.	.
chr1	75435709	75436208	chr1	75234571	75235070	Gmppa|chr1:75234571-75235070	0.312267730796773	.	.
chr1	75435709	75436208	chr1	75342805	75343304	Gmppa|chr1:75342805-75343304	0.275767470936037	.	.
chr1	75435709	75436208	chr1	75445624	75446123	Gmppa|chr1:75445624-75446123	0.234280805525855	.	.
chr1	75435709	75436208	chr1	75467494	75467993	Gmppa|chr1:75467494-75467993	0.289672890322162	.	.
chr1	75450290	75450789	chr1	75624176	75624675	Asic4|chr1:75624176-75624675	0.222185484488481	.	.
chr1	75479156	75479655	chr1	75381822	75382321	Chpf|chr1:75381822-75382321	0.374821015064485	.	.
chr1	75479156	75479655	chr1	75381822	75382321	Chpf|chr1:75381822-75382321	0.374821015064486	.	.
chr1	75479156	75479655	chr1	75381822	75382321	Tmem198|chr1:75381822-75382321	0.374821015064485	.	.
chr1	75479156	75479655	chr1	75381822	75382321	Tmem198|chr1:75381822-75382321	0.374821015064486	.	.
chr1	75479156	75479655	chr1	75457742	75458241	Chpf|chr1:75457742-75458241	0.466400998175762	.	.
chr1	75479156	75479655	chr1	75457742	75458241	Tmem198|chr1:75457742-75458241	0.466400998175762	.	.
chr1	75479156	75479655	chr1	75458368	75458867	Chpf|chr1:75458368-75458867	0.263647731950595	.	.
chr1	75479156	75479655	chr1	75458368	75458867	Tmem198|chr1:75458368-75458867	0.263647731950595	.	.
chr1	75479156	75479655	chr1	75487302	75487801	Chpf|chr1:75487302-75487801	0.633431597921477	.	.
chr1	75479156	75479655	chr1	75487302	75487801	Tmem198|chr1:75487302-75487801	0.633431597921477	.	.
chr1	75479156	75479655	chr1	75487834	75488333	Chpf|chr1:75487834-75488333	0.351149681023691	.	.
chr1	75479156	75479655	chr1	75487834	75488333	Tmem198|chr1:75487834-75488333	0.351149681023691	.	.
chr1	75479156	75479655	chr1	75559353	75559852	Chpf|chr1:75559353-75559852	0.445241764624385	.	.
chr1	75479156	75479655	chr1	75559353	75559852	Tmem198|chr1:75559353-75559852	0.445241764624385	.	.
chr1	75505376	75505875	chr1	75455888	75456387	Obsl1|chr1:75455888-75456387	0.221533478147234	.	.
chr1	75505376	75505875	chr1	75463810	75464309	Obsl1|chr1:75463810-75464309	0.369573239889529	.	.
chr1	75505376	75505875	chr1	75467494	75467993	Obsl1|chr1:75467494-75467993	0.501641194042006	.	.
chr1	75505376	75505875	chr1	75559353	75559852	Obsl1|chr1:75559353-75559852	0.266021045379571	.	.
chr1	75505376	75505875	chr1	75925739	75926238	Obsl1|chr1:75925739-75926238	0.391215738460647	.	.
chr1	75505376	75505875	chr1	75933624	75934123	Obsl1|chr1:75933624-75934123	0.364555568025627	.	.
chr1	75506139	75506638	chr1	75381822	75382321	Inha|chr1:75381822-75382321	0.227593378134731	.	.
chr1	75506139	75506638	chr1	75381822	75382321	Obsl1|chr1:75381822-75382321	0.227593378134731	.	.
chr1	75506139	75506638	chr1	75382615	75383114	Inha|chr1:75382615-75383114	0.261308195473797	.	.
chr1	75506139	75506638	chr1	75382615	75383114	Obsl1|chr1:75382615-75383114	0.261308195473797	.	.
chr1	75506139	75506638	chr1	75905614	75906113	Inha|chr1:75905614-75906113	0.512468260160865	.	.
chr1	75506139	75506638	chr1	75905614	75906113	Obsl1|chr1:75905614-75906113	0.512468260160865	.	.
chr1	75506139	75506638	chr1	75916367	75916866	Inha|chr1:75916367-75916866	0.280108678176079	.	.
chr1	75506139	75506638	chr1	75916367	75916866	Obsl1|chr1:75916367-75916866	0.280108678176079	.	.
chr1	75521240	75521739	chr1	75445624	75446123	Stk11ip|chr1:75445624-75446123	0.361078401230049	.	.
chr1	75521240	75521739	chr1	75877254	75877753	Stk11ip|chr1:75877254-75877753	0.26212437753666	.	.
chr1	75521240	75521739	chr1	75925157	75925656	Stk11ip|chr1:75925157-75925656	0.329423857924592	.	.
chr1	75521240	75521739	chr1	75925739	75926238	Stk11ip|chr1:75925739-75926238	0.328733086554796	.	.
chr1	75521240	75521739	chr1	75933624	75934123	Stk11ip|chr1:75933624-75934123	0.410788732953969	.	.
chr1	75546261	75546760	chr1	75263237	75263736	Slc4a3|chr1:75263237-75263736	0.33142016010025	.	.
chr1	75546261	75546760	chr1	75408156	75408655	Slc4a3|chr1:75408156-75408655	0.30456788706289	.	.
chr1	75546261	75546760	chr1	75455888	75456387	Slc4a3|chr1:75455888-75456387	0.364253037426115	.	.
chr1	75546261	75546760	chr1	75463810	75464309	Slc4a3|chr1:75463810-75464309	0.299867420139971	.	.
chr1	75546261	75546760	chr1	75487834	75488333	Slc4a3|chr1:75487834-75488333	0.426377726639315	.	.
chr1	75546261	75546760	chr1	75933624	75934123	Slc4a3|chr1:75933624-75934123	0.320286559900887	.	.
chr1	77514195	77514694	chr1	77513554	77514053	Epha4|chr1:77513554-77514053	0.263042835357407	.	.
chr1	77514195	77514694	chr1	77513554	77514053	Gm28386|chr1:77513554-77514053	0.263042835357407	.	.
chr1	77514195	77514694	chr1	77886647	77887146	Epha4|chr1:77886647-77887146	0.521753851653778	.	.
chr1	77514195	77514694	chr1	77886647	77887146	Gm28386|chr1:77886647-77887146	0.521753851653778	.	.
chr1	77514939	77515438	chr1	77544495	77544994	Epha4|chr1:77544495-77544994	0.357323309767509	.	.
chr1	77514939	77515438	chr1	77544495	77544994	Gm28386|chr1:77544495-77544994	0.357323309767509	.	.
chr1	77514939	77515438	chr1	77708109	77708608	Epha4|chr1:77708109-77708608	0.480073692535362	.	.
chr1	77514939	77515438	chr1	77708109	77708608	Gm28386|chr1:77708109-77708608	0.480073692535362	.	.
chr1	77514939	77515438	chr1	77722544	77723043	Epha4|chr1:77722544-77723043	0.438492474182168	.	.
chr1	77514939	77515438	chr1	77722544	77723043	Gm28386|chr1:77722544-77723043	0.438492474182168	.	.
chr1	77514939	77515438	chr1	77876455	77876954	Epha4|chr1:77876455-77876954	0.315423818312258	.	.
chr1	77514939	77515438	chr1	77876455	77876954	Gm28386|chr1:77876455-77876954	0.315423818312258	.	.
chr1	78310032	78310531	chr1	78216563	78217062	Sgpp2|chr1:78216563-78217062	0.440583450216616	.	.
chr1	78310931	78311430	chr1	78018763	78019262	Sgpp2|chr1:78018763-78019262	0.260248471267877	.	.
chr1	78310931	78311430	chr1	78218104	78218603	Sgpp2|chr1:78218104-78218603	0.260058657713477	.	.
chr1	78310931	78311430	chr1	78284569	78285068	Sgpp2|chr1:78284569-78285068	0.224260853422487	.	.
chr1	78310931	78311430	chr1	78425895	78426394	Sgpp2|chr1:78425895-78426394	0.344190527913011	.	.
chr1	78310931	78311430	chr1	78537485	78537984	Sgpp2|chr1:78537485-78537984	0.243355903478302	.	.
chr1	78310931	78311430	chr1	78745265	78745764	Sgpp2|chr1:78745265-78745764	0.320372455986994	.	.
chr1	78488387	78488886	chr1	78110177	78110676	Farsb|chr1:78110177-78110676	0.269500804051365	.	.
chr1	78488387	78488886	chr1	78395069	78395568	Farsb|chr1:78395069-78395568	0.374171587947522	.	.
chr1	78488387	78488886	chr1	78525118	78525617	Farsb|chr1:78525118-78525617	0.264447366023133	.	.
chr1	78488387	78488886	chr1	78537485	78537984	Farsb|chr1:78537485-78537984	0.227903155142441	.	.
chr1	78488900	78489399	chr1	78110177	78110676	Farsb|chr1:78110177-78110676	0.295398806846248	.	.
chr1	78488900	78489399	chr1	78218104	78218603	Farsb|chr1:78218104-78218603	0.255759966784472	.	.
chr1	78488900	78489399	chr1	78395069	78395568	Farsb|chr1:78395069-78395568	0.304763607164029	.	.
chr1	78488900	78489399	chr1	78525118	78525617	Farsb|chr1:78525118-78525617	0.230377424700072	.	.
chr1	78488900	78489399	chr1	78745265	78745764	Farsb|chr1:78745265-78745764	0.241413510855292	.	.
chr1	78657540	78658039	chr1	78284569	78285068	Acsl3|chr1:78284569-78285068	0.250952834941102	.	.
chr1	78657540	78658039	chr1	78284569	78285068	Utp14b|chr1:78284569-78285068	0.250952834941102	.	.
chr1	78657540	78658039	chr1	78395069	78395568	Acsl3|chr1:78395069-78395568	0.400238455014262	.	.
chr1	78657540	78658039	chr1	78395069	78395568	Utp14b|chr1:78395069-78395568	0.400238455014262	.	.
chr1	78657540	78658039	chr1	78425218	78425717	Acsl3|chr1:78425218-78425717	0.223155314509397	.	.
chr1	78657540	78658039	chr1	78425218	78425717	Utp14b|chr1:78425218-78425717	0.223155314509397	.	.
chr1	78657540	78658039	chr1	78451480	78451979	Acsl3|chr1:78451480-78451979	0.262257038834709	.	.
chr1	78657540	78658039	chr1	78451480	78451979	Utp14b|chr1:78451480-78451979	0.262257038834709	.	.
chr1	78657540	78658039	chr1	78525118	78525617	Acsl3|chr1:78525118-78525617	0.440985419036106	.	.
chr1	78657540	78658039	chr1	78525118	78525617	Utp14b|chr1:78525118-78525617	0.440985419036106	.	.
chr1	78657540	78658039	chr1	78537485	78537984	Acsl3|chr1:78537485-78537984	0.25197295217615	.	.
chr1	78657540	78658039	chr1	78537485	78537984	Utp14b|chr1:78537485-78537984	0.25197295217615	.	.
chr1	78657540	78658039	chr1	78725765	78726264	Acsl3|chr1:78725765-78726264	0.380591042541148	.	.
chr1	78657540	78658039	chr1	78725765	78726264	Utp14b|chr1:78725765-78726264	0.380591042541148	.	.
chr1	78657540	78658039	chr1	78907933	78908432	Acsl3|chr1:78907933-78908432	0.246782015459304	.	.
chr1	78657540	78658039	chr1	78907933	78908432	Utp14b|chr1:78907933-78908432	0.246782015459304	.	.
chr1	78658201	78658700	chr1	78357937	78358436	Acsl3|chr1:78357937-78358436	0.338202610303565	.	.
chr1	78658201	78658700	chr1	78357937	78358436	Utp14b|chr1:78357937-78358436	0.338202610303565	.	.
chr1	78658201	78658700	chr1	78451480	78451979	Acsl3|chr1:78451480-78451979	0.287079367014405	.	.
chr1	78658201	78658700	chr1	78451480	78451979	Utp14b|chr1:78451480-78451979	0.287079367014405	.	.
chr1	79439807	79440306	chr1	79332417	79332916	Scg2|chr1:79332417-79332916	0.370190344499424	.	.
chr1	79439807	79440306	chr1	79415433	79415932	Scg2|chr1:79415433-79415932	0.339164158804434	.	.
chr1	79439807	79440306	chr1	79450916	79451415	Scg2|chr1:79450916-79451415	0.400629713571866	.	.
chr1	79440754	79441253	chr1	79332417	79332916	Scg2|chr1:79332417-79332916	0.255104855797635	.	.
chr1	79440754	79441253	chr1	79415433	79415932	Scg2|chr1:79415433-79415932	0.223130457166122	.	.
chr1	79440754	79441253	chr1	79461811	79462310	Scg2|chr1:79461811-79462310	0.289833945968429	.	.
chr1	79671948	79672447	chr1	79335215	79335714	Ap1s3|chr1:79335215-79335714	0.322584148898184	.	.
chr1	79671948	79672447	chr1	79496352	79496851	Ap1s3|chr1:79496352-79496851	0.330522717849509	.	.
chr1	79671948	79672447	chr1	79504005	79504504	Ap1s3|chr1:79504005-79504504	0.453563314803024	.	.
chr1	79671948	79672447	chr1	79788255	79788754	Ap1s3|chr1:79788255-79788754	0.264223010936401	.	.
chr1	79671948	79672447	chr1	79803063	79803562	Ap1s3|chr1:79803063-79803562	0.362560339095748	.	.
chr1	79775809	79776308	chr1	79504005	79504504	Mrpl44|chr1:79504005-79504504	0.250185588603067	.	.
chr1	79775809	79776308	chr1	79504005	79504504	Wdfy1|chr1:79504005-79504504	0.250185588603067	.	.
chr1	79775809	79776308	chr1	79819221	79819720	Mrpl44|chr1:79819221-79819720	0.247458729649289	.	.
chr1	79775809	79776308	chr1	79819221	79819720	Wdfy1|chr1:79819221-79819720	0.247458729649289	.	.
chr1	79775809	79776308	chr1	79878194	79878693	Mrpl44|chr1:79878194-79878693	0.460953281400066	.	.
chr1	79775809	79776308	chr1	79878194	79878693	Wdfy1|chr1:79878194-79878693	0.460953281400066	.	.
chr1	79775809	79776308	chr1	80090177	80090676	Mrpl44|chr1:80090177-80090676	0.332458833057286	.	.
chr1	79775809	79776308	chr1	80090177	80090676	Wdfy1|chr1:80090177-80090676	0.332458833057286	.	.
chr1	79775809	79776308	chr1	80192734	80193233	Mrpl44|chr1:80192734-80193233	0.433713037453772	.	.
chr1	79775809	79776308	chr1	80192734	80193233	Wdfy1|chr1:80192734-80193233	0.433713037453772	.	.
chr1	79775809	79776308	chr1	80220652	80221151	Mrpl44|chr1:80220652-80221151	0.411714176740961	.	.
chr1	79775809	79776308	chr1	80220652	80221151	Wdfy1|chr1:80220652-80221151	0.411714176740961	.	.
chr1	79775809	79776308	chr1	80221180	80221679	Mrpl44|chr1:80221180-80221679	0.492584919721662	.	.
chr1	79775809	79776308	chr1	80221180	80221679	Wdfy1|chr1:80221180-80221679	0.492584919721662	.	.
chr1	80339971	80340470	chr1	80130708	80131207	Cul3|chr1:80130708-80131207	0.440719879160567	.	.
chr1	80339971	80340470	chr1	80149559	80150058	Cul3|chr1:80149559-80150058	0.425121771558683	.	.
chr1	80339971	80340470	chr1	80154812	80155311	Cul3|chr1:80154812-80155311	0.384612218074099	.	.
chr1	80339971	80340470	chr1	80155570	80156069	Cul3|chr1:80155570-80156069	0.275683409122254	.	.
chr1	80339971	80340470	chr1	80499279	80499778	Cul3|chr1:80499279-80499778	0.314723034540055	.	.
chr1	80340736	80341235	chr1	80061602	80062101	Cul3|chr1:80061602-80062101	0.233915200260157	.	.
chr1	80340736	80341235	chr1	80499279	80499778	Cul3|chr1:80499279-80499778	0.322053921331942	.	.
chr1	80757286	80757785	chr1	80778134	80778633	Dock10|chr1:80778134-80778633	0.267309034939268	.	.
chr1	80758332	80758831	chr1	81099458	81099957	Dock10|chr1:81099458-81099957	0.233020225400513	.	.
chr1	80758332	80758831	chr1	81172506	81173005	Dock10|chr1:81172506-81173005	0.256338952941132	.	.
chr1	81076257	81076756	chr1	81278960	81279459	Nyap2|chr1:81278960-81279459	0.2450022262205	.	.
chr1	81076879	81077378	chr1	81161019	81161518	Nyap2|chr1:81161019-81161518	0.316270727270989	.	.
chr1	81076879	81077378	chr1	81278960	81279459	Nyap2|chr1:81278960-81279459	0.268001584625652	.	.
chr1	81077573	81078072	chr1	81235363	81235862	Nyap2|chr1:81235363-81235862	0.258392800734667	.	.
chr1	82290681	82291180	chr1	82044734	82045233	Irs1|chr1:82044734-82045233	0.318263565640125	.	.
chr1	82290681	82291180	chr1	82256959	82257458	Irs1|chr1:82256959-82257458	0.308352787732182	.	.
chr1	82291243	82291742	chr1	82283742	82284241	Irs1|chr1:82283742-82284241	0.278184031629995	.	.
chr1	82291243	82291742	chr1	82364089	82364588	Irs1|chr1:82364089-82364588	0.302463063477573	.	.
chr1	82291243	82291742	chr1	82364694	82365193	Irs1|chr1:82364694-82365193	0.237636281741128	.	.
chr1	82316361	82316860	chr1	82578417	82578916	Rhbdd1|chr1:82578417-82578916	0.583371270376516	.	.
chr1	82316361	82316860	chr1	82641615	82642114	Rhbdd1|chr1:82641615-82642114	0.286461205469034	.	.
chr1	82724600	82725099	chr1	82358886	82359385	C430014B12Rik|chr1:82358886-82359385	0.351039645071656	.	.
chr1	82724600	82725099	chr1	82358886	82359385	Mff|chr1:82358886-82359385	0.351039645071656	.	.
chr1	82724600	82725099	chr1	82836162	82836661	C430014B12Rik|chr1:82836162-82836661	0.256179863211239	.	.
chr1	82724600	82725099	chr1	82836162	82836661	Mff|chr1:82836162-82836661	0.256179863211239	.	.
chr1	82725115	82725614	chr1	82358886	82359385	C430014B12Rik|chr1:82358886-82359385	0.455626857371557	.	.
chr1	82725115	82725614	chr1	82358886	82359385	Mff|chr1:82358886-82359385	0.455626857371557	.	.
chr1	82725115	82725614	chr1	82752486	82752985	C430014B12Rik|chr1:82752486-82752985	0.302827619745572	.	.
chr1	82725115	82725614	chr1	82752486	82752985	Mff|chr1:82752486-82752985	0.302827619745572	.	.
chr1	82839194	82839693	chr1	82702611	82703110	Agfg1|chr1:82702611-82703110	0.286492873775959	.	.
chr1	82839194	82839693	chr1	82702611	82703110	Agfg1|chr1:82702611-82703110	0.28649287377596	.	.
chr1	82839194	82839693	chr1	82836162	82836661	Agfg1|chr1:82836162-82836661	0.380830410574418	.	.
chr1	83037972	83038471	chr1	83218179	83218678	Slc19a3|chr1:83218179-83218678	0.251658672745955	.	.
chr1	83037972	83038471	chr1	83345462	83345961	Slc19a3|chr1:83345462-83345961	0.359741981361346	.	.
chr1	83407134	83407633	chr1	83015368	83015867	Sphkap|chr1:83015368-83015867	0.22489429561861	.	.
chr1	83407134	83407633	chr1	83218179	83218678	Sphkap|chr1:83218179-83218678	0.553364522962538	.	.
chr1	83407134	83407633	chr1	83313275	83313774	Sphkap|chr1:83313275-83313774	0.267143251987608	.	.
chr1	83407134	83407633	chr1	83344959	83345458	Sphkap|chr1:83344959-83345458	0.283177799005641	.	.
chr1	83407134	83407633	chr1	83345462	83345961	Sphkap|chr1:83345462-83345961	0.47915220382766	.	.
chr1	83407134	83407633	chr1	83354817	83355316	Sphkap|chr1:83354817-83355316	0.361443882726895	.	.
chr1	83407134	83407633	chr1	83378448	83378947	Sphkap|chr1:83378448-83378947	0.532606652233995	.	.
chr1	83407134	83407633	chr1	83490001	83490500	Sphkap|chr1:83490001-83490500	0.314965215926527	.	.
chr1	83407918	83408417	chr1	83015368	83015867	Sphkap|chr1:83015368-83015867	0.411290915974418	.	.
chr1	83407918	83408417	chr1	83218179	83218678	Sphkap|chr1:83218179-83218678	0.25085956530317	.	.
chr1	83407918	83408417	chr1	83344959	83345458	Sphkap|chr1:83344959-83345458	0.573627620398569	.	.
chr1	83407918	83408417	chr1	83345462	83345961	Sphkap|chr1:83345462-83345961	0.328166420019735	.	.
chr1	83407918	83408417	chr1	83367381	83367880	Sphkap|chr1:83367381-83367880	0.2233806660794	.	.
chr1	83407918	83408417	chr1	83378448	83378947	Sphkap|chr1:83378448-83378947	0.611198197512167	.	.
chr1	83407918	83408417	chr1	83490001	83490500	Sphkap|chr1:83490001-83490500	0.545987493255927	.	.
chr1	84839165	84839664	chr1	84794443	84794942	Fbxo36|chr1:84794443-84794942	0.267700438888755	.	.
chr1	85793160	85793659	chr1	85742741	85743240	Cab39|chr1:85742741-85743240	0.411992696044579	.	.
chr1	85793728	85794227	chr1	85794440	85794939	Cab39|chr1:85794440-85794939	0.297986775647273	.	.
chr1	85793728	85794227	chr1	85895455	85895954	Cab39|chr1:85895455-85895954	0.391211709573926	.	.
chr1	85894274	85894773	chr1	85736435	85736934	Itm2c|chr1:85736435-85736934	0.330108063287179	.	.
chr1	85894955	85895454	chr1	85895455	85895954	Itm2c|chr1:85895455-85895954	0.258859071942151	.	.
chr1	85928201	85928700	chr1	85958147	85958646	4933407L21Rik|chr1:85958147-85958646	0.22334431503795	.	.
chr1	86046083	86046582	chr1	86175578	86176077	2810459M11Rik|chr1:86175578-86176077	0.32565812087343	.	.
chr1	86064385	86064884	chr1	86442428	86442927	Psmd1|chr1:86442428-86442927	0.230925093807534	.	.
chr1	86064930	86065429	chr1	86018323	86018822	Psmd1|chr1:86018323-86018822	0.261858711283965	.	.
chr1	86359268	86359767	chr1	86175578	86176077	C130036L24Rik|chr1:86175578-86176077	0.388243079242853	.	.
chr1	86359268	86359767	chr1	86175578	86176077	Ncl|chr1:86175578-86176077	0.388243079242853	.	.
chr1	86359268	86359767	chr1	86178901	86179400	C130036L24Rik|chr1:86178901-86179400	0.25933931491976	.	.
chr1	86359268	86359767	chr1	86178901	86179400	Ncl|chr1:86178901-86179400	0.25933931491976	.	.
chr1	86359268	86359767	chr1	86472164	86472663	C130036L24Rik|chr1:86472164-86472663	0.382985015003417	.	.
chr1	86359268	86359767	chr1	86472164	86472663	Ncl|chr1:86472164-86472663	0.382985015003417	.	.
chr1	86359268	86359767	chr1	86525204	86525703	C130036L24Rik|chr1:86525204-86525703	0.315329013571279	.	.
chr1	86359268	86359767	chr1	86525204	86525703	Ncl|chr1:86525204-86525703	0.315329013571279	.	.
chr1	86526360	86526859	chr1	86525204	86525703	Ptma|chr1:86525204-86525703	0.329797524804264	.	.
chr1	86526360	86526859	chr1	86623310	86623809	Ptma|chr1:86623310-86623809	0.225710878281955	.	.
chr1	86582078	86582577	chr1	86434501	86435000	Cops7b|chr1:86434501-86435000	0.367071732770432	.	.
chr1	86582078	86582577	chr1	86434501	86435000	Pde6d|chr1:86434501-86435000	0.367071732770432	.	.
chr1	86582078	86582577	chr1	86472164	86472663	Cops7b|chr1:86472164-86472663	0.502976265513511	.	.
chr1	86582078	86582577	chr1	86472164	86472663	Pde6d|chr1:86472164-86472663	0.502976265513511	.	.
chr1	86582078	86582577	chr1	86487143	86487642	Cops7b|chr1:86487143-86487642	0.256860492439358	.	.
chr1	86582078	86582577	chr1	86487143	86487642	Pde6d|chr1:86487143-86487642	0.256860492439358	.	.
chr1	86582078	86582577	chr1	86525204	86525703	Cops7b|chr1:86525204-86525703	0.303611816529527	.	.
chr1	86582078	86582577	chr1	86525204	86525703	Pde6d|chr1:86525204-86525703	0.303611816529527	.	.
chr1	86582603	86583102	chr1	86339345	86339844	Cops7b|chr1:86339345-86339844	0.323148364167404	.	.
chr1	86582603	86583102	chr1	86339345	86339844	Pde6d|chr1:86339345-86339844	0.323148364167404	.	.
chr1	86582603	86583102	chr1	86434501	86435000	Cops7b|chr1:86434501-86435000	0.398249014313517	.	.
chr1	86582603	86583102	chr1	86434501	86435000	Pde6d|chr1:86434501-86435000	0.398249014313517	.	.
chr1	86582603	86583102	chr1	86442428	86442927	Cops7b|chr1:86442428-86442927	0.226898371469306	.	.
chr1	86582603	86583102	chr1	86442428	86442927	Pde6d|chr1:86442428-86442927	0.226898371469306	.	.
chr1	86582603	86583102	chr1	86472164	86472663	Cops7b|chr1:86472164-86472663	0.463802400883745	.	.
chr1	86582603	86583102	chr1	86472164	86472663	Pde6d|chr1:86472164-86472663	0.463802400883745	.	.
chr1	86582603	86583102	chr1	86487143	86487642	Cops7b|chr1:86487143-86487642	0.377635753008082	.	.
chr1	86582603	86583102	chr1	86487143	86487642	Pde6d|chr1:86487143-86487642	0.377635753008082	.	.
chr1	86582603	86583102	chr1	86525204	86525703	Cops7b|chr1:86525204-86525703	0.322730793426804	.	.
chr1	86582603	86583102	chr1	86525204	86525703	Pde6d|chr1:86525204-86525703	0.322730793426804	.	.
chr1	86582603	86583102	chr1	86623310	86623809	Cops7b|chr1:86623310-86623809	0.237001492409563	.	.
chr1	86582603	86583102	chr1	86623310	86623809	Pde6d|chr1:86623310-86623809	0.237001492409563	.	.
chr1	86669399	86669898	chr1	86371911	86372410	Nppc|chr1:86371911-86372410	0.304869915697363	.	.
chr1	86670393	86670892	chr1	86586879	86587378	Nppc|chr1:86586879-86587378	0.255667355787585	.	.
chr1	86703565	86704064	chr1	86408708	86409207	Dis3l2|chr1:86408708-86409207	0.333859191612024	.	.
chr1	86703565	86704064	chr1	86433961	86434460	Dis3l2|chr1:86433961-86434460	0.360799421491502	.	.
chr1	86703565	86704064	chr1	86441795	86442294	Dis3l2|chr1:86441795-86442294	0.479193525501354	.	.
chr1	86703565	86704064	chr1	86586879	86587378	Dis3l2|chr1:86586879-86587378	0.546151167001252	.	.
chr1	87155856	87156355	chr1	87143302	87143801	Ecel1|chr1:87143302-87143801	0.24337575686749	.	.
chr1	87155856	87156355	chr1	87172247	87172746	Ecel1|chr1:87172247-87172746	0.47105122394255	.	.
chr1	87213673	87214172	chr1	87113750	87114249	Eif4e2|chr1:87113750-87114249	0.311323415969326	.	.
chr1	87213673	87214172	chr1	87142332	87142831	Eif4e2|chr1:87142332-87142831	0.250050373352333	.	.
chr1	87213673	87214172	chr1	87143302	87143801	Eif4e2|chr1:87143302-87143801	0.345170293427966	.	.
chr1	87213673	87214172	chr1	87170324	87170823	Eif4e2|chr1:87170324-87170823	0.455507437270502	.	.
chr1	87213673	87214172	chr1	87379843	87380342	Eif4e2|chr1:87379843-87380342	0.351335000248838	.	.
chr1	87213673	87214172	chr1	87413126	87413625	Eif4e2|chr1:87413126-87413625	0.252265682211088	.	.
chr1	87326698	87327197	chr1	87158375	87158874	Gigyf2|chr1:87158375-87158874	0.247415396082589	.	.
chr1	87326698	87327197	chr1	87158895	87159394	Gigyf2|chr1:87158895-87159394	0.228358046173726	.	.
chr1	87326698	87327197	chr1	87527150	87527649	Gigyf2|chr1:87527150-87527649	0.238301092856569	.	.
chr1	87326698	87327197	chr1	87594335	87594834	Gigyf2|chr1:87594335-87594834	0.433934463745868	.	.
chr1	87327249	87327748	chr1	87158375	87158874	Gigyf2|chr1:87158375-87158874	0.463378582777512	.	.
chr1	87327249	87327748	chr1	87158895	87159394	Gigyf2|chr1:87158895-87159394	0.250629559062915	.	.
chr1	87327249	87327748	chr1	87527150	87527649	Gigyf2|chr1:87527150-87527649	0.280857220015324	.	.
chr1	87327249	87327748	chr1	87594335	87594834	Gigyf2|chr1:87594335-87594834	0.441271085796136	.	.
chr1	87327249	87327748	chr1	87721301	87721800	Gigyf2|chr1:87721301-87721800	0.311548826607546	.	.
chr1	87510023	87510522	chr1	87527150	87527649	Neu2|chr1:87527150-87527649	0.366332170091026	.	.
chr1	87510023	87510522	chr1	87798300	87798799	Neu2|chr1:87798300-87798799	0.510910583535941	.	.
chr1	87510023	87510522	chr1	87798300	87798799	Neu2|chr1:87798300-87798799	0.510910583535942	.	.
chr1	87510023	87510522	chr1	87872827	87873326	Neu2|chr1:87872827-87873326	0.249973755025426	.	.
chr1	87510023	87510522	chr1	87924681	87925180	Neu2|chr1:87924681-87925180	0.258676771129309	.	.
chr1	87755700	87756199	chr1	87733143	87733642	Atg16l1|chr1:87733143-87733642	0.42472571576878	.	.
chr1	88008031	88008530	chr1	87798300	87798799	Usp40|chr1:87798300-87798799	0.221794998700826	.	.
chr1	88205505	88206004	chr1	88357393	88357892	Dnajb3|chr1:88357393-88357892	0.254484223373317	.	.
chr1	88277410	88277909	chr1	88397850	88398349	Hjurp|chr1:88397850-88398349	0.452259213748667	.	.
chr1	88277410	88277909	chr1	88397850	88398349	Trpm8|chr1:88397850-88398349	0.452259213748667	.	.
chr1	88277410	88277909	chr1	88705708	88706207	Hjurp|chr1:88705708-88706207	0.257898582841859	.	.
chr1	88277410	88277909	chr1	88705708	88706207	Trpm8|chr1:88705708-88706207	0.257898582841859	.	.
chr1	88277410	88277909	chr1	88726882	88727381	Hjurp|chr1:88726882-88727381	0.488323844008747	.	.
chr1	88277410	88277909	chr1	88726882	88727381	Trpm8|chr1:88726882-88727381	0.488323844008747	.	.
chr1	88458448	88458947	chr1	88318505	88319004	Gm28888|chr1:88318505-88319004	0.511385531149788	.	.
chr1	88458448	88458947	chr1	88424541	88425040	Gm28888|chr1:88424541-88425040	0.255448102051411	.	.
chr1	88701430	88701929	chr1	88424541	88425040	Arl4c|chr1:88424541-88425040	0.234032337245515	.	.
chr1	88701430	88701929	chr1	88937290	88937789	Arl4c|chr1:88937290-88937789	0.244335058634502	.	.
chr1	88701944	88702443	chr1	88518050	88518549	Arl4c|chr1:88518050-88518549	0.277114007761738	.	.
chr1	88701944	88702443	chr1	88705708	88706207	Arl4c|chr1:88705708-88706207	0.264963460124394	.	.
chr1	88701944	88702443	chr1	88726882	88727381	Arl4c|chr1:88726882-88727381	0.434501426205142	.	.
chr1	89069411	89069910	chr1	88943040	88943539	Sh3bp4|chr1:88943040-88943539	0.398490446364066	.	.
chr1	89069411	89069910	chr1	89486233	89486732	Sh3bp4|chr1:89486233-89486732	0.228488883653916	.	.
chr1	89069980	89070479	chr1	89350642	89351141	Sh3bp4|chr1:89350642-89351141	0.320473433107632	.	.
chr1	89406019	89406518	chr1	89308570	89309069	C030007H22Rik|chr1:89308570-89309069	0.353126249239832	.	.
chr1	89454554	89455053	chr1	89235275	89235774	Agap1|chr1:89235275-89235774	0.274159002385686	.	.
chr1	89454554	89455053	chr1	89486233	89486732	Agap1|chr1:89486233-89486732	0.279241621395069	.	.
chr1	89929944	89930443	chr1	89750774	89751273	D130058E05Rik|chr1:89750774-89751273	0.223578805550732	.	.
chr1	89929944	89930443	chr1	89750774	89751273	Gbx2|chr1:89750774-89751273	0.223578805550732	.	.
chr1	89929944	89930443	chr1	90205210	90205709	D130058E05Rik|chr1:90205210-90205709	0.275736320123466	.	.
chr1	89929944	89930443	chr1	90205210	90205709	Gbx2|chr1:90205210-90205709	0.275736320123466	.	.
chr1	90203739	90204238	chr1	89943148	89943647	Ackr3|chr1:89943148-89943647	0.257921473084553	.	.
chr1	90603129	90603628	chr1	90676001	90676500	Cops8|chr1:90676001-90676500	0.301361409916548	.	.
chr1	90603129	90603628	chr1	90956622	90957121	Cops8|chr1:90956622-90957121	0.363376016855669	.	.
chr1	90975809	90976308	chr1	90588307	90588806	Gm28199|chr1:90588307-90588806	0.346444950683971	.	.
chr1	90975809	90976308	chr1	90743797	90744296	Gm28199|chr1:90743797-90744296	0.326614221869742	.	.
chr1	90975809	90976308	chr1	90840142	90840641	Gm28199|chr1:90840142-90840641	0.632955085045435	.	.
chr1	90975809	90976308	chr1	90973173	90973672	Gm28199|chr1:90973173-90973672	0.32647179967345	.	.
chr1	90975809	90976308	chr1	91008642	91009141	Gm28199|chr1:91008642-91009141	0.432868975558868	.	.
chr1	90975809	90976308	chr1	91017446	91017945	Gm28199|chr1:91017446-91017945	0.276702839630923	.	.
chr1	90975809	90976308	chr1	91216418	91216917	Gm28199|chr1:91216418-91216917	0.532157296358735	.	.
chr1	90975809	90976308	chr1	91216924	91217423	Gm28199|chr1:91216924-91217423	0.431370467067868	.	.
chr1	90998483	90998982	chr1	90732734	90733233	Lrrfip1|chr1:90732734-90733233	0.466979120985944	.	.
chr1	90998483	90998982	chr1	90906269	90906768	Lrrfip1|chr1:90906269-90906768	0.470631253174667	.	.
chr1	90998483	90998982	chr1	90973173	90973672	Lrrfip1|chr1:90973173-90973672	0.313159002398252	.	.
chr1	90998483	90998982	chr1	91052819	91053318	Lrrfip1|chr1:91052819-91053318	0.285817975216372	.	.
chr1	90998483	90998982	chr1	91090717	91091216	Lrrfip1|chr1:91090717-91091216	0.289243075519767	.	.
chr1	91179778	91180277	chr1	90789604	90790103	Ramp1|chr1:90789604-90790103	0.315814957365564	.	.
chr1	91179778	91180277	chr1	90928476	90928975	Ramp1|chr1:90928476-90928975	0.357058884472106	.	.
chr1	91179778	91180277	chr1	90956622	90957121	Ramp1|chr1:90956622-90957121	0.269769383831727	.	.
chr1	91179778	91180277	chr1	91009161	91009660	Ramp1|chr1:91009161-91009660	0.330061573356231	.	.
chr1	91249940	91250439	chr1	90840142	90840641	Ube2f|chr1:90840142-90840641	0.422033687535792	.	.
chr1	91249940	91250439	chr1	90973173	90973672	Ube2f|chr1:90973173-90973672	0.578644755407498	.	.
chr1	91249940	91250439	chr1	91090717	91091216	Ube2f|chr1:91090717-91091216	0.336877585874662	.	.
chr1	91249940	91250439	chr1	91203788	91204287	Ube2f|chr1:91203788-91204287	0.242243054330685	.	.
chr1	91249940	91250439	chr1	91216418	91216917	Ube2f|chr1:91216418-91216917	0.362724742365084	.	.
chr1	91249940	91250439	chr1	91284954	91285453	Ube2f|chr1:91284954-91285453	0.401434643941583	.	.
chr1	91249940	91250439	chr1	91380402	91380901	Ube2f|chr1:91380402-91380901	0.258707892631991	.	.
chr1	91249940	91250439	chr1	91457672	91458171	Ube2f|chr1:91457672-91458171	0.247501193568995	.	.
chr1	91249940	91250439	chr1	91514878	91515377	Ube2f|chr1:91514878-91515377	0.320647847214502	.	.
chr1	91249940	91250439	chr1	91568348	91568847	Ube2f|chr1:91568348-91568847	0.305968150275932	.	.
chr1	91249940	91250439	chr1	91640451	91640950	Ube2f|chr1:91640451-91640950	0.301793955589084	.	.
chr1	91298026	91298525	chr1	91052819	91053318	Scly|chr1:91052819-91053318	0.241704969675989	.	.
chr1	91298026	91298525	chr1	91514878	91515377	Scly|chr1:91514878-91515377	0.287376733155191	.	.
chr1	91398520	91399019	chr1	91009161	91009660	Ilkap|chr1:91009161-91009660	0.237305179400653	.	.
chr1	91398520	91399019	chr1	91090717	91091216	Ilkap|chr1:91090717-91091216	0.226097752061097	.	.
chr1	91398520	91399019	chr1	91284954	91285453	Ilkap|chr1:91284954-91285453	0.265739096535155	.	.
chr1	91398520	91399019	chr1	91457672	91458171	Ilkap|chr1:91457672-91458171	0.439329489523919	.	.
chr1	91413043	91413542	chr1	91062300	91062799	Hes6|chr1:91062300-91062799	0.275948557438126	.	.
chr1	91413043	91413542	chr1	91071589	91072088	Hes6|chr1:91071589-91072088	0.311318549283118	.	.
chr1	91413043	91413542	chr1	91199687	91200186	Hes6|chr1:91199687-91200186	0.269527576636773	.	.
chr1	91413043	91413542	chr1	91237419	91237918	Hes6|chr1:91237419-91237918	0.63251271456704	.	.
chr1	91413043	91413542	chr1	91600624	91601123	Hes6|chr1:91600624-91601123	0.393438728981882	.	.
chr1	91459292	91459791	chr1	91052819	91053318	Per2|chr1:91052819-91053318	0.258180607550337	.	.
chr1	91459292	91459791	chr1	91062300	91062799	Per2|chr1:91062300-91062799	0.298957116084968	.	.
chr1	91459292	91459791	chr1	91199687	91200186	Per2|chr1:91199687-91200186	0.248907204980158	.	.
chr1	91459292	91459791	chr1	91237419	91237918	Per2|chr1:91237419-91237918	0.731291339680521	.	.
chr1	91494327	91494826	chr1	91009161	91009660	Traf3ip1|chr1:91009161-91009660	0.281866108205178	.	.
chr1	91494327	91494826	chr1	91016945	91017444	Traf3ip1|chr1:91016945-91017444	0.324194671369335	.	.
chr1	91494327	91494826	chr1	91017446	91017945	Traf3ip1|chr1:91017446-91017945	0.374105522766165	.	.
chr1	91494327	91494826	chr1	91062300	91062799	Traf3ip1|chr1:91062300-91062799	0.271935873796767	.	.
chr1	91494327	91494826	chr1	91216418	91216917	Traf3ip1|chr1:91216418-91216917	0.268220913273056	.	.
chr1	91539706	91540205	chr1	91942520	91943019	Asb1|chr1:91942520-91943019	0.395077684104524	.	.
chr1	91801092	91801591	chr1	91811100	91811599	Twist2|chr1:91811100-91811599	0.270405530175982	.	.
chr1	91801092	91801591	chr1	91942520	91943019	Twist2|chr1:91942520-91943019	0.258428072634639	.	.
chr1	91801828	91802327	chr1	91811100	91811599	Gm29100|chr1:91811100-91811599	0.332286616390111	.	.
chr1	91801828	91802327	chr1	91811100	91811599	Twist2|chr1:91811100-91811599	0.332286616390111	.	.
chr1	91801828	91802327	chr1	91942520	91943019	Gm29100|chr1:91942520-91943019	0.421610122480679	.	.
chr1	91801828	91802327	chr1	91942520	91943019	Twist2|chr1:91942520-91943019	0.421610122480679	.	.
chr1	92473544	92474043	chr1	92090479	92090978	Ndufa10|chr1:92090479-92090978	0.351176469779286	.	.
chr1	92473544	92474043	chr1	92359708	92360207	Ndufa10|chr1:92359708-92360207	0.251522983048522	.	.
chr1	92485210	92485709	chr1	92371533	92372032	Olfr1416|chr1:92371533-92372032	0.298875890038024	.	.
chr1	92641765	92642264	chr1	92545847	92546346	Cops9|chr1:92545847-92546346	0.314425553564664	.	.
chr1	92831030	92831529	chr1	93092059	93092558	Gpc1|chr1:93092059-93092558	0.443462121808386	.	.
chr1	92831030	92831529	chr1	93092611	93093110	Gpc1|chr1:93092611-93093110	0.413291632594096	.	.
chr1	92831616	92832115	chr1	93092059	93092558	Gpc1|chr1:93092059-93092558	0.542655354498128	.	.
chr1	92831616	92832115	chr1	93092611	93093110	Gpc1|chr1:93092611-93093110	0.44403319780485	.	.
chr1	92848463	92848962	chr1	93092059	93092558	Gm29480|chr1:93092059-93092558	0.276769985402552	.	.
chr1	92848463	92848962	chr1	93092611	93093110	Gm29480|chr1:93092611-93093110	0.305823602975526	.	.
chr1	92907215	92907714	chr1	92744825	92745324	Dusp28|chr1:92744825-92745324	0.252230072745884	.	.
chr1	92907215	92907714	chr1	93217024	93217523	Dusp28|chr1:93217024-93217523	0.244561185097641	.	.
chr1	92910928	92911427	chr1	93128625	93129124	5033417F24Rik|chr1:93128625-93129124	0.229563659232016	.	.
chr1	92910928	92911427	chr1	93128625	93129124	Rnpepl1|chr1:93128625-93129124	0.229563659232016	.	.
chr1	92934435	92934934	chr1	93100465	93100964	Capn10|chr1:93100465-93100964	0.263822193708457	.	.
chr1	92934435	92934934	chr1	93128625	93129124	Capn10|chr1:93128625-93129124	0.348405083987976	.	.
chr1	92934435	92934934	chr1	93152072	93152571	Capn10|chr1:93152072-93152571	0.366296079369628	.	.
chr1	92934435	92934934	chr1	93174394	93174893	Capn10|chr1:93174394-93174893	0.225082920932971	.	.
chr1	93100965	93101464	chr1	93115042	93115541	Kif1a|chr1:93115042-93115541	0.400318598055545	.	.
chr1	93101696	93102195	chr1	93092059	93092558	Kif1a|chr1:93092059-93092558	0.246332845206615	.	.
chr1	93101696	93102195	chr1	93092059	93092558	Kif1a|chr1:93092059-93092558	0.246332845206616	.	.
chr1	93101696	93102195	chr1	93092611	93093110	Kif1a|chr1:93092611-93093110	0.276317364820471	.	.
chr1	93101696	93102195	chr1	93349690	93350189	Kif1a|chr1:93349690-93350189	0.430966055092106	.	.
chr1	93101696	93102195	chr1	93430736	93431235	Kif1a|chr1:93430736-93431235	0.329232110909718	.	.
chr1	93101696	93102195	chr1	93444675	93445174	Kif1a|chr1:93444675-93445174	0.559132917674425	.	.
chr1	93236124	93236623	chr1	93445454	93445953	Sned1|chr1:93445454-93445953	0.347034153847407	.	.
chr1	93305687	93306186	chr1	93100465	93100964	Gm28535|chr1:93100465-93100964	0.281988694386269	.	.
chr1	93305687	93306186	chr1	93100465	93100964	Mterf4|chr1:93100465-93100964	0.281988694386269	.	.
chr1	93305687	93306186	chr1	93128625	93129124	Gm28535|chr1:93128625-93129124	0.257023204541262	.	.
chr1	93305687	93306186	chr1	93128625	93129124	Mterf4|chr1:93128625-93129124	0.257023204541262	.	.
chr1	93305687	93306186	chr1	93152072	93152571	Gm28535|chr1:93152072-93152571	0.404617044557714	.	.
chr1	93305687	93306186	chr1	93152072	93152571	Mterf4|chr1:93152072-93152571	0.404617044557714	.	.
chr1	93305687	93306186	chr1	93174394	93174893	Gm28535|chr1:93174394-93174893	0.234765953910076	.	.
chr1	93305687	93306186	chr1	93174394	93174893	Mterf4|chr1:93174394-93174893	0.234765953910076	.	.
chr1	93342619	93343118	chr1	93092059	93092558	Pask|chr1:93092059-93092558	0.365448395743715	.	.
chr1	93342619	93343118	chr1	93092059	93092558	Ppp1r7|chr1:93092059-93092558	0.365448395743715	.	.
chr1	93342619	93343118	chr1	93092611	93093110	Pask|chr1:93092611-93093110	0.422992465305324	.	.
chr1	93342619	93343118	chr1	93092611	93093110	Ppp1r7|chr1:93092611-93093110	0.422992465305324	.	.
chr1	93342619	93343118	chr1	93115042	93115541	Pask|chr1:93115042-93115541	0.274578229638541	.	.
chr1	93342619	93343118	chr1	93115042	93115541	Ppp1r7|chr1:93115042-93115541	0.274578229638541	.	.
chr1	93342619	93343118	chr1	93128625	93129124	Pask|chr1:93128625-93129124	0.281096961206112	.	.
chr1	93342619	93343118	chr1	93128625	93129124	Ppp1r7|chr1:93128625-93129124	0.281096961206112	.	.
chr1	93342619	93343118	chr1	93349690	93350189	Pask|chr1:93349690-93350189	0.245075730813493	.	.
chr1	93342619	93343118	chr1	93349690	93350189	Ppp1r7|chr1:93349690-93350189	0.245075730813493	.	.
chr1	93342619	93343118	chr1	93444675	93445174	Pask|chr1:93444675-93445174	0.523968327086468	.	.
chr1	93342619	93343118	chr1	93444675	93445174	Ppp1r7|chr1:93444675-93445174	0.523968327086468	.	.
chr1	93343358	93343857	chr1	93092059	93092558	Pask|chr1:93092059-93092558	0.258936480523933	.	.
chr1	93343358	93343857	chr1	93092059	93092558	Ppp1r7|chr1:93092059-93092558	0.258936480523933	.	.
chr1	93343358	93343857	chr1	93092611	93093110	Pask|chr1:93092611-93093110	0.342864506446229	.	.
chr1	93343358	93343857	chr1	93092611	93093110	Ppp1r7|chr1:93092611-93093110	0.342864506446229	.	.
chr1	93478107	93478606	chr1	93349690	93350189	Hdlbp|chr1:93349690-93350189	0.278466788748678	.	.
chr1	93478107	93478606	chr1	93349690	93350189	Sept2|chr1:93349690-93350189	0.278466788748678	.	.
chr1	93478622	93479121	chr1	93349690	93350189	Hdlbp|chr1:93349690-93350189	0.345187717316529	.	.
chr1	93478622	93479121	chr1	93349690	93350189	Sept2|chr1:93349690-93350189	0.345187717316529	.	.
chr1	93478622	93479121	chr1	93430736	93431235	Hdlbp|chr1:93430736-93431235	0.329268485572397	.	.
chr1	93478622	93479121	chr1	93430736	93431235	Sept2|chr1:93430736-93431235	0.329268485572397	.	.
chr1	93478622	93479121	chr1	93444675	93445174	Hdlbp|chr1:93444675-93445174	0.311362985426118	.	.
chr1	93478622	93479121	chr1	93444675	93445174	Sept2|chr1:93444675-93445174	0.311362985426118	.	.
chr1	93511801	93512300	chr1	93444675	93445174	Farp2|chr1:93444675-93445174	0.292409633350985	.	.
chr1	93634975	93635474	chr1	93444675	93445174	Gm28536|chr1:93444675-93445174	0.35251956265177	.	.
chr1	93635550	93636049	chr1	93272407	93272906	Gm28536|chr1:93272407-93272906	0.238959554605932	.	.
chr1	93635550	93636049	chr1	93349690	93350189	Gm28536|chr1:93349690-93350189	0.280502593271459	.	.
chr1	93635550	93636049	chr1	93444675	93445174	Gm28536|chr1:93444675-93445174	0.541883050092621	.	.
chr1	93731754	93732253	chr1	93761646	93762145	Gm10550|chr1:93761646-93762145	0.2726028697094	.	.
chr1	93801756	93802255	chr1	94035198	94035697	Dtymk|chr1:94035198-94035697	0.394530377974629	.	.
chr1	93825281	93825780	chr1	93761646	93762145	D2hgdh|chr1:93761646-93762145	0.33352101255341	.	.
chr1	95313333	95313832	chr1	95638954	95639453	Fam174a|chr1:95638954-95639453	0.271676586682874	.	.
chr1	95313851	95314350	chr1	95297588	95298087	Fam174a|chr1:95297588-95298087	0.322807597899359	.	.
chr1	97661800	97662299	chr1	97636981	97637480	D1Ertd622e|chr1:97636981-97637480	0.453009194594152	.	.
chr1	98094805	98095304	chr1	98002767	98003266	Pam|chr1:98002767-98003266	0.238393147229269	.	.
chr1	98094805	98095304	chr1	98047553	98048052	Pam|chr1:98047553-98048052	0.232156679643743	.	.
chr1	98094805	98095304	chr1	98124624	98125123	Pam|chr1:98124624-98125123	0.277000335668265	.	.
chr1	98094805	98095304	chr1	98190086	98190585	Pam|chr1:98190086-98190585	0.304957410215905	.	.
chr1	98095430	98095929	chr1	98031757	98032256	Pam|chr1:98031757-98032256	0.294133949466567	.	.
chr1	98095430	98095929	chr1	98174728	98175227	Pam|chr1:98174728-98175227	0.470924546456106	.	.
chr1	104768586	104769085	chr1	104809567	104810066	Cdh20|chr1:104809567-104810066	0.253583256590751	.	.
chr1	104768586	104769085	chr1	104924631	104925130	Cdh20|chr1:104924631-104925130	0.3225839052441	.	.
chr1	104768586	104769085	chr1	104939224	104939723	Cdh20|chr1:104939224-104939723	0.277753270112853	.	.
chr1	104769230	104769729	chr1	104778309	104778808	Cdh20|chr1:104778309-104778808	0.340571677091252	.	.
chr1	105356312	105356811	chr1	105748265	105748764	Gm17634|chr1:105748265-105748764	0.243895664232352	.	.
chr1	105356312	105356811	chr1	105748265	105748764	Rnf152|chr1:105748265-105748764	0.243895664232352	.	.
chr1	105663536	105664035	chr1	105255390	105255889	Pign|chr1:105255390-105255889	0.277552180918289	.	.
chr1	105663536	105664035	chr1	105255390	105255889	Relch|chr1:105255390-105255889	0.277552180918289	.	.
chr1	105663536	105664035	chr1	105255894	105256393	Pign|chr1:105255894-105256393	0.252293948878318	.	.
chr1	105663536	105664035	chr1	105255894	105256393	Relch|chr1:105255894-105256393	0.252293948878318	.	.
chr1	105663536	105664035	chr1	105331534	105332033	Pign|chr1:105331534-105332033	0.262702694143896	.	.
chr1	105663536	105664035	chr1	105331534	105332033	Relch|chr1:105331534-105332033	0.262702694143896	.	.
chr1	105663536	105664035	chr1	105993776	105994275	Pign|chr1:105993776-105994275	0.479804799977948	.	.
chr1	105663536	105664035	chr1	105993776	105994275	Relch|chr1:105993776-105994275	0.479804799977948	.	.
chr1	105780395	105780894	chr1	105751185	105751684	Tnfrsf11a|chr1:105751185-105751684	0.523392084555452	.	.
chr1	105990273	105990772	chr1	105751185	105751684	Gm7160|chr1:105751185-105751684	0.303512294409716	.	.
chr1	105990273	105990772	chr1	105751185	105751684	Zcchc2|chr1:105751185-105751684	0.303512294409716	.	.
chr1	105990273	105990772	chr1	105993776	105994275	Gm7160|chr1:105993776-105994275	0.222592167395189	.	.
chr1	105990273	105990772	chr1	105993776	105994275	Zcchc2|chr1:105993776-105994275	0.222592167395189	.	.
chr1	105991031	105991530	chr1	105727918	105728417	Gm7160|chr1:105727918-105728417	0.425190312696782	.	.
chr1	105991031	105991530	chr1	105727918	105728417	Zcchc2|chr1:105727918-105728417	0.425190312696782	.	.
chr1	105991031	105991530	chr1	105844184	105844683	Gm7160|chr1:105844184-105844683	0.341352665284162	.	.
chr1	105991031	105991530	chr1	105844184	105844683	Zcchc2|chr1:105844184-105844683	0.341352665284162	.	.
chr1	106171270	106171769	chr1	105993776	105994275	Gm20753|chr1:105993776-105994275	0.306308932500773	.	.
chr1	106171270	106171769	chr1	105993776	105994275	Phlpp1|chr1:105993776-105994275	0.306308932500773	.	.
chr1	106171270	106171769	chr1	106036942	106037441	Gm20753|chr1:106036942-106037441	0.329481780290895	.	.
chr1	106171270	106171769	chr1	106036942	106037441	Phlpp1|chr1:106036942-106037441	0.329481780290895	.	.
chr1	106171270	106171769	chr1	106071193	106071692	Gm20753|chr1:106071193-106071692	0.235508436680766	.	.
chr1	106171270	106171769	chr1	106071193	106071692	Phlpp1|chr1:106071193-106071692	0.235508436680766	.	.
chr1	106171270	106171769	chr1	106071959	106072458	Gm20753|chr1:106071959-106072458	0.240852637261782	.	.
chr1	106171270	106171769	chr1	106071959	106072458	Phlpp1|chr1:106071959-106072458	0.240852637261782	.	.
chr1	106172494	106172993	chr1	105751185	105751684	Phlpp1|chr1:105751185-105751684	0.27372287868488	.	.
chr1	106172494	106172993	chr1	105844184	105844683	Phlpp1|chr1:105844184-105844683	0.290114442430385	.	.
chr1	106172494	106172993	chr1	105890977	105891476	Phlpp1|chr1:105890977-105891476	0.281840611783	.	.
chr1	107052211	107052710	chr1	106901412	106901911	Serpinb3a|chr1:106901412-106901911	0.336838787324426	.	.
chr1	107052211	107052710	chr1	106929852	106930351	Serpinb3a|chr1:106929852-106930351	0.257228048565616	.	.
chr1	107052211	107052710	chr1	107481450	107481949	Serpinb3a|chr1:107481450-107481949	0.30510185190433	.	.
chr1	109982394	109982893	chr1	109993275	109993774	Cdh7|chr1:109993275-109993774	0.316135410347609	.	.
chr1	109982394	109982893	chr1	109993775	109994274	Cdh7|chr1:109993775-109994274	0.311360400702709	.	.
chr1	109982994	109983493	chr1	109993775	109994274	Cdh7|chr1:109993775-109994274	0.3201044277405	.	.
chr1	109982994	109983493	chr1	109998723	109999222	Cdh7|chr1:109998723-109999222	0.329630043385508	.	.
chr1	111863863	111864362	chr1	111634029	111634528	Dsel|chr1:111634029-111634528	0.340517804135675	.	.
chr1	111863863	111864362	chr1	111918005	111918504	Dsel|chr1:111918005-111918504	0.236674113817391	.	.
chr1	111864757	111865256	chr1	111660215	111660714	Dsel|chr1:111660215-111660714	0.367637425889912	.	.
chr1	115684447	115684946	chr1	115657976	115658475	Cntnap5a|chr1:115657976-115658475	0.249005627189373	.	.
chr1	115684447	115684946	chr1	115658610	115659109	Cntnap5a|chr1:115658610-115659109	0.369625063390182	.	.
chr1	115684447	115684946	chr1	115686455	115686954	Cntnap5a|chr1:115686455-115686954	0.283498313034788	.	.
chr1	118310992	118311491	chr1	118453594	118454093	Tsn|chr1:118453594-118454093	0.300773238489639	.	.
chr1	118310992	118311491	chr1	118453594	118454093	Tsn|chr1:118453594-118454093	0.30077323848964	.	.
chr1	118321592	118322091	chr1	118481738	118482237	Nifk|chr1:118481738-118482237	0.280531158207666	.	.
chr1	118389052	118389551	chr1	118012685	118013184	Clasp1|chr1:118012685-118013184	0.497230522991989	.	.
chr1	118389052	118389551	chr1	118364862	118365361	Clasp1|chr1:118364862-118365361	0.23057273177166	.	.
chr1	118389052	118389551	chr1	118434883	118435382	Clasp1|chr1:118434883-118435382	0.33506921409368	.	.
chr1	118389052	118389551	chr1	118476824	118477323	Clasp1|chr1:118476824-118477323	0.248286053621552	.	.
chr1	118389052	118389551	chr1	118481738	118482237	Clasp1|chr1:118481738-118482237	0.272815114807321	.	.
chr1	119504531	119505030	chr1	119787184	119787683	Ralb|chr1:119787184-119787683	0.352663464698864	.	.
chr1	119525867	119526366	chr1	119388650	119389149	Gm27184|chr1:119388650-119389149	0.272369767399133	.	.
chr1	119525867	119526366	chr1	119388650	119389149	Tmem185b|chr1:119388650-119389149	0.272369767399133	.	.
chr1	119525867	119526366	chr1	119548633	119549132	Gm27184|chr1:119548633-119549132	0.246126686037725	.	.
chr1	119525867	119526366	chr1	119548633	119549132	Tmem185b|chr1:119548633-119549132	0.246126686037725	.	.
chr1	119525867	119526366	chr1	119868790	119869289	Gm27184|chr1:119868790-119869289	0.242198562220061	.	.
chr1	119525867	119526366	chr1	119868790	119869289	Tmem185b|chr1:119868790-119869289	0.242198562220061	.	.
chr1	119648156	119648655	chr1	119787184	119787683	Epb41l5|chr1:119787184-119787683	0.322960073607777	.	.
chr1	119837335	119837834	chr1	120190992	120191491	Ptpn4|chr1:120190992-120191491	0.430794106962335	.	.
chr1	119996954	119997453	chr1	119868790	119869289	Cfap221|chr1:119868790-119869289	0.363968222550311	.	.
chr1	119996954	119997453	chr1	120171744	120172243	Cfap221|chr1:120171744-120172243	0.318026234549428	.	.
chr1	119996954	119997453	chr1	120197108	120197607	Cfap221|chr1:120197108-120197607	0.342570290622282	.	.
chr1	119996954	119997453	chr1	120236316	120236815	Cfap221|chr1:120236316-120236815	0.604524230037312	.	.
chr1	120073537	120074036	chr1	120424844	120425343	Tmem37|chr1:120424844-120425343	0.569728007783119	.	.
chr1	120120898	120121397	chr1	120197108	120197607	3110009E18Rik|chr1:120197108-120197607	0.250768157174111	.	.
chr1	120120898	120121397	chr1	120197108	120197607	Dbi|chr1:120197108-120197607	0.250768157174111	.	.
chr1	120120898	120121397	chr1	120424844	120425343	3110009E18Rik|chr1:120424844-120425343	0.309610946873305	.	.
chr1	120120898	120121397	chr1	120424844	120425343	Dbi|chr1:120424844-120425343	0.309610946873305	.	.
chr1	120340860	120341359	chr1	120424844	120425343	C1ql2|chr1:120424844-120425343	0.539396096851188	.	.
chr1	120340860	120341359	chr1	120557258	120557757	C1ql2|chr1:120557258-120557757	0.369012076744176	.	.
chr1	120340860	120341359	chr1	120586412	120586911	C1ql2|chr1:120586412-120586911	0.225791658444777	.	.
chr1	120602767	120603266	chr1	120385114	120385613	En1|chr1:120385114-120385613	0.262472729011515	.	.
chr1	120602767	120603266	chr1	120584904	120585403	En1|chr1:120584904-120585403	0.260056351074246	.	.
chr1	121430778	121431277	chr1	121390922	121391421	Ccdc93|chr1:121390922-121391421	0.375943407473526	.	.
chr1	121430778	121431277	chr1	121440527	121441026	Ccdc93|chr1:121440527-121441026	0.624177989796217	.	.
chr1	121430778	121431277	chr1	121441031	121441530	Ccdc93|chr1:121441031-121441530	0.276844116838753	.	.
chr1	121430778	121431277	chr1	121469370	121469869	Ccdc93|chr1:121469370-121469869	0.475740041745043	.	.
chr1	121430778	121431277	chr1	121490214	121490713	Ccdc93|chr1:121490214-121490713	0.481782086015818	.	.
chr1	121430778	121431277	chr1	121531186	121531685	Ccdc93|chr1:121531186-121531685	0.367502658280944	.	.
chr1	121431333	121431832	chr1	121046438	121046937	Ccdc93|chr1:121046438-121046937	0.397174685494879	.	.
chr1	121431333	121431832	chr1	121327621	121328120	Ccdc93|chr1:121327621-121328120	0.376414557738347	.	.
chr1	121431333	121431832	chr1	121441031	121441530	Ccdc93|chr1:121441031-121441530	0.556648684890408	.	.
chr1	121431333	121431832	chr1	121460007	121460506	Ccdc93|chr1:121460007-121460506	0.324852417335205	.	.
chr1	121431333	121431832	chr1	121462597	121463096	Ccdc93|chr1:121462597-121463096	0.456582369856733	.	.
chr1	121431333	121431832	chr1	121531186	121531685	Ccdc93|chr1:121531186-121531685	0.260765254776294	.	.
chr1	121527520	121528019	chr1	121327621	121328120	Htr5b|chr1:121327621-121328120	0.426718769109466	.	.
chr1	121527520	121528019	chr1	121441031	121441530	Htr5b|chr1:121441031-121441530	0.352521367173579	.	.
chr1	121527520	121528019	chr1	121460007	121460506	Htr5b|chr1:121460007-121460506	0.362251854115169	.	.
chr1	121527520	121528019	chr1	121462597	121463096	Htr5b|chr1:121462597-121463096	0.25407357129987	.	.
chr1	121527520	121528019	chr1	121527010	121527509	Htr5b|chr1:121527010-121527509	0.658396915452939	.	.
chr1	121527520	121528019	chr1	121605029	121605528	Htr5b|chr1:121605029-121605528	0.559375752440835	.	.
chr1	121527520	121528019	chr1	121611080	121611579	Htr5b|chr1:121611080-121611579	0.516687969030209	.	.
chr1	121527520	121528019	chr1	121807445	121807944	Htr5b|chr1:121807445-121807944	0.24551799458386	.	.
chr1	121527520	121528019	chr1	121835727	121836226	Htr5b|chr1:121835727-121836226	0.496166186899645	.	.
chr1	121527520	121528019	chr1	121851033	121851532	Htr5b|chr1:121851033-121851532	0.597366334132447	.	.
chr1	121528273	121528772	chr1	121441031	121441530	Htr5b|chr1:121441031-121441530	0.39783813225524	.	.
chr1	121528273	121528772	chr1	121462597	121463096	Htr5b|chr1:121462597-121463096	0.380374116247933	.	.
chr1	121528273	121528772	chr1	121527010	121527509	Htr5b|chr1:121527010-121527509	0.37670929276955	.	.
chr1	121528273	121528772	chr1	121605029	121605528	Htr5b|chr1:121605029-121605528	0.376531585387935	.	.
chr1	121528273	121528772	chr1	121611080	121611579	Htr5b|chr1:121611080-121611579	0.44165533615957	.	.
chr1	121528273	121528772	chr1	121798489	121798988	Htr5b|chr1:121798489-121798988	0.275423394926312	.	.
chr1	121528273	121528772	chr1	121835727	121836226	Htr5b|chr1:121835727-121836226	0.362916432016173	.	.
chr1	121528273	121528772	chr1	121851033	121851532	Htr5b|chr1:121851033-121851532	0.379737537071019	.	.
chr1	121567757	121568256	chr1	121473797	121474296	Ddx18|chr1:121473797-121474296	0.247062726622509	.	.
chr1	121567757	121568256	chr1	121611080	121611579	Ddx18|chr1:121611080-121611579	0.367426177597193	.	.
chr1	121567757	121568256	chr1	121701786	121702285	Ddx18|chr1:121701786-121702285	0.323599300679377	.	.
chr1	121567757	121568256	chr1	121734749	121735248	Ddx18|chr1:121734749-121735248	0.501275146518999	.	.
chr1	121567757	121568256	chr1	121745289	121745788	Ddx18|chr1:121745289-121745788	0.497106822868545	.	.
chr1	121567757	121568256	chr1	121771010	121771509	Ddx18|chr1:121771010-121771509	0.311792013828392	.	.
chr1	121567757	121568256	chr1	121830196	121830695	Ddx18|chr1:121830196-121830695	0.256153321216526	.	.
chr1	122205326	122205825	chr1	121830196	121830695	Gm28590|chr1:121830196-121830695	0.28134852229108	.	.
chr1	125434562	125435061	chr1	125111258	125111757	Actr3|chr1:125111258-125111757	0.355644586853437	.	.
chr1	125435289	125435788	chr1	125370731	125371230	Actr3|chr1:125370731-125371230	0.409301151260228	.	.
chr1	125560306	125560805	chr1	125370731	125371230	Slc35f5|chr1:125370731-125371230	0.412516387127677	.	.
chr1	125560306	125560805	chr1	125607368	125607867	Slc35f5|chr1:125607368-125607867	0.277101503451722	.	.
chr1	125560306	125560805	chr1	125790088	125790587	Slc35f5|chr1:125790088-125790587	0.253317000310036	.	.
chr1	125911894	125912393	chr1	125643580	125644079	Lypd1|chr1:125643580-125644079	0.395382736923502	.	.
chr1	125911894	125912393	chr1	125911387	125911886	Lypd1|chr1:125911387-125911886	0.326576328666588	.	.
chr1	127204681	127205180	chr1	127011825	127012324	Mgat5|chr1:127011825-127012324	0.33730621834803	.	.
chr1	127204681	127205180	chr1	127107432	127107931	Mgat5|chr1:127107432-127107931	0.276835991588021	.	.
chr1	127205210	127205709	chr1	126956029	126956528	Mgat5|chr1:126956029-126956528	0.360091310256399	.	.
chr1	127205210	127205709	chr1	127098841	127099340	Mgat5|chr1:127098841-127099340	0.300742747163683	.	.
chr1	127205210	127205709	chr1	127107432	127107931	Mgat5|chr1:127107432-127107931	0.412636663158992	.	.
chr1	128243885	128244384	chr1	128141673	128142172	Ubxn4|chr1:128141673-128142172	0.320098962427949	.	.
chr1	128359460	128359959	chr1	128016021	128016520	Mcm6|chr1:128016021-128016520	0.396866646927286	.	.
chr1	128359460	128359959	chr1	128472408	128472907	Mcm6|chr1:128472408-128472907	0.578600073509676	.	.
chr1	128359460	128359959	chr1	128482761	128483260	Mcm6|chr1:128482761-128483260	0.324595281138742	.	.
chr1	128359460	128359959	chr1	128682886	128683385	Mcm6|chr1:128682886-128683385	0.414598249772047	.	.
chr1	128592363	128592862	chr1	128384155	128384654	Cxcr4|chr1:128384155-128384654	0.302776605249822	.	.
chr1	129273098	129273597	chr1	129049859	129050358	Thsd7b|chr1:129049859-129050358	0.254179036005968	.	.
chr1	129273098	129273597	chr1	129101141	129101640	Thsd7b|chr1:129101141-129101640	0.227879070655974	.	.
chr1	129273098	129273597	chr1	129169974	129170473	Thsd7b|chr1:129169974-129170473	0.483200926619721	.	.
chr1	129273098	129273597	chr1	129207659	129208158	Thsd7b|chr1:129207659-129208158	0.246630444473037	.	.
chr1	129273649	129274148	chr1	129049859	129050358	Thsd7b|chr1:129049859-129050358	0.268253876662105	.	.
chr1	129273649	129274148	chr1	129169974	129170473	Thsd7b|chr1:129169974-129170473	0.443603204596432	.	.
chr1	129273649	129274148	chr1	129207659	129208158	Thsd7b|chr1:129207659-129208158	0.222590367302324	.	.
chr1	129273649	129274148	chr1	129324320	129324819	Thsd7b|chr1:129324320-129324819	0.350822658262715	.	.
chr1	129273649	129274148	chr1	129494104	129494603	Thsd7b|chr1:129494104-129494603	0.304016270226654	.	.
chr1	130462505	130463004	chr1	130715647	130716146	Cd55|chr1:130715647-130716146	0.260923747377993	.	.
chr1	130462505	130463004	chr1	130715647	130716146	Gm16083|chr1:130715647-130716146	0.260923747377993	.	.
chr1	130462505	130463004	chr1	130726465	130726964	Cd55|chr1:130726465-130726964	0.248964379393828	.	.
chr1	130462505	130463004	chr1	130726465	130726964	Gm16083|chr1:130726465-130726964	0.248964379393828	.	.
chr1	130717229	130717728	chr1	130297564	130298063	Yod1|chr1:130297564-130298063	0.261534058396757	.	.
chr1	130717229	130717728	chr1	130715647	130716146	Yod1|chr1:130715647-130716146	0.299506660695209	.	.
chr1	131096675	131097174	chr1	131064136	131064635	Mapkapk2|chr1:131064136-131064635	0.243023053575664	.	.
chr1	131096675	131097174	chr1	131116808	131117307	Mapkapk2|chr1:131116808-131117307	0.319516817849658	.	.
chr1	131096675	131097174	chr1	131181934	131182433	Mapkapk2|chr1:131181934-131182433	0.387928655617057	.	.
chr1	131097580	131098079	chr1	131064136	131064635	Mapkapk2|chr1:131064136-131064635	0.228821275035543	.	.
chr1	131097580	131098079	chr1	131116808	131117307	Mapkapk2|chr1:131116808-131117307	0.282608638176839	.	.
chr1	131137511	131138010	chr1	131053153	131053652	Dyrk3|chr1:131053153-131053652	0.245895154587511	.	.
chr1	131152939	131153438	chr1	131209830	131210329	Eif2d|chr1:131209830-131210329	0.264100421611356	.	.
chr1	131244461	131244960	chr1	131064136	131064635	Rassf5|chr1:131064136-131064635	0.331161903161705	.	.
chr1	131244461	131244960	chr1	131181934	131182433	Rassf5|chr1:131181934-131182433	0.439536160190733	.	.
chr1	131245008	131245507	chr1	131173818	131174317	Rassf5|chr1:131173818-131174317	0.24728356346235	.	.
chr1	131526251	131526750	chr1	131555074	131555573	Srgap2|chr1:131555074-131555573	0.23042269512012	.	.
chr1	131526753	131527252	chr1	131570831	131571330	Fam72a|chr1:131570831-131571330	0.238527704145759	.	.
chr1	131526753	131527252	chr1	131570831	131571330	Srgap2|chr1:131570831-131571330	0.238527704145759	.	.
chr1	131526753	131527252	chr1	131659536	131660035	Fam72a|chr1:131659536-131660035	0.309616152237167	.	.
chr1	131526753	131527252	chr1	131659536	131660035	Srgap2|chr1:131659536-131660035	0.309616152237167	.	.
chr1	131527318	131527817	chr1	131981607	131982106	Fam72a|chr1:131981607-131982106	0.326363007875993	.	.
chr1	131527318	131527817	chr1	131981607	131982106	Srgap2|chr1:131981607-131982106	0.326363007875993	.	.
chr1	131527318	131527817	chr1	131982827	131983326	Fam72a|chr1:131982827-131983326	0.265442386486836	.	.
chr1	131527318	131527817	chr1	131982827	131983326	Srgap2|chr1:131982827-131983326	0.265442386486836	.	.
chr1	131827667	131828166	chr1	132121195	132121694	Slc41a1|chr1:132121195-132121694	0.341913095296986	.	.
chr1	131827667	131828166	chr1	132168132	132168631	Slc41a1|chr1:132168132-132168631	0.236389283293278	.	.
chr1	131827667	131828166	chr1	132200622	132201121	Slc41a1|chr1:132200622-132201121	0.333003557065487	.	.
chr1	131827667	131828166	chr1	132208097	132208596	Slc41a1|chr1:132208097-132208596	0.222393722090349	.	.
chr1	131866958	131867457	chr1	132208097	132208596	Rab29|chr1:132208097-132208596	0.384370957135945	.	.
chr1	131910162	131910661	chr1	131981607	131982106	Nucks1|chr1:131981607-131982106	0.222972141067036	.	.
chr1	131910162	131910661	chr1	132200622	132201121	Nucks1|chr1:132200622-132201121	0.295587348105578	.	.
chr1	131910666	131911165	chr1	131570831	131571330	Nucks1|chr1:131570831-131571330	0.28616913027115	.	.
chr1	131910666	131911165	chr1	131659536	131660035	Nucks1|chr1:131659536-131660035	0.282690876082055	.	.
chr1	131910666	131911165	chr1	131981607	131982106	Nucks1|chr1:131981607-131982106	0.24148854297267	.	.
chr1	131910666	131911165	chr1	132123531	132124030	Nucks1|chr1:132123531-132124030	0.348765254417736	.	.
chr1	131910666	131911165	chr1	132164661	132165160	Nucks1|chr1:132164661-132165160	0.335788165763213	.	.
chr1	132007800	132008299	chr1	132123531	132124030	Elk4|chr1:132123531-132124030	0.234280964720336	.	.
chr1	132067653	132068152	chr1	132113362	132113861	Mfsd4a|chr1:132113362-132113861	0.31361919962968	.	.
chr1	132067653	132068152	chr1	132121195	132121694	Mfsd4a|chr1:132121195-132121694	0.498796322892468	.	.
chr1	132138781	132139280	chr1	132213052	132213551	Cdk18|chr1:132213052-132213551	0.226237586530296	.	.
chr1	132138781	132139280	chr1	132213052	132213551	Gm29629|chr1:132213052-132213551	0.226237586530296	.	.
chr1	132139477	132139976	chr1	132061902	132062401	Cdk18|chr1:132061902-132062401	0.239124155670494	.	.
chr1	132139477	132139976	chr1	132061902	132062401	Gm29629|chr1:132061902-132062401	0.239124155670494	.	.
chr1	132139477	132139976	chr1	132113362	132113861	Cdk18|chr1:132113362-132113861	0.282149877667891	.	.
chr1	132139477	132139976	chr1	132113362	132113861	Gm29629|chr1:132113362-132113861	0.282149877667891	.	.
chr1	132139477	132139976	chr1	132164661	132165160	Cdk18|chr1:132164661-132165160	0.380242405133137	.	.
chr1	132139477	132139976	chr1	132164661	132165160	Gm29629|chr1:132164661-132165160	0.380242405133137	.	.
chr1	133363199	133363698	chr1	133251782	133252281	Etnk2|chr1:133251782-133252281	0.228914349665414	.	.
chr1	133363199	133363698	chr1	133353486	133353985	Etnk2|chr1:133353486-133353985	0.301707527793962	.	.
chr1	133363199	133363698	chr1	133736167	133736666	Etnk2|chr1:133736167-133736666	0.246658095687406	.	.
chr1	133424176	133424675	chr1	133307306	133307805	Sox13|chr1:133307306-133307805	0.273832563704352	.	.
chr1	133661173	133661672	chr1	133251782	133252281	Gm38394|chr1:133251782-133252281	0.311442863170828	.	.
chr1	133661173	133661672	chr1	133251782	133252281	Zbed6|chr1:133251782-133252281	0.311442863170828	.	.
chr1	133661173	133661672	chr1	133251782	133252281	Zc3h11a|chr1:133251782-133252281	0.311442863170828	.	.
chr1	133661173	133661672	chr1	133353486	133353985	Gm38394|chr1:133353486-133353985	0.385333696183741	.	.
chr1	133661173	133661672	chr1	133353486	133353985	Zbed6|chr1:133353486-133353985	0.385333696183741	.	.
chr1	133661173	133661672	chr1	133353486	133353985	Zc3h11a|chr1:133353486-133353985	0.385333696183741	.	.
chr1	133834221	133834720	chr1	134151628	134152127	Gm28441|chr1:134151628-134152127	0.232222593790094	.	.
chr1	133834221	133834720	chr1	134188140	134188639	Gm28441|chr1:134188140-134188639	0.319353750633782	.	.
chr1	134078899	134079398	chr1	134098345	134098844	Btg2|chr1:134098345-134098844	0.231079131413926	.	.
chr1	134332671	134333170	chr1	134045877	134046376	Ppfia4|chr1:134045877-134046376	0.221960242772985	.	.
chr1	134332671	134333170	chr1	134092834	134093333	Ppfia4|chr1:134092834-134093333	0.488046727939636	.	.
chr1	134332671	134333170	chr1	134241303	134241802	Ppfia4|chr1:134241303-134241802	0.424290203117813	.	.
chr1	134332671	134333170	chr1	134282190	134282689	Ppfia4|chr1:134282190-134282689	0.395476986870562	.	.
chr1	134332671	134333170	chr1	134652027	134652526	Ppfia4|chr1:134652027-134652526	0.561350720476169	.	.
chr1	134332671	134333170	chr1	134671653	134672152	Ppfia4|chr1:134671653-134672152	0.47017045065715	.	.
chr1	134332671	134333170	chr1	134709018	134709517	Ppfia4|chr1:134709018-134709517	0.352254919591463	.	.
chr1	134332671	134333170	chr1	134719601	134720100	Ppfia4|chr1:134719601-134720100	0.243494881656567	.	.
chr1	134361764	134362263	chr1	134671653	134672152	Tmem183a|chr1:134671653-134672152	0.295486217613917	.	.
chr1	134361764	134362263	chr1	134719601	134720100	Tmem183a|chr1:134719601-134720100	0.255821422842238	.	.
chr1	134405737	134406236	chr1	134045877	134046376	Cyb5r1|chr1:134045877-134046376	0.263521989293004	.	.
chr1	134405737	134406236	chr1	134060782	134061281	Cyb5r1|chr1:134060782-134061281	0.330198012205713	.	.
chr1	134405737	134406236	chr1	134241303	134241802	Cyb5r1|chr1:134241303-134241802	0.245719232408264	.	.
chr1	134405737	134406236	chr1	134282190	134282689	Cyb5r1|chr1:134282190-134282689	0.384141584052353	.	.
chr1	134405737	134406236	chr1	134461216	134461715	Cyb5r1|chr1:134461216-134461715	0.413764759783757	.	.
chr1	134405737	134406236	chr1	134652027	134652526	Cyb5r1|chr1:134652027-134652526	0.500215700131863	.	.
chr1	134405737	134406236	chr1	134671653	134672152	Cyb5r1|chr1:134671653-134672152	0.436449433486434	.	.
chr1	134415089	134415588	chr1	134092834	134093333	Adipor1|chr1:134092834-134093333	0.294106509960734	.	.
chr1	134415089	134415588	chr1	134682397	134682896	Adipor1|chr1:134682397-134682896	0.255494912831494	.	.
chr1	134415089	134415588	chr1	134684132	134684631	Adipor1|chr1:134684132-134684631	0.221667705149948	.	.
chr1	134415089	134415588	chr1	134684132	134684631	Adipor1|chr1:134684132-134684631	0.221667705149949	.	.
chr1	134455268	134455767	chr1	134188140	134188639	Klhl12|chr1:134188140-134188639	0.227224244062671	.	.
chr1	134494334	134494833	chr1	134060782	134061281	Rabif|chr1:134060782-134061281	0.541655685339887	.	.
chr1	134494334	134494833	chr1	134092834	134093333	Rabif|chr1:134092834-134093333	0.363419219310092	.	.
chr1	134494334	134494833	chr1	134098345	134098844	Rabif|chr1:134098345-134098844	0.322948612598653	.	.
chr1	134494334	134494833	chr1	134344509	134345008	Rabif|chr1:134344509-134345008	0.353553365889417	.	.
chr1	134494334	134494833	chr1	134652027	134652526	Rabif|chr1:134652027-134652526	0.267983783620717	.	.
chr1	134494334	134494833	chr1	134727156	134727655	Rabif|chr1:134727156-134727655	0.294322176416011	.	.
chr1	134494334	134494833	chr1	134737259	134737758	Rabif|chr1:134737259-134737758	0.299361434820924	.	.
chr1	134494927	134495426	chr1	134092834	134093333	Rabif|chr1:134092834-134093333	0.267157585143212	.	.
chr1	134494927	134495426	chr1	134151628	134152127	Rabif|chr1:134151628-134152127	0.234267826097298	.	.
chr1	134494927	134495426	chr1	134636616	134637115	Rabif|chr1:134636616-134637115	0.2472987016131	.	.
chr1	134494927	134495426	chr1	134727156	134727655	Rabif|chr1:134727156-134727655	0.249501032549382	.	.
chr1	134494927	134495426	chr1	134737259	134737758	Rabif|chr1:134737259-134737758	0.356565794444673	.	.
chr1	134494927	134495426	chr1	134737847	134738346	Rabif|chr1:134737847-134738346	0.314660125076375	.	.
chr1	134559917	134560416	chr1	134513166	134513665	Kdm5b|chr1:134513166-134513665	0.252824625361529	.	.
chr1	134560674	134561173	chr1	134302439	134302938	Kdm5b|chr1:134302439-134302938	0.282136051000145	.	.
chr1	134560674	134561173	chr1	134556771	134557270	Kdm5b|chr1:134556771-134557270	0.273235756981346	.	.
chr1	134560674	134561173	chr1	134711560	134712059	Kdm5b|chr1:134711560-134712059	0.270196809503301	.	.
chr1	134646329	134646828	chr1	134671653	134672152	Gm26783|chr1:134671653-134672152	0.262010466834076	.	.
chr1	134646329	134646828	chr1	134671653	134672152	Syt2|chr1:134671653-134672152	0.262010466834076	.	.
chr1	134955755	134956254	chr1	134909447	134909946	Ppp1r12b|chr1:134909447-134909946	0.22135351119932	.	.
chr1	134955755	134956254	chr1	134989319	134989818	Ppp1r12b|chr1:134989319-134989818	0.235690931872423	.	.
chr1	134955755	134956254	chr1	135183398	135183897	Ppp1r12b|chr1:135183398-135183897	0.257191986805209	.	.
chr1	134955755	134956254	chr1	135184247	135184746	Ppp1r12b|chr1:135184247-135184746	0.260042258310404	.	.
chr1	135146503	135147002	chr1	134858738	134859237	Arl8a|chr1:134858738-134859237	0.337125425311476	.	.
chr1	135147293	135147792	chr1	135110035	135110534	Arl8a|chr1:135110035-135110534	0.228475154467343	.	.
chr1	135147293	135147792	chr1	135171914	135172413	Arl8a|chr1:135171914-135172413	0.310022885023821	.	.
chr1	135147293	135147792	chr1	135474819	135475318	Arl8a|chr1:135474819-135475318	0.234292014487679	.	.
chr1	135147293	135147792	chr1	135475699	135476198	Arl8a|chr1:135475699-135476198	0.293137811283281	.	.
chr1	135248334	135248833	chr1	134909447	134909946	Gm26642|chr1:134909447-134909946	0.24329619219706	.	.
chr1	135248334	135248833	chr1	134987558	134988057	Gm26642|chr1:134987558-134988057	0.273400255034236	.	.
chr1	135248334	135248833	chr1	135183398	135183897	Gm26642|chr1:135183398-135183897	0.228380193372063	.	.
chr1	135248334	135248833	chr1	135369061	135369560	Gm26642|chr1:135369061-135369560	0.328632241671055	.	.
chr1	135283732	135284231	chr1	135110035	135110534	Rnpep|chr1:135110035-135110534	0.251738710076024	.	.
chr1	135313568	135314067	chr1	135057905	135058404	Timm17a|chr1:135057905-135058404	0.294874086660569	.	.
chr1	135313568	135314067	chr1	135342123	135342622	Timm17a|chr1:135342123-135342622	0.357879049729454	.	.
chr1	135374611	135375110	chr1	135452196	135452695	Shisa4|chr1:135452196-135452695	0.229100050131508	.	.
chr1	135374611	135375110	chr1	135475699	135476198	Shisa4|chr1:135475699-135476198	0.239306540737724	.	.
chr1	135585020	135585519	chr1	135585530	135586029	Gm4793|chr1:135585530-135586029	0.551779276344405	.	.
chr1	135687906	135688405	chr1	135510265	135510764	Nav1|chr1:135510265-135510764	0.24153917430845	.	.
chr1	135719413	135719912	chr1	135615900	135616399	Csrp1|chr1:135615900-135616399	0.222250511351043	.	.
chr1	135719413	135719912	chr1	135699225	135699724	Csrp1|chr1:135699225-135699724	0.28045174217024	.	.
chr1	135766118	135766617	chr1	135510265	135510764	Phlda3|chr1:135510265-135510764	0.29738991925138	.	.
chr1	135766118	135766617	chr1	135524066	135524565	Phlda3|chr1:135524066-135524565	0.295607974205953	.	.
chr1	135766118	135766617	chr1	135544695	135545194	Phlda3|chr1:135544695-135545194	0.624287405424094	.	.
chr1	135766118	135766617	chr1	135550893	135551392	Phlda3|chr1:135550893-135551392	0.356792515452111	.	.
chr1	135766118	135766617	chr1	135615145	135615644	Phlda3|chr1:135615145-135615644	0.245040254534828	.	.
chr1	135766118	135766617	chr1	135658989	135659488	Phlda3|chr1:135658989-135659488	0.227700644386049	.	.
chr1	135766118	135766617	chr1	135659542	135660041	Phlda3|chr1:135659542-135660041	0.304483279088341	.	.
chr1	135766118	135766617	chr1	136017772	136018271	Phlda3|chr1:136017772-136018271	0.228515230837973	.	.
chr1	135766118	135766617	chr1	136089713	136090212	Phlda3|chr1:136089713-136090212	0.461089911196635	.	.
chr1	135766118	135766617	chr1	136142432	136142931	Phlda3|chr1:136142432-136142931	0.387010324206756	.	.
chr1	135766118	135766617	chr1	136170040	136170539	Phlda3|chr1:136170040-136170539	0.281040828581884	.	.
chr1	136007806	136008305	chr1	135752912	135753411	Tmem9|chr1:135752912-135753411	0.22291674364783	.	.
chr1	136007806	136008305	chr1	136089713	136090212	Tmem9|chr1:136089713-136090212	0.229524523826855	.	.
chr1	136007806	136008305	chr1	136223709	136224208	Tmem9|chr1:136223709-136224208	0.253783739888011	.	.
chr1	136051392	136051891	chr1	136089713	136090212	Ascl5|chr1:136089713-136090212	0.498617959794719	.	.
chr1	136131078	136131577	chr1	135865550	135866049	Gm15850|chr1:135865550-135866049	0.388806845243643	.	.
chr1	136131078	136131577	chr1	135865550	135866049	Kif21b|chr1:135865550-135866049	0.388806845243643	.	.
chr1	136131078	136131577	chr1	136003717	136004216	Gm15850|chr1:136003717-136004216	0.284939444480489	.	.
chr1	136131078	136131577	chr1	136003717	136004216	Kif21b|chr1:136003717-136004216	0.284939444480489	.	.
chr1	136131078	136131577	chr1	136017772	136018271	Gm15850|chr1:136017772-136018271	0.406222995472855	.	.
chr1	136131078	136131577	chr1	136017772	136018271	Kif21b|chr1:136017772-136018271	0.406222995472855	.	.
chr1	136131078	136131577	chr1	136142432	136142931	Gm15850|chr1:136142432-136142931	0.570768590435112	.	.
chr1	136131078	136131577	chr1	136142432	136142931	Kif21b|chr1:136142432-136142931	0.570768590435112	.	.
chr1	136131078	136131577	chr1	136170040	136170539	Gm15850|chr1:136170040-136170539	0.26305711141132	.	.
chr1	136131078	136131577	chr1	136170040	136170539	Kif21b|chr1:136170040-136170539	0.26305711141132	.	.
chr1	136260729	136261228	chr1	136325874	136326373	Gpr25|chr1:136325874-136326373	0.255989534597481	.	.
chr1	136260729	136261228	chr1	136613430	136613929	Gpr25|chr1:136613430-136613929	0.227801966938224	.	.
chr1	136345389	136345888	chr1	136325874	136326373	Camsap2|chr1:136325874-136326373	0.315850486792407	.	.
chr1	136345389	136345888	chr1	136527075	136527574	Camsap2|chr1:136527075-136527574	0.319463325820736	.	.
chr1	136345905	136346404	chr1	136430035	136430534	Camsap2|chr1:136430035-136430534	0.32108152591037	.	.
chr1	136345905	136346404	chr1	136550851	136551350	Camsap2|chr1:136550851-136551350	0.291868143095449	.	.
chr1	136415292	136415791	chr1	136325874	136326373	9230116N13Rik|chr1:136325874-136326373	0.271229028700884	.	.
chr1	136415292	136415791	chr1	136325874	136326373	9230116N13Rik|chr1:136325874-136326373	0.271229028700885	.	.
chr1	136415292	136415791	chr1	136325874	136326373	Ddx59|chr1:136325874-136326373	0.271229028700884	.	.
chr1	136415292	136415791	chr1	136325874	136326373	Ddx59|chr1:136325874-136326373	0.271229028700885	.	.
chr1	136415292	136415791	chr1	136527075	136527574	9230116N13Rik|chr1:136527075-136527574	0.296455548688315	.	.
chr1	136415292	136415791	chr1	136527075	136527574	Ddx59|chr1:136527075-136527574	0.296455548688315	.	.
chr1	136624093	136624592	chr1	136527075	136527574	Platr23|chr1:136527075-136527574	0.249849584442507	.	.
chr1	136624093	136624592	chr1	136527075	136527574	Zfp281|chr1:136527075-136527574	0.249849584442507	.	.
chr1	136624093	136624592	chr1	136612909	136613408	Platr23|chr1:136612909-136613408	0.236569271487571	.	.
chr1	136624093	136624592	chr1	136612909	136613408	Zfp281|chr1:136612909-136613408	0.236569271487571	.	.
chr1	136624093	136624592	chr1	136952709	136953208	Platr23|chr1:136952709-136953208	0.376453587412307	.	.
chr1	136624093	136624592	chr1	136952709	136953208	Zfp281|chr1:136952709-136953208	0.376453587412307	.	.
chr1	136624613	136625112	chr1	136719225	136719724	Platr23|chr1:136719225-136719724	0.313066319064407	.	.
chr1	136624613	136625112	chr1	136719225	136719724	Zfp281|chr1:136719225-136719724	0.313066319064407	.	.
chr1	136624613	136625112	chr1	136952709	136953208	Platr23|chr1:136952709-136953208	0.2730385340514	.	.
chr1	136624613	136625112	chr1	136952709	136953208	Zfp281|chr1:136952709-136953208	0.2730385340514	.	.
chr1	136625345	136625844	chr1	136550851	136551350	Platr23|chr1:136550851-136551350	0.224043605686257	.	.
chr1	136625345	136625844	chr1	136550851	136551350	Zfp281|chr1:136550851-136551350	0.224043605686257	.	.
chr1	137898255	137898754	chr1	137854971	137855470	Gm4258|chr1:137854971-137855470	0.701554297136697	.	.
chr1	137898255	137898754	chr1	137927843	137928342	Gm4258|chr1:137927843-137928342	0.255844914985985	.	.
chr1	137898255	137898754	chr1	137940433	137940932	Gm4258|chr1:137940433-137940932	0.362148608533099	.	.
chr1	137898255	137898754	chr1	138041434	138041933	Gm4258|chr1:138041434-138041933	0.477666898086877	.	.
chr1	137898255	137898754	chr1	138093153	138093652	Gm4258|chr1:138093153-138093652	0.337399496085508	.	.
chr1	137898255	137898754	chr1	138135901	138136400	Gm4258|chr1:138135901-138136400	0.435794165666064	.	.
chr1	137898255	137898754	chr1	138136448	138136947	Gm4258|chr1:138136448-138136947	0.427374864205657	.	.
chr1	138618987	138619486	chr1	138313190	138313689	Nek7|chr1:138313190-138313689	0.306520188009786	.	.
chr1	138618987	138619486	chr1	138496863	138497362	Nek7|chr1:138496863-138497362	0.229065294242489	.	.
chr1	138618987	138619486	chr1	138506964	138507463	Nek7|chr1:138506964-138507463	0.231030350892527	.	.
chr1	138618987	138619486	chr1	138576703	138577202	Nek7|chr1:138576703-138577202	0.225756003843877	.	.
chr1	138618987	138619486	chr1	138767821	138768320	Nek7|chr1:138767821-138768320	0.331442560773262	.	.
chr1	138619514	138620013	chr1	138313190	138313689	Nek7|chr1:138313190-138313689	0.41689979748148	.	.
chr1	138619514	138620013	chr1	138345359	138345858	Nek7|chr1:138345359-138345858	0.265516964661418	.	.
chr1	138619514	138620013	chr1	138506964	138507463	Nek7|chr1:138506964-138507463	0.410870970163423	.	.
chr1	138619514	138620013	chr1	138767821	138768320	Nek7|chr1:138767821-138768320	0.317556954945158	.	.
chr1	138619514	138620013	chr1	138801880	138802379	Nek7|chr1:138801880-138802379	0.341466532654857	.	.
chr1	138856629	138857128	chr1	138801880	138802379	2310009B15Rik|chr1:138801880-138802379	0.280403528009033	.	.
chr1	138963753	138964252	chr1	138767821	138768320	Dennd1b|chr1:138767821-138768320	0.237007184584245	.	.
chr1	139454477	139454976	chr1	139273029	139273528	Aspm|chr1:139273029-139273528	0.234196999467634	.	.
chr1	143640493	143640992	chr1	143644121	143644620	B3galt2|chr1:143644121-143644620	0.225974495134543	.	.
chr1	143640493	143640992	chr1	143813845	143814344	B3galt2|chr1:143813845-143814344	0.326519071405708	.	.
chr1	143640493	143640992	chr1	143930714	143931213	B3galt2|chr1:143930714-143931213	0.489905196385701	.	.
chr1	143702603	143703102	chr1	143307765	143308264	Cdc73|chr1:143307765-143308264	0.287480729612249	.	.
chr1	143702603	143703102	chr1	143317048	143317547	Cdc73|chr1:143317048-143317547	0.538083337098397	.	.
chr1	143702603	143703102	chr1	143318379	143318878	Cdc73|chr1:143318379-143318878	0.459359717359171	.	.
chr1	143702603	143703102	chr1	143567563	143568062	Cdc73|chr1:143567563-143568062	0.351047116079038	.	.
chr1	143702603	143703102	chr1	143813845	143814344	Cdc73|chr1:143813845-143814344	0.243451150714328	.	.
chr1	143702603	143703102	chr1	143878214	143878713	Cdc73|chr1:143878214-143878713	0.303905682839228	.	.
chr1	143702603	143703102	chr1	143939623	143940122	Cdc73|chr1:143939623-143940122	0.363253845730445	.	.
chr1	143776839	143777338	chr1	143803496	143803995	Gm29170|chr1:143803496-143803995	0.268772341375066	.	.
chr1	143776839	143777338	chr1	143803496	143803995	Ro60|chr1:143803496-143803995	0.268772341375066	.	.
chr1	143776839	143777338	chr1	143803496	143803995	Uchl5|chr1:143803496-143803995	0.268772341375066	.	.
chr1	143776839	143777338	chr1	143813845	143814344	Gm29170|chr1:143813845-143814344	0.259538466834428	.	.
chr1	143776839	143777338	chr1	143813845	143814344	Ro60|chr1:143813845-143814344	0.259538466834428	.	.
chr1	143776839	143777338	chr1	143813845	143814344	Uchl5|chr1:143813845-143814344	0.259538466834428	.	.
chr1	144003472	144003971	chr1	143878214	143878713	Rgs2|chr1:143878214-143878713	0.29521276683929	.	.
chr1	144003472	144003971	chr1	144406592	144407091	Rgs2|chr1:144406592-144407091	0.231080585886158	.	.
chr1	144003472	144003971	chr1	144421850	144422349	Rgs2|chr1:144421850-144422349	0.279973235690062	.	.
chr1	144004041	144004540	chr1	143803496	143803995	Rgs2|chr1:143803496-143803995	0.235930195897218	.	.
chr1	144004041	144004540	chr1	143813845	143814344	Rgs2|chr1:143813845-143814344	0.222171508552593	.	.
chr1	144004041	144004540	chr1	143852945	143853444	Rgs2|chr1:143852945-143853444	0.304549016658049	.	.
chr1	144004041	144004540	chr1	143878214	143878713	Rgs2|chr1:143878214-143878713	0.336007797838011	.	.
chr1	144004041	144004540	chr1	144029649	144030148	Rgs2|chr1:144029649-144030148	0.252966436709015	.	.
chr1	144004041	144004540	chr1	144421850	144422349	Rgs2|chr1:144421850-144422349	0.385529274329768	.	.
chr1	150099643	150100142	chr1	150497581	150498080	Ptgs2|chr1:150497581-150498080	0.241049332238	.	.
chr1	150099643	150100142	chr1	150497581	150498080	Ptgs2os|chr1:150497581-150498080	0.241049332238	.	.
chr1	150392883	150393382	chr1	150255012	150255511	Odr4|chr1:150255012-150255511	0.233710403096712	.	.
chr1	150392883	150393382	chr1	150255012	150255511	Tpr|chr1:150255012-150255511	0.233710403096712	.	.
chr1	150392883	150393382	chr1	150266492	150266991	Odr4|chr1:150266492-150266991	0.29310928530562	.	.
chr1	150392883	150393382	chr1	150266492	150266991	Tpr|chr1:150266492-150266991	0.29310928530562	.	.
chr1	151138226	151138725	chr1	151020985	151021484	C730036E19Rik|chr1:151020985-151021484	0.277319782066115	.	.
chr1	151138226	151138725	chr1	151020985	151021484	C730036E19Rik|chr1:151020985-151021484	0.277319782066116	.	.
chr1	151138226	151138725	chr1	151295328	151295827	C730036E19Rik|chr1:151295328-151295827	0.270328920373169	.	.
chr1	151138226	151138725	chr1	151295838	151296337	C730036E19Rik|chr1:151295838-151296337	0.257602825782819	.	.
chr1	151345057	151345556	chr1	151129941	151130440	Gm10138|chr1:151129941-151130440	0.241591919893494	.	.
chr1	151345057	151345556	chr1	151129941	151130440	Ivns1abp|chr1:151129941-151130440	0.241591919893494	.	.
chr1	151345057	151345556	chr1	151591636	151592135	Gm10138|chr1:151591636-151592135	0.260081583879997	.	.
chr1	151345057	151345556	chr1	151591636	151592135	Ivns1abp|chr1:151591636-151592135	0.260081583879997	.	.
chr1	151428258	151428757	chr1	151078846	151079345	Swt1|chr1:151078846-151079345	0.372002479414945	.	.
chr1	151428258	151428757	chr1	151078846	151079345	Trmt1l|chr1:151078846-151079345	0.372002479414945	.	.
chr1	151428762	151429261	chr1	151087826	151088325	Swt1|chr1:151087826-151088325	0.300933276494301	.	.
chr1	151428762	151429261	chr1	151087826	151088325	Trmt1l|chr1:151087826-151088325	0.300933276494301	.	.
chr1	151428762	151429261	chr1	151591636	151592135	Swt1|chr1:151591636-151592135	0.311125459434299	.	.
chr1	151428762	151429261	chr1	151591636	151592135	Trmt1l|chr1:151591636-151592135	0.311125459434299	.	.
chr1	151499981	151500480	chr1	151138849	151139348	Rnf2|chr1:151138849-151139348	0.372633642562619	.	.
chr1	151499981	151500480	chr1	151591636	151592135	Rnf2|chr1:151591636-151592135	0.653893700681879	.	.
chr1	151499981	151500480	chr1	151592165	151592664	Rnf2|chr1:151592165-151592664	0.488682625544764	.	.
chr1	153549494	153549993	chr1	153565212	153565711	Npl|chr1:153565212-153565711	0.25886099904704	.	.
chr1	153549494	153549993	chr1	153641868	153642367	Npl|chr1:153641868-153642367	0.444634466626767	.	.
chr1	153549494	153549993	chr1	153683332	153683831	Npl|chr1:153683332-153683831	0.274255630516548	.	.
chr1	153549494	153549993	chr1	153776977	153777476	Npl|chr1:153776977-153777476	0.252060178033336	.	.
chr1	153549494	153549993	chr1	153854887	153855386	Npl|chr1:153854887-153855386	0.371861626393384	.	.
chr1	153652792	153653291	chr1	153556864	153557363	Rgs8|chr1:153556864-153557363	0.39131349649121	.	.
chr1	153652792	153653291	chr1	153564592	153565091	Rgs8|chr1:153564592-153565091	0.232474708609896	.	.
chr1	153652792	153653291	chr1	153565212	153565711	Rgs8|chr1:153565212-153565711	0.365475900795586	.	.
chr1	153652792	153653291	chr1	153586730	153587229	Rgs8|chr1:153586730-153587229	0.246668562590577	.	.
chr1	153652792	153653291	chr1	153730627	153731126	Rgs8|chr1:153730627-153731126	0.310848363742713	.	.
chr1	153737285	153737784	chr1	153664891	153665390	C230024C17Rik|chr1:153664891-153665390	0.263184923155786	.	.
chr1	153737285	153737784	chr1	153697556	153698055	C230024C17Rik|chr1:153697556-153698055	0.323317647156538	.	.
chr1	153737285	153737784	chr1	153762708	153763207	C230024C17Rik|chr1:153762708-153763207	0.290701116612325	.	.
chr1	153737796	153738295	chr1	153697556	153698055	C230024C17Rik|chr1:153697556-153698055	0.415226004014913	.	.
chr1	153737796	153738295	chr1	153711178	153711677	C230024C17Rik|chr1:153711178-153711677	0.230873541687451	.	.
chr1	153737796	153738295	chr1	153762708	153763207	C230024C17Rik|chr1:153762708-153763207	0.291734329565951	.	.
chr1	153740057	153740556	chr1	153598738	153599237	Rgs16|chr1:153598738-153599237	0.271597334755502	.	.
chr1	153740057	153740556	chr1	153661210	153661709	Rgs16|chr1:153661210-153661709	0.227061166456833	.	.
chr1	153740057	153740556	chr1	153665399	153665898	Rgs16|chr1:153665399-153665898	0.283932303773274	.	.
chr1	153740057	153740556	chr1	153697556	153698055	Rgs16|chr1:153697556-153698055	0.325739551772662	.	.
chr1	153740057	153740556	chr1	153697556	153698055	Rgs16|chr1:153697556-153698055	0.325739551772663	.	.
chr1	153740057	153740556	chr1	153711178	153711677	Rgs16|chr1:153711178-153711677	0.286416349552272	.	.
chr1	153740057	153740556	chr1	153762708	153763207	Rgs16|chr1:153762708-153763207	0.240134076183385	.	.
chr1	153899574	153900073	chr1	153556864	153557363	Glul|chr1:153556864-153557363	0.324830110568971	.	.
chr1	153899574	153900073	chr1	153556864	153557363	Teddm2|chr1:153556864-153557363	0.324830110568971	.	.
chr1	153899574	153900073	chr1	154214525	154215024	Glul|chr1:154214525-154215024	0.409361367878779	.	.
chr1	153899574	153900073	chr1	154214525	154215024	Teddm2|chr1:154214525-154215024	0.409361367878779	.	.
chr1	153899574	153900073	chr1	154223809	154224308	Glul|chr1:154223809-154224308	0.374023855482219	.	.
chr1	153899574	153900073	chr1	154223809	154224308	Teddm2|chr1:154223809-154224308	0.374023855482219	.	.
chr1	153899574	153900073	chr1	154238864	154239363	Glul|chr1:154238864-154239363	0.247351692870817	.	.
chr1	153899574	153900073	chr1	154238864	154239363	Teddm2|chr1:154238864-154239363	0.247351692870817	.	.
chr1	153900327	153900826	chr1	153559234	153559733	Glul|chr1:153559234-153559733	0.231297696556543	.	.
chr1	153900327	153900826	chr1	153559234	153559733	Teddm2|chr1:153559234-153559733	0.231297696556543	.	.
chr1	153900327	153900826	chr1	153564592	153565091	Glul|chr1:153564592-153565091	0.3627945537288	.	.
chr1	153900327	153900826	chr1	153564592	153565091	Teddm2|chr1:153564592-153565091	0.3627945537288	.	.
chr1	153900327	153900826	chr1	153565212	153565711	Glul|chr1:153565212-153565711	0.293201582974585	.	.
chr1	153900327	153900826	chr1	153565212	153565711	Teddm2|chr1:153565212-153565711	0.293201582974585	.	.
chr1	153900327	153900826	chr1	153565736	153566235	Glul|chr1:153565736-153566235	0.529017233243652	.	.
chr1	153900327	153900826	chr1	153565736	153566235	Teddm2|chr1:153565736-153566235	0.529017233243652	.	.
chr1	153900327	153900826	chr1	153641313	153641812	Glul|chr1:153641313-153641812	0.228316644319729	.	.
chr1	153900327	153900826	chr1	153641313	153641812	Teddm2|chr1:153641313-153641812	0.228316644319729	.	.
chr1	154118577	154119076	chr1	153854887	153855386	A830008E24Rik|chr1:153854887-153855386	0.274486915063451	.	.
chr1	154118577	154119076	chr1	154153503	154154002	A830008E24Rik|chr1:154153503-154154002	0.307316769295501	.	.
chr1	154118577	154119076	chr1	154280722	154281221	A830008E24Rik|chr1:154280722-154281221	0.313639091490701	.	.
chr1	155557936	155558435	chr1	155839694	155840193	Acbd6|chr1:155839694-155840193	0.223412506929034	.	.
chr1	155812620	155813119	chr1	155839694	155840193	Qsox1|chr1:155839694-155840193	0.257852392448763	.	.
chr1	155812620	155813119	chr1	156221667	156222166	Qsox1|chr1:156221667-156222166	0.351884189538561	.	.
chr1	155973668	155974167	chr1	155517010	155517509	Cep350|chr1:155517010-155517509	0.236372538768432	.	.
chr1	155973668	155974167	chr1	155839694	155840193	Cep350|chr1:155839694-155840193	0.299662726707766	.	.
chr1	155973668	155974167	chr1	156040577	156041076	Cep350|chr1:156040577-156041076	0.356344852285178	.	.
chr1	155973668	155974167	chr1	156221667	156222166	Cep350|chr1:156221667-156222166	0.325062171119752	.	.
chr1	156035878	156036377	chr1	155833195	155833694	Tor1aip1|chr1:155833195-155833694	0.392582273839664	.	.
chr1	156035878	156036377	chr1	155833195	155833694	Tor1aip2|chr1:155833195-155833694	0.392582273839664	.	.
chr1	156035878	156036377	chr1	156040577	156041076	Tor1aip1|chr1:156040577-156041076	0.2791089509533	.	.
chr1	156035878	156036377	chr1	156040577	156041076	Tor1aip2|chr1:156040577-156041076	0.2791089509533	.	.
chr1	156035878	156036377	chr1	156440317	156440816	Tor1aip1|chr1:156440317-156440816	0.301402576343484	.	.
chr1	156035878	156036377	chr1	156440317	156440816	Tor1aip2|chr1:156440317-156440816	0.301402576343484	.	.
chr1	156302600	156303099	chr1	156221667	156222166	4930518J20Rik|chr1:156221667-156222166	0.24431701302156	.	.
chr1	156302600	156303099	chr1	156221667	156222166	Tdrd5|chr1:156221667-156222166	0.24431701302156	.	.
chr1	156303125	156303624	chr1	156179815	156180314	4930518J20Rik|chr1:156179815-156180314	0.317800288071425	.	.
chr1	156303125	156303624	chr1	156179815	156180314	Tdrd5|chr1:156179815-156180314	0.317800288071425	.	.
chr1	156303125	156303624	chr1	156221667	156222166	4930518J20Rik|chr1:156221667-156222166	0.263834833268962	.	.
chr1	156303125	156303624	chr1	156221667	156222166	Tdrd5|chr1:156221667-156222166	0.263834833268962	.	.
chr1	156420903	156421402	chr1	156440317	156440816	Axdnd1|chr1:156440317-156440816	0.576113414405716	.	.
chr1	156474061	156474560	chr1	156440317	156440816	Soat1|chr1:156440317-156440816	0.465076516679151	.	.
chr1	156474061	156474560	chr1	156540096	156540595	Soat1|chr1:156540096-156540595	0.509831297737953	.	.
chr1	156558476	156558975	chr1	156540096	156540595	Abl2|chr1:156540096-156540595	0.277370827660239	.	.
chr1	156558476	156558975	chr1	156752278	156752777	Abl2|chr1:156752278-156752777	0.229510688131398	.	.
chr1	156674112	156674611	chr1	156758239	156758738	Tor3a|chr1:156758239-156758738	0.315630821872459	.	.
chr1	156938775	156939274	chr1	156752278	156752777	4930439D14Rik|chr1:156752278-156752777	0.28434482418853	.	.
chr1	156938775	156939274	chr1	156752278	156752777	Ralgps2|chr1:156752278-156752777	0.28434482418853	.	.
chr1	157507116	157507615	chr1	157512958	157513457	Sec16b|chr1:157512958-157513457	0.36368608038867	.	.
chr1	157507116	157507615	chr1	157553000	157553499	Sec16b|chr1:157553000-157553499	0.489610631482539	.	.
chr1	157507116	157507615	chr1	157593074	157593573	Sec16b|chr1:157593074-157593573	0.380809817550113	.	.
chr1	157507116	157507615	chr1	157782010	157782509	Sec16b|chr1:157782010-157782509	0.693461133816857	.	.
chr1	157507116	157507615	chr1	157969610	157970109	Sec16b|chr1:157969610-157970109	0.699057844596005	.	.
chr1	159231910	159232409	chr1	159135252	159135751	Cop1|chr1:159135252-159135751	0.307068156219684	.	.
chr1	159231910	159232409	chr1	159162040	159162539	Cop1|chr1:159162040-159162539	0.293521740996491	.	.
chr1	160194792	160195291	chr1	159833132	159833631	Mrps14|chr1:159833132-159833631	0.242673756437732	.	.
chr1	160194792	160195291	chr1	160079374	160079873	Mrps14|chr1:160079374-160079873	0.239651738840961	.	.
chr1	160195415	160195914	chr1	159767975	159768474	Mrps14|chr1:159767975-159768474	0.463429493696011	.	.
chr1	160195415	160195914	chr1	159822329	159822828	Mrps14|chr1:159822329-159822828	0.23019272616015	.	.
chr1	160195415	160195914	chr1	159833132	159833631	Mrps14|chr1:159833132-159833631	0.238493934883717	.	.
chr1	160195415	160195914	chr1	160184477	160184976	Mrps14|chr1:160184477-160184976	0.279645438842029	.	.
chr1	160212234	160212733	chr1	159840250	159840749	Cacybp|chr1:159840250-159840749	0.265388373518165	.	.
chr1	160212750	160213249	chr1	159840250	159840749	Cacybp|chr1:159840250-159840749	0.421397519734035	.	.
chr1	160212750	160213249	chr1	160079374	160079873	Cacybp|chr1:160079374-160079873	0.245055561081085	.	.
chr1	160791995	160792494	chr1	160534828	160535327	Rabgap1l|chr1:160534828-160535327	0.368077103312615	.	.
chr1	160791995	160792494	chr1	160579562	160580061	Rabgap1l|chr1:160579562-160580061	0.262706623671975	.	.
chr1	160791995	160792494	chr1	160594510	160595009	Rabgap1l|chr1:160594510-160595009	0.311489665826897	.	.
chr1	160791995	160792494	chr1	160862952	160863451	Rabgap1l|chr1:160862952-160863451	0.28116708931758	.	.
chr1	160791995	160792494	chr1	161197522	161198021	Rabgap1l|chr1:161197522-161198021	0.277292709270887	.	.
chr1	160792667	160793166	chr1	160594510	160595009	Rabgap1l|chr1:160594510-160595009	0.366762050548175	.	.
chr1	160792667	160793166	chr1	160934068	160934567	Rabgap1l|chr1:160934068-160934567	0.234478169492954	.	.
chr1	160906055	160906554	chr1	160925129	160925628	Rc3h1|chr1:160925129-160925628	0.441829679480018	.	.
chr1	160906055	160906554	chr1	161197522	161198021	Rc3h1|chr1:161197522-161198021	0.275491137485266	.	.
chr1	160906592	160907091	chr1	161197522	161198021	Rc3h1|chr1:161197522-161198021	0.543223851497207	.	.
chr1	161034286	161034785	chr1	160934068	160934567	Gas5|chr1:160934068-160934567	0.252990507629386	.	.
chr1	161034286	161034785	chr1	160934068	160934567	Zbtb37|chr1:160934068-160934567	0.252990507629386	.	.
chr1	161034286	161034785	chr1	161195428	161195927	Gas5|chr1:161195428-161195927	0.27209643548012	.	.
chr1	161034286	161034785	chr1	161195428	161195927	Zbtb37|chr1:161195428-161195927	0.27209643548012	.	.
chr1	161034286	161034785	chr1	161286641	161287140	Gas5|chr1:161286641-161287140	0.302016881465461	.	.
chr1	161034286	161034785	chr1	161286641	161287140	Zbtb37|chr1:161286641-161287140	0.302016881465461	.	.
chr1	161070536	161071035	chr1	160802162	160802661	Cenpl|chr1:160802162-160802661	0.303381290258619	.	.
chr1	161070536	161071035	chr1	160802162	160802661	Dars2|chr1:160802162-160802661	0.303381290258619	.	.
chr1	161070536	161071035	chr1	160862952	160863451	Cenpl|chr1:160862952-160863451	0.446080691582069	.	.
chr1	161070536	161071035	chr1	160862952	160863451	Dars2|chr1:160862952-160863451	0.446080691582069	.	.
chr1	161070536	161071035	chr1	161025424	161025923	Cenpl|chr1:161025424-161025923	0.342162266722543	.	.
chr1	161070536	161071035	chr1	161025424	161025923	Dars2|chr1:161025424-161025923	0.342162266722543	.	.
chr1	161142436	161142935	chr1	160925129	160925628	Ankrd45|chr1:160925129-160925628	0.443253843726822	.	.
chr1	161142436	161142935	chr1	161197522	161198021	Ankrd45|chr1:161197522-161198021	0.262809522913864	.	.
chr1	161143255	161143754	chr1	160766094	160766593	Ankrd45|chr1:160766094-160766593	0.226234223915969	.	.
chr1	161250941	161251440	chr1	161195428	161195927	Prdx6|chr1:161195428-161195927	0.251136577500536	.	.
chr1	161968972	161969471	chr1	161736817	161737316	Gm38304|chr1:161736817-161737316	0.249155242229087	.	.
chr1	161968972	161969471	chr1	161736817	161737316	Pigc|chr1:161736817-161737316	0.249155242229087	.	.
chr1	162548386	162548885	chr1	162665061	162665560	Eef1aknmt|chr1:162665061-162665560	0.267515382464726	.	.
chr1	162739851	162740350	chr1	162586711	162587210	Prrc2c|chr1:162586711-162587210	0.342245895299098	.	.
chr1	162739851	162740350	chr1	162590570	162591069	Prrc2c|chr1:162590570-162591069	0.369197347118111	.	.
chr1	163403421	163403920	chr1	163070445	163070944	Gorab|chr1:163070445-163070944	0.242774686515187	.	.
chr1	163779331	163779830	chr1	163844954	163845453	Kifap3|chr1:163844954-163845453	0.265205105972252	.	.
chr1	163779331	163779830	chr1	163855403	163855902	Kifap3|chr1:163855403-163855902	0.466937821535387	.	.
chr1	163779331	163779830	chr1	163855910	163856409	Kifap3|chr1:163855910-163856409	0.305362898738878	.	.
chr1	163779331	163779830	chr1	163944953	163945452	Kifap3|chr1:163944953-163945452	0.434648150040314	.	.
chr1	163779331	163779830	chr1	164184474	164184973	Kifap3|chr1:164184474-164184973	0.237929190018944	.	.
chr1	163929752	163930251	chr1	163944953	163945452	Scyl3|chr1:163944953-163945452	0.245781130240854	.	.
chr1	163994642	163995141	chr1	164138556	164139055	BC055324|chr1:164138556-164139055	0.251688233893646	.	.
chr1	163994642	163995141	chr1	164138556	164139055	Mettl18|chr1:164138556-164139055	0.251688233893646	.	.
chr1	163994642	163995141	chr1	164230969	164231468	BC055324|chr1:164230969-164231468	0.348170655940956	.	.
chr1	163994642	163995141	chr1	164230969	164231468	Mettl18|chr1:164230969-164231468	0.348170655940956	.	.
chr1	164275346	164275845	chr1	164217833	164218332	Ccdc181|chr1:164217833-164218332	0.314192559338005	.	.
chr1	164275346	164275845	chr1	164366670	164367169	Ccdc181|chr1:164366670-164367169	0.244143126587907	.	.
chr1	164307370	164307869	chr1	164395586	164396085	Blzf1|chr1:164395586-164396085	0.245681378541435	.	.
chr1	164457803	164458302	chr1	164184474	164184973	Atp1b1|chr1:164184474-164184973	0.34522762885555	.	.
chr1	164457803	164458302	chr1	164316485	164316984	Atp1b1|chr1:164316485-164316984	0.317477028607751	.	.
chr1	164457803	164458302	chr1	164395042	164395541	Atp1b1|chr1:164395042-164395541	0.364931550194181	.	.
chr1	164457803	164458302	chr1	164474792	164475291	Atp1b1|chr1:164474792-164475291	0.242814446241578	.	.
chr1	165460313	165460812	chr1	165281633	165282132	Dcaf6|chr1:165281633-165282132	0.329609999363668	.	.
chr1	165460313	165460812	chr1	165281633	165282132	Mpc2|chr1:165281633-165282132	0.329609999363668	.	.
chr1	165460313	165460812	chr1	165641351	165641850	Dcaf6|chr1:165641351-165641850	0.277638126483667	.	.
chr1	165460313	165460812	chr1	165641351	165641850	Mpc2|chr1:165641351-165641850	0.277638126483667	.	.
chr1	165460313	165460812	chr1	165642102	165642601	Dcaf6|chr1:165642102-165642601	0.391002571029491	.	.
chr1	165460313	165460812	chr1	165642102	165642601	Mpc2|chr1:165642102-165642601	0.391002571029491	.	.
chr1	165460313	165460812	chr1	165643008	165643507	Dcaf6|chr1:165643008-165643507	0.332390584859269	.	.
chr1	165460313	165460812	chr1	165643008	165643507	Mpc2|chr1:165643008-165643507	0.332390584859269	.	.
chr1	165460313	165460812	chr1	165662721	165663220	Dcaf6|chr1:165662721-165663220	0.345459656826153	.	.
chr1	165460313	165460812	chr1	165662721	165663220	Mpc2|chr1:165662721-165663220	0.345459656826153	.	.
chr1	165460922	165461421	chr1	165281633	165282132	Dcaf6|chr1:165281633-165282132	0.505560459194592	.	.
chr1	165460922	165461421	chr1	165281633	165282132	Mpc2|chr1:165281633-165282132	0.505560459194592	.	.
chr1	165460922	165461421	chr1	165440378	165440877	Dcaf6|chr1:165440378-165440877	0.223210080845487	.	.
chr1	165460922	165461421	chr1	165440378	165440877	Mpc2|chr1:165440378-165440877	0.223210080845487	.	.
chr1	165460922	165461421	chr1	165642102	165642601	Dcaf6|chr1:165642102-165642601	0.324912562448279	.	.
chr1	165460922	165461421	chr1	165642102	165642601	Mpc2|chr1:165642102-165642601	0.324912562448279	.	.
chr1	165460922	165461421	chr1	165643008	165643507	Dcaf6|chr1:165643008-165643507	0.243660900668777	.	.
chr1	165460922	165461421	chr1	165643008	165643507	Mpc2|chr1:165643008-165643507	0.243660900668777	.	.
chr1	165460922	165461421	chr1	165662721	165663220	Dcaf6|chr1:165662721-165663220	0.368443973876251	.	.
chr1	165460922	165461421	chr1	165662721	165663220	Mpc2|chr1:165662721-165663220	0.368443973876251	.	.
chr1	165634316	165634815	chr1	165583511	165584010	Mpzl1|chr1:165583511-165584010	0.356075130957818	.	.
chr1	165634316	165634815	chr1	165595150	165595649	Mpzl1|chr1:165595150-165595649	0.502987748870051	.	.
chr1	165634316	165634815	chr1	165642102	165642601	Mpzl1|chr1:165642102-165642601	0.311899129845005	.	.
chr1	165634316	165634815	chr1	165818487	165818986	Mpzl1|chr1:165818487-165818986	0.225215167319151	.	.
chr1	165634316	165634815	chr1	165840838	165841337	Mpzl1|chr1:165840838-165841337	0.237654874308464	.	.
chr1	165763500	165763999	chr1	165539385	165539884	Creg1|chr1:165539385-165539884	0.397309300242601	.	.
chr1	165763500	165763999	chr1	165642102	165642601	Creg1|chr1:165642102-165642601	0.289285396091919	.	.
chr1	165763500	165763999	chr1	165643008	165643507	Creg1|chr1:165643008-165643507	0.273542953862352	.	.
chr1	165763500	165763999	chr1	165648711	165649210	Creg1|chr1:165648711-165649210	0.280653140847905	.	.
chr1	165763500	165763999	chr1	165833183	165833682	Creg1|chr1:165833183-165833682	0.285819408183218	.	.
chr1	165780459	165780958	chr1	165663268	165663767	Gm16565|chr1:165663268-165663767	0.248991799036698	.	.
chr1	165780459	165780958	chr1	165775339	165775838	Gm16565|chr1:165775339-165775838	0.267703601395718	.	.
chr1	165780459	165780958	chr1	165833183	165833682	Gm16565|chr1:165833183-165833682	0.365593061330153	.	.
chr1	165780459	165780958	chr1	165993190	165993689	Gm16565|chr1:165993190-165993689	0.266765431329771	.	.
chr1	165780459	165780958	chr1	165993691	165994190	Gm16565|chr1:165993691-165994190	0.320771886226077	.	.
chr1	165780459	165780958	chr1	166118161	166118660	Gm16565|chr1:166118161-166118660	0.346450859570267	.	.
chr1	166002418	166002917	chr1	166192340	166192839	Gm26665|chr1:166192340-166192839	0.230276091577439	.	.
chr1	166002418	166002917	chr1	166192340	166192839	Pou2f1|chr1:166192340-166192839	0.230276091577439	.	.
chr1	166003176	166003675	chr1	165818487	165818986	Gm26665|chr1:165818487-165818986	0.246339327197055	.	.
chr1	166003176	166003675	chr1	165818487	165818986	Pou2f1|chr1:165818487-165818986	0.246339327197055	.	.
chr1	166003176	166003675	chr1	166048366	166048865	Gm26665|chr1:166048366-166048865	0.305651828177664	.	.
chr1	166003176	166003675	chr1	166048366	166048865	Pou2f1|chr1:166048366-166048865	0.305651828177664	.	.
chr1	166003176	166003675	chr1	166209298	166209797	Gm26665|chr1:166209298-166209797	0.235014812691568	.	.
chr1	166003176	166003675	chr1	166209298	166209797	Pou2f1|chr1:166209298-166209797	0.235014812691568	.	.
chr1	166253817	166254316	chr1	166153330	166153829	Ildr2|chr1:166153330-166153829	0.312701463361356	.	.
chr1	166253817	166254316	chr1	166209298	166209797	Ildr2|chr1:166209298-166209797	0.328162716012107	.	.
chr1	166253817	166254316	chr1	166344303	166344802	Ildr2|chr1:166344303-166344802	0.225199611558757	.	.
chr1	166308696	166309195	chr1	166428926	166429425	5330438I03Rik|chr1:166428926-166429425	0.363276097291769	.	.
chr1	166308696	166309195	chr1	166444313	166444812	5330438I03Rik|chr1:166444313-166444812	0.29114903303869	.	.
chr1	166309200	166309699	chr1	166428926	166429425	5330438I03Rik|chr1:166428926-166429425	0.255981545808373	.	.
chr1	166309200	166309699	chr1	166444313	166444812	5330438I03Rik|chr1:166444313-166444812	0.314212174044676	.	.
chr1	166379002	166379501	chr1	166192340	166192839	Tada1|chr1:166192340-166192839	0.279462947570887	.	.
chr1	166379002	166379501	chr1	166209298	166209797	Tada1|chr1:166209298-166209797	0.261592588274874	.	.
chr1	166379002	166379501	chr1	166360121	166360620	Tada1|chr1:166360121-166360620	0.261863135285229	.	.
chr1	166379863	166380362	chr1	166048366	166048865	Gm15853|chr1:166048366-166048865	0.292083498256558	.	.
chr1	166379863	166380362	chr1	166344303	166344802	Gm15853|chr1:166344303-166344802	0.243569273595839	.	.
chr1	166409578	166410077	chr1	166244127	166244626	Pogk|chr1:166244127-166244626	0.405358060949443	.	.
chr1	166409578	166410077	chr1	166343030	166343529	Pogk|chr1:166343030-166343529	0.371769924681181	.	.
chr1	167284924	167285423	chr1	167339910	167340409	Gm2453|chr1:167339910-167340409	0.240155182826958	.	.
chr1	167284924	167285423	chr1	167339910	167340409	Uck2|chr1:167339910-167340409	0.240155182826958	.	.
chr1	167284924	167285423	chr1	167624243	167624742	Gm2453|chr1:167624243-167624742	0.469638652123286	.	.
chr1	167284924	167285423	chr1	167624243	167624742	Uck2|chr1:167624243-167624742	0.469638652123286	.	.
chr1	167284924	167285423	chr1	167638901	167639400	Gm2453|chr1:167638901-167639400	0.238843129192588	.	.
chr1	167284924	167285423	chr1	167638901	167639400	Uck2|chr1:167638901-167639400	0.238843129192588	.	.
chr1	167284924	167285423	chr1	167644841	167645340	Gm2453|chr1:167644841-167645340	0.232342124627224	.	.
chr1	167284924	167285423	chr1	167644841	167645340	Uck2|chr1:167644841-167645340	0.232342124627224	.	.
chr1	167308418	167308917	chr1	167660629	167661128	Tmco1|chr1:167660629-167661128	0.249907408997211	.	.
chr1	167349707	167350206	chr1	167339910	167340409	Aldh9a1|chr1:167339910-167340409	0.374688621982899	.	.
chr1	167393072	167393571	chr1	167339910	167340409	Mgst3|chr1:167339910-167340409	0.283461235888247	.	.
chr1	167393072	167393571	chr1	167499069	167499568	Mgst3|chr1:167499069-167499568	0.498013875571507	.	.
chr1	167393072	167393571	chr1	167636947	167637446	Mgst3|chr1:167636947-167637446	0.329860539456667	.	.
chr1	167393072	167393571	chr1	167667406	167667905	Mgst3|chr1:167667406-167667905	0.283375235889261	.	.
chr1	167393588	167394087	chr1	167369851	167370350	Mgst3|chr1:167369851-167370350	0.272224535058315	.	.
chr1	167393588	167394087	chr1	167414784	167415283	Mgst3|chr1:167414784-167415283	0.397618801783979	.	.
chr1	167393588	167394087	chr1	167499069	167499568	Mgst3|chr1:167499069-167499568	0.293279579013615	.	.
chr1	167393588	167394087	chr1	167608411	167608910	Mgst3|chr1:167608411-167608910	0.236686107893349	.	.
chr1	167393588	167394087	chr1	167636947	167637446	Mgst3|chr1:167636947-167637446	0.267379409129449	.	.
chr1	167393588	167394087	chr1	167660629	167661128	Mgst3|chr1:167660629-167661128	0.250212568156679	.	.
chr1	167393588	167394087	chr1	167667406	167667905	Mgst3|chr1:167667406-167667905	0.369831023923265	.	.
chr1	167393588	167394087	chr1	167676316	167676815	Mgst3|chr1:167676316-167676815	0.316546752506671	.	.
chr1	167394156	167394655	chr1	167339910	167340409	Mgst3|chr1:167339910-167340409	0.294581394559968	.	.
chr1	167394156	167394655	chr1	167414784	167415283	Mgst3|chr1:167414784-167415283	0.372955305433291	.	.
chr1	167394156	167394655	chr1	167499069	167499568	Mgst3|chr1:167499069-167499568	0.413171772812264	.	.
chr1	167394156	167394655	chr1	167636947	167637446	Mgst3|chr1:167636947-167637446	0.289440958981915	.	.
chr1	167394156	167394655	chr1	167638901	167639400	Mgst3|chr1:167638901-167639400	0.25313739675458	.	.
chr1	167394156	167394655	chr1	167644841	167645340	Mgst3|chr1:167644841-167645340	0.242377410715723	.	.
chr1	167394156	167394655	chr1	167660629	167661128	Mgst3|chr1:167660629-167661128	0.445114843717542	.	.
chr1	167394156	167394655	chr1	167676316	167676815	Mgst3|chr1:167676316-167676815	0.403569537638087	.	.
chr1	167598393	167598892	chr1	167340477	167340976	Rxrg|chr1:167340477-167340976	0.26511433075488	.	.
chr1	167598393	167598892	chr1	167369851	167370350	Rxrg|chr1:167369851-167370350	0.28408763429613	.	.
chr1	167598393	167598892	chr1	167608411	167608910	Rxrg|chr1:167608411-167608910	0.271601294714401	.	.
chr1	167598393	167598892	chr1	167624243	167624742	Rxrg|chr1:167624243-167624742	0.288833016593526	.	.
chr1	168432123	168432622	chr1	168265489	168265988	Pbx1|chr1:168265489-168265988	0.255974602613873	.	.
chr1	168432123	168432622	chr1	168349992	168350491	Pbx1|chr1:168349992-168350491	0.256546760867335	.	.
chr1	168432123	168432622	chr1	168476564	168477063	Pbx1|chr1:168476564-168477063	0.241256208210481	.	.
chr1	168432123	168432622	chr1	168699097	168699596	Pbx1|chr1:168699097-168699596	0.25371143643611	.	.
chr1	169347691	169348190	chr1	169027623	169028122	Gm37839|chr1:169027623-169028122	0.245861661647773	.	.
chr1	169531254	169531753	chr1	169271670	169272169	Nuf2|chr1:169271670-169272169	0.222140268419967	.	.
chr1	169531254	169531753	chr1	169459343	169459842	Nuf2|chr1:169459343-169459842	0.265524878298525	.	.
chr1	169531254	169531753	chr1	169495843	169496342	Nuf2|chr1:169495843-169496342	0.289659719603033	.	.
chr1	169747461	169747960	chr1	169273808	169274307	Rgs4|chr1:169273808-169274307	0.358901966710103	.	.
chr1	169747461	169747960	chr1	169659808	169660307	Rgs4|chr1:169659808-169660307	0.243183008666467	.	.
chr1	169969082	169969581	chr1	169816496	169816995	3110045C21Rik|chr1:169816496-169816995	0.283746614176037	.	.
chr1	169969082	169969581	chr1	169816496	169816995	3110045C21Rik|chr1:169816496-169816995	0.283746614176038	.	.
chr1	169969082	169969581	chr1	169816496	169816995	Hsd17b7|chr1:169816496-169816995	0.283746614176037	.	.
chr1	169969082	169969581	chr1	169816496	169816995	Hsd17b7|chr1:169816496-169816995	0.283746614176038	.	.
chr1	169969082	169969581	chr1	169817032	169817531	3110045C21Rik|chr1:169817032-169817531	0.491721005374605	.	.
chr1	169969082	169969581	chr1	169817032	169817531	Hsd17b7|chr1:169817032-169817531	0.491721005374605	.	.
chr1	169969082	169969581	chr1	169905275	169905774	3110045C21Rik|chr1:169905275-169905774	0.326679986972861	.	.
chr1	169969082	169969581	chr1	169905275	169905774	Hsd17b7|chr1:169905275-169905774	0.326679986972861	.	.
chr1	169969082	169969581	chr1	169908650	169909149	3110045C21Rik|chr1:169908650-169909149	0.238739629500906	.	.
chr1	169969082	169969581	chr1	169908650	169909149	Hsd17b7|chr1:169908650-169909149	0.238739629500906	.	.
chr1	170174840	170175339	chr1	169816496	169816995	Gm37748|chr1:169816496-169816995	0.221926689024764	.	.
chr1	170174840	170175339	chr1	169816496	169816995	Uap1|chr1:169816496-169816995	0.221926689024764	.	.
chr1	170174840	170175339	chr1	169817032	169817531	Gm37748|chr1:169817032-169817531	0.263469655175277	.	.
chr1	170174840	170175339	chr1	169817032	169817531	Uap1|chr1:169817032-169817531	0.263469655175277	.	.
chr1	170174840	170175339	chr1	169828860	169829359	Gm37748|chr1:169828860-169829359	0.260918279250474	.	.
chr1	170174840	170175339	chr1	169828860	169829359	Uap1|chr1:169828860-169829359	0.260918279250474	.	.
chr1	170174840	170175339	chr1	170401609	170402108	Gm37748|chr1:170401609-170402108	0.251700936185546	.	.
chr1	170174840	170175339	chr1	170401609	170402108	Uap1|chr1:170401609-170402108	0.251700936185546	.	.
chr1	170215136	170215635	chr1	169860841	169861340	4930500M09Rik|chr1:169860841-169861340	0.256742952449264	.	.
chr1	170215136	170215635	chr1	169860841	169861340	Uhmk1|chr1:169860841-169861340	0.256742952449264	.	.
chr1	170215136	170215635	chr1	169882921	169883420	4930500M09Rik|chr1:169882921-169883420	0.278862573824381	.	.
chr1	170215136	170215635	chr1	169882921	169883420	Uhmk1|chr1:169882921-169883420	0.278862573824381	.	.
chr1	170215136	170215635	chr1	169905275	169905774	4930500M09Rik|chr1:169905275-169905774	0.493037440001812	.	.
chr1	170215136	170215635	chr1	169905275	169905774	Uhmk1|chr1:169905275-169905774	0.493037440001812	.	.
chr1	170215136	170215635	chr1	170255487	170255986	4930500M09Rik|chr1:170255487-170255986	0.56454302187953	.	.
chr1	170215136	170215635	chr1	170255487	170255986	Uhmk1|chr1:170255487-170255986	0.56454302187953	.	.
chr1	170589545	170590044	chr1	170255487	170255986	Nos1ap|chr1:170255487-170255986	0.258055132194514	.	.
chr1	170589545	170590044	chr1	170544529	170545028	Nos1ap|chr1:170544529-170545028	0.428340249744678	.	.
chr1	170589545	170590044	chr1	170632341	170632840	Nos1ap|chr1:170632341-170632840	0.244536327910197	.	.
chr1	170589545	170590044	chr1	170901528	170902027	Nos1ap|chr1:170901528-170902027	0.233884188961761	.	.
chr1	170644224	170644723	chr1	170255487	170255986	Olfml2b|chr1:170255487-170255986	0.385880496453283	.	.
chr1	170644224	170644723	chr1	170544529	170545028	Olfml2b|chr1:170544529-170545028	0.264139387363936	.	.
chr1	170644224	170644723	chr1	170901528	170902027	Olfml2b|chr1:170901528-170902027	0.274207702894605	.	.
chr1	170644224	170644723	chr1	170907734	170908233	Olfml2b|chr1:170907734-170908233	0.332976171241148	.	.
chr1	170867571	170868070	chr1	171036880	171037379	Atf6|chr1:171036880-171037379	0.312146571699525	.	.
chr1	170867571	170868070	chr1	171036880	171037379	Gm9929|chr1:171036880-171037379	0.312146571699525	.	.
chr1	170867571	170868070	chr1	171101659	171102158	Atf6|chr1:171101659-171102158	0.222592031044099	.	.
chr1	170867571	170868070	chr1	171101659	171102158	Gm9929|chr1:171101659-171102158	0.222592031044099	.	.
chr1	170867571	170868070	chr1	171187063	171187562	Atf6|chr1:171187063-171187562	0.304868966342039	.	.
chr1	170867571	170868070	chr1	171187063	171187562	Gm9929|chr1:171187063-171187562	0.304868966342039	.	.
chr1	170867571	170868070	chr1	171206342	171206841	Atf6|chr1:171206342-171206841	0.290855959972475	.	.
chr1	170867571	170868070	chr1	171206342	171206841	Gm9929|chr1:171206342-171206841	0.290855959972475	.	.
chr1	170867571	170868070	chr1	171247027	171247526	Atf6|chr1:171247027-171247526	0.281418205280316	.	.
chr1	170867571	170868070	chr1	171247027	171247526	Gm9929|chr1:171247027-171247526	0.281418205280316	.	.
chr1	170868410	170868909	chr1	170793504	170794003	Atf6|chr1:170793504-170794003	0.256435269314992	.	.
chr1	170868410	170868909	chr1	170793504	170794003	Gm9929|chr1:170793504-170794003	0.256435269314992	.	.
chr1	170868410	170868909	chr1	170901528	170902027	Atf6|chr1:170901528-170902027	0.232561725929676	.	.
chr1	170868410	170868909	chr1	170901528	170902027	Gm9929|chr1:170901528-170902027	0.232561725929676	.	.
chr1	170868410	170868909	chr1	170908240	170908739	Atf6|chr1:170908240-170908739	0.278316565974776	.	.
chr1	170868410	170868909	chr1	170908240	170908739	Gm9929|chr1:170908240-170908739	0.278316565974776	.	.
chr1	170868410	170868909	chr1	170996679	170997178	Atf6|chr1:170996679-170997178	0.238419749439107	.	.
[truncated: 41,044 more rows]
