# Supplementary material for: Single-cell analysis of chromatin accessibility in the adult mouse brain
Source: Nature. 2023 Dec 13;624(7991):378–89. doi: 10.1038/s41586-023-06824-9 (PMC10719105; doi:10.1038/s41586-023-06824-9)
Supplement: Supplementary file 3 — Supplementary Tables 1–25 and their legends. [file 41586_2023_6824_MOESM3_ESM.zip › 2023-03-05453B-s3/SI Tables/SI Table 13 Summary of all the gene-cCRE correlations/sa2subclass.IPN_Otp_Crisp1_Gaba.pdc.bedpe]

chr1	3671529	3672028	chr1	3449842	3450341	Xkr4|chr1:3449842-3450341	0.374583278090124	.	.
chr1	3672048	3672547	chr1	3285506	3286005	Xkr4|chr1:3285506-3286005	0.47743441534245	.	.
chr1	3672048	3672547	chr1	3398961	3399460	Xkr4|chr1:3398961-3399460	0.362222166593685	.	.
chr1	4857480	4857979	chr1	5018611	5019110	Tcea1|chr1:5018611-5019110	0.313986455265322	.	.
chr1	4857480	4857979	chr1	5103120	5103619	Tcea1|chr1:5103120-5103619	0.586050569256332	.	.
chr1	4857480	4857979	chr1	5165122	5165621	Tcea1|chr1:5165122-5165621	0.664917893552166	.	.
chr1	4857480	4857979	chr1	5170387	5170886	Tcea1|chr1:5170387-5170886	0.330853092440312	.	.
chr1	4857480	4857979	chr1	5208080	5208579	Tcea1|chr1:5208080-5208579	0.451496562421391	.	.
chr1	4970513	4971012	chr1	4915202	4915701	Gm16041|chr1:4915202-4915701	0.481912825943092	.	.
chr1	4970513	4971012	chr1	5082818	5083317	Gm16041|chr1:5082818-5083317	0.362177090538301	.	.
chr1	6214386	6214885	chr1	5915307	5915806	4732440D04Rik|chr1:5915307-5915806	0.472082892575028	.	.
chr1	6214386	6214885	chr1	6255979	6256478	4732440D04Rik|chr1:6255979-6256478	0.383709234579783	.	.
chr1	6214899	6215398	chr1	5915307	5915806	4732440D04Rik|chr1:5915307-5915806	0.640640621817839	.	.
chr1	6214899	6215398	chr1	6255979	6256478	4732440D04Rik|chr1:6255979-6256478	0.480780336476061	.	.
chr1	7397837	7398336	chr1	7308909	7309408	Gm26901|chr1:7308909-7309408	0.307837406509486	.	.
chr1	7397837	7398336	chr1	7429964	7430463	Gm26901|chr1:7429964-7430463	0.651799912660551	.	.
chr1	7397837	7398336	chr1	7614617	7615116	Gm26901|chr1:7614617-7615116	0.467800430362212	.	.
chr1	9298975	9299474	chr1	9008029	9008528	Sntg1|chr1:9008029-9008528	0.432493235710111	.	.
chr1	9298975	9299474	chr1	9160276	9160775	Sntg1|chr1:9160276-9160775	0.411267094078888	.	.
chr1	9298975	9299474	chr1	9204787	9205286	Sntg1|chr1:9204787-9205286	0.321188493193332	.	.
chr1	9299496	9299995	chr1	9008029	9008528	Sntg1|chr1:9008029-9008528	0.515573522966351	.	.
chr1	9299496	9299995	chr1	9160276	9160775	Sntg1|chr1:9160276-9160775	0.332702765894032	.	.
chr1	9299496	9299995	chr1	9334989	9335488	Sntg1|chr1:9334989-9335488	0.412134224889198	.	.
chr1	9545042	9545541	chr1	9848033	9848532	Rrs1|chr1:9848033-9848532	0.402693806329968	.	.
chr1	9545042	9545541	chr1	9848581	9849080	Rrs1|chr1:9848581-9849080	0.399172362578214	.	.
chr1	9700259	9700758	chr1	9541113	9541612	Mybl1|chr1:9541113-9541612	0.365603268004607	.	.
chr1	9700259	9700758	chr1	9541113	9541612	Mybl1|chr1:9541113-9541612	0.365603268004608	.	.
chr1	9700259	9700758	chr1	9772700	9773199	Mybl1|chr1:9772700-9773199	0.327800914569908	.	.
chr1	9700259	9700758	chr1	9848581	9849080	Mybl1|chr1:9848581-9849080	0.475473724809676	.	.
chr1	9943920	9944419	chr1	10039501	10040000	Snhg6|chr1:10039501-10040000	0.501639331384714	.	.
chr1	9943920	9944419	chr1	9848581	9849080	Snhg6|chr1:9848581-9849080	0.611848656484049	.	.
chr1	10008928	10009427	chr1	10039501	10040000	Ppp1r42|chr1:10039501-10040000	0.511695701765015	.	.
chr1	10037697	10038196	chr1	10003711	10004210	Cops5|chr1:10003711-10004210	0.381019723862423	.	.
chr1	10037697	10038196	chr1	10003711	10004210	Cspp1|chr1:10003711-10004210	0.381019723862423	.	.
chr1	10037697	10038196	chr1	9772700	9773199	Cops5|chr1:9772700-9773199	0.365313383514061	.	.
chr1	10037697	10038196	chr1	9772700	9773199	Cspp1|chr1:9772700-9773199	0.365313383514061	.	.
chr1	10232855	10233354	chr1	9848581	9849080	Arfgef1|chr1:9848581-9849080	0.333385314411399	.	.
chr1	10232855	10233354	chr1	9854107	9854606	Arfgef1|chr1:9854107-9854606	0.334317906619281	.	.
chr1	10719713	10720212	chr1	10835602	10836101	Cpa6|chr1:10835602-10836101	0.334649328858972	.	.
chr1	10720532	10721031	chr1	10504589	10505088	Cpa6|chr1:10504589-10505088	0.537056906007403	.	.
chr1	10720532	10721031	chr1	10835602	10836101	Cpa6|chr1:10835602-10836101	0.495320847637356	.	.
chr1	10720532	10721031	chr1	10898752	10899251	Cpa6|chr1:10898752-10899251	0.429487674704454	.	.
chr1	10720532	10721031	chr1	10899258	10899757	Cpa6|chr1:10899258-10899757	0.321661248829756	.	.
chr1	11413910	11414409	chr1	11347165	11347664	A830018L16Rik|chr1:11347165-11347664	0.415664278665285	.	.
chr1	12991973	12992472	chr1	12718098	12718597	Slco5a1|chr1:12718098-12718597	0.360781483608072	.	.
chr1	12991973	12992472	chr1	12864005	12864504	Slco5a1|chr1:12864005-12864504	0.465068854112126	.	.
chr1	12991973	12992472	chr1	13011229	13011728	Slco5a1|chr1:13011229-13011728	0.500346778496363	.	.
chr1	12991973	12992472	chr1	13023161	13023660	Slco5a1|chr1:13023161-13023660	0.579313156077833	.	.
chr1	12991973	12992472	chr1	13024158	13024657	Slco5a1|chr1:13024158-13024657	0.452462510620504	.	.
chr1	12991973	12992472	chr1	13145170	13145669	Slco5a1|chr1:13145170-13145669	0.459646733677617	.	.
chr1	12991973	12992472	chr1	13183294	13183793	Slco5a1|chr1:13183294-13183793	0.366494757193196	.	.
chr1	12992497	12992996	chr1	12718098	12718597	Slco5a1|chr1:12718098-12718597	0.418961674208021	.	.
chr1	12992497	12992996	chr1	12864005	12864504	Slco5a1|chr1:12864005-12864504	0.310298538072524	.	.
chr1	12992497	12992996	chr1	13024158	13024657	Slco5a1|chr1:13024158-13024657	0.580572360422985	.	.
chr1	12992497	12992996	chr1	13145170	13145669	Slco5a1|chr1:13145170-13145669	0.317258365304464	.	.
chr1	12992497	12992996	chr1	13183294	13183793	Slco5a1|chr1:13183294-13183793	0.339147406378888	.	.
chr1	13372876	13373375	chr1	13188362	13188861	Ncoa2|chr1:13188362-13188861	0.470937179610462	.	.
chr1	13372876	13373375	chr1	13257483	13257982	Ncoa2|chr1:13257483-13257982	0.380477206398637	.	.
chr1	13372876	13373375	chr1	13372290	13372789	Ncoa2|chr1:13372290-13372789	0.613943495213131	.	.
chr1	13373516	13374015	chr1	13188362	13188861	Ncoa2|chr1:13188362-13188861	0.363340980451439	.	.
chr1	13373516	13374015	chr1	13352616	13353115	Ncoa2|chr1:13352616-13353115	0.639233396566809	.	.
chr1	13374356	13374855	chr1	13366529	13367028	Ncoa2|chr1:13366529-13367028	0.466386773091549	.	.
chr1	13659706	13660205	chr1	13366529	13367028	Lactb2|chr1:13366529-13367028	0.438953377365834	.	.
chr1	13659706	13660205	chr1	13870553	13871052	Lactb2|chr1:13870553-13871052	0.316889169663894	.	.
chr1	14309549	14310048	chr1	14456772	14457271	Eya1|chr1:14456772-14457271	0.430810219338472	.	.
chr1	14755218	14755717	chr1	14846923	14847422	Msc|chr1:14846923-14847422	0.486479154396919	.	.
chr1	14755218	14755717	chr1	14847466	14847965	Msc|chr1:14847466-14847965	0.307656969724819	.	.
chr1	14755218	14755717	chr1	15172083	15172582	Msc|chr1:15172083-15172582	0.368823457632912	.	.
chr1	14756079	14756578	chr1	14828010	14828509	Msc|chr1:14828010-14828509	0.505575212436641	.	.
chr1	14756079	14756578	chr1	15007624	15008123	Msc|chr1:15007624-15008123	0.497830073293715	.	.
chr1	14756079	14756578	chr1	15041036	15041535	Msc|chr1:15041036-15041535	0.639921596187552	.	.
chr1	15286608	15287107	chr1	15358408	15358907	Kcnb2|chr1:15358408-15358907	0.488731907704954	.	.
chr1	15286608	15287107	chr1	15663773	15664272	Kcnb2|chr1:15663773-15664272	0.484735190430112	.	.
chr1	15805340	15805839	chr1	16221014	16221513	Terf1|chr1:16221014-16221513	0.352226769562711	.	.
chr1	16104453	16104952	chr1	16433354	16433853	Rpl7|chr1:16433354-16433853	0.784617366104749	.	.
chr1	16104999	16105498	chr1	16127735	16128234	Rdh10|chr1:16127735-16128234	0.307650523170416	.	.
chr1	16104999	16105498	chr1	16127735	16128234	Rpl7|chr1:16127735-16128234	0.307650523170416	.	.
chr1	16104999	16105498	chr1	16237212	16237711	Rdh10|chr1:16237212-16237711	0.501024588615664	.	.
chr1	16104999	16105498	chr1	16237212	16237711	Rpl7|chr1:16237212-16237711	0.501024588615664	.	.
chr1	16105563	16106062	chr1	16127735	16128234	Rdh10|chr1:16127735-16128234	0.385282229132145	.	.
chr1	16105563	16106062	chr1	16237212	16237711	Rdh10|chr1:16237212-16237711	0.545902250773239	.	.
chr1	16105563	16106062	chr1	16356345	16356844	Rdh10|chr1:16356345-16356844	0.426560194059707	.	.
chr1	16519035	16519534	chr1	16493072	16493571	Stau2|chr1:16493072-16493571	0.331407199804293	.	.
chr1	16519035	16519534	chr1	16676850	16677349	Stau2|chr1:16676850-16677349	0.322580160193919	.	.
chr1	16519035	16519534	chr1	16798252	16798751	Stau2|chr1:16798252-16798751	0.346541654284227	.	.
chr1	16519761	16520260	chr1	16356345	16356844	Stau2|chr1:16356345-16356844	0.506048707284766	.	.
chr1	16519761	16520260	chr1	16634334	16634833	Stau2|chr1:16634334-16634833	0.311943129477086	.	.
chr1	16619102	16619601	chr1	16433354	16433853	Ube2w|chr1:16433354-16433853	0.364300239976422	.	.
chr1	16619102	16619601	chr1	16676850	16677349	Ube2w|chr1:16676850-16677349	0.670176938198316	.	.
chr1	16619102	16619601	chr1	16798252	16798751	Ube2w|chr1:16798252-16798751	0.370863756595712	.	.
chr1	16656744	16657243	chr1	16433354	16433853	D030040B21Rik|chr1:16433354-16433853	0.338543109981707	.	.
chr1	16656744	16657243	chr1	16433354	16433853	Eloc|chr1:16433354-16433853	0.338543109981707	.	.
chr1	16656744	16657243	chr1	16676850	16677349	D030040B21Rik|chr1:16676850-16677349	0.31762542958191	.	.
chr1	16656744	16657243	chr1	16676850	16677349	Eloc|chr1:16676850-16677349	0.31762542958191	.	.
chr1	16664905	16665404	chr1	16676850	16677349	Tmem70|chr1:16676850-16677349	0.5287550138388	.	.
chr1	16664905	16665404	chr1	16798252	16798751	Tmem70|chr1:16798252-16798751	0.390637929721702	.	.
chr1	17097665	17098164	chr1	17123369	17123868	Jph1|chr1:17123369-17123868	0.33552710939201	.	.
chr1	17145142	17145641	chr1	16798252	16798751	Gdap1|chr1:16798252-16798751	0.343775403937002	.	.
chr1	17145142	17145641	chr1	17160867	17161366	Gdap1|chr1:17160867-17161366	0.364107813218156	.	.
chr1	18057998	18058497	chr1	18106146	18106645	Gm28756|chr1:18106146-18106645	0.350855602220025	.	.
chr1	18057998	18058497	chr1	18190855	18191354	Gm28756|chr1:18190855-18191354	0.366283987480166	.	.
chr1	18057998	18058497	chr1	18465384	18465883	Gm28756|chr1:18465384-18465883	0.317551177841219	.	.
chr1	18058553	18059052	chr1	18030112	18030611	Gm28756|chr1:18030112-18030611	0.372930876001148	.	.
chr1	18058553	18059052	chr1	18311143	18311642	Gm28756|chr1:18311143-18311642	0.535344026273065	.	.
chr1	20820187	20820686	chr1	20568969	20569468	Mcm3|chr1:20568969-20569468	0.462364053332273	.	.
chr1	20820187	20820686	chr1	20699955	20700454	Mcm3|chr1:20699955-20700454	0.413637106028078	.	.
chr1	20820187	20820686	chr1	21014419	21014918	Mcm3|chr1:21014419-21014918	0.500772548564863	.	.
chr1	20890857	20891356	chr1	20699955	20700454	6720483E21Rik|chr1:20699955-20700454	0.338929136797939	.	.
chr1	20890857	20891356	chr1	20699955	20700454	Paqr8|chr1:20699955-20700454	0.338929136797939	.	.
chr1	20890857	20891356	chr1	21014419	21014918	6720483E21Rik|chr1:21014419-21014918	0.339915119943785	.	.
chr1	20890857	20891356	chr1	21014419	21014918	Paqr8|chr1:21014419-21014918	0.339915119943785	.	.
chr1	20951400	20951899	chr1	20699955	20700454	Efhc1|chr1:20699955-20700454	0.464504667420377	.	.
chr1	20951400	20951899	chr1	21166203	21166702	Efhc1|chr1:21166203-21166702	0.41401419101112	.	.
chr1	20951400	20951899	chr1	21232056	21232555	Efhc1|chr1:21232056-21232555	0.480776351351505	.	.
chr1	20951400	20951899	chr1	21237840	21238339	Efhc1|chr1:21237840-21238339	0.32096129298782	.	.
chr1	21079134	21079633	chr1	21305379	21305878	Gm28287|chr1:21305379-21305878	0.363536183287455	.	.
chr1	21079134	21079633	chr1	21305379	21305878	Tram2|chr1:21305379-21305878	0.363536183287455	.	.
chr1	21079134	21079633	chr1	21438491	21438990	Gm28287|chr1:21438491-21438990	0.441551512753427	.	.
chr1	21079134	21079633	chr1	21438491	21438990	Tram2|chr1:21438491-21438990	0.441551512753427	.	.
chr1	21218543	21219042	chr1	21166203	21166702	Tmem14a|chr1:21166203-21166702	0.604398195663712	.	.
chr1	21271420	21271919	chr1	21395508	21396007	Gm28836|chr1:21395508-21396007	0.436258757181059	.	.
chr1	21961224	21961723	chr1	21829900	21830399	Kcnq5|chr1:21829900-21830399	0.333123217655221	.	.
chr1	21961224	21961723	chr1	21862422	21862921	Kcnq5|chr1:21862422-21862921	0.370250867243228	.	.
chr1	22805771	22806270	chr1	23034210	23034709	Rims1|chr1:23034210-23034709	0.322459551916484	.	.
chr1	23762292	23762791	chr1	23641995	23642494	B3gat2|chr1:23641995-23642494	0.489275804803833	.	.
chr1	23762292	23762791	chr1	23762798	23763297	B3gat2|chr1:23762798-23763297	0.380275831418611	.	.
chr1	23762292	23762791	chr1	23792680	23793179	B3gat2|chr1:23792680-23793179	0.397662863349778	.	.
chr1	23762292	23762791	chr1	24134825	24135324	B3gat2|chr1:24134825-24135324	0.333685469305277	.	.
chr1	23922128	23922627	chr1	23642543	23643042	Smap1|chr1:23642543-23643042	0.365047284968233	.	.
chr1	23922128	23922627	chr1	23834800	23835299	Smap1|chr1:23834800-23835299	0.310067607879013	.	.
chr1	24005456	24005955	chr1	24137077	24137576	Sdhaf4|chr1:24137077-24137576	0.42243138646654	.	.
chr1	24005456	24005955	chr1	24249074	24249573	Sdhaf4|chr1:24249074-24249573	0.324466383445059	.	.
chr1	24100186	24100685	chr1	24107548	24108047	Fam135a|chr1:24107548-24108047	0.425755744827377	.	.
chr1	24100186	24100685	chr1	24171412	24171911	Fam135a|chr1:24171412-24171911	0.352467233901745	.	.
chr1	24100186	24100685	chr1	24186904	24187403	Fam135a|chr1:24186904-24187403	0.467149052875827	.	.
chr1	24100186	24100685	chr1	24349664	24350163	Fam135a|chr1:24349664-24350163	0.384451641723384	.	.
chr1	24100186	24100685	chr1	24378414	24378913	Fam135a|chr1:24378414-24378913	0.360392506666061	.	.
chr1	24100186	24100685	chr1	24460877	24461376	Fam135a|chr1:24460877-24461376	0.486115463721319	.	.
chr1	24586286	24586785	chr1	24481985	24482484	Col19a1|chr1:24481985-24482484	0.591740450238294	.	.
chr1	24586286	24586785	chr1	24611656	24612155	Col19a1|chr1:24611656-24612155	0.347660343189301	.	.
chr1	24586286	24586785	chr1	24613347	24613846	Col19a1|chr1:24613347-24613846	0.543689385102439	.	.
chr1	24586286	24586785	chr1	24614093	24614592	Col19a1|chr1:24614093-24614592	0.337902403334699	.	.
chr1	24586286	24586785	chr1	24614797	24615296	Col19a1|chr1:24614797-24615296	0.470658973463892	.	.
chr1	24586286	24586785	chr1	24615721	24616220	Col19a1|chr1:24615721-24616220	0.472171237234619	.	.
chr1	24678265	24678764	chr1	24349664	24350163	Lmbrd1|chr1:24349664-24350163	0.329271098521649	.	.
chr1	24678265	24678764	chr1	24367541	24368040	Lmbrd1|chr1:24367541-24368040	0.445011606315582	.	.
chr1	24678265	24678764	chr1	24460877	24461376	Lmbrd1|chr1:24460877-24461376	0.326892242209573	.	.
chr1	24678265	24678764	chr1	24460877	24461376	Lmbrd1|chr1:24460877-24461376	0.326892242209574	.	.
chr1	25829930	25830429	chr1	25751023	25751522	Adgrb3|chr1:25751023-25751522	0.598558232260892	.	.
chr1	30872795	30873294	chr1	30502671	30503170	Phf3|chr1:30502671-30503170	0.311078817505169	.	.
chr1	30872795	30873294	chr1	30503190	30503689	Phf3|chr1:30503190-30503689	0.380530364753391	.	.
chr1	30872795	30873294	chr1	30819061	30819560	Phf3|chr1:30819061-30819560	0.436657193605723	.	.
chr1	30872795	30873294	chr1	31184684	31185183	Phf3|chr1:31184684-31185183	0.368242280482592	.	.
chr1	30873430	30873929	chr1	30503190	30503689	Phf3|chr1:30503190-30503689	0.520800309850503	.	.
chr1	30873430	30873929	chr1	30554023	30554522	Phf3|chr1:30554023-30554522	0.382666851180763	.	.
chr1	30873430	30873929	chr1	30625224	30625723	Phf3|chr1:30625224-30625723	0.364035764514333	.	.
chr1	30873430	30873929	chr1	31184684	31185183	Phf3|chr1:31184684-31185183	0.318911752886934	.	.
chr1	30873430	30873929	chr1	31210103	31210602	Phf3|chr1:31210103-31210602	0.425185409880857	.	.
chr1	30873942	30874441	chr1	30584783	30585282	Phf3|chr1:30584783-30585282	0.356497425028092	.	.
chr1	30873942	30874441	chr1	30625224	30625723	Phf3|chr1:30625224-30625723	0.46734430655517	.	.
chr1	30873942	30874441	chr1	30718559	30719058	Phf3|chr1:30718559-30719058	0.417285636287893	.	.
chr1	30873942	30874441	chr1	31210103	31210602	Phf3|chr1:31210103-31210602	0.618369674413172	.	.
chr1	30949080	30949579	chr1	31059213	31059712	Ptp4a1|chr1:31059213-31059712	0.550985998585495	.	.
chr1	30949582	30950081	chr1	30503190	30503689	Ptp4a1|chr1:30503190-30503689	0.320708299956214	.	.
chr1	30949582	30950081	chr1	30554023	30554522	Ptp4a1|chr1:30554023-30554522	0.614986520317887	.	.
chr1	30949582	30950081	chr1	30584783	30585282	Ptp4a1|chr1:30584783-30585282	0.704952426166664	.	.
chr1	30949582	30950081	chr1	30625224	30625723	Ptp4a1|chr1:30625224-30625723	0.669062314558775	.	.
chr1	30949582	30950081	chr1	31153918	31154417	Ptp4a1|chr1:31153918-31154417	0.323726414220065	.	.
chr1	30949582	30950081	chr1	31184684	31185183	Ptp4a1|chr1:31184684-31185183	0.679309756911097	.	.
chr1	32172459	32172958	chr1	32258873	32259372	Khdrbs2|chr1:32258873-32259372	0.330491409169069	.	.
chr1	33669575	33670074	chr1	33331051	33331550	Prim2|chr1:33331051-33331550	0.421002359068477	.	.
chr1	33670156	33670655	chr1	33295625	33296124	Prim2|chr1:33295625-33296124	0.513949436344935	.	.
chr1	33670156	33670655	chr1	33448544	33449043	Prim2|chr1:33448544-33449043	0.441222305966866	.	.
chr1	33670156	33670655	chr1	33459517	33460016	Prim2|chr1:33459517-33460016	0.498452680722615	.	.
chr1	33670156	33670655	chr1	33471041	33471540	Prim2|chr1:33471041-33471540	0.581395887664621	.	.
chr1	33670156	33670655	chr1	33534584	33535083	Prim2|chr1:33534584-33535083	0.534487948784431	.	.
chr1	33670156	33670655	chr1	33641127	33641626	Prim2|chr1:33641127-33641626	0.429039520600802	.	.
chr1	33670156	33670655	chr1	33641905	33642404	Prim2|chr1:33641905-33642404	0.348265006374235	.	.
chr1	33719875	33720374	chr1	33393199	33393698	Rab23|chr1:33393199-33393698	0.346807833855233	.	.
chr1	33719875	33720374	chr1	33471041	33471540	Rab23|chr1:33471041-33471540	0.504399643781883	.	.
chr1	33719875	33720374	chr1	33609818	33610317	Rab23|chr1:33609818-33610317	0.708280959980285	.	.
chr1	33719875	33720374	chr1	33641127	33641626	Rab23|chr1:33641127-33641626	0.425086302852746	.	.
chr1	33719875	33720374	chr1	33684431	33684930	Rab23|chr1:33684431-33684930	0.307466152042903	.	.
chr1	34439491	34439990	chr1	34602327	34602826	Ccdc115|chr1:34602327-34602826	0.456108304638397	.	.
chr1	34439491	34439990	chr1	34602327	34602826	Imp4|chr1:34602327-34602826	0.456108304638397	.	.
chr1	34459438	34459937	chr1	34434650	34435149	Ptpn18|chr1:34434650-34435149	0.447307302144242	.	.
chr1	34485782	34486281	chr1	34434650	34435149	4930568A12Rik|chr1:34434650-34435149	0.624645048016235	.	.
chr1	34579442	34579941	chr1	34434650	34435149	1700101I19Rik|chr1:34434650-34435149	0.421781575294319	.	.
chr1	34579442	34579941	chr1	34434650	34435149	Amer3|chr1:34434650-34435149	0.421781575294319	.	.
chr1	34801460	34801959	chr1	34750293	34750792	Arhgef4|chr1:34750293-34750792	0.336256077022	.	.
chr1	34801460	34801959	chr1	34872570	34873069	Arhgef4|chr1:34872570-34873069	0.402268914759596	.	.
chr1	34801460	34801959	chr1	34891506	34892005	Arhgef4|chr1:34891506-34892005	0.588279452803104	.	.
chr1	34801460	34801959	chr1	35059272	35059771	Arhgef4|chr1:35059272-35059771	0.365686488664572	.	.
chr1	34849768	34850267	chr1	34750293	34750792	Plekhb2|chr1:34750293-34750792	0.477939852603503	.	.
chr1	36068061	36068560	chr1	35869575	35870074	Hs6st1|chr1:35869575-35870074	0.536276183237472	.	.
chr1	36068061	36068560	chr1	35869575	35870074	Hs6st1|chr1:35869575-35870074	0.536276183237473	.	.
chr1	36068061	36068560	chr1	36252765	36253264	Hs6st1|chr1:36252765-36253264	0.593369225561023	.	.
chr1	36244101	36244600	chr1	35869575	35870074	Uggt1|chr1:35869575-35870074	0.359543707854647	.	.
chr1	36244101	36244600	chr1	35920223	35920722	Uggt1|chr1:35920223-35920722	0.556057206080747	.	.
chr1	36307414	36307913	chr1	36089354	36089853	Arid5a|chr1:36089354-36089853	0.441571223582385	.	.
chr1	36307414	36307913	chr1	36580272	36580771	Arid5a|chr1:36580272-36580771	0.37381855483108	.	.
chr1	36307414	36307913	chr1	36634901	36635400	Arid5a|chr1:36634901-36635400	0.50980718579856	.	.
chr1	36333238	36333737	chr1	36089354	36089853	4930403P22Rik|chr1:36089354-36089853	0.388486224393081	.	.
chr1	36333238	36333737	chr1	36634901	36635400	4930403P22Rik|chr1:36634901-36635400	0.447209335908587	.	.
chr1	36368438	36368937	chr1	36089354	36089853	Kansl3|chr1:36089354-36089853	0.371134816144964	.	.
chr1	36471319	36471818	chr1	36252765	36253264	Cnnm4|chr1:36252765-36253264	0.370659453867294	.	.
chr1	36511549	36512048	chr1	36252765	36253264	Cnnm3|chr1:36252765-36253264	0.437483962600771	.	.
chr1	36511549	36512048	chr1	36939401	36939900	Cnnm3|chr1:36939401-36939900	0.408935635173198	.	.
chr1	36512158	36512657	chr1	36492300	36492799	Cnnm3|chr1:36492300-36492799	0.420981253636379	.	.
chr1	36512158	36512657	chr1	36684036	36684535	Cnnm3|chr1:36684036-36684535	0.553105929112454	.	.
chr1	36512158	36512657	chr1	36939937	36940436	Cnnm3|chr1:36939937-36940436	0.312915046751472	.	.
chr1	36547105	36547604	chr1	36492300	36492799	Ankrd39|chr1:36492300-36492799	0.369900792608181	.	.
chr1	36547105	36547604	chr1	36684036	36684535	Ankrd39|chr1:36684036-36684535	0.404922931567741	.	.
chr1	36547105	36547604	chr1	36784670	36785169	Ankrd39|chr1:36784670-36785169	0.665832085886082	.	.
chr1	36547105	36547604	chr1	36884433	36884932	Ankrd39|chr1:36884433-36884932	0.358433255023735	.	.
chr1	36691240	36691739	chr1	36580272	36580771	Cox5b|chr1:36580272-36580771	0.370697308652521	.	.
chr1	36691240	36691739	chr1	36634901	36635400	Cox5b|chr1:36634901-36635400	0.347222992053791	.	.
chr1	36744515	36745014	chr1	36784670	36785169	Gm33533|chr1:36784670-36785169	0.499320587674103	.	.
chr1	37299595	37300094	chr1	37159527	37160026	Inpp4a|chr1:37159527-37160026	0.440129035338005	.	.
chr1	37300101	37300600	chr1	37159527	37160026	Inpp4a|chr1:37159527-37160026	0.379885462188793	.	.
chr1	37429364	37429863	chr1	37159527	37160026	Coa5|chr1:37159527-37160026	0.467961715708579	.	.
chr1	37429364	37429863	chr1	37159527	37160026	Unc50|chr1:37159527-37160026	0.467961715708579	.	.
chr1	37429877	37430376	chr1	37639092	37639591	Coa5|chr1:37639092-37639591	0.332477452837531	.	.
chr1	37429877	37430376	chr1	37639092	37639591	Unc50|chr1:37639092-37639591	0.332477452837531	.	.
chr1	37430385	37430884	chr1	37029031	37029530	Coa5|chr1:37029031-37029530	0.308442688850541	.	.
chr1	37430385	37430884	chr1	37029031	37029530	Unc50|chr1:37029031-37029530	0.308442688850541	.	.
chr1	37430385	37430884	chr1	37149788	37150287	Coa5|chr1:37149788-37150287	0.384005661196119	.	.
chr1	37430385	37430884	chr1	37149788	37150287	Unc50|chr1:37149788-37150287	0.384005661196119	.	.
chr1	37430385	37430884	chr1	37220072	37220571	Coa5|chr1:37220072-37220571	0.330860095678216	.	.
chr1	37430385	37430884	chr1	37220072	37220571	Unc50|chr1:37220072-37220571	0.330860095678216	.	.
chr1	37430385	37430884	chr1	37241638	37242137	Coa5|chr1:37241638-37242137	0.450742176172879	.	.
chr1	37430385	37430884	chr1	37241638	37242137	Unc50|chr1:37241638-37242137	0.450742176172879	.	.
chr1	37430385	37430884	chr1	37288051	37288550	Coa5|chr1:37288051-37288550	0.44105087741099	.	.
chr1	37430385	37430884	chr1	37288051	37288550	Unc50|chr1:37288051-37288550	0.44105087741099	.	.
chr1	37540354	37540853	chr1	37250606	37251105	Mgat4a|chr1:37250606-37251105	0.37616917337481	.	.
chr1	37540354	37540853	chr1	37496653	37497152	Mgat4a|chr1:37496653-37497152	0.51037159469278	.	.
chr1	37540354	37540853	chr1	37498846	37499345	Mgat4a|chr1:37498846-37499345	0.333964571300623	.	.
chr1	37540864	37541363	chr1	37518098	37518597	Mgat4a|chr1:37518098-37518597	0.484359165407382	.	.
chr1	37540864	37541363	chr1	37678238	37678737	Mgat4a|chr1:37678238-37678737	0.451049296413459	.	.
chr1	37540864	37541363	chr1	37755039	37755538	Mgat4a|chr1:37755039-37755538	0.326866643585076	.	.
chr1	37719678	37720177	chr1	37755039	37755538	2010300C02Rik|chr1:37755039-37755538	0.618039383972319	.	.
chr1	37719678	37720177	chr1	37772542	37773041	2010300C02Rik|chr1:37772542-37773041	0.571356260860105	.	.
chr1	37864699	37865198	chr1	38053005	38053504	Gm26805|chr1:38053005-38053504	0.496108786966306	.	.
chr1	37865263	37865762	chr1	37518098	37518597	Gm26805|chr1:37518098-37518597	0.392481094738566	.	.
chr1	37865263	37865762	chr1	37518098	37518597	Tsga10|chr1:37518098-37518597	0.392481094738566	.	.
chr1	37865263	37865762	chr1	37678238	37678737	Gm26805|chr1:37678238-37678737	0.678152749741625	.	.
chr1	37865263	37865762	chr1	37678238	37678737	Tsga10|chr1:37678238-37678737	0.678152749741625	.	.
chr1	37865263	37865762	chr1	37755039	37755538	Gm26805|chr1:37755039-37755538	0.313959524731597	.	.
chr1	37865263	37865762	chr1	37755039	37755538	Tsga10|chr1:37755039-37755538	0.313959524731597	.	.
chr1	37997778	37998277	chr1	37755039	37755538	Eif5b|chr1:37755039-37755538	0.367930764292669	.	.
chr1	37997778	37998277	chr1	37755039	37755538	Txndc9|chr1:37755039-37755538	0.367930764292669	.	.
chr1	37997778	37998277	chr1	37772542	37773041	Eif5b|chr1:37772542-37773041	0.458006498223453	.	.
chr1	37997778	37998277	chr1	37772542	37773041	Txndc9|chr1:37772542-37773041	0.458006498223453	.	.
chr1	38835659	38836158	chr1	38626826	38627325	Lonrf2|chr1:38626826-38627325	0.373432392916632	.	.
chr1	38835659	38836158	chr1	39026730	39027229	Lonrf2|chr1:39026730-39027229	0.414523706931609	.	.
chr1	38836359	38836858	chr1	38816826	38817325	Lonrf2|chr1:38816826-38817325	0.326661693922977	.	.
chr1	38836359	38836858	chr1	39007191	39007690	Lonrf2|chr1:39007191-39007690	0.328104840627267	.	.
chr1	38897212	38897711	chr1	38816826	38817325	Chst10|chr1:38816826-38817325	0.337780806771963	.	.
chr1	38897724	38898223	chr1	38987477	38987976	Chst10|chr1:38987477-38987976	0.476309410425756	.	.
chr1	39193901	39194400	chr1	38860151	38860650	Npas2|chr1:38860151-38860650	0.520904320092716	.	.
chr1	39193901	39194400	chr1	39455173	39455672	Npas2|chr1:39455173-39455672	0.400900714306814	.	.
chr1	39367561	39368060	chr1	39007191	39007690	Rpl31|chr1:39007191-39007690	0.382044450715925	.	.
chr1	39367561	39368060	chr1	39105471	39105970	Rpl31|chr1:39105471-39105970	0.58423694903846	.	.
chr1	39367561	39368060	chr1	39223483	39223982	Rpl31|chr1:39223483-39223982	0.404392199055325	.	.
chr1	39367561	39368060	chr1	39260825	39261324	Rpl31|chr1:39260825-39261324	0.365454786249621	.	.
chr1	39367561	39368060	chr1	39284707	39285206	Rpl31|chr1:39284707-39285206	0.525100493910008	.	.
chr1	39367561	39368060	chr1	39286953	39287452	Rpl31|chr1:39286953-39287452	0.460634913323823	.	.
chr1	39367561	39368060	chr1	39312289	39312788	Rpl31|chr1:39312289-39312788	0.406961873449341	.	.
chr1	39367561	39368060	chr1	39396284	39396783	Rpl31|chr1:39396284-39396783	0.38418647665283	.	.
chr1	39368071	39368570	chr1	39007191	39007690	Rpl31|chr1:39007191-39007690	0.386980121533315	.	.
chr1	39368071	39368570	chr1	39026730	39027229	Rpl31|chr1:39026730-39027229	0.428722764874447	.	.
chr1	39368071	39368570	chr1	39105471	39105970	Rpl31|chr1:39105471-39105970	0.379087520927156	.	.
chr1	39368071	39368570	chr1	39340678	39341177	Rpl31|chr1:39340678-39341177	0.310070194276283	.	.
chr1	39368071	39368570	chr1	39695381	39695880	Rpl31|chr1:39695381-39695880	0.444257410658728	.	.
chr1	39477894	39478393	chr1	39688510	39689009	Tbc1d8|chr1:39688510-39689009	0.353830293881852	.	.
chr1	39478529	39479028	chr1	39105471	39105970	Tbc1d8|chr1:39105471-39105970	0.478260059747544	.	.
chr1	39478529	39479028	chr1	39223483	39223982	Tbc1d8|chr1:39223483-39223982	0.364781074567286	.	.
chr1	39478529	39479028	chr1	39260825	39261324	Tbc1d8|chr1:39260825-39261324	0.481503461789174	.	.
chr1	39478529	39479028	chr1	39284707	39285206	Tbc1d8|chr1:39284707-39285206	0.492483932812715	.	.
chr1	39478529	39479028	chr1	39286953	39287452	Tbc1d8|chr1:39286953-39287452	0.333253802695401	.	.
chr1	39478529	39479028	chr1	39312289	39312788	Tbc1d8|chr1:39312289-39312788	0.528418096337018	.	.
chr1	39478529	39479028	chr1	39396284	39396783	Tbc1d8|chr1:39396284-39396783	0.566168791137947	.	.
chr1	39478529	39479028	chr1	39441615	39442114	Tbc1d8|chr1:39441615-39442114	0.425225871662702	.	.
chr1	39535425	39535924	chr1	39440068	39440567	Cnot11|chr1:39440068-39440567	0.421203393498094	.	.
chr1	39535425	39535924	chr1	39441615	39442114	Cnot11|chr1:39441615-39442114	0.339294750257396	.	.
chr1	39576291	39576790	chr1	39528074	39528573	Rnf149|chr1:39528074-39528573	0.428579849896777	.	.
chr1	39576291	39576790	chr1	39695381	39695880	Rnf149|chr1:39695381-39695880	0.325825112031072	.	.
chr1	39576797	39577296	chr1	39695381	39695880	Rnf149|chr1:39695381-39695880	0.42226106720454	.	.
chr1	39577299	39577798	chr1	39284707	39285206	Rnf149|chr1:39284707-39285206	0.40769938555356	.	.
chr1	39577299	39577798	chr1	39312289	39312788	Rnf149|chr1:39312289-39312788	0.610834240926124	.	.
chr1	39577299	39577798	chr1	39396284	39396783	Rnf149|chr1:39396284-39396783	0.530830059206475	.	.
chr1	39577299	39577798	chr1	39527404	39527903	Rnf149|chr1:39527404-39527903	0.310146694044901	.	.
chr1	39720690	39721189	chr1	39260825	39261324	Rfx8|chr1:39260825-39261324	0.331689749163586	.	.
chr1	39720690	39721189	chr1	39284707	39285206	Rfx8|chr1:39284707-39285206	0.334626434237298	.	.
chr1	39720690	39721189	chr1	39286953	39287452	Rfx8|chr1:39286953-39287452	0.605431008924702	.	.
chr1	39721229	39721728	chr1	39260825	39261324	Rfx8|chr1:39260825-39261324	0.341264635976103	.	.
chr1	39721229	39721728	chr1	39286953	39287452	Rfx8|chr1:39286953-39287452	0.413295354313476	.	.
chr1	39721229	39721728	chr1	39340678	39341177	Rfx8|chr1:39340678-39341177	0.319108491839853	.	.
chr1	39721229	39721728	chr1	39455173	39455672	Rfx8|chr1:39455173-39455672	0.360201510602277	.	.
chr1	39721229	39721728	chr1	39499672	39500171	Rfx8|chr1:39499672-39500171	0.568273977168417	.	.
chr1	39721229	39721728	chr1	39695381	39695880	Rfx8|chr1:39695381-39695880	0.6879854320704	.	.
chr1	40085635	40086134	chr1	40230200	40230699	Gm16894|chr1:40230200-40230699	0.44766728984965	.	.
chr1	40680467	40680966	chr1	40748715	40749214	Slc9a2|chr1:40748715-40749214	0.340259929490984	.	.
chr1	40790447	40790946	chr1	40681655	40682154	Mfsd9|chr1:40681655-40682154	0.442246815379111	.	.
chr1	42850995	42851494	chr1	42914971	42915470	Mrps9|chr1:42914971-42915470	0.50323974708781	.	.
chr1	42850995	42851494	chr1	43042147	43042646	Mrps9|chr1:43042147-43042646	0.551277781259277	.	.
chr1	42850995	42851494	chr1	43065778	43066277	Mrps9|chr1:43065778-43066277	0.409415815229366	.	.
chr1	42850995	42851494	chr1	43143228	43143727	Mrps9|chr1:43143228-43143727	0.718006671011464	.	.
chr1	42952608	42953107	chr1	42914971	42915470	Gpr45|chr1:42914971-42915470	0.448018148091355	.	.
chr1	42952608	42953107	chr1	43143228	43143727	Gpr45|chr1:43143228-43143727	0.388744265932537	.	.
chr1	42953132	42953631	chr1	43143228	43143727	Gpr45|chr1:43143228-43143727	0.353491725049143	.	.
chr1	43092237	43092736	chr1	43278629	43279128	8430432A02Rik|chr1:43278629-43279128	0.355460901840165	.	.
chr1	43097884	43098383	chr1	43259905	43260404	AI597479|chr1:43259905-43260404	0.487652239346043	.	.
chr1	43097884	43098383	chr1	43259905	43260404	Tgfbrap1|chr1:43259905-43260404	0.487652239346043	.	.
chr1	43097884	43098383	chr1	43446107	43446606	AI597479|chr1:43446107-43446606	0.344912439284082	.	.
chr1	43097884	43098383	chr1	43446107	43446606	Tgfbrap1|chr1:43446107-43446606	0.344912439284082	.	.
chr1	43827102	43827601	chr1	43760029	43760528	Uxs1|chr1:43760029-43760528	0.367437635435806	.	.
chr1	43827102	43827601	chr1	44064570	44065069	Uxs1|chr1:44064570-44065069	0.443444673935081	.	.
chr1	43827615	43828114	chr1	43574828	43575327	Uxs1|chr1:43574828-43575327	0.40614187896241	.	.
chr1	43827615	43828114	chr1	43812284	43812783	Uxs1|chr1:43812284-43812783	0.594723596956475	.	.
chr1	43827615	43828114	chr1	43812284	43812783	Uxs1|chr1:43812284-43812783	0.594723596956476	.	.
chr1	43827615	43828114	chr1	44064570	44065069	Uxs1|chr1:44064570-44065069	0.345570910838662	.	.
chr1	43933698	43934197	chr1	43812284	43812783	Tpp2|chr1:43812284-43812783	0.318390049271567	.	.
chr1	43933698	43934197	chr1	44200302	44200801	Tpp2|chr1:44200302-44200801	0.349672311631972	.	.
chr1	44102213	44102712	chr1	43812284	43812783	Tex30|chr1:43812284-43812783	0.443539748535208	.	.
chr1	44102213	44102712	chr1	43898955	43899454	Tex30|chr1:43898955-43899454	0.387363981457608	.	.
chr1	44102213	44102712	chr1	44200302	44200801	Tex30|chr1:44200302-44200801	0.489458943277367	.	.
chr1	44118638	44119137	chr1	43812284	43812783	Bivm|chr1:43812284-43812783	0.384141116053715	.	.
chr1	44118638	44119137	chr1	43812284	43812783	Poglut2|chr1:43812284-43812783	0.384141116053715	.	.
chr1	44118638	44119137	chr1	44200302	44200801	Bivm|chr1:44200302-44200801	0.343231529067819	.	.
chr1	44118638	44119137	chr1	44200302	44200801	Poglut2|chr1:44200302-44200801	0.343231529067819	.	.
chr1	44119663	44120162	chr1	43760029	43760528	Bivm|chr1:43760029-43760528	0.325928872305481	.	.
chr1	44119663	44120162	chr1	43797839	43798338	Bivm|chr1:43797839-43798338	0.484495681974832	.	.
chr1	44119663	44120162	chr1	43798365	43798864	Bivm|chr1:43798365-43798864	0.438923946539908	.	.
chr1	44119663	44120162	chr1	44186371	44186870	Bivm|chr1:44186371-44186870	0.439972477989035	.	.
chr1	44551396	44551895	chr1	44659614	44660113	Gulp1|chr1:44659614-44660113	0.574644515736365	.	.
chr1	44551396	44551895	chr1	44660259	44660758	Gulp1|chr1:44660259-44660758	0.39646910918488	.	.
chr1	44551396	44551895	chr1	44660259	44660758	Gulp1|chr1:44660259-44660758	0.396469109184881	.	.
chr1	45925424	45925923	chr1	46160998	46161497	Slc40a1|chr1:46160998-46161497	0.431195397686387	.	.
chr1	45925424	45925923	chr1	46202727	46203226	Slc40a1|chr1:46202727-46203226	0.416778836008976	.	.
chr1	46066566	46067065	chr1	46394840	46395339	Dnah7b|chr1:46394840-46395339	0.441752622137723	.	.
chr1	46425176	46425675	chr1	46018316	46018815	Dnah7c|chr1:46018316-46018815	0.357371642295533	.	.
chr1	46425176	46425675	chr1	46097210	46097709	Dnah7c|chr1:46097210-46097709	0.350872646025194	.	.
chr1	46425176	46425675	chr1	46221080	46221579	Dnah7c|chr1:46221080-46221579	0.395754094900996	.	.
chr1	51333906	51334405	chr1	51383838	51384337	9330175M20Rik|chr1:51383838-51384337	0.464965761218385	.	.
chr1	51333906	51334405	chr1	51401852	51402351	9330175M20Rik|chr1:51401852-51402351	0.473533102818082	.	.
chr1	51333906	51334405	chr1	51417878	51418377	9330175M20Rik|chr1:51417878-51418377	0.472132783281339	.	.
chr1	51333906	51334405	chr1	51521619	51522118	9330175M20Rik|chr1:51521619-51522118	0.331344004097462	.	.
chr1	51333906	51334405	chr1	51538977	51539476	9330175M20Rik|chr1:51538977-51539476	0.369559922188458	.	.
chr1	51333906	51334405	chr1	51539581	51540080	9330175M20Rik|chr1:51539581-51540080	0.488567332551084	.	.
chr1	51333906	51334405	chr1	51617320	51617819	9330175M20Rik|chr1:51617320-51617819	0.361022870277554	.	.
chr1	51333906	51334405	chr1	51617320	51617819	9330175M20Rik|chr1:51617320-51617819	0.361022870277555	.	.
chr1	51333906	51334405	chr1	51643619	51644118	9330175M20Rik|chr1:51643619-51644118	0.402322621056374	.	.
chr1	51333906	51334405	chr1	51668808	51669307	9330175M20Rik|chr1:51668808-51669307	0.322117518005564	.	.
chr1	51333906	51334405	chr1	51671353	51671852	9330175M20Rik|chr1:51671353-51671852	0.377331466512725	.	.
chr1	51478239	51478738	chr1	51509735	51510234	Nabp1|chr1:51509735-51510234	0.360346644345375	.	.
chr1	51478239	51478738	chr1	51538977	51539476	Nabp1|chr1:51538977-51539476	0.379742943065136	.	.
chr1	51478239	51478738	chr1	51539581	51540080	Nabp1|chr1:51539581-51540080	0.505265023809977	.	.
chr1	51478239	51478738	chr1	51627428	51627927	Nabp1|chr1:51627428-51627927	0.396632001750354	.	.
chr1	51478239	51478738	chr1	51643619	51644118	Nabp1|chr1:51643619-51644118	0.367309451181503	.	.
chr1	51478239	51478738	chr1	51668808	51669307	Nabp1|chr1:51668808-51669307	0.339966122033439	.	.
chr1	51596911	51597410	chr1	51692664	51693163	Gm17767|chr1:51692664-51693163	0.428980721445814	.	.
chr1	51596911	51597410	chr1	51910396	51910895	Gm17767|chr1:51910396-51910895	0.471922839690538	.	.
chr1	51746846	51747345	chr1	51521619	51522118	Gm28055|chr1:51521619-51522118	0.389831575542378	.	.
chr1	51746846	51747345	chr1	51840742	51841241	Gm28055|chr1:51840742-51841241	0.336426689275312	.	.
chr1	51747447	51747946	chr1	51417878	51418377	Gm28055|chr1:51417878-51418377	0.376945023190376	.	.
chr1	51747447	51747946	chr1	51521619	51522118	Gm28055|chr1:51521619-51522118	0.673523729005081	.	.
chr1	51747447	51747946	chr1	51538977	51539476	Gm28055|chr1:51538977-51539476	0.35795894755965	.	.
chr1	51747447	51747946	chr1	51539581	51540080	Gm28055|chr1:51539581-51540080	0.331494664360186	.	.
chr1	51747447	51747946	chr1	51643619	51644118	Gm28055|chr1:51643619-51644118	0.432653291635297	.	.
chr1	51747447	51747946	chr1	51668808	51669307	Gm28055|chr1:51668808-51669307	0.445874086690038	.	.
chr1	51747447	51747946	chr1	51840742	51841241	Gm28055|chr1:51840742-51841241	0.309029680764707	.	.
chr1	51747447	51747946	chr1	51910396	51910895	Gm28055|chr1:51910396-51910895	0.513926233808475	.	.
chr1	51915731	51916230	chr1	51539581	51540080	Myo1b|chr1:51539581-51540080	0.327868140151757	.	.
chr1	51915731	51916230	chr1	52146524	52147023	Myo1b|chr1:52146524-52147023	0.375428651017393	.	.
chr1	52113595	52114094	chr1	52462698	52463197	Gm31812|chr1:52462698-52463197	0.591311020114329	.	.
chr1	52119152	52119651	chr1	52146524	52147023	Stat1|chr1:52146524-52147023	0.493135548384678	.	.
chr1	52233098	52233597	chr1	52299528	52300027	Gls|chr1:52299528-52300027	0.336979067349512	.	.
chr1	52500159	52500658	chr1	52321115	52321614	Nab1|chr1:52321115-52321614	0.51319860504952	.	.
chr1	52630383	52630882	chr1	52971822	52972321	Nemp2|chr1:52971822-52972321	0.426506202814103	.	.
chr1	52726931	52727430	chr1	52336605	52337104	Mfsd6|chr1:52336605-52337104	0.325787021045894	.	.
chr1	52726931	52727430	chr1	52364337	52364836	Mfsd6|chr1:52364337-52364836	0.473407118491346	.	.
chr1	52726931	52727430	chr1	52462698	52463197	Mfsd6|chr1:52462698-52463197	0.742875074192825	.	.
chr1	52726931	52727430	chr1	52635985	52636484	Mfsd6|chr1:52635985-52636484	0.331520697948177	.	.
chr1	52726931	52727430	chr1	52717947	52718446	Mfsd6|chr1:52717947-52718446	0.320670274890703	.	.
chr1	52726931	52727430	chr1	52752671	52753170	Mfsd6|chr1:52752671-52753170	0.46288890841326	.	.
chr1	52726931	52727430	chr1	52951973	52952472	Mfsd6|chr1:52951973-52952472	0.384830536815662	.	.
chr1	52726931	52727430	chr1	52951973	52952472	Mfsd6|chr1:52951973-52952472	0.384830536815663	.	.
chr1	52726931	52727430	chr1	52952486	52952985	Mfsd6|chr1:52952486-52952985	0.701126702256432	.	.
chr1	52726931	52727430	chr1	52986655	52987154	Mfsd6|chr1:52986655-52987154	0.438617336999378	.	.
chr1	52816845	52817344	chr1	52635985	52636484	Inpp1|chr1:52635985-52636484	0.326888561478969	.	.
chr1	52816845	52817344	chr1	52717947	52718446	Inpp1|chr1:52717947-52718446	0.456759907375624	.	.
chr1	52816845	52817344	chr1	52799343	52799842	Inpp1|chr1:52799343-52799842	0.528226092591399	.	.
chr1	52816845	52817344	chr1	52951973	52952472	Inpp1|chr1:52951973-52952472	0.363323914495776	.	.
chr1	52816845	52817344	chr1	52952486	52952985	Inpp1|chr1:52952486-52952985	0.635565246834368	.	.
chr1	52816845	52817344	chr1	52986655	52987154	Inpp1|chr1:52986655-52987154	0.564213371363311	.	.
chr1	52817513	52818012	chr1	52675069	52675568	Inpp1|chr1:52675069-52675568	0.306310288951285	.	.
chr1	52817513	52818012	chr1	52799343	52799842	Inpp1|chr1:52799343-52799842	0.400391974983321	.	.
chr1	52817513	52818012	chr1	53032502	53033001	Inpp1|chr1:53032502-53033001	0.407855848290601	.	.
chr1	52817513	52818012	chr1	53076047	53076546	Inpp1|chr1:53076047-53076546	0.360917539560552	.	.
chr1	52844734	52845233	chr1	52675069	52675568	Hibch|chr1:52675069-52675568	0.469135265066858	.	.
chr1	52844734	52845233	chr1	52799343	52799842	Hibch|chr1:52799343-52799842	0.430726609369067	.	.
chr1	52844734	52845233	chr1	53032502	53033001	Hibch|chr1:53032502-53033001	0.558870720745988	.	.
chr1	53195754	53196253	chr1	52952486	52952985	Gm28777|chr1:52952486-52952985	0.484463657532725	.	.
chr1	53195754	53196253	chr1	52971822	52972321	Gm28777|chr1:52971822-52972321	0.37249009097434	.	.
chr1	53196261	53196760	chr1	52971822	52972321	Gm28777|chr1:52971822-52972321	0.507224746671578	.	.
chr1	53297308	53297807	chr1	53186238	53186737	Ormdl1|chr1:53186238-53186737	0.589649152386616	.	.
chr1	53297308	53297807	chr1	53186238	53186737	Pms1|chr1:53186238-53186737	0.589649152386616	.	.
chr1	53352482	53352981	chr1	53062527	53063026	Asdurf|chr1:53062527-53063026	0.345647452129328	.	.
chr1	53352482	53352981	chr1	53062527	53063026	Asnsd1|chr1:53062527-53063026	0.345647452129328	.	.
chr1	53352482	53352981	chr1	53572961	53573460	Asdurf|chr1:53572961-53573460	0.344801985660191	.	.
chr1	53352482	53352981	chr1	53572961	53573460	Asnsd1|chr1:53572961-53573460	0.344801985660191	.	.
chr1	53706596	53707095	chr1	53572961	53573460	Dnah7a|chr1:53572961-53573460	0.464222121425128	.	.
chr1	53706596	53707095	chr1	53823748	53824247	Dnah7a|chr1:53823748-53824247	0.495405882782109	.	.
chr1	53706596	53707095	chr1	53846452	53846951	Dnah7a|chr1:53846452-53846951	0.405909675017981	.	.
chr1	53706596	53707095	chr1	53925473	53925972	Dnah7a|chr1:53925473-53925972	0.312626906996106	.	.
chr1	53785040	53785539	chr1	53974866	53975365	Stk17b|chr1:53974866-53975365	0.381116544592387	.	.
chr1	54194947	54195446	chr1	54015310	54015809	Hecw2|chr1:54015310-54015809	0.321635135737455	.	.
chr1	54194947	54195446	chr1	54157576	54158075	Hecw2|chr1:54157576-54158075	0.526845012069985	.	.
chr1	54250459	54250958	chr1	54332940	54333439	Ccdc150|chr1:54332940-54333439	0.315339341119627	.	.
chr1	54250459	54250958	chr1	54578469	54578968	Ccdc150|chr1:54578469-54578968	0.31121330931652	.	.
chr1	54557443	54557942	chr1	54922643	54923142	Pgap1|chr1:54922643-54923142	0.342390073208329	.	.
chr1	54925473	54925972	chr1	54713166	54713665	Ankrd44|chr1:54713166-54713665	0.329696684191201	.	.
chr1	54925473	54925972	chr1	54832673	54833172	Ankrd44|chr1:54832673-54833172	0.372503525251775	.	.
chr1	54925473	54925972	chr1	54922643	54923142	Ankrd44|chr1:54922643-54923142	0.450050998195954	.	.
chr1	54925473	54925972	chr1	55171875	55172374	Ankrd44|chr1:55171875-55172374	0.353674891121553	.	.
chr1	55027198	55027697	chr1	55345148	55345647	Sf3b1|chr1:55345148-55345647	0.359139548033314	.	.
chr1	55027198	55027697	chr1	55383081	55383580	Sf3b1|chr1:55383081-55383580	0.42659273433308	.	.
chr1	55027198	55027697	chr1	55440588	55441087	Sf3b1|chr1:55440588-55441087	0.353501458745492	.	.
chr1	55052491	55052990	chr1	55440588	55441087	Coq10b|chr1:55440588-55441087	0.474395042024217	.	.
chr1	55087395	55087894	chr1	54832673	54833172	Hspd1|chr1:54832673-54833172	0.382860701806856	.	.
chr1	55087395	55087894	chr1	54832673	54833172	Hspe1|chr1:54832673-54833172	0.382860701806856	.	.
chr1	55087395	55087894	chr1	54922643	54923142	Hspd1|chr1:54922643-54923142	0.320776629163171	.	.
chr1	55087395	55087894	chr1	54922643	54923142	Hspe1|chr1:54922643-54923142	0.320776629163171	.	.
chr1	55087395	55087894	chr1	55171875	55172374	Hspd1|chr1:55171875-55172374	0.356303971509129	.	.
chr1	55087395	55087894	chr1	55171875	55172374	Hspe1|chr1:55171875-55172374	0.356303971509129	.	.
chr1	55087395	55087894	chr1	55383081	55383580	Hspd1|chr1:55383081-55383580	0.420600642705498	.	.
chr1	55087395	55087894	chr1	55383081	55383580	Hspe1|chr1:55383081-55383580	0.420600642705498	.	.
chr1	55087908	55088407	chr1	54907014	54907513	Hspd1|chr1:54907014-54907513	0.408998238776833	.	.
chr1	55087908	55088407	chr1	54907014	54907513	Hspe1|chr1:54907014-54907513	0.408998238776833	.	.
chr1	55087908	55088407	chr1	55383081	55383580	Hspd1|chr1:55383081-55383580	0.507488255976384	.	.
chr1	55087908	55088407	chr1	55383081	55383580	Hspe1|chr1:55383081-55383580	0.507488255976384	.	.
chr1	55130908	55131407	chr1	55463647	55464146	Mob4|chr1:55463647-55464146	0.427090439985285	.	.
chr1	55131471	55131970	chr1	54907014	54907513	Mob4|chr1:54907014-54907513	0.350614326862426	.	.
chr1	55131471	55131970	chr1	55383081	55383580	Mob4|chr1:55383081-55383580	0.445453860150893	.	.
chr1	55236881	55237380	chr1	54769421	54769920	Mars2|chr1:54769421-54769920	0.442011388007963	.	.
chr1	55236881	55237380	chr1	55171875	55172374	Mars2|chr1:55171875-55172374	0.45109672109277	.	.
chr1	55405572	55406071	chr1	55161048	55161547	Plcl1|chr1:55161048-55161547	0.357938872692846	.	.
chr1	55405572	55406071	chr1	55494703	55495202	Plcl1|chr1:55494703-55495202	0.429397974860635	.	.
chr1	55405572	55406071	chr1	55718201	55718700	Plcl1|chr1:55718201-55718700	0.366293894371026	.	.
chr1	57406257	57406756	chr1	57201234	57201733	Maip1|chr1:57201234-57201733	0.469580003590803	.	.
chr1	57406257	57406756	chr1	57201234	57201733	Tyw5|chr1:57201234-57201733	0.469580003590803	.	.
chr1	57406257	57406756	chr1	57243409	57243908	Maip1|chr1:57243409-57243908	0.577243945097908	.	.
chr1	57406257	57406756	chr1	57243409	57243908	Tyw5|chr1:57243409-57243908	0.577243945097908	.	.
chr1	57406767	57407266	chr1	57201234	57201733	Maip1|chr1:57201234-57201733	0.397570544365831	.	.
chr1	57406767	57407266	chr1	57201234	57201733	Tyw5|chr1:57201234-57201733	0.397570544365831	.	.
chr1	57406767	57407266	chr1	57243409	57243908	Maip1|chr1:57243409-57243908	0.624607037014668	.	.
chr1	57406767	57407266	chr1	57243409	57243908	Tyw5|chr1:57243409-57243908	0.624607037014668	.	.
chr1	57773916	57774415	chr1	57618321	57618820	Spats2l|chr1:57618321-57618820	0.322806570758251	.	.
chr1	57774846	57775345	chr1	57545795	57546294	Spats2l|chr1:57545795-57546294	0.359919223252699	.	.
chr1	57774846	57775345	chr1	57546384	57546883	Spats2l|chr1:57546384-57546883	0.377038098926962	.	.
chr1	57774846	57775345	chr1	57775384	57775883	Spats2l|chr1:57775384-57775883	0.318454237148659	.	.
chr1	57774846	57775345	chr1	57949177	57949676	Spats2l|chr1:57949177-57949676	0.413788090212004	.	.
chr1	57774846	57775345	chr1	57969827	57970326	Spats2l|chr1:57969827-57970326	0.477862279719672	.	.
chr1	57995689	57996188	chr1	57637377	57637876	Sgo2a|chr1:57637377-57637876	0.339228908217842	.	.
chr1	57995689	57996188	chr1	58139599	58140098	Sgo2a|chr1:58139599-58140098	0.371103703174886	.	.
chr1	57995689	57996188	chr1	58140099	58140598	Sgo2a|chr1:58140099-58140598	0.6095620268851	.	.
chr1	58112727	58113226	chr1	58046743	58047242	Aox3|chr1:58046743-58047242	0.380030155945312	.	.
chr1	58112727	58113226	chr1	58055541	58056040	Aox3|chr1:58055541-58056040	0.405542887450354	.	.
chr1	58112727	58113226	chr1	58139599	58140098	Aox3|chr1:58139599-58140098	0.317447909826362	.	.
chr1	58112727	58113226	chr1	58140099	58140598	Aox3|chr1:58140099-58140598	0.37094958310579	.	.
chr1	58112727	58113226	chr1	58281211	58281710	Aox3|chr1:58281211-58281710	0.656610125997246	.	.
chr1	58392105	58392604	chr1	58140099	58140598	Bzw1|chr1:58140099-58140598	0.426724218554239	.	.
chr1	58392818	58393317	chr1	58046743	58047242	Bzw1|chr1:58046743-58047242	0.424640649247625	.	.
chr1	58423825	58424324	chr1	58304312	58304811	Clk1|chr1:58304312-58304811	0.330276355093628	.	.
chr1	58445384	58445883	chr1	58359437	58359936	Nif3l1|chr1:58359437-58359936	0.341405209494097	.	.
chr1	58445384	58445883	chr1	58359437	58359936	Ppil3|chr1:58359437-58359936	0.341405209494097	.	.
chr1	58504734	58505233	chr1	58462433	58462932	Gm15834|chr1:58462433-58462932	0.701152963039564	.	.
chr1	58504734	58505233	chr1	58462433	58462932	Orc2|chr1:58462433-58462932	0.701152963039564	.	.
chr1	58504734	58505233	chr1	58677513	58678012	Gm15834|chr1:58677513-58678012	0.398978718587863	.	.
chr1	58504734	58505233	chr1	58677513	58678012	Orc2|chr1:58677513-58678012	0.398978718587863	.	.
chr1	58711489	58711988	chr1	58281211	58281710	Cflar|chr1:58281211-58281710	0.494348733083249	.	.
chr1	58711489	58711988	chr1	58304312	58304811	Cflar|chr1:58304312-58304811	0.337632986166613	.	.
chr1	58972763	58973262	chr1	59181832	59182331	Stradb|chr1:59181832-59182331	0.365077167620176	.	.
chr1	58972763	58973262	chr1	59181832	59182331	Trak2|chr1:59181832-59182331	0.365077167620176	.	.
chr1	59119578	59120077	chr1	58909565	58910064	G730003C15Rik|chr1:58909565-58910064	0.314186042711458	.	.
chr1	59119578	59120077	chr1	58909565	58910064	Tmem237|chr1:58909565-58910064	0.314186042711458	.	.
chr1	59119578	59120077	chr1	59314986	59315485	G730003C15Rik|chr1:59314986-59315485	0.316177648259243	.	.
chr1	59119578	59120077	chr1	59314986	59315485	Tmem237|chr1:59314986-59315485	0.316177648259243	.	.
chr1	59119578	59120077	chr1	59430828	59431327	G730003C15Rik|chr1:59430828-59431327	0.603076727436591	.	.
chr1	59119578	59120077	chr1	59430828	59431327	Tmem237|chr1:59430828-59431327	0.603076727436591	.	.
chr1	59237006	59237505	chr1	58908615	58909114	Als2|chr1:58908615-58909114	0.344693469556485	.	.
chr1	59237006	59237505	chr1	59201698	59202197	Als2|chr1:59201698-59202197	0.349502823420501	.	.
chr1	59237895	59238394	chr1	59314986	59315485	Als2|chr1:59314986-59315485	0.331686334030916	.	.
chr1	59256605	59257104	chr1	59215359	59215858	Cdk15|chr1:59215359-59215858	0.467504979083941	.	.
chr1	59256605	59257104	chr1	59316631	59317130	Cdk15|chr1:59316631-59317130	0.491192909755097	.	.
chr1	59256605	59257104	chr1	59341159	59341658	Cdk15|chr1:59341159-59341658	0.482405382253151	.	.
chr1	59256605	59257104	chr1	59443630	59444129	Cdk15|chr1:59443630-59444129	0.639778259145036	.	.
chr1	59256605	59257104	chr1	59535307	59535806	Cdk15|chr1:59535307-59535806	0.360672133495961	.	.
chr1	59256605	59257104	chr1	59584561	59585060	Cdk15|chr1:59584561-59585060	0.344421027669071	.	.
chr1	59257617	59258116	chr1	59181832	59182331	Cdk15|chr1:59181832-59182331	0.667732405185255	.	.
chr1	59257617	59258116	chr1	59298189	59298688	Cdk15|chr1:59298189-59298688	0.699830061211319	.	.
chr1	59257617	59258116	chr1	59306081	59306580	Cdk15|chr1:59306081-59306580	0.536276152987201	.	.
chr1	59257617	59258116	chr1	59606426	59606925	Cdk15|chr1:59606426-59606925	0.717351149241434	.	.
chr1	59257617	59258116	chr1	59607034	59607533	Cdk15|chr1:59607034-59607533	0.819691610975527	.	.
chr1	59257617	59258116	chr1	59652509	59653008	Cdk15|chr1:59652509-59653008	0.771738753002797	.	.
chr1	59481835	59482334	chr1	59430828	59431327	Fzd7|chr1:59430828-59431327	0.525584549304176	.	.
chr1	59481835	59482334	chr1	59535815	59536314	Fzd7|chr1:59535815-59536314	0.315247428527052	.	.
chr1	59481835	59482334	chr1	59606426	59606925	Fzd7|chr1:59606426-59606925	0.434689547702654	.	.
chr1	59684706	59685205	chr1	59524068	59524567	Nop58|chr1:59524068-59524567	0.495061333655351	.	.
chr1	59762644	59763143	chr1	59524068	59524567	Bmpr2|chr1:59524068-59524567	0.559559641826644	.	.
chr1	59762644	59763143	chr1	59574808	59575307	Bmpr2|chr1:59574808-59575307	0.344737969402567	.	.
chr1	59763159	59763658	chr1	59524068	59524567	Bmpr2|chr1:59524068-59524567	0.618337381792074	.	.
chr1	59763159	59763658	chr1	59524068	59524567	Bmpr2|chr1:59524068-59524567	0.618337381792075	.	.
chr1	59763159	59763658	chr1	59574808	59575307	Bmpr2|chr1:59574808-59575307	0.367251861766606	.	.
chr1	59763159	59763658	chr1	60195098	60195597	Bmpr2|chr1:60195098-60195597	0.412643086014052	.	.
chr1	59763681	59764180	chr1	59606426	59606925	Bmpr2|chr1:59606426-59606925	0.322286029929522	.	.
chr1	59763681	59764180	chr1	59607034	59607533	Bmpr2|chr1:59607034-59607533	0.340995012978153	.	.
chr1	59763681	59764180	chr1	59652509	59653008	Bmpr2|chr1:59652509-59653008	0.336855280487832	.	.
chr1	59912662	59913161	chr1	59524068	59524567	Fam117b|chr1:59524068-59524567	0.738741592310145	.	.
chr1	59912662	59913161	chr1	59574808	59575307	Fam117b|chr1:59574808-59575307	0.470596057699828	.	.
chr1	59912662	59913161	chr1	60195098	60195597	Fam117b|chr1:60195098-60195597	0.497187833500831	.	.
chr1	60098487	60098986	chr1	60195098	60195597	Carf|chr1:60195098-60195597	0.312726857864857	.	.
chr1	60098487	60098986	chr1	60195098	60195597	Wdr12|chr1:60195098-60195597	0.312726857864857	.	.
chr1	60342754	60343253	chr1	60638680	60639179	Cyp20a1|chr1:60638680-60639179	0.395125562606809	.	.
chr1	60409462	60409961	chr1	60198896	60199395	Abi2|chr1:60198896-60199395	0.470370244423242	.	.
chr1	60566593	60567092	chr1	60829717	60830216	Raph1|chr1:60829717-60830216	0.617263252561817	.	.
chr1	60566593	60567092	chr1	60860552	60861051	Raph1|chr1:60860552-60861051	0.408727998250121	.	.
chr1	60566593	60567092	chr1	60868356	60868855	Raph1|chr1:60868356-60868855	0.557429267848344	.	.
chr1	61300890	61301389	chr1	61090557	61091056	Gm11587|chr1:61090557-61091056	0.39955094706284	.	.
chr1	61300890	61301389	chr1	61485380	61485879	Gm11587|chr1:61485380-61485879	0.455781250800313	.	.
chr1	61620960	61621459	chr1	61353397	61353896	4930587A21Rik|chr1:61353397-61353896	0.566460001379297	.	.
chr1	61620960	61621459	chr1	61353397	61353896	4930587A21Rik|chr1:61353397-61353896	0.566460001379298	.	.
chr1	61620960	61621459	chr1	61526004	61526503	4930587A21Rik|chr1:61526004-61526503	0.392819689168266	.	.
chr1	61638558	61639057	chr1	61539475	61539974	Pard3b|chr1:61539475-61539974	0.377124012559622	.	.
chr1	61638558	61639057	chr1	61967828	61968327	Pard3b|chr1:61967828-61968327	0.415542890333182	.	.
chr1	63113269	63113768	chr1	63153005	63153504	Ino80dos|chr1:63153005-63153504	0.362463967087872	.	.
chr1	63272985	63273484	chr1	63153005	63153504	Gm11608|chr1:63153005-63153504	0.492411779643591	.	.
chr1	63272985	63273484	chr1	63153005	63153504	Zdbf2|chr1:63153005-63153504	0.492411779643591	.	.
chr1	63272985	63273484	chr1	63515869	63516368	Gm11608|chr1:63515869-63516368	0.358000965571075	.	.
chr1	63272985	63273484	chr1	63515869	63516368	Zdbf2|chr1:63515869-63516368	0.358000965571075	.	.
chr1	63446419	63446918	chr1	63180992	63181491	Adam23|chr1:63180992-63181491	0.317835150395885	.	.
chr1	63730384	63730883	chr1	63534337	63534836	Fastkd2|chr1:63534337-63534836	0.372414294381502	.	.
chr1	63730384	63730883	chr1	63534337	63534836	Mdh1b|chr1:63534337-63534836	0.372414294381502	.	.
chr1	63730384	63730883	chr1	63671247	63671746	Fastkd2|chr1:63671247-63671746	0.447774045326561	.	.
chr1	63730384	63730883	chr1	63671247	63671746	Mdh1b|chr1:63671247-63671746	0.447774045326561	.	.
chr1	63730384	63730883	chr1	63790541	63791040	Fastkd2|chr1:63790541-63791040	0.493700418146548	.	.
chr1	63730384	63730883	chr1	63790541	63791040	Mdh1b|chr1:63790541-63791040	0.493700418146548	.	.
chr1	63730384	63730883	chr1	63937445	63937944	Fastkd2|chr1:63937445-63937944	0.345421319501302	.	.
chr1	63730384	63730883	chr1	63937445	63937944	Mdh1b|chr1:63937445-63937944	0.345421319501302	.	.
chr1	64078811	64079310	chr1	64035656	64036155	Gm13748|chr1:64035656-64036155	0.325455869822339	.	.
chr1	64078811	64079310	chr1	64060599	64061098	Gm13748|chr1:64060599-64061098	0.477204763274367	.	.
chr1	64078811	64079310	chr1	64061164	64061663	Gm13748|chr1:64061164-64061663	0.327729597926237	.	.
chr1	64078811	64079310	chr1	64359077	64359576	Gm13748|chr1:64359077-64359576	0.53130853288123	.	.
chr1	64121506	64122005	chr1	64035656	64036155	Klf7|chr1:64035656-64036155	0.69146012918442	.	.
chr1	64121506	64122005	chr1	64061164	64061663	Klf7|chr1:64061164-64061663	0.402993731344951	.	.
chr1	64121506	64122005	chr1	64061164	64061663	Klf7|chr1:64061164-64061663	0.402993731344952	.	.
chr1	64121506	64122005	chr1	64066856	64067355	Klf7|chr1:64066856-64067355	0.46930824061738	.	.
chr1	64121506	64122005	chr1	64359077	64359576	Klf7|chr1:64359077-64359576	0.822700084939671	.	.
chr1	64121506	64122005	chr1	64445949	64446448	Klf7|chr1:64445949-64446448	0.391769400042963	.	.
chr1	64121506	64122005	chr1	64465044	64465543	Klf7|chr1:64465044-64465543	0.328208532545646	.	.
chr1	64122089	64122588	chr1	64035656	64036155	Klf7|chr1:64035656-64036155	0.326190046168086	.	.
chr1	64122089	64122588	chr1	64061164	64061663	Klf7|chr1:64061164-64061663	0.438079550001259	.	.
chr1	64122089	64122588	chr1	64061164	64061663	Klf7|chr1:64061164-64061663	0.43807955000126	.	.
chr1	64122089	64122588	chr1	64066856	64067355	Klf7|chr1:64066856-64067355	0.320000181946636	.	.
chr1	64122089	64122588	chr1	64121000	64121499	Klf7|chr1:64121000-64121499	0.579995328218513	.	.
chr1	64122089	64122588	chr1	64173714	64174213	Klf7|chr1:64173714-64174213	0.465582351337333	.	.
chr1	64122089	64122588	chr1	64289060	64289559	Klf7|chr1:64289060-64289559	0.556849675641828	.	.
chr1	64532547	64533046	chr1	64305488	64305987	Creb1|chr1:64305488-64305987	0.459532019121224	.	.
chr1	64532547	64533046	chr1	64359077	64359576	Creb1|chr1:64359077-64359576	0.468603172512317	.	.
chr1	64616950	64617449	chr1	64359077	64359576	Gm28982|chr1:64359077-64359576	0.323680182731835	.	.
chr1	64616950	64617449	chr1	64359077	64359576	Mettl21a|chr1:64359077-64359576	0.323680182731835	.	.
chr1	64616950	64617449	chr1	64465044	64465543	Gm28982|chr1:64465044-64465543	0.430655522776878	.	.
chr1	64616950	64617449	chr1	64465044	64465543	Mettl21a|chr1:64465044-64465543	0.430655522776878	.	.
chr1	64617495	64617994	chr1	64381146	64381645	Gm28982|chr1:64381146-64381645	0.374935879612773	.	.
chr1	64617495	64617994	chr1	64381146	64381645	Mettl21a|chr1:64381146-64381645	0.374935879612773	.	.
chr1	64691008	64691507	chr1	64465044	64465543	2810408I11Rik|chr1:64465044-64465543	0.386616242214089	.	.
chr1	64691008	64691507	chr1	64465044	64465543	Ccnyl1|chr1:64465044-64465543	0.386616242214089	.	.
chr1	64737642	64738141	chr1	64338489	64338988	Fzd5|chr1:64338489-64338988	0.355169675800087	.	.
chr1	64737642	64738141	chr1	64381146	64381645	Fzd5|chr1:64381146-64381645	0.333277294322442	.	.
chr1	64737642	64738141	chr1	64601147	64601646	Fzd5|chr1:64601147-64601646	0.689635568026518	.	.
chr1	65122893	65123392	chr1	64784430	64784929	D630023F18Rik|chr1:64784430-64784929	0.424541828709991	.	.
chr1	65122893	65123392	chr1	64914294	64914793	D630023F18Rik|chr1:64914294-64914793	0.346800443594884	.	.
chr1	65122893	65123392	chr1	64986118	64986617	D630023F18Rik|chr1:64986118-64986617	0.563966123521344	.	.
chr1	65122893	65123392	chr1	65129584	65130083	D630023F18Rik|chr1:65129584-65130083	0.462885636894319	.	.
chr1	65122893	65123392	chr1	65179041	65179540	D630023F18Rik|chr1:65179041-65179540	0.358846478750542	.	.
chr1	65186396	65186895	chr1	65010101	65010600	Idh1|chr1:65010101-65010600	0.386209715609057	.	.
chr1	65186396	65186895	chr1	65010101	65010600	Pikfyve|chr1:65010101-65010600	0.386209715609057	.	.
chr1	65186396	65186895	chr1	65129584	65130083	Idh1|chr1:65129584-65130083	0.385210900151754	.	.
chr1	65186396	65186895	chr1	65129584	65130083	Pikfyve|chr1:65129584-65130083	0.385210900151754	.	.
chr1	66700587	66701086	chr1	66999206	66999705	Rpe|chr1:66999206-66999705	0.496181637420515	.	.
chr1	66816734	66817233	chr1	66998518	66999017	Kansl1l|chr1:66998518-66999017	0.498164578072819	.	.
chr1	66816734	66817233	chr1	67086829	67087328	Kansl1l|chr1:67086829-67087328	0.542219714287516	.	.
chr1	66816734	66817233	chr1	67113253	67113752	Kansl1l|chr1:67113253-67113752	0.346537775469338	.	.
chr1	66817441	66817940	chr1	66782807	66783306	Kansl1l|chr1:66782807-66783306	0.59454174013771	.	.
chr1	66817441	66817940	chr1	66788389	66788888	Kansl1l|chr1:66788389-66788888	0.552249003575935	.	.
chr1	66817441	66817940	chr1	66990357	66990856	Kansl1l|chr1:66990357-66990856	0.61882373354632	.	.
chr1	66817441	66817940	chr1	67042611	67043110	Kansl1l|chr1:67042611-67043110	0.753892180355174	.	.
chr1	66817441	66817940	chr1	67055185	67055684	Kansl1l|chr1:67055185-67055684	0.481069260195972	.	.
chr1	66862543	66863042	chr1	66902883	66903382	Acadl|chr1:66902883-66903382	0.346441674945363	.	.
chr1	66862543	66863042	chr1	66933899	66934398	Acadl|chr1:66933899-66934398	0.353748921650202	.	.
chr1	66862543	66863042	chr1	67086829	67087328	Acadl|chr1:67086829-67087328	0.375511992237766	.	.
chr1	67038596	67039095	chr1	66788389	66788888	Lancl1|chr1:66788389-66788888	0.374150077691849	.	.
chr1	67038596	67039095	chr1	66990357	66990856	Lancl1|chr1:66990357-66990856	0.455331536020885	.	.
chr1	67038596	67039095	chr1	67086829	67087328	Lancl1|chr1:67086829-67087328	0.371981035820189	.	.
chr1	68024722	68025221	chr1	68049793	68050292	Gm15671|chr1:68049793-68050292	0.35114622029793	.	.
chr1	69107780	69108279	chr1	68874899	68875398	Erbb4|chr1:68874899-68875398	0.36179811301897	.	.
chr1	69107780	69108279	chr1	68875469	68875968	Erbb4|chr1:68875469-68875968	0.343820465506258	.	.
chr1	69107780	69108279	chr1	69340486	69340985	Erbb4|chr1:69340486-69340985	0.378899606481101	.	.
chr1	69108309	69108808	chr1	68768393	68768892	Erbb4|chr1:68768393-68768892	0.312450108779024	.	.
chr1	69108309	69108808	chr1	68768964	68769463	Erbb4|chr1:68768964-68769463	0.554651154437611	.	.
chr1	69108309	69108808	chr1	68787803	68788302	Erbb4|chr1:68787803-68788302	0.344092871518144	.	.
chr1	69108309	69108808	chr1	69118151	69118650	Erbb4|chr1:69118151-69118650	0.594917734529754	.	.
chr1	69108309	69108808	chr1	69249758	69250257	Erbb4|chr1:69249758-69250257	0.510001078336334	.	.
chr1	69108309	69108808	chr1	69340486	69340985	Erbb4|chr1:69340486-69340985	0.413409138939236	.	.
chr1	69108309	69108808	chr1	69498874	69499373	Erbb4|chr1:69498874-69499373	0.567777592238082	.	.
chr1	69687151	69687650	chr1	69340486	69340985	Ikzf2|chr1:69340486-69340985	0.455948362026206	.	.
chr1	69687151	69687650	chr1	69604889	69605388	Ikzf2|chr1:69604889-69605388	0.417787931673122	.	.
chr1	69826647	69827146	chr1	69638337	69638836	Spag16|chr1:69638337-69638836	0.587155167952713	.	.
chr1	69826647	69827146	chr1	69790210	69790709	Spag16|chr1:69790210-69790709	0.473009448124539	.	.
chr1	69826647	69827146	chr1	69790210	69790709	Spag16|chr1:69790210-69790709	0.47300944812454	.	.
chr1	69826647	69827146	chr1	69834595	69835094	Spag16|chr1:69834595-69835094	0.408675224174523	.	.
chr1	70725497	70725996	chr1	70325849	70326348	Vwc2l|chr1:70325849-70326348	0.307915908232225	.	.
chr1	70725497	70725996	chr1	70655023	70655522	Vwc2l|chr1:70655023-70655522	0.42688483801948	.	.
chr1	70725497	70725996	chr1	70913025	70913524	Vwc2l|chr1:70913025-70913524	0.385206088449356	.	.
chr1	71102248	71102747	chr1	70891016	70891515	Bard1|chr1:70891016-70891515	0.315562115220209	.	.
chr1	71102248	71102747	chr1	70913025	70913524	Bard1|chr1:70913025-70913524	0.614069778981831	.	.
chr1	71102248	71102747	chr1	70928992	70929491	Bard1|chr1:70928992-70929491	0.347136954875292	.	.
chr1	71102861	71103360	chr1	70913025	70913524	Bard1|chr1:70913025-70913524	0.369968165648537	.	.
chr1	71652488	71652987	chr1	71775797	71776296	Apol7d|chr1:71775797-71776296	0.314735920042646	.	.
chr1	71652488	71652987	chr1	71775797	71776296	Fn1|chr1:71775797-71776296	0.314735920042646	.	.
chr1	71653027	71653526	chr1	71545059	71545558	Apol7d|chr1:71545059-71545558	0.313576639019677	.	.
chr1	71653027	71653526	chr1	71545059	71545558	Fn1|chr1:71545059-71545558	0.313576639019677	.	.
chr1	72211757	72212256	chr1	72243720	72244219	Mreg|chr1:72243720-72244219	0.385427067355058	.	.
chr1	72212372	72212871	chr1	71913380	71913879	Mreg|chr1:71913380-71913879	0.313842816144344	.	.
chr1	72212372	72212871	chr1	72225715	72226214	Mreg|chr1:72225715-72226214	0.391984631932821	.	.
chr1	72212372	72212871	chr1	72236179	72236678	Mreg|chr1:72236179-72236678	0.516232705076835	.	.
chr1	72536444	72536943	chr1	72552104	72552603	March4|chr1:72552104-72552603	0.41190088913134	.	.
chr1	72536444	72536943	chr1	72608646	72609145	March4|chr1:72608646-72609145	0.570868780317548	.	.
chr1	72536444	72536943	chr1	72730170	72730669	March4|chr1:72730170-72730669	0.604810259998845	.	.
chr1	72536444	72536943	chr1	72744307	72744806	March4|chr1:72744307-72744806	0.664412757886102	.	.
chr1	72536444	72536943	chr1	72780078	72780577	March4|chr1:72780078-72780577	0.546904286837748	.	.
chr1	72536444	72536943	chr1	72854858	72855357	March4|chr1:72854858-72855357	0.310880191279645	.	.
chr1	72536444	72536943	chr1	72909192	72909691	March4|chr1:72909192-72909691	0.374840469533999	.	.
chr1	72536972	72537471	chr1	72718809	72719308	March4|chr1:72718809-72719308	0.405646230646642	.	.
chr1	72536972	72537471	chr1	72909192	72909691	March4|chr1:72909192-72909691	0.385005438911248	.	.
chr1	72582908	72583407	chr1	72608646	72609145	Smarcal1|chr1:72608646-72609145	0.306806039279344	.	.
chr1	72640885	72641384	chr1	72780078	72780577	Gm39662|chr1:72780078-72780577	0.387137875970658	.	.
chr1	72711014	72711513	chr1	72608646	72609145	Rpl37a|chr1:72608646-72609145	0.323195914690258	.	.
chr1	72711014	72711513	chr1	72730170	72730669	Rpl37a|chr1:72730170-72730669	0.39515045991283	.	.
chr1	74125051	74125550	chr1	73902923	73903422	Rufy4|chr1:73902923-73903422	0.341056304578248	.	.
chr1	74125051	74125550	chr1	73902923	73903422	Tns1|chr1:73902923-73903422	0.341056304578248	.	.
chr1	74125051	74125550	chr1	73962820	73963319	Rufy4|chr1:73962820-73963319	0.311373114721825	.	.
chr1	74125051	74125550	chr1	73962820	73963319	Tns1|chr1:73962820-73963319	0.311373114721825	.	.
chr1	74193650	74194149	chr1	73802538	73803037	Cxcr1|chr1:73802538-73803037	0.320711616360031	.	.
chr1	74193650	74194149	chr1	74098488	74098987	Cxcr1|chr1:74098488-74098987	0.443089691494779	.	.
chr1	74236196	74236695	chr1	73902299	73902798	Arpc2|chr1:73902299-73902798	0.344497666810503	.	.
chr1	74236196	74236695	chr1	73996190	73996689	Arpc2|chr1:73996190-73996689	0.474140642929289	.	.
chr1	74236196	74236695	chr1	73996190	73996689	Arpc2|chr1:73996190-73996689	0.47414064292929	.	.
chr1	74236196	74236695	chr1	74386756	74387255	Arpc2|chr1:74386756-74387255	0.40212881945868	.	.
chr1	74236196	74236695	chr1	74397348	74397847	Arpc2|chr1:74397348-74397847	0.440836101103549	.	.
chr1	74284588	74285087	chr1	74386756	74387255	Aamp|chr1:74386756-74387255	0.409292539711896	.	.
chr1	74284588	74285087	chr1	74386756	74387255	Pnkd|chr1:74386756-74387255	0.409292539711896	.	.
chr1	74295625	74296124	chr1	74368126	74368625	Gm29358|chr1:74368126-74368625	0.378857166767995	.	.
chr1	74295625	74296124	chr1	74437955	74438454	Gm29358|chr1:74437955-74438454	0.484384463675526	.	.
chr1	74295625	74296124	chr1	74438461	74438960	Gm29358|chr1:74438461-74438960	0.3295528126276	.	.
chr1	74295625	74296124	chr1	74452541	74453040	Gm29358|chr1:74452541-74453040	0.441757994597542	.	.
chr1	74295625	74296124	chr1	74721635	74722134	Gm29358|chr1:74721635-74722134	0.418734050182104	.	.
chr1	74362302	74362801	chr1	74098488	74098987	Catip|chr1:74098488-74098987	0.356355905353608	.	.
chr1	74362302	74362801	chr1	74098488	74098987	Catip|chr1:74098488-74098987	0.356355905353609	.	.
chr1	74362302	74362801	chr1	74386756	74387255	Catip|chr1:74386756-74387255	0.423845524136087	.	.
chr1	74505730	74506229	chr1	74386756	74387255	Cnot9|chr1:74386756-74387255	0.44276978149363	.	.
chr1	74505730	74506229	chr1	74816731	74817230	Cnot9|chr1:74816731-74817230	0.370501276356964	.	.
chr1	74505730	74506229	chr1	74858307	74858806	Cnot9|chr1:74858307-74858806	0.392938900821934	.	.
chr1	74505730	74506229	chr1	74882110	74882609	Cnot9|chr1:74882110-74882609	0.33901098054323	.	.
chr1	74587962	74588461	chr1	74437955	74438454	Bcs1l|chr1:74437955-74438454	0.432805692253753	.	.
chr1	74587962	74588461	chr1	74437955	74438454	Zfp142|chr1:74437955-74438454	0.432805692253753	.	.
chr1	74587962	74588461	chr1	74806952	74807451	Bcs1l|chr1:74806952-74807451	0.496712594056035	.	.
chr1	74587962	74588461	chr1	74806952	74807451	Bcs1l|chr1:74806952-74807451	0.496712594056036	.	.
chr1	74587962	74588461	chr1	74806952	74807451	Zfp142|chr1:74806952-74807451	0.496712594056035	.	.
chr1	74587962	74588461	chr1	74806952	74807451	Zfp142|chr1:74806952-74807451	0.496712594056036	.	.
chr1	74661495	74661994	chr1	74386756	74387255	Ttll4|chr1:74386756-74387255	0.32707445258501	.	.
chr1	74661495	74661994	chr1	74858307	74858806	Ttll4|chr1:74858307-74858806	0.694398337847684	.	.
chr1	74661495	74661994	chr1	74882110	74882609	Ttll4|chr1:74882110-74882609	0.502910582482263	.	.
chr1	74854708	74855207	chr1	74808065	74808564	Cdk5r2|chr1:74808065-74808564	0.432395091024297	.	.
chr1	74854708	74855207	chr1	74858307	74858806	Cdk5r2|chr1:74858307-74858806	0.630252249181913	.	.
chr1	74854708	74855207	chr1	74882110	74882609	Cdk5r2|chr1:74882110-74882609	0.485257236702437	.	.
chr1	75124760	75125259	chr1	74802933	74803432	Nhej1|chr1:74802933-74803432	0.448755699966862	.	.
chr1	75124760	75125259	chr1	75342805	75343304	Nhej1|chr1:75342805-75343304	0.318417201616841	.	.
chr1	75142499	75142998	chr1	74806444	74806943	Cnppd1|chr1:74806444-74806943	0.432449866209958	.	.
chr1	75142499	75142998	chr1	74806444	74806943	Retreg2|chr1:74806444-74806943	0.432449866209958	.	.
chr1	75142499	75142998	chr1	75263237	75263736	Cnppd1|chr1:75263237-75263736	0.322146083803622	.	.
chr1	75142499	75142998	chr1	75263237	75263736	Retreg2|chr1:75263237-75263736	0.322146083803622	.	.
chr1	75168424	75168923	chr1	74816731	74817230	Zfand2b|chr1:74816731-74817230	0.467906196026152	.	.
chr1	75168424	75168923	chr1	74882110	74882609	Zfand2b|chr1:74882110-74882609	0.335591257617671	.	.
chr1	75168424	75168923	chr1	75487302	75487801	Zfand2b|chr1:75487302-75487801	0.500887522762943	.	.
chr1	75180079	75180578	chr1	74806952	74807451	Abcb6|chr1:74806952-74807451	0.390108080030621	.	.
chr1	75191753	75192252	chr1	75342805	75343304	Ankzf1|chr1:75342805-75343304	0.371762046851694	.	.
chr1	75191753	75192252	chr1	75342805	75343304	Atg9a|chr1:75342805-75343304	0.371762046851694	.	.
chr1	75191753	75192252	chr1	75487834	75488333	Ankzf1|chr1:75487834-75488333	0.320103274469079	.	.
chr1	75191753	75192252	chr1	75487834	75488333	Atg9a|chr1:75487834-75488333	0.320103274469079	.	.
chr1	75210546	75211045	chr1	74808065	74808564	Glb1l|chr1:74808065-74808564	0.484515218681861	.	.
chr1	75210546	75211045	chr1	74808065	74808564	Stk16|chr1:74808065-74808564	0.484515218681861	.	.
chr1	75210546	75211045	chr1	74858307	74858806	Glb1l|chr1:74858307-74858806	0.410633199642539	.	.
chr1	75210546	75211045	chr1	74858307	74858806	Stk16|chr1:74858307-74858806	0.410633199642539	.	.
chr1	75210546	75211045	chr1	74882110	74882609	Glb1l|chr1:74882110-74882609	0.323983736998867	.	.
chr1	75210546	75211045	chr1	74882110	74882609	Stk16|chr1:74882110-74882609	0.323983736998867	.	.
chr1	75210546	75211045	chr1	75289342	75289841	Glb1l|chr1:75289342-75289841	0.352508326236232	.	.
chr1	75210546	75211045	chr1	75289342	75289841	Stk16|chr1:75289342-75289841	0.352508326236232	.	.
chr1	75210546	75211045	chr1	75487302	75487801	Glb1l|chr1:75487302-75487801	0.312221169674336	.	.
chr1	75210546	75211045	chr1	75487302	75487801	Stk16|chr1:75487302-75487801	0.312221169674336	.	.
chr1	75219086	75219585	chr1	74817277	74817776	Tuba4a|chr1:74817277-74817776	0.340532272381926	.	.
chr1	75219086	75219585	chr1	75282920	75283419	Tuba4a|chr1:75282920-75283419	0.57331909692879	.	.
chr1	75219086	75219585	chr1	75455888	75456387	Tuba4a|chr1:75455888-75456387	0.538717803946147	.	.
chr1	75236144	75236643	chr1	74858307	74858806	Dnajb2|chr1:74858307-74858806	0.409138758976649	.	.
chr1	75236144	75236643	chr1	74882110	74882609	Dnajb2|chr1:74882110-74882609	0.487586036522592	.	.
chr1	75236144	75236643	chr1	75342805	75343304	Dnajb2|chr1:75342805-75343304	0.500906095569788	.	.
chr1	75236144	75236643	chr1	75467494	75467993	Dnajb2|chr1:75467494-75467993	0.310153001378535	.	.
chr1	75236651	75237150	chr1	74808065	74808564	Dnajb2|chr1:74808065-74808564	0.447029513367236	.	.
chr1	75236651	75237150	chr1	74858307	74858806	Dnajb2|chr1:74858307-74858806	0.404590171114796	.	.
chr1	75236651	75237150	chr1	74882110	74882609	Dnajb2|chr1:74882110-74882609	0.454289279350383	.	.
chr1	75236651	75237150	chr1	75342805	75343304	Dnajb2|chr1:75342805-75343304	0.372673243961173	.	.
chr1	75251521	75252020	chr1	75381822	75382321	Gm28294|chr1:75381822-75382321	0.397515650956508	.	.
chr1	75251521	75252020	chr1	75423759	75424258	Gm28294|chr1:75423759-75424258	0.42497711259544	.	.
chr1	75251521	75252020	chr1	75455888	75456387	Gm28294|chr1:75455888-75456387	0.383131774402795	.	.
chr1	75264008	75264507	chr1	75455888	75456387	Ptprn|chr1:75455888-75456387	0.344585837775567	.	.
chr1	75264008	75264507	chr1	75746602	75747101	Ptprn|chr1:75746602-75747101	0.480460411606639	.	.
chr1	75278167	75278666	chr1	75263237	75263736	Resp18|chr1:75263237-75263736	0.308015709222987	.	.
chr1	75278167	75278666	chr1	75576032	75576531	Resp18|chr1:75576032-75576531	0.422291228172993	.	.
chr1	75278167	75278666	chr1	75576032	75576531	Resp18|chr1:75576032-75576531	0.422291228172994	.	.
chr1	75278167	75278666	chr1	75618389	75618888	Resp18|chr1:75618389-75618888	0.495629987825275	.	.
chr1	75278167	75278666	chr1	75639027	75639526	Resp18|chr1:75639027-75639526	0.516626023764852	.	.
chr1	75316812	75317311	chr1	75263237	75263736	Dnpep|chr1:75263237-75263736	0.356019450525929	.	.
chr1	75316812	75317311	chr1	75282920	75283419	Dnpep|chr1:75282920-75283419	0.603059179696207	.	.
chr1	75317346	75317845	chr1	75342805	75343304	Dnpep|chr1:75342805-75343304	0.386608091613274	.	.
chr1	75317346	75317845	chr1	75381822	75382321	Dnpep|chr1:75381822-75382321	0.461698585044293	.	.
chr1	75317346	75317845	chr1	75467494	75467993	Dnpep|chr1:75467494-75467993	0.549968217342785	.	.
chr1	75317346	75317845	chr1	75559353	75559852	Dnpep|chr1:75559353-75559852	0.582171308516133	.	.
chr1	75479156	75479655	chr1	75455888	75456387	Chpf|chr1:75455888-75456387	0.38890792119234	.	.
chr1	75479156	75479655	chr1	75455888	75456387	Tmem198|chr1:75455888-75456387	0.38890792119234	.	.
chr1	75479156	75479655	chr1	75746602	75747101	Chpf|chr1:75746602-75747101	0.374522566638044	.	.
chr1	75479156	75479655	chr1	75746602	75747101	Tmem198|chr1:75746602-75747101	0.374522566638044	.	.
chr1	75505376	75505875	chr1	75263237	75263736	Obsl1|chr1:75263237-75263736	0.503211591505301	.	.
chr1	75505376	75505875	chr1	75423759	75424258	Obsl1|chr1:75423759-75424258	0.366951985412692	.	.
chr1	75505376	75505875	chr1	75925739	75926238	Obsl1|chr1:75925739-75926238	0.358136223828514	.	.
chr1	75521240	75521739	chr1	75342805	75343304	Stk11ip|chr1:75342805-75343304	0.403163788190471	.	.
chr1	75521240	75521739	chr1	75381822	75382321	Stk11ip|chr1:75381822-75382321	0.325987746313465	.	.
chr1	75521240	75521739	chr1	75467494	75467993	Stk11ip|chr1:75467494-75467993	0.433886417836047	.	.
chr1	75521240	75521739	chr1	75559353	75559852	Stk11ip|chr1:75559353-75559852	0.468377898554125	.	.
chr1	75546261	75546760	chr1	75487302	75487801	Slc4a3|chr1:75487302-75487801	0.325914647053209	.	.
chr1	76489516	76490015	chr1	76433538	76434037	Gm17751|chr1:76433538-76434037	0.327341915943658	.	.
chr1	77514195	77514694	chr1	77412858	77413357	Epha4|chr1:77412858-77413357	0.591730295119685	.	.
chr1	77514195	77514694	chr1	77412858	77413357	Gm28386|chr1:77412858-77413357	0.591730295119685	.	.
chr1	77514195	77514694	chr1	77436196	77436695	Epha4|chr1:77436196-77436695	0.503790282711532	.	.
chr1	77514195	77514694	chr1	77436196	77436695	Gm28386|chr1:77436196-77436695	0.503790282711532	.	.
chr1	77514939	77515438	chr1	77412858	77413357	Epha4|chr1:77412858-77413357	0.482454222839863	.	.
chr1	77514939	77515438	chr1	77412858	77413357	Gm28386|chr1:77412858-77413357	0.482454222839863	.	.
chr1	78196613	78197112	chr1	78004383	78004882	Pax3|chr1:78004383-78004882	0.503018367867599	.	.
chr1	78196613	78197112	chr1	78103508	78104007	Pax3|chr1:78103508-78104007	0.697197590766712	.	.
chr1	78196613	78197112	chr1	78140450	78140949	Pax3|chr1:78140450-78140949	0.33080583277641	.	.
chr1	78196613	78197112	chr1	78215765	78216264	Pax3|chr1:78215765-78216264	0.336129301131506	.	.
chr1	78196613	78197112	chr1	78216563	78217062	Pax3|chr1:78216563-78217062	0.536828902287478	.	.
chr1	78196613	78197112	chr1	78217089	78217588	Pax3|chr1:78217089-78217588	0.346419200702215	.	.
chr1	78196613	78197112	chr1	78357937	78358436	Pax3|chr1:78357937-78358436	0.40250021939752	.	.
chr1	78310032	78310531	chr1	78004383	78004882	Sgpp2|chr1:78004383-78004882	0.350774498402756	.	.
chr1	78310032	78310531	chr1	78216563	78217062	Sgpp2|chr1:78216563-78217062	0.531593522281983	.	.
chr1	78310032	78310531	chr1	78217089	78217588	Sgpp2|chr1:78217089-78217588	0.406896733151543	.	.
chr1	78310032	78310531	chr1	78425895	78426394	Sgpp2|chr1:78425895-78426394	0.352209283584939	.	.
chr1	78310931	78311430	chr1	78120079	78120578	Sgpp2|chr1:78120079-78120578	0.458240319990899	.	.
chr1	78310931	78311430	chr1	78203685	78204184	Sgpp2|chr1:78203685-78204184	0.328212019431017	.	.
chr1	78310931	78311430	chr1	78203685	78204184	Sgpp2|chr1:78203685-78204184	0.328212019431018	.	.
chr1	78310931	78311430	chr1	78548928	78549427	Sgpp2|chr1:78548928-78549427	0.355387572197331	.	.
chr1	78310931	78311430	chr1	78576751	78577250	Sgpp2|chr1:78576751-78577250	0.336488394962124	.	.
chr1	78488387	78488886	chr1	78103508	78104007	Farsb|chr1:78103508-78104007	0.602006418054702	.	.
chr1	78488387	78488886	chr1	78140450	78140949	Farsb|chr1:78140450-78140949	0.472144623776822	.	.
chr1	78488387	78488886	chr1	78357937	78358436	Farsb|chr1:78357937-78358436	0.417883571326885	.	.
chr1	78488387	78488886	chr1	78419495	78419994	Farsb|chr1:78419495-78419994	0.324586152523322	.	.
chr1	78488387	78488886	chr1	78537485	78537984	Farsb|chr1:78537485-78537984	0.367261748660028	.	.
chr1	78488387	78488886	chr1	78706309	78706808	Farsb|chr1:78706309-78706808	0.457449511548382	.	.
chr1	78488900	78489399	chr1	78004383	78004882	Farsb|chr1:78004383-78004882	0.310614181832223	.	.
chr1	78488900	78489399	chr1	78419495	78419994	Farsb|chr1:78419495-78419994	0.515040711440251	.	.
chr1	78657540	78658039	chr1	78419495	78419994	Acsl3|chr1:78419495-78419994	0.580573940203698	.	.
chr1	78657540	78658039	chr1	78419495	78419994	Utp14b|chr1:78419495-78419994	0.580573940203698	.	.
chr1	78657540	78658039	chr1	78536720	78537219	Acsl3|chr1:78536720-78537219	0.546173669793033	.	.
chr1	78657540	78658039	chr1	78536720	78537219	Utp14b|chr1:78536720-78537219	0.546173669793033	.	.
chr1	79439807	79440306	chr1	79406269	79406768	Scg2|chr1:79406269-79406768	0.62837267661867	.	.
chr1	79439807	79440306	chr1	79458498	79458997	Scg2|chr1:79458498-79458997	0.384070758295163	.	.
chr1	79439807	79440306	chr1	79571140	79571639	Scg2|chr1:79571140-79571639	0.613617991783137	.	.
chr1	79439807	79440306	chr1	79580908	79581407	Scg2|chr1:79580908-79581407	0.36087399931905	.	.
chr1	79439807	79440306	chr1	79581417	79581916	Scg2|chr1:79581417-79581916	0.494622339414525	.	.
chr1	79671350	79671849	chr1	79598719	79599218	Ap1s3|chr1:79598719-79599218	0.439394096635711	.	.
chr1	79671350	79671849	chr1	79819221	79819720	Ap1s3|chr1:79819221-79819720	0.311789576847895	.	.
chr1	79671948	79672447	chr1	79761515	79762014	Ap1s3|chr1:79761515-79762014	0.466769265027036	.	.
chr1	79671948	79672447	chr1	79766168	79766667	Ap1s3|chr1:79766168-79766667	0.529027333486808	.	.
chr1	79671948	79672447	chr1	79790371	79790870	Ap1s3|chr1:79790371-79790870	0.513221447512816	.	.
chr1	79671948	79672447	chr1	79790959	79791458	Ap1s3|chr1:79790959-79791458	0.390410726842466	.	.
chr1	79671948	79672447	chr1	79932787	79933286	Ap1s3|chr1:79932787-79933286	0.604320570900469	.	.
chr1	79671948	79672447	chr1	79934666	79935165	Ap1s3|chr1:79934666-79935165	0.401429136024702	.	.
chr1	79775809	79776308	chr1	79819221	79819720	Mrpl44|chr1:79819221-79819720	0.662088705750997	.	.
chr1	79775809	79776308	chr1	79819221	79819720	Wdfy1|chr1:79819221-79819720	0.662088705750997	.	.
chr1	80224758	80225257	chr1	79761515	79762014	2310015K22Rik|chr1:79761515-79762014	0.351899968853251	.	.
chr1	80224758	80225257	chr1	79766168	79766667	2310015K22Rik|chr1:79766168-79766667	0.452943158259048	.	.
chr1	80224758	80225257	chr1	79790371	79790870	2310015K22Rik|chr1:79790371-79790870	0.387686477262691	.	.
chr1	80224758	80225257	chr1	80302218	80302717	2310015K22Rik|chr1:80302218-80302717	0.401887056680005	.	.
chr1	80224758	80225257	chr1	80408625	80409124	2310015K22Rik|chr1:80408625-80409124	0.548485733268899	.	.
chr1	80224758	80225257	chr1	80494412	80494911	2310015K22Rik|chr1:80494412-80494911	0.371807735590167	.	.
chr1	80340736	80341235	chr1	80106260	80106759	Cul3|chr1:80106260-80106759	0.349814980742264	.	.
chr1	80340736	80341235	chr1	80302218	80302717	Cul3|chr1:80302218-80302717	0.46370282572902	.	.
chr1	80757286	80757785	chr1	80977974	80978473	Dock10|chr1:80977974-80978473	0.332688223300957	.	.
chr1	81076257	81076756	chr1	80816480	80816979	Nyap2|chr1:80816480-80816979	0.606145474021749	.	.
chr1	81076257	81076756	chr1	80977462	80977961	Nyap2|chr1:80977462-80977961	0.600212981039784	.	.
chr1	81076257	81076756	chr1	80977974	80978473	Nyap2|chr1:80977974-80978473	0.450017668690439	.	.
chr1	81076257	81076756	chr1	81231008	81231507	Nyap2|chr1:81231008-81231507	0.787009977028498	.	.
chr1	81076879	81077378	chr1	81412717	81413216	Nyap2|chr1:81412717-81413216	0.340836771728812	.	.
chr1	82291243	82291742	chr1	82411080	82411579	Irs1|chr1:82411080-82411579	0.425496217318781	.	.
chr1	82291243	82291742	chr1	82482411	82482910	Irs1|chr1:82482411-82482910	0.312128182458046	.	.
chr1	82316361	82316860	chr1	82156946	82157445	Rhbdd1|chr1:82156946-82157445	0.364228432326571	.	.
chr1	82316361	82316860	chr1	82324039	82324538	Rhbdd1|chr1:82324039-82324538	0.436446575927711	.	.
chr1	82316361	82316860	chr1	82717167	82717666	Rhbdd1|chr1:82717167-82717666	0.46206062874786	.	.
chr1	82725115	82725614	chr1	82292699	82293198	C430014B12Rik|chr1:82292699-82293198	0.401738473566246	.	.
chr1	82725115	82725614	chr1	82292699	82293198	Mff|chr1:82292699-82293198	0.401738473566246	.	.
chr1	82725115	82725614	chr1	82629553	82630052	C430014B12Rik|chr1:82629553-82630052	0.370910526621409	.	.
chr1	82725115	82725614	chr1	82629553	82630052	Mff|chr1:82629553-82630052	0.370910526621409	.	.
chr1	83058150	83058649	chr1	82862018	82862517	A030005K14Rik|chr1:82862018-82862517	0.441039137253754	.	.
chr1	83058695	83059194	chr1	82862018	82862517	A030005K14Rik|chr1:82862018-82862517	0.344812971096601	.	.
chr1	83159481	83159980	chr1	83326403	83326902	Daw1|chr1:83326403-83326902	0.334345701455087	.	.
chr1	83159481	83159980	chr1	83432199	83432698	Daw1|chr1:83432199-83432698	0.317707483979277	.	.
chr1	83407918	83408417	chr1	83288844	83289343	Sphkap|chr1:83288844-83289343	0.434548065661622	.	.
chr1	83407918	83408417	chr1	83311152	83311651	Sphkap|chr1:83311152-83311651	0.374915244737132	.	.
chr1	83407918	83408417	chr1	83362244	83362743	Sphkap|chr1:83362244-83362743	0.391622948150725	.	.
chr1	83407918	83408417	chr1	83389399	83389898	Sphkap|chr1:83389399-83389898	0.503844607083423	.	.
chr1	83407918	83408417	chr1	83546355	83546854	Sphkap|chr1:83546355-83546854	0.536936737011855	.	.
chr1	83407918	83408417	chr1	83571927	83572426	Sphkap|chr1:83571927-83572426	0.484040967339852	.	.
chr1	83407918	83408417	chr1	83692906	83693405	Sphkap|chr1:83692906-83693405	0.574859820281272	.	.
chr1	84695000	84695499	chr1	84621244	84621743	Dner|chr1:84621244-84621743	0.418122801607815	.	.
chr1	84695000	84695499	chr1	84656833	84657332	Dner|chr1:84656833-84657332	0.363068962291396	.	.
chr1	84695000	84695499	chr1	84838531	84839030	Dner|chr1:84838531-84839030	0.547626747590791	.	.
chr1	84839165	84839664	chr1	84602831	84603330	Fbxo36|chr1:84602831-84603330	0.612273260155699	.	.
chr1	84839165	84839664	chr1	84634521	84635020	Fbxo36|chr1:84634521-84635020	0.542891157642044	.	.
chr1	84839165	84839664	chr1	84668432	84668931	Fbxo36|chr1:84668432-84668931	0.581463827628116	.	.
chr1	84839165	84839664	chr1	84710164	84710663	Fbxo36|chr1:84710164-84710663	0.488430118426396	.	.
chr1	84839165	84839664	chr1	85114670	85115169	Fbxo36|chr1:85114670-85115169	0.32607348843655	.	.
chr1	84839808	84840307	chr1	84602831	84603330	Fbxo36|chr1:84602831-84603330	0.758922169897966	.	.
chr1	84839808	84840307	chr1	84602831	84603330	Trip12|chr1:84602831-84603330	0.758922169897966	.	.
chr1	84839808	84840307	chr1	84634521	84635020	Fbxo36|chr1:84634521-84635020	0.532491809296105	.	.
chr1	84839808	84840307	chr1	84634521	84635020	Trip12|chr1:84634521-84635020	0.532491809296105	.	.
chr1	84839808	84840307	chr1	84668432	84668931	Fbxo36|chr1:84668432-84668931	0.753269111515995	.	.
chr1	84839808	84840307	chr1	84668432	84668931	Trip12|chr1:84668432-84668931	0.753269111515995	.	.
chr1	84839808	84840307	chr1	84710164	84710663	Fbxo36|chr1:84710164-84710663	0.719792100949833	.	.
chr1	84839808	84840307	chr1	84710164	84710663	Trip12|chr1:84710164-84710663	0.719792100949833	.	.
chr1	84839808	84840307	chr1	85114670	85115169	Fbxo36|chr1:85114670-85115169	0.316914787054814	.	.
chr1	84839808	84840307	chr1	85114670	85115169	Trip12|chr1:85114670-85115169	0.316914787054814	.	.
chr1	84934371	84934870	chr1	84581779	84582278	Slc16a14|chr1:84581779-84582278	0.638902458710825	.	.
chr1	84934883	84935382	chr1	84561696	84562195	Slc16a14|chr1:84561696-84562195	0.559304685903285	.	.
chr1	84934883	84935382	chr1	84562219	84562718	Slc16a14|chr1:84562219-84562718	0.506487430282665	.	.
chr1	84934883	84935382	chr1	84656833	84657332	Slc16a14|chr1:84656833-84657332	0.521156118764094	.	.
chr1	84934883	84935382	chr1	84933383	84933882	Slc16a14|chr1:84933383-84933882	0.321943170486905	.	.
chr1	85774994	85775493	chr1	85742741	85743240	9930111H07Rik|chr1:85742741-85743240	0.411353235048452	.	.
chr1	85774994	85775493	chr1	85843057	85843556	9930111H07Rik|chr1:85843057-85843556	0.408248869844352	.	.
chr1	85793160	85793659	chr1	85657184	85657683	Cab39|chr1:85657184-85657683	0.47008362728453	.	.
chr1	85793160	85793659	chr1	85839620	85840119	Cab39|chr1:85839620-85840119	0.402853821273329	.	.
chr1	85793160	85793659	chr1	85916833	85917332	Cab39|chr1:85916833-85917332	0.317182492745022	.	.
chr1	85793160	85793659	chr1	85934135	85934634	Cab39|chr1:85934135-85934634	0.529379876441365	.	.
chr1	85793160	85793659	chr1	86178901	86179400	Cab39|chr1:86178901-86179400	0.366067501924498	.	.
chr1	85894274	85894773	chr1	85657184	85657683	Itm2c|chr1:85657184-85657683	0.376724335472116	.	.
chr1	85894274	85894773	chr1	85839620	85840119	Itm2c|chr1:85839620-85840119	0.407929096085869	.	.
chr1	85894274	85894773	chr1	85933596	85934095	Itm2c|chr1:85933596-85934095	0.597225308641469	.	.
chr1	85894274	85894773	chr1	85934135	85934634	Itm2c|chr1:85934135-85934634	0.480844492900942	.	.
chr1	85894274	85894773	chr1	85934135	85934634	Itm2c|chr1:85934135-85934634	0.480844492900943	.	.
chr1	85894274	85894773	chr1	86018323	86018822	Itm2c|chr1:86018323-86018822	0.318126055088077	.	.
chr1	85894274	85894773	chr1	86178901	86179400	Itm2c|chr1:86178901-86179400	0.324726862038904	.	.
chr1	85894274	85894773	chr1	86239554	86240053	Itm2c|chr1:86239554-86240053	0.461347289199867	.	.
chr1	85894955	85895454	chr1	85895455	85895954	Itm2c|chr1:85895455-85895954	0.573566504120308	.	.
chr1	85928201	85928700	chr1	85839620	85840119	4933407L21Rik|chr1:85839620-85840119	0.598835526350312	.	.
chr1	85928201	85928700	chr1	85933596	85934095	4933407L21Rik|chr1:85933596-85934095	0.307134992181579	.	.
chr1	85928201	85928700	chr1	85934135	85934634	4933407L21Rik|chr1:85934135-85934634	0.556478502596949	.	.
chr1	85928201	85928700	chr1	86178901	86179400	4933407L21Rik|chr1:86178901-86179400	0.482093981557066	.	.
chr1	86046083	86046582	chr1	85839620	85840119	2810459M11Rik|chr1:85839620-85840119	0.48196544732641	.	.
chr1	86046083	86046582	chr1	85916833	85917332	2810459M11Rik|chr1:85916833-85917332	0.632243528758648	.	.
chr1	86046083	86046582	chr1	85934135	85934634	2810459M11Rik|chr1:85934135-85934634	0.535862190728577	.	.
chr1	86046083	86046582	chr1	86178901	86179400	2810459M11Rik|chr1:86178901-86179400	0.376989312701501	.	.
chr1	86046083	86046582	chr1	86339345	86339844	2810459M11Rik|chr1:86339345-86339844	0.433215986444211	.	.
chr1	86046083	86046582	chr1	86433961	86434460	2810459M11Rik|chr1:86433961-86434460	0.467553717619991	.	.
chr1	86046083	86046582	chr1	86440464	86440963	2810459M11Rik|chr1:86440464-86440963	0.59722286463623	.	.
chr1	86046083	86046582	chr1	86441795	86442294	2810459M11Rik|chr1:86441795-86442294	0.412493722493662	.	.
chr1	86046594	86047093	chr1	85839620	85840119	2810459M11Rik|chr1:85839620-85840119	0.375234336039	.	.
chr1	86046594	86047093	chr1	85916833	85917332	2810459M11Rik|chr1:85916833-85917332	0.384588946335954	.	.
chr1	86046594	86047093	chr1	85934135	85934634	2810459M11Rik|chr1:85934135-85934634	0.616889899967341	.	.
chr1	86046594	86047093	chr1	86339345	86339844	2810459M11Rik|chr1:86339345-86339844	0.380378074792747	.	.
chr1	86046594	86047093	chr1	86441795	86442294	2810459M11Rik|chr1:86441795-86442294	0.487898781705561	.	.
chr1	86064385	86064884	chr1	86143909	86144408	Psmd1|chr1:86143909-86144408	0.44032937976019	.	.
chr1	86064385	86064884	chr1	86487725	86488224	Psmd1|chr1:86487725-86488224	0.331060119485512	.	.
chr1	86111698	86112197	chr1	85938143	85938642	Htr2b|chr1:85938143-85938642	0.376600685383182	.	.
chr1	86111698	86112197	chr1	86126055	86126554	Htr2b|chr1:86126055-86126554	0.470449611934986	.	.
chr1	86111698	86112197	chr1	86416225	86416724	Htr2b|chr1:86416225-86416724	0.396649424532896	.	.
chr1	86302910	86303409	chr1	86528114	86528613	B3gnt7|chr1:86528114-86528613	0.309016068719182	.	.
chr1	86302910	86303409	chr1	86528114	86528613	Gm28626|chr1:86528114-86528613	0.309016068719182	.	.
chr1	86526360	86526859	chr1	86270069	86270568	Ptma|chr1:86270069-86270568	0.31889573368199	.	.
chr1	86526360	86526859	chr1	86371911	86372410	Ptma|chr1:86371911-86372410	0.473264751513605	.	.
chr1	86526360	86526859	chr1	86371911	86372410	Ptma|chr1:86371911-86372410	0.473264751513606	.	.
chr1	86526360	86526859	chr1	86440464	86440963	Ptma|chr1:86440464-86440963	0.329804147137411	.	.
chr1	86526360	86526859	chr1	86487143	86487642	Ptma|chr1:86487143-86487642	0.405984105629251	.	.
chr1	86526360	86526859	chr1	86487725	86488224	Ptma|chr1:86487725-86488224	0.395001200648102	.	.
chr1	86526360	86526859	chr1	86503968	86504467	Ptma|chr1:86503968-86504467	0.674213999470546	.	.
chr1	86526360	86526859	chr1	86528114	86528613	Ptma|chr1:86528114-86528613	0.733979797538586	.	.
chr1	86582078	86582577	chr1	86441795	86442294	Cops7b|chr1:86441795-86442294	0.328233467917898	.	.
chr1	86582078	86582577	chr1	86441795	86442294	Pde6d|chr1:86441795-86442294	0.328233467917898	.	.
chr1	86582603	86583102	chr1	86472164	86472663	Cops7b|chr1:86472164-86472663	0.394803513226773	.	.
chr1	86582603	86583102	chr1	86472164	86472663	Pde6d|chr1:86472164-86472663	0.394803513226773	.	.
chr1	86582603	86583102	chr1	86487143	86487642	Cops7b|chr1:86487143-86487642	0.367158827275682	.	.
chr1	86582603	86583102	chr1	86487143	86487642	Pde6d|chr1:86487143-86487642	0.367158827275682	.	.
chr1	86669399	86669898	chr1	86270069	86270568	Nppc|chr1:86270069-86270568	0.432626554802027	.	.
chr1	86669399	86669898	chr1	86472164	86472663	Nppc|chr1:86472164-86472663	0.344721139542197	.	.
chr1	86669399	86669898	chr1	86487143	86487642	Nppc|chr1:86487143-86487642	0.466473478148355	.	.
chr1	86669399	86669898	chr1	86503968	86504467	Nppc|chr1:86503968-86504467	0.428681230382228	.	.
chr1	86669399	86669898	chr1	86503968	86504467	Nppc|chr1:86503968-86504467	0.428681230382229	.	.
chr1	86669399	86669898	chr1	86947620	86948119	Nppc|chr1:86947620-86948119	0.546934442775654	.	.
chr1	86670393	86670892	chr1	86472164	86472663	Nppc|chr1:86472164-86472663	0.359914576433364	.	.
chr1	86703565	86704064	chr1	86433961	86434460	Dis3l2|chr1:86433961-86434460	0.475910098347964	.	.
chr1	86703565	86704064	chr1	86440464	86440963	Dis3l2|chr1:86440464-86440963	0.575195073414107	.	.
chr1	86703565	86704064	chr1	86441795	86442294	Dis3l2|chr1:86441795-86442294	0.385828193099027	.	.
chr1	87155856	87156355	chr1	86947620	86948119	Ecel1|chr1:86947620-86948119	0.460113381746501	.	.
chr1	87155856	87156355	chr1	87050005	87050504	Ecel1|chr1:87050005-87050504	0.719548116431879	.	.
chr1	87155856	87156355	chr1	87175930	87176429	Ecel1|chr1:87175930-87176429	0.556639755619333	.	.
chr1	87155856	87156355	chr1	87184750	87185249	Ecel1|chr1:87184750-87185249	0.322259890222852	.	.
chr1	87155856	87156355	chr1	87292742	87293241	Ecel1|chr1:87292742-87293241	0.345608739162571	.	.
chr1	87155856	87156355	chr1	87437939	87438438	Ecel1|chr1:87437939-87438438	0.623264433561129	.	.
chr1	87155856	87156355	chr1	87444547	87445046	Ecel1|chr1:87444547-87445046	0.335768667332832	.	.
chr1	87155856	87156355	chr1	87475311	87475810	Ecel1|chr1:87475311-87475810	0.531188641398267	.	.
chr1	87213673	87214172	chr1	87164346	87164845	Eif4e2|chr1:87164346-87164845	0.328636263446902	.	.
chr1	87213673	87214172	chr1	87170324	87170823	Eif4e2|chr1:87170324-87170823	0.439409221297983	.	.
chr1	87326698	87327197	chr1	87082559	87083058	Gigyf2|chr1:87082559-87083058	0.569454386426181	.	.
chr1	87574215	87574714	chr1	87721301	87721800	Ngef|chr1:87721301-87721800	0.327071549639206	.	.
chr1	88205505	88206004	chr1	88429538	88430037	Dnajb3|chr1:88429538-88430037	0.337807430262475	.	.
chr1	88277410	88277909	chr1	88318505	88319004	Hjurp|chr1:88318505-88319004	0.642705893285922	.	.
chr1	88277410	88277909	chr1	88318505	88319004	Trpm8|chr1:88318505-88319004	0.642705893285922	.	.
chr1	88277410	88277909	chr1	88345509	88346008	Hjurp|chr1:88345509-88346008	0.389957159798781	.	.
chr1	88277410	88277909	chr1	88345509	88346008	Trpm8|chr1:88345509-88346008	0.389957159798781	.	.
chr1	88277410	88277909	chr1	88358086	88358585	Hjurp|chr1:88358086-88358585	0.651548452953554	.	.
chr1	88277410	88277909	chr1	88358086	88358585	Trpm8|chr1:88358086-88358585	0.651548452953554	.	.
chr1	88277410	88277909	chr1	88429538	88430037	Hjurp|chr1:88429538-88430037	0.307464356605187	.	.
chr1	88277410	88277909	chr1	88429538	88430037	Trpm8|chr1:88429538-88430037	0.307464356605187	.	.
chr1	88277410	88277909	chr1	88456267	88456766	Hjurp|chr1:88456267-88456766	0.431551084031032	.	.
chr1	88277410	88277909	chr1	88456267	88456766	Trpm8|chr1:88456267-88456766	0.431551084031032	.	.
chr1	88277410	88277909	chr1	88745219	88745718	Hjurp|chr1:88745219-88745718	0.3122006542316	.	.
chr1	88277410	88277909	chr1	88745219	88745718	Trpm8|chr1:88745219-88745718	0.3122006542316	.	.
chr1	88701430	88701929	chr1	88318505	88319004	Arl4c|chr1:88318505-88319004	0.331712019588813	.	.
chr1	88701430	88701929	chr1	88345509	88346008	Arl4c|chr1:88345509-88346008	0.482984140084854	.	.
chr1	88701430	88701929	chr1	88358086	88358585	Arl4c|chr1:88358086-88358585	0.546945920591709	.	.
chr1	88701430	88701929	chr1	88456267	88456766	Arl4c|chr1:88456267-88456766	0.36764857502642	.	.
chr1	88701430	88701929	chr1	88745219	88745718	Arl4c|chr1:88745219-88745718	0.357807441496842	.	.
chr1	88701944	88702443	chr1	88429538	88430037	Arl4c|chr1:88429538-88430037	0.370291927788073	.	.
chr1	89069980	89070479	chr1	88786184	88786683	Sh3bp4|chr1:88786184-88786683	0.398797482877724	.	.
chr1	89069980	89070479	chr1	88943040	88943539	Sh3bp4|chr1:88943040-88943539	0.402790178249569	.	.
chr1	89069980	89070479	chr1	89126878	89127377	Sh3bp4|chr1:89126878-89127377	0.492596160866842	.	.
chr1	89069980	89070479	chr1	89147941	89148440	Sh3bp4|chr1:89147941-89148440	0.57865554684767	.	.
chr1	89069980	89070479	chr1	89319863	89320362	Sh3bp4|chr1:89319863-89320362	0.530158641781944	.	.
chr1	89069980	89070479	chr1	89392580	89393079	Sh3bp4|chr1:89392580-89393079	0.340234668288025	.	.
chr1	89454554	89455053	chr1	89138297	89138796	Agap1|chr1:89138297-89138796	0.413657664973145	.	.
chr1	89454554	89455053	chr1	89139217	89139716	Agap1|chr1:89139217-89139716	0.554962884727639	.	.
chr1	89454554	89455053	chr1	89332631	89333130	Agap1|chr1:89332631-89333130	0.575844579135938	.	.
chr1	89454554	89455053	chr1	89333152	89333651	Agap1|chr1:89333152-89333651	0.543665811977652	.	.
chr1	89455401	89455900	chr1	89126878	89127377	Agap1|chr1:89126878-89127377	0.429811061717632	.	.
chr1	89455401	89455900	chr1	89147941	89148440	Agap1|chr1:89147941-89148440	0.321476530231795	.	.
chr1	89455401	89455900	chr1	89184464	89184963	Agap1|chr1:89184464-89184963	0.56229800970604	.	.
chr1	89455401	89455900	chr1	89196003	89196502	Agap1|chr1:89196003-89196502	0.35882415632073	.	.
chr1	89455401	89455900	chr1	89319863	89320362	Agap1|chr1:89319863-89320362	0.493938131212834	.	.
chr1	89455401	89455900	chr1	89392580	89393079	Agap1|chr1:89392580-89393079	0.724517547702187	.	.
chr1	89455401	89455900	chr1	89474477	89474976	Agap1|chr1:89474477-89474976	0.348002236552908	.	.
chr1	89455401	89455900	chr1	89512507	89513006	Agap1|chr1:89512507-89513006	0.590364301060286	.	.
chr1	89455401	89455900	chr1	89579987	89580486	Agap1|chr1:89579987-89580486	0.519952413529549	.	.
chr1	89455401	89455900	chr1	89713897	89714396	Agap1|chr1:89713897-89714396	0.348355235342377	.	.
chr1	89455401	89455900	chr1	89714413	89714912	Agap1|chr1:89714413-89714912	0.311634383199949	.	.
chr1	90603129	90603628	chr1	90866666	90867165	Cops8|chr1:90866666-90867165	0.388187331733185	.	.
chr1	90603129	90603628	chr1	90973173	90973672	Cops8|chr1:90973173-90973672	0.324356561830266	.	.
chr1	90974937	90975436	chr1	90588307	90588806	Gm28199|chr1:90588307-90588806	0.635093698903731	.	.
chr1	90974937	90975436	chr1	90782160	90782659	Gm28199|chr1:90782160-90782659	0.533565077594691	.	.
chr1	90974937	90975436	chr1	91062300	91062799	Gm28199|chr1:91062300-91062799	0.642575820491247	.	.
chr1	90999196	90999695	chr1	90676001	90676500	Lrrfip1|chr1:90676001-90676500	0.319078194071648	.	.
chr1	90999196	90999695	chr1	90676618	90677117	Lrrfip1|chr1:90676618-90677117	0.331275703415168	.	.
chr1	90999196	90999695	chr1	90706112	90706611	Lrrfip1|chr1:90706112-90706611	0.317531203008766	.	.
chr1	90999196	90999695	chr1	90838175	90838674	Lrrfip1|chr1:90838175-90838674	0.49825937828513	.	.
chr1	90999196	90999695	chr1	91052819	91053318	Lrrfip1|chr1:91052819-91053318	0.400407222020727	.	.
chr1	90999196	90999695	chr1	91181441	91181940	Lrrfip1|chr1:91181441-91181940	0.637353550133377	.	.
chr1	90999196	90999695	chr1	91181989	91182488	Lrrfip1|chr1:91181989-91182488	0.537162666560817	.	.
chr1	91178975	91179474	chr1	91412512	91413011	Ramp1|chr1:91412512-91413011	0.47194784606365	.	.
chr1	91250445	91250944	chr1	91626043	91626542	Ube2f|chr1:91626043-91626542	0.37607765557225	.	.
chr1	91298026	91298525	chr1	91369302	91369801	Scly|chr1:91369302-91369801	0.468181283158223	.	.
chr1	91298026	91298525	chr1	91412512	91413011	Scly|chr1:91412512-91413011	0.424831077693089	.	.
chr1	91298026	91298525	chr1	91634479	91634978	Scly|chr1:91634479-91634978	0.318682092591203	.	.
chr1	91398520	91399019	chr1	91052819	91053318	Ilkap|chr1:91052819-91053318	0.430004061531347	.	.
chr1	91398520	91399019	chr1	91062300	91062799	Ilkap|chr1:91062300-91062799	0.326804714333835	.	.
chr1	91398520	91399019	chr1	91412512	91413011	Ilkap|chr1:91412512-91413011	0.593731478862842	.	.
chr1	91398520	91399019	chr1	91600624	91601123	Ilkap|chr1:91600624-91601123	0.320597499757774	.	.
chr1	91398520	91399019	chr1	91747564	91748063	Ilkap|chr1:91747564-91748063	0.369103981360799	.	.
chr1	91413043	91413542	chr1	91052819	91053318	Hes6|chr1:91052819-91053318	0.460531851773377	.	.
chr1	91413043	91413542	chr1	91257790	91258289	Hes6|chr1:91257790-91258289	0.368204088317929	.	.
chr1	91413043	91413542	chr1	91412512	91413011	Hes6|chr1:91412512-91413011	0.388279025462838	.	.
chr1	91413043	91413542	chr1	91634479	91634978	Hes6|chr1:91634479-91634978	0.363133482808659	.	.
chr1	91413043	91413542	chr1	91747564	91748063	Hes6|chr1:91747564-91748063	0.456350085592154	.	.
chr1	91459292	91459791	chr1	91257790	91258289	Per2|chr1:91257790-91258289	0.467728351399769	.	.
chr1	91459292	91459791	chr1	91369302	91369801	Per2|chr1:91369302-91369801	0.757201381147659	.	.
chr1	91459292	91459791	chr1	91412512	91413011	Per2|chr1:91412512-91413011	0.402174721803325	.	.
chr1	91459292	91459791	chr1	91626043	91626542	Per2|chr1:91626043-91626542	0.596293033149478	.	.
chr1	91459292	91459791	chr1	91634479	91634978	Per2|chr1:91634479-91634978	0.31260969510259	.	.
chr1	91494327	91494826	chr1	91017446	91017945	Traf3ip1|chr1:91017446-91017945	0.488802692130464	.	.
chr1	91540218	91540717	chr1	91747564	91748063	Asb1|chr1:91747564-91748063	0.362358353259952	.	.
chr1	92641765	92642264	chr1	92699111	92699610	Cops9|chr1:92699111-92699610	0.33882701823621	.	.
chr1	92831616	92832115	chr1	92539059	92539558	Gpc1|chr1:92539059-92539558	0.399406374535491	.	.
chr1	92831616	92832115	chr1	92660065	92660564	Gpc1|chr1:92660065-92660564	0.372572888132583	.	.
chr1	92831616	92832115	chr1	92699111	92699610	Gpc1|chr1:92699111-92699610	0.350393851299093	.	.
chr1	92831616	92832115	chr1	93100465	93100964	Gpc1|chr1:93100465-93100964	0.38063041622496	.	.
chr1	92910422	92910921	chr1	92630946	92631445	5033417F24Rik|chr1:92630946-92631445	0.424019442880309	.	.
chr1	92910422	92910921	chr1	92630946	92631445	Rnpepl1|chr1:92630946-92631445	0.424019442880309	.	.
chr1	92910422	92910921	chr1	92660065	92660564	5033417F24Rik|chr1:92660065-92660564	0.3422271406939	.	.
chr1	92910422	92910921	chr1	92660065	92660564	Rnpepl1|chr1:92660065-92660564	0.3422271406939	.	.
chr1	92910422	92910921	chr1	92799618	92800117	5033417F24Rik|chr1:92799618-92800117	0.505957827618513	.	.
chr1	92910422	92910921	chr1	92799618	92800117	Rnpepl1|chr1:92799618-92800117	0.505957827618513	.	.
chr1	92910422	92910921	chr1	93100465	93100964	5033417F24Rik|chr1:93100465-93100964	0.371804303560797	.	.
chr1	92910422	92910921	chr1	93100465	93100964	Rnpepl1|chr1:93100465-93100964	0.371804303560797	.	.
chr1	92910928	92911427	chr1	93115042	93115541	5033417F24Rik|chr1:93115042-93115541	0.446889927912513	.	.
chr1	92910928	92911427	chr1	93115042	93115541	Rnpepl1|chr1:93115042-93115541	0.446889927912513	.	.
chr1	92934435	92934934	chr1	92799618	92800117	Capn10|chr1:92799618-92800117	0.311068542653697	.	.
chr1	93101696	93102195	chr1	93100465	93100964	Kif1a|chr1:93100465-93100964	0.336997099962466	.	.
chr1	93235496	93235995	chr1	93100465	93100964	Sned1|chr1:93100465-93100964	0.559798183638222	.	.
chr1	93236124	93236623	chr1	93100465	93100964	Sned1|chr1:93100465-93100964	0.341065185151326	.	.
chr1	93478107	93478606	chr1	93100465	93100964	Hdlbp|chr1:93100465-93100964	0.389542162087333	.	.
chr1	93478107	93478606	chr1	93100465	93100964	Sept2|chr1:93100465-93100964	0.389542162087333	.	.
chr1	93478107	93478606	chr1	93253540	93254039	Hdlbp|chr1:93253540-93254039	0.471872108041406	.	.
chr1	93478107	93478606	chr1	93253540	93254039	Sept2|chr1:93253540-93254039	0.471872108041406	.	.
chr1	93511801	93512300	chr1	93253540	93254039	Farp2|chr1:93253540-93254039	0.515673259843608	.	.
chr1	93754078	93754577	chr1	93776610	93777109	Thap4|chr1:93776610-93777109	0.316166374230917	.	.
chr1	93754078	93754577	chr1	94060902	94061401	Thap4|chr1:94060902-94061401	0.547817693176363	.	.
chr1	93754078	93754577	chr1	94079039	94079538	Thap4|chr1:94079039-94079538	0.326184611282098	.	.
chr1	93754078	93754577	chr1	94139409	94139908	Thap4|chr1:94139409-94139908	0.322074639680737	.	.
chr1	93754617	93755116	chr1	93776610	93777109	Thap4|chr1:93776610-93777109	0.328924538915012	.	.
chr1	93754617	93755116	chr1	94035198	94035697	Thap4|chr1:94035198-94035697	0.558718324264366	.	.
chr1	93801756	93802255	chr1	94035198	94035697	Dtymk|chr1:94035198-94035697	0.354037234776314	.	.
chr1	93801756	93802255	chr1	94079039	94079538	Dtymk|chr1:94079039-94079538	0.353742658759589	.	.
chr1	93803720	93804219	chr1	93668682	93669181	Ing5|chr1:93668682-93669181	0.568863559549771	.	.
chr1	93803720	93804219	chr1	94027601	94028100	Ing5|chr1:94027601-94028100	0.320922744014157	.	.
chr1	93825281	93825780	chr1	94138848	94139347	D2hgdh|chr1:94138848-94139347	0.327009424470156	.	.
chr1	95313333	95313832	chr1	95278555	95279054	Fam174a|chr1:95278555-95279054	0.571166844886891	.	.
chr1	95313333	95313832	chr1	95420887	95421386	Fam174a|chr1:95420887-95421386	0.315672938017282	.	.
chr1	95313333	95313832	chr1	95422155	95422654	Fam174a|chr1:95422155-95422654	0.466646976366761	.	.
chr1	95313851	95314350	chr1	95278555	95279054	Fam174a|chr1:95278555-95279054	0.515694135394592	.	.
chr1	95313851	95314350	chr1	95422155	95422654	Fam174a|chr1:95422155-95422654	0.394904020420514	.	.
chr1	95667416	95667915	chr1	95278555	95279054	St8sia4|chr1:95278555-95279054	0.615259171996961	.	.
chr1	95667416	95667915	chr1	95422155	95422654	St8sia4|chr1:95422155-95422654	0.339160433514591	.	.
chr1	96871948	96872447	chr1	96640115	96640614	Slco4c1|chr1:96640115-96640614	0.354571160672832	.	.
chr1	96871948	96872447	chr1	96885100	96885599	Slco4c1|chr1:96885100-96885599	0.416707274822502	.	.
chr1	97661204	97661703	chr1	97627963	97628462	D1Ertd622e|chr1:97627963-97628462	0.443892461410782	.	.
chr1	97661204	97661703	chr1	97629914	97630413	D1Ertd622e|chr1:97629914-97630413	0.36848927060875	.	.
chr1	98094805	98095304	chr1	98126180	98126679	Pam|chr1:98126180-98126679	0.375396528600957	.	.
chr1	98095430	98095929	chr1	98022562	98023061	Pam|chr1:98022562-98023061	0.341332690357925	.	.
chr1	98095430	98095929	chr1	98022562	98023061	Pam|chr1:98022562-98023061	0.341332690357926	.	.
chr1	98095430	98095929	chr1	98126180	98126679	Pam|chr1:98126180-98126679	0.642707920807313	.	.
chr1	98131926	98132425	chr1	98031757	98032256	1810006J02Rik|chr1:98031757-98032256	0.403099323886679	.	.
chr1	98131926	98132425	chr1	98261025	98261524	1810006J02Rik|chr1:98261025-98261524	0.389819879387577	.	.
chr1	99772850	99773349	chr1	99959363	99959862	Cntnap5b|chr1:99959363-99959862	0.315501663113838	.	.
chr1	104768586	104769085	chr1	104746760	104747259	Cdh20|chr1:104746760-104747259	0.537428034990054	.	.
chr1	104768586	104769085	chr1	104803074	104803573	Cdh20|chr1:104803074-104803573	0.532749251808879	.	.
chr1	104768586	104769085	chr1	104817442	104817941	Cdh20|chr1:104817442-104817941	0.626609442183393	.	.
chr1	104768586	104769085	chr1	104824531	104825030	Cdh20|chr1:104824531-104825030	0.342179874147372	.	.
chr1	104768586	104769085	chr1	104839201	104839700	Cdh20|chr1:104839201-104839700	0.457894395804924	.	.
chr1	104768586	104769085	chr1	104902648	104903147	Cdh20|chr1:104902648-104903147	0.467589719513849	.	.
chr1	104768586	104769085	chr1	104927414	104927913	Cdh20|chr1:104927414-104927913	0.645905438271232	.	.
chr1	104768586	104769085	chr1	105005023	105005522	Cdh20|chr1:105005023-105005522	0.401499900070655	.	.
chr1	104769230	104769729	chr1	104746760	104747259	Cdh20|chr1:104746760-104747259	0.668765381509815	.	.
chr1	104769230	104769729	chr1	104796096	104796595	Cdh20|chr1:104796096-104796595	0.422363095534092	.	.
chr1	104769230	104769729	chr1	104803074	104803573	Cdh20|chr1:104803074-104803573	0.342912139798788	.	.
chr1	104769230	104769729	chr1	104817442	104817941	Cdh20|chr1:104817442-104817941	0.448383757831571	.	.
chr1	104769230	104769729	chr1	104824531	104825030	Cdh20|chr1:104824531-104825030	0.3553585555803	.	.
chr1	104769230	104769729	chr1	104927414	104927913	Cdh20|chr1:104927414-104927913	0.680489512887983	.	.
chr1	104769230	104769729	chr1	105152822	105153321	Cdh20|chr1:105152822-105153321	0.478993256110822	.	.
chr1	104769230	104769729	chr1	105205838	105206337	Cdh20|chr1:105205838-105206337	0.564453332879403	.	.
chr1	105355774	105356273	chr1	105004263	105004762	Gm17634|chr1:105004263-105004762	0.394150175936421	.	.
chr1	105355774	105356273	chr1	105004263	105004762	Rnf152|chr1:105004263-105004762	0.394150175936421	.	.
chr1	105355774	105356273	chr1	105005023	105005522	Gm17634|chr1:105005023-105005522	0.306139592015919	.	.
chr1	105355774	105356273	chr1	105005023	105005522	Rnf152|chr1:105005023-105005522	0.306139592015919	.	.
chr1	105356312	105356811	chr1	105004263	105004762	Gm17634|chr1:105004263-105004762	0.399310180865902	.	.
chr1	105356312	105356811	chr1	105004263	105004762	Rnf152|chr1:105004263-105004762	0.399310180865902	.	.
chr1	105356312	105356811	chr1	105152822	105153321	Gm17634|chr1:105152822-105153321	0.313525635909862	.	.
chr1	105356312	105356811	chr1	105152822	105153321	Rnf152|chr1:105152822-105153321	0.313525635909862	.	.
chr1	105356312	105356811	chr1	105312450	105312949	Gm17634|chr1:105312450-105312949	0.575488011530964	.	.
chr1	105356312	105356811	chr1	105312450	105312949	Rnf152|chr1:105312450-105312949	0.575488011530964	.	.
chr1	105663536	105664035	chr1	105255390	105255889	Pign|chr1:105255390-105255889	0.322914767312143	.	.
chr1	105663536	105664035	chr1	105255390	105255889	Relch|chr1:105255390-105255889	0.322914767312143	.	.
chr1	105663536	105664035	chr1	105922991	105923490	Pign|chr1:105922991-105923490	0.721525493975855	.	.
chr1	105663536	105664035	chr1	105922991	105923490	Relch|chr1:105922991-105923490	0.721525493975855	.	.
chr1	105663536	105664035	chr1	105947093	105947592	Pign|chr1:105947093-105947592	0.317134847420466	.	.
chr1	105663536	105664035	chr1	105947093	105947592	Relch|chr1:105947093-105947592	0.317134847420466	.	.
chr1	105780395	105780894	chr1	105829070	105829569	Tnfrsf11a|chr1:105829070-105829569	0.350158371871214	.	.
chr1	105780395	105780894	chr1	105993776	105994275	Tnfrsf11a|chr1:105993776-105994275	0.40945796477214	.	.
chr1	105780395	105780894	chr1	106039161	106039660	Tnfrsf11a|chr1:106039161-106039660	0.405693085987046	.	.
chr1	105780395	105780894	chr1	106039674	106040173	Tnfrsf11a|chr1:106039674-106040173	0.328765054154387	.	.
chr1	105780395	105780894	chr1	106071959	106072458	Tnfrsf11a|chr1:106071959-106072458	0.444574020033401	.	.
chr1	105780395	105780894	chr1	106148702	106149201	Tnfrsf11a|chr1:106148702-106149201	0.504480474711849	.	.
chr1	105990273	105990772	chr1	106036942	106037441	Gm7160|chr1:106036942-106037441	0.398494970617844	.	.
chr1	105990273	105990772	chr1	106036942	106037441	Zcchc2|chr1:106036942-106037441	0.398494970617844	.	.
chr1	106171270	106171769	chr1	105922991	105923490	Gm20753|chr1:105922991-105923490	0.765785659457873	.	.
chr1	106171270	106171769	chr1	105922991	105923490	Phlpp1|chr1:105922991-105923490	0.765785659457873	.	.
chr1	106171270	106171769	chr1	105947093	105947592	Gm20753|chr1:105947093-105947592	0.381108385455815	.	.
chr1	106171270	106171769	chr1	105947093	105947592	Phlpp1|chr1:105947093-105947592	0.381108385455815	.	.
chr1	106171270	106171769	chr1	106145764	106146263	Gm20753|chr1:106145764-106146263	0.343786586323294	.	.
chr1	106171270	106171769	chr1	106145764	106146263	Phlpp1|chr1:106145764-106146263	0.343786586323294	.	.
chr1	106713878	106714377	chr1	106553774	106554273	Bcl2|chr1:106553774-106554273	0.348433085147659	.	.
chr1	106713878	106714377	chr1	106742331	106742830	Bcl2|chr1:106742331-106742830	0.482897855024418	.	.
chr1	106713878	106714377	chr1	106765706	106766205	Bcl2|chr1:106765706-106766205	0.681748750326157	.	.
chr1	106759529	106760028	chr1	106514228	106514727	Kdsr|chr1:106514228-106514727	0.377150714359531	.	.
chr1	106759529	106760028	chr1	106618335	106618834	Kdsr|chr1:106618335-106618834	0.60488751083176	.	.
chr1	106759529	106760028	chr1	106680016	106680515	Kdsr|chr1:106680016-106680515	0.457069300947792	.	.
chr1	106759529	106760028	chr1	106821863	106822362	Kdsr|chr1:106821863-106822362	0.319775070366043	.	.
chr1	106796474	106796973	chr1	106514228	106514727	Vps4b|chr1:106514228-106514727	0.413420189114398	.	.
chr1	106796474	106796973	chr1	106617802	106618301	Vps4b|chr1:106617802-106618301	0.37881191003226	.	.
chr1	106796474	106796973	chr1	106618335	106618834	Vps4b|chr1:106618335-106618834	0.603808190404513	.	.
chr1	106796474	106796973	chr1	106680016	106680515	Vps4b|chr1:106680016-106680515	0.374491209339862	.	.
chr1	106796474	106796973	chr1	106712268	106712767	Vps4b|chr1:106712268-106712767	0.321779332997065	.	.
chr1	109982394	109982893	chr1	109824514	109825013	Cdh7|chr1:109824514-109825013	0.410697318205815	.	.
chr1	111864757	111865256	chr1	112051923	112052422	Dsel|chr1:112051923-112052422	0.574147206131829	.	.
chr1	118310992	118311491	chr1	118434883	118435382	Tsn|chr1:118434883-118435382	0.316586606032335	.	.
chr1	118321592	118322091	chr1	118434883	118435382	Nifk|chr1:118434883-118435382	0.357653898420795	.	.
chr1	118458765	118459264	chr1	118445457	118445956	2900060B14Rik|chr1:118445457-118445956	0.318216754017768	.	.
chr1	118458765	118459264	chr1	118506887	118507386	2900060B14Rik|chr1:118506887-118507386	0.353311805471594	.	.
chr1	118627626	118628125	chr1	118479208	118479707	Tfcp2l1|chr1:118479208-118479707	0.36357114667456	.	.
chr1	118627626	118628125	chr1	118525185	118525684	Tfcp2l1|chr1:118525185-118525684	0.504367422311824	.	.
chr1	118627626	118628125	chr1	118661495	118661994	Tfcp2l1|chr1:118661495-118661994	0.367278673409223	.	.
chr1	118627626	118628125	chr1	118759505	118760004	Tfcp2l1|chr1:118759505-118760004	0.372511032630199	.	.
chr1	119504531	119505030	chr1	119548633	119549132	Ralb|chr1:119548633-119549132	0.542374940970646	.	.
chr1	119525867	119526366	chr1	119472655	119473154	Gm27184|chr1:119472655-119473154	0.453986425500593	.	.
chr1	119525867	119526366	chr1	119472655	119473154	Tmem185b|chr1:119472655-119473154	0.453986425500593	.	.
chr1	119525867	119526366	chr1	119486679	119487178	Gm27184|chr1:119486679-119487178	0.331722699240286	.	.
chr1	119525867	119526366	chr1	119486679	119487178	Tmem185b|chr1:119486679-119487178	0.331722699240286	.	.
chr1	119525867	119526366	chr1	119868790	119869289	Gm27184|chr1:119868790-119869289	0.562458790222936	.	.
chr1	119525867	119526366	chr1	119868790	119869289	Tmem185b|chr1:119868790-119869289	0.562458790222936	.	.
chr1	119648156	119648655	chr1	119383831	119384330	Epb41l5|chr1:119383831-119384330	0.562290067298052	.	.
chr1	119648156	119648655	chr1	119472655	119473154	Epb41l5|chr1:119472655-119473154	0.422423070323476	.	.
chr1	119648156	119648655	chr1	119642320	119642819	Epb41l5|chr1:119642320-119642819	0.495709331901467	.	.
chr1	119648754	119649253	chr1	119383831	119384330	Epb41l5|chr1:119383831-119384330	0.320921772644511	.	.
chr1	119648754	119649253	chr1	119548633	119549132	Epb41l5|chr1:119548633-119549132	0.545530995561236	.	.
chr1	119648754	119649253	chr1	119557512	119558011	Epb41l5|chr1:119557512-119558011	0.445899544977959	.	.
chr1	119648754	119649253	chr1	119642320	119642819	Epb41l5|chr1:119642320-119642819	0.470690871346742	.	.
chr1	119648754	119649253	chr1	119868790	119869289	Epb41l5|chr1:119868790-119869289	0.340140422313385	.	.
chr1	119837335	119837834	chr1	119868790	119869289	Ptpn4|chr1:119868790-119869289	0.341873424316997	.	.
chr1	119912947	119913446	chr1	119642320	119642819	Tmem177|chr1:119642320-119642819	0.356173915436079	.	.
chr1	119912947	119913446	chr1	119868790	119869289	Tmem177|chr1:119868790-119869289	0.3544902413036	.	.
chr1	119912947	119913446	chr1	120171744	120172243	Tmem177|chr1:120171744-120172243	0.339106453872552	.	.
chr1	120120898	120121397	chr1	119868790	119869289	3110009E18Rik|chr1:119868790-119869289	0.403412259662741	.	.
chr1	120120898	120121397	chr1	119868790	119869289	Dbi|chr1:119868790-119869289	0.403412259662741	.	.
chr1	120120898	120121397	chr1	120202490	120202989	3110009E18Rik|chr1:120202490-120202989	0.600820997537635	.	.
chr1	120120898	120121397	chr1	120202490	120202989	Dbi|chr1:120202490-120202989	0.600820997537635	.	.
chr1	120120898	120121397	chr1	120231291	120231790	3110009E18Rik|chr1:120231291-120231790	0.40816752992978	.	.
chr1	120120898	120121397	chr1	120231291	120231790	Dbi|chr1:120231291-120231790	0.40816752992978	.	.
chr1	120340287	120340786	chr1	120202490	120202989	C1ql2|chr1:120202490-120202989	0.389014009430207	.	.
chr1	120340287	120340786	chr1	120231291	120231790	C1ql2|chr1:120231291-120231790	0.508859805445869	.	.
chr1	120340287	120340786	chr1	120324140	120324639	C1ql2|chr1:120324140-120324639	0.687211783066833	.	.
chr1	120340287	120340786	chr1	120357257	120357756	C1ql2|chr1:120357257-120357756	0.558574058371949	.	.
chr1	120340287	120340786	chr1	120357805	120358304	C1ql2|chr1:120357805-120358304	0.387473157952483	.	.
chr1	120340287	120340786	chr1	120549233	120549732	C1ql2|chr1:120549233-120549732	0.435266755745623	.	.
chr1	120340287	120340786	chr1	120557258	120557757	C1ql2|chr1:120557258-120557757	0.467642396303533	.	.
chr1	120340287	120340786	chr1	120748969	120749468	C1ql2|chr1:120748969-120749468	0.49749310140254	.	.
chr1	121430778	121431277	chr1	121046438	121046937	Ccdc93|chr1:121046438-121046937	0.455754865060933	.	.
chr1	121430778	121431277	chr1	121481641	121482140	Ccdc93|chr1:121481641-121482140	0.588829156732863	.	.
chr1	121430778	121431277	chr1	121720303	121720802	Ccdc93|chr1:121720303-121720802	0.730548746513104	.	.
chr1	121430778	121431277	chr1	121720303	121720802	Ccdc93|chr1:121720303-121720802	0.730548746513105	.	.
chr1	121430778	121431277	chr1	121735252	121735751	Ccdc93|chr1:121735252-121735751	0.65569732361117	.	.
chr1	121567757	121568256	chr1	121327621	121328120	Ddx18|chr1:121327621-121328120	0.551405178888407	.	.
chr1	121567757	121568256	chr1	121328130	121328629	Ddx18|chr1:121328130-121328629	0.308796079115239	.	.
chr1	121567757	121568256	chr1	121596927	121597426	Ddx18|chr1:121596927-121597426	0.476303360308004	.	.
chr1	121567757	121568256	chr1	121693509	121694008	Ddx18|chr1:121693509-121694008	0.31081468987032	.	.
chr1	121567757	121568256	chr1	121983382	121983881	Ddx18|chr1:121983382-121983881	0.564443798592551	.	.
chr1	121567757	121568256	chr1	121987517	121988016	Ddx18|chr1:121987517-121988016	0.383084412648621	.	.
chr1	121567757	121568256	chr1	121990974	121991473	Ddx18|chr1:121990974-121991473	0.528832047530951	.	.
chr1	125435289	125435788	chr1	125010818	125011317	Actr3|chr1:125010818-125011317	0.388390312245459	.	.
chr1	125911894	125912393	chr1	125607368	125607867	Lypd1|chr1:125607368-125607867	0.549308322854067	.	.
chr1	125911894	125912393	chr1	125624257	125624756	Lypd1|chr1:125624257-125624756	0.537587725142094	.	.
chr1	125911894	125912393	chr1	125735378	125735877	Lypd1|chr1:125735378-125735877	0.657829078870674	.	.
chr1	125911894	125912393	chr1	125762026	125762525	Lypd1|chr1:125762026-125762525	0.474895545974843	.	.
chr1	125911894	125912393	chr1	125833040	125833539	Lypd1|chr1:125833040-125833539	0.374417430746042	.	.
chr1	125911894	125912393	chr1	125872350	125872849	Lypd1|chr1:125872350-125872849	0.34583840112556	.	.
chr1	125911894	125912393	chr1	125911387	125911886	Lypd1|chr1:125911387-125911886	0.604578924441162	.	.
chr1	125911894	125912393	chr1	125968480	125968979	Lypd1|chr1:125968480-125968979	0.401424007915233	.	.
chr1	125911894	125912393	chr1	126050104	126050603	Lypd1|chr1:126050104-126050603	0.53538518234846	.	.
chr1	126829595	126830094	chr1	126878950	126879449	Nckap5|chr1:126878950-126879449	0.429437206030317	.	.
chr1	126829595	126830094	chr1	126931680	126932179	Nckap5|chr1:126931680-126932179	0.343877946700861	.	.
chr1	126829595	126830094	chr1	127014894	127015393	Nckap5|chr1:127014894-127015393	0.527432479472499	.	.
chr1	126830233	126830732	chr1	126543233	126543732	Nckap5|chr1:126543233-126543732	0.480732561094816	.	.
chr1	126830233	126830732	chr1	126931680	126932179	Nckap5|chr1:126931680-126932179	0.327751869521093	.	.
chr1	126830233	126830732	chr1	127014894	127015393	Nckap5|chr1:127014894-127015393	0.527631854199496	.	.
chr1	127204681	127205180	chr1	126799290	126799789	Mgat5|chr1:126799290-126799789	0.483232453034156	.	.
chr1	127204681	127205180	chr1	126860707	126861206	Mgat5|chr1:126860707-126861206	0.55256884239452	.	.
chr1	127204681	127205180	chr1	126878950	126879449	Mgat5|chr1:126878950-126879449	0.755977259768697	.	.
chr1	127204681	127205180	chr1	126931680	126932179	Mgat5|chr1:126931680-126932179	0.417736579485805	.	.
chr1	127204681	127205180	chr1	127014894	127015393	Mgat5|chr1:127014894-127015393	0.4420859893739	.	.
chr1	127205210	127205709	chr1	126799290	126799789	Mgat5|chr1:126799290-126799789	0.444107834554787	.	.
chr1	127205210	127205709	chr1	126860707	126861206	Mgat5|chr1:126860707-126861206	0.408867891842298	.	.
chr1	127205210	127205709	chr1	126878950	126879449	Mgat5|chr1:126878950-126879449	0.624634088977085	.	.
chr1	127205210	127205709	chr1	126931680	126932179	Mgat5|chr1:126931680-126932179	0.487994577269066	.	.
chr1	127205210	127205709	chr1	127014894	127015393	Mgat5|chr1:127014894-127015393	0.446665072770152	.	.
chr1	127773884	127774383	chr1	127604283	127604782	2900009J06Rik|chr1:127604283-127604782	0.429832492527514	.	.
chr1	127773884	127774383	chr1	127604283	127604782	Ccnt2|chr1:127604283-127604782	0.429832492527514	.	.
chr1	127773884	127774383	chr1	127677563	127678062	2900009J06Rik|chr1:127677563-127678062	0.318613626578778	.	.
chr1	127773884	127774383	chr1	127677563	127678062	Ccnt2|chr1:127677563-127678062	0.318613626578778	.	.
chr1	127773884	127774383	chr1	127706287	127706786	2900009J06Rik|chr1:127706287-127706786	0.392521233243831	.	.
chr1	127773884	127774383	chr1	127706287	127706786	Ccnt2|chr1:127706287-127706786	0.392521233243831	.	.
chr1	127773884	127774383	chr1	127999252	127999751	2900009J06Rik|chr1:127999252-127999751	0.494633258031664	.	.
chr1	127773884	127774383	chr1	127999252	127999751	Ccnt2|chr1:127999252-127999751	0.494633258031664	.	.
chr1	127868495	127868994	chr1	127716329	127716828	Rab3gap1|chr1:127716329-127716828	0.475023734210644	.	.
chr1	127868495	127868994	chr1	127863332	127863831	Rab3gap1|chr1:127863332-127863831	0.548767550663529	.	.
chr1	127959199	127959698	chr1	127716329	127716828	Gm28800|chr1:127716329-127716828	0.411921540262093	.	.
chr1	127959199	127959698	chr1	127863332	127863831	Gm28800|chr1:127863332-127863831	0.543119810557535	.	.
chr1	128102952	128103451	chr1	128471858	128472357	R3hdm1|chr1:128471858-128472357	0.313296032403315	.	.
chr1	128102952	128103451	chr1	128471858	128472357	Zranb3|chr1:128471858-128472357	0.313296032403315	.	.
chr1	128243885	128244384	chr1	128471858	128472357	Ubxn4|chr1:128471858-128472357	0.540169696882224	.	.
chr1	128243885	128244384	chr1	128471858	128472357	Ubxn4|chr1:128471858-128472357	0.540169696882225	.	.
chr1	128359460	128359959	chr1	128471858	128472357	Mcm6|chr1:128471858-128472357	0.338339299561193	.	.
chr1	128417141	128417640	chr1	128471858	128472357	Dars|chr1:128471858-128472357	0.405676222375417	.	.
chr1	129273098	129273597	chr1	129556237	129556736	Thsd7b|chr1:129556237-129556736	0.382992449448275	.	.
chr1	130462505	130463004	chr1	130112855	130113354	Cd55|chr1:130112855-130113354	0.366659637117635	.	.
chr1	130462505	130463004	chr1	130112855	130113354	Gm16083|chr1:130112855-130113354	0.366659637117635	.	.
chr1	130462505	130463004	chr1	130276877	130277376	Cd55|chr1:130276877-130277376	0.577396786869025	.	.
chr1	130462505	130463004	chr1	130276877	130277376	Gm16083|chr1:130276877-130277376	0.577396786869025	.	.
chr1	130462505	130463004	chr1	130487389	130487888	Cd55|chr1:130487389-130487888	0.376687724284495	.	.
chr1	130462505	130463004	chr1	130487389	130487888	Gm16083|chr1:130487389-130487888	0.376687724284495	.	.
chr1	130462505	130463004	chr1	130691567	130692066	Cd55|chr1:130691567-130692066	0.32844987803624	.	.
chr1	130462505	130463004	chr1	130691567	130692066	Gm16083|chr1:130691567-130692066	0.32844987803624	.	.
chr1	130717229	130717728	chr1	130715647	130716146	Yod1|chr1:130715647-130716146	0.667373683817573	.	.
chr1	131137511	131138010	chr1	131116808	131117307	Dyrk3|chr1:131116808-131117307	0.433489814717576	.	.
chr1	131138073	131138572	chr1	131224755	131225254	Dyrk3|chr1:131224755-131225254	0.412330602281527	.	.
chr1	131152939	131153438	chr1	131064136	131064635	Eif2d|chr1:131064136-131064635	0.405080978251576	.	.
chr1	131152939	131153438	chr1	131116808	131117307	Eif2d|chr1:131116808-131117307	0.382736807963061	.	.
chr1	131244461	131244960	chr1	131116808	131117307	Rassf5|chr1:131116808-131117307	0.342955229535263	.	.
chr1	131244461	131244960	chr1	131181934	131182433	Rassf5|chr1:131181934-131182433	0.364336815286514	.	.
chr1	131526251	131526750	chr1	131733970	131734469	Srgap2|chr1:131733970-131734469	0.404265746066592	.	.
chr1	131526753	131527252	chr1	131733970	131734469	Fam72a|chr1:131733970-131734469	0.426338080522485	.	.
chr1	131526753	131527252	chr1	131733970	131734469	Srgap2|chr1:131733970-131734469	0.426338080522485	.	.
chr1	131526753	131527252	chr1	131754806	131755305	Fam72a|chr1:131754806-131755305	0.366833216599492	.	.
chr1	131526753	131527252	chr1	131754806	131755305	Srgap2|chr1:131754806-131755305	0.366833216599492	.	.
chr1	131527318	131527817	chr1	131319538	131320037	Fam72a|chr1:131319538-131320037	0.461248297120788	.	.
chr1	131527318	131527817	chr1	131319538	131320037	Srgap2|chr1:131319538-131320037	0.461248297120788	.	.
chr1	131827667	131828166	chr1	131981607	131982106	Slc41a1|chr1:131981607-131982106	0.466758586039988	.	.
chr1	131827667	131828166	chr1	132123531	132124030	Slc41a1|chr1:132123531-132124030	0.359283605400352	.	.
chr1	131827667	131828166	chr1	132157329	132157828	Slc41a1|chr1:132157329-132157828	0.444372001486791	.	.
chr1	131827667	131828166	chr1	132213052	132213551	Slc41a1|chr1:132213052-132213551	0.562377585081783	.	.
chr1	131827667	131828166	chr1	132236861	132237360	Slc41a1|chr1:132236861-132237360	0.712605201099426	.	.
chr1	131866958	131867457	chr1	131765519	131766018	Rab29|chr1:131765519-131766018	0.323151278474615	.	.
chr1	131866958	131867457	chr1	132085248	132085747	Rab29|chr1:132085248-132085747	0.361783305494324	.	.
chr1	131866958	131867457	chr1	132122975	132123474	Rab29|chr1:132122975-132123474	0.469679710493165	.	.
chr1	131866958	131867457	chr1	132123531	132124030	Rab29|chr1:132123531-132124030	0.330969364103858	.	.
chr1	131866958	131867457	chr1	132168132	132168631	Rab29|chr1:132168132-132168631	0.350739226289177	.	.
chr1	131866958	131867457	chr1	132237474	132237973	Rab29|chr1:132237474-132237973	0.430255589197297	.	.
chr1	131866958	131867457	chr1	132237474	132237973	Rab29|chr1:132237474-132237973	0.430255589197298	.	.
chr1	131910162	131910661	chr1	131733970	131734469	Nucks1|chr1:131733970-131734469	0.32622997347467	.	.
chr1	131910162	131910661	chr1	132085248	132085747	Nucks1|chr1:132085248-132085747	0.548379489954376	.	.
chr1	131910162	131910661	chr1	132168132	132168631	Nucks1|chr1:132168132-132168631	0.492794332597733	.	.
chr1	131910162	131910661	chr1	132237474	132237973	Nucks1|chr1:132237474-132237973	0.381291632639406	.	.
chr1	131963030	131963529	chr1	131555074	131555573	Slc45a3|chr1:131555074-131555573	0.309042006189457	.	.
chr1	131963030	131963529	chr1	132123531	132124030	Slc45a3|chr1:132123531-132124030	0.390800214198335	.	.
chr1	132007294	132007793	chr1	132236861	132237360	Elk4|chr1:132236861-132237360	0.337914077567347	.	.
chr1	132007800	132008299	chr1	131983738	131984237	Elk4|chr1:131983738-131984237	0.340561367378429	.	.
chr1	132007800	132008299	chr1	132122975	132123474	Elk4|chr1:132122975-132123474	0.477698414840637	.	.
chr1	132007800	132008299	chr1	132123531	132124030	Elk4|chr1:132123531-132124030	0.411867661023157	.	.
chr1	132067139	132067638	chr1	132282868	132283367	Mfsd4a|chr1:132282868-132283367	0.368591537395228	.	.
chr1	132067653	132068152	chr1	132085248	132085747	Mfsd4a|chr1:132085248-132085747	0.587553475479755	.	.
chr1	132067653	132068152	chr1	132122975	132123474	Mfsd4a|chr1:132122975-132123474	0.570971222285129	.	.
chr1	132067653	132068152	chr1	132123531	132124030	Mfsd4a|chr1:132123531-132124030	0.402225784425871	.	.
chr1	132067653	132068152	chr1	132157329	132157828	Mfsd4a|chr1:132157329-132157828	0.490408663996739	.	.
chr1	132067653	132068152	chr1	132168132	132168631	Mfsd4a|chr1:132168132-132168631	0.336340803912221	.	.
chr1	132067653	132068152	chr1	132236861	132237360	Mfsd4a|chr1:132236861-132237360	0.531823403450521	.	.
chr1	132067653	132068152	chr1	132322103	132322602	Mfsd4a|chr1:132322103-132322602	0.406010102257429	.	.
chr1	132298673	132299172	chr1	132122975	132123474	Klhdc8a|chr1:132122975-132123474	0.430905839854425	.	.
chr1	132298673	132299172	chr1	132190118	132190617	Klhdc8a|chr1:132190118-132190617	0.347656639327155	.	.
chr1	132298673	132299172	chr1	132322103	132322602	Klhdc8a|chr1:132322103-132322602	0.339885164241309	.	.
chr1	132391552	132392051	chr1	132213052	132213551	Tmcc2|chr1:132213052-132213551	0.462109669517013	.	.
chr1	132417199	132417698	chr1	132190118	132190617	Dstyk|chr1:132190118-132190617	0.373735579367378	.	.
chr1	132417199	132417698	chr1	132213052	132213551	Dstyk|chr1:132213052-132213551	0.33437188564617	.	.
chr1	132417199	132417698	chr1	132236861	132237360	Dstyk|chr1:132236861-132237360	0.40925123164305	.	.
chr1	132417199	132417698	chr1	132322103	132322602	Dstyk|chr1:132322103-132322602	0.352025326421108	.	.
chr1	132417706	132418205	chr1	132157329	132157828	Dstyk|chr1:132157329-132157828	0.468820624765965	.	.
chr1	132417706	132418205	chr1	132168132	132168631	Dstyk|chr1:132168132-132168631	0.439181580083974	.	.
chr1	132417706	132418205	chr1	132190118	132190617	Dstyk|chr1:132190118-132190617	0.538821029558543	.	.
chr1	132417706	132418205	chr1	132322103	132322602	Dstyk|chr1:132322103-132322602	0.472367739512941	.	.
chr1	132417706	132418205	chr1	132322608	132323107	Dstyk|chr1:132322608-132323107	0.365288150275023	.	.
chr1	132477175	132477674	chr1	132123531	132124030	6030442K20Rik|chr1:132123531-132124030	0.492202948229412	.	.
chr1	132477175	132477674	chr1	132123531	132124030	Rbbp5|chr1:132123531-132124030	0.492202948229412	.	.
chr1	132477175	132477674	chr1	132213052	132213551	6030442K20Rik|chr1:132213052-132213551	0.323696512087742	.	.
chr1	132477175	132477674	chr1	132213052	132213551	Rbbp5|chr1:132213052-132213551	0.323696512087742	.	.
chr1	132477175	132477674	chr1	132236861	132237360	6030442K20Rik|chr1:132236861-132237360	0.442823299957488	.	.
chr1	132477175	132477674	chr1	132236861	132237360	Rbbp5|chr1:132236861-132237360	0.442823299957488	.	.
chr1	133609585	133610084	chr1	133874046	133874545	Snrpe|chr1:133874046-133874545	0.655465644038101	.	.
chr1	133609585	133610084	chr1	133889298	133889797	Snrpe|chr1:133889298-133889797	0.5605506345378	.	.
chr1	133610089	133610588	chr1	133809280	133809779	Snrpe|chr1:133809280-133809779	0.554032845733728	.	.
chr1	133610089	133610588	chr1	133886411	133886910	Snrpe|chr1:133886411-133886910	0.635292164010869	.	.
chr1	133660660	133661159	chr1	133874046	133874545	Gm38394|chr1:133874046-133874545	0.40037368350561	.	.
chr1	133660660	133661159	chr1	133874046	133874545	Zbed6|chr1:133874046-133874545	0.40037368350561	.	.
chr1	133660660	133661159	chr1	133874046	133874545	Zc3h11a|chr1:133874046-133874545	0.40037368350561	.	.
chr1	133660660	133661159	chr1	133889298	133889797	Gm38394|chr1:133889298-133889797	0.500030260663922	.	.
chr1	133660660	133661159	chr1	133889298	133889797	Zbed6|chr1:133889298-133889797	0.500030260663922	.	.
chr1	133660660	133661159	chr1	133889298	133889797	Zc3h11a|chr1:133889298-133889797	0.500030260663922	.	.
chr1	133800824	133801323	chr1	133886923	133887422	Atp2b4|chr1:133886923-133887422	0.350143392460064	.	.
chr1	133800824	133801323	chr1	134092834	134093333	Atp2b4|chr1:134092834-134093333	0.578035429398788	.	.
chr1	133800824	133801323	chr1	134151628	134152127	Atp2b4|chr1:134151628-134152127	0.48178671630163	.	.
chr1	133908258	133908757	chr1	133762854	133763353	Optc|chr1:133762854-133763353	0.420918673447162	.	.
chr1	133908258	133908757	chr1	134067010	134067509	Optc|chr1:134067010-134067509	0.381534445549105	.	.
chr1	133908258	133908757	chr1	134082899	134083398	Optc|chr1:134082899-134083398	0.339525096187998	.	.
chr1	134078899	134079398	chr1	134151628	134152127	Btg2|chr1:134151628-134152127	0.431352624829232	.	.
chr1	134078899	134079398	chr1	134244113	134244612	Btg2|chr1:134244113-134244612	0.429494723496476	.	.
chr1	134181866	134182365	chr1	134092834	134093333	Chil1|chr1:134092834-134093333	0.554204298067917	.	.
chr1	134181866	134182365	chr1	134151628	134152127	Chil1|chr1:134151628-134152127	0.516581455728288	.	.
chr1	134332671	134333170	chr1	134045877	134046376	Ppfia4|chr1:134045877-134046376	0.703796908217324	.	.
chr1	134332671	134333170	chr1	134177344	134177843	Ppfia4|chr1:134177344-134177843	0.326602616855006	.	.
chr1	134332671	134333170	chr1	134294225	134294724	Ppfia4|chr1:134294225-134294724	0.318067378323118	.	.
chr1	134332671	134333170	chr1	134343553	134344052	Ppfia4|chr1:134343553-134344052	0.599831868524292	.	.
chr1	134332671	134333170	chr1	134343553	134344052	Ppfia4|chr1:134343553-134344052	0.599831868524293	.	.
chr1	134332671	134333170	chr1	134344509	134345008	Ppfia4|chr1:134344509-134345008	0.322883202305513	.	.
chr1	134332671	134333170	chr1	134567483	134567982	Ppfia4|chr1:134567483-134567982	0.471948530389977	.	.
chr1	134361764	134362263	chr1	134092834	134093333	Tmem183a|chr1:134092834-134093333	0.385199265376549	.	.
chr1	134361764	134362263	chr1	134151628	134152127	Tmem183a|chr1:134151628-134152127	0.437024758600482	.	.
chr1	134415089	134415588	chr1	134151628	134152127	Adipor1|chr1:134151628-134152127	0.453685405815507	.	.
chr1	134415089	134415588	chr1	134244113	134244612	Adipor1|chr1:134244113-134244612	0.421513421857135	.	.
chr1	134415089	134415588	chr1	134556771	134557270	Adipor1|chr1:134556771-134557270	0.581495761641843	.	.
chr1	134455268	134455767	chr1	134302439	134302938	Klhl12|chr1:134302439-134302938	0.319277424786579	.	.
chr1	134494334	134494833	chr1	134302439	134302938	Rabif|chr1:134302439-134302938	0.482495965866252	.	.
chr1	134494334	134494833	chr1	134302965	134303464	Rabif|chr1:134302965-134303464	0.401405740787464	.	.
chr1	134494334	134494833	chr1	134556771	134557270	Rabif|chr1:134556771-134557270	0.334195733056311	.	.
chr1	134494334	134494833	chr1	134661220	134661719	Rabif|chr1:134661220-134661719	0.413537432604203	.	.
chr1	134559917	134560416	chr1	134294225	134294724	Kdm5b|chr1:134294225-134294724	0.326605706050915	.	.
chr1	134559917	134560416	chr1	134344509	134345008	Kdm5b|chr1:134344509-134345008	0.329928893106338	.	.
chr1	134559917	134560416	chr1	134995423	134995922	Kdm5b|chr1:134995423-134995922	0.306627625393916	.	.
chr1	134955755	134956254	chr1	134920548	134921047	Ppp1r12b|chr1:134920548-134921047	0.326495023425647	.	.
chr1	134955755	134956254	chr1	134924112	134924611	Ppp1r12b|chr1:134924112-134924611	0.344405265246291	.	.
chr1	134955755	134956254	chr1	135111997	135112496	Ppp1r12b|chr1:135111997-135112496	0.475766324246693	.	.
chr1	134962267	134962766	chr1	134995423	134995922	Ube2t|chr1:134995423-134995922	0.33828294339248	.	.
chr1	135146503	135147002	chr1	134920548	134921047	Arl8a|chr1:134920548-134921047	0.336020051461021	.	.
chr1	135146503	135147002	chr1	134987558	134988057	Arl8a|chr1:134987558-134988057	0.540400346620604	.	.
chr1	135146503	135147002	chr1	135154328	135154827	Arl8a|chr1:135154328-135154827	0.48500167453729	.	.
chr1	135248334	135248833	chr1	134920548	134921047	Gm26642|chr1:134920548-134921047	0.334916799339528	.	.
chr1	135248334	135248833	chr1	135154328	135154827	Gm26642|chr1:135154328-135154827	0.34585953153557	.	.
chr1	135248334	135248833	chr1	135290939	135291438	Gm26642|chr1:135290939-135291438	0.384876137567775	.	.
chr1	135258970	135259469	chr1	135015038	135015537	Elf3|chr1:135015038-135015537	0.311162521126994	.	.
chr1	135258970	135259469	chr1	135171914	135172413	Elf3|chr1:135171914-135172413	0.358086422485144	.	.
chr1	135258970	135259469	chr1	135513374	135513873	Elf3|chr1:135513374-135513873	0.453585735518996	.	.
chr1	135258970	135259469	chr1	135583495	135583994	Elf3|chr1:135583495-135583994	0.341155992441079	.	.
chr1	135258970	135259469	chr1	135585530	135586029	Elf3|chr1:135585530-135586029	0.336160777197052	.	.
chr1	135283732	135284231	chr1	135019144	135019643	Rnpep|chr1:135019144-135019643	0.307803309049943	.	.
chr1	135313568	135314067	chr1	135111997	135112496	Timm17a|chr1:135111997-135112496	0.350595077802053	.	.
chr1	135313568	135314067	chr1	135171914	135172413	Timm17a|chr1:135171914-135172413	0.316623202437197	.	.
chr1	135374611	135375110	chr1	135015038	135015537	Shisa4|chr1:135015038-135015537	0.322971201909629	.	.
chr1	135374611	135375110	chr1	135111997	135112496	Shisa4|chr1:135111997-135112496	0.470678672222379	.	.
chr1	135374611	135375110	chr1	135585530	135586029	Shisa4|chr1:135585530-135586029	0.419869770986989	.	.
chr1	135375176	135375675	chr1	135003356	135003855	Shisa4|chr1:135003356-135003855	0.308390671460579	.	.
chr1	135375176	135375675	chr1	135019144	135019643	Shisa4|chr1:135019144-135019643	0.416312505290774	.	.
chr1	135375176	135375675	chr1	135154328	135154827	Shisa4|chr1:135154328-135154827	0.515209933642165	.	.
chr1	135375176	135375675	chr1	135368172	135368671	Shisa4|chr1:135368172-135368671	0.312146730784299	.	.
chr1	135375176	135375675	chr1	135510265	135510764	Shisa4|chr1:135510265-135510764	0.445520895039783	.	.
chr1	135430227	135430726	chr1	135136460	135136959	Ipo9|chr1:135136460-135136959	0.388161126287444	.	.
chr1	135766118	135766617	chr1	135513374	135513873	Phlda3|chr1:135513374-135513873	0.350105567141644	.	.
chr1	135766118	135766617	chr1	135585530	135586029	Phlda3|chr1:135585530-135586029	0.524497762255571	.	.
chr1	135766118	135766617	chr1	135865550	135866049	Phlda3|chr1:135865550-135866049	0.34202626292649	.	.
chr1	135766118	135766617	chr1	136149644	136150143	Phlda3|chr1:136149644-136150143	0.391544053083945	.	.
chr1	135766118	135766617	chr1	136200614	136201113	Phlda3|chr1:136200614-136201113	0.308434790455843	.	.
chr1	136131078	136131577	chr1	136175121	136175620	Gm15850|chr1:136175121-136175620	0.39046670133445	.	.
chr1	136131078	136131577	chr1	136175121	136175620	Kif21b|chr1:136175121-136175620	0.39046670133445	.	.
chr1	136131948	136132447	chr1	135770905	135771404	Kif21b|chr1:135770905-135771404	0.4085633410607	.	.
chr1	136131948	136132447	chr1	136089713	136090212	Kif21b|chr1:136089713-136090212	0.363574448116726	.	.
chr1	136131948	136132447	chr1	136149644	136150143	Kif21b|chr1:136149644-136150143	0.328080219308533	.	.
chr1	136234079	136234578	chr1	135770905	135771404	Inava|chr1:135770905-135771404	0.37854221889354	.	.
chr1	136234079	136234578	chr1	136089713	136090212	Inava|chr1:136089713-136090212	0.393139568825008	.	.
chr1	136259695	136260194	chr1	136017772	136018271	Gm26781|chr1:136017772-136018271	0.439186890784748	.	.
chr1	136259695	136260194	chr1	136017772	136018271	Gpr25|chr1:136017772-136018271	0.439186890784748	.	.
chr1	136259695	136260194	chr1	136089713	136090212	Gm26781|chr1:136089713-136090212	0.354999249195859	.	.
chr1	136259695	136260194	chr1	136089713	136090212	Gpr25|chr1:136089713-136090212	0.354999249195859	.	.
chr1	136260203	136260702	chr1	136089713	136090212	Gpr25|chr1:136089713-136090212	0.376964798765358	.	.
chr1	136260203	136260702	chr1	136149644	136150143	Gpr25|chr1:136149644-136150143	0.357017263256521	.	.
chr1	136345905	136346404	chr1	136142432	136142931	Camsap2|chr1:136142432-136142931	0.315222834884256	.	.
chr1	136345905	136346404	chr1	136200614	136201113	Camsap2|chr1:136200614-136201113	0.546473910013393	.	.
chr1	136345905	136346404	chr1	136228475	136228974	Camsap2|chr1:136228475-136228974	0.563723963781291	.	.
chr1	136345905	136346404	chr1	136683171	136683670	Camsap2|chr1:136683171-136683670	0.496519090742655	.	.
chr1	136345905	136346404	chr1	136683802	136684301	Camsap2|chr1:136683802-136684301	0.552785106154691	.	.
chr1	136415292	136415791	chr1	136142432	136142931	9230116N13Rik|chr1:136142432-136142931	0.396333615184749	.	.
chr1	136415292	136415791	chr1	136142432	136142931	Ddx59|chr1:136142432-136142931	0.396333615184749	.	.
chr1	136415292	136415791	chr1	136228475	136228974	9230116N13Rik|chr1:136228475-136228974	0.453166279770758	.	.
chr1	136415292	136415791	chr1	136228475	136228974	Ddx59|chr1:136228475-136228974	0.453166279770758	.	.
chr1	136415292	136415791	chr1	136683171	136683670	9230116N13Rik|chr1:136683171-136683670	0.384329167244379	.	.
chr1	136415292	136415791	chr1	136683171	136683670	Ddx59|chr1:136683171-136683670	0.384329167244379	.	.
chr1	136415292	136415791	chr1	136683802	136684301	9230116N13Rik|chr1:136683802-136684301	0.427881713864737	.	.
chr1	136415292	136415791	chr1	136683802	136684301	Ddx59|chr1:136683802-136684301	0.427881713864737	.	.
chr1	136466035	136466534	chr1	136017772	136018271	Kif14|chr1:136017772-136018271	0.566553316623615	.	.
chr1	136624613	136625112	chr1	136777708	136778207	Platr23|chr1:136777708-136778207	0.412440606540924	.	.
chr1	136624613	136625112	chr1	136777708	136778207	Zfp281|chr1:136777708-136778207	0.412440606540924	.	.
chr1	137898255	137898754	chr1	137605789	137606288	Gm4258|chr1:137605789-137606288	0.410453828872589	.	.
chr1	137898255	137898754	chr1	137617350	137617849	Gm4258|chr1:137617350-137617849	0.441415093245836	.	.
chr1	138619514	138620013	chr1	138547746	138548245	Nek7|chr1:138547746-138548245	0.327265950753454	.	.
chr1	138963206	138963705	chr1	139236784	139237283	Dennd1b|chr1:139236784-139237283	0.321277487747482	.	.
chr1	139454477	139454976	chr1	139481883	139482382	Aspm|chr1:139481883-139482382	0.503929343124189	.	.
chr1	140245186	140245685	chr1	139966532	139967031	Kcnt2|chr1:139966532-139967031	0.361286789351248	.	.
chr1	140245186	140245685	chr1	140252098	140252597	Kcnt2|chr1:140252098-140252597	0.462726081797531	.	.
chr1	140245761	140246260	chr1	140364749	140365248	Kcnt2|chr1:140364749-140365248	0.402508344737984	.	.
chr1	143640493	143640992	chr1	143391791	143392290	B3galt2|chr1:143391791-143392290	0.323965033894479	.	.
chr1	143640493	143640992	chr1	143455675	143456174	B3galt2|chr1:143455675-143456174	0.331558704207013	.	.
chr1	143640493	143640992	chr1	143532375	143532874	B3galt2|chr1:143532375-143532874	0.361838517593994	.	.
chr1	143640493	143640992	chr1	143541402	143541901	B3galt2|chr1:143541402-143541901	0.338243080338554	.	.
chr1	143640493	143640992	chr1	143739248	143739747	B3galt2|chr1:143739248-143739747	0.316015540628186	.	.
chr1	143640493	143640992	chr1	143813845	143814344	B3galt2|chr1:143813845-143814344	0.452267634609167	.	.
chr1	143701942	143702441	chr1	143391791	143392290	Cdc73|chr1:143391791-143392290	0.341515420092211	.	.
chr1	143701942	143702441	chr1	143803496	143803995	Cdc73|chr1:143803496-143803995	0.338195534282441	.	.
chr1	143702603	143703102	chr1	143379609	143380108	Cdc73|chr1:143379609-143380108	0.602245561489007	.	.
chr1	143702603	143703102	chr1	143380122	143380621	Cdc73|chr1:143380122-143380621	0.318277229154932	.	.
chr1	143702603	143703102	chr1	143391791	143392290	Cdc73|chr1:143391791-143392290	0.419402695767231	.	.
chr1	143702603	143703102	chr1	143532375	143532874	Cdc73|chr1:143532375-143532874	0.359287820536863	.	.
chr1	143702603	143703102	chr1	143803496	143803995	Cdc73|chr1:143803496-143803995	0.307760601448957	.	.
chr1	143776839	143777338	chr1	143938546	143939045	Gm29170|chr1:143938546-143939045	0.355810365251698	.	.
chr1	143776839	143777338	chr1	143938546	143939045	Ro60|chr1:143938546-143939045	0.355810365251698	.	.
chr1	143776839	143777338	chr1	143938546	143939045	Uchl5|chr1:143938546-143939045	0.355810365251698	.	.
chr1	143776839	143777338	chr1	143994037	143994536	Gm29170|chr1:143994037-143994536	0.358837389049995	.	.
chr1	143776839	143777338	chr1	143994037	143994536	Ro60|chr1:143994037-143994536	0.358837389049995	.	.
chr1	143776839	143777338	chr1	143994037	143994536	Uchl5|chr1:143994037-143994536	0.358837389049995	.	.
chr1	144003472	144003971	chr1	143881581	143882080	Rgs2|chr1:143881581-143882080	0.315793915994968	.	.
chr1	144004041	144004540	chr1	143813845	143814344	Rgs2|chr1:143813845-143814344	0.436063761613682	.	.
chr1	144004041	144004540	chr1	143938546	143939045	Rgs2|chr1:143938546-143939045	0.359613409123616	.	.
chr1	144004041	144004540	chr1	144406592	144407091	Rgs2|chr1:144406592-144407091	0.436806336339849	.	.
chr1	150392883	150393382	chr1	150570761	150571260	Odr4|chr1:150570761-150571260	0.402929885107223	.	.
chr1	150392883	150393382	chr1	150570761	150571260	Tpr|chr1:150570761-150571260	0.402929885107223	.	.
chr1	151138226	151138725	chr1	150782448	150782947	C730036E19Rik|chr1:150782448-150782947	0.358418706559183	.	.
chr1	151138226	151138725	chr1	150782964	150783463	C730036E19Rik|chr1:150782964-150783463	0.498381785308778	.	.
chr1	151138226	151138725	chr1	151053041	151053540	C730036E19Rik|chr1:151053041-151053540	0.649971986664924	.	.
chr1	151138226	151138725	chr1	151053041	151053540	C730036E19Rik|chr1:151053041-151053540	0.649971986664925	.	.
chr1	151138226	151138725	chr1	151053582	151054081	C730036E19Rik|chr1:151053582-151054081	0.366489970181538	.	.
chr1	151138226	151138725	chr1	151469889	151470388	C730036E19Rik|chr1:151469889-151470388	0.383354437874499	.	.
chr1	151344167	151344666	chr1	151009355	151009854	Gm10138|chr1:151009355-151009854	0.473703193806445	.	.
chr1	151344167	151344666	chr1	151009355	151009854	Ivns1abp|chr1:151009355-151009854	0.473703193806445	.	.
chr1	151345057	151345556	chr1	151053041	151053540	Gm10138|chr1:151053041-151053540	0.825500182944058	.	.
chr1	151345057	151345556	chr1	151053041	151053540	Ivns1abp|chr1:151053041-151053540	0.825500182944058	.	.
chr1	151345057	151345556	chr1	151053582	151054081	Gm10138|chr1:151053582-151054081	0.497213207405126	.	.
chr1	151345057	151345556	chr1	151053582	151054081	Ivns1abp|chr1:151053582-151054081	0.497213207405126	.	.
chr1	151345057	151345556	chr1	151469889	151470388	Gm10138|chr1:151469889-151470388	0.386705389036446	.	.
chr1	151345057	151345556	chr1	151469889	151470388	Ivns1abp|chr1:151469889-151470388	0.386705389036446	.	.
chr1	151345057	151345556	chr1	151489747	151490246	Gm10138|chr1:151489747-151490246	0.375801968891716	.	.
chr1	151345057	151345556	chr1	151489747	151490246	Ivns1abp|chr1:151489747-151490246	0.375801968891716	.	.
chr1	151428258	151428757	chr1	151102914	151103413	Swt1|chr1:151102914-151103413	0.331246662363723	.	.
chr1	151428258	151428757	chr1	151102914	151103413	Trmt1l|chr1:151102914-151103413	0.331246662363723	.	.
chr1	151428258	151428757	chr1	151564412	151564911	Swt1|chr1:151564412-151564911	0.423104760328553	.	.
chr1	151428258	151428757	chr1	151564412	151564911	Trmt1l|chr1:151564412-151564911	0.423104760328553	.	.
chr1	151428762	151429261	chr1	151239249	151239748	Swt1|chr1:151239249-151239748	0.372099122670114	.	.
chr1	151428762	151429261	chr1	151239249	151239748	Trmt1l|chr1:151239249-151239748	0.372099122670114	.	.
chr1	151500739	151501238	chr1	151265513	151266012	Rnf2|chr1:151265513-151266012	0.529602420019451	.	.
chr1	151500739	151501238	chr1	151265513	151266012	Rnf2|chr1:151265513-151266012	0.529602420019452	.	.
chr1	151500739	151501238	chr1	151564412	151564911	Rnf2|chr1:151564412-151564911	0.307437059553471	.	.
chr1	151570349	151570848	chr1	151250691	151251190	Fam129a|chr1:151250691-151251190	0.358244852646	.	.
chr1	151570349	151570848	chr1	151489747	151490246	Fam129a|chr1:151489747-151490246	0.410928423849896	.	.
chr1	151570349	151570848	chr1	151900880	151901379	Fam129a|chr1:151900880-151901379	0.55094597622486	.	.
chr1	151754914	151755413	chr1	151973038	151973537	2810414N06Rik|chr1:151973038-151973537	0.388127772242664	.	.
chr1	151754914	151755413	chr1	151973038	151973537	Edem3|chr1:151973038-151973537	0.388127772242664	.	.
chr1	152089368	152089867	chr1	152369161	152369660	1700025G04Rik|chr1:152369161-152369660	0.364591675723279	.	.
chr1	152386383	152386882	chr1	152239377	152239876	Tsen15|chr1:152239377-152239876	0.37427128413833	.	.
chr1	152399881	152400380	chr1	152277689	152278188	Colgalt2|chr1:152277689-152278188	0.402063126502798	.	.
chr1	152400416	152400915	chr1	152165209	152165708	Colgalt2|chr1:152165209-152165708	0.404077613769268	.	.
chr1	152400416	152400915	chr1	152202820	152203319	Colgalt2|chr1:152202820-152203319	0.397702143555784	.	.
chr1	152400416	152400915	chr1	152203424	152203923	Colgalt2|chr1:152203424-152203923	0.417928560118794	.	.
chr1	152400416	152400915	chr1	152287781	152288280	Colgalt2|chr1:152287781-152288280	0.435169473404616	.	.
chr1	152400416	152400915	chr1	152324317	152324816	Colgalt2|chr1:152324317-152324816	0.465652078472402	.	.
chr1	152766246	152766745	chr1	152817806	152818305	Arpc5|chr1:152817806-152818305	0.373863215762743	.	.
chr1	152766246	152766745	chr1	152817806	152818305	Rgl1|chr1:152817806-152818305	0.373863215762743	.	.
chr1	152766246	152766745	chr1	152904479	152904978	Arpc5|chr1:152904479-152904978	0.318920773113395	.	.
chr1	152766246	152766745	chr1	152904479	152904978	Rgl1|chr1:152904479-152904978	0.318920773113395	.	.
chr1	152766246	152766745	chr1	153107752	153108251	Arpc5|chr1:153107752-153108251	0.549984394151714	.	.
chr1	152766246	152766745	chr1	153107752	153108251	Rgl1|chr1:153107752-153108251	0.549984394151714	.	.
chr1	152766246	152766745	chr1	153227359	153227858	Arpc5|chr1:153227359-153227858	0.428190963932034	.	.
chr1	152766246	152766745	chr1	153227359	153227858	Rgl1|chr1:153227359-153227858	0.428190963932034	.	.
chr1	153332222	153332721	chr1	153360499	153360998	Lamc1|chr1:153360499-153360998	0.381603649975566	.	.
chr1	153332222	153332721	chr1	153556864	153557363	Lamc1|chr1:153556864-153557363	0.48504793910551	.	.
chr1	153332222	153332721	chr1	153683332	153683831	Lamc1|chr1:153683332-153683831	0.425493101058429	.	.
chr1	153424875	153425374	chr1	153683332	153683831	Shcbp1l|chr1:153683332-153683831	0.41297423510415	.	.
chr1	153486611	153487110	chr1	153044519	153045018	Dhx9|chr1:153044519-153045018	0.429658165575104	.	.
chr1	153486611	153487110	chr1	153598738	153599237	Dhx9|chr1:153598738-153599237	0.420027522040097	.	.
chr1	153487484	153487983	chr1	153360499	153360998	Dhx9|chr1:153360499-153360998	0.505501229051167	.	.
chr1	153487484	153487983	chr1	153679079	153679578	Dhx9|chr1:153679079-153679578	0.362587124875093	.	.
chr1	153549494	153549993	chr1	153556864	153557363	Npl|chr1:153556864-153557363	0.371319190668465	.	.
chr1	153549494	153549993	chr1	153665399	153665898	Npl|chr1:153665399-153665898	0.543488591881952	.	.
chr1	153652792	153653291	chr1	153664891	153665390	Rgs8|chr1:153664891-153665390	0.551031932829459	.	.
chr1	153652792	153653291	chr1	153665399	153665898	Rgs8|chr1:153665399-153665898	0.314299216286909	.	.
chr1	153652792	153653291	chr1	153679079	153679578	Rgs8|chr1:153679079-153679578	0.346882670650481	.	.
chr1	154117943	154118442	chr1	154103491	154103990	A830008E24Rik|chr1:154103491-154103990	0.591211456910984	.	.
chr1	154117943	154118442	chr1	154281394	154281893	A830008E24Rik|chr1:154281394-154281893	0.426733719183164	.	.
chr1	154117943	154118442	chr1	154446250	154446749	A830008E24Rik|chr1:154446250-154446749	0.316030734306851	.	.
chr1	154117943	154118442	chr1	154460006	154460505	A830008E24Rik|chr1:154460006-154460505	0.358204720911429	.	.
chr1	154118577	154119076	chr1	153753900	153754399	A830008E24Rik|chr1:153753900-153754399	0.538455620717564	.	.
chr1	155098555	155099054	chr1	154771093	154771592	Ier5|chr1:154771093-154771592	0.387183432975642	.	.
chr1	155098555	155099054	chr1	154786132	154786631	Ier5|chr1:154786132-154786631	0.363288369985623	.	.
chr1	155098555	155099054	chr1	154831270	154831769	Ier5|chr1:154831270-154831769	0.481973751740883	.	.
chr1	155098555	155099054	chr1	155071104	155071603	Ier5|chr1:155071104-155071603	0.497075996604144	.	.
chr1	155098555	155099054	chr1	155109202	155109701	Ier5|chr1:155109202-155109701	0.384759296569914	.	.
chr1	155099441	155099940	chr1	154771093	154771592	Ier5|chr1:154771093-154771592	0.378692819998242	.	.
chr1	155099441	155099940	chr1	154831270	154831769	Ier5|chr1:154831270-154831769	0.423550692814962	.	.
chr1	155146563	155147062	chr1	154956526	154957025	Mr1|chr1:154956526-154957025	0.322674727535988	.	.
chr1	155146563	155147062	chr1	155201280	155201779	Mr1|chr1:155201280-155201779	0.448126999902617	.	.
chr1	155158401	155158900	chr1	154786132	154786631	Stx6|chr1:154786132-154786631	0.452898822333699	.	.
chr1	155158401	155158900	chr1	155006491	155006990	Stx6|chr1:155006491-155006990	0.508403691753272	.	.
chr1	155158401	155158900	chr1	155048907	155049406	Stx6|chr1:155048907-155049406	0.441192098639677	.	.
chr1	155158401	155158900	chr1	155071104	155071603	Stx6|chr1:155071104-155071603	0.688107996255981	.	.
chr1	155158401	155158900	chr1	155109202	155109701	Stx6|chr1:155109202-155109701	0.496174605891663	.	.
chr1	155158401	155158900	chr1	155212494	155212993	Stx6|chr1:155212494-155212993	0.339259482160462	.	.
chr1	155158401	155158900	chr1	155224024	155224523	Stx6|chr1:155224024-155224523	0.409139734973473	.	.
chr1	155158401	155158900	chr1	155293378	155293877	Stx6|chr1:155293378-155293877	0.436510486851638	.	.
chr1	155416705	155417204	chr1	155006491	155006990	Xpr1|chr1:155006491-155006990	0.332953692064832	.	.
chr1	155416705	155417204	chr1	155048907	155049406	Xpr1|chr1:155048907-155049406	0.378290767674591	.	.
chr1	155416705	155417204	chr1	155201280	155201779	Xpr1|chr1:155201280-155201779	0.569486123134308	.	.
chr1	155416705	155417204	chr1	155212494	155212993	Xpr1|chr1:155212494-155212993	0.536000282264634	.	.
chr1	155416705	155417204	chr1	155216179	155216678	Xpr1|chr1:155216179-155216678	0.511313089563025	.	.
chr1	155416705	155417204	chr1	155224024	155224523	Xpr1|chr1:155224024-155224523	0.325836925636187	.	.
chr1	155416705	155417204	chr1	155293378	155293877	Xpr1|chr1:155293378-155293877	0.447335151175968	.	.
chr1	155416705	155417204	chr1	155529163	155529662	Xpr1|chr1:155529163-155529662	0.543148748438316	.	.
chr1	155416705	155417204	chr1	155605630	155606129	Xpr1|chr1:155605630-155606129	0.330123172844204	.	.
chr1	155417226	155417725	chr1	155212494	155212993	Xpr1|chr1:155212494-155212993	0.345543977594713	.	.
chr1	155417226	155417725	chr1	155224024	155224523	Xpr1|chr1:155224024-155224523	0.380041356761628	.	.
chr1	155417226	155417725	chr1	155529163	155529662	Xpr1|chr1:155529163-155529662	0.464370452946871	.	.
chr1	155557936	155558435	chr1	155293378	155293877	Acbd6|chr1:155293378-155293877	0.353251096193923	.	.
chr1	155557936	155558435	chr1	155529163	155529662	Acbd6|chr1:155529163-155529662	0.552022573687442	.	.
chr1	155812620	155813119	chr1	155529163	155529662	Qsox1|chr1:155529163-155529662	0.57771150277026	.	.
chr1	155812620	155813119	chr1	155605630	155606129	Qsox1|chr1:155605630-155606129	0.368660307311285	.	.
chr1	155812620	155813119	chr1	156040577	156041076	Qsox1|chr1:156040577-156041076	0.409974656906435	.	.
chr1	155812620	155813119	chr1	156183175	156183674	Qsox1|chr1:156183175-156183674	0.388936994347826	.	.
chr1	155812620	155813119	chr1	156236365	156236864	Qsox1|chr1:156236365-156236864	0.656539237208545	.	.
chr1	155973115	155973614	chr1	155529163	155529662	Cep350|chr1:155529163-155529662	0.553997791095008	.	.
chr1	155973115	155973614	chr1	155605630	155606129	Cep350|chr1:155605630-155606129	0.540655915763334	.	.
chr1	155973115	155973614	chr1	155605630	155606129	Cep350|chr1:155605630-155606129	0.540655915763335	.	.
chr1	155973115	155973614	chr1	156040577	156041076	Cep350|chr1:156040577-156041076	0.306080126203574	.	.
chr1	155973115	155973614	chr1	156183175	156183674	Cep350|chr1:156183175-156183674	0.359812254137259	.	.
chr1	155973115	155973614	chr1	156184182	156184681	Cep350|chr1:156184182-156184681	0.480868486546614	.	.
chr1	155973115	155973614	chr1	156236365	156236864	Cep350|chr1:156236365-156236864	0.503701366428414	.	.
chr1	156035344	156035843	chr1	156184182	156184681	Tor1aip1|chr1:156184182-156184681	0.487467988623419	.	.
chr1	156035344	156035843	chr1	156184182	156184681	Tor1aip2|chr1:156184182-156184681	0.487467988623419	.	.
chr1	156035878	156036377	chr1	156184182	156184681	Tor1aip1|chr1:156184182-156184681	0.384829927527674	.	.
chr1	156035878	156036377	chr1	156184182	156184681	Tor1aip2|chr1:156184182-156184681	0.384829927527674	.	.
chr1	156204775	156205274	chr1	156184182	156184681	Fam163a|chr1:156184182-156184681	0.605992793415609	.	.
chr1	156303125	156303624	chr1	156040577	156041076	4930518J20Rik|chr1:156040577-156041076	0.396185750125449	.	.
chr1	156303125	156303624	chr1	156040577	156041076	Tdrd5|chr1:156040577-156041076	0.396185750125449	.	.
chr1	156303125	156303624	chr1	156183175	156183674	4930518J20Rik|chr1:156183175-156183674	0.363492585509248	.	.
chr1	156303125	156303624	chr1	156183175	156183674	Tdrd5|chr1:156183175-156183674	0.363492585509248	.	.
chr1	156303125	156303624	chr1	156184182	156184681	4930518J20Rik|chr1:156184182-156184681	0.339588560756847	.	.
chr1	156303125	156303624	chr1	156184182	156184681	Tdrd5|chr1:156184182-156184681	0.339588560756847	.	.
chr1	156303125	156303624	chr1	156236365	156236864	4930518J20Rik|chr1:156236365-156236864	0.4572972410464	.	.
chr1	156303125	156303624	chr1	156236365	156236864	Tdrd5|chr1:156236365-156236864	0.4572972410464	.	.
chr1	156303125	156303624	chr1	156263255	156263754	4930518J20Rik|chr1:156263255-156263754	0.371848044092101	.	.
chr1	156303125	156303624	chr1	156263255	156263754	Tdrd5|chr1:156263255-156263754	0.371848044092101	.	.
chr1	156420903	156421402	chr1	156230632	156231131	Axdnd1|chr1:156230632-156231131	0.316114990325487	.	.
chr1	156474061	156474560	chr1	156236365	156236864	Soat1|chr1:156236365-156236864	0.383693708589228	.	.
chr1	156474061	156474560	chr1	156263255	156263754	Soat1|chr1:156263255-156263754	0.373354131748457	.	.
chr1	156558476	156558975	chr1	156784246	156784745	Abl2|chr1:156784246-156784745	0.31703031791365	.	.
chr1	156718854	156719353	chr1	156709737	156710236	Fam20b|chr1:156709737-156710236	0.45775355680527	.	.
chr1	156718854	156719353	chr1	156709737	156710236	Fam20b|chr1:156709737-156710236	0.457753556805271	.	.
chr1	156938775	156939274	chr1	156629034	156629533	4930439D14Rik|chr1:156629034-156629533	0.387541234340671	.	.
chr1	156938775	156939274	chr1	156629034	156629533	Ralgps2|chr1:156629034-156629533	0.387541234340671	.	.
chr1	156938775	156939274	chr1	156709737	156710236	4930439D14Rik|chr1:156709737-156710236	0.340712189912189	.	.
chr1	156938775	156939274	chr1	156709737	156710236	Ralgps2|chr1:156709737-156710236	0.340712189912189	.	.
chr1	157412497	157412996	chr1	157019899	157020398	Rasal2|chr1:157019899-157020398	0.441151385571081	.	.
chr1	157412497	157412996	chr1	157036715	157037214	Rasal2|chr1:157036715-157037214	0.346789351251798	.	.
chr1	157412497	157412996	chr1	157063777	157064276	Rasal2|chr1:157063777-157064276	0.369733628218349	.	.
chr1	157412497	157412996	chr1	157230989	157231488	Rasal2|chr1:157230989-157231488	0.327056318404529	.	.
chr1	157412497	157412996	chr1	157286507	157287006	Rasal2|chr1:157286507-157287006	0.565256086773217	.	.
chr1	158356145	158356644	chr1	158343153	158343652	Brinp2|chr1:158343153-158343652	0.396879552899939	.	.
chr1	158356145	158356644	chr1	158390875	158391374	Brinp2|chr1:158390875-158391374	0.32364653143328	.	.
chr1	158362285	158362784	chr1	158192303	158192802	Astn1|chr1:158192303-158192802	0.425332912405936	.	.
chr1	159231910	159232409	chr1	159343471	159343970	Cop1|chr1:159343471-159343970	0.508029681243642	.	.
chr1	159231910	159232409	chr1	159442182	159442681	Cop1|chr1:159442182-159442681	0.657041210443699	.	.
chr1	160077352	160077851	chr1	160351869	160352368	4930562F07Rik|chr1:160351869-160352368	0.342273515867446	.	.
chr1	160194792	160195291	chr1	160027289	160027788	Mrps14|chr1:160027289-160027788	0.525787773372979	.	.
chr1	160194792	160195291	chr1	160259812	160260311	Mrps14|chr1:160259812-160260311	0.704579343571408	.	.
chr1	160194792	160195291	chr1	160417169	160417668	Mrps14|chr1:160417169-160417668	0.455729431414607	.	.
chr1	160194792	160195291	chr1	160474549	160475048	Mrps14|chr1:160474549-160475048	0.373009393413272	.	.
chr1	160212750	160213249	chr1	160259812	160260311	Cacybp|chr1:160259812-160260311	0.569767687045109	.	.
chr1	160212750	160213249	chr1	160417169	160417668	Cacybp|chr1:160417169-160417668	0.414394312080221	.	.
chr1	160212750	160213249	chr1	160430658	160431157	Cacybp|chr1:160430658-160431157	0.318096915494874	.	.
chr1	160212750	160213249	chr1	160474549	160475048	Cacybp|chr1:160474549-160475048	0.489834435028156	.	.
chr1	160906055	160906554	chr1	160579562	160580061	Rc3h1|chr1:160579562-160580061	0.30976935804182	.	.
chr1	161034786	161035285	chr1	161170609	161171108	Gas5|chr1:161170609-161171108	0.476743284287327	.	.
chr1	161034786	161035285	chr1	161170609	161171108	Zbtb37|chr1:161170609-161171108	0.476743284287327	.	.
chr1	161034786	161035285	chr1	161465124	161465623	Gas5|chr1:161465124-161465623	0.313765306119405	.	.
chr1	161034786	161035285	chr1	161465124	161465623	Zbtb37|chr1:161465124-161465623	0.313765306119405	.	.
chr1	161070536	161071035	chr1	161195428	161195927	Cenpl|chr1:161195428-161195927	0.394376410024912	.	.
chr1	161070536	161071035	chr1	161195428	161195927	Dars2|chr1:161195428-161195927	0.394376410024912	.	.
chr1	161131254	161131753	chr1	161170609	161171108	Klhl20|chr1:161170609-161171108	0.510514655655393	.	.
chr1	161131254	161131753	chr1	161195428	161195927	Klhl20|chr1:161195428-161195927	0.346058024125478	.	.
chr1	161131254	161131753	chr1	161465124	161465623	Klhl20|chr1:161465124-161465623	0.404341218103358	.	.
chr1	161142436	161142935	chr1	161170609	161171108	Ankrd45|chr1:161170609-161171108	0.349065066006664	.	.
chr1	161142436	161142935	chr1	161195428	161195927	Ankrd45|chr1:161195428-161195927	0.546214613033058	.	.
chr1	161142436	161142935	chr1	161352720	161353219	Ankrd45|chr1:161352720-161353219	0.423381648936329	.	.
chr1	161142436	161142935	chr1	161465124	161465623	Ankrd45|chr1:161465124-161465623	0.620728147106166	.	.
chr1	161250941	161251440	chr1	161170609	161171108	Prdx6|chr1:161170609-161171108	0.453837169971429	.	.
chr1	161876197	161876696	chr1	162241692	162242191	Suco|chr1:162241692-162242191	0.307746699956166	.	.
chr1	161876715	161877214	chr1	161681208	161681707	Suco|chr1:161681208-161681707	0.330614060861644	.	.
chr1	161968972	161969471	chr1	162101230	162101729	Gm38304|chr1:162101230-162101729	0.370930227524331	.	.
chr1	161968972	161969471	chr1	162101230	162101729	Pigc|chr1:162101230-162101729	0.370930227524331	.	.
chr1	161968972	161969471	chr1	162186650	162187149	Gm38304|chr1:162186650-162187149	0.325492992828404	.	.
chr1	161968972	161969471	chr1	162186650	162187149	Pigc|chr1:162186650-162187149	0.325492992828404	.	.
chr1	162477766	162478265	chr1	162509243	162509742	Dnm3|chr1:162509243-162509742	0.697812009331743	.	.
chr1	162477766	162478265	chr1	162637056	162637555	Dnm3|chr1:162637056-162637555	0.409402640678818	.	.
chr1	162548386	162548885	chr1	162279963	162280462	Eef1aknmt|chr1:162279963-162280462	0.312683971912863	.	.
chr1	162548386	162548885	chr1	162389523	162390022	Eef1aknmt|chr1:162389523-162390022	0.375842035900986	.	.
chr1	162548386	162548885	chr1	162615434	162615933	Eef1aknmt|chr1:162615434-162615933	0.458326314444719	.	.
chr1	162548386	162548885	chr1	162784556	162785055	Eef1aknmt|chr1:162784556-162785055	0.460731421751269	.	.
chr1	162570372	162570871	chr1	162509243	162509742	Vamp4|chr1:162509243-162509742	0.35015177253614	.	.
chr1	162570372	162570871	chr1	162637056	162637555	Vamp4|chr1:162637056-162637555	0.628562083817607	.	.
chr1	162739851	162740350	chr1	162279963	162280462	Prrc2c|chr1:162279963-162280462	0.389494826220274	.	.
chr1	162739851	162740350	chr1	162290063	162290562	Prrc2c|chr1:162290063-162290562	0.429776271253545	.	.
chr1	162740352	162740851	chr1	162290063	162290562	Prrc2c|chr1:162290063-162290562	0.508069888615423	.	.
chr1	162740352	162740851	chr1	162792713	162793212	Prrc2c|chr1:162792713-162793212	0.323708988803515	.	.
chr1	163403421	163403920	chr1	163113370	163113869	Gorab|chr1:163113370-163113869	0.604159616501961	.	.
chr1	163403421	163403920	chr1	163488419	163488918	Gorab|chr1:163488419-163488918	0.641111608812875	.	.
chr1	163403421	163403920	chr1	163557432	163557931	Gorab|chr1:163557432-163557931	0.592737066099998	.	.
chr1	163403421	163403920	chr1	163612678	163613177	Gorab|chr1:163612678-163613177	0.496203540739074	.	.
chr1	163403421	163403920	chr1	163640558	163641057	Gorab|chr1:163640558-163641057	0.394553913654049	.	.
chr1	163779331	163779830	chr1	163557432	163557931	Kifap3|chr1:163557432-163557931	0.704305164576522	.	.
chr1	163779331	163779830	chr1	163612678	163613177	Kifap3|chr1:163612678-163613177	0.655780915650859	.	.
chr1	163929752	163930251	chr1	163515143	163515642	Scyl3|chr1:163515143-163515642	0.385091983891544	.	.
chr1	163929752	163930251	chr1	163600459	163600958	Scyl3|chr1:163600459-163600958	0.387472769739834	.	.
chr1	164307370	164307869	chr1	164148807	164149306	Blzf1|chr1:164148807-164149306	0.333784494019238	.	.
chr1	164457803	164458302	chr1	164138556	164139055	Atp1b1|chr1:164138556-164139055	0.427953231714064	.	.
chr1	164458666	164459165	chr1	164316485	164316984	Atp1b1|chr1:164316485-164316984	0.424343156043901	.	.
chr1	164458666	164459165	chr1	164395586	164396085	Atp1b1|chr1:164395586-164396085	0.334423213349747	.	.
chr1	164458666	164459165	chr1	164461133	164461632	Atp1b1|chr1:164461133-164461632	0.347818612845446	.	.
chr1	164458666	164459165	chr1	164474792	164475291	Atp1b1|chr1:164474792-164475291	0.31430694676865	.	.
chr1	164898957	164899456	chr1	164896622	164897121	Gm32569|chr1:164896622-164897121	0.358025394153698	.	.
chr1	165091724	165092223	chr1	165074825	165075324	4930568G15Rik|chr1:165074825-165075324	0.438225819255648	.	.
chr1	165091724	165092223	chr1	165075344	165075843	4930568G15Rik|chr1:165075344-165075843	0.349942468480821	.	.
chr1	165091724	165092223	chr1	165083611	165084110	4930568G15Rik|chr1:165083611-165084110	0.425417795651975	.	.
chr1	165091724	165092223	chr1	165083611	165084110	4930568G15Rik|chr1:165083611-165084110	0.425417795651976	.	.
chr1	165091724	165092223	chr1	165437530	165438029	4930568G15Rik|chr1:165437530-165438029	0.390965749856491	.	.
chr1	165194197	165194696	chr1	165075909	165076408	Sft2d2|chr1:165075909-165076408	0.436847387826476	.	.
chr1	165194197	165194696	chr1	165177847	165178346	Sft2d2|chr1:165177847-165178346	0.472819374629579	.	.
chr1	165236724	165237223	chr1	165046493	165046992	Tiprl|chr1:165046493-165046992	0.417297075170078	.	.
chr1	165236724	165237223	chr1	165177847	165178346	Tiprl|chr1:165177847-165178346	0.381228619565554	.	.
chr1	165460313	165460812	chr1	165177847	165178346	Dcaf6|chr1:165177847-165178346	0.344774844622209	.	.
chr1	165460313	165460812	chr1	165177847	165178346	Mpc2|chr1:165177847-165178346	0.344774844622209	.	.
chr1	165460313	165460812	chr1	165736039	165736538	Dcaf6|chr1:165736039-165736538	0.486443442615267	.	.
chr1	165460313	165460812	chr1	165736039	165736538	Mpc2|chr1:165736039-165736538	0.486443442615267	.	.
chr1	165460922	165461421	chr1	165046493	165046992	Dcaf6|chr1:165046493-165046992	0.466940075372827	.	.
chr1	165460922	165461421	chr1	165046493	165046992	Dcaf6|chr1:165046493-165046992	0.466940075372828	.	.
chr1	165460922	165461421	chr1	165046493	165046992	Mpc2|chr1:165046493-165046992	0.466940075372827	.	.
chr1	165460922	165461421	chr1	165046493	165046992	Mpc2|chr1:165046493-165046992	0.466940075372828	.	.
chr1	165460922	165461421	chr1	165177847	165178346	Dcaf6|chr1:165177847-165178346	0.623213313748476	.	.
chr1	165460922	165461421	chr1	165177847	165178346	Mpc2|chr1:165177847-165178346	0.623213313748476	.	.
chr1	165460922	165461421	chr1	165178440	165178939	Dcaf6|chr1:165178440-165178939	0.355403317700766	.	.
chr1	165460922	165461421	chr1	165178440	165178939	Mpc2|chr1:165178440-165178939	0.355403317700766	.	.
chr1	165460922	165461421	chr1	165736039	165736538	Dcaf6|chr1:165736039-165736538	0.509520798627404	.	.
chr1	165460922	165461421	chr1	165736039	165736538	Mpc2|chr1:165736039-165736538	0.509520798627404	.	.
chr1	165634316	165634815	chr1	165643008	165643507	Mpzl1|chr1:165643008-165643507	0.437876873696657	.	.
chr1	166002418	166002917	chr1	165964305	165964804	Gm26665|chr1:165964305-165964804	0.573883811528442	.	.
chr1	166002418	166002917	chr1	165964305	165964804	Pou2f1|chr1:165964305-165964804	0.573883811528442	.	.
chr1	166002418	166002917	chr1	166160566	166161065	Gm26665|chr1:166160566-166161065	0.321535061333884	.	.
chr1	166002418	166002917	chr1	166160566	166161065	Pou2f1|chr1:166160566-166161065	0.321535061333884	.	.
chr1	166002418	166002917	chr1	166282640	166283139	Gm26665|chr1:166282640-166283139	0.503377076335946	.	.
chr1	166002418	166002917	chr1	166282640	166283139	Pou2f1|chr1:166282640-166283139	0.503377076335946	.	.
chr1	166003176	166003675	chr1	165964305	165964804	Gm26665|chr1:165964305-165964804	0.537034603955921	.	.
chr1	166003176	166003675	chr1	165964305	165964804	Pou2f1|chr1:165964305-165964804	0.537034603955921	.	.
chr1	166003176	166003675	chr1	166088473	166088972	Gm26665|chr1:166088473-166088972	0.365199204579088	.	.
chr1	166003176	166003675	chr1	166088473	166088972	Pou2f1|chr1:166088473-166088972	0.365199204579088	.	.
chr1	166003176	166003675	chr1	166160566	166161065	Gm26665|chr1:166160566-166161065	0.374690280530759	.	.
chr1	166003176	166003675	chr1	166160566	166161065	Pou2f1|chr1:166160566-166161065	0.374690280530759	.	.
chr1	166003176	166003675	chr1	166282640	166283139	Gm26665|chr1:166282640-166283139	0.495384432590446	.	.
chr1	166003176	166003675	chr1	166282640	166283139	Pou2f1|chr1:166282640-166283139	0.495384432590446	.	.
chr1	166253817	166254316	chr1	166089553	166090052	Ildr2|chr1:166089553-166090052	0.425456238180114	.	.
chr1	166253817	166254316	chr1	166476544	166477043	Ildr2|chr1:166476544-166477043	0.351768322524615	.	.
chr1	166254415	166254914	chr1	166301382	166301881	Ildr2|chr1:166301382-166301881	0.406005514111274	.	.
chr1	166308696	166309195	chr1	166301382	166301881	5330438I03Rik|chr1:166301382-166301881	0.636495199442104	.	.
chr1	166309200	166309699	chr1	166296977	166297476	5330438I03Rik|chr1:166296977-166297476	0.441226765216582	.	.
chr1	166409578	166410077	chr1	166328825	166329324	Pogk|chr1:166328825-166329324	0.403038094222829	.	.
chr1	167000534	167001033	chr1	167023225	167023724	Fam78b|chr1:167023225-167023724	0.412039461380682	.	.
chr1	167000534	167001033	chr1	167023225	167023724	Gm16701|chr1:167023225-167023724	0.412039461380682	.	.
chr1	167000534	167001033	chr1	167036649	167037148	Fam78b|chr1:167036649-167037148	0.599540905667295	.	.
chr1	167000534	167001033	chr1	167036649	167037148	Gm16701|chr1:167036649-167037148	0.599540905667295	.	.
chr1	167000534	167001033	chr1	167062176	167062675	Fam78b|chr1:167062176-167062675	0.655029152436422	.	.
chr1	167000534	167001033	chr1	167062176	167062675	Gm16701|chr1:167062176-167062675	0.655029152436422	.	.
chr1	167000534	167001033	chr1	167082689	167083188	Fam78b|chr1:167082689-167083188	0.451111076047588	.	.
chr1	167000534	167001033	chr1	167082689	167083188	Gm16701|chr1:167082689-167083188	0.451111076047588	.	.
chr1	167001208	167001707	chr1	166762348	166762847	Fam78b|chr1:166762348-166762847	0.379314620423353	.	.
chr1	167001208	167001707	chr1	166762348	166762847	Gm16701|chr1:166762348-166762847	0.379314620423353	.	.
chr1	167001208	167001707	chr1	167023225	167023724	Fam78b|chr1:167023225-167023724	0.30746620843797	.	.
chr1	167001208	167001707	chr1	167023225	167023724	Gm16701|chr1:167023225-167023724	0.30746620843797	.	.
chr1	167001208	167001707	chr1	167036649	167037148	Fam78b|chr1:167036649-167037148	0.423047501607501	.	.
chr1	167001208	167001707	chr1	167036649	167037148	Gm16701|chr1:167036649-167037148	0.423047501607501	.	.
chr1	167001208	167001707	chr1	167062176	167062675	Fam78b|chr1:167062176-167062675	0.476242172143632	.	.
chr1	167001208	167001707	chr1	167062176	167062675	Gm16701|chr1:167062176-167062675	0.476242172143632	.	.
chr1	167001208	167001707	chr1	167082689	167083188	Fam78b|chr1:167082689-167083188	0.321906473744194	.	.
chr1	167001208	167001707	chr1	167082689	167083188	Gm16701|chr1:167082689-167083188	0.321906473744194	.	.
chr1	167001208	167001707	chr1	167161761	167162260	Fam78b|chr1:167161761-167162260	0.394566380271038	.	.
chr1	167001208	167001707	chr1	167161761	167162260	Gm16701|chr1:167161761-167162260	0.394566380271038	.	.
chr1	167001208	167001707	chr1	167185434	167185933	Fam78b|chr1:167185434-167185933	0.374764202857089	.	.
chr1	167001208	167001707	chr1	167185434	167185933	Gm16701|chr1:167185434-167185933	0.374764202857089	.	.
chr1	167308418	167308917	chr1	167283517	167284016	Tmco1|chr1:167283517-167284016	0.464868974847369	.	.
chr1	167308418	167308917	chr1	167369851	167370350	Tmco1|chr1:167369851-167370350	0.451011061772488	.	.
chr1	167308418	167308917	chr1	167414784	167415283	Tmco1|chr1:167414784-167415283	0.477154894080387	.	.
chr1	167308418	167308917	chr1	167549297	167549796	Tmco1|chr1:167549297-167549796	0.307517960448695	.	.
chr1	167308418	167308917	chr1	167644841	167645340	Tmco1|chr1:167644841-167645340	0.377487464557548	.	.
chr1	167349707	167350206	chr1	167414784	167415283	Aldh9a1|chr1:167414784-167415283	0.361366318302982	.	.
chr1	167349707	167350206	chr1	167512139	167512638	Aldh9a1|chr1:167512139-167512638	0.409843761968245	.	.
chr1	167393588	167394087	chr1	167283517	167284016	Mgst3|chr1:167283517-167284016	0.488628316731517	.	.
chr1	167393588	167394087	chr1	167382282	167382781	Mgst3|chr1:167382282-167382781	0.305910001299595	.	.
chr1	167393588	167394087	chr1	167414784	167415283	Mgst3|chr1:167414784-167415283	0.414951144694401	.	.
chr1	167393588	167394087	chr1	167549297	167549796	Mgst3|chr1:167549297-167549796	0.408672959025742	.	.
chr1	167393588	167394087	chr1	167644841	167645340	Mgst3|chr1:167644841-167645340	0.383899356530242	.	.
chr1	167394156	167394655	chr1	167283517	167284016	Mgst3|chr1:167283517-167284016	0.36343642267021	.	.
chr1	167394156	167394655	chr1	167382282	167382781	Mgst3|chr1:167382282-167382781	0.330662700469238	.	.
chr1	167394156	167394655	chr1	167414784	167415283	Mgst3|chr1:167414784-167415283	0.343330940486153	.	.
chr1	167394156	167394655	chr1	167549297	167549796	Mgst3|chr1:167549297-167549796	0.340419283859577	.	.
chr1	167597755	167598254	chr1	167283517	167284016	Rxrg|chr1:167283517-167284016	0.606290585831983	.	.
chr1	167597755	167598254	chr1	167549297	167549796	Rxrg|chr1:167549297-167549796	0.595113417168459	.	.
chr1	167597755	167598254	chr1	167874853	167875352	Rxrg|chr1:167874853-167875352	0.584866468149935	.	.
chr1	167597755	167598254	chr1	167874853	167875352	Rxrg|chr1:167874853-167875352	0.584866468149936	.	.
chr1	167598393	167598892	chr1	167283517	167284016	Rxrg|chr1:167283517-167284016	0.410334615020146	.	.
chr1	167598393	167598892	chr1	167337334	167337833	Rxrg|chr1:167337334-167337833	0.307002729133848	.	.
chr1	167598393	167598892	chr1	167549297	167549796	Rxrg|chr1:167549297-167549796	0.393330964044773	.	.
chr1	167598393	167598892	chr1	167874853	167875352	Rxrg|chr1:167874853-167875352	0.377231411672347	.	.
chr1	169347691	169348190	chr1	169027623	169028122	Gm37839|chr1:169027623-169028122	0.487982135689058	.	.
chr1	169347691	169348190	chr1	169313172	169313671	Gm37839|chr1:169313172-169313671	0.625020937393314	.	.
chr1	169347691	169348190	chr1	169565459	169565958	Gm37839|chr1:169565459-169565958	0.462288889741341	.	.
chr1	169531254	169531753	chr1	169459343	169459842	Nuf2|chr1:169459343-169459842	0.537486038851745	.	.
chr1	169531254	169531753	chr1	169819669	169820168	Nuf2|chr1:169819669-169820168	0.524320979382823	.	.
chr1	169747461	169747960	chr1	169459343	169459842	Rgs4|chr1:169459343-169459842	0.46054280224873	.	.
chr1	169747461	169747960	chr1	169782843	169783342	Rgs4|chr1:169782843-169783342	0.534881908525809	.	.
chr1	169747461	169747960	chr1	169917937	169918436	Rgs4|chr1:169917937-169918436	0.67474243447281	.	.
chr1	169934305	169934804	chr1	169917937	169918436	Gm15852|chr1:169917937-169918436	0.351736669104817	.	.
chr1	169934305	169934804	chr1	169932271	169932770	Gm15852|chr1:169932271-169932770	0.408187160750146	.	.
chr1	169934305	169934804	chr1	170145905	170146404	Gm15852|chr1:170145905-170146404	0.31829362416245	.	.
chr1	170174259	170174758	chr1	169759382	169759881	Gm37748|chr1:169759382-169759881	0.581850264928365	.	.
chr1	170174259	170174758	chr1	169759382	169759881	Gm37748|chr1:169759382-169759881	0.581850264928366	.	.
chr1	170174259	170174758	chr1	169759382	169759881	Uap1|chr1:169759382-169759881	0.581850264928365	.	.
chr1	170174259	170174758	chr1	169759382	169759881	Uap1|chr1:169759382-169759881	0.581850264928366	.	.
chr1	170174259	170174758	chr1	169833310	169833809	Gm37748|chr1:169833310-169833809	0.424723712017342	.	.
chr1	170174259	170174758	chr1	169833310	169833809	Uap1|chr1:169833310-169833809	0.424723712017342	.	.
chr1	170174259	170174758	chr1	170136286	170136785	Gm37748|chr1:170136286-170136785	0.31612756406802	.	.
chr1	170174259	170174758	chr1	170136286	170136785	Uap1|chr1:170136286-170136785	0.31612756406802	.	.
chr1	170174259	170174758	chr1	170147766	170148265	Gm37748|chr1:170147766-170148265	0.35512459987064	.	.
chr1	170174259	170174758	chr1	170147766	170148265	Gm37748|chr1:170147766-170148265	0.355124599870641	.	.
chr1	170174259	170174758	chr1	170147766	170148265	Uap1|chr1:170147766-170148265	0.35512459987064	.	.
chr1	170174259	170174758	chr1	170147766	170148265	Uap1|chr1:170147766-170148265	0.355124599870641	.	.
chr1	170174259	170174758	chr1	170387197	170387696	Gm37748|chr1:170387197-170387696	0.400691824677121	.	.
chr1	170174259	170174758	chr1	170387197	170387696	Uap1|chr1:170387197-170387696	0.400691824677121	.	.
chr1	170174259	170174758	chr1	170438458	170438957	Gm37748|chr1:170438458-170438957	0.3074216988452	.	.
chr1	170174259	170174758	chr1	170438458	170438957	Uap1|chr1:170438458-170438957	0.3074216988452	.	.
chr1	170174840	170175339	chr1	169782843	169783342	Gm37748|chr1:169782843-169783342	0.390487025280572	.	.
chr1	170174840	170175339	chr1	169782843	169783342	Uap1|chr1:169782843-169783342	0.390487025280572	.	.
chr1	170174840	170175339	chr1	169819669	169820168	Gm37748|chr1:169819669-169820168	0.387048391845602	.	.
chr1	170174840	170175339	chr1	169819669	169820168	Uap1|chr1:169819669-169820168	0.387048391845602	.	.
chr1	170174840	170175339	chr1	169917937	169918436	Gm37748|chr1:169917937-169918436	0.440150517658721	.	.
chr1	170174840	170175339	chr1	169917937	169918436	Uap1|chr1:169917937-169918436	0.440150517658721	.	.
chr1	170174840	170175339	chr1	170464427	170464926	Gm37748|chr1:170464427-170464926	0.49467910913857	.	.
chr1	170174840	170175339	chr1	170464427	170464926	Uap1|chr1:170464427-170464926	0.49467910913857	.	.
chr1	170174840	170175339	chr1	170476920	170477419	Gm37748|chr1:170476920-170477419	0.432727881235722	.	.
chr1	170174840	170175339	chr1	170476920	170477419	Uap1|chr1:170476920-170477419	0.432727881235722	.	.
chr1	170214631	170215130	chr1	169764373	169764872	4930500M09Rik|chr1:169764373-169764872	0.317978620577283	.	.
chr1	170214631	170215130	chr1	169764373	169764872	Uhmk1|chr1:169764373-169764872	0.317978620577283	.	.
chr1	170214631	170215130	chr1	169782843	169783342	4930500M09Rik|chr1:169782843-169783342	0.387098769645386	.	.
chr1	170214631	170215130	chr1	169782843	169783342	4930500M09Rik|chr1:169782843-169783342	0.387098769645387	.	.
chr1	170214631	170215130	chr1	169782843	169783342	Uhmk1|chr1:169782843-169783342	0.387098769645386	.	.
chr1	170214631	170215130	chr1	169782843	169783342	Uhmk1|chr1:169782843-169783342	0.387098769645387	.	.
chr1	170214631	170215130	chr1	169917937	169918436	4930500M09Rik|chr1:169917937-169918436	0.644679762143581	.	.
chr1	170214631	170215130	chr1	169917937	169918436	Uhmk1|chr1:169917937-169918436	0.644679762143581	.	.
chr1	170214631	170215130	chr1	170476920	170477419	4930500M09Rik|chr1:170476920-170477419	0.540698705047384	.	.
chr1	170214631	170215130	chr1	170476920	170477419	Uhmk1|chr1:170476920-170477419	0.540698705047384	.	.
chr1	170215136	170215635	chr1	169921517	169922016	4930500M09Rik|chr1:169921517-169922016	0.457452225639461	.	.
chr1	170215136	170215635	chr1	169921517	169922016	Uhmk1|chr1:169921517-169922016	0.457452225639461	.	.
chr1	170215136	170215635	chr1	170255487	170255986	4930500M09Rik|chr1:170255487-170255986	0.541378954058559	.	.
chr1	170215136	170215635	chr1	170255487	170255986	4930500M09Rik|chr1:170255487-170255986	0.54137895405856	.	.
chr1	170215136	170215635	chr1	170255487	170255986	Uhmk1|chr1:170255487-170255986	0.541378954058559	.	.
chr1	170215136	170215635	chr1	170255487	170255986	Uhmk1|chr1:170255487-170255986	0.54137895405856	.	.
chr1	170215136	170215635	chr1	170292438	170292937	4930500M09Rik|chr1:170292438-170292937	0.442716758881861	.	.
chr1	170215136	170215635	chr1	170292438	170292937	Uhmk1|chr1:170292438-170292937	0.442716758881861	.	.
chr1	170215136	170215635	chr1	170476920	170477419	4930500M09Rik|chr1:170476920-170477419	0.372345728231774	.	.
chr1	170215136	170215635	chr1	170476920	170477419	Uhmk1|chr1:170476920-170477419	0.372345728231774	.	.
chr1	170589545	170590044	chr1	170576623	170577122	Nos1ap|chr1:170576623-170577122	0.456556578801797	.	.
chr1	170589545	170590044	chr1	170706169	170706668	Nos1ap|chr1:170706169-170706668	0.36829603460737	.	.
chr1	170644224	170644723	chr1	170576623	170577122	Olfml2b|chr1:170576623-170577122	0.522403044521062	.	.
chr1	170644224	170644723	chr1	170706169	170706668	Olfml2b|chr1:170706169-170706668	0.420796716949962	.	.
chr1	170644224	170644723	chr1	170801957	170802456	Olfml2b|chr1:170801957-170802456	0.392694511464022	.	.
chr1	170867571	170868070	chr1	170657899	170658398	Atf6|chr1:170657899-170658398	0.391314090489888	.	.
chr1	170867571	170868070	chr1	170657899	170658398	Gm9929|chr1:170657899-170658398	0.391314090489888	.	.
chr1	170867571	170868070	chr1	170790684	170791183	Atf6|chr1:170790684-170791183	0.555166817530041	.	.
chr1	170867571	170868070	chr1	170790684	170791183	Gm9929|chr1:170790684-170791183	0.555166817530041	.	.
chr1	170867571	170868070	chr1	170801957	170802456	Atf6|chr1:170801957-170802456	0.408694369813843	.	.
chr1	170867571	170868070	chr1	170801957	170802456	Gm9929|chr1:170801957-170802456	0.408694369813843	.	.
chr1	170885252	170885751	chr1	170907734	170908233	Dusp12|chr1:170907734-170908233	0.420771553484846	.	.
chr1	170885252	170885751	chr1	170907734	170908233	Gm26620|chr1:170907734-170908233	0.420771553484846	.	.
chr1	170885252	170885751	chr1	171101659	171102158	Dusp12|chr1:171101659-171102158	0.420538486664454	.	.
chr1	170885252	170885751	chr1	171101659	171102158	Gm26620|chr1:171101659-171102158	0.420538486664454	.	.
chr1	171150371	171150870	chr1	171097408	171097907	Mpz|chr1:171097408-171097907	0.334078474200623	.	.
chr1	171150371	171150870	chr1	171097408	171097907	Sdhc|chr1:171097408-171097907	0.334078474200623	.	.
chr1	171196077	171196576	chr1	170790684	170791183	Pcp4l1|chr1:170790684-170791183	0.311355430884129	.	.
chr1	171196077	171196576	chr1	170907216	170907715	Pcp4l1|chr1:170907216-170907715	0.325772347699999	.	.
chr1	171196077	171196576	chr1	171379865	171380364	Pcp4l1|chr1:171379865-171380364	0.315084163844504	.	.
chr1	171222404	171222903	chr1	170790684	170791183	Tomm40l|chr1:170790684-170791183	0.323835365295848	.	.
chr1	171222404	171222903	chr1	171003020	171003519	Tomm40l|chr1:171003020-171003519	0.429398153205753	.	.
chr1	171222404	171222903	chr1	171044266	171044765	Tomm40l|chr1:171044266-171044765	0.407505035194939	.	.
chr1	171222404	171222903	chr1	171044776	171045275	Tomm40l|chr1:171044776-171045275	0.539829106786671	.	.
chr1	171222404	171222903	chr1	171132767	171133266	Tomm40l|chr1:171132767-171133266	0.330293539854416	.	.
chr1	171222404	171222903	chr1	171247027	171247526	Tomm40l|chr1:171247027-171247526	0.45363935641349	.	.
chr1	171222404	171222903	chr1	171380549	171381048	Tomm40l|chr1:171380549-171381048	0.431974115198486	.	.
chr1	171270057	171270556	chr1	171003020	171003519	B4galt3|chr1:171003020-171003519	0.686335325088347	.	.
chr1	171270057	171270556	chr1	171044776	171045275	B4galt3|chr1:171044776-171045275	0.541965509869944	.	.
chr1	171270057	171270556	chr1	171132767	171133266	B4galt3|chr1:171132767-171133266	0.581583710159201	.	.
chr1	171270057	171270556	chr1	171247027	171247526	B4galt3|chr1:171247027-171247526	0.651032180906328	.	.
chr1	171270057	171270556	chr1	171380549	171381048	B4galt3|chr1:171380549-171381048	0.46285263894595	.	.
chr1	171281054	171281553	chr1	171003020	171003519	Ppox|chr1:171003020-171003519	0.736020463777756	.	.
chr1	171281054	171281553	chr1	171044776	171045275	Ppox|chr1:171044776-171045275	0.710606581793057	.	.
chr1	171281054	171281553	chr1	171132767	171133266	Ppox|chr1:171132767-171133266	0.463642772434828	.	.
chr1	171281054	171281553	chr1	171247027	171247526	Ppox|chr1:171247027-171247526	0.536013504704366	.	.
chr1	171281054	171281553	chr1	171380549	171381048	Ppox|chr1:171380549-171381048	0.493990288581362	.	.
chr1	171287719	171288218	chr1	171003020	171003519	Usp21|chr1:171003020-171003519	0.371942432139947	.	.
chr1	171287719	171288218	chr1	171110922	171111421	Usp21|chr1:171110922-171111421	0.513275419468667	.	.
chr1	171287719	171288218	chr1	171118208	171118707	Usp21|chr1:171118208-171118707	0.354307857438414	.	.
chr1	171287719	171288218	chr1	171247027	171247526	Usp21|chr1:171247027-171247526	0.309073106215131	.	.
chr1	171287719	171288218	chr1	171478928	171479427	Usp21|chr1:171478928-171479427	0.319232915281191	.	.
chr1	171294566	171295065	chr1	171379865	171380364	Ufc1|chr1:171379865-171380364	0.318319829144687	.	.
chr1	171328705	171329204	chr1	171003020	171003519	Dedd|chr1:171003020-171003519	0.653800872148075	.	.
chr1	171328705	171329204	chr1	171044776	171045275	Dedd|chr1:171044776-171045275	0.613061122998013	.	.
chr1	171328705	171329204	chr1	171132767	171133266	Dedd|chr1:171132767-171133266	0.629236400106393	.	.
chr1	171328705	171329204	chr1	171220747	171221246	Dedd|chr1:171220747-171221246	0.430376607968465	.	.
chr1	171328705	171329204	chr1	171247027	171247526	Dedd|chr1:171247027-171247526	0.610839757759824	.	.
chr1	171328705	171329204	chr1	171380549	171381048	Dedd|chr1:171380549-171381048	0.542903856498091	.	.
chr1	171345437	171345936	chr1	171003020	171003519	Nit1|chr1:171003020-171003519	0.317469596005382	.	.
chr1	171345437	171345936	chr1	171003020	171003519	Pfdn2|chr1:171003020-171003519	0.317469596005382	.	.
chr1	171345437	171345936	chr1	171044776	171045275	Nit1|chr1:171044776-171045275	0.394090121581645	.	.
chr1	171345437	171345936	chr1	171044776	171045275	Pfdn2|chr1:171044776-171045275	0.394090121581645	.	.
chr1	171360073	171360572	chr1	171097408	171097907	Klhdc9|chr1:171097408-171097907	0.323097041838483	.	.
chr1	171360576	171361075	chr1	171003020	171003519	Klhdc9|chr1:171003020-171003519	0.580432832438848	.	.
chr1	171360576	171361075	chr1	171044266	171044765	Klhdc9|chr1:171044266-171044765	0.39861252396788	.	.
chr1	171360576	171361075	chr1	171044776	171045275	Klhdc9|chr1:171044776-171045275	0.464033258515765	.	.
chr1	171360576	171361075	chr1	171110922	171111421	Klhdc9|chr1:171110922-171111421	0.323831125357322	.	.
chr1	171360576	171361075	chr1	171132767	171133266	Klhdc9|chr1:171132767-171133266	0.722572503440749	.	.
chr1	171360576	171361075	chr1	171220747	171221246	Klhdc9|chr1:171220747-171221246	0.390705356188945	.	.
chr1	171360576	171361075	chr1	171247027	171247526	Klhdc9|chr1:171247027-171247526	0.645963122512493	.	.
chr1	171360576	171361075	chr1	171380549	171381048	Klhdc9|chr1:171380549-171381048	0.533969344077371	.	.
chr1	171361088	171361587	chr1	171003020	171003519	Klhdc9|chr1:171003020-171003519	0.743244569518203	.	.
chr1	171361088	171361587	chr1	171044776	171045275	Klhdc9|chr1:171044776-171045275	0.587729519691506	.	.
chr1	171361088	171361587	chr1	171132767	171133266	Klhdc9|chr1:171132767-171133266	0.632317292742461	.	.
chr1	171361088	171361587	chr1	171247027	171247526	Klhdc9|chr1:171247027-171247526	0.561368692707407	.	.
chr1	171361088	171361587	chr1	171380549	171381048	Klhdc9|chr1:171380549-171381048	0.50554390797583	.	.
chr1	171411068	171411567	chr1	171033681	171034180	Usf1|chr1:171033681-171034180	0.358317013842699	.	.
chr1	171411068	171411567	chr1	171103099	171103598	Usf1|chr1:171103099-171103598	0.577486614437218	.	.
chr1	171503198	171503697	chr1	171449639	171450138	Alyref2|chr1:171449639-171450138	0.519380144300943	.	.
chr1	171503198	171503697	chr1	171449639	171450138	B930036N10Rik|chr1:171449639-171450138	0.519380144300943	.	.
chr1	171503848	171504347	chr1	171478928	171479427	Alyref2|chr1:171478928-171479427	0.475264639207027	.	.
chr1	171503848	171504347	chr1	171478928	171479427	B930036N10Rik|chr1:171478928-171479427	0.475264639207027	.	.
chr1	172027641	172028140	chr1	171815706	171816205	Vangl2|chr1:171815706-171816205	0.420650208660418	.	.
chr1	172027641	172028140	chr1	172025967	172026466	Vangl2|chr1:172025967-172026466	0.443583849483755	.	.
chr1	172027641	172028140	chr1	172046856	172047355	Vangl2|chr1:172046856-172047355	0.381178921466198	.	.
chr1	172027641	172028140	chr1	172049276	172049775	Vangl2|chr1:172049276-172049775	0.306848910403237	.	.
chr1	172027641	172028140	chr1	172172354	172172853	Vangl2|chr1:172172354-172172853	0.737284860816434	.	.
chr1	172027641	172028140	chr1	172242346	172242845	Vangl2|chr1:172242346-172242845	0.353646901152833	.	.
chr1	172027641	172028140	chr1	172247647	172248146	Vangl2|chr1:172247647-172248146	0.434692202518302	.	.
chr1	172082460	172082959	chr1	172027134	172027633	Copa|chr1:172027134-172027633	0.425728903793816	.	.
chr1	172082460	172082959	chr1	172027134	172027633	Ncstn|chr1:172027134-172027633	0.425728903793816	.	.
chr1	172126494	172126993	chr1	171815706	171816205	Pex19|chr1:171815706-171816205	0.405249456793775	.	.
chr1	172126494	172126993	chr1	172095076	172095575	Pex19|chr1:172095076-172095575	0.503826503218257	.	.
chr1	172206038	172206537	chr1	172010180	172010679	Pea15a|chr1:172010180-172010679	0.365759624665256	.	.
chr1	172206038	172206537	chr1	172095076	172095575	Pea15a|chr1:172095076-172095575	0.620556231112423	.	.
chr1	172206038	172206537	chr1	172095076	172095575	Pea15a|chr1:172095076-172095575	0.620556231112424	.	.
chr1	172206038	172206537	chr1	172247647	172248146	Pea15a|chr1:172247647-172248146	0.331576642355296	.	.
chr1	172206562	172207061	chr1	172049276	172049775	Pea15a|chr1:172049276-172049775	0.50245416835842	.	.
chr1	172206562	172207061	chr1	172186335	172186834	Pea15a|chr1:172186335-172186834	0.61582771435826	.	.
chr1	172206562	172207061	chr1	172225741	172226240	Pea15a|chr1:172225741-172226240	0.332524297949261	.	.
chr1	172206562	172207061	chr1	172247647	172248146	Pea15a|chr1:172247647-172248146	0.315158276772483	.	.
chr1	172213346	172213845	chr1	172027134	172027633	Gm17224|chr1:172027134-172027633	0.360215021437065	.	.
chr1	172213346	172213845	chr1	172217086	172217585	Gm17224|chr1:172217086-172217585	0.383451273045618	.	.
chr1	172213346	172213845	chr1	172242346	172242845	Gm17224|chr1:172242346-172242845	0.33819307124602	.	.
chr1	172236822	172237321	chr1	171815706	171816205	Gm37950|chr1:171815706-171816205	0.362844749832967	.	.
chr1	172236822	172237321	chr1	172025967	172026466	Gm37950|chr1:172025967-172026466	0.310843780890976	.	.
chr1	172236822	172237321	chr1	172046856	172047355	Gm37950|chr1:172046856-172047355	0.306909328801137	.	.
chr1	172236822	172237321	chr1	172172354	172172853	Gm37950|chr1:172172354-172172853	0.450800613097498	.	.
chr1	172236822	172237321	chr1	172242346	172242845	Gm37950|chr1:172242346-172242845	0.347010254035894	.	.
chr1	172236822	172237321	chr1	172242346	172242845	Gm37950|chr1:172242346-172242845	0.347010254035895	.	.
chr1	172329099	172329598	chr1	172490308	172490807	Kcnj9|chr1:172490308-172490807	0.538827413221176	.	.
chr1	172329099	172329598	chr1	172528665	172529164	Kcnj9|chr1:172528665-172529164	0.355007490644862	.	.
chr1	172376174	172376673	chr1	172292785	172293284	Pigm|chr1:172292785-172293284	0.56044677948311	.	.
chr1	172376174	172376673	chr1	172312070	172312569	Pigm|chr1:172312070-172312569	0.308496803990093	.	.
chr1	172376174	172376673	chr1	172550479	172550978	Pigm|chr1:172550479-172550978	0.555615753475775	.	.
chr1	172376174	172376673	chr1	172562878	172563377	Pigm|chr1:172562878-172563377	0.43443093661601	.	.
chr1	172376174	172376673	chr1	172563382	172563881	Pigm|chr1:172563382-172563881	0.451021063948654	.	.
chr1	172376174	172376673	chr1	172596460	172596959	Pigm|chr1:172596460-172596959	0.34108543680419	.	.
chr1	172481873	172482372	chr1	172279466	172279965	Igsf9|chr1:172279466-172279965	0.371858836110213	.	.
chr1	172520879	172521378	chr1	172280086	172280585	Cfap45|chr1:172280086-172280585	0.451953117008672	.	.
chr1	172520879	172521378	chr1	172310068	172310567	Cfap45|chr1:172310068-172310567	0.506984511934097	.	.
chr1	172520879	172521378	chr1	172312070	172312569	Cfap45|chr1:172312070-172312569	0.582163573986168	.	.
chr1	172520879	172521378	chr1	172412167	172412666	Cfap45|chr1:172412167-172412666	0.342892538836753	.	.
chr1	172632827	172633326	chr1	172292785	172293284	Dusp23|chr1:172292785-172293284	0.335315410341637	.	.
chr1	172632827	172633326	chr1	172311471	172311970	Dusp23|chr1:172311471-172311970	0.652092511123716	.	.
chr1	172632827	172633326	chr1	172312070	172312569	Dusp23|chr1:172312070-172312569	0.336499914307864	.	.
chr1	172632827	172633326	chr1	172490308	172490807	Dusp23|chr1:172490308-172490807	0.450437685982235	.	.
chr1	172632827	172633326	chr1	172562878	172563377	Dusp23|chr1:172562878-172563377	0.481919216113641	.	.
chr1	172632827	172633326	chr1	172596460	172596959	Dusp23|chr1:172596460-172596959	0.513072550479994	.	.
chr1	172632827	172633326	chr1	172984516	172985015	Dusp23|chr1:172984516-172985015	0.446163416144495	.	.
chr1	173367390	173367889	chr1	173308130	173308629	Cadm3|chr1:173308130-173308629	0.367528612365111	.	.
chr1	173367390	173367889	chr1	173360773	173361272	Cadm3|chr1:173360773-173361272	0.483043622876604	.	.
chr1	173367390	173367889	chr1	173413543	173414042	Cadm3|chr1:173413543-173414042	0.441416400692619	.	.
chr1	173880366	173880865	chr1	173577637	173578136	Mndal|chr1:173577637-173578136	0.524801087713706	.	.
chr1	173880366	173880865	chr1	173802968	173803467	Mndal|chr1:173802968-173803467	0.44847387496255	.	.
chr1	173880366	173880865	chr1	174112485	174112984	Mndal|chr1:174112485-174112984	0.615053890716655	.	.
chr1	173880366	173880865	chr1	174239778	174240277	Mndal|chr1:174239778-174240277	0.554260889778461	.	.
chr1	174501578	174502077	chr1	174929720	174930219	Fmn2|chr1:174929720-174930219	0.354696785233825	.	.
chr1	174921518	174922017	chr1	174762941	174763440	Grem2|chr1:174762941-174763440	0.42949698606334	.	.
chr1	174921518	174922017	chr1	175041407	175041906	Grem2|chr1:175041407-175041906	0.465083705001364	.	.
chr1	175491640	175492139	chr1	175162625	175163124	Rgs7|chr1:175162625-175163124	0.631374669473002	.	.
chr1	175491640	175492139	chr1	175225772	175226271	Rgs7|chr1:175225772-175226271	0.450892416259957	.	.
chr1	175491640	175492139	chr1	175239981	175240480	Rgs7|chr1:175239981-175240480	0.400269814114831	.	.
chr1	175491640	175492139	chr1	175354976	175355475	Rgs7|chr1:175354976-175355475	0.327062163822815	.	.
chr1	175491640	175492139	chr1	175407882	175408381	Rgs7|chr1:175407882-175408381	0.337500281818832	.	.
chr1	175491640	175492139	chr1	175437101	175437600	Rgs7|chr1:175437101-175437600	0.450123507867074	.	.
chr1	175491640	175492139	chr1	175484683	175485182	Rgs7|chr1:175484683-175485182	0.371425429768008	.	.
chr1	175492256	175492755	chr1	175162625	175163124	Rgs7|chr1:175162625-175163124	0.666307977914874	.	.
chr1	175492256	175492755	chr1	175225772	175226271	Rgs7|chr1:175225772-175226271	0.378085388563595	.	.
chr1	175492256	175492755	chr1	175239981	175240480	Rgs7|chr1:175239981-175240480	0.453806896936747	.	.
chr1	175492256	175492755	chr1	175354976	175355475	Rgs7|chr1:175354976-175355475	0.329139749933412	.	.
chr1	175492256	175492755	chr1	175354976	175355475	Rgs7|chr1:175354976-175355475	0.329139749933413	.	.
chr1	175492256	175492755	chr1	175363528	175364027	Rgs7|chr1:175363528-175364027	0.382069977045409	.	.
chr1	175625436	175625935	chr1	175385580	175386079	Fh1|chr1:175385580-175386079	0.356042733370095	.	.
chr1	175625436	175625935	chr1	175484683	175485182	Fh1|chr1:175484683-175485182	0.646742882407231	.	.
chr1	175625938	175626437	chr1	175484683	175485182	Fh1|chr1:175484683-175485182	0.622018933155491	.	.
chr1	175880538	175881037	chr1	175936373	175936872	Exo1|chr1:175936373-175936872	0.364588652641378	.	.
chr1	176274525	176275024	chr1	176006031	176006530	Pld5|chr1:176006031-176006530	0.509803974639132	.	.
chr1	176274525	176275024	chr1	176082393	176082892	Pld5|chr1:176082393-176082892	0.459534968246679	.	.
chr1	176274525	176275024	chr1	176466126	176466625	Pld5|chr1:176466126-176466625	0.445372459396602	.	.
chr1	176274525	176275024	chr1	176466739	176467238	Pld5|chr1:176466739-176467238	0.422569688850151	.	.
chr1	176275192	176275691	chr1	176006031	176006530	Gm38101|chr1:176006031-176006530	0.69934911169953	.	.
chr1	176275192	176275691	chr1	176006031	176006530	Pld5|chr1:176006031-176006530	0.69934911169953	.	.
chr1	176275192	176275691	chr1	176082393	176082892	Gm38101|chr1:176082393-176082892	0.568696144838453	.	.
chr1	176275192	176275691	chr1	176082393	176082892	Pld5|chr1:176082393-176082892	0.568696144838453	.	.
chr1	176275192	176275691	chr1	176357259	176357758	Gm38101|chr1:176357259-176357758	0.458800731005285	.	.
chr1	176275192	176275691	chr1	176357259	176357758	Pld5|chr1:176357259-176357758	0.458800731005285	.	.
chr1	176275192	176275691	chr1	176466126	176466625	Gm38101|chr1:176466126-176466625	0.407255761814093	.	.
chr1	176275192	176275691	chr1	176466126	176466625	Pld5|chr1:176466126-176466625	0.407255761814093	.	.
chr1	176275192	176275691	chr1	176466739	176467238	Gm38101|chr1:176466739-176467238	0.586765062620353	.	.
chr1	176275192	176275691	chr1	176466739	176467238	Pld5|chr1:176466739-176467238	0.586765062620353	.	.
chr1	176275192	176275691	chr1	176723743	176724242	Gm38101|chr1:176723743-176724242	0.395100105280564	.	.
chr1	176275192	176275691	chr1	176723743	176724242	Gm38101|chr1:176723743-176724242	0.395100105280565	.	.
chr1	176275192	176275691	chr1	176723743	176724242	Pld5|chr1:176723743-176724242	0.395100105280564	.	.
chr1	176275192	176275691	chr1	176723743	176724242	Pld5|chr1:176723743-176724242	0.395100105280565	.	.
chr1	176814465	176814964	chr1	176699769	176700268	Cep170|chr1:176699769-176700268	0.551662329178009	.	.
chr1	176814465	176814964	chr1	176699769	176700268	Sdccag8|chr1:176699769-176700268	0.551662329178009	.	.
chr1	177257072	177257571	chr1	177322779	177323278	Akt3|chr1:177322779-177323278	0.386773765483314	.	.
chr1	177257072	177257571	chr1	177623267	177623766	Akt3|chr1:177623267-177623766	0.389025395942093	.	.
chr1	177257072	177257571	chr1	177640159	177640658	Akt3|chr1:177640159-177640658	0.439490264955352	.	.
chr1	177257580	177258079	chr1	177718961	177719460	Akt3|chr1:177718961-177719460	0.464272198167208	.	.
chr1	177796375	177796874	chr1	177782221	177782720	Adss|chr1:177782221-177782720	0.364979206788925	.	.
chr1	178187311	178187810	chr1	178368821	178369320	Desi2|chr1:178368821-178369320	0.340551921094326	.	.
chr1	178276142	178276641	chr1	178219602	178220101	4930527J03Rik|chr1:178219602-178220101	0.464825083224275	.	.
chr1	178276142	178276641	chr1	178512239	178512738	4930527J03Rik|chr1:178512239-178512738	0.320112480914809	.	.
chr1	178276142	178276641	chr1	178641067	178641566	4930527J03Rik|chr1:178641067-178641566	0.544920438092378	.	.
chr1	178317988	178318487	chr1	178449116	178449615	B230369F24Rik|chr1:178449116-178449615	0.34359437742203	.	.
chr1	178317988	178318487	chr1	178449116	178449615	Cox20|chr1:178449116-178449615	0.34359437742203	.	.
chr1	178317988	178318487	chr1	178634226	178634725	B230369F24Rik|chr1:178634226-178634725	0.385482858871783	.	.
chr1	178317988	178318487	chr1	178634226	178634725	Cox20|chr1:178634226-178634725	0.385482858871783	.	.
chr1	178318532	178319031	chr1	178463658	178464157	B230369F24Rik|chr1:178463658-178464157	0.375913330128623	.	.
chr1	178318532	178319031	chr1	178463658	178464157	Cox20|chr1:178463658-178464157	0.375913330128623	.	.
chr1	178318532	178319031	chr1	178641067	178641566	B230369F24Rik|chr1:178641067-178641566	0.343549019737423	.	.
chr1	178318532	178319031	chr1	178641067	178641566	Cox20|chr1:178641067-178641566	0.343549019737423	.	.
chr1	178337559	178338058	chr1	178449116	178449615	Hnrnpu|chr1:178449116-178449615	0.317034043761909	.	.
chr1	178337559	178338058	chr1	178626839	178627338	Hnrnpu|chr1:178626839-178627338	0.392631212895707	.	.
chr1	178405450	178405949	chr1	178641067	178641566	Efcab2|chr1:178641067-178641566	0.447745465927916	.	.
chr1	178406170	178406669	chr1	178219602	178220101	Efcab2|chr1:178219602-178220101	0.366422032446103	.	.
chr1	178528774	178529273	chr1	178614695	178615194	Kif26b|chr1:178614695-178615194	0.60541146653592	.	.
chr1	178528774	178529273	chr1	178645931	178646430	Kif26b|chr1:178645931-178646430	0.478469843234476	.	.
chr1	179517246	179517745	chr1	179415156	179415655	Smyd3|chr1:179415156-179415655	0.322762087070967	.	.
chr1	179517246	179517745	chr1	179563854	179564353	Smyd3|chr1:179563854-179564353	0.47748648975952	.	.
chr1	179517784	179518283	chr1	179415156	179415655	Smyd3|chr1:179415156-179415655	0.452246556522638	.	.
chr1	179517784	179518283	chr1	179563854	179564353	Smyd3|chr1:179563854-179564353	0.641388533596513	.	.
chr1	179517784	179518283	chr1	179645628	179646127	Smyd3|chr1:179645628-179646127	0.411375005961107	.	.
chr1	179517784	179518283	chr1	179767169	179767668	Smyd3|chr1:179767169-179767668	0.563198809539163	.	.
chr1	179517784	179518283	chr1	179836675	179837174	Smyd3|chr1:179836675-179837174	0.50373285304397	.	.
chr1	179517784	179518283	chr1	179865585	179866084	Smyd3|chr1:179865585-179866084	0.363499796041757	.	.
chr1	179546057	179546556	chr1	179343458	179343957	Cnst|chr1:179343458-179343957	0.406448049343826	.	.
chr1	179546057	179546556	chr1	179343458	179343957	Tfb2m|chr1:179343458-179343957	0.406448049343826	.	.
chr1	179546057	179546556	chr1	179847684	179848183	Cnst|chr1:179847684-179848183	0.355599085680208	.	.
chr1	179546057	179546556	chr1	179847684	179848183	Tfb2m|chr1:179847684-179848183	0.355599085680208	.	.
chr1	179546570	179547069	chr1	179343458	179343957	Cnst|chr1:179343458-179343957	0.419766526405811	.	.
chr1	179546570	179547069	chr1	179343458	179343957	Tfb2m|chr1:179343458-179343957	0.419766526405811	.	.
chr1	179667997	179668496	chr1	179645628	179646127	Sccpdh|chr1:179645628-179646127	0.353080629191961	.	.
chr1	179744618	179745117	chr1	179847684	179848183	Kif28|chr1:179847684-179848183	0.373570955484201	.	.
chr1	179803447	179803946	chr1	180029132	180029631	Ahctf1|chr1:180029132-180029631	0.442673950745339	.	.
chr1	179803447	179803946	chr1	180029132	180029631	Gm10518|chr1:180029132-180029631	0.442673950745339	.	.
chr1	179959653	179960152	chr1	180101837	180102336	Cdc42bpa|chr1:180101837-180102336	0.569617776156127	.	.
chr1	179960232	179960731	chr1	179563854	179564353	Cdc42bpa|chr1:179563854-179564353	0.406772773040298	.	.
chr1	179960232	179960731	chr1	179645628	179646127	Cdc42bpa|chr1:179645628-179646127	0.499376285263624	.	.
chr1	179960232	179960731	chr1	179767169	179767668	Cdc42bpa|chr1:179767169-179767668	0.717009738391628	.	.
chr1	179960232	179960731	chr1	179836675	179837174	Cdc42bpa|chr1:179836675-179837174	0.507297757407859	.	.
chr1	179960232	179960731	chr1	179865585	179866084	Cdc42bpa|chr1:179865585-179866084	0.503441301811448	.	.
chr1	180256056	180256555	chr1	180352690	180353189	Gm31728|chr1:180352690-180353189	0.331743115967076	.	.
chr1	180256574	180257073	chr1	180352690	180353189	Gm31728|chr1:180352690-180353189	0.386810524334532	.	.
chr1	180256574	180257073	chr1	180622709	180623208	Gm31728|chr1:180622709-180623208	0.309300765695222	.	.
chr1	180568576	180569075	chr1	180784690	180785189	Parp1|chr1:180784690-180785189	0.342950990940042	.	.
chr1	180641033	180641532	chr1	180249956	180250455	Lin9|chr1:180249956-180250455	0.405512677958313	.	.
chr1	180641033	180641532	chr1	180365065	180365564	Lin9|chr1:180365065-180365564	0.7292371250589	.	.
chr1	180641033	180641532	chr1	180420754	180421253	Lin9|chr1:180420754-180421253	0.513690258016996	.	.
chr1	180641033	180641532	chr1	180777540	180778039	Lin9|chr1:180777540-180778039	0.659347044531193	.	.
chr1	180725789	180726288	chr1	180249956	180250455	Acbd3|chr1:180249956-180250455	0.491671934781448	.	.
chr1	180725789	180726288	chr1	180365065	180365564	Acbd3|chr1:180365065-180365564	0.693370057444824	.	.
chr1	180725789	180726288	chr1	180420754	180421253	Acbd3|chr1:180420754-180421253	0.360647333049298	.	.
chr1	180725789	180726288	chr1	180777540	180778039	Acbd3|chr1:180777540-180778039	0.576189169788493	.	.
chr1	180768387	180768886	chr1	180622709	180623208	Gm38293|chr1:180622709-180623208	0.573239028820982	.	.
chr1	180768387	180768886	chr1	180763866	180764365	Gm38293|chr1:180763866-180764365	0.430022047405236	.	.
chr1	180768387	180768886	chr1	181017318	181017817	Gm38293|chr1:181017318-181017817	0.310324084520659	.	.
[truncated: 34,036 more rows]
