# Supplementary material for: Single-cell analysis of chromatin accessibility in the adult mouse brain
Source: Nature. 2023 Dec 13;624(7991):378–89. doi: 10.1038/s41586-023-06824-9 (PMC10719105; doi:10.1038/s41586-023-06824-9)
Supplement: Supplementary file 3 — Supplementary Tables 1–25 and their legends. [file 41586_2023_6824_MOESM3_ESM.zip › 2023-03-05453B-s3/SI Tables/SI Table 13 Summary of all the gene-cCRE correlations/sa2subclass.IPN-LDT_Vsx2_Nkx6-1_Glut.pdc.bedpe]

chr1	3466260	3466759	chr1	3297250	3297749	Gm1992|chr1:3297250-3297749	0.133692183091145	.	.
chr1	3670775	3671274	chr1	3514518	3515017	Xkr4|chr1:3514518-3515017	0.323371615367231	.	.
chr1	3670775	3671274	chr1	3643247	3643746	Xkr4|chr1:3643247-3643746	0.203292859308967	.	.
chr1	3672048	3672547	chr1	3643247	3643746	Xkr4|chr1:3643247-3643746	0.214870811811662	.	.
chr1	4785497	4785996	chr1	5017828	5018327	Mrpl15|chr1:5017828-5018327	0.116397319168869	.	.
chr1	4785497	4785996	chr1	5082818	5083317	Mrpl15|chr1:5082818-5083317	0.308788961049748	.	.
chr1	4785497	4785996	chr1	5170387	5170886	Mrpl15|chr1:5170387-5170886	0.21789966925448	.	.
chr1	4807592	4808091	chr1	4768300	4768799	Lypla1|chr1:4768300-4768799	0.184124028107003	.	.
chr1	4807592	4808091	chr1	5019201	5019700	Lypla1|chr1:5019201-5019700	0.421453335779807	.	.
chr1	4807592	4808091	chr1	5233031	5233530	Lypla1|chr1:5233031-5233530	0.141086290923239	.	.
chr1	4970513	4971012	chr1	4571692	4572191	Gm16041|chr1:4571692-4572191	0.152290168388742	.	.
chr1	4970513	4971012	chr1	5017828	5018327	Gm16041|chr1:5017828-5018327	0.16847024119289	.	.
chr1	4970513	4971012	chr1	5019201	5019700	Gm16041|chr1:5019201-5019700	0.178064110635453	.	.
chr1	4970513	4971012	chr1	5082818	5083317	Gm16041|chr1:5082818-5083317	0.282562004780219	.	.
chr1	5070122	5070621	chr1	5018611	5019110	Atp6v1h|chr1:5018611-5019110	0.207349514013087	.	.
chr1	5070122	5070621	chr1	5018611	5019110	Rgs20|chr1:5018611-5019110	0.207349514013087	.	.
chr1	5070122	5070621	chr1	5082818	5083317	Atp6v1h|chr1:5082818-5083317	0.176435766039515	.	.
chr1	5070122	5070621	chr1	5082818	5083317	Rgs20|chr1:5082818-5083317	0.176435766039515	.	.
chr1	5070122	5070621	chr1	5285112	5285611	Atp6v1h|chr1:5285112-5285611	0.176313953010332	.	.
chr1	5070122	5070621	chr1	5285112	5285611	Rgs20|chr1:5285112-5285611	0.176313953010332	.	.
chr1	5588179	5588678	chr1	5904738	5905237	Oprk1|chr1:5904738-5905237	0.12736779018772	.	.
chr1	5588820	5589319	chr1	5915307	5915806	Oprk1|chr1:5915307-5915806	0.171995175085813	.	.
chr1	5916575	5917074	chr1	5904738	5905237	Npbwr1|chr1:5904738-5905237	0.328331196016119	.	.
chr1	5916575	5917074	chr1	5915307	5915806	Npbwr1|chr1:5915307-5915806	0.11639227385277	.	.
chr1	5917179	5917678	chr1	5915307	5915806	Npbwr1|chr1:5915307-5915806	0.147179267601997	.	.
chr1	6214386	6214885	chr1	6441268	6441767	4732440D04Rik|chr1:6441268-6441767	0.239879225577876	.	.
chr1	7088594	7089093	chr1	6767359	6767858	Pcmtd1|chr1:6767359-6767858	0.218071616114129	.	.
chr1	7088594	7089093	chr1	7139109	7139608	Pcmtd1|chr1:7139109-7139608	0.120660021535657	.	.
chr1	7397174	7397673	chr1	7131083	7131582	Gm26901|chr1:7131083-7131582	0.316676397826691	.	.
chr1	7397174	7397673	chr1	7139109	7139608	Gm26901|chr1:7139109-7139608	0.155900834912275	.	.
chr1	7397837	7398336	chr1	7204719	7205218	Gm26901|chr1:7204719-7205218	0.216185195032234	.	.
chr1	7397837	7398336	chr1	7543474	7543973	Gm26901|chr1:7543474-7543973	0.169590286189462	.	.
chr1	9299496	9299995	chr1	9541113	9541612	Sntg1|chr1:9541113-9541612	0.205998575796167	.	.
chr1	9299496	9299995	chr1	9573148	9573647	Sntg1|chr1:9573148-9573647	0.125049151483045	.	.
chr1	9545922	9546421	chr1	9298270	9298769	Rrs1|chr1:9298270-9298769	0.16360341385634	.	.
chr1	9600949	9601448	chr1	9573148	9573647	Vxn|chr1:9573148-9573647	0.145755180351761	.	.
chr1	9601474	9601973	chr1	9573148	9573647	Vxn|chr1:9573148-9573647	0.240696862653787	.	.
chr1	9747574	9748073	chr1	9848581	9849080	1700034P13Rik|chr1:9848581-9849080	0.224135987051452	.	.
chr1	9747574	9748073	chr1	9848581	9849080	Vcpip1|chr1:9848581-9849080	0.224135987051452	.	.
chr1	9748256	9748755	chr1	9541113	9541612	1700034P13Rik|chr1:9541113-9541612	0.211272841548324	.	.
chr1	9748256	9748755	chr1	9541113	9541612	Vcpip1|chr1:9541113-9541612	0.211272841548324	.	.
chr1	9748256	9748755	chr1	9848033	9848532	1700034P13Rik|chr1:9848033-9848532	0.180841886884445	.	.
chr1	9748256	9748755	chr1	9848033	9848532	Vcpip1|chr1:9848033-9848532	0.180841886884445	.	.
chr1	9798078	9798577	chr1	9848033	9848532	Sgk3|chr1:9848033-9848532	0.179789696431118	.	.
chr1	10993243	10993742	chr1	10771716	10772215	Prex2|chr1:10771716-10772215	0.242658994670755	.	.
chr1	10993243	10993742	chr1	10877384	10877883	Prex2|chr1:10877384-10877883	0.301149244754671	.	.
chr1	10993772	10994271	chr1	10524897	10525396	Prex2|chr1:10524897-10525396	0.135485692728829	.	.
chr1	10993772	10994271	chr1	10877384	10877883	Prex2|chr1:10877384-10877883	0.204996238094458	.	.
chr1	13588843	13589342	chr1	13789111	13789610	Tram1|chr1:13789111-13789610	0.15760236800738	.	.
chr1	13589563	13590062	chr1	13561529	13562028	Tram1|chr1:13561529-13562028	0.16855172963828	.	.
chr1	13589563	13590062	chr1	13789111	13789610	Tram1|chr1:13789111-13789610	0.122017774914725	.	.
chr1	13589563	13590062	chr1	13870553	13871052	Tram1|chr1:13870553-13871052	0.12689625545231	.	.
chr1	13660314	13660813	chr1	13784344	13784843	Lactb2|chr1:13784344-13784843	0.130573653096225	.	.
chr1	14309549	14310048	chr1	14570645	14571144	Eya1|chr1:14570645-14571144	0.172285286006953	.	.
chr1	14309549	14310048	chr1	14739996	14740495	Eya1|chr1:14739996-14740495	0.247009935496932	.	.
chr1	14755218	14755717	chr1	14728986	14729485	Msc|chr1:14728986-14729485	0.11994951303489	.	.
chr1	14755218	14755717	chr1	14739996	14740495	Msc|chr1:14739996-14740495	0.222162558496178	.	.
chr1	14755218	14755717	chr1	15007624	15008123	Msc|chr1:15007624-15008123	0.233451731026389	.	.
chr1	14918622	14919121	chr1	14728986	14729485	Trpa1|chr1:14728986-14729485	0.180759657151356	.	.
chr1	16519035	16519534	chr1	16798252	16798751	Stau2|chr1:16798252-16798751	0.162439946630637	.	.
chr1	16519761	16520260	chr1	16798252	16798751	Stau2|chr1:16798252-16798751	0.30149276580237	.	.
chr1	16618483	16618982	chr1	16545111	16545610	Ube2w|chr1:16545111-16545610	0.119889153881164	.	.
chr1	16619102	16619601	chr1	16798252	16798751	Ube2w|chr1:16798252-16798751	0.124154346028037	.	.
chr1	16688506	16689005	chr1	16545111	16545610	Ly96|chr1:16545111-16545610	0.13868177140995	.	.
chr1	17097078	17097577	chr1	17096566	17097065	Jph1|chr1:17096566-17097065	0.66143637569013	.	.
chr1	17097665	17098164	chr1	17096566	17097065	Jph1|chr1:17096566-17097065	0.383776272255419	.	.
chr1	17145142	17145641	chr1	17096566	17097065	Gdap1|chr1:17096566-17097065	0.117198539238665	.	.
chr1	17168819	17169318	chr1	17123369	17123868	Gm28784|chr1:17123369-17123868	0.449068210971113	.	.
chr1	18058553	18059052	chr1	18012804	18013303	Gm28756|chr1:18012804-18013303	0.150822376399527	.	.
chr1	20890311	20890810	chr1	20612697	20613196	6720483E21Rik|chr1:20612697-20613196	0.140347000659416	.	.
chr1	20890311	20890810	chr1	20612697	20613196	Paqr8|chr1:20612697-20613196	0.140347000659416	.	.
chr1	20890311	20890810	chr1	20699955	20700454	6720483E21Rik|chr1:20699955-20700454	0.288490004379897	.	.
chr1	20890311	20890810	chr1	20699955	20700454	Paqr8|chr1:20699955-20700454	0.288490004379897	.	.
chr1	20951400	20951899	chr1	20933361	20933860	Efhc1|chr1:20933361-20933860	0.250124858511339	.	.
chr1	30872795	30873294	chr1	30554023	30554522	Phf3|chr1:30554023-30554522	0.298303567996296	.	.
chr1	30872795	30873294	chr1	30700382	30700881	Phf3|chr1:30700382-30700881	0.237108909660241	.	.
chr1	30872795	30873294	chr1	30718559	30719058	Phf3|chr1:30718559-30719058	0.423712819955472	.	.
chr1	30873430	30873929	chr1	30554023	30554522	Phf3|chr1:30554023-30554522	0.197777986398525	.	.
chr1	30873430	30873929	chr1	30700382	30700881	Phf3|chr1:30700382-30700881	0.152587764723927	.	.
chr1	30873430	30873929	chr1	30700382	30700881	Phf3|chr1:30700382-30700881	0.152587764723928	.	.
chr1	30873430	30873929	chr1	30718559	30719058	Phf3|chr1:30718559-30719058	0.139588560478149	.	.
chr1	30873430	30873929	chr1	30740784	30741283	Phf3|chr1:30740784-30741283	0.144525185292336	.	.
chr1	37540354	37540853	chr1	37639092	37639591	Mgat4a|chr1:37639092-37639591	0.250357951796295	.	.
chr1	37540354	37540853	chr1	37725725	37726224	Mgat4a|chr1:37725725-37726224	0.149858681279982	.	.
chr1	37540864	37541363	chr1	37512048	37512547	Mgat4a|chr1:37512048-37512547	0.296567693611703	.	.
chr1	37540864	37541363	chr1	37600786	37601285	Mgat4a|chr1:37600786-37601285	0.194776849132417	.	.
chr1	37540864	37541363	chr1	37639092	37639591	Mgat4a|chr1:37639092-37639591	0.265969835982355	.	.
chr1	37540864	37541363	chr1	37872597	37873096	Mgat4a|chr1:37872597-37873096	0.228709488557406	.	.
chr1	37719678	37720177	chr1	37639092	37639591	2010300C02Rik|chr1:37639092-37639591	0.346232162041221	.	.
chr1	37719678	37720177	chr1	37698784	37699283	2010300C02Rik|chr1:37698784-37699283	0.207570620328457	.	.
chr1	37719678	37720177	chr1	37872597	37873096	2010300C02Rik|chr1:37872597-37873096	0.127112959204621	.	.
chr1	37864699	37865198	chr1	37512048	37512547	Gm26805|chr1:37512048-37512547	0.230418338634107	.	.
chr1	37871955	37872454	chr1	37726317	37726816	Lipt1|chr1:37726317-37726816	0.138174537667428	.	.
chr1	37871955	37872454	chr1	37872597	37873096	Lipt1|chr1:37872597-37873096	0.21156036275396	.	.
chr1	37871955	37872454	chr1	37872597	37873096	Lipt1|chr1:37872597-37873096	0.211560362753961	.	.
chr1	37890241	37890740	chr1	37639092	37639591	Mitd1|chr1:37639092-37639591	0.209586679118167	.	.
chr1	37890241	37890740	chr1	37639092	37639591	Mrpl30|chr1:37639092-37639591	0.209586679118167	.	.
chr1	37997082	37997581	chr1	37600786	37601285	Eif5b|chr1:37600786-37601285	0.165426125931549	.	.
chr1	37997082	37997581	chr1	37600786	37601285	Txndc9|chr1:37600786-37601285	0.165426125931549	.	.
chr1	37997082	37997581	chr1	37639092	37639591	Eif5b|chr1:37639092-37639591	0.16822984387108	.	.
chr1	37997082	37997581	chr1	37639092	37639591	Txndc9|chr1:37639092-37639591	0.16822984387108	.	.
chr1	37997082	37997581	chr1	37742623	37743122	Eif5b|chr1:37742623-37743122	0.297465935214993	.	.
chr1	37997082	37997581	chr1	37742623	37743122	Txndc9|chr1:37742623-37743122	0.297465935214993	.	.
chr1	44102213	44102712	chr1	44198134	44198633	Tex30|chr1:44198134-44198633	0.187854814430175	.	.
chr1	44102213	44102712	chr1	44198840	44199339	Tex30|chr1:44198840-44199339	0.156291233895993	.	.
chr1	44118638	44119137	chr1	44064570	44065069	Bivm|chr1:44064570-44065069	0.327383073282049	.	.
chr1	44118638	44119137	chr1	44064570	44065069	Poglut2|chr1:44064570-44065069	0.327383073282049	.	.
chr1	44119144	44119643	chr1	44041766	44042265	Bivm|chr1:44041766-44042265	0.221236819809956	.	.
chr1	44119144	44119643	chr1	44041766	44042265	Poglut2|chr1:44041766-44042265	0.221236819809956	.	.
chr1	44119663	44120162	chr1	44228990	44229489	Bivm|chr1:44228990-44229489	0.129500494818512	.	.
chr1	44551396	44551895	chr1	44506360	44506859	Gulp1|chr1:44506360-44506859	0.147956842246908	.	.
chr1	44551396	44551895	chr1	44584753	44585252	Gulp1|chr1:44584753-44585252	0.143559937756331	.	.
chr1	44552204	44552703	chr1	44459127	44459626	Gulp1|chr1:44459127-44459626	0.123785040190765	.	.
chr1	44552204	44552703	chr1	44506360	44506859	Gulp1|chr1:44506360-44506859	0.390677920475252	.	.
chr1	44552204	44552703	chr1	44584753	44585252	Gulp1|chr1:44584753-44585252	0.146584411212339	.	.
chr1	44552204	44552703	chr1	44778555	44779054	Gulp1|chr1:44778555-44779054	0.138601363686216	.	.
chr1	45795197	45795696	chr1	45905047	45905546	Wdr75|chr1:45905047-45905546	0.242504779097116	.	.
chr1	45925424	45925923	chr1	45905047	45905546	Slc40a1|chr1:45905047-45905546	0.294766500956262	.	.
chr1	45925424	45925923	chr1	46018316	46018815	Slc40a1|chr1:46018316-46018815	0.146432876557262	.	.
chr1	45925424	45925923	chr1	46067115	46067614	Slc40a1|chr1:46067115-46067614	0.274133998273906	.	.
chr1	46066566	46067065	chr1	45825095	45825594	Dnah7b|chr1:45825095-45825594	0.119505007183245	.	.
chr1	46066566	46067065	chr1	46067115	46067614	Dnah7b|chr1:46067115-46067614	0.278202658801536	.	.
chr1	46425176	46425675	chr1	46088799	46089298	Dnah7c|chr1:46088799-46089298	0.266396858017657	.	.
chr1	52816845	52817344	chr1	52854016	52854515	Inpp1|chr1:52854016-52854515	0.285711175641534	.	.
chr1	52817513	52818012	chr1	52952486	52952985	Inpp1|chr1:52952486-52952985	0.314455461275014	.	.
chr1	52817513	52818012	chr1	52953081	52953580	Inpp1|chr1:52953081-52953580	0.264754259425818	.	.
chr1	52844734	52845233	chr1	52952486	52952985	Hibch|chr1:52952486-52952985	0.149445551865406	.	.
chr1	53313399	53313898	chr1	53032502	53033001	Osgepl1|chr1:53032502-53033001	0.237815089273497	.	.
chr1	53313399	53313898	chr1	53272612	53273111	Osgepl1|chr1:53272612-53273111	0.284567107079767	.	.
chr1	53313399	53313898	chr1	53715382	53715881	Osgepl1|chr1:53715382-53715881	0.272942596920249	.	.
chr1	53352482	53352981	chr1	53016711	53017210	Asdurf|chr1:53016711-53017210	0.179688934201311	.	.
chr1	53352482	53352981	chr1	53016711	53017210	Asnsd1|chr1:53016711-53017210	0.179688934201311	.	.
chr1	53352482	53352981	chr1	53017260	53017759	Asdurf|chr1:53017260-53017759	0.228830494513636	.	.
chr1	53352482	53352981	chr1	53017260	53017759	Asnsd1|chr1:53017260-53017759	0.228830494513636	.	.
chr1	53352482	53352981	chr1	53053006	53053505	Asdurf|chr1:53053006-53053505	0.144988538402227	.	.
chr1	53352482	53352981	chr1	53053006	53053505	Asnsd1|chr1:53053006-53053505	0.144988538402227	.	.
chr1	53352482	53352981	chr1	53466685	53467184	Asdurf|chr1:53466685-53467184	0.329754884089368	.	.
chr1	53352482	53352981	chr1	53466685	53467184	Asnsd1|chr1:53466685-53467184	0.329754884089368	.	.
chr1	53707111	53707610	chr1	53466685	53467184	Dnah7a|chr1:53466685-53467184	0.311135598013649	.	.
chr1	54250459	54250958	chr1	54703480	54703979	Ccdc150|chr1:54703480-54703979	0.284652632576998	.	.
chr1	54250459	54250958	chr1	54707058	54707557	Ccdc150|chr1:54707058-54707557	0.155388055712989	.	.
chr1	54250459	54250958	chr1	54735435	54735934	Ccdc150|chr1:54735435-54735934	0.18167371485874	.	.
chr1	54438767	54439266	chr1	54734870	54735369	Gtf3c3|chr1:54734870-54735369	0.170957096788352	.	.
chr1	54556498	54556997	chr1	54703480	54703979	Pgap1|chr1:54703480-54703979	0.198306310313761	.	.
chr1	54557443	54557942	chr1	54703480	54703979	Pgap1|chr1:54703480-54703979	0.223672330224407	.	.
chr1	54557443	54557942	chr1	54734870	54735369	Pgap1|chr1:54734870-54735369	0.327349425662368	.	.
chr1	55027198	55027697	chr1	55383081	55383580	Sf3b1|chr1:55383081-55383580	0.207733829695966	.	.
chr1	55052491	55052990	chr1	55383081	55383580	Coq10b|chr1:55383081-55383580	0.127605904274546	.	.
chr1	55087395	55087894	chr1	55383081	55383580	Hspd1|chr1:55383081-55383580	0.202404700027855	.	.
chr1	55087395	55087894	chr1	55383081	55383580	Hspe1|chr1:55383081-55383580	0.202404700027855	.	.
chr1	55130908	55131407	chr1	55383081	55383580	Mob4|chr1:55383081-55383580	0.289378972179429	.	.
chr1	55131471	55131970	chr1	55383081	55383580	Mob4|chr1:55383081-55383580	0.232799934591299	.	.
chr1	55236881	55237380	chr1	55383081	55383580	Mars2|chr1:55383081-55383580	0.361977078279391	.	.
chr1	55363229	55363728	chr1	55383081	55383580	Boll|chr1:55383081-55383580	0.143231385714499	.	.
chr1	55363229	55363728	chr1	55462215	55462714	Boll|chr1:55462215-55462714	0.151310515715556	.	.
chr1	55405572	55406071	chr1	55171875	55172374	Plcl1|chr1:55171875-55172374	0.354561873993389	.	.
chr1	57377374	57377873	chr1	57394001	57394500	1700066M21Rik|chr1:57394001-57394500	0.384535752328839	.	.
chr1	57377374	57377873	chr1	57394001	57394500	4930558J18Rik|chr1:57394001-57394500	0.384535752328839	.	.
chr1	57377374	57377873	chr1	57436901	57437400	1700066M21Rik|chr1:57436901-57437400	0.162287666288685	.	.
chr1	57377374	57377873	chr1	57436901	57437400	4930558J18Rik|chr1:57436901-57437400	0.162287666288685	.	.
chr1	57377374	57377873	chr1	57489762	57490261	1700066M21Rik|chr1:57489762-57490261	0.179026410400328	.	.
chr1	57377374	57377873	chr1	57489762	57490261	4930558J18Rik|chr1:57489762-57490261	0.179026410400328	.	.
chr1	57377988	57378487	chr1	57205521	57206020	1700066M21Rik|chr1:57205521-57206020	0.195922592936038	.	.
chr1	57377988	57378487	chr1	57205521	57206020	4930558J18Rik|chr1:57205521-57206020	0.195922592936038	.	.
chr1	57406257	57406756	chr1	57423605	57424104	Maip1|chr1:57423605-57424104	0.191548797823311	.	.
chr1	57406257	57406756	chr1	57423605	57424104	Maip1|chr1:57423605-57424104	0.191548797823312	.	.
chr1	57406257	57406756	chr1	57423605	57424104	Tyw5|chr1:57423605-57424104	0.191548797823311	.	.
chr1	57406257	57406756	chr1	57423605	57424104	Tyw5|chr1:57423605-57424104	0.191548797823312	.	.
chr1	57406257	57406756	chr1	57428877	57429376	Maip1|chr1:57428877-57429376	0.216847057381473	.	.
chr1	57406257	57406756	chr1	57428877	57429376	Tyw5|chr1:57428877-57429376	0.216847057381473	.	.
chr1	57406257	57406756	chr1	57489762	57490261	Maip1|chr1:57489762-57490261	0.202734700883843	.	.
chr1	57406257	57406756	chr1	57489762	57490261	Tyw5|chr1:57489762-57490261	0.202734700883843	.	.
chr1	58504734	58505233	chr1	58897489	58897988	Gm15834|chr1:58897489-58897988	0.138747893356001	.	.
chr1	58504734	58505233	chr1	58897489	58897988	Orc2|chr1:58897489-58897988	0.138747893356001	.	.
chr1	58586034	58586533	chr1	58652543	58653042	Fam126b|chr1:58652543-58653042	0.157538713003889	.	.
chr1	58586034	58586533	chr1	58652543	58653042	Ndufb3|chr1:58652543-58653042	0.157538713003889	.	.
chr1	58710970	58711469	chr1	58652543	58653042	Cflar|chr1:58652543-58653042	0.153293732789613	.	.
chr1	58710970	58711469	chr1	58770010	58770509	Cflar|chr1:58770010-58770509	0.124899150794508	.	.
chr1	58711489	58711988	chr1	58652543	58653042	Cflar|chr1:58652543-58653042	0.178751469061333	.	.
chr1	58711489	58711988	chr1	58770010	58770509	Cflar|chr1:58770010-58770509	0.247440691317061	.	.
chr1	59119578	59120077	chr1	58897489	58897988	G730003C15Rik|chr1:58897489-58897988	0.167861398564528	.	.
chr1	59119578	59120077	chr1	58897489	58897988	Tmem237|chr1:58897489-58897988	0.167861398564528	.	.
chr1	59237006	59237505	chr1	59247600	59248099	Als2|chr1:59247600-59248099	0.150991023767408	.	.
chr1	59237895	59238394	chr1	59247600	59248099	Als2|chr1:59247600-59248099	0.174494619195174	.	.
chr1	59762644	59763143	chr1	59788955	59789454	Bmpr2|chr1:59788955-59789454	0.116978182041465	.	.
chr1	59912662	59913161	chr1	59848288	59848787	Fam117b|chr1:59848288-59848787	0.183920635098047	.	.
chr1	59912662	59913161	chr1	59848288	59848787	Fam117b|chr1:59848288-59848787	0.183920635098048	.	.
chr1	60042424	60042923	chr1	59883669	59884168	Ica1l|chr1:59883669-59884168	0.120695996975577	.	.
chr1	60042935	60043434	chr1	60158400	60158899	Ica1l|chr1:60158400-60158899	0.126571715112062	.	.
chr1	60180257	60180756	chr1	59883669	59884168	Nbeal1|chr1:59883669-59884168	0.140657094050533	.	.
chr1	60180257	60180756	chr1	59883669	59884168	Nbeal1|chr1:59883669-59884168	0.140657094050534	.	.
chr1	60180257	60180756	chr1	60272439	60272938	Nbeal1|chr1:60272439-60272938	0.249267099461917	.	.
chr1	60343314	60343813	chr1	60272439	60272938	Cyp20a1|chr1:60272439-60272938	0.280283247901325	.	.
chr1	65122893	65123392	chr1	65129584	65130083	D630023F18Rik|chr1:65129584-65130083	0.119094554045827	.	.
chr1	65122893	65123392	chr1	65179041	65179540	D630023F18Rik|chr1:65179041-65179540	0.121283525976592	.	.
chr1	65186396	65186895	chr1	65111968	65112467	Idh1|chr1:65111968-65112467	0.160874245159657	.	.
chr1	65186396	65186895	chr1	65111968	65112467	Pikfyve|chr1:65111968-65112467	0.160874245159657	.	.
chr1	65186396	65186895	chr1	65178123	65178622	Idh1|chr1:65178123-65178622	0.129524634480856	.	.
chr1	65186396	65186895	chr1	65178123	65178622	Pikfyve|chr1:65178123-65178622	0.129524634480856	.	.
chr1	65186396	65186895	chr1	65311469	65311968	Idh1|chr1:65311469-65311968	0.292892456418915	.	.
chr1	65186396	65186895	chr1	65311469	65311968	Pikfyve|chr1:65311469-65311968	0.292892456418915	.	.
chr1	65282716	65283215	chr1	65311469	65311968	Pth2r|chr1:65311469-65311968	0.139355668426178	.	.
chr1	66174880	66175379	chr1	66003779	66004278	Map2|chr1:66003779-66004278	0.116775048119793	.	.
chr1	66174880	66175379	chr1	66148756	66149255	Map2|chr1:66148756-66149255	0.174908314957197	.	.
chr1	69687151	69687650	chr1	69759552	69760051	Ikzf2|chr1:69759552-69760051	0.135525769020683	.	.
chr1	69687982	69688481	chr1	69785070	69785569	Ikzf2|chr1:69785070-69785569	0.186780766336138	.	.
chr1	69687982	69688481	chr1	69790210	69790709	Ikzf2|chr1:69790210-69790709	0.122896741620601	.	.
chr1	69687982	69688481	chr1	69854213	69854712	Ikzf2|chr1:69854213-69854712	0.165941358254885	.	.
chr1	70724978	70725477	chr1	70380051	70380550	Vwc2l|chr1:70380051-70380550	0.190396595243024	.	.
chr1	74505730	74506229	chr1	74763029	74763528	Cnot9|chr1:74763029-74763528	0.13472528011826	.	.
chr1	74505730	74506229	chr1	74806952	74807451	Cnot9|chr1:74806952-74807451	0.164153367152997	.	.
chr1	74505730	74506229	chr1	74808065	74808564	Cnot9|chr1:74808065-74808564	0.131259826470308	.	.
chr1	74505730	74506229	chr1	74858307	74858806	Cnot9|chr1:74858307-74858806	0.178657170614131	.	.
chr1	74505730	74506229	chr1	74894978	74895477	Cnot9|chr1:74894978-74895477	0.137702383657912	.	.
chr1	74542596	74543095	chr1	74538638	74539137	Plcd4|chr1:74538638-74539137	0.205014201771768	.	.
chr1	74542596	74543095	chr1	74802933	74803432	Plcd4|chr1:74802933-74803432	0.266050461994343	.	.
chr1	74542596	74543095	chr1	74816731	74817230	Plcd4|chr1:74816731-74817230	0.345002717351166	.	.
chr1	74542596	74543095	chr1	74880737	74881236	Plcd4|chr1:74880737-74881236	0.19240143697142	.	.
chr1	74542596	74543095	chr1	74882110	74882609	Plcd4|chr1:74882110-74882609	0.48747451536084	.	.
chr1	74542596	74543095	chr1	74926640	74927139	Plcd4|chr1:74926640-74927139	0.266673234123572	.	.
chr1	74542596	74543095	chr1	74964428	74964927	Plcd4|chr1:74964428-74964927	0.25321252121771	.	.
chr1	74587962	74588461	chr1	74538638	74539137	Bcs1l|chr1:74538638-74539137	0.134697020095403	.	.
chr1	74587962	74588461	chr1	74538638	74539137	Zfp142|chr1:74538638-74539137	0.134697020095403	.	.
chr1	74587962	74588461	chr1	74772969	74773468	Bcs1l|chr1:74772969-74773468	0.152335739622317	.	.
chr1	74587962	74588461	chr1	74772969	74773468	Zfp142|chr1:74772969-74773468	0.152335739622317	.	.
chr1	74587962	74588461	chr1	74784124	74784623	Bcs1l|chr1:74784124-74784623	0.410598001306076	.	.
chr1	74587962	74588461	chr1	74784124	74784623	Zfp142|chr1:74784124-74784623	0.410598001306076	.	.
chr1	74587962	74588461	chr1	74880737	74881236	Bcs1l|chr1:74880737-74881236	0.160205438082296	.	.
chr1	74587962	74588461	chr1	74880737	74881236	Zfp142|chr1:74880737-74881236	0.160205438082296	.	.
chr1	74587962	74588461	chr1	74926640	74927139	Bcs1l|chr1:74926640-74927139	0.123959093101331	.	.
chr1	74587962	74588461	chr1	74926640	74927139	Zfp142|chr1:74926640-74927139	0.123959093101331	.	.
chr1	74587962	74588461	chr1	74948735	74949234	Bcs1l|chr1:74948735-74949234	0.238435235656844	.	.
chr1	74587962	74588461	chr1	74948735	74949234	Zfp142|chr1:74948735-74949234	0.238435235656844	.	.
chr1	74587962	74588461	chr1	74964428	74964927	Bcs1l|chr1:74964428-74964927	0.20393361984224	.	.
chr1	74587962	74588461	chr1	74964428	74964927	Zfp142|chr1:74964428-74964927	0.20393361984224	.	.
chr1	74601175	74601674	chr1	74772969	74773468	Rnf25|chr1:74772969-74773468	0.217284278749657	.	.
chr1	74601175	74601674	chr1	74772969	74773468	Stk36|chr1:74772969-74773468	0.217284278749657	.	.
chr1	74601175	74601674	chr1	74808065	74808564	Rnf25|chr1:74808065-74808564	0.141989657787171	.	.
chr1	74601175	74601674	chr1	74808065	74808564	Stk36|chr1:74808065-74808564	0.141989657787171	.	.
chr1	74601175	74601674	chr1	74816731	74817230	Rnf25|chr1:74816731-74817230	0.129968834375498	.	.
chr1	74601175	74601674	chr1	74816731	74817230	Stk36|chr1:74816731-74817230	0.129968834375498	.	.
chr1	74601175	74601674	chr1	74858307	74858806	Rnf25|chr1:74858307-74858806	0.285979329265334	.	.
chr1	74601175	74601674	chr1	74858307	74858806	Stk36|chr1:74858307-74858806	0.285979329265334	.	.
chr1	74601175	74601674	chr1	74880737	74881236	Rnf25|chr1:74880737-74881236	0.182960633499117	.	.
chr1	74601175	74601674	chr1	74880737	74881236	Stk36|chr1:74880737-74881236	0.182960633499117	.	.
chr1	74601175	74601674	chr1	74882110	74882609	Rnf25|chr1:74882110-74882609	0.146869439924807	.	.
chr1	74601175	74601674	chr1	74882110	74882609	Stk36|chr1:74882110-74882609	0.146869439924807	.	.
chr1	74601175	74601674	chr1	74894978	74895477	Rnf25|chr1:74894978-74895477	0.213695621482502	.	.
chr1	74601175	74601674	chr1	74894978	74895477	Stk36|chr1:74894978-74895477	0.213695621482502	.	.
chr1	74601175	74601674	chr1	74926640	74927139	Rnf25|chr1:74926640-74927139	0.152053256822101	.	.
chr1	74601175	74601674	chr1	74926640	74927139	Stk36|chr1:74926640-74927139	0.152053256822101	.	.
chr1	74661495	74661994	chr1	74763029	74763528	Ttll4|chr1:74763029-74763528	0.154784528196856	.	.
chr1	74661495	74661994	chr1	74802933	74803432	Ttll4|chr1:74802933-74803432	0.141305058538087	.	.
chr1	74661495	74661994	chr1	74806952	74807451	Ttll4|chr1:74806952-74807451	0.173335978902382	.	.
chr1	74661495	74661994	chr1	74858307	74858806	Ttll4|chr1:74858307-74858806	0.116518852296509	.	.
chr1	74661495	74661994	chr1	74948735	74949234	Ttll4|chr1:74948735-74949234	0.155657189088494	.	.
chr1	74854708	74855207	chr1	74806952	74807451	Cdk5r2|chr1:74806952-74807451	0.216953414695213	.	.
chr1	74854708	74855207	chr1	75141393	75141892	Cdk5r2|chr1:75141393-75141892	0.174643532104807	.	.
chr1	74893408	74893907	chr1	74894978	74895477	Cryba2|chr1:74894978-74895477	0.133467843789495	.	.
chr1	74893408	74893907	chr1	75016818	75017317	Cryba2|chr1:75016818-75017317	0.297787887500867	.	.
chr1	74935357	74935856	chr1	74763029	74763528	Cfap65|chr1:74763029-74763528	0.12947315441212	.	.
chr1	74935357	74935856	chr1	74806952	74807451	Cfap65|chr1:74806952-74807451	0.227451875018089	.	.
chr1	74935357	74935856	chr1	75218312	75218811	Cfap65|chr1:75218312-75218811	0.189953715139055	.	.
chr1	75124760	75125259	chr1	74806952	74807451	Nhej1|chr1:74806952-74807451	0.205190231641408	.	.
chr1	75124760	75125259	chr1	74808065	74808564	Nhej1|chr1:74808065-74808564	0.167566267871099	.	.
chr1	75124760	75125259	chr1	75218312	75218811	Nhej1|chr1:75218312-75218811	0.277200912374618	.	.
chr1	75142499	75142998	chr1	74763029	74763528	Cnppd1|chr1:74763029-74763528	0.137677214684305	.	.
chr1	75142499	75142998	chr1	74763029	74763528	Retreg2|chr1:74763029-74763528	0.137677214684305	.	.
chr1	75142499	75142998	chr1	74772969	74773468	Cnppd1|chr1:74772969-74773468	0.157870175505567	.	.
chr1	75142499	75142998	chr1	74772969	74773468	Retreg2|chr1:74772969-74773468	0.157870175505567	.	.
chr1	75142499	75142998	chr1	74806952	74807451	Cnppd1|chr1:74806952-74807451	0.195934768845831	.	.
chr1	75142499	75142998	chr1	74806952	74807451	Retreg2|chr1:74806952-74807451	0.195934768845831	.	.
chr1	75142499	75142998	chr1	74816731	74817230	Cnppd1|chr1:74816731-74817230	0.37066179525279	.	.
chr1	75142499	75142998	chr1	74816731	74817230	Retreg2|chr1:74816731-74817230	0.37066179525279	.	.
chr1	75142499	75142998	chr1	75218312	75218811	Cnppd1|chr1:75218312-75218811	0.135618655223423	.	.
chr1	75142499	75142998	chr1	75218312	75218811	Retreg2|chr1:75218312-75218811	0.135618655223423	.	.
chr1	75142499	75142998	chr1	75234571	75235070	Cnppd1|chr1:75234571-75235070	0.225906351145741	.	.
chr1	75142499	75142998	chr1	75234571	75235070	Retreg2|chr1:75234571-75235070	0.225906351145741	.	.
chr1	75142499	75142998	chr1	75244823	75245322	Cnppd1|chr1:75244823-75245322	0.185558981416471	.	.
chr1	75142499	75142998	chr1	75244823	75245322	Retreg2|chr1:75244823-75245322	0.185558981416471	.	.
chr1	75168424	75168923	chr1	74894978	74895477	Zfand2b|chr1:74894978-74895477	0.154783536721678	.	.
chr1	75168424	75168923	chr1	75001124	75001623	Zfand2b|chr1:75001124-75001623	0.161697181882026	.	.
chr1	75180079	75180578	chr1	74772969	74773468	Abcb6|chr1:74772969-74773468	0.172336613217522	.	.
chr1	75180079	75180578	chr1	74816731	74817230	Abcb6|chr1:74816731-74817230	0.358845740479812	.	.
chr1	75180079	75180578	chr1	74880737	74881236	Abcb6|chr1:74880737-74881236	0.23138804416009	.	.
chr1	75180079	75180578	chr1	74882110	74882609	Abcb6|chr1:74882110-74882609	0.159091465301943	.	.
chr1	75180079	75180578	chr1	74926640	74927139	Abcb6|chr1:74926640-74927139	0.286859127163023	.	.
chr1	75180079	75180578	chr1	75016818	75017317	Abcb6|chr1:75016818-75017317	0.167966507506025	.	.
chr1	75191753	75192252	chr1	74794449	74794948	Ankzf1|chr1:74794449-74794948	0.139404496501402	.	.
chr1	75191753	75192252	chr1	74794449	74794948	Atg9a|chr1:74794449-74794948	0.139404496501402	.	.
chr1	75191753	75192252	chr1	74802933	74803432	Ankzf1|chr1:74802933-74803432	0.221204002132734	.	.
chr1	75191753	75192252	chr1	74802933	74803432	Atg9a|chr1:74802933-74803432	0.221204002132734	.	.
chr1	75191753	75192252	chr1	74806952	74807451	Ankzf1|chr1:74806952-74807451	0.124266495269667	.	.
chr1	75191753	75192252	chr1	74806952	74807451	Atg9a|chr1:74806952-74807451	0.124266495269667	.	.
chr1	75191753	75192252	chr1	74808065	74808564	Ankzf1|chr1:74808065-74808564	0.131179919291917	.	.
chr1	75191753	75192252	chr1	74808065	74808564	Atg9a|chr1:74808065-74808564	0.131179919291917	.	.
chr1	75191753	75192252	chr1	74858307	74858806	Ankzf1|chr1:74858307-74858806	0.209160989926868	.	.
chr1	75191753	75192252	chr1	74858307	74858806	Atg9a|chr1:74858307-74858806	0.209160989926868	.	.
chr1	75192415	75192914	chr1	74802933	74803432	Ankzf1|chr1:74802933-74803432	0.178971176656311	.	.
chr1	75192415	75192914	chr1	74802933	74803432	Atg9a|chr1:74802933-74803432	0.178971176656311	.	.
chr1	75192415	75192914	chr1	75016818	75017317	Ankzf1|chr1:75016818-75017317	0.14103337645695	.	.
chr1	75192415	75192914	chr1	75016818	75017317	Atg9a|chr1:75016818-75017317	0.14103337645695	.	.
chr1	75192415	75192914	chr1	75218312	75218811	Ankzf1|chr1:75218312-75218811	0.144343014047679	.	.
chr1	75192415	75192914	chr1	75218312	75218811	Atg9a|chr1:75218312-75218811	0.144343014047679	.	.
chr1	75210546	75211045	chr1	74772969	74773468	Glb1l|chr1:74772969-74773468	0.20672038488294	.	.
chr1	75210546	75211045	chr1	74772969	74773468	Stk16|chr1:74772969-74773468	0.20672038488294	.	.
chr1	75210546	75211045	chr1	74784124	74784623	Glb1l|chr1:74784124-74784623	0.15893754752093	.	.
chr1	75210546	75211045	chr1	74784124	74784623	Stk16|chr1:74784124-74784623	0.15893754752093	.	.
chr1	75210546	75211045	chr1	74816731	74817230	Glb1l|chr1:74816731-74817230	0.340901890473579	.	.
chr1	75210546	75211045	chr1	74816731	74817230	Stk16|chr1:74816731-74817230	0.340901890473579	.	.
chr1	75210546	75211045	chr1	74882110	74882609	Glb1l|chr1:74882110-74882609	0.204109920119235	.	.
chr1	75210546	75211045	chr1	74882110	74882609	Stk16|chr1:74882110-74882609	0.204109920119235	.	.
chr1	75210546	75211045	chr1	75234571	75235070	Glb1l|chr1:75234571-75235070	0.213317962908768	.	.
chr1	75210546	75211045	chr1	75234571	75235070	Stk16|chr1:75234571-75235070	0.213317962908768	.	.
chr1	75210546	75211045	chr1	75244823	75245322	Glb1l|chr1:75244823-75245322	0.198678489303233	.	.
chr1	75210546	75211045	chr1	75244823	75245322	Stk16|chr1:75244823-75245322	0.198678489303233	.	.
chr1	75219086	75219585	chr1	74794449	74794948	Tuba4a|chr1:74794449-74794948	0.148856639737428	.	.
chr1	75219086	75219585	chr1	74858307	74858806	Tuba4a|chr1:74858307-74858806	0.161855411351421	.	.
chr1	75219086	75219585	chr1	74880737	74881236	Tuba4a|chr1:74880737-74881236	0.170323351424921	.	.
chr1	75219086	75219585	chr1	74894978	74895477	Tuba4a|chr1:74894978-74895477	0.151171298859759	.	.
chr1	75219086	75219585	chr1	75001124	75001623	Tuba4a|chr1:75001124-75001623	0.131066697765432	.	.
chr1	75219640	75220139	chr1	74880737	74881236	Tuba4a|chr1:74880737-74881236	0.128122920732784	.	.
chr1	75219640	75220139	chr1	74882110	74882609	Tuba4a|chr1:74882110-74882609	0.284285500422599	.	.
chr1	75219640	75220139	chr1	74926640	74927139	Tuba4a|chr1:74926640-74927139	0.180034376825432	.	.
chr1	75219640	75220139	chr1	74964428	74964927	Tuba4a|chr1:74964428-74964927	0.191992364048197	.	.
chr1	75219640	75220139	chr1	75244823	75245322	Tuba4a|chr1:75244823-75245322	0.130529955502588	.	.
chr1	75236144	75236643	chr1	74772969	74773468	Dnajb2|chr1:74772969-74773468	0.19395056411006	.	.
chr1	75236144	75236643	chr1	74784124	74784623	Dnajb2|chr1:74784124-74784623	0.184546149112968	.	.
chr1	75236144	75236643	chr1	74926640	74927139	Dnajb2|chr1:74926640-74927139	0.242243307951209	.	.
chr1	75236144	75236643	chr1	74964428	74964927	Dnajb2|chr1:74964428-74964927	0.118444399429593	.	.
chr1	75236144	75236643	chr1	75001124	75001623	Dnajb2|chr1:75001124-75001623	0.1670281787816	.	.
chr1	75236144	75236643	chr1	75234571	75235070	Dnajb2|chr1:75234571-75235070	0.337470041562366	.	.
chr1	75236144	75236643	chr1	75244823	75245322	Dnajb2|chr1:75244823-75245322	0.173366932117894	.	.
chr1	75236651	75237150	chr1	74794449	74794948	Dnajb2|chr1:74794449-74794948	0.121158582354061	.	.
chr1	75236651	75237150	chr1	74858307	74858806	Dnajb2|chr1:74858307-74858806	0.12935640121425	.	.
chr1	75236651	75237150	chr1	75001124	75001623	Dnajb2|chr1:75001124-75001623	0.35952269366563	.	.
chr1	75236651	75237150	chr1	75218312	75218811	Dnajb2|chr1:75218312-75218811	0.118646694197434	.	.
chr1	78310032	78310531	chr1	78419495	78419994	Sgpp2|chr1:78419495-78419994	0.174324139141073	.	.
chr1	79439807	79440306	chr1	79228147	79228646	Scg2|chr1:79228147-79228646	0.202553716567828	.	.
chr1	84839165	84839664	chr1	84838531	84839030	Fbxo36|chr1:84838531-84839030	0.359523032368898	.	.
chr1	84839165	84839664	chr1	84933383	84933882	Fbxo36|chr1:84933383-84933882	0.339805944640033	.	.
chr1	84934883	84935382	chr1	85114670	85115169	Slc16a14|chr1:85114670-85115169	0.225927217780308	.	.
chr1	85793160	85793659	chr1	85842205	85842704	Cab39|chr1:85842205-85842704	0.146869238628262	.	.
chr1	85793160	85793659	chr1	85853262	85853761	Cab39|chr1:85853262-85853761	0.21356000099146	.	.
chr1	85793160	85793659	chr1	85916833	85917332	Cab39|chr1:85916833-85917332	0.145167698005956	.	.
chr1	85793728	85794227	chr1	85703519	85704018	Cab39|chr1:85703519-85704018	0.192989453896488	.	.
chr1	85793728	85794227	chr1	85895455	85895954	Cab39|chr1:85895455-85895954	0.132287448927794	.	.
chr1	85793728	85794227	chr1	85916833	85917332	Cab39|chr1:85916833-85917332	0.412580499383657	.	.
chr1	85793728	85794227	chr1	85958147	85958646	Cab39|chr1:85958147-85958646	0.145312953067685	.	.
chr1	85894274	85894773	chr1	85916833	85917332	Itm2c|chr1:85916833-85917332	0.17557322038786	.	.
chr1	85894955	85895454	chr1	85703519	85704018	Itm2c|chr1:85703519-85704018	0.379475228933303	.	.
chr1	85894955	85895454	chr1	85895455	85895954	Itm2c|chr1:85895455-85895954	0.294686170231544	.	.
chr1	85894955	85895454	chr1	85958147	85958646	Itm2c|chr1:85958147-85958646	0.155105641384861	.	.
chr1	85928201	85928700	chr1	85916833	85917332	4933407L21Rik|chr1:85916833-85917332	0.272411178819484	.	.
chr1	85928201	85928700	chr1	85958147	85958646	4933407L21Rik|chr1:85958147-85958646	0.161511319565495	.	.
chr1	87853009	87853508	chr1	87798300	87798799	Dgkd|chr1:87798300-87798799	0.188573811464329	.	.
chr1	88007504	88008003	chr1	87789687	87790186	Usp40|chr1:87789687-87790186	0.175264840852559	.	.
chr1	88008031	88008530	chr1	87798300	87798799	Usp40|chr1:87798300-87798799	0.121371798406169	.	.
chr1	93305687	93306186	chr1	93401523	93402022	Gm28535|chr1:93401523-93402022	0.23769843323583	.	.
chr1	93305687	93306186	chr1	93401523	93402022	Mterf4|chr1:93401523-93402022	0.23769843323583	.	.
chr1	93305687	93306186	chr1	93506953	93507452	Gm28535|chr1:93506953-93507452	0.188078340031507	.	.
chr1	93305687	93306186	chr1	93506953	93507452	Mterf4|chr1:93506953-93507452	0.188078340031507	.	.
chr1	93342619	93343118	chr1	93444675	93445174	Pask|chr1:93444675-93445174	0.118417612323102	.	.
chr1	93342619	93343118	chr1	93444675	93445174	Ppp1r7|chr1:93444675-93445174	0.118417612323102	.	.
chr1	93478107	93478606	chr1	93445454	93445953	Hdlbp|chr1:93445454-93445953	0.287115298144962	.	.
chr1	93478107	93478606	chr1	93445454	93445953	Sept2|chr1:93445454-93445953	0.287115298144962	.	.
chr1	93635550	93636049	chr1	93506953	93507452	Gm28536|chr1:93506953-93507452	0.147401902048211	.	.
chr1	93685241	93685740	chr1	93401523	93402022	Bok|chr1:93401523-93402022	0.281472838776397	.	.
chr1	93685241	93685740	chr1	93506953	93507452	Bok|chr1:93506953-93507452	0.274386334329163	.	.
chr1	93686360	93686859	chr1	93401523	93402022	Bok|chr1:93401523-93402022	0.213119135418273	.	.
chr1	93731754	93732253	chr1	93506953	93507452	Gm10550|chr1:93506953-93507452	0.214589205895939	.	.
chr1	93825281	93825780	chr1	93506953	93507452	D2hgdh|chr1:93506953-93507452	0.168936327043045	.	.
chr1	95313851	95314350	chr1	95173995	95174494	Fam174a|chr1:95173995-95174494	0.161207474691189	.	.
chr1	95313851	95314350	chr1	95218827	95219326	Fam174a|chr1:95218827-95219326	0.379691235735185	.	.
chr1	95313851	95314350	chr1	95375446	95375945	Fam174a|chr1:95375446-95375945	0.165594444893935	.	.
chr1	95667921	95668420	chr1	95375446	95375945	St8sia4|chr1:95375446-95375945	0.169488353524558	.	.
chr1	95667921	95668420	chr1	95762201	95762700	St8sia4|chr1:95762201-95762700	0.117637638231444	.	.
chr1	97661204	97661703	chr1	97630417	97630916	D1Ertd622e|chr1:97630417-97630916	0.146759534145446	.	.
chr1	97661204	97661703	chr1	97660435	97660934	D1Ertd622e|chr1:97660435-97660934	0.186895551373319	.	.
chr1	97661800	97662299	chr1	97629914	97630413	D1Ertd622e|chr1:97629914-97630413	0.278774253919873	.	.
chr1	97661800	97662299	chr1	97630417	97630916	D1Ertd622e|chr1:97630417-97630916	0.214924730488686	.	.
chr1	98094805	98095304	chr1	98190086	98190585	Pam|chr1:98190086-98190585	0.168487513420009	.	.
chr1	98094805	98095304	chr1	98190632	98191131	Pam|chr1:98190632-98191131	0.150456925795428	.	.
chr1	98094805	98095304	chr1	98192708	98193207	Pam|chr1:98192708-98193207	0.153357203588502	.	.
chr1	98094805	98095304	chr1	98349951	98350450	Pam|chr1:98349951-98350450	0.262037224961422	.	.
chr1	98095430	98095929	chr1	98302528	98303027	Pam|chr1:98302528-98303027	0.119623776402803	.	.
chr1	98095430	98095929	chr1	98349951	98350450	Pam|chr1:98349951-98350450	0.126743419426417	.	.
chr1	106796474	106796973	chr1	106818348	106818847	Vps4b|chr1:106818348-106818847	0.132382927344066	.	.
chr1	109982394	109982893	chr1	109998723	109999222	Cdh7|chr1:109998723-109999222	0.317588576794323	.	.
chr1	109982394	109982893	chr1	110031807	110032306	Cdh7|chr1:110031807-110032306	0.161058194252913	.	.
chr1	109982394	109982893	chr1	110078415	110078914	Cdh7|chr1:110078415-110078914	0.231648756615642	.	.
chr1	109982994	109983493	chr1	110031807	110032306	Cdh7|chr1:110031807-110032306	0.203432568942481	.	.
chr1	109982994	109983493	chr1	110078415	110078914	Cdh7|chr1:110078415-110078914	0.315193929609412	.	.
chr1	111863863	111864362	chr1	111634029	111634528	Dsel|chr1:111634029-111634528	0.216719254849457	.	.
chr1	111863863	111864362	chr1	111747622	111748121	Dsel|chr1:111747622-111748121	0.165677450503608	.	.
chr1	118388033	118388532	chr1	118012685	118013184	Clasp1|chr1:118012685-118013184	0.160719264679974	.	.
chr1	118388033	118388532	chr1	118275095	118275594	Clasp1|chr1:118275095-118275594	0.236413545742202	.	.
chr1	118388033	118388532	chr1	118482394	118482893	Clasp1|chr1:118482394-118482893	0.139815195595928	.	.
chr1	118389052	118389551	chr1	118012685	118013184	Clasp1|chr1:118012685-118013184	0.182204489695839	.	.
chr1	118389052	118389551	chr1	118482394	118482893	Clasp1|chr1:118482394-118482893	0.284331484987172	.	.
chr1	118459308	118459807	chr1	118358883	118359382	2900060B14Rik|chr1:118358883-118359382	0.125906718776623	.	.
chr1	120602016	120602515	chr1	120594518	120595017	En1|chr1:120594518-120595017	0.467887525031549	.	.
chr1	120602016	120602515	chr1	120603467	120603966	En1|chr1:120603467-120603966	0.651879833539286	.	.
chr1	120602016	120602515	chr1	120643353	120643852	En1|chr1:120643353-120643852	0.613471897091162	.	.
chr1	120602016	120602515	chr1	120655115	120655614	En1|chr1:120655115-120655614	0.136247112954853	.	.
chr1	120602016	120602515	chr1	120703699	120704198	En1|chr1:120703699-120704198	0.374239593264568	.	.
chr1	120602767	120603266	chr1	120586412	120586911	En1|chr1:120586412-120586911	0.137119441986668	.	.
chr1	120602767	120603266	chr1	120594518	120595017	En1|chr1:120594518-120595017	0.517476950076836	.	.
chr1	120602767	120603266	chr1	120603467	120603966	En1|chr1:120603467-120603966	0.727126808792541	.	.
chr1	120602767	120603266	chr1	120643353	120643852	En1|chr1:120643353-120643852	0.402769629366365	.	.
chr1	120602767	120603266	chr1	120655115	120655614	En1|chr1:120655115-120655614	0.137747029126942	.	.
chr1	120602767	120603266	chr1	120703699	120704198	En1|chr1:120703699-120704198	0.198141213027664	.	.
chr1	121430778	121431277	chr1	121440527	121441026	Ccdc93|chr1:121440527-121441026	0.197670929231967	.	.
chr1	124845344	124845843	chr1	124914375	124914874	Dpp10|chr1:124914375-124914874	0.225942172552943	.	.
chr1	124845344	124845843	chr1	125236925	125237424	Dpp10|chr1:125236925-125237424	0.156257186322088	.	.
chr1	124845849	124846348	chr1	124914375	124914874	Dpp10|chr1:124914375-124914874	0.181423481820149	.	.
chr1	124845849	124846348	chr1	125236925	125237424	Dpp10|chr1:125236925-125237424	0.207434991515718	.	.
chr1	125434562	125435061	chr1	125537779	125538278	Actr3|chr1:125537779-125538278	0.240783408318245	.	.
chr1	125435289	125435788	chr1	125370731	125371230	Actr3|chr1:125370731-125371230	0.236463115394939	.	.
chr1	125560306	125560805	chr1	125482327	125482826	Slc35f5|chr1:125482327-125482826	0.122981280022971	.	.
chr1	125560306	125560805	chr1	125607368	125607867	Slc35f5|chr1:125607368-125607867	0.128029085527989	.	.
chr1	130462505	130463004	chr1	130372076	130372575	Cd55|chr1:130372076-130372575	0.14915781737756	.	.
chr1	130462505	130463004	chr1	130372076	130372575	Gm16083|chr1:130372076-130372575	0.14915781737756	.	.
chr1	130717229	130717728	chr1	130274411	130274910	Yod1|chr1:130274411-130274910	0.272532505661452	.	.
chr1	130717229	130717728	chr1	130633945	130634444	Yod1|chr1:130633945-130634444	0.193747639278363	.	.
chr1	130717229	130717728	chr1	130633945	130634444	Yod1|chr1:130633945-130634444	0.193747639278364	.	.
chr1	130717229	130717728	chr1	130876890	130877389	Yod1|chr1:130876890-130877389	0.287318537030963	.	.
chr1	130717229	130717728	chr1	130878312	130878811	Yod1|chr1:130878312-130878811	0.239376724483835	.	.
chr1	139376823	139377322	chr1	139340430	139340929	Crb1|chr1:139340430-139340929	0.143522447629309	.	.
chr1	139376823	139377322	chr1	139480150	139480649	Crb1|chr1:139480150-139480649	0.270595602126271	.	.
chr1	139421972	139422471	chr1	139267783	139268282	Zbtb41|chr1:139267783-139268282	0.149369313301358	.	.
chr1	139421972	139422471	chr1	139346540	139347039	Zbtb41|chr1:139346540-139347039	0.142382817350516	.	.
chr1	140245761	140246260	chr1	140265096	140265595	Kcnt2|chr1:140265096-140265595	0.190182028344152	.	.
chr1	140245761	140246260	chr1	140409262	140409761	Kcnt2|chr1:140409262-140409761	0.149855940910689	.	.
chr1	140246413	140246912	chr1	140171485	140171984	Kcnt2|chr1:140171485-140171984	0.13874174436201	.	.
chr1	140246413	140246912	chr1	140390270	140390769	Kcnt2|chr1:140390270-140390769	0.212989176581038	.	.
chr1	143640493	143640992	chr1	143644121	143644620	B3galt2|chr1:143644121-143644620	0.205752064234612	.	.
chr1	143641020	143641519	chr1	143644121	143644620	B3galt2|chr1:143644121-143644620	0.286766106526346	.	.
chr1	144003472	144003971	chr1	144190045	144190544	Rgs2|chr1:144190045-144190544	0.209613172315887	.	.
chr1	144003472	144003971	chr1	144406592	144407091	Rgs2|chr1:144406592-144407091	0.119688873683617	.	.
chr1	144003472	144003971	chr1	144498027	144498526	Rgs2|chr1:144498027-144498526	0.266152814519832	.	.
chr1	144004041	144004540	chr1	144006526	144007025	Rgs2|chr1:144006526-144007025	0.205624030273217	.	.
chr1	144004041	144004540	chr1	144189290	144189789	Rgs2|chr1:144189290-144189789	0.25575820078131	.	.
chr1	144004041	144004540	chr1	144197633	144198132	Rgs2|chr1:144197633-144198132	0.218640030450462	.	.
chr1	144004041	144004540	chr1	144406592	144407091	Rgs2|chr1:144406592-144407091	0.117895710848161	.	.
chr1	144004041	144004540	chr1	144421850	144422349	Rgs2|chr1:144421850-144422349	0.15966463249479	.	.
chr1	144004041	144004540	chr1	144498709	144499208	Rgs2|chr1:144498709-144499208	0.117386914335985	.	.
chr1	144177193	144177692	chr1	144190045	144190544	Rgs13|chr1:144190045-144190544	0.121576259288422	.	.
chr1	144177193	144177692	chr1	144431447	144431946	Rgs13|chr1:144431447-144431946	0.365638433815677	.	.
chr1	144177193	144177692	chr1	144498027	144498526	Rgs13|chr1:144498027-144498526	0.116636224376986	.	.
chr1	144774475	144774974	chr1	144572936	144573435	Rgs18|chr1:144572936-144573435	0.148234101723294	.	.
chr1	144774475	144774974	chr1	145015541	145016040	Rgs18|chr1:145015541-145016040	0.236826607980968	.	.
chr1	144774475	144774974	chr1	145226257	145226756	Rgs18|chr1:145226257-145226756	0.323365604000637	.	.
chr1	146495368	146495867	chr1	146498409	146498908	Brinp3|chr1:146498409-146498908	0.132979164535997	.	.
chr1	146495368	146495867	chr1	146498409	146498908	Gm29514|chr1:146498409-146498908	0.132979164535997	.	.
chr1	150099643	150100142	chr1	149832907	149833406	Ptgs2|chr1:149832907-149833406	0.146400134915761	.	.
chr1	150099643	150100142	chr1	149832907	149833406	Ptgs2os|chr1:149832907-149833406	0.146400134915761	.	.
chr1	150099643	150100142	chr1	150307558	150308057	Ptgs2|chr1:150307558-150308057	0.24064648240698	.	.
chr1	150099643	150100142	chr1	150307558	150308057	Ptgs2os|chr1:150307558-150308057	0.24064648240698	.	.
chr1	155812620	155813119	chr1	156043002	156043501	Qsox1|chr1:156043002-156043501	0.119389284847667	.	.
chr1	155812620	155813119	chr1	156179815	156180314	Qsox1|chr1:156179815-156180314	0.227971396612265	.	.
chr1	155973668	155974167	chr1	156043002	156043501	Cep350|chr1:156043002-156043501	0.206235226256541	.	.
chr1	155973668	155974167	chr1	156085751	156086250	Cep350|chr1:156085751-156086250	0.118395482657292	.	.
chr1	155973668	155974167	chr1	156229365	156229864	Cep350|chr1:156229365-156229864	0.219487839093257	.	.
chr1	156035878	156036377	chr1	156085751	156086250	Tor1aip1|chr1:156085751-156086250	0.18512618695855	.	.
chr1	156035878	156036377	chr1	156085751	156086250	Tor1aip2|chr1:156085751-156086250	0.18512618695855	.	.
chr1	156035878	156036377	chr1	156192834	156193333	Tor1aip1|chr1:156192834-156193333	0.116475322744287	.	.
chr1	156035878	156036377	chr1	156192834	156193333	Tor1aip2|chr1:156192834-156193333	0.116475322744287	.	.
chr1	156035878	156036377	chr1	156230632	156231131	Tor1aip1|chr1:156230632-156231131	0.254598166215117	.	.
chr1	156035878	156036377	chr1	156230632	156231131	Tor1aip2|chr1:156230632-156231131	0.254598166215117	.	.
chr1	156204775	156205274	chr1	156043002	156043501	Fam163a|chr1:156043002-156043501	0.161902085556588	.	.
chr1	156303125	156303624	chr1	156263255	156263754	4930518J20Rik|chr1:156263255-156263754	0.152862609101267	.	.
chr1	156303125	156303624	chr1	156263255	156263754	Tdrd5|chr1:156263255-156263754	0.152862609101267	.	.
chr1	156420903	156421402	chr1	156043002	156043501	Axdnd1|chr1:156043002-156043501	0.210041341983898	.	.
chr1	156420903	156421402	chr1	156179815	156180314	Axdnd1|chr1:156179815-156180314	0.147161869626628	.	.
chr1	156420903	156421402	chr1	156230632	156231131	Axdnd1|chr1:156230632-156231131	0.216356476053998	.	.
chr1	156420903	156421402	chr1	156241652	156242151	Axdnd1|chr1:156241652-156242151	0.124148291391554	.	.
chr1	156474061	156474560	chr1	156192834	156193333	Soat1|chr1:156192834-156193333	0.183791073107175	.	.
chr1	159231368	159231867	chr1	159415579	159416078	Cop1|chr1:159415579-159416078	0.175168829946501	.	.
chr1	159231910	159232409	chr1	159290160	159290659	Cop1|chr1:159290160-159290659	0.253392369888213	.	.
chr1	166253817	166254316	chr1	166343030	166343529	Ildr2|chr1:166343030-166343529	0.268391282187953	.	.
chr1	166253817	166254316	chr1	166428926	166429425	Ildr2|chr1:166428926-166429425	0.164509889481255	.	.
chr1	166253817	166254316	chr1	166669186	166669685	Ildr2|chr1:166669186-166669685	0.268366394304988	.	.
chr1	166254415	166254914	chr1	166669186	166669685	Ildr2|chr1:166669186-166669685	0.144620781571604	.	.
chr1	166254415	166254914	chr1	166737948	166738447	Ildr2|chr1:166737948-166738447	0.126986496532997	.	.
chr1	166308696	166309195	chr1	166445335	166445834	5330438I03Rik|chr1:166445335-166445834	0.201393117856884	.	.
chr1	166308696	166309195	chr1	166669186	166669685	5330438I03Rik|chr1:166669186-166669685	0.215687817356282	.	.
chr1	166308696	166309195	chr1	166737948	166738447	5330438I03Rik|chr1:166737948-166738447	0.283812353703938	.	.
chr1	166309200	166309699	chr1	166669186	166669685	5330438I03Rik|chr1:166669186-166669685	0.289194846590093	.	.
chr1	166309200	166309699	chr1	166737948	166738447	5330438I03Rik|chr1:166737948-166738447	0.27259472394992	.	.
chr1	166379002	166379501	chr1	166344303	166344802	Tada1|chr1:166344303-166344802	0.143908325537716	.	.
chr1	166379002	166379501	chr1	166360121	166360620	Tada1|chr1:166360121-166360620	0.202898707273445	.	.
chr1	166379002	166379501	chr1	166428926	166429425	Tada1|chr1:166428926-166429425	0.232279680994908	.	.
chr1	166379863	166380362	chr1	166428926	166429425	Gm15853|chr1:166428926-166429425	0.137916664761204	.	.
chr1	166379863	166380362	chr1	166445335	166445834	Gm15853|chr1:166445335-166445834	0.117797795999347	.	.
chr1	166408940	166409439	chr1	166428926	166429425	Pogk|chr1:166428926-166429425	0.131880396726098	.	.
chr1	166409578	166410077	chr1	166282640	166283139	Pogk|chr1:166282640-166283139	0.266392058581757	.	.
chr1	166409578	166410077	chr1	166343030	166343529	Pogk|chr1:166343030-166343529	0.155434433396883	.	.
chr1	171281054	171281553	chr1	171459736	171460235	Ppox|chr1:171459736-171460235	0.189392465897019	.	.
chr1	171281054	171281553	chr1	171478928	171479427	Ppox|chr1:171478928-171479427	0.125803649868074	.	.
chr1	171281563	171282062	chr1	171478928	171479427	Ppox|chr1:171478928-171479427	0.162790311180377	.	.
chr1	171294566	171295065	chr1	171379865	171380364	Ufc1|chr1:171379865-171380364	0.227911417853176	.	.
chr1	171328705	171329204	chr1	171478928	171479427	Dedd|chr1:171478928-171479427	0.22605100205245	.	.
chr1	171329206	171329705	chr1	171263038	171263537	Dedd|chr1:171263038-171263537	0.129646808169545	.	.
chr1	171329206	171329705	chr1	171478928	171479427	Dedd|chr1:171478928-171479427	0.187035125383797	.	.
chr1	171345437	171345936	chr1	171263038	171263537	Nit1|chr1:171263038-171263537	0.121319678527335	.	.
chr1	171345437	171345936	chr1	171263038	171263537	Pfdn2|chr1:171263038-171263537	0.121319678527335	.	.
chr1	171345437	171345936	chr1	171380549	171381048	Nit1|chr1:171380549-171381048	0.125016408642829	.	.
chr1	171345437	171345936	chr1	171380549	171381048	Pfdn2|chr1:171380549-171381048	0.125016408642829	.	.
chr1	171360576	171361075	chr1	171263038	171263537	Klhdc9|chr1:171263038-171263537	0.17029893141294	.	.
chr1	171361088	171361587	chr1	171263038	171263537	Klhdc9|chr1:171263038-171263537	0.153736406380466	.	.
chr1	171361088	171361587	chr1	171658362	171658861	Klhdc9|chr1:171658362-171658861	0.13175018901926	.	.
chr1	171411068	171411567	chr1	171566785	171567284	Usf1|chr1:171566785-171567284	0.250223421822613	.	.
chr1	171437234	171437733	chr1	171380549	171381048	F11r|chr1:171380549-171381048	0.170841926365002	.	.
chr1	171503198	171503697	chr1	171478928	171479427	Alyref2|chr1:171478928-171479427	0.317049102222812	.	.
chr1	171503198	171503697	chr1	171478928	171479427	B930036N10Rik|chr1:171478928-171479427	0.317049102222812	.	.
chr1	171503848	171504347	chr1	171459736	171460235	Alyref2|chr1:171459736-171460235	0.163172055898048	.	.
chr1	171503848	171504347	chr1	171459736	171460235	B930036N10Rik|chr1:171459736-171460235	0.163172055898048	.	.
chr1	171503848	171504347	chr1	171470192	171470691	Alyref2|chr1:171470192-171470691	0.191856024277601	.	.
chr1	171503848	171504347	chr1	171470192	171470691	B930036N10Rik|chr1:171470192-171470691	0.191856024277601	.	.
chr1	171503848	171504347	chr1	171478928	171479427	Alyref2|chr1:171478928-171479427	0.2779242729845	.	.
chr1	171503848	171504347	chr1	171478928	171479427	B930036N10Rik|chr1:171478928-171479427	0.2779242729845	.	.
chr1	173349883	173350382	chr1	173323777	173324276	Aim2|chr1:173323777-173324276	0.125280701253408	.	.
chr1	173366644	173367143	chr1	173323777	173324276	Cadm3|chr1:173323777-173324276	0.186414290588888	.	.
chr1	173366644	173367143	chr1	173329676	173330175	Cadm3|chr1:173329676-173330175	0.163105105377322	.	.
chr1	173366644	173367143	chr1	173339459	173339958	Cadm3|chr1:173339459-173339958	0.11786803440089	.	.
chr1	173366644	173367143	chr1	173365810	173366309	Cadm3|chr1:173365810-173366309	0.208708951368877	.	.
chr1	173367390	173367889	chr1	173323777	173324276	Cadm3|chr1:173323777-173324276	0.157128792216269	.	.
chr1	173367390	173367889	chr1	173329676	173330175	Cadm3|chr1:173329676-173330175	0.147129149458979	.	.
chr1	173367390	173367889	chr1	173339459	173339958	Cadm3|chr1:173339459-173339958	0.174183091536528	.	.
chr1	173367390	173367889	chr1	173365810	173366309	Cadm3|chr1:173365810-173366309	0.217909918451735	.	.
chr1	177982967	177983466	chr1	177703313	177703812	Catspere2|chr1:177703313-177703812	0.121661843644269	.	.
chr1	178187311	178187810	chr1	178336353	178336852	Desi2|chr1:178336353-178336852	0.194148839085407	.	.
chr1	178187311	178187810	chr1	178447830	178448329	Desi2|chr1:178447830-178448329	0.142900453182977	.	.
chr1	178276142	178276641	chr1	178242116	178242615	4930527J03Rik|chr1:178242116-178242615	0.133558442387829	.	.
chr1	178276142	178276641	chr1	178447830	178448329	4930527J03Rik|chr1:178447830-178448329	0.259680336150823	.	.
chr1	178276142	178276641	chr1	178448418	178448917	4930527J03Rik|chr1:178448418-178448917	0.12041096979838	.	.
chr1	178276142	178276641	chr1	178449116	178449615	4930527J03Rik|chr1:178449116-178449615	0.216381234282391	.	.
chr1	178317988	178318487	chr1	178336353	178336852	B230369F24Rik|chr1:178336353-178336852	0.299395260619412	.	.
chr1	178317988	178318487	chr1	178336353	178336852	Cox20|chr1:178336353-178336852	0.299395260619412	.	.
chr1	178317988	178318487	chr1	178447830	178448329	B230369F24Rik|chr1:178447830-178448329	0.184460836613714	.	.
chr1	178317988	178318487	chr1	178447830	178448329	Cox20|chr1:178447830-178448329	0.184460836613714	.	.
chr1	178317988	178318487	chr1	178449116	178449615	B230369F24Rik|chr1:178449116-178449615	0.133826827019473	.	.
chr1	178317988	178318487	chr1	178449116	178449615	Cox20|chr1:178449116-178449615	0.133826827019473	.	.
chr1	178405450	178405949	chr1	178219602	178220101	Efcab2|chr1:178219602-178220101	0.13080946884893	.	.
chr1	178406170	178406669	chr1	178303332	178303831	Efcab2|chr1:178303332-178303831	0.227412307005022	.	.
chr1	178406170	178406669	chr1	178336353	178336852	Efcab2|chr1:178336353-178336852	0.340013218472747	.	.
chr1	178406170	178406669	chr1	178368821	178369320	Efcab2|chr1:178368821-178369320	0.243635498185891	.	.
chr1	178406170	178406669	chr1	178448418	178448917	Efcab2|chr1:178448418-178448917	0.146087882411563	.	.
chr1	178406170	178406669	chr1	178463658	178464157	Efcab2|chr1:178463658-178464157	0.125948876238354	.	.
chr1	194938639	194939138	chr1	194816816	194817315	Cd34|chr1:194816816-194817315	0.297385832065657	.	.
chr1	194976111	194976610	chr1	194793141	194793640	A330023F24Rik|chr1:194793141-194793640	0.15105837228992	.	.
chr1	194976111	194976610	chr1	194793141	194793640	Gm16897|chr1:194793141-194793640	0.15105837228992	.	.
chr1	194977431	194977930	chr1	194839176	194839675	Gm16897|chr1:194839176-194839675	0.154225959413144	.	.
chr1	194977431	194977930	chr1	195018996	195019495	Gm16897|chr1:195018996-195019495	0.138702266635065	.	.
chr1	194977431	194977930	chr1	195033930	195034429	Gm16897|chr1:195033930-195034429	0.147840834043284	.	.
chr1	195018071	195018570	chr1	194793141	194793640	Gm37027|chr1:194793141-194793640	0.122924799711376	.	.
chr1	195018071	195018570	chr1	195016706	195017205	Gm37027|chr1:195016706-195017205	0.136953840468361	.	.
chr1	195018071	195018570	chr1	195018996	195019495	Gm37027|chr1:195018996-195019495	0.179118924474681	.	.
chr1	195092132	195092631	chr1	194793141	194793640	Cd46|chr1:194793141-194793640	0.154856879733227	.	.
chr1	195130829	195131328	chr1	194816816	194817315	Cr1l|chr1:194816816-194817315	0.184502715575839	.	.
chr1	195130829	195131328	chr1	195018996	195019495	Cr1l|chr1:195018996-195019495	0.246780187627199	.	.
chr1	195176500	195176999	chr1	194879521	194880020	Cr2|chr1:194879521-194880020	0.139411176417499	.	.
chr10	3365487	3365986	chr10	3397964	3398463	Ppp1r14c|chr10:3397964-3398463	0.144586535318922	.	.
chr10	3365487	3365986	chr10	3531321	3531820	Ppp1r14c|chr10:3531321-3531820	0.285873444913797	.	.
chr10	3366298	3366797	chr10	3366890	3367389	Ppp1r14c|chr10:3366890-3367389	0.377389932262792	.	.
chr10	3366298	3366797	chr10	3531321	3531820	Ppp1r14c|chr10:3531321-3531820	0.202786782798594	.	.
chr10	3740116	3740615	chr10	3332842	3333341	Plekhg1|chr10:3332842-3333341	0.116590902086416	.	.
chr10	3740116	3740615	chr10	3509705	3510204	Plekhg1|chr10:3509705-3510204	0.164591402362811	.	.
chr10	3740116	3740615	chr10	3943811	3944310	Plekhg1|chr10:3943811-3944310	0.162545780588603	.	.
chr10	3973553	3974052	chr10	3531321	3531820	Mthfd1l|chr10:3531321-3531820	0.165455851422959	.	.
chr10	3973553	3974052	chr10	3534487	3534986	Mthfd1l|chr10:3534487-3534986	0.133341316294746	.	.
chr10	5550504	5551003	chr10	5549987	5550486	Syne1|chr10:5549987-5550486	0.431967154069811	.	.
chr10	5550504	5551003	chr10	5841371	5841870	Syne1|chr10:5841371-5841870	0.206195481805153	.	.
chr10	5550504	5551003	chr10	5853238	5853737	Syne1|chr10:5853238-5853737	0.119291623318484	.	.
chr10	5805395	5805894	chr10	5824763	5825262	Fbxo5|chr10:5824763-5825262	0.19251081425156	.	.
chr10	5823844	5824343	chr10	6123027	6123526	Mtrf1l|chr10:6123027-6123526	0.241869533279172	.	.
chr10	5921342	5921841	chr10	5507539	5508038	Rgs17|chr10:5507539-5508038	0.14019986444418	.	.
chr10	5921342	5921841	chr10	5600051	5600550	Rgs17|chr10:5600051-5600550	0.142455876159375	.	.
chr10	5921342	5921841	chr10	5912713	5913212	Rgs17|chr10:5912713-5913212	0.273374360653924	.	.
chr10	5922199	5922698	chr10	5507539	5508038	Rgs17|chr10:5507539-5508038	0.230735898644151	.	.
chr10	5922199	5922698	chr10	5549987	5550486	Rgs17|chr10:5549987-5550486	0.203031054183215	.	.
chr10	5922199	5922698	chr10	5554911	5555410	Rgs17|chr10:5554911-5555410	0.182968019584552	.	.
chr10	5922199	5922698	chr10	5600051	5600550	Rgs17|chr10:5600051-5600550	0.13380682148685	.	.
chr10	5922199	5922698	chr10	5824763	5825262	Rgs17|chr10:5824763-5825262	0.126383798661122	.	.
chr10	5922199	5922698	chr10	5912713	5913212	Rgs17|chr10:5912713-5913212	0.175252193275153	.	.
chr10	5922199	5922698	chr10	5912713	5913212	Rgs17|chr10:5912713-5913212	0.175252193275154	.	.
chr10	5923047	5923546	chr10	5507539	5508038	Rgs17|chr10:5507539-5508038	0.16050598600077	.	.
chr10	5923047	5923546	chr10	5824763	5825262	Rgs17|chr10:5824763-5825262	0.147567246403277	.	.
chr10	7211500	7211999	chr10	7076118	7076617	Cnksr3|chr10:7076118-7076617	0.13101250858949	.	.
chr10	7211500	7211999	chr10	7210985	7211484	Cnksr3|chr10:7210985-7211484	0.336356606373218	.	.
chr10	7590117	7590616	chr10	7600611	7601110	Lrp11|chr10:7600611-7601110	0.118946296614752	.	.
chr10	7667254	7667753	chr10	7883479	7883978	Nup43|chr10:7883479-7883978	0.155756430643373	.	.
chr10	7667254	7667753	chr10	7900869	7901368	Nup43|chr10:7900869-7901368	0.126426021848236	.	.
chr10	7667254	7667753	chr10	7928966	7929465	Nup43|chr10:7928966-7929465	0.13262405628117	.	.
chr10	7680943	7681442	chr10	7663092	7663591	Lats1|chr10:7663092-7663591	0.116423602683418	.	.
chr10	7680943	7681442	chr10	7663092	7663591	Pcmt1|chr10:7663092-7663591	0.116423602683418	.	.
chr10	7681670	7682169	chr10	7883479	7883978	Lats1|chr10:7883479-7883978	0.116539991731336	.	.
chr10	7681670	7682169	chr10	7883479	7883978	Pcmt1|chr10:7883479-7883978	0.116539991731336	.	.
chr10	7725685	7726184	chr10	7600611	7601110	Katna1|chr10:7600611-7601110	0.285967888099441	.	.
chr10	7725685	7726184	chr10	7663092	7663591	Katna1|chr10:7663092-7663591	0.166218496974756	.	.
chr10	7725685	7726184	chr10	7928966	7929465	Katna1|chr10:7928966-7929465	0.150293019822372	.	.
chr10	7780721	7781220	chr10	7928966	7929465	B430219N15Rik|chr10:7928966-7929465	0.138097312977204	.	.
chr10	7955534	7956033	chr10	7663092	7663591	Tab2|chr10:7663092-7663591	0.414662400739044	.	.
chr10	7956090	7956589	chr10	7900869	7901368	Tab2|chr10:7900869-7901368	0.127202560510141	.	.
chr10	7956090	7956589	chr10	7928966	7929465	Tab2|chr10:7928966-7929465	0.161049617135099	.	.
chr10	11280524	11281023	chr10	11362273	11362772	4930432B10Rik|chr10:11362273-11362772	0.302969186767642	.	.
chr10	11280524	11281023	chr10	11362273	11362772	Fbxo30|chr10:11362273-11362772	0.302969186767642	.	.
chr10	11280524	11281023	chr10	11515109	11515608	4930432B10Rik|chr10:11515109-11515608	0.191668109305743	.	.
chr10	11280524	11281023	chr10	11515109	11515608	Fbxo30|chr10:11515109-11515608	0.191668109305743	.	.
chr10	11280524	11281023	chr10	11664009	11664508	4930432B10Rik|chr10:11664009-11664508	0.118461683738512	.	.
chr10	11280524	11281023	chr10	11664009	11664508	Fbxo30|chr10:11664009-11664508	0.118461683738512	.	.
chr10	11343450	11343949	chr10	11664009	11664508	Epm2a|chr10:11664009-11664508	0.175008928828894	.	.
chr10	14705323	14705822	chr10	14977055	14977554	Nmbr|chr10:14977055-14977554	0.300120686573485	.	.
chr10	14705323	14705822	chr10	14977055	14977554	Vta1|chr10:14977055-14977554	0.300120686573485	.	.
chr10	15759897	15760396	chr10	15824992	15825491	Gm40604|chr10:15824992-15825491	0.133165484593121	.	.
chr10	15759897	15760396	chr10	15848755	15849254	Gm40604|chr10:15848755-15849254	0.151934567454097	.	.
chr10	19014684	19015183	chr10	19149882	19150381	Tnfaip3|chr10:19149882-19150381	0.158455368537667	.	.
chr10	19015270	19015769	chr10	19149882	19150381	Tnfaip3|chr10:19149882-19150381	0.227814744078623	.	.
chr10	19015270	19015769	chr10	19188055	19188554	Tnfaip3|chr10:19188055-19188554	0.258227753061627	.	.
chr10	19015270	19015769	chr10	19396734	19397233	Tnfaip3|chr10:19396734-19397233	0.161719226451659	.	.
chr10	19591671	19592170	chr10	19396734	19397233	Ifngr1|chr10:19396734-19397233	0.355925928695965	.	.
chr10	19591671	19592170	chr10	19693066	19693565	Ifngr1|chr10:19693066-19693565	0.116505046903718	.	.
chr10	21881933	21882432	chr10	21754936	21755435	Sgk1|chr10:21754936-21755435	0.176820000927861	.	.
chr10	21881933	21882432	chr10	21790149	21790648	Sgk1|chr10:21790149-21790648	0.304526405397388	.	.
chr10	21881933	21882432	chr10	21883505	21884004	Sgk1|chr10:21883505-21884004	0.133426887615688	.	.
chr10	21881933	21882432	chr10	21922868	21923367	Sgk1|chr10:21922868-21923367	0.238217986671881	.	.
chr10	21881933	21882432	chr10	21992970	21993469	Sgk1|chr10:21992970-21993469	0.244387120690933	.	.
chr10	21881933	21882432	chr10	22010076	22010575	Sgk1|chr10:22010076-22010575	0.260334415739269	.	.
chr10	21882814	21883313	chr10	21789536	21790035	Sgk1|chr10:21789536-21790035	0.118571562644307	.	.
chr10	21882814	21883313	chr10	21824340	21824839	Sgk1|chr10:21824340-21824839	0.129210709974242	.	.
chr10	21882814	21883313	chr10	21883505	21884004	Sgk1|chr10:21883505-21884004	0.123715377826968	.	.
chr10	21882814	21883313	chr10	21992970	21993469	Sgk1|chr10:21992970-21993469	0.141478809881881	.	.
chr10	21882814	21883313	chr10	22140879	22141378	Sgk1|chr10:22140879-22141378	0.141790642778665	.	.
chr10	22645129	22645628	chr10	22714849	22715348	Slc2a12|chr10:22714849-22715348	0.201918651549928	.	.
chr10	22730224	22730723	chr10	22479767	22480266	AC166256.1|chr10:22479767-22480266	0.161789331766088	.	.
chr10	22731152	22731651	chr10	22714849	22715348	AC166256.1|chr10:22714849-22715348	0.217668505313023	.	.
chr10	22731152	22731651	chr10	22714849	22715348	Tbpl1|chr10:22714849-22715348	0.217668505313023	.	.
chr10	22731681	22732180	chr10	22491597	22492096	AC166256.1|chr10:22491597-22492096	0.127335074161251	.	.
chr10	22731681	22732180	chr10	22491597	22492096	Tbpl1|chr10:22491597-22492096	0.127335074161251	.	.
chr10	23349982	23350481	chr10	23116739	23117238	Eya4|chr10:23116739-23117238	0.188523837364928	.	.
chr10	26374914	26375413	chr10	26374170	26374669	L3mbtl3|chr10:26374170-26374669	0.132561467411452	.	.
chr10	26375759	26376258	chr10	26374170	26374669	L3mbtl3|chr10:26374170-26374669	0.263007238843756	.	.
chr10	26375759	26376258	chr10	26710532	26711031	L3mbtl3|chr10:26710532-26711031	0.17494667963365	.	.
chr10	26375759	26376258	chr10	26711043	26711542	L3mbtl3|chr10:26711043-26711542	0.160522207548194	.	.
chr10	26695050	26695549	chr10	26500511	26501010	Gm48893|chr10:26500511-26501010	0.144938576220821	.	.
chr10	29143386	29143885	chr10	29148055	29148554	Soga3|chr10:29148055-29148554	0.168169357833131	.	.
chr10	29143386	29143885	chr10	29206679	29207178	Soga3|chr10:29206679-29207178	0.26649429928249	.	.
chr10	29143386	29143885	chr10	29338603	29339102	Soga3|chr10:29338603-29339102	0.153491417943581	.	.
chr10	29143913	29144412	chr10	29087791	29088290	Soga3|chr10:29087791-29088290	0.156131471723763	.	.
chr10	29143913	29144412	chr10	29148055	29148554	Soga3|chr10:29148055-29148554	0.148079784597352	.	.
chr10	29143913	29144412	chr10	29338603	29339102	Soga3|chr10:29338603-29339102	0.244876413125664	.	.
chr10	29313161	29313660	chr10	29146930	29147429	Echdc1|chr10:29146930-29147429	0.345125909490888	.	.
chr10	29313161	29313660	chr10	29146930	29147429	Gm46218|chr10:29146930-29147429	0.345125909490888	.	.
chr10	29361838	29362337	chr10	29146930	29147429	Rnf146|chr10:29146930-29147429	0.146715831518783	.	.
chr10	29361838	29362337	chr10	29155363	29155862	Rnf146|chr10:29155363-29155862	0.131768908170618	.	.
chr10	29535581	29536080	chr10	29532753	29533252	Rspo3|chr10:29532753-29533252	0.233551949943772	.	.
chr10	30600453	30600952	chr10	30618199	30618698	Trmt11|chr10:30618199-30618698	0.308697930560402	.	.
chr10	30600453	30600952	chr10	30718850	30719349	Trmt11|chr10:30718850-30719349	0.154547553851241	.	.
chr10	31609486	31609985	chr10	31592665	31593164	Rnf217|chr10:31592665-31593164	0.195431945609369	.	.
chr10	31609486	31609985	chr10	31868273	31868772	Rnf217|chr10:31868273-31868772	0.271233810403758	.	.
chr10	32889817	32890316	chr10	32576522	32577021	Nkain2|chr10:32576522-32577021	0.117340958161975	.	.
chr10	32889817	32890316	chr10	32577101	32577600	Nkain2|chr10:32577101-32577600	0.240916909016949	.	.
chr10	32889817	32890316	chr10	32716048	32716547	Nkain2|chr10:32716048-32716547	0.220362605203532	.	.
chr10	33623420	33623919	chr10	33304926	33305425	Gm15939|chr10:33304926-33305425	0.118507589293436	.	.
chr10	33623953	33624452	chr10	33703373	33703872	Clvs2|chr10:33703373-33703872	0.146587933739522	.	.
chr10	33623953	33624452	chr10	33703373	33703872	Gm15939|chr10:33703373-33703872	0.146587933739522	.	.
chr10	34019491	34019990	chr10	34033850	34034349	Gm48045|chr10:34033850-34034349	0.251213759722908	.	.
chr10	34019491	34019990	chr10	34033850	34034349	Rwdd1|chr10:34033850-34034349	0.251213759722908	.	.
chr10	34019491	34019990	chr10	34316872	34317371	Gm48045|chr10:34316872-34317371	0.26571277822785	.	.
chr10	34019491	34019990	chr10	34316872	34317371	Rwdd1|chr10:34316872-34317371	0.26571277822785	.	.
chr10	34019491	34019990	chr10	34328221	34328720	Gm48045|chr10:34328221-34328720	0.192063134761403	.	.
chr10	34019491	34019990	chr10	34328221	34328720	Rwdd1|chr10:34328221-34328720	0.192063134761403	.	.
chr10	34096225	34096724	chr10	34033850	34034349	Calhm5|chr10:34033850-34034349	0.234240750014275	.	.
chr10	34096225	34096724	chr10	34326656	34327155	Calhm5|chr10:34326656-34327155	0.120521246286376	.	.
chr10	34127449	34127948	chr10	34326656	34327155	Calhm6|chr10:34326656-34327155	0.161037896595943	.	.
chr10	34281970	34282469	chr10	34280491	34280990	Tspyl1|chr10:34280491-34280990	0.175405867269242	.	.
chr10	34281970	34282469	chr10	34328221	34328720	Tspyl1|chr10:34328221-34328720	0.163971479094946	.	.
chr10	34297174	34297673	chr10	34316872	34317371	Tspyl4|chr10:34316872-34317371	0.305322918088801	.	.
chr10	34297174	34297673	chr10	34328221	34328720	Tspyl4|chr10:34328221-34328720	0.164289857136122	.	.
chr10	34297174	34297673	chr10	34368075	34368574	Tspyl4|chr10:34368075-34368574	0.125062197013332	.	.
chr10	34417757	34418256	chr10	34033850	34034349	Nt5dc1|chr10:34033850-34034349	0.218565192701638	.	.
chr10	34417757	34418256	chr10	34316872	34317371	Nt5dc1|chr10:34316872-34317371	0.256393369991798	.	.
chr10	34417757	34418256	chr10	34328221	34328720	Nt5dc1|chr10:34328221-34328720	0.187711549855695	.	.
chr10	34418335	34418834	chr10	34033850	34034349	Nt5dc1|chr10:34033850-34034349	0.16737890416361	.	.
chr10	34418335	34418834	chr10	34316872	34317371	Nt5dc1|chr10:34316872-34317371	0.128655925772963	.	.
chr10	36505968	36506467	chr10	36608625	36609124	Hs3st5|chr10:36608625-36609124	0.126410435346203	.	.
chr10	36506584	36507083	chr10	36566760	36567259	Hs3st5|chr10:36566760-36567259	0.170512017058653	.	.
chr10	36506584	36507083	chr10	36567264	36567763	Hs3st5|chr10:36567264-36567763	0.135256887342098	.	.
chr10	36507177	36507676	chr10	36608625	36609124	Hs3st5|chr10:36608625-36609124	0.189802072240433	.	.
chr10	38965296	38965795	chr10	38995001	38995500	Lama4|chr10:38995001-38995500	0.17409333081249	.	.
chr10	41071321	41071820	chr10	41004323	41004822	Gpr6|chr10:41004323-41004822	0.174939075385578	.	.
chr10	41071321	41071820	chr10	41100073	41100572	Gpr6|chr10:41100073-41100572	0.283964559955182	.	.
chr10	41072083	41072582	chr10	41098111	41098610	Gpr6|chr10:41098111-41098610	0.180032114377429	.	.
chr10	41072083	41072582	chr10	41100073	41100572	Gpr6|chr10:41100073-41100572	0.197336295131648	.	.
chr10	41072083	41072582	chr10	41209028	41209527	Gpr6|chr10:41209028-41209527	0.228530584361413	.	.
chr10	41303028	41303527	chr10	41004323	41004822	Ak9|chr10:41004323-41004822	0.154583809159178	.	.
chr10	41303028	41303527	chr10	41004323	41004822	Fig4|chr10:41004323-41004822	0.154583809159178	.	.
chr10	41303028	41303527	chr10	41060003	41060502	Ak9|chr10:41060003-41060502	0.356238823284385	.	.
chr10	41303028	41303527	chr10	41060003	41060502	Fig4|chr10:41060003-41060502	0.356238823284385	.	.
chr10	41303028	41303527	chr10	41060530	41061029	Ak9|chr10:41060530-41061029	0.350460440017191	.	.
chr10	41303028	41303527	chr10	41060530	41061029	Fig4|chr10:41060530-41061029	0.350460440017191	.	.
chr10	41303028	41303527	chr10	41098111	41098610	Ak9|chr10:41098111-41098610	0.236221348283122	.	.
chr10	41303028	41303527	chr10	41098111	41098610	Fig4|chr10:41098111-41098610	0.236221348283122	.	.
chr10	41303028	41303527	chr10	41100073	41100572	Ak9|chr10:41100073-41100572	0.288407787708114	.	.
chr10	41303028	41303527	chr10	41100073	41100572	Fig4|chr10:41100073-41100572	0.288407787708114	.	.
chr10	41303669	41304168	chr10	41004323	41004822	Ak9|chr10:41004323-41004822	0.199809237151663	.	.
chr10	41303669	41304168	chr10	41004323	41004822	Fig4|chr10:41004323-41004822	0.199809237151663	.	.
chr10	41303669	41304168	chr10	41060003	41060502	Ak9|chr10:41060003-41060502	0.304370373247262	.	.
chr10	41303669	41304168	chr10	41060003	41060502	Fig4|chr10:41060003-41060502	0.304370373247262	.	.
chr10	41303669	41304168	chr10	41060530	41061029	Ak9|chr10:41060530-41061029	0.396218803717247	.	.
chr10	41303669	41304168	chr10	41060530	41061029	Fig4|chr10:41060530-41061029	0.396218803717247	.	.
chr10	41303669	41304168	chr10	41098111	41098610	Ak9|chr10:41098111-41098610	0.284233521433942	.	.
chr10	41303669	41304168	chr10	41098111	41098610	Fig4|chr10:41098111-41098610	0.284233521433942	.	.
chr10	41303669	41304168	chr10	41100073	41100572	Ak9|chr10:41100073-41100572	0.322039443605402	.	.
chr10	41303669	41304168	chr10	41100073	41100572	Fig4|chr10:41100073-41100572	0.322039443605402	.	.
chr10	41303669	41304168	chr10	41271811	41272310	Ak9|chr10:41271811-41272310	0.125828803656951	.	.
chr10	41303669	41304168	chr10	41271811	41272310	Fig4|chr10:41271811-41272310	0.125828803656951	.	.
chr10	41450048	41450547	chr10	41403885	41404384	Zbtb24|chr10:41403885-41404384	0.161409226961015	.	.
chr10	41476206	41476705	chr10	41015647	41016146	Mical1|chr10:41015647-41016146	0.119091162421224	.	.
chr10	41476206	41476705	chr10	41100073	41100572	Mical1|chr10:41100073-41100572	0.171823398071038	.	.
chr10	41476206	41476705	chr10	41209028	41209527	Mical1|chr10:41209028-41209527	0.220758389398295	.	.
chr10	41476206	41476705	chr10	41271811	41272310	Mical1|chr10:41271811-41272310	0.116295151332707	.	.
chr10	41490156	41490655	chr10	41004323	41004822	Ppil6|chr10:41004323-41004822	0.27013805923809	.	.
chr10	41490156	41490655	chr10	41004323	41004822	Smpd2|chr10:41004323-41004822	0.27013805923809	.	.
chr10	41490156	41490655	chr10	41060003	41060502	Ppil6|chr10:41060003-41060502	0.215366503161856	.	.
chr10	41490156	41490655	chr10	41060003	41060502	Smpd2|chr10:41060003-41060502	0.215366503161856	.	.
chr10	41490156	41490655	chr10	41060530	41061029	Ppil6|chr10:41060530-41061029	0.349843899385905	.	.
chr10	41490156	41490655	chr10	41060530	41061029	Smpd2|chr10:41060530-41061029	0.349843899385905	.	.
chr10	41490156	41490655	chr10	41098111	41098610	Ppil6|chr10:41098111-41098610	0.287678984699374	.	.
chr10	41490156	41490655	chr10	41098111	41098610	Smpd2|chr10:41098111-41098610	0.287678984699374	.	.
chr10	41490156	41490655	chr10	41100073	41100572	Ppil6|chr10:41100073-41100572	0.357526018658922	.	.
chr10	41490156	41490655	chr10	41100073	41100572	Smpd2|chr10:41100073-41100572	0.357526018658922	.	.
chr10	41490156	41490655	chr10	41209028	41209527	Ppil6|chr10:41209028-41209527	0.132982631802329	.	.
chr10	41490156	41490655	chr10	41209028	41209527	Smpd2|chr10:41209028-41209527	0.132982631802329	.	.
chr10	42276537	42277036	chr10	42277563	42278062	Foxo3|chr10:42277563-42278062	0.284558589335797	.	.
chr10	42276537	42277036	chr10	42308048	42308547	Foxo3|chr10:42308048-42308547	0.27938301466501	.	.
chr10	42477769	42478268	chr10	42308048	42308547	Afg1l|chr10:42308048-42308547	0.117026606824461	.	.
chr10	42477769	42478268	chr10	42678656	42679155	Afg1l|chr10:42678656-42679155	0.293454685711275	.	.
chr10	42477769	42478268	chr10	42678656	42679155	Afg1l|chr10:42678656-42679155	0.293454685711276	.	.
chr10	42478381	42478880	chr10	42308048	42308547	Afg1l|chr10:42308048-42308547	0.153512232095573	.	.
chr10	42478381	42478880	chr10	42678656	42679155	Afg1l|chr10:42678656-42679155	0.235870766366619	.	.
chr10	42501588	42502087	chr10	42277563	42278062	Snx3|chr10:42277563-42278062	0.21533851816053	.	.
chr10	42501588	42502087	chr10	42678656	42679155	Snx3|chr10:42678656-42679155	0.224784585836994	.	.
chr10	42501588	42502087	chr10	42696935	42697434	Snx3|chr10:42696935-42697434	0.214844681566866	.	.
chr10	42502326	42502825	chr10	42277563	42278062	Snx3|chr10:42277563-42278062	0.157728976550004	.	.
chr10	43901492	43901991	chr10	44071106	44071605	Qrsl1|chr10:44071106-44071605	0.120159294529015	.	.
chr10	43901492	43901991	chr10	44071106	44071605	Rtn4ip1|chr10:44071106-44071605	0.120159294529015	.	.
chr10	44148721	44149220	chr10	44071106	44071605	Crybg1|chr10:44071106-44071605	0.13817006414222	.	.
chr10	44148721	44149220	chr10	44159990	44160489	Crybg1|chr10:44159990-44160489	0.219908966982668	.	.
chr10	44268090	44268589	chr10	44529273	44529772	Atg5|chr10:44529273-44529772	0.157188975343006	.	.
chr10	45289129	45289628	chr10	45363307	45363806	Gm15934|chr10:45363307-45363806	0.226367634684756	.	.
chr10	45335421	45335920	chr10	45373235	45373734	Bves|chr10:45373235-45373734	0.288051268047327	.	.
chr10	45335421	45335920	chr10	45711324	45711823	Bves|chr10:45711324-45711823	0.124794018492069	.	.
chr10	45335958	45336457	chr10	45373235	45373734	Bves|chr10:45373235-45373734	0.233559853375248	.	.
chr10	45485562	45486061	chr10	45363307	45363806	Lin28b|chr10:45363307-45363806	0.123689319634401	.	.
chr10	45486237	45486736	chr10	45711324	45711823	Lin28b|chr10:45711324-45711823	0.304422696676758	.	.
chr10	45577590	45578089	chr10	45676685	45677184	Hace1|chr10:45676685-45677184	0.263026012322129	.	.
chr10	50592385	50592884	chr10	50657291	50657790	Ascc3|chr10:50657291-50657790	0.373417462617439	.	.
chr10	50592385	50592884	chr10	50698956	50699455	Ascc3|chr10:50698956-50699455	0.295212909302321	.	.
chr10	52233366	52233865	chr10	52106115	52106614	Dcbld1|chr10:52106115-52106614	0.18571621978403	.	.
chr10	52233867	52234366	chr10	51791989	51792488	Dcbld1|chr10:51791989-51792488	0.136834498395357	.	.
chr10	52381180	52381679	chr10	52106115	52106614	Gopc|chr10:52106115-52106614	0.206512807989955	.	.
chr10	52381180	52381679	chr10	52704503	52705002	Gopc|chr10:52704503-52705002	0.225060914923035	.	.
chr10	52381975	52382474	chr10	52106115	52106614	Gopc|chr10:52106115-52106614	0.374282397899054	.	.
chr10	52381975	52382474	chr10	52106115	52106614	Gopc|chr10:52106115-52106614	0.374282397899055	.	.
chr10	52381975	52382474	chr10	52691301	52691800	Gopc|chr10:52691301-52691800	0.129874527452147	.	.
chr10	52381975	52382474	chr10	52704503	52705002	Gopc|chr10:52704503-52705002	0.166751560515392	.	.
chr10	52417238	52417737	chr10	52704503	52705002	Nus1|chr10:52704503-52705002	0.221283576030127	.	.
chr10	52690218	52690717	chr10	52533814	52534313	Slc35f1|chr10:52533814-52534313	0.190664491555005	.	.
chr10	52690801	52691300	chr10	52533814	52534313	Slc35f1|chr10:52533814-52534313	0.192612743920793	.	.
chr10	52690801	52691300	chr10	52691301	52691800	Slc35f1|chr10:52691301-52691800	0.519831202115138	.	.
chr10	56228732	56229231	chr10	56070936	56071435	Tbc1d32|chr10:56070936-56071435	0.129056453258394	.	.
chr10	56228732	56229231	chr10	56198436	56198935	Tbc1d32|chr10:56198436-56198935	0.138675171411948	.	.
chr10	56228732	56229231	chr10	56372970	56373469	Tbc1d32|chr10:56372970-56373469	0.15044773279942	.	.
chr10	56431168	56431667	chr10	56058855	56059354	Gm36595|chr10:56058855-56059354	0.205694716636223	.	.
chr10	56431168	56431667	chr10	56070936	56071435	Gm36595|chr10:56070936-56071435	0.184091614124645	.	.
chr10	56431168	56431667	chr10	56165636	56166135	Gm36595|chr10:56165636-56166135	0.11802613332275	.	.
chr10	56431168	56431667	chr10	56198436	56198935	Gm36595|chr10:56198436-56198935	0.351842525833198	.	.
chr10	56431168	56431667	chr10	56198995	56199494	Gm36595|chr10:56198995-56199494	0.268013828594233	.	.
chr10	56431168	56431667	chr10	56372970	56373469	Gm36595|chr10:56372970-56373469	0.125869133544584	.	.
chr10	56431168	56431667	chr10	56712905	56713404	Gm36595|chr10:56712905-56713404	0.185859361681962	.	.
chr10	56431764	56432263	chr10	56070936	56071435	Gm36595|chr10:56070936-56071435	0.17710284248666	.	.
chr10	56431764	56432263	chr10	56198436	56198935	Gm36595|chr10:56198436-56198935	0.306891014452395	.	.
chr10	56431764	56432263	chr10	56198995	56199494	Gm36595|chr10:56198995-56199494	0.264853309400138	.	.
chr10	56431764	56432263	chr10	56339053	56339552	Gm36595|chr10:56339053-56339552	0.138339773040131	.	.
chr10	56431764	56432263	chr10	56369070	56369569	Gm36595|chr10:56369070-56369569	0.229565055871638	.	.
chr10	56431764	56432263	chr10	56372970	56373469	Gm36595|chr10:56372970-56373469	0.137973752352679	.	.
chr10	56431764	56432263	chr10	56378134	56378633	Gm36595|chr10:56378134-56378633	0.148297528983637	.	.
chr10	56431764	56432263	chr10	56712905	56713404	Gm36595|chr10:56712905-56713404	0.199474282364641	.	.
chr10	57486054	57486553	chr10	57317064	57317563	4930467K11Rik|chr10:57317064-57317563	0.487204145870396	.	.
chr10	57486054	57486553	chr10	57317064	57317563	Hsf2|chr10:57317064-57317563	0.487204145870396	.	.
chr10	57486054	57486553	chr10	57568996	57569495	4930467K11Rik|chr10:57568996-57569495	0.131447294034836	.	.
chr10	57486054	57486553	chr10	57568996	57569495	Hsf2|chr10:57568996-57569495	0.131447294034836	.	.
chr10	57486054	57486553	chr10	57744060	57744559	4930467K11Rik|chr10:57744060-57744559	0.118117785350192	.	.
chr10	57486054	57486553	chr10	57744060	57744559	Hsf2|chr10:57744060-57744559	0.118117785350192	.	.
chr10	57486588	57487087	chr10	57317064	57317563	4930467K11Rik|chr10:57317064-57317563	0.275946422693246	.	.
chr10	57486588	57487087	chr10	57317064	57317563	Hsf2|chr10:57317064-57317563	0.275946422693246	.	.
chr10	57486588	57487087	chr10	57447879	57448378	4930467K11Rik|chr10:57447879-57448378	0.144094839025518	.	.
chr10	57486588	57487087	chr10	57447879	57448378	Hsf2|chr10:57447879-57448378	0.144094839025518	.	.
chr10	57486588	57487087	chr10	57568996	57569495	4930467K11Rik|chr10:57568996-57569495	0.140503467140893	.	.
chr10	57486588	57487087	chr10	57568996	57569495	Hsf2|chr10:57568996-57569495	0.140503467140893	.	.
chr10	57486588	57487087	chr10	57744060	57744559	4930467K11Rik|chr10:57744060-57744559	0.198577074532556	.	.
chr10	57486588	57487087	chr10	57744060	57744559	Hsf2|chr10:57744060-57744559	0.198577074532556	.	.
chr10	57532304	57532803	chr10	57317064	57317563	Serinc1|chr10:57317064-57317563	0.187169476912768	.	.
chr10	57532304	57532803	chr10	57568996	57569495	Serinc1|chr10:57568996-57569495	0.144776167723636	.	.
chr10	57532304	57532803	chr10	57569528	57570027	Serinc1|chr10:57569528-57570027	0.123904221492733	.	.
chr10	57532304	57532803	chr10	57744060	57744559	Serinc1|chr10:57744060-57744559	0.122847427767221	.	.
chr10	57532304	57532803	chr10	57795519	57796018	Serinc1|chr10:57795519-57796018	0.247693332094455	.	.
chr10	57532304	57532803	chr10	57848308	57848807	Serinc1|chr10:57848308-57848807	0.131776313449523	.	.
chr10	57631815	57632314	chr10	57447879	57448378	Pkib|chr10:57447879-57448378	0.165396524099572	.	.
chr10	57631815	57632314	chr10	57743482	57743981	Pkib|chr10:57743482-57743981	0.199409887667899	.	.
chr10	57631815	57632314	chr10	57744060	57744559	Pkib|chr10:57744060-57744559	0.260732000554471	.	.
chr10	57631815	57632314	chr10	57795519	57796018	Pkib|chr10:57795519-57796018	0.268835556501565	.	.
chr10	57631815	57632314	chr10	57841830	57842329	Pkib|chr10:57841830-57842329	0.236924772812208	.	.
chr10	57631815	57632314	chr10	57848308	57848807	Pkib|chr10:57848308-57848807	0.240530919578605	.	.
chr10	57784508	57785007	chr10	57783465	57783964	Fabp7|chr10:57783465-57783964	0.467788531961086	.	.
chr10	57794436	57794935	chr10	57744060	57744559	Smpdl3a|chr10:57744060-57744559	0.150098010419277	.	.
chr10	57794436	57794935	chr10	57795519	57796018	Smpdl3a|chr10:57795519-57796018	0.14054610097025	.	.
chr10	57794939	57795438	chr10	57795519	57796018	Smpdl3a|chr10:57795519-57796018	0.470354420274378	.	.
chr10	58323065	58323564	chr10	58401851	58402350	Lims1|chr10:58401851-58402350	0.14101040277896	.	.
chr10	58323065	58323564	chr10	58477133	58477632	Lims1|chr10:58477133-58477632	0.116775240016226	.	.
chr10	58446597	58447096	chr10	58401851	58402350	Ranbp2|chr10:58401851-58402350	0.194286165910345	.	.
chr10	58446597	58447096	chr10	58477133	58477632	Ranbp2|chr10:58477133-58477632	0.239375699676557	.	.
chr10	62231026	62231525	chr10	62055333	62055832	Tspan15|chr10:62055333-62055832	0.219964242092594	.	.
chr10	62231026	62231525	chr10	62101434	62101933	Tspan15|chr10:62101434-62101933	0.120825030528326	.	.
chr10	62231026	62231525	chr10	62102023	62102522	Tspan15|chr10:62102023-62102522	0.167361884906056	.	.
chr10	62231026	62231525	chr10	62110799	62111298	Tspan15|chr10:62110799-62111298	0.210364389059525	.	.
chr10	62231026	62231525	chr10	62282647	62283146	Tspan15|chr10:62282647-62283146	0.149175297523611	.	.
chr10	62231026	62231525	chr10	62300269	62300768	Tspan15|chr10:62300269-62300768	0.116761575548814	.	.
chr10	62231026	62231525	chr10	62332391	62332890	Tspan15|chr10:62332391-62332890	0.22268932373607	.	.
chr10	62340040	62340539	chr10	62055333	62055832	Hk1os|chr10:62055333-62055832	0.21281558950005	.	.
chr10	62340040	62340539	chr10	62242877	62243376	Hk1os|chr10:62242877-62243376	0.139211962648173	.	.
chr10	62340040	62340539	chr10	62275118	62275617	Hk1os|chr10:62275118-62275617	0.179364221542039	.	.
chr10	62340040	62340539	chr10	62282647	62283146	Hk1os|chr10:62282647-62283146	0.152127195686909	.	.
chr10	62449224	62449723	chr10	62110799	62111298	4930507D05Rik|chr10:62110799-62111298	0.250177237547073	.	.
chr10	62449224	62449723	chr10	62110799	62111298	Supv3l1|chr10:62110799-62111298	0.250177237547073	.	.
chr10	62449224	62449723	chr10	62300269	62300768	4930507D05Rik|chr10:62300269-62300768	0.210825699574881	.	.
chr10	62449224	62449723	chr10	62300269	62300768	Supv3l1|chr10:62300269-62300768	0.210825699574881	.	.
chr10	62449766	62450265	chr10	62410887	62411386	4930507D05Rik|chr10:62410887-62411386	0.234021894473058	.	.
chr10	62449766	62450265	chr10	62410887	62411386	Supv3l1|chr10:62410887-62411386	0.234021894473058	.	.
chr10	62449766	62450265	chr10	62590203	62590702	4930507D05Rik|chr10:62590203-62590702	0.202444665121039	.	.
chr10	62449766	62450265	chr10	62590203	62590702	Supv3l1|chr10:62590203-62590702	0.202444665121039	.	.
chr10	62486629	62487128	chr10	62055333	62055832	Vps26a|chr10:62055333-62055832	0.214293033275181	.	.
chr10	62486629	62487128	chr10	62242877	62243376	Vps26a|chr10:62242877-62243376	0.186605890526663	.	.
chr10	62577623	62578122	chr10	62857169	62857668	4933428P19Rik|chr10:62857169-62857668	0.262867880197438	.	.
chr10	62577623	62578122	chr10	62857169	62857668	Kif1bp|chr10:62857169-62857668	0.262867880197438	.	.
chr10	62577623	62578122	chr10	62865210	62865709	4933428P19Rik|chr10:62865210-62865709	0.124418298955687	.	.
chr10	62577623	62578122	chr10	62865210	62865709	Kif1bp|chr10:62865210-62865709	0.124418298955687	.	.
chr10	62577623	62578122	chr10	62971839	62972338	4933428P19Rik|chr10:62971839-62972338	0.127893000028333	.	.
chr10	62577623	62578122	chr10	62971839	62972338	Kif1bp|chr10:62971839-62972338	0.127893000028333	.	.
chr10	62578211	62578710	chr10	62300269	62300768	4933428P19Rik|chr10:62300269-62300768	0.130032510042386	.	.
chr10	62578211	62578710	chr10	62300269	62300768	Kif1bp|chr10:62300269-62300768	0.130032510042386	.	.
chr10	62578211	62578710	chr10	62856650	62857149	4933428P19Rik|chr10:62856650-62857149	0.358599488429899	.	.
chr10	62578211	62578710	chr10	62856650	62857149	Kif1bp|chr10:62856650-62857149	0.358599488429899	.	.
chr10	62578211	62578710	chr10	62865210	62865709	4933428P19Rik|chr10:62865210-62865709	0.258515551781446	.	.
chr10	62578211	62578710	chr10	62865210	62865709	Kif1bp|chr10:62865210-62865709	0.258515551781446	.	.
chr10	62578211	62578710	chr10	62971839	62972338	4933428P19Rik|chr10:62971839-62972338	0.127498763192222	.	.
chr10	62578211	62578710	chr10	62971839	62972338	Kif1bp|chr10:62971839-62972338	0.127498763192222	.	.
chr10	62602059	62602558	chr10	62856650	62857149	Ddx21|chr10:62856650-62857149	0.185526993825856	.	.
chr10	62602059	62602558	chr10	62856650	62857149	Gm47257|chr10:62856650-62857149	0.185526993825856	.	.
chr10	62602059	62602558	chr10	62857169	62857668	Ddx21|chr10:62857169-62857668	0.236917681227435	.	.
chr10	62602059	62602558	chr10	62857169	62857668	Gm47257|chr10:62857169-62857668	0.236917681227435	.	.
chr10	62602059	62602558	chr10	62865210	62865709	Ddx21|chr10:62865210-62865709	0.215678199600647	.	.
chr10	62602059	62602558	chr10	62865210	62865709	Gm47257|chr10:62865210-62865709	0.215678199600647	.	.
chr10	62602059	62602558	chr10	62971839	62972338	Ddx21|chr10:62971839-62972338	0.147687577247903	.	.
chr10	62602059	62602558	chr10	62971839	62972338	Gm47257|chr10:62971839-62972338	0.147687577247903	.	.
chr10	62651098	62651597	chr10	62410887	62411386	Ddx50|chr10:62410887-62411386	0.1457462313063	.	.
chr10	62651098	62651597	chr10	62590203	62590702	Ddx50|chr10:62590203-62590702	0.167572312735472	.	.
chr10	62651098	62651597	chr10	62856650	62857149	Ddx50|chr10:62856650-62857149	0.29419402198856	.	.
chr10	62651098	62651597	chr10	62857169	62857668	Ddx50|chr10:62857169-62857668	0.223862749391991	.	.
chr10	62651098	62651597	chr10	62865210	62865709	Ddx50|chr10:62865210-62865709	0.378914327797757	.	.
chr10	62725538	62726037	chr10	62590203	62590702	Stox1|chr10:62590203-62590702	0.256316901543908	.	.
chr10	62725538	62726037	chr10	62850934	62851433	Stox1|chr10:62850934-62851433	0.16742583795368	.	.
chr10	62726313	62726812	chr10	62850934	62851433	Stox1|chr10:62850934-62851433	0.321829987876682	.	.
chr10	62726313	62726812	chr10	62857169	62857668	Stox1|chr10:62857169-62857668	0.162724465464097	.	.
chr10	62792172	62792671	chr10	62590203	62590702	Ccar1|chr10:62590203-62590702	0.19331267168821	.	.
chr10	62792172	62792671	chr10	62857169	62857668	Ccar1|chr10:62857169-62857668	0.117974916471757	.	.
chr10	62792172	62792671	chr10	62865210	62865709	Ccar1|chr10:62865210-62865709	0.146107600200337	.	.
chr10	62792172	62792671	chr10	62866298	62866797	Ccar1|chr10:62866298-62866797	0.128951264271764	.	.
chr10	62792172	62792671	chr10	62971839	62972338	Ccar1|chr10:62971839-62972338	0.224103479531889	.	.
chr10	62919701	62920200	chr10	62831702	62832201	Slc25a16|chr10:62831702-62832201	0.127675220320406	.	.
chr10	62919701	62920200	chr10	62850934	62851433	Slc25a16|chr10:62850934-62851433	0.132600220102222	.	.
chr10	62919701	62920200	chr10	62856650	62857149	Slc25a16|chr10:62856650-62857149	0.121156241969689	.	.
chr10	62919701	62920200	chr10	62865210	62865709	Slc25a16|chr10:62865210-62865709	0.398095872737158	.	.
chr10	62920395	62920894	chr10	62857169	62857668	Slc25a16|chr10:62857169-62857668	0.140290118219961	.	.
chr10	62920395	62920894	chr10	63043120	63043619	Slc25a16|chr10:63043120-63043619	0.147095378105717	.	.
chr10	62946840	62947339	chr10	62856650	62857149	Dna2|chr10:62856650-62857149	0.260687611479199	.	.
chr10	62946840	62947339	chr10	62857169	62857668	Dna2|chr10:62857169-62857668	0.183881396563548	.	.
chr10	62946840	62947339	chr10	62865210	62865709	Dna2|chr10:62865210-62865709	0.14738471604131	.	.
chr10	62979983	62980482	chr10	62500120	62500619	Rufy2|chr10:62500120-62500619	0.163042015750185	.	.
chr10	62979983	62980482	chr10	62590203	62590702	Rufy2|chr10:62590203-62590702	0.116465199922897	.	.
chr10	62979983	62980482	chr10	62865210	62865709	Rufy2|chr10:62865210-62865709	0.138945323376763	.	.
chr10	62979983	62980482	chr10	62865795	62866294	Rufy2|chr10:62865795-62866294	0.152235347630325	.	.
chr10	62980587	62981086	chr10	62971839	62972338	Rufy2|chr10:62971839-62972338	0.151755334451643	.	.
chr10	63023030	63023529	chr10	62857169	62857668	Hnrnph3|chr10:62857169-62857668	0.21117428546582	.	.
chr10	63023030	63023529	chr10	63338211	63338710	Hnrnph3|chr10:63338211-63338710	0.176089625969964	.	.
chr10	63023030	63023529	chr10	63338814	63339313	Hnrnph3|chr10:63338814-63339313	0.263064251911022	.	.
chr10	63023688	63024187	chr10	62857169	62857668	Hnrnph3|chr10:62857169-62857668	0.344739186678599	.	.
chr10	63023688	63024187	chr10	62857169	62857668	Pbld2|chr10:62857169-62857668	0.344739186678599	.	.
chr10	63023688	63024187	chr10	62865795	62866294	Hnrnph3|chr10:62865795-62866294	0.159810280791566	.	.
chr10	63023688	63024187	chr10	62865795	62866294	Pbld2|chr10:62865795-62866294	0.159810280791566	.	.
chr10	63023688	63024187	chr10	63338211	63338710	Hnrnph3|chr10:63338211-63338710	0.192891718912512	.	.
chr10	63023688	63024187	chr10	63338211	63338710	Pbld2|chr10:63338211-63338710	0.192891718912512	.	.
chr10	63023688	63024187	chr10	63338814	63339313	Hnrnph3|chr10:63338814-63339313	0.295109150967909	.	.
chr10	63023688	63024187	chr10	63338814	63339313	Pbld2|chr10:63338814-63339313	0.295109150967909	.	.
chr10	63099999	63100498	chr10	62831702	62832201	Atoh7|chr10:62831702-62832201	0.129982058811927	.	.
chr10	63099999	63100498	chr10	62857169	62857668	Atoh7|chr10:62857169-62857668	0.132534622455673	.	.
chr10	63099999	63100498	chr10	62865210	62865709	Atoh7|chr10:62865210-62865709	0.148498976620444	.	.
chr10	63099999	63100498	chr10	63308515	63309014	Atoh7|chr10:63308515-63309014	0.287238249967142	.	.
chr10	63099999	63100498	chr10	63492987	63493486	Atoh7|chr10:63492987-63493486	0.237816101284714	.	.
chr10	63243618	63244117	chr10	62857169	62857668	1700120B22Rik|chr10:62857169-62857668	0.18302125302162	.	.
chr10	63243618	63244117	chr10	62857169	62857668	Herc4|chr10:62857169-62857668	0.18302125302162	.	.
chr10	63243618	63244117	chr10	62865210	62865709	1700120B22Rik|chr10:62865210-62865709	0.120760434088907	.	.
chr10	63243618	63244117	chr10	62865210	62865709	Herc4|chr10:62865210-62865709	0.120760434088907	.	.
chr10	63243618	63244117	chr10	63040223	63040722	1700120B22Rik|chr10:63040223-63040722	0.17156096399649	.	.
chr10	63243618	63244117	chr10	63040223	63040722	Herc4|chr10:63040223-63040722	0.17156096399649	.	.
chr10	63243618	63244117	chr10	63338814	63339313	1700120B22Rik|chr10:63338814-63339313	0.325054929227973	.	.
chr10	63243618	63244117	chr10	63338814	63339313	Herc4|chr10:63338814-63339313	0.325054929227973	.	.
chr10	63244186	63244685	chr10	62857169	62857668	1700120B22Rik|chr10:62857169-62857668	0.171205789252094	.	.
chr10	63244186	63244685	chr10	62857169	62857668	Herc4|chr10:62857169-62857668	0.171205789252094	.	.
chr10	63244186	63244685	chr10	62866298	62866797	1700120B22Rik|chr10:62866298-62866797	0.161507040093268	.	.
chr10	63244186	63244685	chr10	62866298	62866797	Herc4|chr10:62866298-62866797	0.161507040093268	.	.
chr10	63382558	63383057	chr10	63089243	63089742	Dnajc12|chr10:63089243-63089742	0.190824308671732	.	.
chr10	63382558	63383057	chr10	63308515	63309014	Dnajc12|chr10:63308515-63309014	0.135674984593296	.	.
chr10	63382558	63383057	chr10	63338814	63339313	Dnajc12|chr10:63338814-63339313	0.137917901215152	.	.
chr10	63429313	63429812	chr10	63043120	63043619	Ctnna3|chr10:63043120-63043619	0.15197881740156	.	.
chr10	63429313	63429812	chr10	63308515	63309014	Ctnna3|chr10:63308515-63309014	0.193845938956696	.	.
chr10	63429313	63429812	chr10	63492987	63493486	Ctnna3|chr10:63492987-63493486	0.200203556029891	.	.
chr10	63429957	63430456	chr10	63338814	63339313	Ctnna3|chr10:63338814-63339313	0.300606166079886	.	.
chr10	63429957	63430456	chr10	63386349	63386848	Ctnna3|chr10:63386349-63386848	0.166454966795762	.	.
chr10	72654602	72655101	chr10	72298883	72299382	Zwint|chr10:72298883-72299382	0.12219790723055	.	.
chr10	72654602	72655101	chr10	72350083	72350582	Zwint|chr10:72350083-72350582	0.116685636490534	.	.
chr10	72654602	72655101	chr10	72395090	72395589	Zwint|chr10:72395090-72395589	0.136349922532398	.	.
chr10	72655128	72655627	chr10	72298883	72299382	Zwint|chr10:72298883-72299382	0.154627934719294	.	.
chr10	75773277	75773776	chr10	75790810	75791309	Ddt|chr10:75790810-75791309	0.182531092658988	.	.
chr10	75773277	75773776	chr10	75872865	75873364	Ddt|chr10:75872865-75873364	0.119726620633143	.	.
chr10	75797531	75798030	chr10	75872865	75873364	Gstt1|chr10:75872865-75873364	0.121694749770847	.	.
chr10	75837242	75837741	chr10	75790810	75791309	Gstt2|chr10:75790810-75791309	0.132109334999568	.	.
chr10	75837242	75837741	chr10	75853409	75853908	Gstt2|chr10:75853409-75853908	0.207108549188361	.	.
chr10	75837242	75837741	chr10	75858827	75859326	Gstt2|chr10:75858827-75859326	0.180684056878799	.	.
chr10	75837242	75837741	chr10	75873531	75874030	Gstt2|chr10:75873531-75874030	0.147765049240051	.	.
chr10	75859343	75859842	chr10	75858827	75859326	Mif|chr10:75858827-75859326	0.341696620648203	.	.
chr10	75859343	75859842	chr10	75951750	75952249	Mif|chr10:75951750-75952249	0.12683610062689	.	.
chr10	75859343	75859842	chr10	76203887	76204386	Mif|chr10:76203887-76204386	0.159663573900884	.	.
chr10	75860073	75860572	chr10	75853409	75853908	Mif|chr10:75853409-75853908	0.139939640746622	.	.
chr10	75860073	75860572	chr10	75873531	75874030	Mif|chr10:75873531-75874030	0.164074619930347	.	.
chr10	75893088	75893587	chr10	75858827	75859326	Derl3|chr10:75858827-75859326	0.171842646201274	.	.
chr10	75893088	75893587	chr10	75872865	75873364	Derl3|chr10:75872865-75873364	0.228432012554442	.	.
chr10	75921379	75921878	chr10	75790810	75791309	Smarcb1|chr10:75790810-75791309	0.227138255187947	.	.
chr10	75921379	75921878	chr10	75858827	75859326	Smarcb1|chr10:75858827-75859326	0.210170075028423	.	.
chr10	75921379	75921878	chr10	75873531	75874030	Smarcb1|chr10:75873531-75874030	0.335535518895307	.	.
chr10	75921379	75921878	chr10	76108602	76109101	Smarcb1|chr10:76108602-76109101	0.210591465380739	.	.
chr10	75932278	75932777	chr10	75858827	75859326	Chchd10|chr10:75858827-75859326	0.148521032313208	.	.
chr10	75932278	75932777	chr10	75873531	75874030	Chchd10|chr10:75873531-75874030	0.299996438681867	.	.
chr10	75935571	75936070	chr10	75790810	75791309	Mmp11|chr10:75790810-75791309	0.134758386945277	.	.
chr10	75935571	75936070	chr10	75873531	75874030	Mmp11|chr10:75873531-75874030	0.322607174071729	.	.
chr10	76032290	76032789	chr10	75872865	75873364	Zfp280b|chr10:75872865-75873364	0.445972877657667	.	.
chr10	76032290	76032789	chr10	75873531	75874030	Zfp280b|chr10:75873531-75874030	0.168105276332379	.	.
chr10	76032290	76032789	chr10	76260344	76260843	Zfp280b|chr10:76260344-76260843	0.254221635906491	.	.
chr10	76032290	76032789	chr10	76271186	76271685	Zfp280b|chr10:76271186-76271685	0.317723031783303	.	.
chr10	76032290	76032789	chr10	76455222	76455721	Zfp280b|chr10:76455222-76455721	0.140839977615774	.	.
chr10	76237626	76238125	chr10	75883039	75883538	Prmt2|chr10:75883039-75883538	0.134889012303342	.	.
chr10	76345090	76345589	chr10	76271186	76271685	Dip2a|chr10:76271186-76271685	0.261675093012332	.	.
chr10	76345090	76345589	chr10	76316560	76317059	Dip2a|chr10:76316560-76317059	0.154152134729309	.	.
chr10	76442556	76443055	chr10	76108602	76109101	Pcnt|chr10:76108602-76109101	0.152476924386904	.	.
chr10	76442556	76443055	chr10	76316560	76317059	Pcnt|chr10:76316560-76317059	0.209656013951375	.	.
chr10	78352152	78352651	chr10	78487672	78488171	Agpat3|chr10:78487672-78488171	0.237082431375403	.	.
chr10	78352152	78352651	chr10	78487672	78488171	Gm40709|chr10:78487672-78488171	0.237082431375403	.	.
chr10	78412126	78412625	chr10	78438115	78438614	Rrp1|chr10:78438115-78438614	0.117571594267072	.	.
chr10	78412843	78413342	chr10	78279111	78279610	Rrp1|chr10:78279111-78279610	0.2795960933034	.	.
chr10	78412843	78413342	chr10	78481893	78482392	Rrp1|chr10:78481893-78482392	0.172122115709993	.	.
chr10	78412843	78413342	chr10	78686751	78687250	Rrp1|chr10:78686751-78687250	0.257642126679373	.	.
chr10	78425391	78425890	chr10	78392012	78392511	Cstb|chr10:78392012-78392511	0.14122563613617	.	.
chr10	78425391	78425890	chr10	78399195	78399694	Cstb|chr10:78399195-78399694	0.195962789929478	.	.
chr10	78425391	78425890	chr10	78438115	78438614	Cstb|chr10:78438115-78438614	0.202050902690395	.	.
chr10	78425391	78425890	chr10	78457906	78458405	Cstb|chr10:78457906-78458405	0.389060651417946	.	.
chr10	78464708	78465207	chr10	78388512	78389011	Pdxk|chr10:78388512-78389011	0.3980094998288	.	.
chr10	78464708	78465207	chr10	78481893	78482392	Pdxk|chr10:78481893-78482392	0.290522966920921	.	.
chr10	78574182	78574681	chr10	78279111	78279610	Ilvbl|chr10:78279111-78279610	0.257072916590957	.	.
chr10	78574182	78574681	chr10	78399195	78399694	Ilvbl|chr10:78399195-78399694	0.172458215242166	.	.
chr10	78574182	78574681	chr10	78481893	78482392	Ilvbl|chr10:78481893-78482392	0.151007616632504	.	.
chr10	78574182	78574681	chr10	78686751	78687250	Ilvbl|chr10:78686751-78687250	0.225080012355602	.	.
chr10	78574182	78574681	chr10	78787724	78788223	Ilvbl|chr10:78787724-78788223	0.19415411638068	.	.
chr10	78574182	78574681	chr10	78812600	78813099	Ilvbl|chr10:78812600-78813099	0.291371283527694	.	.
chr10	78574691	78575190	chr10	78787724	78788223	Ilvbl|chr10:78787724-78788223	0.353719786613629	.	.
chr10	78574691	78575190	chr10	78812600	78813099	Ilvbl|chr10:78812600-78813099	0.222260287801956	.	.
chr10	78746859	78747358	chr10	78399195	78399694	Gm30400|chr10:78399195-78399694	0.140407349423212	.	.
chr10	78746859	78747358	chr10	78438115	78438614	Gm30400|chr10:78438115-78438614	0.161664601475615	.	.
chr10	78746859	78747358	chr10	78457906	78458405	Gm30400|chr10:78457906-78458405	0.24240192312476	.	.
chr10	78746859	78747358	chr10	78481893	78482392	Gm30400|chr10:78481893-78482392	0.259339745522987	.	.
chr10	78752339	78752838	chr10	78787724	78788223	Ccdc105|chr10:78787724-78788223	0.158250934182938	.	.
chr10	78752339	78752838	chr10	78812600	78813099	Ccdc105|chr10:78812600-78813099	0.260602958708701	.	.
chr10	78779460	78779959	chr10	78632261	78632760	Slc1a6|chr10:78632261-78632760	0.145463580348294	.	.
chr10	78779460	78779959	chr10	78787724	78788223	Slc1a6|chr10:78787724-78788223	0.178253842121751	.	.
chr10	79097368	79097867	chr10	78787724	78788223	2610008E11Rik|chr10:78787724-78788223	0.250131241070075	.	.
chr10	79097368	79097867	chr10	78812600	78813099	2610008E11Rik|chr10:78812600-78813099	0.206874817571551	.	.
chr10	79613886	79614385	chr10	79638841	79639340	C2cd4c|chr10:79638841-79639340	0.229154824753191	.	.
chr10	79613886	79614385	chr10	79654793	79655292	C2cd4c|chr10:79654793-79655292	0.359845289470548	.	.
chr10	79613886	79614385	chr10	79655302	79655801	C2cd4c|chr10:79655302-79655801	0.149964491450043	.	.
chr10	79637007	79637506	chr10	79638841	79639340	Gm47163|chr10:79638841-79639340	0.254175178870323	.	.
chr10	79637007	79637506	chr10	79638841	79639340	Shc2|chr10:79638841-79639340	0.254175178870323	.	.
chr10	79637007	79637506	chr10	79649318	79649817	Gm47163|chr10:79649318-79649817	0.172359479022688	.	.
chr10	79637007	79637506	chr10	79649318	79649817	Shc2|chr10:79649318-79649817	0.172359479022688	.	.
chr10	79637658	79638157	chr10	79712388	79712887	Gm47163|chr10:79712388-79712887	0.335144415080719	.	.
chr10	79637658	79638157	chr10	79712388	79712887	Shc2|chr10:79712388-79712887	0.335144415080719	.	.
chr10	79663935	79664434	chr10	79712388	79712887	Madcam1|chr10:79712388-79712887	0.189189013652982	.	.
chr10	79668658	79669157	chr10	79638841	79639340	Tpgs1|chr10:79638841-79639340	0.135405923165758	.	.
chr10	79681760	79682259	chr10	79649318	79649817	Cdc34|chr10:79649318-79649817	0.152280524245492	.	.
chr10	79704113	79704612	chr10	79649318	79649817	Bsg|chr10:79649318-79649817	0.143553223859253	.	.
chr10	79717010	79717509	chr10	79712388	79712887	Hcn2|chr10:79712388-79712887	0.241898738857613	.	.
chr10	79746371	79746870	chr10	79649318	79649817	Polrmt|chr10:79649318-79649817	0.119334729968681	.	.
chr10	81252204	81252703	chr10	81430826	81431325	Matk|chr10:81430826-81431325	0.171588103502427	.	.
chr10	81253019	81253518	chr10	81450104	81450603	Matk|chr10:81450104-81450603	0.238034457805327	.	.
chr10	81253019	81253518	chr10	81464334	81464833	Matk|chr10:81464334-81464833	0.34851823285435	.	.
chr10	81253019	81253518	chr10	81472805	81473304	Matk|chr10:81472805-81473304	0.235503499760868	.	.
chr10	81253019	81253518	chr10	81605015	81605514	Matk|chr10:81605015-81605514	0.128784021458429	.	.
chr10	81253019	81253518	chr10	81633421	81633920	Matk|chr10:81633421-81633920	0.195022158290517	.	.
chr10	81266395	81266894	chr10	81346675	81347174	Apba3|chr10:81346675-81347174	0.185602219436821	.	.
chr10	81266395	81266894	chr10	81346675	81347174	Mrpl54|chr10:81346675-81347174	0.185602219436821	.	.
chr10	81266395	81266894	chr10	81430157	81430656	Apba3|chr10:81430157-81430656	0.175736866467107	.	.
chr10	81266395	81266894	chr10	81430157	81430656	Mrpl54|chr10:81430157-81430656	0.175736866467107	.	.
chr10	81266395	81266894	chr10	81432821	81433320	Apba3|chr10:81432821-81433320	0.191392200691078	.	.
chr10	81266395	81266894	chr10	81432821	81433320	Mrpl54|chr10:81432821-81433320	0.191392200691078	.	.
chr10	81266395	81266894	chr10	81564687	81565186	Apba3|chr10:81564687-81565186	0.12181718520015	.	.
chr10	81266395	81266894	chr10	81564687	81565186	Mrpl54|chr10:81564687-81565186	0.12181718520015	.	.
chr10	81266395	81266894	chr10	81571498	81571997	Apba3|chr10:81571498-81571997	0.175094851406221	.	.
chr10	81266395	81266894	chr10	81571498	81571997	Mrpl54|chr10:81571498-81571997	0.175094851406221	.	.
chr10	81266395	81266894	chr10	81605015	81605514	Apba3|chr10:81605015-81605514	0.284748731566609	.	.
chr10	81266395	81266894	chr10	81605015	81605514	Mrpl54|chr10:81605015-81605514	0.284748731566609	.	.
chr10	81266395	81266894	chr10	81633421	81633920	Apba3|chr10:81633421-81633920	0.243911151988275	.	.
chr10	81266395	81266894	chr10	81633421	81633920	Apba3|chr10:81633421-81633920	0.243911151988276	.	.
chr10	81266395	81266894	chr10	81633421	81633920	Mrpl54|chr10:81633421-81633920	0.243911151988275	.	.
chr10	81266395	81266894	chr10	81633421	81633920	Mrpl54|chr10:81633421-81633920	0.243911151988276	.	.
chr10	81266395	81266894	chr10	81643405	81643904	Apba3|chr10:81643405-81643904	0.168646622678552	.	.
chr10	81266395	81266894	chr10	81643405	81643904	Mrpl54|chr10:81643405-81643904	0.168646622678552	.	.
chr10	81292618	81293117	chr10	81257213	81257712	Pip5k1c|chr10:81257213-81257712	0.130753670295256	.	.
chr10	81292618	81293117	chr10	81413787	81414286	Pip5k1c|chr10:81413787-81414286	0.126060938226447	.	.
chr10	81292618	81293117	chr10	81430826	81431325	Pip5k1c|chr10:81430826-81431325	0.290061108328182	.	.
chr10	81292618	81293117	chr10	81432821	81433320	Pip5k1c|chr10:81432821-81433320	0.276482122579132	.	.
chr10	81292618	81293117	chr10	81571498	81571997	Pip5k1c|chr10:81571498-81571997	0.264159260452219	.	.
chr10	81292618	81293117	chr10	81633421	81633920	Pip5k1c|chr10:81633421-81633920	0.182133097844811	.	.
chr10	81292618	81293117	chr10	81643405	81643904	Pip5k1c|chr10:81643405-81643904	0.170874351852164	.	.
chr10	81319957	81320456	chr10	81285670	81286169	Cactin|chr10:81285670-81286169	0.20059429735978	.	.
chr10	81319957	81320456	chr10	81413787	81414286	Cactin|chr10:81413787-81414286	0.165521422352149	.	.
chr10	81319957	81320456	chr10	81430826	81431325	Cactin|chr10:81430826-81431325	0.151295382635723	.	.
chr10	81320497	81320996	chr10	81267945	81268444	Cactin|chr10:81267945-81268444	0.311167160606193	.	.
chr10	81320497	81320996	chr10	81285670	81286169	Cactin|chr10:81285670-81286169	0.137414063897469	.	.
chr10	81320497	81320996	chr10	81413787	81414286	Cactin|chr10:81413787-81414286	0.354321074280037	.	.
chr10	81320497	81320996	chr10	81430826	81431325	Cactin|chr10:81430826-81431325	0.15530257116643	.	.
chr10	81320497	81320996	chr10	81432821	81433320	Cactin|chr10:81432821-81433320	0.172389328159293	.	.
chr10	81320497	81320996	chr10	81472805	81473304	Cactin|chr10:81472805-81473304	0.27455005526747	.	.
chr10	81320497	81320996	chr10	81564687	81565186	Cactin|chr10:81564687-81565186	0.204192592057946	.	.
chr10	81320497	81320996	chr10	81570705	81571204	Cactin|chr10:81570705-81571204	0.156895461707798	.	.
chr10	81320497	81320996	chr10	81605015	81605514	Cactin|chr10:81605015-81605514	0.122287992098749	.	.
chr10	81320497	81320996	chr10	81643405	81643904	Cactin|chr10:81643405-81643904	0.323566188975553	.	.
chr10	81350327	81350826	chr10	81413787	81414286	Hmg20b|chr10:81413787-81414286	0.124312872250417	.	.
chr10	81350327	81350826	chr10	81430826	81431325	Hmg20b|chr10:81430826-81431325	0.226316376185225	.	.
chr10	81350327	81350826	chr10	81472805	81473304	Hmg20b|chr10:81472805-81473304	0.174941516366057	.	.
chr10	81350327	81350826	chr10	81571498	81571997	Hmg20b|chr10:81571498-81571997	0.267310514609476	.	.
chr10	81350327	81350826	chr10	81605015	81605514	Hmg20b|chr10:81605015-81605514	0.129252985270226	.	.
chr10	81350327	81350826	chr10	81643405	81643904	Hmg20b|chr10:81643405-81643904	0.155049998158188	.	.
chr10	81357211	81357710	chr10	81285670	81286169	Mfsd12|chr10:81285670-81286169	0.146255984986405	.	.
chr10	81357211	81357710	chr10	81432821	81433320	Mfsd12|chr10:81432821-81433320	0.191975265929988	.	.
chr10	81357211	81357710	chr10	81570705	81571204	Mfsd12|chr10:81570705-81571204	0.153334397294083	.	.
chr10	81357211	81357710	chr10	81643405	81643904	Mfsd12|chr10:81643405-81643904	0.211823846614414	.	.
chr10	81378395	81378894	chr10	81267945	81268444	Fzr1|chr10:81267945-81268444	0.283020790902552	.	.
chr10	81378395	81378894	chr10	81346675	81347174	Fzr1|chr10:81346675-81347174	0.235975389772495	.	.
chr10	81378395	81378894	chr10	81413787	81414286	Fzr1|chr10:81413787-81414286	0.141627395734899	.	.
chr10	81378395	81378894	chr10	81416888	81417387	Fzr1|chr10:81416888-81417387	0.143003972981393	.	.
chr10	81378395	81378894	chr10	81430157	81430656	Fzr1|chr10:81430157-81430656	0.147999491073869	.	.
chr10	81378395	81378894	chr10	81430826	81431325	Fzr1|chr10:81430826-81431325	0.192115965473679	.	.
chr10	81378395	81378894	chr10	81472805	81473304	Fzr1|chr10:81472805-81473304	0.130214453446909	.	.
chr10	81378395	81378894	chr10	81502626	81503125	Fzr1|chr10:81502626-81503125	0.181386755013354	.	.
chr10	81378395	81378894	chr10	81564687	81565186	Fzr1|chr10:81564687-81565186	0.13167305418195	.	.
chr10	81378395	81378894	chr10	81571498	81571997	Fzr1|chr10:81571498-81571997	0.150805948171568	.	.
chr10	81378395	81378894	chr10	81605015	81605514	Fzr1|chr10:81605015-81605514	0.269265199897898	.	.
chr10	81378395	81378894	chr10	81643405	81643904	Fzr1|chr10:81643405-81643904	0.15050935037605	.	.
chr10	81378395	81378894	chr10	81643405	81643904	Fzr1|chr10:81643405-81643904	0.150509350376051	.	.
chr10	81384063	81384562	chr10	81257213	81257712	Dohh|chr10:81257213-81257712	0.120781351255634	.	.
chr10	81384063	81384562	chr10	81267945	81268444	Dohh|chr10:81267945-81268444	0.263868759273493	.	.
chr10	81384063	81384562	chr10	81405809	81406308	Dohh|chr10:81405809-81406308	0.177697640680095	.	.
chr10	81384063	81384562	chr10	81413787	81414286	Dohh|chr10:81413787-81414286	0.230138392628561	.	.
chr10	81384063	81384562	chr10	81430826	81431325	Dohh|chr10:81430826-81431325	0.172992164174294	.	.
chr10	81384063	81384562	chr10	81570705	81571204	Dohh|chr10:81570705-81571204	0.207944376792309	.	.
chr10	81384063	81384562	chr10	81571498	81571997	Dohh|chr10:81571498-81571997	0.220320794817383	.	.
chr10	81389740	81390239	chr10	81257213	81257712	Gm48552|chr10:81257213-81257712	0.145777351265092	.	.
chr10	81389740	81390239	chr10	81267945	81268444	Gm48552|chr10:81267945-81268444	0.201033077142045	.	.
chr10	81389740	81390239	chr10	81430826	81431325	Gm48552|chr10:81430826-81431325	0.18786274452983	.	.
chr10	81389740	81390239	chr10	81432821	81433320	Gm48552|chr10:81432821-81433320	0.167142073010184	.	.
chr10	81389740	81390239	chr10	81464334	81464833	Gm48552|chr10:81464334-81464833	0.204709760330702	.	.
chr10	81389740	81390239	chr10	81551522	81552021	Gm48552|chr10:81551522-81552021	0.203964786057472	.	.
chr10	81389740	81390239	chr10	81570705	81571204	Gm48552|chr10:81570705-81571204	0.260774676311654	.	.
chr10	81389740	81390239	chr10	81570705	81571204	Gm48552|chr10:81570705-81571204	0.260774676311655	.	.
chr10	81389740	81390239	chr10	81571498	81571997	Gm48552|chr10:81571498-81571997	0.155809833931876	.	.
chr10	81389740	81390239	chr10	81633421	81633920	Gm48552|chr10:81633421-81633920	0.175270931483908	.	.
chr10	81481874	81482373	chr10	81285670	81286169	Celf5|chr10:81285670-81286169	0.154650404702341	.	.
chr10	81481874	81482373	chr10	81643405	81643904	Celf5|chr10:81643405-81643904	0.15457460297924	.	.
chr10	81482441	81482940	chr10	81257213	81257712	Celf5|chr10:81257213-81257712	0.133294899332301	.	.
chr10	81482441	81482940	chr10	81267945	81268444	Celf5|chr10:81267945-81268444	0.171341353792261	.	.
chr10	81482441	81482940	chr10	81267945	81268444	Celf5|chr10:81267945-81268444	0.171341353792262	.	.
chr10	81482441	81482940	chr10	81413787	81414286	Celf5|chr10:81413787-81414286	0.210878052501743	.	.
chr10	81482441	81482940	chr10	81432821	81433320	Celf5|chr10:81432821-81433320	0.277803325567324	.	.
chr10	81482441	81482940	chr10	81570705	81571204	Celf5|chr10:81570705-81571204	0.269493847661233	.	.
chr10	81482441	81482940	chr10	81643405	81643904	Celf5|chr10:81643405-81643904	0.289500699788783	.	.
chr10	81496231	81496730	chr10	81257213	81257712	Ncln|chr10:81257213-81257712	0.148081529129056	.	.
chr10	81496231	81496730	chr10	81285670	81286169	Ncln|chr10:81285670-81286169	0.161005215184263	.	.
chr10	81496231	81496730	chr10	81416888	81417387	Ncln|chr10:81416888-81417387	0.169313137753225	.	.
chr10	81496231	81496730	chr10	81450104	81450603	Ncln|chr10:81450104-81450603	0.222215544125714	.	.
chr10	81496231	81496730	chr10	81464334	81464833	Ncln|chr10:81464334-81464833	0.198019034498291	.	.
chr10	81496231	81496730	chr10	81472805	81473304	Ncln|chr10:81472805-81473304	0.201083703660209	.	.
chr10	81496231	81496730	chr10	81502626	81503125	Ncln|chr10:81502626-81503125	0.206564930027045	.	.
chr10	81496231	81496730	chr10	81571498	81571997	Ncln|chr10:81571498-81571997	0.238450621215386	.	.
chr10	81496231	81496730	chr10	81633421	81633920	Ncln|chr10:81633421-81633920	0.364694100216302	.	.
chr10	81545004	81545503	chr10	81257213	81257712	Gna11|chr10:81257213-81257712	0.15446876097312	.	.
chr10	81545004	81545503	chr10	81285670	81286169	Gna11|chr10:81285670-81286169	0.134025837611563	.	.
chr10	81545004	81545503	chr10	81430157	81430656	Gna11|chr10:81430157-81430656	0.116613235772012	.	.
chr10	81545004	81545503	chr10	81570705	81571204	Gna11|chr10:81570705-81571204	0.168920424277669	.	.
chr10	81545004	81545503	chr10	81633421	81633920	Gna11|chr10:81633421-81633920	0.421665962761588	.	.
chr10	81545004	81545503	chr10	81643405	81643904	Gna11|chr10:81643405-81643904	0.126163866339726	.	.
chr10	81559200	81559699	chr10	81257213	81257712	Tle5|chr10:81257213-81257712	0.173861053669467	.	.
chr10	81559200	81559699	chr10	81405809	81406308	Tle5|chr10:81405809-81406308	0.199978837672594	.	.
chr10	81559200	81559699	chr10	81413787	81414286	Tle5|chr10:81413787-81414286	0.218840052740978	.	.
chr10	81559200	81559699	chr10	81432821	81433320	Tle5|chr10:81432821-81433320	0.13581153709519	.	.
chr10	81559200	81559699	chr10	81570705	81571204	Tle5|chr10:81570705-81571204	0.119400025421937	.	.
chr10	81559200	81559699	chr10	81605015	81605514	Tle5|chr10:81605015-81605514	0.148360265122921	.	.
chr10	81560176	81560675	chr10	81430157	81430656	Tle5|chr10:81430157-81430656	0.125493755275055	.	.
chr10	81560176	81560675	chr10	81432821	81433320	Tle5|chr10:81432821-81433320	0.133426193632674	.	.
chr10	81560176	81560675	chr10	81450104	81450603	Tle5|chr10:81450104-81450603	0.203412397109127	.	.
chr10	81560176	81560675	chr10	81605015	81605514	Tle5|chr10:81605015-81605514	0.282464602957274	.	.
chr10	81560176	81560675	chr10	81633421	81633920	Tle5|chr10:81633421-81633920	0.23811611419192	.	.
chr10	81600731	81601230	chr10	81405809	81406308	Tle6|chr10:81405809-81406308	0.158208715150653	.	.
chr10	81600731	81601230	chr10	81430157	81430656	Tle6|chr10:81430157-81430656	0.296344198535816	.	.
chr10	81600731	81601230	chr10	81450104	81450603	Tle6|chr10:81450104-81450603	0.1224731341972	.	.
chr10	81600731	81601230	chr10	81502626	81503125	Tle6|chr10:81502626-81503125	0.2130565642977	.	.
chr10	81600731	81601230	chr10	81605015	81605514	Tle6|chr10:81605015-81605514	0.257164411804672	.	.
chr10	81605948	81606447	chr10	81430157	81430656	BC025920|chr10:81430157-81430656	0.27552575517915	.	.
chr10	81605948	81606447	chr10	81464334	81464833	BC025920|chr10:81464334-81464833	0.233080806917421	.	.
chr10	81605948	81606447	chr10	81472805	81473304	BC025920|chr10:81472805-81473304	0.339997857359629	.	.
chr10	81605948	81606447	chr10	81633421	81633920	BC025920|chr10:81633421-81633920	0.142423727983844	.	.
chr10	81605948	81606447	chr10	81997141	81997640	BC025920|chr10:81997141-81997640	0.245713347507438	.	.
chr10	81627379	81627878	chr10	81285670	81286169	Ankrd24|chr10:81285670-81286169	0.255840705581	.	.
chr10	81627379	81627878	chr10	81285670	81286169	Sirt6|chr10:81285670-81286169	0.255840705581	.	.
chr10	81627379	81627878	chr10	81432821	81433320	Ankrd24|chr10:81432821-81433320	0.177260070071125	.	.
chr10	81627379	81627878	chr10	81432821	81433320	Sirt6|chr10:81432821-81433320	0.177260070071125	.	.
chr10	81627379	81627878	chr10	81464334	81464833	Ankrd24|chr10:81464334-81464833	0.153980459349005	.	.
chr10	81627379	81627878	chr10	81464334	81464833	Sirt6|chr10:81464334-81464833	0.153980459349005	.	.
chr10	81627379	81627878	chr10	81564687	81565186	Ankrd24|chr10:81564687-81565186	0.136831006304506	.	.
chr10	81627379	81627878	chr10	81564687	81565186	Sirt6|chr10:81564687-81565186	0.136831006304506	.	.
chr10	81627379	81627878	chr10	81633421	81633920	Ankrd24|chr10:81633421-81633920	0.329742507838729	.	.
chr10	81627379	81627878	chr10	81633421	81633920	Sirt6|chr10:81633421-81633920	0.329742507838729	.	.
chr10	81627379	81627878	chr10	81643405	81643904	Ankrd24|chr10:81643405-81643904	0.224841096649572	.	.
chr10	81627379	81627878	chr10	81643405	81643904	Sirt6|chr10:81643405-81643904	0.224841096649572	.	.
chr10	81627379	81627878	chr10	81997141	81997640	Ankrd24|chr10:81997141-81997640	0.125847653013267	.	.
chr10	81627379	81627878	chr10	81997141	81997640	Sirt6|chr10:81997141-81997640	0.125847653013267	.	.
chr10	81648748	81649247	chr10	81430826	81431325	Gm10778|chr10:81430826-81431325	0.123453917338882	.	.
chr10	81648748	81649247	chr10	81464334	81464833	Gm10778|chr10:81464334-81464833	0.144971921233679	.	.
chr10	81648748	81649247	chr10	81472805	81473304	Gm10778|chr10:81472805-81473304	0.242798378568153	.	.
chr10	81648748	81649247	chr10	81633421	81633920	Gm10778|chr10:81633421-81633920	0.183545598654528	.	.
chr10	81648748	81649247	chr10	81643405	81643904	Gm10778|chr10:81643405-81643904	0.159706434579214	.	.
chr10	82127723	82128222	chr10	81997141	81997640	AU041133|chr10:81997141-81997640	0.140751089904752	.	.
chr10	82178379	82178878	chr10	81997141	81997640	Gm15608|chr10:81997141-81997640	0.127110164699871	.	.
chr10	82622905	82623404	chr10	82795313	82795812	1190007I07Rik|chr10:82795313-82795812	0.185303566003822	.	.
chr10	82622905	82623404	chr10	82926023	82926522	1190007I07Rik|chr10:82926023-82926522	0.384265736254571	.	.
chr10	82629507	82630006	chr10	82909239	82909738	Tdg|chr10:82909239-82909738	0.253813723402249	.	.
chr10	82629507	82630006	chr10	82926023	82926522	Tdg|chr10:82926023-82926522	0.162111837954001	.	.
chr10	82690486	82690985	chr10	82795313	82795812	Glt8d2|chr10:82795313-82795812	0.193025730348631	.	.
chr10	82690486	82690985	chr10	82860253	82860752	Glt8d2|chr10:82860253-82860752	0.134308214680966	.	.
chr10	82690486	82690985	chr10	82900075	82900574	Glt8d2|chr10:82900075-82900574	0.318672788287709	.	.
chr10	82690486	82690985	chr10	82900594	82901093	Glt8d2|chr10:82900594-82901093	0.226924709406968	.	.
chr10	82763329	82763828	chr10	82666399	82666898	Nfyb|chr10:82666399-82666898	0.18242922769722	.	.
chr10	82763329	82763828	chr10	82795313	82795812	Nfyb|chr10:82795313-82795812	0.117421109808827	.	.
chr10	82763329	82763828	chr10	82860253	82860752	Nfyb|chr10:82860253-82860752	0.19747187264012	.	.
chr10	82763879	82764378	chr10	82795313	82795812	Nfyb|chr10:82795313-82795812	0.264263228275283	.	.
chr10	82763879	82764378	chr10	82860253	82860752	Nfyb|chr10:82860253-82860752	0.233083422825986	.	.
chr10	82763879	82764378	chr10	82900075	82900574	Nfyb|chr10:82900075-82900574	0.377297861490476	.	.
chr10	82763879	82764378	chr10	82900594	82901093	Nfyb|chr10:82900594-82901093	0.285416825293152	.	.
chr10	82858893	82859392	chr10	82860253	82860752	Gm38560|chr10:82860253-82860752	0.251574368032246	.	.
chr10	82858893	82859392	chr10	82900075	82900574	Gm38560|chr10:82900075-82900574	0.247389236237944	.	.
chr10	82858893	82859392	chr10	82900594	82901093	Gm38560|chr10:82900594-82901093	0.239970003122826	.	.
chr10	82858893	82859392	chr10	82909239	82909738	Gm38560|chr10:82909239-82909738	0.257833741805748	.	.
chr10	82985064	82985563	chr10	82795313	82795812	Chst11|chr10:82795313-82795812	0.219813868093165	.	.
chr10	82985754	82986253	chr10	82844712	82845211	Chst11|chr10:82844712-82845211	0.143834571211505	.	.
chr10	85829194	85829693	chr10	85510433	85510932	Pwp1|chr10:85510433-85510932	0.280772387722957	.	.
chr10	85829194	85829693	chr10	85967965	85968464	Pwp1|chr10:85967965-85968464	0.18757707297922	.	.
chr10	85916863	85917362	chr10	85624915	85625414	Prdm4|chr10:85624915-85625414	0.192878223248834	.	.
chr10	85916863	85917362	chr10	85651694	85652193	Prdm4|chr10:85651694-85652193	0.138833964320882	.	.
chr10	85916863	85917362	chr10	85871543	85872042	Prdm4|chr10:85871543-85872042	0.186617986867886	.	.
chr10	85916863	85917362	chr10	85928481	85928980	Prdm4|chr10:85928481-85928980	0.156698284424441	.	.
chr10	85957553	85958052	chr10	85598554	85599053	Rtcb|chr10:85598554-85599053	0.169695248347807	.	.
chr10	85957553	85958052	chr10	85599059	85599558	Rtcb|chr10:85599059-85599558	0.193375535288586	.	.
chr10	86705281	86705780	chr10	86636804	86637303	Hsp90b1|chr10:86636804-86637303	0.183852634340423	.	.
chr10	86705281	86705780	chr10	86636804	86637303	Ttc41|chr10:86636804-86637303	0.183852634340423	.	.
chr10	86705811	86706310	chr10	86609917	86610416	Hsp90b1|chr10:86609917-86610416	0.132147467849589	.	.
chr10	86705811	86706310	chr10	86609917	86610416	Ttc41|chr10:86609917-86610416	0.132147467849589	.	.
chr10	86705811	86706310	chr10	86761711	86762210	Hsp90b1|chr10:86761711-86762210	0.153235743659676	.	.
chr10	86705811	86706310	chr10	86761711	86762210	Ttc41|chr10:86761711-86762210	0.153235743659676	.	.
chr10	86778694	86779193	chr10	86685259	86685758	Nt5dc3|chr10:86685259-86685758	0.159568583423551	.	.
chr10	86971914	86972413	chr10	86636804	86637303	Gm16271|chr10:86636804-86637303	0.144383135842891	.	.
chr10	86971914	86972413	chr10	86685259	86685758	Gm16271|chr10:86685259-86685758	0.174199696697202	.	.
chr10	87057424	87057923	chr10	87486178	87486677	1700113H08Rik|chr10:87486178-87486677	0.173860076673248	.	.
chr10	87492598	87493097	chr10	87024821	87025320	Ascl1|chr10:87024821-87025320	0.132808891399823	.	.
chr10	87492598	87493097	chr10	87351496	87351995	Ascl1|chr10:87351496-87351995	0.122951794535118	.	.
chr10	87492598	87493097	chr10	87485409	87485908	Ascl1|chr10:87485409-87485908	0.141741707578311	.	.
chr10	87493100	87493599	chr10	87094225	87094724	Ascl1|chr10:87094225-87094724	0.130432920441499	.	.
chr10	88730714	88731213	chr10	88738951	88739450	Arl1|chr10:88738951-88739450	0.181617737110224	.	.
chr10	88731569	88732068	chr10	88986845	88987344	Arl1|chr10:88986845-88987344	0.149481488621573	.	.
chr10	97966895	97967394	chr10	98147770	98148269	Gm10754|chr10:98147770-98148269	0.179557509818696	.	.
chr10	100015452	100015951	chr10	100152774	100153273	Kitl|chr10:100152774-100153273	0.188327716142641	.	.
chr10	100742024	100742523	chr10	100603494	100603993	Gm35722|chr10:100603494-100603993	0.128317759724284	.	.
chr10	100742024	100742523	chr10	100604199	100604698	Gm35722|chr10:100604199-100604698	0.161927826757474	.	.
chr10	101681454	101681953	chr10	101816863	101817362	Mgat4c|chr10:101816863-101817362	0.315856115364106	.	.
chr10	102435035	102435534	chr10	102578843	102579342	Gm47101|chr10:102578843-102579342	0.169102091604552	.	.
chr10	102490096	102490595	chr10	102451688	102452187	Nts|chr10:102451688-102452187	0.160386898983217	.	.
chr10	102490096	102490595	chr10	102491725	102492224	Nts|chr10:102491725-102492224	0.18151864750125	.	.
chr10	102490096	102490595	chr10	102735211	102735710	Nts|chr10:102735211-102735710	0.129992572655311	.	.
chr10	103367473	103367972	chr10	103369009	103369508	Slc6a15|chr10:103369009-103369508	0.140820024261609	.	.
chr10	103367473	103367972	chr10	103443007	103443506	Slc6a15|chr10:103443007-103443506	0.19066684744629	.	.
chr10	103367473	103367972	chr10	103443007	103443506	Slc6a15|chr10:103443007-103443506	0.190666847446291	.	.
chr10	103368022	103368521	chr10	103253781	103254280	Slc6a15|chr10:103253781-103254280	0.270012266734566	.	.
chr10	106469497	106469996	chr10	106120950	106121449	Ppfia2|chr10:106120950-106121449	0.183748167323284	.	.
chr10	106469497	106469996	chr10	106242145	106242644	Ppfia2|chr10:106242145-106242644	0.199686861378094	.	.
chr10	106469497	106469996	chr10	106468917	106469416	Ppfia2|chr10:106468917-106469416	0.379280925890574	.	.
chr10	106470005	106470504	chr10	106120950	106121449	Ppfia2|chr10:106120950-106121449	0.194188146545481	.	.
chr10	112928298	112928797	chr10	112619685	112620184	Atxn7l3b|chr10:112619685-112620184	0.119411311527493	.	.
chr10	112928298	112928797	chr10	113007947	113008446	Atxn7l3b|chr10:113007947-113008446	0.218026088692789	.	.
chr10	112928298	112928797	chr10	113105916	113106415	Atxn7l3b|chr10:113105916-113106415	0.117443250483317	.	.
chr10	112928805	112929304	chr10	112619685	112620184	Atxn7l3b|chr10:112619685-112620184	0.14370738191386	.	.
chr10	112928805	112929304	chr10	113007947	113008446	Atxn7l3b|chr10:113007947-113008446	0.117226823936392	.	.
chr10	112928805	112929304	chr10	113027264	113027763	Atxn7l3b|chr10:113027264-113027763	0.126584973908159	.	.
chr10	115586789	115587288	chr10	115664382	115664881	Lgr5|chr10:115664382-115664881	0.206867737018573	.	.
chr10	115587608	115588107	chr10	115664382	115664881	Lgr5|chr10:115664382-115664881	0.137461939418621	.	.
chr10	118141391	118141890	chr10	118056271	118056770	Mdm1|chr10:118056271-118056770	0.222744428702964	.	.
chr10	118141391	118141890	chr10	118056860	118057359	Mdm1|chr10:118056860-118057359	0.267934674196798	.	.
chr10	118141391	118141890	chr10	118103082	118103581	Mdm1|chr10:118103082-118103581	0.190909609810619	.	.
chr10	120112717	120113216	chr10	120035894	120036393	Helb|chr10:120035894-120036393	0.119539433360642	.	.
chr10	120112717	120113216	chr10	120428521	120429020	Helb|chr10:120428521-120429020	0.155311959555259	.	.
chr10	120202065	120202564	chr10	120064528	120065027	Irak3|chr10:120064528-120065027	0.159919873324517	.	.
chr10	120202065	120202564	chr10	120064528	120065027	Tmbim4|chr10:120064528-120065027	0.159919873324517	.	.
chr10	120202065	120202564	chr10	120428521	120429020	Irak3|chr10:120428521-120429020	0.209817009627931	.	.
chr10	120202065	120202564	chr10	120428521	120429020	Tmbim4|chr10:120428521-120429020	0.209817009627931	.	.
chr10	120226758	120227257	chr10	120128779	120129278	Llph|chr10:120128779-120129278	0.304311627765054	.	.
chr10	120226758	120227257	chr10	120354271	120354770	Llph|chr10:120354271-120354770	0.171543849122079	.	.
chr10	120226758	120227257	chr10	120428521	120429020	Llph|chr10:120428521-120429020	0.292788574779841	.	.
chr10	120227259	120227758	chr10	120026441	120026940	Llph|chr10:120026441-120026940	0.361574186048742	.	.
chr10	120227259	120227758	chr10	120035203	120035702	Llph|chr10:120035203-120035702	0.143880052551232	.	.
chr10	120227259	120227758	chr10	120035894	120036393	Llph|chr10:120035894-120036393	0.132946573390671	.	.
chr10	120227259	120227758	chr10	120064528	120065027	Llph|chr10:120064528-120065027	0.249227859218406	.	.
chr10	120227259	120227758	chr10	120428521	120429020	Llph|chr10:120428521-120429020	0.118766506922476	.	.
chr10	120475830	120476329	chr10	120428521	120429020	Hmga2|chr10:120428521-120429020	0.207823594321801	.	.
chr10	120475830	120476329	chr10	120553081	120553580	Hmga2|chr10:120553081-120553580	0.222515583774969	.	.
chr10	120475830	120476329	chr10	120553081	120553580	Hmga2|chr10:120553081-120553580	0.22251558377497	.	.
chr10	120475830	120476329	chr10	120701799	120702298	Hmga2|chr10:120701799-120702298	0.278967826601795	.	.
chr10	120857657	120858156	chr10	120843661	120844160	Gm15910|chr10:120843661-120844160	0.263438965484224	.	.
chr10	120898763	120899262	chr10	120843661	120844160	Gm4473|chr10:120843661-120844160	0.162385256764685	.	.
chr10	120898763	120899262	chr10	120843661	120844160	Msrb3|chr10:120843661-120844160	0.162385256764685	.	.
chr10	120898763	120899262	chr10	120876144	120876643	Gm4473|chr10:120876144-120876643	0.287651356456487	.	.
chr10	120898763	120899262	chr10	120876144	120876643	Msrb3|chr10:120876144-120876643	0.287651356456487	.	.
chr10	120978126	120978625	chr10	120875620	120876119	Lemd3|chr10:120875620-120876119	0.179436513302652	.	.
chr10	120978126	120978625	chr10	120938302	120938801	Lemd3|chr10:120938302-120938801	0.299910481088341	.	.
chr10	120978126	120978625	chr10	121116486	121116985	Lemd3|chr10:121116486-121116985	0.138606372219564	.	.
chr10	120978656	120979155	chr10	120876144	120876643	Lemd3|chr10:120876144-120876643	0.170080616629734	.	.
chr10	120978656	120979155	chr10	120882734	120883233	Lemd3|chr10:120882734-120883233	0.131035163572468	.	.
chr10	120978656	120979155	chr10	120938302	120938801	Lemd3|chr10:120938302-120938801	0.126934554631036	.	.
chr10	121033004	121033503	chr10	121116486	121116985	Wif1|chr10:121116486-121116985	0.290625067367058	.	.
chr10	121033677	121034176	chr10	120864391	120864890	Wif1|chr10:120864391-120864890	0.180499047470763	.	.
chr10	121033677	121034176	chr10	120882734	120883233	Wif1|chr10:120882734-120883233	0.212513386511459	.	.
chr10	121033677	121034176	chr10	121116486	121116985	Wif1|chr10:121116486-121116985	0.269697362874907	.	.
chr10	122046427	122046926	chr10	122008793	122009292	Srgap1|chr10:122008793-122009292	0.135675449483255	.	.
chr10	122046427	122046926	chr10	122105330	122105829	Srgap1|chr10:122105330-122105829	0.250870457652323	.	.
chr10	122047104	122047603	chr10	122038523	122039022	Srgap1|chr10:122038523-122039022	0.175093920417053	.	.
chr10	122047104	122047603	chr10	122051767	122052266	Srgap1|chr10:122051767-122052266	0.124823988042031	.	.
chr10	122047655	122048154	chr10	122038523	122039022	Srgap1|chr10:122038523-122039022	0.137231403806741	.	.
chr10	122047655	122048154	chr10	122105330	122105829	Srgap1|chr10:122105330-122105829	0.289672645770051	.	.
chr10	122448406	122448905	chr10	122008793	122009292	Avpr1a|chr10:122008793-122009292	0.161468826593423	.	.
chr10	122448406	122448905	chr10	122120828	122121327	Avpr1a|chr10:122120828-122121327	0.21357384367069	.	.
chr10	122448406	122448905	chr10	122182979	122183478	Avpr1a|chr10:122182979-122183478	0.208222169508057	.	.
chr10	122448406	122448905	chr10	122447221	122447720	Avpr1a|chr10:122447221-122447720	0.289073275895496	.	.
chr10	122449084	122449583	chr10	122182979	122183478	Avpr1a|chr10:122182979-122183478	0.249477073507451	.	.
chr10	122449084	122449583	chr10	122447221	122447720	Avpr1a|chr10:122447221-122447720	0.18426827983326	.	.
chr10	128008199	128008698	chr10	128212738	128213237	Hsd17b6|chr10:128212738-128213237	0.155971381416962	.	.
chr10	128008199	128008698	chr10	128237698	128238197	Hsd17b6|chr10:128237698-128238197	0.288603273650293	.	.
chr10	128014912	128015411	chr10	128176400	128176899	Prim1|chr10:128176400-128176899	0.218686320506527	.	.
chr10	128035316	128035815	chr10	128092468	128092967	Naca|chr10:128092468-128092967	0.256037782275134	.	.
chr10	128035316	128035815	chr10	128409597	128410096	Naca|chr10:128409597-128410096	0.14676026241622	.	.
chr10	128058600	128059099	chr10	127917194	127917693	Ptges3|chr10:127917194-127917693	0.223088236910375	.	.
chr10	128058600	128059099	chr10	128092468	128092967	Ptges3|chr10:128092468-128092967	0.273511306127142	.	.
chr10	128058600	128059099	chr10	128455230	128455729	Ptges3|chr10:128455230-128455729	0.239516205612491	.	.
chr10	128059140	128059639	chr10	128092468	128092967	Ptges3|chr10:128092468-128092967	0.245458870581146	.	.
chr10	128059140	128059639	chr10	128096604	128097103	Ptges3|chr10:128096604-128097103	0.199653523893239	.	.
chr10	128059140	128059639	chr10	128409597	128410096	Ptges3|chr10:128409597-128410096	0.27827355025386	.	.
chr10	128059140	128059639	chr10	128455230	128455729	Ptges3|chr10:128455230-128455729	0.234471580945252	.	.
chr10	128082998	128083497	chr10	127917194	127917693	Atp5b|chr10:127917194-127917693	0.133963536346369	.	.
chr10	128082998	128083497	chr10	127917194	127917693	Gm47438|chr10:127917194-127917693	0.133963536346369	.	.
chr10	128082998	128083497	chr10	128133921	128134420	Atp5b|chr10:128133921-128134420	0.201875570459345	.	.
chr10	128082998	128083497	chr10	128133921	128134420	Gm47438|chr10:128133921-128134420	0.201875570459345	.	.
chr10	128082998	128083497	chr10	128212738	128213237	Atp5b|chr10:128212738-128213237	0.273301509299561	.	.
chr10	128082998	128083497	chr10	128212738	128213237	Gm47438|chr10:128212738-128213237	0.273301509299561	.	.
chr10	128082998	128083497	chr10	128237698	128238197	Atp5b|chr10:128237698-128238197	0.305091434500846	.	.
chr10	128082998	128083497	chr10	128237698	128238197	Gm47438|chr10:128237698-128238197	0.305091434500846	.	.
chr10	128090792	128091291	chr10	128237698	128238197	Baz2a|chr10:128237698-128238197	0.286420503300392	.	.
chr10	128091322	128091821	chr10	127917194	127917693	Baz2a|chr10:127917194-127917693	0.207655984874171	.	.
chr10	128194133	128194632	chr10	127917194	127917693	Gls2|chr10:127917194-127917693	0.165064435165829	.	.
chr10	128194133	128194632	chr10	128092468	128092967	Gls2|chr10:128092468-128092967	0.298017316808706	.	.
chr10	128194133	128194632	chr10	128212738	128213237	Gls2|chr10:128212738-128213237	0.179060663204606	.	.
chr10	128194133	128194632	chr10	128440394	128440893	Gls2|chr10:128440394-128440893	0.217610187006559	.	.
chr10	128194133	128194632	chr10	128455230	128455729	Gls2|chr10:128455230-128455729	0.125605028687171	.	.
chr10	128195155	128195654	chr10	128237698	128238197	AC135859.1|chr10:128237698-128238197	0.189702914439435	.	.
chr10	128195155	128195654	chr10	128237698	128238197	Gls2|chr10:128237698-128238197	0.189702914439435	.	.
chr10	128211581	128212080	chr10	127917194	127917693	Spryd4|chr10:127917194-127917693	0.229772417258364	.	.
chr10	128211581	128212080	chr10	128176400	128176899	Spryd4|chr10:128176400-128176899	0.196256854438864	.	.
chr10	128211581	128212080	chr10	128212738	128213237	Spryd4|chr10:128212738-128213237	0.274624828687077	.	.
chr10	128211581	128212080	chr10	128237698	128238197	Spryd4|chr10:128237698-128238197	0.143171394784312	.	.
chr10	128211581	128212080	chr10	128358690	128359189	Spryd4|chr10:128358690-128359189	0.163198825013344	.	.
chr10	128232067	128232566	chr10	128096604	128097103	Timeless|chr10:128096604-128097103	0.133926353446427	.	.
chr10	128232067	128232566	chr10	128409597	128410096	Timeless|chr10:128409597-128410096	0.136168091091459	.	.
chr10	128232067	128232566	chr10	128455230	128455729	Timeless|chr10:128455230-128455729	0.228669428375116	.	.
chr10	128270187	128270686	chr10	128092468	128092967	Stat2|chr10:128092468-128092967	0.250656013095049	.	.
chr10	128270187	128270686	chr10	128212738	128213237	Stat2|chr10:128212738-128213237	0.126921389137947	.	.
chr10	128270187	128270686	chr10	128358690	128359189	Stat2|chr10:128358690-128359189	0.144591142861579	.	.
chr10	128270187	128270686	chr10	128440394	128440893	Stat2|chr10:128440394-128440893	0.181381780122265	.	.
chr10	128303050	128303549	chr10	128212738	128213237	Pan2|chr10:128212738-128213237	0.125815294672453	.	.
chr10	128303050	128303549	chr10	128237698	128238197	Pan2|chr10:128237698-128238197	0.278901473251193	.	.
chr10	128303050	128303549	chr10	128440394	128440893	Pan2|chr10:128440394-128440893	0.125560965616666	.	.
chr10	128322161	128322660	chr10	128176400	128176899	Cnpy2|chr10:128176400-128176899	0.157224939587623	.	.
chr10	128322161	128322660	chr10	128536166	128536665	Cnpy2|chr10:128536166-128536665	0.187316024221401	.	.
chr10	128322676	128323175	chr10	128743509	128744008	Cnpy2|chr10:128743509-128744008	0.116946464463475	.	.
chr10	128337438	128337937	chr10	128176400	128176899	Cs|chr10:128176400-128176899	0.192302424592611	.	.
chr10	128337438	128337937	chr10	128212738	128213237	Cs|chr10:128212738-128213237	0.134905192969939	.	.
chr10	128337438	128337937	chr10	128743509	128744008	Cs|chr10:128743509-128744008	0.175356157776468	.	.
chr10	128368518	128369017	chr10	128092468	128092967	Coq10a|chr10:128092468-128092967	0.342771105782407	.	.
chr10	128368518	128369017	chr10	128096604	128097103	Coq10a|chr10:128096604-128097103	0.161154876861928	.	.
chr10	128368518	128369017	chr10	128409597	128410096	Coq10a|chr10:128409597-128410096	0.179849309232518	.	.
chr10	128368518	128369017	chr10	128455230	128455729	Coq10a|chr10:128455230-128455729	0.165115738980177	.	.
chr10	128376834	128377333	chr10	128409597	128410096	Ankrd52|chr10:128409597-128410096	0.175767065229802	.	.
chr10	128376834	128377333	chr10	128455230	128455729	Ankrd52|chr10:128455230-128455729	0.160683572021106	.	.
chr10	128411355	128411854	chr10	128092468	128092967	Nabp2|chr10:128092468-128092967	0.203288065337904	.	.
chr10	128411355	128411854	chr10	128092468	128092967	Rnf41|chr10:128092468-128092967	0.203288065337904	.	.
chr10	128411355	128411854	chr10	128212738	128213237	Nabp2|chr10:128212738-128213237	0.200014910997454	.	.
chr10	128411355	128411854	chr10	128212738	128213237	Rnf41|chr10:128212738-128213237	0.200014910997454	.	.
chr10	128411355	128411854	chr10	128455230	128455729	Nabp2|chr10:128455230-128455729	0.125923939132253	.	.
chr10	128411355	128411854	chr10	128455230	128455729	Rnf41|chr10:128455230-128455729	0.125923939132253	.	.
chr10	128458309	128458808	chr10	128092468	128092967	Smarcc2|chr10:128092468-128092967	0.152614622443512	.	.
chr10	128458309	128458808	chr10	128409597	128410096	Smarcc2|chr10:128409597-128410096	0.376337681875374	.	.
chr10	128458309	128458808	chr10	128455230	128455729	Smarcc2|chr10:128455230-128455729	0.179117913025914	.	.
chr10	128458309	128458808	chr10	128536166	128536665	Smarcc2|chr10:128536166-128536665	0.286100143687343	.	.
chr10	128458968	128459467	chr10	128092468	128092967	Smarcc2|chr10:128092468-128092967	0.179055329401822	.	.
chr10	128458968	128459467	chr10	128212738	128213237	Smarcc2|chr10:128212738-128213237	0.208995397602013	.	.
chr10	128458968	128459467	chr10	128358690	128359189	Smarcc2|chr10:128358690-128359189	0.287056068399891	.	.
chr10	128458968	128459467	chr10	128409597	128410096	Smarcc2|chr10:128409597-128410096	0.154028342295967	.	.
chr10	128458968	128459467	chr10	128440394	128440893	Smarcc2|chr10:128440394-128440893	0.129259464699702	.	.
chr10	128459530	128460029	chr10	128096604	128097103	Smarcc2|chr10:128096604-128097103	0.130194502448798	.	.
chr10	128459530	128460029	chr10	128743509	128744008	Smarcc2|chr10:128743509-128744008	0.233447757940478	.	.
chr10	128493613	128494112	chr10	128092468	128092967	Myl6|chr10:128092468-128092967	0.23621591269289	.	.
chr10	128493613	128494112	chr10	128133921	128134420	Myl6|chr10:128133921-128134420	0.161868132984062	.	.
chr10	128493613	128494112	chr10	128409597	128410096	Myl6|chr10:128409597-128410096	0.159429433378529	.	.
chr10	128493613	128494112	chr10	128440394	128440893	Myl6|chr10:128440394-128440893	0.2093351234429	.	.
chr10	128493613	128494112	chr10	128455230	128455729	Myl6|chr10:128455230-128455729	0.264820122903915	.	.
chr10	128498636	128499135	chr10	128092468	128092967	Myl6b|chr10:128092468-128092967	0.283769079907762	.	.
chr10	128498636	128499135	chr10	128133921	128134420	Myl6b|chr10:128133921-128134420	0.173297697751122	.	.
chr10	128498636	128499135	chr10	128409597	128410096	Myl6b|chr10:128409597-128410096	0.265986029395534	.	.
chr10	128498636	128499135	chr10	128455230	128455729	Myl6b|chr10:128455230-128455729	0.379695101609654	.	.
chr10	128498636	128499135	chr10	128743509	128744008	Myl6b|chr10:128743509-128744008	0.17969859563516	.	.
chr10	128499359	128499858	chr10	128096604	128097103	Myl6b|chr10:128096604-128097103	0.173269603899921	.	.
chr10	128499359	128499858	chr10	128409597	128410096	Myl6b|chr10:128409597-128410096	0.28881443346947	.	.
chr10	128525706	128526205	chr10	128358690	128359189	Esyt1|chr10:128358690-128359189	0.116299032939957	.	.
chr10	128547478	128547977	chr10	128358690	128359189	Zc3h10|chr10:128358690-128359189	0.120831130447109	.	.
chr10	128547478	128547977	chr10	128409597	128410096	Zc3h10|chr10:128409597-128410096	0.245568566531778	.	.
chr10	128547478	128547977	chr10	128455230	128455729	Zc3h10|chr10:128455230-128455729	0.196804869443567	.	.
chr10	128547478	128547977	chr10	128743509	128744008	Zc3h10|chr10:128743509-128744008	0.208369899067176	.	.
chr10	128565862	128566361	chr10	128358690	128359189	Pa2g4|chr10:128358690-128359189	0.130643814472409	.	.
chr10	128565862	128566361	chr10	128455230	128455729	Pa2g4|chr10:128455230-128455729	0.37017650482127	.	.
chr10	128565862	128566361	chr10	128612569	128613068	Pa2g4|chr10:128612569-128613068	0.141773835332936	.	.
chr10	128565862	128566361	chr10	128909639	128910138	Pa2g4|chr10:128909639-128910138	0.148077992909989	.	.
chr10	128590336	128590835	chr10	128358690	128359189	Erbb3|chr10:128358690-128359189	0.352843676784291	.	.
chr10	128590336	128590835	chr10	128455230	128455729	Erbb3|chr10:128455230-128455729	0.125400014514937	.	.
chr10	128590336	128590835	chr10	128536166	128536665	Erbb3|chr10:128536166-128536665	0.153676963805139	.	.
chr10	128626582	128627081	chr10	128409597	128410096	Rps26|chr10:128409597-128410096	0.236183146317584	.	.
chr10	128644871	128645370	chr10	128409597	128410096	Gm26876|chr10:128409597-128410096	0.15746386349552	.	.
chr10	128644871	128645370	chr10	128455230	128455729	Gm26876|chr10:128455230-128455729	0.144665914068286	.	.
chr10	128644871	128645370	chr10	128909639	128910138	Gm26876|chr10:128909639-128910138	0.141566549277289	.	.
chr10	128645519	128646018	chr10	128409597	128410096	Gm26876|chr10:128409597-128410096	0.359056966933282	.	.
chr10	128645519	128646018	chr10	128440394	128440893	Gm26876|chr10:128440394-128440893	0.168712633279189	.	.
chr10	128645519	128646018	chr10	128455230	128455729	Gm26876|chr10:128455230-128455729	0.305169907135881	.	.
chr10	128645519	128646018	chr10	128805195	128805694	Gm26876|chr10:128805195-128805694	0.153491562842478	.	.
chr10	128645519	128646018	chr10	128977436	128977935	Gm26876|chr10:128977436-128977935	0.134919052270251	.	.
chr10	128646026	128646525	chr10	128409597	128410096	Gm26876|chr10:128409597-128410096	0.217707353441691	.	.
chr10	128646026	128646525	chr10	128440394	128440893	Gm26876|chr10:128440394-128440893	0.140825270121231	.	.
chr10	128646026	128646525	chr10	128455230	128455729	Gm26876|chr10:128455230-128455729	0.12204438090745	.	.
chr10	128646026	128646525	chr10	128743509	128744008	Gm26876|chr10:128743509-128744008	0.151784315271107	.	.
chr10	128646026	128646525	chr10	128805195	128805694	Gm26876|chr10:128805195-128805694	0.118743141656249	.	.
chr10	128646026	128646525	chr10	128909639	128910138	Gm26876|chr10:128909639-128910138	0.160723835306827	.	.
chr10	128668336	128668835	chr10	128440394	128440893	Ikzf4|chr10:128440394-128440893	0.164495978456535	.	.
chr10	128668336	128668835	chr10	128909639	128910138	Ikzf4|chr10:128909639-128910138	0.134363055181396	.	.
chr10	128668336	128668835	chr10	128977436	128977935	Ikzf4|chr10:128977436-128977935	0.252335813326065	.	.
chr10	128669128	128669627	chr10	128440394	128440893	Ikzf4|chr10:128440394-128440893	0.190728159576544	.	.
chr10	128669128	128669627	chr10	128895386	128895885	Ikzf4|chr10:128895386-128895885	0.231386402715721	.	.
chr10	128669128	128669627	chr10	128977436	128977935	Ikzf4|chr10:128977436-128977935	0.145779141015638	.	.
chr10	128673679	128674178	chr10	128409597	128410096	Suox|chr10:128409597-128410096	0.445108139572752	.	.
chr10	128673679	128674178	chr10	128455230	128455729	Suox|chr10:128455230-128455729	0.176063544305332	.	.
chr10	128673679	128674178	chr10	128805195	128805694	Suox|chr10:128805195-128805694	0.168017525237183	.	.
chr10	128673679	128674178	chr10	128909639	128910138	Suox|chr10:128909639-128910138	0.205425676276451	.	.
chr10	128695638	128696137	chr10	128358690	128359189	Rab5b|chr10:128358690-128359189	0.193623532815483	.	.
chr10	128695638	128696137	chr10	128612569	128613068	Rab5b|chr10:128612569-128613068	0.169706713396734	.	.
chr10	128695638	128696137	chr10	128805195	128805694	Rab5b|chr10:128805195-128805694	0.130642070878847	.	.
chr10	128696211	128696710	chr10	128358690	128359189	Rab5b|chr10:128358690-128359189	0.157189560585653	.	.
chr10	128696211	128696710	chr10	128409597	128410096	Rab5b|chr10:128409597-128410096	0.226119971056946	.	.
chr10	128696211	128696710	chr10	128455230	128455729	Rab5b|chr10:128455230-128455729	0.122250597920026	.	.
chr10	128696211	128696710	chr10	128909639	128910138	Rab5b|chr10:128909639-128910138	0.190309702002355	.	.
chr10	128704864	128705363	chr10	128283593	128284092	Cdk2|chr10:128283593-128284092	0.178349156319826	.	.
chr10	128704864	128705363	chr10	128283593	128284092	Pmel|chr10:128283593-128284092	0.178349156319826	.	.
chr10	128747460	128747959	chr10	128743509	128744008	Pym1|chr10:128743509-128744008	0.196906942532847	.	.
chr10	128747460	128747959	chr10	128977436	128977935	Pym1|chr10:128977436-128977935	0.182167357443239	.	.
chr10	128804210	128804709	chr10	128536166	128536665	Dnajc14|chr10:128536166-128536665	0.158792667265693	.	.
chr10	128804210	128804709	chr10	128536166	128536665	Tmem198b|chr10:128536166-128536665	0.158792667265693	.	.
chr10	128804210	128804709	chr10	128977436	128977935	Dnajc14|chr10:128977436-128977935	0.25886785929973	.	.
chr10	128804210	128804709	chr10	128977436	128977935	Tmem198b|chr10:128977436-128977935	0.25886785929973	.	.
chr10	128821529	128822028	chr10	128909639	128910138	Ormdl2|chr10:128909639-128910138	0.12969878348237	.	.
chr10	128922870	128923369	chr10	128895386	128895885	Bloc1s1|chr10:128895386-128895885	0.169942875638428	.	.
chr10	128922870	128923369	chr10	128895386	128895885	Rdh5|chr10:128895386-128895885	0.169942875638428	.	.
chr10	128922870	128923369	chr10	128909639	128910138	Bloc1s1|chr10:128909639-128910138	0.124393389649356	.	.
chr10	128922870	128923369	chr10	128909639	128910138	Rdh5|chr10:128909639-128910138	0.124393389649356	.	.
chr10	128922870	128923369	chr10	128913212	128913711	Bloc1s1|chr10:128913212-128913711	0.146097054546572	.	.
chr10	128922870	128923369	chr10	128913212	128913711	Rdh5|chr10:128913212-128913711	0.146097054546572	.	.
chr10	128922870	128923369	chr10	128977436	128977935	Bloc1s1|chr10:128977436-128977935	0.135371301781573	.	.
chr10	128922870	128923369	chr10	128977436	128977935	Rdh5|chr10:128977436-128977935	0.135371301781573	.	.
chr10	128923385	128923884	chr10	128913212	128913711	Bloc1s1|chr10:128913212-128913711	0.259255334843785	.	.
chr10	128923385	128923884	chr10	128913212	128913711	Rdh5|chr10:128913212-128913711	0.259255334843785	.	.
chr10	128933513	128934012	chr10	128743509	128744008	Itga7|chr10:128743509-128744008	0.165025776004695	.	.
chr10	128933513	128934012	chr10	128805195	128805694	Itga7|chr10:128805195-128805694	0.146171580164559	.	.
chr10	128933513	128934012	chr10	128977436	128977935	Itga7|chr10:128977436-128977935	0.194443381528525	.	.
chr11	3202390	3202889	chr11	3221479	3221978	Eif4enif1|chr11:3221479-3221978	0.161520009536443	.	.
chr11	3266213	3266712	chr11	3221479	3221978	Drg1|chr11:3221479-3221978	0.138869264148314	.	.
chr11	3266213	3266712	chr11	3371193	3371692	Drg1|chr11:3371193-3371692	0.207069883070566	.	.
chr11	3289366	3289865	chr11	3152377	3152876	Patz1|chr11:3152377-3152876	0.134036542251294	.	.
chr11	3289366	3289865	chr11	3289935	3290434	Patz1|chr11:3289935-3290434	0.358679494962186	.	.
chr11	3289366	3289865	chr11	3313986	3314485	Patz1|chr11:3313986-3314485	0.131189882907722	.	.
chr11	3289366	3289865	chr11	3332133	3332632	Patz1|chr11:3332133-3332632	0.247878823556496	.	.
chr11	3289366	3289865	chr11	3347023	3347522	Patz1|chr11:3347023-3347522	0.132629435365359	.	.
chr11	3289366	3289865	chr11	3371193	3371692	Patz1|chr11:3371193-3371692	0.203763176072294	.	.
chr11	3330389	3330888	chr11	3152377	3152876	Gm12592|chr11:3152377-3152876	0.166222933606949	.	.
chr11	3330389	3330888	chr11	3152377	3152876	Pik3ip1|chr11:3152377-3152876	0.166222933606949	.	.
chr11	3408986	3409485	chr11	3332133	3332632	Limk2|chr11:3332133-3332632	0.174567756969051	.	.
chr11	3408986	3409485	chr11	3371193	3371692	Limk2|chr11:3371193-3371692	0.214197758984516	.	.
chr11	3452086	3452585	chr11	3152377	3152876	8430429K09Rik|chr11:3152377-3152876	0.133711636795147	.	.
chr11	3452086	3452585	chr11	3152377	3152876	Rnf185|chr11:3152377-3152876	0.133711636795147	.	.
chr11	3452086	3452585	chr11	3221479	3221978	8430429K09Rik|chr11:3221479-3221978	0.361188192706128	.	.
chr11	3452086	3452585	chr11	3221479	3221978	Rnf185|chr11:3221479-3221978	0.361188192706128	.	.
chr11	3452086	3452585	chr11	3332133	3332632	8430429K09Rik|chr11:3332133-3332632	0.196294119371174	.	.
chr11	3452086	3452585	chr11	3332133	3332632	Rnf185|chr11:3332133-3332632	0.196294119371174	.	.
chr11	3452086	3452585	chr11	3371193	3371692	8430429K09Rik|chr11:3371193-3371692	0.17893874297905	.	.
chr11	3452086	3452585	chr11	3371193	3371692	Rnf185|chr11:3371193-3371692	0.17893874297905	.	.
chr11	5261501	5262000	chr11	5485226	5485725	Kremen1|chr11:5485226-5485725	0.163880882543815	.	.
chr11	5444680	5445179	chr11	5474061	5474560	Znrf3|chr11:5474061-5474560	0.31638857099616	.	.
chr11	5444680	5445179	chr11	5474061	5474560	Znrf3|chr11:5474061-5474560	0.316388570996161	.	.
chr11	5444680	5445179	chr11	5485226	5485725	Znrf3|chr11:5485226-5485725	0.123415010417679	.	.
chr11	5444680	5445179	chr11	5707491	5707990	Znrf3|chr11:5707491-5707990	0.192610950027777	.	.
chr11	5520703	5521202	chr11	5521967	5522466	Xbp1|chr11:5521967-5522466	0.141690382476562	.	.
chr11	5520703	5521202	chr11	5991199	5991698	Xbp1|chr11:5991199-5991698	0.153527598360259	.	.
chr11	5520703	5521202	chr11	5995902	5996401	Xbp1|chr11:5995902-5996401	0.45764910146446	.	.
chr11	5520703	5521202	chr11	5995902	5996401	Xbp1|chr11:5995902-5996401	0.457649101464461	.	.
chr11	5521396	5521895	chr11	5521967	5522466	Xbp1|chr11:5521967-5522466	0.238772667252962	.	.
chr11	5521396	5521895	chr11	5707491	5707990	Xbp1|chr11:5707491-5707990	0.139606148646231	.	.
chr11	5542005	5542504	chr11	5521967	5522466	Ccdc117|chr11:5521967-5522466	0.153458221313688	.	.
chr11	5542005	5542504	chr11	5707491	5707990	Ccdc117|chr11:5707491-5707990	0.31903449131326	.	.
chr11	5542005	5542504	chr11	5912555	5913054	Ccdc117|chr11:5912555-5913054	0.162331756261341	.	.
chr11	5762152	5762651	chr11	5521967	5522466	Urgcp|chr11:5521967-5522466	0.121541038957207	.	.
chr11	5762152	5762651	chr11	5707491	5707990	Urgcp|chr11:5707491-5707990	0.216224303473399	.	.
chr11	5762152	5762651	chr11	5901921	5902420	Urgcp|chr11:5901921-5902420	0.168474618171589	.	.
chr11	5788237	5788736	chr11	5707491	5707990	Dbnl|chr11:5707491-5707990	0.283457423450403	.	.
chr11	5788237	5788736	chr11	5901921	5902420	Dbnl|chr11:5901921-5902420	0.234636543419605	.	.
chr11	5788237	5788736	chr11	5912555	5913054	Dbnl|chr11:5912555-5913054	0.195864173565887	.	.
chr11	5788237	5788736	chr11	5995902	5996401	Dbnl|chr11:5995902-5996401	0.203949753359666	.	.
chr11	5837806	5838305	chr11	5886153	5886652	Polm|chr11:5886153-5886652	0.185635080800064	.	.
chr11	5878079	5878578	chr11	5521967	5522466	Pold2|chr11:5521967-5522466	0.119159195619735	.	.
chr11	5878079	5878578	chr11	5995902	5996401	Pold2|chr11:5995902-5996401	0.17105357486559	.	.
chr11	5955521	5956020	chr11	5707491	5707990	Ykt6|chr11:5707491-5707990	0.175798753876394	.	.
chr11	5955521	5956020	chr11	5901921	5902420	Ykt6|chr11:5901921-5902420	0.296358700933298	.	.
chr11	9010276	9010775	chr11	9076600	9077099	Hus1|chr11:9076600-9077099	0.158576199041999	.	.
chr11	9010962	9011461	chr11	9462357	9462856	Hus1|chr11:9462357-9462856	0.199551970747348	.	.
chr11	9048265	9048764	chr11	9076600	9077099	Gm11992|chr11:9076600-9077099	0.164739398744035	.	.
chr11	9048265	9048764	chr11	9076600	9077099	Sun3|chr11:9076600-9077099	0.164739398744035	.	.
chr11	11113765	11114264	chr11	10920326	10920825	Vwc2|chr11:10920326-10920825	0.241416726914918	.	.
chr11	11113765	11114264	chr11	11115591	11116090	Vwc2|chr11:11115591-11116090	0.59345573502289	.	.
chr11	11113765	11114264	chr11	11116114	11116613	Vwc2|chr11:11116114-11116613	0.325825155292527	.	.
chr11	11113765	11114264	chr11	11168112	11168611	Vwc2|chr11:11168112-11168611	0.173281901362902	.	.
chr11	11113765	11114264	chr11	11168807	11169306	Vwc2|chr11:11168807-11169306	0.352611071925209	.	.
chr11	11113765	11114264	chr11	11210040	11210539	Vwc2|chr11:11210040-11210539	0.438460964299011	.	.
chr11	11113765	11114264	chr11	11218811	11219310	Vwc2|chr11:11218811-11219310	0.331709416537565	.	.
chr11	11113765	11114264	chr11	11499879	11500378	Vwc2|chr11:11499879-11500378	0.238645028871913	.	.
chr11	11461833	11462332	chr11	11499879	11500378	Spata48|chr11:11499879-11500378	0.166900714926919	.	.
chr11	11461833	11462332	chr11	11499879	11500378	Zpbp|chr11:11499879-11500378	0.166900714926919	.	.
chr11	11462374	11462873	chr11	11218811	11219310	Spata48|chr11:11218811-11219310	0.212101621465552	.	.
chr11	11462374	11462873	chr11	11218811	11219310	Zpbp|chr11:11218811-11219310	0.212101621465552	.	.
chr11	11685393	11685892	chr11	11499879	11500378	Gm11999|chr11:11499879-11500378	0.247155936222158	.	.
chr11	11685393	11685892	chr11	11499879	11500378	Ikzf1|chr11:11499879-11500378	0.247155936222158	.	.
chr11	11685393	11685892	chr11	11699561	11700060	Gm11999|chr11:11699561-11700060	0.281321776972729	.	.
chr11	11685393	11685892	chr11	11699561	11700060	Ikzf1|chr11:11699561-11700060	0.281321776972729	.	.
chr11	11685930	11686429	chr11	11499879	11500378	Gm11999|chr11:11499879-11500378	0.292869878367976	.	.
chr11	11685930	11686429	chr11	11699561	11700060	Gm11999|chr11:11699561-11700060	0.510644125413908	.	.
chr11	16257496	16257995	chr11	16261167	16261666	Vstm2a|chr11:16261167-16261666	0.261607199919896	.	.
chr11	16258297	16258796	chr11	16261167	16261666	Vstm2a|chr11:16261167-16261666	0.194133760074551	.	.
chr11	16507927	16508426	chr11	16261167	16261666	Sec61g|chr11:16261167-16261666	0.246034030425196	.	.
chr11	17158989	17159488	chr11	17160193	17160692	Ppp3r1|chr11:17160193-17160692	0.209307748449947	.	.
chr11	17159610	17160109	chr11	17160193	17160692	Ppp3r1|chr11:17160193-17160692	0.243987278979099	.	.
chr11	17211097	17211596	chr11	17460010	17460509	Pno1|chr11:17460010-17460509	0.129305434732126	.	.
chr11	17211641	17212140	chr11	17160193	17160692	Pno1|chr11:17160193-17160692	0.249117759149245	.	.
chr11	17257330	17257829	chr11	17082914	17083413	C1d|chr11:17082914-17083413	0.154755104279462	.	.
chr11	17257330	17257829	chr11	17160193	17160692	C1d|chr11:17160193-17160692	0.237617612978369	.	.
chr11	19018819	19019318	chr11	18751282	18751781	Meis1|chr11:18751282-18751781	0.380489853256509	.	.
chr11	19018819	19019318	chr11	18877408	18877907	Meis1|chr11:18877408-18877907	0.251357875559455	.	.
chr11	19018819	19019318	chr11	18957721	18958220	Meis1|chr11:18957721-18958220	0.216169952060976	.	.
chr11	19018819	19019318	chr11	19020212	19020711	Meis1|chr11:19020212-19020711	0.199562831654483	.	.
chr11	19018819	19019318	chr11	19027012	19027511	Meis1|chr11:19027012-19027511	0.377637368796594	.	.
chr11	19018819	19019318	chr11	19264776	19265275	Meis1|chr11:19264776-19265275	0.154734316156177	.	.
chr11	21371048	21371547	chr11	21433622	21434121	Gm12043|chr11:21433622-21434121	0.146800803535661	.	.
chr11	21371048	21371547	chr11	21433622	21434121	Ugp2|chr11:21433622-21434121	0.146800803535661	.	.
chr11	21371048	21371547	chr11	21453642	21454141	Gm12043|chr11:21453642-21454141	0.146888327316042	.	.
chr11	21371048	21371547	chr11	21453642	21454141	Gm12043|chr11:21453642-21454141	0.146888327316043	.	.
chr11	21371048	21371547	chr11	21453642	21454141	Ugp2|chr11:21453642-21454141	0.146888327316042	.	.
chr11	21371048	21371547	chr11	21453642	21454141	Ugp2|chr11:21453642-21454141	0.146888327316043	.	.
chr11	21571714	21572213	chr11	21433622	21434121	Mdh1|chr11:21433622-21434121	0.146838142031576	.	.
chr11	21571714	21572213	chr11	21433622	21434121	Wdpcp|chr11:21433622-21434121	0.146838142031576	.	.
chr11	22512298	22512797	chr11	22286837	22287336	Tmem17|chr11:22286837-22287336	0.280454173650465	.	.
chr11	22512298	22512797	chr11	22347580	22348079	Tmem17|chr11:22347580-22348079	0.298931981481243	.	.
chr11	22512298	22512797	chr11	22638096	22638595	Tmem17|chr11:22638096-22638595	0.229665358171071	.	.
chr11	22512298	22512797	chr11	22710641	22711140	Tmem17|chr11:22710641-22711140	0.121222888587848	.	.
chr11	23067612	23068111	chr11	23271994	23272493	Gm12059|chr11:23271994-23272493	0.232070116411768	.	.
chr11	23665750	23666249	chr11	23954322	23954821	Pex13|chr11:23954322-23954821	0.216076216625671	.	.
chr11	23665750	23666249	chr11	23954322	23954821	Pus10|chr11:23954322-23954821	0.216076216625671	.	.
chr11	23770813	23771312	chr11	23679168	23679667	Rel|chr11:23679168-23679667	0.240236743169547	.	.
chr11	23895039	23895538	chr11	23954322	23954821	Gm12061|chr11:23954322-23954821	0.200813115600268	.	.
chr11	23895039	23895538	chr11	23954322	23954821	Papolg|chr11:23954322-23954821	0.200813115600268	.	.
chr11	26593447	26593946	chr11	26437661	26438160	Vrk2|chr11:26437661-26438160	0.235170060698639	.	.
chr11	26593447	26593946	chr11	26961519	26962018	Vrk2|chr11:26961519-26962018	0.370470644739642	.	.
chr11	26593447	26593946	chr11	26996674	26997173	Vrk2|chr11:26996674-26997173	0.255953710435188	.	.
chr11	29130465	29130964	chr11	28808605	28809104	Pnpt1|chr11:28808605-28809104	0.149027845544346	.	.
chr11	29172618	29173117	chr11	29021524	29022023	A630052C17Rik|chr11:29021524-29022023	0.40920017462093	.	.
chr11	29172618	29173117	chr11	29021524	29022023	Ppp4r3b|chr11:29021524-29022023	0.40920017462093	.	.
chr11	29172618	29173117	chr11	29267797	29268296	A630052C17Rik|chr11:29267797-29268296	0.235855001267687	.	.
chr11	29172618	29173117	chr11	29267797	29268296	Ppp4r3b|chr11:29267797-29268296	0.235855001267687	.	.
chr11	29246606	29247105	chr11	29021524	29022023	Cfap36|chr11:29021524-29022023	0.189386197324022	.	.
chr11	29247161	29247660	chr11	28907741	28908240	Cfap36|chr11:28907741-28908240	0.147734391397806	.	.
chr11	29247161	29247660	chr11	29267797	29268296	Cfap36|chr11:29267797-29268296	0.181035951371635	.	.
chr11	29373366	29373865	chr11	29694010	29694509	Ccdc88a|chr11:29694010-29694509	0.132615555264222	.	.
chr11	29526171	29526670	chr11	29694010	29694509	Mtif2|chr11:29694010-29694509	0.118013739145468	.	.
chr11	29547982	29548481	chr11	29718420	29718919	Clhc1|chr11:29718420-29718919	0.123554725406252	.	.
chr11	29547982	29548481	chr11	29718420	29718919	Rps27a|chr11:29718420-29718919	0.123554725406252	.	.
chr11	29692664	29693163	chr11	29638833	29639332	Rtn4|chr11:29638833-29639332	0.166749969091004	.	.
chr11	29692664	29693163	chr11	29718420	29718919	Rtn4|chr11:29718420-29718919	0.198819113237098	.	.
chr11	29693483	29693982	chr11	29718420	29718919	Rtn4|chr11:29718420-29718919	0.152231086244054	.	.
chr11	30471695	30472194	chr11	30676047	30676546	4930505A04Rik|chr11:30676047-30676546	0.148103995843466	.	.
chr11	30648973	30649472	chr11	30754917	30755416	Acyp2|chr11:30754917-30755416	0.412603049598359	.	.
chr11	30771490	30771989	chr11	30676047	30676546	Psme4|chr11:30676047-30676546	0.135726533518961	.	.
chr11	30771490	30771989	chr11	30754917	30755416	Psme4|chr11:30754917-30755416	0.192651724668541	.	.
chr11	30771490	30771989	chr11	31169869	31170368	Psme4|chr11:31169869-31170368	0.218431042631611	.	.
chr11	30772221	30772720	chr11	30657058	30657557	Psme4|chr11:30657058-30657557	0.122274959715483	.	.
chr11	30772221	30772720	chr11	30676047	30676546	Psme4|chr11:30676047-30676546	0.144722887826752	.	.
chr11	30772221	30772720	chr11	30754917	30755416	Psme4|chr11:30754917-30755416	0.12003899084975	.	.
chr11	30772221	30772720	chr11	31168671	31169170	Psme4|chr11:31168671-31169170	0.120076957028126	.	.
chr11	30885150	30885649	chr11	30754917	30755416	Asb3|chr11:30754917-30755416	0.15968789061663	.	.
chr11	30885150	30885649	chr11	30754917	30755416	Gpr75|chr11:30754917-30755416	0.15968789061663	.	.
chr11	30986154	30986653	chr11	30657058	30657557	Chac2|chr11:30657058-30657557	0.243135974073385	.	.
chr11	30986154	30986653	chr11	30676047	30676546	Chac2|chr11:30676047-30676546	0.211484199304048	.	.
chr11	30986154	30986653	chr11	30754917	30755416	Chac2|chr11:30754917-30755416	0.118576361638338	.	.
chr11	31369227	31369726	chr11	31168671	31169170	Stc2|chr11:31168671-31169170	0.116896094087827	.	.
chr11	31369227	31369726	chr11	31368717	31369216	Stc2|chr11:31368717-31369216	0.218963005173762	.	.
chr11	31369227	31369726	chr11	31713510	31714009	Stc2|chr11:31713510-31714009	0.116450622845329	.	.
chr11	31369857	31370356	chr11	31703158	31703657	Stc2|chr11:31703158-31703657	0.19898442717796	.	.
chr11	31671728	31672227	chr11	31703158	31703657	Bod1|chr11:31703158-31703657	0.167302750418759	.	.
chr11	31671728	31672227	chr11	31713510	31714009	Bod1|chr11:31713510-31714009	0.12072617353296	.	.
chr11	33147016	33147515	chr11	33078000	33078499	Fgf18|chr11:33078000-33078499	0.15948020989265	.	.
chr11	33147016	33147515	chr11	33146124	33146623	Fgf18|chr11:33146124-33146623	0.172503119739813	.	.
chr11	33147604	33148103	chr11	33148287	33148786	Fgf18|chr11:33148287-33148786	0.283475515119323	.	.
chr11	33162905	33163404	chr11	33005261	33005760	Npm1|chr11:33005261-33005760	0.125586261008632	.	.
chr11	33162905	33163404	chr11	33078000	33078499	Npm1|chr11:33078000-33078499	0.209470193275528	.	.
chr11	33162905	33163404	chr11	33146124	33146623	Npm1|chr11:33146124-33146623	0.219136874786607	.	.
chr11	33203392	33203891	chr11	33176507	33177006	Gm12116|chr11:33176507-33177006	0.492789170212021	.	.
chr11	33203392	33203891	chr11	33176507	33177006	Tlx3|chr11:33176507-33177006	0.492789170212021	.	.
chr11	33203392	33203891	chr11	33429779	33430278	Gm12116|chr11:33429779-33430278	0.176292324039657	.	.
chr11	33203392	33203891	chr11	33429779	33430278	Tlx3|chr11:33429779-33430278	0.176292324039657	.	.
chr11	34833438	34833937	chr11	34742658	34743157	Spdl1|chr11:34742658-34743157	0.183308527676827	.	.
chr11	40694618	40695117	chr11	40692427	40692926	Mat2b|chr11:40692427-40692926	0.126096995454997	.	.
chr11	40733291	40733790	chr11	40601442	40601941	Hmmr|chr11:40601442-40601941	0.124906697279901	.	.
chr11	40733291	40733790	chr11	40601442	40601941	Nudcd2|chr11:40601442-40601941	0.124906697279901	.	.
chr11	40733291	40733790	chr11	40786883	40787382	Hmmr|chr11:40786883-40787382	0.131714151899606	.	.
chr11	40733291	40733790	chr11	40786883	40787382	Nudcd2|chr11:40786883-40787382	0.131714151899606	.	.
chr11	40733291	40733790	chr11	40977012	40977511	Hmmr|chr11:40977012-40977511	0.13344047763109	.	.
chr11	40733291	40733790	chr11	40977012	40977511	Nudcd2|chr11:40977012-40977511	0.13344047763109	.	.
chr11	40733864	40734363	chr11	40596292	40596791	Hmmr|chr11:40596292-40596791	0.116855153252796	.	.
chr11	40733864	40734363	chr11	40596292	40596791	Nudcd2|chr11:40596292-40596791	0.116855153252796	.	.
chr11	40733864	40734363	chr11	40601442	40601941	Hmmr|chr11:40601442-40601941	0.189527649562745	.	.
chr11	40733864	40734363	chr11	40601442	40601941	Nudcd2|chr11:40601442-40601941	0.189527649562745	.	.
chr11	40733864	40734363	chr11	40927171	40927670	Hmmr|chr11:40927171-40927670	0.193166003716633	.	.
chr11	40733864	40734363	chr11	40927171	40927670	Nudcd2|chr11:40927171-40927670	0.193166003716633	.	.
chr11	40755146	40755645	chr11	40601442	40601941	Ccng1|chr11:40601442-40601941	0.271456474826	.	.
chr11	40755146	40755645	chr11	40786883	40787382	Ccng1|chr11:40786883-40787382	0.185989842852103	.	.
chr11	40755146	40755645	chr11	40789670	40790169	Ccng1|chr11:40789670-40790169	0.131797610503653	.	.
chr11	40755146	40755645	chr11	40927171	40927670	Ccng1|chr11:40927171-40927670	0.378870980033623	.	.
chr11	40755146	40755645	chr11	41217046	41217545	Ccng1|chr11:41217046-41217545	0.13682739667679	.	.
chr11	48799792	48800291	chr11	48658284	48658783	Rack1|chr11:48658284-48658783	0.122029634862627	.	.
chr11	48799792	48800291	chr11	48833647	48834146	Rack1|chr11:48833647-48834146	0.286382610188435	.	.
chr11	48799792	48800291	chr11	48834168	48834667	Rack1|chr11:48834168-48834667	0.33863894629657	.	.
chr11	48799792	48800291	chr11	48856073	48856572	Rack1|chr11:48856073-48856572	0.330031705399417	.	.
chr11	48800315	48800814	chr11	48588765	48589264	Rack1|chr11:48588765-48589264	0.143536775261825	.	.
chr11	48800315	48800814	chr11	48657783	48658282	Rack1|chr11:48657783-48658282	0.167770944423241	.	.
chr11	48800315	48800814	chr11	48658284	48658783	Rack1|chr11:48658284-48658783	0.218205370971247	.	.
chr11	48800315	48800814	chr11	48833647	48834146	Rack1|chr11:48833647-48834146	0.184784082026133	.	.
chr11	48800315	48800814	chr11	48834168	48834667	Rack1|chr11:48834168-48834667	0.158636923364662	.	.
chr11	48800315	48800814	chr11	48856073	48856572	Rack1|chr11:48856073-48856572	0.160539115790116	.	.
chr11	48800315	48800814	chr11	48856814	48857313	Rack1|chr11:48856814-48857313	0.17344380614793	.	.
chr11	48800315	48800814	chr11	48874421	48874920	Rack1|chr11:48874421-48874920	0.244197065076746	.	.
chr11	48816857	48817356	chr11	48657783	48658282	Trim41|chr11:48657783-48658282	0.227400724525967	.	.
chr11	48816857	48817356	chr11	48658284	48658783	Trim41|chr11:48658284-48658783	0.271839920940753	.	.
chr11	48816857	48817356	chr11	48834168	48834667	Trim41|chr11:48834168-48834667	0.121449357683275	.	.
chr11	48816857	48817356	chr11	48856814	48857313	Trim41|chr11:48856814-48857313	0.177457901679351	.	.
chr11	48816857	48817356	chr11	48859798	48860297	Trim41|chr11:48859798-48860297	0.202531203891546	.	.
chr11	48825828	48826327	chr11	48588765	48589264	Gm12184|chr11:48588765-48589264	0.173436994220956	.	.
chr11	48825828	48826327	chr11	48588765	48589264	Trim7|chr11:48588765-48589264	0.173436994220956	.	.
chr11	48826330	48826829	chr11	48790215	48790714	Gm12184|chr11:48790215-48790714	0.127009072231632	.	.
chr11	48826330	48826829	chr11	48790215	48790714	Trim7|chr11:48790215-48790714	0.127009072231632	.	.
chr11	48826330	48826829	chr11	48837257	48837756	Gm12184|chr11:48837257-48837756	0.179599694823538	.	.
chr11	48826330	48826829	chr11	48837257	48837756	Trim7|chr11:48837257-48837756	0.179599694823538	.	.
chr11	48853382	48853881	chr11	48658284	48658783	Gm16170|chr11:48658284-48658783	0.143539100491475	.	.
chr11	48853382	48853881	chr11	48790215	48790714	Gm16170|chr11:48790215-48790714	0.1582528130017	.	.
chr11	48871161	48871660	chr11	48565162	48565661	Irgm1|chr11:48565162-48565661	0.130370836129689	.	.
chr11	48871161	48871660	chr11	48588765	48589264	Irgm1|chr11:48588765-48589264	0.185110689559461	.	.
chr11	48871161	48871660	chr11	48818245	48818744	Irgm1|chr11:48818245-48818744	0.121456264445575	.	.
chr11	48871161	48871660	chr11	48859798	48860297	Irgm1|chr11:48859798-48860297	0.129706039569943	.	.
chr11	48871161	48871660	chr11	48874421	48874920	Irgm1|chr11:48874421-48874920	0.227991617939524	.	.
chr11	48871161	48871660	chr11	49103228	49103727	Irgm1|chr11:49103228-49103727	0.13781997333863	.	.
chr11	48871161	48871660	chr11	49108737	49109236	Irgm1|chr11:49108737-49109236	0.203928589889719	.	.
chr11	49203185	49203684	chr11	48834168	48834667	Zfp62|chr11:48834168-48834667	0.328528258738395	.	.
chr11	49203185	49203684	chr11	48855390	48855889	Zfp62|chr11:48855390-48855889	0.163397259487412	.	.
chr11	49203185	49203684	chr11	48856814	48857313	Zfp62|chr11:48856814-48857313	0.191710055205214	.	.
chr11	49203185	49203684	chr11	48856814	48857313	Zfp62|chr11:48856814-48857313	0.191710055205215	.	.
chr11	49203185	49203684	chr11	49274101	49274600	Zfp62|chr11:49274101-49274600	0.201531817980238	.	.
chr11	49203772	49204271	chr11	48833647	48834146	Zfp62|chr11:48833647-48834146	0.181786510124089	.	.
chr11	49203772	49204271	chr11	48834168	48834667	Zfp62|chr11:48834168-48834667	0.156002463707133	.	.
chr11	49203772	49204271	chr11	48856814	48857313	Zfp62|chr11:48856814-48857313	0.116986589070483	.	.
chr11	49203772	49204271	chr11	49169250	49169749	Zfp62|chr11:49169250-49169749	0.157278490156033	.	.
chr11	49203772	49204271	chr11	49189707	49190206	Zfp62|chr11:49189707-49190206	0.216030248299772	.	.
chr11	49243866	49244365	chr11	48837257	48837756	Mgat1|chr11:48837257-48837756	0.180138189488664	.	.
chr11	49243866	49244365	chr11	48837777	48838276	Mgat1|chr11:48837777-48838276	0.118215827208231	.	.
chr11	49243866	49244365	chr11	48855390	48855889	Mgat1|chr11:48855390-48855889	0.20555634120314	.	.
chr11	49243866	49244365	chr11	48859798	48860297	Mgat1|chr11:48859798-48860297	0.197027315764576	.	.
chr11	49243866	49244365	chr11	49189707	49190206	Mgat1|chr11:49189707-49190206	0.283710275400036	.	.
chr11	49609460	49609959	chr11	49274101	49274600	Flt4|chr11:49274101-49274600	0.158594076035336	.	.
chr11	49712561	49713060	chr11	49274101	49274600	Cnot6|chr11:49274101-49274600	0.184361935272395	.	.
chr11	50827537	50828036	chr11	50952287	50952786	Zfp354c|chr11:50952287-50952786	0.370242533893977	.	.
chr11	50841323	50841822	chr11	50769375	50769874	Zfp879|chr11:50769375-50769874	0.200225821155952	.	.
chr11	50915869	50916368	chr11	50769375	50769874	Zfp2|chr11:50769375-50769874	0.137107565042957	.	.
chr11	50930921	50931420	chr11	50952287	50952786	Zfp354b|chr11:50952287-50952786	0.164300304977947	.	.
chr11	51059648	51060147	chr11	50952287	50952786	Zfp354a|chr11:50952287-50952786	0.131009272904591	.	.
chr11	51262855	51263354	chr11	51369284	51369783	BC049762|chr11:51369284-51369783	0.220645744356694	.	.
chr11	51763403	51763902	chr11	51820783	51821282	Sar1b|chr11:51820783-51821282	0.186971184657578	.	.
chr11	51763403	51763902	chr11	51820783	51821282	Sec24a|chr11:51820783-51821282	0.186971184657578	.	.
chr11	51763403	51763902	chr11	51855397	51855896	Sar1b|chr11:51855397-51855896	0.265243732474536	.	.
chr11	51763403	51763902	chr11	51855397	51855896	Sec24a|chr11:51855397-51855896	0.265243732474536	.	.
chr11	51856924	51857423	chr11	51805139	51805638	Jade2|chr11:51805139-51805638	0.195283384604125	.	.
chr11	51856924	51857423	chr11	51820783	51821282	Jade2|chr11:51820783-51821282	0.189544425116626	.	.
chr11	51856924	51857423	chr11	51855397	51855896	Jade2|chr11:51855397-51855896	0.273876574065121	.	.
chr11	51857661	51858160	chr11	51755773	51756272	Jade2|chr11:51755773-51756272	0.188888402924286	.	.
chr11	51857661	51858160	chr11	51756283	51756782	Jade2|chr11:51756283-51756782	0.222369848818849	.	.
chr11	51857661	51858160	chr11	51858736	51859235	Jade2|chr11:51858736-51859235	0.167613026123566	.	.
chr11	51967401	51967900	chr11	51805139	51805638	Cdkn2aipnl|chr11:51805139-51805638	0.334519841518163	.	.
chr11	51967401	51967900	chr11	52129600	52130099	Cdkn2aipnl|chr11:52129600-52130099	0.17996047871266	.	.
chr11	51999945	52000444	chr11	51756283	51756782	Gm12204|chr11:51756283-51756782	0.181777019990407	.	.
chr11	51999945	52000444	chr11	51756283	51756782	Ube2b|chr11:51756283-51756782	0.181777019990407	.	.
chr11	51999945	52000444	chr11	51855397	51855896	Gm12204|chr11:51855397-51855896	0.233505601939771	.	.
chr11	51999945	52000444	chr11	51855397	51855896	Ube2b|chr11:51855397-51855896	0.233505601939771	.	.
chr11	51999945	52000444	chr11	51856134	51856633	Gm12204|chr11:51856134-51856633	0.292430218290067	.	.
chr11	51999945	52000444	chr11	51856134	51856633	Ube2b|chr11:51856134-51856633	0.292430218290067	.	.
chr11	51999945	52000444	chr11	52129600	52130099	Gm12204|chr11:52129600-52130099	0.152098101074685	.	.
chr11	51999945	52000444	chr11	52129600	52130099	Ube2b|chr11:52129600-52130099	0.152098101074685	.	.
chr11	52000555	52001054	chr11	51805139	51805638	Gm12204|chr11:51805139-51805638	0.160568694497833	.	.
chr11	52000555	52001054	chr11	51805139	51805638	Ube2b|chr11:51805139-51805638	0.160568694497833	.	.
chr11	52000555	52001054	chr11	51820783	51821282	Gm12204|chr11:51820783-51821282	0.16928725598325	.	.
chr11	52000555	52001054	chr11	51820783	51821282	Ube2b|chr11:51820783-51821282	0.16928725598325	.	.
chr11	52000555	52001054	chr11	51855397	51855896	Gm12204|chr11:51855397-51855896	0.178626001751334	.	.
chr11	52000555	52001054	chr11	51855397	51855896	Ube2b|chr11:51855397-51855896	0.178626001751334	.	.
chr11	52000555	52001054	chr11	52220229	52220728	Gm12204|chr11:52220229-52220728	0.14224641614129	.	.
chr11	52000555	52001054	chr11	52220229	52220728	Ube2b|chr11:52220229-52220728	0.14224641614129	.	.
chr11	52003968	52004467	chr11	51805139	51805638	Cdkl3|chr11:51805139-51805638	0.200416176254687	.	.
chr11	52003968	52004467	chr11	51805139	51805638	Cdkl3|chr11:51805139-51805638	0.200416176254688	.	.
chr11	52003968	52004467	chr11	51820783	51821282	Cdkl3|chr11:51820783-51821282	0.231363337520412	.	.
chr11	52003968	52004467	chr11	51855397	51855896	Cdkl3|chr11:51855397-51855896	0.147412350485631	.	.
chr11	52003968	52004467	chr11	52253862	52254361	Cdkl3|chr11:52253862-52254361	0.125273039762469	.	.
chr11	52003968	52004467	chr11	52297304	52297803	Cdkl3|chr11:52297304-52297803	0.348226153069055	.	.
chr11	52003968	52004467	chr11	52374300	52374799	Cdkl3|chr11:52374300-52374799	0.129804431721158	.	.
chr11	52003968	52004467	chr11	52421410	52421909	Cdkl3|chr11:52421410-52421909	0.117837999016887	.	.
chr11	52098497	52098996	chr11	51755773	51756272	Ppp2ca|chr11:51755773-51756272	0.234718047522973	.	.
chr11	52098497	52098996	chr11	51755773	51756272	Ppp2ca|chr11:51755773-51756272	0.234718047522974	.	.
chr11	52098497	52098996	chr11	51756283	51756782	Ppp2ca|chr11:51756283-51756782	0.31962279445189	.	.
chr11	52098497	52098996	chr11	51855397	51855896	Ppp2ca|chr11:51855397-51855896	0.171529047127205	.	.
chr11	52098497	52098996	chr11	51858736	51859235	Ppp2ca|chr11:51858736-51859235	0.220619792305389	.	.
chr11	52098497	52098996	chr11	51945350	51945849	Ppp2ca|chr11:51945350-51945849	0.23783202941035	.	.
chr11	52098497	52098996	chr11	52253862	52254361	Ppp2ca|chr11:52253862-52254361	0.138929406786883	.	.
chr11	52098497	52098996	chr11	52346543	52347042	Ppp2ca|chr11:52346543-52347042	0.200426279457524	.	.
chr11	52098497	52098996	chr11	52374300	52374799	Ppp2ca|chr11:52374300-52374799	0.23599636429457	.	.
chr11	52098497	52098996	chr11	52421410	52421909	Ppp2ca|chr11:52421410-52421909	0.154120669097853	.	.
chr11	52099118	52099617	chr11	51755773	51756272	Ppp2ca|chr11:51755773-51756272	0.140469443355789	.	.
chr11	52099118	52099617	chr11	51855397	51855896	Ppp2ca|chr11:51855397-51855896	0.318291492730662	.	.
chr11	52099118	52099617	chr11	52253862	52254361	Ppp2ca|chr11:52253862-52254361	0.237417111842226	.	.
chr11	52099118	52099617	chr11	52374300	52374799	Ppp2ca|chr11:52374300-52374799	0.180889357295548	.	.
chr11	52231721	52232220	chr11	51820783	51821282	Skp1a|chr11:51820783-51821282	0.19370735076309	.	.
chr11	52231721	52232220	chr11	51855397	51855896	Skp1a|chr11:51855397-51855896	0.22608821015428	.	.
chr11	52231721	52232220	chr11	52253862	52254361	Skp1a|chr11:52253862-52254361	0.166203108423467	.	.
chr11	52360124	52360623	chr11	52253862	52254361	Vdac1|chr11:52253862-52254361	0.292076802227807	.	.
chr11	52360764	52361263	chr11	52253862	52254361	Vdac1|chr11:52253862-52254361	0.332943674098408	.	.
chr11	52360764	52361263	chr11	52297304	52297803	Vdac1|chr11:52297304-52297803	0.152467887050486	.	.
chr11	52361439	52361938	chr11	52253862	52254361	Vdac1|chr11:52253862-52254361	0.179660566844039	.	.
chr11	52361439	52361938	chr11	52297304	52297803	Vdac1|chr11:52297304-52297803	0.135741919012398	.	.
chr11	52361439	52361938	chr11	52374300	52374799	Vdac1|chr11:52374300-52374799	0.154589019666936	.	.
chr11	52396175	52396674	chr11	52129600	52130099	9530068E07Rik|chr11:52129600-52130099	0.23584084747193	.	.
chr11	52396175	52396674	chr11	52220229	52220728	9530068E07Rik|chr11:52220229-52220728	0.158748545007595	.	.
chr11	54027828	54028327	chr11	54054184	54054683	Slc22a4|chr11:54054184-54054683	0.135092859323452	.	.
chr11	54027828	54028327	chr11	54092739	54093238	Slc22a4|chr11:54092739-54093238	0.218070903398739	.	.
chr11	54027828	54028327	chr11	54144831	54145330	Slc22a4|chr11:54144831-54145330	0.26114565747439	.	.
chr11	54027828	54028327	chr11	54301977	54302476	Slc22a4|chr11:54301977-54302476	0.20661518584748	.	.
chr11	54100189	54100688	chr11	54002030	54002529	P4ha2|chr11:54002030-54002529	0.130286265313975	.	.
chr11	54100189	54100688	chr11	54002632	54003131	P4ha2|chr11:54002632-54003131	0.177570785608509	.	.
chr11	54100189	54100688	chr11	54088837	54089336	P4ha2|chr11:54088837-54089336	0.149687921327913	.	.
chr11	54100189	54100688	chr11	54122826	54123325	P4ha2|chr11:54122826-54123325	0.124221594804873	.	.
chr11	54100189	54100688	chr11	54144831	54145330	P4ha2|chr11:54144831-54145330	0.203866236488172	.	.
chr11	54100707	54101206	chr11	54088837	54089336	P4ha2|chr11:54088837-54089336	0.182218043693464	.	.
chr11	54100707	54101206	chr11	54101270	54101769	P4ha2|chr11:54101270-54101769	0.279878719050925	.	.
chr11	54100707	54101206	chr11	54112961	54113460	P4ha2|chr11:54112961-54113460	0.261017300620669	.	.
chr11	54303873	54304372	chr11	54002632	54003131	Acsl6|chr11:54002632-54003131	0.134781779203236	.	.
chr11	54303873	54304372	chr11	54256924	54257423	Acsl6|chr11:54256924-54257423	0.137847077246996	.	.
chr11	54303873	54304372	chr11	54595867	54596366	Acsl6|chr11:54595867-54596366	0.145617744546537	.	.
chr11	54437826	54438325	chr11	54112961	54113460	Fnip1|chr11:54112961-54113460	0.192441753516857	.	.
chr11	54437826	54438325	chr11	54122826	54123325	Fnip1|chr11:54122826-54123325	0.124826809674035	.	.
chr11	54437826	54438325	chr11	54354965	54355464	Fnip1|chr11:54354965-54355464	0.146467577138342	.	.
chr11	54522599	54523098	chr11	54597879	54598378	Rapgef6|chr11:54597879-54598378	0.229490491622702	.	.
chr11	54522599	54523098	chr11	54615896	54616395	Rapgef6|chr11:54615896-54616395	0.327395357189857	.	.
chr11	54522599	54523098	chr11	54703248	54703747	Rapgef6|chr11:54703248-54703747	0.261675982715512	.	.
chr11	55469713	55470212	chr11	55681117	55681616	G3bp1|chr11:55681117-55681616	0.241843610227448	.	.
chr11	55607008	55607507	chr11	55402600	55403099	Glra1|chr11:55402600-55403099	0.139089062027377	.	.
chr11	55607008	55607507	chr11	55583746	55584245	Glra1|chr11:55583746-55584245	0.145490243890338	.	.
chr11	55607008	55607507	chr11	55589228	55589727	Glra1|chr11:55589228-55589727	0.258576753629359	.	.
chr11	55607728	55608227	chr11	55583746	55584245	Glra1|chr11:55583746-55584245	0.169724612756197	.	.
chr11	55607728	55608227	chr11	55697339	55697838	Glra1|chr11:55697339-55697838	0.386306293578361	.	.
chr11	55608465	55608964	chr11	55566250	55566749	Glra1|chr11:55566250-55566749	0.230331241467193	.	.
chr11	55608465	55608964	chr11	55583746	55584245	Glra1|chr11:55583746-55584245	0.149639396464554	.	.
chr11	55608465	55608964	chr11	55589741	55590240	Glra1|chr11:55589741-55590240	0.127190268683718	.	.
chr11	55608465	55608964	chr11	55681117	55681616	Glra1|chr11:55681117-55681616	0.1589261680207	.	.
chr11	55608465	55608964	chr11	55697339	55697838	Glra1|chr11:55697339-55697838	0.152884980039111	.	.
chr11	58008513	58009012	chr11	58057420	58057919	Larp1|chr11:58057420-58057919	0.233455448435136	.	.
chr11	58008513	58009012	chr11	58301163	58301662	Larp1|chr11:58301163-58301662	0.122880244452476	.	.
chr11	58008513	58009012	chr11	58302580	58303079	Larp1|chr11:58302580-58303079	0.186663033265236	.	.
chr11	58009181	58009680	chr11	58179510	58180009	Larp1|chr11:58179510-58180009	0.145606014396257	.	.
chr11	58009181	58009680	chr11	58301694	58302193	Larp1|chr11:58301694-58302193	0.192483808097093	.	.
chr11	58009711	58010210	chr11	58179510	58180009	Larp1|chr11:58179510-58180009	0.171293616630196	.	.
chr11	58103758	58104257	chr11	58301694	58302193	Cnot8|chr11:58301694-58302193	0.126397056007973	.	.
chr11	58126290	58126789	chr11	58179510	58180009	Gm12246|chr11:58179510-58180009	0.189235030404462	.	.
chr11	58168278	58168777	chr11	58038967	58039466	Gemin5|chr11:58038967-58039466	0.168166571230094	.	.
chr11	58168278	58168777	chr11	58301163	58301662	Gemin5|chr11:58301163-58301662	0.162513925423865	.	.
chr11	58168278	58168777	chr11	58402057	58402556	Gemin5|chr11:58402057-58402556	0.124856022505715	.	.
chr11	58306797	58307296	chr11	58179510	58180009	Zfp692|chr11:58179510-58180009	0.187549363751879	.	.
chr11	58306797	58307296	chr11	58225527	58226026	Zfp692|chr11:58225527-58226026	0.213175347275877	.	.
chr11	58306797	58307296	chr11	58239145	58239644	Zfp692|chr11:58239145-58239644	0.136690980010122	.	.
chr11	58306797	58307296	chr11	58400177	58400676	Zfp692|chr11:58400177-58400676	0.270037179238269	.	.
chr11	58306797	58307296	chr11	58400681	58401180	Zfp692|chr11:58400681-58401180	0.34144102940805	.	.
chr11	58322621	58323120	chr11	58301694	58302193	1700047K16Rik|chr11:58301694-58302193	0.305105920747661	.	.
chr11	58322621	58323120	chr11	58302580	58303079	1700047K16Rik|chr11:58302580-58303079	0.131516479400421	.	.
chr11	58322621	58323120	chr11	58400177	58400676	1700047K16Rik|chr11:58400177-58400676	0.117503824612778	.	.
chr11	58323135	58323634	chr11	58302580	58303079	1700047K16Rik|chr11:58302580-58303079	0.249997167370957	.	.
chr11	58330424	58330923	chr11	58057420	58057919	Sh3bp5l|chr11:58057420-58057919	0.147683855363922	.	.
chr11	58330424	58330923	chr11	58057420	58057919	Zfp672|chr11:58057420-58057919	0.147683855363922	.	.
chr11	58330424	58330923	chr11	58301163	58301662	Sh3bp5l|chr11:58301163-58301662	0.127508435358903	.	.
chr11	58330424	58330923	chr11	58301163	58301662	Zfp672|chr11:58301163-58301662	0.127508435358903	.	.
chr11	58330424	58330923	chr11	58301694	58302193	Sh3bp5l|chr11:58301694-58302193	0.249252084372193	.	.
chr11	58330424	58330923	chr11	58301694	58302193	Zfp672|chr11:58301694-58302193	0.249252084372193	.	.
chr11	58640299	58640798	chr11	58402057	58402556	Trim58|chr11:58402057-58402556	0.165442952684773	.	.
chr11	58640935	58641434	chr11	58499238	58499737	Trim58|chr11:58499238-58499737	0.154711626868932	.	.
chr11	58640935	58641434	chr11	58959825	58960324	Trim58|chr11:58959825-58960324	0.202253374164505	.	.
chr11	58801810	58802309	chr11	58789494	58789993	Fam183b|chr11:58789494-58789993	0.186522025708207	.	.
chr11	58847366	58847865	chr11	58981819	58982318	Gm12258|chr11:58981819-58982318	0.132695518478186	.	.
chr11	58847366	58847865	chr11	59209071	59209570	Gm12258|chr11:59209071-59209570	0.137458069086806	.	.
chr11	58866990	58867489	chr11	58789494	58789993	2810021J22Rik|chr11:58789494-58789993	0.155959524860983	.	.
chr11	58866990	58867489	chr11	58959825	58960324	2810021J22Rik|chr11:58959825-58960324	0.22659458268516	.	.
chr11	58866990	58867489	chr11	58981819	58982318	2810021J22Rik|chr11:58981819-58982318	0.181669206128918	.	.
chr11	58903534	58904033	chr11	58914522	58915021	Gm12257|chr11:58914522-58915021	0.135368929974318	.	.
chr11	58903534	58904033	chr11	58914522	58915021	Zfp39|chr11:58914522-58915021	0.135368929974318	.	.
chr11	58903534	58904033	chr11	58959825	58960324	Gm12257|chr11:58959825-58960324	0.1238487074276	.	.
chr11	58903534	58904033	chr11	58959825	58960324	Zfp39|chr11:58959825-58960324	0.1238487074276	.	.
chr11	58903534	58904033	chr11	59238904	59239403	Gm12257|chr11:59238904-59239403	0.195782318162208	.	.
chr11	58903534	58904033	chr11	59238904	59239403	Zfp39|chr11:59238904-59239403	0.195782318162208	.	.
chr11	58948024	58948523	chr11	59209071	59209570	Hist3h2ba|chr11:59209071-59209570	0.120798578782826	.	.
chr11	58949416	58949915	chr11	58959825	58960324	Hist3h2ba|chr11:58959825-58960324	0.190213502364638	.	.
chr11	58954353	58954852	chr11	58789494	58789993	Hist3h2a|chr11:58789494-58789993	0.375520189426096	.	.
chr11	58954353	58954852	chr11	58789494	58789993	Trim17|chr11:58789494-58789993	0.375520189426096	.	.
chr11	58954353	58954852	chr11	58914522	58915021	Hist3h2a|chr11:58914522-58915021	0.123202928958782	.	.
chr11	58954353	58954852	chr11	58914522	58915021	Trim17|chr11:58914522-58915021	0.123202928958782	.	.
chr11	58954353	58954852	chr11	58959825	58960324	Hist3h2a|chr11:58959825-58960324	0.12739622640596	.	.
chr11	58954353	58954852	chr11	58959825	58960324	Trim17|chr11:58959825-58960324	0.12739622640596	.	.
chr11	58954353	58954852	chr11	58981819	58982318	Hist3h2a|chr11:58981819-58982318	0.116738654819199	.	.
chr11	58954353	58954852	chr11	58981819	58982318	Trim17|chr11:58981819-58982318	0.116738654819199	.	.
chr11	58977851	58978350	chr11	58981819	58982318	2310058D17Rik|chr11:58981819-58982318	0.328470814823595	.	.
chr11	58977851	58978350	chr11	58981819	58982318	Trim11|chr11:58981819-58982318	0.328470814823595	.	.
chr11	59163194	59163693	chr11	58789494	58789993	Iba57|chr11:58789494-58789993	0.138927326447517	.	.
chr11	59163194	59163693	chr11	58914522	58915021	Iba57|chr11:58914522-58915021	0.158874682646526	.	.
chr11	59163194	59163693	chr11	59483272	59483771	Iba57|chr11:59483272-59483771	0.121600643162918	.	.
chr11	59183774	59184273	chr11	59302669	59303168	Gjc2|chr11:59302669-59303168	0.266704386144697	.	.
chr11	59191644	59192143	chr11	58981819	58982318	Guk1|chr11:58981819-58982318	0.125077554488777	.	.
chr11	59202207	59202706	chr11	58959825	58960324	2610507I01Rik|chr11:58959825-58960324	0.226202649339587	.	.
chr11	59202207	59202706	chr11	58959825	58960324	Mrpl55|chr11:58959825-58960324	0.226202649339587	.	.
chr11	59202207	59202706	chr11	59238904	59239403	2610507I01Rik|chr11:59238904-59239403	0.265595196130031	.	.
chr11	59202207	59202706	chr11	59238904	59239403	Mrpl55|chr11:59238904-59239403	0.265595196130031	.	.
chr11	59202207	59202706	chr11	59302669	59303168	2610507I01Rik|chr11:59302669-59303168	0.125941991666719	.	.
chr11	59202207	59202706	chr11	59302669	59303168	Mrpl55|chr11:59302669-59303168	0.125941991666719	.	.
chr11	59208124	59208623	chr11	59238904	59239403	2310033P09Rik|chr11:59238904-59239403	0.18695544458686	.	.
chr11	59208124	59208623	chr11	59483272	59483771	2310033P09Rik|chr11:59483272-59483771	0.144433087898911	.	.
chr11	59228020	59228519	chr11	58959825	58960324	Arf1|chr11:58959825-58960324	0.255359623759975	.	.
chr11	59228020	59228519	chr11	58981819	58982318	Arf1|chr11:58981819-58982318	0.116306778868195	.	.
chr11	59228020	59228519	chr11	59238904	59239403	Arf1|chr11:59238904-59239403	0.173758138025835	.	.
chr11	59228020	59228519	chr11	59483272	59483771	Arf1|chr11:59483272-59483771	0.118843315456978	.	.
chr11	59450351	59450850	chr11	59483272	59483771	Jmjd4|chr11:59483272-59483771	0.12206641051921	.	.
chr11	59450351	59450850	chr11	59483272	59483771	Snap47|chr11:59483272-59483771	0.12206641051921	.	.
chr11	59472277	59472776	chr11	59209071	59209570	Zfp867|chr11:59209071-59209570	0.221614873724621	.	.
chr11	59472277	59472776	chr11	59238904	59239403	Zfp867|chr11:59238904-59239403	0.144389964060313	.	.
chr11	59472277	59472776	chr11	59307735	59308234	Zfp867|chr11:59307735-59308234	0.11901947241833	.	.
chr11	60352303	60352802	chr11	60292688	60293187	Drc3|chr11:60292688-60293187	0.202403019458341	.	.
chr11	60352303	60352802	chr11	60292688	60293187	Tom1l2|chr11:60292688-60293187	0.202403019458341	.	.
chr11	60352303	60352802	chr11	60559239	60559738	Drc3|chr11:60559239-60559738	0.178542435885202	.	.
chr11	60352303	60352802	chr11	60559239	60559738	Tom1l2|chr11:60559239-60559738	0.178542435885202	.	.
chr11	60352835	60353334	chr11	60264924	60265423	Drc3|chr11:60264924-60265423	0.134989237840086	.	.
chr11	60352835	60353334	chr11	60264924	60265423	Tom1l2|chr11:60264924-60265423	0.134989237840086	.	.
chr11	60352835	60353334	chr11	60292688	60293187	Drc3|chr11:60292688-60293187	0.238716777691689	.	.
chr11	60352835	60353334	chr11	60292688	60293187	Tom1l2|chr11:60292688-60293187	0.238716777691689	.	.
chr11	60416982	60417481	chr11	60293638	60294137	Gid4|chr11:60293638-60294137	0.12559852835558	.	.
chr11	60416982	60417481	chr11	60294173	60294672	Gid4|chr11:60294173-60294672	0.271860032658224	.	.
chr11	60416982	60417481	chr11	60301216	60301715	Gid4|chr11:60301216-60301715	0.306787074406066	.	.
chr11	60416982	60417481	chr11	60301762	60302261	Gid4|chr11:60301762-60302261	0.157162688501384	.	.
chr11	60416982	60417481	chr11	60316214	60316713	Gid4|chr11:60316214-60316713	0.295110026522664	.	.
chr11	60416982	60417481	chr11	60316824	60317323	Gid4|chr11:60316824-60317323	0.168492058220133	.	.
chr11	60416982	60417481	chr11	60384581	60385080	Gid4|chr11:60384581-60385080	0.117716174683793	.	.
chr11	60416982	60417481	chr11	60559239	60559738	Gid4|chr11:60559239-60559738	0.209208950344292	.	.
chr11	60417557	60418056	chr11	60293638	60294137	Atpaf2|chr11:60293638-60294137	0.170958995371236	.	.
chr11	60417557	60418056	chr11	60293638	60294137	Gid4|chr11:60293638-60294137	0.170958995371236	.	.
chr11	60417557	60418056	chr11	60294173	60294672	Atpaf2|chr11:60294173-60294672	0.317908514937846	.	.
chr11	60417557	60418056	chr11	60294173	60294672	Gid4|chr11:60294173-60294672	0.317908514937846	.	.
chr11	60417557	60418056	chr11	60301216	60301715	Atpaf2|chr11:60301216-60301715	0.16951792668575	.	.
chr11	60417557	60418056	chr11	60301216	60301715	Gid4|chr11:60301216-60301715	0.16951792668575	.	.
chr11	60417557	60418056	chr11	60316824	60317323	Atpaf2|chr11:60316824-60317323	0.146349449479979	.	.
chr11	60417557	60418056	chr11	60316824	60317323	Gid4|chr11:60316824-60317323	0.146349449479979	.	.
chr11	60417557	60418056	chr11	60385093	60385592	Atpaf2|chr11:60385093-60385592	0.132597494407413	.	.
chr11	60417557	60418056	chr11	60385093	60385592	Gid4|chr11:60385093-60385592	0.132597494407413	.	.
chr11	60417557	60418056	chr11	60509350	60509849	Atpaf2|chr11:60509350-60509849	0.127018178603006	.	.
chr11	60417557	60418056	chr11	60509350	60509849	Gid4|chr11:60509350-60509849	0.127018178603006	.	.
chr11	60536988	60537487	chr11	60264924	60265423	Alkbh5|chr11:60264924-60265423	0.195728232878741	.	.
chr11	60536988	60537487	chr11	60292688	60293187	Alkbh5|chr11:60292688-60293187	0.216348702931005	.	.
chr11	60699509	60700008	chr11	60264924	60265423	Llgl1|chr11:60264924-60265423	0.225432545489169	.	.
chr11	60699509	60700008	chr11	60293638	60294137	Llgl1|chr11:60293638-60294137	0.162371979518195	.	.
chr11	60699509	60700008	chr11	60294173	60294672	Llgl1|chr11:60294173-60294672	0.293298206435265	.	.
chr11	60699509	60700008	chr11	60316214	60316713	Llgl1|chr11:60316214-60316713	0.214766723724904	.	.
chr11	60699509	60700008	chr11	60953740	60954239	Llgl1|chr11:60953740-60954239	0.152215368577916	.	.
chr11	60727028	60727527	chr11	60292688	60293187	Flii|chr11:60292688-60293187	0.119663772018946	.	.
chr11	60727028	60727527	chr11	60293638	60294137	Flii|chr11:60293638-60294137	0.182037640682763	.	.
chr11	60727028	60727527	chr11	60338232	60338731	Flii|chr11:60338232-60338731	0.148197852193205	.	.
chr11	60728149	60728648	chr11	60301216	60301715	Mief2|chr11:60301216-60301715	0.242070387944237	.	.
chr11	60728149	60728648	chr11	60301762	60302261	Mief2|chr11:60301762-60302261	0.259011828215231	.	.
chr11	60728149	60728648	chr11	60537735	60538234	Mief2|chr11:60537735-60538234	0.139269116884584	.	.
chr11	60728149	60728648	chr11	60559239	60559738	Mief2|chr11:60559239-60559738	0.391475705999401	.	.
chr11	60830383	60830882	chr11	60953740	60954239	Dhrs7b|chr11:60953740-60954239	0.331939901745478	.	.
chr11	60878582	60879081	chr11	60509867	60510366	Tmem11|chr11:60509867-60510366	0.125819337896523	.	.
chr11	60878582	60879081	chr11	60927207	60927706	Tmem11|chr11:60927207-60927706	0.12709019436616	.	.
chr11	60931712	60932211	chr11	60953740	60954239	Map2k3|chr11:60953740-60954239	0.118708948665958	.	.
chr11	60931712	60932211	chr11	60953740	60954239	Map2k3os|chr11:60953740-60954239	0.118708948665958	.	.
chr11	64978771	64979270	chr11	64700940	64701439	Elac2|chr11:64700940-64701439	0.279470263904104	.	.
chr11	69008204	69008703	chr11	69035859	69036358	Pfas|chr11:69035859-69036358	0.245047972592921	.	.
chr11	69008204	69008703	chr11	69037259	69037758	Pfas|chr11:69037259-69037758	0.227941068258326	.	.
chr11	69008204	69008703	chr11	69040105	69040604	Pfas|chr11:69040105-69040604	0.121274412576872	.	.
chr11	69008204	69008703	chr11	69041550	69042049	Pfas|chr11:69041550-69042049	0.217356768290191	.	.
chr11	69008204	69008703	chr11	69150433	69150932	Pfas|chr11:69150433-69150932	0.153918215999531	.	.
chr11	69008204	69008703	chr11	69417439	69417938	Pfas|chr11:69417439-69417938	0.179346058462386	.	.
chr11	69015807	69016306	chr11	69012265	69012764	Ctc1|chr11:69012265-69012764	0.149340800956574	.	.
chr11	69015807	69016306	chr11	69040105	69040604	Ctc1|chr11:69040105-69040604	0.211230059379386	.	.
chr11	69015807	69016306	chr11	69099868	69100367	Ctc1|chr11:69099868-69100367	0.168455588420374	.	.
chr11	69015807	69016306	chr11	69110694	69111193	Ctc1|chr11:69110694-69111193	0.125096340161417	.	.
chr11	69015807	69016306	chr11	69123372	69123871	Ctc1|chr11:69123372-69123871	0.275328236972325	.	.
chr11	69015807	69016306	chr11	69150433	69150932	Ctc1|chr11:69150433-69150932	0.131357599736492	.	.
chr11	69015807	69016306	chr11	69235731	69236230	Ctc1|chr11:69235731-69236230	0.148684786884804	.	.
chr11	69015807	69016306	chr11	69408494	69408993	Ctc1|chr11:69408494-69408993	0.262170741182428	.	.
chr11	69015807	69016306	chr11	69410578	69411077	Ctc1|chr11:69410578-69411077	0.118225564157262	.	.
chr11	69015807	69016306	chr11	69411079	69411578	Ctc1|chr11:69411079-69411578	0.143580220460258	.	.
chr11	69059376	69059875	chr11	69035859	69036358	9330160F10Rik|chr11:69035859-69036358	0.174450660729082	.	.
chr11	69059376	69059875	chr11	69035859	69036358	Borcs6|chr11:69035859-69036358	0.174450660729082	.	.
chr11	69059376	69059875	chr11	69037259	69037758	9330160F10Rik|chr11:69037259-69037758	0.206131065453643	.	.
chr11	69059376	69059875	chr11	69037259	69037758	Borcs6|chr11:69037259-69037758	0.206131065453643	.	.
chr11	69059376	69059875	chr11	69072941	69073440	9330160F10Rik|chr11:69072941-69073440	0.18422049395387	.	.
chr11	69059376	69059875	chr11	69072941	69073440	Borcs6|chr11:69072941-69073440	0.18422049395387	.	.
chr11	69059376	69059875	chr11	69150433	69150932	9330160F10Rik|chr11:69150433-69150932	0.117021388977448	.	.
chr11	69059376	69059875	chr11	69150433	69150932	Borcs6|chr11:69150433-69150932	0.117021388977448	.	.
chr11	69059376	69059875	chr11	69211362	69211861	9330160F10Rik|chr11:69211362-69211861	0.179266545282927	.	.
chr11	69059376	69059875	chr11	69211362	69211861	Borcs6|chr11:69211362-69211861	0.179266545282927	.	.
chr11	69059376	69059875	chr11	69258260	69258759	9330160F10Rik|chr11:69258260-69258759	0.131181149578951	.	.
chr11	69059376	69059875	chr11	69258260	69258759	Borcs6|chr11:69258260-69258759	0.131181149578951	.	.
chr11	69059376	69059875	chr11	69408494	69408993	9330160F10Rik|chr11:69408494-69408993	0.145663792858769	.	.
chr11	69059376	69059875	chr11	69408494	69408993	Borcs6|chr11:69408494-69408993	0.145663792858769	.	.
chr11	69059376	69059875	chr11	69418783	69419282	9330160F10Rik|chr11:69418783-69419282	0.133409414690426	.	.
chr11	69059376	69059875	chr11	69418783	69419282	Borcs6|chr11:69418783-69419282	0.133409414690426	.	.
chr11	69070533	69071032	chr11	69035859	69036358	Tmem107|chr11:69035859-69036358	0.129853831257995	.	.
chr11	69070533	69071032	chr11	69037259	69037758	Tmem107|chr11:69037259-69037758	0.157516519773032	.	.
chr11	69070533	69071032	chr11	69098641	69099140	Tmem107|chr11:69098641-69099140	0.147902611362042	.	.
chr11	69070533	69071032	chr11	69211362	69211861	Tmem107|chr11:69211362-69211861	0.165377345106437	.	.
chr11	69070533	69071032	chr11	69235119	69235618	Tmem107|chr11:69235119-69235618	0.235202369876399	.	.
chr11	69070533	69071032	chr11	69235731	69236230	Tmem107|chr11:69235731-69236230	0.280866176741857	.	.
chr11	69070533	69071032	chr11	69258260	69258759	Tmem107|chr11:69258260-69258759	0.149586501231567	.	.
chr11	69070533	69071032	chr11	69269513	69270012	Tmem107|chr11:69269513-69270012	0.222900352826322	.	.
chr11	69070533	69071032	chr11	69408494	69408993	Tmem107|chr11:69408494-69408993	0.151667168617267	.	.
chr11	69070533	69071032	chr11	69409677	69410176	Tmem107|chr11:69409677-69410176	0.162833211226354	.	.
chr11	69070533	69071032	chr11	69417948	69418447	Tmem107|chr11:69417948-69418447	0.118844805160539	.	.
chr11	69088264	69088763	chr11	69037259	69037758	Vamp2|chr11:69037259-69037758	0.123471911091177	.	.
chr11	69088264	69088763	chr11	69040826	69041325	Vamp2|chr11:69040826-69041325	0.142712034246943	.	.
chr11	69088264	69088763	chr11	69041550	69042049	Vamp2|chr11:69041550-69042049	0.229787353247095	.	.
chr11	69088264	69088763	chr11	69257661	69258160	Vamp2|chr11:69257661-69258160	0.175516484679896	.	.
chr11	69088264	69088763	chr11	69258260	69258759	Vamp2|chr11:69258260-69258759	0.187703563101984	.	.
chr11	69088264	69088763	chr11	69269513	69270012	Vamp2|chr11:69269513-69270012	0.149818769476804	.	.
chr11	69088264	69088763	chr11	69417948	69418447	Vamp2|chr11:69417948-69418447	0.125065099578473	.	.
chr11	69094565	69095064	chr11	69041550	69042049	Per1|chr11:69041550-69042049	0.13032628490036	.	.
chr11	69094565	69095064	chr11	69099868	69100367	Per1|chr11:69099868-69100367	0.210764585415914	.	.
chr11	69094565	69095064	chr11	69118634	69119133	Per1|chr11:69118634-69119133	0.290774035920633	.	.
chr11	69094565	69095064	chr11	69133869	69134368	Per1|chr11:69133869-69134368	0.253829886920831	.	.
chr11	69094565	69095064	chr11	69235119	69235618	Per1|chr11:69235119-69235618	0.123454247345925	.	.
chr11	69094565	69095064	chr11	69244828	69245327	Per1|chr11:69244828-69245327	0.304593833412651	.	.
chr11	69094565	69095064	chr11	69366372	69366871	Per1|chr11:69366372-69366871	0.245479455138883	.	.
chr11	69094565	69095064	chr11	69417439	69417938	Per1|chr11:69417439-69417938	0.287825698633841	.	.
chr11	69094565	69095064	chr11	69417948	69418447	Per1|chr11:69417948-69418447	0.212009966600447	.	.
chr11	69122526	69123025	chr11	69012265	69012764	9130213A22Rik|chr11:69012265-69012764	0.177547009191467	.	.
chr11	69122526	69123025	chr11	69040826	69041325	9130213A22Rik|chr11:69040826-69041325	0.236043234225754	.	.
chr11	69122526	69123025	chr11	69041550	69042049	9130213A22Rik|chr11:69041550-69042049	0.186961545217194	.	.
chr11	69122526	69123025	chr11	69062858	69063357	9130213A22Rik|chr11:69062858-69063357	0.121089214247224	.	.
chr11	69122526	69123025	chr11	69099868	69100367	9130213A22Rik|chr11:69099868-69100367	0.120334767845127	.	.
chr11	69122526	69123025	chr11	69123372	69123871	9130213A22Rik|chr11:69123372-69123871	0.148082435926935	.	.
chr11	69122526	69123025	chr11	69133869	69134368	9130213A22Rik|chr11:69133869-69134368	0.144832229645891	.	.
chr11	69122526	69123025	chr11	69257661	69258160	9130213A22Rik|chr11:69257661-69258160	0.140161570873186	.	.
chr11	69124945	69125444	chr11	69036759	69037258	Aloxe3|chr11:69036759-69037258	0.117150631268409	.	.
chr11	69124945	69125444	chr11	69037259	69037758	Aloxe3|chr11:69037259-69037758	0.196824674403388	.	.
chr11	69124945	69125444	chr11	69040826	69041325	Aloxe3|chr11:69040826-69041325	0.154350653895858	.	.
chr11	69124945	69125444	chr11	69111785	69112284	Aloxe3|chr11:69111785-69112284	0.186045724284882	.	.
chr11	69124945	69125444	chr11	69124043	69124542	Aloxe3|chr11:69124043-69124542	0.143767940446764	.	.
chr11	69124945	69125444	chr11	69150433	69150932	Aloxe3|chr11:69150433-69150932	0.148825928797937	.	.
chr11	69124945	69125444	chr11	69257661	69258160	Aloxe3|chr11:69257661-69258160	0.219807550918052	.	.
chr11	69124945	69125444	chr11	69258260	69258759	Aloxe3|chr11:69258260-69258759	0.160713133163082	.	.
chr11	69124945	69125444	chr11	69269513	69270012	Aloxe3|chr11:69269513-69270012	0.136187415402913	.	.
chr11	69124945	69125444	chr11	69418783	69419282	Aloxe3|chr11:69418783-69419282	0.145451914850517	.	.
chr11	69125531	69126030	chr11	69035859	69036358	Aloxe3|chr11:69035859-69036358	0.257318415268624	.	.
chr11	69125531	69126030	chr11	69110694	69111193	Aloxe3|chr11:69110694-69111193	0.133590221642419	.	.
chr11	69125531	69126030	chr11	69150433	69150932	Aloxe3|chr11:69150433-69150932	0.137912894935784	.	.
chr11	69125531	69126030	chr11	69235119	69235618	Aloxe3|chr11:69235119-69235618	0.241600096312837	.	.
chr11	69125531	69126030	chr11	69235731	69236230	Aloxe3|chr11:69235731-69236230	0.199069019847318	.	.
chr11	69125531	69126030	chr11	69266287	69266786	Aloxe3|chr11:69266287-69266786	0.138129295373305	.	.
chr11	69125531	69126030	chr11	69411079	69411578	Aloxe3|chr11:69411079-69411578	0.177898532502278	.	.
chr11	69125531	69126030	chr11	69417439	69417938	Aloxe3|chr11:69417439-69417938	0.230456916159707	.	.
chr11	69197242	69197741	chr11	69012265	69012764	Alox8|chr11:69012265-69012764	0.14564420893393	.	.
chr11	69197242	69197741	chr11	69036759	69037258	Alox8|chr11:69036759-69037258	0.138462781576799	.	.
chr11	69197242	69197741	chr11	69040826	69041325	Alox8|chr11:69040826-69041325	0.14764968450508	.	.
chr11	69197242	69197741	chr11	69098641	69099140	Alox8|chr11:69098641-69099140	0.14701891008145	.	.
chr11	69197242	69197741	chr11	69111785	69112284	Alox8|chr11:69111785-69112284	0.281391160666594	.	.
chr11	69197242	69197741	chr11	69118634	69119133	Alox8|chr11:69118634-69119133	0.119404572261355	.	.
chr11	69197242	69197741	chr11	69211362	69211861	Alox8|chr11:69211362-69211861	0.303592126438002	.	.
chr11	69197242	69197741	chr11	69258260	69258759	Alox8|chr11:69258260-69258759	0.138222400251529	.	.
chr11	69323667	69324166	chr11	69040105	69040604	Cntrob|chr11:69040105-69040604	0.167749518140466	.	.
chr11	69323667	69324166	chr11	69040105	69040604	Trappc1|chr11:69040105-69040604	0.167749518140466	.	.
chr11	69323667	69324166	chr11	69098641	69099140	Cntrob|chr11:69098641-69099140	0.161640954239247	.	.
chr11	69323667	69324166	chr11	69098641	69099140	Trappc1|chr11:69098641-69099140	0.161640954239247	.	.
chr11	69323667	69324166	chr11	69133869	69134368	Cntrob|chr11:69133869-69134368	0.424616310224168	.	.
chr11	69323667	69324166	chr11	69133869	69134368	Trappc1|chr11:69133869-69134368	0.424616310224168	.	.
chr11	69323667	69324166	chr11	69211362	69211861	Cntrob|chr11:69211362-69211861	0.20502348262381	.	.
chr11	69323667	69324166	chr11	69211362	69211861	Trappc1|chr11:69211362-69211861	0.20502348262381	.	.
chr11	69323667	69324166	chr11	69244828	69245327	Cntrob|chr11:69244828-69245327	0.133138914700215	.	.
chr11	69323667	69324166	chr11	69244828	69245327	Trappc1|chr11:69244828-69245327	0.133138914700215	.	.
chr11	69323667	69324166	chr11	69408494	69408993	Cntrob|chr11:69408494-69408993	0.133813145253243	.	.
chr11	69323667	69324166	chr11	69408494	69408993	Trappc1|chr11:69408494-69408993	0.133813145253243	.	.
chr11	69323667	69324166	chr11	69417948	69418447	Cntrob|chr11:69417948-69418447	0.196019779415198	.	.
chr11	69323667	69324166	chr11	69417948	69418447	Trappc1|chr11:69417948-69418447	0.196019779415198	.	.
chr11	69323667	69324166	chr11	69526867	69527366	Cntrob|chr11:69526867-69527366	0.270151974527896	.	.
chr11	69323667	69324166	chr11	69526867	69527366	Trappc1|chr11:69526867-69527366	0.270151974527896	.	.
chr11	69323667	69324166	chr11	69527407	69527906	Cntrob|chr11:69527407-69527906	0.335206284354521	.	.
chr11	69323667	69324166	chr11	69527407	69527906	Trappc1|chr11:69527407-69527906	0.335206284354521	.	.
chr11	69323667	69324166	chr11	69613895	69614394	Cntrob|chr11:69613895-69614394	0.267901366565692	.	.
chr11	69323667	69324166	chr11	69613895	69614394	Trappc1|chr11:69613895-69614394	0.267901366565692	.	.
chr11	69325977	69326476	chr11	69111785	69112284	Kcnab3|chr11:69111785-69112284	0.174164066414399	.	.
chr11	69325977	69326476	chr11	69118634	69119133	Kcnab3|chr11:69118634-69119133	0.165194400365421	.	.
chr11	69325977	69326476	chr11	69244828	69245327	Kcnab3|chr11:69244828-69245327	0.190277520015552	.	.
chr11	69325977	69326476	chr11	69411079	69411578	Kcnab3|chr11:69411079-69411578	0.171994284144955	.	.
chr11	69325977	69326476	chr11	69526867	69527366	Kcnab3|chr11:69526867-69527366	0.237553009170395	.	.
chr11	69325977	69326476	chr11	69527407	69527906	Kcnab3|chr11:69527407-69527906	0.140790168750909	.	.
chr11	69325977	69326476	chr11	69557442	69557941	Kcnab3|chr11:69557442-69557941	0.19948059468403	.	.
chr11	69325977	69326476	chr11	69671079	69671578	Kcnab3|chr11:69671079-69671578	0.13685707692335	.	.
chr11	69332026	69332525	chr11	69036759	69037258	Kcnab3os|chr11:69036759-69037258	0.163216918814545	.	.
chr11	69332026	69332525	chr11	69037259	69037758	Kcnab3os|chr11:69037259-69037758	0.12634321173667	.	.
chr11	69332026	69332525	chr11	69040826	69041325	Kcnab3os|chr11:69040826-69041325	0.156108758351734	.	.
chr11	69332026	69332525	chr11	69098641	69099140	Kcnab3os|chr11:69098641-69099140	0.150196292985188	.	.
chr11	69332026	69332525	chr11	69211362	69211861	Kcnab3os|chr11:69211362-69211861	0.232892901697886	.	.
chr11	69332026	69332525	chr11	69366372	69366871	Kcnab3os|chr11:69366372-69366871	0.257738354493906	.	.
chr11	69332026	69332525	chr11	69418783	69419282	Kcnab3os|chr11:69418783-69419282	0.134145636824356	.	.
chr11	69332026	69332525	chr11	69513753	69514252	Kcnab3os|chr11:69513753-69514252	0.161808973779616	.	.
[truncated: 18,536 more rows]
