# Supplementary material for: Single-cell analysis of chromatin accessibility in the adult mouse brain
Source: Nature. 2023 Dec 13;624(7991):378–89. doi: 10.1038/s41586-023-06824-9 (PMC10719105; doi:10.1038/s41586-023-06824-9)
Supplement: Supplementary file 3 — Supplementary Tables 1–25 and their legends. [file 41586_2023_6824_MOESM3_ESM.zip › 2023-03-05453B-s3/SI Tables/SI Table 13 Summary of all the gene-cCRE correlations/sa2subclass.IT_AON-TT-DP_Glut.pdc.bedpe]

chr1	3466260	3466759	chr1	3012480	3012979	Gm1992|chr1:3012480-3012979	0.117595282254534	.	.
chr1	3466260	3466759	chr1	3181046	3181545	Gm1992|chr1:3181046-3181545	0.179345616410509	.	.
chr1	3466260	3466759	chr1	3205008	3205507	Gm1992|chr1:3205008-3205507	0.251928454406327	.	.
chr1	3466260	3466759	chr1	3210798	3211297	Gm1992|chr1:3210798-3211297	0.130025378649278	.	.
chr1	3466260	3466759	chr1	3235321	3235820	Gm1992|chr1:3235321-3235820	0.23132510439032	.	.
chr1	3466260	3466759	chr1	3299578	3300077	Gm1992|chr1:3299578-3300077	0.239930212808607	.	.
chr1	3466260	3466759	chr1	3360848	3361347	Gm1992|chr1:3360848-3361347	0.181138186966971	.	.
chr1	3466260	3466759	chr1	3371465	3371964	Gm1992|chr1:3371465-3371964	0.134890639602649	.	.
chr1	3466260	3466759	chr1	3388310	3388809	Gm1992|chr1:3388310-3388809	0.112517516182088	.	.
chr1	3466260	3466759	chr1	3398961	3399460	Gm1992|chr1:3398961-3399460	0.118645175413403	.	.
chr1	3466260	3466759	chr1	3399705	3400204	Gm1992|chr1:3399705-3400204	0.314732891222533	.	.
chr1	3466260	3466759	chr1	3399705	3400204	Gm1992|chr1:3399705-3400204	0.314732891222534	.	.
chr1	3670775	3671274	chr1	3793681	3794180	Xkr4|chr1:3793681-3794180	0.141145332632953	.	.
chr1	3671529	3672028	chr1	3779416	3779915	Xkr4|chr1:3779416-3779915	0.0859748513504203	.	.
chr1	3671529	3672028	chr1	3793681	3794180	Xkr4|chr1:3793681-3794180	0.0812886799290534	.	.
chr1	3672048	3672547	chr1	3576132	3576631	Xkr4|chr1:3576132-3576631	0.14807511927219	.	.
chr1	3672048	3672547	chr1	3651325	3651824	Xkr4|chr1:3651325-3651824	0.190966561931071	.	.
chr1	3672048	3672547	chr1	3793681	3794180	Xkr4|chr1:3793681-3794180	0.195164891975522	.	.
chr1	4785497	4785996	chr1	4766696	4767195	Mrpl15|chr1:4766696-4767195	0.0972009819247315	.	.
chr1	4785497	4785996	chr1	4768300	4768799	Mrpl15|chr1:4768300-4768799	0.100442288586155	.	.
chr1	4785497	4785996	chr1	5022621	5023120	Mrpl15|chr1:5022621-5023120	0.119410104882455	.	.
chr1	4785497	4785996	chr1	5045709	5046208	Mrpl15|chr1:5045709-5046208	0.0742539534426979	.	.
chr1	4785497	4785996	chr1	5082818	5083317	Mrpl15|chr1:5082818-5083317	0.0747417528694455	.	.
chr1	4785497	4785996	chr1	5128572	5129071	Mrpl15|chr1:5128572-5129071	0.0707663880941301	.	.
chr1	4785497	4785996	chr1	5183460	5183959	Mrpl15|chr1:5183460-5183959	0.0890443654955216	.	.
chr1	4807592	4808091	chr1	4766696	4767195	Lypla1|chr1:4766696-4767195	0.145726284201231	.	.
chr1	4807592	4808091	chr1	4926263	4926762	Lypla1|chr1:4926263-4926762	0.128454039308916	.	.
chr1	4807592	4808091	chr1	4934807	4935306	Lypla1|chr1:4934807-4935306	0.156417106698479	.	.
chr1	4807592	4808091	chr1	5015264	5015763	Lypla1|chr1:5015264-5015763	0.230149953850101	.	.
chr1	4807592	4808091	chr1	5019201	5019700	Lypla1|chr1:5019201-5019700	0.0727985064051652	.	.
chr1	4807592	4808091	chr1	5022621	5023120	Lypla1|chr1:5022621-5023120	0.212704342738851	.	.
chr1	4807592	4808091	chr1	5045709	5046208	Lypla1|chr1:5045709-5046208	0.178357145433033	.	.
chr1	4807592	4808091	chr1	5071134	5071633	Lypla1|chr1:5071134-5071633	0.0783097517986115	.	.
chr1	4807592	4808091	chr1	5150490	5150989	Lypla1|chr1:5150490-5150989	0.135274071771331	.	.
chr1	4807592	4808091	chr1	5220605	5221104	Lypla1|chr1:5220605-5221104	0.105489736377595	.	.
chr1	4857480	4857979	chr1	4766696	4767195	Tcea1|chr1:4766696-4767195	0.135294358186687	.	.
chr1	4857480	4857979	chr1	4926263	4926762	Tcea1|chr1:4926263-4926762	0.089607103609885	.	.
chr1	4857480	4857979	chr1	4934807	4935306	Tcea1|chr1:4934807-4935306	0.0961442721650278	.	.
chr1	4857480	4857979	chr1	5022621	5023120	Tcea1|chr1:5022621-5023120	0.121171837671998	.	.
chr1	4857480	4857979	chr1	5045709	5046208	Tcea1|chr1:5045709-5046208	0.142724153220639	.	.
chr1	4857480	4857979	chr1	5071134	5071633	Tcea1|chr1:5071134-5071633	0.165834494910205	.	.
chr1	4857480	4857979	chr1	5082818	5083317	Tcea1|chr1:5082818-5083317	0.238810378411067	.	.
chr1	4857480	4857979	chr1	5128572	5129071	Tcea1|chr1:5128572-5129071	0.0891088358038371	.	.
chr1	4857480	4857979	chr1	5150490	5150989	Tcea1|chr1:5150490-5150989	0.200846955911855	.	.
chr1	4857480	4857979	chr1	5165122	5165621	Tcea1|chr1:5165122-5165621	0.136466319956764	.	.
chr1	4857480	4857979	chr1	5183460	5183959	Tcea1|chr1:5183460-5183959	0.116320551697001	.	.
chr1	4857480	4857979	chr1	5220605	5221104	Tcea1|chr1:5220605-5221104	0.114588981086441	.	.
chr1	4858123	4858622	chr1	4766696	4767195	Tcea1|chr1:4766696-4767195	0.0757268221362158	.	.
chr1	4858123	4858622	chr1	4873266	4873765	Tcea1|chr1:4873266-4873765	0.137550482106764	.	.
chr1	4858123	4858622	chr1	4934807	4935306	Tcea1|chr1:4934807-4935306	0.16686458187726	.	.
chr1	4858123	4858622	chr1	5015264	5015763	Tcea1|chr1:5015264-5015763	0.081938890384336	.	.
chr1	4858123	4858622	chr1	5022621	5023120	Tcea1|chr1:5022621-5023120	0.113817221126487	.	.
chr1	4858123	4858622	chr1	5127403	5127902	Tcea1|chr1:5127403-5127902	0.0893496247297459	.	.
chr1	4858123	4858622	chr1	5165122	5165621	Tcea1|chr1:5165122-5165621	0.0779530853845314	.	.
chr1	4970513	4971012	chr1	4571692	4572191	Gm16041|chr1:4571692-4572191	0.074882503112322	.	.
chr1	4970513	4971012	chr1	4766696	4767195	Gm16041|chr1:4766696-4767195	0.417066452661545	.	.
chr1	4970513	4971012	chr1	4873266	4873765	Gm16041|chr1:4873266-4873765	0.169613135682884	.	.
chr1	4970513	4971012	chr1	4926263	4926762	Gm16041|chr1:4926263-4926762	0.200456209754303	.	.
chr1	4970513	4971012	chr1	4934807	4935306	Gm16041|chr1:4934807-4935306	0.409605443686137	.	.
chr1	4970513	4971012	chr1	5015264	5015763	Gm16041|chr1:5015264-5015763	0.225686172502557	.	.
chr1	4970513	4971012	chr1	5019201	5019700	Gm16041|chr1:5019201-5019700	0.10567782949359	.	.
chr1	4970513	4971012	chr1	5022621	5023120	Gm16041|chr1:5022621-5023120	0.277928976181844	.	.
chr1	4970513	4971012	chr1	5045709	5046208	Gm16041|chr1:5045709-5046208	0.156983939496965	.	.
chr1	4970513	4971012	chr1	5071134	5071633	Gm16041|chr1:5071134-5071633	0.162930537056525	.	.
chr1	4970513	4971012	chr1	5150490	5150989	Gm16041|chr1:5150490-5150989	0.181933590160826	.	.
chr1	4970513	4971012	chr1	5165122	5165621	Gm16041|chr1:5165122-5165621	0.0894319317808244	.	.
chr1	4970513	4971012	chr1	5183460	5183959	Gm16041|chr1:5183460-5183959	0.0803867952509102	.	.
chr1	4970513	4971012	chr1	5208080	5208579	Gm16041|chr1:5208080-5208579	0.383686538942964	.	.
chr1	5070122	5070621	chr1	4766696	4767195	Atp6v1h|chr1:4766696-4767195	0.306997559400336	.	.
chr1	5070122	5070621	chr1	4766696	4767195	Rgs20|chr1:4766696-4767195	0.306997559400336	.	.
chr1	5070122	5070621	chr1	4873266	4873765	Atp6v1h|chr1:4873266-4873765	0.0787691408799525	.	.
chr1	5070122	5070621	chr1	4873266	4873765	Rgs20|chr1:4873266-4873765	0.0787691408799525	.	.
chr1	5070122	5070621	chr1	4926263	4926762	Atp6v1h|chr1:4926263-4926762	0.138689137261289	.	.
chr1	5070122	5070621	chr1	4926263	4926762	Rgs20|chr1:4926263-4926762	0.138689137261289	.	.
chr1	5070122	5070621	chr1	4934807	4935306	Atp6v1h|chr1:4934807-4935306	0.151118191545932	.	.
chr1	5070122	5070621	chr1	4934807	4935306	Rgs20|chr1:4934807-4935306	0.151118191545932	.	.
chr1	5070122	5070621	chr1	5019201	5019700	Atp6v1h|chr1:5019201-5019700	0.118057160928907	.	.
chr1	5070122	5070621	chr1	5019201	5019700	Rgs20|chr1:5019201-5019700	0.118057160928907	.	.
chr1	5070122	5070621	chr1	5045709	5046208	Atp6v1h|chr1:5045709-5046208	0.152481448575547	.	.
chr1	5070122	5070621	chr1	5045709	5046208	Rgs20|chr1:5045709-5046208	0.152481448575547	.	.
chr1	5070122	5070621	chr1	5071134	5071633	Atp6v1h|chr1:5071134-5071633	0.245959415399837	.	.
chr1	5070122	5070621	chr1	5071134	5071633	Rgs20|chr1:5071134-5071633	0.245959415399837	.	.
chr1	5070122	5070621	chr1	5082818	5083317	Atp6v1h|chr1:5082818-5083317	0.102853113015329	.	.
chr1	5070122	5070621	chr1	5082818	5083317	Rgs20|chr1:5082818-5083317	0.102853113015329	.	.
chr1	5070122	5070621	chr1	5128572	5129071	Atp6v1h|chr1:5128572-5129071	0.0752514113503542	.	.
chr1	5070122	5070621	chr1	5128572	5129071	Rgs20|chr1:5128572-5129071	0.0752514113503542	.	.
chr1	5070122	5070621	chr1	5150490	5150989	Atp6v1h|chr1:5150490-5150989	0.179162568258126	.	.
chr1	5070122	5070621	chr1	5150490	5150989	Rgs20|chr1:5150490-5150989	0.179162568258126	.	.
chr1	5070122	5070621	chr1	5183460	5183959	Atp6v1h|chr1:5183460-5183959	0.100807508420095	.	.
chr1	5070122	5070621	chr1	5183460	5183959	Rgs20|chr1:5183460-5183959	0.100807508420095	.	.
chr1	5070122	5070621	chr1	5208080	5208579	Atp6v1h|chr1:5208080-5208579	0.260535864517287	.	.
chr1	5070122	5070621	chr1	5208080	5208579	Rgs20|chr1:5208080-5208579	0.260535864517287	.	.
chr1	5070122	5070621	chr1	5315438	5315937	Atp6v1h|chr1:5315438-5315937	0.147323205784782	.	.
chr1	5070122	5070621	chr1	5315438	5315937	Rgs20|chr1:5315438-5315937	0.147323205784782	.	.
chr1	5070122	5070621	chr1	5382329	5382828	Atp6v1h|chr1:5382329-5382828	0.232944361048744	.	.
chr1	5070122	5070621	chr1	5382329	5382828	Rgs20|chr1:5382329-5382828	0.232944361048744	.	.
chr1	5917179	5917678	chr1	5915307	5915806	Npbwr1|chr1:5915307-5915806	0.139690325638	.	.
chr1	5917179	5917678	chr1	6188376	6188875	Npbwr1|chr1:6188376-6188875	0.186158348273255	.	.
chr1	6214386	6214885	chr1	5753339	5753838	4732440D04Rik|chr1:5753339-5753838	0.0964215907691893	.	.
chr1	6214386	6214885	chr1	6094097	6094596	4732440D04Rik|chr1:6094097-6094596	0.129888042822714	.	.
chr1	6214386	6214885	chr1	6134983	6135482	4732440D04Rik|chr1:6134983-6135482	0.0865021675055556	.	.
chr1	6214386	6214885	chr1	6152392	6152891	4732440D04Rik|chr1:6152392-6152891	0.172860406463149	.	.
chr1	6214386	6214885	chr1	6272212	6272711	4732440D04Rik|chr1:6272212-6272711	0.192737666847294	.	.
chr1	6214386	6214885	chr1	6410037	6410536	4732440D04Rik|chr1:6410037-6410536	0.111632411281976	.	.
chr1	6214899	6215398	chr1	6410037	6410536	4732440D04Rik|chr1:6410037-6410536	0.0966219680583471	.	.
chr1	6214899	6215398	chr1	6441268	6441767	4732440D04Rik|chr1:6441268-6441767	0.161937997155188	.	.
chr1	6214899	6215398	chr1	6483297	6483796	4732440D04Rik|chr1:6483297-6483796	0.152581507504257	.	.
chr1	6214899	6215398	chr1	6483957	6484456	4732440D04Rik|chr1:6483957-6484456	0.118374674840478	.	.
chr1	6487811	6488310	chr1	6152392	6152891	St18|chr1:6152392-6152891	0.0723684365747942	.	.
chr1	6487811	6488310	chr1	6283119	6283618	St18|chr1:6283119-6283618	0.069668099742388	.	.
chr1	6487811	6488310	chr1	6283119	6283618	St18|chr1:6283119-6283618	0.0696680997423881	.	.
chr1	6487811	6488310	chr1	6306576	6307075	St18|chr1:6306576-6307075	0.196774008546899	.	.
chr1	6487811	6488310	chr1	6311382	6311881	St18|chr1:6311382-6311881	0.170810069595333	.	.
chr1	6487811	6488310	chr1	6408270	6408769	St18|chr1:6408270-6408769	0.199623325624836	.	.
chr1	6487811	6488310	chr1	6419762	6420261	St18|chr1:6419762-6420261	0.152503756630339	.	.
chr1	6487811	6488310	chr1	6441268	6441767	St18|chr1:6441268-6441767	0.114376653240091	.	.
chr1	7088594	7089093	chr1	6769890	6770389	Pcmtd1|chr1:6769890-6770389	0.29688714778732	.	.
chr1	7088594	7089093	chr1	6810198	6810697	Pcmtd1|chr1:6810198-6810697	0.238899600317004	.	.
chr1	7088594	7089093	chr1	6858934	6859433	Pcmtd1|chr1:6858934-6859433	0.134840240200926	.	.
chr1	7088594	7089093	chr1	7010156	7010655	Pcmtd1|chr1:7010156-7010655	0.202019873736659	.	.
chr1	7088594	7089093	chr1	7095161	7095660	Pcmtd1|chr1:7095161-7095660	0.0835435417489833	.	.
chr1	7088594	7089093	chr1	7102270	7102769	Pcmtd1|chr1:7102270-7102769	0.113692176934712	.	.
chr1	7088594	7089093	chr1	7105020	7105519	Pcmtd1|chr1:7105020-7105519	0.252633236668393	.	.
chr1	7088594	7089093	chr1	7113207	7113706	Pcmtd1|chr1:7113207-7113706	0.165913005615336	.	.
chr1	7088594	7089093	chr1	7131083	7131582	Pcmtd1|chr1:7131083-7131582	0.104843575023176	.	.
chr1	7088594	7089093	chr1	7204719	7205218	Pcmtd1|chr1:7204719-7205218	0.161733653820662	.	.
chr1	7088594	7089093	chr1	7218866	7219365	Pcmtd1|chr1:7218866-7219365	0.117493369102665	.	.
chr1	7397837	7398336	chr1	7010156	7010655	Gm26901|chr1:7010156-7010655	0.096754440766694	.	.
chr1	7397837	7398336	chr1	7095161	7095660	Gm26901|chr1:7095161-7095660	0.148900385608405	.	.
chr1	7397837	7398336	chr1	7102270	7102769	Gm26901|chr1:7102270-7102769	0.206009157643438	.	.
chr1	7397837	7398336	chr1	7105020	7105519	Gm26901|chr1:7105020-7105519	0.170586115532938	.	.
chr1	7397837	7398336	chr1	7113207	7113706	Gm26901|chr1:7113207-7113706	0.222435694332313	.	.
chr1	7397837	7398336	chr1	7139109	7139608	Gm26901|chr1:7139109-7139608	0.0875386533351397	.	.
chr1	7397837	7398336	chr1	7155129	7155628	Gm26901|chr1:7155129-7155628	0.0947752246467827	.	.
chr1	7397837	7398336	chr1	7218866	7219365	Gm26901|chr1:7218866-7219365	0.111336803475398	.	.
chr1	7397837	7398336	chr1	7535148	7535647	Gm26901|chr1:7535148-7535647	0.08861330496873	.	.
chr1	7397837	7398336	chr1	7696214	7696713	Gm26901|chr1:7696214-7696713	0.105827411776618	.	.
chr1	7397837	7398336	chr1	7734142	7734641	Gm26901|chr1:7734142-7734641	0.134471473565194	.	.
chr1	7398342	7398841	chr1	7095161	7095660	Gm26901|chr1:7095161-7095660	0.0731120760014098	.	.
chr1	7398342	7398841	chr1	7105020	7105519	Gm26901|chr1:7105020-7105519	0.0879946631671152	.	.
chr1	7398342	7398841	chr1	7113207	7113706	Gm26901|chr1:7113207-7113706	0.167726021993007	.	.
chr1	7398342	7398841	chr1	7139109	7139608	Gm26901|chr1:7139109-7139608	0.248001517519813	.	.
chr1	9298975	9299474	chr1	9090969	9091468	Sntg1|chr1:9090969-9091468	0.119869581190753	.	.
chr1	9298975	9299474	chr1	9100719	9101218	Sntg1|chr1:9100719-9101218	0.130702601212634	.	.
chr1	9298975	9299474	chr1	9188965	9189464	Sntg1|chr1:9188965-9189464	0.0851670095294907	.	.
chr1	9298975	9299474	chr1	9188965	9189464	Sntg1|chr1:9188965-9189464	0.0851670095294908	.	.
chr1	9298975	9299474	chr1	9289706	9290205	Sntg1|chr1:9289706-9290205	0.126630521045325	.	.
chr1	9298975	9299474	chr1	9298270	9298769	Sntg1|chr1:9298270-9298769	0.083662546356057	.	.
chr1	9298975	9299474	chr1	9510098	9510597	Sntg1|chr1:9510098-9510597	0.102502606741657	.	.
chr1	9298975	9299474	chr1	9541113	9541612	Sntg1|chr1:9541113-9541612	0.120449638814013	.	.
chr1	9298975	9299474	chr1	9554007	9554506	Sntg1|chr1:9554007-9554506	0.0915736234322579	.	.
chr1	9298975	9299474	chr1	9602243	9602742	Sntg1|chr1:9602243-9602742	0.116724118775157	.	.
chr1	9298975	9299474	chr1	9609186	9609685	Sntg1|chr1:9609186-9609685	0.247209300321446	.	.
chr1	9298975	9299474	chr1	9615198	9615697	Sntg1|chr1:9615198-9615697	0.163639931439123	.	.
chr1	9299496	9299995	chr1	9090969	9091468	Sntg1|chr1:9090969-9091468	0.0801555660843589	.	.
chr1	9299496	9299995	chr1	9100719	9101218	Sntg1|chr1:9100719-9101218	0.208403202195774	.	.
chr1	9299496	9299995	chr1	9172288	9172787	Sntg1|chr1:9172288-9172787	0.0768974911993014	.	.
chr1	9299496	9299995	chr1	9289706	9290205	Sntg1|chr1:9289706-9290205	0.13060990934622	.	.
chr1	9299496	9299995	chr1	9541113	9541612	Sntg1|chr1:9541113-9541612	0.162471457236924	.	.
chr1	9299496	9299995	chr1	9609186	9609685	Sntg1|chr1:9609186-9609685	0.118910128498966	.	.
chr1	9299496	9299995	chr1	9615198	9615697	Sntg1|chr1:9615198-9615697	0.151788331167349	.	.
chr1	9299496	9299995	chr1	9641995	9642494	Sntg1|chr1:9641995-9642494	0.0913769428048871	.	.
chr1	9545042	9545541	chr1	9289706	9290205	Rrs1|chr1:9289706-9290205	0.194739314056912	.	.
chr1	9545042	9545541	chr1	9541113	9541612	Rrs1|chr1:9541113-9541612	0.116593017806914	.	.
chr1	9545042	9545541	chr1	9554007	9554506	Rrs1|chr1:9554007-9554506	0.123160256217214	.	.
chr1	9545042	9545541	chr1	9554511	9555010	Rrs1|chr1:9554511-9555010	0.0752971156047591	.	.
chr1	9545042	9545541	chr1	9602243	9602742	Rrs1|chr1:9602243-9602742	0.14552969510111	.	.
chr1	9545042	9545541	chr1	9615198	9615697	Rrs1|chr1:9615198-9615697	0.187470899981675	.	.
chr1	9600949	9601448	chr1	9616118	9616617	Vxn|chr1:9616118-9616617	0.152795803967457	.	.
chr1	9600949	9601448	chr1	9622471	9622970	Vxn|chr1:9622471-9622970	0.159832200580759	.	.
chr1	9600949	9601448	chr1	9672917	9673416	Vxn|chr1:9672917-9673416	0.0731112673080344	.	.
chr1	9600949	9601448	chr1	9722386	9722885	Vxn|chr1:9722386-9722885	0.14697578484013	.	.
chr1	9601474	9601973	chr1	9289706	9290205	Vxn|chr1:9289706-9290205	0.0861064532447914	.	.
chr1	9601474	9601973	chr1	9570415	9570914	Vxn|chr1:9570415-9570914	0.160985057032201	.	.
chr1	9601474	9601973	chr1	9602243	9602742	Vxn|chr1:9602243-9602742	0.217027453350874	.	.
chr1	9601474	9601973	chr1	9609186	9609685	Vxn|chr1:9609186-9609685	0.182498929883848	.	.
chr1	9601474	9601973	chr1	9722386	9722885	Vxn|chr1:9722386-9722885	0.0742381710302037	.	.
chr1	9630048	9630547	chr1	9510098	9510597	2610203C22Rik|chr1:9510098-9510597	0.070530226605626	.	.
chr1	9630048	9630547	chr1	9602243	9602742	2610203C22Rik|chr1:9602243-9602742	0.178673532118189	.	.
chr1	9630048	9630547	chr1	9616118	9616617	2610203C22Rik|chr1:9616118-9616617	0.0931403198245514	.	.
chr1	9630048	9630547	chr1	9622471	9622970	2610203C22Rik|chr1:9622471-9622970	0.117065918844085	.	.
chr1	9630048	9630547	chr1	9627223	9627722	2610203C22Rik|chr1:9627223-9627722	0.080334064238636	.	.
chr1	9630048	9630547	chr1	9633266	9633765	2610203C22Rik|chr1:9633266-9633765	0.175657130707044	.	.
chr1	9630048	9630547	chr1	9641995	9642494	2610203C22Rik|chr1:9641995-9642494	0.0993058931701015	.	.
chr1	9700259	9700758	chr1	9289706	9290205	Mybl1|chr1:9289706-9290205	0.0831419416296028	.	.
chr1	9700259	9700758	chr1	9298270	9298769	Mybl1|chr1:9298270-9298769	0.123183846992976	.	.
chr1	9700259	9700758	chr1	9554511	9555010	Mybl1|chr1:9554511-9555010	0.070041911588374	.	.
chr1	9700259	9700758	chr1	9591855	9592354	Mybl1|chr1:9591855-9592354	0.0746093442470781	.	.
chr1	9700259	9700758	chr1	9602243	9602742	Mybl1|chr1:9602243-9602742	0.191016604650493	.	.
chr1	9700259	9700758	chr1	9722386	9722885	Mybl1|chr1:9722386-9722885	0.159532603050839	.	.
chr1	9748256	9748755	chr1	9541113	9541612	1700034P13Rik|chr1:9541113-9541612	0.0892824705956639	.	.
chr1	9748256	9748755	chr1	9541113	9541612	Vcpip1|chr1:9541113-9541612	0.0892824705956639	.	.
chr1	9748256	9748755	chr1	9577782	9578281	1700034P13Rik|chr1:9577782-9578281	0.113239855926909	.	.
chr1	9748256	9748755	chr1	9577782	9578281	Vcpip1|chr1:9577782-9578281	0.113239855926909	.	.
chr1	9748256	9748755	chr1	9602243	9602742	1700034P13Rik|chr1:9602243-9602742	0.135417854702072	.	.
chr1	9748256	9748755	chr1	9602243	9602742	Vcpip1|chr1:9602243-9602742	0.135417854702072	.	.
chr1	9748256	9748755	chr1	9609186	9609685	1700034P13Rik|chr1:9609186-9609685	0.0716072974908443	.	.
chr1	9748256	9748755	chr1	9609186	9609685	Vcpip1|chr1:9609186-9609685	0.0716072974908443	.	.
chr1	9748256	9748755	chr1	9633266	9633765	1700034P13Rik|chr1:9633266-9633765	0.133224237761252	.	.
chr1	9748256	9748755	chr1	9633266	9633765	1700034P13Rik|chr1:9633266-9633765	0.133224237761253	.	.
chr1	9748256	9748755	chr1	9633266	9633765	Vcpip1|chr1:9633266-9633765	0.133224237761252	.	.
chr1	9748256	9748755	chr1	9633266	9633765	Vcpip1|chr1:9633266-9633765	0.133224237761253	.	.
chr1	9748256	9748755	chr1	9731278	9731777	1700034P13Rik|chr1:9731278-9731777	0.205700902949434	.	.
chr1	9748256	9748755	chr1	9731278	9731777	Vcpip1|chr1:9731278-9731777	0.205700902949434	.	.
chr1	10719713	10720212	chr1	10327913	10328412	Cpa6|chr1:10327913-10328412	0.23187754866408	.	.
chr1	10719713	10720212	chr1	10570791	10571290	Cpa6|chr1:10570791-10571290	0.198165474224507	.	.
chr1	10719713	10720212	chr1	10592571	10593070	Cpa6|chr1:10592571-10593070	0.153967525176532	.	.
chr1	10719713	10720212	chr1	10593071	10593570	Cpa6|chr1:10593071-10593570	0.0708549416328566	.	.
chr1	10719713	10720212	chr1	10699983	10700482	Cpa6|chr1:10699983-10700482	0.274384243134762	.	.
chr1	10719713	10720212	chr1	10700869	10701368	Cpa6|chr1:10700869-10701368	0.231228849788248	.	.
chr1	10719713	10720212	chr1	10713240	10713739	Cpa6|chr1:10713240-10713739	0.236617025341099	.	.
chr1	10719713	10720212	chr1	10759501	10760000	Cpa6|chr1:10759501-10760000	0.174607988210655	.	.
chr1	10719713	10720212	chr1	10771716	10772215	Cpa6|chr1:10771716-10772215	0.137180500103917	.	.
chr1	10719713	10720212	chr1	10792905	10793404	Cpa6|chr1:10792905-10793404	0.332037827004453	.	.
chr1	10719713	10720212	chr1	10836413	10836912	Cpa6|chr1:10836413-10836912	0.118448380227636	.	.
chr1	10719713	10720212	chr1	10837136	10837635	Cpa6|chr1:10837136-10837635	0.205432422437427	.	.
chr1	10719713	10720212	chr1	10871396	10871895	Cpa6|chr1:10871396-10871895	0.0993245607003977	.	.
chr1	10719713	10720212	chr1	10877384	10877883	Cpa6|chr1:10877384-10877883	0.232759612617252	.	.
chr1	10719713	10720212	chr1	10955127	10955626	Cpa6|chr1:10955127-10955626	0.110881938322612	.	.
chr1	10720532	10721031	chr1	10570791	10571290	Cpa6|chr1:10570791-10571290	0.22326717580125	.	.
chr1	10720532	10721031	chr1	10592571	10593070	Cpa6|chr1:10592571-10593070	0.135317042015495	.	.
chr1	10720532	10721031	chr1	10699983	10700482	Cpa6|chr1:10699983-10700482	0.218417258848164	.	.
chr1	10720532	10721031	chr1	10700869	10701368	Cpa6|chr1:10700869-10701368	0.105524384697848	.	.
chr1	10720532	10721031	chr1	10713240	10713739	Cpa6|chr1:10713240-10713739	0.122686313189516	.	.
chr1	10720532	10721031	chr1	10759501	10760000	Cpa6|chr1:10759501-10760000	0.100440174690275	.	.
chr1	10720532	10721031	chr1	10792905	10793404	Cpa6|chr1:10792905-10793404	0.167686496378051	.	.
chr1	10720532	10721031	chr1	10835602	10836101	Cpa6|chr1:10835602-10836101	0.116966581773253	.	.
chr1	10720532	10721031	chr1	10837136	10837635	Cpa6|chr1:10837136-10837635	0.108043716649789	.	.
chr1	10720532	10721031	chr1	10877384	10877883	Cpa6|chr1:10877384-10877883	0.18400618601534	.	.
chr1	10993243	10993742	chr1	10704347	10704846	Prex2|chr1:10704347-10704846	0.107081704992105	.	.
chr1	10993243	10993742	chr1	10713240	10713739	Prex2|chr1:10713240-10713739	0.0991314237627711	.	.
chr1	10993243	10993742	chr1	10837136	10837635	Prex2|chr1:10837136-10837635	0.1504269784716	.	.
chr1	10993243	10993742	chr1	10899258	10899757	Prex2|chr1:10899258-10899757	0.071290848073734	.	.
chr1	10993243	10993742	chr1	11027401	11027900	Prex2|chr1:11027401-11027900	0.158807927302412	.	.
chr1	10993243	10993742	chr1	11045682	11046181	Prex2|chr1:11045682-11046181	0.100290309820452	.	.
chr1	10993243	10993742	chr1	11139848	11140347	Prex2|chr1:11139848-11140347	0.0706409785379977	.	.
chr1	10993243	10993742	chr1	11179847	11180346	Prex2|chr1:11179847-11180346	0.0834679201441676	.	.
chr1	10993243	10993742	chr1	11231148	11231647	Prex2|chr1:11231148-11231647	0.0783570778415473	.	.
chr1	10993772	10994271	chr1	10553376	10553875	Prex2|chr1:10553376-10553875	0.0851065087867103	.	.
chr1	10993772	10994271	chr1	10553376	10553875	Prex2|chr1:10553376-10553875	0.0851065087867104	.	.
chr1	10993772	10994271	chr1	10628220	10628719	Prex2|chr1:10628220-10628719	0.131487461888056	.	.
chr1	10993772	10994271	chr1	10704347	10704846	Prex2|chr1:10704347-10704846	0.0833253998372617	.	.
chr1	10993772	10994271	chr1	10713240	10713739	Prex2|chr1:10713240-10713739	0.144416318183755	.	.
chr1	10993772	10994271	chr1	10777738	10778237	Prex2|chr1:10777738-10778237	0.106130928145754	.	.
chr1	10993772	10994271	chr1	10837136	10837635	Prex2|chr1:10837136-10837635	0.098620604951105	.	.
chr1	10993772	10994271	chr1	10871396	10871895	Prex2|chr1:10871396-10871895	0.120973491396718	.	.
chr1	10993772	10994271	chr1	10874715	10875214	Prex2|chr1:10874715-10875214	0.130813851052812	.	.
chr1	10993772	10994271	chr1	10898752	10899251	Prex2|chr1:10898752-10899251	0.165848498921531	.	.
chr1	10993772	10994271	chr1	10899258	10899757	Prex2|chr1:10899258-10899757	0.237819188358515	.	.
chr1	10993772	10994271	chr1	10955127	10955626	Prex2|chr1:10955127-10955626	0.0829637817437707	.	.
chr1	10993772	10994271	chr1	11088704	11089203	Prex2|chr1:11088704-11089203	0.121563667586561	.	.
chr1	10993772	10994271	chr1	11116878	11117377	Prex2|chr1:11116878-11117377	0.0842533948815188	.	.
chr1	10993772	10994271	chr1	11206470	11206969	Prex2|chr1:11206470-11206969	0.120548601922493	.	.
chr1	13588843	13589342	chr1	13665005	13665504	Tram1|chr1:13665005-13665504	0.0694554833739588	.	.
chr1	13588843	13589342	chr1	13670921	13671420	Tram1|chr1:13670921-13671420	0.0873091072845098	.	.
chr1	13588843	13589342	chr1	13738820	13739319	Tram1|chr1:13738820-13739319	0.169527783600562	.	.
chr1	13588843	13589342	chr1	13752366	13752865	Tram1|chr1:13752366-13752865	0.140820422523418	.	.
chr1	13588843	13589342	chr1	13991135	13991634	Tram1|chr1:13991135-13991634	0.0784084492425836	.	.
chr1	13589563	13590062	chr1	13573930	13574429	Tram1|chr1:13573930-13574429	0.177807826103835	.	.
chr1	13589563	13590062	chr1	13607816	13608315	Tram1|chr1:13607816-13608315	0.104088967397166	.	.
chr1	13589563	13590062	chr1	13639420	13639919	Tram1|chr1:13639420-13639919	0.101018095184737	.	.
chr1	13589563	13590062	chr1	13670921	13671420	Tram1|chr1:13670921-13671420	0.0915095401758467	.	.
chr1	13589563	13590062	chr1	13682912	13683411	Tram1|chr1:13682912-13683411	0.137161074923642	.	.
chr1	13589563	13590062	chr1	13706254	13706753	Tram1|chr1:13706254-13706753	0.0902878946963779	.	.
chr1	13589563	13590062	chr1	13779004	13779503	Tram1|chr1:13779004-13779503	0.0744389796934796	.	.
chr1	13589563	13590062	chr1	13834775	13835274	Tram1|chr1:13834775-13835274	0.169854667616058	.	.
chr1	13659706	13660205	chr1	13573930	13574429	Lactb2|chr1:13573930-13574429	0.197866297833833	.	.
chr1	13659706	13660205	chr1	13639420	13639919	Lactb2|chr1:13639420-13639919	0.0812379609944642	.	.
chr1	13659706	13660205	chr1	13991135	13991634	Lactb2|chr1:13991135-13991634	0.144280171290946	.	.
chr1	13660314	13660813	chr1	13614814	13615313	Lactb2|chr1:13614814-13615313	0.154004833876561	.	.
chr1	13660314	13660813	chr1	13639420	13639919	Lactb2|chr1:13639420-13639919	0.174731284827531	.	.
chr1	13660314	13660813	chr1	13647867	13648366	Lactb2|chr1:13647867-13648366	0.276818301008344	.	.
chr1	13660314	13660813	chr1	13649569	13650068	Lactb2|chr1:13649569-13650068	0.0884886389131003	.	.
chr1	13660314	13660813	chr1	13665005	13665504	Lactb2|chr1:13665005-13665504	0.159048426006345	.	.
chr1	13660314	13660813	chr1	13682912	13683411	Lactb2|chr1:13682912-13683411	0.204852719425429	.	.
chr1	13660314	13660813	chr1	13738820	13739319	Lactb2|chr1:13738820-13739319	0.108850544725632	.	.
chr1	13660314	13660813	chr1	13789111	13789610	Lactb2|chr1:13789111-13789610	0.113562396450348	.	.
chr1	13660314	13660813	chr1	13834775	13835274	Lactb2|chr1:13834775-13835274	0.199274935209825	.	.
chr1	13660314	13660813	chr1	13870553	13871052	Lactb2|chr1:13870553-13871052	0.151120363286732	.	.
chr1	13660314	13660813	chr1	13871156	13871655	Lactb2|chr1:13871156-13871655	0.091747621414612	.	.
chr1	14309549	14310048	chr1	14264813	14265312	Eya1|chr1:14264813-14265312	0.11680863586685	.	.
chr1	14309549	14310048	chr1	14268065	14268564	Eya1|chr1:14268065-14268564	0.111565371236702	.	.
chr1	14309549	14310048	chr1	14403744	14404243	Eya1|chr1:14403744-14404243	0.075453984933743	.	.
chr1	14309549	14310048	chr1	14621019	14621518	Eya1|chr1:14621019-14621518	0.0708471508840878	.	.
chr1	14309549	14310048	chr1	14635842	14636341	Eya1|chr1:14635842-14636341	0.101602511470026	.	.
chr1	14309549	14310048	chr1	14662272	14662771	Eya1|chr1:14662272-14662771	0.121610806900739	.	.
chr1	14309549	14310048	chr1	14669334	14669833	Eya1|chr1:14669334-14669833	0.247903128291556	.	.
chr1	14309549	14310048	chr1	14701636	14702135	Eya1|chr1:14701636-14702135	0.116742132344093	.	.
chr1	14309549	14310048	chr1	14704896	14705395	Eya1|chr1:14704896-14705395	0.129752818305684	.	.
chr1	14310341	14310840	chr1	14304313	14304812	Eya1|chr1:14304313-14304812	0.133827448982405	.	.
chr1	14310341	14310840	chr1	14662272	14662771	Eya1|chr1:14662272-14662771	0.116818748251686	.	.
chr1	14310341	14310840	chr1	14669334	14669833	Eya1|chr1:14669334-14669833	0.147813508089507	.	.
chr1	14755218	14755717	chr1	14620503	14621002	Msc|chr1:14620503-14621002	0.0799216529518	.	.
chr1	14755218	14755717	chr1	14728986	14729485	Msc|chr1:14728986-14729485	0.125359555435719	.	.
chr1	14755218	14755717	chr1	14739996	14740495	Msc|chr1:14739996-14740495	0.115009748286451	.	.
chr1	14755218	14755717	chr1	15155037	15155536	Msc|chr1:15155037-15155536	0.14982943536388	.	.
chr1	14756079	14756578	chr1	14701636	14702135	Msc|chr1:14701636-14702135	0.195101875017722	.	.
chr1	14756079	14756578	chr1	14858340	14858839	Msc|chr1:14858340-14858839	0.225445698563059	.	.
chr1	14756079	14756578	chr1	15030939	15031438	Msc|chr1:15030939-15031438	0.0952137715592825	.	.
chr1	14756079	14756578	chr1	15155037	15155536	Msc|chr1:15155037-15155536	0.178959510574183	.	.
chr1	15805340	15805839	chr1	15927185	15927684	Terf1|chr1:15927185-15927684	0.160119014270209	.	.
chr1	15805340	15805839	chr1	15936337	15936836	Terf1|chr1:15936337-15936836	0.176800135967122	.	.
chr1	15805340	15805839	chr1	15943655	15944154	Terf1|chr1:15943655-15944154	0.246182809722066	.	.
chr1	15805340	15805839	chr1	16058539	16059038	Terf1|chr1:16058539-16059038	0.0798937066977305	.	.
chr1	15805340	15805839	chr1	16216324	16216823	Terf1|chr1:16216324-16216823	0.112255297465056	.	.
chr1	15805340	15805839	chr1	16229492	16229991	Terf1|chr1:16229492-16229991	0.108509733462012	.	.
chr1	16093096	16093595	chr1	15770298	15770797	4930444P10Rik|chr1:15770298-15770797	0.173815257807488	.	.
chr1	16093096	16093595	chr1	15770806	15771305	4930444P10Rik|chr1:15770806-15771305	0.123793981408719	.	.
chr1	16093096	16093595	chr1	15899561	15900060	4930444P10Rik|chr1:15899561-15900060	0.119656160004455	.	.
chr1	16093096	16093595	chr1	16129906	16130405	4930444P10Rik|chr1:16129906-16130405	0.078901575153067	.	.
chr1	16093096	16093595	chr1	16202130	16202629	4930444P10Rik|chr1:16202130-16202629	0.124010835526186	.	.
chr1	16093096	16093595	chr1	16216324	16216823	4930444P10Rik|chr1:16216324-16216823	0.104064272165334	.	.
chr1	16103947	16104446	chr1	15905034	15905533	Rpl7|chr1:15905034-15905533	0.118777829701203	.	.
chr1	16103947	16104446	chr1	15990959	15991458	Rpl7|chr1:15990959-15991458	0.121346344333613	.	.
chr1	16103947	16104446	chr1	16116059	16116558	Rpl7|chr1:16116059-16116558	0.101351938937667	.	.
chr1	16103947	16104446	chr1	16229492	16229991	Rpl7|chr1:16229492-16229991	0.107006305632395	.	.
chr1	16104453	16104952	chr1	15776859	15777358	Rpl7|chr1:15776859-15777358	0.116396888536833	.	.
chr1	16104453	16104952	chr1	15791827	15792326	Rpl7|chr1:15791827-15792326	0.102001269247514	.	.
chr1	16104453	16104952	chr1	15927185	15927684	Rpl7|chr1:15927185-15927684	0.0737760234743483	.	.
chr1	16104453	16104952	chr1	15936337	15936836	Rpl7|chr1:15936337-15936836	0.114263861460627	.	.
chr1	16104453	16104952	chr1	15990959	15991458	Rpl7|chr1:15990959-15991458	0.151831962374598	.	.
chr1	16104453	16104952	chr1	16112771	16113270	Rpl7|chr1:16112771-16113270	0.0889218638264722	.	.
chr1	16104453	16104952	chr1	16177516	16178015	Rpl7|chr1:16177516-16178015	0.111184551424492	.	.
chr1	16104453	16104952	chr1	16229492	16229991	Rpl7|chr1:16229492-16229991	0.0964360525849506	.	.
chr1	16104999	16105498	chr1	15927185	15927684	Rdh10|chr1:15927185-15927684	0.142872194599058	.	.
chr1	16104999	16105498	chr1	15927185	15927684	Rpl7|chr1:15927185-15927684	0.142872194599058	.	.
chr1	16104999	16105498	chr1	16115053	16115552	Rdh10|chr1:16115053-16115552	0.103466779546461	.	.
chr1	16104999	16105498	chr1	16115053	16115552	Rpl7|chr1:16115053-16115552	0.103466779546461	.	.
chr1	16104999	16105498	chr1	16177516	16178015	Rdh10|chr1:16177516-16178015	0.124770619355956	.	.
chr1	16104999	16105498	chr1	16177516	16178015	Rpl7|chr1:16177516-16178015	0.124770619355956	.	.
chr1	16104999	16105498	chr1	16229492	16229991	Rdh10|chr1:16229492-16229991	0.0732102336534956	.	.
chr1	16104999	16105498	chr1	16229492	16229991	Rpl7|chr1:16229492-16229991	0.0732102336534956	.	.
chr1	16105563	16106062	chr1	15770298	15770797	Rdh10|chr1:15770298-15770797	0.165035663144921	.	.
chr1	16105563	16106062	chr1	16016452	16016951	Rdh10|chr1:16016452-16016951	0.107629338546787	.	.
chr1	16105563	16106062	chr1	16129906	16130405	Rdh10|chr1:16129906-16130405	0.201099035185578	.	.
chr1	16105563	16106062	chr1	16202130	16202629	Rdh10|chr1:16202130-16202629	0.079292723114197	.	.
chr1	16105563	16106062	chr1	16216324	16216823	Rdh10|chr1:16216324-16216823	0.0997852282931595	.	.
chr1	16519035	16519534	chr1	16809716	16810215	Stau2|chr1:16809716-16810215	0.118402001013724	.	.
chr1	16519761	16520260	chr1	16809716	16810215	Stau2|chr1:16809716-16810215	0.071202153089417	.	.
chr1	16519761	16520260	chr1	16979390	16979889	Stau2|chr1:16979390-16979889	0.0704021193267259	.	.
chr1	16519761	16520260	chr1	16979971	16980470	Stau2|chr1:16979971-16980470	0.090929729145272	.	.
chr1	16619102	16619601	chr1	16545111	16545610	Ube2w|chr1:16545111-16545610	0.17874635814789	.	.
chr1	16619102	16619601	chr1	16546643	16547142	Ube2w|chr1:16546643-16547142	0.130737567628344	.	.
chr1	16619102	16619601	chr1	16566122	16566621	Ube2w|chr1:16566122-16566621	0.140222314550099	.	.
chr1	16619102	16619601	chr1	16586933	16587432	Ube2w|chr1:16586933-16587432	0.106315701876802	.	.
chr1	16619102	16619601	chr1	16798252	16798751	Ube2w|chr1:16798252-16798751	0.189636838033529	.	.
chr1	16619102	16619601	chr1	16846410	16846909	Ube2w|chr1:16846410-16846909	0.0919171179101554	.	.
chr1	16619102	16619601	chr1	16904741	16905240	Ube2w|chr1:16904741-16905240	0.320489435320652	.	.
chr1	16619102	16619601	chr1	16916592	16917091	Ube2w|chr1:16916592-16917091	0.301525010469281	.	.
chr1	16619102	16619601	chr1	16930176	16930675	Ube2w|chr1:16930176-16930675	0.109738226855654	.	.
chr1	16619102	16619601	chr1	16979390	16979889	Ube2w|chr1:16979390-16979889	0.208381003010198	.	.
chr1	16619102	16619601	chr1	16979971	16980470	Ube2w|chr1:16979971-16980470	0.110193650496503	.	.
chr1	16619102	16619601	chr1	16996662	16997161	Ube2w|chr1:16996662-16997161	0.195299333109244	.	.
chr1	16656744	16657243	chr1	16546643	16547142	D030040B21Rik|chr1:16546643-16547142	0.115047783615266	.	.
chr1	16656744	16657243	chr1	16546643	16547142	Eloc|chr1:16546643-16547142	0.115047783615266	.	.
chr1	16656744	16657243	chr1	16586933	16587432	D030040B21Rik|chr1:16586933-16587432	0.0890585632234299	.	.
chr1	16656744	16657243	chr1	16586933	16587432	Eloc|chr1:16586933-16587432	0.0890585632234299	.	.
chr1	16656744	16657243	chr1	16904741	16905240	D030040B21Rik|chr1:16904741-16905240	0.115550281481421	.	.
chr1	16656744	16657243	chr1	16904741	16905240	Eloc|chr1:16904741-16905240	0.115550281481421	.	.
chr1	16656744	16657243	chr1	16916592	16917091	D030040B21Rik|chr1:16916592-16917091	0.200951164679882	.	.
chr1	16656744	16657243	chr1	16916592	16917091	Eloc|chr1:16916592-16917091	0.200951164679882	.	.
chr1	16656744	16657243	chr1	16979390	16979889	D030040B21Rik|chr1:16979390-16979889	0.163609684161606	.	.
chr1	16656744	16657243	chr1	16979390	16979889	Eloc|chr1:16979390-16979889	0.163609684161606	.	.
chr1	16656744	16657243	chr1	16996662	16997161	D030040B21Rik|chr1:16996662-16997161	0.225970700103802	.	.
chr1	16656744	16657243	chr1	16996662	16997161	Eloc|chr1:16996662-16997161	0.225970700103802	.	.
chr1	16657258	16657757	chr1	16545111	16545610	D030040B21Rik|chr1:16545111-16545610	0.0774788172066625	.	.
chr1	16657258	16657757	chr1	16545111	16545610	Eloc|chr1:16545111-16545610	0.0774788172066625	.	.
chr1	16657258	16657757	chr1	16546643	16547142	D030040B21Rik|chr1:16546643-16547142	0.0747151138546926	.	.
chr1	16657258	16657757	chr1	16546643	16547142	Eloc|chr1:16546643-16547142	0.0747151138546926	.	.
chr1	16657258	16657757	chr1	16745945	16746444	D030040B21Rik|chr1:16745945-16746444	0.069708781437239	.	.
chr1	16657258	16657757	chr1	16745945	16746444	Eloc|chr1:16745945-16746444	0.069708781437239	.	.
chr1	16657258	16657757	chr1	16846410	16846909	D030040B21Rik|chr1:16846410-16846909	0.145077865200947	.	.
chr1	16657258	16657757	chr1	16846410	16846909	Eloc|chr1:16846410-16846909	0.145077865200947	.	.
chr1	16657258	16657757	chr1	16930176	16930675	D030040B21Rik|chr1:16930176-16930675	0.108103201480404	.	.
chr1	16657258	16657757	chr1	16930176	16930675	Eloc|chr1:16930176-16930675	0.108103201480404	.	.
chr1	16657258	16657757	chr1	16979390	16979889	D030040B21Rik|chr1:16979390-16979889	0.108664560095825	.	.
chr1	16657258	16657757	chr1	16979390	16979889	Eloc|chr1:16979390-16979889	0.108664560095825	.	.
chr1	16657258	16657757	chr1	16996662	16997161	D030040B21Rik|chr1:16996662-16997161	0.102514458730295	.	.
chr1	16657258	16657757	chr1	16996662	16997161	Eloc|chr1:16996662-16997161	0.102514458730295	.	.
chr1	16664905	16665404	chr1	16566122	16566621	Tmem70|chr1:16566122-16566621	0.101831182169899	.	.
chr1	16664905	16665404	chr1	16745945	16746444	Tmem70|chr1:16745945-16746444	0.0803163276874199	.	.
chr1	16664905	16665404	chr1	16809716	16810215	Tmem70|chr1:16809716-16810215	0.101920344663236	.	.
chr1	16664905	16665404	chr1	16979390	16979889	Tmem70|chr1:16979390-16979889	0.0771330024538549	.	.
chr1	16687901	16688400	chr1	16566122	16566621	Ly96|chr1:16566122-16566621	0.135017259011829	.	.
chr1	16687901	16688400	chr1	16846410	16846909	Ly96|chr1:16846410-16846909	0.0916974486608302	.	.
chr1	16687901	16688400	chr1	16930176	16930675	Ly96|chr1:16930176-16930675	0.0801325291595122	.	.
chr1	16687901	16688400	chr1	16934525	16935024	Ly96|chr1:16934525-16935024	0.0907491763716906	.	.
chr1	16687901	16688400	chr1	16987547	16988046	Ly96|chr1:16987547-16988046	0.162462566419005	.	.
chr1	16688506	16689005	chr1	16547143	16547642	Ly96|chr1:16547143-16547642	0.0746901470172397	.	.
chr1	16688506	16689005	chr1	16566122	16566621	Ly96|chr1:16566122-16566621	0.0817204395017394	.	.
chr1	16688506	16689005	chr1	16809716	16810215	Ly96|chr1:16809716-16810215	0.125891804368188	.	.
chr1	16688506	16689005	chr1	16846410	16846909	Ly96|chr1:16846410-16846909	0.0736549695063806	.	.
chr1	16688506	16689005	chr1	16904741	16905240	Ly96|chr1:16904741-16905240	0.210889729232705	.	.
chr1	16688506	16689005	chr1	16916592	16917091	Ly96|chr1:16916592-16917091	0.179910768261502	.	.
chr1	16688506	16689005	chr1	16930176	16930675	Ly96|chr1:16930176-16930675	0.195711208676411	.	.
chr1	16688506	16689005	chr1	16979390	16979889	Ly96|chr1:16979390-16979889	0.0965133666352542	.	.
chr1	16688506	16689005	chr1	16979390	16979889	Ly96|chr1:16979390-16979889	0.0965133666352543	.	.
chr1	16688506	16689005	chr1	16987547	16988046	Ly96|chr1:16987547-16988046	0.113675198480212	.	.
chr1	17097665	17098164	chr1	16846410	16846909	Jph1|chr1:16846410-16846909	0.0736901069384208	.	.
chr1	17097665	17098164	chr1	16934525	16935024	Jph1|chr1:16934525-16935024	0.076844872911475	.	.
chr1	17097665	17098164	chr1	17010768	17011267	Jph1|chr1:17010768-17011267	0.0758504575237221	.	.
chr1	17097665	17098164	chr1	17302774	17303273	Jph1|chr1:17302774-17303273	0.103724562330301	.	.
chr1	17097665	17098164	chr1	17379519	17380018	Jph1|chr1:17379519-17380018	0.156764991235547	.	.
chr1	17098192	17098691	chr1	16816484	16816983	Jph1|chr1:16816484-16816983	0.230572688663021	.	.
chr1	17098192	17098691	chr1	16825071	16825570	Jph1|chr1:16825071-16825570	0.0980637128634166	.	.
chr1	17098192	17098691	chr1	16846410	16846909	Jph1|chr1:16846410-16846909	0.286447197455678	.	.
chr1	17098192	17098691	chr1	16847324	16847823	Jph1|chr1:16847324-16847823	0.346311723518005	.	.
chr1	17098192	17098691	chr1	16916592	16917091	Jph1|chr1:16916592-16917091	0.119942014885479	.	.
chr1	17098192	17098691	chr1	16930176	16930675	Jph1|chr1:16930176-16930675	0.183620832236032	.	.
chr1	17098192	17098691	chr1	16934525	16935024	Jph1|chr1:16934525-16935024	0.200930515546564	.	.
chr1	17098192	17098691	chr1	16979971	16980470	Jph1|chr1:16979971-16980470	0.16643400522404	.	.
chr1	17098192	17098691	chr1	16987547	16988046	Jph1|chr1:16987547-16988046	0.129488806937012	.	.
chr1	17098192	17098691	chr1	16996662	16997161	Jph1|chr1:16996662-16997161	0.102102956350366	.	.
chr1	17098192	17098691	chr1	17010768	17011267	Jph1|chr1:17010768-17011267	0.072357346547524	.	.
chr1	17098192	17098691	chr1	17015917	17016416	Jph1|chr1:17015917-17016416	0.135815150900295	.	.
chr1	17098192	17098691	chr1	17060493	17060992	Jph1|chr1:17060493-17060992	0.241451638822626	.	.
chr1	17098192	17098691	chr1	17067070	17067569	Jph1|chr1:17067070-17067569	0.115750458921213	.	.
chr1	17098192	17098691	chr1	17181457	17181956	Jph1|chr1:17181457-17181956	0.103537533197414	.	.
chr1	17098192	17098691	chr1	17379519	17380018	Jph1|chr1:17379519-17380018	0.0793395249766244	.	.
chr1	17098192	17098691	chr1	17480907	17481406	Jph1|chr1:17480907-17481406	0.213030988899788	.	.
chr1	17145142	17145641	chr1	16758712	16759211	Gdap1|chr1:16758712-16759211	0.0873827846488768	.	.
chr1	17145142	17145641	chr1	16816484	16816983	Gdap1|chr1:16816484-16816983	0.141684702308808	.	.
chr1	17145142	17145641	chr1	16996662	16997161	Gdap1|chr1:16996662-16997161	0.070041380152061	.	.
chr1	17145142	17145641	chr1	17041101	17041600	Gdap1|chr1:17041101-17041600	0.134724457309072	.	.
chr1	17145142	17145641	chr1	17058743	17059242	Gdap1|chr1:17058743-17059242	0.204051651123965	.	.
chr1	17145142	17145641	chr1	17085061	17085560	Gdap1|chr1:17085061-17085560	0.102090914358964	.	.
chr1	17145142	17145641	chr1	17406304	17406803	Gdap1|chr1:17406304-17406803	0.0695014934963016	.	.
chr1	17601268	17601767	chr1	17537277	17537776	Pi15|chr1:17537277-17537776	0.306801596711185	.	.
chr1	17601268	17601767	chr1	17600441	17600940	Pi15|chr1:17600441-17600940	0.250161540382621	.	.
chr1	17601268	17601767	chr1	17603226	17603725	Pi15|chr1:17603226-17603725	0.264006651990604	.	.
chr1	17601268	17601767	chr1	17629502	17630001	Pi15|chr1:17629502-17630001	0.199672381713979	.	.
chr1	17601268	17601767	chr1	17646859	17647358	Pi15|chr1:17646859-17647358	0.151040622320602	.	.
chr1	17601268	17601767	chr1	17664654	17665153	Pi15|chr1:17664654-17665153	0.198886064650696	.	.
chr1	17601268	17601767	chr1	17716258	17716757	Pi15|chr1:17716258-17716757	0.072235242150844	.	.
chr1	17601268	17601767	chr1	17716258	17716757	Pi15|chr1:17716258-17716757	0.0722352421508441	.	.
chr1	17601268	17601767	chr1	17718466	17718965	Pi15|chr1:17718466-17718965	0.216218910799739	.	.
chr1	17601268	17601767	chr1	17759978	17760477	Pi15|chr1:17759978-17760477	0.0706537918138114	.	.
chr1	17727070	17727569	chr1	17302774	17303273	Crispld1|chr1:17302774-17303273	0.262494393338248	.	.
chr1	17727070	17727569	chr1	17302774	17303273	Gm16070|chr1:17302774-17303273	0.262494393338248	.	.
chr1	17727070	17727569	chr1	17311278	17311777	Crispld1|chr1:17311278-17311777	0.104304773005183	.	.
chr1	17727070	17727569	chr1	17311278	17311777	Gm16070|chr1:17311278-17311777	0.104304773005183	.	.
chr1	17727070	17727569	chr1	17406304	17406803	Crispld1|chr1:17406304-17406803	0.142659625803942	.	.
chr1	17727070	17727569	chr1	17406304	17406803	Gm16070|chr1:17406304-17406803	0.142659625803942	.	.
chr1	17727070	17727569	chr1	17629502	17630001	Crispld1|chr1:17629502-17630001	0.142279555454928	.	.
chr1	17727070	17727569	chr1	17629502	17630001	Gm16070|chr1:17629502-17630001	0.142279555454928	.	.
chr1	17727070	17727569	chr1	17664654	17665153	Crispld1|chr1:17664654-17665153	0.212854913600827	.	.
chr1	17727070	17727569	chr1	17664654	17665153	Gm16070|chr1:17664654-17665153	0.212854913600827	.	.
chr1	17727070	17727569	chr1	17717899	17718398	Crispld1|chr1:17717899-17718398	0.228934428850253	.	.
chr1	17727070	17727569	chr1	17717899	17718398	Gm16070|chr1:17717899-17718398	0.228934428850253	.	.
chr1	17727070	17727569	chr1	17718466	17718965	Crispld1|chr1:17718466-17718965	0.0752360912719307	.	.
chr1	17727070	17727569	chr1	17718466	17718965	Gm16070|chr1:17718466-17718965	0.0752360912719307	.	.
chr1	17727070	17727569	chr1	17735428	17735927	Crispld1|chr1:17735428-17735927	0.237328698619263	.	.
chr1	17727070	17727569	chr1	17735428	17735927	Gm16070|chr1:17735428-17735927	0.237328698619263	.	.
chr1	17727070	17727569	chr1	17838342	17838841	Crispld1|chr1:17838342-17838841	0.0784931896844836	.	.
chr1	17727070	17727569	chr1	17838342	17838841	Crispld1|chr1:17838342-17838841	0.0784931896844837	.	.
chr1	17727070	17727569	chr1	17838342	17838841	Gm16070|chr1:17838342-17838841	0.0784931896844836	.	.
chr1	17727070	17727569	chr1	17838342	17838841	Gm16070|chr1:17838342-17838841	0.0784931896844837	.	.
chr1	17727608	17728107	chr1	17302774	17303273	Crispld1|chr1:17302774-17303273	0.225036355290921	.	.
chr1	17727608	17728107	chr1	17302774	17303273	Gm16070|chr1:17302774-17303273	0.225036355290921	.	.
chr1	17727608	17728107	chr1	17311278	17311777	Crispld1|chr1:17311278-17311777	0.218220763441427	.	.
chr1	17727608	17728107	chr1	17311278	17311777	Gm16070|chr1:17311278-17311777	0.218220763441427	.	.
chr1	17727608	17728107	chr1	17406304	17406803	Crispld1|chr1:17406304-17406803	0.13733006641548	.	.
chr1	17727608	17728107	chr1	17406304	17406803	Gm16070|chr1:17406304-17406803	0.13733006641548	.	.
chr1	17727608	17728107	chr1	17600441	17600940	Crispld1|chr1:17600441-17600940	0.0887450854861355	.	.
chr1	17727608	17728107	chr1	17600441	17600940	Gm16070|chr1:17600441-17600940	0.0887450854861355	.	.
chr1	17727608	17728107	chr1	17629502	17630001	Crispld1|chr1:17629502-17630001	0.146918614156052	.	.
chr1	17727608	17728107	chr1	17629502	17630001	Gm16070|chr1:17629502-17630001	0.146918614156052	.	.
chr1	17727608	17728107	chr1	17646859	17647358	Crispld1|chr1:17646859-17647358	0.112951055658881	.	.
chr1	17727608	17728107	chr1	17646859	17647358	Gm16070|chr1:17646859-17647358	0.112951055658881	.	.
chr1	17727608	17728107	chr1	17664654	17665153	Crispld1|chr1:17664654-17665153	0.262501450296523	.	.
chr1	17727608	17728107	chr1	17664654	17665153	Gm16070|chr1:17664654-17665153	0.262501450296523	.	.
chr1	17727608	17728107	chr1	17716258	17716757	Crispld1|chr1:17716258-17716757	0.0724942478489544	.	.
chr1	17727608	17728107	chr1	17716258	17716757	Gm16070|chr1:17716258-17716757	0.0724942478489544	.	.
chr1	17727608	17728107	chr1	17717899	17718398	Crispld1|chr1:17717899-17718398	0.267752131771197	.	.
chr1	17727608	17728107	chr1	17717899	17718398	Gm16070|chr1:17717899-17718398	0.267752131771197	.	.
chr1	17727608	17728107	chr1	17718466	17718965	Crispld1|chr1:17718466-17718965	0.0900461601101826	.	.
chr1	17727608	17728107	chr1	17718466	17718965	Gm16070|chr1:17718466-17718965	0.0900461601101826	.	.
chr1	17727608	17728107	chr1	17735428	17735927	Crispld1|chr1:17735428-17735927	0.174665237811654	.	.
chr1	17727608	17728107	chr1	17735428	17735927	Gm16070|chr1:17735428-17735927	0.174665237811654	.	.
chr1	17727608	17728107	chr1	17838342	17838841	Crispld1|chr1:17838342-17838841	0.150190272814723	.	.
chr1	17727608	17728107	chr1	17838342	17838841	Crispld1|chr1:17838342-17838841	0.150190272814724	.	.
chr1	17727608	17728107	chr1	17838342	17838841	Gm16070|chr1:17838342-17838841	0.150190272814723	.	.
chr1	17727608	17728107	chr1	17838342	17838841	Gm16070|chr1:17838342-17838841	0.150190272814724	.	.
chr1	17727608	17728107	chr1	17946882	17947381	Crispld1|chr1:17946882-17947381	0.137137796206346	.	.
chr1	17727608	17728107	chr1	17946882	17947381	Gm16070|chr1:17946882-17947381	0.137137796206346	.	.
chr1	18057998	18058497	chr1	17754008	17754507	Gm28756|chr1:17754008-17754507	0.0930238865811788	.	.
chr1	18057998	18058497	chr1	17838342	17838841	Gm28756|chr1:17838342-17838841	0.090216118111422	.	.
chr1	18057998	18058497	chr1	17946882	17947381	Gm28756|chr1:17946882-17947381	0.0948847722126547	.	.
chr1	18057998	18058497	chr1	17946882	17947381	Gm28756|chr1:17946882-17947381	0.0948847722126548	.	.
chr1	18057998	18058497	chr1	18009543	18010042	Gm28756|chr1:18009543-18010042	0.249510621124098	.	.
chr1	18057998	18058497	chr1	18168208	18168707	Gm28756|chr1:18168208-18168707	0.158254999232763	.	.
chr1	18057998	18058497	chr1	18175228	18175727	Gm28756|chr1:18175228-18175727	0.0694177189370558	.	.
chr1	18058553	18059052	chr1	17753472	17753971	Gm28756|chr1:17753472-17753971	0.0706918080755193	.	.
chr1	18058553	18059052	chr1	17856927	17857426	Gm28756|chr1:17856927-17857426	0.0803185525621922	.	.
chr1	18058553	18059052	chr1	18009543	18010042	Gm28756|chr1:18009543-18010042	0.127694941868384	.	.
chr1	18058553	18059052	chr1	18041542	18042041	Gm28756|chr1:18041542-18042041	0.107332522924001	.	.
chr1	18058553	18059052	chr1	18106146	18106645	Gm28756|chr1:18106146-18106645	0.0899190949916892	.	.
chr1	18058553	18059052	chr1	18168208	18168707	Gm28756|chr1:18168208-18168707	0.0836532961296847	.	.
chr1	18058553	18059052	chr1	18175228	18175727	Gm28756|chr1:18175228-18175727	0.127615062140741	.	.
chr1	18058553	18059052	chr1	18191778	18192277	Gm28756|chr1:18191778-18192277	0.0878131014786869	.	.
chr1	18058553	18059052	chr1	18292480	18292979	Gm28756|chr1:18292480-18292979	0.0728182489052302	.	.
chr1	18058553	18059052	chr1	18292480	18292979	Gm28756|chr1:18292480-18292979	0.0728182489052303	.	.
chr1	18058553	18059052	chr1	18371522	18372021	Gm28756|chr1:18371522-18372021	0.174067188508741	.	.
chr1	19103925	19104424	chr1	18758428	18758927	Gm15825|chr1:18758428-18758927	0.292425708924065	.	.
chr1	19103925	19104424	chr1	18766546	18767045	Gm15825|chr1:18766546-18767045	0.123544812762568	.	.
chr1	19103925	19104424	chr1	18767407	18767906	Gm15825|chr1:18767407-18767906	0.257875437774856	.	.
chr1	19103925	19104424	chr1	18848981	18849480	Gm15825|chr1:18848981-18849480	0.162146197888137	.	.
chr1	19103925	19104424	chr1	18852746	18853245	Gm15825|chr1:18852746-18853245	0.277361873017932	.	.
chr1	19103925	19104424	chr1	18853275	18853774	Gm15825|chr1:18853275-18853774	0.459891969928219	.	.
chr1	19103925	19104424	chr1	18857411	18857910	Gm15825|chr1:18857411-18857910	0.268500724307179	.	.
chr1	19103925	19104424	chr1	18902598	18903097	Gm15825|chr1:18902598-18903097	0.0913734403295418	.	.
chr1	19103925	19104424	chr1	18905009	18905508	Gm15825|chr1:18905009-18905508	0.192565668382406	.	.
chr1	19103925	19104424	chr1	18911475	18911974	Gm15825|chr1:18911475-18911974	0.197123001033114	.	.
chr1	19103925	19104424	chr1	18936348	18936847	Gm15825|chr1:18936348-18936847	0.133056171192669	.	.
chr1	19103925	19104424	chr1	18973005	18973504	Gm15825|chr1:18973005-18973504	0.553313377663188	.	.
chr1	19103925	19104424	chr1	18975425	18975924	Gm15825|chr1:18975425-18975924	0.320349594163873	.	.
chr1	19103925	19104424	chr1	18976830	18977329	Gm15825|chr1:18976830-18977329	0.223782944229118	.	.
chr1	19103925	19104424	chr1	18978866	18979365	Gm15825|chr1:18978866-18979365	0.378872512578269	.	.
chr1	19103925	19104424	chr1	19031806	19032305	Gm15825|chr1:19031806-19032305	0.179459718794796	.	.
chr1	19103925	19104424	chr1	19032346	19032845	Gm15825|chr1:19032346-19032845	0.132258334503495	.	.
chr1	19103925	19104424	chr1	19046606	19047105	Gm15825|chr1:19046606-19047105	0.387360589952859	.	.
chr1	19103925	19104424	chr1	19096816	19097315	Gm15825|chr1:19096816-19097315	0.155958193735157	.	.
chr1	19103925	19104424	chr1	19100681	19101180	Gm15825|chr1:19100681-19101180	0.206225809957151	.	.
chr1	19103925	19104424	chr1	19108649	19109148	Gm15825|chr1:19108649-19109148	0.585488309096779	.	.
chr1	19103925	19104424	chr1	19108649	19109148	Gm15825|chr1:19108649-19109148	0.58548830909678	.	.
chr1	19103925	19104424	chr1	19113161	19113660	Gm15825|chr1:19113161-19113660	0.24855915626903	.	.
chr1	19103925	19104424	chr1	19117388	19117887	Gm15825|chr1:19117388-19117887	0.441797852337247	.	.
chr1	19103925	19104424	chr1	19137385	19137884	Gm15825|chr1:19137385-19137884	0.262529991298863	.	.
chr1	19103925	19104424	chr1	19159406	19159905	Gm15825|chr1:19159406-19159905	0.288237024243124	.	.
chr1	19103925	19104424	chr1	19241308	19241807	Gm15825|chr1:19241308-19241807	0.240210172719119	.	.
chr1	19103925	19104424	chr1	19450713	19451212	Gm15825|chr1:19450713-19451212	0.0777647148978398	.	.
chr1	19103925	19104424	chr1	19451372	19451871	Gm15825|chr1:19451372-19451871	0.161457457080505	.	.
chr1	19104658	19105157	chr1	18758428	18758927	Gm15825|chr1:18758428-18758927	0.224689031234002	.	.
chr1	19104658	19105157	chr1	18767407	18767906	Gm15825|chr1:18767407-18767906	0.285479621299163	.	.
chr1	19104658	19105157	chr1	18848981	18849480	Gm15825|chr1:18848981-18849480	0.165742035791292	.	.
chr1	19104658	19105157	chr1	18852746	18853245	Gm15825|chr1:18852746-18853245	0.218201104357031	.	.
chr1	19104658	19105157	chr1	18853275	18853774	Gm15825|chr1:18853275-18853774	0.363421821792081	.	.
chr1	19104658	19105157	chr1	18857411	18857910	Gm15825|chr1:18857411-18857910	0.269800946909343	.	.
chr1	19104658	19105157	chr1	18902598	18903097	Gm15825|chr1:18902598-18903097	0.181257740239064	.	.
chr1	19104658	19105157	chr1	18905009	18905508	Gm15825|chr1:18905009-18905508	0.213247085586757	.	.
chr1	19104658	19105157	chr1	18973005	18973504	Gm15825|chr1:18973005-18973504	0.483190380443556	.	.
chr1	19104658	19105157	chr1	18975425	18975924	Gm15825|chr1:18975425-18975924	0.259084650285434	.	.
chr1	19104658	19105157	chr1	18976830	18977329	Gm15825|chr1:18976830-18977329	0.123715436597039	.	.
chr1	19104658	19105157	chr1	18978866	18979365	Gm15825|chr1:18978866-18979365	0.296758589865018	.	.
chr1	19104658	19105157	chr1	19031806	19032305	Gm15825|chr1:19031806-19032305	0.0910628666056222	.	.
chr1	19104658	19105157	chr1	19046606	19047105	Gm15825|chr1:19046606-19047105	0.404459974282294	.	.
chr1	19104658	19105157	chr1	19096816	19097315	Gm15825|chr1:19096816-19097315	0.087433298386132	.	.
chr1	19104658	19105157	chr1	19100681	19101180	Gm15825|chr1:19100681-19101180	0.300311695942424	.	.
chr1	19104658	19105157	chr1	19108649	19109148	Gm15825|chr1:19108649-19109148	0.544403748060692	.	.
chr1	19104658	19105157	chr1	19113161	19113660	Gm15825|chr1:19113161-19113660	0.470522492454964	.	.
chr1	19104658	19105157	chr1	19117388	19117887	Gm15825|chr1:19117388-19117887	0.358562290591468	.	.
chr1	19104658	19105157	chr1	19137385	19137884	Gm15825|chr1:19137385-19137884	0.294676375361848	.	.
chr1	19104658	19105157	chr1	19159406	19159905	Gm15825|chr1:19159406-19159905	0.177667046083543	.	.
chr1	19104658	19105157	chr1	19241308	19241807	Gm15825|chr1:19241308-19241807	0.179232157165745	.	.
chr1	19104658	19105157	chr1	19450713	19451212	Gm15825|chr1:19450713-19451212	0.0819422330996249	.	.
chr1	19104658	19105157	chr1	19451372	19451871	Gm15825|chr1:19451372-19451871	0.186271440745048	.	.
chr1	20356146	20356645	chr1	20352151	20352650	4930486I03Rik|chr1:20352151-20352650	0.169065972983429	.	.
chr1	20356146	20356645	chr1	20554332	20554831	4930486I03Rik|chr1:20554332-20554831	0.128136680183282	.	.
chr1	20670495	20670994	chr1	20470152	20470651	Gm28653|chr1:20470152-20470651	0.17028280183948	.	.
chr1	20670495	20670994	chr1	20477721	20478220	Gm28653|chr1:20477721-20478220	0.195042567329367	.	.
chr1	20670495	20670994	chr1	20478223	20478722	Gm28653|chr1:20478223-20478722	0.0831887156896173	.	.
chr1	20670495	20670994	chr1	20513637	20514136	Gm28653|chr1:20513637-20514136	0.172788100955508	.	.
chr1	20670495	20670994	chr1	20601976	20602475	Gm28653|chr1:20601976-20602475	0.0721239329791749	.	.
chr1	20670495	20670994	chr1	20667615	20668114	Gm28653|chr1:20667615-20668114	0.139412749962563	.	.
chr1	20670495	20670994	chr1	20671052	20671551	Gm28653|chr1:20671052-20671551	0.171916588683087	.	.
chr1	20670495	20670994	chr1	20698011	20698510	Gm28653|chr1:20698011-20698510	0.244336156738457	.	.
chr1	20670495	20670994	chr1	20775171	20775670	Gm28653|chr1:20775171-20775670	0.0824008151093129	.	.
chr1	20820187	20820686	chr1	20508414	20508913	Mcm3|chr1:20508414-20508913	0.145155584260921	.	.
chr1	20820187	20820686	chr1	20558300	20558799	Mcm3|chr1:20558300-20558799	0.0967698466754344	.	.
chr1	20820187	20820686	chr1	20601976	20602475	Mcm3|chr1:20601976-20602475	0.0958271707265482	.	.
chr1	20820187	20820686	chr1	20620512	20621011	Mcm3|chr1:20620512-20621011	0.155432097867037	.	.
chr1	20820187	20820686	chr1	20788317	20788816	Mcm3|chr1:20788317-20788816	0.071972549462664	.	.
chr1	20820187	20820686	chr1	20883977	20884476	Mcm3|chr1:20883977-20884476	0.118294154945974	.	.
chr1	20820187	20820686	chr1	20906237	20906736	Mcm3|chr1:20906237-20906736	0.0810042699855114	.	.
chr1	20820187	20820686	chr1	20922285	20922784	Mcm3|chr1:20922285-20922784	0.0905138441302468	.	.
chr1	20820187	20820686	chr1	20922853	20923352	Mcm3|chr1:20922853-20923352	0.100007391511351	.	.
chr1	20820187	20820686	chr1	20923365	20923864	Mcm3|chr1:20923365-20923864	0.128684192395887	.	.
chr1	20820187	20820686	chr1	20933361	20933860	Mcm3|chr1:20933361-20933860	0.120860914569221	.	.
chr1	20820187	20820686	chr1	20981026	20981525	Mcm3|chr1:20981026-20981525	0.107013435487329	.	.
chr1	20820187	20820686	chr1	20981765	20982264	Mcm3|chr1:20981765-20982264	0.111799503199471	.	.
chr1	20820187	20820686	chr1	20995247	20995746	Mcm3|chr1:20995247-20995746	0.10338388527579	.	.
chr1	20890311	20890810	chr1	20520007	20520506	6720483E21Rik|chr1:20520007-20520506	0.0982641310523289	.	.
chr1	20890311	20890810	chr1	20520007	20520506	Paqr8|chr1:20520007-20520506	0.0982641310523289	.	.
chr1	20890311	20890810	chr1	20554332	20554831	6720483E21Rik|chr1:20554332-20554831	0.0948713037941928	.	.
chr1	20890311	20890810	chr1	20554332	20554831	Paqr8|chr1:20554332-20554831	0.0948713037941928	.	.
chr1	20890311	20890810	chr1	20698011	20698510	6720483E21Rik|chr1:20698011-20698510	0.0898129643632327	.	.
chr1	20890311	20890810	chr1	20698011	20698510	Paqr8|chr1:20698011-20698510	0.0898129643632327	.	.
chr1	20890311	20890810	chr1	20759760	20760259	6720483E21Rik|chr1:20759760-20760259	0.243094189423135	.	.
chr1	20890311	20890810	chr1	20759760	20760259	Paqr8|chr1:20759760-20760259	0.243094189423135	.	.
chr1	20890311	20890810	chr1	20786199	20786698	6720483E21Rik|chr1:20786199-20786698	0.18424348410089	.	.
chr1	20890311	20890810	chr1	20786199	20786698	Paqr8|chr1:20786199-20786698	0.18424348410089	.	.
chr1	20890311	20890810	chr1	20801628	20802127	6720483E21Rik|chr1:20801628-20802127	0.125391003030333	.	.
chr1	20890311	20890810	chr1	20801628	20802127	Paqr8|chr1:20801628-20802127	0.125391003030333	.	.
chr1	20890311	20890810	chr1	20839839	20840338	6720483E21Rik|chr1:20839839-20840338	0.124327968614415	.	.
chr1	20890311	20890810	chr1	20839839	20840338	Paqr8|chr1:20839839-20840338	0.124327968614415	.	.
chr1	20890311	20890810	chr1	20874004	20874503	6720483E21Rik|chr1:20874004-20874503	0.139745273501694	.	.
chr1	20890311	20890810	chr1	20874004	20874503	Paqr8|chr1:20874004-20874503	0.139745273501694	.	.
chr1	20890311	20890810	chr1	20877410	20877909	6720483E21Rik|chr1:20877410-20877909	0.134508333061035	.	.
chr1	20890311	20890810	chr1	20877410	20877909	Paqr8|chr1:20877410-20877909	0.134508333061035	.	.
chr1	20890311	20890810	chr1	20922853	20923352	6720483E21Rik|chr1:20922853-20923352	0.191814612417651	.	.
chr1	20890311	20890810	chr1	20922853	20923352	Paqr8|chr1:20922853-20923352	0.191814612417651	.	.
chr1	20890311	20890810	chr1	20925578	20926077	6720483E21Rik|chr1:20925578-20926077	0.0729238827509917	.	.
chr1	20890311	20890810	chr1	20925578	20926077	Paqr8|chr1:20925578-20926077	0.0729238827509917	.	.
chr1	20890311	20890810	chr1	20933361	20933860	6720483E21Rik|chr1:20933361-20933860	0.11771118804336	.	.
chr1	20890311	20890810	chr1	20933361	20933860	Paqr8|chr1:20933361-20933860	0.11771118804336	.	.
chr1	20890311	20890810	chr1	20984042	20984541	6720483E21Rik|chr1:20984042-20984541	0.0723514434325402	.	.
chr1	20890311	20890810	chr1	20984042	20984541	Paqr8|chr1:20984042-20984541	0.0723514434325402	.	.
chr1	20890857	20891356	chr1	20520007	20520506	6720483E21Rik|chr1:20520007-20520506	0.138445715878383	.	.
chr1	20890857	20891356	chr1	20520007	20520506	Paqr8|chr1:20520007-20520506	0.138445715878383	.	.
chr1	20890857	20891356	chr1	20554332	20554831	6720483E21Rik|chr1:20554332-20554831	0.0861307664826125	.	.
chr1	20890857	20891356	chr1	20554332	20554831	Paqr8|chr1:20554332-20554831	0.0861307664826125	.	.
chr1	20890857	20891356	chr1	20558300	20558799	6720483E21Rik|chr1:20558300-20558799	0.143645954472464	.	.
chr1	20890857	20891356	chr1	20558300	20558799	Paqr8|chr1:20558300-20558799	0.143645954472464	.	.
chr1	20890857	20891356	chr1	20759760	20760259	6720483E21Rik|chr1:20759760-20760259	0.352424887681725	.	.
chr1	20890857	20891356	chr1	20759760	20760259	Paqr8|chr1:20759760-20760259	0.352424887681725	.	.
chr1	20890857	20891356	chr1	20775171	20775670	6720483E21Rik|chr1:20775171-20775670	0.178815372057241	.	.
chr1	20890857	20891356	chr1	20775171	20775670	Paqr8|chr1:20775171-20775670	0.178815372057241	.	.
chr1	20890857	20891356	chr1	20786199	20786698	6720483E21Rik|chr1:20786199-20786698	0.230829432421631	.	.
chr1	20890857	20891356	chr1	20786199	20786698	Paqr8|chr1:20786199-20786698	0.230829432421631	.	.
chr1	20890857	20891356	chr1	20839839	20840338	6720483E21Rik|chr1:20839839-20840338	0.116138088357743	.	.
chr1	20890857	20891356	chr1	20839839	20840338	Paqr8|chr1:20839839-20840338	0.116138088357743	.	.
chr1	20890857	20891356	chr1	20867294	20867793	6720483E21Rik|chr1:20867294-20867793	0.123527881365219	.	.
chr1	20890857	20891356	chr1	20867294	20867793	Paqr8|chr1:20867294-20867793	0.123527881365219	.	.
chr1	20890857	20891356	chr1	20874004	20874503	6720483E21Rik|chr1:20874004-20874503	0.265111774909863	.	.
chr1	20890857	20891356	chr1	20874004	20874503	Paqr8|chr1:20874004-20874503	0.265111774909863	.	.
chr1	20890857	20891356	chr1	20877410	20877909	6720483E21Rik|chr1:20877410-20877909	0.33235818876567	.	.
chr1	20890857	20891356	chr1	20877410	20877909	Paqr8|chr1:20877410-20877909	0.33235818876567	.	.
chr1	20890857	20891356	chr1	20922853	20923352	6720483E21Rik|chr1:20922853-20923352	0.0721193614868602	.	.
chr1	20890857	20891356	chr1	20922853	20923352	Paqr8|chr1:20922853-20923352	0.0721193614868602	.	.
chr1	20890857	20891356	chr1	20925578	20926077	6720483E21Rik|chr1:20925578-20926077	0.137013824818064	.	.
chr1	20890857	20891356	chr1	20925578	20926077	Paqr8|chr1:20925578-20926077	0.137013824818064	.	.
chr1	20951400	20951899	chr1	20612697	20613196	Efhc1|chr1:20612697-20613196	0.11532062023876	.	.
chr1	20951400	20951899	chr1	20620512	20621011	Efhc1|chr1:20620512-20621011	0.0927329636509874	.	.
chr1	20951400	20951899	chr1	20667615	20668114	Efhc1|chr1:20667615-20668114	0.159759893202849	.	.
chr1	20951400	20951899	chr1	20698011	20698510	Efhc1|chr1:20698011-20698510	0.156382431815146	.	.
chr1	20951400	20951899	chr1	20788317	20788816	Efhc1|chr1:20788317-20788816	0.244522361262056	.	.
chr1	20951400	20951899	chr1	20906237	20906736	Efhc1|chr1:20906237-20906736	0.215375417121521	.	.
chr1	20951400	20951899	chr1	20923365	20923864	Efhc1|chr1:20923365-20923864	0.123780380601235	.	.
chr1	20951400	20951899	chr1	20933361	20933860	Efhc1|chr1:20933361-20933860	0.0723076690125246	.	.
chr1	20951400	20951899	chr1	20941260	20941759	Efhc1|chr1:20941260-20941759	0.11797803004491	.	.
chr1	20951400	20951899	chr1	20981026	20981525	Efhc1|chr1:20981026-20981525	0.104057173940492	.	.
chr1	20951400	20951899	chr1	20981765	20982264	Efhc1|chr1:20981765-20982264	0.07002051294378	.	.
chr1	20951400	20951899	chr1	20995247	20995746	Efhc1|chr1:20995247-20995746	0.247894772454793	.	.
chr1	23291436	23291935	chr1	23286674	23287173	Gm27028|chr1:23286674-23287173	0.142124602077909	.	.
chr1	23291436	23291935	chr1	23350146	23350645	Gm27028|chr1:23350146-23350645	0.267534814521728	.	.
chr1	23291436	23291935	chr1	23380313	23380812	Gm27028|chr1:23380313-23380812	0.134744045681304	.	.
chr1	23291436	23291935	chr1	23649998	23650497	Gm27028|chr1:23649998-23650497	0.213125815154059	.	.
chr1	23291436	23291935	chr1	23705548	23706047	Gm27028|chr1:23705548-23706047	0.136650488294937	.	.
chr1	23291436	23291935	chr1	23722950	23723449	Gm27028|chr1:23722950-23723449	0.166563941064079	.	.
chr1	25828941	25829440	chr1	25754478	25754977	Adgrb3|chr1:25754478-25754977	0.135795683265404	.	.
chr1	25828941	25829440	chr1	25778700	25779199	Adgrb3|chr1:25778700-25779199	0.223232517328155	.	.
chr1	25828941	25829440	chr1	25793933	25794432	Adgrb3|chr1:25793933-25794432	0.132625764998514	.	.
chr1	25828941	25829440	chr1	26017892	26018391	Adgrb3|chr1:26017892-26018391	0.103663452625906	.	.
chr1	25828941	25829440	chr1	26111089	26111588	Adgrb3|chr1:26111089-26111588	0.196092568586946	.	.
chr1	25828941	25829440	chr1	26158852	26159351	Adgrb3|chr1:26158852-26159351	0.126066519062061	.	.
chr1	25828941	25829440	chr1	26204396	26204895	Adgrb3|chr1:26204396-26204895	0.171889413382803	.	.
chr1	25829930	25830429	chr1	25793933	25794432	Adgrb3|chr1:25793933-25794432	0.0781777783934512	.	.
chr1	25829930	25830429	chr1	26043678	26044177	Adgrb3|chr1:26043678-26044177	0.104914451571313	.	.
chr1	25829930	25830429	chr1	26111089	26111588	Adgrb3|chr1:26111089-26111588	0.196453163666301	.	.
chr1	25829930	25830429	chr1	26158852	26159351	Adgrb3|chr1:26158852-26159351	0.0868874426273215	.	.
chr1	25829930	25830429	chr1	26169115	26169614	Adgrb3|chr1:26169115-26169614	0.138559911828352	.	.
chr1	25829930	25830429	chr1	26204396	26204895	Adgrb3|chr1:26204396-26204895	0.100329097639912	.	.
chr1	30872795	30873294	chr1	30554981	30555480	Phf3|chr1:30554981-30555480	0.134068230493683	.	.
chr1	30872795	30873294	chr1	30590651	30591150	Phf3|chr1:30590651-30591150	0.0919853866202363	.	.
chr1	30872795	30873294	chr1	30632686	30633185	Phf3|chr1:30632686-30633185	0.108535459066959	.	.
chr1	30872795	30873294	chr1	30700382	30700881	Phf3|chr1:30700382-30700881	0.127262511810879	.	.
chr1	30872795	30873294	chr1	30701088	30701587	Phf3|chr1:30701088-30701587	0.119122259697155	.	.
chr1	30872795	30873294	chr1	30740784	30741283	Phf3|chr1:30740784-30741283	0.142419966679487	.	.
chr1	30872795	30873294	chr1	30751054	30751553	Phf3|chr1:30751054-30751553	0.178956903038337	.	.
chr1	30872795	30873294	chr1	30773586	30774085	Phf3|chr1:30773586-30774085	0.214350740112312	.	.
chr1	30872795	30873294	chr1	30790220	30790719	Phf3|chr1:30790220-30790719	0.0939555189600458	.	.
chr1	30872795	30873294	chr1	30792858	30793357	Phf3|chr1:30792858-30793357	0.181873793962121	.	.
chr1	30872795	30873294	chr1	30793399	30793898	Phf3|chr1:30793399-30793898	0.225741213100487	.	.
chr1	30872795	30873294	chr1	30819061	30819560	Phf3|chr1:30819061-30819560	0.10198913886022	.	.
chr1	30872795	30873294	chr1	30891636	30892135	Phf3|chr1:30891636-30892135	0.103995548906327	.	.
chr1	30872795	30873294	chr1	30930527	30931026	Phf3|chr1:30930527-30931026	0.1167729051828	.	.
chr1	30873430	30873929	chr1	30503190	30503689	Phf3|chr1:30503190-30503689	0.0778588964920855	.	.
chr1	30873430	30873929	chr1	30554981	30555480	Phf3|chr1:30554981-30555480	0.20536546847633	.	.
chr1	30873430	30873929	chr1	30584783	30585282	Phf3|chr1:30584783-30585282	0.0893808063512	.	.
chr1	30873430	30873929	chr1	30595347	30595846	Phf3|chr1:30595347-30595846	0.117898172018825	.	.
chr1	30873430	30873929	chr1	30656202	30656701	Phf3|chr1:30656202-30656701	0.246545343768941	.	.
chr1	30873430	30873929	chr1	30700382	30700881	Phf3|chr1:30700382-30700881	0.0850248932787408	.	.
chr1	30873430	30873929	chr1	30740784	30741283	Phf3|chr1:30740784-30741283	0.107539762134171	.	.
chr1	30873430	30873929	chr1	30751054	30751553	Phf3|chr1:30751054-30751553	0.157837417871945	.	.
chr1	30873430	30873929	chr1	30755349	30755848	Phf3|chr1:30755349-30755848	0.097713021231774	.	.
chr1	30873430	30873929	chr1	30773586	30774085	Phf3|chr1:30773586-30774085	0.0902908945815557	.	.
chr1	30873430	30873929	chr1	30776088	30776587	Phf3|chr1:30776088-30776587	0.127613498065019	.	.
chr1	30873430	30873929	chr1	30792858	30793357	Phf3|chr1:30792858-30793357	0.0976322298854818	.	.
chr1	30873430	30873929	chr1	30793399	30793898	Phf3|chr1:30793399-30793898	0.229753140350028	.	.
chr1	30873430	30873929	chr1	30891636	30892135	Phf3|chr1:30891636-30892135	0.0739614967188355	.	.
chr1	30873430	30873929	chr1	30930527	30931026	Phf3|chr1:30930527-30931026	0.118327580268409	.	.
chr1	30873942	30874441	chr1	30588278	30588777	Phf3|chr1:30588278-30588777	0.103472982965848	.	.
chr1	30873942	30874441	chr1	30595347	30595846	Phf3|chr1:30595347-30595846	0.191879737897152	.	.
chr1	30873942	30874441	chr1	30707395	30707894	Phf3|chr1:30707395-30707894	0.113544878085304	.	.
chr1	30873942	30874441	chr1	30751054	30751553	Phf3|chr1:30751054-30751553	0.143807350762329	.	.
chr1	30873942	30874441	chr1	30755349	30755848	Phf3|chr1:30755349-30755848	0.178656532154997	.	.
chr1	30949080	30949579	chr1	30755349	30755848	Ptp4a1|chr1:30755349-30755848	0.0939571141231437	.	.
chr1	30949582	30950081	chr1	30588278	30588777	Ptp4a1|chr1:30588278-30588777	0.0717624877128321	.	.
chr1	30949582	30950081	chr1	30595347	30595846	Ptp4a1|chr1:30595347-30595846	0.163720912868221	.	.
chr1	30949582	30950081	chr1	30707395	30707894	Ptp4a1|chr1:30707395-30707894	0.0901588626341149	.	.
chr1	30949582	30950081	chr1	30751054	30751553	Ptp4a1|chr1:30751054-30751553	0.22390557361733	.	.
chr1	30949582	30950081	chr1	30755349	30755848	Ptp4a1|chr1:30755349-30755848	0.130722308871768	.	.
chr1	30949582	30950081	chr1	30773586	30774085	Ptp4a1|chr1:30773586-30774085	0.0709870693726574	.	.
chr1	32172459	32172958	chr1	31808000	31808499	Khdrbs2|chr1:31808000-31808499	0.175468137557616	.	.
chr1	32172459	32172958	chr1	31810837	31811336	Khdrbs2|chr1:31810837-31811336	0.132935385494868	.	.
chr1	32172459	32172958	chr1	31811421	31811920	Khdrbs2|chr1:31811421-31811920	0.155801876832338	.	.
chr1	32172459	32172958	chr1	31874764	31875263	Khdrbs2|chr1:31874764-31875263	0.20513289379165	.	.
chr1	32172459	32172958	chr1	31992182	31992681	Khdrbs2|chr1:31992182-31992681	0.0763843594183281	.	.
chr1	32172459	32172958	chr1	32234522	32235021	Khdrbs2|chr1:32234522-32235021	0.186880065710276	.	.
chr1	34439491	34439990	chr1	34331708	34332207	Ccdc115|chr1:34331708-34332207	0.0944341491687921	.	.
chr1	34439491	34439990	chr1	34331708	34332207	Imp4|chr1:34331708-34332207	0.0944341491687921	.	.
chr1	34439491	34439990	chr1	34379267	34379766	Ccdc115|chr1:34379267-34379766	0.112249440350456	.	.
chr1	34439491	34439990	chr1	34379267	34379766	Imp4|chr1:34379267-34379766	0.112249440350456	.	.
chr1	34439491	34439990	chr1	34462689	34463188	Ccdc115|chr1:34462689-34463188	0.114093034818139	.	.
chr1	34439491	34439990	chr1	34462689	34463188	Imp4|chr1:34462689-34463188	0.114093034818139	.	.
chr1	34459438	34459937	chr1	34484285	34484784	Ptpn18|chr1:34484285-34484784	0.069461622442225	.	.
chr1	34459438	34459937	chr1	34749126	34749625	Ptpn18|chr1:34749126-34749625	0.13193814522788	.	.
chr1	34485175	34485674	chr1	34434650	34435149	4930568A12Rik|chr1:34434650-34435149	0.123484512470035	.	.
chr1	34485175	34485674	chr1	34602327	34602826	4930568A12Rik|chr1:34602327-34602826	0.0881303163630781	.	.
chr1	34485782	34486281	chr1	34409815	34410314	4930568A12Rik|chr1:34409815-34410314	0.105936736606253	.	.
chr1	34485782	34486281	chr1	34738307	34738806	4930568A12Rik|chr1:34738307-34738806	0.102185800080689	.	.
chr1	34579442	34579941	chr1	34264655	34265154	1700101I19Rik|chr1:34264655-34265154	0.0694330515253291	.	.
chr1	34579442	34579941	chr1	34264655	34265154	Amer3|chr1:34264655-34265154	0.0694330515253291	.	.
chr1	34579442	34579941	chr1	34301029	34301528	1700101I19Rik|chr1:34301029-34301528	0.0900404673123373	.	.
chr1	34579442	34579941	chr1	34301029	34301528	Amer3|chr1:34301029-34301528	0.0900404673123373	.	.
chr1	34579442	34579941	chr1	34388837	34389336	1700101I19Rik|chr1:34388837-34389336	0.0982055807669726	.	.
chr1	34579442	34579941	chr1	34388837	34389336	Amer3|chr1:34388837-34389336	0.0982055807669726	.	.
chr1	34579442	34579941	chr1	34750293	34750792	1700101I19Rik|chr1:34750293-34750792	0.108515529736134	.	.
chr1	34579442	34579941	chr1	34750293	34750792	Amer3|chr1:34750293-34750792	0.108515529736134	.	.
chr1	34579442	34579941	chr1	34760458	34760957	1700101I19Rik|chr1:34760458-34760957	0.111350430236337	.	.
chr1	34579442	34579941	chr1	34760458	34760957	Amer3|chr1:34760458-34760957	0.111350430236337	.	.
chr1	34579442	34579941	chr1	34779365	34779864	1700101I19Rik|chr1:34779365-34779864	0.0695745619521479	.	.
chr1	34579442	34579941	chr1	34779365	34779864	Amer3|chr1:34779365-34779864	0.0695745619521479	.	.
chr1	34579442	34579941	chr1	34851479	34851978	1700101I19Rik|chr1:34851479-34851978	0.0834372747096069	.	.
chr1	34579442	34579941	chr1	34851479	34851978	Amer3|chr1:34851479-34851978	0.0834372747096069	.	.
chr1	34579442	34579941	chr1	34863292	34863791	1700101I19Rik|chr1:34863292-34863791	0.119830542978415	.	.
chr1	34579442	34579941	chr1	34863292	34863791	Amer3|chr1:34863292-34863791	0.119830542978415	.	.
chr1	34677093	34677592	chr1	34927280	34927779	Arhgef4|chr1:34927280-34927779	0.100770742268338	.	.
chr1	34801460	34801959	chr1	34686447	34686946	Arhgef4|chr1:34686447-34686946	0.0732535715118423	.	.
chr1	34801460	34801959	chr1	34738307	34738806	Arhgef4|chr1:34738307-34738806	0.0741535156124236	.	.
chr1	34801460	34801959	chr1	34750293	34750792	Arhgef4|chr1:34750293-34750792	0.0838124689303667	.	.
chr1	34801460	34801959	chr1	34768535	34769034	Arhgef4|chr1:34768535-34769034	0.0875431719663035	.	.
chr1	34801460	34801959	chr1	34867150	34867649	Arhgef4|chr1:34867150-34867649	0.0698502952420595	.	.
chr1	34802224	34802723	chr1	34749126	34749625	Arhgef4|chr1:34749126-34749625	0.0853380209193083	.	.
chr1	34802224	34802723	chr1	34760458	34760957	Arhgef4|chr1:34760458-34760957	0.131054239273902	.	.
chr1	34802224	34802723	chr1	34768535	34769034	Arhgef4|chr1:34768535-34769034	0.148052270552004	.	.
chr1	34802224	34802723	chr1	34779365	34779864	Arhgef4|chr1:34779365-34779864	0.0764706445085502	.	.
chr1	34802224	34802723	chr1	34793414	34793913	Arhgef4|chr1:34793414-34793913	0.0784397517686156	.	.
chr1	34802224	34802723	chr1	35036988	35037487	Arhgef4|chr1:35036988-35037487	0.0714501766390702	.	.
chr1	34811520	34812019	chr1	34571342	34571841	Gm38336|chr1:34571342-34571841	0.08628401765925	.	.
chr1	34811520	34812019	chr1	34752832	34753331	Gm38336|chr1:34752832-34753331	0.145467919147373	.	.
chr1	34811520	34812019	chr1	34793414	34793913	Gm38336|chr1:34793414-34793913	0.104135946619147	.	.
chr1	34811520	34812019	chr1	35036988	35037487	Gm38336|chr1:35036988-35037487	0.0989218348615431	.	.
chr1	34811520	34812019	chr1	35201468	35201967	Gm38336|chr1:35201468-35201967	0.105449785260295	.	.
chr1	34811520	34812019	chr1	35239541	35240040	Gm38336|chr1:35239541-35240040	0.143424316596339	.	.
chr1	34842804	34843303	chr1	34542638	34543137	Fam168b|chr1:34542638-34543137	0.170615125737698	.	.
chr1	34842804	34843303	chr1	34571342	34571841	Fam168b|chr1:34571342-34571841	0.136551930877098	.	.
chr1	34842804	34843303	chr1	34597394	34597893	Fam168b|chr1:34597394-34597893	0.160423878561909	.	.
chr1	34842804	34843303	chr1	34750293	34750792	Fam168b|chr1:34750293-34750792	0.119602493282743	.	.
chr1	34842804	34843303	chr1	34812797	34813296	Fam168b|chr1:34812797-34813296	0.116186944614136	.	.
chr1	34842804	34843303	chr1	34863292	34863791	Fam168b|chr1:34863292-34863791	0.137773046645698	.	.
chr1	34842804	34843303	chr1	35032577	35033076	Fam168b|chr1:35032577-35033076	0.120994898226645	.	.
chr1	34849768	34850267	chr1	34602327	34602826	Plekhb2|chr1:34602327-34602826	0.161316196750627	.	.
chr1	34849768	34850267	chr1	34987859	34988358	Plekhb2|chr1:34987859-34988358	0.136251967627903	.	.
chr1	34849768	34850267	chr1	34990629	34991128	Plekhb2|chr1:34990629-34991128	0.138446244041425	.	.
chr1	34849768	34850267	chr1	35036988	35037487	Plekhb2|chr1:35036988-35037487	0.0991154808335432	.	.
chr1	34850452	34850951	chr1	34596806	34597305	Plekhb2|chr1:34596806-34597305	0.133822002017206	.	.
chr1	34850452	34850951	chr1	34779365	34779864	Plekhb2|chr1:34779365-34779864	0.113817545540093	.	.
chr1	34850452	34850951	chr1	34793414	34793913	Plekhb2|chr1:34793414-34793913	0.0694228186115664	.	.
chr1	34850452	34850951	chr1	34804896	34805395	Plekhb2|chr1:34804896-34805395	0.0990001425311207	.	.
chr1	34850452	34850951	chr1	34820246	34820745	Plekhb2|chr1:34820246-34820745	0.13519238628247	.	.
chr1	34850452	34850951	chr1	34990629	34991128	Plekhb2|chr1:34990629-34991128	0.0987159538136444	.	.
chr1	34850452	34850951	chr1	35242908	35243407	Plekhb2|chr1:35242908-35243407	0.157016784228871	.	.
chr1	34850452	34850951	chr1	35243429	35243928	Plekhb2|chr1:35243429-35243928	0.12038325770191	.	.
chr1	42229631	42230130	chr1	41825113	41825612	Gm9915|chr1:41825113-41825612	0.0736017457962505	.	.
chr1	42229631	42230130	chr1	41889513	41890012	Gm9915|chr1:41889513-41890012	0.118629303190188	.	.
chr1	42229631	42230130	chr1	41891693	41892192	Gm9915|chr1:41891693-41892192	0.171575090878394	.	.
chr1	42229631	42230130	chr1	41899812	41900311	Gm9915|chr1:41899812-41900311	0.136320645630282	.	.
chr1	42229631	42230130	chr1	41960483	41960982	Gm9915|chr1:41960483-41960982	0.093124194839779	.	.
chr1	42229631	42230130	chr1	41981851	41982350	Gm9915|chr1:41981851-41982350	0.146494358495012	.	.
chr1	42229631	42230130	chr1	42125458	42125957	Gm9915|chr1:42125458-42125957	0.0922017423016477	.	.
chr1	42229631	42230130	chr1	42152322	42152821	Gm9915|chr1:42152322-42152821	0.100355413881466	.	.
chr1	42229631	42230130	chr1	42241409	42241908	Gm9915|chr1:42241409-42241908	0.100002187603265	.	.
chr1	42229631	42230130	chr1	42243790	42244289	Gm9915|chr1:42243790-42244289	0.0770354739083537	.	.
chr1	42229631	42230130	chr1	42257845	42258344	Gm9915|chr1:42257845-42258344	0.15492661720626	.	.
chr1	42229631	42230130	chr1	42259928	42260427	Gm9915|chr1:42259928-42260427	0.0743855822564487	.	.
chr1	42229631	42230130	chr1	42295533	42296032	Gm9915|chr1:42295533-42296032	0.0926098911962379	.	.
chr1	42229631	42230130	chr1	42312594	42313093	Gm9915|chr1:42312594-42313093	0.0910633193898298	.	.
chr1	44102213	44102712	chr1	44174622	44175121	Tex30|chr1:44174622-44175121	0.100966150967868	.	.
chr1	44102213	44102712	chr1	44242103	44242602	Tex30|chr1:44242103-44242602	0.0765780865883894	.	.
chr1	44102213	44102712	chr1	44260949	44261448	Tex30|chr1:44260949-44261448	0.0955982548151616	.	.
chr1	44118638	44119137	chr1	44198134	44198633	Bivm|chr1:44198134-44198633	0.10471513841416	.	.
chr1	44118638	44119137	chr1	44198134	44198633	Poglut2|chr1:44198134-44198633	0.10471513841416	.	.
chr1	44119144	44119643	chr1	44041766	44042265	Bivm|chr1:44041766-44042265	0.0769900896872174	.	.
chr1	44119144	44119643	chr1	44041766	44042265	Bivm|chr1:44041766-44042265	0.0769900896872175	.	.
chr1	44119144	44119643	chr1	44041766	44042265	Poglut2|chr1:44041766-44042265	0.0769900896872174	.	.
chr1	44119144	44119643	chr1	44041766	44042265	Poglut2|chr1:44041766-44042265	0.0769900896872175	.	.
chr1	44119144	44119643	chr1	44217086	44217585	Bivm|chr1:44217086-44217585	0.160600259202072	.	.
chr1	44119144	44119643	chr1	44217086	44217585	Poglut2|chr1:44217086-44217585	0.160600259202072	.	.
chr1	44119144	44119643	chr1	44277960	44278459	Bivm|chr1:44277960-44278459	0.0719466272900638	.	.
chr1	44119144	44119643	chr1	44277960	44278459	Poglut2|chr1:44277960-44278459	0.0719466272900638	.	.
chr1	44119663	44120162	chr1	44198134	44198633	Bivm|chr1:44198134-44198633	0.202136612400641	.	.
chr1	44119663	44120162	chr1	44217086	44217585	Bivm|chr1:44217086-44217585	0.120491979821576	.	.
chr1	44119663	44120162	chr1	44228990	44229489	Bivm|chr1:44228990-44229489	0.075123836087967	.	.
chr1	44119663	44120162	chr1	44242103	44242602	Bivm|chr1:44242103-44242602	0.144365190401107	.	.
chr1	44147693	44148192	chr1	44198134	44198633	Ercc5|chr1:44198134-44198633	0.197561909540709	.	.
chr1	44147693	44148192	chr1	44228990	44229489	Ercc5|chr1:44228990-44229489	0.0795510946617825	.	.
chr1	44147693	44148192	chr1	44242103	44242602	Ercc5|chr1:44242103-44242602	0.119645685376384	.	.
chr1	44218903	44219402	chr1	44217086	44217585	Mettl21e|chr1:44217086-44217585	0.168062665628317	.	.
chr1	44218903	44219402	chr1	44228990	44229489	Mettl21e|chr1:44228990-44229489	0.153512176225957	.	.
chr1	44218903	44219402	chr1	44278510	44279009	Mettl21e|chr1:44278510-44279009	0.124067839222116	.	.
chr1	44218903	44219402	chr1	44459127	44459626	Mettl21e|chr1:44459127-44459626	0.072251901290903	.	.
chr1	44551396	44551895	chr1	44277960	44278459	Gulp1|chr1:44277960-44278459	0.130451294728585	.	.
chr1	44551396	44551895	chr1	44610705	44611204	Gulp1|chr1:44610705-44611204	0.0895140320659528	.	.
chr1	44551396	44551895	chr1	44679569	44680068	Gulp1|chr1:44679569-44680068	0.156578409364258	.	.
chr1	44551396	44551895	chr1	44712403	44712902	Gulp1|chr1:44712403-44712902	0.208160885201288	.	.
chr1	44551396	44551895	chr1	44741191	44741690	Gulp1|chr1:44741191-44741690	0.229280025689228	.	.
chr1	44551396	44551895	chr1	44780800	44781299	Gulp1|chr1:44780800-44781299	0.148035609546848	.	.
chr1	44551396	44551895	chr1	44891685	44892184	Gulp1|chr1:44891685-44892184	0.17915937286687	.	.
chr1	44551396	44551895	chr1	44914547	44915046	Gulp1|chr1:44914547-44915046	0.394174422875407	.	.
chr1	44551396	44551895	chr1	44943712	44944211	Gulp1|chr1:44943712-44944211	0.156238464755875	.	.
chr1	44551396	44551895	chr1	44974661	44975160	Gulp1|chr1:44974661-44975160	0.199836635685093	.	.
chr1	44551396	44551895	chr1	44975927	44976426	Gulp1|chr1:44975927-44976426	0.076272499112192	.	.
chr1	44552204	44552703	chr1	44277960	44278459	Gulp1|chr1:44277960-44278459	0.108496154468345	.	.
chr1	44552204	44552703	chr1	44278510	44279009	Gulp1|chr1:44278510-44279009	0.0854975496904112	.	.
chr1	44552204	44552703	chr1	44459127	44459626	Gulp1|chr1:44459127-44459626	0.143223678739842	.	.
chr1	44552204	44552703	chr1	44589518	44590017	Gulp1|chr1:44589518-44590017	0.0767161476351212	.	.
chr1	44552204	44552703	chr1	44630299	44630798	Gulp1|chr1:44630299-44630798	0.304581410246138	.	.
chr1	44552204	44552703	chr1	44678894	44679393	Gulp1|chr1:44678894-44679393	0.116803889940991	.	.
chr1	44552204	44552703	chr1	44679569	44680068	Gulp1|chr1:44679569-44680068	0.112610285172975	.	.
chr1	44552204	44552703	chr1	44699482	44699981	Gulp1|chr1:44699482-44699981	0.098359527063521	.	.
chr1	44552204	44552703	chr1	44700160	44700659	Gulp1|chr1:44700160-44700659	0.102544857708702	.	.
chr1	44552204	44552703	chr1	44700688	44701187	Gulp1|chr1:44700688-44701187	0.109108250001097	.	.
chr1	44552204	44552703	chr1	44712403	44712902	Gulp1|chr1:44712403-44712902	0.0827161072193243	.	.
chr1	44552204	44552703	chr1	44891685	44892184	Gulp1|chr1:44891685-44892184	0.111731135351816	.	.
chr1	44552204	44552703	chr1	44914547	44915046	Gulp1|chr1:44914547-44915046	0.137863998279274	.	.
chr1	44552204	44552703	chr1	44943712	44944211	Gulp1|chr1:44943712-44944211	0.11528715460511	.	.
chr1	45502889	45503388	chr1	45289994	45290493	Col5a2|chr1:45289994-45290493	0.104035528993836	.	.
chr1	45502889	45503388	chr1	45373258	45373757	Col5a2|chr1:45373258-45373757	0.0867821280141762	.	.
chr1	45502889	45503388	chr1	45431839	45432338	Col5a2|chr1:45431839-45432338	0.0783923122078374	.	.
chr1	45502889	45503388	chr1	45431839	45432338	Col5a2|chr1:45431839-45432338	0.0783923122078375	.	.
chr1	45502889	45503388	chr1	45472713	45473212	Col5a2|chr1:45472713-45473212	0.23538009750277	.	.
chr1	45502889	45503388	chr1	45488226	45488725	Col5a2|chr1:45488226-45488725	0.099635478149068	.	.
chr1	45502889	45503388	chr1	45501409	45501908	Col5a2|chr1:45501409-45501908	0.385732031805124	.	.
chr1	45502889	45503388	chr1	45701508	45702007	Col5a2|chr1:45701508-45702007	0.166175465359419	.	.
chr1	45502889	45503388	chr1	45801268	45801767	Col5a2|chr1:45801268-45801767	0.0959695900923994	.	.
chr1	45502889	45503388	chr1	45837098	45837597	Col5a2|chr1:45837098-45837597	0.149678505651109	.	.
chr1	45502889	45503388	chr1	45859740	45860239	Col5a2|chr1:45859740-45860239	0.0742248178719394	.	.
chr1	45794689	45795188	chr1	45501409	45501908	Wdr75|chr1:45501409-45501908	0.222704830386699	.	.
chr1	45794689	45795188	chr1	45700907	45701406	Wdr75|chr1:45700907-45701406	0.117992125976908	.	.
chr1	45794689	45795188	chr1	45701508	45702007	Wdr75|chr1:45701508-45702007	0.254083231049004	.	.
chr1	45794689	45795188	chr1	45801268	45801767	Wdr75|chr1:45801268-45801767	0.155403818591817	.	.
chr1	45794689	45795188	chr1	45837098	45837597	Wdr75|chr1:45837098-45837597	0.10267453575042	.	.
chr1	45794689	45795188	chr1	45845435	45845934	Wdr75|chr1:45845435-45845934	0.103541363299925	.	.
chr1	45794689	45795188	chr1	45894783	45895282	Wdr75|chr1:45894783-45895282	0.0972725385795238	.	.
chr1	45794689	45795188	chr1	46088799	46089298	Wdr75|chr1:46088799-46089298	0.0837240057302995	.	.
chr1	45795197	45795696	chr1	45501409	45501908	Wdr75|chr1:45501409-45501908	0.223388650235142	.	.
chr1	45795197	45795696	chr1	45583647	45584146	Wdr75|chr1:45583647-45584146	0.0809297517613117	.	.
chr1	45795197	45795696	chr1	45663774	45664273	Wdr75|chr1:45663774-45664273	0.0777371972671422	.	.
chr1	45795197	45795696	chr1	45663774	45664273	Wdr75|chr1:45663774-45664273	0.0777371972671423	.	.
chr1	45795197	45795696	chr1	45701508	45702007	Wdr75|chr1:45701508-45702007	0.105046093533515	.	.
chr1	45795197	45795696	chr1	45825095	45825594	Wdr75|chr1:45825095-45825594	0.112963241627138	.	.
chr1	45795197	45795696	chr1	45845435	45845934	Wdr75|chr1:45845435-45845934	0.116543384103354	.	.
chr1	45795197	45795696	chr1	45859740	45860239	Wdr75|chr1:45859740-45860239	0.0791739971851491	.	.
chr1	45795197	45795696	chr1	45864452	45864951	Wdr75|chr1:45864452-45864951	0.0949608141235204	.	.
chr1	45795197	45795696	chr1	45894783	45895282	Wdr75|chr1:45894783-45895282	0.081641571425245	.	.
chr1	45795197	45795696	chr1	45985207	45985706	Wdr75|chr1:45985207-45985706	0.146009337195946	.	.
chr1	45795197	45795696	chr1	46018316	46018815	Wdr75|chr1:46018316-46018815	0.113611862562371	.	.
chr1	45795197	45795696	chr1	46136663	46137162	Wdr75|chr1:46136663-46137162	0.166837449960418	.	.
chr1	45925424	45925923	chr1	45814683	45815182	Slc40a1|chr1:45814683-45815182	0.110941360711806	.	.
chr1	45925424	45925923	chr1	45837098	45837597	Slc40a1|chr1:45837098-45837597	0.215460672567619	.	.
chr1	45925424	45925923	chr1	45845435	45845934	Slc40a1|chr1:45845435-45845934	0.266804226621719	.	.
chr1	45925424	45925923	chr1	45860275	45860774	Slc40a1|chr1:45860275-45860774	0.119118637132119	.	.
chr1	45925424	45925923	chr1	45894783	45895282	Slc40a1|chr1:45894783-45895282	0.0845910875638587	.	.
chr1	45925424	45925923	chr1	46067115	46067614	Slc40a1|chr1:46067115-46067614	0.222795624165614	.	.
chr1	45925424	45925923	chr1	46160998	46161497	Slc40a1|chr1:46160998-46161497	0.252754800220496	.	.
chr1	46065930	46066429	chr1	45755386	45755885	Dnah7b|chr1:45755386-45755885	0.302502802921645	.	.
chr1	46065930	46066429	chr1	45766100	45766599	Dnah7b|chr1:45766100-45766599	0.0947002096672219	.	.
chr1	46065930	46066429	chr1	45985207	45985706	Dnah7b|chr1:45985207-45985706	0.157346208341382	.	.
chr1	46065930	46066429	chr1	46018316	46018815	Dnah7b|chr1:46018316-46018815	0.101038263700076	.	.
chr1	46065930	46066429	chr1	46067115	46067614	Dnah7b|chr1:46067115-46067614	0.134451971695861	.	.
chr1	46065930	46066429	chr1	46201064	46201563	Dnah7b|chr1:46201064-46201563	0.105398318114263	.	.
chr1	46066566	46067065	chr1	45780721	45781220	Dnah7b|chr1:45780721-45781220	0.110081835456454	.	.
chr1	46066566	46067065	chr1	45816821	45817320	Dnah7b|chr1:45816821-45817320	0.0929099667914205	.	.
chr1	46066566	46067065	chr1	45985207	45985706	Dnah7b|chr1:45985207-45985706	0.154227534152795	.	.
chr1	46066566	46067065	chr1	46067115	46067614	Dnah7b|chr1:46067115-46067614	0.364839350114182	.	.
chr1	46066566	46067065	chr1	46137792	46138291	Dnah7b|chr1:46137792-46138291	0.0973619386616514	.	.
chr1	46424633	46425132	chr1	46136663	46137162	Dnah7c|chr1:46136663-46137162	0.0853888894271481	.	.
chr1	46425176	46425675	chr1	46136663	46137162	Dnah7c|chr1:46136663-46137162	0.104967273889026	.	.
chr1	46425176	46425675	chr1	46412487	46412986	Dnah7c|chr1:46412487-46412986	0.0909320531787874	.	.
chr1	52816845	52817344	chr1	52897587	52898086	Inpp1|chr1:52897587-52898086	0.104610498430887	.	.
chr1	52816845	52817344	chr1	52925439	52925938	Inpp1|chr1:52925439-52925938	0.0726274323680526	.	.
chr1	52816845	52817344	chr1	52925972	52926471	Inpp1|chr1:52925972-52926471	0.196673513506987	.	.
chr1	52816845	52817344	chr1	52951973	52952472	Inpp1|chr1:52951973-52952472	0.120883946975476	.	.
chr1	52816845	52817344	chr1	52952486	52952985	Inpp1|chr1:52952486-52952985	0.0798564739025071	.	.
chr1	52816845	52817344	chr1	52953081	52953580	Inpp1|chr1:52953081-52953580	0.0884797346662404	.	.
chr1	52816845	52817344	chr1	53018688	53019187	Inpp1|chr1:53018688-53019187	0.086136461475975	.	.
chr1	52816845	52817344	chr1	53157813	53158312	Inpp1|chr1:53157813-53158312	0.128317562274968	.	.
chr1	52817513	52818012	chr1	52873943	52874442	Inpp1|chr1:52873943-52874442	0.0964076220045139	.	.
chr1	52817513	52818012	chr1	52925439	52925938	Inpp1|chr1:52925439-52925938	0.0715665257358779	.	.
chr1	52817513	52818012	chr1	52925972	52926471	Inpp1|chr1:52925972-52926471	0.227976369320749	.	.
chr1	52817513	52818012	chr1	52934666	52935165	Inpp1|chr1:52934666-52935165	0.0738665793484695	.	.
chr1	52817513	52818012	chr1	52953081	52953580	Inpp1|chr1:52953081-52953580	0.0781704725457766	.	.
chr1	52817513	52818012	chr1	52971822	52972321	Inpp1|chr1:52971822-52972321	0.0881208233437479	.	.
chr1	52817513	52818012	chr1	53018688	53019187	Inpp1|chr1:53018688-53019187	0.114315636800583	.	.
chr1	52817513	52818012	chr1	53201415	53201914	Inpp1|chr1:53201415-53201914	0.114590946068739	.	.
chr1	52844734	52845233	chr1	52854016	52854515	Hibch|chr1:52854016-52854515	0.0798125176385174	.	.
chr1	52844734	52845233	chr1	52868670	52869169	Hibch|chr1:52868670-52869169	0.217236878563262	.	.
chr1	52844734	52845233	chr1	52925972	52926471	Hibch|chr1:52925972-52926471	0.153717397691031	.	.
chr1	52844734	52845233	chr1	53049207	53049706	Hibch|chr1:53049207-53049706	0.180190863268343	.	.
chr1	52844734	52845233	chr1	53077657	53078156	Hibch|chr1:53077657-53078156	0.216828003399525	.	.
chr1	52844734	52845233	chr1	53157813	53158312	Hibch|chr1:53157813-53158312	0.0963100351464913	.	.
chr1	52844734	52845233	chr1	53225566	53226065	Hibch|chr1:53225566-53226065	0.106756057392322	.	.
chr1	53061825	53062324	chr1	52758085	52758584	Mstn|chr1:52758085-52758584	0.263125504425368	.	.
chr1	53061825	53062324	chr1	52759326	52759825	Mstn|chr1:52759326-52759825	0.340116264249647	.	.
chr1	53061825	53062324	chr1	52765177	52765676	Mstn|chr1:52765177-52765676	0.117711111931056	.	.
chr1	53061825	53062324	chr1	52800230	52800729	Mstn|chr1:52800230-52800729	0.0877878978206289	.	.
chr1	53061825	53062324	chr1	52854016	52854515	Mstn|chr1:52854016-52854515	0.0832975394780355	.	.
chr1	53061825	53062324	chr1	52904260	52904759	Mstn|chr1:52904260-52904759	0.143177388670897	.	.
chr1	53061825	53062324	chr1	52925439	52925938	Mstn|chr1:52925439-52925938	0.168220634021236	.	.
chr1	53061825	53062324	chr1	52971822	52972321	Mstn|chr1:52971822-52972321	0.0716543723519016	.	.
chr1	53061825	53062324	chr1	53017260	53017759	Mstn|chr1:53017260-53017759	0.20792584527458	.	.
chr1	53061825	53062324	chr1	53018688	53019187	Mstn|chr1:53018688-53019187	0.080119241754372	.	.
chr1	53061825	53062324	chr1	53047940	53048439	Mstn|chr1:53047940-53048439	0.181540531965026	.	.
chr1	53061825	53062324	chr1	53053006	53053505	Mstn|chr1:53053006-53053505	0.16614273249069	.	.
chr1	53061825	53062324	chr1	53062527	53063026	Mstn|chr1:53062527-53063026	0.403394019842968	.	.
chr1	53061825	53062324	chr1	53086563	53087062	Mstn|chr1:53086563-53087062	0.25783340959559	.	.
chr1	53061825	53062324	chr1	53145734	53146233	Mstn|chr1:53145734-53146233	0.11473791695718	.	.
chr1	53061825	53062324	chr1	53198634	53199133	Mstn|chr1:53198634-53199133	0.332938757712752	.	.
chr1	53061825	53062324	chr1	53201415	53201914	Mstn|chr1:53201415-53201914	0.240394148151362	.	.
chr1	53061825	53062324	chr1	53211978	53212477	Mstn|chr1:53211978-53212477	0.40045654614983	.	.
chr1	53061825	53062324	chr1	53378106	53378605	Mstn|chr1:53378106-53378605	0.106171733816841	.	.
chr1	53296806	53297305	chr1	53547482	53547981	Ormdl1|chr1:53547482-53547981	0.104582515146722	.	.
chr1	53296806	53297305	chr1	53547482	53547981	Pms1|chr1:53547482-53547981	0.104582515146722	.	.
chr1	53297308	53297807	chr1	53394356	53394855	Ormdl1|chr1:53394356-53394855	0.0715627528178772	.	.
chr1	53297308	53297807	chr1	53394356	53394855	Pms1|chr1:53394356-53394855	0.0715627528178772	.	.
chr1	53297308	53297807	chr1	53726204	53726703	Ormdl1|chr1:53726204-53726703	0.0699557113945694	.	.
chr1	53297308	53297807	chr1	53726204	53726703	Pms1|chr1:53726204-53726703	0.0699557113945694	.	.
chr1	53313399	53313898	chr1	53077657	53078156	Osgepl1|chr1:53077657-53078156	0.148215058744448	.	.
chr1	53313399	53313898	chr1	53272612	53273111	Osgepl1|chr1:53272612-53273111	0.0843010972112229	.	.
chr1	53313399	53313898	chr1	53272612	53273111	Osgepl1|chr1:53272612-53273111	0.084301097211223	.	.
chr1	53313399	53313898	chr1	53391151	53391650	Osgepl1|chr1:53391151-53391650	0.136159956019111	.	.
chr1	53313399	53313898	chr1	53394356	53394855	Osgepl1|chr1:53394356-53394855	0.212588138131273	.	.
chr1	53313399	53313898	chr1	53531436	53531935	Osgepl1|chr1:53531436-53531935	0.157021447641428	.	.
chr1	53313399	53313898	chr1	53637885	53638384	Osgepl1|chr1:53637885-53638384	0.0992777748430321	.	.
chr1	53313399	53313898	chr1	53640110	53640609	Osgepl1|chr1:53640110-53640609	0.224161416685555	.	.
chr1	53313399	53313898	chr1	53647863	53648362	Osgepl1|chr1:53647863-53648362	0.077897774908433	.	.
chr1	53313399	53313898	chr1	53726204	53726703	Osgepl1|chr1:53726204-53726703	0.101842767774165	.	.
chr1	53313399	53313898	chr1	53726746	53727245	Osgepl1|chr1:53726746-53727245	0.121735037263956	.	.
chr1	53352482	53352981	chr1	53032502	53033001	Asdurf|chr1:53032502-53033001	0.0813948457896348	.	.
chr1	53352482	53352981	chr1	53032502	53033001	Asnsd1|chr1:53032502-53033001	0.0813948457896348	.	.
chr1	53352482	53352981	chr1	53047940	53048439	Asdurf|chr1:53047940-53048439	0.108171792812611	.	.
chr1	53352482	53352981	chr1	53047940	53048439	Asnsd1|chr1:53047940-53048439	0.108171792812611	.	.
chr1	53352482	53352981	chr1	53225566	53226065	Asdurf|chr1:53225566-53226065	0.104286351301699	.	.
chr1	53352482	53352981	chr1	53225566	53226065	Asnsd1|chr1:53225566-53226065	0.104286351301699	.	.
chr1	53352482	53352981	chr1	53450060	53450559	Asdurf|chr1:53450060-53450559	0.0941244126979355	.	.
chr1	53352482	53352981	chr1	53450060	53450559	Asnsd1|chr1:53450060-53450559	0.0941244126979355	.	.
chr1	53352482	53352981	chr1	53547482	53547981	Asdurf|chr1:53547482-53547981	0.107976370765065	.	.
chr1	53352482	53352981	chr1	53547482	53547981	Asnsd1|chr1:53547482-53547981	0.107976370765065	.	.
chr1	53706596	53707095	chr1	53394356	53394855	Dnah7a|chr1:53394356-53394855	0.0751434137371399	.	.
chr1	53706596	53707095	chr1	53640110	53640609	Dnah7a|chr1:53640110-53640609	0.126495920654008	.	.
chr1	53706596	53707095	chr1	53726204	53726703	Dnah7a|chr1:53726204-53726703	0.0745894877519559	.	.
chr1	53706596	53707095	chr1	53726746	53727245	Dnah7a|chr1:53726746-53727245	0.0887403205572128	.	.
chr1	54250459	54250958	chr1	54464442	54464941	Ccdc150|chr1:54464442-54464941	0.0859452141489073	.	.
chr1	54250459	54250958	chr1	54578469	54578968	Ccdc150|chr1:54578469-54578968	0.262166649643037	.	.
chr1	54250459	54250958	chr1	54665931	54666430	Ccdc150|chr1:54665931-54666430	0.131976122717152	.	.
chr1	54250459	54250958	chr1	54690573	54691072	Ccdc150|chr1:54690573-54691072	0.154704182818248	.	.
chr1	54438767	54439266	chr1	54448109	54448608	Gtf3c3|chr1:54448109-54448608	0.0747950891085901	.	.
chr1	54438767	54439266	chr1	54464974	54465473	Gtf3c3|chr1:54464974-54465473	0.173443252355017	.	.
chr1	54438767	54439266	chr1	54578469	54578968	Gtf3c3|chr1:54578469-54578968	0.107516843878271	.	.
chr1	54438767	54439266	chr1	54600204	54600703	Gtf3c3|chr1:54600204-54600703	0.0886653751173765	.	.
chr1	54438767	54439266	chr1	54600204	54600703	Gtf3c3|chr1:54600204-54600703	0.0886653751173766	.	.
chr1	54438767	54439266	chr1	54716876	54717375	Gtf3c3|chr1:54716876-54717375	0.0780955719825964	.	.
chr1	54438767	54439266	chr1	54734870	54735369	Gtf3c3|chr1:54734870-54735369	0.110111376931521	.	.
chr1	54557443	54557942	chr1	54521047	54521546	Pgap1|chr1:54521047-54521546	0.0811630854034119	.	.
chr1	54557443	54557942	chr1	54578469	54578968	Pgap1|chr1:54578469-54578968	0.10211959823556	.	.
chr1	54557443	54557942	chr1	54585255	54585754	Pgap1|chr1:54585255-54585754	0.134448752631851	.	.
chr1	54557443	54557942	chr1	54597614	54598113	Pgap1|chr1:54597614-54598113	0.130512831236093	.	.
chr1	54557443	54557942	chr1	54747681	54748180	Pgap1|chr1:54747681-54748180	0.102202802284288	.	.
chr1	55027198	55027697	chr1	55026005	55026504	Sf3b1|chr1:55026005-55026504	0.218001943733257	.	.
chr1	55027198	55027697	chr1	55201711	55202210	Sf3b1|chr1:55201711-55202210	0.0717675422432044	.	.
chr1	55052491	55052990	chr1	55026005	55026504	Coq10b|chr1:55026005-55026504	0.137196845850959	.	.
chr1	55052491	55052990	chr1	55161048	55161547	Coq10b|chr1:55161048-55161547	0.0820792552323502	.	.
chr1	55052491	55052990	chr1	55192060	55192559	Coq10b|chr1:55192060-55192559	0.0901977383228624	.	.
chr1	55052491	55052990	chr1	55201711	55202210	Coq10b|chr1:55201711-55202210	0.225331574546637	.	.
chr1	55052491	55052990	chr1	55202211	55202710	Coq10b|chr1:55202211-55202710	0.0798599105187115	.	.
chr1	55053010	55053509	chr1	55026005	55026504	Coq10b|chr1:55026005-55026504	0.0727930340215623	.	.
chr1	55053010	55053509	chr1	55158715	55159214	Coq10b|chr1:55158715-55159214	0.131438217551248	.	.
chr1	55053010	55053509	chr1	55192060	55192559	Coq10b|chr1:55192060-55192559	0.111011537969576	.	.
chr1	55053010	55053509	chr1	55201711	55202210	Coq10b|chr1:55201711-55202210	0.0793754412985332	.	.
chr1	55053010	55053509	chr1	55448089	55448588	Coq10b|chr1:55448089-55448588	0.0781175410985342	.	.
chr1	55053010	55053509	chr1	55499775	55500274	Coq10b|chr1:55499775-55500274	0.0711512128838284	.	.
chr1	55087395	55087894	chr1	55026005	55026504	Hspd1|chr1:55026005-55026504	0.0744970912347649	.	.
chr1	55087395	55087894	chr1	55026005	55026504	Hspd1|chr1:55026005-55026504	0.074497091234765	.	.
chr1	55087395	55087894	chr1	55026005	55026504	Hspe1|chr1:55026005-55026504	0.0744970912347649	.	.
chr1	55087395	55087894	chr1	55026005	55026504	Hspe1|chr1:55026005-55026504	0.074497091234765	.	.
chr1	55087395	55087894	chr1	55158208	55158707	Hspd1|chr1:55158208-55158707	0.152154144853208	.	.
chr1	55087395	55087894	chr1	55158208	55158707	Hspe1|chr1:55158208-55158707	0.152154144853208	.	.
chr1	55087908	55088407	chr1	55026005	55026504	Hspd1|chr1:55026005-55026504	0.117136712754759	.	.
chr1	55087908	55088407	chr1	55026005	55026504	Hspe1|chr1:55026005-55026504	0.117136712754759	.	.
chr1	55087908	55088407	chr1	55202211	55202710	Hspd1|chr1:55202211-55202710	0.102723839936307	.	.
chr1	55087908	55088407	chr1	55202211	55202710	Hspe1|chr1:55202211-55202710	0.102723839936307	.	.
chr1	55087908	55088407	chr1	55217150	55217649	Hspd1|chr1:55217150-55217649	0.0925241406280661	.	.
chr1	55087908	55088407	chr1	55217150	55217649	Hspe1|chr1:55217150-55217649	0.0925241406280661	.	.
chr1	55087908	55088407	chr1	55221300	55221799	Hspd1|chr1:55221300-55221799	0.116439514498735	.	.
chr1	55087908	55088407	chr1	55221300	55221799	Hspe1|chr1:55221300-55221799	0.116439514498735	.	.
chr1	55087908	55088407	chr1	55438552	55439051	Hspd1|chr1:55438552-55439051	0.117211587640334	.	.
chr1	55087908	55088407	chr1	55438552	55439051	Hspe1|chr1:55438552-55439051	0.117211587640334	.	.
chr1	55130908	55131407	chr1	55016486	55016985	Mob4|chr1:55016486-55016985	0.204147779144894	.	.
chr1	55130908	55131407	chr1	55026005	55026504	Mob4|chr1:55026005-55026504	0.136844352946673	.	.
chr1	55130908	55131407	chr1	55161048	55161547	Mob4|chr1:55161048-55161547	0.0817107050612353	.	.
chr1	55130908	55131407	chr1	55194977	55195476	Mob4|chr1:55194977-55195476	0.266280942279026	.	.
chr1	55130908	55131407	chr1	55201711	55202210	Mob4|chr1:55201711-55202210	0.129259849962311	.	.
chr1	55130908	55131407	chr1	55217150	55217649	Mob4|chr1:55217150-55217649	0.189859373365365	.	.
chr1	55130908	55131407	chr1	55221300	55221799	Mob4|chr1:55221300-55221799	0.0975339235989587	.	.
chr1	55131471	55131970	chr1	55161048	55161547	Mob4|chr1:55161048-55161547	0.200899963859895	.	.
chr1	55131471	55131970	chr1	55194977	55195476	Mob4|chr1:55194977-55195476	0.0992321381980929	.	.
chr1	55131471	55131970	chr1	55201711	55202210	Mob4|chr1:55201711-55202210	0.0770716315068704	.	.
chr1	55236881	55237380	chr1	55026005	55026504	Mars2|chr1:55026005-55026504	0.0969290309687445	.	.
chr1	55236881	55237380	chr1	55192060	55192559	Mars2|chr1:55192060-55192559	0.174926530375964	.	.
chr1	55236881	55237380	chr1	55201711	55202210	Mars2|chr1:55201711-55202210	0.200066704299645	.	.
chr1	55236881	55237380	chr1	55202211	55202710	Mars2|chr1:55202211-55202710	0.155639782657954	.	.
chr1	55363229	55363728	chr1	55201711	55202210	Boll|chr1:55201711-55202210	0.0813453320781199	.	.
chr1	55363229	55363728	chr1	55383081	55383580	Boll|chr1:55383081-55383580	0.135904558788284	.	.
chr1	55363229	55363728	chr1	55448089	55448588	Boll|chr1:55448089-55448588	0.107801755399064	.	.
chr1	55405572	55406071	chr1	55016486	55016985	Plcl1|chr1:55016486-55016985	0.190133278926053	.	.
chr1	55405572	55406071	chr1	55026005	55026504	Plcl1|chr1:55026005-55026504	0.19451693001234	.	.
chr1	55405572	55406071	chr1	55158715	55159214	Plcl1|chr1:55158715-55159214	0.195523102186391	.	.
chr1	55405572	55406071	chr1	55161048	55161547	Plcl1|chr1:55161048-55161547	0.206195146891833	.	.
chr1	55405572	55406071	chr1	55194977	55195476	Plcl1|chr1:55194977-55195476	0.111599430831614	.	.
chr1	55405572	55406071	chr1	55221300	55221799	Plcl1|chr1:55221300-55221799	0.152091915135746	.	.
chr1	55405572	55406071	chr1	55430068	55430567	Plcl1|chr1:55430068-55430567	0.214396618886922	.	.
chr1	55405572	55406071	chr1	55446132	55446631	Plcl1|chr1:55446132-55446631	0.0906861449648965	.	.
chr1	56971495	56971994	chr1	56641302	56641801	9130024F11Rik|chr1:56641302-56641801	0.150133462465388	.	.
chr1	56971495	56971994	chr1	56664491	56664990	9130024F11Rik|chr1:56664491-56664990	0.0951618691610325	.	.
chr1	56971495	56971994	chr1	56664491	56664990	9130024F11Rik|chr1:56664491-56664990	0.0951618691610326	.	.
chr1	56971495	56971994	chr1	56705189	56705688	9130024F11Rik|chr1:56705189-56705688	0.127069210459839	.	.
chr1	56971495	56971994	chr1	56705816	56706315	9130024F11Rik|chr1:56705816-56706315	0.0911897127280872	.	.
chr1	56971495	56971994	chr1	56834523	56835022	9130024F11Rik|chr1:56834523-56835022	0.0733231149830254	.	.
chr1	56971495	56971994	chr1	56892702	56893201	9130024F11Rik|chr1:56892702-56893201	0.0713289161645437	.	.
chr1	56971495	56971994	chr1	56972961	56973460	9130024F11Rik|chr1:56972961-56973460	0.107150966780228	.	.
chr1	56972152	56972651	chr1	56639069	56639568	9130024F11Rik|chr1:56639069-56639568	0.088232915183934	.	.
chr1	56972152	56972651	chr1	56685059	56685558	9130024F11Rik|chr1:56685059-56685558	0.161348197875832	.	.
chr1	56972152	56972651	chr1	56839356	56839855	9130024F11Rik|chr1:56839356-56839855	0.133884703349995	.	.
chr1	56972152	56972651	chr1	56850347	56850846	9130024F11Rik|chr1:56850347-56850846	0.128002693587526	.	.
chr1	56972152	56972651	chr1	56857187	56857686	9130024F11Rik|chr1:56857187-56857686	0.275475766155477	.	.
chr1	56972152	56972651	chr1	56900120	56900619	9130024F11Rik|chr1:56900120-56900619	0.176359557844412	.	.
chr1	56972152	56972651	chr1	56914187	56914686	9130024F11Rik|chr1:56914187-56914686	0.0980729432179923	.	.
chr1	56972152	56972651	chr1	56920379	56920878	9130024F11Rik|chr1:56920379-56920878	0.100398177250333	.	.
chr1	56972152	56972651	chr1	56928702	56929201	9130024F11Rik|chr1:56928702-56929201	0.207318773974731	.	.
chr1	57214259	57214758	chr1	57040030	57040529	BC055402|chr1:57040030-57040529	0.20376677166491	.	.
chr1	57214259	57214758	chr1	57095292	57095791	BC055402|chr1:57095292-57095791	0.0755281719508308	.	.
chr1	57214259	57214758	chr1	57205521	57206020	BC055402|chr1:57205521-57206020	0.144442278852085	.	.
chr1	57214259	57214758	chr1	57224009	57224508	BC055402|chr1:57224009-57224508	0.104468608146949	.	.
chr1	57214259	57214758	chr1	57261178	57261677	BC055402|chr1:57261178-57261677	0.0830359991711456	.	.
chr1	57214259	57214758	chr1	57298481	57298980	BC055402|chr1:57298481-57298980	0.273153306063899	.	.
chr1	57214259	57214758	chr1	57387818	57388317	BC055402|chr1:57387818-57388317	0.0920643175891138	.	.
chr1	57214259	57214758	chr1	57392026	57392525	BC055402|chr1:57392026-57392525	0.0931073378221362	.	.
chr1	57214259	57214758	chr1	57413334	57413833	BC055402|chr1:57413334-57413833	0.121780589848995	.	.
chr1	57214259	57214758	chr1	57450186	57450685	BC055402|chr1:57450186-57450685	0.135374248097292	.	.
chr1	57214259	57214758	chr1	57489762	57490261	BC055402|chr1:57489762-57490261	0.0727094482698981	.	.
chr1	57214259	57214758	chr1	57497238	57497737	BC055402|chr1:57497238-57497737	0.147945760417407	.	.
chr1	57214259	57214758	chr1	57497899	57498398	BC055402|chr1:57497899-57498398	0.0757395433660753	.	.
chr1	57377374	57377873	chr1	57287892	57288391	1700066M21Rik|chr1:57287892-57288391	0.105770791436696	.	.
chr1	57377374	57377873	chr1	57287892	57288391	4930558J18Rik|chr1:57287892-57288391	0.105770791436696	.	.
chr1	57377374	57377873	chr1	57394001	57394500	1700066M21Rik|chr1:57394001-57394500	0.087768527671466	.	.
chr1	57377374	57377873	chr1	57394001	57394500	4930558J18Rik|chr1:57394001-57394500	0.087768527671466	.	.
chr1	57377374	57377873	chr1	57436393	57436892	1700066M21Rik|chr1:57436393-57436892	0.115444440664929	.	.
chr1	57377374	57377873	chr1	57436393	57436892	4930558J18Rik|chr1:57436393-57436892	0.115444440664929	.	.
chr1	57377988	57378487	chr1	57265242	57265741	1700066M21Rik|chr1:57265242-57265741	0.0783006642207087	.	.
chr1	57377988	57378487	chr1	57265242	57265741	4930558J18Rik|chr1:57265242-57265741	0.0783006642207087	.	.
chr1	57377988	57378487	chr1	57389153	57389652	1700066M21Rik|chr1:57389153-57389652	0.0831380960877116	.	.
chr1	57377988	57378487	chr1	57389153	57389652	4930558J18Rik|chr1:57389153-57389652	0.0831380960877116	.	.
chr1	57377988	57378487	chr1	57394001	57394500	1700066M21Rik|chr1:57394001-57394500	0.0800623515712492	.	.
chr1	57377988	57378487	chr1	57394001	57394500	4930558J18Rik|chr1:57394001-57394500	0.0800623515712492	.	.
chr1	57377988	57378487	chr1	57428877	57429376	1700066M21Rik|chr1:57428877-57429376	0.0939615780558525	.	.
chr1	57377988	57378487	chr1	57428877	57429376	4930558J18Rik|chr1:57428877-57429376	0.0939615780558525	.	.
chr1	57377988	57378487	chr1	57436393	57436892	1700066M21Rik|chr1:57436393-57436892	0.0788969273017719	.	.
chr1	57377988	57378487	chr1	57436393	57436892	4930558J18Rik|chr1:57436393-57436892	0.0788969273017719	.	.
chr1	57406257	57406756	chr1	57224682	57225181	Maip1|chr1:57224682-57225181	0.180756610570381	.	.
chr1	57406257	57406756	chr1	57224682	57225181	Tyw5|chr1:57224682-57225181	0.180756610570381	.	.
chr1	57406257	57406756	chr1	57497238	57497737	Maip1|chr1:57497238-57497737	0.0730457390939729	.	.
chr1	57406257	57406756	chr1	57497238	57497737	Tyw5|chr1:57497238-57497737	0.0730457390939729	.	.
chr1	57406767	57407266	chr1	57095292	57095791	Maip1|chr1:57095292-57095791	0.0898229460841737	.	.
chr1	57406767	57407266	chr1	57095292	57095791	Tyw5|chr1:57095292-57095791	0.0898229460841737	.	.
chr1	57406767	57407266	chr1	57321404	57321903	Maip1|chr1:57321404-57321903	0.12871700710727	.	.
chr1	57406767	57407266	chr1	57321404	57321903	Tyw5|chr1:57321404-57321903	0.12871700710727	.	.
chr1	57406767	57407266	chr1	57478975	57479474	Maip1|chr1:57478975-57479474	0.0927327269416242	.	.
chr1	57406767	57407266	chr1	57478975	57479474	Tyw5|chr1:57478975-57479474	0.0927327269416242	.	.
chr1	57406767	57407266	chr1	57489762	57490261	Maip1|chr1:57489762-57490261	0.0969676637462834	.	.
chr1	57406767	57407266	chr1	57489762	57490261	Tyw5|chr1:57489762-57490261	0.0969676637462834	.	.
chr1	57406767	57407266	chr1	57497238	57497737	Maip1|chr1:57497238-57497737	0.121081492954328	.	.
chr1	57406767	57407266	chr1	57497238	57497737	Tyw5|chr1:57497238-57497737	0.121081492954328	.	.
chr1	58392818	58393317	chr1	58296260	58296759	Bzw1|chr1:58296260-58296759	0.0996691055296453	.	.
chr1	58392818	58393317	chr1	58422814	58423313	Bzw1|chr1:58422814-58423313	0.145589864365216	.	.
chr1	58392818	58393317	chr1	58458788	58459287	Bzw1|chr1:58458788-58459287	0.0939721531688431	.	.
chr1	58392818	58393317	chr1	58494652	58495151	Bzw1|chr1:58494652-58495151	0.137621723707091	.	.
chr1	58392818	58393317	chr1	58524838	58525337	Bzw1|chr1:58524838-58525337	0.161373685852522	.	.
chr1	58392818	58393317	chr1	58603665	58604164	Bzw1|chr1:58603665-58604164	0.124700435611728	.	.
chr1	58393482	58393981	chr1	58549337	58549836	Bzw1|chr1:58549337-58549836	0.0696564147828193	.	.
chr1	58393482	58393981	chr1	58549337	58549836	Bzw1|chr1:58549337-58549836	0.0696564147828194	.	.
chr1	58423825	58424324	chr1	58422814	58423313	Clk1|chr1:58422814-58423313	0.111005059172568	.	.
chr1	58423825	58424324	chr1	58614393	58614892	Clk1|chr1:58614393-58614892	0.0781040644145889	.	.
chr1	58423825	58424324	chr1	58617236	58617735	Clk1|chr1:58617236-58617735	0.144202443987656	.	.
chr1	58423825	58424324	chr1	58621956	58622455	Clk1|chr1:58621956-58622455	0.0772842604497798	.	.
chr1	58423825	58424324	chr1	58663285	58663784	Clk1|chr1:58663285-58663784	0.112893707724594	.	.
chr1	58423825	58424324	chr1	58736868	58737367	Clk1|chr1:58736868-58737367	0.078820767215892	.	.
chr1	58445384	58445883	chr1	58422814	58423313	Nif3l1|chr1:58422814-58423313	0.13861211867603	.	.
chr1	58445384	58445883	chr1	58422814	58423313	Ppil3|chr1:58422814-58423313	0.13861211867603	.	.
chr1	58445384	58445883	chr1	58568637	58569136	Nif3l1|chr1:58568637-58569136	0.21475504844992	.	.
chr1	58445384	58445883	chr1	58568637	58569136	Ppil3|chr1:58568637-58569136	0.21475504844992	.	.
chr1	58445384	58445883	chr1	58603665	58604164	Nif3l1|chr1:58603665-58604164	0.16560240938989	.	.
chr1	58445384	58445883	chr1	58603665	58604164	Ppil3|chr1:58603665-58604164	0.16560240938989	.	.
chr1	58445384	58445883	chr1	58663285	58663784	Nif3l1|chr1:58663285-58663784	0.137964326104176	.	.
chr1	58445384	58445883	chr1	58663285	58663784	Ppil3|chr1:58663285-58663784	0.137964326104176	.	.
chr1	58504734	58505233	chr1	58568637	58569136	Gm15834|chr1:58568637-58569136	0.123803592397264	.	.
chr1	58504734	58505233	chr1	58568637	58569136	Orc2|chr1:58568637-58569136	0.123803592397264	.	.
chr1	58504734	58505233	chr1	58603665	58604164	Gm15834|chr1:58603665-58604164	0.0850640599825178	.	.
chr1	58504734	58505233	chr1	58603665	58604164	Gm15834|chr1:58603665-58604164	0.0850640599825179	.	.
chr1	58504734	58505233	chr1	58603665	58604164	Orc2|chr1:58603665-58604164	0.0850640599825178	.	.
chr1	58504734	58505233	chr1	58603665	58604164	Orc2|chr1:58603665-58604164	0.0850640599825179	.	.
chr1	58504734	58505233	chr1	58652543	58653042	Gm15834|chr1:58652543-58653042	0.0782164599282979	.	.
chr1	58504734	58505233	chr1	58652543	58653042	Orc2|chr1:58652543-58653042	0.0782164599282979	.	.
chr1	58504734	58505233	chr1	58697550	58698049	Gm15834|chr1:58697550-58698049	0.145011029799855	.	.
chr1	58504734	58505233	chr1	58697550	58698049	Orc2|chr1:58697550-58698049	0.145011029799855	.	.
chr1	58586034	58586533	chr1	58524838	58525337	Fam126b|chr1:58524838-58525337	0.104485639698486	.	.
chr1	58586034	58586533	chr1	58524838	58525337	Ndufb3|chr1:58524838-58525337	0.104485639698486	.	.
chr1	58586034	58586533	chr1	58540035	58540534	Fam126b|chr1:58540035-58540534	0.109210174773192	.	.
chr1	58586034	58586533	chr1	58540035	58540534	Ndufb3|chr1:58540035-58540534	0.109210174773192	.	.
chr1	58586034	58586533	chr1	58603665	58604164	Fam126b|chr1:58603665-58604164	0.0777513359882591	.	.
chr1	58586034	58586533	chr1	58603665	58604164	Ndufb3|chr1:58603665-58604164	0.0777513359882591	.	.
chr1	58586034	58586533	chr1	58697550	58698049	Fam126b|chr1:58697550-58698049	0.0786259167807279	.	.
chr1	58586034	58586533	chr1	58697550	58698049	Ndufb3|chr1:58697550-58698049	0.0786259167807279	.	.
chr1	58586552	58587051	chr1	58271090	58271589	Fam126b|chr1:58271090-58271589	0.0869383326566206	.	.
chr1	58586552	58587051	chr1	58271090	58271589	Ndufb3|chr1:58271090-58271589	0.0869383326566206	.	.
chr1	58586552	58587051	chr1	58288015	58288514	Fam126b|chr1:58288015-58288514	0.167069128967809	.	.
chr1	58586552	58587051	chr1	58288015	58288514	Ndufb3|chr1:58288015-58288514	0.167069128967809	.	.
chr1	58586552	58587051	chr1	58296260	58296759	Fam126b|chr1:58296260-58296759	0.0999284699745289	.	.
chr1	58586552	58587051	chr1	58296260	58296759	Ndufb3|chr1:58296260-58296759	0.0999284699745289	.	.
chr1	58586552	58587051	chr1	58524838	58525337	Fam126b|chr1:58524838-58525337	0.0899299439969942	.	.
chr1	58586552	58587051	chr1	58524838	58525337	Ndufb3|chr1:58524838-58525337	0.0899299439969942	.	.
chr1	58586552	58587051	chr1	58540035	58540534	Fam126b|chr1:58540035-58540534	0.0787848772574329	.	.
chr1	58586552	58587051	chr1	58540035	58540534	Ndufb3|chr1:58540035-58540534	0.0787848772574329	.	.
chr1	58586552	58587051	chr1	58603665	58604164	Fam126b|chr1:58603665-58604164	0.139755662793282	.	.
chr1	58586552	58587051	chr1	58603665	58604164	Ndufb3|chr1:58603665-58604164	0.139755662793282	.	.
chr1	58586552	58587051	chr1	58622546	58623045	Fam126b|chr1:58622546-58623045	0.0814706480807925	.	.
chr1	58586552	58587051	chr1	58622546	58623045	Ndufb3|chr1:58622546-58623045	0.0814706480807925	.	.
chr1	58586552	58587051	chr1	58663285	58663784	Fam126b|chr1:58663285-58663784	0.144560630292277	.	.
chr1	58586552	58587051	chr1	58663285	58663784	Ndufb3|chr1:58663285-58663784	0.144560630292277	.	.
chr1	58586552	58587051	chr1	58697550	58698049	Fam126b|chr1:58697550-58698049	0.0765073755920598	.	.
chr1	58586552	58587051	chr1	58697550	58698049	Ndufb3|chr1:58697550-58698049	0.0765073755920598	.	.
chr1	58586552	58587051	chr1	58745798	58746297	Fam126b|chr1:58745798-58746297	0.0811149176920513	.	.
chr1	58586552	58587051	chr1	58745798	58746297	Ndufb3|chr1:58745798-58746297	0.0811149176920513	.	.
chr1	58710970	58711469	chr1	58291873	58292372	Cflar|chr1:58291873-58292372	0.107665085248255	.	.
chr1	58710970	58711469	chr1	58458788	58459287	Cflar|chr1:58458788-58459287	0.102446678210933	.	.
chr1	58710970	58711469	chr1	58549337	58549836	Cflar|chr1:58549337-58549836	0.089378309011622	.	.
chr1	58710970	58711469	chr1	58550419	58550918	Cflar|chr1:58550419-58550918	0.118566901662298	.	.
chr1	58710970	58711469	chr1	58614393	58614892	Cflar|chr1:58614393-58614892	0.165120477159693	.	.
chr1	58710970	58711469	chr1	58733959	58734458	Cflar|chr1:58733959-58734458	0.0756159683746911	.	.
chr1	58710970	58711469	chr1	58736868	58737367	Cflar|chr1:58736868-58737367	0.237762532396755	.	.
chr1	58710970	58711469	chr1	58739453	58739952	Cflar|chr1:58739453-58739952	0.107086636553913	.	.
chr1	58711489	58711988	chr1	58284450	58284949	Cflar|chr1:58284450-58284949	0.0723281736698669	.	.
chr1	58711489	58711988	chr1	58296260	58296759	Cflar|chr1:58296260-58296759	0.0739308684693503	.	.
chr1	58711489	58711988	chr1	58359437	58359936	Cflar|chr1:58359437-58359936	0.107730972801182	.	.
chr1	58711489	58711988	chr1	58366648	58367147	Cflar|chr1:58366648-58367147	0.135276363699259	.	.
chr1	58711489	58711988	chr1	58458788	58459287	Cflar|chr1:58458788-58459287	0.0729348722871878	.	.
chr1	58711489	58711988	chr1	58482627	58483126	Cflar|chr1:58482627-58483126	0.131952734226808	.	.
chr1	58711489	58711988	chr1	58549337	58549836	Cflar|chr1:58549337-58549836	0.105381772393565	.	.
chr1	58711489	58711988	chr1	58550419	58550918	Cflar|chr1:58550419-58550918	0.115035007484034	.	.
chr1	58711489	58711988	chr1	58614393	58614892	Cflar|chr1:58614393-58614892	0.209391257125228	.	.
chr1	58711489	58711988	chr1	58736868	58737367	Cflar|chr1:58736868-58737367	0.110637572699546	.	.
chr1	58711489	58711988	chr1	58739453	58739952	Cflar|chr1:58739453-58739952	0.0915591658046742	.	.
chr1	58972763	58973262	chr1	58984562	58985061	Stradb|chr1:58984562-58985061	0.111698859999649	.	.
chr1	58972763	58973262	chr1	58984562	58985061	Trak2|chr1:58984562-58985061	0.111698859999649	.	.
chr1	58973284	58973783	chr1	59005652	59006151	Stradb|chr1:59005652-59006151	0.102162321689919	.	.
chr1	58973284	58973783	chr1	59005652	59006151	Trak2|chr1:59005652-59006151	0.102162321689919	.	.
chr1	58973284	58973783	chr1	59158483	59158982	Stradb|chr1:59158483-59158982	0.0836013888246324	.	.
chr1	58973284	58973783	chr1	59158483	59158982	Trak2|chr1:59158483-59158982	0.0836013888246324	.	.
chr1	58973886	58974385	chr1	58984562	58985061	Stradb|chr1:58984562-58985061	0.120247555975878	.	.
chr1	58973886	58974385	chr1	58984562	58985061	Trak2|chr1:58984562-58985061	0.120247555975878	.	.
chr1	59119578	59120077	chr1	58755943	58756442	G730003C15Rik|chr1:58755943-58756442	0.102350219755194	.	.
chr1	59119578	59120077	chr1	58755943	58756442	Tmem237|chr1:58755943-58756442	0.102350219755194	.	.
chr1	59119578	59120077	chr1	58889882	58890381	G730003C15Rik|chr1:58889882-58890381	0.231261275755442	.	.
chr1	59119578	59120077	chr1	58889882	58890381	Tmem237|chr1:58889882-58890381	0.231261275755442	.	.
chr1	59119578	59120077	chr1	59158483	59158982	G730003C15Rik|chr1:59158483-59158982	0.101238309685338	.	.
chr1	59119578	59120077	chr1	59158483	59158982	Tmem237|chr1:59158483-59158982	0.101238309685338	.	.
chr1	59119578	59120077	chr1	59191760	59192259	G730003C15Rik|chr1:59191760-59192259	0.125058227023996	.	.
chr1	59119578	59120077	chr1	59191760	59192259	Tmem237|chr1:59191760-59192259	0.125058227023996	.	.
chr1	59120147	59120646	chr1	58755943	58756442	G730003C15Rik|chr1:58755943-58756442	0.0725955594905466	.	.
chr1	59120147	59120646	chr1	58755943	58756442	Tmem237|chr1:58755943-58756442	0.0725955594905466	.	.
chr1	59162341	59162840	chr1	58755412	58755911	Mpp4|chr1:58755412-58755911	0.0770762703901461	.	.
chr1	59162341	59162840	chr1	58755943	58756442	Mpp4|chr1:58755943-58756442	0.165007857051498	.	.
chr1	59162341	59162840	chr1	58855939	58856438	Mpp4|chr1:58855939-58856438	0.131462270921021	.	.
chr1	59162341	59162840	chr1	58909565	58910064	Mpp4|chr1:58909565-58910064	0.0760824391025043	.	.
chr1	59162883	59163382	chr1	58755412	58755911	Mpp4|chr1:58755412-58755911	0.0888752962022241	.	.
chr1	59162883	59163382	chr1	58755943	58756442	Mpp4|chr1:58755943-58756442	0.147822550444138	.	.
chr1	59162883	59163382	chr1	58855939	58856438	Mpp4|chr1:58855939-58856438	0.0993057915551285	.	.
chr1	59162883	59163382	chr1	58856761	58857260	Mpp4|chr1:58856761-58857260	0.163586055421366	.	.
chr1	59162883	59163382	chr1	58909565	58910064	Mpp4|chr1:58909565-58910064	0.28500709182867	.	.
chr1	59162883	59163382	chr1	58936737	58937236	Mpp4|chr1:58936737-58937236	0.201548832423141	.	.
chr1	59162883	59163382	chr1	58937261	58937760	Mpp4|chr1:58937261-58937760	0.135063789500147	.	.
chr1	59237006	59237505	chr1	58897489	58897988	Als2|chr1:58897489-58897988	0.0713686544005025	.	.
chr1	59237006	59237505	chr1	59158483	59158982	Als2|chr1:59158483-59158982	0.152615087142283	.	.
chr1	59237006	59237505	chr1	59172506	59173005	Als2|chr1:59172506-59173005	0.108829189841153	.	.
chr1	59762644	59763143	chr1	59987611	59988110	Bmpr2|chr1:59987611-59988110	0.108345803070328	.	.
chr1	59763159	59763658	chr1	59987611	59988110	Bmpr2|chr1:59987611-59988110	0.142830014261209	.	.
chr1	59763159	59763658	chr1	60010207	60010706	Bmpr2|chr1:60010207-60010706	0.0708086908456112	.	.
chr1	59763159	59763658	chr1	60240383	60240882	Bmpr2|chr1:60240383-60240882	0.0735185264541057	.	.
chr1	59912662	59913161	chr1	59895373	59895872	Fam117b|chr1:59895373-59895872	0.215951537968213	.	.
chr1	59912662	59913161	chr1	59944025	59944524	Fam117b|chr1:59944025-59944524	0.142861555347414	.	.
chr1	59912662	59913161	chr1	59987611	59988110	Fam117b|chr1:59987611-59988110	0.153892259348605	.	.
chr1	59913211	59913710	chr1	59987611	59988110	Fam117b|chr1:59987611-59988110	0.174058177461444	.	.
chr1	59913211	59913710	chr1	60010207	60010706	Fam117b|chr1:60010207-60010706	0.105600191334658	.	.
chr1	60042424	60042923	chr1	59848288	59848787	Ica1l|chr1:59848288-59848787	0.102948048890387	.	.
chr1	60042424	60042923	chr1	59944025	59944524	Ica1l|chr1:59944025-59944524	0.167638783499611	.	.
chr1	60042424	60042923	chr1	60199858	60200357	Ica1l|chr1:60199858-60200357	0.172470361269197	.	.
chr1	60042424	60042923	chr1	60381871	60382370	Ica1l|chr1:60381871-60382370	0.0741781767875645	.	.
chr1	60042424	60042923	chr1	60410443	60410942	Ica1l|chr1:60410443-60410942	0.0746269969285758	.	.
chr1	60042935	60043434	chr1	59944025	59944524	Ica1l|chr1:59944025-59944524	0.0877889182877508	.	.
chr1	60042935	60043434	chr1	59987611	59988110	Ica1l|chr1:59987611-59988110	0.102161041568876	.	.
chr1	60042935	60043434	chr1	60358931	60359430	Ica1l|chr1:60358931-60359430	0.177963765456677	.	.
chr1	60042935	60043434	chr1	60363059	60363558	Ica1l|chr1:60363059-60363558	0.0739962655369753	.	.
chr1	60042935	60043434	chr1	60381871	60382370	Ica1l|chr1:60381871-60382370	0.0885132890970193	.	.
chr1	60097393	60097892	chr1	60332542	60333041	Carf|chr1:60332542-60333041	0.0851098909688805	.	.
chr1	60097393	60097892	chr1	60353258	60353757	Carf|chr1:60353258-60353757	0.0812501669790554	.	.
chr1	60097393	60097892	chr1	60381871	60382370	Carf|chr1:60381871-60382370	0.0767981182912232	.	.
chr1	60097393	60097892	chr1	60410443	60410942	Carf|chr1:60410443-60410942	0.099954927212059	.	.
chr1	60097980	60098479	chr1	60358931	60359430	Carf|chr1:60358931-60359430	0.164713981935504	.	.
chr1	60097980	60098479	chr1	60358931	60359430	Wdr12|chr1:60358931-60359430	0.164713981935504	.	.
chr1	60097980	60098479	chr1	60362356	60362855	Carf|chr1:60362356-60362855	0.151357073245623	.	.
chr1	60097980	60098479	chr1	60362356	60362855	Wdr12|chr1:60362356-60362855	0.151357073245623	.	.
chr1	60097980	60098479	chr1	60363059	60363558	Carf|chr1:60363059-60363558	0.163649003041478	.	.
chr1	60097980	60098479	chr1	60363059	60363558	Wdr12|chr1:60363059-60363558	0.163649003041478	.	.
chr1	60097980	60098479	chr1	60381871	60382370	Carf|chr1:60381871-60382370	0.103312518877077	.	.
chr1	60097980	60098479	chr1	60381871	60382370	Wdr12|chr1:60381871-60382370	0.103312518877077	.	.
chr1	60097980	60098479	chr1	60437320	60437819	Carf|chr1:60437320-60437819	0.0716403609614447	.	.
chr1	60097980	60098479	chr1	60437320	60437819	Wdr12|chr1:60437320-60437819	0.0716403609614447	.	.
chr1	60098487	60098986	chr1	59804714	59805213	Carf|chr1:59804714-59805213	0.126783542523316	.	.
chr1	60098487	60098986	chr1	59804714	59805213	Wdr12|chr1:59804714-59805213	0.126783542523316	.	.
chr1	60098487	60098986	chr1	60353258	60353757	Carf|chr1:60353258-60353757	0.15535757979224	.	.
chr1	60098487	60098986	chr1	60353258	60353757	Wdr12|chr1:60353258-60353757	0.15535757979224	.	.
chr1	60098487	60098986	chr1	60362356	60362855	Carf|chr1:60362356-60362855	0.136273077368878	.	.
chr1	60098487	60098986	chr1	60362356	60362855	Wdr12|chr1:60362356-60362855	0.136273077368878	.	.
chr1	60098487	60098986	chr1	60363059	60363558	Carf|chr1:60363059-60363558	0.15693873829218	.	.
chr1	60098487	60098986	chr1	60363059	60363558	Wdr12|chr1:60363059-60363558	0.15693873829218	.	.
chr1	60098487	60098986	chr1	60381871	60382370	Carf|chr1:60381871-60382370	0.141975104463359	.	.
chr1	60098487	60098986	chr1	60381871	60382370	Wdr12|chr1:60381871-60382370	0.141975104463359	.	.
chr1	60098487	60098986	chr1	60437320	60437819	Carf|chr1:60437320-60437819	0.0870921581522843	.	.
chr1	60098487	60098986	chr1	60437320	60437819	Wdr12|chr1:60437320-60437819	0.0870921581522843	.	.
chr1	60180257	60180756	chr1	59878109	59878608	Nbeal1|chr1:59878109-59878608	0.0921723713180714	.	.
chr1	60180257	60180756	chr1	59944025	59944524	Nbeal1|chr1:59944025-59944524	0.0867159008160732	.	.
chr1	60180257	60180756	chr1	60358931	60359430	Nbeal1|chr1:60358931-60359430	0.270231634359828	.	.
chr1	60180257	60180756	chr1	60363059	60363558	Nbeal1|chr1:60363059-60363558	0.165675922145621	.	.
chr1	60180257	60180756	chr1	60396111	60396610	Nbeal1|chr1:60396111-60396610	0.0713850226557751	.	.
chr1	60342754	60343253	chr1	60428793	60429292	Cyp20a1|chr1:60428793-60429292	0.0737983569828853	.	.
chr1	60343314	60343813	chr1	60034986	60035485	Cyp20a1|chr1:60034986-60035485	0.080242895944836	.	.
chr1	60343314	60343813	chr1	60363059	60363558	Cyp20a1|chr1:60363059-60363558	0.235757444594837	.	.
chr1	60343314	60343813	chr1	60437320	60437819	Cyp20a1|chr1:60437320-60437819	0.0835354228544162	.	.
chr1	60409462	60409961	chr1	60010207	60010706	Abi2|chr1:60010207-60010706	0.0900689749900385	.	.
chr1	60409462	60409961	chr1	60363059	60363558	Abi2|chr1:60363059-60363558	0.109829933137281	.	.
chr1	65122893	65123392	chr1	65010101	65010600	D630023F18Rik|chr1:65010101-65010600	0.105645856835943	.	.
chr1	65122893	65123392	chr1	65129584	65130083	D630023F18Rik|chr1:65129584-65130083	0.101291824580871	.	.
chr1	65122893	65123392	chr1	65178123	65178622	D630023F18Rik|chr1:65178123-65178622	0.0753661466759774	.	.
chr1	65122893	65123392	chr1	65388260	65388759	D630023F18Rik|chr1:65388260-65388759	0.135335423328036	.	.
chr1	65186396	65186895	chr1	65111968	65112467	Idh1|chr1:65111968-65112467	0.144740722136283	.	.
chr1	65186396	65186895	chr1	65111968	65112467	Pikfyve|chr1:65111968-65112467	0.144740722136283	.	.
chr1	65186396	65186895	chr1	65298564	65299063	Idh1|chr1:65298564-65299063	0.111807054786795	.	.
chr1	65186396	65186895	chr1	65298564	65299063	Pikfyve|chr1:65298564-65299063	0.111807054786795	.	.
chr1	65186396	65186895	chr1	65382214	65382713	Idh1|chr1:65382214-65382713	0.173944203710861	.	.
chr1	65186396	65186895	chr1	65382214	65382713	Pikfyve|chr1:65382214-65382713	0.173944203710861	.	.
chr1	65186396	65186895	chr1	65431052	65431551	Idh1|chr1:65431052-65431551	0.101718882026077	.	.
chr1	65186396	65186895	chr1	65431052	65431551	Pikfyve|chr1:65431052-65431551	0.101718882026077	.	.
chr1	65186396	65186895	chr1	65449737	65450236	Idh1|chr1:65449737-65450236	0.11010390608989	.	.
chr1	65186396	65186895	chr1	65449737	65450236	Pikfyve|chr1:65449737-65450236	0.11010390608989	.	.
chr1	65282716	65283215	chr1	65046378	65046877	Pth2r|chr1:65046378-65046877	0.149963347410121	.	.
chr1	65282716	65283215	chr1	65114963	65115462	Pth2r|chr1:65114963-65115462	0.0738187887909733	.	.
chr1	65282716	65283215	chr1	65129584	65130083	Pth2r|chr1:65129584-65130083	0.0912116152842339	.	.
chr1	65282716	65283215	chr1	65280343	65280842	Pth2r|chr1:65280343-65280842	0.0721989717996809	.	.
chr1	65282716	65283215	chr1	65317811	65318310	Pth2r|chr1:65317811-65318310	0.0716714998558748	.	.
chr1	65282716	65283215	chr1	65333902	65334401	Pth2r|chr1:65333902-65334401	0.142381323217177	.	.
chr1	65282716	65283215	chr1	65575538	65576037	Pth2r|chr1:65575538-65576037	0.0784393429967399	.	.
chr1	65282716	65283215	chr1	65666604	65667103	Pth2r|chr1:65666604-65667103	0.12561648036187	.	.
chr1	65282716	65283215	chr1	65704808	65705307	Pth2r|chr1:65704808-65705307	0.243190008781992	.	.
chr1	66174880	66175379	chr1	65981597	65982096	Map2|chr1:65981597-65982096	0.0973570520682386	.	.
chr1	66174880	66175379	chr1	65990434	65990933	Map2|chr1:65990434-65990933	0.0729684007068635	.	.
chr1	66174880	66175379	chr1	66099767	66100266	Map2|chr1:66099767-66100266	0.119879759761932	.	.
chr1	66174880	66175379	chr1	66164548	66165047	Map2|chr1:66164548-66165047	0.103252196723319	.	.
chr1	66174880	66175379	chr1	66165064	66165563	Map2|chr1:66165064-66165563	0.0962174032262655	.	.
chr1	66174880	66175379	chr1	66176024	66176523	Map2|chr1:66176024-66176523	0.0723323566044047	.	.
chr1	66174880	66175379	chr1	66204968	66205467	Map2|chr1:66204968-66205467	0.0994084264765055	.	.
chr1	66174880	66175379	chr1	66211343	66211842	Map2|chr1:66211343-66211842	0.113625013615233	.	.
chr1	69687151	69687650	chr1	69560727	69561226	Ikzf2|chr1:69560727-69561226	0.102924991510315	.	.
chr1	69687151	69687650	chr1	69649919	69650418	Ikzf2|chr1:69649919-69650418	0.259615154157762	.	.
chr1	69687151	69687650	chr1	69708548	69709047	Ikzf2|chr1:69708548-69709047	0.205509831858181	.	.
chr1	69687151	69687650	chr1	69719325	69719824	Ikzf2|chr1:69719325-69719824	0.206217069477002	.	.
chr1	69687151	69687650	chr1	69799108	69799607	Ikzf2|chr1:69799108-69799607	0.147099917590606	.	.
chr1	69687151	69687650	chr1	69904297	69904796	Ikzf2|chr1:69904297-69904796	0.0837019117446374	.	.
chr1	69687151	69687650	chr1	69996794	69997293	Ikzf2|chr1:69996794-69997293	0.071065637957185	.	.
chr1	70724978	70725477	chr1	70316336	70316835	Vwc2l|chr1:70316336-70316835	0.152133840253844	.	.
chr1	70724978	70725477	chr1	70385837	70386336	Vwc2l|chr1:70385837-70386336	0.114512396045121	.	.
chr1	70724978	70725477	chr1	70479863	70480362	Vwc2l|chr1:70479863-70480362	0.102447402890675	.	.
chr1	70724978	70725477	chr1	70533707	70534206	Vwc2l|chr1:70533707-70534206	0.0945082716399529	.	.
chr1	70724978	70725477	chr1	70716247	70716746	Vwc2l|chr1:70716247-70716746	0.0824801686104401	.	.
chr1	70725497	70725996	chr1	70316336	70316835	Vwc2l|chr1:70316336-70316835	0.21787921737924	.	.
chr1	70725497	70725996	chr1	70479863	70480362	Vwc2l|chr1:70479863-70480362	0.204925851472777	.	.
chr1	70725497	70725996	chr1	70532909	70533408	Vwc2l|chr1:70532909-70533408	0.122086352909247	.	.
chr1	70725497	70725996	chr1	70716247	70716746	Vwc2l|chr1:70716247-70716746	0.279612445707345	.	.
chr1	74505730	74506229	chr1	74559971	74560470	Cnot9|chr1:74559971-74560470	0.162263548359316	.	.
chr1	74505730	74506229	chr1	74635618	74636117	Cnot9|chr1:74635618-74636117	0.124951186499383	.	.
chr1	74505730	74506229	chr1	74814902	74815401	Cnot9|chr1:74814902-74815401	0.154001880931354	.	.
chr1	74505730	74506229	chr1	74816731	74817230	Cnot9|chr1:74816731-74817230	0.196419291064246	.	.
chr1	74505730	74506229	chr1	74880737	74881236	Cnot9|chr1:74880737-74881236	0.121584597973422	.	.
chr1	74587205	74587704	chr1	74672684	74673183	Bcs1l|chr1:74672684-74673183	0.182685620112503	.	.
chr1	74587205	74587704	chr1	74672684	74673183	Zfp142|chr1:74672684-74673183	0.182685620112503	.	.
chr1	74587205	74587704	chr1	74772969	74773468	Bcs1l|chr1:74772969-74773468	0.0794106146628888	.	.
chr1	74587205	74587704	chr1	74772969	74773468	Zfp142|chr1:74772969-74773468	0.0794106146628888	.	.
chr1	74587205	74587704	chr1	74784124	74784623	Bcs1l|chr1:74784124-74784623	0.119312270000578	.	.
chr1	74587205	74587704	chr1	74784124	74784623	Zfp142|chr1:74784124-74784623	0.119312270000578	.	.
chr1	74587205	74587704	chr1	74806952	74807451	Bcs1l|chr1:74806952-74807451	0.0836870813767428	.	.
chr1	74587205	74587704	chr1	74806952	74807451	Zfp142|chr1:74806952-74807451	0.0836870813767428	.	.
chr1	74587205	74587704	chr1	74816731	74817230	Bcs1l|chr1:74816731-74817230	0.113989588531696	.	.
chr1	74587205	74587704	chr1	74816731	74817230	Zfp142|chr1:74816731-74817230	0.113989588531696	.	.
chr1	74587205	74587704	chr1	74829962	74830461	Bcs1l|chr1:74829962-74830461	0.127532487537263	.	.
chr1	74587205	74587704	chr1	74829962	74830461	Zfp142|chr1:74829962-74830461	0.127532487537263	.	.
chr1	74587962	74588461	chr1	74635618	74636117	Bcs1l|chr1:74635618-74636117	0.13627261603489	.	.
chr1	74587962	74588461	chr1	74635618	74636117	Zfp142|chr1:74635618-74636117	0.13627261603489	.	.
chr1	74587962	74588461	chr1	74772969	74773468	Bcs1l|chr1:74772969-74773468	0.0914084958871235	.	.
chr1	74587962	74588461	chr1	74772969	74773468	Zfp142|chr1:74772969-74773468	0.0914084958871235	.	.
chr1	74587962	74588461	chr1	74784124	74784623	Bcs1l|chr1:74784124-74784623	0.0884144504607431	.	.
chr1	74587962	74588461	chr1	74784124	74784623	Zfp142|chr1:74784124-74784623	0.0884144504607431	.	.
chr1	74587962	74588461	chr1	74816731	74817230	Bcs1l|chr1:74816731-74817230	0.112845968546993	.	.
chr1	74587962	74588461	chr1	74816731	74817230	Zfp142|chr1:74816731-74817230	0.112845968546993	.	.
chr1	74587962	74588461	chr1	74817277	74817776	Bcs1l|chr1:74817277-74817776	0.0970952319543198	.	.
chr1	74587962	74588461	chr1	74817277	74817776	Zfp142|chr1:74817277-74817776	0.0970952319543198	.	.
chr1	74601175	74601674	chr1	74839961	74840460	Rnf25|chr1:74839961-74840460	0.138080156061649	.	.
chr1	74601175	74601674	chr1	74839961	74840460	Stk36|chr1:74839961-74840460	0.138080156061649	.	.
chr1	74601175	74601674	chr1	74894978	74895477	Rnf25|chr1:74894978-74895477	0.0703872356430143	.	.
chr1	74601175	74601674	chr1	74894978	74895477	Stk36|chr1:74894978-74895477	0.0703872356430143	.	.
chr1	74601175	74601674	chr1	74948735	74949234	Rnf25|chr1:74948735-74949234	0.0991579222055097	.	.
chr1	74601175	74601674	chr1	74948735	74949234	Stk36|chr1:74948735-74949234	0.0991579222055097	.	.
chr1	74661495	74661994	chr1	74665085	74665584	Ttll4|chr1:74665085-74665584	0.114959444843581	.	.
chr1	74661495	74661994	chr1	74814902	74815401	Ttll4|chr1:74814902-74815401	0.0823804058614269	.	.
chr1	74748718	74749217	chr1	74635618	74636117	Prkag3|chr1:74635618-74636117	0.0717761461600028	.	.
chr1	74748718	74749217	chr1	74772969	74773468	Prkag3|chr1:74772969-74773468	0.13078556725609	.	.
chr1	74748718	74749217	chr1	74784124	74784623	Prkag3|chr1:74784124-74784623	0.0728349614742038	.	.
chr1	74749271	74749770	chr1	74672684	74673183	Prkag3|chr1:74672684-74673183	0.183752252909213	.	.
chr1	74749271	74749770	chr1	74759797	74760296	Prkag3|chr1:74759797-74760296	0.0870343214470321	.	.
chr1	74749271	74749770	chr1	74784124	74784623	Prkag3|chr1:74784124-74784623	0.119762479954533	.	.
chr1	74791332	74791831	chr1	74824729	74825228	Wnt10a|chr1:74824729-74825228	0.265968848193845	.	.
chr1	74791332	74791831	chr1	75229077	75229576	Wnt10a|chr1:75229077-75229576	0.0961753534146257	.	.
chr1	74850152	74850651	chr1	74672684	74673183	Gm16582|chr1:74672684-74673183	0.089628528366651	.	.
chr1	74850152	74850651	chr1	74784124	74784623	Gm16582|chr1:74784124-74784623	0.129626623927646	.	.
chr1	74850152	74850651	chr1	74806952	74807451	Gm16582|chr1:74806952-74807451	0.192206864236847	.	.
chr1	74850152	74850651	chr1	74824729	74825228	Gm16582|chr1:74824729-74825228	0.0797591766800977	.	.
chr1	74850152	74850651	chr1	75244823	75245322	Gm16582|chr1:75244823-75245322	0.0760950090507558	.	.
chr1	74851328	74851827	chr1	74559971	74560470	Gm16582|chr1:74559971-74560470	0.126288221874014	.	.
chr1	74851328	74851827	chr1	74843117	74843616	Gm16582|chr1:74843117-74843616	0.159971464864029	.	.
chr1	74851328	74851827	chr1	75128586	75129085	Gm16582|chr1:75128586-75129085	0.202430006202713	.	.
chr1	74851328	74851827	chr1	75234571	75235070	Gm16582|chr1:75234571-75235070	0.0834363886478427	.	.
chr1	74854708	74855207	chr1	74772969	74773468	Cdk5r2|chr1:74772969-74773468	0.069511259412422	.	.
chr1	74854708	74855207	chr1	74802933	74803432	Cdk5r2|chr1:74802933-74803432	0.150215887126752	.	.
chr1	74854708	74855207	chr1	74806952	74807451	Cdk5r2|chr1:74806952-74807451	0.123148890279618	.	.
chr1	74854708	74855207	chr1	74816731	74817230	Cdk5r2|chr1:74816731-74817230	0.0971514452554765	.	.
chr1	74854708	74855207	chr1	74817277	74817776	Cdk5r2|chr1:74817277-74817776	0.155077756057983	.	.
chr1	74854708	74855207	chr1	74829962	74830461	Cdk5r2|chr1:74829962-74830461	0.0913542523164412	.	.
chr1	74854708	74855207	chr1	74858307	74858806	Cdk5r2|chr1:74858307-74858806	0.112892783349648	.	.
chr1	74854708	74855207	chr1	74872216	74872715	Cdk5r2|chr1:74872216-74872715	0.079352038174897	.	.
chr1	74854708	74855207	chr1	75001124	75001623	Cdk5r2|chr1:75001124-75001623	0.1351705101399	.	.
chr1	74854708	74855207	chr1	75141393	75141892	Cdk5r2|chr1:75141393-75141892	0.1236190782327	.	.
chr1	74854708	74855207	chr1	75218312	75218811	Cdk5r2|chr1:75218312-75218811	0.101450410113081	.	.
chr1	74854708	74855207	chr1	75244823	75245322	Cdk5r2|chr1:75244823-75245322	0.147115381549513	.	.
chr1	74892867	74893366	chr1	74672684	74673183	Cryba2|chr1:74672684-74673183	0.252221436232664	.	.
chr1	74892867	74893366	chr1	74784124	74784623	Cryba2|chr1:74784124-74784623	0.105401446763802	.	.
chr1	74892867	74893366	chr1	74808065	74808564	Cryba2|chr1:74808065-74808564	0.112218774147749	.	.
chr1	74892867	74893366	chr1	74816731	74817230	Cryba2|chr1:74816731-74817230	0.140079400849279	.	.
chr1	74892867	74893366	chr1	74880737	74881236	Cryba2|chr1:74880737-74881236	0.0810745024032116	.	.
chr1	74893408	74893907	chr1	74672684	74673183	Cryba2|chr1:74672684-74673183	0.178924423770886	.	.
chr1	74893408	74893907	chr1	74772969	74773468	Cryba2|chr1:74772969-74773468	0.0707779789749715	.	.
chr1	74893408	74893907	chr1	74784124	74784623	Cryba2|chr1:74784124-74784623	0.12096346017118	.	.
chr1	74893408	74893907	chr1	74880737	74881236	Cryba2|chr1:74880737-74881236	0.105761961644301	.	.
chr1	74935357	74935856	chr1	74559971	74560470	Cfap65|chr1:74559971-74560470	0.0991626075628997	.	.
chr1	74935357	74935856	chr1	74635618	74636117	Cfap65|chr1:74635618-74636117	0.120698000765566	.	.
chr1	74935357	74935856	chr1	74665085	74665584	Cfap65|chr1:74665085-74665584	0.121858274917616	.	.
chr1	74935357	74935856	chr1	74814902	74815401	Cfap65|chr1:74814902-74815401	0.102953741679565	.	.
chr1	74935357	74935856	chr1	75001124	75001623	Cfap65|chr1:75001124-75001623	0.0878352848280624	.	.
chr1	74935357	74935856	chr1	75128586	75129085	Cfap65|chr1:75128586-75129085	0.0836999841750511	.	.
chr1	74935357	74935856	chr1	75141393	75141892	Cfap65|chr1:75141393-75141892	0.116042210875884	.	.
chr1	75124760	75125259	chr1	74814902	74815401	Nhej1|chr1:74814902-74815401	0.100349282613763	.	.
chr1	75124760	75125259	chr1	74894978	74895477	Nhej1|chr1:74894978-74895477	0.0710444607322628	.	.
chr1	75124760	75125259	chr1	75141393	75141892	Nhej1|chr1:75141393-75141892	0.0787184976762573	.	.
chr1	75142499	75142998	chr1	74806444	74806943	Cnppd1|chr1:74806444-74806943	0.0812317331582002	.	.
chr1	75142499	75142998	chr1	74806444	74806943	Retreg2|chr1:74806444-74806943	0.0812317331582002	.	.
chr1	75142499	75142998	chr1	74806952	74807451	Cnppd1|chr1:74806952-74807451	0.116445885209157	.	.
chr1	75142499	75142998	chr1	74806952	74807451	Retreg2|chr1:74806952-74807451	0.116445885209157	.	.
chr1	75142499	75142998	chr1	75244823	75245322	Cnppd1|chr1:75244823-75245322	0.118490005029836	.	.
chr1	75142499	75142998	chr1	75244823	75245322	Retreg2|chr1:75244823-75245322	0.118490005029836	.	.
chr1	75142499	75142998	chr1	75247991	75248490	Cnppd1|chr1:75247991-75248490	0.108436681650194	.	.
chr1	75142499	75142998	chr1	75247991	75248490	Retreg2|chr1:75247991-75248490	0.108436681650194	.	.
chr1	75168424	75168923	chr1	74772969	74773468	Zfand2b|chr1:74772969-74773468	0.0777231244162797	.	.
chr1	75168424	75168923	chr1	74814902	74815401	Zfand2b|chr1:74814902-74815401	0.145368596813594	.	.
chr1	75168424	75168923	chr1	74816731	74817230	Zfand2b|chr1:74816731-74817230	0.153558476193631	.	.
chr1	75168424	75168923	chr1	75141393	75141892	Zfand2b|chr1:75141393-75141892	0.105458797815698	.	.
chr1	75168424	75168923	chr1	75234571	75235070	Zfand2b|chr1:75234571-75235070	0.0959718801555063	.	.
chr1	75169048	75169547	chr1	74948735	74949234	Zfand2b|chr1:74948735-74949234	0.084302301987955	.	.
chr1	75169048	75169547	chr1	75128586	75129085	Zfand2b|chr1:75128586-75129085	0.129897519190523	.	.
chr1	75180079	75180578	chr1	74802933	74803432	Abcb6|chr1:74802933-74803432	0.0769520909128921	.	.
chr1	75180079	75180578	chr1	74808065	74808564	Abcb6|chr1:74808065-74808564	0.0965813365665056	.	.
chr1	75180079	75180578	chr1	74817277	74817776	Abcb6|chr1:74817277-74817776	0.0714932487631801	.	.
chr1	75180079	75180578	chr1	75001124	75001623	Abcb6|chr1:75001124-75001623	0.0705685621485738	.	.
chr1	75180079	75180578	chr1	75141393	75141892	Abcb6|chr1:75141393-75141892	0.17236096178993	.	.
chr1	75191753	75192252	chr1	74802933	74803432	Ankzf1|chr1:74802933-74803432	0.101133594256658	.	.
chr1	75191753	75192252	chr1	74802933	74803432	Atg9a|chr1:74802933-74803432	0.101133594256658	.	.
chr1	75191753	75192252	chr1	74816731	74817230	Ankzf1|chr1:74816731-74817230	0.257523688777572	.	.
chr1	75191753	75192252	chr1	74816731	74817230	Atg9a|chr1:74816731-74817230	0.257523688777572	.	.
chr1	75191753	75192252	chr1	74843117	74843616	Ankzf1|chr1:74843117-74843616	0.142082185968287	.	.
chr1	75191753	75192252	chr1	74843117	74843616	Atg9a|chr1:74843117-74843616	0.142082185968287	.	.
chr1	75191753	75192252	chr1	74858307	74858806	Ankzf1|chr1:74858307-74858806	0.125549621496319	.	.
chr1	75191753	75192252	chr1	74858307	74858806	Atg9a|chr1:74858307-74858806	0.125549621496319	.	.
chr1	75191753	75192252	chr1	75141393	75141892	Ankzf1|chr1:75141393-75141892	0.118291447026317	.	.
chr1	75191753	75192252	chr1	75141393	75141892	Atg9a|chr1:75141393-75141892	0.118291447026317	.	.
chr1	75191753	75192252	chr1	75229077	75229576	Ankzf1|chr1:75229077-75229576	0.0995530335803516	.	.
chr1	75191753	75192252	chr1	75229077	75229576	Atg9a|chr1:75229077-75229576	0.0995530335803516	.	.
chr1	75210546	75211045	chr1	74772969	74773468	Glb1l|chr1:74772969-74773468	0.0703517545236661	.	.
chr1	75210546	75211045	chr1	74772969	74773468	Stk16|chr1:74772969-74773468	0.0703517545236661	.	.
chr1	75210546	75211045	chr1	74894978	74895477	Glb1l|chr1:74894978-74895477	0.110963725575454	.	.
chr1	75210546	75211045	chr1	74894978	74895477	Stk16|chr1:74894978-74895477	0.110963725575454	.	.
chr1	75210546	75211045	chr1	75141393	75141892	Glb1l|chr1:75141393-75141892	0.207061937606612	.	.
chr1	75210546	75211045	chr1	75141393	75141892	Stk16|chr1:75141393-75141892	0.207061937606612	.	.
chr1	75210546	75211045	chr1	75247991	75248490	Glb1l|chr1:75247991-75248490	0.0852895492646685	.	.
chr1	75210546	75211045	chr1	75247991	75248490	Stk16|chr1:75247991-75248490	0.0852895492646685	.	.
chr1	75219086	75219585	chr1	74784124	74784623	Tuba4a|chr1:74784124-74784623	0.149872575562991	.	.
chr1	75219086	75219585	chr1	74802933	74803432	Tuba4a|chr1:74802933-74803432	0.344719451550877	.	.
chr1	75219086	75219585	chr1	74839961	74840460	Tuba4a|chr1:74839961-74840460	0.224248034346332	.	.
chr1	75219086	75219585	chr1	74894978	74895477	Tuba4a|chr1:74894978-74895477	0.081603863650887	.	.
chr1	75219086	75219585	chr1	75001124	75001623	Tuba4a|chr1:75001124-75001623	0.109202195253373	.	.
chr1	75219086	75219585	chr1	75244823	75245322	Tuba4a|chr1:75244823-75245322	0.192576414656958	.	.
chr1	75230933	75231432	chr1	74824729	74825228	A630095N17Rik|chr1:74824729-74825228	0.122580301117968	.	.
chr1	75230933	75231432	chr1	75218312	75218811	A630095N17Rik|chr1:75218312-75218811	0.0821846892394139	.	.
chr1	75230933	75231432	chr1	75229077	75229576	A630095N17Rik|chr1:75229077-75229576	0.0981566658367506	.	.
chr1	75236144	75236643	chr1	74759797	74760296	Dnajb2|chr1:74759797-74760296	0.10981067173338	.	.
chr1	75236144	75236643	chr1	74802933	74803432	Dnajb2|chr1:74802933-74803432	0.130122213030608	.	.
chr1	75236144	75236643	chr1	74816731	74817230	Dnajb2|chr1:74816731-74817230	0.0915010113079539	.	.
chr1	75236144	75236643	chr1	74858307	74858806	Dnajb2|chr1:74858307-74858806	0.106710117708134	.	.
chr1	75236144	75236643	chr1	74894978	74895477	Dnajb2|chr1:74894978-74895477	0.0711991267219057	.	.
chr1	75236144	75236643	chr1	75234571	75235070	Dnajb2|chr1:75234571-75235070	0.0972442734539904	.	.
chr1	75236144	75236643	chr1	75247991	75248490	Dnajb2|chr1:75247991-75248490	0.0917758659432924	.	.
chr1	75236651	75237150	chr1	74772969	74773468	Dnajb2|chr1:74772969-74773468	0.143206479030598	.	.
chr1	75236651	75237150	chr1	74784124	74784623	Dnajb2|chr1:74784124-74784623	0.0866593095626594	.	.
chr1	75236651	75237150	chr1	74829962	74830461	Dnajb2|chr1:74829962-74830461	0.0785516625725386	.	.
chr1	75236651	75237150	chr1	74858307	74858806	Dnajb2|chr1:74858307-74858806	0.15017176475318	.	.
chr1	75236651	75237150	chr1	75234571	75235070	Dnajb2|chr1:75234571-75235070	0.129965106824786	.	.
chr1	75505376	75505875	chr1	75504602	75505101	Obsl1|chr1:75504602-75505101	0.108039133938842	.	.
chr1	75505376	75505875	chr1	75556331	75556830	Obsl1|chr1:75556331-75556830	0.141345579087971	.	.
chr1	75505376	75505875	chr1	75559353	75559852	Obsl1|chr1:75559353-75559852	0.171585333561621	.	.
chr1	75505376	75505875	chr1	75588851	75589350	Obsl1|chr1:75588851-75589350	0.0711468706262144	.	.
chr1	75505376	75505875	chr1	75826093	75826592	Obsl1|chr1:75826093-75826592	0.191609799604006	.	.
chr1	75521240	75521739	chr1	75504602	75505101	Stk11ip|chr1:75504602-75505101	0.221550940739058	.	.
chr1	75521240	75521739	chr1	75570554	75571053	Stk11ip|chr1:75570554-75571053	0.1630537104683	.	.
chr1	75521240	75521739	chr1	75684820	75685319	Stk11ip|chr1:75684820-75685319	0.132688123582792	.	.
chr1	75521240	75521739	chr1	75704605	75705104	Stk11ip|chr1:75704605-75705104	0.0850680501481653	.	.
chr1	75521240	75521739	chr1	75866495	75866994	Stk11ip|chr1:75866495-75866994	0.0805210186861228	.	.
chr1	75521240	75521739	chr1	75978531	75979030	Stk11ip|chr1:75978531-75979030	0.0830891461610224	.	.
chr1	75546261	75546760	chr1	75504602	75505101	Slc4a3|chr1:75504602-75505101	0.0740493797375206	.	.
chr1	75546261	75546760	chr1	75588851	75589350	Slc4a3|chr1:75588851-75589350	0.0743591284834593	.	.
chr1	75546261	75546760	chr1	75954839	75955338	Slc4a3|chr1:75954839-75955338	0.0931313973849164	.	.
chr1	76420505	76421004	chr1	76070718	76071217	Gm29069|chr1:76070718-76071217	0.0949412039547659	.	.
chr1	76420505	76421004	chr1	76220070	76220569	Gm29069|chr1:76220070-76220569	0.125514857381877	.	.
chr1	76420505	76421004	chr1	76246204	76246703	Gm29069|chr1:76246204-76246703	0.104885917787528	.	.
chr1	76420505	76421004	chr1	76427433	76427932	Gm29069|chr1:76427433-76427932	0.0789617364370333	.	.
chr1	76420505	76421004	chr1	76474017	76474516	Gm29069|chr1:76474017-76474516	0.0715039629355348	.	.
chr1	76420505	76421004	chr1	76484120	76484619	Gm29069|chr1:76484120-76484619	0.201552892371464	.	.
chr1	76420505	76421004	chr1	76528811	76529310	Gm29069|chr1:76528811-76529310	0.0769066822378683	.	.
chr1	76420505	76421004	chr1	76652208	76652707	Gm29069|chr1:76652208-76652707	0.12046251591342	.	.
chr1	77027546	77028045	chr1	77164577	77165076	Gm816|chr1:77164577-77165076	0.109987187835799	.	.
chr1	78310032	78310531	chr1	78230714	78231213	Sgpp2|chr1:78230714-78231213	0.0918345929400323	.	.
chr1	78310032	78310531	chr1	78284569	78285068	Sgpp2|chr1:78284569-78285068	0.0840867842951781	.	.
chr1	78310032	78310531	chr1	78317483	78317982	Sgpp2|chr1:78317483-78317982	0.250022083455017	.	.
chr1	78310032	78310531	chr1	78337608	78338107	Sgpp2|chr1:78337608-78338107	0.107844750759116	.	.
chr1	78310032	78310531	chr1	78338129	78338628	Sgpp2|chr1:78338129-78338628	0.134631848902638	.	.
chr1	78310032	78310531	chr1	78350528	78351027	Sgpp2|chr1:78350528-78351027	0.103895373201587	.	.
chr1	78310032	78310531	chr1	78371610	78372109	Sgpp2|chr1:78371610-78372109	0.0963393595107044	.	.
chr1	78310032	78310531	chr1	78477855	78478354	Sgpp2|chr1:78477855-78478354	0.13110289598859	.	.
chr1	78310931	78311430	chr1	78217089	78217588	Sgpp2|chr1:78217089-78217588	0.116221217533699	.	.
chr1	78310931	78311430	chr1	78233977	78234476	Sgpp2|chr1:78233977-78234476	0.127024370293781	.	.
chr1	78310931	78311430	chr1	78284569	78285068	Sgpp2|chr1:78284569-78285068	0.219171008139748	.	.
chr1	78310931	78311430	chr1	78317483	78317982	Sgpp2|chr1:78317483-78317982	0.301489332383312	.	.
chr1	78310931	78311430	chr1	78337608	78338107	Sgpp2|chr1:78337608-78338107	0.19777174309273	.	.
chr1	78310931	78311430	chr1	78338129	78338628	Sgpp2|chr1:78338129-78338628	0.267764848727859	.	.
chr1	78310931	78311430	chr1	78350528	78351027	Sgpp2|chr1:78350528-78351027	0.239523853614315	.	.
chr1	78310931	78311430	chr1	78371610	78372109	Sgpp2|chr1:78371610-78372109	0.218526087933758	.	.
chr1	78310931	78311430	chr1	78372111	78372610	Sgpp2|chr1:78372111-78372610	0.24393249192333	.	.
chr1	78310931	78311430	chr1	78419495	78419994	Sgpp2|chr1:78419495-78419994	0.0816731638553512	.	.
chr1	78310931	78311430	chr1	78477855	78478354	Sgpp2|chr1:78477855-78478354	0.077974640207793	.	.
chr1	78488387	78488886	chr1	78232045	78232544	Farsb|chr1:78232045-78232544	0.0721665139383793	.	.
chr1	78488387	78488886	chr1	78232045	78232544	Farsb|chr1:78232045-78232544	0.0721665139383794	.	.
chr1	78488387	78488886	chr1	78233977	78234476	Farsb|chr1:78233977-78234476	0.0913317074426377	.	.
chr1	78488387	78488886	chr1	78317483	78317982	Farsb|chr1:78317483-78317982	0.100893848242241	.	.
chr1	78488387	78488886	chr1	78371610	78372109	Farsb|chr1:78371610-78372109	0.14469083202912	.	.
chr1	78488387	78488886	chr1	78372111	78372610	Farsb|chr1:78372111-78372610	0.109593817834904	.	.
chr1	78488387	78488886	chr1	78451480	78451979	Farsb|chr1:78451480-78451979	0.0801839475321209	.	.
chr1	78488387	78488886	chr1	78454635	78455134	Farsb|chr1:78454635-78455134	0.173023672295924	.	.
chr1	78488900	78489399	chr1	78317483	78317982	Farsb|chr1:78317483-78317982	0.100852747450255	.	.
chr1	78488900	78489399	chr1	78371610	78372109	Farsb|chr1:78371610-78372109	0.104099740263897	.	.
chr1	78488900	78489399	chr1	78372111	78372610	Farsb|chr1:78372111-78372610	0.0975582826362022	.	.
chr1	78488900	78489399	chr1	78419495	78419994	Farsb|chr1:78419495-78419994	0.113987023012038	.	.
chr1	78488900	78489399	chr1	78454635	78455134	Farsb|chr1:78454635-78455134	0.0885785805403574	.	.
chr1	79439807	79440306	chr1	79067873	79068372	Scg2|chr1:79067873-79068372	0.110784808139294	.	.
chr1	79439807	79440306	chr1	79090297	79090796	Scg2|chr1:79090297-79090796	0.178207687467827	.	.
chr1	79439807	79440306	chr1	79090909	79091408	Scg2|chr1:79090909-79091408	0.188097333543516	.	.
chr1	79439807	79440306	chr1	79096106	79096605	Scg2|chr1:79096106-79096605	0.148110716375318	.	.
chr1	79439807	79440306	chr1	79189952	79190451	Scg2|chr1:79189952-79190451	0.0942706900789416	.	.
chr1	79439807	79440306	chr1	79191047	79191546	Scg2|chr1:79191047-79191546	0.168133409200455	.	.
chr1	79439807	79440306	chr1	79218787	79219286	Scg2|chr1:79218787-79219286	0.0946659911063584	.	.
chr1	79439807	79440306	chr1	79290522	79291021	Scg2|chr1:79290522-79291021	0.0811624837965285	.	.
chr1	79439807	79440306	chr1	79291096	79291595	Scg2|chr1:79291096-79291595	0.158535911913024	.	.
chr1	79439807	79440306	chr1	79312113	79312612	Scg2|chr1:79312113-79312612	0.132076989922292	.	.
chr1	79439807	79440306	chr1	79314690	79315189	Scg2|chr1:79314690-79315189	0.0837348543070523	.	.
chr1	79439807	79440306	chr1	79334356	79334855	Scg2|chr1:79334356-79334855	0.14023760527539	.	.
chr1	79439807	79440306	chr1	79374786	79375285	Scg2|chr1:79374786-79375285	0.110339738414949	.	.
chr1	79439807	79440306	chr1	79394264	79394763	Scg2|chr1:79394264-79394763	0.152875662447332	.	.
chr1	79439807	79440306	chr1	79432366	79432865	Scg2|chr1:79432366-79432865	0.172734320467275	.	.
chr1	79439807	79440306	chr1	79496352	79496851	Scg2|chr1:79496352-79496851	0.208852958259879	.	.
chr1	84839165	84839664	chr1	84838531	84839030	Fbxo36|chr1:84838531-84839030	0.186149670259946	.	.
chr1	84839165	84839664	chr1	84881481	84881980	Fbxo36|chr1:84881481-84881980	0.075848829433841	.	.
chr1	84934883	84935382	chr1	84838531	84839030	Slc16a14|chr1:84838531-84839030	0.08707428744023	.	.
chr1	84934883	84935382	chr1	84881481	84881980	Slc16a14|chr1:84881481-84881980	0.131461678927042	.	.
chr1	84935649	84936148	chr1	84881481	84881980	Slc16a14|chr1:84881481-84881980	0.137561534817524	.	.
chr1	85774994	85775493	chr1	85703519	85704018	9930111H07Rik|chr1:85703519-85704018	0.198288549374304	.	.
chr1	85774994	85775493	chr1	85758337	85758836	9930111H07Rik|chr1:85758337-85758836	0.0829685326240797	.	.
chr1	85774994	85775493	chr1	85758337	85758836	9930111H07Rik|chr1:85758337-85758836	0.0829685326240798	.	.
chr1	85774994	85775493	chr1	85758861	85759360	9930111H07Rik|chr1:85758861-85759360	0.0810897078601033	.	.
chr1	85774994	85775493	chr1	85794440	85794939	9930111H07Rik|chr1:85794440-85794939	0.326134753914513	.	.
chr1	85774994	85775493	chr1	85821789	85822288	9930111H07Rik|chr1:85821789-85822288	0.154229288545629	.	.
chr1	85774994	85775493	chr1	85822289	85822788	9930111H07Rik|chr1:85822289-85822788	0.126276663754781	.	.
chr1	85774994	85775493	chr1	85838040	85838539	9930111H07Rik|chr1:85838040-85838539	0.228644594904289	.	.
chr1	85774994	85775493	chr1	85898791	85899290	9930111H07Rik|chr1:85898791-85899290	0.183851608853733	.	.
chr1	85774994	85775493	chr1	85920595	85921094	9930111H07Rik|chr1:85920595-85921094	0.145189098328257	.	.
chr1	85774994	85775493	chr1	85931026	85931525	9930111H07Rik|chr1:85931026-85931525	0.130116215893732	.	.
chr1	85774994	85775493	chr1	85942262	85942761	9930111H07Rik|chr1:85942262-85942761	0.171574049146772	.	.
chr1	85774994	85775493	chr1	85958147	85958646	9930111H07Rik|chr1:85958147-85958646	0.325361168618006	.	.
chr1	85779108	85779607	chr1	85758337	85758836	A630001G21Rik|chr1:85758337-85758836	0.141486517070363	.	.
chr1	85779108	85779607	chr1	85758861	85759360	A630001G21Rik|chr1:85758861-85759360	0.0817677168482727	.	.
chr1	85779108	85779607	chr1	85771895	85772394	A630001G21Rik|chr1:85771895-85772394	0.250827949111201	.	.
chr1	85779108	85779607	chr1	85895455	85895954	A630001G21Rik|chr1:85895455-85895954	0.145709769068273	.	.
chr1	85779108	85779607	chr1	85931026	85931525	A630001G21Rik|chr1:85931026-85931525	0.186597862559147	.	.
chr1	85793160	85793659	chr1	85757814	85758313	Cab39|chr1:85757814-85758313	0.138831381606911	.	.
chr1	85793160	85793659	chr1	85758337	85758836	Cab39|chr1:85758337-85758836	0.12110599910248	.	.
chr1	85793160	85793659	chr1	85771895	85772394	Cab39|chr1:85771895-85772394	0.118291752814281	.	.
chr1	85793160	85793659	chr1	85821789	85822288	Cab39|chr1:85821789-85822288	0.0822508025820054	.	.
chr1	85793160	85793659	chr1	85838040	85838539	Cab39|chr1:85838040-85838539	0.12812135073646	.	.
chr1	85793160	85793659	chr1	85895455	85895954	Cab39|chr1:85895455-85895954	0.141732456297491	.	.
chr1	85793160	85793659	chr1	85917561	85918060	Cab39|chr1:85917561-85918060	0.132418074973229	.	.
chr1	85793160	85793659	chr1	85931026	85931525	Cab39|chr1:85931026-85931525	0.187861750468359	.	.
chr1	85793160	85793659	chr1	85942262	85942761	Cab39|chr1:85942262-85942761	0.160026489053668	.	.
chr1	85793728	85794227	chr1	85757814	85758313	Cab39|chr1:85757814-85758313	0.161945503957242	.	.
chr1	85793728	85794227	chr1	85758337	85758836	Cab39|chr1:85758337-85758836	0.129644891616466	.	.
chr1	85793728	85794227	chr1	85771895	85772394	Cab39|chr1:85771895-85772394	0.129405418875216	.	.
chr1	85793728	85794227	chr1	85794440	85794939	Cab39|chr1:85794440-85794939	0.131565307393576	.	.
chr1	85793728	85794227	chr1	85838040	85838539	Cab39|chr1:85838040-85838539	0.160918170154712	.	.
chr1	85793728	85794227	chr1	85931026	85931525	Cab39|chr1:85931026-85931525	0.182849823602139	.	.
chr1	85793728	85794227	chr1	85942262	85942761	Cab39|chr1:85942262-85942761	0.121538626707856	.	.
chr1	85894274	85894773	chr1	85736435	85736934	Itm2c|chr1:85736435-85736934	0.0990646849477836	.	.
chr1	85894274	85894773	chr1	85736435	85736934	Itm2c|chr1:85736435-85736934	0.0990646849477837	.	.
chr1	85894274	85894773	chr1	85758337	85758836	Itm2c|chr1:85758337-85758836	0.10259055799418	.	.
chr1	85894274	85894773	chr1	85771895	85772394	Itm2c|chr1:85771895-85772394	0.160070001284039	.	.
chr1	85894274	85894773	chr1	85828911	85829410	Itm2c|chr1:85828911-85829410	0.0947141737995466	.	.
chr1	85894274	85894773	chr1	85853262	85853761	Itm2c|chr1:85853262-85853761	0.141917450236473	.	.
chr1	85894274	85894773	chr1	85895455	85895954	Itm2c|chr1:85895455-85895954	0.180652827680514	.	.
chr1	85894274	85894773	chr1	85916833	85917332	Itm2c|chr1:85916833-85917332	0.15085576128015	.	.
chr1	85894274	85894773	chr1	85931026	85931525	Itm2c|chr1:85931026-85931525	0.0819730723056281	.	.
chr1	85894955	85895454	chr1	85736435	85736934	Itm2c|chr1:85736435-85736934	0.0976833697506818	.	.
chr1	85894955	85895454	chr1	85771895	85772394	Itm2c|chr1:85771895-85772394	0.234532465508392	.	.
chr1	85894955	85895454	chr1	85838040	85838539	Itm2c|chr1:85838040-85838539	0.071374044204055	.	.
chr1	85894955	85895454	chr1	85895455	85895954	Itm2c|chr1:85895455-85895954	0.323269915689414	.	.
chr1	85894955	85895454	chr1	85931026	85931525	Itm2c|chr1:85931026-85931525	0.10773358342511	.	.
chr1	85894955	85895454	chr1	85958147	85958646	Itm2c|chr1:85958147-85958646	0.105385402766922	.	.
chr1	85928201	85928700	chr1	85736435	85736934	4933407L21Rik|chr1:85736435-85736934	0.11655724465229	.	.
chr1	85928201	85928700	chr1	85757814	85758313	4933407L21Rik|chr1:85757814-85758313	0.0992402667866308	.	.
chr1	85928201	85928700	chr1	85758337	85758836	4933407L21Rik|chr1:85758337-85758836	0.215209287705005	.	.
chr1	85928201	85928700	chr1	85758861	85759360	4933407L21Rik|chr1:85758861-85759360	0.132182006023263	.	.
chr1	85928201	85928700	chr1	85771895	85772394	4933407L21Rik|chr1:85771895-85772394	0.16592682526644	.	.
chr1	85928201	85928700	chr1	85809199	85809698	4933407L21Rik|chr1:85809199-85809698	0.0903541024308745	.	.
chr1	85928201	85928700	chr1	85828911	85829410	4933407L21Rik|chr1:85828911-85829410	0.105755372220162	.	.
chr1	85928201	85928700	chr1	85838040	85838539	4933407L21Rik|chr1:85838040-85838539	0.0891949343384884	.	.
chr1	85928201	85928700	chr1	85895455	85895954	4933407L21Rik|chr1:85895455-85895954	0.167938845259106	.	.
chr1	85928201	85928700	chr1	85916833	85917332	4933407L21Rik|chr1:85916833-85917332	0.110070035742513	.	.
chr1	85928201	85928700	chr1	85917561	85918060	4933407L21Rik|chr1:85917561-85918060	0.122967577089897	.	.
chr1	85928201	85928700	chr1	85931026	85931525	4933407L21Rik|chr1:85931026-85931525	0.222508159223344	.	.
chr1	87755700	87756199	chr1	87784093	87784592	Atg16l1|chr1:87784093-87784592	0.0991862543353722	.	.
chr1	87755700	87756199	chr1	87798300	87798799	Atg16l1|chr1:87798300-87798799	0.120734697013378	.	.
chr1	87755700	87756199	chr1	87879632	87880131	Atg16l1|chr1:87879632-87880131	0.100507511169769	.	.
chr1	87755700	87756199	chr1	87880181	87880680	Atg16l1|chr1:87880181-87880680	0.150435658117854	.	.
chr1	87755700	87756199	chr1	87925537	87926036	Atg16l1|chr1:87925537-87926036	0.109600703876147	.	.
chr1	87755700	87756199	chr1	87986325	87986824	Atg16l1|chr1:87986325-87986824	0.107692894055126	.	.
chr1	87853009	87853508	chr1	87786247	87786746	Dgkd|chr1:87786247-87786746	0.0832906490253754	.	.
chr1	87853009	87853508	chr1	87880181	87880680	Dgkd|chr1:87880181-87880680	0.0829424164611303	.	.
chr1	87854473	87854972	chr1	87786247	87786746	Gm19582|chr1:87786247-87786746	0.241770068324263	.	.
chr1	87854473	87854972	chr1	87986325	87986824	Gm19582|chr1:87986325-87986824	0.0859897197141952	.	.
chr1	88008031	88008530	chr1	87856806	87857305	Usp40|chr1:87856806-87857305	0.077159350951666	.	.
chr1	88008031	88008530	chr1	87919140	87919639	Usp40|chr1:87919140-87919639	0.0958613329567397	.	.
chr1	88008031	88008530	chr1	87925537	87926036	Usp40|chr1:87925537-87926036	0.0805204303934233	.	.
chr1	88008031	88008530	chr1	87932854	87933353	Usp40|chr1:87932854-87933353	0.0889370720242934	.	.
chr1	88008031	88008530	chr1	87965259	87965758	Usp40|chr1:87965259-87965758	0.0980401239414044	.	.
chr1	88008031	88008530	chr1	88321196	88321695	Usp40|chr1:88321196-88321695	0.124154424880396	.	.
chr1	88008031	88008530	chr1	88398999	88399498	Usp40|chr1:88398999-88399498	0.085341438793336	.	.
chr1	88008031	88008530	chr1	88422826	88423325	Usp40|chr1:88422826-88423325	0.0774525788308837	.	.
chr1	88094854	88095353	chr1	87786247	87786746	Ugt1a7c|chr1:87786247-87786746	0.0804241365602697	.	.
chr1	88094854	88095353	chr1	87885568	87886067	Ugt1a7c|chr1:87885568-87886067	0.0827081314526318	.	.
chr1	88094854	88095353	chr1	88357393	88357892	Ugt1a7c|chr1:88357393-88357892	0.108305158578319	.	.
chr1	88094854	88095353	chr1	88368549	88369048	Ugt1a7c|chr1:88368549-88369048	0.124648040085288	.	.
chr1	88094854	88095353	chr1	88422826	88423325	Ugt1a7c|chr1:88422826-88423325	0.0716952099124788	.	.
chr1	88205505	88206004	chr1	87786247	87786746	Dnajb3|chr1:87786247-87786746	0.106846755730442	.	.
chr1	88205505	88206004	chr1	87932854	87933353	Dnajb3|chr1:87932854-87933353	0.123167375507786	.	.
chr1	88205505	88206004	chr1	87986325	87986824	Dnajb3|chr1:87986325-87986824	0.154162867591589	.	.
chr1	88205505	88206004	chr1	88331992	88332491	Dnajb3|chr1:88331992-88332491	0.202157100034885	.	.
chr1	88205505	88206004	chr1	88345509	88346008	Dnajb3|chr1:88345509-88346008	0.183735232587371	.	.
chr1	88205505	88206004	chr1	88345509	88346008	Dnajb3|chr1:88345509-88346008	0.183735232587372	.	.
chr1	88205505	88206004	chr1	88346059	88346558	Dnajb3|chr1:88346059-88346558	0.077055356267997	.	.
chr1	88205505	88206004	chr1	88368549	88369048	Dnajb3|chr1:88368549-88369048	0.176133360972511	.	.
chr1	88205505	88206004	chr1	88422826	88423325	Dnajb3|chr1:88422826-88423325	0.190614270971277	.	.
chr1	88277410	88277909	chr1	88259138	88259637	Hjurp|chr1:88259138-88259637	0.126254901331791	.	.
chr1	88277410	88277909	chr1	88259138	88259637	Trpm8|chr1:88259138-88259637	0.126254901331791	.	.
chr1	88277410	88277909	chr1	88262219	88262718	Hjurp|chr1:88262219-88262718	0.239762129192837	.	.
chr1	88277410	88277909	chr1	88262219	88262718	Trpm8|chr1:88262219-88262718	0.239762129192837	.	.
chr1	88277410	88277909	chr1	88287520	88288019	Hjurp|chr1:88287520-88288019	0.128184239497652	.	.
chr1	88277410	88277909	chr1	88287520	88288019	Trpm8|chr1:88287520-88288019	0.128184239497652	.	.
chr1	88277410	88277909	chr1	88357393	88357892	Hjurp|chr1:88357393-88357892	0.146869100450554	.	.
chr1	88277410	88277909	chr1	88357393	88357892	Trpm8|chr1:88357393-88357892	0.146869100450554	.	.
chr1	88277410	88277909	chr1	88368549	88369048	Hjurp|chr1:88368549-88369048	0.0956527235528315	.	.
chr1	88277410	88277909	chr1	88368549	88369048	Trpm8|chr1:88368549-88369048	0.0956527235528315	.	.
chr1	93305687	93306186	chr1	93392196	93392695	Gm28535|chr1:93392196-93392695	0.0705104246011937	.	.
chr1	93305687	93306186	chr1	93392196	93392695	Mterf4|chr1:93392196-93392695	0.0705104246011937	.	.
chr1	93305687	93306186	chr1	93678321	93678820	Gm28535|chr1:93678321-93678820	0.0837666535992243	.	.
chr1	93305687	93306186	chr1	93678321	93678820	Mterf4|chr1:93678321-93678820	0.0837666535992243	.	.
chr1	93305687	93306186	chr1	93686883	93687382	Gm28535|chr1:93686883-93687382	0.106329434110135	.	.
chr1	93305687	93306186	chr1	93686883	93687382	Mterf4|chr1:93686883-93687382	0.106329434110135	.	.
chr1	93342619	93343118	chr1	93405661	93406160	Pask|chr1:93405661-93406160	0.1830946303884	.	.
chr1	93342619	93343118	chr1	93405661	93406160	Ppp1r7|chr1:93405661-93406160	0.1830946303884	.	.
chr1	93343358	93343857	chr1	93423673	93424172	Pask|chr1:93423673-93424172	0.0744617493176239	.	.
chr1	93343358	93343857	chr1	93423673	93424172	Ppp1r7|chr1:93423673-93424172	0.0744617493176239	.	.
chr1	93343358	93343857	chr1	93554058	93554557	Pask|chr1:93554058-93554557	0.0912985479471615	.	.
chr1	93343358	93343857	chr1	93554058	93554557	Ppp1r7|chr1:93554058-93554557	0.0912985479471615	.	.
chr1	93478107	93478606	chr1	93334516	93335015	Hdlbp|chr1:93334516-93335015	0.112704034895989	.	.
chr1	93478107	93478606	chr1	93334516	93335015	Sept2|chr1:93334516-93335015	0.112704034895989	.	.
chr1	93478107	93478606	chr1	93554058	93554557	Hdlbp|chr1:93554058-93554557	0.20654890755438	.	.
chr1	93478107	93478606	chr1	93554058	93554557	Sept2|chr1:93554058-93554557	0.20654890755438	.	.
chr1	93511801	93512300	chr1	93349690	93350189	Farp2|chr1:93349690-93350189	0.146645851643255	.	.
chr1	93511801	93512300	chr1	93678321	93678820	Farp2|chr1:93678321-93678820	0.0700811786834717	.	.
chr1	93511801	93512300	chr1	93857280	93857779	Farp2|chr1:93857280-93857779	0.096658924865356	.	.
chr1	93634337	93634836	chr1	93268239	93268738	Gm28536|chr1:93268239-93268738	0.115191720715992	.	.
chr1	93634337	93634836	chr1	93554058	93554557	Gm28536|chr1:93554058-93554557	0.154552844290284	.	.
chr1	93634337	93634836	chr1	93874429	93874928	Gm28536|chr1:93874429-93874928	0.127765440303527	.	.
chr1	93634975	93635474	chr1	93686883	93687382	Gm28536|chr1:93686883-93687382	0.103567607621968	.	.
chr1	93635550	93636049	chr1	93334516	93335015	Gm28536|chr1:93334516-93335015	0.206361824578664	.	.
chr1	93635550	93636049	chr1	93392196	93392695	Gm28536|chr1:93392196-93392695	0.0866084432651516	.	.
chr1	93635550	93636049	chr1	93554058	93554557	Gm28536|chr1:93554058-93554557	0.0958506832779076	.	.
chr1	93635550	93636049	chr1	93727334	93727833	Gm28536|chr1:93727334-93727833	0.0841897008661785	.	.
chr1	93685241	93685740	chr1	93349690	93350189	Bok|chr1:93349690-93350189	0.100818581089477	.	.
chr1	93685241	93685740	chr1	93362590	93363089	Bok|chr1:93362590-93363089	0.131136241570144	.	.
chr1	93685241	93685740	chr1	93423673	93424172	Bok|chr1:93423673-93424172	0.146497449089304	.	.
chr1	93685241	93685740	chr1	93445454	93445953	Bok|chr1:93445454-93445953	0.118563335908677	.	.
chr1	93685241	93685740	chr1	93686883	93687382	Bok|chr1:93686883-93687382	0.140298188676768	.	.
chr1	93685241	93685740	chr1	93691752	93692251	Bok|chr1:93691752-93692251	0.182045660100225	.	.
chr1	93686360	93686859	chr1	93334516	93335015	Bok|chr1:93334516-93335015	0.142814360769709	.	.
chr1	93686360	93686859	chr1	93349690	93350189	Bok|chr1:93349690-93350189	0.0988302470271265	.	.
chr1	93686360	93686859	chr1	93362590	93363089	Bok|chr1:93362590-93363089	0.0798573427084198	.	.
chr1	93686360	93686859	chr1	93554058	93554557	Bok|chr1:93554058-93554557	0.154325674405929	.	.
chr1	93686360	93686859	chr1	93577810	93578309	Bok|chr1:93577810-93578309	0.0939244429854578	.	.
chr1	93686360	93686859	chr1	93668682	93669181	Bok|chr1:93668682-93669181	0.170513707243836	.	.
chr1	93686360	93686859	chr1	93686883	93687382	Bok|chr1:93686883-93687382	0.318774946497109	.	.
chr1	93686360	93686859	chr1	93698616	93699115	Bok|chr1:93698616-93699115	0.088582904177534	.	.
chr1	93731754	93732253	chr1	93267166	93267665	Gm10550|chr1:93267166-93267665	0.215411681364188	.	.
chr1	93731754	93732253	chr1	93392196	93392695	Gm10550|chr1:93392196-93392695	0.195499263371828	.	.
chr1	93731754	93732253	chr1	93405661	93406160	Gm10550|chr1:93405661-93406160	0.141424024203221	.	.
chr1	93731754	93732253	chr1	93554058	93554557	Gm10550|chr1:93554058-93554557	0.0766730844333804	.	.
chr1	93731754	93732253	chr1	93686883	93687382	Gm10550|chr1:93686883-93687382	0.144646390626368	.	.
chr1	93731754	93732253	chr1	93940526	93941025	Gm10550|chr1:93940526-93941025	0.131828184601563	.	.
chr1	93754078	93754577	chr1	93668682	93669181	Thap4|chr1:93668682-93669181	0.101432396861428	.	.
chr1	93754078	93754577	chr1	93678321	93678820	Thap4|chr1:93678321-93678820	0.109646460639226	.	.
chr1	93754078	93754577	chr1	93699126	93699625	Thap4|chr1:93699126-93699625	0.0970575287731211	.	.
chr1	93754078	93754577	chr1	93785180	93785679	Thap4|chr1:93785180-93785679	0.189473273200078	.	.
chr1	93754078	93754577	chr1	94025846	94026345	Thap4|chr1:94025846-94026345	0.0932175753031629	.	.
chr1	93754078	93754577	chr1	94027601	94028100	Thap4|chr1:94027601-94028100	0.223150280585338	.	.
chr1	93754617	93755116	chr1	93785180	93785679	Thap4|chr1:93785180-93785679	0.155200656786993	.	.
chr1	93754617	93755116	chr1	93874429	93874928	Thap4|chr1:93874429-93874928	0.110414988380561	.	.
chr1	93754617	93755116	chr1	93940526	93941025	Thap4|chr1:93940526-93941025	0.0908654370487109	.	.
chr1	93754617	93755116	chr1	94008651	94009150	Thap4|chr1:94008651-94009150	0.0973901949870792	.	.
chr1	93754617	93755116	chr1	94025846	94026345	Thap4|chr1:94025846-94026345	0.0937112906419806	.	.
chr1	93754617	93755116	chr1	94027601	94028100	Thap4|chr1:94027601-94028100	0.211280944743053	.	.
chr1	93754617	93755116	chr1	94054468	94054967	Thap4|chr1:94054468-94054967	0.0793636714013115	.	.
chr1	93754617	93755116	chr1	94212982	94213481	Thap4|chr1:94212982-94213481	0.12374533783427	.	.
chr1	93801756	93802255	chr1	94054468	94054967	Dtymk|chr1:94054468-94054967	0.128788364295936	.	.
chr1	93803720	93804219	chr1	94008651	94009150	Ing5|chr1:94008651-94009150	0.0930475037020879	.	.
chr1	93803720	93804219	chr1	94053474	94053973	Ing5|chr1:94053474-94053973	0.135086510085136	.	.
chr1	93825281	93825780	chr1	93554058	93554557	D2hgdh|chr1:93554058-93554557	0.197152732819898	.	.
chr1	93825281	93825780	chr1	93686883	93687382	D2hgdh|chr1:93686883-93687382	0.162746301189932	.	.
chr1	93825281	93825780	chr1	93871648	93872147	D2hgdh|chr1:93871648-93872147	0.10978646381609	.	.
chr1	93825281	93825780	chr1	93874429	93874928	D2hgdh|chr1:93874429-93874928	0.129171142004741	.	.
chr1	93825281	93825780	chr1	93940526	93941025	D2hgdh|chr1:93940526-93941025	0.128347446243398	.	.
chr1	93825281	93825780	chr1	94035198	94035697	D2hgdh|chr1:94035198-94035697	0.217263246510342	.	.
chr1	93825281	93825780	chr1	94053474	94053973	D2hgdh|chr1:94053474-94053973	0.272188530149331	.	.
chr1	94795859	94796358	chr1	94500603	94501102	4930440C22Rik|chr1:94500603-94501102	0.261060736378326	.	.
chr1	94795859	94796358	chr1	94910259	94910758	4930440C22Rik|chr1:94910259-94910758	0.0708504513474704	.	.
chr1	94795859	94796358	chr1	94910816	94911315	4930440C22Rik|chr1:94910816-94911315	0.107549891354242	.	.
chr1	94795859	94796358	chr1	95048995	95049494	4930440C22Rik|chr1:95048995-95049494	0.093929243703207	.	.
chr1	94795859	94796358	chr1	95109905	95110404	4930440C22Rik|chr1:95109905-95110404	0.199700693904518	.	.
chr1	94795859	94796358	chr1	95223122	95223621	4930440C22Rik|chr1:95223122-95223621	0.108986622981586	.	.
chr1	94797422	94797921	chr1	94500603	94501102	4930440C22Rik|chr1:94500603-94501102	0.124444800419051	.	.
chr1	94797422	94797921	chr1	94910816	94911315	4930440C22Rik|chr1:94910816-94911315	0.0878406516451429	.	.
chr1	94797422	94797921	chr1	95048995	95049494	4930440C22Rik|chr1:95048995-95049494	0.104958435969972	.	.
chr1	94797422	94797921	chr1	95109905	95110404	4930440C22Rik|chr1:95109905-95110404	0.166855282385727	.	.
chr1	94797422	94797921	chr1	95223122	95223621	4930440C22Rik|chr1:95223122-95223621	0.202438313547002	.	.
chr1	95313333	95313832	chr1	95109905	95110404	Fam174a|chr1:95109905-95110404	0.136315261337223	.	.
chr1	95313333	95313832	chr1	95223122	95223621	Fam174a|chr1:95223122-95223621	0.276413163272574	.	.
chr1	95313333	95313832	chr1	95268183	95268682	Fam174a|chr1:95268183-95268682	0.094512356613157	.	.
chr1	95313333	95313832	chr1	95342232	95342731	Fam174a|chr1:95342232-95342731	0.190730617709985	.	.
chr1	95313333	95313832	chr1	95609892	95610391	Fam174a|chr1:95609892-95610391	0.163943007736901	.	.
chr1	95313851	95314350	chr1	95048995	95049494	Fam174a|chr1:95048995-95049494	0.0864274896424628	.	.
chr1	95313851	95314350	chr1	95223122	95223621	Fam174a|chr1:95223122-95223621	0.108917013037976	.	.
chr1	95313851	95314350	chr1	95358827	95359326	Fam174a|chr1:95358827-95359326	0.0801743033577083	.	.
chr1	95667416	95667915	chr1	95268183	95268682	St8sia4|chr1:95268183-95268682	0.148465468356495	.	.
chr1	95667416	95667915	chr1	95315847	95316346	St8sia4|chr1:95315847-95316346	0.109249504098527	.	.
chr1	95667416	95667915	chr1	95342232	95342731	St8sia4|chr1:95342232-95342731	0.131059484141465	.	.
chr1	95667416	95667915	chr1	95365050	95365549	St8sia4|chr1:95365050-95365549	0.144001511525487	.	.
chr1	95667416	95667915	chr1	95609892	95610391	St8sia4|chr1:95609892-95610391	0.267397066295014	.	.
chr1	95667416	95667915	chr1	95658275	95658774	St8sia4|chr1:95658275-95658774	0.14761309700358	.	.
chr1	95667416	95667915	chr1	95762201	95762700	St8sia4|chr1:95762201-95762700	0.182381159041416	.	.
chr1	95667416	95667915	chr1	95826370	95826869	St8sia4|chr1:95826370-95826869	0.160413092090555	.	.
chr1	95667416	95667915	chr1	95936953	95937452	St8sia4|chr1:95936953-95937452	0.0748205985585857	.	.
chr1	95667921	95668420	chr1	95315847	95316346	St8sia4|chr1:95315847-95316346	0.156298796046768	.	.
chr1	95667921	95668420	chr1	95365050	95365549	St8sia4|chr1:95365050-95365549	0.0847833798212932	.	.
chr1	95667921	95668420	chr1	95609892	95610391	St8sia4|chr1:95609892-95610391	0.0828510396950514	.	.
chr1	95667921	95668420	chr1	95658275	95658774	St8sia4|chr1:95658275-95658774	0.0744722037713376	.	.
chr1	95667921	95668420	chr1	95762201	95762700	St8sia4|chr1:95762201-95762700	0.0787555847599815	.	.
chr1	95667921	95668420	chr1	95826370	95826869	St8sia4|chr1:95826370-95826869	0.123091274640736	.	.
chr1	96871195	96871694	chr1	96541943	96542442	Panct2|chr1:96541943-96542442	0.10570682534302	.	.
chr1	96871195	96871694	chr1	96541943	96542442	Slco4c1|chr1:96541943-96542442	0.10570682534302	.	.
chr1	96871195	96871694	chr1	96768274	96768773	Panct2|chr1:96768274-96768773	0.247333912376417	.	.
chr1	96871195	96871694	chr1	96768274	96768773	Slco4c1|chr1:96768274-96768773	0.247333912376417	.	.
chr1	96871195	96871694	chr1	96846733	96847232	Panct2|chr1:96846733-96847232	0.101260851100848	.	.
chr1	96871195	96871694	chr1	96846733	96847232	Slco4c1|chr1:96846733-96847232	0.101260851100848	.	.
chr1	96871195	96871694	chr1	96864061	96864560	Panct2|chr1:96864061-96864560	0.371356987688069	.	.
chr1	96871195	96871694	chr1	96864061	96864560	Slco4c1|chr1:96864061-96864560	0.371356987688069	.	.
chr1	96871195	96871694	chr1	96873892	96874391	Panct2|chr1:96873892-96874391	0.11270639596702	.	.
chr1	96871195	96871694	chr1	96873892	96874391	Slco4c1|chr1:96873892-96874391	0.11270639596702	.	.
chr1	96871195	96871694	chr1	96878503	96879002	Panct2|chr1:96878503-96879002	0.0924631291957062	.	.
chr1	96871195	96871694	chr1	96878503	96879002	Slco4c1|chr1:96878503-96879002	0.0924631291957062	.	.
chr1	96871195	96871694	chr1	97012310	97012809	Panct2|chr1:97012310-97012809	0.156782375714172	.	.
chr1	96871195	96871694	chr1	97012310	97012809	Slco4c1|chr1:97012310-97012809	0.156782375714172	.	.
chr1	96871195	96871694	chr1	97038495	97038994	Panct2|chr1:97038495-97038994	0.113315294963366	.	.
chr1	96871195	96871694	chr1	97038495	97038994	Slco4c1|chr1:97038495-97038994	0.113315294963366	.	.
chr1	96871948	96872447	chr1	96740607	96741106	Slco4c1|chr1:96740607-96741106	0.148168398051411	.	.
chr1	96871948	96872447	chr1	96768274	96768773	Slco4c1|chr1:96768274-96768773	0.247262219188	.	.
chr1	96871948	96872447	chr1	96778032	96778531	Slco4c1|chr1:96778032-96778531	0.274533172389032	.	.
chr1	96871948	96872447	chr1	96864061	96864560	Slco4c1|chr1:96864061-96864560	0.286331414655083	.	.
chr1	96871948	96872447	chr1	96873892	96874391	Slco4c1|chr1:96873892-96874391	0.170597105703619	.	.
chr1	96871948	96872447	chr1	96922540	96923039	Slco4c1|chr1:96922540-96923039	0.0770669817325877	.	.
chr1	96871948	96872447	chr1	97012310	97012809	Slco4c1|chr1:97012310-97012809	0.119818290256775	.	.
chr1	96871948	96872447	chr1	97038495	97038994	Slco4c1|chr1:97038495-97038994	0.14997281513178	.	.
chr1	97661204	97661703	chr1	97306369	97306868	D1Ertd622e|chr1:97306369-97306868	0.200327450907511	.	.
chr1	97661204	97661703	chr1	97496863	97497362	D1Ertd622e|chr1:97496863-97497362	0.108015691071148	.	.
chr1	97661204	97661703	chr1	97539872	97540371	D1Ertd622e|chr1:97539872-97540371	0.113222537640175	.	.
chr1	97661204	97661703	chr1	97552882	97553381	D1Ertd622e|chr1:97552882-97553381	0.172673417474264	.	.
chr1	97661204	97661703	chr1	97623122	97623621	D1Ertd622e|chr1:97623122-97623621	0.155225827562366	.	.
chr1	97661204	97661703	chr1	97627963	97628462	D1Ertd622e|chr1:97627963-97628462	0.113174466928302	.	.
chr1	97661204	97661703	chr1	97628850	97629349	D1Ertd622e|chr1:97628850-97629349	0.0761663476823543	.	.
chr1	97661204	97661703	chr1	97650037	97650536	D1Ertd622e|chr1:97650037-97650536	0.106374348352343	.	.
chr1	97661204	97661703	chr1	97650615	97651114	D1Ertd622e|chr1:97650615-97651114	0.101954683932093	.	.
chr1	97661204	97661703	chr1	97660435	97660934	D1Ertd622e|chr1:97660435-97660934	0.236304798493977	.	.
chr1	97661800	97662299	chr1	97306369	97306868	D1Ertd622e|chr1:97306369-97306868	0.215383335535403	.	.
chr1	97661800	97662299	chr1	97496863	97497362	D1Ertd622e|chr1:97496863-97497362	0.0793030300583374	.	.
chr1	97661800	97662299	chr1	97539872	97540371	D1Ertd622e|chr1:97539872-97540371	0.203377262414552	.	.
chr1	97661800	97662299	chr1	97552882	97553381	D1Ertd622e|chr1:97552882-97553381	0.106388589102714	.	.
chr1	97661800	97662299	chr1	97567996	97568495	D1Ertd622e|chr1:97567996-97568495	0.122491276731121	.	.
chr1	97661800	97662299	chr1	97624341	97624840	D1Ertd622e|chr1:97624341-97624840	0.164591078471597	.	.
chr1	97661800	97662299	chr1	97627963	97628462	D1Ertd622e|chr1:97627963-97628462	0.103588496685753	.	.
chr1	97661800	97662299	chr1	97636981	97637480	D1Ertd622e|chr1:97636981-97637480	0.164802764351409	.	.
chr1	97661800	97662299	chr1	97650037	97650536	D1Ertd622e|chr1:97650037-97650536	0.148317556695993	.	.
chr1	97661800	97662299	chr1	97660435	97660934	D1Ertd622e|chr1:97660435-97660934	0.142543423791065	.	.
chr1	98094805	98095304	chr1	98019003	98019502	Pam|chr1:98019003-98019502	0.124307434980696	.	.
chr1	98094805	98095304	chr1	98024770	98025269	Pam|chr1:98024770-98025269	0.109382674046763	.	.
chr1	98094805	98095304	chr1	98025298	98025797	Pam|chr1:98025298-98025797	0.138926889101918	.	.
chr1	98094805	98095304	chr1	98031757	98032256	Pam|chr1:98031757-98032256	0.212808157336222	.	.
chr1	98094805	98095304	chr1	98046919	98047418	Pam|chr1:98046919-98047418	0.086813727693172	.	.
chr1	98094805	98095304	chr1	98056107	98056606	Pam|chr1:98056107-98056606	0.0872677911988375	.	.
chr1	98094805	98095304	chr1	98077325	98077824	Pam|chr1:98077325-98077824	0.127136725576838	.	.
chr1	98094805	98095304	chr1	98119512	98120011	Pam|chr1:98119512-98120011	0.0945985718590293	.	.
chr1	98094805	98095304	chr1	98121405	98121904	Pam|chr1:98121405-98121904	0.14011421963919	.	.
chr1	98094805	98095304	chr1	98124624	98125123	Pam|chr1:98124624-98125123	0.0942425372440906	.	.
chr1	98094805	98095304	chr1	98174728	98175227	Pam|chr1:98174728-98175227	0.108686013059094	.	.
chr1	98094805	98095304	chr1	98190086	98190585	Pam|chr1:98190086-98190585	0.162138777947281	.	.
chr1	98094805	98095304	chr1	98192084	98192583	Pam|chr1:98192084-98192583	0.129280592569114	.	.
chr1	98094805	98095304	chr1	98268789	98269288	Pam|chr1:98268789-98269288	0.175283504430519	.	.
chr1	98094805	98095304	chr1	98277569	98278068	Pam|chr1:98277569-98278068	0.162272826837409	.	.
chr1	98094805	98095304	chr1	98302528	98303027	Pam|chr1:98302528-98303027	0.201109576372764	.	.
chr1	98094805	98095304	chr1	98376088	98376587	Pam|chr1:98376088-98376587	0.118917495273021	.	.
chr1	98094805	98095304	chr1	98447100	98447599	Pam|chr1:98447100-98447599	0.104731292730494	.	.
chr1	98095430	98095929	chr1	98019003	98019502	Pam|chr1:98019003-98019502	0.104695511412612	.	.
chr1	98095430	98095929	chr1	98025298	98025797	Pam|chr1:98025298-98025797	0.10008152492611	.	.
chr1	98095430	98095929	chr1	98031757	98032256	Pam|chr1:98031757-98032256	0.128197610343674	.	.
chr1	98095430	98095929	chr1	98046919	98047418	Pam|chr1:98046919-98047418	0.113288007118092	.	.
chr1	98095430	98095929	chr1	98056107	98056606	Pam|chr1:98056107-98056606	0.186839358758099	.	.
chr1	98095430	98095929	chr1	98077325	98077824	Pam|chr1:98077325-98077824	0.202048735789031	.	.
chr1	98095430	98095929	chr1	98101466	98101965	Pam|chr1:98101466-98101965	0.131446857583433	.	.
chr1	98095430	98095929	chr1	98121405	98121904	Pam|chr1:98121405-98121904	0.147306022221652	.	.
chr1	98095430	98095929	chr1	98124624	98125123	Pam|chr1:98124624-98125123	0.135072486937351	.	.
chr1	98095430	98095929	chr1	98136176	98136675	Pam|chr1:98136176-98136675	0.160028542238042	.	.
chr1	98095430	98095929	chr1	98160570	98161069	Pam|chr1:98160570-98161069	0.082028932821433	.	.
chr1	98095430	98095929	chr1	98174728	98175227	Pam|chr1:98174728-98175227	0.301737948238145	.	.
chr1	98095430	98095929	chr1	98192084	98192583	Pam|chr1:98192084-98192583	0.20079338595633	.	.
chr1	98095430	98095929	chr1	98268789	98269288	Pam|chr1:98268789-98269288	0.123834586843091	.	.
chr1	98095430	98095929	chr1	98275503	98276002	Pam|chr1:98275503-98276002	0.0781102855333981	.	.
chr1	98095430	98095929	chr1	98303055	98303554	Pam|chr1:98303055-98303554	0.088256133700302	.	.
chr1	98095430	98095929	chr1	98391953	98392452	Pam|chr1:98391953-98392452	0.107462939977793	.	.
chr1	98095430	98095929	chr1	98447100	98447599	Pam|chr1:98447100-98447599	0.0827433374065014	.	.
chr1	98173889	98174388	chr1	98002767	98003266	Gm29461|chr1:98002767-98003266	0.0883473964431681	.	.
chr1	98173889	98174388	chr1	98025298	98025797	Gm29461|chr1:98025298-98025797	0.190174537088765	.	.
chr1	98173889	98174388	chr1	98031757	98032256	Gm29461|chr1:98031757-98032256	0.175040402217798	.	.
chr1	98173889	98174388	chr1	98056107	98056606	Gm29461|chr1:98056107-98056606	0.108139704125857	.	.
chr1	98173889	98174388	chr1	98077325	98077824	Gm29461|chr1:98077325-98077824	0.228382769891774	.	.
chr1	98173889	98174388	chr1	98101466	98101965	Gm29461|chr1:98101466-98101965	0.180310888658772	.	.
chr1	98173889	98174388	chr1	98119512	98120011	Gm29461|chr1:98119512-98120011	0.147096226032508	.	.
chr1	98173889	98174388	chr1	98121405	98121904	Gm29461|chr1:98121405-98121904	0.122979166022845	.	.
chr1	98173889	98174388	chr1	98160570	98161069	Gm29461|chr1:98160570-98161069	0.30177258840904	.	.
chr1	98173889	98174388	chr1	98161109	98161608	Gm29461|chr1:98161109-98161608	0.102962320131307	.	.
chr1	98173889	98174388	chr1	98162266	98162765	Gm29461|chr1:98162266-98162765	0.124818050312591	.	.
chr1	98173889	98174388	chr1	98174728	98175227	Gm29461|chr1:98174728-98175227	0.207048891606923	.	.
chr1	98173889	98174388	chr1	98180450	98180949	Gm29461|chr1:98180450-98180949	0.156068264669384	.	.
chr1	98173889	98174388	chr1	98180450	98180949	Gm29461|chr1:98180450-98180949	0.156068264669385	.	.
chr1	98173889	98174388	chr1	98190086	98190585	Gm29461|chr1:98190086-98190585	0.161211260688172	.	.
chr1	98173889	98174388	chr1	98190632	98191131	Gm29461|chr1:98190632-98191131	0.184695419051818	.	.
chr1	98173889	98174388	chr1	98192084	98192583	Gm29461|chr1:98192084-98192583	0.225834794487871	.	.
chr1	98173889	98174388	chr1	98233860	98234359	Gm29461|chr1:98233860-98234359	0.128134233247287	.	.
chr1	98173889	98174388	chr1	98268789	98269288	Gm29461|chr1:98268789-98269288	0.249384910150371	.	.
chr1	98173889	98174388	chr1	98275503	98276002	Gm29461|chr1:98275503-98276002	0.206115152790752	.	.
chr1	98173889	98174388	chr1	98277053	98277552	Gm29461|chr1:98277053-98277552	0.182614085874422	.	.
chr1	98173889	98174388	chr1	98306285	98306784	Gm29461|chr1:98306285-98306784	0.127257843004282	.	.
chr1	98173889	98174388	chr1	98349951	98350450	Gm29461|chr1:98349951-98350450	0.13172263482149	.	.
chr1	98173889	98174388	chr1	98376088	98376587	Gm29461|chr1:98376088-98376587	0.140653582097835	.	.
chr1	98173889	98174388	chr1	98447100	98447599	Gm29461|chr1:98447100-98447599	0.154257876297277	.	.
chr1	105663536	105664035	chr1	105523733	105524232	Pign|chr1:105523733-105524232	0.105598024201483	.	.
chr1	105663536	105664035	chr1	105523733	105524232	Relch|chr1:105523733-105524232	0.105598024201483	.	.
chr1	105663536	105664035	chr1	105907913	105908412	Pign|chr1:105907913-105908412	0.176216417670666	.	.
chr1	105663536	105664035	chr1	105907913	105908412	Relch|chr1:105907913-105908412	0.176216417670666	.	.
chr1	105663536	105664035	chr1	105908552	105909051	Pign|chr1:105908552-105909051	0.111772938849448	.	.
chr1	105663536	105664035	chr1	105908552	105909051	Relch|chr1:105908552-105909051	0.111772938849448	.	.
chr1	105663536	105664035	chr1	105944975	105945474	Pign|chr1:105944975-105945474	0.0868778405613808	.	.
chr1	105663536	105664035	chr1	105944975	105945474	Relch|chr1:105944975-105945474	0.0868778405613808	.	.
chr1	105663536	105664035	chr1	105962838	105963337	Pign|chr1:105962838-105963337	0.159712954663539	.	.
chr1	105663536	105664035	chr1	105962838	105963337	Pign|chr1:105962838-105963337	0.15971295466354	.	.
chr1	105663536	105664035	chr1	105962838	105963337	Relch|chr1:105962838-105963337	0.159712954663539	.	.
chr1	105663536	105664035	chr1	105962838	105963337	Relch|chr1:105962838-105963337	0.15971295466354	.	.
chr1	105780395	105780894	chr1	105630478	105630977	Tnfrsf11a|chr1:105630478-105630977	0.125567362893574	.	.
chr1	105780395	105780894	chr1	105685455	105685954	Tnfrsf11a|chr1:105685455-105685954	0.12887374397247	.	.
chr1	105780395	105780894	chr1	105721559	105722058	Tnfrsf11a|chr1:105721559-105722058	0.117922278709357	.	.
chr1	105780395	105780894	chr1	105781572	105782071	Tnfrsf11a|chr1:105781572-105782071	0.125899101212568	.	.
chr1	105780395	105780894	chr1	105832752	105833251	Tnfrsf11a|chr1:105832752-105833251	0.166902266644748	.	.
chr1	105780395	105780894	chr1	105832752	105833251	Tnfrsf11a|chr1:105832752-105833251	0.166902266644749	.	.
chr1	105780395	105780894	chr1	105844184	105844683	Tnfrsf11a|chr1:105844184-105844683	0.097158128443563	.	.
chr1	105780395	105780894	chr1	105876427	105876926	Tnfrsf11a|chr1:105876427-105876926	0.137977230472787	.	.
chr1	105780395	105780894	chr1	105895033	105895532	Tnfrsf11a|chr1:105895033-105895532	0.0927528900153476	.	.
chr1	105780395	105780894	chr1	105898525	105899024	Tnfrsf11a|chr1:105898525-105899024	0.27417964346188	.	.
chr1	105780395	105780894	chr1	105907913	105908412	Tnfrsf11a|chr1:105907913-105908412	0.214967561205193	.	.
chr1	105780395	105780894	chr1	105908552	105909051	Tnfrsf11a|chr1:105908552-105909051	0.195236329117562	.	.
chr1	105780395	105780894	chr1	105946547	105947046	Tnfrsf11a|chr1:105946547-105947046	0.164911987185128	.	.
chr1	105780395	105780894	chr1	105947093	105947592	Tnfrsf11a|chr1:105947093-105947592	0.125979539293147	.	.
chr1	105990273	105990772	chr1	105523733	105524232	Gm7160|chr1:105523733-105524232	0.139028326509686	.	.
chr1	105990273	105990772	chr1	105523733	105524232	Zcchc2|chr1:105523733-105524232	0.139028326509686	.	.
chr1	105990273	105990772	chr1	105580899	105581398	Gm7160|chr1:105580899-105581398	0.166674864484371	.	.
chr1	105990273	105990772	chr1	105580899	105581398	Zcchc2|chr1:105580899-105581398	0.166674864484371	.	.
chr1	105990273	105990772	chr1	105907913	105908412	Gm7160|chr1:105907913-105908412	0.161031628161836	.	.
chr1	105990273	105990772	chr1	105907913	105908412	Zcchc2|chr1:105907913-105908412	0.161031628161836	.	.
chr1	105990273	105990772	chr1	105908552	105909051	Gm7160|chr1:105908552-105909051	0.147562816108676	.	.
chr1	105990273	105990772	chr1	105908552	105909051	Zcchc2|chr1:105908552-105909051	0.147562816108676	.	.
chr1	105990273	105990772	chr1	105944975	105945474	Gm7160|chr1:105944975-105945474	0.0712401108933277	.	.
chr1	105990273	105990772	chr1	105944975	105945474	Zcchc2|chr1:105944975-105945474	0.0712401108933277	.	.
chr1	105990273	105990772	chr1	105947093	105947592	Gm7160|chr1:105947093-105947592	0.197815023517863	.	.
chr1	105990273	105990772	chr1	105947093	105947592	Zcchc2|chr1:105947093-105947592	0.197815023517863	.	.
chr1	105990273	105990772	chr1	105962838	105963337	Gm7160|chr1:105962838-105963337	0.168933397446666	.	.
chr1	105990273	105990772	chr1	105962838	105963337	Zcchc2|chr1:105962838-105963337	0.168933397446666	.	.
chr1	105990273	105990772	chr1	105999656	106000155	Gm7160|chr1:105999656-106000155	0.12609349704196	.	.
chr1	105990273	105990772	chr1	105999656	106000155	Zcchc2|chr1:105999656-106000155	0.12609349704196	.	.
chr1	105991031	105991530	chr1	105523733	105524232	Gm7160|chr1:105523733-105524232	0.161517464649246	.	.
chr1	105991031	105991530	chr1	105523733	105524232	Zcchc2|chr1:105523733-105524232	0.161517464649246	.	.
chr1	105991031	105991530	chr1	105721559	105722058	Gm7160|chr1:105721559-105722058	0.0954777907810635	.	.
chr1	105991031	105991530	chr1	105721559	105722058	Zcchc2|chr1:105721559-105722058	0.0954777907810635	.	.
chr1	105991031	105991530	chr1	105781572	105782071	Gm7160|chr1:105781572-105782071	0.0743854758546107	.	.
chr1	105991031	105991530	chr1	105781572	105782071	Zcchc2|chr1:105781572-105782071	0.0743854758546107	.	.
chr1	105991031	105991530	chr1	105798997	105799496	Gm7160|chr1:105798997-105799496	0.0793426141706513	.	.
chr1	105991031	105991530	chr1	105798997	105799496	Zcchc2|chr1:105798997-105799496	0.0793426141706513	.	.
chr1	105991031	105991530	chr1	105908552	105909051	Gm7160|chr1:105908552-105909051	0.139364711805582	.	.
chr1	105991031	105991530	chr1	105908552	105909051	Zcchc2|chr1:105908552-105909051	0.139364711805582	.	.
chr1	105991031	105991530	chr1	105944975	105945474	Gm7160|chr1:105944975-105945474	0.123119508507815	.	.
chr1	105991031	105991530	chr1	105944975	105945474	Zcchc2|chr1:105944975-105945474	0.123119508507815	.	.
chr1	105991031	105991530	chr1	105946547	105947046	Gm7160|chr1:105946547-105947046	0.153542202122295	.	.
chr1	105991031	105991530	chr1	105946547	105947046	Zcchc2|chr1:105946547-105947046	0.153542202122295	.	.
chr1	105991031	105991530	chr1	105947093	105947592	Gm7160|chr1:105947093-105947592	0.081392649402733	.	.
chr1	105991031	105991530	chr1	105947093	105947592	Zcchc2|chr1:105947093-105947592	0.081392649402733	.	.
chr1	106759529	106760028	chr1	106765706	106766205	Kdsr|chr1:106765706-106766205	0.15785973236381	.	.
chr1	106759529	106760028	chr1	106841836	106842335	Kdsr|chr1:106841836-106842335	0.0768717923407477	.	.
chr1	106759529	106760028	chr1	106869965	106870464	Kdsr|chr1:106869965-106870464	0.127711786420304	.	.
chr1	106759529	106760028	chr1	106875134	106875633	Kdsr|chr1:106875134-106875633	0.0979076778534883	.	.
chr1	106759529	106760028	chr1	106883748	106884247	Kdsr|chr1:106883748-106884247	0.16352922225898	.	.
chr1	106759529	106760028	chr1	106901412	106901911	Kdsr|chr1:106901412-106901911	0.162695902135176	.	.
chr1	106759529	106760028	chr1	106939750	106940249	Kdsr|chr1:106939750-106940249	0.259182759006725	.	.
chr1	106759529	106760028	chr1	106958544	106959043	Kdsr|chr1:106958544-106959043	0.15201707255669	.	.
chr1	106759529	106760028	chr1	106968759	106969258	Kdsr|chr1:106968759-106969258	0.135780831689004	.	.
chr1	106759529	106760028	chr1	107000364	107000863	Kdsr|chr1:107000364-107000863	0.0942442730121519	.	.
chr1	106759529	106760028	chr1	107017821	107018320	Kdsr|chr1:107017821-107018320	0.120351889911466	.	.
chr1	106759529	106760028	chr1	107018634	107019133	Kdsr|chr1:107018634-107019133	0.100783626404476	.	.
chr1	106759529	106760028	chr1	107025480	107025979	Kdsr|chr1:107025480-107025979	0.179258699639558	.	.
chr1	106759529	106760028	chr1	107034227	107034726	Kdsr|chr1:107034227-107034726	0.182005344456579	.	.
chr1	106759529	106760028	chr1	107079430	107079929	Kdsr|chr1:107079430-107079929	0.14874515681457	.	.
chr1	106796474	106796973	chr1	106765706	106766205	Vps4b|chr1:106765706-106766205	0.0717803343133531	.	.
chr1	106796474	106796973	chr1	106856032	106856531	Vps4b|chr1:106856032-106856531	0.0989985272486162	.	.
chr1	106796474	106796973	chr1	106875134	106875633	Vps4b|chr1:106875134-106875633	0.144193470432276	.	.
chr1	106796474	106796973	chr1	106883748	106884247	Vps4b|chr1:106883748-106884247	0.102781197132847	.	.
chr1	106796474	106796973	chr1	106939750	106940249	Vps4b|chr1:106939750-106940249	0.220940437844485	.	.
chr1	106796474	106796973	chr1	106958544	106959043	Vps4b|chr1:106958544-106959043	0.183638976239204	.	.
chr1	106796474	106796973	chr1	106968759	106969258	Vps4b|chr1:106968759-106969258	0.170728193681391	.	.
chr1	106796474	106796973	chr1	106971032	106971531	Vps4b|chr1:106971032-106971531	0.0845835908422231	.	.
chr1	106796474	106796973	chr1	107005139	107005638	Vps4b|chr1:107005139-107005638	0.0701706977423013	.	.
chr1	106796474	106796973	chr1	107017821	107018320	Vps4b|chr1:107017821-107018320	0.191810906526716	.	.
chr1	106796474	106796973	chr1	107018634	107019133	Vps4b|chr1:107018634-107019133	0.215875006481737	.	.
chr1	106796474	106796973	chr1	107025480	107025979	Vps4b|chr1:107025480-107025979	0.0942025155292711	.	.
chr1	106796474	106796973	chr1	107034227	107034726	Vps4b|chr1:107034227-107034726	0.122105334176664	.	.
chr1	106796474	106796973	chr1	107079430	107079929	Vps4b|chr1:107079430-107079929	0.110591829159522	.	.
chr1	106796474	106796973	chr1	107143067	107143566	Vps4b|chr1:107143067-107143566	0.0945307854989709	.	.
chr1	106860821	106861320	chr1	106766231	106766730	Serpinb5|chr1:106766231-106766730	0.0970150466502034	.	.
chr1	106860821	106861320	chr1	106826251	106826750	Serpinb5|chr1:106826251-106826750	0.285374131361824	.	.
chr1	106860821	106861320	chr1	106839278	106839777	Serpinb5|chr1:106839278-106839777	0.277269050625261	.	.
chr1	106860821	106861320	chr1	106865975	106866474	Serpinb5|chr1:106865975-106866474	0.111111786987698	.	.
chr1	106860821	106861320	chr1	106869965	106870464	Serpinb5|chr1:106869965-106870464	0.1641308258729	.	.
chr1	106860821	106861320	chr1	106883748	106884247	Serpinb5|chr1:106883748-106884247	0.083929504635079	.	.
chr1	106860821	106861320	chr1	107005139	107005638	Serpinb5|chr1:107005139-107005638	0.204588956072043	.	.
chr1	106860821	106861320	chr1	107079430	107079929	Serpinb5|chr1:107079430-107079929	0.123103581189615	.	.
chr1	106860821	106861320	chr1	107214527	107215026	Serpinb5|chr1:107214527-107215026	0.140292918986307	.	.
chr1	107589493	107589992	chr1	107365932	107366431	Serpinb8|chr1:107365932-107366431	0.217918121807382	.	.
chr1	107589493	107589992	chr1	107384481	107384980	Serpinb8|chr1:107384481-107384980	0.199979630536759	.	.
chr1	107589493	107589992	chr1	107397766	107398265	Serpinb8|chr1:107397766-107398265	0.0803675303881723	.	.
chr1	107589493	107589992	chr1	107397766	107398265	Serpinb8|chr1:107397766-107398265	0.0803675303881724	.	.
chr1	107589493	107589992	chr1	107401974	107402473	Serpinb8|chr1:107401974-107402473	0.0810569674002101	.	.
chr1	107589493	107589992	chr1	107401974	107402473	Serpinb8|chr1:107401974-107402473	0.0810569674002102	.	.
chr1	107589493	107589992	chr1	107409158	107409657	Serpinb8|chr1:107409158-107409657	0.0763812243883978	.	.
chr1	107589493	107589992	chr1	107415850	107416349	Serpinb8|chr1:107415850-107416349	0.0802572312642875	.	.
chr1	107589493	107589992	chr1	107562050	107562549	Serpinb8|chr1:107562050-107562549	0.106640390855945	.	.
chr1	107589493	107589992	chr1	107565626	107566125	Serpinb8|chr1:107565626-107566125	0.200363149686091	.	.
chr1	107589493	107589992	chr1	107581164	107581663	Serpinb8|chr1:107581164-107581663	0.195390602359401	.	.
chr1	107589493	107589992	chr1	107598444	107598943	Serpinb8|chr1:107598444-107598943	0.0778492310243553	.	.
chr1	107589493	107589992	chr1	107644501	107645000	Serpinb8|chr1:107644501-107645000	0.093956918658379	.	.
chr1	107589493	107589992	chr1	107728383	107728882	Serpinb8|chr1:107728383-107728882	0.126526540998171	.	.
chr1	107590073	107590572	chr1	107365932	107366431	Serpinb8|chr1:107365932-107366431	0.0762006831096281	.	.
chr1	107590073	107590572	chr1	107397766	107398265	Serpinb8|chr1:107397766-107398265	0.189935428220027	.	.
chr1	107590073	107590572	chr1	107598444	107598943	Serpinb8|chr1:107598444-107598943	0.0730407775852979	.	.
chr1	107590073	107590572	chr1	107644501	107645000	Serpinb8|chr1:107644501-107645000	0.106441103227427	.	.
chr1	107590073	107590572	chr1	107672850	107673349	Serpinb8|chr1:107672850-107673349	0.086337141610989	.	.
chr1	109982394	109982893	chr1	109512070	109512569	Cdh7|chr1:109512070-109512569	0.0818624931452169	.	.
chr1	109982394	109982893	chr1	109512625	109513124	Cdh7|chr1:109512625-109513124	0.159094878134259	.	.
chr1	109982394	109982893	chr1	109602049	109602548	Cdh7|chr1:109602049-109602548	0.161064260243282	.	.
chr1	109982394	109982893	chr1	109660103	109660602	Cdh7|chr1:109660103-109660602	0.118602378996638	.	.
chr1	109982394	109982893	chr1	109932632	109933131	Cdh7|chr1:109932632-109933131	0.114147675934229	.	.
chr1	109982394	109982893	chr1	109993275	109993774	Cdh7|chr1:109993275-109993774	0.0781760031259896	.	.
chr1	109982394	109982893	chr1	109993775	109994274	Cdh7|chr1:109993775-109994274	0.246147342455042	.	.
chr1	109982394	109982893	chr1	110031807	110032306	Cdh7|chr1:110031807-110032306	0.110283895195328	.	.
chr1	109982394	109982893	chr1	110060146	110060645	Cdh7|chr1:110060146-110060645	0.205430580267645	.	.
chr1	109982394	109982893	chr1	110067354	110067853	Cdh7|chr1:110067354-110067853	0.206272605945742	.	.
chr1	109982394	109982893	chr1	110078415	110078914	Cdh7|chr1:110078415-110078914	0.211800057745463	.	.
chr1	109982394	109982893	chr1	110118229	110118728	Cdh7|chr1:110118229-110118728	0.286756132415401	.	.
chr1	109982394	109982893	chr1	110120442	110120941	Cdh7|chr1:110120442-110120941	0.108062646642976	.	.
chr1	109982394	109982893	chr1	110215922	110216421	Cdh7|chr1:110215922-110216421	0.117632301175851	.	.
chr1	109982994	109983493	chr1	109512070	109512569	Cdh7|chr1:109512070-109512569	0.0917815204098656	.	.
chr1	109982994	109983493	chr1	109602049	109602548	Cdh7|chr1:109602049-109602548	0.182507313492801	.	.
chr1	109982994	109983493	chr1	109660103	109660602	Cdh7|chr1:109660103-109660602	0.438691323468535	.	.
chr1	109982994	109983493	chr1	109929801	109930300	Cdh7|chr1:109929801-109930300	0.14356698007855	.	.
chr1	109982994	109983493	chr1	109993275	109993774	Cdh7|chr1:109993275-109993774	0.11573113582796	.	.
chr1	109982994	109983493	chr1	109993775	109994274	Cdh7|chr1:109993775-109994274	0.250073139370957	.	.
chr1	109982994	109983493	chr1	110031807	110032306	Cdh7|chr1:110031807-110032306	0.16457904951683	.	.
chr1	109982994	109983493	chr1	110060146	110060645	Cdh7|chr1:110060146-110060645	0.39799361839393	.	.
chr1	109982994	109983493	chr1	110067354	110067853	Cdh7|chr1:110067354-110067853	0.0957018998713859	.	.
chr1	109982994	109983493	chr1	110078415	110078914	Cdh7|chr1:110078415-110078914	0.413573628908981	.	.
chr1	109982994	109983493	chr1	110118229	110118728	Cdh7|chr1:110118229-110118728	0.493592479102093	.	.
chr1	109982994	109983493	chr1	110120442	110120941	Cdh7|chr1:110120442-110120941	0.12830536470064	.	.
chr1	109982994	109983493	chr1	110183148	110183647	Cdh7|chr1:110183148-110183647	0.0786330377655996	.	.
chr1	109982994	109983493	chr1	110213481	110213980	Cdh7|chr1:110213481-110213980	0.174350544709574	.	.
chr1	109982994	109983493	chr1	110215922	110216421	Cdh7|chr1:110215922-110216421	0.0835897635240096	.	.
chr1	111863863	111864362	chr1	111634029	111634528	Dsel|chr1:111634029-111634528	0.100182051993104	.	.
chr1	111863863	111864362	chr1	111698283	111698782	Dsel|chr1:111698283-111698782	0.171877353848358	.	.
chr1	111863863	111864362	chr1	112050247	112050746	Dsel|chr1:112050247-112050746	0.226805468069775	.	.
chr1	111863863	111864362	chr1	112072574	112073073	Dsel|chr1:112072574-112073073	0.076011295290062	.	.
chr1	111863863	111864362	chr1	112179605	112180104	Dsel|chr1:112179605-112180104	0.0748865632207705	.	.
chr1	111863863	111864362	chr1	112180126	112180625	Dsel|chr1:112180126-112180625	0.0862669738000337	.	.
chr1	111863863	111864362	chr1	112202421	112202920	Dsel|chr1:112202421-112202920	0.0956167597531022	.	.
chr1	111864757	111865256	chr1	111698283	111698782	Dsel|chr1:111698283-111698782	0.105812699982241	.	.
chr1	111864757	111865256	chr1	111754425	111754924	Dsel|chr1:111754425-111754924	0.10389160401048	.	.
chr1	111864757	111865256	chr1	111833732	111834231	Dsel|chr1:111833732-111834231	0.0750011933539117	.	.
chr1	111864757	111865256	chr1	112129057	112129556	Dsel|chr1:112129057-112129556	0.127583079290676	.	.
chr1	111864757	111865256	chr1	112179605	112180104	Dsel|chr1:112179605-112180104	0.09842690382028	.	.
chr1	111864757	111865256	chr1	112188388	112188887	Dsel|chr1:112188388-112188887	0.0941295809152636	.	.
chr1	111864757	111865256	chr1	112202421	112202920	Dsel|chr1:112202421-112202920	0.074907458122597	.	.
chr1	115684447	115684946	chr1	115311540	115312039	Cntnap5a|chr1:115311540-115312039	0.161038580054135	.	.
[truncated: 74,593 more rows]
