# Supplementary material for: Single-cell analysis of chromatin accessibility in the adult mouse brain
Source: Nature. 2023 Dec 13;624(7991):378–89. doi: 10.1038/s41586-023-06824-9 (PMC10719105; doi:10.1038/s41586-023-06824-9)
Supplement: Supplementary file 3 — Supplementary Tables 1–25 and their legends. [file 41586_2023_6824_MOESM3_ESM.zip › 2023-03-05453B-s3/SI Tables/SI Table 13 Summary of all the gene-cCRE correlations/sa2subclass.IT_EP-CLA_Glut.pdc.bedpe]

chr1	3670775	3671274	chr1	3887596	3888095	Xkr4|chr1:3887596-3888095	0.137553195888452	.	.
chr1	4785497	4785996	chr1	5022621	5023120	Mrpl15|chr1:5022621-5023120	0.152967754036447	.	.
chr1	4785497	4785996	chr1	5071134	5071633	Mrpl15|chr1:5071134-5071633	0.0867827048785978	.	.
chr1	4785497	4785996	chr1	5103120	5103619	Mrpl15|chr1:5103120-5103619	0.0871521718153402	.	.
chr1	4785497	4785996	chr1	5150490	5150989	Mrpl15|chr1:5150490-5150989	0.265637045663371	.	.
chr1	4785497	4785996	chr1	5177158	5177657	Mrpl15|chr1:5177158-5177657	0.0841506154889836	.	.
chr1	4785497	4785996	chr1	5220605	5221104	Mrpl15|chr1:5220605-5221104	0.135283984826294	.	.
chr1	4785497	4785996	chr1	5249272	5249771	Mrpl15|chr1:5249272-5249771	0.074211889931339	.	.
chr1	4807592	4808091	chr1	4571692	4572191	Lypla1|chr1:4571692-4572191	0.182793114606138	.	.
chr1	4807592	4808091	chr1	4907969	4908468	Lypla1|chr1:4907969-4908468	0.0802284865854381	.	.
chr1	4807592	4808091	chr1	5022621	5023120	Lypla1|chr1:5022621-5023120	0.0953954489241326	.	.
chr1	4807592	4808091	chr1	5071134	5071633	Lypla1|chr1:5071134-5071633	0.101695713666708	.	.
chr1	4807592	4808091	chr1	5103120	5103619	Lypla1|chr1:5103120-5103619	0.0650957282432522	.	.
chr1	4857480	4857979	chr1	4907969	4908468	Tcea1|chr1:4907969-4908468	0.178031925834327	.	.
chr1	4857480	4857979	chr1	4917297	4917796	Tcea1|chr1:4917297-4917796	0.084377054860345	.	.
chr1	4857480	4857979	chr1	4922961	4923460	Tcea1|chr1:4922961-4923460	0.187909266061554	.	.
chr1	4857480	4857979	chr1	5019201	5019700	Tcea1|chr1:5019201-5019700	0.0822436252342476	.	.
chr1	4857480	4857979	chr1	5022621	5023120	Tcea1|chr1:5022621-5023120	0.125507471113272	.	.
chr1	4857480	4857979	chr1	5103120	5103619	Tcea1|chr1:5103120-5103619	0.126218387415879	.	.
chr1	4857480	4857979	chr1	5183460	5183959	Tcea1|chr1:5183460-5183959	0.267312418589624	.	.
chr1	4858123	4858622	chr1	4873266	4873765	Tcea1|chr1:4873266-4873765	0.097511274231414	.	.
chr1	4858123	4858622	chr1	4934807	4935306	Tcea1|chr1:4934807-4935306	0.0957888626567402	.	.
chr1	4858123	4858622	chr1	5019201	5019700	Tcea1|chr1:5019201-5019700	0.186468965323661	.	.
chr1	4858123	4858622	chr1	5022621	5023120	Tcea1|chr1:5022621-5023120	0.22095326848791	.	.
chr1	4858123	4858622	chr1	5220605	5221104	Tcea1|chr1:5220605-5221104	0.146605336486514	.	.
chr1	4858123	4858622	chr1	5249272	5249771	Tcea1|chr1:5249272-5249771	0.0707260646435367	.	.
chr1	4970513	4971012	chr1	4527324	4527823	Gm16041|chr1:4527324-4527823	0.103143000015011	.	.
chr1	4970513	4971012	chr1	4926263	4926762	Gm16041|chr1:4926263-4926762	0.0962470977522468	.	.
chr1	4970513	4971012	chr1	4934807	4935306	Gm16041|chr1:4934807-4935306	0.0965057454879253	.	.
chr1	4970513	4971012	chr1	4961760	4962259	Gm16041|chr1:4961760-4962259	0.105241788568385	.	.
chr1	4970513	4971012	chr1	5007260	5007759	Gm16041|chr1:5007260-5007759	0.131889527507536	.	.
chr1	4970513	4971012	chr1	5127403	5127902	Gm16041|chr1:5127403-5127902	0.0970904804599551	.	.
chr1	4971076	4971575	chr1	4527324	4527823	Gm16041|chr1:4527324-4527823	0.132497488926423	.	.
chr1	4971076	4971575	chr1	4780007	4780506	Gm16041|chr1:4780007-4780506	0.0750033588215657	.	.
chr1	4971076	4971575	chr1	4934807	4935306	Gm16041|chr1:4934807-4935306	0.164477774022781	.	.
chr1	4971076	4971575	chr1	4961760	4962259	Gm16041|chr1:4961760-4962259	0.274820300070287	.	.
chr1	4971076	4971575	chr1	5007260	5007759	Gm16041|chr1:5007260-5007759	0.158753668877594	.	.
chr1	4971076	4971575	chr1	5127403	5127902	Gm16041|chr1:5127403-5127902	0.102017517247407	.	.
chr1	4971076	4971575	chr1	5170387	5170886	Gm16041|chr1:5170387-5170886	0.0659767652103236	.	.
chr1	5070122	5070621	chr1	4907969	4908468	Atp6v1h|chr1:4907969-4908468	0.133841327838496	.	.
chr1	5070122	5070621	chr1	4907969	4908468	Rgs20|chr1:4907969-4908468	0.133841327838496	.	.
chr1	5070122	5070621	chr1	4922961	4923460	Atp6v1h|chr1:4922961-4923460	0.076826911341039	.	.
chr1	5070122	5070621	chr1	4922961	4923460	Rgs20|chr1:4922961-4923460	0.076826911341039	.	.
chr1	5070122	5070621	chr1	5177158	5177657	Atp6v1h|chr1:5177158-5177657	0.0977847836640148	.	.
chr1	5070122	5070621	chr1	5177158	5177657	Rgs20|chr1:5177158-5177657	0.0977847836640148	.	.
chr1	5070122	5070621	chr1	5316209	5316708	Atp6v1h|chr1:5316209-5316708	0.0994979852077715	.	.
chr1	5070122	5070621	chr1	5316209	5316708	Rgs20|chr1:5316209-5316708	0.0994979852077715	.	.
chr1	5070122	5070621	chr1	5334248	5334747	Atp6v1h|chr1:5334248-5334747	0.0999461926316394	.	.
chr1	5070122	5070621	chr1	5334248	5334747	Rgs20|chr1:5334248-5334747	0.0999461926316394	.	.
chr1	5070122	5070621	chr1	5382329	5382828	Atp6v1h|chr1:5382329-5382828	0.0658132014925238	.	.
chr1	5070122	5070621	chr1	5382329	5382828	Rgs20|chr1:5382329-5382828	0.0658132014925238	.	.
chr1	5588179	5588678	chr1	5278857	5279356	Oprk1|chr1:5278857-5279356	0.0985623326819051	.	.
chr1	5588179	5588678	chr1	5285112	5285611	Oprk1|chr1:5285112-5285611	0.0649220128115534	.	.
chr1	5588179	5588678	chr1	5297535	5298034	Oprk1|chr1:5297535-5298034	0.195531275471875	.	.
chr1	5588179	5588678	chr1	5315438	5315937	Oprk1|chr1:5315438-5315937	0.22476994973282	.	.
chr1	5588179	5588678	chr1	5316209	5316708	Oprk1|chr1:5316209-5316708	0.0970287277134076	.	.
chr1	5588179	5588678	chr1	5334248	5334747	Oprk1|chr1:5334248-5334747	0.400284315144889	.	.
chr1	5588179	5588678	chr1	5378998	5379497	Oprk1|chr1:5378998-5379497	0.151614261319223	.	.
chr1	5588179	5588678	chr1	5382329	5382828	Oprk1|chr1:5382329-5382828	0.4882772088437	.	.
chr1	5588179	5588678	chr1	5394421	5394920	Oprk1|chr1:5394421-5394920	0.131649977224488	.	.
chr1	5588179	5588678	chr1	5394976	5395475	Oprk1|chr1:5394976-5395475	0.186197114275214	.	.
chr1	5588179	5588678	chr1	5689294	5689793	Oprk1|chr1:5689294-5689793	0.289950164762747	.	.
chr1	5588179	5588678	chr1	5750339	5750838	Oprk1|chr1:5750339-5750838	0.0831793283565365	.	.
chr1	5588179	5588678	chr1	5753339	5753838	Oprk1|chr1:5753339-5753838	0.101171943632963	.	.
chr1	5588179	5588678	chr1	5915307	5915806	Oprk1|chr1:5915307-5915806	0.133250257313615	.	.
chr1	5588179	5588678	chr1	5955256	5955755	Oprk1|chr1:5955256-5955755	0.142594630398094	.	.
chr1	5588179	5588678	chr1	5955757	5956256	Oprk1|chr1:5955757-5956256	0.121218135829922	.	.
chr1	5588820	5589319	chr1	5278857	5279356	Oprk1|chr1:5278857-5279356	0.156179682002629	.	.
chr1	5588820	5589319	chr1	5297535	5298034	Oprk1|chr1:5297535-5298034	0.190296659015511	.	.
chr1	5588820	5589319	chr1	5315438	5315937	Oprk1|chr1:5315438-5315937	0.0939663051338483	.	.
chr1	5588820	5589319	chr1	5334248	5334747	Oprk1|chr1:5334248-5334747	0.243525905119303	.	.
chr1	5588820	5589319	chr1	5378998	5379497	Oprk1|chr1:5378998-5379497	0.19488047445388	.	.
chr1	5588820	5589319	chr1	5382329	5382828	Oprk1|chr1:5382329-5382828	0.418599394695139	.	.
chr1	5588820	5589319	chr1	5394421	5394920	Oprk1|chr1:5394421-5394920	0.0711814834120499	.	.
chr1	5588820	5589319	chr1	5394976	5395475	Oprk1|chr1:5394976-5395475	0.127947478263352	.	.
chr1	5588820	5589319	chr1	5510483	5510982	Oprk1|chr1:5510483-5510982	0.142591396337878	.	.
chr1	5588820	5589319	chr1	5689294	5689793	Oprk1|chr1:5689294-5689793	0.214471449564497	.	.
chr1	5588820	5589319	chr1	5750339	5750838	Oprk1|chr1:5750339-5750838	0.0671650803731688	.	.
chr1	5588820	5589319	chr1	5780930	5781429	Oprk1|chr1:5780930-5781429	0.115935158952888	.	.
chr1	5916575	5917074	chr1	5510483	5510982	Npbwr1|chr1:5510483-5510982	0.119788891244977	.	.
chr1	5916575	5917074	chr1	5904738	5905237	Npbwr1|chr1:5904738-5905237	0.0801979273170602	.	.
chr1	5916575	5917074	chr1	5955757	5956256	Npbwr1|chr1:5955757-5956256	0.0702511056327144	.	.
chr1	5916575	5917074	chr1	6094097	6094596	Npbwr1|chr1:6094097-6094596	0.121524429311127	.	.
chr1	5916575	5917074	chr1	6134983	6135482	Npbwr1|chr1:6134983-6135482	0.105883524728479	.	.
chr1	5917179	5917678	chr1	5689294	5689793	Npbwr1|chr1:5689294-5689793	0.0819616325253177	.	.
chr1	5917179	5917678	chr1	5753339	5753838	Npbwr1|chr1:5753339-5753838	0.0737149693822326	.	.
chr1	5917179	5917678	chr1	5955256	5955755	Npbwr1|chr1:5955256-5955755	0.101610044692577	.	.
chr1	5917179	5917678	chr1	5955757	5956256	Npbwr1|chr1:5955757-5956256	0.167000294890017	.	.
chr1	5917179	5917678	chr1	6225058	6225557	Npbwr1|chr1:6225058-6225557	0.114953322340526	.	.
chr1	6214386	6214885	chr1	5780930	5781429	4732440D04Rik|chr1:5780930-5781429	0.0876683562062414	.	.
chr1	6214386	6214885	chr1	6094097	6094596	4732440D04Rik|chr1:6094097-6094596	0.096932987702996	.	.
chr1	6214386	6214885	chr1	6152392	6152891	4732440D04Rik|chr1:6152392-6152891	0.0866713896153861	.	.
chr1	6214386	6214885	chr1	6279565	6280064	4732440D04Rik|chr1:6279565-6280064	0.110406638529941	.	.
chr1	6214386	6214885	chr1	6320510	6321009	4732440D04Rik|chr1:6320510-6321009	0.134897566302638	.	.
chr1	6214386	6214885	chr1	6354121	6354620	4732440D04Rik|chr1:6354121-6354620	0.0758263270139503	.	.
chr1	6214386	6214885	chr1	6363781	6364280	4732440D04Rik|chr1:6363781-6364280	0.0985014284958266	.	.
chr1	6214386	6214885	chr1	6363781	6364280	4732440D04Rik|chr1:6363781-6364280	0.0985014284958267	.	.
chr1	6214386	6214885	chr1	6382628	6383127	4732440D04Rik|chr1:6382628-6383127	0.134995995810839	.	.
chr1	6214386	6214885	chr1	6406344	6406843	4732440D04Rik|chr1:6406344-6406843	0.0823922944503515	.	.
chr1	6214386	6214885	chr1	6483297	6483796	4732440D04Rik|chr1:6483297-6483796	0.147242147613235	.	.
chr1	6214386	6214885	chr1	6483957	6484456	4732440D04Rik|chr1:6483957-6484456	0.18753375674997	.	.
chr1	6214899	6215398	chr1	5780930	5781429	4732440D04Rik|chr1:5780930-5781429	0.111951255399533	.	.
chr1	6214899	6215398	chr1	5955256	5955755	4732440D04Rik|chr1:5955256-5955755	0.106613888336128	.	.
chr1	6214899	6215398	chr1	6094097	6094596	4732440D04Rik|chr1:6094097-6094596	0.109997793186496	.	.
chr1	6214899	6215398	chr1	6320510	6321009	4732440D04Rik|chr1:6320510-6321009	0.0730555858885377	.	.
chr1	6214899	6215398	chr1	6361850	6362349	4732440D04Rik|chr1:6361850-6362349	0.0627212121439978	.	.
chr1	6214899	6215398	chr1	6363781	6364280	4732440D04Rik|chr1:6363781-6364280	0.100751721120649	.	.
chr1	6214899	6215398	chr1	6483957	6484456	4732440D04Rik|chr1:6483957-6484456	0.16458913817599	.	.
chr1	7088594	7089093	chr1	6810198	6810697	Pcmtd1|chr1:6810198-6810697	0.152747000798576	.	.
chr1	7088594	7089093	chr1	7040480	7040979	Pcmtd1|chr1:7040480-7040979	0.187619809693359	.	.
chr1	7088594	7089093	chr1	7138562	7139061	Pcmtd1|chr1:7138562-7139061	0.174731691447095	.	.
chr1	7397174	7397673	chr1	7139109	7139608	Gm26901|chr1:7139109-7139608	0.071427803576521	.	.
chr1	7397174	7397673	chr1	7204719	7205218	Gm26901|chr1:7204719-7205218	0.0893763466057192	.	.
chr1	7397174	7397673	chr1	7223677	7224176	Gm26901|chr1:7223677-7224176	0.153353950325768	.	.
chr1	7397837	7398336	chr1	7040480	7040979	Gm26901|chr1:7040480-7040979	0.0755504132129972	.	.
chr1	7397837	7398336	chr1	7105020	7105519	Gm26901|chr1:7105020-7105519	0.153943727695472	.	.
chr1	7397837	7398336	chr1	7138562	7139061	Gm26901|chr1:7138562-7139061	0.225444918772824	.	.
chr1	7397837	7398336	chr1	7447848	7448347	Gm26901|chr1:7447848-7448347	0.114472008137575	.	.
chr1	7397837	7398336	chr1	7535148	7535647	Gm26901|chr1:7535148-7535647	0.1563513938849	.	.
chr1	7397837	7398336	chr1	7641331	7641830	Gm26901|chr1:7641331-7641830	0.173125608426573	.	.
chr1	7398342	7398841	chr1	7010156	7010655	Gm26901|chr1:7010156-7010655	0.140622067638859	.	.
chr1	7398342	7398841	chr1	7040480	7040979	Gm26901|chr1:7040480-7040979	0.0718482198896608	.	.
chr1	7398342	7398841	chr1	7155129	7155628	Gm26901|chr1:7155129-7155628	0.10037960788675	.	.
chr1	7398342	7398841	chr1	7204719	7205218	Gm26901|chr1:7204719-7205218	0.0634536689131388	.	.
chr1	7398342	7398841	chr1	7447848	7448347	Gm26901|chr1:7447848-7448347	0.197338684608808	.	.
chr1	7398342	7398841	chr1	7517235	7517734	Gm26901|chr1:7517235-7517734	0.0689188325789187	.	.
chr1	7398342	7398841	chr1	7543474	7543973	Gm26901|chr1:7543474-7543973	0.0695955288112642	.	.
chr1	9298975	9299474	chr1	9127343	9127842	Sntg1|chr1:9127343-9127842	0.207239194972835	.	.
chr1	9298975	9299474	chr1	9172288	9172787	Sntg1|chr1:9172288-9172787	0.0761244424203844	.	.
chr1	9298975	9299474	chr1	9207173	9207672	Sntg1|chr1:9207173-9207672	0.0844572858789582	.	.
chr1	9298975	9299474	chr1	9253984	9254483	Sntg1|chr1:9253984-9254483	0.0779527795544395	.	.
chr1	9298975	9299474	chr1	9573148	9573647	Sntg1|chr1:9573148-9573647	0.0894138152656288	.	.
chr1	9298975	9299474	chr1	9577782	9578281	Sntg1|chr1:9577782-9578281	0.0699880179597966	.	.
chr1	9298975	9299474	chr1	9602243	9602742	Sntg1|chr1:9602243-9602742	0.0937425009126499	.	.
chr1	9298975	9299474	chr1	9609186	9609685	Sntg1|chr1:9609186-9609685	0.0792733366686015	.	.
chr1	9298975	9299474	chr1	9616118	9616617	Sntg1|chr1:9616118-9616617	0.102937381656782	.	.
chr1	9298975	9299474	chr1	9627223	9627722	Sntg1|chr1:9627223-9627722	0.171978413053199	.	.
chr1	9298975	9299474	chr1	9645672	9646171	Sntg1|chr1:9645672-9646171	0.100453660451839	.	.
chr1	9299496	9299995	chr1	9127343	9127842	Sntg1|chr1:9127343-9127842	0.0633231264191784	.	.
chr1	9299496	9299995	chr1	9541113	9541612	Sntg1|chr1:9541113-9541612	0.0986592592969422	.	.
chr1	9299496	9299995	chr1	9573148	9573647	Sntg1|chr1:9573148-9573647	0.104265785229249	.	.
chr1	9299496	9299995	chr1	9602243	9602742	Sntg1|chr1:9602243-9602742	0.0769734203555476	.	.
chr1	9299496	9299995	chr1	9627223	9627722	Sntg1|chr1:9627223-9627722	0.0999825646737343	.	.
chr1	9299496	9299995	chr1	9645672	9646171	Sntg1|chr1:9645672-9646171	0.099215534751104	.	.
chr1	9299496	9299995	chr1	9670604	9671103	Sntg1|chr1:9670604-9671103	0.158828146472234	.	.
chr1	9545042	9545541	chr1	9298270	9298769	Rrs1|chr1:9298270-9298769	0.120814160991021	.	.
chr1	9545042	9545541	chr1	9541113	9541612	Rrs1|chr1:9541113-9541612	0.126936705218132	.	.
chr1	9545042	9545541	chr1	9591855	9592354	Rrs1|chr1:9591855-9592354	0.0661293641944797	.	.
chr1	9545042	9545541	chr1	9602243	9602742	Rrs1|chr1:9602243-9602742	0.216852406223795	.	.
chr1	9545042	9545541	chr1	9609186	9609685	Rrs1|chr1:9609186-9609685	0.253071220669315	.	.
chr1	9545042	9545541	chr1	9616118	9616617	Rrs1|chr1:9616118-9616617	0.159559319247272	.	.
chr1	9545042	9545541	chr1	9627223	9627722	Rrs1|chr1:9627223-9627722	0.170208904258361	.	.
chr1	9545042	9545541	chr1	9641995	9642494	Rrs1|chr1:9641995-9642494	0.082858169686791	.	.
chr1	9545042	9545541	chr1	9645672	9646171	Rrs1|chr1:9645672-9646171	0.160000507520511	.	.
chr1	9600949	9601448	chr1	9298270	9298769	Vxn|chr1:9298270-9298769	0.143902406585797	.	.
chr1	9600949	9601448	chr1	9569900	9570399	Vxn|chr1:9569900-9570399	0.0784688479636839	.	.
chr1	9600949	9601448	chr1	9578314	9578813	Vxn|chr1:9578314-9578813	0.0714167486167276	.	.
chr1	9600949	9601448	chr1	9602243	9602742	Vxn|chr1:9602243-9602742	0.180629778061238	.	.
chr1	9600949	9601448	chr1	9616118	9616617	Vxn|chr1:9616118-9616617	0.103199478685271	.	.
chr1	9600949	9601448	chr1	9627223	9627722	Vxn|chr1:9627223-9627722	0.178197261237094	.	.
chr1	9600949	9601448	chr1	9645672	9646171	Vxn|chr1:9645672-9646171	0.122628874127585	.	.
chr1	9601474	9601973	chr1	9258005	9258504	Vxn|chr1:9258005-9258504	0.0965400589007412	.	.
chr1	9601474	9601973	chr1	9602243	9602742	Vxn|chr1:9602243-9602742	0.066753659235813	.	.
chr1	9630048	9630547	chr1	9541113	9541612	2610203C22Rik|chr1:9541113-9541612	0.0731444640828031	.	.
chr1	9630048	9630547	chr1	9541113	9541612	2610203C22Rik|chr1:9541113-9541612	0.0731444640828032	.	.
chr1	9630048	9630547	chr1	9641995	9642494	2610203C22Rik|chr1:9641995-9642494	0.077005225123198	.	.
chr1	9630048	9630547	chr1	9641995	9642494	2610203C22Rik|chr1:9641995-9642494	0.0770052251231981	.	.
chr1	9700259	9700758	chr1	9578314	9578813	Mybl1|chr1:9578314-9578813	0.11309008056878	.	.
chr1	9747574	9748073	chr1	9298270	9298769	1700034P13Rik|chr1:9298270-9298769	0.114639189280717	.	.
chr1	9747574	9748073	chr1	9298270	9298769	Vcpip1|chr1:9298270-9298769	0.114639189280717	.	.
chr1	9747574	9748073	chr1	9641995	9642494	1700034P13Rik|chr1:9641995-9642494	0.0961921682784513	.	.
chr1	9747574	9748073	chr1	9641995	9642494	Vcpip1|chr1:9641995-9642494	0.0961921682784513	.	.
chr1	9748256	9748755	chr1	9541113	9541612	1700034P13Rik|chr1:9541113-9541612	0.122700898910102	.	.
chr1	9748256	9748755	chr1	9541113	9541612	Vcpip1|chr1:9541113-9541612	0.122700898910102	.	.
chr1	9748256	9748755	chr1	9569900	9570399	1700034P13Rik|chr1:9569900-9570399	0.151404481538396	.	.
chr1	9748256	9748755	chr1	9569900	9570399	Vcpip1|chr1:9569900-9570399	0.151404481538396	.	.
chr1	9748256	9748755	chr1	9570415	9570914	1700034P13Rik|chr1:9570415-9570914	0.110659122957781	.	.
chr1	9748256	9748755	chr1	9570415	9570914	Vcpip1|chr1:9570415-9570914	0.110659122957781	.	.
chr1	9748256	9748755	chr1	9578314	9578813	1700034P13Rik|chr1:9578314-9578813	0.0635926766623228	.	.
chr1	9748256	9748755	chr1	9578314	9578813	Vcpip1|chr1:9578314-9578813	0.0635926766623228	.	.
chr1	9748256	9748755	chr1	9602243	9602742	1700034P13Rik|chr1:9602243-9602742	0.129462889432608	.	.
chr1	9748256	9748755	chr1	9602243	9602742	Vcpip1|chr1:9602243-9602742	0.129462889432608	.	.
chr1	9748256	9748755	chr1	9609186	9609685	1700034P13Rik|chr1:9609186-9609685	0.11399637748106	.	.
chr1	9748256	9748755	chr1	9609186	9609685	Vcpip1|chr1:9609186-9609685	0.11399637748106	.	.
chr1	9748256	9748755	chr1	9616118	9616617	1700034P13Rik|chr1:9616118-9616617	0.177027072872671	.	.
chr1	9748256	9748755	chr1	9616118	9616617	Vcpip1|chr1:9616118-9616617	0.177027072872671	.	.
chr1	9748256	9748755	chr1	9645672	9646171	1700034P13Rik|chr1:9645672-9646171	0.171018777718595	.	.
chr1	9748256	9748755	chr1	9645672	9646171	Vcpip1|chr1:9645672-9646171	0.171018777718595	.	.
chr1	10719713	10720212	chr1	10321741	10322240	Cpa6|chr1:10321741-10322240	0.168750978555606	.	.
chr1	10719713	10720212	chr1	10322948	10323447	Cpa6|chr1:10322948-10323447	0.126822675416534	.	.
chr1	10719713	10720212	chr1	10429834	10430333	Cpa6|chr1:10429834-10430333	0.164262220532064	.	.
chr1	10719713	10720212	chr1	10570791	10571290	Cpa6|chr1:10570791-10571290	0.237158243627584	.	.
chr1	10719713	10720212	chr1	10592571	10593070	Cpa6|chr1:10592571-10593070	0.192302972272692	.	.
chr1	10719713	10720212	chr1	10596332	10596831	Cpa6|chr1:10596332-10596831	0.235724398533108	.	.
chr1	10719713	10720212	chr1	10699983	10700482	Cpa6|chr1:10699983-10700482	0.21901295022253	.	.
chr1	10719713	10720212	chr1	10700869	10701368	Cpa6|chr1:10700869-10701368	0.161330345595065	.	.
chr1	10719713	10720212	chr1	10759501	10760000	Cpa6|chr1:10759501-10760000	0.132267132896089	.	.
chr1	10719713	10720212	chr1	10880273	10880772	Cpa6|chr1:10880273-10880772	0.136056742085271	.	.
chr1	10719713	10720212	chr1	10945193	10945692	Cpa6|chr1:10945193-10945692	0.132563729905806	.	.
chr1	10720532	10721031	chr1	10570791	10571290	Cpa6|chr1:10570791-10571290	0.318481447112136	.	.
chr1	10720532	10721031	chr1	10592571	10593070	Cpa6|chr1:10592571-10593070	0.374536489566952	.	.
chr1	10720532	10721031	chr1	10699983	10700482	Cpa6|chr1:10699983-10700482	0.23158975064552	.	.
chr1	10720532	10721031	chr1	10700869	10701368	Cpa6|chr1:10700869-10701368	0.3042803685004	.	.
chr1	10720532	10721031	chr1	10713240	10713739	Cpa6|chr1:10713240-10713739	0.120145402849717	.	.
chr1	10720532	10721031	chr1	10759501	10760000	Cpa6|chr1:10759501-10760000	0.114101914377438	.	.
chr1	10720532	10721031	chr1	10880273	10880772	Cpa6|chr1:10880273-10880772	0.237885815628196	.	.
chr1	10720532	10721031	chr1	10945193	10945692	Cpa6|chr1:10945193-10945692	0.0673197614707803	.	.
chr1	10993243	10993742	chr1	10837136	10837635	Prex2|chr1:10837136-10837635	0.106586100608619	.	.
chr1	10993243	10993742	chr1	11045682	11046181	Prex2|chr1:11045682-11046181	0.102411006376553	.	.
chr1	10993772	10994271	chr1	10777738	10778237	Prex2|chr1:10777738-10778237	0.077260101569487	.	.
chr1	13588843	13589342	chr1	13599193	13599692	Tram1|chr1:13599193-13599692	0.0754689475407199	.	.
chr1	13588843	13589342	chr1	13864805	13865304	Tram1|chr1:13864805-13865304	0.074210608101659	.	.
chr1	13589563	13590062	chr1	13531462	13531961	Tram1|chr1:13531462-13531961	0.189739778026169	.	.
chr1	13589563	13590062	chr1	13607816	13608315	Tram1|chr1:13607816-13608315	0.149135576011401	.	.
chr1	13589563	13590062	chr1	13631678	13632177	Tram1|chr1:13631678-13632177	0.197160094438206	.	.
chr1	13589563	13590062	chr1	13632427	13632926	Tram1|chr1:13632427-13632926	0.0758863980389284	.	.
chr1	13589563	13590062	chr1	13649569	13650068	Tram1|chr1:13649569-13650068	0.089670938679585	.	.
chr1	13589563	13590062	chr1	13706254	13706753	Tram1|chr1:13706254-13706753	0.0699944712427503	.	.
chr1	13589563	13590062	chr1	13771623	13772122	Tram1|chr1:13771623-13772122	0.0962742343889307	.	.
chr1	13589563	13590062	chr1	13784344	13784843	Tram1|chr1:13784344-13784843	0.146418565015708	.	.
chr1	13589563	13590062	chr1	13789111	13789610	Tram1|chr1:13789111-13789610	0.08010738225111	.	.
chr1	13659706	13660205	chr1	13607816	13608315	Lactb2|chr1:13607816-13608315	0.144761957901513	.	.
chr1	13659706	13660205	chr1	13608608	13609107	Lactb2|chr1:13608608-13609107	0.195608300410073	.	.
chr1	13659706	13660205	chr1	13631678	13632177	Lactb2|chr1:13631678-13632177	0.133203674984297	.	.
chr1	13659706	13660205	chr1	13870553	13871052	Lactb2|chr1:13870553-13871052	0.0634679151329907	.	.
chr1	13660314	13660813	chr1	13599193	13599692	Lactb2|chr1:13599193-13599692	0.147027166794828	.	.
chr1	13660314	13660813	chr1	13706254	13706753	Lactb2|chr1:13706254-13706753	0.0634639408261184	.	.
chr1	13660314	13660813	chr1	13755786	13756285	Lactb2|chr1:13755786-13756285	0.0769942810697527	.	.
chr1	13660314	13660813	chr1	13784344	13784843	Lactb2|chr1:13784344-13784843	0.0900687518054403	.	.
chr1	14309549	14310048	chr1	14304313	14304812	Eya1|chr1:14304313-14304812	0.127500163440715	.	.
chr1	14309549	14310048	chr1	14630564	14631063	Eya1|chr1:14630564-14631063	0.0877409916020959	.	.
chr1	14309549	14310048	chr1	14675282	14675781	Eya1|chr1:14675282-14675781	0.101437350851903	.	.
chr1	14309549	14310048	chr1	14739996	14740495	Eya1|chr1:14739996-14740495	0.161155503801029	.	.
chr1	14755218	14755717	chr1	14630564	14631063	Msc|chr1:14630564-14631063	0.100812842756178	.	.
chr1	14755218	14755717	chr1	14635842	14636341	Msc|chr1:14635842-14636341	0.0715195731604994	.	.
chr1	14755218	14755717	chr1	14675282	14675781	Msc|chr1:14675282-14675781	0.0639170287897207	.	.
chr1	14755218	14755717	chr1	14904245	14904744	Msc|chr1:14904245-14904744	0.113603257356749	.	.
chr1	14756079	14756578	chr1	14513458	14513957	Msc|chr1:14513458-14513957	0.126101363801045	.	.
chr1	14756079	14756578	chr1	14556070	14556569	Msc|chr1:14556070-14556569	0.072224582223184	.	.
chr1	14756079	14756578	chr1	14625620	14626119	Msc|chr1:14625620-14626119	0.0805622742278358	.	.
chr1	14756079	14756578	chr1	14998195	14998694	Msc|chr1:14998195-14998694	0.138035792655176	.	.
chr1	14756079	14756578	chr1	15180076	15180575	Msc|chr1:15180076-15180575	0.146207468975205	.	.
chr1	16519035	16519534	chr1	16747229	16747728	Stau2|chr1:16747229-16747728	0.0858777290658631	.	.
chr1	16519035	16519534	chr1	16916592	16917091	Stau2|chr1:16916592-16917091	0.117315299188865	.	.
chr1	16519035	16519534	chr1	16987547	16988046	Stau2|chr1:16987547-16988046	0.0710128092792887	.	.
chr1	16519761	16520260	chr1	16568298	16568797	Stau2|chr1:16568298-16568797	0.06386106320832	.	.
chr1	16519761	16520260	chr1	16747229	16747728	Stau2|chr1:16747229-16747728	0.100033472884343	.	.
chr1	16519761	16520260	chr1	16916592	16917091	Stau2|chr1:16916592-16917091	0.0894041359737025	.	.
chr1	16618483	16618982	chr1	16568298	16568797	Ube2w|chr1:16568298-16568797	0.0876758813187879	.	.
chr1	16618483	16618982	chr1	16636459	16636958	Ube2w|chr1:16636459-16636958	0.0869769499277806	.	.
chr1	16618483	16618982	chr1	16636459	16636958	Ube2w|chr1:16636459-16636958	0.0869769499277807	.	.
chr1	16618483	16618982	chr1	16958003	16958502	Ube2w|chr1:16958003-16958502	0.0634284820293789	.	.
chr1	16619102	16619601	chr1	16554898	16555397	Ube2w|chr1:16554898-16555397	0.132186073100152	.	.
chr1	16619102	16619601	chr1	16568298	16568797	Ube2w|chr1:16568298-16568797	0.116221948888255	.	.
chr1	16619102	16619601	chr1	16747229	16747728	Ube2w|chr1:16747229-16747728	0.0664187251527943	.	.
chr1	16656744	16657243	chr1	16554898	16555397	D030040B21Rik|chr1:16554898-16555397	0.125319389414845	.	.
chr1	16656744	16657243	chr1	16554898	16555397	Eloc|chr1:16554898-16555397	0.125319389414845	.	.
chr1	16656744	16657243	chr1	16568298	16568797	D030040B21Rik|chr1:16568298-16568797	0.132622773683271	.	.
chr1	16656744	16657243	chr1	16568298	16568797	Eloc|chr1:16568298-16568797	0.132622773683271	.	.
chr1	16656744	16657243	chr1	16747229	16747728	D030040B21Rik|chr1:16747229-16747728	0.119661548296433	.	.
chr1	16656744	16657243	chr1	16747229	16747728	Eloc|chr1:16747229-16747728	0.119661548296433	.	.
chr1	16656744	16657243	chr1	16758712	16759211	D030040B21Rik|chr1:16758712-16759211	0.219001931503378	.	.
chr1	16656744	16657243	chr1	16758712	16759211	Eloc|chr1:16758712-16759211	0.219001931503378	.	.
chr1	16656744	16657243	chr1	16798252	16798751	D030040B21Rik|chr1:16798252-16798751	0.132620702964584	.	.
chr1	16656744	16657243	chr1	16798252	16798751	Eloc|chr1:16798252-16798751	0.132620702964584	.	.
chr1	16656744	16657243	chr1	16809163	16809662	D030040B21Rik|chr1:16809163-16809662	0.13794752881821	.	.
chr1	16656744	16657243	chr1	16809163	16809662	Eloc|chr1:16809163-16809662	0.13794752881821	.	.
chr1	16656744	16657243	chr1	16809716	16810215	D030040B21Rik|chr1:16809716-16810215	0.104448271972549	.	.
chr1	16656744	16657243	chr1	16809716	16810215	Eloc|chr1:16809716-16810215	0.104448271972549	.	.
chr1	16656744	16657243	chr1	16810980	16811479	D030040B21Rik|chr1:16810980-16811479	0.192560098094402	.	.
chr1	16656744	16657243	chr1	16810980	16811479	Eloc|chr1:16810980-16811479	0.192560098094402	.	.
chr1	16656744	16657243	chr1	16916592	16917091	D030040B21Rik|chr1:16916592-16917091	0.171497120839307	.	.
chr1	16656744	16657243	chr1	16916592	16917091	Eloc|chr1:16916592-16917091	0.171497120839307	.	.
chr1	16656744	16657243	chr1	16987547	16988046	D030040B21Rik|chr1:16987547-16988046	0.220021643134883	.	.
chr1	16656744	16657243	chr1	16987547	16988046	Eloc|chr1:16987547-16988046	0.220021643134883	.	.
chr1	16657258	16657757	chr1	16554898	16555397	D030040B21Rik|chr1:16554898-16555397	0.0798776387655578	.	.
chr1	16657258	16657757	chr1	16554898	16555397	Eloc|chr1:16554898-16555397	0.0798776387655578	.	.
chr1	16657258	16657757	chr1	16809163	16809662	D030040B21Rik|chr1:16809163-16809662	0.0655370956725566	.	.
chr1	16657258	16657757	chr1	16809163	16809662	Eloc|chr1:16809163-16809662	0.0655370956725566	.	.
chr1	16664905	16665404	chr1	16568298	16568797	Tmem70|chr1:16568298-16568797	0.0913929344559491	.	.
chr1	16688506	16689005	chr1	16747229	16747728	Ly96|chr1:16747229-16747728	0.214868754469944	.	.
chr1	16688506	16689005	chr1	16758712	16759211	Ly96|chr1:16758712-16759211	0.0759441619922177	.	.
chr1	16688506	16689005	chr1	16798252	16798751	Ly96|chr1:16798252-16798751	0.0961822362789646	.	.
chr1	17097665	17098164	chr1	16798252	16798751	Jph1|chr1:16798252-16798751	0.187508727276196	.	.
chr1	17097665	17098164	chr1	16809716	16810215	Jph1|chr1:16809716-16810215	0.147675951258447	.	.
chr1	17097665	17098164	chr1	16810980	16811479	Jph1|chr1:16810980-16811479	0.123479884869521	.	.
chr1	17097665	17098164	chr1	16816484	16816983	Jph1|chr1:16816484-16816983	0.211407299685698	.	.
chr1	17097665	17098164	chr1	16916592	16917091	Jph1|chr1:16916592-16917091	0.272383840590244	.	.
chr1	17097665	17098164	chr1	16934525	16935024	Jph1|chr1:16934525-16935024	0.0847942335823015	.	.
chr1	17097665	17098164	chr1	16987547	16988046	Jph1|chr1:16987547-16988046	0.252788907913355	.	.
chr1	17097665	17098164	chr1	17015917	17016416	Jph1|chr1:17015917-17016416	0.10545302182596	.	.
chr1	17097665	17098164	chr1	17041101	17041600	Jph1|chr1:17041101-17041600	0.11768996340095	.	.
chr1	17097665	17098164	chr1	17060493	17060992	Jph1|chr1:17060493-17060992	0.11297079724919	.	.
chr1	17098192	17098691	chr1	16758712	16759211	Jph1|chr1:16758712-16759211	0.119882594526945	.	.
chr1	17098192	17098691	chr1	16809163	16809662	Jph1|chr1:16809163-16809662	0.11216457769702	.	.
chr1	17098192	17098691	chr1	16810980	16811479	Jph1|chr1:16810980-16811479	0.199991694941991	.	.
chr1	17098192	17098691	chr1	16816484	16816983	Jph1|chr1:16816484-16816983	0.285172854366576	.	.
chr1	17098192	17098691	chr1	16916592	16917091	Jph1|chr1:16916592-16917091	0.207123401883459	.	.
chr1	17098192	17098691	chr1	16987547	16988046	Jph1|chr1:16987547-16988046	0.24649140936164	.	.
chr1	17098192	17098691	chr1	17043302	17043801	Jph1|chr1:17043302-17043801	0.11128406970783	.	.
chr1	17098192	17098691	chr1	17060493	17060992	Jph1|chr1:17060493-17060992	0.2437756630529	.	.
chr1	17098192	17098691	chr1	17085061	17085560	Jph1|chr1:17085061-17085560	0.152385071061606	.	.
chr1	17098192	17098691	chr1	17123369	17123868	Jph1|chr1:17123369-17123868	0.0692672093403778	.	.
chr1	17098192	17098691	chr1	17154589	17155088	Jph1|chr1:17154589-17155088	0.0800285483338148	.	.
chr1	17145142	17145641	chr1	16916592	16917091	Gdap1|chr1:16916592-16917091	0.066022484863582	.	.
chr1	17145142	17145641	chr1	16958003	16958502	Gdap1|chr1:16958003-16958502	0.063376912417759	.	.
chr1	17145142	17145641	chr1	16987547	16988046	Gdap1|chr1:16987547-16988046	0.0818504407256899	.	.
chr1	17145142	17145641	chr1	17149112	17149611	Gdap1|chr1:17149112-17149611	0.149456105560114	.	.
chr1	17145142	17145641	chr1	17480907	17481406	Gdap1|chr1:17480907-17481406	0.0892045518113976	.	.
chr1	17601268	17601767	chr1	17302774	17303273	Pi15|chr1:17302774-17303273	0.119322159471202	.	.
chr1	17601268	17601767	chr1	17309890	17310389	Pi15|chr1:17309890-17310389	0.209065606975051	.	.
chr1	17601268	17601767	chr1	17480907	17481406	Pi15|chr1:17480907-17481406	0.19188050878412	.	.
chr1	17601268	17601767	chr1	17522496	17522995	Pi15|chr1:17522496-17522995	0.0855246155699346	.	.
chr1	17601268	17601767	chr1	17570129	17570628	Pi15|chr1:17570129-17570628	0.353176086615215	.	.
chr1	17601268	17601767	chr1	17599870	17600369	Pi15|chr1:17599870-17600369	0.0950837042389159	.	.
chr1	17601268	17601767	chr1	17600441	17600940	Pi15|chr1:17600441-17600940	0.312740156640436	.	.
chr1	17601268	17601767	chr1	17603226	17603725	Pi15|chr1:17603226-17603725	0.346764028761313	.	.
chr1	17601268	17601767	chr1	17664654	17665153	Pi15|chr1:17664654-17665153	0.276418496834103	.	.
chr1	17601268	17601767	chr1	17838342	17838841	Pi15|chr1:17838342-17838841	0.0779413635249118	.	.
chr1	17601268	17601767	chr1	17856927	17857426	Pi15|chr1:17856927-17857426	0.11182148750456	.	.
chr1	17727070	17727569	chr1	17311278	17311777	Crispld1|chr1:17311278-17311777	0.0676216694947389	.	.
chr1	17727070	17727569	chr1	17311278	17311777	Gm16070|chr1:17311278-17311777	0.0676216694947389	.	.
chr1	17727070	17727569	chr1	17537277	17537776	Crispld1|chr1:17537277-17537776	0.0810996785616796	.	.
chr1	17727070	17727569	chr1	17537277	17537776	Gm16070|chr1:17537277-17537776	0.0810996785616796	.	.
chr1	17727070	17727569	chr1	17545228	17545727	Crispld1|chr1:17545228-17545727	0.121649728472659	.	.
chr1	17727070	17727569	chr1	17545228	17545727	Gm16070|chr1:17545228-17545727	0.121649728472659	.	.
chr1	17727070	17727569	chr1	17629502	17630001	Crispld1|chr1:17629502-17630001	0.079646141580409	.	.
chr1	17727070	17727569	chr1	17629502	17630001	Gm16070|chr1:17629502-17630001	0.079646141580409	.	.
chr1	17727070	17727569	chr1	17735428	17735927	Crispld1|chr1:17735428-17735927	0.136672664730454	.	.
chr1	17727070	17727569	chr1	17735428	17735927	Gm16070|chr1:17735428-17735927	0.136672664730454	.	.
chr1	17727608	17728107	chr1	17629502	17630001	Crispld1|chr1:17629502-17630001	0.0784989202764506	.	.
chr1	17727608	17728107	chr1	17629502	17630001	Gm16070|chr1:17629502-17630001	0.0784989202764506	.	.
chr1	17727608	17728107	chr1	17735428	17735927	Crispld1|chr1:17735428-17735927	0.131192097669234	.	.
chr1	17727608	17728107	chr1	17735428	17735927	Gm16070|chr1:17735428-17735927	0.131192097669234	.	.
chr1	17727608	17728107	chr1	17753472	17753971	Crispld1|chr1:17753472-17753971	0.160827200669749	.	.
chr1	17727608	17728107	chr1	17753472	17753971	Gm16070|chr1:17753472-17753971	0.160827200669749	.	.
chr1	18057998	18058497	chr1	17838342	17838841	Gm28756|chr1:17838342-17838841	0.0788299910838513	.	.
chr1	18057998	18058497	chr1	17856927	17857426	Gm28756|chr1:17856927-17857426	0.109963275010441	.	.
chr1	18057998	18058497	chr1	18148103	18148602	Gm28756|chr1:18148103-18148602	0.0827660375283118	.	.
chr1	18057998	18058497	chr1	18359936	18360435	Gm28756|chr1:18359936-18360435	0.1714677142427	.	.
chr1	18058553	18059052	chr1	18168208	18168707	Gm28756|chr1:18168208-18168707	0.106698851905219	.	.
chr1	20820187	20820686	chr1	20612697	20613196	Mcm3|chr1:20612697-20613196	0.0757223009042505	.	.
chr1	20820187	20820686	chr1	20620512	20621011	Mcm3|chr1:20620512-20621011	0.168630837470957	.	.
chr1	20820187	20820686	chr1	20981765	20982264	Mcm3|chr1:20981765-20982264	0.106091957000365	.	.
chr1	20820187	20820686	chr1	20995247	20995746	Mcm3|chr1:20995247-20995746	0.0819083386872309	.	.
chr1	20890311	20890810	chr1	20699955	20700454	6720483E21Rik|chr1:20699955-20700454	0.0798197072527854	.	.
chr1	20890311	20890810	chr1	20699955	20700454	Paqr8|chr1:20699955-20700454	0.0798197072527854	.	.
chr1	20890311	20890810	chr1	20867294	20867793	6720483E21Rik|chr1:20867294-20867793	0.15417395725902	.	.
chr1	20890311	20890810	chr1	20867294	20867793	Paqr8|chr1:20867294-20867793	0.15417395725902	.	.
chr1	20890311	20890810	chr1	20923365	20923864	6720483E21Rik|chr1:20923365-20923864	0.0795884522988315	.	.
chr1	20890311	20890810	chr1	20923365	20923864	Paqr8|chr1:20923365-20923864	0.0795884522988315	.	.
chr1	20890311	20890810	chr1	20933361	20933860	6720483E21Rik|chr1:20933361-20933860	0.0744357843225104	.	.
chr1	20890311	20890810	chr1	20933361	20933860	Paqr8|chr1:20933361-20933860	0.0744357843225104	.	.
chr1	20890311	20890810	chr1	20981765	20982264	6720483E21Rik|chr1:20981765-20982264	0.15250996133661	.	.
chr1	20890311	20890810	chr1	20981765	20982264	Paqr8|chr1:20981765-20982264	0.15250996133661	.	.
chr1	20890311	20890810	chr1	20995247	20995746	6720483E21Rik|chr1:20995247-20995746	0.156263430949595	.	.
chr1	20890311	20890810	chr1	20995247	20995746	Paqr8|chr1:20995247-20995746	0.156263430949595	.	.
chr1	20890857	20891356	chr1	20788317	20788816	6720483E21Rik|chr1:20788317-20788816	0.140413436896583	.	.
chr1	20890857	20891356	chr1	20788317	20788816	Paqr8|chr1:20788317-20788816	0.140413436896583	.	.
chr1	20890857	20891356	chr1	20874004	20874503	6720483E21Rik|chr1:20874004-20874503	0.0833439104301756	.	.
chr1	20890857	20891356	chr1	20874004	20874503	Paqr8|chr1:20874004-20874503	0.0833439104301756	.	.
chr1	20890857	20891356	chr1	20877410	20877909	6720483E21Rik|chr1:20877410-20877909	0.070858005714406	.	.
chr1	20890857	20891356	chr1	20877410	20877909	Paqr8|chr1:20877410-20877909	0.070858005714406	.	.
chr1	20890857	20891356	chr1	20906237	20906736	6720483E21Rik|chr1:20906237-20906736	0.0723561283790116	.	.
chr1	20890857	20891356	chr1	20906237	20906736	Paqr8|chr1:20906237-20906736	0.0723561283790116	.	.
chr1	20890857	20891356	chr1	20981765	20982264	6720483E21Rik|chr1:20981765-20982264	0.10922535059641	.	.
chr1	20890857	20891356	chr1	20981765	20982264	Paqr8|chr1:20981765-20982264	0.10922535059641	.	.
chr1	20951400	20951899	chr1	20867294	20867793	Efhc1|chr1:20867294-20867793	0.107020081484767	.	.
chr1	20951400	20951899	chr1	20874004	20874503	Efhc1|chr1:20874004-20874503	0.0764496481273682	.	.
chr1	20951400	20951899	chr1	20906237	20906736	Efhc1|chr1:20906237-20906736	0.160523872817498	.	.
chr1	20951400	20951899	chr1	20922853	20923352	Efhc1|chr1:20922853-20923352	0.178441252705355	.	.
chr1	20951400	20951899	chr1	20981765	20982264	Efhc1|chr1:20981765-20982264	0.147248946258788	.	.
chr1	25828941	25829440	chr1	25828331	25828830	Adgrb3|chr1:25828331-25828830	0.273968534801725	.	.
chr1	25828941	25829440	chr1	25856261	25856760	Adgrb3|chr1:25856261-25856760	0.127565664406746	.	.
chr1	25828941	25829440	chr1	25877525	25878024	Adgrb3|chr1:25877525-25878024	0.231536929051862	.	.
chr1	25828941	25829440	chr1	25877525	25878024	Adgrb3|chr1:25877525-25878024	0.231536929051863	.	.
chr1	25828941	25829440	chr1	25891912	25892411	Adgrb3|chr1:25891912-25892411	0.0772356018787156	.	.
chr1	25828941	25829440	chr1	25952192	25952691	Adgrb3|chr1:25952192-25952691	0.120909625850722	.	.
chr1	25828941	25829440	chr1	25964051	25964550	Adgrb3|chr1:25964051-25964550	0.186433031547601	.	.
chr1	25828941	25829440	chr1	25977781	25978280	Adgrb3|chr1:25977781-25978280	0.174533522295198	.	.
chr1	25828941	25829440	chr1	26097827	26098326	Adgrb3|chr1:26097827-26098326	0.0959349830863648	.	.
chr1	25828941	25829440	chr1	26111089	26111588	Adgrb3|chr1:26111089-26111588	0.0913785849482459	.	.
chr1	25828941	25829440	chr1	26169115	26169614	Adgrb3|chr1:26169115-26169614	0.0953267212576162	.	.
chr1	25828941	25829440	chr1	26182670	26183169	Adgrb3|chr1:26182670-26183169	0.225029203217666	.	.
chr1	25828941	25829440	chr1	26187710	26188209	Adgrb3|chr1:26187710-26188209	0.115957682758601	.	.
chr1	25829930	25830429	chr1	25856261	25856760	Adgrb3|chr1:25856261-25856760	0.103032012988223	.	.
chr1	25829930	25830429	chr1	25876966	25877465	Adgrb3|chr1:25876966-25877465	0.138856462697003	.	.
chr1	25829930	25830429	chr1	25877525	25878024	Adgrb3|chr1:25877525-25878024	0.100828354076926	.	.
chr1	25829930	25830429	chr1	25952192	25952691	Adgrb3|chr1:25952192-25952691	0.127019533862081	.	.
chr1	25829930	25830429	chr1	25977781	25978280	Adgrb3|chr1:25977781-25978280	0.135527383349998	.	.
chr1	25829930	25830429	chr1	26097827	26098326	Adgrb3|chr1:26097827-26098326	0.206506405384386	.	.
chr1	25829930	25830429	chr1	26169115	26169614	Adgrb3|chr1:26169115-26169614	0.121836837730324	.	.
chr1	25829930	25830429	chr1	26182670	26183169	Adgrb3|chr1:26182670-26183169	0.0763389369669116	.	.
chr1	30720698	30721197	chr1	30584783	30585282	Gm9898|chr1:30584783-30585282	0.0626908218921341	.	.
chr1	30720698	30721197	chr1	30588278	30588777	Gm9898|chr1:30588278-30588777	0.144568217607549	.	.
chr1	30720698	30721197	chr1	30590651	30591150	Gm9898|chr1:30590651-30591150	0.0813271682049481	.	.
chr1	30720698	30721197	chr1	30593990	30594489	Gm9898|chr1:30593990-30594489	0.0767886166566887	.	.
chr1	30720698	30721197	chr1	30646987	30647486	Gm9898|chr1:30646987-30647486	0.110299366081719	.	.
chr1	30720698	30721197	chr1	30685293	30685792	Gm9898|chr1:30685293-30685792	0.188145711069263	.	.
chr1	30720698	30721197	chr1	30700382	30700881	Gm9898|chr1:30700382-30700881	0.133526454196557	.	.
chr1	30720698	30721197	chr1	30707395	30707894	Gm9898|chr1:30707395-30707894	0.0974909083928221	.	.
chr1	30720698	30721197	chr1	30751054	30751553	Gm9898|chr1:30751054-30751553	0.104253413586259	.	.
chr1	30720698	30721197	chr1	30819061	30819560	Gm9898|chr1:30819061-30819560	0.0822996265303447	.	.
chr1	30720698	30721197	chr1	30891636	30892135	Gm9898|chr1:30891636-30892135	0.0955887068173282	.	.
chr1	30720698	30721197	chr1	30892178	30892677	Gm9898|chr1:30892178-30892677	0.0734477885107962	.	.
chr1	30872795	30873294	chr1	30554981	30555480	Phf3|chr1:30554981-30555480	0.108443843097155	.	.
chr1	30872795	30873294	chr1	30646987	30647486	Phf3|chr1:30646987-30647486	0.117067388900843	.	.
chr1	30872795	30873294	chr1	30700382	30700881	Phf3|chr1:30700382-30700881	0.147626052690674	.	.
chr1	30872795	30873294	chr1	30707395	30707894	Phf3|chr1:30707395-30707894	0.0871909007944363	.	.
chr1	30872795	30873294	chr1	30740784	30741283	Phf3|chr1:30740784-30741283	0.118771199831931	.	.
chr1	30872795	30873294	chr1	30740784	30741283	Phf3|chr1:30740784-30741283	0.118771199831932	.	.
chr1	30872795	30873294	chr1	30776088	30776587	Phf3|chr1:30776088-30776587	0.0803143518529909	.	.
chr1	30872795	30873294	chr1	30793399	30793898	Phf3|chr1:30793399-30793898	0.153951623490009	.	.
chr1	30872795	30873294	chr1	30930527	30931026	Phf3|chr1:30930527-30931026	0.077013768479908	.	.
chr1	30873430	30873929	chr1	30554981	30555480	Phf3|chr1:30554981-30555480	0.178470349016841	.	.
chr1	30873430	30873929	chr1	30588278	30588777	Phf3|chr1:30588278-30588777	0.189048526340103	.	.
chr1	30873430	30873929	chr1	30590651	30591150	Phf3|chr1:30590651-30591150	0.0766385586964578	.	.
chr1	30873430	30873929	chr1	30591249	30591748	Phf3|chr1:30591249-30591748	0.115169664136741	.	.
chr1	30873430	30873929	chr1	30593990	30594489	Phf3|chr1:30593990-30594489	0.116000991304566	.	.
chr1	30873430	30873929	chr1	30632686	30633185	Phf3|chr1:30632686-30633185	0.0746311963877541	.	.
chr1	30873430	30873929	chr1	30700382	30700881	Phf3|chr1:30700382-30700881	0.135972734757378	.	.
chr1	30873430	30873929	chr1	30701088	30701587	Phf3|chr1:30701088-30701587	0.124243968997153	.	.
chr1	30873430	30873929	chr1	30707395	30707894	Phf3|chr1:30707395-30707894	0.0633201721459055	.	.
chr1	30873430	30873929	chr1	30716282	30716781	Phf3|chr1:30716282-30716781	0.106624730874738	.	.
chr1	30873430	30873929	chr1	30776088	30776587	Phf3|chr1:30776088-30776587	0.10157543836907	.	.
chr1	30873430	30873929	chr1	30797959	30798458	Phf3|chr1:30797959-30798458	0.0728240594579172	.	.
chr1	30873430	30873929	chr1	30930527	30931026	Phf3|chr1:30930527-30931026	0.226160772958351	.	.
chr1	30873430	30873929	chr1	30935884	30936383	Phf3|chr1:30935884-30936383	0.267676307788689	.	.
chr1	30873942	30874441	chr1	30554981	30555480	Phf3|chr1:30554981-30555480	0.21409774841419	.	.
chr1	30873942	30874441	chr1	30584783	30585282	Phf3|chr1:30584783-30585282	0.142353741286858	.	.
chr1	30873942	30874441	chr1	30591249	30591748	Phf3|chr1:30591249-30591748	0.109678558383435	.	.
chr1	30873942	30874441	chr1	30701088	30701587	Phf3|chr1:30701088-30701587	0.0666988387836503	.	.
chr1	30873942	30874441	chr1	30707395	30707894	Phf3|chr1:30707395-30707894	0.0710391115195256	.	.
chr1	30873942	30874441	chr1	30716282	30716781	Phf3|chr1:30716282-30716781	0.0848559123729736	.	.
chr1	30873942	30874441	chr1	30773586	30774085	Phf3|chr1:30773586-30774085	0.0703611786327169	.	.
chr1	30873942	30874441	chr1	30846371	30846870	Phf3|chr1:30846371-30846870	0.0627361036369444	.	.
chr1	30873942	30874441	chr1	30935884	30936383	Phf3|chr1:30935884-30936383	0.106103444972729	.	.
chr1	30949080	30949579	chr1	30554981	30555480	Ptp4a1|chr1:30554981-30555480	0.149324071707301	.	.
chr1	30949080	30949579	chr1	30588278	30588777	Ptp4a1|chr1:30588278-30588777	0.0858021785204231	.	.
chr1	30949080	30949579	chr1	30590651	30591150	Ptp4a1|chr1:30590651-30591150	0.095846409427174	.	.
chr1	30949080	30949579	chr1	30591249	30591748	Ptp4a1|chr1:30591249-30591748	0.0938829339270157	.	.
chr1	30949080	30949579	chr1	30593990	30594489	Ptp4a1|chr1:30593990-30594489	0.086483673996005	.	.
chr1	30949080	30949579	chr1	30700382	30700881	Ptp4a1|chr1:30700382-30700881	0.134670591730262	.	.
chr1	30949080	30949579	chr1	30701088	30701587	Ptp4a1|chr1:30701088-30701587	0.0764292984515421	.	.
chr1	30949080	30949579	chr1	30751054	30751553	Ptp4a1|chr1:30751054-30751553	0.0965130183440506	.	.
chr1	30949080	30949579	chr1	30755349	30755848	Ptp4a1|chr1:30755349-30755848	0.153004920296405	.	.
chr1	30949080	30949579	chr1	30776088	30776587	Ptp4a1|chr1:30776088-30776587	0.150404449930997	.	.
chr1	30949080	30949579	chr1	30792858	30793357	Ptp4a1|chr1:30792858-30793357	0.0638169761394532	.	.
chr1	30949080	30949579	chr1	30793399	30793898	Ptp4a1|chr1:30793399-30793898	0.111219194406232	.	.
chr1	30949080	30949579	chr1	30819061	30819560	Ptp4a1|chr1:30819061-30819560	0.0863554040738209	.	.
chr1	30949080	30949579	chr1	30832710	30833209	Ptp4a1|chr1:30832710-30833209	0.103269211958786	.	.
chr1	30949080	30949579	chr1	30930527	30931026	Ptp4a1|chr1:30930527-30931026	0.205371315947604	.	.
chr1	30949080	30949579	chr1	30935884	30936383	Ptp4a1|chr1:30935884-30936383	0.0904931961414104	.	.
chr1	30949582	30950081	chr1	30554981	30555480	Ptp4a1|chr1:30554981-30555480	0.232018228334354	.	.
chr1	30949582	30950081	chr1	30584783	30585282	Ptp4a1|chr1:30584783-30585282	0.069945561389164	.	.
chr1	30949582	30950081	chr1	30591249	30591748	Ptp4a1|chr1:30591249-30591748	0.198101072058448	.	.
chr1	30949582	30950081	chr1	30593990	30594489	Ptp4a1|chr1:30593990-30594489	0.0698128513842119	.	.
chr1	30949582	30950081	chr1	30632686	30633185	Ptp4a1|chr1:30632686-30633185	0.167858556677367	.	.
chr1	30949582	30950081	chr1	30700382	30700881	Ptp4a1|chr1:30700382-30700881	0.156511224599982	.	.
chr1	30949582	30950081	chr1	30701088	30701587	Ptp4a1|chr1:30701088-30701587	0.202471019220067	.	.
chr1	30949582	30950081	chr1	30707395	30707894	Ptp4a1|chr1:30707395-30707894	0.0711372736596766	.	.
chr1	30949582	30950081	chr1	30740784	30741283	Ptp4a1|chr1:30740784-30741283	0.109747362977728	.	.
chr1	32172459	32172958	chr1	32085335	32085834	Khdrbs2|chr1:32085335-32085834	0.184967548224546	.	.
chr1	32172459	32172958	chr1	32174456	32174955	Khdrbs2|chr1:32174456-32174955	0.0628743348444476	.	.
chr1	32172459	32172958	chr1	32174456	32174955	Khdrbs2|chr1:32174456-32174955	0.0628743348444477	.	.
chr1	32172459	32172958	chr1	32197213	32197712	Khdrbs2|chr1:32197213-32197712	0.136031758645135	.	.
chr1	32172459	32172958	chr1	32229185	32229684	Khdrbs2|chr1:32229185-32229684	0.135040961063643	.	.
chr1	34801460	34801959	chr1	34752832	34753331	Arhgef4|chr1:34752832-34753331	0.0849545921596674	.	.
chr1	34801460	34801959	chr1	34753530	34754029	Arhgef4|chr1:34753530-34754029	0.102379835216507	.	.
chr1	34801460	34801959	chr1	34779365	34779864	Arhgef4|chr1:34779365-34779864	0.0666476878742219	.	.
chr1	34801460	34801959	chr1	34804896	34805395	Arhgef4|chr1:34804896-34805395	0.06344761962993	.	.
chr1	34801460	34801959	chr1	34812797	34813296	Arhgef4|chr1:34812797-34813296	0.142712388739151	.	.
chr1	34801460	34801959	chr1	34920854	34921353	Arhgef4|chr1:34920854-34921353	0.133684688453814	.	.
chr1	34801460	34801959	chr1	35242014	35242513	Arhgef4|chr1:35242014-35242513	0.106008174746692	.	.
chr1	34802224	34802723	chr1	34753530	34754029	Arhgef4|chr1:34753530-34754029	0.0700807716547535	.	.
chr1	34802224	34802723	chr1	34779365	34779864	Arhgef4|chr1:34779365-34779864	0.134376720340694	.	.
chr1	34802224	34802723	chr1	34793414	34793913	Arhgef4|chr1:34793414-34793913	0.113534620444187	.	.
chr1	34802224	34802723	chr1	34812797	34813296	Arhgef4|chr1:34812797-34813296	0.149700854008841	.	.
chr1	34802224	34802723	chr1	34824212	34824711	Arhgef4|chr1:34824212-34824711	0.142379970316217	.	.
chr1	34802224	34802723	chr1	34851479	34851978	Arhgef4|chr1:34851479-34851978	0.119458422254021	.	.
chr1	34802224	34802723	chr1	34920854	34921353	Arhgef4|chr1:34920854-34921353	0.138491984131791	.	.
chr1	34802224	34802723	chr1	35004409	35004908	Arhgef4|chr1:35004409-35004908	0.0676244736044483	.	.
chr1	34802224	34802723	chr1	35181287	35181786	Arhgef4|chr1:35181287-35181786	0.0703228564032815	.	.
chr1	34802224	34802723	chr1	35200910	35201409	Arhgef4|chr1:35200910-35201409	0.0847526984484783	.	.
chr1	34802224	34802723	chr1	35201468	35201967	Arhgef4|chr1:35201468-35201967	0.0950430746764328	.	.
chr1	34802224	34802723	chr1	35202533	35203032	Arhgef4|chr1:35202533-35203032	0.201116626187864	.	.
chr1	34802224	34802723	chr1	35242014	35242513	Arhgef4|chr1:35242014-35242513	0.0951549850544214	.	.
chr1	34842804	34843303	chr1	34750293	34750792	Fam168b|chr1:34750293-34750792	0.237403606492992	.	.
chr1	34842804	34843303	chr1	34812797	34813296	Fam168b|chr1:34812797-34813296	0.113010848419091	.	.
chr1	34849768	34850267	chr1	34750293	34750792	Plekhb2|chr1:34750293-34750792	0.0928373161653291	.	.
chr1	34849768	34850267	chr1	34753530	34754029	Plekhb2|chr1:34753530-34754029	0.111247125951897	.	.
chr1	34849768	34850267	chr1	34820246	34820745	Plekhb2|chr1:34820246-34820745	0.0963318568139199	.	.
chr1	34849768	34850267	chr1	35032577	35033076	Plekhb2|chr1:35032577-35033076	0.0725577368016471	.	.
chr1	34849768	34850267	chr1	35234529	35235028	Plekhb2|chr1:35234529-35235028	0.086445143158586	.	.
chr1	34850452	34850951	chr1	34760458	34760957	Plekhb2|chr1:34760458-34760957	0.0948186176947383	.	.
chr1	34850452	34850951	chr1	34779365	34779864	Plekhb2|chr1:34779365-34779864	0.107057232303473	.	.
chr1	34850452	34850951	chr1	34804896	34805395	Plekhb2|chr1:34804896-34805395	0.15977249983973	.	.
chr1	34850452	34850951	chr1	34820246	34820745	Plekhb2|chr1:34820246-34820745	0.0694041202747649	.	.
chr1	34850452	34850951	chr1	34851479	34851978	Plekhb2|chr1:34851479-34851978	0.140856366877985	.	.
chr1	34850452	34850951	chr1	34920854	34921353	Plekhb2|chr1:34920854-34921353	0.212679255363269	.	.
chr1	34850452	34850951	chr1	35202533	35203032	Plekhb2|chr1:35202533-35203032	0.129770737201953	.	.
chr1	34850452	34850951	chr1	35234529	35235028	Plekhb2|chr1:35234529-35235028	0.233247589797517	.	.
chr1	40790447	40790946	chr1	40898355	40898854	Mfsd9|chr1:40898355-40898854	0.128127177829322	.	.
chr1	40790447	40790946	chr1	41138020	41138519	Mfsd9|chr1:41138020-41138519	0.112828827934726	.	.
chr1	42229631	42230130	chr1	41960483	41960982	Gm9915|chr1:41960483-41960982	0.191878710621658	.	.
chr1	42229631	42230130	chr1	42012828	42013327	Gm9915|chr1:42012828-42013327	0.0808071336867269	.	.
chr1	44102213	44102712	chr1	44057650	44058149	Tex30|chr1:44057650-44058149	0.244606845075511	.	.
chr1	44102213	44102712	chr1	44135494	44135993	Tex30|chr1:44135494-44135993	0.089320457069238	.	.
chr1	44102213	44102712	chr1	44198134	44198633	Tex30|chr1:44198134-44198633	0.100413934775617	.	.
chr1	44102213	44102712	chr1	44217086	44217585	Tex30|chr1:44217086-44217585	0.188860705235341	.	.
chr1	44118638	44119137	chr1	44057650	44058149	Bivm|chr1:44057650-44058149	0.182222920848809	.	.
chr1	44118638	44119137	chr1	44057650	44058149	Poglut2|chr1:44057650-44058149	0.182222920848809	.	.
chr1	44118638	44119137	chr1	44217086	44217585	Bivm|chr1:44217086-44217585	0.116769276431369	.	.
chr1	44118638	44119137	chr1	44217086	44217585	Poglut2|chr1:44217086-44217585	0.116769276431369	.	.
chr1	44119144	44119643	chr1	44057650	44058149	Bivm|chr1:44057650-44058149	0.101486678190724	.	.
chr1	44119144	44119643	chr1	44057650	44058149	Poglut2|chr1:44057650-44058149	0.101486678190724	.	.
chr1	44119144	44119643	chr1	44198134	44198633	Bivm|chr1:44198134-44198633	0.204353477167366	.	.
chr1	44119144	44119643	chr1	44198134	44198633	Poglut2|chr1:44198134-44198633	0.204353477167366	.	.
chr1	44119144	44119643	chr1	44217086	44217585	Bivm|chr1:44217086-44217585	0.0657535630557146	.	.
chr1	44119144	44119643	chr1	44217086	44217585	Poglut2|chr1:44217086-44217585	0.0657535630557146	.	.
chr1	44119663	44120162	chr1	44057650	44058149	Bivm|chr1:44057650-44058149	0.115834629171026	.	.
chr1	44119663	44120162	chr1	44134895	44135394	Bivm|chr1:44134895-44135394	0.0687970697992416	.	.
chr1	44119663	44120162	chr1	44198134	44198633	Bivm|chr1:44198134-44198633	0.101199782804278	.	.
chr1	44119663	44120162	chr1	44198840	44199339	Bivm|chr1:44198840-44199339	0.130674109321196	.	.
chr1	44119663	44120162	chr1	44217086	44217585	Bivm|chr1:44217086-44217585	0.111506904528261	.	.
chr1	44147693	44148192	chr1	44041766	44042265	Ercc5|chr1:44041766-44042265	0.0892478687770371	.	.
chr1	44147693	44148192	chr1	44057650	44058149	Ercc5|chr1:44057650-44058149	0.0936359903693527	.	.
chr1	44147693	44148192	chr1	44142721	44143220	Ercc5|chr1:44142721-44143220	0.0815640118850122	.	.
chr1	44218903	44219402	chr1	44057650	44058149	Mettl21e|chr1:44057650-44058149	0.290157741692149	.	.
chr1	44218903	44219402	chr1	44142721	44143220	Mettl21e|chr1:44142721-44143220	0.0670236327769763	.	.
chr1	44218903	44219402	chr1	44198134	44198633	Mettl21e|chr1:44198134-44198633	0.221309248866582	.	.
chr1	44218903	44219402	chr1	44217086	44217585	Mettl21e|chr1:44217086-44217585	0.266451846421188	.	.
chr1	44218903	44219402	chr1	44228990	44229489	Mettl21e|chr1:44228990-44229489	0.143207501392801	.	.
chr1	44551396	44551895	chr1	44596710	44597209	Gulp1|chr1:44596710-44597209	0.0894211943905773	.	.
chr1	44745649	44746148	chr1	44566988	44567487	4930521E06Rik|chr1:44566988-44567487	0.130853057684137	.	.
chr1	44745649	44746148	chr1	44943712	44944211	4930521E06Rik|chr1:44943712-44944211	0.0677901362168287	.	.
chr1	45502889	45503388	chr1	45313936	45314435	Col5a2|chr1:45313936-45314435	0.117860128531023	.	.
chr1	45502889	45503388	chr1	45380221	45380720	Col5a2|chr1:45380221-45380720	0.236867603665064	.	.
chr1	45502889	45503388	chr1	45424246	45424745	Col5a2|chr1:45424246-45424745	0.152256893464447	.	.
chr1	45502889	45503388	chr1	45431839	45432338	Col5a2|chr1:45431839-45432338	0.220208598770493	.	.
chr1	45502889	45503388	chr1	45438426	45438925	Col5a2|chr1:45438426-45438925	0.126665846165849	.	.
chr1	45502889	45503388	chr1	45488226	45488725	Col5a2|chr1:45488226-45488725	0.257874534917053	.	.
chr1	45502889	45503388	chr1	45492300	45492799	Col5a2|chr1:45492300-45492799	0.179889586040533	.	.
chr1	45502889	45503388	chr1	45501409	45501908	Col5a2|chr1:45501409-45501908	0.126226721462838	.	.
chr1	45502889	45503388	chr1	45583647	45584146	Col5a2|chr1:45583647-45584146	0.0736304892308051	.	.
chr1	45502889	45503388	chr1	45626729	45627228	Col5a2|chr1:45626729-45627228	0.187109353054814	.	.
chr1	45502889	45503388	chr1	45647136	45647635	Col5a2|chr1:45647136-45647635	0.151049385227201	.	.
chr1	45502889	45503388	chr1	45647650	45648149	Col5a2|chr1:45647650-45648149	0.100074672123455	.	.
chr1	45502889	45503388	chr1	45672672	45673171	Col5a2|chr1:45672672-45673171	0.125416789873799	.	.
chr1	45502889	45503388	chr1	45766100	45766599	Col5a2|chr1:45766100-45766599	0.0664883046694798	.	.
chr1	45502889	45503388	chr1	45985207	45985706	Col5a2|chr1:45985207-45985706	0.102259082166509	.	.
chr1	45795197	45795696	chr1	45583647	45584146	Wdr75|chr1:45583647-45584146	0.106527731679061	.	.
chr1	45795197	45795696	chr1	45647136	45647635	Wdr75|chr1:45647136-45647635	0.128374088878138	.	.
chr1	45795197	45795696	chr1	45663774	45664273	Wdr75|chr1:45663774-45664273	0.0740371187739531	.	.
chr1	45795197	45795696	chr1	45966206	45966705	Wdr75|chr1:45966206-45966705	0.145834747176697	.	.
chr1	45795197	45795696	chr1	45985207	45985706	Wdr75|chr1:45985207-45985706	0.140041091374877	.	.
chr1	45795197	45795696	chr1	46022239	46022738	Wdr75|chr1:46022239-46022738	0.125092208433357	.	.
chr1	45925424	45925923	chr1	45647136	45647635	Slc40a1|chr1:45647136-45647635	0.0667253408556331	.	.
chr1	45925424	45925923	chr1	45672672	45673171	Slc40a1|chr1:45672672-45673171	0.0670022385074597	.	.
chr1	45925424	45925923	chr1	45755386	45755885	Slc40a1|chr1:45755386-45755885	0.184026899918443	.	.
chr1	45925424	45925923	chr1	45760934	45761433	Slc40a1|chr1:45760934-45761433	0.204925287151123	.	.
chr1	45925424	45925923	chr1	45838233	45838732	Slc40a1|chr1:45838233-45838732	0.193006961526976	.	.
chr1	45925424	45925923	chr1	45845435	45845934	Slc40a1|chr1:45845435-45845934	0.13810039972148	.	.
chr1	45925424	45925923	chr1	46022239	46022738	Slc40a1|chr1:46022239-46022738	0.0650746674781747	.	.
chr1	45925424	45925923	chr1	46222543	46223042	Slc40a1|chr1:46222543-46223042	0.104396153205007	.	.
chr1	46066566	46067065	chr1	45760934	45761433	Dnah7b|chr1:45760934-45761433	0.0958329991022974	.	.
chr1	46066566	46067065	chr1	45966206	45966705	Dnah7b|chr1:45966206-45966705	0.126278985904163	.	.
chr1	46066566	46067065	chr1	46067115	46067614	Dnah7b|chr1:46067115-46067614	0.163982219576885	.	.
chr1	46066566	46067065	chr1	46201064	46201563	Dnah7b|chr1:46201064-46201563	0.152509634180698	.	.
chr1	46425176	46425675	chr1	46022239	46022738	Dnah7c|chr1:46022239-46022738	0.0937394732096927	.	.
chr1	46425176	46425675	chr1	46067115	46067614	Dnah7c|chr1:46067115-46067614	0.114144807546408	.	.
chr1	46425176	46425675	chr1	46419013	46419512	Dnah7c|chr1:46419013-46419512	0.0853681404878745	.	.
chr1	52816845	52817344	chr1	52951973	52952472	Inpp1|chr1:52951973-52952472	0.0670013917971412	.	.
chr1	52816845	52817344	chr1	52952486	52952985	Inpp1|chr1:52952486-52952985	0.114637202736313	.	.
chr1	52816845	52817344	chr1	52955102	52955601	Inpp1|chr1:52955102-52955601	0.0859875458190436	.	.
chr1	52816845	52817344	chr1	52986655	52987154	Inpp1|chr1:52986655-52987154	0.0681967375343502	.	.
chr1	52816845	52817344	chr1	53104882	53105381	Inpp1|chr1:53104882-53105381	0.08537875095059	.	.
chr1	52817513	52818012	chr1	52904260	52904759	Inpp1|chr1:52904260-52904759	0.0654389163046301	.	.
chr1	52817513	52818012	chr1	52955102	52955601	Inpp1|chr1:52955102-52955601	0.248730219557648	.	.
chr1	52817513	52818012	chr1	53004996	53005495	Inpp1|chr1:53004996-53005495	0.10438394284247	.	.
chr1	52817513	52818012	chr1	53104882	53105381	Inpp1|chr1:53104882-53105381	0.0634486651266254	.	.
chr1	52844734	52845233	chr1	52752671	52753170	Hibch|chr1:52752671-52753170	0.0832484667820551	.	.
chr1	52844734	52845233	chr1	52799343	52799842	Hibch|chr1:52799343-52799842	0.0702772764428444	.	.
chr1	52844734	52845233	chr1	52800230	52800729	Hibch|chr1:52800230-52800729	0.080439714518585	.	.
chr1	52844734	52845233	chr1	52904260	52904759	Hibch|chr1:52904260-52904759	0.158479457661531	.	.
chr1	52844734	52845233	chr1	52932107	52932606	Hibch|chr1:52932107-52932606	0.09826068590885	.	.
chr1	52844734	52845233	chr1	52986655	52987154	Hibch|chr1:52986655-52987154	0.199534483468543	.	.
chr1	52844734	52845233	chr1	53015814	53016313	Hibch|chr1:53015814-53016313	0.091232727979673	.	.
chr1	52844734	52845233	chr1	53104882	53105381	Hibch|chr1:53104882-53105381	0.234639447020101	.	.
chr1	52844734	52845233	chr1	53182390	53182889	Hibch|chr1:53182390-53182889	0.194935619257636	.	.
chr1	53061825	53062324	chr1	52897587	52898086	Mstn|chr1:52897587-52898086	0.160377879294022	.	.
chr1	53061825	53062324	chr1	52934666	52935165	Mstn|chr1:52934666-52935165	0.0786156806589223	.	.
chr1	53061825	53062324	chr1	53004996	53005495	Mstn|chr1:53004996-53005495	0.0912191771408925	.	.
chr1	53061825	53062324	chr1	53014648	53015147	Mstn|chr1:53014648-53015147	0.0848978931292282	.	.
chr1	53061825	53062324	chr1	53017260	53017759	Mstn|chr1:53017260-53017759	0.187277028470334	.	.
chr1	53296806	53297305	chr1	53015814	53016313	Ormdl1|chr1:53015814-53016313	0.119388332300194	.	.
chr1	53296806	53297305	chr1	53015814	53016313	Pms1|chr1:53015814-53016313	0.119388332300194	.	.
chr1	53296806	53297305	chr1	53503416	53503915	Ormdl1|chr1:53503416-53503915	0.0658177617115425	.	.
chr1	53296806	53297305	chr1	53503416	53503915	Pms1|chr1:53503416-53503915	0.0658177617115425	.	.
chr1	53296806	53297305	chr1	53546977	53547476	Ormdl1|chr1:53546977-53547476	0.0802203654930039	.	.
chr1	53296806	53297305	chr1	53546977	53547476	Pms1|chr1:53546977-53547476	0.0802203654930039	.	.
chr1	53313399	53313898	chr1	53014648	53015147	Osgepl1|chr1:53014648-53015147	0.131682612738811	.	.
chr1	53313399	53313898	chr1	53015814	53016313	Osgepl1|chr1:53015814-53016313	0.0998573335501225	.	.
chr1	53313399	53313898	chr1	53182390	53182889	Osgepl1|chr1:53182390-53182889	0.087551786777432	.	.
chr1	53313399	53313898	chr1	53720556	53721055	Osgepl1|chr1:53720556-53721055	0.0924045128073378	.	.
chr1	53352482	53352981	chr1	53014648	53015147	Asdurf|chr1:53014648-53015147	0.0644990067493691	.	.
chr1	53352482	53352981	chr1	53014648	53015147	Asnsd1|chr1:53014648-53015147	0.0644990067493691	.	.
chr1	53352482	53352981	chr1	53182390	53182889	Asdurf|chr1:53182390-53182889	0.0828350978683547	.	.
chr1	53352482	53352981	chr1	53182390	53182889	Asnsd1|chr1:53182390-53182889	0.0828350978683547	.	.
chr1	53706596	53707095	chr1	53358302	53358801	Dnah7a|chr1:53358302-53358801	0.167973727453689	.	.
chr1	53706596	53707095	chr1	53393772	53394271	Dnah7a|chr1:53393772-53394271	0.0925778267635838	.	.
chr1	53706596	53707095	chr1	53394356	53394855	Dnah7a|chr1:53394356-53394855	0.0696973619251957	.	.
chr1	53706596	53707095	chr1	53546977	53547476	Dnah7a|chr1:53546977-53547476	0.11790186566624	.	.
chr1	53706596	53707095	chr1	53585315	53585814	Dnah7a|chr1:53585315-53585814	0.06948110604653	.	.
chr1	53707111	53707610	chr1	53328587	53329086	Dnah7a|chr1:53328587-53329086	0.175755370203962	.	.
chr1	53707111	53707610	chr1	53358302	53358801	Dnah7a|chr1:53358302-53358801	0.126409484871258	.	.
chr1	53707111	53707610	chr1	53409266	53409765	Dnah7a|chr1:53409266-53409765	0.0909223104823257	.	.
chr1	53707111	53707610	chr1	53518752	53519251	Dnah7a|chr1:53518752-53519251	0.0910274391714847	.	.
chr1	53707111	53707610	chr1	53546977	53547476	Dnah7a|chr1:53546977-53547476	0.227812001081205	.	.
chr1	53707111	53707610	chr1	53547482	53547981	Dnah7a|chr1:53547482-53547981	0.0840993597165015	.	.
chr1	53707111	53707610	chr1	53585315	53585814	Dnah7a|chr1:53585315-53585814	0.177324930928125	.	.
chr1	54250459	54250958	chr1	54468102	54468601	Ccdc150|chr1:54468102-54468601	0.115475997616408	.	.
chr1	54250459	54250958	chr1	54468624	54469123	Ccdc150|chr1:54468624-54469123	0.196920455072361	.	.
chr1	54250459	54250958	chr1	54710455	54710954	Ccdc150|chr1:54710455-54710954	0.124217638423402	.	.
chr1	54438767	54439266	chr1	54468624	54469123	Gtf3c3|chr1:54468624-54469123	0.14436847643016	.	.
chr1	54557443	54557942	chr1	54464974	54465473	Pgap1|chr1:54464974-54465473	0.0723836536112578	.	.
chr1	54557443	54557942	chr1	54468102	54468601	Pgap1|chr1:54468102-54468601	0.0777572419897241	.	.
chr1	54557443	54557942	chr1	54468624	54469123	Pgap1|chr1:54468624-54469123	0.110151873723282	.	.
chr1	54557443	54557942	chr1	54665931	54666430	Pgap1|chr1:54665931-54666430	0.108016779368825	.	.
chr1	54557443	54557942	chr1	54734870	54735369	Pgap1|chr1:54734870-54735369	0.0889769047800553	.	.
chr1	55027198	55027697	chr1	55395794	55396293	Sf3b1|chr1:55395794-55396293	0.18252967650267	.	.
chr1	55027198	55027697	chr1	55438552	55439051	Sf3b1|chr1:55438552-55439051	0.101889729786504	.	.
chr1	55052491	55052990	chr1	55392925	55393424	Coq10b|chr1:55392925-55393424	0.0723382276786444	.	.
chr1	55052491	55052990	chr1	55395794	55396293	Coq10b|chr1:55395794-55396293	0.0999584064456425	.	.
chr1	55052491	55052990	chr1	55499775	55500274	Coq10b|chr1:55499775-55500274	0.181060034325421	.	.
chr1	55087395	55087894	chr1	55158715	55159214	Hspd1|chr1:55158715-55159214	0.127283762388416	.	.
chr1	55087395	55087894	chr1	55158715	55159214	Hspe1|chr1:55158715-55159214	0.127283762388416	.	.
chr1	55087395	55087894	chr1	55392925	55393424	Hspd1|chr1:55392925-55393424	0.0780772103496964	.	.
chr1	55087395	55087894	chr1	55392925	55393424	Hspe1|chr1:55392925-55393424	0.0780772103496964	.	.
chr1	55087395	55087894	chr1	55394056	55394555	Hspd1|chr1:55394056-55394555	0.168840689196027	.	.
chr1	55087395	55087894	chr1	55394056	55394555	Hspe1|chr1:55394056-55394555	0.168840689196027	.	.
chr1	55087395	55087894	chr1	55438552	55439051	Hspd1|chr1:55438552-55439051	0.135798533132449	.	.
chr1	55087395	55087894	chr1	55438552	55439051	Hspe1|chr1:55438552-55439051	0.135798533132449	.	.
chr1	55087908	55088407	chr1	55201711	55202210	Hspd1|chr1:55201711-55202210	0.116859989217624	.	.
chr1	55087908	55088407	chr1	55201711	55202210	Hspe1|chr1:55201711-55202210	0.116859989217624	.	.
chr1	55087908	55088407	chr1	55202211	55202710	Hspd1|chr1:55202211-55202710	0.128326736276321	.	.
chr1	55087908	55088407	chr1	55202211	55202710	Hspe1|chr1:55202211-55202710	0.128326736276321	.	.
chr1	55087908	55088407	chr1	55438552	55439051	Hspd1|chr1:55438552-55439051	0.146140651881636	.	.
chr1	55087908	55088407	chr1	55438552	55439051	Hspe1|chr1:55438552-55439051	0.146140651881636	.	.
chr1	55087908	55088407	chr1	55499775	55500274	Hspd1|chr1:55499775-55500274	0.226798031856257	.	.
chr1	55087908	55088407	chr1	55499775	55500274	Hspe1|chr1:55499775-55500274	0.226798031856257	.	.
chr1	55130908	55131407	chr1	55201711	55202210	Mob4|chr1:55201711-55202210	0.10782243937278	.	.
chr1	55130908	55131407	chr1	55395794	55396293	Mob4|chr1:55395794-55396293	0.096637315715887	.	.
chr1	55130908	55131407	chr1	55428879	55429378	Mob4|chr1:55428879-55429378	0.0893729260338378	.	.
chr1	55130908	55131407	chr1	55438552	55439051	Mob4|chr1:55438552-55439051	0.063537687375419	.	.
chr1	55131471	55131970	chr1	55158715	55159214	Mob4|chr1:55158715-55159214	0.0699520981673149	.	.
chr1	55131471	55131970	chr1	55194977	55195476	Mob4|chr1:55194977-55195476	0.16018050390434	.	.
chr1	55131471	55131970	chr1	55201711	55202210	Mob4|chr1:55201711-55202210	0.10963850151964	.	.
chr1	55131471	55131970	chr1	55202211	55202710	Mob4|chr1:55202211-55202710	0.182351679124506	.	.
chr1	55131471	55131970	chr1	55395794	55396293	Mob4|chr1:55395794-55396293	0.173775127367368	.	.
chr1	55131471	55131970	chr1	55448089	55448588	Mob4|chr1:55448089-55448588	0.101561073991109	.	.
chr1	55131471	55131970	chr1	55499775	55500274	Mob4|chr1:55499775-55500274	0.125198743110319	.	.
chr1	55236881	55237380	chr1	55158208	55158707	Mars2|chr1:55158208-55158707	0.137900907102577	.	.
chr1	55236881	55237380	chr1	55158715	55159214	Mars2|chr1:55158715-55159214	0.0737641946449537	.	.
chr1	55236881	55237380	chr1	55394056	55394555	Mars2|chr1:55394056-55394555	0.0993736724112624	.	.
chr1	55363229	55363728	chr1	55399828	55400327	Boll|chr1:55399828-55400327	0.0799808644806633	.	.
chr1	55405572	55406071	chr1	55392925	55393424	Plcl1|chr1:55392925-55393424	0.11280794693763	.	.
chr1	55405572	55406071	chr1	55394056	55394555	Plcl1|chr1:55394056-55394555	0.128008843073045	.	.
chr1	55405572	55406071	chr1	55395794	55396293	Plcl1|chr1:55395794-55396293	0.0777820962205386	.	.
chr1	55405572	55406071	chr1	55438552	55439051	Plcl1|chr1:55438552-55439051	0.0774484177011756	.	.
chr1	55406395	55406894	chr1	55145490	55145989	Plcl1|chr1:55145490-55145989	0.0815287505772214	.	.
chr1	56971495	56971994	chr1	56750133	56750632	9130024F11Rik|chr1:56750133-56750632	0.107177991286823	.	.
chr1	56971495	56971994	chr1	56750642	56751141	9130024F11Rik|chr1:56750642-56751141	0.113275329551318	.	.
chr1	56971495	56971994	chr1	56909710	56910209	9130024F11Rik|chr1:56909710-56910209	0.0753980418219309	.	.
chr1	56971495	56971994	chr1	56928702	56929201	9130024F11Rik|chr1:56928702-56929201	0.0864712544375551	.	.
chr1	56971495	56971994	chr1	56933761	56934260	9130024F11Rik|chr1:56933761-56934260	0.114635203157038	.	.
chr1	56972152	56972651	chr1	56548210	56548709	9130024F11Rik|chr1:56548210-56548709	0.089702870801268	.	.
chr1	56972152	56972651	chr1	56738447	56738946	9130024F11Rik|chr1:56738447-56738946	0.0836420770968925	.	.
chr1	56972152	56972651	chr1	56882150	56882649	9130024F11Rik|chr1:56882150-56882649	0.158563181678189	.	.
chr1	56972152	56972651	chr1	56891420	56891919	9130024F11Rik|chr1:56891420-56891919	0.160475251847801	.	.
chr1	56972152	56972651	chr1	56909710	56910209	9130024F11Rik|chr1:56909710-56910209	0.165488771269986	.	.
chr1	56972152	56972651	chr1	56914187	56914686	9130024F11Rik|chr1:56914187-56914686	0.0977725312329129	.	.
chr1	56972152	56972651	chr1	56977074	56977573	9130024F11Rik|chr1:56977074-56977573	0.173319741966977	.	.
chr1	56972152	56972651	chr1	56994080	56994579	9130024F11Rik|chr1:56994080-56994579	0.0720902856644255	.	.
chr1	56977700	56978199	chr1	56891420	56891919	Satb2|chr1:56891420-56891919	0.228659544662609	.	.
chr1	56977700	56978199	chr1	56892702	56893201	Satb2|chr1:56892702-56893201	0.0864701927431162	.	.
chr1	56977700	56978199	chr1	56900847	56901346	Satb2|chr1:56900847-56901346	0.0903022942289664	.	.
chr1	56977700	56978199	chr1	56900847	56901346	Satb2|chr1:56900847-56901346	0.0903022942289665	.	.
chr1	56977700	56978199	chr1	56933761	56934260	Satb2|chr1:56933761-56934260	0.0678381858399945	.	.
chr1	56977700	56978199	chr1	56957894	56958393	Satb2|chr1:56957894-56958393	0.0859856451847287	.	.
chr1	56977700	56978199	chr1	56957894	56958393	Satb2|chr1:56957894-56958393	0.0859856451847288	.	.
chr1	56977700	56978199	chr1	56969180	56969679	Satb2|chr1:56969180-56969679	0.195282068193016	.	.
chr1	56977700	56978199	chr1	56977074	56977573	Satb2|chr1:56977074-56977573	0.38091715700434	.	.
chr1	56977700	56978199	chr1	56994080	56994579	Satb2|chr1:56994080-56994579	0.0935356825939308	.	.
chr1	56977700	56978199	chr1	56994604	56995103	Satb2|chr1:56994604-56995103	0.0842318944806131	.	.
chr1	57214259	57214758	chr1	57144179	57144678	BC055402|chr1:57144179-57144678	0.0649225750600432	.	.
chr1	57214259	57214758	chr1	57265242	57265741	BC055402|chr1:57265242-57265741	0.162530614109297	.	.
chr1	57214259	57214758	chr1	57298481	57298980	BC055402|chr1:57298481-57298980	0.33533534826538	.	.
chr1	57214259	57214758	chr1	57400829	57401328	BC055402|chr1:57400829-57401328	0.107553456725536	.	.
chr1	57214259	57214758	chr1	57413334	57413833	BC055402|chr1:57413334-57413833	0.347632725485699	.	.
chr1	57377988	57378487	chr1	57388633	57389132	1700066M21Rik|chr1:57388633-57389132	0.106825421651245	.	.
chr1	57377988	57378487	chr1	57388633	57389132	4930558J18Rik|chr1:57388633-57389132	0.106825421651245	.	.
chr1	57377988	57378487	chr1	57389153	57389652	1700066M21Rik|chr1:57389153-57389652	0.0942835376540224	.	.
chr1	57377988	57378487	chr1	57389153	57389652	4930558J18Rik|chr1:57389153-57389652	0.0942835376540224	.	.
chr1	57377988	57378487	chr1	57394001	57394500	1700066M21Rik|chr1:57394001-57394500	0.0689053669822568	.	.
chr1	57377988	57378487	chr1	57394001	57394500	4930558J18Rik|chr1:57394001-57394500	0.0689053669822568	.	.
chr1	57377988	57378487	chr1	57460504	57461003	1700066M21Rik|chr1:57460504-57461003	0.145370214393453	.	.
chr1	57377988	57378487	chr1	57460504	57461003	4930558J18Rik|chr1:57460504-57461003	0.145370214393453	.	.
chr1	57406257	57406756	chr1	57012567	57013066	Maip1|chr1:57012567-57013066	0.107636342416207	.	.
chr1	57406257	57406756	chr1	57012567	57013066	Tyw5|chr1:57012567-57013066	0.107636342416207	.	.
chr1	57406257	57406756	chr1	57213367	57213866	Maip1|chr1:57213367-57213866	0.137392351053501	.	.
chr1	57406257	57406756	chr1	57213367	57213866	Tyw5|chr1:57213367-57213866	0.137392351053501	.	.
chr1	57406257	57406756	chr1	57224009	57224508	Maip1|chr1:57224009-57224508	0.0826120254135821	.	.
chr1	57406257	57406756	chr1	57224009	57224508	Tyw5|chr1:57224009-57224508	0.0826120254135821	.	.
chr1	57406257	57406756	chr1	57269706	57270205	Maip1|chr1:57269706-57270205	0.0915684627082403	.	.
chr1	57406257	57406756	chr1	57269706	57270205	Tyw5|chr1:57269706-57270205	0.0915684627082403	.	.
chr1	57406257	57406756	chr1	57428877	57429376	Maip1|chr1:57428877-57429376	0.0776764980081763	.	.
chr1	57406257	57406756	chr1	57428877	57429376	Tyw5|chr1:57428877-57429376	0.0776764980081763	.	.
chr1	57406257	57406756	chr1	57450186	57450685	Maip1|chr1:57450186-57450685	0.0771925995624255	.	.
chr1	57406257	57406756	chr1	57450186	57450685	Tyw5|chr1:57450186-57450685	0.0771925995624255	.	.
chr1	57406257	57406756	chr1	57460504	57461003	Maip1|chr1:57460504-57461003	0.0903580683230335	.	.
chr1	57406257	57406756	chr1	57460504	57461003	Tyw5|chr1:57460504-57461003	0.0903580683230335	.	.
chr1	57406257	57406756	chr1	57489762	57490261	Maip1|chr1:57489762-57490261	0.0741309345687607	.	.
chr1	57406257	57406756	chr1	57489762	57490261	Tyw5|chr1:57489762-57490261	0.0741309345687607	.	.
chr1	59119578	59120077	chr1	58770010	58770509	G730003C15Rik|chr1:58770010-58770509	0.0909829359202263	.	.
chr1	59119578	59120077	chr1	58770010	58770509	Tmem237|chr1:58770010-58770509	0.0909829359202263	.	.
chr1	59119578	59120077	chr1	58859128	58859627	G730003C15Rik|chr1:58859128-58859627	0.149099435097872	.	.
chr1	59119578	59120077	chr1	58859128	58859627	Tmem237|chr1:58859128-58859627	0.149099435097872	.	.
chr1	59119578	59120077	chr1	58897489	58897988	G730003C15Rik|chr1:58897489-58897988	0.0825586945913068	.	.
chr1	59119578	59120077	chr1	58897489	58897988	Tmem237|chr1:58897489-58897988	0.0825586945913068	.	.
chr1	59119578	59120077	chr1	59172506	59173005	G730003C15Rik|chr1:59172506-59173005	0.0762170524204781	.	.
chr1	59119578	59120077	chr1	59172506	59173005	Tmem237|chr1:59172506-59173005	0.0762170524204781	.	.
chr1	59119578	59120077	chr1	59229166	59229665	G730003C15Rik|chr1:59229166-59229665	0.136408140369256	.	.
chr1	59119578	59120077	chr1	59229166	59229665	Tmem237|chr1:59229166-59229665	0.136408140369256	.	.
chr1	59120147	59120646	chr1	58859128	58859627	G730003C15Rik|chr1:58859128-58859627	0.0740191010575947	.	.
chr1	59120147	59120646	chr1	58859128	58859627	Tmem237|chr1:58859128-58859627	0.0740191010575947	.	.
chr1	59120147	59120646	chr1	59229166	59229665	G730003C15Rik|chr1:59229166-59229665	0.0688244075777364	.	.
chr1	59120147	59120646	chr1	59229166	59229665	G730003C15Rik|chr1:59229166-59229665	0.0688244075777365	.	.
chr1	59120147	59120646	chr1	59229166	59229665	Tmem237|chr1:59229166-59229665	0.0688244075777364	.	.
chr1	59120147	59120646	chr1	59229166	59229665	Tmem237|chr1:59229166-59229665	0.0688244075777365	.	.
chr1	59162883	59163382	chr1	58753127	58753626	Mpp4|chr1:58753127-58753626	0.180226526743676	.	.
chr1	59162883	59163382	chr1	58755943	58756442	Mpp4|chr1:58755943-58756442	0.118030443504598	.	.
chr1	59162883	59163382	chr1	58830865	58831364	Mpp4|chr1:58830865-58831364	0.38488347641966	.	.
chr1	59162883	59163382	chr1	58856761	58857260	Mpp4|chr1:58856761-58857260	0.439399987886792	.	.
chr1	59162883	59163382	chr1	58909565	58910064	Mpp4|chr1:58909565-58910064	0.446178979250747	.	.
chr1	59162883	59163382	chr1	58936737	58937236	Mpp4|chr1:58936737-58937236	0.305048053555825	.	.
chr1	59162883	59163382	chr1	58937261	58937760	Mpp4|chr1:58937261-58937760	0.378229244048487	.	.
chr1	59162883	59163382	chr1	58953049	58953548	Mpp4|chr1:58953049-58953548	0.168069811701861	.	.
chr1	59162883	59163382	chr1	58960902	58961401	Mpp4|chr1:58960902-58961401	0.143519513309246	.	.
chr1	59162883	59163382	chr1	58993707	58994206	Mpp4|chr1:58993707-58994206	0.16319544022038	.	.
chr1	59162883	59163382	chr1	59172506	59173005	Mpp4|chr1:59172506-59173005	0.21305797402386	.	.
chr1	59237006	59237505	chr1	58855939	58856438	Als2|chr1:58855939-58856438	0.105574509731785	.	.
chr1	59762644	59763143	chr1	59833669	59834168	Bmpr2|chr1:59833669-59834168	0.0852255045987777	.	.
chr1	59762644	59763143	chr1	59873976	59874475	Bmpr2|chr1:59873976-59874475	0.092350078609823	.	.
chr1	59762644	59763143	chr1	59883669	59884168	Bmpr2|chr1:59883669-59884168	0.10858937261711	.	.
chr1	59762644	59763143	chr1	59886825	59887324	Bmpr2|chr1:59886825-59887324	0.0854928818054876	.	.
chr1	59762644	59763143	chr1	59886825	59887324	Bmpr2|chr1:59886825-59887324	0.0854928818054877	.	.
chr1	59762644	59763143	chr1	59987611	59988110	Bmpr2|chr1:59987611-59988110	0.118093385714411	.	.
chr1	59763159	59763658	chr1	59833669	59834168	Bmpr2|chr1:59833669-59834168	0.0745027868754496	.	.
chr1	59763159	59763658	chr1	59987611	59988110	Bmpr2|chr1:59987611-59988110	0.120986511132058	.	.
chr1	59763681	59764180	chr1	59833669	59834168	Bmpr2|chr1:59833669-59834168	0.195668836751712	.	.
chr1	59763681	59764180	chr1	59987611	59988110	Bmpr2|chr1:59987611-59988110	0.0808730324551257	.	.
chr1	59912662	59913161	chr1	59987611	59988110	Fam117b|chr1:59987611-59988110	0.108406232767756	.	.
chr1	59913211	59913710	chr1	59873976	59874475	Fam117b|chr1:59873976-59874475	0.0942679911633925	.	.
chr1	59913211	59913710	chr1	59886825	59887324	Fam117b|chr1:59886825-59887324	0.104172030016868	.	.
chr1	59913211	59913710	chr1	59987611	59988110	Fam117b|chr1:59987611-59988110	0.137880887121788	.	.
chr1	60042424	60042923	chr1	60469405	60469904	Ica1l|chr1:60469405-60469904	0.0671230767259665	.	.
chr1	60042935	60043434	chr1	59987611	59988110	Ica1l|chr1:59987611-59988110	0.114126604767197	.	.
chr1	60042935	60043434	chr1	60416718	60417217	Ica1l|chr1:60416718-60417217	0.104732605469563	.	.
chr1	60097980	60098479	chr1	60018728	60019227	Carf|chr1:60018728-60019227	0.0767519279458765	.	.
chr1	60097980	60098479	chr1	60018728	60019227	Wdr12|chr1:60018728-60019227	0.0767519279458765	.	.
chr1	60097980	60098479	chr1	60381871	60382370	Carf|chr1:60381871-60382370	0.129808458069361	.	.
chr1	60097980	60098479	chr1	60381871	60382370	Wdr12|chr1:60381871-60382370	0.129808458069361	.	.
chr1	60097980	60098479	chr1	60416718	60417217	Carf|chr1:60416718-60417217	0.107208300829005	.	.
chr1	60097980	60098479	chr1	60416718	60417217	Wdr12|chr1:60416718-60417217	0.107208300829005	.	.
chr1	60098487	60098986	chr1	59873976	59874475	Carf|chr1:59873976-59874475	0.0739752684674055	.	.
chr1	60098487	60098986	chr1	59873976	59874475	Wdr12|chr1:59873976-59874475	0.0739752684674055	.	.
chr1	60098487	60098986	chr1	60000360	60000859	Carf|chr1:60000360-60000859	0.113035197445606	.	.
chr1	60098487	60098986	chr1	60000360	60000859	Wdr12|chr1:60000360-60000859	0.113035197445606	.	.
chr1	60098487	60098986	chr1	60010207	60010706	Carf|chr1:60010207-60010706	0.106322546855631	.	.
chr1	60098487	60098986	chr1	60010207	60010706	Wdr12|chr1:60010207-60010706	0.106322546855631	.	.
chr1	60098487	60098986	chr1	60410443	60410942	Carf|chr1:60410443-60410942	0.159184156183565	.	.
chr1	60098487	60098986	chr1	60410443	60410942	Wdr12|chr1:60410443-60410942	0.159184156183565	.	.
chr1	60098487	60098986	chr1	60416718	60417217	Carf|chr1:60416718-60417217	0.0631676090853434	.	.
chr1	60098487	60098986	chr1	60416718	60417217	Wdr12|chr1:60416718-60417217	0.0631676090853434	.	.
chr1	60180257	60180756	chr1	59804714	59805213	Nbeal1|chr1:59804714-59805213	0.0834771508891768	.	.
chr1	60180257	60180756	chr1	60358931	60359430	Nbeal1|chr1:60358931-60359430	0.0860741754741247	.	.
chr1	60180257	60180756	chr1	60410443	60410942	Nbeal1|chr1:60410443-60410942	0.095164391001679	.	.
chr1	60180257	60180756	chr1	60469405	60469904	Nbeal1|chr1:60469405-60469904	0.170729918693122	.	.
chr1	60342754	60343253	chr1	60000360	60000859	Cyp20a1|chr1:60000360-60000859	0.109142258252317	.	.
chr1	60342754	60343253	chr1	60273371	60273870	Cyp20a1|chr1:60273371-60273870	0.0961803159760434	.	.
chr1	60342754	60343253	chr1	60334291	60334790	Cyp20a1|chr1:60334291-60334790	0.134464862952187	.	.
chr1	60342754	60343253	chr1	60353258	60353757	Cyp20a1|chr1:60353258-60353757	0.0989335198987582	.	.
chr1	60343314	60343813	chr1	60000360	60000859	Cyp20a1|chr1:60000360-60000859	0.135135090867047	.	.
chr1	60343314	60343813	chr1	60469405	60469904	Cyp20a1|chr1:60469405-60469904	0.0954026882063208	.	.
chr1	60409462	60409961	chr1	60018728	60019227	Abi2|chr1:60018728-60019227	0.105114297322127	.	.
chr1	60409462	60409961	chr1	60034986	60035485	Abi2|chr1:60034986-60035485	0.092018865924701	.	.
chr1	60409462	60409961	chr1	60410443	60410942	Abi2|chr1:60410443-60410942	0.0911783129613288	.	.
chr1	65122893	65123392	chr1	65060479	65060978	D630023F18Rik|chr1:65060479-65060978	0.0937295081920533	.	.
chr1	65122893	65123392	chr1	65114963	65115462	D630023F18Rik|chr1:65114963-65115462	0.0871529920634303	.	.
chr1	65122893	65123392	chr1	65129584	65130083	D630023F18Rik|chr1:65129584-65130083	0.180658853787143	.	.
chr1	65122893	65123392	chr1	65333902	65334401	D630023F18Rik|chr1:65333902-65334401	0.179279847366797	.	.
chr1	65122893	65123392	chr1	65431052	65431551	D630023F18Rik|chr1:65431052-65431551	0.0820267918808734	.	.
chr1	65186396	65186895	chr1	65114963	65115462	Idh1|chr1:65114963-65115462	0.0919267576856458	.	.
chr1	65186396	65186895	chr1	65114963	65115462	Pikfyve|chr1:65114963-65115462	0.0919267576856458	.	.
chr1	65186396	65186895	chr1	65179041	65179540	Idh1|chr1:65179041-65179540	0.105151855971322	.	.
chr1	65186396	65186895	chr1	65179041	65179540	Pikfyve|chr1:65179041-65179540	0.105151855971322	.	.
chr1	65186396	65186895	chr1	65280343	65280842	Idh1|chr1:65280343-65280842	0.0928227124027289	.	.
chr1	65186396	65186895	chr1	65280343	65280842	Pikfyve|chr1:65280343-65280842	0.0928227124027289	.	.
chr1	65282716	65283215	chr1	65009308	65009807	Pth2r|chr1:65009308-65009807	0.0954207528374703	.	.
chr1	65282716	65283215	chr1	65010101	65010600	Pth2r|chr1:65010101-65010600	0.205766205679005	.	.
chr1	65282716	65283215	chr1	65091505	65092004	Pth2r|chr1:65091505-65092004	0.094559833788619	.	.
chr1	65282716	65283215	chr1	65179041	65179540	Pth2r|chr1:65179041-65179540	0.0736969788105738	.	.
chr1	65282716	65283215	chr1	65268509	65269008	Pth2r|chr1:65268509-65269008	0.100655391988464	.	.
chr1	65282716	65283215	chr1	65389673	65390172	Pth2r|chr1:65389673-65390172	0.0966287060235824	.	.
chr1	65282716	65283215	chr1	65687075	65687574	Pth2r|chr1:65687075-65687574	0.0868648321024481	.	.
chr1	66174880	66175379	chr1	65762968	65763467	Map2|chr1:65762968-65763467	0.0714887657862672	.	.
chr1	66174880	66175379	chr1	66205476	66205975	Map2|chr1:66205476-66205975	0.0641372740578268	.	.
chr1	69687151	69687650	chr1	69591211	69591710	Ikzf2|chr1:69591211-69591710	0.272437044808053	.	.
chr1	69687151	69687650	chr1	69709533	69710032	Ikzf2|chr1:69709533-69710032	0.25836443555379	.	.
chr1	69687151	69687650	chr1	69759552	69760051	Ikzf2|chr1:69759552-69760051	0.0925098970462326	.	.
chr1	69687151	69687650	chr1	69785070	69785569	Ikzf2|chr1:69785070-69785569	0.129082678199387	.	.
chr1	69687151	69687650	chr1	69799108	69799607	Ikzf2|chr1:69799108-69799607	0.112416033647129	.	.
chr1	69687151	69687650	chr1	69831752	69832251	Ikzf2|chr1:69831752-69832251	0.353579850568778	.	.
chr1	69687151	69687650	chr1	69853673	69854172	Ikzf2|chr1:69853673-69854172	0.198282968456979	.	.
chr1	69687151	69687650	chr1	69950030	69950529	Ikzf2|chr1:69950030-69950529	0.155662673286412	.	.
chr1	69687982	69688481	chr1	69591211	69591710	Ikzf2|chr1:69591211-69591710	0.231151652435152	.	.
chr1	69687982	69688481	chr1	69831752	69832251	Ikzf2|chr1:69831752-69832251	0.16505136949315	.	.
chr1	69687982	69688481	chr1	69863485	69863984	Ikzf2|chr1:69863485-69863984	0.108913241743032	.	.
chr1	69826647	69827146	chr1	69591211	69591710	Spag16|chr1:69591211-69591710	0.104168748780126	.	.
chr1	69826647	69827146	chr1	69709533	69710032	Spag16|chr1:69709533-69710032	0.10954402768744	.	.
chr1	69826647	69827146	chr1	69759552	69760051	Spag16|chr1:69759552-69760051	0.0636707829751468	.	.
chr1	69826647	69827146	chr1	69799108	69799607	Spag16|chr1:69799108-69799607	0.129896758641731	.	.
chr1	69826647	69827146	chr1	69831752	69832251	Spag16|chr1:69831752-69832251	0.199858176355224	.	.
chr1	69826647	69827146	chr1	69863485	69863984	Spag16|chr1:69863485-69863984	0.237472703416349	.	.
chr1	69826647	69827146	chr1	70078845	70079344	Spag16|chr1:70078845-70079344	0.179212900547201	.	.
chr1	69826647	69827146	chr1	70191604	70192103	Spag16|chr1:70191604-70192103	0.0646142710198336	.	.
chr1	70724978	70725477	chr1	70253455	70253954	Vwc2l|chr1:70253455-70253954	0.0671410082304086	.	.
chr1	70724978	70725477	chr1	70253455	70253954	Vwc2l|chr1:70253455-70253954	0.0671410082304087	.	.
chr1	70724978	70725477	chr1	70270747	70271246	Vwc2l|chr1:70270747-70271246	0.113490018370778	.	.
chr1	70724978	70725477	chr1	70316336	70316835	Vwc2l|chr1:70316336-70316835	0.208893479601332	.	.
chr1	70724978	70725477	chr1	70351293	70351792	Vwc2l|chr1:70351293-70351792	0.0921938457693678	.	.
chr1	70724978	70725477	chr1	70385837	70386336	Vwc2l|chr1:70385837-70386336	0.0943980115099814	.	.
chr1	70724978	70725477	chr1	70407184	70407683	Vwc2l|chr1:70407184-70407683	0.0642875604743588	.	.
chr1	70724978	70725477	chr1	70414961	70415460	Vwc2l|chr1:70414961-70415460	0.0936759433475173	.	.
chr1	70724978	70725477	chr1	70439897	70440396	Vwc2l|chr1:70439897-70440396	0.066295650822203	.	.
chr1	70724978	70725477	chr1	70440504	70441003	Vwc2l|chr1:70440504-70441003	0.250809572755984	.	.
chr1	70724978	70725477	chr1	70700160	70700659	Vwc2l|chr1:70700160-70700659	0.170278548255787	.	.
chr1	70724978	70725477	chr1	70700714	70701213	Vwc2l|chr1:70700714-70701213	0.200230358671538	.	.
chr1	70724978	70725477	chr1	70744514	70745013	Vwc2l|chr1:70744514-70745013	0.127255617116976	.	.
chr1	70725497	70725996	chr1	70253455	70253954	Vwc2l|chr1:70253455-70253954	0.0879089834617332	.	.
chr1	70725497	70725996	chr1	70270747	70271246	Vwc2l|chr1:70270747-70271246	0.0984861922707261	.	.
chr1	70725497	70725996	chr1	70316336	70316835	Vwc2l|chr1:70316336-70316835	0.0838708365481093	.	.
chr1	70725497	70725996	chr1	70351293	70351792	Vwc2l|chr1:70351293-70351792	0.0630723807715689	.	.
chr1	70725497	70725996	chr1	70380051	70380550	Vwc2l|chr1:70380051-70380550	0.0983755375590401	.	.
chr1	70725497	70725996	chr1	70407184	70407683	Vwc2l|chr1:70407184-70407683	0.33404732719563	.	.
chr1	70725497	70725996	chr1	70417952	70418451	Vwc2l|chr1:70417952-70418451	0.139713475440299	.	.
chr1	70725497	70725996	chr1	70439897	70440396	Vwc2l|chr1:70439897-70440396	0.117932884258389	.	.
chr1	70725497	70725996	chr1	70440504	70441003	Vwc2l|chr1:70440504-70441003	0.154105872789267	.	.
chr1	70725497	70725996	chr1	70684092	70684591	Vwc2l|chr1:70684092-70684591	0.0894368837450666	.	.
chr1	70725497	70725996	chr1	70684750	70685249	Vwc2l|chr1:70684750-70685249	0.0647541645275451	.	.
chr1	70725497	70725996	chr1	70700160	70700659	Vwc2l|chr1:70700160-70700659	0.174773581250197	.	.
chr1	70725497	70725996	chr1	70700714	70701213	Vwc2l|chr1:70700714-70701213	0.109568392789537	.	.
chr1	70725497	70725996	chr1	70744514	70745013	Vwc2l|chr1:70744514-70745013	0.0947191706192796	.	.
chr1	74505730	74506229	chr1	74635618	74636117	Cnot9|chr1:74635618-74636117	0.125657380223975	.	.
chr1	74505730	74506229	chr1	74787775	74788274	Cnot9|chr1:74787775-74788274	0.0636222630146307	.	.
chr1	74505730	74506229	chr1	74799965	74800464	Cnot9|chr1:74799965-74800464	0.101720393207599	.	.
chr1	74505730	74506229	chr1	74802933	74803432	Cnot9|chr1:74802933-74803432	0.0753354414947281	.	.
chr1	74505730	74506229	chr1	74802933	74803432	Cnot9|chr1:74802933-74803432	0.0753354414947282	.	.
chr1	74505730	74506229	chr1	74808065	74808564	Cnot9|chr1:74808065-74808564	0.116667869035718	.	.
chr1	74505730	74506229	chr1	74816731	74817230	Cnot9|chr1:74816731-74817230	0.102412084358333	.	.
chr1	74505730	74506229	chr1	74880737	74881236	Cnot9|chr1:74880737-74881236	0.0806287813733211	.	.
chr1	74505730	74506229	chr1	74948735	74949234	Cnot9|chr1:74948735-74949234	0.122795365544197	.	.
chr1	74541923	74542422	chr1	74806444	74806943	Plcd4|chr1:74806444-74806943	0.0733194735479686	.	.
chr1	74542596	74543095	chr1	74784124	74784623	Plcd4|chr1:74784124-74784623	0.0760421892912197	.	.
chr1	74542596	74543095	chr1	74808065	74808564	Plcd4|chr1:74808065-74808564	0.137211006297215	.	.
chr1	74542596	74543095	chr1	74858307	74858806	Plcd4|chr1:74858307-74858806	0.082811609617105	.	.
chr1	74587205	74587704	chr1	74784124	74784623	Bcs1l|chr1:74784124-74784623	0.122698246539501	.	.
chr1	74587205	74587704	chr1	74784124	74784623	Zfp142|chr1:74784124-74784623	0.122698246539501	.	.
chr1	74587205	74587704	chr1	74793218	74793717	Bcs1l|chr1:74793218-74793717	0.0686815054172453	.	.
chr1	74587205	74587704	chr1	74793218	74793717	Zfp142|chr1:74793218-74793717	0.0686815054172453	.	.
chr1	74587205	74587704	chr1	74800566	74801065	Bcs1l|chr1:74800566-74801065	0.0951006522406133	.	.
chr1	74587205	74587704	chr1	74800566	74801065	Zfp142|chr1:74800566-74801065	0.0951006522406133	.	.
chr1	74587205	74587704	chr1	74806952	74807451	Bcs1l|chr1:74806952-74807451	0.0912517979334809	.	.
chr1	74587205	74587704	chr1	74806952	74807451	Zfp142|chr1:74806952-74807451	0.0912517979334809	.	.
chr1	74587205	74587704	chr1	74824729	74825228	Bcs1l|chr1:74824729-74825228	0.066253728990946	.	.
chr1	74587205	74587704	chr1	74824729	74825228	Zfp142|chr1:74824729-74825228	0.066253728990946	.	.
chr1	74587205	74587704	chr1	74958193	74958692	Bcs1l|chr1:74958193-74958692	0.0866796634616276	.	.
chr1	74587205	74587704	chr1	74958193	74958692	Zfp142|chr1:74958193-74958692	0.0866796634616276	.	.
chr1	74587962	74588461	chr1	74799965	74800464	Bcs1l|chr1:74799965-74800464	0.0707076936780872	.	.
chr1	74587962	74588461	chr1	74799965	74800464	Zfp142|chr1:74799965-74800464	0.0707076936780872	.	.
chr1	74587962	74588461	chr1	74808065	74808564	Bcs1l|chr1:74808065-74808564	0.0896051138278196	.	.
chr1	74587962	74588461	chr1	74808065	74808564	Zfp142|chr1:74808065-74808564	0.0896051138278196	.	.
chr1	74587962	74588461	chr1	74894978	74895477	Bcs1l|chr1:74894978-74895477	0.0780117498159697	.	.
chr1	74587962	74588461	chr1	74894978	74895477	Zfp142|chr1:74894978-74895477	0.0780117498159697	.	.
chr1	74601175	74601674	chr1	74763029	74763528	Rnf25|chr1:74763029-74763528	0.0738477794095175	.	.
chr1	74601175	74601674	chr1	74763029	74763528	Stk36|chr1:74763029-74763528	0.0738477794095175	.	.
chr1	74601175	74601674	chr1	74786284	74786783	Rnf25|chr1:74786284-74786783	0.0759006121284661	.	.
chr1	74601175	74601674	chr1	74786284	74786783	Stk36|chr1:74786284-74786783	0.0759006121284661	.	.
chr1	74601175	74601674	chr1	74799965	74800464	Rnf25|chr1:74799965-74800464	0.210027122058875	.	.
chr1	74601175	74601674	chr1	74799965	74800464	Stk36|chr1:74799965-74800464	0.210027122058875	.	.
chr1	74601175	74601674	chr1	74800566	74801065	Rnf25|chr1:74800566-74801065	0.0647790405605758	.	.
chr1	74601175	74601674	chr1	74800566	74801065	Stk36|chr1:74800566-74801065	0.0647790405605758	.	.
chr1	74601175	74601674	chr1	74808065	74808564	Rnf25|chr1:74808065-74808564	0.104218495123394	.	.
chr1	74601175	74601674	chr1	74808065	74808564	Stk36|chr1:74808065-74808564	0.104218495123394	.	.
chr1	74601175	74601674	chr1	74894978	74895477	Rnf25|chr1:74894978-74895477	0.0713975423597105	.	.
chr1	74601175	74601674	chr1	74894978	74895477	Stk36|chr1:74894978-74895477	0.0713975423597105	.	.
chr1	74601175	74601674	chr1	74958193	74958692	Rnf25|chr1:74958193-74958692	0.0633524223858046	.	.
chr1	74601175	74601674	chr1	74958193	74958692	Stk36|chr1:74958193-74958692	0.0633524223858046	.	.
chr1	74661495	74661994	chr1	74635618	74636117	Ttll4|chr1:74635618-74636117	0.0678285522869309	.	.
chr1	74850152	74850651	chr1	74772969	74773468	Gm16582|chr1:74772969-74773468	0.147186210955417	.	.
chr1	74850152	74850651	chr1	74784124	74784623	Gm16582|chr1:74784124-74784623	0.0640833245127725	.	.
chr1	74850152	74850651	chr1	74799965	74800464	Gm16582|chr1:74799965-74800464	0.0656187499991305	.	.
chr1	74850152	74850651	chr1	74829962	74830461	Gm16582|chr1:74829962-74830461	0.250622522275686	.	.
chr1	74850152	74850651	chr1	75218312	75218811	Gm16582|chr1:75218312-75218811	0.0977672574811313	.	.
chr1	74854708	74855207	chr1	74635618	74636117	Cdk5r2|chr1:74635618-74636117	0.100144536528093	.	.
chr1	74854708	74855207	chr1	74763029	74763528	Cdk5r2|chr1:74763029-74763528	0.097835154221569	.	.
chr1	74854708	74855207	chr1	74802933	74803432	Cdk5r2|chr1:74802933-74803432	0.06913285538712	.	.
chr1	74854708	74855207	chr1	74802933	74803432	Cdk5r2|chr1:74802933-74803432	0.0691328553871201	.	.
chr1	74854708	74855207	chr1	74829962	74830461	Cdk5r2|chr1:74829962-74830461	0.100697364705394	.	.
chr1	74854708	74855207	chr1	74880737	74881236	Cdk5r2|chr1:74880737-74881236	0.112159901840747	.	.
chr1	74854708	74855207	chr1	75001124	75001623	Cdk5r2|chr1:75001124-75001623	0.0800391328037363	.	.
chr1	74854708	74855207	chr1	75244823	75245322	Cdk5r2|chr1:75244823-75245322	0.107692766505599	.	.
chr1	74892867	74893366	chr1	74793218	74793717	Cryba2|chr1:74793218-74793717	0.22676534097282	.	.
chr1	74892867	74893366	chr1	74806444	74806943	Cryba2|chr1:74806444-74806943	0.127206779909557	.	.
chr1	74892867	74893366	chr1	74806952	74807451	Cryba2|chr1:74806952-74807451	0.104903933781835	.	.
chr1	74892867	74893366	chr1	74824729	74825228	Cryba2|chr1:74824729-74825228	0.109827669221507	.	.
chr1	74892867	74893366	chr1	74958193	74958692	Cryba2|chr1:74958193-74958692	0.0632719008201941	.	.
chr1	74892867	74893366	chr1	75128586	75129085	Cryba2|chr1:75128586-75129085	0.129196435060007	.	.
chr1	74892867	74893366	chr1	75218312	75218811	Cryba2|chr1:75218312-75218811	0.240848817945922	.	.
chr1	74935357	74935856	chr1	74759797	74760296	Cfap65|chr1:74759797-74760296	0.0685184799508552	.	.
chr1	74935357	74935856	chr1	74772969	74773468	Cfap65|chr1:74772969-74773468	0.0670021013987603	.	.
chr1	74935357	74935856	chr1	74806444	74806943	Cfap65|chr1:74806444-74806943	0.0994303730684594	.	.
chr1	74935357	74935856	chr1	74808065	74808564	Cfap65|chr1:74808065-74808564	0.154306711631472	.	.
chr1	74935357	74935856	chr1	74858307	74858806	Cfap65|chr1:74858307-74858806	0.071252406625287	.	.
chr1	74935357	74935856	chr1	74894978	74895477	Cfap65|chr1:74894978-74895477	0.136237429280614	.	.
chr1	74935357	74935856	chr1	75001124	75001623	Cfap65|chr1:75001124-75001623	0.0633149654881583	.	.
chr1	75124760	75125259	chr1	74787775	74788274	Nhej1|chr1:74787775-74788274	0.108863539160635	.	.
chr1	75124760	75125259	chr1	74793218	74793717	Nhej1|chr1:74793218-74793717	0.105083333593613	.	.
chr1	75124760	75125259	chr1	74799965	74800464	Nhej1|chr1:74799965-74800464	0.12663864337157	.	.
chr1	75124760	75125259	chr1	74800566	74801065	Nhej1|chr1:74800566-74801065	0.0847759063271429	.	.
chr1	75124760	75125259	chr1	74802933	74803432	Nhej1|chr1:74802933-74803432	0.0897725782842473	.	.
chr1	75124760	75125259	chr1	74806444	74806943	Nhej1|chr1:74806444-74806943	0.282382594137878	.	.
chr1	75124760	75125259	chr1	74806952	74807451	Nhej1|chr1:74806952-74807451	0.163966442506175	.	.
chr1	75124760	75125259	chr1	74808065	74808564	Nhej1|chr1:74808065-74808564	0.0839792836000683	.	.
chr1	75124760	75125259	chr1	74816731	74817230	Nhej1|chr1:74816731-74817230	0.0963818715819474	.	.
chr1	75124760	75125259	chr1	74824729	74825228	Nhej1|chr1:74824729-74825228	0.100106040041067	.	.
chr1	75124760	75125259	chr1	74880737	74881236	Nhej1|chr1:74880737-74881236	0.0879007604315039	.	.
chr1	75124760	75125259	chr1	75016818	75017317	Nhej1|chr1:75016818-75017317	0.121479884256817	.	.
chr1	75124760	75125259	chr1	75128586	75129085	Nhej1|chr1:75128586-75129085	0.103026842903089	.	.
chr1	75142499	75142998	chr1	74806444	74806943	Cnppd1|chr1:74806444-74806943	0.12410611478772	.	.
chr1	75142499	75142998	chr1	74806444	74806943	Retreg2|chr1:74806444-74806943	0.12410611478772	.	.
chr1	75142499	75142998	chr1	74806952	74807451	Cnppd1|chr1:74806952-74807451	0.122712764114444	.	.
chr1	75142499	75142998	chr1	74806952	74807451	Retreg2|chr1:74806952-74807451	0.122712764114444	.	.
chr1	75142499	75142998	chr1	74824729	74825228	Cnppd1|chr1:74824729-74825228	0.26033572565958	.	.
chr1	75142499	75142998	chr1	74824729	74825228	Retreg2|chr1:74824729-74825228	0.26033572565958	.	.
chr1	75142499	75142998	chr1	74880737	74881236	Cnppd1|chr1:74880737-74881236	0.123986150991909	.	.
chr1	75142499	75142998	chr1	74880737	74881236	Retreg2|chr1:74880737-74881236	0.123986150991909	.	.
chr1	75142499	75142998	chr1	75001124	75001623	Cnppd1|chr1:75001124-75001623	0.0982554006161135	.	.
chr1	75142499	75142998	chr1	75001124	75001623	Retreg2|chr1:75001124-75001623	0.0982554006161135	.	.
chr1	75168424	75168923	chr1	74772969	74773468	Zfand2b|chr1:74772969-74773468	0.070847999201616	.	.
chr1	75168424	75168923	chr1	74787775	74788274	Zfand2b|chr1:74787775-74788274	0.0639008672050777	.	.
chr1	75168424	75168923	chr1	74793218	74793717	Zfand2b|chr1:74793218-74793717	0.0929177095175099	.	.
chr1	75168424	75168923	chr1	74799965	74800464	Zfand2b|chr1:74799965-74800464	0.0946481180641892	.	.
chr1	75168424	75168923	chr1	74806444	74806943	Zfand2b|chr1:74806444-74806943	0.203428124917807	.	.
chr1	75168424	75168923	chr1	74806952	74807451	Zfand2b|chr1:74806952-74807451	0.25165219559076	.	.
chr1	75168424	75168923	chr1	75234571	75235070	Zfand2b|chr1:75234571-75235070	0.113458773905205	.	.
chr1	75168424	75168923	chr1	75244823	75245322	Zfand2b|chr1:75244823-75245322	0.102807292707716	.	.
chr1	75169048	75169547	chr1	74772969	74773468	Zfand2b|chr1:74772969-74773468	0.228805008483648	.	.
chr1	75169048	75169547	chr1	74793218	74793717	Zfand2b|chr1:74793218-74793717	0.118692551064077	.	.
chr1	75169048	75169547	chr1	74829962	74830461	Zfand2b|chr1:74829962-74830461	0.241235863457407	.	.
chr1	75169048	75169547	chr1	75218312	75218811	Zfand2b|chr1:75218312-75218811	0.20668843409479	.	.
chr1	75169048	75169547	chr1	75218312	75218811	Zfand2b|chr1:75218312-75218811	0.206688434094791	.	.
chr1	75180079	75180578	chr1	74799965	74800464	Abcb6|chr1:74799965-74800464	0.083159016438345	.	.
chr1	75180079	75180578	chr1	74806444	74806943	Abcb6|chr1:74806444-74806943	0.084539669263831	.	.
chr1	75180079	75180578	chr1	74806952	74807451	Abcb6|chr1:74806952-74807451	0.0826418112046926	.	.
chr1	75180079	75180578	chr1	74824729	74825228	Abcb6|chr1:74824729-74825228	0.0840774135363291	.	.
chr1	75180079	75180578	chr1	74880737	74881236	Abcb6|chr1:74880737-74881236	0.151343937422025	.	.
chr1	75180079	75180578	chr1	74894978	74895477	Abcb6|chr1:74894978-74895477	0.0880409246625241	.	.
chr1	75180079	75180578	chr1	75128586	75129085	Abcb6|chr1:75128586-75129085	0.168460824309525	.	.
chr1	75180079	75180578	chr1	75218312	75218811	Abcb6|chr1:75218312-75218811	0.117418374366206	.	.
chr1	75191753	75192252	chr1	74772969	74773468	Ankzf1|chr1:74772969-74773468	0.0923912186964477	.	.
chr1	75191753	75192252	chr1	74772969	74773468	Atg9a|chr1:74772969-74773468	0.0923912186964477	.	.
chr1	75191753	75192252	chr1	74880737	74881236	Ankzf1|chr1:74880737-74881236	0.133605600121257	.	.
chr1	75191753	75192252	chr1	74880737	74881236	Atg9a|chr1:74880737-74881236	0.133605600121257	.	.
chr1	75191753	75192252	chr1	75218312	75218811	Ankzf1|chr1:75218312-75218811	0.126137686996932	.	.
chr1	75191753	75192252	chr1	75218312	75218811	Atg9a|chr1:75218312-75218811	0.126137686996932	.	.
chr1	75191753	75192252	chr1	75244823	75245322	Ankzf1|chr1:75244823-75245322	0.124834594726387	.	.
chr1	75191753	75192252	chr1	75244823	75245322	Atg9a|chr1:75244823-75245322	0.124834594726387	.	.
chr1	75192415	75192914	chr1	74772969	74773468	Ankzf1|chr1:74772969-74773468	0.129586904974618	.	.
chr1	75192415	75192914	chr1	74772969	74773468	Atg9a|chr1:74772969-74773468	0.129586904974618	.	.
chr1	75192415	75192914	chr1	74806444	74806943	Ankzf1|chr1:74806444-74806943	0.0664427857557399	.	.
chr1	75192415	75192914	chr1	74806444	74806943	Atg9a|chr1:74806444-74806943	0.0664427857557399	.	.
chr1	75192415	75192914	chr1	74806952	74807451	Ankzf1|chr1:74806952-74807451	0.120603812632313	.	.
chr1	75192415	75192914	chr1	74806952	74807451	Atg9a|chr1:74806952-74807451	0.120603812632313	.	.
chr1	75192415	75192914	chr1	74816731	74817230	Ankzf1|chr1:74816731-74817230	0.0864148068613271	.	.
chr1	75192415	75192914	chr1	74816731	74817230	Ankzf1|chr1:74816731-74817230	0.0864148068613272	.	.
chr1	75192415	75192914	chr1	74816731	74817230	Atg9a|chr1:74816731-74817230	0.0864148068613271	.	.
chr1	75192415	75192914	chr1	74816731	74817230	Atg9a|chr1:74816731-74817230	0.0864148068613272	.	.
chr1	75192415	75192914	chr1	75024118	75024617	Ankzf1|chr1:75024118-75024617	0.0783360499126692	.	.
chr1	75192415	75192914	chr1	75024118	75024617	Ankzf1|chr1:75024118-75024617	0.0783360499126693	.	.
chr1	75192415	75192914	chr1	75024118	75024617	Atg9a|chr1:75024118-75024617	0.0783360499126692	.	.
chr1	75192415	75192914	chr1	75024118	75024617	Atg9a|chr1:75024118-75024617	0.0783360499126693	.	.
chr1	75210546	75211045	chr1	74786284	74786783	Glb1l|chr1:74786284-74786783	0.112051539638813	.	.
chr1	75210546	75211045	chr1	74786284	74786783	Stk16|chr1:74786284-74786783	0.112051539638813	.	.
chr1	75210546	75211045	chr1	74787775	74788274	Glb1l|chr1:74787775-74788274	0.0673674694346462	.	.
chr1	75210546	75211045	chr1	74787775	74788274	Stk16|chr1:74787775-74788274	0.0673674694346462	.	.
chr1	75210546	75211045	chr1	74802933	74803432	Glb1l|chr1:74802933-74803432	0.111365211248339	.	.
chr1	75210546	75211045	chr1	74802933	74803432	Stk16|chr1:74802933-74803432	0.111365211248339	.	.
chr1	75210546	75211045	chr1	74806952	74807451	Glb1l|chr1:74806952-74807451	0.130467671863733	.	.
chr1	75210546	75211045	chr1	74806952	74807451	Stk16|chr1:74806952-74807451	0.130467671863733	.	.
chr1	75210546	75211045	chr1	74816731	74817230	Glb1l|chr1:74816731-74817230	0.116216429009931	.	.
chr1	75210546	75211045	chr1	74816731	74817230	Stk16|chr1:74816731-74817230	0.116216429009931	.	.
chr1	75210546	75211045	chr1	74824729	74825228	Glb1l|chr1:74824729-74825228	0.0672425911531251	.	.
chr1	75210546	75211045	chr1	74824729	74825228	Stk16|chr1:74824729-74825228	0.0672425911531251	.	.
chr1	75210546	75211045	chr1	74880737	74881236	Glb1l|chr1:74880737-74881236	0.12434568809462	.	.
chr1	75210546	75211045	chr1	74880737	74881236	Stk16|chr1:74880737-74881236	0.12434568809462	.	.
chr1	75210546	75211045	chr1	74948735	74949234	Glb1l|chr1:74948735-74949234	0.161373756278938	.	.
chr1	75210546	75211045	chr1	74948735	74949234	Stk16|chr1:74948735-74949234	0.161373756278938	.	.
chr1	75210546	75211045	chr1	75001124	75001623	Glb1l|chr1:75001124-75001623	0.0692790896036334	.	.
chr1	75210546	75211045	chr1	75001124	75001623	Stk16|chr1:75001124-75001623	0.0692790896036334	.	.
chr1	75210546	75211045	chr1	75016818	75017317	Glb1l|chr1:75016818-75017317	0.107656415680631	.	.
chr1	75210546	75211045	chr1	75016818	75017317	Stk16|chr1:75016818-75017317	0.107656415680631	.	.
chr1	75210546	75211045	chr1	75128586	75129085	Glb1l|chr1:75128586-75129085	0.0811302153511121	.	.
chr1	75210546	75211045	chr1	75128586	75129085	Stk16|chr1:75128586-75129085	0.0811302153511121	.	.
chr1	75210546	75211045	chr1	75234571	75235070	Glb1l|chr1:75234571-75235070	0.0854300702577306	.	.
chr1	75210546	75211045	chr1	75234571	75235070	Stk16|chr1:75234571-75235070	0.0854300702577306	.	.
chr1	75219086	75219585	chr1	74799965	74800464	Tuba4a|chr1:74799965-74800464	0.0995421467156786	.	.
chr1	75219086	75219585	chr1	74799965	74800464	Tuba4a|chr1:74799965-74800464	0.0995421467156787	.	.
chr1	75219086	75219585	chr1	74816731	74817230	Tuba4a|chr1:74816731-74817230	0.229661835724513	.	.
chr1	75219086	75219585	chr1	74880737	74881236	Tuba4a|chr1:74880737-74881236	0.178108622781367	.	.
chr1	75219086	75219585	chr1	75016818	75017317	Tuba4a|chr1:75016818-75017317	0.067934807074312	.	.
chr1	75219086	75219585	chr1	75024118	75024617	Tuba4a|chr1:75024118-75024617	0.110865301229203	.	.
chr1	75219086	75219585	chr1	75128586	75129085	Tuba4a|chr1:75128586-75129085	0.0866238275471067	.	.
chr1	75219086	75219585	chr1	75218312	75218811	Tuba4a|chr1:75218312-75218811	0.0824527562553857	.	.
chr1	75236144	75236643	chr1	75128586	75129085	Dnajb2|chr1:75128586-75129085	0.199830705319402	.	.
chr1	75236144	75236643	chr1	75218312	75218811	Dnajb2|chr1:75218312-75218811	0.127637449610621	.	.
chr1	75236651	75237150	chr1	74784124	74784623	Dnajb2|chr1:74784124-74784623	0.0687910091210549	.	.
chr1	75236651	75237150	chr1	74787775	74788274	Dnajb2|chr1:74787775-74788274	0.0651602385159525	.	.
chr1	75236651	75237150	chr1	74806952	74807451	Dnajb2|chr1:74806952-74807451	0.0945482416264348	.	.
chr1	75236651	75237150	chr1	74808065	74808564	Dnajb2|chr1:74808065-74808564	0.0737390489208155	.	.
chr1	75236651	75237150	chr1	75128586	75129085	Dnajb2|chr1:75128586-75129085	0.17047751721301	.	.
chr1	78310032	78310531	chr1	78216563	78217062	Sgpp2|chr1:78216563-78217062	0.156729668914511	.	.
chr1	78310032	78310531	chr1	78217089	78217588	Sgpp2|chr1:78217089-78217588	0.162561402167658	.	.
chr1	78310032	78310531	chr1	78228748	78229247	Sgpp2|chr1:78228748-78229247	0.123691650071101	.	.
chr1	78310032	78310531	chr1	78232045	78232544	Sgpp2|chr1:78232045-78232544	0.099998206210744	.	.
chr1	78310032	78310531	chr1	78328605	78329104	Sgpp2|chr1:78328605-78329104	0.175491523531003	.	.
chr1	78310032	78310531	chr1	78365013	78365512	Sgpp2|chr1:78365013-78365512	0.114208020315091	.	.
chr1	78310032	78310531	chr1	78371610	78372109	Sgpp2|chr1:78371610-78372109	0.1865470786799	.	.
chr1	78310032	78310531	chr1	78378740	78379239	Sgpp2|chr1:78378740-78379239	0.0872493816584203	.	.
chr1	78310032	78310531	chr1	78419495	78419994	Sgpp2|chr1:78419495-78419994	0.180769279029807	.	.
chr1	78310032	78310531	chr1	78425895	78426394	Sgpp2|chr1:78425895-78426394	0.0687664889155674	.	.
chr1	78310032	78310531	chr1	78426741	78427240	Sgpp2|chr1:78426741-78427240	0.0904937993797243	.	.
chr1	78310032	78310531	chr1	78477855	78478354	Sgpp2|chr1:78477855-78478354	0.0875537423254887	.	.
chr1	78488387	78488886	chr1	78419495	78419994	Farsb|chr1:78419495-78419994	0.0907268857282301	.	.
chr1	78488900	78489399	chr1	78419495	78419994	Farsb|chr1:78419495-78419994	0.114226227395012	.	.
chr1	78488900	78489399	chr1	78454635	78455134	Farsb|chr1:78454635-78455134	0.131020109398936	.	.
chr1	84839165	84839664	chr1	84838531	84839030	Fbxo36|chr1:84838531-84839030	0.084643384184413	.	.
chr1	84839165	84839664	chr1	84855742	84856241	Fbxo36|chr1:84855742-84856241	0.0831977467453095	.	.
chr1	84839808	84840307	chr1	84788488	84788987	Fbxo36|chr1:84788488-84788987	0.114477249763769	.	.
chr1	84839808	84840307	chr1	84788488	84788987	Trip12|chr1:84788488-84788987	0.114477249763769	.	.
chr1	84934371	84934870	chr1	84777376	84777875	Slc16a14|chr1:84777376-84777875	0.0815718782794483	.	.
chr1	84934371	84934870	chr1	84855742	84856241	Slc16a14|chr1:84855742-84856241	0.0680298877426479	.	.
chr1	84934371	84934870	chr1	84953010	84953509	Slc16a14|chr1:84953010-84953509	0.0658108306555467	.	.
chr1	84934883	84935382	chr1	84838531	84839030	Slc16a14|chr1:84838531-84839030	0.240214597807406	.	.
chr1	84934883	84935382	chr1	84952421	84952920	Slc16a14|chr1:84952421-84952920	0.0747483047196044	.	.
chr1	84934883	84935382	chr1	84953010	84953509	Slc16a14|chr1:84953010-84953509	0.238709536105776	.	.
chr1	84935649	84936148	chr1	84897411	84897910	Slc16a14|chr1:84897411-84897910	0.113980763649258	.	.
chr1	84935649	84936148	chr1	84952421	84952920	Slc16a14|chr1:84952421-84952920	0.0714619108259212	.	.
chr1	85774994	85775493	chr1	85736435	85736934	9930111H07Rik|chr1:85736435-85736934	0.102511934456562	.	.
chr1	85774994	85775493	chr1	85757814	85758313	9930111H07Rik|chr1:85757814-85758313	0.139654442276828	.	.
chr1	85774994	85775493	chr1	85758337	85758836	9930111H07Rik|chr1:85758337-85758836	0.0656357698870222	.	.
chr1	85774994	85775493	chr1	85776113	85776612	9930111H07Rik|chr1:85776113-85776612	0.112314920483659	.	.
chr1	85774994	85775493	chr1	85815454	85815953	9930111H07Rik|chr1:85815454-85815953	0.0713104681855522	.	.
chr1	85774994	85775493	chr1	85898791	85899290	9930111H07Rik|chr1:85898791-85899290	0.0800097023188995	.	.
chr1	85774994	85775493	chr1	85913329	85913828	9930111H07Rik|chr1:85913329-85913828	0.22935761029994	.	.
chr1	85774994	85775493	chr1	85920595	85921094	9930111H07Rik|chr1:85920595-85921094	0.0888628143760786	.	.
chr1	85774994	85775493	chr1	85920595	85921094	9930111H07Rik|chr1:85920595-85921094	0.0888628143760787	.	.
chr1	85774994	85775493	chr1	85957231	85957730	9930111H07Rik|chr1:85957231-85957730	0.108934762547303	.	.
chr1	85774994	85775493	chr1	85958147	85958646	9930111H07Rik|chr1:85958147-85958646	0.146666014981284	.	.
chr1	85793160	85793659	chr1	85703519	85704018	Cab39|chr1:85703519-85704018	0.104948439601601	.	.
chr1	85793160	85793659	chr1	85853262	85853761	Cab39|chr1:85853262-85853761	0.215524384745016	.	.
chr1	85793160	85793659	chr1	85869875	85870374	Cab39|chr1:85869875-85870374	0.230627837761898	.	.
chr1	85793160	85793659	chr1	85870417	85870916	Cab39|chr1:85870417-85870916	0.0694554756717662	.	.
chr1	85793160	85793659	chr1	85953534	85954033	Cab39|chr1:85953534-85954033	0.198620307413383	.	.
chr1	85793160	85793659	chr1	85984308	85984807	Cab39|chr1:85984308-85984807	0.167300182895869	.	.
chr1	85793728	85794227	chr1	85898791	85899290	Cab39|chr1:85898791-85899290	0.119858630673655	.	.
chr1	85793728	85794227	chr1	85916833	85917332	Cab39|chr1:85916833-85917332	0.104790719711752	.	.
chr1	85793728	85794227	chr1	85931026	85931525	Cab39|chr1:85931026-85931525	0.0705573383330963	.	.
chr1	85793728	85794227	chr1	85942262	85942761	Cab39|chr1:85942262-85942761	0.148424256192721	.	.
chr1	85793728	85794227	chr1	85957231	85957730	Cab39|chr1:85957231-85957730	0.0954136770591907	.	.
chr1	85894274	85894773	chr1	85821789	85822288	Itm2c|chr1:85821789-85822288	0.0898232044602661	.	.
chr1	85894274	85894773	chr1	85822289	85822788	Itm2c|chr1:85822289-85822788	0.227390933985025	.	.
chr1	85894274	85894773	chr1	85853262	85853761	Itm2c|chr1:85853262-85853761	0.130759076307537	.	.
chr1	85894274	85894773	chr1	85857775	85858274	Itm2c|chr1:85857775-85858274	0.168540458095706	.	.
chr1	85894274	85894773	chr1	85869875	85870374	Itm2c|chr1:85869875-85870374	0.33130127621769	.	.
chr1	85894274	85894773	chr1	85870417	85870916	Itm2c|chr1:85870417-85870916	0.243403192032135	.	.
chr1	85894274	85894773	chr1	85931026	85931525	Itm2c|chr1:85931026-85931525	0.134766845536261	.	.
chr1	85894274	85894773	chr1	85941641	85942140	Itm2c|chr1:85941641-85942140	0.0849687133775472	.	.
chr1	85894274	85894773	chr1	85942262	85942761	Itm2c|chr1:85942262-85942761	0.104718236223065	.	.
chr1	85894274	85894773	chr1	85953534	85954033	Itm2c|chr1:85953534-85954033	0.143341879253619	.	.
chr1	85894274	85894773	chr1	85967197	85967696	Itm2c|chr1:85967197-85967696	0.0672040666954404	.	.
chr1	85894274	85894773	chr1	85999484	85999983	Itm2c|chr1:85999484-85999983	0.201801899893331	.	.
chr1	85928201	85928700	chr1	85757814	85758313	4933407L21Rik|chr1:85757814-85758313	0.11606084617182	.	.
chr1	85928201	85928700	chr1	85853262	85853761	4933407L21Rik|chr1:85853262-85853761	0.261953173381113	.	.
chr1	85928201	85928700	chr1	85857775	85858274	4933407L21Rik|chr1:85857775-85858274	0.114551408689466	.	.
chr1	85928201	85928700	chr1	85869875	85870374	4933407L21Rik|chr1:85869875-85870374	0.101903623728598	.	.
chr1	85928201	85928700	chr1	85870417	85870916	4933407L21Rik|chr1:85870417-85870916	0.106629856518827	.	.
chr1	85928201	85928700	chr1	85898791	85899290	4933407L21Rik|chr1:85898791-85899290	0.118570284188864	.	.
chr1	85928201	85928700	chr1	85931026	85931525	4933407L21Rik|chr1:85931026-85931525	0.0649011677105521	.	.
chr1	85928201	85928700	chr1	85942262	85942761	4933407L21Rik|chr1:85942262-85942761	0.111838789943083	.	.
chr1	85928201	85928700	chr1	85957231	85957730	4933407L21Rik|chr1:85957231-85957730	0.0630656581946882	.	.
chr1	85928201	85928700	chr1	85967197	85967696	4933407L21Rik|chr1:85967197-85967696	0.174061134872503	.	.
chr1	85928201	85928700	chr1	85999484	85999983	4933407L21Rik|chr1:85999484-85999983	0.252682643245817	.	.
chr1	85987254	85987753	chr1	85736435	85736934	Gm28100|chr1:85736435-85736934	0.0799137734912527	.	.
chr1	85987254	85987753	chr1	85828911	85829410	Gm28100|chr1:85828911-85829410	0.104706812920123	.	.
chr1	85987254	85987753	chr1	85828911	85829410	Gm28100|chr1:85828911-85829410	0.104706812920124	.	.
chr1	85987254	85987753	chr1	85898791	85899290	Gm28100|chr1:85898791-85899290	0.194421327491252	.	.
chr1	85987254	85987753	chr1	85942262	85942761	Gm28100|chr1:85942262-85942761	0.133619354544021	.	.
chr1	85987254	85987753	chr1	85958147	85958646	Gm28100|chr1:85958147-85958646	0.0723012398690052	.	.
chr1	87755700	87756199	chr1	87798300	87798799	Atg16l1|chr1:87798300-87798799	0.0860983227795444	.	.
chr1	87755700	87756199	chr1	87813063	87813562	Atg16l1|chr1:87813063-87813562	0.155314841533026	.	.
chr1	87755700	87756199	chr1	87925537	87926036	Atg16l1|chr1:87925537-87926036	0.162109694780946	.	.
chr1	87853009	87853508	chr1	87785696	87786195	Dgkd|chr1:87785696-87786195	0.0794637725641135	.	.
chr1	87853009	87853508	chr1	87880181	87880680	Dgkd|chr1:87880181-87880680	0.10251336929971	.	.
chr1	87853009	87853508	chr1	87925537	87926036	Dgkd|chr1:87925537-87926036	0.105935798729037	.	.
chr1	87853009	87853508	chr1	88209474	88209973	Dgkd|chr1:88209474-88209973	0.13717480245268	.	.
chr1	87853009	87853508	chr1	88210003	88210502	Dgkd|chr1:88210003-88210502	0.0962061368002303	.	.
chr1	88008031	88008530	chr1	87798300	87798799	Usp40|chr1:87798300-87798799	0.0802600339061142	.	.
chr1	88008031	88008530	chr1	87813063	87813562	Usp40|chr1:87813063-87813562	0.148756116003948	.	.
chr1	88008031	88008530	chr1	87828156	87828655	Usp40|chr1:87828156-87828655	0.0908407008005465	.	.
chr1	88008031	88008530	chr1	87913212	87913711	Usp40|chr1:87913212-87913711	0.11675348036921	.	.
chr1	88008031	88008530	chr1	87935966	87936465	Usp40|chr1:87935966-87936465	0.158261675692901	.	.
chr1	88008031	88008530	chr1	87935966	87936465	Usp40|chr1:87935966-87936465	0.158261675692902	.	.
chr1	88008031	88008530	chr1	87936469	87936968	Usp40|chr1:87936469-87936968	0.0760856910757213	.	.
chr1	88008031	88008530	chr1	88209474	88209973	Usp40|chr1:88209474-88209973	0.0843118822564044	.	.
chr1	88205505	88206004	chr1	87828156	87828655	Dnajb3|chr1:87828156-87828655	0.132753168701538	.	.
chr1	88205505	88206004	chr1	87879632	87880131	Dnajb3|chr1:87879632-87880131	0.116515164680261	.	.
chr1	88205505	88206004	chr1	87982239	87982738	Dnajb3|chr1:87982239-87982738	0.228733695262504	.	.
chr1	88205505	88206004	chr1	88357393	88357892	Dnajb3|chr1:88357393-88357892	0.165693817526114	.	.
chr1	88205505	88206004	chr1	88372962	88373461	Dnajb3|chr1:88372962-88373461	0.0716295740822337	.	.
chr1	88277410	88277909	chr1	88209474	88209973	Hjurp|chr1:88209474-88209973	0.253900428135372	.	.
chr1	88277410	88277909	chr1	88209474	88209973	Trpm8|chr1:88209474-88209973	0.253900428135372	.	.
chr1	88277410	88277909	chr1	88210003	88210502	Hjurp|chr1:88210003-88210502	0.0938215403335169	.	.
chr1	88277410	88277909	chr1	88210003	88210502	Trpm8|chr1:88210003-88210502	0.0938215403335169	.	.
chr1	88277410	88277909	chr1	88357393	88357892	Hjurp|chr1:88357393-88357892	0.129466837431644	.	.
chr1	88277410	88277909	chr1	88357393	88357892	Trpm8|chr1:88357393-88357892	0.129466837431644	.	.
chr1	88277410	88277909	chr1	88372962	88373461	Hjurp|chr1:88372962-88373461	0.11703484102945	.	.
chr1	88277410	88277909	chr1	88372962	88373461	Trpm8|chr1:88372962-88373461	0.11703484102945	.	.
chr1	88277410	88277909	chr1	88385092	88385591	Hjurp|chr1:88385092-88385591	0.0804156090052655	.	.
chr1	88277410	88277909	chr1	88385092	88385591	Hjurp|chr1:88385092-88385591	0.0804156090052656	.	.
chr1	88277410	88277909	chr1	88385092	88385591	Trpm8|chr1:88385092-88385591	0.0804156090052655	.	.
chr1	88277410	88277909	chr1	88385092	88385591	Trpm8|chr1:88385092-88385591	0.0804156090052656	.	.
chr1	88277410	88277909	chr1	88424541	88425040	Hjurp|chr1:88424541-88425040	0.0694493384077201	.	.
chr1	88277410	88277909	chr1	88424541	88425040	Trpm8|chr1:88424541-88425040	0.0694493384077201	.	.
chr1	88277410	88277909	chr1	88427960	88428459	Hjurp|chr1:88427960-88428459	0.155614587688211	.	.
chr1	88277410	88277909	chr1	88427960	88428459	Trpm8|chr1:88427960-88428459	0.155614587688211	.	.
chr1	93305687	93306186	chr1	93347074	93347573	Gm28535|chr1:93347074-93347573	0.06537677603491	.	.
chr1	93305687	93306186	chr1	93347074	93347573	Mterf4|chr1:93347074-93347573	0.06537677603491	.	.
chr1	93305687	93306186	chr1	93349690	93350189	Gm28535|chr1:93349690-93350189	0.0800986827271845	.	.
chr1	93305687	93306186	chr1	93349690	93350189	Mterf4|chr1:93349690-93350189	0.0800986827271845	.	.
chr1	93305687	93306186	chr1	93445454	93445953	Gm28535|chr1:93445454-93445953	0.0657259869990063	.	.
chr1	93305687	93306186	chr1	93445454	93445953	Mterf4|chr1:93445454-93445953	0.0657259869990063	.	.
chr1	93305687	93306186	chr1	93522431	93522930	Gm28535|chr1:93522431-93522930	0.0870697378721274	.	.
chr1	93305687	93306186	chr1	93522431	93522930	Mterf4|chr1:93522431-93522930	0.0870697378721274	.	.
chr1	93305687	93306186	chr1	93560595	93561094	Gm28535|chr1:93560595-93561094	0.100644936903519	.	.
chr1	93305687	93306186	chr1	93560595	93561094	Mterf4|chr1:93560595-93561094	0.100644936903519	.	.
chr1	93342619	93343118	chr1	93291932	93292431	Pask|chr1:93291932-93292431	0.13162000711917	.	.
chr1	93342619	93343118	chr1	93291932	93292431	Ppp1r7|chr1:93291932-93292431	0.13162000711917	.	.
chr1	93342619	93343118	chr1	93445454	93445953	Pask|chr1:93445454-93445953	0.109511895266705	.	.
chr1	93342619	93343118	chr1	93445454	93445953	Ppp1r7|chr1:93445454-93445953	0.109511895266705	.	.
chr1	93342619	93343118	chr1	93668682	93669181	Pask|chr1:93668682-93669181	0.126448090062418	.	.
chr1	93342619	93343118	chr1	93668682	93669181	Ppp1r7|chr1:93668682-93669181	0.126448090062418	.	.
chr1	93342619	93343118	chr1	93705324	93705823	Pask|chr1:93705324-93705823	0.0752542888142274	.	.
chr1	93342619	93343118	chr1	93705324	93705823	Ppp1r7|chr1:93705324-93705823	0.0752542888142274	.	.
chr1	93343358	93343857	chr1	93678321	93678820	Pask|chr1:93678321-93678820	0.128591847229274	.	.
chr1	93343358	93343857	chr1	93678321	93678820	Ppp1r7|chr1:93678321-93678820	0.128591847229274	.	.
chr1	93343358	93343857	chr1	93705324	93705823	Pask|chr1:93705324-93705823	0.0634384325218447	.	.
chr1	93343358	93343857	chr1	93705324	93705823	Ppp1r7|chr1:93705324-93705823	0.0634384325218447	.	.
chr1	93478107	93478606	chr1	93686883	93687382	Hdlbp|chr1:93686883-93687382	0.086178931772658	.	.
chr1	93478107	93478606	chr1	93686883	93687382	Sept2|chr1:93686883-93687382	0.086178931772658	.	.
chr1	93478622	93479121	chr1	93445454	93445953	Hdlbp|chr1:93445454-93445953	0.064154791883062	.	.
chr1	93478622	93479121	chr1	93445454	93445953	Sept2|chr1:93445454-93445953	0.064154791883062	.	.
chr1	93478622	93479121	chr1	93668682	93669181	Hdlbp|chr1:93668682-93669181	0.0986033057347749	.	.
chr1	93478622	93479121	chr1	93668682	93669181	Sept2|chr1:93668682-93669181	0.0986033057347749	.	.
chr1	93478622	93479121	chr1	93678321	93678820	Hdlbp|chr1:93678321-93678820	0.0627972421511886	.	.
chr1	93478622	93479121	chr1	93678321	93678820	Sept2|chr1:93678321-93678820	0.0627972421511886	.	.
chr1	93478622	93479121	chr1	93691057	93691556	Hdlbp|chr1:93691057-93691556	0.0792680714788102	.	.
chr1	93478622	93479121	chr1	93691057	93691556	Sept2|chr1:93691057-93691556	0.0792680714788102	.	.
chr1	93478622	93479121	chr1	93699126	93699625	Hdlbp|chr1:93699126-93699625	0.102616182655127	.	.
chr1	93478622	93479121	chr1	93699126	93699625	Sept2|chr1:93699126-93699625	0.102616182655127	.	.
chr1	93511801	93512300	chr1	93699126	93699625	Farp2|chr1:93699126-93699625	0.111362600274145	.	.
chr1	93511801	93512300	chr1	93940526	93941025	Farp2|chr1:93940526-93941025	0.0702334339843955	.	.
chr1	93634337	93634836	chr1	93347074	93347573	Gm28536|chr1:93347074-93347573	0.149683820317208	.	.
chr1	93634337	93634836	chr1	93349690	93350189	Gm28536|chr1:93349690-93350189	0.186347175192571	.	.
chr1	93634337	93634836	chr1	93362590	93363089	Gm28536|chr1:93362590-93363089	0.0627923940984226	.	.
chr1	93634337	93634836	chr1	93445454	93445953	Gm28536|chr1:93445454-93445953	0.109582388828709	.	.
chr1	93634337	93634836	chr1	93577810	93578309	Gm28536|chr1:93577810-93578309	0.113910416120279	.	.
chr1	93634337	93634836	chr1	93686883	93687382	Gm28536|chr1:93686883-93687382	0.198486237535832	.	.
chr1	93634337	93634836	chr1	93698616	93699115	Gm28536|chr1:93698616-93699115	0.162814268960207	.	.
chr1	93634337	93634836	chr1	93725542	93726041	Gm28536|chr1:93725542-93726041	0.0896446310929299	.	.
chr1	93634337	93634836	chr1	93726046	93726545	Gm28536|chr1:93726046-93726545	0.0848612989008427	.	.
chr1	93634337	93634836	chr1	93775260	93775759	Gm28536|chr1:93775260-93775759	0.13657895319122	.	.
chr1	93634337	93634836	chr1	93874429	93874928	Gm28536|chr1:93874429-93874928	0.0832737052760684	.	.
chr1	93635550	93636049	chr1	93445454	93445953	Gm28536|chr1:93445454-93445953	0.0762288280537697	.	.
chr1	93635550	93636049	chr1	93686883	93687382	Gm28536|chr1:93686883-93687382	0.0756264619924851	.	.
chr1	93635550	93636049	chr1	93699126	93699625	Gm28536|chr1:93699126-93699625	0.129741436143249	.	.
chr1	93635550	93636049	chr1	93940526	93941025	Gm28536|chr1:93940526-93941025	0.240055532381138	.	.
chr1	93685241	93685740	chr1	93362590	93363089	Bok|chr1:93362590-93363089	0.0896768070024637	.	.
chr1	93685241	93685740	chr1	93668682	93669181	Bok|chr1:93668682-93669181	0.117756856041069	.	.
chr1	93685241	93685740	chr1	93686883	93687382	Bok|chr1:93686883-93687382	0.0634749196934017	.	.
chr1	93685241	93685740	chr1	93691752	93692251	Bok|chr1:93691752-93692251	0.148612773979981	.	.
chr1	93685241	93685740	chr1	93698616	93699115	Bok|chr1:93698616-93699115	0.0708098338007875	.	.
chr1	93685241	93685740	chr1	93699126	93699625	Bok|chr1:93699126-93699625	0.115207678758174	.	.
chr1	93685241	93685740	chr1	93835296	93835795	Bok|chr1:93835296-93835795	0.0768967847571041	.	.
chr1	93686360	93686859	chr1	93577810	93578309	Bok|chr1:93577810-93578309	0.0702803803920667	.	.
chr1	93686360	93686859	chr1	93686883	93687382	Bok|chr1:93686883-93687382	0.442015857107471	.	.
chr1	93686360	93686859	chr1	93691057	93691556	Bok|chr1:93691057-93691556	0.0659688741456046	.	.
chr1	93686360	93686859	chr1	93691752	93692251	Bok|chr1:93691752-93692251	0.187542944025643	.	.
chr1	93686360	93686859	chr1	93835845	93836344	Bok|chr1:93835845-93836344	0.0643125689861548	.	.
chr1	93686360	93686859	chr1	93887839	93888338	Bok|chr1:93887839-93888338	0.0721179466266571	.	.
chr1	93686360	93686859	chr1	93940526	93941025	Bok|chr1:93940526-93941025	0.192963665477496	.	.
chr1	93731754	93732253	chr1	93291932	93292431	Gm10550|chr1:93291932-93292431	0.0920785907600515	.	.
chr1	93731754	93732253	chr1	93347074	93347573	Gm10550|chr1:93347074-93347573	0.176945538190563	.	.
chr1	93731754	93732253	chr1	93349690	93350189	Gm10550|chr1:93349690-93350189	0.103825193308782	.	.
chr1	93731754	93732253	chr1	93352667	93353166	Gm10550|chr1:93352667-93353166	0.0788703093411343	.	.
chr1	93731754	93732253	chr1	93362590	93363089	Gm10550|chr1:93362590-93363089	0.102769951980348	.	.
chr1	93731754	93732253	chr1	93577810	93578309	Gm10550|chr1:93577810-93578309	0.117295981261845	.	.
chr1	93731754	93732253	chr1	93871648	93872147	Gm10550|chr1:93871648-93872147	0.170294845927118	.	.
chr1	93754078	93754577	chr1	93705324	93705823	Thap4|chr1:93705324-93705823	0.0794997839886492	.	.
chr1	93754078	93754577	chr1	93940526	93941025	Thap4|chr1:93940526-93941025	0.107600543291026	.	.
chr1	93754078	93754577	chr1	94079039	94079538	Thap4|chr1:94079039-94079538	0.0697544151045278	.	.
chr1	93754078	93754577	chr1	94079039	94079538	Thap4|chr1:94079039-94079538	0.0697544151045279	.	.
chr1	93754617	93755116	chr1	93699126	93699625	Thap4|chr1:93699126-93699625	0.0754028770953329	.	.
chr1	93754617	93755116	chr1	93835296	93835795	Thap4|chr1:93835296-93835795	0.137426553223112	.	.
chr1	93754617	93755116	chr1	94000939	94001438	Thap4|chr1:94000939-94001438	0.211352576212155	.	.
chr1	93754617	93755116	chr1	94147120	94147619	Thap4|chr1:94147120-94147619	0.0775721879731763	.	.
chr1	93801756	93802255	chr1	93577810	93578309	Dtymk|chr1:93577810-93578309	0.0628285526131211	.	.
chr1	93801756	93802255	chr1	93698616	93699115	Dtymk|chr1:93698616-93699115	0.106668582354866	.	.
chr1	93801756	93802255	chr1	93725542	93726041	Dtymk|chr1:93725542-93726041	0.11204222652256	.	.
chr1	93801756	93802255	chr1	93775260	93775759	Dtymk|chr1:93775260-93775759	0.0967159492245843	.	.
chr1	93801756	93802255	chr1	93871648	93872147	Dtymk|chr1:93871648-93872147	0.125945700065524	.	.
chr1	93801756	93802255	chr1	93874429	93874928	Dtymk|chr1:93874429-93874928	0.0748857809329808	.	.
chr1	93801756	93802255	chr1	94000939	94001438	Dtymk|chr1:94000939-94001438	0.218981581631909	.	.
chr1	93801756	93802255	chr1	94053474	94053973	Dtymk|chr1:94053474-94053973	0.100828126874801	.	.
chr1	93801756	93802255	chr1	94147120	94147619	Dtymk|chr1:94147120-94147619	0.0928435893884997	.	.
chr1	93803720	93804219	chr1	93874429	93874928	Ing5|chr1:93874429-93874928	0.0992917905986477	.	.
chr1	93803720	93804219	chr1	93940526	93941025	Ing5|chr1:93940526-93941025	0.112764840198139	.	.
chr1	93803720	93804219	chr1	94008651	94009150	Ing5|chr1:94008651-94009150	0.133400680839177	.	.
chr1	93803720	93804219	chr1	94027601	94028100	Ing5|chr1:94027601-94028100	0.0656292017697921	.	.
chr1	93803720	93804219	chr1	94079039	94079538	Ing5|chr1:94079039-94079538	0.18597208852098	.	.
chr1	93825281	93825780	chr1	93560595	93561094	D2hgdh|chr1:93560595-93561094	0.0689183100385805	.	.
chr1	93825281	93825780	chr1	93577810	93578309	D2hgdh|chr1:93577810-93578309	0.0731821420217779	.	.
chr1	93825281	93825780	chr1	93668682	93669181	D2hgdh|chr1:93668682-93669181	0.0640661218045656	.	.
chr1	93825281	93825780	chr1	93698616	93699115	D2hgdh|chr1:93698616-93699115	0.0777576604945956	.	.
chr1	93825281	93825780	chr1	93699126	93699625	D2hgdh|chr1:93699126-93699625	0.146936117816494	.	.
chr1	93825281	93825780	chr1	93887839	93888338	D2hgdh|chr1:93887839-93888338	0.0717832916557105	.	.
chr1	93825281	93825780	chr1	94000939	94001438	D2hgdh|chr1:94000939-94001438	0.238634335789148	.	.
chr1	93825281	93825780	chr1	94027601	94028100	D2hgdh|chr1:94027601-94028100	0.158097550821007	.	.
chr1	94795859	94796358	chr1	94711903	94712402	4930440C22Rik|chr1:94711903-94712402	0.133993431303372	.	.
chr1	94795859	94796358	chr1	94864870	94865369	4930440C22Rik|chr1:94864870-94865369	0.205731285689246	.	.
chr1	94795859	94796358	chr1	94865772	94866271	4930440C22Rik|chr1:94865772-94866271	0.101956474090001	.	.
chr1	94795859	94796358	chr1	95074209	95074708	4930440C22Rik|chr1:95074209-95074708	0.28350500850623	.	.
chr1	95313333	95313832	chr1	95048163	95048662	Fam174a|chr1:95048163-95048662	0.106225710526189	.	.
chr1	95313333	95313832	chr1	95109905	95110404	Fam174a|chr1:95109905-95110404	0.10120445901849	.	.
chr1	95313333	95313832	chr1	95218827	95219326	Fam174a|chr1:95218827-95219326	0.153968372629517	.	.
chr1	95313333	95313832	chr1	95223122	95223621	Fam174a|chr1:95223122-95223621	0.0676025062934311	.	.
chr1	95313333	95313832	chr1	95268183	95268682	Fam174a|chr1:95268183-95268682	0.0790230920735632	.	.
chr1	95313333	95313832	chr1	95315847	95316346	Fam174a|chr1:95315847-95316346	0.0661919016524395	.	.
chr1	95313333	95313832	chr1	95332779	95333278	Fam174a|chr1:95332779-95333278	0.186578923008586	.	.
chr1	95313851	95314350	chr1	95223122	95223621	Fam174a|chr1:95223122-95223621	0.0937695827683507	.	.
chr1	95313851	95314350	chr1	95268183	95268682	Fam174a|chr1:95268183-95268682	0.092835950851281	.	.
chr1	95313851	95314350	chr1	95315847	95316346	Fam174a|chr1:95315847-95316346	0.156571654547427	.	.
chr1	95313851	95314350	chr1	95332779	95333278	Fam174a|chr1:95332779-95333278	0.080548844269733	.	.
chr1	95313851	95314350	chr1	95521771	95522270	Fam174a|chr1:95521771-95522270	0.0850494916830945	.	.
chr1	95313851	95314350	chr1	95522375	95522874	Fam174a|chr1:95522375-95522874	0.109419464754544	.	.
chr1	95667416	95667915	chr1	95268183	95268682	St8sia4|chr1:95268183-95268682	0.190830057907853	.	.
chr1	95667416	95667915	chr1	95342232	95342731	St8sia4|chr1:95342232-95342731	0.0663203814972275	.	.
chr1	95667416	95667915	chr1	95521771	95522270	St8sia4|chr1:95521771-95522270	0.0775829819386751	.	.
chr1	95667416	95667915	chr1	95999785	96000284	St8sia4|chr1:95999785-96000284	0.176822957303912	.	.
chr1	95667921	95668420	chr1	95451739	95452238	St8sia4|chr1:95451739-95452238	0.120070301117111	.	.
chr1	95667921	95668420	chr1	95521771	95522270	St8sia4|chr1:95521771-95522270	0.0820735125207131	.	.
chr1	95667921	95668420	chr1	95673349	95673848	St8sia4|chr1:95673349-95673848	0.0902945719865296	.	.
chr1	96871195	96871694	chr1	96732351	96732850	Panct2|chr1:96732351-96732850	0.119360933298788	.	.
chr1	96871195	96871694	chr1	96732351	96732850	Slco4c1|chr1:96732351-96732850	0.119360933298788	.	.
chr1	96871195	96871694	chr1	96768274	96768773	Panct2|chr1:96768274-96768773	0.228597530461216	.	.
chr1	96871195	96871694	chr1	96768274	96768773	Slco4c1|chr1:96768274-96768773	0.228597530461216	.	.
chr1	96871195	96871694	chr1	96789236	96789735	Panct2|chr1:96789236-96789735	0.0884551518325177	.	.
chr1	96871195	96871694	chr1	96789236	96789735	Slco4c1|chr1:96789236-96789735	0.0884551518325177	.	.
chr1	96871195	96871694	chr1	96864061	96864560	Panct2|chr1:96864061-96864560	0.0921208972049973	.	.
chr1	96871195	96871694	chr1	96864061	96864560	Slco4c1|chr1:96864061-96864560	0.0921208972049973	.	.
chr1	96871195	96871694	chr1	96941363	96941862	Panct2|chr1:96941363-96941862	0.112977526540104	.	.
chr1	96871195	96871694	chr1	96941363	96941862	Slco4c1|chr1:96941363-96941862	0.112977526540104	.	.
chr1	96871948	96872447	chr1	96550144	96550643	Slco4c1|chr1:96550144-96550643	0.0752892779568925	.	.
chr1	96871948	96872447	chr1	96550144	96550643	Slco4c1|chr1:96550144-96550643	0.0752892779568926	.	.
chr1	96871948	96872447	chr1	96768274	96768773	Slco4c1|chr1:96768274-96768773	0.15692472752129	.	.
chr1	96871948	96872447	chr1	96846733	96847232	Slco4c1|chr1:96846733-96847232	0.146635319866306	.	.
chr1	96871948	96872447	chr1	96864061	96864560	Slco4c1|chr1:96864061-96864560	0.156096556131048	.	.
chr1	96871948	96872447	chr1	96878503	96879002	Slco4c1|chr1:96878503-96879002	0.184962343803625	.	.
chr1	96871948	96872447	chr1	96941363	96941862	Slco4c1|chr1:96941363-96941862	0.160115694837863	.	.
chr1	97661204	97661703	chr1	97496863	97497362	D1Ertd622e|chr1:97496863-97497362	0.0871235079649181	.	.
chr1	97661204	97661703	chr1	97552882	97553381	D1Ertd622e|chr1:97552882-97553381	0.225243530259744	.	.
chr1	97661204	97661703	chr1	97554873	97555372	D1Ertd622e|chr1:97554873-97555372	0.238269651587692	.	.
chr1	97661204	97661703	chr1	97600339	97600838	D1Ertd622e|chr1:97600339-97600838	0.30419953107851	.	.
chr1	97661204	97661703	chr1	97602358	97602857	D1Ertd622e|chr1:97602358-97602857	0.145752594109291	.	.
chr1	97661204	97661703	chr1	97624341	97624840	D1Ertd622e|chr1:97624341-97624840	0.217150701941904	.	.
chr1	97661204	97661703	chr1	97627963	97628462	D1Ertd622e|chr1:97627963-97628462	0.202603633303885	.	.
chr1	97661204	97661703	chr1	97628850	97629349	D1Ertd622e|chr1:97628850-97629349	0.0711464066021909	.	.
chr1	97661204	97661703	chr1	97636981	97637480	D1Ertd622e|chr1:97636981-97637480	0.193395685861206	.	.
chr1	97661204	97661703	chr1	97650615	97651114	D1Ertd622e|chr1:97650615-97651114	0.202125534222398	.	.
chr1	97661204	97661703	chr1	97660435	97660934	D1Ertd622e|chr1:97660435-97660934	0.0680305982760035	.	.
chr1	97661800	97662299	chr1	97496863	97497362	D1Ertd622e|chr1:97496863-97497362	0.0950888177880761	.	.
chr1	97661800	97662299	chr1	97552882	97553381	D1Ertd622e|chr1:97552882-97553381	0.185519413789028	.	.
chr1	97661800	97662299	chr1	97554873	97555372	D1Ertd622e|chr1:97554873-97555372	0.278311193252789	.	.
chr1	97661800	97662299	chr1	97600339	97600838	D1Ertd622e|chr1:97600339-97600838	0.193306093718308	.	.
chr1	97661800	97662299	chr1	97602358	97602857	D1Ertd622e|chr1:97602358-97602857	0.15787481607975	.	.
chr1	97661800	97662299	chr1	97624341	97624840	D1Ertd622e|chr1:97624341-97624840	0.169840720717171	.	.
chr1	97661800	97662299	chr1	97627963	97628462	D1Ertd622e|chr1:97627963-97628462	0.313867500362148	.	.
chr1	97661800	97662299	chr1	97636981	97637480	D1Ertd622e|chr1:97636981-97637480	0.0817777100344651	.	.
chr1	97661800	97662299	chr1	97650615	97651114	D1Ertd622e|chr1:97650615-97651114	0.21900991745491	.	.
chr1	106758629	106759128	chr1	106766231	106766730	Kdsr|chr1:106766231-106766730	0.0690604019416897	.	.
chr1	106758629	106759128	chr1	107034227	107034726	Kdsr|chr1:107034227-107034726	0.0632269267193865	.	.
chr1	106759529	106760028	chr1	106765706	106766205	Kdsr|chr1:106765706-106766205	0.121952516241633	.	.
chr1	106759529	106760028	chr1	106766231	106766730	Kdsr|chr1:106766231-106766730	0.100486496209986	.	.
chr1	106759529	106760028	chr1	107000364	107000863	Kdsr|chr1:107000364-107000863	0.159498672972963	.	.
chr1	106759529	106760028	chr1	107005139	107005638	Kdsr|chr1:107005139-107005638	0.101282478863189	.	.
chr1	106759529	106760028	chr1	107034227	107034726	Kdsr|chr1:107034227-107034726	0.135621120937743	.	.
chr1	106796474	106796973	chr1	106865975	106866474	Vps4b|chr1:106865975-106866474	0.101862439400378	.	.
chr1	106796474	106796973	chr1	107000364	107000863	Vps4b|chr1:107000364-107000863	0.0822490240899305	.	.
chr1	106796474	106796973	chr1	107005139	107005638	Vps4b|chr1:107005139-107005638	0.114698667472844	.	.
chr1	106860821	106861320	chr1	106839278	106839777	Serpinb5|chr1:106839278-106839777	0.179226167732049	.	.
chr1	106860821	106861320	chr1	106883748	106884247	Serpinb5|chr1:106883748-106884247	0.105120858780778	.	.
chr1	106860821	106861320	chr1	107129985	107130484	Serpinb5|chr1:107129985-107130484	0.44772701922919	.	.
chr1	106860821	106861320	chr1	107129985	107130484	Serpinb5|chr1:107129985-107130484	0.447727019229191	.	.
chr1	109982394	109982893	chr1	109512070	109512569	Cdh7|chr1:109512070-109512569	0.0779435915121257	.	.
chr1	109982394	109982893	chr1	109929300	109929799	Cdh7|chr1:109929300-109929799	0.122735266967669	.	.
chr1	109982394	109982893	chr1	109929801	109930300	Cdh7|chr1:109929801-109930300	0.106290121702077	.	.
chr1	109982394	109982893	chr1	109932632	109933131	Cdh7|chr1:109932632-109933131	0.145246926046852	.	.
chr1	109982394	109982893	chr1	109985362	109985861	Cdh7|chr1:109985362-109985861	0.349327395418084	.	.
chr1	109982394	109982893	chr1	110004327	110004826	Cdh7|chr1:110004327-110004826	0.223741102520775	.	.
chr1	109982394	109982893	chr1	110004849	110005348	Cdh7|chr1:110004849-110005348	0.292914537680621	.	.
chr1	109982394	109982893	chr1	110031807	110032306	Cdh7|chr1:110031807-110032306	0.270275069864011	.	.
chr1	109982394	109982893	chr1	110060146	110060645	Cdh7|chr1:110060146-110060645	0.201276070124328	.	.
chr1	109982394	109982893	chr1	110067354	110067853	Cdh7|chr1:110067354-110067853	0.161892924027414	.	.
chr1	109982394	109982893	chr1	110078415	110078914	Cdh7|chr1:110078415-110078914	0.260414335271174	.	.
chr1	109982394	109982893	chr1	110120442	110120941	Cdh7|chr1:110120442-110120941	0.180095825849833	.	.
chr1	109982394	109982893	chr1	110213481	110213980	Cdh7|chr1:110213481-110213980	0.0840117039172949	.	.
chr1	109982394	109982893	chr1	110215922	110216421	Cdh7|chr1:110215922-110216421	0.207202260345685	.	.
chr1	109982994	109983493	chr1	109512070	109512569	Cdh7|chr1:109512070-109512569	0.113694239264415	.	.
chr1	109982994	109983493	chr1	109929300	109929799	Cdh7|chr1:109929300-109929799	0.121200359783186	.	.
chr1	109982994	109983493	chr1	109932632	109933131	Cdh7|chr1:109932632-109933131	0.0711215867723035	.	.
chr1	109982994	109983493	chr1	109985362	109985861	Cdh7|chr1:109985362-109985861	0.382448681894724	.	.
chr1	109982994	109983493	chr1	110004327	110004826	Cdh7|chr1:110004327-110004826	0.263215827356142	.	.
chr1	109982994	109983493	chr1	110004849	110005348	Cdh7|chr1:110004849-110005348	0.24494707544338	.	.
chr1	109982994	109983493	chr1	110031807	110032306	Cdh7|chr1:110031807-110032306	0.351246652055566	.	.
chr1	109982994	109983493	chr1	110060146	110060645	Cdh7|chr1:110060146-110060645	0.212597235962494	.	.
chr1	109982994	109983493	chr1	110078415	110078914	Cdh7|chr1:110078415-110078914	0.270776212940675	.	.
chr1	109982994	109983493	chr1	110120442	110120941	Cdh7|chr1:110120442-110120941	0.197136009677236	.	.
chr1	109982994	109983493	chr1	110213481	110213980	Cdh7|chr1:110213481-110213980	0.268627559269627	.	.
chr1	109982994	109983493	chr1	110215922	110216421	Cdh7|chr1:110215922-110216421	0.219129175156693	.	.
chr1	111863863	111864362	chr1	111634029	111634528	Dsel|chr1:111634029-111634528	0.161966765866533	.	.
chr1	111863863	111864362	chr1	111873127	111873626	Dsel|chr1:111873127-111873626	0.0671467855776501	.	.
chr1	111863863	111864362	chr1	112179605	112180104	Dsel|chr1:112179605-112180104	0.128650071158458	.	.
chr1	111863863	111864362	chr1	112192577	112193076	Dsel|chr1:112192577-112193076	0.0897187038408672	.	.
chr1	111864757	111865256	chr1	111696766	111697265	Dsel|chr1:111696766-111697265	0.0748653350305338	.	.
chr1	111864757	111865256	chr1	111795983	111796482	Dsel|chr1:111795983-111796482	0.0767303449600538	.	.
chr1	111864757	111865256	chr1	111950554	111951053	Dsel|chr1:111950554-111951053	0.0974860372247305	.	.
chr1	111864757	111865256	chr1	112192577	112193076	Dsel|chr1:112192577-112193076	0.108769114014118	.	.
chr1	115684447	115684946	chr1	115559584	115560083	Cntnap5a|chr1:115559584-115560083	0.0997921502528355	.	.
chr1	115684447	115684946	chr1	115599444	115599943	Cntnap5a|chr1:115599444-115599943	0.126034097276295	.	.
chr1	115684447	115684946	chr1	115673315	115673814	Cntnap5a|chr1:115673315-115673814	0.158095755038056	.	.
chr1	116803210	116803709	chr1	116529879	116530378	Gm19965|chr1:116529879-116530378	0.100065579888606	.	.
chr1	116803210	116803709	chr1	116530422	116530921	Gm19965|chr1:116530422-116530921	0.0875340499769254	.	.
chr1	116803210	116803709	chr1	116616315	116616814	Gm19965|chr1:116616315-116616814	0.241636808460194	.	.
chr1	116803210	116803709	chr1	116870109	116870608	Gm19965|chr1:116870109-116870608	0.178425533202373	.	.
chr1	116803210	116803709	chr1	117122429	117122928	Gm19965|chr1:117122429-117122928	0.0996860623959406	.	.
chr1	118310992	118311491	chr1	118338115	118338614	Tsn|chr1:118338115-118338614	0.17304813324251	.	.
chr1	118310992	118311491	chr1	118377721	118378220	Tsn|chr1:118377721-118378220	0.102707211586466	.	.
chr1	118310992	118311491	chr1	118434883	118435382	Tsn|chr1:118434883-118435382	0.0949010889793307	.	.
chr1	118321592	118322091	chr1	118457252	118457751	Nifk|chr1:118457252-118457751	0.084698893970158	.	.
chr1	118388033	118388532	chr1	118481738	118482237	Clasp1|chr1:118481738-118482237	0.140858914439496	.	.
chr1	118388537	118389036	chr1	118358883	118359382	Clasp1|chr1:118358883-118359382	0.106336994274489	.	.
chr1	118388537	118389036	chr1	118457252	118457751	Clasp1|chr1:118457252-118457751	0.137186566776328	.	.
chr1	118389052	118389551	chr1	118389960	118390459	Clasp1|chr1:118389960-118390459	0.107503656480117	.	.
chr1	118458765	118459264	chr1	118457252	118457751	2900060B14Rik|chr1:118457252-118457751	0.224740687954232	.	.
chr1	118459308	118459807	chr1	118358883	118359382	2900060B14Rik|chr1:118358883-118359382	0.14702454499387	.	.
chr1	118459308	118459807	chr1	118434883	118435382	2900060B14Rik|chr1:118434883-118435382	0.0632207267887953	.	.
chr1	118459308	118459807	chr1	118481738	118482237	2900060B14Rik|chr1:118481738-118482237	0.0659605407618934	.	.
chr1	120340287	120340786	chr1	120297822	120298321	C1ql2|chr1:120297822-120298321	0.0832792343370991	.	.
chr1	120340287	120340786	chr1	120297822	120298321	C1ql2|chr1:120297822-120298321	0.0832792343370992	.	.
chr1	120340287	120340786	chr1	120359355	120359854	C1ql2|chr1:120359355-120359854	0.127409828686281	.	.
chr1	120340287	120340786	chr1	120363513	120364012	C1ql2|chr1:120363513-120364012	0.187154961353569	.	.
chr1	120340287	120340786	chr1	120556737	120557236	C1ql2|chr1:120556737-120557236	0.102608027169842	.	.
chr1	120340287	120340786	chr1	120557258	120557757	C1ql2|chr1:120557258-120557757	0.137758002737835	.	.
chr1	120602767	120603266	chr1	120425559	120426058	En1|chr1:120425559-120426058	0.137631047499194	.	.
chr1	120757376	120757875	chr1	120540661	120541160	Gm29346|chr1:120540661-120541160	0.32751267965968	.	.
chr1	120757376	120757875	chr1	120540661	120541160	Gm29346|chr1:120540661-120541160	0.327512679659681	.	.
chr1	120757376	120757875	chr1	120549233	120549732	Gm29346|chr1:120549233-120549732	0.0652680655909384	.	.
chr1	120757376	120757875	chr1	120549866	120550365	Gm29346|chr1:120549866-120550365	0.103355388622048	.	.
chr1	120757376	120757875	chr1	120556737	120557236	Gm29346|chr1:120556737-120557236	0.507012237425054	.	.
chr1	120757376	120757875	chr1	120557258	120557757	Gm29346|chr1:120557258-120557757	0.239000563580892	.	.
chr1	120757376	120757875	chr1	120587771	120588270	Gm29346|chr1:120587771-120588270	0.0661702246342222	.	.
chr1	120757376	120757875	chr1	120594518	120595017	Gm29346|chr1:120594518-120595017	0.0685038499651144	.	.
chr1	120757376	120757875	chr1	120655115	120655614	Gm29346|chr1:120655115-120655614	0.420655098399933	.	.
chr1	120757376	120757875	chr1	120708458	120708957	Gm29346|chr1:120708458-120708957	0.155482679095012	.	.
chr1	120757376	120757875	chr1	121096477	121096976	Gm29346|chr1:121096477-121096976	0.0697571778436383	.	.
chr1	120757376	120757875	chr1	121242771	121243270	Gm29346|chr1:121242771-121243270	0.171216011160304	.	.
chr1	124845344	124845843	chr1	124834946	124835445	Dpp10|chr1:124834946-124835445	0.167934314195118	.	.
chr1	124845344	124845843	chr1	124844046	124844545	Dpp10|chr1:124844046-124844545	0.0836710365325023	.	.
chr1	124845344	124845843	chr1	125239567	125240066	Dpp10|chr1:125239567-125240066	0.127851455556741	.	.
chr1	124845849	124846348	chr1	124775451	124775950	Dpp10|chr1:124775451-124775950	0.0691978566028059	.	.
chr1	124845849	124846348	chr1	124782951	124783450	Dpp10|chr1:124782951-124783450	0.0654921566384927	.	.
chr1	124845849	124846348	chr1	124782951	124783450	Dpp10|chr1:124782951-124783450	0.0654921566384928	.	.
chr1	124845849	124846348	chr1	124805118	124805617	Dpp10|chr1:124805118-124805617	0.174795011124376	.	.
chr1	124845849	124846348	chr1	124834946	124835445	Dpp10|chr1:124834946-124835445	0.157205707084227	.	.
chr1	124845849	124846348	chr1	125236925	125237424	Dpp10|chr1:125236925-125237424	0.0950145751482899	.	.
chr1	125435289	125435788	chr1	125336385	125336884	Actr3|chr1:125336385-125336884	0.0646536185812668	.	.
chr1	125435289	125435788	chr1	125370731	125371230	Actr3|chr1:125370731-125371230	0.083325724920351	.	.
chr1	125435289	125435788	chr1	125370731	125371230	Actr3|chr1:125370731-125371230	0.0833257249203511	.	.
chr1	125435289	125435788	chr1	125542200	125542699	Actr3|chr1:125542200-125542699	0.0886861536419402	.	.
chr1	125435289	125435788	chr1	125607368	125607867	Actr3|chr1:125607368-125607867	0.109197123577997	.	.
chr1	125435289	125435788	chr1	125724163	125724662	Actr3|chr1:125724163-125724662	0.0981524837649044	.	.
chr1	125560306	125560805	chr1	125295670	125296169	Slc35f5|chr1:125295670-125296169	0.0982104794794562	.	.
chr1	125560306	125560805	chr1	125494558	125495057	Slc35f5|chr1:125494558-125495057	0.106649733560559	.	.
chr1	125560306	125560805	chr1	125542200	125542699	Slc35f5|chr1:125542200-125542699	0.0801821505221523	.	.
chr1	125560306	125560805	chr1	125724163	125724662	Slc35f5|chr1:125724163-125724662	0.0743762268541908	.	.
chr1	125561216	125561715	chr1	125372763	125373262	Slc35f5|chr1:125372763-125373262	0.0814660555553969	.	.
chr1	125561216	125561715	chr1	125473097	125473596	Slc35f5|chr1:125473097-125473596	0.0996183970920281	.	.
chr1	125561216	125561715	chr1	125482327	125482826	Slc35f5|chr1:125482327-125482826	0.277805839438787	.	.
chr1	125561216	125561715	chr1	125494558	125495057	Slc35f5|chr1:125494558-125495057	0.262871944762008	.	.
chr1	125561216	125561715	chr1	125607368	125607867	Slc35f5|chr1:125607368-125607867	0.0827144653276885	.	.
chr1	130462505	130463004	chr1	130259827	130260326	Cd55|chr1:130259827-130260326	0.130032771943662	.	.
chr1	130462505	130463004	chr1	130259827	130260326	Gm16083|chr1:130259827-130260326	0.130032771943662	.	.
chr1	130462505	130463004	chr1	130469502	130470001	Cd55|chr1:130469502-130470001	0.197122863784286	.	.
chr1	130462505	130463004	chr1	130469502	130470001	Gm16083|chr1:130469502-130470001	0.197122863784286	.	.
chr1	130462505	130463004	chr1	130653239	130653738	Cd55|chr1:130653239-130653738	0.0718836912856943	.	.
chr1	130462505	130463004	chr1	130653239	130653738	Gm16083|chr1:130653239-130653738	0.0718836912856943	.	.
chr1	130462505	130463004	chr1	130715647	130716146	Cd55|chr1:130715647-130716146	0.118979748477626	.	.
chr1	130462505	130463004	chr1	130715647	130716146	Gm16083|chr1:130715647-130716146	0.118979748477626	.	.
chr1	130462505	130463004	chr1	130726465	130726964	Cd55|chr1:130726465-130726964	0.196786115198315	.	.
chr1	130462505	130463004	chr1	130726465	130726964	Gm16083|chr1:130726465-130726964	0.196786115198315	.	.
chr1	130462505	130463004	chr1	130733556	130734055	Cd55|chr1:130733556-130734055	0.0867223383492173	.	.
chr1	130462505	130463004	chr1	130733556	130734055	Gm16083|chr1:130733556-130734055	0.0867223383492173	.	.
chr1	130717229	130717728	chr1	130715647	130716146	Yod1|chr1:130715647-130716146	0.079219821981213	.	.
chr1	130717229	130717728	chr1	130726465	130726964	Yod1|chr1:130726465-130726964	0.121102950632459	.	.
chr1	130717229	130717728	chr1	130875072	130875571	Yod1|chr1:130875072-130875571	0.126445778265459	.	.
chr1	130740232	130740731	chr1	130350205	130350704	Gm28857|chr1:130350205-130350704	0.0734232148023032	.	.
chr1	130740232	130740731	chr1	130488075	130488574	Gm28857|chr1:130488075-130488574	0.124193560376845	.	.
chr1	130740232	130740731	chr1	130875072	130875571	Gm28857|chr1:130875072-130875571	0.093453278081924	.	.
chr1	130740232	130740731	chr1	130878312	130878811	Gm28857|chr1:130878312-130878811	0.135666691054879	.	.
chr1	130740732	130741231	chr1	130350205	130350704	Gm28857|chr1:130350205-130350704	0.0913927358852034	.	.
chr1	130740732	130741231	chr1	130372076	130372575	Gm28857|chr1:130372076-130372575	0.0912081294034656	.	.
chr1	130740732	130741231	chr1	130581075	130581574	Gm28857|chr1:130581075-130581574	0.171670456984145	.	.
chr1	130740732	130741231	chr1	130596728	130597227	Gm28857|chr1:130596728-130597227	0.188689999685024	.	.
chr1	130740732	130741231	chr1	130715647	130716146	Gm28857|chr1:130715647-130716146	0.0703482376961875	.	.
chr1	130741265	130741764	chr1	130894802	130895301	Gm28857|chr1:130894802-130895301	0.0822359190777828	.	.
chr1	139376823	139377322	chr1	139340430	139340929	Crb1|chr1:139340430-139340929	0.10842648390681	.	.
chr1	139376823	139377322	chr1	139481086	139481585	Crb1|chr1:139481086-139481585	0.0751678187605448	.	.
chr1	139454477	139454976	chr1	139267783	139268282	Aspm|chr1:139267783-139268282	0.0773353226037443	.	.
chr1	140245186	140245685	chr1	140311221	140311720	Kcnt2|chr1:140311221-140311720	0.0769991801441253	.	.
chr1	140245186	140245685	chr1	140373489	140373988	Kcnt2|chr1:140373489-140373988	0.0789889962945423	.	.
chr1	140245186	140245685	chr1	140397708	140398207	Kcnt2|chr1:140397708-140398207	0.0841221812759507	.	.
chr1	140245186	140245685	chr1	140434703	140435202	Kcnt2|chr1:140434703-140435202	0.140316920677545	.	.
chr1	140245186	140245685	chr1	140438069	140438568	Kcnt2|chr1:140438069-140438568	0.0909427432100499	.	.
chr1	140245186	140245685	chr1	140456875	140457374	Kcnt2|chr1:140456875-140457374	0.123413465052099	.	.
chr1	140245186	140245685	chr1	140463968	140464467	Kcnt2|chr1:140463968-140464467	0.132010690618883	.	.
chr1	140245186	140245685	chr1	140476797	140477296	Kcnt2|chr1:140476797-140477296	0.0869848103044793	.	.
chr1	140245186	140245685	chr1	140489751	140490250	Kcnt2|chr1:140489751-140490250	0.253793135674183	.	.
chr1	140245761	140246260	chr1	140175383	140175882	Kcnt2|chr1:140175383-140175882	0.0667628362097601	.	.
chr1	140245761	140246260	chr1	140294946	140295445	Kcnt2|chr1:140294946-140295445	0.0873051912721633	.	.
chr1	140245761	140246260	chr1	140310691	140311190	Kcnt2|chr1:140310691-140311190	0.0651092338733156	.	.
chr1	140245761	140246260	chr1	140434703	140435202	Kcnt2|chr1:140434703-140435202	0.118146935807729	.	.
chr1	140245761	140246260	chr1	140463968	140464467	Kcnt2|chr1:140463968-140464467	0.0668008232422183	.	.
chr1	140245761	140246260	chr1	140464619	140465118	Kcnt2|chr1:140464619-140465118	0.0706100575648608	.	.
chr1	140245761	140246260	chr1	140482384	140482883	Kcnt2|chr1:140482384-140482883	0.082880229927565	.	.
chr1	140245761	140246260	chr1	140489751	140490250	Kcnt2|chr1:140489751-140490250	0.110446326274918	.	.
chr1	140246413	140246912	chr1	140171485	140171984	Kcnt2|chr1:140171485-140171984	0.140097040113221	.	.
chr1	140246413	140246912	chr1	140306278	140306777	Kcnt2|chr1:140306278-140306777	0.0758904397464777	.	.
chr1	140246413	140246912	chr1	140310691	140311190	Kcnt2|chr1:140310691-140311190	0.0763223064439454	.	.
chr1	140246413	140246912	chr1	140388885	140389384	Kcnt2|chr1:140388885-140389384	0.0652657727438431	.	.
chr1	140246413	140246912	chr1	140388885	140389384	Kcnt2|chr1:140388885-140389384	0.0652657727438432	.	.
chr1	143640493	143640992	chr1	143309466	143309965	B3galt2|chr1:143309466-143309965	0.0917059063090866	.	.
chr1	143640493	143640992	chr1	143318379	143318878	B3galt2|chr1:143318379-143318878	0.0736439797111497	.	.
chr1	143640493	143640992	chr1	143503441	143503940	B3galt2|chr1:143503441-143503940	0.14782233503128	.	.
chr1	143640493	143640992	chr1	143632043	143632542	B3galt2|chr1:143632043-143632542	0.110679075434853	.	.
chr1	143640493	143640992	chr1	143644121	143644620	B3galt2|chr1:143644121-143644620	0.0999500882216205	.	.
chr1	143640493	143640992	chr1	143692679	143693178	B3galt2|chr1:143692679-143693178	0.183181960747388	.	.
chr1	143640493	143640992	chr1	143739248	143739747	B3galt2|chr1:143739248-143739747	0.156034837973594	.	.
chr1	143640493	143640992	chr1	143739932	143740431	B3galt2|chr1:143739932-143740431	0.104973704192934	.	.
chr1	143641020	143641519	chr1	143309466	143309965	B3galt2|chr1:143309466-143309965	0.0795869657589894	.	.
chr1	143641020	143641519	chr1	143533192	143533691	B3galt2|chr1:143533192-143533691	0.225560362324026	.	.
chr1	143641020	143641519	chr1	143632043	143632542	B3galt2|chr1:143632043-143632542	0.0843830977581105	.	.
chr1	143641020	143641519	chr1	143644121	143644620	B3galt2|chr1:143644121-143644620	0.151025504273009	.	.
chr1	143641020	143641519	chr1	143739248	143739747	B3galt2|chr1:143739248-143739747	0.0994626584595351	.	.
chr1	143702603	143703102	chr1	143309466	143309965	Cdc73|chr1:143309466-143309965	0.0710828095849841	.	.
chr1	143702603	143703102	chr1	143317048	143317547	Cdc73|chr1:143317048-143317547	0.106081915918856	.	.
chr1	143702603	143703102	chr1	143533192	143533691	Cdc73|chr1:143533192-143533691	0.184534586213378	.	.
chr1	143702603	143703102	chr1	143644121	143644620	Cdc73|chr1:143644121-143644620	0.154583180803067	.	.
chr1	143702603	143703102	chr1	143739248	143739747	Cdc73|chr1:143739248-143739747	0.0981865681535932	.	.
chr1	146494826	146495325	chr1	146167299	146167798	Brinp3|chr1:146167299-146167798	0.0796801145398599	.	.
chr1	146494826	146495325	chr1	146167299	146167798	Gm29514|chr1:146167299-146167798	0.0796801145398599	.	.
chr1	146495368	146495867	chr1	146014631	146015130	Brinp3|chr1:146014631-146015130	0.109011752861528	.	.
chr1	146495368	146495867	chr1	146014631	146015130	Gm29514|chr1:146014631-146015130	0.109011752861528	.	.
chr1	146495368	146495867	chr1	146167299	146167798	Brinp3|chr1:146167299-146167798	0.0841390571973546	.	.
chr1	146495368	146495867	chr1	146167299	146167798	Gm29514|chr1:146167299-146167798	0.0841390571973546	.	.
chr1	146806794	146807293	chr1	146709443	146709942	A230059L01Rik|chr1:146709443-146709942	0.181763991263399	.	.
chr1	146806794	146807293	chr1	146724743	146725242	A230059L01Rik|chr1:146724743-146725242	0.0696024003610617	.	.
chr1	146806794	146807293	chr1	146848754	146849253	A230059L01Rik|chr1:146848754-146849253	0.0737713358886245	.	.
chr1	146807304	146807803	chr1	146709443	146709942	A230059L01Rik|chr1:146709443-146709942	0.0780679699740322	.	.
chr1	146807304	146807803	chr1	146779320	146779819	A230059L01Rik|chr1:146779320-146779819	0.0644588288469901	.	.
chr1	146807304	146807803	chr1	146848754	146849253	A230059L01Rik|chr1:146848754-146849253	0.124338815966576	.	.
chr1	150099643	150100142	chr1	150118321	150118820	Ptgs2|chr1:150118321-150118820	0.262425610917852	.	.
chr1	150099643	150100142	chr1	150118321	150118820	Ptgs2os|chr1:150118321-150118820	0.262425610917852	.	.
chr1	150099643	150100142	chr1	150144971	150145470	Ptgs2|chr1:150144971-150145470	0.170536612253087	.	.
chr1	150099643	150100142	chr1	150144971	150145470	Ptgs2os|chr1:150144971-150145470	0.170536612253087	.	.
chr1	150099643	150100142	chr1	150147204	150147703	Ptgs2|chr1:150147204-150147703	0.0991283544157056	.	.
chr1	150099643	150100142	chr1	150147204	150147703	Ptgs2os|chr1:150147204-150147703	0.0991283544157056	.	.
chr1	150099643	150100142	chr1	150251800	150252299	Ptgs2|chr1:150251800-150252299	0.22528117404238	.	.
chr1	150099643	150100142	chr1	150251800	150252299	Ptgs2os|chr1:150251800-150252299	0.22528117404238	.	.
chr1	150099643	150100142	chr1	150384080	150384579	Ptgs2|chr1:150384080-150384579	0.108964480079072	.	.
chr1	150099643	150100142	chr1	150384080	150384579	Ptgs2os|chr1:150384080-150384579	0.108964480079072	.	.
chr1	150099643	150100142	chr1	150472423	150472922	Ptgs2|chr1:150472423-150472922	0.127717675240071	.	.
chr1	150099643	150100142	chr1	150472423	150472922	Ptgs2os|chr1:150472423-150472922	0.127717675240071	.	.
chr1	150099643	150100142	chr1	150497581	150498080	Ptgs2|chr1:150497581-150498080	0.0995954784566363	.	.
chr1	150099643	150100142	chr1	150497581	150498080	Ptgs2os|chr1:150497581-150498080	0.0995954784566363	.	.
chr1	150392883	150393382	chr1	150089246	150089745	Odr4|chr1:150089246-150089745	0.19969575905261	.	.
chr1	150392883	150393382	chr1	150089246	150089745	Tpr|chr1:150089246-150089745	0.19969575905261	.	.
chr1	150392883	150393382	chr1	150208814	150209313	Odr4|chr1:150208814-150209313	0.178687215624609	.	.
chr1	150392883	150393382	chr1	150208814	150209313	Tpr|chr1:150208814-150209313	0.178687215624609	.	.
chr1	150392883	150393382	chr1	150320670	150321169	Odr4|chr1:150320670-150321169	0.0721289652669179	.	.
chr1	150392883	150393382	chr1	150320670	150321169	Tpr|chr1:150320670-150321169	0.0721289652669179	.	.
chr1	150392883	150393382	chr1	150384080	150384579	Odr4|chr1:150384080-150384579	0.129447815415934	.	.
chr1	150392883	150393382	chr1	150384080	150384579	Tpr|chr1:150384080-150384579	0.129447815415934	.	.
chr1	150392883	150393382	chr1	150681421	150681920	Odr4|chr1:150681421-150681920	0.12645409393664	.	.
chr1	150392883	150393382	chr1	150681421	150681920	Tpr|chr1:150681421-150681920	0.12645409393664	.	.
chr1	150393401	150393900	chr1	150089246	150089745	Odr4|chr1:150089246-150089745	0.0833444493149977	.	.
chr1	150393401	150393900	chr1	150089246	150089745	Tpr|chr1:150089246-150089745	0.0833444493149977	.	.
chr1	150393401	150393900	chr1	150118321	150118820	Odr4|chr1:150118321-150118820	0.191116148865148	.	.
chr1	150393401	150393900	chr1	150118321	150118820	Tpr|chr1:150118321-150118820	0.191116148865148	.	.
chr1	150393401	150393900	chr1	150680903	150681402	Odr4|chr1:150680903-150681402	0.0667910148359698	.	.
chr1	150393401	150393900	chr1	150680903	150681402	Tpr|chr1:150680903-150681402	0.0667910148359698	.	.
chr1	150393401	150393900	chr1	150681421	150681920	Odr4|chr1:150681421-150681920	0.0889257069834962	.	.
chr1	150393401	150393900	chr1	150681421	150681920	Tpr|chr1:150681421-150681920	0.0889257069834962	.	.
chr1	155812620	155813119	chr1	156070041	156070540	Qsox1|chr1:156070041-156070540	0.105958122803883	.	.
chr1	155973115	155973614	chr1	156024715	156025214	Cep350|chr1:156024715-156025214	0.0883608358174089	.	.
chr1	155973115	155973614	chr1	156040577	156041076	Cep350|chr1:156040577-156041076	0.121950129457357	.	.
chr1	155973115	155973614	chr1	156241652	156242151	Cep350|chr1:156241652-156242151	0.0787780784044673	.	.
chr1	156035878	156036377	chr1	156024715	156025214	Tor1aip1|chr1:156024715-156025214	0.152858844793747	.	.
chr1	156035878	156036377	chr1	156024715	156025214	Tor1aip2|chr1:156024715-156025214	0.152858844793747	.	.
chr1	156035878	156036377	chr1	156040577	156041076	Tor1aip1|chr1:156040577-156041076	0.169702211480114	.	.
chr1	156035878	156036377	chr1	156040577	156041076	Tor1aip2|chr1:156040577-156041076	0.169702211480114	.	.
chr1	156035878	156036377	chr1	156085751	156086250	Tor1aip1|chr1:156085751-156086250	0.0712221698175069	.	.
chr1	156035878	156036377	chr1	156085751	156086250	Tor1aip2|chr1:156085751-156086250	0.0712221698175069	.	.
chr1	156035878	156036377	chr1	156442683	156443182	Tor1aip1|chr1:156442683-156443182	0.10546964850722	.	.
chr1	156035878	156036377	chr1	156442683	156443182	Tor1aip2|chr1:156442683-156443182	0.10546964850722	.	.
chr1	156204775	156205274	chr1	156442683	156443182	Fam163a|chr1:156442683-156443182	0.0704163278808321	.	.
chr1	156303125	156303624	chr1	156085751	156086250	4930518J20Rik|chr1:156085751-156086250	0.0638332169990562	.	.
chr1	156303125	156303624	chr1	156085751	156086250	Tdrd5|chr1:156085751-156086250	0.0638332169990562	.	.
chr1	156303125	156303624	chr1	156242754	156243253	4930518J20Rik|chr1:156242754-156243253	0.0655956019556416	.	.
chr1	156303125	156303624	chr1	156242754	156243253	Tdrd5|chr1:156242754-156243253	0.0655956019556416	.	.
chr1	156303125	156303624	chr1	156468211	156468710	4930518J20Rik|chr1:156468211-156468710	0.114278784615477	.	.
chr1	156303125	156303624	chr1	156468211	156468710	Tdrd5|chr1:156468211-156468710	0.114278784615477	.	.
chr1	156420903	156421402	chr1	156040577	156041076	Axdnd1|chr1:156040577-156041076	0.084789004926328	.	.
chr1	156420903	156421402	chr1	156070041	156070540	Axdnd1|chr1:156070041-156070540	0.0791486296585927	.	.
chr1	156420903	156421402	chr1	156085751	156086250	Axdnd1|chr1:156085751-156086250	0.187864776436171	.	.
chr1	156474061	156474560	chr1	156040577	156041076	Soat1|chr1:156040577-156041076	0.197263563409723	.	.
chr1	156474061	156474560	chr1	156241652	156242151	Soat1|chr1:156241652-156242151	0.0656972947091362	.	.
chr1	156474061	156474560	chr1	156468211	156468710	Soat1|chr1:156468211-156468710	0.0655946103521568	.	.
chr1	159231910	159232409	chr1	158911295	158911794	Cop1|chr1:158911295-158911794	0.155287667284338	.	.
chr1	159231910	159232409	chr1	158934403	158934902	Cop1|chr1:158934403-158934902	0.14995655553847	.	.
chr1	159231910	159232409	chr1	159135252	159135751	Cop1|chr1:159135252-159135751	0.196183433316343	.	.
chr1	159231910	159232409	chr1	159386429	159386928	Cop1|chr1:159386429-159386928	0.0868753042791151	.	.
chr1	159231910	159232409	chr1	159456270	159456769	Cop1|chr1:159456270-159456769	0.112208410613464	.	.
chr1	159231910	159232409	chr1	159496240	159496739	Cop1|chr1:159496240-159496739	0.0907542465872565	.	.
chr1	163779331	163779830	chr1	163834003	163834502	Kifap3|chr1:163834003-163834502	0.0701144345530924	.	.
chr1	163779331	163779830	chr1	163869905	163870404	Kifap3|chr1:163869905-163870404	0.199267384799132	.	.
chr1	163779331	163779830	chr1	163873172	163873671	Kifap3|chr1:163873172-163873671	0.206205107551016	.	.
chr1	163779331	163779830	chr1	163957978	163958477	Kifap3|chr1:163957978-163958477	0.238952940226365	.	.
chr1	163929752	163930251	chr1	163923981	163924480	Scyl3|chr1:163923981-163924480	0.0703842276269065	.	.
chr1	163929752	163930251	chr1	163923981	163924480	Scyl3|chr1:163923981-163924480	0.0703842276269066	.	.
chr1	163994642	163995141	chr1	163637589	163638088	BC055324|chr1:163637589-163638088	0.0671157943579222	.	.
chr1	163994642	163995141	chr1	163637589	163638088	Mettl18|chr1:163637589-163638088	0.0671157943579222	.	.
chr1	163994642	163995141	chr1	163873172	163873671	BC055324|chr1:163873172-163873671	0.113139309994198	.	.
chr1	163994642	163995141	chr1	163873172	163873671	Mettl18|chr1:163873172-163873671	0.113139309994198	.	.
chr1	166253817	166254316	chr1	166277939	166278438	Ildr2|chr1:166277939-166278438	0.217693086676741	.	.
chr1	166253817	166254316	chr1	166299784	166300283	Ildr2|chr1:166299784-166300283	0.116235444724209	.	.
chr1	166253817	166254316	chr1	166302681	166303180	Ildr2|chr1:166302681-166303180	0.131193337949958	.	.
chr1	166253817	166254316	chr1	166344303	166344802	Ildr2|chr1:166344303-166344802	0.0908970962497326	.	.
chr1	166253817	166254316	chr1	166360121	166360620	Ildr2|chr1:166360121-166360620	0.128072229425709	.	.
chr1	166253817	166254316	chr1	166401992	166402491	Ildr2|chr1:166401992-166402491	0.113628120344748	.	.
chr1	166254415	166254914	chr1	166277939	166278438	Ildr2|chr1:166277939-166278438	0.0715039799027608	.	.
chr1	166254415	166254914	chr1	166298790	166299289	Ildr2|chr1:166298790-166299289	0.0786261930509489	.	.
chr1	166254415	166254914	chr1	166304305	166304804	Ildr2|chr1:166304305-166304804	0.0771236508522052	.	.
chr1	166254415	166254914	chr1	166344303	166344802	Ildr2|chr1:166344303-166344802	0.132211138368951	.	.
chr1	166254415	166254914	chr1	166360121	166360620	Ildr2|chr1:166360121-166360620	0.0647430398212812	.	.
chr1	166308696	166309195	chr1	166280533	166281032	5330438I03Rik|chr1:166280533-166281032	0.0724529380957009	.	.
chr1	166308696	166309195	chr1	166298790	166299289	5330438I03Rik|chr1:166298790-166299289	0.100554163298521	.	.
chr1	166308696	166309195	chr1	166302681	166303180	5330438I03Rik|chr1:166302681-166303180	0.0928111274992547	.	.
chr1	166308696	166309195	chr1	166338278	166338777	5330438I03Rik|chr1:166338278-166338777	0.155068632259879	.	.
chr1	166308696	166309195	chr1	166401992	166402491	5330438I03Rik|chr1:166401992-166402491	0.071357319655156	.	.
chr1	166309200	166309699	chr1	166267196	166267695	5330438I03Rik|chr1:166267196-166267695	0.0679469779353262	.	.
chr1	166309200	166309699	chr1	166279985	166280484	5330438I03Rik|chr1:166279985-166280484	0.0994197545298356	.	.
chr1	166309200	166309699	chr1	166290551	166291050	5330438I03Rik|chr1:166290551-166291050	0.174219218487764	.	.
chr1	166309200	166309699	chr1	166298790	166299289	5330438I03Rik|chr1:166298790-166299289	0.12869206608051	.	.
chr1	166309200	166309699	chr1	166304305	166304804	5330438I03Rik|chr1:166304305-166304804	0.0990155261827692	.	.
chr1	166309200	166309699	chr1	166304926	166305425	5330438I03Rik|chr1:166304926-166305425	0.0660971131628946	.	.
chr1	166309200	166309699	chr1	166313555	166314054	5330438I03Rik|chr1:166313555-166314054	0.202722287190068	.	.
chr1	166309200	166309699	chr1	166319038	166319537	5330438I03Rik|chr1:166319038-166319537	0.140988084555223	.	.
chr1	166309200	166309699	chr1	166430480	166430979	5330438I03Rik|chr1:166430480-166430979	0.104434220615576	.	.
chr1	166379002	166379501	chr1	166259550	166260049	Tada1|chr1:166259550-166260049	0.127366542730473	.	.
chr1	166379002	166379501	chr1	166277939	166278438	Tada1|chr1:166277939-166278438	0.0937632423655206	.	.
chr1	166379002	166379501	chr1	166283479	166283978	Tada1|chr1:166283479-166283978	0.0766880805462247	.	.
chr1	166379002	166379501	chr1	166283479	166283978	Tada1|chr1:166283479-166283978	0.0766880805462248	.	.
chr1	166379002	166379501	chr1	166284777	166285276	Tada1|chr1:166284777-166285276	0.0757651716665501	.	.
chr1	166379002	166379501	chr1	166304305	166304804	Tada1|chr1:166304305-166304804	0.065355940965347	.	.
chr1	166379002	166379501	chr1	166319038	166319537	Tada1|chr1:166319038-166319537	0.0715122667193401	.	.
chr1	166379002	166379501	chr1	166330745	166331244	Tada1|chr1:166330745-166331244	0.0646610464958466	.	.
chr1	166379002	166379501	chr1	166343030	166343529	Tada1|chr1:166343030-166343529	0.0628100832932515	.	.
chr1	166379002	166379501	chr1	166360121	166360620	Tada1|chr1:166360121-166360620	0.108519641008892	.	.
chr1	166379002	166379501	chr1	166643517	166644016	Tada1|chr1:166643517-166644016	0.113978864376342	.	.
chr1	166379863	166380362	chr1	166277939	166278438	Gm15853|chr1:166277939-166278438	0.16584212831404	.	.
chr1	166379863	166380362	chr1	166299784	166300283	Gm15853|chr1:166299784-166300283	0.206769976964102	.	.
chr1	166379863	166380362	chr1	166302681	166303180	Gm15853|chr1:166302681-166303180	0.118506941573846	.	.
chr1	166379863	166380362	chr1	166319038	166319537	Gm15853|chr1:166319038-166319537	0.0628091002697823	.	.
chr1	166379863	166380362	chr1	166401992	166402491	Gm15853|chr1:166401992-166402491	0.115102573471559	.	.
chr1	166409578	166410077	chr1	166267196	166267695	Pogk|chr1:166267196-166267695	0.213097533078604	.	.
chr1	166409578	166410077	chr1	166279985	166280484	Pogk|chr1:166279985-166280484	0.132566962325675	.	.
chr1	166409578	166410077	chr1	166297917	166298416	Pogk|chr1:166297917-166298416	0.13180005309366	.	.
chr1	166409578	166410077	chr1	166304926	166305425	Pogk|chr1:166304926-166305425	0.18697834257701	.	.
chr1	166409578	166410077	chr1	166313555	166314054	Pogk|chr1:166313555-166314054	0.0909763556421019	.	.
chr1	166409578	166410077	chr1	166326364	166326863	Pogk|chr1:166326364-166326863	0.108667426332764	.	.
chr1	166409578	166410077	chr1	166395768	166396267	Pogk|chr1:166395768-166396267	0.0909659174398841	.	.
chr1	171250135	171250634	chr1	171265941	171266440	Adamts4|chr1:171265941-171266440	0.127927004083227	.	.
chr1	171250135	171250634	chr1	171618945	171619444	Adamts4|chr1:171618945-171619444	0.126997573103313	.	.
chr1	171250135	171250634	chr1	171618945	171619444	Adamts4|chr1:171618945-171619444	0.126997573103314	.	.
chr1	171250135	171250634	chr1	171631372	171631871	Adamts4|chr1:171631372-171631871	0.125731605274917	.	.
chr1	171250135	171250634	chr1	171698913	171699412	Adamts4|chr1:171698913-171699412	0.0763149164109569	.	.
chr1	171251912	171252411	chr1	171265941	171266440	Ndufs2|chr1:171265941-171266440	0.149946101733036	.	.
chr1	171251912	171252411	chr1	171618945	171619444	Ndufs2|chr1:171618945-171619444	0.0789261390787667	.	.
chr1	171270057	171270556	chr1	171262470	171262969	B4galt3|chr1:171262470-171262969	0.158777054062672	.	.
chr1	171270057	171270556	chr1	171553589	171554088	B4galt3|chr1:171553589-171554088	0.0861344422928546	.	.
chr1	171281054	171281553	chr1	171263038	171263537	Ppox|chr1:171263038-171263537	0.0839196555534437	.	.
chr1	171281054	171281553	chr1	171553589	171554088	Ppox|chr1:171553589-171554088	0.0935568922125061	.	.
chr1	171281054	171281553	chr1	171610824	171611323	Ppox|chr1:171610824-171611323	0.0925693241071155	.	.
chr1	171281054	171281553	chr1	171658362	171658861	Ppox|chr1:171658362-171658861	0.10329430123328	.	.
chr1	171281563	171282062	chr1	171262470	171262969	Ppox|chr1:171262470-171262969	0.0738218195567575	.	.
chr1	171281563	171282062	chr1	171263038	171263537	Ppox|chr1:171263038-171263537	0.136806446056638	.	.
chr1	171281563	171282062	chr1	171658362	171658861	Ppox|chr1:171658362-171658861	0.0899746220787155	.	.
chr1	171281563	171282062	chr1	171672998	171673497	Ppox|chr1:171672998-171673497	0.102425935631779	.	.
chr1	171281563	171282062	chr1	171698913	171699412	Ppox|chr1:171698913-171699412	0.0788508135428639	.	.
chr1	171287719	171288218	chr1	171257104	171257603	Usp21|chr1:171257104-171257603	0.0778566095849057	.	.
chr1	171287719	171288218	chr1	171263038	171263537	Usp21|chr1:171263038-171263537	0.086770801093705	.	.
chr1	171287719	171288218	chr1	171412450	171412949	Usp21|chr1:171412450-171412949	0.122499417851122	.	.
chr1	171287719	171288218	chr1	171610824	171611323	Usp21|chr1:171610824-171611323	0.0639888734085589	.	.
chr1	171287719	171288218	chr1	171672998	171673497	Usp21|chr1:171672998-171673497	0.141048494101965	.	.
chr1	171287719	171288218	chr1	171698913	171699412	Usp21|chr1:171698913-171699412	0.107441166779689	.	.
chr1	171294566	171295065	chr1	171262470	171262969	Ufc1|chr1:171262470-171262969	0.0874305824261679	.	.
chr1	171294566	171295065	chr1	171263038	171263537	Ufc1|chr1:171263038-171263537	0.0837507619647779	.	.
chr1	171294566	171295065	chr1	171397617	171398116	Ufc1|chr1:171397617-171398116	0.0685389235284732	.	.
chr1	171294566	171295065	chr1	171398129	171398628	Ufc1|chr1:171398129-171398628	0.0753121277977783	.	.
chr1	171294566	171295065	chr1	171412450	171412949	Ufc1|chr1:171412450-171412949	0.0836241826979267	.	.
chr1	171294566	171295065	chr1	171553589	171554088	Ufc1|chr1:171553589-171554088	0.167638863143735	.	.
chr1	171294566	171295065	chr1	171666276	171666775	Ufc1|chr1:171666276-171666775	0.0982818077459996	.	.
chr1	171294566	171295065	chr1	171672998	171673497	Ufc1|chr1:171672998-171673497	0.0670931990706488	.	.
chr1	171328705	171329204	chr1	171262470	171262969	Dedd|chr1:171262470-171262969	0.142498062379876	.	.
chr1	171328705	171329204	chr1	171263038	171263537	Dedd|chr1:171263038-171263537	0.108192759548167	.	.
chr1	171328705	171329204	chr1	171265941	171266440	Dedd|chr1:171265941-171266440	0.0692981013923479	.	.
chr1	171328705	171329204	chr1	171553589	171554088	Dedd|chr1:171553589-171554088	0.065888793605107	.	.
chr1	171329206	171329705	chr1	171262470	171262969	Dedd|chr1:171262470-171262969	0.137517690376261	.	.
chr1	171329206	171329705	chr1	171263038	171263537	Dedd|chr1:171263038-171263537	0.118728507123528	.	.
chr1	171329206	171329705	chr1	171265941	171266440	Dedd|chr1:171265941-171266440	0.0932119038765209	.	.
chr1	171329206	171329705	chr1	171553589	171554088	Dedd|chr1:171553589-171554088	0.111570901002681	.	.
chr1	171329206	171329705	chr1	171618945	171619444	Dedd|chr1:171618945-171619444	0.0670263824703388	.	.
chr1	171345437	171345936	chr1	171262470	171262969	Nit1|chr1:171262470-171262969	0.0697687607739254	.	.
chr1	171345437	171345936	chr1	171262470	171262969	Pfdn2|chr1:171262470-171262969	0.0697687607739254	.	.
chr1	171345437	171345936	chr1	171265941	171266440	Nit1|chr1:171265941-171266440	0.0975901946486975	.	.
chr1	171345437	171345936	chr1	171265941	171266440	Pfdn2|chr1:171265941-171266440	0.0975901946486975	.	.
chr1	171345437	171345936	chr1	171553589	171554088	Nit1|chr1:171553589-171554088	0.0924994388700709	.	.
chr1	171345437	171345936	chr1	171553589	171554088	Pfdn2|chr1:171553589-171554088	0.0924994388700709	.	.
chr1	171345437	171345936	chr1	171610824	171611323	Nit1|chr1:171610824-171611323	0.196225212803686	.	.
chr1	171345437	171345936	chr1	171610824	171611323	Pfdn2|chr1:171610824-171611323	0.196225212803686	.	.
chr1	171345437	171345936	chr1	171666276	171666775	Nit1|chr1:171666276-171666775	0.132184012640742	.	.
chr1	171345437	171345936	chr1	171666276	171666775	Pfdn2|chr1:171666276-171666775	0.132184012640742	.	.
chr1	171360576	171361075	chr1	171262470	171262969	Klhdc9|chr1:171262470-171262969	0.174233117765984	.	.
chr1	171360576	171361075	chr1	171263038	171263537	Klhdc9|chr1:171263038-171263537	0.109335635039665	.	.
chr1	171360576	171361075	chr1	171265941	171266440	Klhdc9|chr1:171265941-171266440	0.183760755569233	.	.
chr1	171360576	171361075	chr1	171618945	171619444	Klhdc9|chr1:171618945-171619444	0.106868182695022	.	.
chr1	171360576	171361075	chr1	171631372	171631871	Klhdc9|chr1:171631372-171631871	0.125941530519434	.	.
chr1	171360576	171361075	chr1	171638729	171639228	Klhdc9|chr1:171638729-171639228	0.112054189565918	.	.
chr1	171361088	171361587	chr1	171262470	171262969	Klhdc9|chr1:171262470-171262969	0.0670412914412018	.	.
chr1	171361088	171361587	chr1	171265941	171266440	Klhdc9|chr1:171265941-171266440	0.102838811491378	.	.
chr1	171361088	171361587	chr1	171412450	171412949	Klhdc9|chr1:171412450-171412949	0.11025646532532	.	.
chr1	171361088	171361587	chr1	171478928	171479427	Klhdc9|chr1:171478928-171479427	0.10908932770141	.	.
chr1	171361088	171361587	chr1	171631372	171631871	Klhdc9|chr1:171631372-171631871	0.0749147261208915	.	.
chr1	171361088	171361587	chr1	171672998	171673497	Klhdc9|chr1:171672998-171673497	0.120846864838666	.	.
chr1	171411068	171411567	chr1	171263038	171263537	Usf1|chr1:171263038-171263537	0.0784787816743922	.	.
chr1	171411068	171411567	chr1	171265941	171266440	Usf1|chr1:171265941-171266440	0.0987168037017744	.	.
chr1	171411068	171411567	chr1	171412450	171412949	Usf1|chr1:171412450-171412949	0.066463652895291	.	.
chr1	171411068	171411567	chr1	171666276	171666775	Usf1|chr1:171666276-171666775	0.0699569264319761	.	.
chr1	171502334	171502833	chr1	171398129	171398628	Alyref2|chr1:171398129-171398628	0.097487258326101	.	.
chr1	171502334	171502833	chr1	171658362	171658861	Alyref2|chr1:171658362-171658861	0.101910994597921	.	.
chr1	171502334	171502833	chr1	171887003	171887502	Alyref2|chr1:171887003-171887502	0.161929097731543	.	.
chr1	171502334	171502833	chr1	171938891	171939390	Alyref2|chr1:171938891-171939390	0.0929405093063061	.	.
chr1	171502334	171502833	chr1	171961072	171961571	Alyref2|chr1:171961072-171961571	0.071964324982933	.	.
chr1	171502334	171502833	chr1	171962477	171962976	Alyref2|chr1:171962477-171962976	0.0816506326208229	.	.
chr1	171502334	171502833	chr1	171992946	171993445	Alyref2|chr1:171992946-171993445	0.147543975351389	.	.
chr1	171503198	171503697	chr1	171397617	171398116	Alyref2|chr1:171397617-171398116	0.245126172044967	.	.
chr1	171503198	171503697	chr1	171397617	171398116	B930036N10Rik|chr1:171397617-171398116	0.245126172044967	.	.
chr1	171503198	171503697	chr1	171398129	171398628	Alyref2|chr1:171398129-171398628	0.175294952674453	.	.
chr1	171503198	171503697	chr1	171398129	171398628	B930036N10Rik|chr1:171398129-171398628	0.175294952674453	.	.
chr1	171503198	171503697	chr1	171666276	171666775	Alyref2|chr1:171666276-171666775	0.17888232683408	.	.
chr1	171503198	171503697	chr1	171666276	171666775	B930036N10Rik|chr1:171666276-171666775	0.17888232683408	.	.
chr1	171503198	171503697	chr1	171788348	171788847	Alyref2|chr1:171788348-171788847	0.170253984274028	.	.
chr1	171503198	171503697	chr1	171788348	171788847	B930036N10Rik|chr1:171788348-171788847	0.170253984274028	.	.
chr1	171503198	171503697	chr1	171788900	171789399	Alyref2|chr1:171788900-171789399	0.0740796694921314	.	.
chr1	171503198	171503697	chr1	171788900	171789399	B930036N10Rik|chr1:171788900-171789399	0.0740796694921314	.	.
chr1	171503198	171503697	chr1	171791426	171791925	Alyref2|chr1:171791426-171791925	0.074423167736646	.	.
chr1	171503198	171503697	chr1	171791426	171791925	B930036N10Rik|chr1:171791426-171791925	0.074423167736646	.	.
chr1	171503198	171503697	chr1	171924796	171925295	Alyref2|chr1:171924796-171925295	0.086217811149353	.	.
chr1	171503198	171503697	chr1	171924796	171925295	B930036N10Rik|chr1:171924796-171925295	0.086217811149353	.	.
chr1	171503198	171503697	chr1	171938891	171939390	Alyref2|chr1:171938891-171939390	0.101735168574741	.	.
chr1	171503198	171503697	chr1	171938891	171939390	B930036N10Rik|chr1:171938891-171939390	0.101735168574741	.	.
chr1	173366644	173367143	chr1	173032647	173033146	Cadm3|chr1:173032647-173033146	0.190407073603996	.	.
chr1	173366644	173367143	chr1	173033230	173033729	Cadm3|chr1:173033230-173033729	0.205774215934945	.	.
chr1	173366644	173367143	chr1	173055783	173056282	Cadm3|chr1:173055783-173056282	0.0795962154918759	.	.
chr1	173366644	173367143	chr1	173339459	173339958	Cadm3|chr1:173339459-173339958	0.0842201149384123	.	.
chr1	173366644	173367143	chr1	173345578	173346077	Cadm3|chr1:173345578-173346077	0.0631904068353029	.	.
chr1	173366644	173367143	chr1	173390016	173390515	Cadm3|chr1:173390016-173390515	0.113089097554949	.	.
chr1	173366644	173367143	chr1	173410833	173411332	Cadm3|chr1:173410833-173411332	0.0855937256656608	.	.
chr1	173367390	173367889	chr1	173055783	173056282	Cadm3|chr1:173055783-173056282	0.0724865108224172	.	.
chr1	173367390	173367889	chr1	173316872	173317371	Cadm3|chr1:173316872-173317371	0.0909543377366953	.	.
chr1	173367390	173367889	chr1	173326879	173327378	Cadm3|chr1:173326879-173327378	0.0902344398607124	.	.
chr1	173367390	173367889	chr1	173337552	173338051	Cadm3|chr1:173337552-173338051	0.0843101323673955	.	.
chr1	173367390	173367889	chr1	173355088	173355587	Cadm3|chr1:173355088-173355587	0.0657784751911749	.	.
chr1	173367390	173367889	chr1	173389447	173389946	Cadm3|chr1:173389447-173389946	0.0722264310278946	.	.
chr1	174040733	174041232	chr1	173955047	173955546	Olfr433|chr1:173955047-173955546	0.204291732681905	.	.
chr1	174040733	174041232	chr1	174052970	174053469	Olfr433|chr1:174052970-174053469	0.39627917817901	.	.
chr1	174040733	174041232	chr1	174103668	174104167	Olfr433|chr1:174103668-174104167	0.0670384607986488	.	.
chr1	174040733	174041232	chr1	174146547	174147046	Olfr433|chr1:174146547-174147046	0.0651849216727143	.	.
chr1	174040733	174041232	chr1	174170169	174170668	Olfr433|chr1:174170169-174170668	0.0953938716398005	.	.
chr1	174040733	174041232	chr1	174170671	174171170	Olfr433|chr1:174170671-174171170	0.191189681312715	.	.
chr1	174040733	174041232	chr1	174469688	174470187	Olfr433|chr1:174469688-174470187	0.0824609640942896	.	.
chr1	174040733	174041232	chr1	174482779	174483278	Olfr433|chr1:174482779-174483278	0.0934326824110675	.	.
chr1	177795766	177796265	chr1	177605266	177605765	Adss|chr1:177605266-177605765	0.0809566669028959	.	.
chr1	177795766	177796265	chr1	177615592	177616091	Adss|chr1:177615592-177616091	0.100016386328963	.	.
chr1	177795766	177796265	chr1	177684862	177685361	Adss|chr1:177684862-177685361	0.0925561129136364	.	.
chr1	177795766	177796265	chr1	177708683	177709182	Adss|chr1:177708683-177709182	0.133957094587127	.	.
chr1	177795766	177796265	chr1	177801619	177802118	Adss|chr1:177801619-177802118	0.141204906832445	.	.
chr1	177796375	177796874	chr1	177509823	177510322	Adss|chr1:177509823-177510322	0.16387009159474	.	.
chr1	177796375	177796874	chr1	177545242	177545741	Adss|chr1:177545242-177545741	0.257073894218627	.	.
chr1	177796375	177796874	chr1	177573280	177573779	Adss|chr1:177573280-177573779	0.176255927072895	.	.
chr1	177796375	177796874	chr1	177573846	177574345	Adss|chr1:177573846-177574345	0.0771062613194905	.	.
chr1	177796375	177796874	chr1	177615592	177616091	Adss|chr1:177615592-177616091	0.079573457743299	.	.
chr1	177796375	177796874	chr1	177630253	177630752	Adss|chr1:177630253-177630752	0.153550724840055	.	.
chr1	177796375	177796874	chr1	177708683	177709182	Adss|chr1:177708683-177709182	0.109828758137069	.	.
chr1	177982967	177983466	chr1	177545242	177545741	Catspere2|chr1:177545242-177545741	0.064171669612857	.	.
chr1	177982967	177983466	chr1	177615592	177616091	Catspere2|chr1:177615592-177616091	0.187804099665067	.	.
chr1	177982967	177983466	chr1	177708683	177709182	Catspere2|chr1:177708683-177709182	0.134777081327699	.	.
chr1	177982967	177983466	chr1	178233423	178233922	Catspere2|chr1:178233423-178233922	0.0683670330469443	.	.
chr1	178187311	178187810	chr1	177801619	177802118	Desi2|chr1:177801619-177802118	0.101530833760095	.	.
chr1	178187311	178187810	chr1	178261356	178261855	Desi2|chr1:178261356-178261855	0.118492087629823	.	.
chr1	178187311	178187810	chr1	178336353	178336852	Desi2|chr1:178336353-178336852	0.0815801285167067	.	.
chr1	178187311	178187810	chr1	178357754	178358253	Desi2|chr1:178357754-178358253	0.083643397857158	.	.
chr1	178187311	178187810	chr1	178463658	178464157	Desi2|chr1:178463658-178464157	0.110153396561218	.	.
chr1	178187311	178187810	chr1	178486689	178487188	Desi2|chr1:178486689-178487188	0.0713162039432584	.	.
chr1	178276142	178276641	chr1	178233423	178233922	4930527J03Rik|chr1:178233423-178233922	0.16328520624196	.	.
chr1	178276142	178276641	chr1	178261356	178261855	4930527J03Rik|chr1:178261356-178261855	0.132070035211397	.	.
chr1	178276142	178276641	chr1	178275323	178275822	4930527J03Rik|chr1:178275323-178275822	0.203586521334655	.	.
chr1	178276142	178276641	chr1	178298374	178298873	4930527J03Rik|chr1:178298374-178298873	0.0914477979398209	.	.
chr1	178276142	178276641	chr1	178336353	178336852	4930527J03Rik|chr1:178336353-178336852	0.0701462565856899	.	.
chr1	178276142	178276641	chr1	178368821	178369320	4930527J03Rik|chr1:178368821-178369320	0.162573342192239	.	.
chr1	178276142	178276641	chr1	178382038	178382537	4930527J03Rik|chr1:178382038-178382537	0.130116993217105	.	.
chr1	178317988	178318487	chr1	178357754	178358253	B230369F24Rik|chr1:178357754-178358253	0.122421876325682	.	.
chr1	178317988	178318487	chr1	178357754	178358253	Cox20|chr1:178357754-178358253	0.122421876325682	.	.
chr1	178317988	178318487	chr1	178368821	178369320	B230369F24Rik|chr1:178368821-178369320	0.0951638930141486	.	.
chr1	178317988	178318487	chr1	178368821	178369320	Cox20|chr1:178368821-178369320	0.0951638930141486	.	.
chr1	178317988	178318487	chr1	178382038	178382537	B230369F24Rik|chr1:178382038-178382537	0.0646409387566422	.	.
chr1	178317988	178318487	chr1	178382038	178382537	Cox20|chr1:178382038-178382537	0.0646409387566422	.	.
chr1	178318532	178319031	chr1	178241536	178242035	B230369F24Rik|chr1:178241536-178242035	0.0846513993175204	.	.
chr1	178318532	178319031	chr1	178241536	178242035	Cox20|chr1:178241536-178242035	0.0846513993175204	.	.
chr1	178318532	178319031	chr1	178275323	178275822	B230369F24Rik|chr1:178275323-178275822	0.0866163387231216	.	.
chr1	178318532	178319031	chr1	178275323	178275822	Cox20|chr1:178275323-178275822	0.0866163387231216	.	.
chr1	178318532	178319031	chr1	178336353	178336852	B230369F24Rik|chr1:178336353-178336852	0.13412123410059	.	.
chr1	178318532	178319031	chr1	178336353	178336852	Cox20|chr1:178336353-178336852	0.13412123410059	.	.
chr1	178318532	178319031	chr1	178357754	178358253	B230369F24Rik|chr1:178357754-178358253	0.132321214979619	.	.
chr1	178318532	178319031	chr1	178357754	178358253	Cox20|chr1:178357754-178358253	0.132321214979619	.	.
chr1	178318532	178319031	chr1	178368821	178369320	B230369F24Rik|chr1:178368821-178369320	0.139213059977539	.	.
chr1	178318532	178319031	chr1	178368821	178369320	Cox20|chr1:178368821-178369320	0.139213059977539	.	.
chr1	178318532	178319031	chr1	178382038	178382537	B230369F24Rik|chr1:178382038-178382537	0.109789706177567	.	.
chr1	178318532	178319031	chr1	178382038	178382537	Cox20|chr1:178382038-178382537	0.109789706177567	.	.
chr1	178318532	178319031	chr1	178449116	178449615	B230369F24Rik|chr1:178449116-178449615	0.0801503716590525	.	.
chr1	178318532	178319031	chr1	178449116	178449615	B230369F24Rik|chr1:178449116-178449615	0.0801503716590526	.	.
chr1	178318532	178319031	chr1	178449116	178449615	Cox20|chr1:178449116-178449615	0.0801503716590525	.	.
chr1	178318532	178319031	chr1	178449116	178449615	Cox20|chr1:178449116-178449615	0.0801503716590526	.	.
chr1	178337022	178337521	chr1	178275323	178275822	Hnrnpu|chr1:178275323-178275822	0.105669166072704	.	.
chr1	178337022	178337521	chr1	178336353	178336852	Hnrnpu|chr1:178336353-178336852	0.0688067136601968	.	.
chr1	178337022	178337521	chr1	178382038	178382537	Hnrnpu|chr1:178382038-178382537	0.136022184678387	.	.
chr1	178337022	178337521	chr1	178449116	178449615	Hnrnpu|chr1:178449116-178449615	0.127432770815259	.	.
chr1	178337022	178337521	chr1	178486689	178487188	Hnrnpu|chr1:178486689-178487188	0.106833722519312	.	.
chr1	178337559	178338058	chr1	178048508	178049007	Hnrnpu|chr1:178048508-178049007	0.0803361627072734	.	.
chr1	178337559	178338058	chr1	178275323	178275822	Hnrnpu|chr1:178275323-178275822	0.183822461196486	.	.
chr1	178337559	178338058	chr1	178303332	178303831	Hnrnpu|chr1:178303332-178303831	0.0766654461504098	.	.
chr1	178337559	178338058	chr1	178382038	178382537	Hnrnpu|chr1:178382038-178382537	0.133829936173245	.	.
chr1	178337559	178338058	chr1	178449116	178449615	Hnrnpu|chr1:178449116-178449615	0.167846871801359	.	.
chr1	178337559	178338058	chr1	178463658	178464157	Hnrnpu|chr1:178463658-178464157	0.0715901140860855	.	.
chr1	178405450	178405949	chr1	178298374	178298873	Efcab2|chr1:178298374-178298873	0.0964325101345471	.	.
chr1	178405450	178405949	chr1	178368821	178369320	Efcab2|chr1:178368821-178369320	0.115969658551217	.	.
chr1	178405450	178405949	chr1	178449116	178449615	Efcab2|chr1:178449116-178449615	0.0906110365880769	.	.
chr1	178406170	178406669	chr1	178233423	178233922	Efcab2|chr1:178233423-178233922	0.136127820718647	.	.
chr1	178406170	178406669	chr1	178368821	178369320	Efcab2|chr1:178368821-178369320	0.151615259231901	.	.
chr1	178406170	178406669	chr1	178463658	178464157	Efcab2|chr1:178463658-178464157	0.0768491590702332	.	.
chr1	183296308	183296807	chr1	183316300	183316799	Aida|chr1:183316300-183316799	0.0815476567030144	.	.
chr1	183296308	183296807	chr1	183316300	183316799	Brox|chr1:183316300-183316799	0.0815476567030144	.	.
chr1	183296308	183296807	chr1	183442295	183442794	Aida|chr1:183442295-183442794	0.104989609308666	.	.
chr1	183296308	183296807	chr1	183442295	183442794	Brox|chr1:183442295-183442794	0.104989609308666	.	.
chr1	183296308	183296807	chr1	183669579	183670078	Aida|chr1:183669579-183670078	0.108388887927925	.	.
chr1	183296308	183296807	chr1	183669579	183670078	Brox|chr1:183669579-183670078	0.108388887927925	.	.
chr1	183296824	183297323	chr1	183273134	183273633	Aida|chr1:183273134-183273633	0.0654191988249337	.	.
chr1	183296824	183297323	chr1	183273134	183273633	Brox|chr1:183273134-183273633	0.0654191988249337	.	.
chr1	183296824	183297323	chr1	183442295	183442794	Aida|chr1:183442295-183442794	0.0885311076715589	.	.
chr1	183296824	183297323	chr1	183442295	183442794	Brox|chr1:183442295-183442794	0.0885311076715589	.	.
chr1	183297516	183298015	chr1	183669579	183670078	Brox|chr1:183669579-183670078	0.079547699718609	.	.
chr1	183369413	183369912	chr1	183273134	183273633	Mia3|chr1:183273134-183273633	0.0751911101910248	.	.
chr1	183369413	183369912	chr1	183345255	183345754	Mia3|chr1:183345255-183345754	0.143218614251452	.	.
chr1	183388644	183389143	chr1	183273134	183273633	Taf1a|chr1:183273134-183273633	0.0770272722869354	.	.
chr1	183388644	183389143	chr1	183679777	183680276	Taf1a|chr1:183679777-183680276	0.200324946418211	.	.
chr1	183414033	183414532	chr1	183412444	183412943	Gm37986|chr1:183412444-183412943	0.0733843738824211	.	.
chr1	183414033	183414532	chr1	183573573	183574072	Gm37986|chr1:183573573-183574072	0.102006279732826	.	.
chr1	183414033	183414532	chr1	183600424	183600923	Gm37986|chr1:183600424-183600923	0.241324905633272	.	.
chr1	183414033	183414532	chr1	183669579	183670078	Gm37986|chr1:183669579-183670078	0.215836997062654	.	.
chr1	183414033	183414532	chr1	183718053	183718552	Gm37986|chr1:183718053-183718552	0.150174355223852	.	.
chr1	184629411	184629910	chr1	184271073	184271572	Gm37800|chr1:184271073-184271572	0.539014716067692	.	.
chr1	184629411	184629910	chr1	184441210	184441709	Gm37800|chr1:184441210-184441709	0.0839711574996182	.	.
chr1	184629411	184629910	chr1	184530603	184531102	Gm37800|chr1:184530603-184531102	0.282145098391284	.	.
chr1	184629411	184629910	chr1	184573422	184573921	Gm37800|chr1:184573422-184573921	0.130040994825379	.	.
chr1	184629411	184629910	chr1	184647792	184648291	Gm37800|chr1:184647792-184648291	0.220481521407937	.	.
chr1	184629411	184629910	chr1	184650564	184651063	Gm37800|chr1:184650564-184651063	0.39243414429599	.	.
chr1	184629411	184629910	chr1	184675406	184675905	Gm37800|chr1:184675406-184675905	0.183348888004882	.	.
chr1	184629411	184629910	chr1	184695394	184695893	Gm37800|chr1:184695394-184695893	0.406534318128196	.	.
chr1	194938639	194939138	chr1	194885200	194885699	Cd34|chr1:194885200-194885699	0.207192835868789	.	.
chr1	194938639	194939138	chr1	194977967	194978466	Cd34|chr1:194977967-194978466	0.124623753526401	.	.
chr1	194938639	194939138	chr1	195038372	195038871	Cd34|chr1:195038372-195038871	0.0922104355383792	.	.
chr1	194938639	194939138	chr1	195040386	195040885	Cd34|chr1:195040386-195040885	0.196166451509775	.	.
chr1	194938639	194939138	chr1	195164934	195165433	Cd34|chr1:195164934-195165433	0.118563888289934	.	.
chr1	194976111	194976610	chr1	194815511	194816010	A330023F24Rik|chr1:194815511-194816010	0.075904864178745	.	.
chr1	194976111	194976610	chr1	194815511	194816010	Gm16897|chr1:194815511-194816010	0.075904864178745	.	.
chr1	194976111	194976610	chr1	194881498	194881997	A330023F24Rik|chr1:194881498-194881997	0.0890244541555141	.	.
chr1	194976111	194976610	chr1	194881498	194881997	Gm16897|chr1:194881498-194881997	0.0890244541555141	.	.
chr1	194976111	194976610	chr1	194885200	194885699	A330023F24Rik|chr1:194885200-194885699	0.114354117901696	.	.
chr1	194976111	194976610	chr1	194885200	194885699	Gm16897|chr1:194885200-194885699	0.114354117901696	.	.
chr1	194976111	194976610	chr1	194929969	194930468	A330023F24Rik|chr1:194929969-194930468	0.169014290269304	.	.
chr1	194976111	194976610	chr1	194929969	194930468	Gm16897|chr1:194929969-194930468	0.169014290269304	.	.
chr1	194976111	194976610	chr1	194977967	194978466	A330023F24Rik|chr1:194977967-194978466	0.0845119999397898	.	.
chr1	194976111	194976610	chr1	194977967	194978466	Gm16897|chr1:194977967-194978466	0.0845119999397898	.	.
chr1	194976111	194976610	chr1	194982898	194983397	A330023F24Rik|chr1:194982898-194983397	0.122303767316066	.	.
chr1	194976111	194976610	chr1	194982898	194983397	Gm16897|chr1:194982898-194983397	0.122303767316066	.	.
chr1	194976725	194977224	chr1	194815511	194816010	A330023F24Rik|chr1:194815511-194816010	0.0789483458339742	.	.
chr1	194976725	194977224	chr1	194815511	194816010	Gm16897|chr1:194815511-194816010	0.0789483458339742	.	.
chr1	194976725	194977224	chr1	194879521	194880020	A330023F24Rik|chr1:194879521-194880020	0.0651226771542571	.	.
chr1	194976725	194977224	chr1	194879521	194880020	Gm16897|chr1:194879521-194880020	0.0651226771542571	.	.
chr1	194976725	194977224	chr1	194881498	194881997	A330023F24Rik|chr1:194881498-194881997	0.144982123336269	.	.
chr1	194976725	194977224	chr1	194881498	194881997	Gm16897|chr1:194881498-194881997	0.144982123336269	.	.
chr1	194976725	194977224	chr1	194885200	194885699	A330023F24Rik|chr1:194885200-194885699	0.103868396909334	.	.
chr1	194976725	194977224	chr1	194885200	194885699	Gm16897|chr1:194885200-194885699	0.103868396909334	.	.
chr1	194976725	194977224	chr1	194929969	194930468	A330023F24Rik|chr1:194929969-194930468	0.180272728742726	.	.
chr1	194976725	194977224	chr1	194929969	194930468	Gm16897|chr1:194929969-194930468	0.180272728742726	.	.
chr1	194976725	194977224	chr1	194962131	194962630	A330023F24Rik|chr1:194962131-194962630	0.0801120870007239	.	.
chr1	194976725	194977224	chr1	194962131	194962630	Gm16897|chr1:194962131-194962630	0.0801120870007239	.	.
chr1	194976725	194977224	chr1	194982898	194983397	A330023F24Rik|chr1:194982898-194983397	0.0729967552160342	.	.
chr1	194976725	194977224	chr1	194982898	194983397	Gm16897|chr1:194982898-194983397	0.0729967552160342	.	.
chr1	194977431	194977930	chr1	194881498	194881997	Gm16897|chr1:194881498-194881997	0.18498218507441	.	.
chr1	194977431	194977930	chr1	194929969	194930468	Gm16897|chr1:194929969-194930468	0.10384586405161	.	.
chr1	194977431	194977930	chr1	194962131	194962630	Gm16897|chr1:194962131-194962630	0.108698194899968	.	.
chr1	194977431	194977930	chr1	194977967	194978466	Gm16897|chr1:194977967-194978466	0.275930763878894	.	.
chr1	195018071	195018570	chr1	194795310	194795809	Gm37027|chr1:194795310-194795809	0.12335068846119	.	.
chr1	195018071	195018570	chr1	194816816	194817315	Gm37027|chr1:194816816-194817315	0.0871305379992613	.	.
chr1	195018071	195018570	chr1	194881498	194881997	Gm37027|chr1:194881498-194881997	0.0887142379098918	.	.
chr1	195018071	195018570	chr1	194950868	194951367	Gm37027|chr1:194950868-194951367	0.151364780623764	.	.
chr1	195018071	195018570	chr1	194962131	194962630	Gm37027|chr1:194962131-194962630	0.0761546991709455	.	.
chr1	195018071	195018570	chr1	195016706	195017205	Gm37027|chr1:195016706-195017205	0.0693873154288471	.	.
chr1	195018071	195018570	chr1	195023331	195023830	Gm37027|chr1:195023331-195023830	0.064599609103317	.	.
chr1	195018071	195018570	chr1	195040386	195040885	Gm37027|chr1:195040386-195040885	0.0991784115457743	.	.
chr1	195018071	195018570	chr1	195164934	195165433	Gm37027|chr1:195164934-195165433	0.0656026841208985	.	.
chr1	195092796	195093295	chr1	194777569	194778068	Cd46|chr1:194777569-194778068	0.0668050856705132	.	.
chr1	195092796	195093295	chr1	194929969	194930468	Cd46|chr1:194929969-194930468	0.0918713785885768	.	.
chr1	195092796	195093295	chr1	194945109	194945608	Cd46|chr1:194945109-194945608	0.0627511751563425	.	.
chr1	195092796	195093295	chr1	195005656	195006155	Cd46|chr1:195005656-195006155	0.22301177079751	.	.
chr1	195092796	195093295	chr1	195023839	195024338	Cd46|chr1:195023839-195024338	0.135142866773386	.	.
chr1	195092796	195093295	chr1	195033930	195034429	Cd46|chr1:195033930-195034429	0.106715092691681	.	.
chr1	195092796	195093295	chr1	195040386	195040885	Cd46|chr1:195040386-195040885	0.088944437694079	.	.
chr1	195092796	195093295	chr1	195232530	195233029	Cd46|chr1:195232530-195233029	0.0637065693000716	.	.
chr1	195092796	195093295	chr1	195232530	195233029	Cd46|chr1:195232530-195233029	0.0637065693000717	.	.
chr1	195130829	195131328	chr1	194795310	194795809	Cr1l|chr1:194795310-194795809	0.0863649933062978	.	.
chr1	195130829	195131328	chr1	194885701	194886200	Cr1l|chr1:194885701-194886200	0.0827190672366605	.	.
chr1	195130829	195131328	chr1	194885701	194886200	Cr1l|chr1:194885701-194886200	0.0827190672366606	.	.
chr1	195130829	195131328	chr1	195016706	195017205	Cr1l|chr1:195016706-195017205	0.066590765490036	.	.
chr1	195131381	195131880	chr1	194795310	194795809	Cr1l|chr1:194795310-194795809	0.0782999331819923	.	.
chr1	195131381	195131880	chr1	194815511	194816010	Cr1l|chr1:194815511-194816010	0.0636204839784774	.	.
chr1	195131381	195131880	chr1	194885701	194886200	Cr1l|chr1:194885701-194886200	0.148229320850654	.	.
chr1	195176500	195176999	chr1	194795310	194795809	Cr2|chr1:194795310-194795809	0.177817816149604	.	.
chr1	195176500	195176999	chr1	195005656	195006155	Cr2|chr1:195005656-195006155	0.116492647494174	.	.
chr1	195176500	195176999	chr1	195016706	195017205	Cr2|chr1:195016706-195017205	0.0923491316295801	.	.
chr1	195176500	195176999	chr1	195021765	195022264	Cr2|chr1:195021765-195022264	0.0743477979342282	.	.
chr1	195176500	195176999	chr1	195023839	195024338	Cr2|chr1:195023839-195024338	0.0909553366637435	.	.
chr1	195176500	195176999	chr1	195033930	195034429	Cr2|chr1:195033930-195034429	0.115113952537167	.	.
chr1	195176500	195176999	chr1	195038372	195038871	Cr2|chr1:195038372-195038871	0.135392578978701	.	.
chr10	3366298	3366797	chr10	3307677	3308176	Ppp1r14c|chr10:3307677-3308176	0.126324018705791	.	.
chr10	3366298	3366797	chr10	3308192	3308691	Ppp1r14c|chr10:3308192-3308691	0.0849942809342751	.	.
chr10	3366298	3366797	chr10	3332842	3333341	Ppp1r14c|chr10:3332842-3333341	0.177291748028394	.	.
chr10	3366298	3366797	chr10	3347754	3348253	Ppp1r14c|chr10:3347754-3348253	0.111385768809798	.	.
chr10	3366298	3366797	chr10	3366890	3367389	Ppp1r14c|chr10:3366890-3367389	0.223782927900961	.	.
chr10	3366298	3366797	chr10	3402223	3402722	Ppp1r14c|chr10:3402223-3402722	0.0700476666675744	.	.
chr10	3366298	3366797	chr10	3417365	3417864	Ppp1r14c|chr10:3417365-3417864	0.114598012399479	.	.
chr10	3366298	3366797	chr10	3466074	3466573	Ppp1r14c|chr10:3466074-3466573	0.114831260859669	.	.
chr10	3366298	3366797	chr10	3474977	3475476	Ppp1r14c|chr10:3474977-3475476	0.216599259405908	.	.
chr10	3366298	3366797	chr10	3496724	3497223	Ppp1r14c|chr10:3496724-3497223	0.0869742584977094	.	.
chr10	3366298	3366797	chr10	3496724	3497223	Ppp1r14c|chr10:3496724-3497223	0.0869742584977095	.	.
chr10	3366298	3366797	chr10	3515682	3516181	Ppp1r14c|chr10:3515682-3516181	0.0786975572787066	.	.
chr10	3366298	3366797	chr10	3572927	3573426	Ppp1r14c|chr10:3572927-3573426	0.0644381981027143	.	.
chr10	3740116	3740615	chr10	3496724	3497223	Plekhg1|chr10:3496724-3497223	0.0973141184398452	.	.
chr10	3740116	3740615	chr10	3643304	3643803	Plekhg1|chr10:3643304-3643803	0.0883463141474915	.	.
chr10	3740116	3740615	chr10	3643304	3643803	Plekhg1|chr10:3643304-3643803	0.0883463141474916	.	.
chr10	3740116	3740615	chr10	3897967	3898466	Plekhg1|chr10:3897967-3898466	0.063702250089662	.	.
chr10	3972861	3973360	chr10	3523283	3523782	Mthfd1l|chr10:3523283-3523782	0.0640662825582099	.	.
chr10	3972861	3973360	chr10	3572927	3573426	Mthfd1l|chr10:3572927-3573426	0.0971594241980515	.	.
chr10	3973553	3974052	chr10	3513921	3514420	Mthfd1l|chr10:3513921-3514420	0.113764614511653	.	.
chr10	3973553	3974052	chr10	3996972	3997471	Mthfd1l|chr10:3996972-3997471	0.0790686324628131	.	.
chr10	4611722	4612221	chr10	4923732	4924231	Esr1|chr10:4923732-4924231	0.0864328175797068	.	.
chr10	4611722	4612221	chr10	4924312	4924811	Esr1|chr10:4924312-4924811	0.113173119005877	.	.
chr10	5550504	5551003	chr10	5549987	5550486	Syne1|chr10:5549987-5550486	0.337633314861284	.	.
chr10	5550504	5551003	chr10	5600051	5600550	Syne1|chr10:5600051-5600550	0.0881280243188061	.	.
chr10	5550504	5551003	chr10	5634278	5634777	Syne1|chr10:5634278-5634777	0.0952683698692953	.	.
chr10	5550504	5551003	chr10	5967111	5967610	Syne1|chr10:5967111-5967610	0.067373968498303	.	.
chr10	5805395	5805894	chr10	5520445	5520944	Fbxo5|chr10:5520445-5520944	0.0668185800169128	.	.
chr10	5805395	5805894	chr10	5549987	5550486	Fbxo5|chr10:5549987-5550486	0.0737139059547083	.	.
chr10	5805395	5805894	chr10	5554911	5555410	Fbxo5|chr10:5554911-5555410	0.0858057479416416	.	.
chr10	5805395	5805894	chr10	5696101	5696600	Fbxo5|chr10:5696101-5696600	0.127683150398305	.	.
chr10	5805395	5805894	chr10	5904251	5904750	Fbxo5|chr10:5904251-5904750	0.196325369990228	.	.
chr10	5805395	5805894	chr10	5912713	5913212	Fbxo5|chr10:5912713-5913212	0.0957908399323626	.	.
chr10	5805395	5805894	chr10	6011475	6011974	Fbxo5|chr10:6011475-6011974	0.179330304719125	.	.
chr10	5805395	5805894	chr10	6156208	6156707	Fbxo5|chr10:6156208-6156707	0.0897162742030406	.	.
chr10	5805395	5805894	chr10	6156208	6156707	Fbxo5|chr10:6156208-6156707	0.0897162742030407	.	.
chr10	5823844	5824343	chr10	5554911	5555410	Mtrf1l|chr10:5554911-5555410	0.303093218143511	.	.
chr10	5823844	5824343	chr10	5633616	5634115	Mtrf1l|chr10:5633616-5634115	0.0928344243545723	.	.
chr10	5823844	5824343	chr10	5634278	5634777	Mtrf1l|chr10:5634278-5634777	0.127578677476926	.	.
chr10	5823844	5824343	chr10	5824763	5825262	Mtrf1l|chr10:5824763-5825262	0.184830447519483	.	.
chr10	5823844	5824343	chr10	5868026	5868525	Mtrf1l|chr10:5868026-5868525	0.141258315372578	.	.
chr10	5823844	5824343	chr10	5876516	5877015	Mtrf1l|chr10:5876516-5877015	0.103424894681557	.	.
chr10	5823844	5824343	chr10	5877043	5877542	Mtrf1l|chr10:5877043-5877542	0.207681591325698	.	.
chr10	5823844	5824343	chr10	5904251	5904750	Mtrf1l|chr10:5904251-5904750	0.132570459891341	.	.
chr10	5823844	5824343	chr10	6105313	6105812	Mtrf1l|chr10:6105313-6105812	0.15737687805349	.	.
chr10	5823844	5824343	chr10	6114626	6115125	Mtrf1l|chr10:6114626-6115125	0.0672639142170329	.	.
chr10	5921342	5921841	chr10	5846889	5847388	Rgs17|chr10:5846889-5847388	0.107515758021019	.	.
chr10	5921342	5921841	chr10	5876516	5877015	Rgs17|chr10:5876516-5877015	0.0868873533281288	.	.
chr10	5921342	5921841	chr10	5877043	5877542	Rgs17|chr10:5877043-5877542	0.152811638377419	.	.
chr10	5921342	5921841	chr10	5904251	5904750	Rgs17|chr10:5904251-5904750	0.0654465945158279	.	.
chr10	5921342	5921841	chr10	6105313	6105812	Rgs17|chr10:6105313-6105812	0.131912051870065	.	.
chr10	5921342	5921841	chr10	6105313	6105812	Rgs17|chr10:6105313-6105812	0.131912051870066	.	.
chr10	5922199	5922698	chr10	5554911	5555410	Rgs17|chr10:5554911-5555410	0.142346709040797	.	.
chr10	5922199	5922698	chr10	5568911	5569410	Rgs17|chr10:5568911-5569410	0.138172614345397	.	.
chr10	5922199	5922698	chr10	5600051	5600550	Rgs17|chr10:5600051-5600550	0.0840469573225026	.	.
chr10	5922199	5922698	chr10	5853238	5853737	Rgs17|chr10:5853238-5853737	0.0953653845226541	.	.
chr10	5922199	5922698	chr10	5853767	5854266	Rgs17|chr10:5853767-5854266	0.0651970410034568	.	.
chr10	5922199	5922698	chr10	5876516	5877015	Rgs17|chr10:5876516-5877015	0.17017324921428	.	.
chr10	5922199	5922698	chr10	5877043	5877542	Rgs17|chr10:5877043-5877542	0.22161817330598	.	.
chr10	5922199	5922698	chr10	5912713	5913212	Rgs17|chr10:5912713-5913212	0.09026449823632	.	.
chr10	5922199	5922698	chr10	6011475	6011974	Rgs17|chr10:6011475-6011974	0.132326763899847	.	.
chr10	5922199	5922698	chr10	6105313	6105812	Rgs17|chr10:6105313-6105812	0.0658421697937522	.	.
chr10	5922199	5922698	chr10	6114626	6115125	Rgs17|chr10:6114626-6115125	0.280649821978366	.	.
chr10	5922199	5922698	chr10	6115148	6115647	Rgs17|chr10:6115148-6115647	0.081441170992675	.	.
chr10	5922199	5922698	chr10	6200485	6200984	Rgs17|chr10:6200485-6200984	0.0709450183564975	.	.
chr10	5923047	5923546	chr10	5549987	5550486	Rgs17|chr10:5549987-5550486	0.0696805555745424	.	.
chr10	5923047	5923546	chr10	5568911	5569410	Rgs17|chr10:5568911-5569410	0.239999690300073	.	.
chr10	5923047	5923546	chr10	5696101	5696600	Rgs17|chr10:5696101-5696600	0.135051959161548	.	.
chr10	5923047	5923546	chr10	5912713	5913212	Rgs17|chr10:5912713-5913212	0.100674164142738	.	.
chr10	5923047	5923546	chr10	5936061	5936560	Rgs17|chr10:5936061-5936560	0.0687489523432724	.	.
chr10	5923047	5923546	chr10	6151873	6152372	Rgs17|chr10:6151873-6152372	0.0917700780627292	.	.
chr10	5923047	5923546	chr10	6191227	6191726	Rgs17|chr10:6191227-6191726	0.108096796524777	.	.
chr10	5923047	5923546	chr10	6220737	6221236	Rgs17|chr10:6220737-6221236	0.0666876064331711	.	.
chr10	7211500	7211999	chr10	7046685	7047184	Cnksr3|chr10:7046685-7047184	0.173304085535047	.	.
chr10	7211500	7211999	chr10	7136062	7136561	Cnksr3|chr10:7136062-7136561	0.0956779019946224	.	.
chr10	7211500	7211999	chr10	7158283	7158782	Cnksr3|chr10:7158283-7158782	0.0770013286175985	.	.
chr10	7211500	7211999	chr10	7210985	7211484	Cnksr3|chr10:7210985-7211484	0.346387667344709	.	.
chr10	7211500	7211999	chr10	7333209	7333708	Cnksr3|chr10:7333209-7333708	0.0629434057405654	.	.
chr10	7212004	7212503	chr10	7009611	7010110	Cnksr3|chr10:7009611-7010110	0.0931259504746793	.	.
chr10	7212004	7212503	chr10	7046685	7047184	Cnksr3|chr10:7046685-7047184	0.220440976648141	.	.
chr10	7212004	7212503	chr10	7049734	7050233	Cnksr3|chr10:7049734-7050233	0.10425860262536	.	.
chr10	7212004	7212503	chr10	7062512	7063011	Cnksr3|chr10:7062512-7063011	0.0762892654205387	.	.
chr10	7212004	7212503	chr10	7063761	7064260	Cnksr3|chr10:7063761-7064260	0.120195139688329	.	.
chr10	7212004	7212503	chr10	7117739	7118238	Cnksr3|chr10:7117739-7118238	0.105673273222258	.	.
chr10	7212004	7212503	chr10	7118324	7118823	Cnksr3|chr10:7118324-7118823	0.252419870160775	.	.
chr10	7212004	7212503	chr10	7124937	7125436	Cnksr3|chr10:7124937-7125436	0.0788709257258942	.	.
chr10	7212004	7212503	chr10	7136062	7136561	Cnksr3|chr10:7136062-7136561	0.134240164496296	.	.
chr10	7212004	7212503	chr10	7158863	7159362	Cnksr3|chr10:7158863-7159362	0.0629497772125391	.	.
chr10	7212004	7212503	chr10	7333209	7333708	Cnksr3|chr10:7333209-7333708	0.121025167033965	.	.
chr10	7212004	7212503	chr10	7469964	7470463	Cnksr3|chr10:7469964-7470463	0.0917086956470678	.	.
chr10	7212518	7213017	chr10	7046685	7047184	Cnksr3|chr10:7046685-7047184	0.0667919783270318	.	.
chr10	7212518	7213017	chr10	7049734	7050233	Cnksr3|chr10:7049734-7050233	0.12155885225368	.	.
chr10	7212518	7213017	chr10	7063761	7064260	Cnksr3|chr10:7063761-7064260	0.101275051551071	.	.
chr10	7212518	7213017	chr10	7117739	7118238	Cnksr3|chr10:7117739-7118238	0.0866729442865192	.	.
[truncated: 59,448 more rows]
