# Supplementary material for: Single-cell analysis of chromatin accessibility in the adult mouse brain
Source: Nature. 2023 Dec 13;624(7991):378–89. doi: 10.1038/s41586-023-06824-9 (PMC10719105; doi:10.1038/s41586-023-06824-9)
Supplement: Supplementary file 3 — Supplementary Tables 1–25 and their legends. [file 41586_2023_6824_MOESM3_ESM.zip › 2023-03-05453B-s3/SI Tables/SI Table 13 Summary of all the gene-cCRE correlations/sa2subclass.L2_IT_ENT-po_Glut.pdc.bedpe]

chr1	3671529	3672028	chr1	3511633	3512132	Xkr4|chr1:3511633-3512132	0.205123255796793	.	.
chr1	3671529	3672028	chr1	3651325	3651824	Xkr4|chr1:3651325-3651824	0.110713139484937	.	.
chr1	3671529	3672028	chr1	3900262	3900761	Xkr4|chr1:3900262-3900761	0.131191846671802	.	.
chr1	3671529	3672028	chr1	3903336	3903835	Xkr4|chr1:3903336-3903835	0.145315155267502	.	.
chr1	3672048	3672547	chr1	3793681	3794180	Xkr4|chr1:3793681-3794180	0.194599462454681	.	.
chr1	3672048	3672547	chr1	3900262	3900761	Xkr4|chr1:3900262-3900761	0.196675904894017	.	.
chr1	3672048	3672547	chr1	3903336	3903835	Xkr4|chr1:3903336-3903835	0.167042083175532	.	.
chr1	4785497	4785996	chr1	4535591	4536090	Mrpl15|chr1:4535591-4536090	0.282315364860591	.	.
chr1	4785497	4785996	chr1	4934807	4935306	Mrpl15|chr1:4934807-4935306	0.104470821956772	.	.
chr1	4785497	4785996	chr1	5015264	5015763	Mrpl15|chr1:5015264-5015763	0.10550711121717	.	.
chr1	4785497	4785996	chr1	5022621	5023120	Mrpl15|chr1:5022621-5023120	0.230006824079499	.	.
chr1	4785497	4785996	chr1	5082818	5083317	Mrpl15|chr1:5082818-5083317	0.154273944150992	.	.
chr1	4785497	4785996	chr1	5103120	5103619	Mrpl15|chr1:5103120-5103619	0.24216145501656	.	.
chr1	4785497	4785996	chr1	5170387	5170886	Mrpl15|chr1:5170387-5170886	0.102877753848448	.	.
chr1	4807592	4808091	chr1	4535591	4536090	Lypla1|chr1:4535591-4536090	0.147717246118937	.	.
chr1	4807592	4808091	chr1	4571692	4572191	Lypla1|chr1:4571692-4572191	0.15687257858577	.	.
chr1	4807592	4808091	chr1	4926263	4926762	Lypla1|chr1:4926263-4926762	0.144973472436143	.	.
chr1	4807592	4808091	chr1	5022621	5023120	Lypla1|chr1:5022621-5023120	0.159560008578973	.	.
chr1	4807592	4808091	chr1	5243173	5243672	Lypla1|chr1:5243173-5243672	0.256561726748075	.	.
chr1	4857480	4857979	chr1	4926263	4926762	Tcea1|chr1:4926263-4926762	0.12905124542665	.	.
chr1	4857480	4857979	chr1	4934807	4935306	Tcea1|chr1:4934807-4935306	0.16837979634113	.	.
chr1	4857480	4857979	chr1	4961760	4962259	Tcea1|chr1:4961760-4962259	0.158978529622415	.	.
chr1	4857480	4857979	chr1	5015264	5015763	Tcea1|chr1:5015264-5015763	0.14725868676951	.	.
chr1	4857480	4857979	chr1	5019201	5019700	Tcea1|chr1:5019201-5019700	0.128838463894719	.	.
chr1	4857480	4857979	chr1	5022621	5023120	Tcea1|chr1:5022621-5023120	0.154956773064818	.	.
chr1	4857480	4857979	chr1	5023205	5023704	Tcea1|chr1:5023205-5023704	0.140375098698575	.	.
chr1	4857480	4857979	chr1	5082818	5083317	Tcea1|chr1:5082818-5083317	0.185398892253883	.	.
chr1	4857480	4857979	chr1	5117195	5117694	Tcea1|chr1:5117195-5117694	0.167456305949005	.	.
chr1	4858123	4858622	chr1	4819527	4820026	Tcea1|chr1:4819527-4820026	0.136200207268541	.	.
chr1	4858123	4858622	chr1	4961760	4962259	Tcea1|chr1:4961760-4962259	0.130123398099726	.	.
chr1	4858123	4858622	chr1	5128572	5129071	Tcea1|chr1:5128572-5129071	0.10649195927726	.	.
chr1	4858123	4858622	chr1	5170387	5170886	Tcea1|chr1:5170387-5170886	0.30824001828014	.	.
chr1	4858123	4858622	chr1	5243173	5243672	Tcea1|chr1:5243173-5243672	0.111097118286191	.	.
chr1	4970513	4971012	chr1	4576560	4577059	Gm16041|chr1:4576560-4577059	0.157709020641598	.	.
chr1	4970513	4971012	chr1	4926263	4926762	Gm16041|chr1:4926263-4926762	0.117010229262898	.	.
chr1	4970513	4971012	chr1	4934807	4935306	Gm16041|chr1:4934807-4935306	0.369685026016856	.	.
chr1	4970513	4971012	chr1	4961760	4962259	Gm16041|chr1:4961760-4962259	0.195751902672307	.	.
chr1	4970513	4971012	chr1	5015264	5015763	Gm16041|chr1:5015264-5015763	0.306358003779613	.	.
chr1	4970513	4971012	chr1	5019201	5019700	Gm16041|chr1:5019201-5019700	0.26334356419479	.	.
chr1	4970513	4971012	chr1	5022621	5023120	Gm16041|chr1:5022621-5023120	0.116773002039484	.	.
chr1	4970513	4971012	chr1	5023205	5023704	Gm16041|chr1:5023205-5023704	0.214464873245405	.	.
chr1	4970513	4971012	chr1	5082818	5083317	Gm16041|chr1:5082818-5083317	0.302563286562667	.	.
chr1	4970513	4971012	chr1	5117195	5117694	Gm16041|chr1:5117195-5117694	0.341896310107531	.	.
chr1	5070122	5070621	chr1	4934807	4935306	Atp6v1h|chr1:4934807-4935306	0.105682093551779	.	.
chr1	5070122	5070621	chr1	4934807	4935306	Rgs20|chr1:4934807-4935306	0.105682093551779	.	.
chr1	5070122	5070621	chr1	5023205	5023704	Atp6v1h|chr1:5023205-5023704	0.251627448500689	.	.
chr1	5070122	5070621	chr1	5023205	5023704	Rgs20|chr1:5023205-5023704	0.251627448500689	.	.
chr1	5070122	5070621	chr1	5082818	5083317	Atp6v1h|chr1:5082818-5083317	0.239183717127719	.	.
chr1	5070122	5070621	chr1	5082818	5083317	Rgs20|chr1:5082818-5083317	0.239183717127719	.	.
chr1	5070122	5070621	chr1	5117195	5117694	Atp6v1h|chr1:5117195-5117694	0.262531484385027	.	.
chr1	5070122	5070621	chr1	5117195	5117694	Rgs20|chr1:5117195-5117694	0.262531484385027	.	.
chr1	5917179	5917678	chr1	5753339	5753838	Npbwr1|chr1:5753339-5753838	0.259296549949957	.	.
chr1	5917179	5917678	chr1	5780930	5781429	Npbwr1|chr1:5780930-5781429	0.197531737796751	.	.
chr1	5917179	5917678	chr1	6106398	6106897	Npbwr1|chr1:6106398-6106897	0.197322021532603	.	.
chr1	5917179	5917678	chr1	6118968	6119467	Npbwr1|chr1:6118968-6119467	0.0989255800270993	.	.
chr1	5917179	5917678	chr1	6134983	6135482	Npbwr1|chr1:6134983-6135482	0.0970495010259422	.	.
chr1	6214386	6214885	chr1	5780930	5781429	4732440D04Rik|chr1:5780930-5781429	0.304305069506435	.	.
chr1	6214386	6214885	chr1	5904738	5905237	4732440D04Rik|chr1:5904738-5905237	0.0992594935526597	.	.
chr1	6214386	6214885	chr1	6306576	6307075	4732440D04Rik|chr1:6306576-6307075	0.290451946946695	.	.
chr1	6214386	6214885	chr1	6382628	6383127	4732440D04Rik|chr1:6382628-6383127	0.120571232998056	.	.
chr1	6214386	6214885	chr1	6406344	6406843	4732440D04Rik|chr1:6406344-6406843	0.215240984785723	.	.
chr1	6214386	6214885	chr1	6475687	6476186	4732440D04Rik|chr1:6475687-6476186	0.0963719195031477	.	.
chr1	6214386	6214885	chr1	6483297	6483796	4732440D04Rik|chr1:6483297-6483796	0.1127904472397	.	.
chr1	6214386	6214885	chr1	6483297	6483796	4732440D04Rik|chr1:6483297-6483796	0.112790447239701	.	.
chr1	6214386	6214885	chr1	6483957	6484456	4732440D04Rik|chr1:6483957-6484456	0.129279631993143	.	.
chr1	6214899	6215398	chr1	5753339	5753838	4732440D04Rik|chr1:5753339-5753838	0.171992007083102	.	.
chr1	6214899	6215398	chr1	6106398	6106897	4732440D04Rik|chr1:6106398-6106897	0.187793240228005	.	.
chr1	6214899	6215398	chr1	6406344	6406843	4732440D04Rik|chr1:6406344-6406843	0.173833720570723	.	.
chr1	6359916	6360415	chr1	6320510	6321009	Alkal1|chr1:6320510-6321009	0.148289436720775	.	.
chr1	6359916	6360415	chr1	6361850	6362349	Alkal1|chr1:6361850-6362349	0.213674137835856	.	.
chr1	6359916	6360415	chr1	6448058	6448557	Alkal1|chr1:6448058-6448557	0.117750877325926	.	.
chr1	6359916	6360415	chr1	6510327	6510826	Alkal1|chr1:6510327-6510826	0.0955734883585208	.	.
chr1	6487811	6488310	chr1	6382628	6383127	St18|chr1:6382628-6383127	0.220231377695923	.	.
chr1	6487811	6488310	chr1	6441268	6441767	St18|chr1:6441268-6441767	0.27445415647689	.	.
chr1	6487811	6488310	chr1	6475687	6476186	St18|chr1:6475687-6476186	0.100281647495867	.	.
chr1	6487811	6488310	chr1	6519975	6520474	St18|chr1:6519975-6520474	0.24457015079349	.	.
chr1	6487811	6488310	chr1	6717575	6718074	St18|chr1:6717575-6718074	0.0973646026880452	.	.
chr1	7088594	7089093	chr1	6769890	6770389	Pcmtd1|chr1:6769890-6770389	0.168758801058605	.	.
chr1	7088594	7089093	chr1	6858934	6859433	Pcmtd1|chr1:6858934-6859433	0.240518566503657	.	.
chr1	7088594	7089093	chr1	7010156	7010655	Pcmtd1|chr1:7010156-7010655	0.339287164735375	.	.
chr1	7088594	7089093	chr1	7105020	7105519	Pcmtd1|chr1:7105020-7105519	0.121582957893273	.	.
chr1	7088594	7089093	chr1	7138562	7139061	Pcmtd1|chr1:7138562-7139061	0.266191128567665	.	.
chr1	7088594	7089093	chr1	7204719	7205218	Pcmtd1|chr1:7204719-7205218	0.0977386650181229	.	.
chr1	7088594	7089093	chr1	7218866	7219365	Pcmtd1|chr1:7218866-7219365	0.271847805216207	.	.
chr1	7088594	7089093	chr1	7494762	7495261	Pcmtd1|chr1:7494762-7495261	0.122013561115577	.	.
chr1	7088594	7089093	chr1	7495295	7495794	Pcmtd1|chr1:7495295-7495794	0.19385862362546	.	.
chr1	7397174	7397673	chr1	7086613	7087112	Gm26901|chr1:7086613-7087112	0.104379448019578	.	.
chr1	7397174	7397673	chr1	7095161	7095660	Gm26901|chr1:7095161-7095660	0.102742569695386	.	.
chr1	7397174	7397673	chr1	7113207	7113706	Gm26901|chr1:7113207-7113706	0.121124318597587	.	.
chr1	7397174	7397673	chr1	7138562	7139061	Gm26901|chr1:7138562-7139061	0.102085573787943	.	.
chr1	7397174	7397673	chr1	7148859	7149358	Gm26901|chr1:7148859-7149358	0.0989038005879656	.	.
chr1	7397174	7397673	chr1	7495295	7495794	Gm26901|chr1:7495295-7495794	0.124840221917799	.	.
chr1	7397174	7397673	chr1	7523398	7523897	Gm26901|chr1:7523398-7523897	0.221997901913012	.	.
chr1	7397837	7398336	chr1	7010156	7010655	Gm26901|chr1:7010156-7010655	0.103683398988558	.	.
chr1	7397837	7398336	chr1	7138562	7139061	Gm26901|chr1:7138562-7139061	0.175287018654377	.	.
chr1	7397837	7398336	chr1	7157667	7158166	Gm26901|chr1:7157667-7158166	0.128684859250687	.	.
chr1	7397837	7398336	chr1	7206575	7207074	Gm26901|chr1:7206575-7207074	0.231797820208121	.	.
chr1	7397837	7398336	chr1	7218866	7219365	Gm26901|chr1:7218866-7219365	0.188265217081936	.	.
chr1	7397837	7398336	chr1	7495295	7495794	Gm26901|chr1:7495295-7495794	0.265318498138724	.	.
chr1	7397837	7398336	chr1	7495295	7495794	Gm26901|chr1:7495295-7495794	0.265318498138725	.	.
chr1	7397837	7398336	chr1	7734142	7734641	Gm26901|chr1:7734142-7734641	0.103704365241101	.	.
chr1	7398342	7398841	chr1	7204719	7205218	Gm26901|chr1:7204719-7205218	0.202067587070159	.	.
chr1	7398342	7398841	chr1	7495295	7495794	Gm26901|chr1:7495295-7495794	0.105926296413632	.	.
chr1	9298975	9299474	chr1	9127343	9127842	Sntg1|chr1:9127343-9127842	0.227100137731181	.	.
chr1	9298975	9299474	chr1	9157771	9158270	Sntg1|chr1:9157771-9158270	0.202605873957057	.	.
chr1	9298975	9299474	chr1	9169417	9169916	Sntg1|chr1:9169417-9169916	0.236832346086546	.	.
chr1	9298975	9299474	chr1	9207173	9207672	Sntg1|chr1:9207173-9207672	0.257834337322547	.	.
chr1	9298975	9299474	chr1	9248389	9248888	Sntg1|chr1:9248389-9248888	0.176328245975057	.	.
chr1	9298975	9299474	chr1	9248913	9249412	Sntg1|chr1:9248913-9249412	0.108390024632273	.	.
chr1	9298975	9299474	chr1	9541113	9541612	Sntg1|chr1:9541113-9541612	0.268618961125509	.	.
chr1	9298975	9299474	chr1	9569900	9570399	Sntg1|chr1:9569900-9570399	0.224040702377456	.	.
chr1	9298975	9299474	chr1	9577782	9578281	Sntg1|chr1:9577782-9578281	0.188152405212357	.	.
chr1	9298975	9299474	chr1	9578314	9578813	Sntg1|chr1:9578314-9578813	0.319779226861804	.	.
chr1	9298975	9299474	chr1	9622471	9622970	Sntg1|chr1:9622471-9622970	0.239958331485995	.	.
chr1	9298975	9299474	chr1	9656603	9657102	Sntg1|chr1:9656603-9657102	0.141106745687111	.	.
chr1	9299496	9299995	chr1	9127343	9127842	Sntg1|chr1:9127343-9127842	0.102399622556603	.	.
chr1	9299496	9299995	chr1	9150837	9151336	Sntg1|chr1:9150837-9151336	0.148639955863382	.	.
chr1	9299496	9299995	chr1	9157079	9157578	Sntg1|chr1:9157079-9157578	0.108901308906457	.	.
chr1	9299496	9299995	chr1	9169417	9169916	Sntg1|chr1:9169417-9169916	0.164170551458931	.	.
chr1	9299496	9299995	chr1	9207173	9207672	Sntg1|chr1:9207173-9207672	0.0984617555422604	.	.
chr1	9299496	9299995	chr1	9248389	9248888	Sntg1|chr1:9248389-9248888	0.161066335030913	.	.
chr1	9299496	9299995	chr1	9289706	9290205	Sntg1|chr1:9289706-9290205	0.241973835132514	.	.
chr1	9299496	9299995	chr1	9541113	9541612	Sntg1|chr1:9541113-9541612	0.157903327447078	.	.
chr1	9299496	9299995	chr1	9656603	9657102	Sntg1|chr1:9656603-9657102	0.18874331141362	.	.
chr1	9545042	9545541	chr1	9570415	9570914	Rrs1|chr1:9570415-9570914	0.117273430901558	.	.
chr1	9545042	9545541	chr1	9615198	9615697	Rrs1|chr1:9615198-9615697	0.241499149076808	.	.
chr1	9600949	9601448	chr1	9253984	9254483	Vxn|chr1:9253984-9254483	0.111143099012749	.	.
chr1	9600949	9601448	chr1	9541113	9541612	Vxn|chr1:9541113-9541612	0.136740359630937	.	.
chr1	9600949	9601448	chr1	9622471	9622970	Vxn|chr1:9622471-9622970	0.10731586365669	.	.
chr1	9601474	9601973	chr1	9253984	9254483	Vxn|chr1:9253984-9254483	0.163880119812718	.	.
chr1	9601474	9601973	chr1	9287131	9287630	Vxn|chr1:9287131-9287630	0.129276858387178	.	.
chr1	9601474	9601973	chr1	9541113	9541612	Vxn|chr1:9541113-9541612	0.287644418064912	.	.
chr1	9601474	9601973	chr1	9577782	9578281	Vxn|chr1:9577782-9578281	0.136516258171696	.	.
chr1	9601474	9601973	chr1	9591855	9592354	Vxn|chr1:9591855-9592354	0.108335764115211	.	.
chr1	9601474	9601973	chr1	9622471	9622970	Vxn|chr1:9622471-9622970	0.163143392458781	.	.
chr1	9630048	9630547	chr1	9253984	9254483	2610203C22Rik|chr1:9253984-9254483	0.233354793685273	.	.
chr1	9630048	9630547	chr1	9541113	9541612	2610203C22Rik|chr1:9541113-9541612	0.253030915731039	.	.
chr1	9630048	9630547	chr1	9609186	9609685	2610203C22Rik|chr1:9609186-9609685	0.384133905121875	.	.
chr1	9630962	9631461	chr1	9287131	9287630	2610203C22Rik|chr1:9287131-9287630	0.106244169693595	.	.
chr1	9630962	9631461	chr1	9554007	9554506	2610203C22Rik|chr1:9554007-9554506	0.0988362462783226	.	.
chr1	9630962	9631461	chr1	9556132	9556631	2610203C22Rik|chr1:9556132-9556631	0.169329316650325	.	.
chr1	9630962	9631461	chr1	9622471	9622970	2610203C22Rik|chr1:9622471-9622970	0.272539608215737	.	.
chr1	9630962	9631461	chr1	9661097	9661596	2610203C22Rik|chr1:9661097-9661596	0.272771731752594	.	.
chr1	9700259	9700758	chr1	9570415	9570914	Mybl1|chr1:9570415-9570914	0.213995590465189	.	.
chr1	9700259	9700758	chr1	9609186	9609685	Mybl1|chr1:9609186-9609685	0.131181846528897	.	.
chr1	9748256	9748755	chr1	9609186	9609685	1700034P13Rik|chr1:9609186-9609685	0.216735461221947	.	.
chr1	9748256	9748755	chr1	9609186	9609685	1700034P13Rik|chr1:9609186-9609685	0.216735461221948	.	.
chr1	9748256	9748755	chr1	9609186	9609685	Vcpip1|chr1:9609186-9609685	0.216735461221947	.	.
chr1	9748256	9748755	chr1	9609186	9609685	Vcpip1|chr1:9609186-9609685	0.216735461221948	.	.
chr1	9748256	9748755	chr1	9731278	9731777	1700034P13Rik|chr1:9731278-9731777	0.153341055372527	.	.
chr1	9748256	9748755	chr1	9731278	9731777	Vcpip1|chr1:9731278-9731777	0.153341055372527	.	.
chr1	10719713	10720212	chr1	10321741	10322240	Cpa6|chr1:10321741-10322240	0.333470346821606	.	.
chr1	10719713	10720212	chr1	10399726	10400225	Cpa6|chr1:10399726-10400225	0.183876601790222	.	.
chr1	10719713	10720212	chr1	10451310	10451809	Cpa6|chr1:10451310-10451809	0.283663355657249	.	.
chr1	10719713	10720212	chr1	10483878	10484377	Cpa6|chr1:10483878-10484377	0.253240915035147	.	.
chr1	10719713	10720212	chr1	10493553	10494052	Cpa6|chr1:10493553-10494052	0.158494779807153	.	.
chr1	10719713	10720212	chr1	10570791	10571290	Cpa6|chr1:10570791-10571290	0.113208944367436	.	.
chr1	10719713	10720212	chr1	10595167	10595666	Cpa6|chr1:10595167-10595666	0.353440483691703	.	.
chr1	10719713	10720212	chr1	10596332	10596831	Cpa6|chr1:10596332-10596831	0.123690061714046	.	.
chr1	10719713	10720212	chr1	10603383	10603882	Cpa6|chr1:10603383-10603882	0.397524756663019	.	.
chr1	10719713	10720212	chr1	10612497	10612996	Cpa6|chr1:10612497-10612996	0.168683361605529	.	.
chr1	10719713	10720212	chr1	10694602	10695101	Cpa6|chr1:10694602-10695101	0.0980249632496669	.	.
chr1	10719713	10720212	chr1	10700869	10701368	Cpa6|chr1:10700869-10701368	0.245070519000683	.	.
chr1	10719713	10720212	chr1	10717582	10718081	Cpa6|chr1:10717582-10718081	0.520742380479838	.	.
chr1	10719713	10720212	chr1	10718502	10719001	Cpa6|chr1:10718502-10719001	0.3960654293873	.	.
chr1	10719713	10720212	chr1	10780704	10781203	Cpa6|chr1:10780704-10781203	0.335372643109723	.	.
chr1	10719713	10720212	chr1	10781405	10781904	Cpa6|chr1:10781405-10781904	0.223855492931959	.	.
chr1	10719713	10720212	chr1	10794271	10794770	Cpa6|chr1:10794271-10794770	0.178887475274252	.	.
chr1	10719713	10720212	chr1	10937159	10937658	Cpa6|chr1:10937159-10937658	0.212777626677202	.	.
chr1	10719713	10720212	chr1	10937667	10938166	Cpa6|chr1:10937667-10938166	0.180921607377427	.	.
chr1	10719713	10720212	chr1	10942845	10943344	Cpa6|chr1:10942845-10943344	0.105406285079867	.	.
chr1	10993243	10993742	chr1	10874715	10875214	Prex2|chr1:10874715-10875214	0.231584899405544	.	.
chr1	10993243	10993742	chr1	11160430	11160929	Prex2|chr1:11160430-11160929	0.11974729154424	.	.
chr1	10993243	10993742	chr1	11171667	11172166	Prex2|chr1:11171667-11172166	0.102029556322808	.	.
chr1	10993243	10993742	chr1	11204514	11205013	Prex2|chr1:11204514-11205013	0.250438965753142	.	.
chr1	10993772	10994271	chr1	10596332	10596831	Prex2|chr1:10596332-10596831	0.0983888361906892	.	.
chr1	10993772	10994271	chr1	11044870	11045369	Prex2|chr1:11044870-11045369	0.258587478987858	.	.
chr1	10993772	10994271	chr1	11116878	11117377	Prex2|chr1:11116878-11117377	0.171709739422262	.	.
chr1	10993772	10994271	chr1	11171667	11172166	Prex2|chr1:11171667-11172166	0.151493610950375	.	.
chr1	13589563	13590062	chr1	13599193	13599692	Tram1|chr1:13599193-13599692	0.167548107704106	.	.
chr1	13589563	13590062	chr1	13779004	13779503	Tram1|chr1:13779004-13779503	0.139860310160054	.	.
chr1	13589563	13590062	chr1	13784344	13784843	Tram1|chr1:13784344-13784843	0.102409176155	.	.
chr1	13659706	13660205	chr1	13500447	13500946	Lactb2|chr1:13500447-13500946	0.118890142440766	.	.
chr1	13659706	13660205	chr1	13573930	13574429	Lactb2|chr1:13573930-13574429	0.125052552702422	.	.
chr1	13659706	13660205	chr1	13738820	13739319	Lactb2|chr1:13738820-13739319	0.147683425812646	.	.
chr1	13659706	13660205	chr1	13784344	13784843	Lactb2|chr1:13784344-13784843	0.130240733467033	.	.
chr1	13659706	13660205	chr1	13789111	13789610	Lactb2|chr1:13789111-13789610	0.248153595893906	.	.
chr1	13659706	13660205	chr1	13864805	13865304	Lactb2|chr1:13864805-13865304	0.0992097727496572	.	.
chr1	13659706	13660205	chr1	13989473	13989972	Lactb2|chr1:13989473-13989972	0.146413934975068	.	.
chr1	13659706	13660205	chr1	13991135	13991634	Lactb2|chr1:13991135-13991634	0.107835375151727	.	.
chr1	13660314	13660813	chr1	13531462	13531961	Lactb2|chr1:13531462-13531961	0.12388626591803	.	.
chr1	13660314	13660813	chr1	13576330	13576829	Lactb2|chr1:13576330-13576829	0.0969687172686634	.	.
chr1	13660314	13660813	chr1	13614814	13615313	Lactb2|chr1:13614814-13615313	0.176871067062349	.	.
chr1	13660314	13660813	chr1	13619870	13620369	Lactb2|chr1:13619870-13620369	0.128463269637301	.	.
chr1	13660314	13660813	chr1	13639420	13639919	Lactb2|chr1:13639420-13639919	0.23377674191201	.	.
chr1	13660314	13660813	chr1	13682912	13683411	Lactb2|chr1:13682912-13683411	0.173075895233763	.	.
chr1	13660314	13660813	chr1	13775151	13775650	Lactb2|chr1:13775151-13775650	0.12743261398571	.	.
chr1	13660314	13660813	chr1	13848704	13849203	Lactb2|chr1:13848704-13849203	0.0972541812584766	.	.
chr1	13660314	13660813	chr1	13864805	13865304	Lactb2|chr1:13864805-13865304	0.181619131211585	.	.
chr1	13660314	13660813	chr1	13945323	13945822	Lactb2|chr1:13945323-13945822	0.131144925719574	.	.
chr1	13660314	13660813	chr1	13989473	13989972	Lactb2|chr1:13989473-13989972	0.126686266171533	.	.
chr1	13660314	13660813	chr1	13991135	13991634	Lactb2|chr1:13991135-13991634	0.211460171527596	.	.
chr1	14309549	14310048	chr1	14129419	14129918	Eya1|chr1:14129419-14129918	0.105089978853917	.	.
chr1	14309549	14310048	chr1	14204214	14204713	Eya1|chr1:14204214-14204713	0.16236104855436	.	.
chr1	14309549	14310048	chr1	14219821	14220320	Eya1|chr1:14219821-14220320	0.226109115941878	.	.
chr1	14309549	14310048	chr1	14244731	14245230	Eya1|chr1:14244731-14245230	0.136546919428785	.	.
chr1	14309549	14310048	chr1	14403744	14404243	Eya1|chr1:14403744-14404243	0.111334677035356	.	.
chr1	14309549	14310048	chr1	14662272	14662771	Eya1|chr1:14662272-14662771	0.194111704820994	.	.
chr1	14309549	14310048	chr1	14669334	14669833	Eya1|chr1:14669334-14669833	0.147282865615893	.	.
chr1	14309549	14310048	chr1	14704896	14705395	Eya1|chr1:14704896-14705395	0.275552381776906	.	.
chr1	14309549	14310048	chr1	14738247	14738746	Eya1|chr1:14738247-14738746	0.227536295992611	.	.
chr1	14755218	14755717	chr1	14757936	14758435	Msc|chr1:14757936-14758435	0.113445617063779	.	.
chr1	14755218	14755717	chr1	14899790	14900289	Msc|chr1:14899790-14900289	0.13910500715916	.	.
chr1	14755218	14755717	chr1	14980277	14980776	Msc|chr1:14980277-14980776	0.127797958834981	.	.
chr1	14755218	14755717	chr1	15007624	15008123	Msc|chr1:15007624-15008123	0.128201026528647	.	.
chr1	14756079	14756578	chr1	14738247	14738746	Msc|chr1:14738247-14738746	0.185898272165118	.	.
chr1	14756079	14756578	chr1	14955199	14955698	Msc|chr1:14955199-14955698	0.179411832900874	.	.
chr1	14756079	14756578	chr1	15011639	15012138	Msc|chr1:15011639-15012138	0.124197062475055	.	.
chr1	15805340	15805839	chr1	15776859	15777358	Terf1|chr1:15776859-15777358	0.132557922070054	.	.
chr1	15805340	15805839	chr1	16058539	16059038	Terf1|chr1:16058539-16059038	0.140174208858095	.	.
chr1	15892493	15892992	chr1	15770298	15770797	Sbspon|chr1:15770298-15770797	0.108385454265516	.	.
chr1	15892493	15892992	chr1	15770806	15771305	Sbspon|chr1:15770806-15771305	0.133441534115909	.	.
chr1	15892493	15892992	chr1	15850704	15851203	Sbspon|chr1:15850704-15851203	0.149568306349107	.	.
chr1	15892493	15892992	chr1	15899561	15900060	Sbspon|chr1:15899561-15900060	0.202148139268113	.	.
chr1	15892493	15892992	chr1	16091635	16092134	Sbspon|chr1:16091635-16092134	0.0979182095661131	.	.
chr1	15892493	15892992	chr1	16205408	16205907	Sbspon|chr1:16205408-16205907	0.155885763772937	.	.
chr1	15892493	15892992	chr1	16205937	16206436	Sbspon|chr1:16205937-16206436	0.152424020338979	.	.
chr1	16093096	16093595	chr1	15943655	15944154	4930444P10Rik|chr1:15943655-15944154	0.20889525518011	.	.
chr1	16093096	16093595	chr1	16058539	16059038	4930444P10Rik|chr1:16058539-16059038	0.127056175467287	.	.
chr1	16093096	16093595	chr1	16243201	16243700	4930444P10Rik|chr1:16243201-16243700	0.12096172299565	.	.
chr1	16103947	16104446	chr1	15776859	15777358	Rpl7|chr1:15776859-15777358	0.100946993737032	.	.
chr1	16103947	16104446	chr1	15936337	15936836	Rpl7|chr1:15936337-15936836	0.127084543591003	.	.
chr1	16103947	16104446	chr1	16069772	16070271	Rpl7|chr1:16069772-16070271	0.214658427086449	.	.
chr1	16103947	16104446	chr1	16115053	16115552	Rpl7|chr1:16115053-16115552	0.28512577174216	.	.
chr1	16104453	16104952	chr1	15936337	15936836	Rpl7|chr1:15936337-15936836	0.201212055979042	.	.
chr1	16104453	16104952	chr1	15993491	15993990	Rpl7|chr1:15993491-15993990	0.171713073090199	.	.
chr1	16104453	16104952	chr1	16091635	16092134	Rpl7|chr1:16091635-16092134	0.144148693642217	.	.
chr1	16104453	16104952	chr1	16115053	16115552	Rpl7|chr1:16115053-16115552	0.127104314891491	.	.
chr1	16104999	16105498	chr1	15914585	15915084	Rdh10|chr1:15914585-15915084	0.144678488033725	.	.
chr1	16104999	16105498	chr1	15914585	15915084	Rpl7|chr1:15914585-15915084	0.144678488033725	.	.
chr1	16104999	16105498	chr1	16063926	16064425	Rdh10|chr1:16063926-16064425	0.191151741240615	.	.
chr1	16104999	16105498	chr1	16063926	16064425	Rpl7|chr1:16063926-16064425	0.191151741240615	.	.
chr1	16104999	16105498	chr1	16115053	16115552	Rdh10|chr1:16115053-16115552	0.125668390420776	.	.
chr1	16104999	16105498	chr1	16115053	16115552	Rpl7|chr1:16115053-16115552	0.125668390420776	.	.
chr1	16104999	16105498	chr1	16154823	16155322	Rdh10|chr1:16154823-16155322	0.201682574724118	.	.
chr1	16104999	16105498	chr1	16154823	16155322	Rpl7|chr1:16154823-16155322	0.201682574724118	.	.
chr1	16104999	16105498	chr1	16177516	16178015	Rdh10|chr1:16177516-16178015	0.161352967680549	.	.
chr1	16104999	16105498	chr1	16177516	16178015	Rpl7|chr1:16177516-16178015	0.161352967680549	.	.
chr1	16104999	16105498	chr1	16202130	16202629	Rdh10|chr1:16202130-16202629	0.118007758866397	.	.
chr1	16104999	16105498	chr1	16202130	16202629	Rpl7|chr1:16202130-16202629	0.118007758866397	.	.
chr1	16104999	16105498	chr1	16205937	16206436	Rdh10|chr1:16205937-16206436	0.121499566296851	.	.
chr1	16104999	16105498	chr1	16205937	16206436	Rpl7|chr1:16205937-16206436	0.121499566296851	.	.
chr1	16104999	16105498	chr1	16229492	16229991	Rdh10|chr1:16229492-16229991	0.281919078631176	.	.
chr1	16104999	16105498	chr1	16229492	16229991	Rpl7|chr1:16229492-16229991	0.281919078631176	.	.
chr1	16104999	16105498	chr1	16237212	16237711	Rdh10|chr1:16237212-16237711	0.102615473975428	.	.
chr1	16104999	16105498	chr1	16237212	16237711	Rpl7|chr1:16237212-16237711	0.102615473975428	.	.
chr1	16105563	16106062	chr1	15776859	15777358	Rdh10|chr1:15776859-15777358	0.147280108486005	.	.
chr1	16105563	16106062	chr1	16069772	16070271	Rdh10|chr1:16069772-16070271	0.100832784914874	.	.
chr1	16105563	16106062	chr1	16129906	16130405	Rdh10|chr1:16129906-16130405	0.101499950445207	.	.
chr1	16105563	16106062	chr1	16202130	16202629	Rdh10|chr1:16202130-16202629	0.110223931557132	.	.
chr1	16105563	16106062	chr1	16205408	16205907	Rdh10|chr1:16205408-16205907	0.115418253460008	.	.
chr1	16105563	16106062	chr1	16205937	16206436	Rdh10|chr1:16205937-16206436	0.130935194946051	.	.
chr1	16519035	16519534	chr1	16545111	16545610	Stau2|chr1:16545111-16545610	0.0990635206827243	.	.
chr1	16519035	16519534	chr1	16592201	16592700	Stau2|chr1:16592201-16592700	0.126796762439682	.	.
chr1	16519761	16520260	chr1	16547143	16547642	Stau2|chr1:16547143-16547642	0.150552447264346	.	.
chr1	16519761	16520260	chr1	16564742	16565241	Stau2|chr1:16564742-16565241	0.144857822112163	.	.
chr1	16519761	16520260	chr1	16735042	16735541	Stau2|chr1:16735042-16735541	0.115615510325421	.	.
chr1	16519761	16520260	chr1	16916592	16917091	Stau2|chr1:16916592-16917091	0.183142613655672	.	.
chr1	16619102	16619601	chr1	16559647	16560146	Ube2w|chr1:16559647-16560146	0.164398519920788	.	.
chr1	16619102	16619601	chr1	16592201	16592700	Ube2w|chr1:16592201-16592700	0.165123359282958	.	.
chr1	16619102	16619601	chr1	16735042	16735541	Ube2w|chr1:16735042-16735541	0.164201183355992	.	.
chr1	16656744	16657243	chr1	16559647	16560146	D030040B21Rik|chr1:16559647-16560146	0.34116988407118	.	.
chr1	16656744	16657243	chr1	16559647	16560146	Eloc|chr1:16559647-16560146	0.34116988407118	.	.
chr1	16656744	16657243	chr1	16636459	16636958	D030040B21Rik|chr1:16636459-16636958	0.205553826954699	.	.
chr1	16656744	16657243	chr1	16636459	16636958	Eloc|chr1:16636459-16636958	0.205553826954699	.	.
chr1	16657258	16657757	chr1	16559647	16560146	D030040B21Rik|chr1:16559647-16560146	0.161555213966372	.	.
chr1	16657258	16657757	chr1	16559647	16560146	Eloc|chr1:16559647-16560146	0.161555213966372	.	.
chr1	16687901	16688400	chr1	16547143	16547642	Ly96|chr1:16547143-16547642	0.156141434155581	.	.
chr1	16688506	16689005	chr1	16559647	16560146	Ly96|chr1:16559647-16560146	0.120297379430936	.	.
chr1	16688506	16689005	chr1	16577609	16578108	Ly96|chr1:16577609-16578108	0.122643971966325	.	.
chr1	17097665	17098164	chr1	16758712	16759211	Jph1|chr1:16758712-16759211	0.219153401293309	.	.
chr1	17097665	17098164	chr1	16979390	16979889	Jph1|chr1:16979390-16979889	0.215622573364652	.	.
chr1	17097665	17098164	chr1	17013855	17014354	Jph1|chr1:17013855-17014354	0.198692954687081	.	.
chr1	17097665	17098164	chr1	17116701	17117200	Jph1|chr1:17116701-17117200	0.148730306350664	.	.
chr1	17097665	17098164	chr1	17123369	17123868	Jph1|chr1:17123369-17123868	0.159176683039721	.	.
chr1	17097665	17098164	chr1	17172604	17173103	Jph1|chr1:17172604-17173103	0.33223467773097	.	.
chr1	17097665	17098164	chr1	17311278	17311777	Jph1|chr1:17311278-17311777	0.220787253362143	.	.
chr1	17097665	17098164	chr1	17406304	17406803	Jph1|chr1:17406304-17406803	0.0962728835756742	.	.
chr1	17098192	17098691	chr1	16758712	16759211	Jph1|chr1:16758712-16759211	0.144686234363943	.	.
chr1	17098192	17098691	chr1	16815946	16816445	Jph1|chr1:16815946-16816445	0.155469874447901	.	.
chr1	17098192	17098691	chr1	16979390	16979889	Jph1|chr1:16979390-16979889	0.157964147003926	.	.
chr1	17098192	17098691	chr1	16979971	16980470	Jph1|chr1:16979971-16980470	0.268741872179996	.	.
chr1	17098192	17098691	chr1	17172604	17173103	Jph1|chr1:17172604-17173103	0.173729288921363	.	.
chr1	17145142	17145641	chr1	16809716	16810215	Gdap1|chr1:16809716-16810215	0.181631813343375	.	.
chr1	17145142	17145641	chr1	16996662	16997161	Gdap1|chr1:16996662-16997161	0.187033897475899	.	.
chr1	17145142	17145641	chr1	17122724	17123223	Gdap1|chr1:17122724-17123223	0.337760647227813	.	.
chr1	17145142	17145641	chr1	17163496	17163995	Gdap1|chr1:17163496-17163995	0.207052089938915	.	.
chr1	17601268	17601767	chr1	17302774	17303273	Pi15|chr1:17302774-17303273	0.216739836512602	.	.
chr1	17601268	17601767	chr1	17406304	17406803	Pi15|chr1:17406304-17406803	0.193556910080522	.	.
chr1	17601268	17601767	chr1	17600441	17600940	Pi15|chr1:17600441-17600940	0.180466016597784	.	.
chr1	17601268	17601767	chr1	17717899	17718398	Pi15|chr1:17717899-17718398	0.100487780155872	.	.
chr1	17727070	17727569	chr1	17302774	17303273	Crispld1|chr1:17302774-17303273	0.26125233585902	.	.
chr1	17727070	17727569	chr1	17302774	17303273	Gm16070|chr1:17302774-17303273	0.26125233585902	.	.
chr1	17727070	17727569	chr1	17339607	17340106	Crispld1|chr1:17339607-17340106	0.1936473181267	.	.
chr1	17727070	17727569	chr1	17339607	17340106	Gm16070|chr1:17339607-17340106	0.1936473181267	.	.
chr1	17727070	17727569	chr1	17646859	17647358	Crispld1|chr1:17646859-17647358	0.151502286440466	.	.
chr1	17727070	17727569	chr1	17646859	17647358	Gm16070|chr1:17646859-17647358	0.151502286440466	.	.
chr1	17727070	17727569	chr1	17924151	17924650	Crispld1|chr1:17924151-17924650	0.375137828136535	.	.
chr1	17727070	17727569	chr1	17924151	17924650	Gm16070|chr1:17924151-17924650	0.375137828136535	.	.
chr1	17727608	17728107	chr1	17309890	17310389	Crispld1|chr1:17309890-17310389	0.109368592226493	.	.
chr1	17727608	17728107	chr1	17309890	17310389	Gm16070|chr1:17309890-17310389	0.109368592226493	.	.
chr1	17727608	17728107	chr1	17646859	17647358	Crispld1|chr1:17646859-17647358	0.126004143661204	.	.
chr1	17727608	17728107	chr1	17646859	17647358	Gm16070|chr1:17646859-17647358	0.126004143661204	.	.
chr1	17727608	17728107	chr1	17838342	17838841	Crispld1|chr1:17838342-17838841	0.193384554489911	.	.
chr1	17727608	17728107	chr1	17838342	17838841	Gm16070|chr1:17838342-17838841	0.193384554489911	.	.
chr1	17727608	17728107	chr1	17873370	17873869	Crispld1|chr1:17873370-17873869	0.120252354653675	.	.
chr1	17727608	17728107	chr1	17873370	17873869	Gm16070|chr1:17873370-17873869	0.120252354653675	.	.
chr1	18057998	18058497	chr1	17762816	17763315	Gm28756|chr1:17762816-17763315	0.145385760330019	.	.
chr1	18057998	18058497	chr1	17810144	17810643	Gm28756|chr1:17810144-17810643	0.179357842566538	.	.
chr1	18057998	18058497	chr1	17838342	17838841	Gm28756|chr1:17838342-17838841	0.0991575991206146	.	.
chr1	18057998	18058497	chr1	17873370	17873869	Gm28756|chr1:17873370-17873869	0.12582084991236	.	.
chr1	18057998	18058497	chr1	18027704	18028203	Gm28756|chr1:18027704-18028203	0.126985066063894	.	.
chr1	18057998	18058497	chr1	18172323	18172822	Gm28756|chr1:18172323-18172822	0.0968616262698669	.	.
chr1	18057998	18058497	chr1	18295092	18295591	Gm28756|chr1:18295092-18295591	0.110534105840478	.	.
chr1	18057998	18058497	chr1	18353113	18353612	Gm28756|chr1:18353113-18353612	0.103603914637323	.	.
chr1	18057998	18058497	chr1	18371522	18372021	Gm28756|chr1:18371522-18372021	0.23101974232988	.	.
chr1	18057998	18058497	chr1	18377362	18377861	Gm28756|chr1:18377362-18377861	0.243472610344996	.	.
chr1	18057998	18058497	chr1	18384029	18384528	Gm28756|chr1:18384029-18384528	0.212935675544388	.	.
chr1	18057998	18058497	chr1	18413715	18414214	Gm28756|chr1:18413715-18414214	0.25871099587031	.	.
chr1	18057998	18058497	chr1	18461995	18462494	Gm28756|chr1:18461995-18462494	0.15486407729777	.	.
chr1	18058553	18059052	chr1	17873370	17873869	Gm28756|chr1:17873370-17873869	0.157590029977094	.	.
chr1	18058553	18059052	chr1	18172323	18172822	Gm28756|chr1:18172323-18172822	0.190865711658992	.	.
chr1	18058553	18059052	chr1	18295092	18295591	Gm28756|chr1:18295092-18295591	0.103257583564146	.	.
chr1	18058553	18059052	chr1	18371522	18372021	Gm28756|chr1:18371522-18372021	0.163074870199377	.	.
chr1	18058553	18059052	chr1	18377362	18377861	Gm28756|chr1:18377362-18377861	0.0973829321358023	.	.
chr1	18058553	18059052	chr1	18413715	18414214	Gm28756|chr1:18413715-18414214	0.139344261404072	.	.
chr1	18145754	18146253	chr1	17762816	17763315	Crisp4|chr1:17762816-17763315	0.41092270804925	.	.
chr1	18145754	18146253	chr1	18170525	18171024	Crisp4|chr1:18170525-18171024	0.229660711577791	.	.
chr1	18145754	18146253	chr1	18371522	18372021	Crisp4|chr1:18371522-18372021	0.129837543577028	.	.
chr1	18145754	18146253	chr1	18377362	18377861	Crisp4|chr1:18377362-18377861	0.180847534554316	.	.
chr1	18145754	18146253	chr1	18448700	18449199	Crisp4|chr1:18448700-18449199	0.122327812781364	.	.
chr1	18145754	18146253	chr1	18461995	18462494	Crisp4|chr1:18461995-18462494	0.155695944073302	.	.
chr1	19103925	19104424	chr1	18867033	18867532	Gm15825|chr1:18867033-18867532	0.126969566953301	.	.
chr1	19103925	19104424	chr1	18976830	18977329	Gm15825|chr1:18976830-18977329	0.214919628013215	.	.
chr1	19103925	19104424	chr1	19137385	19137884	Gm15825|chr1:19137385-19137884	0.163369624483755	.	.
chr1	19103925	19104424	chr1	19291420	19291919	Gm15825|chr1:19291420-19291919	0.111828810590522	.	.
chr1	19103925	19104424	chr1	19291934	19292433	Gm15825|chr1:19291934-19292433	0.116737697630898	.	.
chr1	19103925	19104424	chr1	19292460	19292959	Gm15825|chr1:19292460-19292959	0.185531096072761	.	.
chr1	20820187	20820686	chr1	20612697	20613196	Mcm3|chr1:20612697-20613196	0.116009921294435	.	.
chr1	20820187	20820686	chr1	20801628	20802127	Mcm3|chr1:20801628-20802127	0.168672608399798	.	.
chr1	20820187	20820686	chr1	20922285	20922784	Mcm3|chr1:20922285-20922784	0.165865551485529	.	.
chr1	20820187	20820686	chr1	20974387	20974886	Mcm3|chr1:20974387-20974886	0.0999201167342505	.	.
chr1	20820187	20820686	chr1	20995247	20995746	Mcm3|chr1:20995247-20995746	0.157019537181345	.	.
chr1	20890311	20890810	chr1	20612697	20613196	6720483E21Rik|chr1:20612697-20613196	0.107639514737318	.	.
chr1	20890311	20890810	chr1	20612697	20613196	Paqr8|chr1:20612697-20613196	0.107639514737318	.	.
chr1	20890311	20890810	chr1	20698011	20698510	6720483E21Rik|chr1:20698011-20698510	0.157994882499079	.	.
chr1	20890311	20890810	chr1	20698011	20698510	Paqr8|chr1:20698011-20698510	0.157994882499079	.	.
chr1	20890311	20890810	chr1	20749071	20749570	6720483E21Rik|chr1:20749071-20749570	0.160372601603487	.	.
chr1	20890311	20890810	chr1	20749071	20749570	Paqr8|chr1:20749071-20749570	0.160372601603487	.	.
chr1	20890311	20890810	chr1	20759760	20760259	6720483E21Rik|chr1:20759760-20760259	0.228430081174305	.	.
chr1	20890311	20890810	chr1	20759760	20760259	Paqr8|chr1:20759760-20760259	0.228430081174305	.	.
chr1	20890311	20890810	chr1	20883977	20884476	6720483E21Rik|chr1:20883977-20884476	0.145030365333583	.	.
chr1	20890311	20890810	chr1	20883977	20884476	Paqr8|chr1:20883977-20884476	0.145030365333583	.	.
chr1	20890311	20890810	chr1	20941260	20941759	6720483E21Rik|chr1:20941260-20941759	0.0973833516021186	.	.
chr1	20890311	20890810	chr1	20941260	20941759	Paqr8|chr1:20941260-20941759	0.0973833516021186	.	.
chr1	20890857	20891356	chr1	20775171	20775670	6720483E21Rik|chr1:20775171-20775670	0.123909730475382	.	.
chr1	20890857	20891356	chr1	20775171	20775670	Paqr8|chr1:20775171-20775670	0.123909730475382	.	.
chr1	20890857	20891356	chr1	20877410	20877909	6720483E21Rik|chr1:20877410-20877909	0.174866881207368	.	.
chr1	20890857	20891356	chr1	20877410	20877909	Paqr8|chr1:20877410-20877909	0.174866881207368	.	.
chr1	20890857	20891356	chr1	20922285	20922784	6720483E21Rik|chr1:20922285-20922784	0.0955476962338906	.	.
chr1	20890857	20891356	chr1	20922285	20922784	Paqr8|chr1:20922285-20922784	0.0955476962338906	.	.
chr1	20890857	20891356	chr1	20922853	20923352	6720483E21Rik|chr1:20922853-20923352	0.097986514166708	.	.
chr1	20890857	20891356	chr1	20922853	20923352	Paqr8|chr1:20922853-20923352	0.097986514166708	.	.
chr1	20890857	20891356	chr1	20933361	20933860	6720483E21Rik|chr1:20933361-20933860	0.109984952035635	.	.
chr1	20890857	20891356	chr1	20933361	20933860	Paqr8|chr1:20933361-20933860	0.109984952035635	.	.
chr1	20951400	20951899	chr1	20513637	20514136	Efhc1|chr1:20513637-20514136	0.136118048606158	.	.
chr1	20951400	20951899	chr1	20554332	20554831	Efhc1|chr1:20554332-20554831	0.155009423485275	.	.
chr1	20951400	20951899	chr1	20620512	20621011	Efhc1|chr1:20620512-20621011	0.13634711662636	.	.
chr1	20951400	20951899	chr1	20801628	20802127	Efhc1|chr1:20801628-20802127	0.199486295486366	.	.
chr1	20951400	20951899	chr1	20905651	20906150	Efhc1|chr1:20905651-20906150	0.216012456459314	.	.
chr1	20951400	20951899	chr1	20906237	20906736	Efhc1|chr1:20906237-20906736	0.235989105239969	.	.
chr1	20951400	20951899	chr1	20922285	20922784	Efhc1|chr1:20922285-20922784	0.19668355935725	.	.
chr1	20951400	20951899	chr1	20941260	20941759	Efhc1|chr1:20941260-20941759	0.19458117657538	.	.
chr1	20951400	20951899	chr1	20995247	20995746	Efhc1|chr1:20995247-20995746	0.222123724017606	.	.
chr1	23291436	23291935	chr1	23255866	23256365	Gm27028|chr1:23255866-23256365	0.149165772080762	.	.
chr1	23291436	23291935	chr1	23335493	23335992	Gm27028|chr1:23335493-23335992	0.288732805860168	.	.
chr1	23291436	23291935	chr1	23344159	23344658	Gm27028|chr1:23344159-23344658	0.141701128197893	.	.
chr1	23291436	23291935	chr1	23383148	23383647	Gm27028|chr1:23383148-23383647	0.118264448578706	.	.
chr1	23291436	23291935	chr1	23526562	23527061	Gm27028|chr1:23526562-23527061	0.166932880200121	.	.
chr1	23291436	23291935	chr1	23638330	23638829	Gm27028|chr1:23638330-23638829	0.234781229809932	.	.
chr1	23291436	23291935	chr1	23645049	23645548	Gm27028|chr1:23645049-23645548	0.120451490513242	.	.
chr1	25828941	25829440	chr1	25757313	25757812	Adgrb3|chr1:25757313-25757812	0.102994552551188	.	.
chr1	25828941	25829440	chr1	25828331	25828830	Adgrb3|chr1:25828331-25828830	0.121155215697635	.	.
chr1	25828941	25829440	chr1	25921111	25921610	Adgrb3|chr1:25921111-25921610	0.106316875013839	.	.
chr1	25828941	25829440	chr1	26052292	26052791	Adgrb3|chr1:26052292-26052791	0.158075443477491	.	.
chr1	25829930	25830429	chr1	25828331	25828830	Adgrb3|chr1:25828331-25828830	0.128587494457936	.	.
chr1	25829930	25830429	chr1	25891912	25892411	Adgrb3|chr1:25891912-25892411	0.173778060442486	.	.
chr1	25829930	25830429	chr1	26158852	26159351	Adgrb3|chr1:26158852-26159351	0.255309472250241	.	.
chr1	30719264	30719763	chr1	30262349	30262848	Gm9898|chr1:30262349-30262848	0.13679568613454	.	.
chr1	30719264	30719763	chr1	30453692	30454191	Gm9898|chr1:30453692-30454191	0.239258286934736	.	.
chr1	30719264	30719763	chr1	30502089	30502588	Gm9898|chr1:30502089-30502588	0.223001542267239	.	.
chr1	30719264	30719763	chr1	30502671	30503170	Gm9898|chr1:30502671-30503170	0.171902813075216	.	.
chr1	30719264	30719763	chr1	30503190	30503689	Gm9898|chr1:30503190-30503689	0.248108870801927	.	.
chr1	30719264	30719763	chr1	30519086	30519585	Gm9898|chr1:30519086-30519585	0.27479816648134	.	.
chr1	30719264	30719763	chr1	30538142	30538641	Gm9898|chr1:30538142-30538641	0.0969687176788168	.	.
chr1	30719264	30719763	chr1	30554023	30554522	Gm9898|chr1:30554023-30554522	0.184410955303886	.	.
chr1	30719264	30719763	chr1	30590651	30591150	Gm9898|chr1:30590651-30591150	0.166040832803907	.	.
chr1	30719264	30719763	chr1	30615806	30616305	Gm9898|chr1:30615806-30616305	0.148549232137996	.	.
chr1	30719264	30719763	chr1	30632686	30633185	Gm9898|chr1:30632686-30633185	0.139807834958892	.	.
chr1	30719264	30719763	chr1	30636014	30636513	Gm9898|chr1:30636014-30636513	0.239662942728392	.	.
chr1	30719264	30719763	chr1	30646987	30647486	Gm9898|chr1:30646987-30647486	0.14963749249105	.	.
chr1	30719264	30719763	chr1	30656202	30656701	Gm9898|chr1:30656202-30656701	0.160200709332369	.	.
chr1	30719264	30719763	chr1	30700382	30700881	Gm9898|chr1:30700382-30700881	0.0962440813652504	.	.
chr1	30719264	30719763	chr1	30701088	30701587	Gm9898|chr1:30701088-30701587	0.310318565333415	.	.
chr1	30719264	30719763	chr1	30707395	30707894	Gm9898|chr1:30707395-30707894	0.267313998185957	.	.
chr1	30719264	30719763	chr1	30755349	30755848	Gm9898|chr1:30755349-30755848	0.17070014147077	.	.
chr1	30719264	30719763	chr1	30773586	30774085	Gm9898|chr1:30773586-30774085	0.407678276787752	.	.
chr1	30719264	30719763	chr1	30790220	30790719	Gm9898|chr1:30790220-30790719	0.10987453268199	.	.
chr1	30719264	30719763	chr1	30819061	30819560	Gm9898|chr1:30819061-30819560	0.349981809040547	.	.
chr1	30719264	30719763	chr1	30832710	30833209	Gm9898|chr1:30832710-30833209	0.150532999083105	.	.
chr1	30719264	30719763	chr1	30852516	30853015	Gm9898|chr1:30852516-30853015	0.0984405538442708	.	.
chr1	30872795	30873294	chr1	30595347	30595846	Phf3|chr1:30595347-30595846	0.120747784532	.	.
chr1	30872795	30873294	chr1	30700382	30700881	Phf3|chr1:30700382-30700881	0.206995467631376	.	.
chr1	30872795	30873294	chr1	30808259	30808758	Phf3|chr1:30808259-30808758	0.0996087672087836	.	.
chr1	30872795	30873294	chr1	30808259	30808758	Phf3|chr1:30808259-30808758	0.0996087672087837	.	.
chr1	30872795	30873294	chr1	30832710	30833209	Phf3|chr1:30832710-30833209	0.154211544297786	.	.
chr1	30872795	30873294	chr1	30940614	30941113	Phf3|chr1:30940614-30941113	0.122714303205681	.	.
chr1	30873430	30873929	chr1	30593990	30594489	Phf3|chr1:30593990-30594489	0.192520457045722	.	.
chr1	30873430	30873929	chr1	30700382	30700881	Phf3|chr1:30700382-30700881	0.239789486608491	.	.
chr1	30873430	30873929	chr1	30716282	30716781	Phf3|chr1:30716282-30716781	0.285388743841336	.	.
chr1	30873430	30873929	chr1	30740784	30741283	Phf3|chr1:30740784-30741283	0.285917013172842	.	.
chr1	30873430	30873929	chr1	30790220	30790719	Phf3|chr1:30790220-30790719	0.121502576023509	.	.
chr1	30873430	30873929	chr1	30807686	30808185	Phf3|chr1:30807686-30808185	0.134230138773523	.	.
chr1	30873430	30873929	chr1	30808259	30808758	Phf3|chr1:30808259-30808758	0.290097115227078	.	.
chr1	30873942	30874441	chr1	30538142	30538641	Phf3|chr1:30538142-30538641	0.100049441294632	.	.
chr1	30873942	30874441	chr1	30656202	30656701	Phf3|chr1:30656202-30656701	0.195777490745611	.	.
chr1	30873942	30874441	chr1	30740784	30741283	Phf3|chr1:30740784-30741283	0.107726756957201	.	.
chr1	30873942	30874441	chr1	30808259	30808758	Phf3|chr1:30808259-30808758	0.144665552202901	.	.
chr1	30873942	30874441	chr1	30852516	30853015	Phf3|chr1:30852516-30853015	0.129044357108702	.	.
chr1	30949080	30949579	chr1	30503190	30503689	Ptp4a1|chr1:30503190-30503689	0.135864380134179	.	.
chr1	30949080	30949579	chr1	30593990	30594489	Ptp4a1|chr1:30593990-30594489	0.135808044811552	.	.
chr1	30949080	30949579	chr1	30595347	30595846	Ptp4a1|chr1:30595347-30595846	0.244501324146971	.	.
chr1	30949080	30949579	chr1	30632686	30633185	Ptp4a1|chr1:30632686-30633185	0.0972347663350076	.	.
chr1	30949080	30949579	chr1	30700382	30700881	Ptp4a1|chr1:30700382-30700881	0.142088509030952	.	.
chr1	30949080	30949579	chr1	30716282	30716781	Ptp4a1|chr1:30716282-30716781	0.186287976108553	.	.
chr1	30949582	30950081	chr1	30502089	30502588	Ptp4a1|chr1:30502089-30502588	0.12544343628064	.	.
chr1	30949582	30950081	chr1	30593990	30594489	Ptp4a1|chr1:30593990-30594489	0.286126419953269	.	.
chr1	30949582	30950081	chr1	30646987	30647486	Ptp4a1|chr1:30646987-30647486	0.109921691540262	.	.
chr1	30949582	30950081	chr1	30700382	30700881	Ptp4a1|chr1:30700382-30700881	0.123365151555539	.	.
chr1	30949582	30950081	chr1	30716282	30716781	Ptp4a1|chr1:30716282-30716781	0.244563573365156	.	.
chr1	30949582	30950081	chr1	30740784	30741283	Ptp4a1|chr1:30740784-30741283	0.151882918135558	.	.
chr1	30949582	30950081	chr1	30751054	30751553	Ptp4a1|chr1:30751054-30751553	0.227586762873282	.	.
chr1	30949582	30950081	chr1	30755349	30755848	Ptp4a1|chr1:30755349-30755848	0.161365026700255	.	.
chr1	30949582	30950081	chr1	30790220	30790719	Ptp4a1|chr1:30790220-30790719	0.116261402449403	.	.
chr1	30949582	30950081	chr1	30808259	30808758	Ptp4a1|chr1:30808259-30808758	0.102977759353246	.	.
chr1	30950354	30950853	chr1	30519086	30519585	Ptp4a1|chr1:30519086-30519585	0.112367356620276	.	.
chr1	30950354	30950853	chr1	30590651	30591150	Ptp4a1|chr1:30590651-30591150	0.158455791362921	.	.
chr1	30950354	30950853	chr1	30632686	30633185	Ptp4a1|chr1:30632686-30633185	0.161132099202385	.	.
chr1	30950354	30950853	chr1	30646987	30647486	Ptp4a1|chr1:30646987-30647486	0.108204431613151	.	.
chr1	30950354	30950853	chr1	30656202	30656701	Ptp4a1|chr1:30656202-30656701	0.0992146083391004	.	.
chr1	30950354	30950853	chr1	30700382	30700881	Ptp4a1|chr1:30700382-30700881	0.120321493134481	.	.
chr1	30950354	30950853	chr1	30701088	30701587	Ptp4a1|chr1:30701088-30701587	0.118192557732172	.	.
chr1	30950354	30950853	chr1	30790220	30790719	Ptp4a1|chr1:30790220-30790719	0.215134678153312	.	.
chr1	30950354	30950853	chr1	30852516	30853015	Ptp4a1|chr1:30852516-30853015	0.106647126352602	.	.
chr1	32172459	32172958	chr1	31811421	31811920	Khdrbs2|chr1:31811421-31811920	0.332860078222316	.	.
chr1	32172459	32172958	chr1	32092927	32093426	Khdrbs2|chr1:32092927-32093426	0.179672898607837	.	.
chr1	32172459	32172958	chr1	32174456	32174955	Khdrbs2|chr1:32174456-32174955	0.251829243550717	.	.
chr1	32172459	32172958	chr1	32196140	32196639	Khdrbs2|chr1:32196140-32196639	0.155989399436492	.	.
chr1	32172459	32172958	chr1	32197213	32197712	Khdrbs2|chr1:32197213-32197712	0.151772167466107	.	.
chr1	32172459	32172958	chr1	32207527	32208026	Khdrbs2|chr1:32207527-32208026	0.236125415066412	.	.
chr1	32172459	32172958	chr1	32208764	32209263	Khdrbs2|chr1:32208764-32209263	0.231849688096491	.	.
chr1	34433080	34433579	chr1	34416045	34416544	Gm37233|chr1:34416045-34416544	0.232149686621111	.	.
chr1	34433080	34433579	chr1	34599926	34600425	Gm37233|chr1:34599926-34600425	0.114961011844267	.	.
chr1	34433080	34433579	chr1	34686447	34686946	Gm37233|chr1:34686447-34686946	0.111434176946571	.	.
chr1	34433080	34433579	chr1	34732565	34733064	Gm37233|chr1:34732565-34733064	0.271310291082185	.	.
chr1	34433080	34433579	chr1	34738307	34738806	Gm37233|chr1:34738307-34738806	0.137636949431309	.	.
chr1	34439491	34439990	chr1	34264655	34265154	Ccdc115|chr1:34264655-34265154	0.139631651126339	.	.
chr1	34439491	34439990	chr1	34264655	34265154	Imp4|chr1:34264655-34265154	0.139631651126339	.	.
chr1	34439491	34439990	chr1	34324241	34324740	Ccdc115|chr1:34324241-34324740	0.0991076848321681	.	.
chr1	34439491	34439990	chr1	34324241	34324740	Imp4|chr1:34324241-34324740	0.0991076848321681	.	.
chr1	34439491	34439990	chr1	34356363	34356862	Ccdc115|chr1:34356363-34356862	0.178853201254108	.	.
chr1	34439491	34439990	chr1	34356363	34356862	Imp4|chr1:34356363-34356862	0.178853201254108	.	.
chr1	34439491	34439990	chr1	34388837	34389336	Ccdc115|chr1:34388837-34389336	0.298540957107468	.	.
chr1	34439491	34439990	chr1	34388837	34389336	Imp4|chr1:34388837-34389336	0.298540957107468	.	.
chr1	34439491	34439990	chr1	34416045	34416544	Ccdc115|chr1:34416045-34416544	0.134281669940005	.	.
chr1	34439491	34439990	chr1	34416045	34416544	Imp4|chr1:34416045-34416544	0.134281669940005	.	.
chr1	34439491	34439990	chr1	34434650	34435149	Ccdc115|chr1:34434650-34435149	0.158061737043535	.	.
chr1	34439491	34439990	chr1	34434650	34435149	Imp4|chr1:34434650-34435149	0.158061737043535	.	.
chr1	34439491	34439990	chr1	34602327	34602826	Ccdc115|chr1:34602327-34602826	0.157662840666938	.	.
chr1	34439491	34439990	chr1	34602327	34602826	Imp4|chr1:34602327-34602826	0.157662840666938	.	.
chr1	34459438	34459937	chr1	34269759	34270258	Ptpn18|chr1:34269759-34270258	0.172971111078142	.	.
chr1	34459438	34459937	chr1	34295332	34295831	Ptpn18|chr1:34295332-34295831	0.104988545408164	.	.
chr1	34459438	34459937	chr1	34324241	34324740	Ptpn18|chr1:34324241-34324740	0.203475327278447	.	.
chr1	34459438	34459937	chr1	34356363	34356862	Ptpn18|chr1:34356363-34356862	0.134632736785618	.	.
chr1	34459438	34459937	chr1	34409815	34410314	Ptpn18|chr1:34409815-34410314	0.218096610976643	.	.
chr1	34459438	34459937	chr1	34462689	34463188	Ptpn18|chr1:34462689-34463188	0.0958070616448743	.	.
chr1	34459438	34459937	chr1	34745743	34746242	Ptpn18|chr1:34745743-34746242	0.109343804276405	.	.
chr1	34459438	34459937	chr1	34749126	34749625	Ptpn18|chr1:34749126-34749625	0.100488676008369	.	.
chr1	34485782	34486281	chr1	34356363	34356862	4930568A12Rik|chr1:34356363-34356862	0.104013419608183	.	.
chr1	34485782	34486281	chr1	34388837	34389336	4930568A12Rik|chr1:34388837-34389336	0.109054309461614	.	.
chr1	34485782	34486281	chr1	34434650	34435149	4930568A12Rik|chr1:34434650-34435149	0.129534108504482	.	.
chr1	34485782	34486281	chr1	34462689	34463188	4930568A12Rik|chr1:34462689-34463188	0.209263710972596	.	.
chr1	34485782	34486281	chr1	34745743	34746242	4930568A12Rik|chr1:34745743-34746242	0.163250635146715	.	.
chr1	34579442	34579941	chr1	34462689	34463188	1700101I19Rik|chr1:34462689-34463188	0.140989178975029	.	.
chr1	34579442	34579941	chr1	34462689	34463188	Amer3|chr1:34462689-34463188	0.140989178975029	.	.
chr1	34579442	34579941	chr1	34516558	34517057	1700101I19Rik|chr1:34516558-34517057	0.102325877405508	.	.
chr1	34579442	34579941	chr1	34516558	34517057	Amer3|chr1:34516558-34517057	0.102325877405508	.	.
chr1	34579442	34579941	chr1	34602327	34602826	1700101I19Rik|chr1:34602327-34602826	0.246448872981252	.	.
chr1	34579442	34579941	chr1	34602327	34602826	Amer3|chr1:34602327-34602826	0.246448872981252	.	.
chr1	34579442	34579941	chr1	34621705	34622204	1700101I19Rik|chr1:34621705-34622204	0.156762271232031	.	.
chr1	34579442	34579941	chr1	34621705	34622204	Amer3|chr1:34621705-34622204	0.156762271232031	.	.
chr1	34579442	34579941	chr1	34732565	34733064	1700101I19Rik|chr1:34732565-34733064	0.10224166740068	.	.
chr1	34579442	34579941	chr1	34732565	34733064	Amer3|chr1:34732565-34733064	0.10224166740068	.	.
chr1	34579442	34579941	chr1	34738307	34738806	1700101I19Rik|chr1:34738307-34738806	0.236502001264764	.	.
chr1	34579442	34579941	chr1	34738307	34738806	Amer3|chr1:34738307-34738806	0.236502001264764	.	.
chr1	34579442	34579941	chr1	34742213	34742712	1700101I19Rik|chr1:34742213-34742712	0.0977211953155126	.	.
chr1	34579442	34579941	chr1	34742213	34742712	Amer3|chr1:34742213-34742712	0.0977211953155126	.	.
chr1	34801460	34801959	chr1	34824212	34824711	Arhgef4|chr1:34824212-34824711	0.141606800491319	.	.
chr1	34801460	34801959	chr1	34830919	34831418	Arhgef4|chr1:34830919-34831418	0.111401957614282	.	.
chr1	34801460	34801959	chr1	34851479	34851978	Arhgef4|chr1:34851479-34851978	0.136150630977392	.	.
chr1	34801460	34801959	chr1	34863292	34863791	Arhgef4|chr1:34863292-34863791	0.107547564249639	.	.
chr1	34801460	34801959	chr1	34873605	34874104	Arhgef4|chr1:34873605-34874104	0.223086683373996	.	.
chr1	34801460	34801959	chr1	34961363	34961862	Arhgef4|chr1:34961363-34961862	0.230542936739408	.	.
chr1	34801460	34801959	chr1	35160864	35161363	Arhgef4|chr1:35160864-35161363	0.119760601796631	.	.
chr1	34801460	34801959	chr1	35160864	35161363	Arhgef4|chr1:35160864-35161363	0.119760601796632	.	.
chr1	34801460	34801959	chr1	35162445	35162944	Arhgef4|chr1:35162445-35162944	0.209954834521588	.	.
chr1	34801460	34801959	chr1	35200910	35201409	Arhgef4|chr1:35200910-35201409	0.104967961408874	.	.
chr1	34801460	34801959	chr1	35202533	35203032	Arhgef4|chr1:35202533-35203032	0.135018688754236	.	.
chr1	34801460	34801959	chr1	35232500	35232999	Arhgef4|chr1:35232500-35232999	0.166159500627417	.	.
chr1	34801460	34801959	chr1	35243429	35243928	Arhgef4|chr1:35243429-35243928	0.0999241681710976	.	.
chr1	34802224	34802723	chr1	34873605	34874104	Arhgef4|chr1:34873605-34874104	0.153216757393467	.	.
chr1	34802224	34802723	chr1	34896857	34897356	Arhgef4|chr1:34896857-34897356	0.120211117231885	.	.
chr1	34802224	34802723	chr1	34961363	34961862	Arhgef4|chr1:34961363-34961862	0.16079018877262	.	.
chr1	34802224	34802723	chr1	34987859	34988358	Arhgef4|chr1:34987859-34988358	0.145147502885916	.	.
chr1	34802224	34802723	chr1	35023696	35024195	Arhgef4|chr1:35023696-35024195	0.120462519958403	.	.
chr1	34802224	34802723	chr1	35232500	35232999	Arhgef4|chr1:35232500-35232999	0.152042588600925	.	.
chr1	34842804	34843303	chr1	34769130	34769629	Fam168b|chr1:34769130-34769629	0.188995858371911	.	.
chr1	34842804	34843303	chr1	34793992	34794491	Fam168b|chr1:34793992-34794491	0.265183317899423	.	.
chr1	34842804	34843303	chr1	34822007	34822506	Fam168b|chr1:34822007-34822506	0.151176059051072	.	.
chr1	34842804	34843303	chr1	34851479	34851978	Fam168b|chr1:34851479-34851978	0.160317521667578	.	.
chr1	34842804	34843303	chr1	34867150	34867649	Fam168b|chr1:34867150-34867649	0.117464587654361	.	.
chr1	34842804	34843303	chr1	34987859	34988358	Fam168b|chr1:34987859-34988358	0.138630043206045	.	.
chr1	34849768	34850267	chr1	34769130	34769629	Plekhb2|chr1:34769130-34769629	0.131377465593407	.	.
chr1	34849768	34850267	chr1	34818542	34819041	Plekhb2|chr1:34818542-34819041	0.198525288156803	.	.
chr1	34849768	34850267	chr1	34819071	34819570	Plekhb2|chr1:34819071-34819570	0.255792508032635	.	.
chr1	34849768	34850267	chr1	34863292	34863791	Plekhb2|chr1:34863292-34863791	0.190425492747099	.	.
chr1	34849768	34850267	chr1	35162445	35162944	Plekhb2|chr1:35162445-35162944	0.163159134754881	.	.
chr1	34849768	34850267	chr1	35242014	35242513	Plekhb2|chr1:35242014-35242513	0.23353960542745	.	.
chr1	34850452	34850951	chr1	34851479	34851978	Plekhb2|chr1:34851479-34851978	0.201604627379017	.	.
chr1	34850452	34850951	chr1	34873605	34874104	Plekhb2|chr1:34873605-34874104	0.122190028532229	.	.
chr1	34850452	34850951	chr1	35096971	35097470	Plekhb2|chr1:35096971-35097470	0.106188226417941	.	.
chr1	34850452	34850951	chr1	35202533	35203032	Plekhb2|chr1:35202533-35203032	0.192340105922892	.	.
chr1	34850452	34850951	chr1	35239541	35240040	Plekhb2|chr1:35239541-35240040	0.18254302033593	.	.
chr1	37540354	37540853	chr1	37706674	37707173	Mgat4a|chr1:37706674-37707173	0.141520046486826	.	.
chr1	37540354	37540853	chr1	37710168	37710667	Mgat4a|chr1:37710168-37710667	0.161858800899851	.	.
chr1	37540864	37541363	chr1	37634610	37635109	Mgat4a|chr1:37634610-37635109	0.166601869209476	.	.
chr1	37540864	37541363	chr1	37650982	37651481	Mgat4a|chr1:37650982-37651481	0.113329515482352	.	.
chr1	37540864	37541363	chr1	37678238	37678737	Mgat4a|chr1:37678238-37678737	0.16964859824058	.	.
chr1	37540864	37541363	chr1	37725725	37726224	Mgat4a|chr1:37725725-37726224	0.181838278769314	.	.
chr1	37540864	37541363	chr1	37728032	37728531	Mgat4a|chr1:37728032-37728531	0.157601560341157	.	.
chr1	37540864	37541363	chr1	37744297	37744796	Mgat4a|chr1:37744297-37744796	0.136825731653025	.	.
chr1	37540864	37541363	chr1	37850677	37851176	Mgat4a|chr1:37850677-37851176	0.100068900615402	.	.
chr1	37614024	37614523	chr1	37606992	37607491	4930556I23Rik|chr1:37606992-37607491	0.304711430162852	.	.
chr1	37614024	37614523	chr1	37639092	37639591	4930556I23Rik|chr1:37639092-37639591	0.15625896872788	.	.
chr1	37614024	37614523	chr1	37674283	37674782	4930556I23Rik|chr1:37674283-37674782	0.178530196734307	.	.
chr1	37614024	37614523	chr1	37689727	37690226	4930556I23Rik|chr1:37689727-37690226	0.113978966338668	.	.
chr1	37614024	37614523	chr1	37696888	37697387	4930556I23Rik|chr1:37696888-37697387	0.145763518237666	.	.
chr1	37614024	37614523	chr1	37744297	37744796	4930556I23Rik|chr1:37744297-37744796	0.106853277424501	.	.
chr1	37614024	37614523	chr1	37800253	37800752	4930556I23Rik|chr1:37800253-37800752	0.187558215932979	.	.
chr1	37614024	37614523	chr1	37850677	37851176	4930556I23Rik|chr1:37850677-37851176	0.309848512057417	.	.
chr1	37614024	37614523	chr1	37881730	37882229	4930556I23Rik|chr1:37881730-37882229	0.131129712478005	.	.
chr1	37614773	37615272	chr1	37644179	37644678	4930556I23Rik|chr1:37644179-37644678	0.15304896909284	.	.
chr1	37614773	37615272	chr1	37783865	37784364	4930556I23Rik|chr1:37783865-37784364	0.1262195152977	.	.
chr1	37614773	37615272	chr1	37783865	37784364	4930556I23Rik|chr1:37783865-37784364	0.126219515297701	.	.
chr1	37614773	37615272	chr1	37784445	37784944	4930556I23Rik|chr1:37784445-37784944	0.137011957982592	.	.
chr1	37614773	37615272	chr1	37881730	37882229	4930556I23Rik|chr1:37881730-37882229	0.178606569615501	.	.
chr1	37719678	37720177	chr1	37600786	37601285	2010300C02Rik|chr1:37600786-37601285	0.129114877143643	.	.
chr1	37719678	37720177	chr1	37662322	37662821	2010300C02Rik|chr1:37662322-37662821	0.164586039340927	.	.
chr1	37719678	37720177	chr1	37678238	37678737	2010300C02Rik|chr1:37678238-37678737	0.123966772514437	.	.
chr1	37719678	37720177	chr1	37687575	37688074	2010300C02Rik|chr1:37687575-37688074	0.0999765771118831	.	.
chr1	37719678	37720177	chr1	37725725	37726224	2010300C02Rik|chr1:37725725-37726224	0.139057523259194	.	.
chr1	37719678	37720177	chr1	37744297	37744796	2010300C02Rik|chr1:37744297-37744796	0.214876784218247	.	.
chr1	37719678	37720177	chr1	37744846	37745345	2010300C02Rik|chr1:37744846-37745345	0.100924206682466	.	.
chr1	37719678	37720177	chr1	37982042	37982541	2010300C02Rik|chr1:37982042-37982541	0.10402777940218	.	.
chr1	37720763	37721262	chr1	37600786	37601285	2010300C02Rik|chr1:37600786-37601285	0.155103494123725	.	.
chr1	37720763	37721262	chr1	37674283	37674782	2010300C02Rik|chr1:37674283-37674782	0.206534774619723	.	.
chr1	37720763	37721262	chr1	37689727	37690226	2010300C02Rik|chr1:37689727-37690226	0.159098326512896	.	.
chr1	37720763	37721262	chr1	37696888	37697387	2010300C02Rik|chr1:37696888-37697387	0.22159681561229	.	.
chr1	37720763	37721262	chr1	37725725	37726224	2010300C02Rik|chr1:37725725-37726224	0.180164798815484	.	.
chr1	37720763	37721262	chr1	37727093	37727592	2010300C02Rik|chr1:37727093-37727592	0.177257466895676	.	.
chr1	37720763	37721262	chr1	37728032	37728531	2010300C02Rik|chr1:37728032-37728531	0.122299825943472	.	.
chr1	37720763	37721262	chr1	37744297	37744796	2010300C02Rik|chr1:37744297-37744796	0.154211332015754	.	.
chr1	37720763	37721262	chr1	37850677	37851176	2010300C02Rik|chr1:37850677-37851176	0.19510773315787	.	.
chr1	37720763	37721262	chr1	37881730	37882229	2010300C02Rik|chr1:37881730-37882229	0.135952517638827	.	.
chr1	37720763	37721262	chr1	37931762	37932261	2010300C02Rik|chr1:37931762-37932261	0.112469021044698	.	.
chr1	37864699	37865198	chr1	37600786	37601285	Gm26805|chr1:37600786-37601285	0.175319009795541	.	.
chr1	37864699	37865198	chr1	37650982	37651481	Gm26805|chr1:37650982-37651481	0.141441178655683	.	.
chr1	37864699	37865198	chr1	37662322	37662821	Gm26805|chr1:37662322-37662821	0.322521263717076	.	.
chr1	37864699	37865198	chr1	37674283	37674782	Gm26805|chr1:37674283-37674782	0.156904371257622	.	.
chr1	37864699	37865198	chr1	37678238	37678737	Gm26805|chr1:37678238-37678737	0.203059510318244	.	.
chr1	37864699	37865198	chr1	37686791	37687290	Gm26805|chr1:37686791-37687290	0.105746265114582	.	.
chr1	37864699	37865198	chr1	37687575	37688074	Gm26805|chr1:37687575-37688074	0.209746942587532	.	.
chr1	37864699	37865198	chr1	37689727	37690226	Gm26805|chr1:37689727-37690226	0.117536789585377	.	.
chr1	37864699	37865198	chr1	37709652	37710151	Gm26805|chr1:37709652-37710151	0.105884759297184	.	.
chr1	37864699	37865198	chr1	37725725	37726224	Gm26805|chr1:37725725-37726224	0.142936316364227	.	.
chr1	37864699	37865198	chr1	37726317	37726816	Gm26805|chr1:37726317-37726816	0.127575571158224	.	.
chr1	37864699	37865198	chr1	37744297	37744796	Gm26805|chr1:37744297-37744796	0.20659423276371	.	.
chr1	37864699	37865198	chr1	37982042	37982541	Gm26805|chr1:37982042-37982541	0.241118483981035	.	.
chr1	37864699	37865198	chr1	37982042	37982541	Gm26805|chr1:37982042-37982541	0.241118483981036	.	.
chr1	37865263	37865762	chr1	37600786	37601285	Gm26805|chr1:37600786-37601285	0.125117687289017	.	.
chr1	37865263	37865762	chr1	37600786	37601285	Tsga10|chr1:37600786-37601285	0.125117687289017	.	.
chr1	37865263	37865762	chr1	37634610	37635109	Gm26805|chr1:37634610-37635109	0.102919509008259	.	.
chr1	37865263	37865762	chr1	37634610	37635109	Tsga10|chr1:37634610-37635109	0.102919509008259	.	.
chr1	37865263	37865762	chr1	37650982	37651481	Gm26805|chr1:37650982-37651481	0.224013526789066	.	.
chr1	37865263	37865762	chr1	37650982	37651481	Tsga10|chr1:37650982-37651481	0.224013526789066	.	.
chr1	37865263	37865762	chr1	37662322	37662821	Gm26805|chr1:37662322-37662821	0.19241969545527	.	.
chr1	37865263	37865762	chr1	37662322	37662821	Tsga10|chr1:37662322-37662821	0.19241969545527	.	.
chr1	37865263	37865762	chr1	37674283	37674782	Gm26805|chr1:37674283-37674782	0.160959557409376	.	.
chr1	37865263	37865762	chr1	37674283	37674782	Tsga10|chr1:37674283-37674782	0.160959557409376	.	.
chr1	37865263	37865762	chr1	37700082	37700581	Gm26805|chr1:37700082-37700581	0.277174446887382	.	.
chr1	37865263	37865762	chr1	37700082	37700581	Tsga10|chr1:37700082-37700581	0.277174446887382	.	.
chr1	37865263	37865762	chr1	37725725	37726224	Gm26805|chr1:37725725-37726224	0.217079091750594	.	.
chr1	37865263	37865762	chr1	37725725	37726224	Tsga10|chr1:37725725-37726224	0.217079091750594	.	.
chr1	37865263	37865762	chr1	37726317	37726816	Gm26805|chr1:37726317-37726816	0.176654021962014	.	.
chr1	37865263	37865762	chr1	37726317	37726816	Tsga10|chr1:37726317-37726816	0.176654021962014	.	.
chr1	37865263	37865762	chr1	37727093	37727592	Gm26805|chr1:37727093-37727592	0.179770889812179	.	.
chr1	37865263	37865762	chr1	37727093	37727592	Tsga10|chr1:37727093-37727592	0.179770889812179	.	.
chr1	37865263	37865762	chr1	37931762	37932261	Gm26805|chr1:37931762-37932261	0.129501672971659	.	.
chr1	37865263	37865762	chr1	37931762	37932261	Tsga10|chr1:37931762-37932261	0.129501672971659	.	.
chr1	37871955	37872454	chr1	37628704	37629203	Lipt1|chr1:37628704-37629203	0.197397604701917	.	.
chr1	37871955	37872454	chr1	37634610	37635109	Lipt1|chr1:37634610-37635109	0.128270868271246	.	.
chr1	37871955	37872454	chr1	37650982	37651481	Lipt1|chr1:37650982-37651481	0.109777162148489	.	.
chr1	37871955	37872454	chr1	37662322	37662821	Lipt1|chr1:37662322-37662821	0.290678497147895	.	.
chr1	37871955	37872454	chr1	37674283	37674782	Lipt1|chr1:37674283-37674782	0.26241270998337	.	.
chr1	37871955	37872454	chr1	37678238	37678737	Lipt1|chr1:37678238-37678737	0.279714837024855	.	.
chr1	37871955	37872454	chr1	37687575	37688074	Lipt1|chr1:37687575-37688074	0.178330661354536	.	.
chr1	37871955	37872454	chr1	37709652	37710151	Lipt1|chr1:37709652-37710151	0.128896688102432	.	.
chr1	37871955	37872454	chr1	37725725	37726224	Lipt1|chr1:37725725-37726224	0.245107378801677	.	.
chr1	37871955	37872454	chr1	37726317	37726816	Lipt1|chr1:37726317-37726816	0.204011621434037	.	.
chr1	37871955	37872454	chr1	37744297	37744796	Lipt1|chr1:37744297-37744796	0.221471406937146	.	.
chr1	37871955	37872454	chr1	37744846	37745345	Lipt1|chr1:37744846-37745345	0.309161908248253	.	.
chr1	37871955	37872454	chr1	37745347	37745846	Lipt1|chr1:37745347-37745846	0.143220120137465	.	.
chr1	37871955	37872454	chr1	37872597	37873096	Lipt1|chr1:37872597-37873096	0.254213832268815	.	.
chr1	37871955	37872454	chr1	37982042	37982541	Lipt1|chr1:37982042-37982541	0.21600604257435	.	.
chr1	37890241	37890740	chr1	37639092	37639591	Mitd1|chr1:37639092-37639591	0.0995410649318425	.	.
chr1	37890241	37890740	chr1	37639092	37639591	Mrpl30|chr1:37639092-37639591	0.0995410649318425	.	.
chr1	37890241	37890740	chr1	37679383	37679882	Mitd1|chr1:37679383-37679882	0.131922236743987	.	.
chr1	37890241	37890740	chr1	37679383	37679882	Mrpl30|chr1:37679383-37679882	0.131922236743987	.	.
chr1	37890241	37890740	chr1	37710168	37710667	Mitd1|chr1:37710168-37710667	0.158337981416159	.	.
chr1	37890241	37890740	chr1	37710168	37710667	Mrpl30|chr1:37710168-37710667	0.158337981416159	.	.
chr1	37890241	37890740	chr1	37728032	37728531	Mitd1|chr1:37728032-37728531	0.108829256360762	.	.
chr1	37890241	37890740	chr1	37728032	37728531	Mrpl30|chr1:37728032-37728531	0.108829256360762	.	.
chr1	37890241	37890740	chr1	37744297	37744796	Mitd1|chr1:37744297-37744796	0.25482607295586	.	.
chr1	37890241	37890740	chr1	37744297	37744796	Mitd1|chr1:37744297-37744796	0.254826072955861	.	.
chr1	37890241	37890740	chr1	37744297	37744796	Mrpl30|chr1:37744297-37744796	0.25482607295586	.	.
chr1	37890241	37890740	chr1	37744297	37744796	Mrpl30|chr1:37744297-37744796	0.254826072955861	.	.
chr1	37890241	37890740	chr1	37850677	37851176	Mitd1|chr1:37850677-37851176	0.193257436600836	.	.
chr1	37890241	37890740	chr1	37850677	37851176	Mrpl30|chr1:37850677-37851176	0.193257436600836	.	.
chr1	37890241	37890740	chr1	37872597	37873096	Mitd1|chr1:37872597-37873096	0.132668601749919	.	.
chr1	37890241	37890740	chr1	37872597	37873096	Mrpl30|chr1:37872597-37873096	0.132668601749919	.	.
chr1	37997082	37997581	chr1	37600786	37601285	Eif5b|chr1:37600786-37601285	0.162548581543862	.	.
chr1	37997082	37997581	chr1	37600786	37601285	Txndc9|chr1:37600786-37601285	0.162548581543862	.	.
chr1	37997082	37997581	chr1	37628704	37629203	Eif5b|chr1:37628704-37629203	0.240214334764485	.	.
chr1	37997082	37997581	chr1	37628704	37629203	Txndc9|chr1:37628704-37629203	0.240214334764485	.	.
chr1	37997082	37997581	chr1	37662322	37662821	Eif5b|chr1:37662322-37662821	0.155785377533009	.	.
chr1	37997082	37997581	chr1	37662322	37662821	Txndc9|chr1:37662322-37662821	0.155785377533009	.	.
chr1	37997082	37997581	chr1	37674283	37674782	Eif5b|chr1:37674283-37674782	0.270034130578345	.	.
chr1	37997082	37997581	chr1	37674283	37674782	Txndc9|chr1:37674283-37674782	0.270034130578345	.	.
chr1	37997082	37997581	chr1	37678238	37678737	Eif5b|chr1:37678238-37678737	0.185976023187714	.	.
chr1	37997082	37997581	chr1	37678238	37678737	Txndc9|chr1:37678238-37678737	0.185976023187714	.	.
chr1	37997082	37997581	chr1	37679383	37679882	Eif5b|chr1:37679383-37679882	0.181517526260902	.	.
chr1	37997082	37997581	chr1	37679383	37679882	Txndc9|chr1:37679383-37679882	0.181517526260902	.	.
chr1	37997082	37997581	chr1	37686791	37687290	Eif5b|chr1:37686791-37687290	0.10366842797453	.	.
chr1	37997082	37997581	chr1	37686791	37687290	Txndc9|chr1:37686791-37687290	0.10366842797453	.	.
chr1	37997082	37997581	chr1	37689727	37690226	Eif5b|chr1:37689727-37690226	0.115764021407278	.	.
chr1	37997082	37997581	chr1	37689727	37690226	Txndc9|chr1:37689727-37690226	0.115764021407278	.	.
chr1	37997082	37997581	chr1	37725725	37726224	Eif5b|chr1:37725725-37726224	0.22594988981493	.	.
chr1	37997082	37997581	chr1	37725725	37726224	Txndc9|chr1:37725725-37726224	0.22594988981493	.	.
chr1	37997082	37997581	chr1	37726317	37726816	Eif5b|chr1:37726317-37726816	0.20644310928135	.	.
chr1	37997082	37997581	chr1	37726317	37726816	Txndc9|chr1:37726317-37726816	0.20644310928135	.	.
chr1	37997082	37997581	chr1	37727093	37727592	Eif5b|chr1:37727093-37727592	0.148715582973725	.	.
chr1	37997082	37997581	chr1	37727093	37727592	Txndc9|chr1:37727093-37727592	0.148715582973725	.	.
chr1	37997082	37997581	chr1	37728032	37728531	Eif5b|chr1:37728032-37728531	0.130373446593604	.	.
chr1	37997082	37997581	chr1	37728032	37728531	Txndc9|chr1:37728032-37728531	0.130373446593604	.	.
chr1	37997082	37997581	chr1	37744297	37744796	Eif5b|chr1:37744297-37744796	0.230467404997699	.	.
chr1	37997082	37997581	chr1	37744297	37744796	Txndc9|chr1:37744297-37744796	0.230467404997699	.	.
chr1	37997082	37997581	chr1	37744846	37745345	Eif5b|chr1:37744846-37745345	0.191827387247947	.	.
chr1	37997082	37997581	chr1	37744846	37745345	Txndc9|chr1:37744846-37745345	0.191827387247947	.	.
chr1	37997778	37998277	chr1	37530826	37531325	Eif5b|chr1:37530826-37531325	0.22022554742518	.	.
chr1	37997778	37998277	chr1	37530826	37531325	Txndc9|chr1:37530826-37531325	0.22022554742518	.	.
chr1	37997778	37998277	chr1	37595442	37595941	Eif5b|chr1:37595442-37595941	0.188560697627395	.	.
chr1	37997778	37998277	chr1	37595442	37595941	Txndc9|chr1:37595442-37595941	0.188560697627395	.	.
chr1	37997778	37998277	chr1	37662322	37662821	Eif5b|chr1:37662322-37662821	0.191043094501197	.	.
chr1	37997778	37998277	chr1	37662322	37662821	Txndc9|chr1:37662322-37662821	0.191043094501197	.	.
chr1	37997778	37998277	chr1	37678238	37678737	Eif5b|chr1:37678238-37678737	0.202181978619148	.	.
chr1	37997778	37998277	chr1	37678238	37678737	Txndc9|chr1:37678238-37678737	0.202181978619148	.	.
chr1	37997778	37998277	chr1	37686791	37687290	Eif5b|chr1:37686791-37687290	0.153589745644701	.	.
chr1	37997778	37998277	chr1	37686791	37687290	Txndc9|chr1:37686791-37687290	0.153589745644701	.	.
chr1	37997778	37998277	chr1	37687575	37688074	Eif5b|chr1:37687575-37688074	0.1785102472674	.	.
chr1	37997778	37998277	chr1	37687575	37688074	Txndc9|chr1:37687575-37688074	0.1785102472674	.	.
chr1	37997778	37998277	chr1	37689727	37690226	Eif5b|chr1:37689727-37690226	0.209320810776684	.	.
chr1	37997778	37998277	chr1	37689727	37690226	Txndc9|chr1:37689727-37690226	0.209320810776684	.	.
chr1	37997778	37998277	chr1	37727093	37727592	Eif5b|chr1:37727093-37727592	0.124834919327438	.	.
chr1	37997778	37998277	chr1	37727093	37727592	Txndc9|chr1:37727093-37727592	0.124834919327438	.	.
chr1	37997778	37998277	chr1	37728032	37728531	Eif5b|chr1:37728032-37728531	0.175199546698427	.	.
chr1	37997778	37998277	chr1	37728032	37728531	Txndc9|chr1:37728032-37728531	0.175199546698427	.	.
chr1	37997778	37998277	chr1	37742045	37742544	Eif5b|chr1:37742045-37742544	0.222970041600986	.	.
chr1	37997778	37998277	chr1	37742045	37742544	Txndc9|chr1:37742045-37742544	0.222970041600986	.	.
chr1	37997778	37998277	chr1	37918070	37918569	Eif5b|chr1:37918070-37918569	0.204407657046289	.	.
chr1	37997778	37998277	chr1	37918070	37918569	Txndc9|chr1:37918070-37918569	0.204407657046289	.	.
chr1	37997778	37998277	chr1	37931762	37932261	Eif5b|chr1:37931762-37932261	0.103561112872403	.	.
chr1	37997778	37998277	chr1	37931762	37932261	Txndc9|chr1:37931762-37932261	0.103561112872403	.	.
chr1	42229631	42230130	chr1	41885247	41885746	Gm9915|chr1:41885247-41885746	0.159818495119738	.	.
chr1	42229631	42230130	chr1	41981851	41982350	Gm9915|chr1:41981851-41982350	0.121340340347853	.	.
chr1	42229631	42230130	chr1	42233230	42233729	Gm9915|chr1:42233230-42233729	0.243879970935822	.	.
chr1	42229631	42230130	chr1	42243790	42244289	Gm9915|chr1:42243790-42244289	0.125802824184926	.	.
chr1	42229631	42230130	chr1	42295533	42296032	Gm9915|chr1:42295533-42296032	0.23584841371237	.	.
chr1	42229631	42230130	chr1	42346414	42346913	Gm9915|chr1:42346414-42346913	0.135127834920731	.	.
chr1	42261772	42262271	chr1	42012828	42013327	Gm28175|chr1:42012828-42013327	0.137116114574589	.	.
chr1	42261772	42262271	chr1	42152322	42152821	Gm28175|chr1:42152322-42152821	0.181811730077271	.	.
chr1	42261772	42262271	chr1	42446647	42447146	Gm28175|chr1:42446647-42447146	0.0970646831415742	.	.
chr1	42261772	42262271	chr1	42468813	42469312	Gm28175|chr1:42468813-42469312	0.14888290461374	.	.
chr1	44102213	44102712	chr1	44242103	44242602	Tex30|chr1:44242103-44242602	0.101056161017697	.	.
chr1	44118638	44119137	chr1	44041766	44042265	Bivm|chr1:44041766-44042265	0.101892261383997	.	.
chr1	44118638	44119137	chr1	44041766	44042265	Poglut2|chr1:44041766-44042265	0.101892261383997	.	.
chr1	44118638	44119137	chr1	44091433	44091932	Bivm|chr1:44091433-44091932	0.303079258516404	.	.
chr1	44118638	44119137	chr1	44091433	44091932	Poglut2|chr1:44091433-44091932	0.303079258516404	.	.
chr1	44118638	44119137	chr1	44228990	44229489	Bivm|chr1:44228990-44229489	0.117101733615159	.	.
chr1	44118638	44119137	chr1	44228990	44229489	Poglut2|chr1:44228990-44229489	0.117101733615159	.	.
chr1	44119144	44119643	chr1	44042471	44042970	Bivm|chr1:44042471-44042970	0.119336371208926	.	.
chr1	44119144	44119643	chr1	44042471	44042970	Poglut2|chr1:44042471-44042970	0.119336371208926	.	.
chr1	44119144	44119643	chr1	44198134	44198633	Bivm|chr1:44198134-44198633	0.173834378055869	.	.
chr1	44119144	44119643	chr1	44198134	44198633	Poglut2|chr1:44198134-44198633	0.173834378055869	.	.
chr1	44119663	44120162	chr1	44002204	44002703	Bivm|chr1:44002204-44002703	0.112061677133144	.	.
chr1	44119663	44120162	chr1	44091433	44091932	Bivm|chr1:44091433-44091932	0.131909636984705	.	.
chr1	44119663	44120162	chr1	44134895	44135394	Bivm|chr1:44134895-44135394	0.150189474342857	.	.
chr1	44119663	44120162	chr1	44196745	44197244	Bivm|chr1:44196745-44197244	0.113130431920632	.	.
chr1	44119663	44120162	chr1	44242103	44242602	Bivm|chr1:44242103-44242602	0.140196846931812	.	.
chr1	44218903	44219402	chr1	44064570	44065069	Mettl21e|chr1:44064570-44065069	0.0958771316383275	.	.
chr1	44218903	44219402	chr1	44217086	44217585	Mettl21e|chr1:44217086-44217585	0.298073850082881	.	.
chr1	44551396	44551895	chr1	44950990	44951489	Gulp1|chr1:44950990-44951489	0.113916482920714	.	.
chr1	44552204	44552703	chr1	44589006	44589505	Gulp1|chr1:44589006-44589505	0.195868942771661	.	.
chr1	44552204	44552703	chr1	44914547	44915046	Gulp1|chr1:44914547-44915046	0.12190240328951	.	.
chr1	44745649	44746148	chr1	44759289	44759788	4930521E06Rik|chr1:44759289-44759788	0.236096184316855	.	.
chr1	44745649	44746148	chr1	44878042	44878541	4930521E06Rik|chr1:44878042-44878541	0.141300412229793	.	.
chr1	44745649	44746148	chr1	44878752	44879251	4930521E06Rik|chr1:44878752-44879251	0.209504989213637	.	.
chr1	44745649	44746148	chr1	44914547	44915046	4930521E06Rik|chr1:44914547-44915046	0.124290649748721	.	.
chr1	44745649	44746148	chr1	44974661	44975160	4930521E06Rik|chr1:44974661-44975160	0.115915347380814	.	.
chr1	45502889	45503388	chr1	45309418	45309917	Col5a2|chr1:45309418-45309917	0.366441149722015	.	.
chr1	45502889	45503388	chr1	45351828	45352327	Col5a2|chr1:45351828-45352327	0.359332105522558	.	.
chr1	45502889	45503388	chr1	45411514	45412013	Col5a2|chr1:45411514-45412013	0.328392202626952	.	.
chr1	45502889	45503388	chr1	45424246	45424745	Col5a2|chr1:45424246-45424745	0.391143082448171	.	.
chr1	45502889	45503388	chr1	45431839	45432338	Col5a2|chr1:45431839-45432338	0.224505831156787	.	.
chr1	45502889	45503388	chr1	45459430	45459929	Col5a2|chr1:45459430-45459929	0.542106522562708	.	.
chr1	45502889	45503388	chr1	45473295	45473794	Col5a2|chr1:45473295-45473794	0.238978828186006	.	.
chr1	45502889	45503388	chr1	45492300	45492799	Col5a2|chr1:45492300-45492799	0.19798701321479	.	.
chr1	45502889	45503388	chr1	45501409	45501908	Col5a2|chr1:45501409-45501908	0.430215405314159	.	.
chr1	45502889	45503388	chr1	45513041	45513540	Col5a2|chr1:45513041-45513540	0.420109873500534	.	.
chr1	45502889	45503388	chr1	45580100	45580599	Col5a2|chr1:45580100-45580599	0.316299801826715	.	.
chr1	45502889	45503388	chr1	45580771	45581270	Col5a2|chr1:45580771-45581270	0.179064145251268	.	.
chr1	45502889	45503388	chr1	45600358	45600857	Col5a2|chr1:45600358-45600857	0.27756491493147	.	.
chr1	45502889	45503388	chr1	45627823	45628322	Col5a2|chr1:45627823-45628322	0.125139989405067	.	.
chr1	45502889	45503388	chr1	45672672	45673171	Col5a2|chr1:45672672-45673171	0.25676003327414	.	.
chr1	45502889	45503388	chr1	45673557	45674056	Col5a2|chr1:45673557-45674056	0.391804840812509	.	.
chr1	45502889	45503388	chr1	45816821	45817320	Col5a2|chr1:45816821-45817320	0.205607398881068	.	.
chr1	45502889	45503388	chr1	45924401	45924900	Col5a2|chr1:45924401-45924900	0.11220650482709	.	.
chr1	45795197	45795696	chr1	45801268	45801767	Wdr75|chr1:45801268-45801767	0.151841807956988	.	.
chr1	45795197	45795696	chr1	45860275	45860774	Wdr75|chr1:45860275-45860774	0.118072478771062	.	.
chr1	45795197	45795696	chr1	45985207	45985706	Wdr75|chr1:45985207-45985706	0.138349253197225	.	.
chr1	45795197	45795696	chr1	46109898	46110397	Wdr75|chr1:46109898-46110397	0.14055507937521	.	.
chr1	45795197	45795696	chr1	46137792	46138291	Wdr75|chr1:46137792-46138291	0.15580205365082	.	.
chr1	45795197	45795696	chr1	46201064	46201563	Wdr75|chr1:46201064-46201563	0.0993795282581862	.	.
chr1	45795197	45795696	chr1	46201064	46201563	Wdr75|chr1:46201064-46201563	0.0993795282581863	.	.
chr1	46065930	46066429	chr1	45766100	45766599	Dnah7b|chr1:45766100-45766599	0.17906142956414	.	.
chr1	46066566	46067065	chr1	45766100	45766599	Dnah7b|chr1:45766100-45766599	0.105422579260297	.	.
chr1	46066566	46067065	chr1	46201064	46201563	Dnah7b|chr1:46201064-46201563	0.122974780520355	.	.
chr1	46066566	46067065	chr1	46222543	46223042	Dnah7b|chr1:46222543-46223042	0.113506726054023	.	.
chr1	46424633	46425132	chr1	46016259	46016758	Dnah7c|chr1:46016259-46016758	0.273127927456757	.	.
chr1	46424633	46425132	chr1	46690584	46691083	Dnah7c|chr1:46690584-46691083	0.172255702669217	.	.
chr1	46425176	46425675	chr1	46201064	46201563	Dnah7c|chr1:46201064-46201563	0.0953891046756078	.	.
chr1	46425176	46425675	chr1	46427387	46427886	Dnah7c|chr1:46427387-46427886	0.141387034653903	.	.
chr1	46425176	46425675	chr1	46580384	46580883	Dnah7c|chr1:46580384-46580883	0.149559239881035	.	.
chr1	46425176	46425675	chr1	46625844	46626343	Dnah7c|chr1:46625844-46626343	0.122781641264443	.	.
chr1	46425176	46425675	chr1	46725599	46726098	Dnah7c|chr1:46725599-46726098	0.123590080226184	.	.
chr1	46425176	46425675	chr1	46743680	46744179	Dnah7c|chr1:46743680-46744179	0.119795984766258	.	.
chr1	46849702	46850201	chr1	46534734	46535233	Gm28151|chr1:46534734-46535233	0.158148343645975	.	.
chr1	46849702	46850201	chr1	46570375	46570874	Gm28151|chr1:46570375-46570874	0.229140333896384	.	.
chr1	46849702	46850201	chr1	46725599	46726098	Gm28151|chr1:46725599-46726098	0.118272179290793	.	.
chr1	46849702	46850201	chr1	46734354	46734853	Gm28151|chr1:46734354-46734853	0.145773224357819	.	.
chr1	46849702	46850201	chr1	46743680	46744179	Gm28151|chr1:46743680-46744179	0.145670466407593	.	.
chr1	46849702	46850201	chr1	46799016	46799515	Gm28151|chr1:46799016-46799515	0.13009274883941	.	.
chr1	46849702	46850201	chr1	46830010	46830509	Gm28151|chr1:46830010-46830509	0.114123174524258	.	.
chr1	46849702	46850201	chr1	46853907	46854406	Gm28151|chr1:46853907-46854406	0.124773359432943	.	.
chr1	46849702	46850201	chr1	46933137	46933636	Gm28151|chr1:46933137-46933636	0.18532265242663	.	.
chr1	46849702	46850201	chr1	46964239	46964738	Gm28151|chr1:46964239-46964738	0.162720490001193	.	.
chr1	46849702	46850201	chr1	46965975	46966474	Gm28151|chr1:46965975-46966474	0.182544186220381	.	.
chr1	46849702	46850201	chr1	46985984	46986483	Gm28151|chr1:46985984-46986483	0.111487277715828	.	.
chr1	46849702	46850201	chr1	46999928	47000427	Gm28151|chr1:46999928-47000427	0.207521646045997	.	.
chr1	52816845	52817344	chr1	52759326	52759825	Inpp1|chr1:52759326-52759825	0.0969288347055439	.	.
chr1	52816845	52817344	chr1	52800230	52800729	Inpp1|chr1:52800230-52800729	0.124549593234681	.	.
chr1	52816845	52817344	chr1	52952486	52952985	Inpp1|chr1:52952486-52952985	0.1336714915212	.	.
chr1	52816845	52817344	chr1	52986655	52987154	Inpp1|chr1:52986655-52987154	0.13316878883756	.	.
chr1	52816845	52817344	chr1	53186238	53186737	Inpp1|chr1:53186238-53186737	0.140181085008892	.	.
chr1	52844734	52845233	chr1	52752671	52753170	Hibch|chr1:52752671-52753170	0.178917172533371	.	.
chr1	52844734	52845233	chr1	52854016	52854515	Hibch|chr1:52854016-52854515	0.182522055571649	.	.
chr1	52844734	52845233	chr1	52854826	52855325	Hibch|chr1:52854826-52855325	0.12754209791246	.	.
chr1	52844734	52845233	chr1	52951973	52952472	Hibch|chr1:52951973-52952472	0.100790143569672	.	.
chr1	52844734	52845233	chr1	52952486	52952985	Hibch|chr1:52952486-52952985	0.101592406743249	.	.
chr1	52844734	52845233	chr1	52953081	52953580	Hibch|chr1:52953081-52953580	0.105719484700191	.	.
chr1	52844734	52845233	chr1	53017260	53017759	Hibch|chr1:53017260-53017759	0.129617002605241	.	.
chr1	52844734	52845233	chr1	53093170	53093669	Hibch|chr1:53093170-53093669	0.220520197299553	.	.
chr1	52845579	52846078	chr1	52763907	52764406	Hibch|chr1:52763907-52764406	0.264650968318204	.	.
chr1	52845579	52846078	chr1	52764434	52764933	Hibch|chr1:52764434-52764933	0.419903635999144	.	.
chr1	52845579	52846078	chr1	52795872	52796371	Hibch|chr1:52795872-52796371	0.272132992433619	.	.
chr1	52845579	52846078	chr1	52799343	52799842	Hibch|chr1:52799343-52799842	0.103425027663755	.	.
chr1	52845579	52846078	chr1	52800230	52800729	Hibch|chr1:52800230-52800729	0.141966779924507	.	.
chr1	52845579	52846078	chr1	52953081	52953580	Hibch|chr1:52953081-52953580	0.184522396918487	.	.
chr1	53061825	53062324	chr1	52800230	52800729	Mstn|chr1:52800230-52800729	0.222609530266018	.	.
chr1	53061825	53062324	chr1	52897587	52898086	Mstn|chr1:52897587-52898086	0.395147902596551	.	.
chr1	53061825	53062324	chr1	52904260	52904759	Mstn|chr1:52904260-52904759	0.236651909894892	.	.
chr1	53061825	53062324	chr1	52916598	52917097	Mstn|chr1:52916598-52917097	0.0953015501704476	.	.
chr1	53061825	53062324	chr1	52951973	52952472	Mstn|chr1:52951973-52952472	0.163585166881593	.	.
chr1	53061825	53062324	chr1	53017260	53017759	Mstn|chr1:53017260-53017759	0.330851261636951	.	.
chr1	53061825	53062324	chr1	53047940	53048439	Mstn|chr1:53047940-53048439	0.136127126717308	.	.
chr1	53061825	53062324	chr1	53053006	53053505	Mstn|chr1:53053006-53053505	0.199471470220086	.	.
chr1	53061825	53062324	chr1	53065574	53066073	Mstn|chr1:53065574-53066073	0.156347418293975	.	.
chr1	53061825	53062324	chr1	53201415	53201914	Mstn|chr1:53201415-53201914	0.181282825223656	.	.
chr1	53061825	53062324	chr1	53251975	53252474	Mstn|chr1:53251975-53252474	0.224458242860647	.	.
chr1	53061825	53062324	chr1	53290694	53291193	Mstn|chr1:53290694-53291193	0.103552928952837	.	.
chr1	53061825	53062324	chr1	53393772	53394271	Mstn|chr1:53393772-53394271	0.253948011281631	.	.
chr1	53061825	53062324	chr1	53403910	53404409	Mstn|chr1:53403910-53404409	0.122927539938965	.	.
chr1	53061825	53062324	chr1	53450060	53450559	Mstn|chr1:53450060-53450559	0.226017424426997	.	.
chr1	53296806	53297305	chr1	53053006	53053505	Ormdl1|chr1:53053006-53053505	0.194536134598515	.	.
chr1	53296806	53297305	chr1	53053006	53053505	Pms1|chr1:53053006-53053505	0.194536134598515	.	.
chr1	53296806	53297305	chr1	53065574	53066073	Ormdl1|chr1:53065574-53066073	0.100645005587008	.	.
chr1	53296806	53297305	chr1	53065574	53066073	Pms1|chr1:53065574-53066073	0.100645005587008	.	.
chr1	53296806	53297305	chr1	53201415	53201914	Ormdl1|chr1:53201415-53201914	0.1525974599193	.	.
chr1	53296806	53297305	chr1	53201415	53201914	Pms1|chr1:53201415-53201914	0.1525974599193	.	.
chr1	53296806	53297305	chr1	53272612	53273111	Ormdl1|chr1:53272612-53273111	0.107146873000785	.	.
chr1	53296806	53297305	chr1	53272612	53273111	Pms1|chr1:53272612-53273111	0.107146873000785	.	.
chr1	53296806	53297305	chr1	53403910	53404409	Ormdl1|chr1:53403910-53404409	0.169698872046659	.	.
chr1	53296806	53297305	chr1	53403910	53404409	Pms1|chr1:53403910-53404409	0.169698872046659	.	.
chr1	53296806	53297305	chr1	53450060	53450559	Ormdl1|chr1:53450060-53450559	0.308774708312083	.	.
chr1	53296806	53297305	chr1	53450060	53450559	Pms1|chr1:53450060-53450559	0.308774708312083	.	.
chr1	53297308	53297807	chr1	53157813	53158312	Ormdl1|chr1:53157813-53158312	0.102099111398636	.	.
chr1	53297308	53297807	chr1	53157813	53158312	Pms1|chr1:53157813-53158312	0.102099111398636	.	.
chr1	53297308	53297807	chr1	53403910	53404409	Ormdl1|chr1:53403910-53404409	0.326379016741669	.	.
chr1	53297308	53297807	chr1	53403910	53404409	Pms1|chr1:53403910-53404409	0.326379016741669	.	.
chr1	53297308	53297807	chr1	53450060	53450559	Ormdl1|chr1:53450060-53450559	0.202411582792159	.	.
chr1	53297308	53297807	chr1	53450060	53450559	Pms1|chr1:53450060-53450559	0.202411582792159	.	.
chr1	53297308	53297807	chr1	53546977	53547476	Ormdl1|chr1:53546977-53547476	0.230220182938114	.	.
chr1	53297308	53297807	chr1	53546977	53547476	Pms1|chr1:53546977-53547476	0.230220182938114	.	.
chr1	53297308	53297807	chr1	53713424	53713923	Ormdl1|chr1:53713424-53713923	0.182729966377712	.	.
chr1	53297308	53297807	chr1	53713424	53713923	Pms1|chr1:53713424-53713923	0.182729966377712	.	.
chr1	53313399	53313898	chr1	53201415	53201914	Osgepl1|chr1:53201415-53201914	0.110874155459118	.	.
chr1	53313399	53313898	chr1	53442911	53443410	Osgepl1|chr1:53442911-53443410	0.137606870071916	.	.
chr1	53352482	53352981	chr1	53047940	53048439	Asdurf|chr1:53047940-53048439	0.155388421423957	.	.
chr1	53352482	53352981	chr1	53047940	53048439	Asnsd1|chr1:53047940-53048439	0.155388421423957	.	.
chr1	53352482	53352981	chr1	53065574	53066073	Asdurf|chr1:53065574-53066073	0.252958413979464	.	.
chr1	53352482	53352981	chr1	53065574	53066073	Asnsd1|chr1:53065574-53066073	0.252958413979464	.	.
chr1	53352482	53352981	chr1	53403910	53404409	Asdurf|chr1:53403910-53404409	0.151684253831973	.	.
chr1	53352482	53352981	chr1	53403910	53404409	Asnsd1|chr1:53403910-53404409	0.151684253831973	.	.
chr1	53352482	53352981	chr1	53450060	53450559	Asdurf|chr1:53450060-53450559	0.12490801457664	.	.
chr1	53352482	53352981	chr1	53450060	53450559	Asnsd1|chr1:53450060-53450559	0.12490801457664	.	.
chr1	53706596	53707095	chr1	53272612	53273111	Dnah7a|chr1:53272612-53273111	0.134884749977422	.	.
chr1	53706596	53707095	chr1	53403910	53404409	Dnah7a|chr1:53403910-53404409	0.0981888929756936	.	.
chr1	53706596	53707095	chr1	53578825	53579324	Dnah7a|chr1:53578825-53579324	0.153505310137862	.	.
chr1	53707111	53707610	chr1	53394356	53394855	Dnah7a|chr1:53394356-53394855	0.351723664121479	.	.
chr1	53707111	53707610	chr1	53442911	53443410	Dnah7a|chr1:53442911-53443410	0.278093183453824	.	.
chr1	54250459	54250958	chr1	54448109	54448608	Ccdc150|chr1:54448109-54448608	0.108992577748062	.	.
chr1	54250459	54250958	chr1	54584699	54585198	Ccdc150|chr1:54584699-54585198	0.124406538643418	.	.
chr1	54250459	54250958	chr1	54584699	54585198	Ccdc150|chr1:54584699-54585198	0.124406538643419	.	.
chr1	54438767	54439266	chr1	54448109	54448608	Gtf3c3|chr1:54448109-54448608	0.136174850153211	.	.
chr1	54438767	54439266	chr1	54498561	54499060	Gtf3c3|chr1:54498561-54499060	0.26263667223295	.	.
chr1	54438767	54439266	chr1	54584699	54585198	Gtf3c3|chr1:54584699-54585198	0.262356420687305	.	.
chr1	54438767	54439266	chr1	54690573	54691072	Gtf3c3|chr1:54690573-54691072	0.183739268369555	.	.
chr1	54557443	54557942	chr1	54448109	54448608	Pgap1|chr1:54448109-54448608	0.119009804582007	.	.
chr1	54557443	54557942	chr1	54498561	54499060	Pgap1|chr1:54498561-54499060	0.151436435846674	.	.
chr1	54557443	54557942	chr1	54584699	54585198	Pgap1|chr1:54584699-54585198	0.204535716964778	.	.
chr1	54557443	54557942	chr1	54585255	54585754	Pgap1|chr1:54585255-54585754	0.15515591510385	.	.
chr1	54557443	54557942	chr1	54596097	54596596	Pgap1|chr1:54596097-54596596	0.345994740352707	.	.
chr1	54557443	54557942	chr1	54747681	54748180	Pgap1|chr1:54747681-54748180	0.104041500847302	.	.
chr1	54558030	54558529	chr1	54448109	54448608	Pgap1|chr1:54448109-54448608	0.1055516799002	.	.
chr1	54558030	54558529	chr1	54578469	54578968	Pgap1|chr1:54578469-54578968	0.306876462019733	.	.
chr1	54558030	54558529	chr1	54597614	54598113	Pgap1|chr1:54597614-54598113	0.23527167489609	.	.
chr1	54558030	54558529	chr1	54684131	54684630	Pgap1|chr1:54684131-54684630	0.107244488878093	.	.
chr1	55026688	55027187	chr1	55026005	55026504	Sf3b1|chr1:55026005-55026504	0.148775339899625	.	.
chr1	55026688	55027187	chr1	55158208	55158707	Sf3b1|chr1:55158208-55158707	0.111599188359274	.	.
chr1	55026688	55027187	chr1	55161048	55161547	Sf3b1|chr1:55161048-55161547	0.331551530805513	.	.
chr1	55026688	55027187	chr1	55201711	55202210	Sf3b1|chr1:55201711-55202210	0.286107550130709	.	.
chr1	55026688	55027187	chr1	55383081	55383580	Sf3b1|chr1:55383081-55383580	0.132187789380739	.	.
chr1	55026688	55027187	chr1	55399828	55400327	Sf3b1|chr1:55399828-55400327	0.188402553567145	.	.
chr1	55026688	55027187	chr1	55489281	55489780	Sf3b1|chr1:55489281-55489780	0.131678947335129	.	.
chr1	55027198	55027697	chr1	55036881	55037380	Sf3b1|chr1:55036881-55037380	0.103324516534433	.	.
chr1	55027198	55027697	chr1	55201711	55202210	Sf3b1|chr1:55201711-55202210	0.0965677325129761	.	.
chr1	55027198	55027697	chr1	55201711	55202210	Sf3b1|chr1:55201711-55202210	0.0965677325129762	.	.
chr1	55027198	55027697	chr1	55433603	55434102	Sf3b1|chr1:55433603-55434102	0.205942744017388	.	.
chr1	55027198	55027697	chr1	55489281	55489780	Sf3b1|chr1:55489281-55489780	0.123564738951428	.	.
chr1	55052491	55052990	chr1	55026005	55026504	Coq10b|chr1:55026005-55026504	0.103860472147457	.	.
chr1	55052491	55052990	chr1	55071784	55072283	Coq10b|chr1:55071784-55072283	0.108385609049769	.	.
chr1	55052491	55052990	chr1	55201711	55202210	Coq10b|chr1:55201711-55202210	0.195812725547367	.	.
chr1	55052491	55052990	chr1	55217150	55217649	Coq10b|chr1:55217150-55217649	0.150408785208405	.	.
chr1	55052491	55052990	chr1	55221300	55221799	Coq10b|chr1:55221300-55221799	0.201208056976245	.	.
chr1	55052491	55052990	chr1	55399828	55400327	Coq10b|chr1:55399828-55400327	0.245681868106803	.	.
chr1	55052491	55052990	chr1	55433603	55434102	Coq10b|chr1:55433603-55434102	0.127431328581842	.	.
chr1	55052491	55052990	chr1	55489281	55489780	Coq10b|chr1:55489281-55489780	0.102137277428453	.	.
chr1	55053010	55053509	chr1	55158208	55158707	Coq10b|chr1:55158208-55158707	0.331859581977774	.	.
chr1	55053010	55053509	chr1	55265410	55265909	Coq10b|chr1:55265410-55265909	0.185300429168169	.	.
chr1	55053010	55053509	chr1	55399828	55400327	Coq10b|chr1:55399828-55400327	0.133928546598151	.	.
chr1	55053010	55053509	chr1	55448089	55448588	Coq10b|chr1:55448089-55448588	0.149412547073155	.	.
chr1	55053010	55053509	chr1	55454006	55454505	Coq10b|chr1:55454006-55454505	0.240648389207157	.	.
chr1	55053010	55053509	chr1	55499775	55500274	Coq10b|chr1:55499775-55500274	0.198751083168598	.	.
chr1	55087395	55087894	chr1	55158208	55158707	Hspd1|chr1:55158208-55158707	0.157786017885584	.	.
chr1	55087395	55087894	chr1	55158208	55158707	Hspe1|chr1:55158208-55158707	0.157786017885584	.	.
chr1	55087395	55087894	chr1	55201711	55202210	Hspd1|chr1:55201711-55202210	0.103316794978086	.	.
chr1	55087395	55087894	chr1	55201711	55202210	Hspe1|chr1:55201711-55202210	0.103316794978086	.	.
chr1	55087395	55087894	chr1	55202211	55202710	Hspd1|chr1:55202211-55202710	0.196071758877818	.	.
chr1	55087395	55087894	chr1	55202211	55202710	Hspe1|chr1:55202211-55202710	0.196071758877818	.	.
chr1	55087395	55087894	chr1	55221300	55221799	Hspd1|chr1:55221300-55221799	0.158946808498125	.	.
chr1	55087395	55087894	chr1	55221300	55221799	Hspe1|chr1:55221300-55221799	0.158946808498125	.	.
chr1	55087395	55087894	chr1	55433603	55434102	Hspd1|chr1:55433603-55434102	0.120070727315935	.	.
chr1	55087395	55087894	chr1	55433603	55434102	Hspe1|chr1:55433603-55434102	0.120070727315935	.	.
chr1	55087395	55087894	chr1	55489281	55489780	Hspd1|chr1:55489281-55489780	0.122948858623908	.	.
chr1	55087395	55087894	chr1	55489281	55489780	Hspe1|chr1:55489281-55489780	0.122948858623908	.	.
chr1	55087908	55088407	chr1	55201711	55202210	Hspd1|chr1:55201711-55202210	0.148494357217815	.	.
chr1	55087908	55088407	chr1	55201711	55202210	Hspe1|chr1:55201711-55202210	0.148494357217815	.	.
chr1	55087908	55088407	chr1	55202211	55202710	Hspd1|chr1:55202211-55202710	0.313808133133534	.	.
chr1	55087908	55088407	chr1	55202211	55202710	Hspe1|chr1:55202211-55202710	0.313808133133534	.	.
chr1	55087908	55088407	chr1	55395794	55396293	Hspd1|chr1:55395794-55396293	0.218214162698971	.	.
chr1	55087908	55088407	chr1	55395794	55396293	Hspe1|chr1:55395794-55396293	0.218214162698971	.	.
chr1	55087908	55088407	chr1	55433603	55434102	Hspd1|chr1:55433603-55434102	0.190835651629895	.	.
chr1	55087908	55088407	chr1	55433603	55434102	Hspe1|chr1:55433603-55434102	0.190835651629895	.	.
chr1	55130908	55131407	chr1	55201711	55202210	Mob4|chr1:55201711-55202210	0.202518067458082	.	.
chr1	55130908	55131407	chr1	55202211	55202710	Mob4|chr1:55202211-55202710	0.102083580953543	.	.
chr1	55130908	55131407	chr1	55217150	55217649	Mob4|chr1:55217150-55217649	0.119441046416275	.	.
chr1	55130908	55131407	chr1	55399828	55400327	Mob4|chr1:55399828-55400327	0.102314540603728	.	.
chr1	55130908	55131407	chr1	55433603	55434102	Mob4|chr1:55433603-55434102	0.341997983681923	.	.
chr1	55130908	55131407	chr1	55489281	55489780	Mob4|chr1:55489281-55489780	0.103386080546254	.	.
chr1	55131471	55131970	chr1	55433603	55434102	Mob4|chr1:55433603-55434102	0.259090577004151	.	.
chr1	55131471	55131970	chr1	55489281	55489780	Mob4|chr1:55489281-55489780	0.264284693780106	.	.
chr1	55236881	55237380	chr1	55158208	55158707	Mars2|chr1:55158208-55158707	0.127798448068989	.	.
chr1	55236881	55237380	chr1	55161048	55161547	Mars2|chr1:55161048-55161547	0.123755609653369	.	.
chr1	55236881	55237380	chr1	55202211	55202710	Mars2|chr1:55202211-55202710	0.142929153082034	.	.
chr1	55236881	55237380	chr1	55217150	55217649	Mars2|chr1:55217150-55217649	0.0973657536767416	.	.
chr1	55236881	55237380	chr1	55499775	55500274	Mars2|chr1:55499775-55500274	0.207902172115866	.	.
chr1	55237741	55238240	chr1	55097587	55098086	Mars2|chr1:55097587-55098086	0.15701545816941	.	.
chr1	55363229	55363728	chr1	55026005	55026504	Boll|chr1:55026005-55026504	0.306757942935615	.	.
chr1	55363229	55363728	chr1	55217150	55217649	Boll|chr1:55217150-55217649	0.16469080141705	.	.
chr1	55363229	55363728	chr1	55221300	55221799	Boll|chr1:55221300-55221799	0.131125674460972	.	.
chr1	55363229	55363728	chr1	55399828	55400327	Boll|chr1:55399828-55400327	0.119288634548281	.	.
chr1	55405572	55406071	chr1	55161048	55161547	Plcl1|chr1:55161048-55161547	0.285826796195455	.	.
chr1	55405572	55406071	chr1	55201711	55202210	Plcl1|chr1:55201711-55202210	0.140657180219194	.	.
chr1	55405572	55406071	chr1	55399828	55400327	Plcl1|chr1:55399828-55400327	0.0989618153817905	.	.
chr1	55405572	55406071	chr1	55433603	55434102	Plcl1|chr1:55433603-55434102	0.217249222150689	.	.
chr1	55405572	55406071	chr1	55489281	55489780	Plcl1|chr1:55489281-55489780	0.185806265889244	.	.
chr1	56970798	56971297	chr1	56548210	56548709	9130024F11Rik|chr1:56548210-56548709	0.449645733892629	.	.
chr1	56970798	56971297	chr1	56750133	56750632	9130024F11Rik|chr1:56750133-56750632	0.157077774331874	.	.
chr1	56970798	56971297	chr1	56750642	56751141	9130024F11Rik|chr1:56750642-56751141	0.202557157384838	.	.
chr1	56970798	56971297	chr1	56788313	56788812	9130024F11Rik|chr1:56788313-56788812	0.300209830172784	.	.
chr1	56970798	56971297	chr1	56833975	56834474	9130024F11Rik|chr1:56833975-56834474	0.223689002886723	.	.
chr1	56970798	56971297	chr1	56839356	56839855	9130024F11Rik|chr1:56839356-56839855	0.255620492431875	.	.
chr1	56970798	56971297	chr1	56843575	56844074	9130024F11Rik|chr1:56843575-56844074	0.394247959468934	.	.
chr1	56970798	56971297	chr1	56844077	56844576	9130024F11Rik|chr1:56844077-56844576	0.343808806579337	.	.
chr1	56970798	56971297	chr1	56850347	56850846	9130024F11Rik|chr1:56850347-56850846	0.454162363989629	.	.
chr1	56970798	56971297	chr1	56850848	56851347	9130024F11Rik|chr1:56850848-56851347	0.422817627591494	.	.
chr1	56970798	56971297	chr1	56855547	56856046	9130024F11Rik|chr1:56855547-56856046	0.210901317786639	.	.
chr1	56970798	56971297	chr1	56900120	56900619	9130024F11Rik|chr1:56900120-56900619	0.24497930352628	.	.
chr1	56970798	56971297	chr1	56920379	56920878	9130024F11Rik|chr1:56920379-56920878	0.292315299735766	.	.
chr1	56970798	56971297	chr1	56928702	56929201	9130024F11Rik|chr1:56928702-56929201	0.168676546094855	.	.
chr1	56970798	56971297	chr1	56933761	56934260	9130024F11Rik|chr1:56933761-56934260	0.309059332897053	.	.
chr1	56970798	56971297	chr1	56943577	56944076	9130024F11Rik|chr1:56943577-56944076	0.391964381901832	.	.
chr1	56970798	56971297	chr1	56957894	56958393	9130024F11Rik|chr1:56957894-56958393	0.390529300913446	.	.
chr1	56970798	56971297	chr1	56964475	56964974	9130024F11Rik|chr1:56964475-56964974	0.341055839798355	.	.
chr1	56970798	56971297	chr1	56965710	56966209	9130024F11Rik|chr1:56965710-56966209	0.436922292559367	.	.
chr1	56970798	56971297	chr1	56977074	56977573	9130024F11Rik|chr1:56977074-56977573	0.293092308004539	.	.
chr1	56970798	56971297	chr1	57010526	57011025	9130024F11Rik|chr1:57010526-57011025	0.111511713593165	.	.
chr1	56970798	56971297	chr1	57036287	57036786	9130024F11Rik|chr1:57036287-57036786	0.155273019238768	.	.
chr1	56970798	56971297	chr1	57037086	57037585	9130024F11Rik|chr1:57037086-57037585	0.13807629671438	.	.
chr1	56970798	56971297	chr1	57116000	57116499	9130024F11Rik|chr1:57116000-57116499	0.335522962347177	.	.
chr1	56970798	56971297	chr1	57144179	57144678	9130024F11Rik|chr1:57144179-57144678	0.236880315929397	.	.
chr1	56970798	56971297	chr1	57191617	57192116	9130024F11Rik|chr1:57191617-57192116	0.245300989867668	.	.
chr1	56970798	56971297	chr1	57224009	57224508	9130024F11Rik|chr1:57224009-57224508	0.252173705176376	.	.
chr1	56970798	56971297	chr1	57224682	57225181	9130024F11Rik|chr1:57224682-57225181	0.367649058856911	.	.
chr1	56970798	56971297	chr1	57234246	57234745	9130024F11Rik|chr1:57234246-57234745	0.259260252129865	.	.
chr1	56972152	56972651	chr1	56548210	56548709	9130024F11Rik|chr1:56548210-56548709	0.333183089511155	.	.
chr1	56972152	56972651	chr1	56750642	56751141	9130024F11Rik|chr1:56750642-56751141	0.131039465978803	.	.
chr1	56972152	56972651	chr1	56788313	56788812	9130024F11Rik|chr1:56788313-56788812	0.25967201266929	.	.
chr1	56972152	56972651	chr1	56833975	56834474	9130024F11Rik|chr1:56833975-56834474	0.110621931077804	.	.
chr1	56972152	56972651	chr1	56839356	56839855	9130024F11Rik|chr1:56839356-56839855	0.313248053779266	.	.
chr1	56972152	56972651	chr1	56843575	56844074	9130024F11Rik|chr1:56843575-56844074	0.370437862806752	.	.
chr1	56972152	56972651	chr1	56844077	56844576	9130024F11Rik|chr1:56844077-56844576	0.329302900368617	.	.
chr1	56972152	56972651	chr1	56844678	56845177	9130024F11Rik|chr1:56844678-56845177	0.195351514298743	.	.
chr1	56972152	56972651	chr1	56850347	56850846	9130024F11Rik|chr1:56850347-56850846	0.421236210190564	.	.
chr1	56972152	56972651	chr1	56850848	56851347	9130024F11Rik|chr1:56850848-56851347	0.356245388474131	.	.
chr1	56972152	56972651	chr1	56900120	56900619	9130024F11Rik|chr1:56900120-56900619	0.10966295933311	.	.
chr1	56972152	56972651	chr1	56920379	56920878	9130024F11Rik|chr1:56920379-56920878	0.208231649831393	.	.
chr1	56972152	56972651	chr1	56928702	56929201	9130024F11Rik|chr1:56928702-56929201	0.115341447163012	.	.
chr1	56972152	56972651	chr1	56933761	56934260	9130024F11Rik|chr1:56933761-56934260	0.38693302118478	.	.
chr1	56972152	56972651	chr1	56943577	56944076	9130024F11Rik|chr1:56943577-56944076	0.346000685763889	.	.
chr1	56972152	56972651	chr1	56943577	56944076	9130024F11Rik|chr1:56943577-56944076	0.34600068576389	.	.
chr1	56972152	56972651	chr1	56957894	56958393	9130024F11Rik|chr1:56957894-56958393	0.305360658766638	.	.
chr1	56972152	56972651	chr1	56964475	56964974	9130024F11Rik|chr1:56964475-56964974	0.352938509363962	.	.
chr1	56972152	56972651	chr1	56965710	56966209	9130024F11Rik|chr1:56965710-56966209	0.387219445052256	.	.
chr1	56972152	56972651	chr1	56972961	56973460	9130024F11Rik|chr1:56972961-56973460	0.188524634125678	.	.
chr1	56972152	56972651	chr1	56977074	56977573	9130024F11Rik|chr1:56977074-56977573	0.282397251085395	.	.
chr1	56972152	56972651	chr1	57010526	57011025	9130024F11Rik|chr1:57010526-57011025	0.103327868959931	.	.
chr1	56972152	56972651	chr1	57036287	57036786	9130024F11Rik|chr1:57036287-57036786	0.120211433378173	.	.
chr1	56972152	56972651	chr1	57037086	57037585	9130024F11Rik|chr1:57037086-57037585	0.117242934321975	.	.
chr1	56972152	56972651	chr1	57040030	57040529	9130024F11Rik|chr1:57040030-57040529	0.102729103565819	.	.
chr1	56972152	56972651	chr1	57116000	57116499	9130024F11Rik|chr1:57116000-57116499	0.3036052052413	.	.
chr1	56972152	56972651	chr1	57144179	57144678	9130024F11Rik|chr1:57144179-57144678	0.204008071988996	.	.
chr1	56972152	56972651	chr1	57191617	57192116	9130024F11Rik|chr1:57191617-57192116	0.233638593279251	.	.
chr1	56972152	56972651	chr1	57224009	57224508	9130024F11Rik|chr1:57224009-57224508	0.206697264830741	.	.
chr1	56972152	56972651	chr1	57224682	57225181	9130024F11Rik|chr1:57224682-57225181	0.307592927673113	.	.
chr1	56972152	56972651	chr1	57234246	57234745	9130024F11Rik|chr1:57234246-57234745	0.221436707197181	.	.
chr1	57214259	57214758	chr1	56750133	56750632	BC055402|chr1:56750133-56750632	0.205078099558919	.	.
chr1	57214259	57214758	chr1	56750642	56751141	BC055402|chr1:56750642-56751141	0.246486950534991	.	.
chr1	57214259	57214758	chr1	56788313	56788812	BC055402|chr1:56788313-56788812	0.202139556361935	.	.
chr1	57214259	57214758	chr1	56833207	56833706	BC055402|chr1:56833207-56833706	0.24004293282613	.	.
chr1	57214259	57214758	chr1	56833975	56834474	BC055402|chr1:56833975-56834474	0.196647866514703	.	.
chr1	57214259	57214758	chr1	56839356	56839855	BC055402|chr1:56839356-56839855	0.105962612609515	.	.
chr1	57214259	57214758	chr1	56843575	56844074	BC055402|chr1:56843575-56844074	0.211345101939237	.	.
chr1	57214259	57214758	chr1	56844077	56844576	BC055402|chr1:56844077-56844576	0.18471211231459	.	.
chr1	57214259	57214758	chr1	56850347	56850846	BC055402|chr1:56850347-56850846	0.235145706758486	.	.
chr1	57214259	57214758	chr1	56850848	56851347	BC055402|chr1:56850848-56851347	0.203690074798576	.	.
chr1	57214259	57214758	chr1	56855547	56856046	BC055402|chr1:56855547-56856046	0.295050218215703	.	.
chr1	57214259	57214758	chr1	56900120	56900619	BC055402|chr1:56900120-56900619	0.124196347604363	.	.
chr1	57214259	57214758	chr1	56920379	56920878	BC055402|chr1:56920379-56920878	0.138779642162156	.	.
chr1	57214259	57214758	chr1	56928702	56929201	BC055402|chr1:56928702-56929201	0.130689901465589	.	.
chr1	57214259	57214758	chr1	56933761	56934260	BC055402|chr1:56933761-56934260	0.252111770393616	.	.
chr1	57214259	57214758	chr1	56943577	56944076	BC055402|chr1:56943577-56944076	0.221794201713461	.	.
chr1	57214259	57214758	chr1	56957894	56958393	BC055402|chr1:56957894-56958393	0.179329989023237	.	.
chr1	57214259	57214758	chr1	56964475	56964974	BC055402|chr1:56964475-56964974	0.271181120633315	.	.
chr1	57214259	57214758	chr1	56965710	56966209	BC055402|chr1:56965710-56966209	0.258855684982274	.	.
chr1	57214259	57214758	chr1	56977074	56977573	BC055402|chr1:56977074-56977573	0.120271595339665	.	.
chr1	57214259	57214758	chr1	57036287	57036786	BC055402|chr1:57036287-57036786	0.193126485750749	.	.
chr1	57214259	57214758	chr1	57116000	57116499	BC055402|chr1:57116000-57116499	0.164934008023667	.	.
chr1	57214259	57214758	chr1	57144179	57144678	BC055402|chr1:57144179-57144678	0.129717674561401	.	.
chr1	57214259	57214758	chr1	57191617	57192116	BC055402|chr1:57191617-57192116	0.182826015651622	.	.
chr1	57214259	57214758	chr1	57224009	57224508	BC055402|chr1:57224009-57224508	0.124586766743287	.	.
chr1	57214259	57214758	chr1	57224682	57225181	BC055402|chr1:57224682-57225181	0.163687741053256	.	.
chr1	57214259	57214758	chr1	57234246	57234745	BC055402|chr1:57234246-57234745	0.0979060584906995	.	.
chr1	57214259	57214758	chr1	57353214	57353713	BC055402|chr1:57353214-57353713	0.272624586892368	.	.
chr1	57214259	57214758	chr1	57388633	57389132	BC055402|chr1:57388633-57389132	0.217699656656965	.	.
chr1	57214259	57214758	chr1	57413334	57413833	BC055402|chr1:57413334-57413833	0.170424595599933	.	.
chr1	57214259	57214758	chr1	57423605	57424104	BC055402|chr1:57423605-57424104	0.226981028844816	.	.
chr1	57377374	57377873	chr1	57205521	57206020	1700066M21Rik|chr1:57205521-57206020	0.107271835371176	.	.
chr1	57377374	57377873	chr1	57205521	57206020	4930558J18Rik|chr1:57205521-57206020	0.107271835371176	.	.
chr1	57377374	57377873	chr1	57208377	57208876	1700066M21Rik|chr1:57208377-57208876	0.127946873026747	.	.
chr1	57377374	57377873	chr1	57208377	57208876	4930558J18Rik|chr1:57208377-57208876	0.127946873026747	.	.
chr1	57377374	57377873	chr1	57298481	57298980	1700066M21Rik|chr1:57298481-57298980	0.231407400145305	.	.
chr1	57377374	57377873	chr1	57298481	57298980	4930558J18Rik|chr1:57298481-57298980	0.231407400145305	.	.
chr1	57377374	57377873	chr1	57301867	57302366	1700066M21Rik|chr1:57301867-57302366	0.105277149146935	.	.
chr1	57377374	57377873	chr1	57301867	57302366	4930558J18Rik|chr1:57301867-57302366	0.105277149146935	.	.
chr1	57377988	57378487	chr1	57234246	57234745	1700066M21Rik|chr1:57234246-57234745	0.1754006655796	.	.
chr1	57377988	57378487	chr1	57234246	57234745	4930558J18Rik|chr1:57234246-57234745	0.1754006655796	.	.
chr1	57377988	57378487	chr1	57269706	57270205	1700066M21Rik|chr1:57269706-57270205	0.11792100765651	.	.
chr1	57377988	57378487	chr1	57269706	57270205	4930558J18Rik|chr1:57269706-57270205	0.11792100765651	.	.
chr1	57377988	57378487	chr1	57423605	57424104	1700066M21Rik|chr1:57423605-57424104	0.191057022512774	.	.
chr1	57377988	57378487	chr1	57423605	57424104	4930558J18Rik|chr1:57423605-57424104	0.191057022512774	.	.
chr1	57377988	57378487	chr1	57436393	57436892	1700066M21Rik|chr1:57436393-57436892	0.116843691253303	.	.
chr1	57377988	57378487	chr1	57436393	57436892	4930558J18Rik|chr1:57436393-57436892	0.116843691253303	.	.
chr1	57377988	57378487	chr1	57474926	57475425	1700066M21Rik|chr1:57474926-57475425	0.102180328929633	.	.
chr1	57377988	57378487	chr1	57474926	57475425	4930558J18Rik|chr1:57474926-57475425	0.102180328929633	.	.
chr1	57377988	57378487	chr1	57479500	57479999	1700066M21Rik|chr1:57479500-57479999	0.147036615610715	.	.
chr1	57377988	57378487	chr1	57479500	57479999	4930558J18Rik|chr1:57479500-57479999	0.147036615610715	.	.
chr1	57406257	57406756	chr1	57033195	57033694	Maip1|chr1:57033195-57033694	0.116213831080262	.	.
chr1	57406257	57406756	chr1	57033195	57033694	Tyw5|chr1:57033195-57033694	0.116213831080262	.	.
chr1	57406257	57406756	chr1	57083035	57083534	Maip1|chr1:57083035-57083534	0.127459001795306	.	.
chr1	57406257	57406756	chr1	57083035	57083534	Tyw5|chr1:57083035-57083534	0.127459001795306	.	.
chr1	57406257	57406756	chr1	57205521	57206020	Maip1|chr1:57205521-57206020	0.236073817915923	.	.
chr1	57406257	57406756	chr1	57205521	57206020	Tyw5|chr1:57205521-57206020	0.236073817915923	.	.
chr1	57406257	57406756	chr1	57428877	57429376	Maip1|chr1:57428877-57429376	0.181903181951741	.	.
chr1	57406257	57406756	chr1	57428877	57429376	Tyw5|chr1:57428877-57429376	0.181903181951741	.	.
chr1	57406257	57406756	chr1	57436901	57437400	Maip1|chr1:57436901-57437400	0.238117652850083	.	.
chr1	57406257	57406756	chr1	57436901	57437400	Tyw5|chr1:57436901-57437400	0.238117652850083	.	.
chr1	57406257	57406756	chr1	57453869	57454368	Maip1|chr1:57453869-57454368	0.199004001838014	.	.
chr1	57406257	57406756	chr1	57453869	57454368	Tyw5|chr1:57453869-57454368	0.199004001838014	.	.
chr1	57406257	57406756	chr1	57478975	57479474	Maip1|chr1:57478975-57479474	0.191634513676263	.	.
chr1	57406257	57406756	chr1	57478975	57479474	Tyw5|chr1:57478975-57479474	0.191634513676263	.	.
chr1	57406257	57406756	chr1	57496540	57497039	Maip1|chr1:57496540-57497039	0.15583600802301	.	.
chr1	57406257	57406756	chr1	57496540	57497039	Tyw5|chr1:57496540-57497039	0.15583600802301	.	.
chr1	57406767	57407266	chr1	57083035	57083534	Maip1|chr1:57083035-57083534	0.115819286059901	.	.
chr1	57406767	57407266	chr1	57083035	57083534	Tyw5|chr1:57083035-57083534	0.115819286059901	.	.
chr1	57406767	57407266	chr1	57144179	57144678	Maip1|chr1:57144179-57144678	0.229335206859642	.	.
chr1	57406767	57407266	chr1	57144179	57144678	Tyw5|chr1:57144179-57144678	0.229335206859642	.	.
chr1	57406767	57407266	chr1	57205521	57206020	Maip1|chr1:57205521-57206020	0.221516464022831	.	.
chr1	57406767	57407266	chr1	57205521	57206020	Tyw5|chr1:57205521-57206020	0.221516464022831	.	.
chr1	57406767	57407266	chr1	57224682	57225181	Maip1|chr1:57224682-57225181	0.108220995475072	.	.
chr1	57406767	57407266	chr1	57224682	57225181	Tyw5|chr1:57224682-57225181	0.108220995475072	.	.
chr1	57406767	57407266	chr1	57353214	57353713	Maip1|chr1:57353214-57353713	0.189774650642045	.	.
chr1	57406767	57407266	chr1	57353214	57353713	Tyw5|chr1:57353214-57353713	0.189774650642045	.	.
chr1	57406767	57407266	chr1	57388633	57389132	Maip1|chr1:57388633-57389132	0.117639469182802	.	.
chr1	57406767	57407266	chr1	57388633	57389132	Tyw5|chr1:57388633-57389132	0.117639469182802	.	.
chr1	57406767	57407266	chr1	57400829	57401328	Maip1|chr1:57400829-57401328	0.124772045848742	.	.
chr1	57406767	57407266	chr1	57400829	57401328	Tyw5|chr1:57400829-57401328	0.124772045848742	.	.
chr1	57406767	57407266	chr1	57428877	57429376	Maip1|chr1:57428877-57429376	0.210674865370029	.	.
chr1	57406767	57407266	chr1	57428877	57429376	Tyw5|chr1:57428877-57429376	0.210674865370029	.	.
chr1	57406767	57407266	chr1	57436901	57437400	Maip1|chr1:57436901-57437400	0.132099835859178	.	.
chr1	57406767	57407266	chr1	57436901	57437400	Tyw5|chr1:57436901-57437400	0.132099835859178	.	.
chr1	57406767	57407266	chr1	57453869	57454368	Maip1|chr1:57453869-57454368	0.0974820999731176	.	.
chr1	57406767	57407266	chr1	57453869	57454368	Tyw5|chr1:57453869-57454368	0.0974820999731176	.	.
chr1	58504734	58505233	chr1	58621956	58622455	Gm15834|chr1:58621956-58622455	0.2220750815633	.	.
chr1	58504734	58505233	chr1	58621956	58622455	Orc2|chr1:58621956-58622455	0.2220750815633	.	.
chr1	58504734	58505233	chr1	58652543	58653042	Gm15834|chr1:58652543-58653042	0.0961966503363982	.	.
chr1	58504734	58505233	chr1	58652543	58653042	Orc2|chr1:58652543-58653042	0.0961966503363982	.	.
chr1	58504734	58505233	chr1	58937261	58937760	Gm15834|chr1:58937261-58937760	0.147056812184551	.	.
chr1	58504734	58505233	chr1	58937261	58937760	Orc2|chr1:58937261-58937760	0.147056812184551	.	.
chr1	58504734	58505233	chr1	58984562	58985061	Gm15834|chr1:58984562-58985061	0.223940965922125	.	.
chr1	58504734	58505233	chr1	58984562	58985061	Orc2|chr1:58984562-58985061	0.223940965922125	.	.
chr1	58585324	58585823	chr1	58540035	58540534	Fam126b|chr1:58540035-58540534	0.136758311498625	.	.
chr1	58585324	58585823	chr1	58540035	58540534	Ndufb3|chr1:58540035-58540534	0.136758311498625	.	.
chr1	58585324	58585823	chr1	58617236	58617735	Fam126b|chr1:58617236-58617735	0.0957779482708852	.	.
chr1	58585324	58585823	chr1	58617236	58617735	Ndufb3|chr1:58617236-58617735	0.0957779482708852	.	.
chr1	58585324	58585823	chr1	58736868	58737367	Fam126b|chr1:58736868-58737367	0.111125762286185	.	.
chr1	58585324	58585823	chr1	58736868	58737367	Ndufb3|chr1:58736868-58737367	0.111125762286185	.	.
chr1	58585324	58585823	chr1	58739453	58739952	Fam126b|chr1:58739453-58739952	0.138005859068282	.	.
chr1	58585324	58585823	chr1	58739453	58739952	Ndufb3|chr1:58739453-58739952	0.138005859068282	.	.
chr1	58585324	58585823	chr1	58909565	58910064	Fam126b|chr1:58909565-58910064	0.122294640425451	.	.
chr1	58585324	58585823	chr1	58909565	58910064	Ndufb3|chr1:58909565-58910064	0.122294640425451	.	.
chr1	58585324	58585823	chr1	58936737	58937236	Fam126b|chr1:58936737-58937236	0.116422232134611	.	.
chr1	58585324	58585823	chr1	58936737	58937236	Ndufb3|chr1:58936737-58937236	0.116422232134611	.	.
chr1	58585324	58585823	chr1	58937261	58937760	Fam126b|chr1:58937261-58937760	0.182208346820644	.	.
chr1	58585324	58585823	chr1	58937261	58937760	Ndufb3|chr1:58937261-58937760	0.182208346820644	.	.
chr1	58586034	58586533	chr1	58617236	58617735	Fam126b|chr1:58617236-58617735	0.177031800521431	.	.
chr1	58586034	58586533	chr1	58617236	58617735	Ndufb3|chr1:58617236-58617735	0.177031800521431	.	.
chr1	58586034	58586533	chr1	58755412	58755911	Fam126b|chr1:58755412-58755911	0.125216058159732	.	.
chr1	58586034	58586533	chr1	58755412	58755911	Ndufb3|chr1:58755412-58755911	0.125216058159732	.	.
chr1	58586034	58586533	chr1	58755943	58756442	Fam126b|chr1:58755943-58756442	0.104672040606621	.	.
chr1	58586034	58586533	chr1	58755943	58756442	Ndufb3|chr1:58755943-58756442	0.104672040606621	.	.
chr1	58586034	58586533	chr1	58778236	58778735	Fam126b|chr1:58778236-58778735	0.16771388932622	.	.
chr1	58586034	58586533	chr1	58778236	58778735	Ndufb3|chr1:58778236-58778735	0.16771388932622	.	.
chr1	58586034	58586533	chr1	58936737	58937236	Fam126b|chr1:58936737-58937236	0.198512400029434	.	.
chr1	58586034	58586533	chr1	58936737	58937236	Ndufb3|chr1:58936737-58937236	0.198512400029434	.	.
chr1	58586034	58586533	chr1	58937261	58937760	Fam126b|chr1:58937261-58937760	0.290083419828229	.	.
chr1	58586034	58586533	chr1	58937261	58937760	Ndufb3|chr1:58937261-58937760	0.290083419828229	.	.
chr1	58586552	58587051	chr1	58617236	58617735	Fam126b|chr1:58617236-58617735	0.158902246062445	.	.
chr1	58586552	58587051	chr1	58617236	58617735	Ndufb3|chr1:58617236-58617735	0.158902246062445	.	.
chr1	58586552	58587051	chr1	58746853	58747352	Fam126b|chr1:58746853-58747352	0.151781416445385	.	.
chr1	58586552	58587051	chr1	58746853	58747352	Ndufb3|chr1:58746853-58747352	0.151781416445385	.	.
chr1	58710970	58711469	chr1	58652543	58653042	Cflar|chr1:58652543-58653042	0.206410399523865	.	.
chr1	58710970	58711469	chr1	58936737	58937236	Cflar|chr1:58936737-58937236	0.098054900354326	.	.
chr1	58710970	58711469	chr1	58947998	58948497	Cflar|chr1:58947998-58948497	0.0974777610205216	.	.
chr1	58711489	58711988	chr1	58540035	58540534	Cflar|chr1:58540035-58540534	0.103981608347107	.	.
chr1	58711489	58711988	chr1	58652543	58653042	Cflar|chr1:58652543-58653042	0.108872279358357	.	.
chr1	58711489	58711988	chr1	58936737	58937236	Cflar|chr1:58936737-58937236	0.0959942482200818	.	.
chr1	58711489	58711988	chr1	58937261	58937760	Cflar|chr1:58937261-58937760	0.19687508847621	.	.
chr1	58711489	58711988	chr1	58985170	58985669	Cflar|chr1:58985170-58985669	0.155317397816583	.	.
chr1	58972763	58973262	chr1	58556154	58556653	Stradb|chr1:58556154-58556653	0.15045572891314	.	.
chr1	58972763	58973262	chr1	58556154	58556653	Trak2|chr1:58556154-58556653	0.15045572891314	.	.
chr1	58972763	58973262	chr1	58617773	58618272	Stradb|chr1:58617773-58618272	0.124287199289131	.	.
chr1	58972763	58973262	chr1	58617773	58618272	Trak2|chr1:58617773-58618272	0.124287199289131	.	.
chr1	58972763	58973262	chr1	58830865	58831364	Stradb|chr1:58830865-58831364	0.156601716670088	.	.
chr1	58972763	58973262	chr1	58830865	58831364	Trak2|chr1:58830865-58831364	0.156601716670088	.	.
chr1	58972763	58973262	chr1	58853775	58854274	Stradb|chr1:58853775-58854274	0.115953309633704	.	.
chr1	58972763	58973262	chr1	58853775	58854274	Trak2|chr1:58853775-58854274	0.115953309633704	.	.
chr1	58972763	58973262	chr1	58921343	58921842	Stradb|chr1:58921343-58921842	0.133844623736439	.	.
chr1	58972763	58973262	chr1	58921343	58921842	Trak2|chr1:58921343-58921842	0.133844623736439	.	.
chr1	58972763	58973262	chr1	58924093	58924592	Stradb|chr1:58924093-58924592	0.104084068771301	.	.
chr1	58972763	58973262	chr1	58924093	58924592	Trak2|chr1:58924093-58924592	0.104084068771301	.	.
chr1	58972763	58973262	chr1	58924819	58925318	Stradb|chr1:58924819-58925318	0.19433066583574	.	.
chr1	58972763	58973262	chr1	58924819	58925318	Trak2|chr1:58924819-58925318	0.19433066583574	.	.
chr1	58972763	58973262	chr1	58949448	58949947	Stradb|chr1:58949448-58949947	0.111204108526687	.	.
chr1	58972763	58973262	chr1	58949448	58949947	Trak2|chr1:58949448-58949947	0.111204108526687	.	.
chr1	58972763	58973262	chr1	58962504	58963003	Stradb|chr1:58962504-58963003	0.167641072602047	.	.
chr1	58972763	58973262	chr1	58962504	58963003	Trak2|chr1:58962504-58963003	0.167641072602047	.	.
chr1	58973284	58973783	chr1	58540035	58540534	Stradb|chr1:58540035-58540534	0.190237354397226	.	.
chr1	58973284	58973783	chr1	58540035	58540534	Trak2|chr1:58540035-58540534	0.190237354397226	.	.
chr1	58973284	58973783	chr1	58621956	58622455	Stradb|chr1:58621956-58622455	0.107958359681014	.	.
chr1	58973284	58973783	chr1	58621956	58622455	Trak2|chr1:58621956-58622455	0.107958359681014	.	.
chr1	58973284	58973783	chr1	58652543	58653042	Stradb|chr1:58652543-58653042	0.137302025788781	.	.
chr1	58973284	58973783	chr1	58652543	58653042	Trak2|chr1:58652543-58653042	0.137302025788781	.	.
chr1	58973284	58973783	chr1	58755412	58755911	Stradb|chr1:58755412-58755911	0.124153699692218	.	.
chr1	58973284	58973783	chr1	58755412	58755911	Trak2|chr1:58755412-58755911	0.124153699692218	.	.
chr1	58973284	58973783	chr1	58937261	58937760	Stradb|chr1:58937261-58937760	0.187244637430036	.	.
chr1	58973284	58973783	chr1	58937261	58937760	Trak2|chr1:58937261-58937760	0.187244637430036	.	.
chr1	58973886	58974385	chr1	59009165	59009664	Stradb|chr1:59009165-59009664	0.167966749990302	.	.
chr1	58973886	58974385	chr1	59009165	59009664	Trak2|chr1:59009165-59009664	0.167966749990302	.	.
chr1	58973886	58974385	chr1	59229166	59229665	Stradb|chr1:59229166-59229665	0.0998461182520702	.	.
chr1	58973886	58974385	chr1	59229166	59229665	Trak2|chr1:59229166-59229665	0.0998461182520702	.	.
chr1	59119578	59120077	chr1	59208053	59208552	G730003C15Rik|chr1:59208053-59208552	0.166368823916095	.	.
chr1	59119578	59120077	chr1	59208053	59208552	Tmem237|chr1:59208053-59208552	0.166368823916095	.	.
chr1	59119578	59120077	chr1	59229166	59229665	G730003C15Rik|chr1:59229166-59229665	0.160006533239688	.	.
chr1	59119578	59120077	chr1	59229166	59229665	Tmem237|chr1:59229166-59229665	0.160006533239688	.	.
chr1	59120147	59120646	chr1	58853775	58854274	G730003C15Rik|chr1:58853775-58854274	0.098818538129143	.	.
chr1	59120147	59120646	chr1	58853775	58854274	Tmem237|chr1:58853775-58854274	0.098818538129143	.	.
chr1	59120147	59120646	chr1	58897489	58897988	G730003C15Rik|chr1:58897489-58897988	0.128403435382199	.	.
chr1	59120147	59120646	chr1	58897489	58897988	Tmem237|chr1:58897489-58897988	0.128403435382199	.	.
chr1	59120147	59120646	chr1	58900779	58901278	G730003C15Rik|chr1:58900779-58901278	0.151656874204183	.	.
chr1	59120147	59120646	chr1	58900779	58901278	Tmem237|chr1:58900779-58901278	0.151656874204183	.	.
chr1	59120147	59120646	chr1	58924819	58925318	G730003C15Rik|chr1:58924819-58925318	0.0965979623112584	.	.
chr1	59120147	59120646	chr1	58924819	58925318	Tmem237|chr1:58924819-58925318	0.0965979623112584	.	.
chr1	59120147	59120646	chr1	58947998	58948497	G730003C15Rik|chr1:58947998-58948497	0.246665205482407	.	.
chr1	59120147	59120646	chr1	58947998	58948497	Tmem237|chr1:58947998-58948497	0.246665205482407	.	.
chr1	59120147	59120646	chr1	59010184	59010683	G730003C15Rik|chr1:59010184-59010683	0.180087448269216	.	.
chr1	59120147	59120646	chr1	59010184	59010683	Tmem237|chr1:59010184-59010683	0.180087448269216	.	.
chr1	59162883	59163382	chr1	58936737	58937236	Mpp4|chr1:58936737-58937236	0.166475877554628	.	.
chr1	59162883	59163382	chr1	59177648	59178147	Mpp4|chr1:59177648-59178147	0.19861747239834	.	.
chr1	59162883	59163382	chr1	59178335	59178834	Mpp4|chr1:59178335-59178834	0.11278297120967	.	.
chr1	59162883	59163382	chr1	59207514	59208013	Mpp4|chr1:59207514-59208013	0.216438219265613	.	.
chr1	59162883	59163382	chr1	59222043	59222542	Mpp4|chr1:59222043-59222542	0.154530943508979	.	.
chr1	59237006	59237505	chr1	58755412	58755911	Als2|chr1:58755412-58755911	0.163252060627941	.	.
chr1	59237006	59237505	chr1	58755943	58756442	Als2|chr1:58755943-58756442	0.130582215313225	.	.
chr1	59237006	59237505	chr1	58897489	58897988	Als2|chr1:58897489-58897988	0.161476753301945	.	.
chr1	59237006	59237505	chr1	58937261	58937760	Als2|chr1:58937261-58937760	0.174394640540556	.	.
chr1	59237006	59237505	chr1	59207514	59208013	Als2|chr1:59207514-59208013	0.127178085189159	.	.
chr1	59762644	59763143	chr1	59886825	59887324	Bmpr2|chr1:59886825-59887324	0.169213163038706	.	.
chr1	59762644	59763143	chr1	60243908	60244407	Bmpr2|chr1:60243908-60244407	0.147860803268217	.	.
chr1	59763159	59763658	chr1	59878109	59878608	Bmpr2|chr1:59878109-59878608	0.225026313807066	.	.
chr1	59763159	59763658	chr1	59886825	59887324	Bmpr2|chr1:59886825-59887324	0.23486526660216	.	.
chr1	59763159	59763658	chr1	59958040	59958539	Bmpr2|chr1:59958040-59958539	0.107640602317368	.	.
chr1	59763159	59763658	chr1	60010207	60010706	Bmpr2|chr1:60010207-60010706	0.25873185046542	.	.
chr1	59763159	59763658	chr1	60074838	60075337	Bmpr2|chr1:60074838-60075337	0.0962102508125461	.	.
chr1	59763159	59763658	chr1	60169674	60170173	Bmpr2|chr1:60169674-60170173	0.156754627931487	.	.
chr1	59763159	59763658	chr1	60227057	60227556	Bmpr2|chr1:60227057-60227556	0.152668720656778	.	.
chr1	59763159	59763658	chr1	60243908	60244407	Bmpr2|chr1:60243908-60244407	0.139147415823809	.	.
chr1	59763681	59764180	chr1	59893063	59893562	Bmpr2|chr1:59893063-59893562	0.249344886981908	.	.
chr1	59763681	59764180	chr1	59958040	59958539	Bmpr2|chr1:59958040-59958539	0.111553338191732	.	.
chr1	59912662	59913161	chr1	59893063	59893562	Fam117b|chr1:59893063-59893562	0.0954682222955263	.	.
chr1	59912662	59913161	chr1	59902562	59903061	Fam117b|chr1:59902562-59903061	0.146830142953649	.	.
chr1	59912662	59913161	chr1	60013925	60014424	Fam117b|chr1:60013925-60014424	0.145563636349702	.	.
chr1	59912662	59913161	chr1	60208794	60209293	Fam117b|chr1:60208794-60209293	0.15490755069643	.	.
chr1	59913211	59913710	chr1	60010207	60010706	Fam117b|chr1:60010207-60010706	0.169157168249902	.	.
chr1	59913211	59913710	chr1	60013925	60014424	Fam117b|chr1:60013925-60014424	0.116419494333869	.	.
chr1	59913211	59913710	chr1	60074838	60075337	Fam117b|chr1:60074838-60075337	0.113933264981677	.	.
chr1	59913211	59913710	chr1	60195098	60195597	Fam117b|chr1:60195098-60195597	0.108022579170676	.	.
chr1	60042424	60042923	chr1	59826439	59826938	Ica1l|chr1:59826439-59826938	0.0995905107675952	.	.
chr1	60042424	60042923	chr1	59848288	59848787	Ica1l|chr1:59848288-59848787	0.103687322222855	.	.
chr1	60042424	60042923	chr1	59883669	59884168	Ica1l|chr1:59883669-59884168	0.20161653786687	.	.
chr1	60042424	60042923	chr1	60074838	60075337	Ica1l|chr1:60074838-60075337	0.238244447307315	.	.
chr1	60042424	60042923	chr1	60195098	60195597	Ica1l|chr1:60195098-60195597	0.208333950004222	.	.
chr1	60042424	60042923	chr1	60334291	60334790	Ica1l|chr1:60334291-60334790	0.128921479998842	.	.
chr1	60042424	60042923	chr1	60358931	60359430	Ica1l|chr1:60358931-60359430	0.134362999964155	.	.
chr1	60042424	60042923	chr1	60494905	60495404	Ica1l|chr1:60494905-60495404	0.13887620946106	.	.
chr1	60042935	60043434	chr1	59883669	59884168	Ica1l|chr1:59883669-59884168	0.157292905015474	.	.
chr1	60042935	60043434	chr1	60152642	60153141	Ica1l|chr1:60152642-60153141	0.105029274600571	.	.
chr1	60042935	60043434	chr1	60195098	60195597	Ica1l|chr1:60195098-60195597	0.147475866288155	.	.
chr1	60042935	60043434	chr1	60334291	60334790	Ica1l|chr1:60334291-60334790	0.134895757476705	.	.
chr1	60042935	60043434	chr1	60358931	60359430	Ica1l|chr1:60358931-60359430	0.106966344052941	.	.
chr1	60042935	60043434	chr1	60469405	60469904	Ica1l|chr1:60469405-60469904	0.0970236934671756	.	.
chr1	60097393	60097892	chr1	59878109	59878608	Carf|chr1:59878109-59878608	0.10752144927272	.	.
chr1	60097393	60097892	chr1	59902562	59903061	Carf|chr1:59902562-59903061	0.115172315493727	.	.
chr1	60097393	60097892	chr1	59926659	59927158	Carf|chr1:59926659-59927158	0.105214586628636	.	.
chr1	60097393	60097892	chr1	59927245	59927744	Carf|chr1:59927245-59927744	0.197294283421464	.	.
chr1	60097393	60097892	chr1	59966136	59966635	Carf|chr1:59966136-59966635	0.168638923206625	.	.
chr1	60097393	60097892	chr1	60034986	60035485	Carf|chr1:60034986-60035485	0.107213741997674	.	.
chr1	60097393	60097892	chr1	60208794	60209293	Carf|chr1:60208794-60209293	0.115211541260216	.	.
chr1	60097393	60097892	chr1	60227057	60227556	Carf|chr1:60227057-60227556	0.124001277237677	.	.
chr1	60097393	60097892	chr1	60243908	60244407	Carf|chr1:60243908-60244407	0.263567034578671	.	.
chr1	60097393	60097892	chr1	60334291	60334790	Carf|chr1:60334291-60334790	0.138140347806528	.	.
chr1	60097393	60097892	chr1	60437320	60437819	Carf|chr1:60437320-60437819	0.107329018739998	.	.
chr1	60097980	60098479	chr1	59893063	59893562	Carf|chr1:59893063-59893562	0.274729787332106	.	.
chr1	60097980	60098479	chr1	59893063	59893562	Wdr12|chr1:59893063-59893562	0.274729787332106	.	.
chr1	60097980	60098479	chr1	59902562	59903061	Carf|chr1:59902562-59903061	0.331337319368048	.	.
chr1	60097980	60098479	chr1	59902562	59903061	Wdr12|chr1:59902562-59903061	0.331337319368048	.	.
chr1	60097980	60098479	chr1	60013925	60014424	Carf|chr1:60013925-60014424	0.17961381581858	.	.
chr1	60097980	60098479	chr1	60013925	60014424	Wdr12|chr1:60013925-60014424	0.17961381581858	.	.
chr1	60097980	60098479	chr1	60195098	60195597	Carf|chr1:60195098-60195597	0.212679680481194	.	.
chr1	60097980	60098479	chr1	60195098	60195597	Wdr12|chr1:60195098-60195597	0.212679680481194	.	.
chr1	60097980	60098479	chr1	60227057	60227556	Carf|chr1:60227057-60227556	0.116932037068287	.	.
chr1	60097980	60098479	chr1	60227057	60227556	Wdr12|chr1:60227057-60227556	0.116932037068287	.	.
chr1	60097980	60098479	chr1	60243908	60244407	Carf|chr1:60243908-60244407	0.114848029680497	.	.
chr1	60097980	60098479	chr1	60243908	60244407	Wdr12|chr1:60243908-60244407	0.114848029680497	.	.
chr1	60097980	60098479	chr1	60334291	60334790	Carf|chr1:60334291-60334790	0.18823482443375	.	.
chr1	60097980	60098479	chr1	60334291	60334790	Wdr12|chr1:60334291-60334790	0.18823482443375	.	.
chr1	60098487	60098986	chr1	59802929	59803428	Carf|chr1:59802929-59803428	0.122897434491392	.	.
chr1	60098487	60098986	chr1	59802929	59803428	Wdr12|chr1:59802929-59803428	0.122897434491392	.	.
chr1	60098487	60098986	chr1	59804714	59805213	Carf|chr1:59804714-59805213	0.124985025707889	.	.
chr1	60098487	60098986	chr1	59804714	59805213	Wdr12|chr1:59804714-59805213	0.124985025707889	.	.
chr1	60098487	60098986	chr1	59886825	59887324	Carf|chr1:59886825-59887324	0.131947420013899	.	.
chr1	60098487	60098986	chr1	59886825	59887324	Wdr12|chr1:59886825-59887324	0.131947420013899	.	.
chr1	60098487	60098986	chr1	59893063	59893562	Carf|chr1:59893063-59893562	0.1299904656519	.	.
chr1	60098487	60098986	chr1	59893063	59893562	Wdr12|chr1:59893063-59893562	0.1299904656519	.	.
chr1	60098487	60098986	chr1	59926659	59927158	Carf|chr1:59926659-59927158	0.102662907870027	.	.
chr1	60098487	60098986	chr1	59926659	59927158	Wdr12|chr1:59926659-59927158	0.102662907870027	.	.
chr1	60098487	60098986	chr1	60013925	60014424	Carf|chr1:60013925-60014424	0.155698298934072	.	.
chr1	60098487	60098986	chr1	60013925	60014424	Wdr12|chr1:60013925-60014424	0.155698298934072	.	.
chr1	60098487	60098986	chr1	60158400	60158899	Carf|chr1:60158400-60158899	0.236457836763072	.	.
chr1	60098487	60098986	chr1	60158400	60158899	Wdr12|chr1:60158400-60158899	0.236457836763072	.	.
chr1	60098487	60098986	chr1	60359762	60360261	Carf|chr1:60359762-60360261	0.124574565969248	.	.
chr1	60098487	60098986	chr1	60359762	60360261	Wdr12|chr1:60359762-60360261	0.124574565969248	.	.
chr1	60098487	60098986	chr1	60381871	60382370	Carf|chr1:60381871-60382370	0.107719228881377	.	.
chr1	60098487	60098986	chr1	60381871	60382370	Wdr12|chr1:60381871-60382370	0.107719228881377	.	.
chr1	60098487	60098986	chr1	60488668	60489167	Carf|chr1:60488668-60489167	0.118057419067426	.	.
chr1	60098487	60098986	chr1	60488668	60489167	Wdr12|chr1:60488668-60489167	0.118057419067426	.	.
chr1	60098487	60098986	chr1	60494905	60495404	Carf|chr1:60494905-60495404	0.125276562961896	.	.
chr1	60098487	60098986	chr1	60494905	60495404	Wdr12|chr1:60494905-60495404	0.125276562961896	.	.
chr1	60180257	60180756	chr1	59878109	59878608	Nbeal1|chr1:59878109-59878608	0.133945355810361	.	.
chr1	60180257	60180756	chr1	59883669	59884168	Nbeal1|chr1:59883669-59884168	0.212585069569989	.	.
chr1	60180257	60180756	chr1	59893063	59893562	Nbeal1|chr1:59893063-59893562	0.213458713889906	.	.
chr1	60180257	60180756	chr1	59902562	59903061	Nbeal1|chr1:59902562-59903061	0.159776688650625	.	.
chr1	60180257	60180756	chr1	59958040	59958539	Nbeal1|chr1:59958040-59958539	0.110044839103503	.	.
chr1	60180257	60180756	chr1	59987611	59988110	Nbeal1|chr1:59987611-59988110	0.137309737498395	.	.
chr1	60180257	60180756	chr1	60227057	60227556	Nbeal1|chr1:60227057-60227556	0.149084935438638	.	.
chr1	60342754	60343253	chr1	60005964	60006463	Cyp20a1|chr1:60005964-60006463	0.18177866405901	.	.
chr1	60342754	60343253	chr1	60169674	60170173	Cyp20a1|chr1:60169674-60170173	0.125153969453664	.	.
chr1	60342754	60343253	chr1	60359762	60360261	Cyp20a1|chr1:60359762-60360261	0.136297238510063	.	.
chr1	60342754	60343253	chr1	60488668	60489167	Cyp20a1|chr1:60488668-60489167	0.113183848288376	.	.
chr1	60342754	60343253	chr1	60494905	60495404	Cyp20a1|chr1:60494905-60495404	0.258239704057973	.	.
chr1	60343314	60343813	chr1	60010207	60010706	Cyp20a1|chr1:60010207-60010706	0.115863476710929	.	.
chr1	60343314	60343813	chr1	60169674	60170173	Cyp20a1|chr1:60169674-60170173	0.146373053869591	.	.
chr1	60343314	60343813	chr1	60195098	60195597	Cyp20a1|chr1:60195098-60195597	0.24280178263752	.	.
chr1	60343314	60343813	chr1	60208794	60209293	Cyp20a1|chr1:60208794-60209293	0.166377604624661	.	.
chr1	60343314	60343813	chr1	60243908	60244407	Cyp20a1|chr1:60243908-60244407	0.132939265301662	.	.
chr1	60343314	60343813	chr1	60450149	60450648	Cyp20a1|chr1:60450149-60450648	0.135005787744382	.	.
chr1	60409462	60409961	chr1	60334291	60334790	Abi2|chr1:60334291-60334790	0.14827127673748	.	.
chr1	60409462	60409961	chr1	60396111	60396610	Abi2|chr1:60396111-60396610	0.127297312706405	.	.
chr1	60409462	60409961	chr1	60408137	60408636	Abi2|chr1:60408137-60408636	0.106330657054931	.	.
chr1	60409462	60409961	chr1	60450149	60450648	Abi2|chr1:60450149-60450648	0.102157880094998	.	.
chr1	60409462	60409961	chr1	60469405	60469904	Abi2|chr1:60469405-60469904	0.169341475319554	.	.
chr1	65122893	65123392	chr1	65245572	65246071	D630023F18Rik|chr1:65245572-65246071	0.146452392318352	.	.
chr1	65122893	65123392	chr1	65280343	65280842	D630023F18Rik|chr1:65280343-65280842	0.150945032603386	.	.
chr1	65186396	65186895	chr1	65111968	65112467	Idh1|chr1:65111968-65112467	0.162573966224818	.	.
chr1	65186396	65186895	chr1	65111968	65112467	Pikfyve|chr1:65111968-65112467	0.162573966224818	.	.
chr1	65186396	65186895	chr1	65179041	65179540	Idh1|chr1:65179041-65179540	0.272917502258814	.	.
chr1	65186396	65186895	chr1	65179041	65179540	Pikfyve|chr1:65179041-65179540	0.272917502258814	.	.
chr1	65186396	65186895	chr1	65245572	65246071	Idh1|chr1:65245572-65246071	0.109415700871659	.	.
chr1	65186396	65186895	chr1	65245572	65246071	Pikfyve|chr1:65245572-65246071	0.109415700871659	.	.
chr1	65186396	65186895	chr1	65312053	65312552	Idh1|chr1:65312053-65312552	0.248773073308545	.	.
chr1	65186396	65186895	chr1	65312053	65312552	Pikfyve|chr1:65312053-65312552	0.248773073308545	.	.
chr1	65186396	65186895	chr1	65355639	65356138	Idh1|chr1:65355639-65356138	0.183459267429678	.	.
chr1	65186396	65186895	chr1	65355639	65356138	Pikfyve|chr1:65355639-65356138	0.183459267429678	.	.
chr1	65186396	65186895	chr1	65452285	65452784	Idh1|chr1:65452285-65452784	0.162357191016444	.	.
chr1	65186396	65186895	chr1	65452285	65452784	Pikfyve|chr1:65452285-65452784	0.162357191016444	.	.
chr1	65282716	65283215	chr1	65046378	65046877	Pth2r|chr1:65046378-65046877	0.187372777537778	.	.
chr1	65282716	65283215	chr1	65111968	65112467	Pth2r|chr1:65111968-65112467	0.0954883853695912	.	.
chr1	65282716	65283215	chr1	65193165	65193664	Pth2r|chr1:65193165-65193664	0.142698027936875	.	.
chr1	65282716	65283215	chr1	65245572	65246071	Pth2r|chr1:65245572-65246071	0.226498808331215	.	.
chr1	65282716	65283215	chr1	65280343	65280842	Pth2r|chr1:65280343-65280842	0.142154798343371	.	.
chr1	66174880	66175379	chr1	65898061	65898560	Map2|chr1:65898061-65898560	0.115593713180627	.	.
chr1	66174880	66175379	chr1	65981597	65982096	Map2|chr1:65981597-65982096	0.131072203700352	.	.
chr1	66174880	66175379	chr1	66104487	66104986	Map2|chr1:66104487-66104986	0.140091244788192	.	.
chr1	66174880	66175379	chr1	66205476	66205975	Map2|chr1:66205476-66205975	0.10044086243601	.	.
chr1	69440858	69441357	chr1	69286238	69286737	Gm28497|chr1:69286238-69286737	0.114781719863832	.	.
chr1	69440858	69441357	chr1	69436973	69437472	Gm28497|chr1:69436973-69437472	0.413403241795805	.	.
chr1	69440858	69441357	chr1	69438359	69438858	Gm28497|chr1:69438359-69438858	0.32625495670516	.	.
chr1	69440858	69441357	chr1	69452231	69452730	Gm28497|chr1:69452231-69452730	0.186302763619906	.	.
chr1	69440858	69441357	chr1	69498874	69499373	Gm28497|chr1:69498874-69499373	0.412590674767372	.	.
chr1	69440858	69441357	chr1	69499573	69500072	Gm28497|chr1:69499573-69500072	0.31140124666468	.	.
chr1	69440858	69441357	chr1	69747752	69748251	Gm28497|chr1:69747752-69748251	0.166223248090524	.	.
chr1	69687151	69687650	chr1	69383755	69384254	Ikzf2|chr1:69383755-69384254	0.14080133672	.	.
chr1	69687151	69687650	chr1	69499573	69500072	Ikzf2|chr1:69499573-69500072	0.156573299217806	.	.
chr1	69687151	69687650	chr1	69747752	69748251	Ikzf2|chr1:69747752-69748251	0.113927867917711	.	.
chr1	69687151	69687650	chr1	69852487	69852986	Ikzf2|chr1:69852487-69852986	0.13351379679817	.	.
chr1	70724978	70725477	chr1	70257660	70258159	Vwc2l|chr1:70257660-70258159	0.244119347292442	.	.
chr1	70724978	70725477	chr1	70258183	70258682	Vwc2l|chr1:70258183-70258682	0.326882093566569	.	.
chr1	70724978	70725477	chr1	70288199	70288698	Vwc2l|chr1:70288199-70288698	0.112689586907204	.	.
chr1	70724978	70725477	chr1	70316336	70316835	Vwc2l|chr1:70316336-70316835	0.106580954594025	.	.
chr1	70724978	70725477	chr1	70351293	70351792	Vwc2l|chr1:70351293-70351792	0.23760980316667	.	.
chr1	70724978	70725477	chr1	70404463	70404962	Vwc2l|chr1:70404463-70404962	0.244679686177643	.	.
chr1	70724978	70725477	chr1	70592020	70592519	Vwc2l|chr1:70592020-70592519	0.286851658393807	.	.
chr1	70724978	70725477	chr1	70593865	70594364	Vwc2l|chr1:70593865-70594364	0.311569115084282	.	.
chr1	70724978	70725477	chr1	70700160	70700659	Vwc2l|chr1:70700160-70700659	0.253240596799939	.	.
chr1	70724978	70725477	chr1	70700714	70701213	Vwc2l|chr1:70700714-70701213	0.277261226316665	.	.
chr1	70724978	70725477	chr1	70716247	70716746	Vwc2l|chr1:70716247-70716746	0.219020800687238	.	.
chr1	70725497	70725996	chr1	70257660	70258159	Vwc2l|chr1:70257660-70258159	0.371910679966361	.	.
chr1	70725497	70725996	chr1	70258183	70258682	Vwc2l|chr1:70258183-70258682	0.316093637966331	.	.
chr1	70725497	70725996	chr1	70288199	70288698	Vwc2l|chr1:70288199-70288698	0.14890464436355	.	.
chr1	70725497	70725996	chr1	70316336	70316835	Vwc2l|chr1:70316336-70316835	0.140444092929651	.	.
chr1	70725497	70725996	chr1	70351293	70351792	Vwc2l|chr1:70351293-70351792	0.250058599031852	.	.
chr1	70725497	70725996	chr1	70404463	70404962	Vwc2l|chr1:70404463-70404962	0.228983778789015	.	.
chr1	70725497	70725996	chr1	70592020	70592519	Vwc2l|chr1:70592020-70592519	0.371961567154357	.	.
chr1	70725497	70725996	chr1	70593865	70594364	Vwc2l|chr1:70593865-70594364	0.395721836932695	.	.
chr1	70725497	70725996	chr1	70700160	70700659	Vwc2l|chr1:70700160-70700659	0.425882798003677	.	.
chr1	70725497	70725996	chr1	70700714	70701213	Vwc2l|chr1:70700714-70701213	0.471934961006741	.	.
chr1	70725497	70725996	chr1	70716247	70716746	Vwc2l|chr1:70716247-70716746	0.226077471286391	.	.
chr1	74505730	74506229	chr1	74806444	74806943	Cnot9|chr1:74806444-74806943	0.25935241006057	.	.
chr1	74505730	74506229	chr1	74806952	74807451	Cnot9|chr1:74806952-74807451	0.14759235625073	.	.
chr1	74505730	74506229	chr1	74816731	74817230	Cnot9|chr1:74816731-74817230	0.156044958001405	.	.
chr1	74505730	74506229	chr1	74858307	74858806	Cnot9|chr1:74858307-74858806	0.179757930519403	.	.
chr1	74505730	74506229	chr1	74894978	74895477	Cnot9|chr1:74894978-74895477	0.113090428949275	.	.
chr1	74505730	74506229	chr1	74898623	74899122	Cnot9|chr1:74898623-74899122	0.13470390067197	.	.
chr1	74505730	74506229	chr1	74948735	74949234	Cnot9|chr1:74948735-74949234	0.205202877198827	.	.
chr1	74541923	74542422	chr1	74816731	74817230	Plcd4|chr1:74816731-74817230	0.258594208600419	.	.
chr1	74541923	74542422	chr1	74839961	74840460	Plcd4|chr1:74839961-74840460	0.140622242018276	.	.
chr1	74542596	74543095	chr1	74673255	74673754	Plcd4|chr1:74673255-74673754	0.362374551729749	.	.
chr1	74542596	74543095	chr1	74719733	74720232	Plcd4|chr1:74719733-74720232	0.20452147040322	.	.
chr1	74542596	74543095	chr1	74772969	74773468	Plcd4|chr1:74772969-74773468	0.153759469185778	.	.
chr1	74542596	74543095	chr1	74800566	74801065	Plcd4|chr1:74800566-74801065	0.101485299809456	.	.
chr1	74542596	74543095	chr1	74806952	74807451	Plcd4|chr1:74806952-74807451	0.143904295928156	.	.
chr1	74542596	74543095	chr1	74816731	74817230	Plcd4|chr1:74816731-74817230	0.174434381127335	.	.
chr1	74542596	74543095	chr1	74843117	74843616	Plcd4|chr1:74843117-74843616	0.14431716194293	.	.
chr1	74542596	74543095	chr1	74894978	74895477	Plcd4|chr1:74894978-74895477	0.0984882881762209	.	.
chr1	74587205	74587704	chr1	74673255	74673754	Bcs1l|chr1:74673255-74673754	0.47210503776505	.	.
chr1	74587205	74587704	chr1	74673255	74673754	Zfp142|chr1:74673255-74673754	0.47210503776505	.	.
chr1	74587205	74587704	chr1	74719733	74720232	Bcs1l|chr1:74719733-74720232	0.295925256509478	.	.
chr1	74587205	74587704	chr1	74719733	74720232	Zfp142|chr1:74719733-74720232	0.295925256509478	.	.
chr1	74587205	74587704	chr1	74784124	74784623	Bcs1l|chr1:74784124-74784623	0.120620099873617	.	.
chr1	74587205	74587704	chr1	74784124	74784623	Zfp142|chr1:74784124-74784623	0.120620099873617	.	.
chr1	74587205	74587704	chr1	74794449	74794948	Bcs1l|chr1:74794449-74794948	0.100973653962738	.	.
chr1	74587205	74587704	chr1	74794449	74794948	Zfp142|chr1:74794449-74794948	0.100973653962738	.	.
chr1	74587205	74587704	chr1	74800566	74801065	Bcs1l|chr1:74800566-74801065	0.201926327353725	.	.
chr1	74587205	74587704	chr1	74800566	74801065	Zfp142|chr1:74800566-74801065	0.201926327353725	.	.
chr1	74587205	74587704	chr1	74839961	74840460	Bcs1l|chr1:74839961-74840460	0.154729282536719	.	.
chr1	74587205	74587704	chr1	74839961	74840460	Zfp142|chr1:74839961-74840460	0.154729282536719	.	.
chr1	74587205	74587704	chr1	74843117	74843616	Bcs1l|chr1:74843117-74843616	0.248504334688231	.	.
chr1	74587205	74587704	chr1	74843117	74843616	Zfp142|chr1:74843117-74843616	0.248504334688231	.	.
chr1	74587205	74587704	chr1	74880737	74881236	Bcs1l|chr1:74880737-74881236	0.174453146444748	.	.
chr1	74587205	74587704	chr1	74880737	74881236	Zfp142|chr1:74880737-74881236	0.174453146444748	.	.
chr1	74587962	74588461	chr1	74673255	74673754	Bcs1l|chr1:74673255-74673754	0.250996364571796	.	.
chr1	74587962	74588461	chr1	74673255	74673754	Zfp142|chr1:74673255-74673754	0.250996364571796	.	.
chr1	74587962	74588461	chr1	74719733	74720232	Bcs1l|chr1:74719733-74720232	0.245018589117285	.	.
chr1	74587962	74588461	chr1	74719733	74720232	Zfp142|chr1:74719733-74720232	0.245018589117285	.	.
chr1	74587962	74588461	chr1	74802933	74803432	Bcs1l|chr1:74802933-74803432	0.124198849236215	.	.
chr1	74587962	74588461	chr1	74802933	74803432	Zfp142|chr1:74802933-74803432	0.124198849236215	.	.
chr1	74587962	74588461	chr1	74806952	74807451	Bcs1l|chr1:74806952-74807451	0.112643466237879	.	.
chr1	74587962	74588461	chr1	74806952	74807451	Zfp142|chr1:74806952-74807451	0.112643466237879	.	.
chr1	74587962	74588461	chr1	74839961	74840460	Bcs1l|chr1:74839961-74840460	0.34026594159254	.	.
chr1	74587962	74588461	chr1	74839961	74840460	Zfp142|chr1:74839961-74840460	0.34026594159254	.	.
chr1	74587962	74588461	chr1	74843117	74843616	Bcs1l|chr1:74843117-74843616	0.308761080242317	.	.
chr1	74587962	74588461	chr1	74843117	74843616	Zfp142|chr1:74843117-74843616	0.308761080242317	.	.
chr1	74587962	74588461	chr1	74894978	74895477	Bcs1l|chr1:74894978-74895477	0.132786315814648	.	.
chr1	74587962	74588461	chr1	74894978	74895477	Zfp142|chr1:74894978-74895477	0.132786315814648	.	.
chr1	74587962	74588461	chr1	74948735	74949234	Bcs1l|chr1:74948735-74949234	0.117340330394179	.	.
chr1	74587962	74588461	chr1	74948735	74949234	Zfp142|chr1:74948735-74949234	0.117340330394179	.	.
chr1	74601175	74601674	chr1	74799965	74800464	Rnf25|chr1:74799965-74800464	0.142995408107727	.	.
chr1	74601175	74601674	chr1	74799965	74800464	Stk36|chr1:74799965-74800464	0.142995408107727	.	.
chr1	74601175	74601674	chr1	74816731	74817230	Rnf25|chr1:74816731-74817230	0.235036304913019	.	.
chr1	74601175	74601674	chr1	74816731	74817230	Rnf25|chr1:74816731-74817230	0.23503630491302	.	.
chr1	74601175	74601674	chr1	74816731	74817230	Stk36|chr1:74816731-74817230	0.235036304913019	.	.
chr1	74601175	74601674	chr1	74816731	74817230	Stk36|chr1:74816731-74817230	0.23503630491302	.	.
chr1	74601175	74601674	chr1	74858307	74858806	Rnf25|chr1:74858307-74858806	0.207022094724371	.	.
chr1	74601175	74601674	chr1	74858307	74858806	Stk36|chr1:74858307-74858806	0.207022094724371	.	.
chr1	74601175	74601674	chr1	74880737	74881236	Rnf25|chr1:74880737-74881236	0.105369367719192	.	.
chr1	74601175	74601674	chr1	74880737	74881236	Stk36|chr1:74880737-74881236	0.105369367719192	.	.
chr1	74601175	74601674	chr1	74898623	74899122	Rnf25|chr1:74898623-74899122	0.106526326381309	.	.
chr1	74601175	74601674	chr1	74898623	74899122	Stk36|chr1:74898623-74899122	0.106526326381309	.	.
chr1	74601175	74601674	chr1	74948735	74949234	Rnf25|chr1:74948735-74949234	0.20678164160898	.	.
chr1	74601175	74601674	chr1	74948735	74949234	Stk36|chr1:74948735-74949234	0.20678164160898	.	.
chr1	74661495	74661994	chr1	74562618	74563117	Ttll4|chr1:74562618-74563117	0.115435294205643	.	.
chr1	74661495	74661994	chr1	74719733	74720232	Ttll4|chr1:74719733-74720232	0.134596021862473	.	.
chr1	74661495	74661994	chr1	74726711	74727210	Ttll4|chr1:74726711-74727210	0.101493106822961	.	.
chr1	74661495	74661994	chr1	74794449	74794948	Ttll4|chr1:74794449-74794948	0.12427942905955	.	.
chr1	74661495	74661994	chr1	74858307	74858806	Ttll4|chr1:74858307-74858806	0.162554595306424	.	.
chr1	74748718	74749217	chr1	74746470	74746969	Prkag3|chr1:74746470-74746969	0.103452593746979	.	.
chr1	74748718	74749217	chr1	74759797	74760296	Prkag3|chr1:74759797-74760296	0.183985724428765	.	.
chr1	74748718	74749217	chr1	74824729	74825228	Prkag3|chr1:74824729-74825228	0.105308257469797	.	.
chr1	74850152	74850651	chr1	74673255	74673754	Gm16582|chr1:74673255-74673754	0.101405411795397	.	.
chr1	74850152	74850651	chr1	74719733	74720232	Gm16582|chr1:74719733-74720232	0.118612792758908	.	.
chr1	74850152	74850651	chr1	74763029	74763528	Gm16582|chr1:74763029-74763528	0.144247332619362	.	.
chr1	74850152	74850651	chr1	74784124	74784623	Gm16582|chr1:74784124-74784623	0.109538890287873	.	.
chr1	74850152	74850651	chr1	74800566	74801065	Gm16582|chr1:74800566-74801065	0.116179755924827	.	.
chr1	74850152	74850651	chr1	74824729	74825228	Gm16582|chr1:74824729-74825228	0.145116478210929	.	.
chr1	74850152	74850651	chr1	74843117	74843616	Gm16582|chr1:74843117-74843616	0.114186045968861	.	.
chr1	74850152	74850651	chr1	75016818	75017317	Gm16582|chr1:75016818-75017317	0.210648957467145	.	.
chr1	74850152	74850651	chr1	75234571	75235070	Gm16582|chr1:75234571-75235070	0.130205827303317	.	.
chr1	74850152	74850651	chr1	75239896	75240395	Gm16582|chr1:75239896-75240395	0.101128494475409	.	.
chr1	74851328	74851827	chr1	74726711	74727210	Gm16582|chr1:74726711-74727210	0.173484164550573	.	.
chr1	74851328	74851827	chr1	74799965	74800464	Gm16582|chr1:74799965-74800464	0.159819854975426	.	.
chr1	74851328	74851827	chr1	74816731	74817230	Gm16582|chr1:74816731-74817230	0.159282608232877	.	.
chr1	74851328	74851827	chr1	74829962	74830461	Gm16582|chr1:74829962-74830461	0.0984715658572453	.	.
chr1	74851328	74851827	chr1	74880737	74881236	Gm16582|chr1:74880737-74881236	0.15085371484952	.	.
chr1	74851328	74851827	chr1	74914102	74914601	Gm16582|chr1:74914102-74914601	0.115407611125746	.	.
chr1	74851328	74851827	chr1	75141393	75141892	Gm16582|chr1:75141393-75141892	0.131979925862231	.	.
chr1	74854708	74855207	chr1	74673255	74673754	Cdk5r2|chr1:74673255-74673754	0.126810678474419	.	.
chr1	74854708	74855207	chr1	74719733	74720232	Cdk5r2|chr1:74719733-74720232	0.106192378662606	.	.
chr1	74854708	74855207	chr1	74741997	74742496	Cdk5r2|chr1:74741997-74742496	0.144939736612563	.	.
chr1	74854708	74855207	chr1	74772969	74773468	Cdk5r2|chr1:74772969-74773468	0.123696713651928	.	.
chr1	74854708	74855207	chr1	74794449	74794948	Cdk5r2|chr1:74794449-74794948	0.232037395745421	.	.
chr1	74854708	74855207	chr1	74808065	74808564	Cdk5r2|chr1:74808065-74808564	0.111696166666941	.	.
chr1	74854708	74855207	chr1	74817277	74817776	Cdk5r2|chr1:74817277-74817776	0.139152170316502	.	.
chr1	74854708	74855207	chr1	74839961	74840460	Cdk5r2|chr1:74839961-74840460	0.193401692838279	.	.
chr1	74854708	74855207	chr1	74843117	74843616	Cdk5r2|chr1:74843117-74843616	0.178978332209845	.	.
chr1	74854708	74855207	chr1	74858307	74858806	Cdk5r2|chr1:74858307-74858806	0.124184923219397	.	.
chr1	74854708	74855207	chr1	75141393	75141892	Cdk5r2|chr1:75141393-75141892	0.311715419017307	.	.
chr1	74854708	74855207	chr1	75218312	75218811	Cdk5r2|chr1:75218312-75218811	0.101199499326369	.	.
chr1	74854708	74855207	chr1	75244823	75245322	Cdk5r2|chr1:75244823-75245322	0.325482191453159	.	.
chr1	74935357	74935856	chr1	74816731	74817230	Cfap65|chr1:74816731-74817230	0.118283643181246	.	.
chr1	74935357	74935856	chr1	74817277	74817776	Cfap65|chr1:74817277-74817776	0.181410956512037	.	.
chr1	74935357	74935856	chr1	74839961	74840460	Cfap65|chr1:74839961-74840460	0.159156923114195	.	.
chr1	74935357	74935856	chr1	74880737	74881236	Cfap65|chr1:74880737-74881236	0.11496768004088	.	.
chr1	74935357	74935856	chr1	74914102	74914601	Cfap65|chr1:74914102-74914601	0.112238347947993	.	.
chr1	74935357	74935856	chr1	75218312	75218811	Cfap65|chr1:75218312-75218811	0.100243416824562	.	.
chr1	75124760	75125259	chr1	74772969	74773468	Nhej1|chr1:74772969-74773468	0.152195748353295	.	.
chr1	75124760	75125259	chr1	74802933	74803432	Nhej1|chr1:74802933-74803432	0.110325853158174	.	.
chr1	75124760	75125259	chr1	74806952	74807451	Nhej1|chr1:74806952-74807451	0.183113137847566	.	.
chr1	75124760	75125259	chr1	74808065	74808564	Nhej1|chr1:74808065-74808564	0.137785189698527	.	.
chr1	75124760	75125259	chr1	74839961	74840460	Nhej1|chr1:74839961-74840460	0.17355090463326	.	.
chr1	75124760	75125259	chr1	74948735	74949234	Nhej1|chr1:74948735-74949234	0.104829810391411	.	.
chr1	75124760	75125259	chr1	75244823	75245322	Nhej1|chr1:75244823-75245322	0.104778257017725	.	.
chr1	75133313	75133812	chr1	74759797	74760296	Slc23a3|chr1:74759797-74760296	0.11490891551197	.	.
chr1	75133313	75133812	chr1	74800566	74801065	Slc23a3|chr1:74800566-74801065	0.238239658517841	.	.
chr1	75133313	75133812	chr1	74824729	74825228	Slc23a3|chr1:74824729-74825228	0.115361164832127	.	.
chr1	75133313	75133812	chr1	74914102	74914601	Slc23a3|chr1:74914102-74914601	0.110120439345559	.	.
chr1	75133313	75133812	chr1	75128586	75129085	Slc23a3|chr1:75128586-75129085	0.112372010052232	.	.
chr1	75133313	75133812	chr1	75234571	75235070	Slc23a3|chr1:75234571-75235070	0.169884127489098	.	.
chr1	75133313	75133812	chr1	75239896	75240395	Slc23a3|chr1:75239896-75240395	0.169572998318335	.	.
chr1	75142499	75142998	chr1	74794449	74794948	Cnppd1|chr1:74794449-74794948	0.160061048757363	.	.
chr1	75142499	75142998	chr1	74794449	74794948	Retreg2|chr1:74794449-74794948	0.160061048757363	.	.
chr1	75142499	75142998	chr1	74802933	74803432	Cnppd1|chr1:74802933-74803432	0.171265318519768	.	.
chr1	75142499	75142998	chr1	74802933	74803432	Retreg2|chr1:74802933-74803432	0.171265318519768	.	.
chr1	75142499	75142998	chr1	74806952	74807451	Cnppd1|chr1:74806952-74807451	0.134829130502495	.	.
chr1	75142499	75142998	chr1	74806952	74807451	Retreg2|chr1:74806952-74807451	0.134829130502495	.	.
chr1	75142499	75142998	chr1	74808065	74808564	Cnppd1|chr1:74808065-74808564	0.140333900031829	.	.
chr1	75142499	75142998	chr1	74808065	74808564	Retreg2|chr1:74808065-74808564	0.140333900031829	.	.
chr1	75142499	75142998	chr1	74816731	74817230	Cnppd1|chr1:74816731-74817230	0.0988534772804137	.	.
chr1	75142499	75142998	chr1	74816731	74817230	Retreg2|chr1:74816731-74817230	0.0988534772804137	.	.
chr1	75142499	75142998	chr1	74839961	74840460	Cnppd1|chr1:74839961-74840460	0.0954987581981475	.	.
chr1	75142499	75142998	chr1	74839961	74840460	Retreg2|chr1:74839961-74840460	0.0954987581981475	.	.
chr1	75142499	75142998	chr1	74843117	74843616	Cnppd1|chr1:74843117-74843616	0.187601784132767	.	.
chr1	75142499	75142998	chr1	74843117	74843616	Retreg2|chr1:74843117-74843616	0.187601784132767	.	.
chr1	75142499	75142998	chr1	75239896	75240395	Cnppd1|chr1:75239896-75240395	0.228440331638615	.	.
chr1	75142499	75142998	chr1	75239896	75240395	Retreg2|chr1:75239896-75240395	0.228440331638615	.	.
chr1	75142499	75142998	chr1	75244823	75245322	Cnppd1|chr1:75244823-75245322	0.279363465772314	.	.
chr1	75142499	75142998	chr1	75244823	75245322	Retreg2|chr1:75244823-75245322	0.279363465772314	.	.
chr1	75168424	75168923	chr1	74806444	74806943	Zfand2b|chr1:74806444-74806943	0.134929048239579	.	.
chr1	75168424	75168923	chr1	74808065	74808564	Zfand2b|chr1:74808065-74808564	0.123263784178865	.	.
chr1	75168424	75168923	chr1	74816731	74817230	Zfand2b|chr1:74816731-74817230	0.191447563258328	.	.
chr1	75168424	75168923	chr1	74839961	74840460	Zfand2b|chr1:74839961-74840460	0.333615338292777	.	.
chr1	75168424	75168923	chr1	74843117	74843616	Zfand2b|chr1:74843117-74843616	0.185407987359507	.	.
chr1	75168424	75168923	chr1	74858307	74858806	Zfand2b|chr1:74858307-74858806	0.108920128601472	.	.
chr1	75168424	75168923	chr1	74880737	74881236	Zfand2b|chr1:74880737-74881236	0.244860340335465	.	.
chr1	75168424	75168923	chr1	74894978	74895477	Zfand2b|chr1:74894978-74895477	0.125943140143905	.	.
chr1	75168424	75168923	chr1	74948735	74949234	Zfand2b|chr1:74948735-74949234	0.211070559778251	.	.
chr1	75168424	75168923	chr1	75218312	75218811	Zfand2b|chr1:75218312-75218811	0.281960563052931	.	.
chr1	75168424	75168923	chr1	75244823	75245322	Zfand2b|chr1:75244823-75245322	0.263148603734023	.	.
chr1	75169048	75169547	chr1	74772969	74773468	Zfand2b|chr1:74772969-74773468	0.198545556205603	.	.
chr1	75169048	75169547	chr1	74799965	74800464	Zfand2b|chr1:74799965-74800464	0.106379205359187	.	.
chr1	75169048	75169547	chr1	74806444	74806943	Zfand2b|chr1:74806444-74806943	0.242741867853044	.	.
chr1	75169048	75169547	chr1	74806952	74807451	Zfand2b|chr1:74806952-74807451	0.164175803496822	.	.
chr1	75169048	75169547	chr1	74816731	74817230	Zfand2b|chr1:74816731-74817230	0.102630149253799	.	.
chr1	75169048	75169547	chr1	74898623	74899122	Zfand2b|chr1:74898623-74899122	0.133711732957872	.	.
chr1	75169048	75169547	chr1	75141393	75141892	Zfand2b|chr1:75141393-75141892	0.224638381169025	.	.
chr1	75169048	75169547	chr1	75239896	75240395	Zfand2b|chr1:75239896-75240395	0.0990240192668103	.	.
chr1	75180079	75180578	chr1	74806952	74807451	Abcb6|chr1:74806952-74807451	0.135797825389013	.	.
chr1	75180079	75180578	chr1	74808065	74808564	Abcb6|chr1:74808065-74808564	0.15328035803262	.	.
chr1	75180079	75180578	chr1	74816731	74817230	Abcb6|chr1:74816731-74817230	0.189490333701502	.	.
chr1	75180079	75180578	chr1	74817277	74817776	Abcb6|chr1:74817277-74817776	0.0963191655508286	.	.
chr1	75180079	75180578	chr1	74839961	74840460	Abcb6|chr1:74839961-74840460	0.304082140853142	.	.
chr1	75180079	75180578	chr1	74843117	74843616	Abcb6|chr1:74843117-74843616	0.193793418699095	.	.
chr1	75180079	75180578	chr1	74858307	74858806	Abcb6|chr1:74858307-74858806	0.189020544645771	.	.
chr1	75180079	75180578	chr1	74948735	74949234	Abcb6|chr1:74948735-74949234	0.180279335453951	.	.
chr1	75180079	75180578	chr1	75031344	75031843	Abcb6|chr1:75031344-75031843	0.11358020476157	.	.
chr1	75180079	75180578	chr1	75218312	75218811	Abcb6|chr1:75218312-75218811	0.25454774339772	.	.
chr1	75180079	75180578	chr1	75244823	75245322	Abcb6|chr1:75244823-75245322	0.235925079966011	.	.
chr1	75191753	75192252	chr1	74816731	74817230	Ankzf1|chr1:74816731-74817230	0.123385668307378	.	.
chr1	75191753	75192252	chr1	74816731	74817230	Atg9a|chr1:74816731-74817230	0.123385668307378	.	.
chr1	75191753	75192252	chr1	74839961	74840460	Ankzf1|chr1:74839961-74840460	0.304246259527509	.	.
chr1	75191753	75192252	chr1	74839961	74840460	Atg9a|chr1:74839961-74840460	0.304246259527509	.	.
chr1	75191753	75192252	chr1	74858307	74858806	Ankzf1|chr1:74858307-74858806	0.117751513285694	.	.
chr1	75191753	75192252	chr1	74858307	74858806	Atg9a|chr1:74858307-74858806	0.117751513285694	.	.
chr1	75191753	75192252	chr1	74880737	74881236	Ankzf1|chr1:74880737-74881236	0.320094629864506	.	.
chr1	75191753	75192252	chr1	74880737	74881236	Atg9a|chr1:74880737-74881236	0.320094629864506	.	.
chr1	75191753	75192252	chr1	74894978	74895477	Ankzf1|chr1:74894978-74895477	0.172664965681537	.	.
chr1	75191753	75192252	chr1	74894978	74895477	Atg9a|chr1:74894978-74895477	0.172664965681537	.	.
chr1	75191753	75192252	chr1	74898623	74899122	Ankzf1|chr1:74898623-74899122	0.20335527056119	.	.
chr1	75191753	75192252	chr1	74898623	74899122	Atg9a|chr1:74898623-74899122	0.20335527056119	.	.
chr1	75191753	75192252	chr1	74948735	74949234	Ankzf1|chr1:74948735-74949234	0.16660113686262	.	.
chr1	75191753	75192252	chr1	74948735	74949234	Atg9a|chr1:74948735-74949234	0.16660113686262	.	.
chr1	75191753	75192252	chr1	75141393	75141892	Ankzf1|chr1:75141393-75141892	0.145458732392423	.	.
chr1	75191753	75192252	chr1	75141393	75141892	Atg9a|chr1:75141393-75141892	0.145458732392423	.	.
chr1	75191753	75192252	chr1	75218312	75218811	Ankzf1|chr1:75218312-75218811	0.107897173196821	.	.
chr1	75191753	75192252	chr1	75218312	75218811	Atg9a|chr1:75218312-75218811	0.107897173196821	.	.
chr1	75192415	75192914	chr1	74808065	74808564	Ankzf1|chr1:74808065-74808564	0.160451542162011	.	.
chr1	75192415	75192914	chr1	74808065	74808564	Atg9a|chr1:74808065-74808564	0.160451542162011	.	.
chr1	75192415	75192914	chr1	74880737	74881236	Ankzf1|chr1:74880737-74881236	0.0963177245547509	.	.
chr1	75192415	75192914	chr1	74880737	74881236	Atg9a|chr1:74880737-74881236	0.0963177245547509	.	.
chr1	75192415	75192914	chr1	74948735	74949234	Ankzf1|chr1:74948735-74949234	0.164425654063774	.	.
chr1	75192415	75192914	chr1	74948735	74949234	Atg9a|chr1:74948735-74949234	0.164425654063774	.	.
chr1	75192415	75192914	chr1	75141393	75141892	Ankzf1|chr1:75141393-75141892	0.163294722648134	.	.
chr1	75192415	75192914	chr1	75141393	75141892	Atg9a|chr1:75141393-75141892	0.163294722648134	.	.
chr1	75210546	75211045	chr1	74802933	74803432	Glb1l|chr1:74802933-74803432	0.103790172264756	.	.
chr1	75210546	75211045	chr1	74802933	74803432	Stk16|chr1:74802933-74803432	0.103790172264756	.	.
chr1	75210546	75211045	chr1	74806444	74806943	Glb1l|chr1:74806444-74806943	0.111316488004136	.	.
chr1	75210546	75211045	chr1	74806444	74806943	Stk16|chr1:74806444-74806943	0.111316488004136	.	.
chr1	75210546	75211045	chr1	74806952	74807451	Glb1l|chr1:74806952-74807451	0.161117874991582	.	.
chr1	75210546	75211045	chr1	74806952	74807451	Stk16|chr1:74806952-74807451	0.161117874991582	.	.
chr1	75210546	75211045	chr1	74808065	74808564	Glb1l|chr1:74808065-74808564	0.159901081716393	.	.
chr1	75210546	75211045	chr1	74808065	74808564	Stk16|chr1:74808065-74808564	0.159901081716393	.	.
chr1	75210546	75211045	chr1	74816731	74817230	Glb1l|chr1:74816731-74817230	0.259724483634364	.	.
chr1	75210546	75211045	chr1	74816731	74817230	Stk16|chr1:74816731-74817230	0.259724483634364	.	.
chr1	75210546	75211045	chr1	74817277	74817776	Glb1l|chr1:74817277-74817776	0.21093329834904	.	.
chr1	75210546	75211045	chr1	74817277	74817776	Stk16|chr1:74817277-74817776	0.21093329834904	.	.
chr1	75210546	75211045	chr1	74839961	74840460	Glb1l|chr1:74839961-74840460	0.287268336995645	.	.
chr1	75210546	75211045	chr1	74839961	74840460	Stk16|chr1:74839961-74840460	0.287268336995645	.	.
chr1	75210546	75211045	chr1	74843117	74843616	Glb1l|chr1:74843117-74843616	0.206545998520076	.	.
chr1	75210546	75211045	chr1	74843117	74843616	Stk16|chr1:74843117-74843616	0.206545998520076	.	.
chr1	75210546	75211045	chr1	74880737	74881236	Glb1l|chr1:74880737-74881236	0.222772319017333	.	.
chr1	75210546	75211045	chr1	74880737	74881236	Stk16|chr1:74880737-74881236	0.222772319017333	.	.
chr1	75210546	75211045	chr1	74894978	74895477	Glb1l|chr1:74894978-74895477	0.220857739796591	.	.
chr1	75210546	75211045	chr1	74894978	74895477	Stk16|chr1:74894978-74895477	0.220857739796591	.	.
chr1	75210546	75211045	chr1	74948735	74949234	Glb1l|chr1:74948735-74949234	0.156124884933816	.	.
chr1	75210546	75211045	chr1	74948735	74949234	Stk16|chr1:74948735-74949234	0.156124884933816	.	.
chr1	75210546	75211045	chr1	75218312	75218811	Glb1l|chr1:75218312-75218811	0.287480557364645	.	.
chr1	75210546	75211045	chr1	75218312	75218811	Stk16|chr1:75218312-75218811	0.287480557364645	.	.
chr1	75210546	75211045	chr1	75244823	75245322	Glb1l|chr1:75244823-75245322	0.109042862459837	.	.
chr1	75210546	75211045	chr1	75244823	75245322	Stk16|chr1:75244823-75245322	0.109042862459837	.	.
chr1	75219086	75219585	chr1	74816731	74817230	Tuba4a|chr1:74816731-74817230	0.220120795881374	.	.
chr1	75219086	75219585	chr1	74829962	74830461	Tuba4a|chr1:74829962-74830461	0.133183339838455	.	.
chr1	75219086	75219585	chr1	74839961	74840460	Tuba4a|chr1:74839961-74840460	0.138953509254168	.	.
chr1	75219086	75219585	chr1	74858307	74858806	Tuba4a|chr1:74858307-74858806	0.137154238533087	.	.
chr1	75219086	75219585	chr1	74880737	74881236	Tuba4a|chr1:74880737-74881236	0.180753096600551	.	.
chr1	75219086	75219585	chr1	74894978	74895477	Tuba4a|chr1:74894978-74895477	0.120781765974849	.	.
chr1	75219086	75219585	chr1	74898623	74899122	Tuba4a|chr1:74898623-74899122	0.176644400710227	.	.
chr1	75219086	75219585	chr1	74948735	74949234	Tuba4a|chr1:74948735-74949234	0.128940024551587	.	.
chr1	75219086	75219585	chr1	75218312	75218811	Tuba4a|chr1:75218312-75218811	0.200815635937127	.	.
chr1	75219086	75219585	chr1	75244823	75245322	Tuba4a|chr1:75244823-75245322	0.100028266094083	.	.
chr1	75230933	75231432	chr1	74808065	74808564	A630095N17Rik|chr1:74808065-74808564	0.109038901367282	.	.
chr1	75230933	75231432	chr1	74839961	74840460	A630095N17Rik|chr1:74839961-74840460	0.410224291666404	.	.
chr1	75230933	75231432	chr1	74843117	74843616	A630095N17Rik|chr1:74843117-74843616	0.175143993071702	.	.
chr1	75230933	75231432	chr1	74898623	74899122	A630095N17Rik|chr1:74898623-74899122	0.107592959312664	.	.
chr1	75230933	75231432	chr1	75031344	75031843	A630095N17Rik|chr1:75031344-75031843	0.196093556897635	.	.
chr1	75230933	75231432	chr1	75218312	75218811	A630095N17Rik|chr1:75218312-75218811	0.100842926729499	.	.
chr1	75230933	75231432	chr1	75244823	75245322	A630095N17Rik|chr1:75244823-75245322	0.199612277873015	.	.
chr1	75236144	75236643	chr1	74794449	74794948	Dnajb2|chr1:74794449-74794948	0.25583018173963	.	.
chr1	75236144	75236643	chr1	74816731	74817230	Dnajb2|chr1:74816731-74817230	0.117097622763917	.	.
chr1	75236144	75236643	chr1	74839961	74840460	Dnajb2|chr1:74839961-74840460	0.23333665005798	.	.
chr1	75236144	75236643	chr1	74880737	74881236	Dnajb2|chr1:74880737-74881236	0.147276460555783	.	.
chr1	75236144	75236643	chr1	75141393	75141892	Dnajb2|chr1:75141393-75141892	0.17565297439914	.	.
chr1	76420505	76421004	chr1	76290909	76291408	Gm29069|chr1:76290909-76291408	0.156348405929599	.	.
chr1	76420505	76421004	chr1	76491162	76491661	Gm29069|chr1:76491162-76491661	0.119460938852274	.	.
chr1	76420505	76421004	chr1	76505043	76505542	Gm29069|chr1:76505043-76505542	0.102527310463747	.	.
chr1	76420505	76421004	chr1	76652208	76652707	Gm29069|chr1:76652208-76652707	0.117469704404592	.	.
chr1	77027546	77028045	chr1	76772672	76773171	Gm816|chr1:76772672-76773171	0.154078573941068	.	.
chr1	77027546	77028045	chr1	76835067	76835566	Gm816|chr1:76835067-76835566	0.133525319353368	.	.
chr1	77027546	77028045	chr1	77109758	77110257	Gm816|chr1:77109758-77110257	0.103575728283065	.	.
chr1	77972152	77972651	chr1	77774635	77775134	Gm28387|chr1:77774635-77775134	0.121013216151443	.	.
chr1	77972152	77972651	chr1	78101305	78101804	Gm28387|chr1:78101305-78101804	0.120752275925877	.	.
chr1	77972152	77972651	chr1	78203685	78204184	Gm28387|chr1:78203685-78204184	0.160152746568331	.	.
chr1	77972152	77972651	chr1	78217089	78217588	Gm28387|chr1:78217089-78217588	0.182388860422896	.	.
chr1	77972152	77972651	chr1	78232045	78232544	Gm28387|chr1:78232045-78232544	0.143415819773895	.	.
chr1	78310032	78310531	chr1	78101305	78101804	Sgpp2|chr1:78101305-78101804	0.170897609523527	.	.
chr1	78310032	78310531	chr1	78141630	78142129	Sgpp2|chr1:78141630-78142129	0.12072725646042	.	.
chr1	78310032	78310531	chr1	78223876	78224375	Sgpp2|chr1:78223876-78224375	0.11047804774817	.	.
chr1	78310032	78310531	chr1	78223876	78224375	Sgpp2|chr1:78223876-78224375	0.110478047748171	.	.
chr1	78310032	78310531	chr1	78284569	78285068	Sgpp2|chr1:78284569-78285068	0.120610402859659	.	.
chr1	78310032	78310531	chr1	78371610	78372109	Sgpp2|chr1:78371610-78372109	0.113443347685583	.	.
chr1	78310931	78311430	chr1	78217089	78217588	Sgpp2|chr1:78217089-78217588	0.144547576831292	.	.
chr1	78310931	78311430	chr1	78371610	78372109	Sgpp2|chr1:78371610-78372109	0.165704603497746	.	.
chr1	78310931	78311430	chr1	78419495	78419994	Sgpp2|chr1:78419495-78419994	0.109239463835958	.	.
chr1	78488900	78489399	chr1	78018763	78019262	Farsb|chr1:78018763-78019262	0.14053194361779	.	.
chr1	78488900	78489399	chr1	78101305	78101804	Farsb|chr1:78101305-78101804	0.133194459272614	.	.
chr1	78488900	78489399	chr1	78203685	78204184	Farsb|chr1:78203685-78204184	0.217303406097481	.	.
chr1	78488900	78489399	chr1	78217089	78217588	Farsb|chr1:78217089-78217588	0.141215380439735	.	.
chr1	78488900	78489399	chr1	78223337	78223836	Farsb|chr1:78223337-78223836	0.108882916648985	.	.
chr1	78488900	78489399	chr1	78223876	78224375	Farsb|chr1:78223876-78224375	0.105896179190837	.	.
chr1	78488900	78489399	chr1	78328605	78329104	Farsb|chr1:78328605-78329104	0.208317548437454	.	.
chr1	78488900	78489399	chr1	78383396	78383895	Farsb|chr1:78383396-78383895	0.10090656525871	.	.
chr1	79439807	79440306	chr1	79212941	79213440	Scg2|chr1:79212941-79213440	0.146204463903091	.	.
chr1	84839165	84839664	chr1	84753252	84753751	Fbxo36|chr1:84753252-84753751	0.195302539197111	.	.
chr1	84839165	84839664	chr1	84827638	84828137	Fbxo36|chr1:84827638-84828137	0.180032441449261	.	.
chr1	84934371	84934870	chr1	84797015	84797514	Slc16a14|chr1:84797015-84797514	0.124056532254245	.	.
chr1	84934371	84934870	chr1	84827638	84828137	Slc16a14|chr1:84827638-84828137	0.0960824657119094	.	.
chr1	84934371	84934870	chr1	84855742	84856241	Slc16a14|chr1:84855742-84856241	0.103657081166839	.	.
chr1	84934371	84934870	chr1	84993886	84994385	Slc16a14|chr1:84993886-84994385	0.146325489484575	.	.
chr1	84934371	84934870	chr1	84994485	84994984	Slc16a14|chr1:84994485-84994984	0.196444952031848	.	.
chr1	84934883	84935382	chr1	84797015	84797514	Slc16a14|chr1:84797015-84797514	0.0997538833516387	.	.
chr1	84934883	84935382	chr1	84827638	84828137	Slc16a14|chr1:84827638-84828137	0.266658117124813	.	.
chr1	84934883	84935382	chr1	84994485	84994984	Slc16a14|chr1:84994485-84994984	0.104448559719432	.	.
chr1	84935649	84936148	chr1	84956045	84956544	Slc16a14|chr1:84956045-84956544	0.157022072552425	.	.
chr1	84935649	84936148	chr1	84994485	84994984	Slc16a14|chr1:84994485-84994984	0.110516238451586	.	.
chr1	85793160	85793659	chr1	85853262	85853761	Cab39|chr1:85853262-85853761	0.143425276847393	.	.
chr1	85793728	85794227	chr1	85815454	85815953	Cab39|chr1:85815454-85815953	0.140803842126507	.	.
chr1	85793728	85794227	chr1	85828911	85829410	Cab39|chr1:85828911-85829410	0.19735192650401	.	.
chr1	85793728	85794227	chr1	85838617	85839116	Cab39|chr1:85838617-85839116	0.153414151333124	.	.
chr1	85793728	85794227	chr1	85869875	85870374	Cab39|chr1:85869875-85870374	0.181024364841242	.	.
chr1	85793728	85794227	chr1	85920595	85921094	Cab39|chr1:85920595-85921094	0.141520129038082	.	.
chr1	85793728	85794227	chr1	85958147	85958646	Cab39|chr1:85958147-85958646	0.196968533481442	.	.
chr1	85793728	85794227	chr1	85999484	85999983	Cab39|chr1:85999484-85999983	0.139826363194514	.	.
chr1	85894274	85894773	chr1	85853262	85853761	Itm2c|chr1:85853262-85853761	0.0996385203476521	.	.
chr1	85928201	85928700	chr1	85822289	85822788	4933407L21Rik|chr1:85822289-85822788	0.123614108787664	.	.
chr1	85928201	85928700	chr1	85842205	85842704	4933407L21Rik|chr1:85842205-85842704	0.168234320165789	.	.
chr1	85928201	85928700	chr1	85869875	85870374	4933407L21Rik|chr1:85869875-85870374	0.231585315090973	.	.
chr1	85928201	85928700	chr1	85999484	85999983	4933407L21Rik|chr1:85999484-85999983	0.204202285296911	.	.
chr1	87755700	87756199	chr1	87779367	87779866	Atg16l1|chr1:87779367-87779866	0.143586670539085	.	.
chr1	87755700	87756199	chr1	87786247	87786746	Atg16l1|chr1:87786247-87786746	0.283207065084214	.	.
chr1	87755700	87756199	chr1	87829622	87830121	Atg16l1|chr1:87829622-87830121	0.156980125584379	.	.
chr1	87755700	87756199	chr1	87829622	87830121	Atg16l1|chr1:87829622-87830121	0.15698012558438	.	.
chr1	87755700	87756199	chr1	87913212	87913711	Atg16l1|chr1:87913212-87913711	0.139571546431706	.	.
chr1	87755700	87756199	chr1	87932854	87933353	Atg16l1|chr1:87932854-87933353	0.136226813631444	.	.
chr1	87755700	87756199	chr1	87934991	87935490	Atg16l1|chr1:87934991-87935490	0.220616071987566	.	.
chr1	87853009	87853508	chr1	87913212	87913711	Dgkd|chr1:87913212-87913711	0.193979900477959	.	.
chr1	87853009	87853508	chr1	87922599	87923098	Dgkd|chr1:87922599-87923098	0.155909914475129	.	.
chr1	87853009	87853508	chr1	87978224	87978723	Dgkd|chr1:87978224-87978723	0.142867513278985	.	.
chr1	87853973	87854472	chr1	87879632	87880131	Dgkd|chr1:87879632-87880131	0.163356853921153	.	.
chr1	87853973	87854472	chr1	87879632	87880131	Gm19582|chr1:87879632-87880131	0.163356853921153	.	.
chr1	87853973	87854472	chr1	87880181	87880680	Dgkd|chr1:87880181-87880680	0.105548349190003	.	.
chr1	87853973	87854472	chr1	87880181	87880680	Gm19582|chr1:87880181-87880680	0.105548349190003	.	.
chr1	87853973	87854472	chr1	87932854	87933353	Dgkd|chr1:87932854-87933353	0.109891455286724	.	.
chr1	87853973	87854472	chr1	87932854	87933353	Gm19582|chr1:87932854-87933353	0.109891455286724	.	.
chr1	87853973	87854472	chr1	87965259	87965758	Dgkd|chr1:87965259-87965758	0.130233113610495	.	.
chr1	87853973	87854472	chr1	87965259	87965758	Gm19582|chr1:87965259-87965758	0.130233113610495	.	.
chr1	87854473	87854972	chr1	87947579	87948078	Gm19582|chr1:87947579-87948078	0.134901595648735	.	.
chr1	88008031	88008530	chr1	87779367	87779866	Usp40|chr1:87779367-87779866	0.101803247492255	.	.
chr1	88008031	88008530	chr1	87913212	87913711	Usp40|chr1:87913212-87913711	0.18779944560753	.	.
chr1	88008031	88008530	chr1	87935966	87936465	Usp40|chr1:87935966-87936465	0.117673517277017	.	.
chr1	88008031	88008530	chr1	87936469	87936968	Usp40|chr1:87936469-87936968	0.193292506807433	.	.
chr1	88008031	88008530	chr1	88259138	88259637	Usp40|chr1:88259138-88259637	0.129290575619629	.	.
chr1	88008031	88008530	chr1	88348421	88348920	Usp40|chr1:88348421-88348920	0.107087199154946	.	.
chr1	88008031	88008530	chr1	88443912	88444411	Usp40|chr1:88443912-88444411	0.0959183092792543	.	.
chr1	88008031	88008530	chr1	88457930	88458429	Usp40|chr1:88457930-88458429	0.108273347314884	.	.
chr1	88205505	88206004	chr1	88258379	88258878	Dnajb3|chr1:88258379-88258878	0.145757789063899	.	.
chr1	88205505	88206004	chr1	88259138	88259637	Dnajb3|chr1:88259138-88259637	0.156663748845676	.	.
chr1	88205505	88206004	chr1	88443912	88444411	Dnajb3|chr1:88443912-88444411	0.151818925304593	.	.
chr1	88211767	88212266	chr1	87935966	87936465	Ugt1a1|chr1:87935966-87936465	0.199184712898512	.	.
chr1	88211767	88212266	chr1	88016754	88017253	Ugt1a1|chr1:88016754-88017253	0.218981533326554	.	.
chr1	88211767	88212266	chr1	88258379	88258878	Ugt1a1|chr1:88258379-88258878	0.244366050798785	.	.
chr1	88211767	88212266	chr1	88259138	88259637	Ugt1a1|chr1:88259138-88259637	0.445542478379866	.	.
chr1	88211767	88212266	chr1	88287520	88288019	Ugt1a1|chr1:88287520-88288019	0.113153840876232	.	.
chr1	88211767	88212266	chr1	88357393	88357892	Ugt1a1|chr1:88357393-88357892	0.140618293429499	.	.
chr1	88211767	88212266	chr1	88443912	88444411	Ugt1a1|chr1:88443912-88444411	0.120902374747207	.	.
chr1	88211767	88212266	chr1	88457930	88458429	Ugt1a1|chr1:88457930-88458429	0.112058410188695	.	.
chr1	88277410	88277909	chr1	88262219	88262718	Hjurp|chr1:88262219-88262718	0.297641266263559	.	.
chr1	88277410	88277909	chr1	88262219	88262718	Trpm8|chr1:88262219-88262718	0.297641266263559	.	.
chr1	88277410	88277909	chr1	88262730	88263229	Hjurp|chr1:88262730-88263229	0.139131316922335	.	.
chr1	88277410	88277909	chr1	88262730	88263229	Trpm8|chr1:88262730-88263229	0.139131316922335	.	.
chr1	88277410	88277909	chr1	88368549	88369048	Hjurp|chr1:88368549-88369048	0.224781738431659	.	.
chr1	88277410	88277909	chr1	88368549	88369048	Trpm8|chr1:88368549-88369048	0.224781738431659	.	.
chr1	88277410	88277909	chr1	88370282	88370781	Hjurp|chr1:88370282-88370781	0.120592281374077	.	.
chr1	88277410	88277909	chr1	88370282	88370781	Trpm8|chr1:88370282-88370781	0.120592281374077	.	.
chr1	88277410	88277909	chr1	88456267	88456766	Hjurp|chr1:88456267-88456766	0.167744829215475	.	.
chr1	88277410	88277909	chr1	88456267	88456766	Trpm8|chr1:88456267-88456766	0.167744829215475	.	.
chr1	88277410	88277909	chr1	88478160	88478659	Hjurp|chr1:88478160-88478659	0.15303996302253	.	.
chr1	88277410	88277909	chr1	88478160	88478659	Trpm8|chr1:88478160-88478659	0.15303996302253	.	.
chr1	88277410	88277909	chr1	88497179	88497678	Hjurp|chr1:88497179-88497678	0.398467514768007	.	.
chr1	88277410	88277909	chr1	88497179	88497678	Trpm8|chr1:88497179-88497678	0.398467514768007	.	.
chr1	92519020	92519519	chr1	92671315	92671814	Olfr1414|chr1:92671315-92671814	0.125124754027348	.	.
chr1	92519020	92519519	chr1	92676727	92677226	Olfr1414|chr1:92676727-92677226	0.100498846754904	.	.
chr1	92519020	92519519	chr1	92683124	92683623	Olfr1414|chr1:92683124-92683623	0.160849576715556	.	.
chr1	92641129	92641628	chr1	92633694	92634193	Cops9|chr1:92633694-92634193	0.130466939216311	.	.
chr1	92641129	92641628	chr1	92727856	92728355	Cops9|chr1:92727856-92728355	0.202053842635115	.	.
chr1	92641129	92641628	chr1	92839219	92839718	Cops9|chr1:92839219-92839718	0.113870305292623	.	.
chr1	92641129	92641628	chr1	92904697	92905196	Cops9|chr1:92904697-92905196	0.146688510947917	.	.
chr1	92641129	92641628	chr1	92925290	92925789	Cops9|chr1:92925290-92925789	0.130498669317468	.	.
chr1	92641765	92642264	chr1	92521236	92521735	Cops9|chr1:92521236-92521735	0.128150423915792	.	.
chr1	92648213	92648712	chr1	92633694	92634193	Otos|chr1:92633694-92634193	0.31028621958286	.	.
chr1	92648213	92648712	chr1	92671315	92671814	Otos|chr1:92671315-92671814	0.119801726149145	.	.
chr1	92648213	92648712	chr1	92727078	92727577	Otos|chr1:92727078-92727577	0.142312195961084	.	.
chr1	92648213	92648712	chr1	92727856	92728355	Otos|chr1:92727856-92728355	0.147588786091332	.	.
chr1	92648213	92648712	chr1	92904697	92905196	Otos|chr1:92904697-92905196	0.290270422668473	.	.
chr1	92648213	92648712	chr1	92925290	92925789	Otos|chr1:92925290-92925789	0.254431004535404	.	.
chr1	92648720	92649219	chr1	92633694	92634193	Otos|chr1:92633694-92634193	0.142047905138519	.	.
chr1	92648720	92649219	chr1	92727078	92727577	Otos|chr1:92727078-92727577	0.111965812585137	.	.
chr1	92648720	92649219	chr1	92925290	92925789	Otos|chr1:92925290-92925789	0.102721356805267	.	.
chr1	92648720	92649219	chr1	92956591	92957090	Otos|chr1:92956591-92957090	0.11126569299637	.	.
chr1	92831030	92831529	chr1	92521236	92521735	Gpc1|chr1:92521236-92521735	0.258036579072599	.	.
chr1	92831030	92831529	chr1	92676727	92677226	Gpc1|chr1:92676727-92677226	0.0997818934448568	.	.
chr1	92831030	92831529	chr1	92712962	92713461	Gpc1|chr1:92712962-92713461	0.109113092684071	.	.
chr1	92831030	92831529	chr1	92793767	92794266	Gpc1|chr1:92793767-92794266	0.222211188166762	.	.
chr1	92831030	92831529	chr1	92850156	92850655	Gpc1|chr1:92850156-92850655	0.0967033194629617	.	.
chr1	92831030	92831529	chr1	92875633	92876132	Gpc1|chr1:92875633-92876132	0.160394718723766	.	.
chr1	92831030	92831529	chr1	92956591	92957090	Gpc1|chr1:92956591-92957090	0.115152877160289	.	.
chr1	92831616	92832115	chr1	92683124	92683623	Gpc1|chr1:92683124-92683623	0.121945092533541	.	.
chr1	92831616	92832115	chr1	92712962	92713461	Gpc1|chr1:92712962-92713461	0.187217914582703	.	.
chr1	92831616	92832115	chr1	92781808	92782307	Gpc1|chr1:92781808-92782307	0.213423666012035	.	.
chr1	92831616	92832115	chr1	92839219	92839718	Gpc1|chr1:92839219-92839718	0.132737535145726	.	.
chr1	92831616	92832115	chr1	92956591	92957090	Gpc1|chr1:92956591-92957090	0.113621409988278	.	.
chr1	92848463	92848962	chr1	92683124	92683623	Gm29480|chr1:92683124-92683623	0.186723303541922	.	.
chr1	92848463	92848962	chr1	92712962	92713461	Gm29480|chr1:92712962-92713461	0.15120836376795	.	.
chr1	92848463	92848962	chr1	92733792	92734291	Gm29480|chr1:92733792-92734291	0.131217077072072	.	.
chr1	92848463	92848962	chr1	92744825	92745324	Gm29480|chr1:92744825-92745324	0.2827088186177	.	.
chr1	92849473	92849972	chr1	92610875	92611374	Gm29480|chr1:92610875-92611374	0.122129278520764	.	.
chr1	92849473	92849972	chr1	92712294	92712793	Gm29480|chr1:92712294-92712793	0.0956403894169314	.	.
chr1	92849473	92849972	chr1	92738482	92738981	Gm29480|chr1:92738482-92738981	0.12894425411198	.	.
chr1	92907215	92907714	chr1	92638070	92638569	Dusp28|chr1:92638070-92638569	0.113781623014056	.	.
chr1	92907215	92907714	chr1	92676727	92677226	Dusp28|chr1:92676727-92677226	0.276960989630907	.	.
chr1	92907215	92907714	chr1	92699111	92699610	Dusp28|chr1:92699111-92699610	0.117978280144156	.	.
chr1	92907215	92907714	chr1	92712294	92712793	Dusp28|chr1:92712294-92712793	0.0971513286549222	.	.
chr1	92907215	92907714	chr1	92839219	92839718	Dusp28|chr1:92839219-92839718	0.120498740442326	.	.
chr1	92907215	92907714	chr1	92875633	92876132	Dusp28|chr1:92875633-92876132	0.180723540599338	.	.
chr1	92910422	92910921	chr1	92633694	92634193	5033417F24Rik|chr1:92633694-92634193	0.155121046305636	.	.
chr1	92910422	92910921	chr1	92633694	92634193	Rnpepl1|chr1:92633694-92634193	0.155121046305636	.	.
chr1	92910422	92910921	chr1	92638070	92638569	5033417F24Rik|chr1:92638070-92638569	0.0993954675222303	.	.
chr1	92910422	92910921	chr1	92638070	92638569	Rnpepl1|chr1:92638070-92638569	0.0993954675222303	.	.
chr1	92910422	92910921	chr1	92727078	92727577	5033417F24Rik|chr1:92727078-92727577	0.111163284752137	.	.
chr1	92910422	92910921	chr1	92727078	92727577	Rnpepl1|chr1:92727078-92727577	0.111163284752137	.	.
chr1	92910422	92910921	chr1	92733792	92734291	5033417F24Rik|chr1:92733792-92734291	0.129040889402347	.	.
chr1	92910422	92910921	chr1	92733792	92734291	Rnpepl1|chr1:92733792-92734291	0.129040889402347	.	.
chr1	92910422	92910921	chr1	92744825	92745324	5033417F24Rik|chr1:92744825-92745324	0.246503034113453	.	.
chr1	92910422	92910921	chr1	92744825	92745324	Rnpepl1|chr1:92744825-92745324	0.246503034113453	.	.
chr1	92910422	92910921	chr1	92904697	92905196	5033417F24Rik|chr1:92904697-92905196	0.119193220776189	.	.
chr1	92910422	92910921	chr1	92904697	92905196	Rnpepl1|chr1:92904697-92905196	0.119193220776189	.	.
chr1	92910422	92910921	chr1	92925290	92925789	5033417F24Rik|chr1:92925290-92925789	0.108394068411915	.	.
chr1	92910422	92910921	chr1	92925290	92925789	Rnpepl1|chr1:92925290-92925789	0.108394068411915	.	.
chr1	92910928	92911427	chr1	92676727	92677226	5033417F24Rik|chr1:92676727-92677226	0.369851878222273	.	.
chr1	92910928	92911427	chr1	92676727	92677226	Rnpepl1|chr1:92676727-92677226	0.369851878222273	.	.
chr1	92910928	92911427	chr1	92793767	92794266	5033417F24Rik|chr1:92793767-92794266	0.115607488717532	.	.
chr1	92910928	92911427	chr1	92793767	92794266	Rnpepl1|chr1:92793767-92794266	0.115607488717532	.	.
chr1	92910928	92911427	chr1	92839219	92839718	5033417F24Rik|chr1:92839219-92839718	0.131283059365512	.	.
chr1	92910928	92911427	chr1	92839219	92839718	Rnpepl1|chr1:92839219-92839718	0.131283059365512	.	.
chr1	92910928	92911427	chr1	92895020	92895519	5033417F24Rik|chr1:92895020-92895519	0.168263525404639	.	.
chr1	92910928	92911427	chr1	92895020	92895519	Rnpepl1|chr1:92895020-92895519	0.168263525404639	.	.
chr1	92934435	92934934	chr1	92638070	92638569	Capn10|chr1:92638070-92638569	0.174967687748889	.	.
chr1	92934435	92934934	chr1	92676727	92677226	Capn10|chr1:92676727-92677226	0.113299253596181	.	.
chr1	92934435	92934934	chr1	92712294	92712793	Capn10|chr1:92712294-92712793	0.124673224101876	.	.
chr1	92934435	92934934	chr1	92781808	92782307	Capn10|chr1:92781808-92782307	0.122977502568381	.	.
chr1	92934435	92934934	chr1	92839219	92839718	Capn10|chr1:92839219-92839718	0.171795646415385	.	.
chr1	93305687	93306186	chr1	93267166	93267665	Gm28535|chr1:93267166-93267665	0.155879191076679	.	.
chr1	93305687	93306186	chr1	93267166	93267665	Mterf4|chr1:93267166-93267665	0.155879191076679	.	.
chr1	93305687	93306186	chr1	93698616	93699115	Gm28535|chr1:93698616-93699115	0.235891807065734	.	.
chr1	93305687	93306186	chr1	93698616	93699115	Mterf4|chr1:93698616-93699115	0.235891807065734	.	.
chr1	93305687	93306186	chr1	93699126	93699625	Gm28535|chr1:93699126-93699625	0.111892812592357	.	.
chr1	93305687	93306186	chr1	93699126	93699625	Mterf4|chr1:93699126-93699625	0.111892812592357	.	.
chr1	93342619	93343118	chr1	93267166	93267665	Pask|chr1:93267166-93267665	0.101258726968249	.	.
chr1	93342619	93343118	chr1	93267166	93267665	Ppp1r7|chr1:93267166-93267665	0.101258726968249	.	.
chr1	93342619	93343118	chr1	93349690	93350189	Pask|chr1:93349690-93350189	0.160985874340367	.	.
chr1	93342619	93343118	chr1	93349690	93350189	Ppp1r7|chr1:93349690-93350189	0.160985874340367	.	.
chr1	93342619	93343118	chr1	93433753	93434252	Pask|chr1:93433753-93434252	0.125322580043108	.	.
chr1	93342619	93343118	chr1	93433753	93434252	Ppp1r7|chr1:93433753-93434252	0.125322580043108	.	.
chr1	93342619	93343118	chr1	93445454	93445953	Pask|chr1:93445454-93445953	0.151777358512097	.	.
chr1	93342619	93343118	chr1	93445454	93445953	Ppp1r7|chr1:93445454-93445953	0.151777358512097	.	.
chr1	93342619	93343118	chr1	93560595	93561094	Pask|chr1:93560595-93561094	0.117029224110559	.	.
chr1	93342619	93343118	chr1	93560595	93561094	Ppp1r7|chr1:93560595-93561094	0.117029224110559	.	.
chr1	93478107	93478606	chr1	93699126	93699625	Hdlbp|chr1:93699126-93699625	0.218126612897729	.	.
chr1	93478107	93478606	chr1	93699126	93699625	Sept2|chr1:93699126-93699625	0.218126612897729	.	.
chr1	93478622	93479121	chr1	93392196	93392695	Hdlbp|chr1:93392196-93392695	0.133085001542292	.	.
chr1	93478622	93479121	chr1	93392196	93392695	Sept2|chr1:93392196-93392695	0.133085001542292	.	.
chr1	93478622	93479121	chr1	93668682	93669181	Hdlbp|chr1:93668682-93669181	0.214721041077664	.	.
chr1	93478622	93479121	chr1	93668682	93669181	Sept2|chr1:93668682-93669181	0.214721041077664	.	.
chr1	93511801	93512300	chr1	93267166	93267665	Farp2|chr1:93267166-93267665	0.122509257409357	.	.
chr1	93511801	93512300	chr1	93349690	93350189	Farp2|chr1:93349690-93350189	0.173342302817124	.	.
chr1	93511801	93512300	chr1	93560595	93561094	Farp2|chr1:93560595-93561094	0.133480772914175	.	.
chr1	93634337	93634836	chr1	93392196	93392695	Gm28536|chr1:93392196-93392695	0.115592312211301	.	.
chr1	93634337	93634836	chr1	93433753	93434252	Gm28536|chr1:93433753-93434252	0.102545872406568	.	.
chr1	93634337	93634836	chr1	93554058	93554557	Gm28536|chr1:93554058-93554557	0.193809394710466	.	.
chr1	93634337	93634836	chr1	93699126	93699625	Gm28536|chr1:93699126-93699625	0.107057340684387	.	.
chr1	93634975	93635474	chr1	93620816	93621315	Gm28536|chr1:93620816-93621315	0.140589295140124	.	.
chr1	93634975	93635474	chr1	93668682	93669181	Gm28536|chr1:93668682-93669181	0.10527575676463	.	.
chr1	93635550	93636049	chr1	93267166	93267665	Gm28536|chr1:93267166-93267665	0.116722273754271	.	.
chr1	93635550	93636049	chr1	93699126	93699625	Gm28536|chr1:93699126-93699625	0.128306493064843	.	.
chr1	93635550	93636049	chr1	93937827	93938326	Gm28536|chr1:93937827-93938326	0.122907391025783	.	.
chr1	93686360	93686859	chr1	93385482	93385981	Bok|chr1:93385482-93385981	0.189670182848743	.	.
chr1	93686360	93686859	chr1	93392196	93392695	Bok|chr1:93392196-93392695	0.276210510316255	.	.
chr1	93686360	93686859	chr1	93433753	93434252	Bok|chr1:93433753-93434252	0.115488746648926	.	.
chr1	93686360	93686859	chr1	93656260	93656759	Bok|chr1:93656260-93656759	0.0958150925497678	.	.
chr1	93686360	93686859	chr1	93811294	93811793	Bok|chr1:93811294-93811793	0.215361285745744	.	.
chr1	93686360	93686859	chr1	93874429	93874928	Bok|chr1:93874429-93874928	0.0989394954229323	.	.
chr1	93686360	93686859	chr1	93887839	93888338	Bok|chr1:93887839-93888338	0.155717701144957	.	.
chr1	93686360	93686859	chr1	93954933	93955432	Bok|chr1:93954933-93955432	0.125705732432964	.	.
chr1	93731754	93732253	chr1	93392196	93392695	Gm10550|chr1:93392196-93392695	0.150492850541938	.	.
chr1	93731754	93732253	chr1	93469202	93469701	Gm10550|chr1:93469202-93469701	0.156141091969412	.	.
chr1	93731754	93732253	chr1	93554058	93554557	Gm10550|chr1:93554058-93554557	0.0968580494364735	.	.
chr1	93731754	93732253	chr1	93650155	93650654	Gm10550|chr1:93650155-93650654	0.143679531307653	.	.
chr1	93731754	93732253	chr1	93698616	93699115	Gm10550|chr1:93698616-93699115	0.162910537899179	.	.
chr1	93731754	93732253	chr1	93699126	93699625	Gm10550|chr1:93699126-93699625	0.125513133965784	.	.
chr1	93754078	93754577	chr1	93650155	93650654	Thap4|chr1:93650155-93650654	0.215135105664635	.	.
chr1	93754078	93754577	chr1	93656260	93656759	Thap4|chr1:93656260-93656759	0.120577336159335	.	.
chr1	93754078	93754577	chr1	93727334	93727833	Thap4|chr1:93727334-93727833	0.13148489090734	.	.
chr1	93754078	93754577	chr1	94079039	94079538	Thap4|chr1:94079039-94079538	0.258756849623087	.	.
chr1	93754078	93754577	chr1	94183824	94184323	Thap4|chr1:94183824-94184323	0.150118966250939	.	.
chr1	93754617	93755116	chr1	94053474	94053973	Thap4|chr1:94053474-94053973	0.359737281662377	.	.
chr1	93754617	93755116	chr1	94079039	94079538	Thap4|chr1:94079039-94079538	0.112147503855011	.	.
chr1	93801756	93802255	chr1	93740606	93741105	Dtymk|chr1:93740606-93741105	0.103703158212977	.	.
chr1	93801756	93802255	chr1	93871648	93872147	Dtymk|chr1:93871648-93872147	0.109859695804813	.	.
chr1	93801756	93802255	chr1	94079039	94079538	Dtymk|chr1:94079039-94079538	0.113304091256488	.	.
chr1	93801756	93802255	chr1	94147120	94147619	Dtymk|chr1:94147120-94147619	0.126479257528776	.	.
chr1	93803720	93804219	chr1	93577810	93578309	Ing5|chr1:93577810-93578309	0.236267977375746	.	.
chr1	93803720	93804219	chr1	93740606	93741105	Ing5|chr1:93740606-93741105	0.110731966028534	.	.
chr1	93803720	93804219	chr1	93937827	93938326	Ing5|chr1:93937827-93938326	0.189087253187189	.	.
chr1	93803720	93804219	chr1	94053474	94053973	Ing5|chr1:94053474-94053973	0.24598958066928	.	.
chr1	93803720	93804219	chr1	94054468	94054967	Ing5|chr1:94054468-94054967	0.0983030918165008	.	.
chr1	93803720	93804219	chr1	94060902	94061401	Ing5|chr1:94060902-94061401	0.138922497115603	.	.
chr1	93803720	93804219	chr1	94079039	94079538	Ing5|chr1:94079039-94079538	0.252806606637124	.	.
chr1	93825281	93825780	chr1	93577810	93578309	D2hgdh|chr1:93577810-93578309	0.184911059111376	.	.
chr1	93825281	93825780	chr1	93620816	93621315	D2hgdh|chr1:93620816-93621315	0.171406712439852	.	.
chr1	93825281	93825780	chr1	93937827	93938326	D2hgdh|chr1:93937827-93938326	0.1586362337617	.	.
chr1	93825281	93825780	chr1	93940526	93941025	D2hgdh|chr1:93940526-93941025	0.164844350796604	.	.
chr1	93825281	93825780	chr1	94035198	94035697	D2hgdh|chr1:94035198-94035697	0.161101501884075	.	.
chr1	93825281	93825780	chr1	94053474	94053973	D2hgdh|chr1:94053474-94053973	0.12313360231809	.	.
chr1	93825281	93825780	chr1	94054468	94054967	D2hgdh|chr1:94054468-94054967	0.130523610484162	.	.
chr1	93825281	93825780	chr1	94060902	94061401	D2hgdh|chr1:94060902-94061401	0.096162219333194	.	.
chr1	93825281	93825780	chr1	94079039	94079538	D2hgdh|chr1:94079039-94079538	0.15639355349626	.	.
chr1	93825281	93825780	chr1	94147120	94147619	D2hgdh|chr1:94147120-94147619	0.105652313463434	.	.
chr1	93825281	93825780	chr1	94177676	94178175	D2hgdh|chr1:94177676-94178175	0.123845962068398	.	.
chr1	94795859	94796358	chr1	94559316	94559815	4930440C22Rik|chr1:94559316-94559815	0.190366660000962	.	.
chr1	94795859	94796358	chr1	94864870	94865369	4930440C22Rik|chr1:94864870-94865369	0.380120423317139	.	.
chr1	94795859	94796358	chr1	94989387	94989886	4930440C22Rik|chr1:94989387-94989886	0.584604252174772	.	.
chr1	94795859	94796358	chr1	95109905	95110404	4930440C22Rik|chr1:95109905-95110404	0.25553300502574	.	.
chr1	95313333	95313832	chr1	95268183	95268682	Fam174a|chr1:95268183-95268682	0.105299318907548	.	.
chr1	95313333	95313832	chr1	95433793	95434292	Fam174a|chr1:95433793-95434292	0.199960891123854	.	.
chr1	95313851	95314350	chr1	95223122	95223621	Fam174a|chr1:95223122-95223621	0.19372317179208	.	.
chr1	95313851	95314350	chr1	95314710	95315209	Fam174a|chr1:95314710-95315209	0.175888423028508	.	.
chr1	95313851	95314350	chr1	95609892	95610391	Fam174a|chr1:95609892-95610391	0.219851305580932	.	.
chr1	95667416	95667915	chr1	95263807	95264306	St8sia4|chr1:95263807-95264306	0.207681164682456	.	.
chr1	95667416	95667915	chr1	95286206	95286705	St8sia4|chr1:95286206-95286705	0.509115912759884	.	.
chr1	95667416	95667915	chr1	95314710	95315209	St8sia4|chr1:95314710-95315209	0.429499874569645	.	.
chr1	95667416	95667915	chr1	95315847	95316346	St8sia4|chr1:95315847-95316346	0.242679711475362	.	.
chr1	95667416	95667915	chr1	95342232	95342731	St8sia4|chr1:95342232-95342731	0.379454908545487	.	.
chr1	95667416	95667915	chr1	95440272	95440771	St8sia4|chr1:95440272-95440771	0.154229393987853	.	.
chr1	95667416	95667915	chr1	95521771	95522270	St8sia4|chr1:95521771-95522270	0.338547639004078	.	.
chr1	95667416	95667915	chr1	95522375	95522874	St8sia4|chr1:95522375-95522874	0.169399858241973	.	.
chr1	95667416	95667915	chr1	95563817	95564316	St8sia4|chr1:95563817-95564316	0.255356449583801	.	.
chr1	95667416	95667915	chr1	95582221	95582720	St8sia4|chr1:95582221-95582720	0.119776929435054	.	.
chr1	95667416	95667915	chr1	95605390	95605889	St8sia4|chr1:95605390-95605889	0.195550616470396	.	.
chr1	95667416	95667915	chr1	95673349	95673848	St8sia4|chr1:95673349-95673848	0.303201309144897	.	.
chr1	95667416	95667915	chr1	95673966	95674465	St8sia4|chr1:95673966-95674465	0.101042690346162	.	.
chr1	95667416	95667915	chr1	95762201	95762700	St8sia4|chr1:95762201-95762700	0.160463808147496	.	.
chr1	95667416	95667915	chr1	95826370	95826869	St8sia4|chr1:95826370-95826869	0.176203451004358	.	.
chr1	95667416	95667915	chr1	95857258	95857757	St8sia4|chr1:95857258-95857757	0.138712018885357	.	.
chr1	95667416	95667915	chr1	95898305	95898804	St8sia4|chr1:95898305-95898804	0.143915109531084	.	.
chr1	95667921	95668420	chr1	95263807	95264306	St8sia4|chr1:95263807-95264306	0.152706159418486	.	.
chr1	95667921	95668420	chr1	95286206	95286705	St8sia4|chr1:95286206-95286705	0.334046463902576	.	.
chr1	95667921	95668420	chr1	95314710	95315209	St8sia4|chr1:95314710-95315209	0.336671735850844	.	.
chr1	95667921	95668420	chr1	95315847	95316346	St8sia4|chr1:95315847-95316346	0.198766743457533	.	.
chr1	95667921	95668420	chr1	95342232	95342731	St8sia4|chr1:95342232-95342731	0.218919990437256	.	.
chr1	95667921	95668420	chr1	95440272	95440771	St8sia4|chr1:95440272-95440771	0.114354558149672	.	.
chr1	95667921	95668420	chr1	95521771	95522270	St8sia4|chr1:95521771-95522270	0.428139700018848	.	.
chr1	95667921	95668420	chr1	95522375	95522874	St8sia4|chr1:95522375-95522874	0.211212333849421	.	.
chr1	95667921	95668420	chr1	95563817	95564316	St8sia4|chr1:95563817-95564316	0.295224131433384	.	.
chr1	95667921	95668420	chr1	95582221	95582720	St8sia4|chr1:95582221-95582720	0.174123350400492	.	.
chr1	95667921	95668420	chr1	95605390	95605889	St8sia4|chr1:95605390-95605889	0.210818039019864	.	.
chr1	95667921	95668420	chr1	95673349	95673848	St8sia4|chr1:95673349-95673848	0.334559188654089	.	.
chr1	95667921	95668420	chr1	95673966	95674465	St8sia4|chr1:95673966-95674465	0.134180893304119	.	.
chr1	95667921	95668420	chr1	95673966	95674465	St8sia4|chr1:95673966-95674465	0.13418089330412	.	.
chr1	95667921	95668420	chr1	95762201	95762700	St8sia4|chr1:95762201-95762700	0.14933800202578	.	.
chr1	95667921	95668420	chr1	95826370	95826869	St8sia4|chr1:95826370-95826869	0.226325883588813	.	.
chr1	95667921	95668420	chr1	95857258	95857757	St8sia4|chr1:95857258-95857757	0.256578407685577	.	.
chr1	95667921	95668420	chr1	95898305	95898804	St8sia4|chr1:95898305-95898804	0.173004784987482	.	.
chr1	96871195	96871694	chr1	96550144	96550643	Panct2|chr1:96550144-96550643	0.191976992293953	.	.
chr1	96871195	96871694	chr1	96550144	96550643	Slco4c1|chr1:96550144-96550643	0.191976992293953	.	.
chr1	96871195	96871694	chr1	96637602	96638101	Panct2|chr1:96637602-96638101	0.155115071457984	.	.
chr1	96871195	96871694	chr1	96637602	96638101	Slco4c1|chr1:96637602-96638101	0.155115071457984	.	.
chr1	96871195	96871694	chr1	96768274	96768773	Panct2|chr1:96768274-96768773	0.137512350789494	.	.
chr1	96871195	96871694	chr1	96768274	96768773	Slco4c1|chr1:96768274-96768773	0.137512350789494	.	.
chr1	96871195	96871694	chr1	96792673	96793172	Panct2|chr1:96792673-96793172	0.226754202985013	.	.
chr1	96871195	96871694	chr1	96792673	96793172	Slco4c1|chr1:96792673-96793172	0.226754202985013	.	.
chr1	96871195	96871694	chr1	96795214	96795713	Panct2|chr1:96795214-96795713	0.104047014553952	.	.
chr1	96871195	96871694	chr1	96795214	96795713	Slco4c1|chr1:96795214-96795713	0.104047014553952	.	.
chr1	96871195	96871694	chr1	96849064	96849563	Panct2|chr1:96849064-96849563	0.128137631759106	.	.
chr1	96871195	96871694	chr1	96849064	96849563	Slco4c1|chr1:96849064-96849563	0.128137631759106	.	.
chr1	96871195	96871694	chr1	96851061	96851560	Panct2|chr1:96851061-96851560	0.154272820661525	.	.
chr1	96871195	96871694	chr1	96851061	96851560	Slco4c1|chr1:96851061-96851560	0.154272820661525	.	.
chr1	96871195	96871694	chr1	96864061	96864560	Panct2|chr1:96864061-96864560	0.331643474614932	.	.
chr1	96871195	96871694	chr1	96864061	96864560	Slco4c1|chr1:96864061-96864560	0.331643474614932	.	.
chr1	96871195	96871694	chr1	96922540	96923039	Panct2|chr1:96922540-96923039	0.189994837283366	.	.
chr1	96871195	96871694	chr1	96922540	96923039	Slco4c1|chr1:96922540-96923039	0.189994837283366	.	.
chr1	96871195	96871694	chr1	96923642	96924141	Panct2|chr1:96923642-96924141	0.277827260314565	.	.
chr1	96871195	96871694	chr1	96923642	96924141	Slco4c1|chr1:96923642-96924141	0.277827260314565	.	.
chr1	96871195	96871694	chr1	97214362	97214861	Panct2|chr1:97214362-97214861	0.0963413017913078	.	.
chr1	96871195	96871694	chr1	97214362	97214861	Slco4c1|chr1:97214362-97214861	0.0963413017913078	.	.
chr1	96871948	96872447	chr1	96550144	96550643	Slco4c1|chr1:96550144-96550643	0.364729912263471	.	.
chr1	96871948	96872447	chr1	96637602	96638101	Slco4c1|chr1:96637602-96638101	0.12521185339969	.	.
chr1	96871948	96872447	chr1	96723703	96724202	Slco4c1|chr1:96723703-96724202	0.123178108238075	.	.
chr1	96871948	96872447	chr1	96730333	96730832	Slco4c1|chr1:96730333-96730832	0.117485925133751	.	.
chr1	96871948	96872447	chr1	96768274	96768773	Slco4c1|chr1:96768274-96768773	0.269080534345455	.	.
chr1	96871948	96872447	chr1	96777069	96777568	Slco4c1|chr1:96777069-96777568	0.116842914503156	.	.
chr1	96871948	96872447	chr1	96792673	96793172	Slco4c1|chr1:96792673-96793172	0.0974985343723988	.	.
chr1	96871948	96872447	chr1	96795214	96795713	Slco4c1|chr1:96795214-96795713	0.0956313608053202	.	.
chr1	96871948	96872447	chr1	96820851	96821350	Slco4c1|chr1:96820851-96821350	0.214141532464464	.	.
chr1	96871948	96872447	chr1	96836673	96837172	Slco4c1|chr1:96836673-96837172	0.122269636054708	.	.
chr1	96871948	96872447	chr1	96849064	96849563	Slco4c1|chr1:96849064-96849563	0.392432949086285	.	.
chr1	96871948	96872447	chr1	96851061	96851560	Slco4c1|chr1:96851061-96851560	0.206555880403177	.	.
chr1	96871948	96872447	chr1	96857473	96857972	Slco4c1|chr1:96857473-96857972	0.121900836279022	.	.
chr1	96871948	96872447	chr1	96922540	96923039	Slco4c1|chr1:96922540-96923039	0.35295211371696	.	.
chr1	96871948	96872447	chr1	96923642	96924141	Slco4c1|chr1:96923642-96924141	0.272031238097865	.	.
chr1	96871948	96872447	chr1	97038495	97038994	Slco4c1|chr1:97038495-97038994	0.188380881661963	.	.
chr1	96871948	96872447	chr1	97214362	97214861	Slco4c1|chr1:97214362-97214861	0.325447211415302	.	.
chr1	96871948	96872447	chr1	97218852	97219351	Slco4c1|chr1:97218852-97219351	0.333723232580544	.	.
chr1	97661800	97662299	chr1	97650615	97651114	D1Ertd622e|chr1:97650615-97651114	0.247360541398584	.	.
chr1	97661800	97662299	chr1	97725859	97726358	D1Ertd622e|chr1:97725859-97726358	0.314275531735974	.	.
chr1	99772082	99772581	chr1	99659670	99660169	Cntnap5b|chr1:99659670-99660169	0.10634626152615	.	.
chr1	99772082	99772581	chr1	99781198	99781697	Cntnap5b|chr1:99781198-99781697	0.144525606245306	.	.
chr1	99772082	99772581	chr1	99781700	99782199	Cntnap5b|chr1:99781700-99782199	0.241206041757362	.	.
chr1	99772082	99772581	chr1	99840026	99840525	Cntnap5b|chr1:99840026-99840525	0.147327693544722	.	.
chr1	99772082	99772581	chr1	99857904	99858403	Cntnap5b|chr1:99857904-99858403	0.173564718430088	.	.
chr1	99772082	99772581	chr1	99936795	99937294	Cntnap5b|chr1:99936795-99937294	0.139274961632685	.	.
chr1	99772082	99772581	chr1	99958849	99959348	Cntnap5b|chr1:99958849-99959348	0.135694203021798	.	.
chr1	106759529	106760028	chr1	107100227	107100726	Kdsr|chr1:107100227-107100726	0.146001419250632	.	.
chr1	106796474	106796973	chr1	106818348	106818847	Vps4b|chr1:106818348-106818847	0.134885274750201	.	.
chr1	106796474	106796973	chr1	107014461	107014960	Vps4b|chr1:107014461-107014960	0.113021333983004	.	.
chr1	107589493	107589992	chr1	107384481	107384980	Serpinb8|chr1:107384481-107384980	0.586155528391125	.	.
chr1	107589493	107589992	chr1	107481450	107481949	Serpinb8|chr1:107481450-107481949	0.113856270400538	.	.
chr1	107589493	107589992	chr1	107562050	107562549	Serpinb8|chr1:107562050-107562549	0.115057653668179	.	.
chr1	107589493	107589992	chr1	107581164	107581663	Serpinb8|chr1:107581164-107581663	0.591702615261036	.	.
chr1	107589493	107589992	chr1	107588726	107589225	Serpinb8|chr1:107588726-107589225	0.211563748388067	.	.
chr1	107589493	107589992	chr1	107598444	107598943	Serpinb8|chr1:107598444-107598943	0.174394526251544	.	.
chr1	107589493	107589992	chr1	107644501	107645000	Serpinb8|chr1:107644501-107645000	0.177684497795565	.	.
chr1	107589493	107589992	chr1	107645051	107645550	Serpinb8|chr1:107645051-107645550	0.566645193469166	.	.
chr1	107589493	107589992	chr1	107645051	107645550	Serpinb8|chr1:107645051-107645550	0.566645193469167	.	.
chr1	107589493	107589992	chr1	107728383	107728882	Serpinb8|chr1:107728383-107728882	0.333763560460975	.	.
chr1	107590073	107590572	chr1	107346776	107347275	Serpinb8|chr1:107346776-107347275	0.107669348715852	.	.
chr1	107590073	107590572	chr1	107397766	107398265	Serpinb8|chr1:107397766-107398265	0.208654933669367	.	.
chr1	107590073	107590572	chr1	107588200	107588699	Serpinb8|chr1:107588200-107588699	0.103177472585421	.	.
chr1	107590073	107590572	chr1	107588726	107589225	Serpinb8|chr1:107588726-107589225	0.219332381301747	.	.
chr1	109982394	109982893	chr1	109512070	109512569	Cdh7|chr1:109512070-109512569	0.116456237563401	.	.
chr1	109982394	109982893	chr1	109512625	109513124	Cdh7|chr1:109512625-109513124	0.245517329999107	.	.
chr1	109982394	109982893	chr1	109559129	109559628	Cdh7|chr1:109559129-109559628	0.197268247087609	.	.
chr1	109982394	109982893	chr1	109561212	109561711	Cdh7|chr1:109561212-109561711	0.111426903136941	.	.
chr1	109982394	109982893	chr1	109602049	109602548	Cdh7|chr1:109602049-109602548	0.11147725255989	.	.
chr1	109982394	109982893	chr1	109660103	109660602	Cdh7|chr1:109660103-109660602	0.134382595550303	.	.
chr1	109982394	109982893	chr1	109698026	109698525	Cdh7|chr1:109698026-109698525	0.156795797200779	.	.
chr1	109982394	109982893	chr1	109749961	109750460	Cdh7|chr1:109749961-109750460	0.219316355459567	.	.
chr1	109982394	109982893	chr1	109767356	109767855	Cdh7|chr1:109767356-109767855	0.167410299853722	.	.
chr1	109982394	109982893	chr1	109838862	109839361	Cdh7|chr1:109838862-109839361	0.19113986674868	.	.
chr1	109982394	109982893	chr1	109889398	109889897	Cdh7|chr1:109889398-109889897	0.116787732446327	.	.
chr1	109982394	109982893	chr1	109898590	109899089	Cdh7|chr1:109898590-109899089	0.111867595281458	.	.
chr1	109982394	109982893	chr1	110060146	110060645	Cdh7|chr1:110060146-110060645	0.243259975510249	.	.
chr1	109982394	109982893	chr1	110067354	110067853	Cdh7|chr1:110067354-110067853	0.224508934249504	.	.
chr1	109982394	109982893	chr1	110118229	110118728	Cdh7|chr1:110118229-110118728	0.314667385039832	.	.
chr1	109982994	109983493	chr1	109512070	109512569	Cdh7|chr1:109512070-109512569	0.0995180150057319	.	.
chr1	109982994	109983493	chr1	109512625	109513124	Cdh7|chr1:109512625-109513124	0.335472884738232	.	.
chr1	109982994	109983493	chr1	109559129	109559628	Cdh7|chr1:109559129-109559628	0.205104242086429	.	.
chr1	109982994	109983493	chr1	109561212	109561711	Cdh7|chr1:109561212-109561711	0.11827988515801	.	.
chr1	109982994	109983493	chr1	109602049	109602548	Cdh7|chr1:109602049-109602548	0.179395276547407	.	.
chr1	109982994	109983493	chr1	109660103	109660602	Cdh7|chr1:109660103-109660602	0.149038848783674	.	.
chr1	109982994	109983493	chr1	109698026	109698525	Cdh7|chr1:109698026-109698525	0.215980287541095	.	.
chr1	109982994	109983493	chr1	109749961	109750460	Cdh7|chr1:109749961-109750460	0.221154283490924	.	.
chr1	109982994	109983493	chr1	109767356	109767855	Cdh7|chr1:109767356-109767855	0.211185267637343	.	.
chr1	109982994	109983493	chr1	109838862	109839361	Cdh7|chr1:109838862-109839361	0.159849445081341	.	.
chr1	109982994	109983493	chr1	109901428	109901927	Cdh7|chr1:109901428-109901927	0.128736571785758	.	.
[truncated: 60,031 more rows]
