# Supplementary material for: Single-cell analysis of chromatin accessibility in the adult mouse brain
Source: Nature. 2023 Dec 13;624(7991):378–89. doi: 10.1038/s41586-023-06824-9 (PMC10719105; doi:10.1038/s41586-023-06824-9)
Supplement: Supplementary file 3 — Supplementary Tables 1–25 and their legends. [file 41586_2023_6824_MOESM3_ESM.zip › 2023-03-05453B-s3/SI Tables/SI Table 13 Summary of all the gene-cCRE correlations/sa2subclass.L2_IT_PPP-APr_Glut.pdc.bedpe]

chr1	3466260	3466759	chr1	3077775	3078274	Gm1992|chr1:3077775-3078274	0.517459782072714	.	.
chr1	3466260	3466759	chr1	3299578	3300077	Gm1992|chr1:3299578-3300077	0.206742441002561	.	.
chr1	3466260	3466759	chr1	3388310	3388809	Gm1992|chr1:3388310-3388809	0.185852257932395	.	.
chr1	3466260	3466759	chr1	3433741	3434240	Gm1992|chr1:3433741-3434240	0.346206406436941	.	.
chr1	4807592	4808091	chr1	5082818	5083317	Lypla1|chr1:5082818-5083317	0.20620653866525	.	.
chr1	4857480	4857979	chr1	5022621	5023120	Tcea1|chr1:5022621-5023120	0.205980089824835	.	.
chr1	4858123	4858622	chr1	4703306	4703805	Tcea1|chr1:4703306-4703805	0.168582594035947	.	.
chr1	4858123	4858622	chr1	4926263	4926762	Tcea1|chr1:4926263-4926762	0.172316712802707	.	.
chr1	4858123	4858622	chr1	5133964	5134463	Tcea1|chr1:5133964-5134463	0.222690793180222	.	.
chr1	4858123	4858622	chr1	5177158	5177657	Tcea1|chr1:5177158-5177657	0.294021810371303	.	.
chr1	5070122	5070621	chr1	5022621	5023120	Atp6v1h|chr1:5022621-5023120	0.21729454807057	.	.
chr1	5070122	5070621	chr1	5022621	5023120	Rgs20|chr1:5022621-5023120	0.21729454807057	.	.
chr1	5070122	5070621	chr1	5177158	5177657	Atp6v1h|chr1:5177158-5177657	0.230605950679274	.	.
chr1	5070122	5070621	chr1	5177158	5177657	Rgs20|chr1:5177158-5177657	0.230605950679274	.	.
chr1	5070122	5070621	chr1	5315438	5315937	Atp6v1h|chr1:5315438-5315937	0.195431886658186	.	.
chr1	5070122	5070621	chr1	5315438	5315937	Rgs20|chr1:5315438-5315937	0.195431886658186	.	.
chr1	5070122	5070621	chr1	5316209	5316708	Atp6v1h|chr1:5316209-5316708	0.158406614217409	.	.
chr1	5070122	5070621	chr1	5316209	5316708	Rgs20|chr1:5316209-5316708	0.158406614217409	.	.
chr1	5917179	5917678	chr1	5915307	5915806	Npbwr1|chr1:5915307-5915806	0.188115217902943	.	.
chr1	6214386	6214885	chr1	5915307	5915806	4732440D04Rik|chr1:5915307-5915806	0.258782383847902	.	.
chr1	6214386	6214885	chr1	6092433	6092932	4732440D04Rik|chr1:6092433-6092932	0.326323932430287	.	.
chr1	6214386	6214885	chr1	6283119	6283618	4732440D04Rik|chr1:6283119-6283618	0.280605330197748	.	.
chr1	6214386	6214885	chr1	6483957	6484456	4732440D04Rik|chr1:6483957-6484456	0.169006677594871	.	.
chr1	7088594	7089093	chr1	7010156	7010655	Pcmtd1|chr1:7010156-7010655	0.196914992435692	.	.
chr1	7088594	7089093	chr1	7017644	7018143	Pcmtd1|chr1:7017644-7018143	0.185910970920117	.	.
chr1	7088594	7089093	chr1	7086613	7087112	Pcmtd1|chr1:7086613-7087112	0.17150908630626	.	.
chr1	7088594	7089093	chr1	7139109	7139608	Pcmtd1|chr1:7139109-7139608	0.18123524591163	.	.
chr1	7397174	7397673	chr1	7017644	7018143	Gm26901|chr1:7017644-7018143	0.187374802869337	.	.
chr1	7397174	7397673	chr1	7105020	7105519	Gm26901|chr1:7105020-7105519	0.23212650919922	.	.
chr1	7397174	7397673	chr1	7138562	7139061	Gm26901|chr1:7138562-7139061	0.382081894625651	.	.
chr1	7397174	7397673	chr1	7139109	7139608	Gm26901|chr1:7139109-7139608	0.277341101311619	.	.
chr1	7397174	7397673	chr1	7535148	7535647	Gm26901|chr1:7535148-7535647	0.188251026080301	.	.
chr1	7397837	7398336	chr1	7102270	7102769	Gm26901|chr1:7102270-7102769	0.184235174479228	.	.
chr1	7397837	7398336	chr1	7204719	7205218	Gm26901|chr1:7204719-7205218	0.383662310691887	.	.
chr1	7398342	7398841	chr1	7105020	7105519	Gm26901|chr1:7105020-7105519	0.189146275191474	.	.
chr1	7398342	7398841	chr1	7204719	7205218	Gm26901|chr1:7204719-7205218	0.383374469532283	.	.
chr1	9298975	9299474	chr1	9298270	9298769	Sntg1|chr1:9298270-9298769	0.229280699016726	.	.
chr1	9299496	9299995	chr1	9298270	9298769	Sntg1|chr1:9298270-9298769	0.186626598835521	.	.
chr1	9299496	9299995	chr1	9573148	9573647	Sntg1|chr1:9573148-9573647	0.190060750410024	.	.
chr1	9545042	9545541	chr1	9848581	9849080	Rrs1|chr1:9848581-9849080	0.242676895209544	.	.
chr1	9600949	9601448	chr1	9541113	9541612	Vxn|chr1:9541113-9541612	0.26565337375428	.	.
chr1	9600949	9601448	chr1	9602243	9602742	Vxn|chr1:9602243-9602742	0.22268850152355	.	.
chr1	9600949	9601448	chr1	9609186	9609685	Vxn|chr1:9609186-9609685	0.183236172789057	.	.
chr1	9600949	9601448	chr1	9993716	9994215	Vxn|chr1:9993716-9994215	0.207762119294909	.	.
chr1	9601474	9601973	chr1	9541113	9541612	Vxn|chr1:9541113-9541612	0.250181436244092	.	.
chr1	9601474	9601973	chr1	9602243	9602742	Vxn|chr1:9602243-9602742	0.338700640658968	.	.
chr1	9601474	9601973	chr1	9991699	9992198	Vxn|chr1:9991699-9992198	0.34614110818931	.	.
chr1	9630048	9630547	chr1	9991699	9992198	2610203C22Rik|chr1:9991699-9992198	0.188336048792586	.	.
chr1	9700259	9700758	chr1	9615198	9615697	Mybl1|chr1:9615198-9615697	0.333057234587562	.	.
chr1	9700259	9700758	chr1	9615198	9615697	Mybl1|chr1:9615198-9615697	0.333057234587563	.	.
chr1	9700259	9700758	chr1	9783937	9784436	Mybl1|chr1:9783937-9784436	0.271307949441493	.	.
chr1	9700259	9700758	chr1	9790223	9790722	Mybl1|chr1:9790223-9790722	0.314878466226225	.	.
chr1	9700259	9700758	chr1	9848581	9849080	Mybl1|chr1:9848581-9849080	0.194982882876835	.	.
chr1	9700259	9700758	chr1	9993716	9994215	Mybl1|chr1:9993716-9994215	0.259456851799929	.	.
chr1	9700259	9700758	chr1	9993716	9994215	Mybl1|chr1:9993716-9994215	0.25945685179993	.	.
chr1	9748256	9748755	chr1	9298270	9298769	1700034P13Rik|chr1:9298270-9298769	0.166903698942996	.	.
chr1	9748256	9748755	chr1	9298270	9298769	Vcpip1|chr1:9298270-9298769	0.166903698942996	.	.
chr1	9748256	9748755	chr1	9602243	9602742	1700034P13Rik|chr1:9602243-9602742	0.440266131356393	.	.
chr1	9748256	9748755	chr1	9602243	9602742	Vcpip1|chr1:9602243-9602742	0.440266131356393	.	.
chr1	9748256	9748755	chr1	9615198	9615697	1700034P13Rik|chr1:9615198-9615697	0.275279716524755	.	.
chr1	9748256	9748755	chr1	9615198	9615697	Vcpip1|chr1:9615198-9615697	0.275279716524755	.	.
chr1	9748256	9748755	chr1	9783937	9784436	1700034P13Rik|chr1:9783937-9784436	0.1700047912012	.	.
chr1	9748256	9748755	chr1	9783937	9784436	Vcpip1|chr1:9783937-9784436	0.1700047912012	.	.
chr1	9748256	9748755	chr1	9991699	9992198	1700034P13Rik|chr1:9991699-9992198	0.227920410242166	.	.
chr1	9748256	9748755	chr1	9991699	9992198	Vcpip1|chr1:9991699-9992198	0.227920410242166	.	.
chr1	9908384	9908883	chr1	9656603	9657102	Mcmdc2|chr1:9656603-9657102	0.274012367499589	.	.
chr1	9908384	9908883	chr1	9664381	9664880	Mcmdc2|chr1:9664381-9664880	0.193215912095116	.	.
chr1	9908384	9908883	chr1	9790223	9790722	Mcmdc2|chr1:9790223-9790722	0.166103767325731	.	.
chr1	9967018	9967517	chr1	9573148	9573647	Tcf24|chr1:9573148-9573647	0.213068048055678	.	.
chr1	9967018	9967517	chr1	9656603	9657102	Tcf24|chr1:9656603-9657102	0.241682054344201	.	.
chr1	9967018	9967517	chr1	9848033	9848532	Tcf24|chr1:9848033-9848532	0.164311469214331	.	.
chr1	10008928	10009427	chr1	10286768	10287267	Ppp1r42|chr1:10286768-10287267	0.167753769302906	.	.
chr1	10008928	10009427	chr1	9815710	9816209	Ppp1r42|chr1:9815710-9816209	0.281920343664574	.	.
chr1	10008928	10009427	chr1	9991699	9992198	Ppp1r42|chr1:9991699-9992198	0.493647262748337	.	.
chr1	10037697	10038196	chr1	10019222	10019721	Cops5|chr1:10019222-10019721	0.189479967172616	.	.
chr1	10037697	10038196	chr1	10019222	10019721	Cspp1|chr1:10019222-10019721	0.189479967172616	.	.
chr1	10037697	10038196	chr1	10141373	10141872	Cops5|chr1:10141373-10141872	0.279234911939951	.	.
chr1	10037697	10038196	chr1	10141373	10141872	Cspp1|chr1:10141373-10141872	0.279234911939951	.	.
chr1	10037697	10038196	chr1	10247559	10248058	Cops5|chr1:10247559-10248058	0.29059487655529	.	.
chr1	10037697	10038196	chr1	10247559	10248058	Cspp1|chr1:10247559-10248058	0.29059487655529	.	.
chr1	10037697	10038196	chr1	10279058	10279557	Cops5|chr1:10279058-10279557	0.205960781016258	.	.
chr1	10037697	10038196	chr1	10279058	10279557	Cspp1|chr1:10279058-10279557	0.205960781016258	.	.
chr1	10037697	10038196	chr1	9783937	9784436	Cops5|chr1:9783937-9784436	0.263030763320599	.	.
chr1	10037697	10038196	chr1	9783937	9784436	Cspp1|chr1:9783937-9784436	0.263030763320599	.	.
chr1	10037697	10038196	chr1	9790223	9790722	Cops5|chr1:9790223-9790722	0.231295935139778	.	.
chr1	10037697	10038196	chr1	9790223	9790722	Cspp1|chr1:9790223-9790722	0.231295935139778	.	.
chr1	10037697	10038196	chr1	9993716	9994215	Cops5|chr1:9993716-9994215	0.323615527671164	.	.
chr1	10037697	10038196	chr1	9993716	9994215	Cspp1|chr1:9993716-9994215	0.323615527671164	.	.
chr1	10232301	10232800	chr1	9815710	9816209	Arfgef1|chr1:9815710-9816209	0.319807594615325	.	.
chr1	10232301	10232800	chr1	9823372	9823871	Arfgef1|chr1:9823372-9823871	0.171445895362381	.	.
chr1	10232301	10232800	chr1	9991699	9992198	Arfgef1|chr1:9991699-9992198	0.2929850424918	.	.
chr1	10232301	10232800	chr1	9993716	9994215	Arfgef1|chr1:9993716-9994215	0.171557122569618	.	.
chr1	10232855	10233354	chr1	9815710	9816209	Arfgef1|chr1:9815710-9816209	0.187387956592006	.	.
chr1	10993772	10994271	chr1	10932305	10932804	Prex2|chr1:10932305-10932804	0.245683472016751	.	.
chr1	11413910	11414409	chr1	11202449	11202948	A830018L16Rik|chr1:11202449-11202948	0.234216400699822	.	.
chr1	11413910	11414409	chr1	11231148	11231647	A830018L16Rik|chr1:11231148-11231647	0.254969401922217	.	.
chr1	11413910	11414409	chr1	11246988	11247487	A830018L16Rik|chr1:11246988-11247487	0.411319166431135	.	.
chr1	11413910	11414409	chr1	11549701	11550200	A830018L16Rik|chr1:11549701-11550200	0.324690192733913	.	.
chr1	11413910	11414409	chr1	11549701	11550200	A830018L16Rik|chr1:11549701-11550200	0.324690192733914	.	.
chr1	11413910	11414409	chr1	11573393	11573892	A830018L16Rik|chr1:11573393-11573892	0.271457197394837	.	.
chr1	11413910	11414409	chr1	11650010	11650509	A830018L16Rik|chr1:11650010-11650509	0.160287494475669	.	.
chr1	12692265	12692764	chr1	12367832	12368331	Sulf1|chr1:12367832-12368331	0.207849909864372	.	.
chr1	12692265	12692764	chr1	12877439	12877938	Sulf1|chr1:12877439-12877938	0.24959509431531	.	.
chr1	12991973	12992472	chr1	12718098	12718597	Slco5a1|chr1:12718098-12718597	0.403634516571399	.	.
chr1	12991973	12992472	chr1	12877439	12877938	Slco5a1|chr1:12877439-12877938	0.200249794176436	.	.
chr1	12991973	12992472	chr1	13188362	13188861	Slco5a1|chr1:13188362-13188861	0.228307739570262	.	.
chr1	13372876	13373375	chr1	13196919	13197418	Ncoa2|chr1:13196919-13197418	0.196505382906867	.	.
chr1	13372876	13373375	chr1	13305199	13305698	Ncoa2|chr1:13305199-13305698	0.167600261961657	.	.
chr1	13372876	13373375	chr1	13531462	13531961	Ncoa2|chr1:13531462-13531961	0.196205871646606	.	.
chr1	13372876	13373375	chr1	13607816	13608315	Ncoa2|chr1:13607816-13608315	0.273406477151884	.	.
chr1	13373516	13374015	chr1	13018374	13018873	Ncoa2|chr1:13018374-13018873	0.197456063601761	.	.
chr1	13373516	13374015	chr1	13188362	13188861	Ncoa2|chr1:13188362-13188861	0.354653077750144	.	.
chr1	13373516	13374015	chr1	13305199	13305698	Ncoa2|chr1:13305199-13305698	0.287654789531115	.	.
chr1	13373516	13374015	chr1	13599193	13599692	Ncoa2|chr1:13599193-13599692	0.261017837964987	.	.
chr1	13589563	13590062	chr1	13372290	13372789	Tram1|chr1:13372290-13372789	0.219835230130764	.	.
chr1	13589563	13590062	chr1	13423881	13424380	Tram1|chr1:13423881-13424380	0.189488865891358	.	.
chr1	13589563	13590062	chr1	13607816	13608315	Tram1|chr1:13607816-13608315	0.160460735653834	.	.
chr1	13659706	13660205	chr1	13299427	13299926	Lactb2|chr1:13299427-13299926	0.186676057226543	.	.
chr1	13660314	13660813	chr1	13305199	13305698	Lactb2|chr1:13305199-13305698	0.17311937036694	.	.
chr1	13660314	13660813	chr1	13372290	13372789	Lactb2|chr1:13372290-13372789	0.199980468836449	.	.
chr1	13660314	13660813	chr1	13755786	13756285	Lactb2|chr1:13755786-13756285	0.199589600766286	.	.
chr1	14309549	14310048	chr1	14108902	14109401	Eya1|chr1:14108902-14109401	0.19283630464661	.	.
chr1	14309549	14310048	chr1	14144372	14144871	Eya1|chr1:14144372-14144871	0.186303871744788	.	.
chr1	14309549	14310048	chr1	14234125	14234624	Eya1|chr1:14234125-14234624	0.254412362226664	.	.
chr1	14309549	14310048	chr1	14264813	14265312	Eya1|chr1:14264813-14265312	0.295801238251099	.	.
chr1	14309549	14310048	chr1	14265314	14265813	Eya1|chr1:14265314-14265813	0.255451823578608	.	.
chr1	14309549	14310048	chr1	14641228	14641727	Eya1|chr1:14641228-14641727	0.170719522853702	.	.
chr1	14309549	14310048	chr1	14675282	14675781	Eya1|chr1:14675282-14675781	0.186098328751902	.	.
chr1	14755218	14755717	chr1	14641228	14641727	Msc|chr1:14641228-14641727	0.432015871220068	.	.
chr1	14755218	14755717	chr1	14675282	14675781	Msc|chr1:14675282-14675781	0.260127424634749	.	.
chr1	15286608	15287107	chr1	15474519	15475018	Kcnb2|chr1:15474519-15475018	0.230003279030732	.	.
chr1	15805340	15805839	chr1	15550692	15551191	Terf1|chr1:15550692-15551191	0.25077407887733	.	.
chr1	15805340	15805839	chr1	15710298	15710797	Terf1|chr1:15710298-15710797	0.257796677180914	.	.
chr1	15892493	15892992	chr1	15570227	15570726	Sbspon|chr1:15570227-15570726	0.178031584405053	.	.
chr1	15892493	15892992	chr1	15616192	15616691	Sbspon|chr1:15616192-15616691	0.265793463644859	.	.
chr1	15892493	15892992	chr1	15649596	15650095	Sbspon|chr1:15649596-15650095	0.245775029986601	.	.
chr1	15892493	15892992	chr1	15649596	15650095	Sbspon|chr1:15649596-15650095	0.245775029986602	.	.
chr1	15892493	15892992	chr1	15683532	15684031	Sbspon|chr1:15683532-15684031	0.184097471791733	.	.
chr1	15892493	15892992	chr1	15776859	15777358	Sbspon|chr1:15776859-15777358	0.228845088122658	.	.
chr1	15892493	15892992	chr1	15899561	15900060	Sbspon|chr1:15899561-15900060	0.408700224784246	.	.
chr1	15892493	15892992	chr1	15914585	15915084	Sbspon|chr1:15914585-15915084	0.411986668637374	.	.
chr1	15892493	15892992	chr1	15943655	15944154	Sbspon|chr1:15943655-15944154	0.229473765114695	.	.
chr1	15892493	15892992	chr1	15961252	15961751	Sbspon|chr1:15961252-15961751	0.262717520872401	.	.
chr1	16093096	16093595	chr1	15899561	15900060	4930444P10Rik|chr1:15899561-15900060	0.189418071060981	.	.
chr1	16093096	16093595	chr1	15943655	15944154	4930444P10Rik|chr1:15943655-15944154	0.172708045579543	.	.
chr1	16093096	16093595	chr1	15961252	15961751	4930444P10Rik|chr1:15961252-15961751	0.184975898326088	.	.
chr1	16093096	16093595	chr1	15993491	15993990	4930444P10Rik|chr1:15993491-15993990	0.184987161846742	.	.
chr1	16093096	16093595	chr1	16063926	16064425	4930444P10Rik|chr1:16063926-16064425	0.172283503640796	.	.
chr1	16093096	16093595	chr1	16259855	16260354	4930444P10Rik|chr1:16259855-16260354	0.194372539318202	.	.
chr1	16103947	16104446	chr1	15899561	15900060	Rpl7|chr1:15899561-15900060	0.158177648695593	.	.
chr1	16103947	16104446	chr1	16258349	16258848	Rpl7|chr1:16258349-16258848	0.22527689235271	.	.
chr1	16103947	16104446	chr1	16440142	16440641	Rpl7|chr1:16440142-16440641	0.174282400047725	.	.
chr1	16104453	16104952	chr1	15899561	15900060	Rpl7|chr1:15899561-15900060	0.224440388908958	.	.
chr1	16104453	16104952	chr1	16115053	16115552	Rpl7|chr1:16115053-16115552	0.170088611714318	.	.
chr1	16104453	16104952	chr1	16258349	16258848	Rpl7|chr1:16258349-16258848	0.186612994428027	.	.
chr1	16104999	16105498	chr1	16440142	16440641	Rdh10|chr1:16440142-16440641	0.176412099470934	.	.
chr1	16104999	16105498	chr1	16440142	16440641	Rpl7|chr1:16440142-16440641	0.176412099470934	.	.
chr1	16105563	16106062	chr1	15936337	15936836	Rdh10|chr1:15936337-15936836	0.188690747496422	.	.
chr1	16519035	16519534	chr1	16258349	16258848	Stau2|chr1:16258349-16258848	0.318413625574419	.	.
chr1	16519035	16519534	chr1	16440142	16440641	Stau2|chr1:16440142-16440641	0.352151898905194	.	.
chr1	16519035	16519534	chr1	16564742	16565241	Stau2|chr1:16564742-16565241	0.308886037242835	.	.
chr1	16519761	16520260	chr1	16258349	16258848	Stau2|chr1:16258349-16258848	0.166099282048752	.	.
chr1	16619102	16619601	chr1	16258349	16258848	Ube2w|chr1:16258349-16258848	0.231283212809501	.	.
chr1	16619102	16619601	chr1	16564742	16565241	Ube2w|chr1:16564742-16565241	0.163983736663107	.	.
chr1	16656744	16657243	chr1	16546643	16547142	D030040B21Rik|chr1:16546643-16547142	0.192177766242279	.	.
chr1	16656744	16657243	chr1	16546643	16547142	Eloc|chr1:16546643-16547142	0.192177766242279	.	.
chr1	16656744	16657243	chr1	16554898	16555397	D030040B21Rik|chr1:16554898-16555397	0.271883744878725	.	.
chr1	16656744	16657243	chr1	16554898	16555397	Eloc|chr1:16554898-16555397	0.271883744878725	.	.
chr1	16657258	16657757	chr1	16433354	16433853	D030040B21Rik|chr1:16433354-16433853	0.276195117781605	.	.
chr1	16657258	16657757	chr1	16433354	16433853	Eloc|chr1:16433354-16433853	0.276195117781605	.	.
chr1	16664905	16665404	chr1	16433354	16433853	Tmem70|chr1:16433354-16433853	0.292843984038128	.	.
chr1	16664905	16665404	chr1	16433354	16433853	Tmem70|chr1:16433354-16433853	0.292843984038129	.	.
chr1	16664905	16665404	chr1	16758712	16759211	Tmem70|chr1:16758712-16759211	0.303892747245028	.	.
chr1	16688506	16689005	chr1	16546643	16547142	Ly96|chr1:16546643-16547142	0.215680468389715	.	.
chr1	16688506	16689005	chr1	16758712	16759211	Ly96|chr1:16758712-16759211	0.429316306855037	.	.
chr1	17097665	17098164	chr1	17060493	17060992	Jph1|chr1:17060493-17060992	0.171869661522439	.	.
chr1	17097665	17098164	chr1	17120001	17120500	Jph1|chr1:17120001-17120500	0.354395080580467	.	.
chr1	17097665	17098164	chr1	17123369	17123868	Jph1|chr1:17123369-17123868	0.187093792999603	.	.
chr1	17097665	17098164	chr1	17311278	17311777	Jph1|chr1:17311278-17311777	0.399804540187917	.	.
chr1	17097665	17098164	chr1	17485410	17485909	Jph1|chr1:17485410-17485909	0.518198736334336	.	.
chr1	17098192	17098691	chr1	16758712	16759211	Jph1|chr1:16758712-16759211	0.416266231113092	.	.
chr1	17098192	17098691	chr1	17060493	17060992	Jph1|chr1:17060493-17060992	0.366269881264743	.	.
chr1	17098192	17098691	chr1	17120001	17120500	Jph1|chr1:17120001-17120500	0.233644016415902	.	.
chr1	17098192	17098691	chr1	17123369	17123868	Jph1|chr1:17123369-17123868	0.42191464325896	.	.
chr1	17098192	17098691	chr1	17485410	17485909	Jph1|chr1:17485410-17485909	0.394813049200433	.	.
chr1	17145142	17145641	chr1	17003175	17003674	Gdap1|chr1:17003175-17003674	0.180399014239749	.	.
chr1	17145142	17145641	chr1	17015917	17016416	Gdap1|chr1:17015917-17016416	0.193069020523305	.	.
chr1	17805443	17805942	chr1	17735428	17735927	Gm28153|chr1:17735428-17735927	0.256699592008751	.	.
chr1	20820187	20820686	chr1	20682151	20682650	Mcm3|chr1:20682151-20682650	0.196629710089817	.	.
chr1	20820187	20820686	chr1	20905651	20906150	Mcm3|chr1:20905651-20906150	0.2101193040801	.	.
chr1	20820187	20820686	chr1	20906237	20906736	Mcm3|chr1:20906237-20906736	0.37061578517933	.	.
chr1	20820187	20820686	chr1	21213890	21214389	Mcm3|chr1:21213890-21214389	0.311169191952046	.	.
chr1	20890311	20890810	chr1	20832376	20832875	6720483E21Rik|chr1:20832376-20832875	0.334982352975766	.	.
chr1	20890311	20890810	chr1	20832376	20832875	Paqr8|chr1:20832376-20832875	0.334982352975766	.	.
chr1	20890311	20890810	chr1	20906237	20906736	6720483E21Rik|chr1:20906237-20906736	0.236413280078525	.	.
chr1	20890311	20890810	chr1	20906237	20906736	Paqr8|chr1:20906237-20906736	0.236413280078525	.	.
chr1	20890857	20891356	chr1	20612697	20613196	6720483E21Rik|chr1:20612697-20613196	0.254725918994452	.	.
chr1	20890857	20891356	chr1	20612697	20613196	Paqr8|chr1:20612697-20613196	0.254725918994452	.	.
chr1	20890857	20891356	chr1	20633241	20633740	6720483E21Rik|chr1:20633241-20633740	0.21913133026523	.	.
chr1	20890857	20891356	chr1	20633241	20633740	Paqr8|chr1:20633241-20633740	0.21913133026523	.	.
chr1	20890857	20891356	chr1	20693102	20693601	6720483E21Rik|chr1:20693102-20693601	0.163686424723585	.	.
chr1	20890857	20891356	chr1	20693102	20693601	Paqr8|chr1:20693102-20693601	0.163686424723585	.	.
chr1	20890857	20891356	chr1	20801628	20802127	6720483E21Rik|chr1:20801628-20802127	0.196314236038572	.	.
chr1	20890857	20891356	chr1	20801628	20802127	Paqr8|chr1:20801628-20802127	0.196314236038572	.	.
chr1	20890857	20891356	chr1	20921118	20921617	6720483E21Rik|chr1:20921118-20921617	0.210208706514922	.	.
chr1	20890857	20891356	chr1	20921118	20921617	Paqr8|chr1:20921118-20921617	0.210208706514922	.	.
chr1	20890857	20891356	chr1	21086253	21086752	6720483E21Rik|chr1:21086253-21086752	0.258331154264463	.	.
chr1	20890857	20891356	chr1	21086253	21086752	Paqr8|chr1:21086253-21086752	0.258331154264463	.	.
chr1	20890857	20891356	chr1	21101196	21101695	6720483E21Rik|chr1:21101196-21101695	0.172162606757716	.	.
chr1	20890857	20891356	chr1	21101196	21101695	Paqr8|chr1:21101196-21101695	0.172162606757716	.	.
chr1	20890857	20891356	chr1	21166203	21166702	6720483E21Rik|chr1:21166203-21166702	0.247769030608692	.	.
chr1	20890857	20891356	chr1	21166203	21166702	Paqr8|chr1:21166203-21166702	0.247769030608692	.	.
chr1	20951400	20951899	chr1	20877410	20877909	Efhc1|chr1:20877410-20877909	0.195219742217211	.	.
chr1	20951400	20951899	chr1	21086253	21086752	Efhc1|chr1:21086253-21086752	0.182374360754332	.	.
chr1	20951400	20951899	chr1	21101196	21101695	Efhc1|chr1:21101196-21101695	0.320196082498488	.	.
chr1	21079134	21079633	chr1	20900532	20901031	Gm28287|chr1:20900532-20901031	0.187843398223495	.	.
chr1	21079134	21079633	chr1	20900532	20901031	Tram2|chr1:20900532-20901031	0.187843398223495	.	.
chr1	21079134	21079633	chr1	20906237	20906736	Gm28287|chr1:20906237-20906736	0.232057443336613	.	.
chr1	21079134	21079633	chr1	20906237	20906736	Tram2|chr1:20906237-20906736	0.232057443336613	.	.
chr1	21079134	21079633	chr1	20981026	20981525	Gm28287|chr1:20981026-20981525	0.213228176014843	.	.
chr1	21079134	21079633	chr1	20981026	20981525	Tram2|chr1:20981026-20981525	0.213228176014843	.	.
chr1	21079134	21079633	chr1	21101196	21101695	Gm28287|chr1:21101196-21101695	0.162653175088956	.	.
chr1	21079134	21079633	chr1	21101196	21101695	Tram2|chr1:21101196-21101695	0.162653175088956	.	.
chr1	21218543	21219042	chr1	20786199	20786698	Tmem14a|chr1:20786199-20786698	0.415464080789585	.	.
chr1	21218543	21219042	chr1	20921118	20921617	Tmem14a|chr1:20921118-20921617	0.208064569716486	.	.
chr1	21218543	21219042	chr1	21344262	21344761	Tmem14a|chr1:21344262-21344761	0.23266186206678	.	.
chr1	21271420	21271919	chr1	21166203	21166702	Gm28836|chr1:21166203-21166702	0.34079381071441	.	.
chr1	21271420	21271919	chr1	21419314	21419813	Gm28836|chr1:21419314-21419813	0.339158601365001	.	.
chr1	21271420	21271919	chr1	21496233	21496732	Gm28836|chr1:21496233-21496732	0.170606083957103	.	.
chr1	21961224	21961723	chr1	21751546	21752045	Kcnq5|chr1:21751546-21752045	0.21445794597834	.	.
chr1	21961224	21961723	chr1	21814282	21814781	Kcnq5|chr1:21814282-21814781	0.239901452651456	.	.
chr1	21961224	21961723	chr1	21912456	21912955	Kcnq5|chr1:21912456-21912955	0.443915926912991	.	.
chr1	21961224	21961723	chr1	21922505	21923004	Kcnq5|chr1:21922505-21923004	0.234776961152067	.	.
chr1	21961224	21961723	chr1	22222800	22223299	Kcnq5|chr1:22222800-22223299	0.185110202486774	.	.
chr1	22805771	22806270	chr1	22939756	22940255	Rims1|chr1:22939756-22940255	0.176479634361111	.	.
chr1	22805771	22806270	chr1	22969359	22969858	Rims1|chr1:22969359-22969858	0.429278186208583	.	.
chr1	22805771	22806270	chr1	22969359	22969858	Rims1|chr1:22969359-22969858	0.429278186208584	.	.
chr1	22805771	22806270	chr1	22975644	22976143	Rims1|chr1:22975644-22976143	0.221100819718343	.	.
chr1	22805771	22806270	chr1	22989819	22990318	Rims1|chr1:22989819-22990318	0.222074316991224	.	.
chr1	22805771	22806270	chr1	23012044	23012543	Rims1|chr1:23012044-23012543	0.19494089045994	.	.
chr1	22805771	22806270	chr1	23061951	23062450	Rims1|chr1:23061951-23062450	0.209966591444046	.	.
chr1	22805771	22806270	chr1	23063135	23063634	Rims1|chr1:23063135-23063634	0.364839692731195	.	.
chr1	22805771	22806270	chr1	23098237	23098736	Rims1|chr1:23098237-23098736	0.370552429576041	.	.
chr1	22805771	22806270	chr1	23129450	23129949	Rims1|chr1:23129450-23129949	0.202646922239981	.	.
chr1	22806601	22807100	chr1	22969359	22969858	Rims1|chr1:22969359-22969858	0.172056422212652	.	.
chr1	22806601	22807100	chr1	23061951	23062450	Rims1|chr1:23061951-23062450	0.275620261571492	.	.
chr1	22806601	22807100	chr1	23063135	23063634	Rims1|chr1:23063135-23063634	0.237974207739821	.	.
chr1	22806601	22807100	chr1	23067673	23068172	Rims1|chr1:23067673-23068172	0.21569979046532	.	.
chr1	22806601	22807100	chr1	23098237	23098736	Rims1|chr1:23098237-23098736	0.263236220868514	.	.
chr1	22806601	22807100	chr1	23117320	23117819	Rims1|chr1:23117320-23117819	0.21925373227227	.	.
chr1	23761777	23762276	chr1	23762798	23763297	B3gat2|chr1:23762798-23763297	0.163222606705316	.	.
chr1	23761777	23762276	chr1	23910904	23911403	B3gat2|chr1:23910904-23911403	0.386877349047563	.	.
chr1	23762292	23762791	chr1	23730755	23731254	B3gat2|chr1:23730755-23731254	0.194814446682013	.	.
chr1	23762292	23762791	chr1	23731270	23731769	B3gat2|chr1:23731270-23731769	0.284631767317683	.	.
chr1	23762292	23762791	chr1	23762798	23763297	B3gat2|chr1:23762798-23763297	0.248366905580813	.	.
chr1	23922128	23922627	chr1	23935025	23935524	Smap1|chr1:23935025-23935524	0.169785701767244	.	.
chr1	24005456	24005955	chr1	24226515	24227014	Sdhaf4|chr1:24226515-24227014	0.161176526062133	.	.
chr1	24005456	24005955	chr1	24462625	24463124	Sdhaf4|chr1:24462625-24463124	0.235334001961107	.	.
chr1	24099649	24100148	chr1	24122424	24122923	Fam135a|chr1:24122424-24122923	0.275104919059637	.	.
chr1	24099649	24100148	chr1	24226515	24227014	Fam135a|chr1:24226515-24227014	0.209240779097005	.	.
chr1	24099649	24100148	chr1	24238291	24238790	Fam135a|chr1:24238291-24238790	0.188791334806148	.	.
chr1	24099649	24100148	chr1	24249074	24249573	Fam135a|chr1:24249074-24249573	0.162103489615358	.	.
chr1	24100186	24100685	chr1	24122424	24122923	Fam135a|chr1:24122424-24122923	0.193206251014854	.	.
chr1	24100186	24100685	chr1	24157658	24158157	Fam135a|chr1:24157658-24158157	0.350598284824453	.	.
chr1	24100186	24100685	chr1	24218975	24219474	Fam135a|chr1:24218975-24219474	0.169678433885119	.	.
chr1	24100186	24100685	chr1	24237338	24237837	Fam135a|chr1:24237338-24237837	0.282915945335683	.	.
chr1	24100186	24100685	chr1	24249074	24249573	Fam135a|chr1:24249074-24249573	0.399051086348314	.	.
chr1	24586286	24586785	chr1	24302637	24303136	Col19a1|chr1:24302637-24303136	0.401752895836097	.	.
chr1	24586286	24586785	chr1	24349664	24350163	Col19a1|chr1:24349664-24350163	0.235788085913964	.	.
chr1	24586286	24586785	chr1	24526738	24527237	Col19a1|chr1:24526738-24527237	0.294050167788156	.	.
chr1	24586286	24586785	chr1	24613347	24613846	Col19a1|chr1:24613347-24613846	0.265408843874645	.	.
chr1	24586286	24586785	chr1	24614797	24615296	Col19a1|chr1:24614797-24615296	0.185087579462205	.	.
chr1	24586286	24586785	chr1	24615721	24616220	Col19a1|chr1:24615721-24616220	0.407181166173057	.	.
chr1	24586286	24586785	chr1	24716338	24716837	Col19a1|chr1:24716338-24716837	0.193074300240182	.	.
chr1	24587149	24587648	chr1	24509417	24509916	Col19a1|chr1:24509417-24509916	0.200485641410345	.	.
chr1	24587149	24587648	chr1	24509945	24510444	Col19a1|chr1:24509945-24510444	0.352264568976417	.	.
chr1	24587149	24587648	chr1	24716338	24716837	Col19a1|chr1:24716338-24716837	0.274522134345498	.	.
chr1	24678265	24678764	chr1	24509945	24510444	Lmbrd1|chr1:24509945-24510444	0.315083556344077	.	.
chr1	24678265	24678764	chr1	24611656	24612155	Lmbrd1|chr1:24611656-24612155	0.203431430082026	.	.
chr1	24678265	24678764	chr1	24614093	24614592	Lmbrd1|chr1:24614093-24614592	0.173740613890481	.	.
chr1	25828941	25829440	chr1	25509284	25509783	Adgrb3|chr1:25509284-25509783	0.358115869350015	.	.
chr1	25828941	25829440	chr1	25621614	25622113	Adgrb3|chr1:25621614-25622113	0.188853470472253	.	.
chr1	25828941	25829440	chr1	25696200	25696699	Adgrb3|chr1:25696200-25696699	0.252300198684641	.	.
chr1	25828941	25829440	chr1	25718813	25719312	Adgrb3|chr1:25718813-25719312	0.227703679114711	.	.
chr1	25828941	25829440	chr1	25857420	25857919	Adgrb3|chr1:25857420-25857919	0.470604036624973	.	.
chr1	25828941	25829440	chr1	25876966	25877465	Adgrb3|chr1:25876966-25877465	0.190095353033587	.	.
chr1	25828941	25829440	chr1	25877525	25878024	Adgrb3|chr1:25877525-25878024	0.420229426075192	.	.
chr1	25828941	25829440	chr1	25891912	25892411	Adgrb3|chr1:25891912-25892411	0.172442185007922	.	.
chr1	25828941	25829440	chr1	25937407	25937906	Adgrb3|chr1:25937407-25937906	0.330275746558899	.	.
chr1	25828941	25829440	chr1	26087449	26087948	Adgrb3|chr1:26087449-26087948	0.28554715840556	.	.
chr1	25828941	25829440	chr1	26111089	26111588	Adgrb3|chr1:26111089-26111588	0.433151649139261	.	.
chr1	25828941	25829440	chr1	26222082	26222581	Adgrb3|chr1:26222082-26222581	0.24193214269466	.	.
chr1	25829930	25830429	chr1	25509284	25509783	Adgrb3|chr1:25509284-25509783	0.312707280522107	.	.
chr1	25829930	25830429	chr1	25621614	25622113	Adgrb3|chr1:25621614-25622113	0.171019172263131	.	.
chr1	25829930	25830429	chr1	25857420	25857919	Adgrb3|chr1:25857420-25857919	0.227421049048128	.	.
chr1	25829930	25830429	chr1	26087449	26087948	Adgrb3|chr1:26087449-26087948	0.224182567299994	.	.
chr1	25829930	25830429	chr1	26111089	26111588	Adgrb3|chr1:26111089-26111588	0.179646692677541	.	.
chr1	30720698	30721197	chr1	30262349	30262848	Gm9898|chr1:30262349-30262848	0.335495382493167	.	.
chr1	30720698	30721197	chr1	30502671	30503170	Gm9898|chr1:30502671-30503170	0.258072006624462	.	.
chr1	30720698	30721197	chr1	30681140	30681639	Gm9898|chr1:30681140-30681639	0.228269675216564	.	.
chr1	30720698	30721197	chr1	30685293	30685792	Gm9898|chr1:30685293-30685792	0.267064548253262	.	.
chr1	30720698	30721197	chr1	30700382	30700881	Gm9898|chr1:30700382-30700881	0.422275995244182	.	.
chr1	30720698	30721197	chr1	30707395	30707894	Gm9898|chr1:30707395-30707894	0.192608051967765	.	.
chr1	30720698	30721197	chr1	30740784	30741283	Gm9898|chr1:30740784-30741283	0.303710198411721	.	.
chr1	30720698	30721197	chr1	30751893	30752392	Gm9898|chr1:30751893-30752392	0.322234744231866	.	.
chr1	30720698	30721197	chr1	30755349	30755848	Gm9898|chr1:30755349-30755848	0.174013296553075	.	.
chr1	30720698	30721197	chr1	30832710	30833209	Gm9898|chr1:30832710-30833209	0.209965554382671	.	.
chr1	30872795	30873294	chr1	30503190	30503689	Phf3|chr1:30503190-30503689	0.165341228465885	.	.
chr1	30872795	30873294	chr1	30685293	30685792	Phf3|chr1:30685293-30685792	0.196429966548308	.	.
chr1	30872795	30873294	chr1	30716282	30716781	Phf3|chr1:30716282-30716781	0.212785097238765	.	.
chr1	30872795	30873294	chr1	30751893	30752392	Phf3|chr1:30751893-30752392	0.182344247681925	.	.
chr1	30873430	30873929	chr1	30701088	30701587	Phf3|chr1:30701088-30701587	0.161228588587316	.	.
chr1	30873430	30873929	chr1	30750027	30750526	Phf3|chr1:30750027-30750526	0.271339789037392	.	.
chr1	30873430	30873929	chr1	31095632	31096131	Phf3|chr1:31095632-31096131	0.169712342607109	.	.
chr1	30873430	30873929	chr1	31203249	31203748	Phf3|chr1:31203249-31203748	0.222574319324777	.	.
chr1	30873430	30873929	chr1	31203749	31204248	Phf3|chr1:31203749-31204248	0.336319398865879	.	.
chr1	30873942	30874441	chr1	30701088	30701587	Phf3|chr1:30701088-30701587	0.244299646945815	.	.
chr1	30873942	30874441	chr1	31153918	31154417	Phf3|chr1:31153918-31154417	0.185905796370438	.	.
chr1	30873942	30874441	chr1	31203749	31204248	Phf3|chr1:31203749-31204248	0.249328917408358	.	.
chr1	30949080	30949579	chr1	30701088	30701587	Ptp4a1|chr1:30701088-30701587	0.180031651252949	.	.
chr1	30949080	30949579	chr1	30750027	30750526	Ptp4a1|chr1:30750027-30750526	0.339050317243232	.	.
chr1	30949080	30949579	chr1	30832710	30833209	Ptp4a1|chr1:30832710-30833209	0.300392854411379	.	.
chr1	30949080	30949579	chr1	31095632	31096131	Ptp4a1|chr1:31095632-31096131	0.339131772325762	.	.
chr1	30949582	30950081	chr1	30716282	30716781	Ptp4a1|chr1:30716282-30716781	0.371696853978918	.	.
chr1	30949582	30950081	chr1	30740784	30741283	Ptp4a1|chr1:30740784-30741283	0.168562659416502	.	.
chr1	30949582	30950081	chr1	31220757	31221256	Ptp4a1|chr1:31220757-31221256	0.232661463851815	.	.
chr1	32172459	32172958	chr1	32480077	32480576	Khdrbs2|chr1:32480077-32480576	0.189248031911058	.	.
chr1	33669575	33670074	chr1	33494709	33495208	Prim2|chr1:33494709-33495208	0.285599377485166	.	.
chr1	33669575	33670074	chr1	33739270	33739769	Prim2|chr1:33739270-33739769	0.232230774198271	.	.
chr1	33719875	33720374	chr1	33329890	33330389	Rab23|chr1:33329890-33330389	0.217285351840316	.	.
chr1	34433080	34433579	chr1	34571342	34571841	Gm37233|chr1:34571342-34571841	0.187937895731284	.	.
chr1	34433080	34433579	chr1	34599926	34600425	Gm37233|chr1:34599926-34600425	0.215076378279168	.	.
chr1	34439491	34439990	chr1	34409815	34410314	Ccdc115|chr1:34409815-34410314	0.256653791489959	.	.
chr1	34439491	34439990	chr1	34409815	34410314	Imp4|chr1:34409815-34410314	0.256653791489959	.	.
chr1	34459438	34459937	chr1	34709062	34709561	Ptpn18|chr1:34709062-34709561	0.385059862555662	.	.
chr1	34485782	34486281	chr1	34712470	34712969	4930568A12Rik|chr1:34712470-34712969	0.169973299252412	.	.
chr1	34579442	34579941	chr1	34388837	34389336	1700101I19Rik|chr1:34388837-34389336	0.159245944779874	.	.
chr1	34579442	34579941	chr1	34388837	34389336	Amer3|chr1:34388837-34389336	0.159245944779874	.	.
chr1	34579442	34579941	chr1	34396250	34396749	1700101I19Rik|chr1:34396250-34396749	0.214293754740564	.	.
chr1	34579442	34579941	chr1	34396250	34396749	Amer3|chr1:34396250-34396749	0.214293754740564	.	.
chr1	34579442	34579941	chr1	34602327	34602826	1700101I19Rik|chr1:34602327-34602826	0.259923538215492	.	.
chr1	34579442	34579941	chr1	34602327	34602826	Amer3|chr1:34602327-34602826	0.259923538215492	.	.
chr1	34579442	34579941	chr1	34753530	34754029	1700101I19Rik|chr1:34753530-34754029	0.174623257117917	.	.
chr1	34579442	34579941	chr1	34753530	34754029	Amer3|chr1:34753530-34754029	0.174623257117917	.	.
chr1	34579442	34579941	chr1	34824212	34824711	1700101I19Rik|chr1:34824212-34824711	0.224704805759282	.	.
chr1	34579442	34579941	chr1	34824212	34824711	Amer3|chr1:34824212-34824711	0.224704805759282	.	.
chr1	34801460	34801959	chr1	34750293	34750792	Arhgef4|chr1:34750293-34750792	0.350788531842773	.	.
chr1	34801460	34801959	chr1	35107278	35107777	Arhgef4|chr1:35107278-35107777	0.266649056197814	.	.
chr1	34801460	34801959	chr1	35202533	35203032	Arhgef4|chr1:35202533-35203032	0.194058312917796	.	.
chr1	34841956	34842455	chr1	34822738	34823237	Fam168b|chr1:34822738-34823237	0.167717221976558	.	.
chr1	34841956	34842455	chr1	35180682	35181181	Fam168b|chr1:35180682-35181181	0.345722746410736	.	.
chr1	34842804	34843303	chr1	34571342	34571841	Fam168b|chr1:34571342-34571841	0.324530963605915	.	.
chr1	34842804	34843303	chr1	34709062	34709561	Fam168b|chr1:34709062-34709561	0.230273106865734	.	.
chr1	34842804	34843303	chr1	34752832	34753331	Fam168b|chr1:34752832-34753331	0.195525958787366	.	.
chr1	34842804	34843303	chr1	34793414	34793913	Fam168b|chr1:34793414-34793913	0.178343525992441	.	.
chr1	34842804	34843303	chr1	34822738	34823237	Fam168b|chr1:34822738-34823237	0.261054906183212	.	.
chr1	34842804	34843303	chr1	34891506	34892005	Fam168b|chr1:34891506-34892005	0.268694430090026	.	.
chr1	34849768	34850267	chr1	34599926	34600425	Plekhb2|chr1:34599926-34600425	0.167127231116773	.	.
chr1	34849768	34850267	chr1	34753530	34754029	Plekhb2|chr1:34753530-34754029	0.170071698237197	.	.
chr1	34849768	34850267	chr1	35180682	35181181	Plekhb2|chr1:35180682-35181181	0.220696143336297	.	.
chr1	34850452	34850951	chr1	34602327	34602826	Plekhb2|chr1:34602327-34602826	0.160586434350882	.	.
chr1	34850452	34850951	chr1	34891506	34892005	Plekhb2|chr1:34891506-34892005	0.200146564485387	.	.
chr1	34850452	34850951	chr1	34891506	34892005	Plekhb2|chr1:34891506-34892005	0.200146564485388	.	.
chr1	34850452	34850951	chr1	35242014	35242513	Plekhb2|chr1:35242014-35242513	0.317197028601204	.	.
chr1	35879549	35880048	chr1	35729714	35730213	1110002O04Rik|chr1:35729714-35730213	0.350629360357716	.	.
chr1	35879549	35880048	chr1	35758900	35759399	1110002O04Rik|chr1:35758900-35759399	0.19577757255195	.	.
chr1	35879549	35880048	chr1	35759483	35759982	1110002O04Rik|chr1:35759483-35759982	0.203536723608748	.	.
chr1	35879549	35880048	chr1	35869575	35870074	1110002O04Rik|chr1:35869575-35870074	0.229984164504898	.	.
chr1	35879549	35880048	chr1	35935150	35935649	1110002O04Rik|chr1:35935150-35935649	0.382125785744046	.	.
chr1	35879549	35880048	chr1	36160204	36160703	1110002O04Rik|chr1:36160204-36160703	0.269550928019407	.	.
chr1	36068061	36068560	chr1	35749539	35750038	Hs6st1|chr1:35749539-35750038	0.230119430030749	.	.
chr1	36068061	36068560	chr1	35758900	35759399	Hs6st1|chr1:35758900-35759399	0.332485185845007	.	.
chr1	36068061	36068560	chr1	36064836	36065335	Hs6st1|chr1:36064836-36065335	0.202376976350565	.	.
chr1	36068061	36068560	chr1	36252765	36253264	Hs6st1|chr1:36252765-36253264	0.200439646396443	.	.
chr1	36244101	36244600	chr1	35869575	35870074	Uggt1|chr1:35869575-35870074	0.339058883090952	.	.
chr1	36244101	36244600	chr1	35951184	35951683	Uggt1|chr1:35951184-35951683	0.318434001990293	.	.
chr1	36244101	36244600	chr1	35951184	35951683	Uggt1|chr1:35951184-35951683	0.318434001990294	.	.
chr1	36244101	36244600	chr1	36095396	36095895	Uggt1|chr1:36095396-36095895	0.382060500798468	.	.
chr1	36244101	36244600	chr1	36252765	36253264	Uggt1|chr1:36252765-36253264	0.182336954730893	.	.
chr1	36244101	36244600	chr1	36441070	36441569	Uggt1|chr1:36441070-36441569	0.496132258820948	.	.
chr1	36307414	36307913	chr1	36095396	36095895	Arid5a|chr1:36095396-36095895	0.218639780160362	.	.
chr1	36307414	36307913	chr1	36252765	36253264	Arid5a|chr1:36252765-36253264	0.226851490099235	.	.
chr1	36307414	36307913	chr1	36352320	36352819	Arid5a|chr1:36352320-36352819	0.198193814963088	.	.
chr1	36307414	36307913	chr1	36401491	36401990	Arid5a|chr1:36401491-36401990	0.209596393246569	.	.
chr1	36307414	36307913	chr1	36402414	36402913	Arid5a|chr1:36402414-36402913	0.274578493447405	.	.
chr1	36307414	36307913	chr1	36441070	36441569	Arid5a|chr1:36441070-36441569	0.516639923188696	.	.
chr1	36307414	36307913	chr1	36535552	36536051	Arid5a|chr1:36535552-36536051	0.37640560382282	.	.
chr1	36307414	36307913	chr1	36606843	36607342	Arid5a|chr1:36606843-36607342	0.368369117557145	.	.
chr1	36307414	36307913	chr1	36628504	36629003	Arid5a|chr1:36628504-36629003	0.426130269382365	.	.
chr1	36368438	36368937	chr1	36064836	36065335	Kansl3|chr1:36064836-36065335	0.238059212614209	.	.
chr1	36368963	36369462	chr1	36064836	36065335	Kansl3|chr1:36064836-36065335	0.275867989154164	.	.
chr1	36368963	36369462	chr1	36458193	36458692	Kansl3|chr1:36458193-36458692	0.165383829464178	.	.
chr1	36471319	36471818	chr1	36095396	36095895	Cnnm4|chr1:36095396-36095895	0.181823695700985	.	.
chr1	36471319	36471818	chr1	36160204	36160703	Cnnm4|chr1:36160204-36160703	0.329802531722232	.	.
chr1	36471319	36471818	chr1	36324037	36324536	Cnnm4|chr1:36324037-36324536	0.387289947167565	.	.
chr1	36471319	36471818	chr1	36352320	36352819	Cnnm4|chr1:36352320-36352819	0.488865931716677	.	.
chr1	36471319	36471818	chr1	36401491	36401990	Cnnm4|chr1:36401491-36401990	0.253262305140662	.	.
chr1	36471319	36471818	chr1	36402414	36402913	Cnnm4|chr1:36402414-36402913	0.529389283183167	.	.
chr1	36471319	36471818	chr1	36457686	36458185	Cnnm4|chr1:36457686-36458185	0.311815988371464	.	.
chr1	36471319	36471818	chr1	36458193	36458692	Cnnm4|chr1:36458193-36458692	0.619207170757243	.	.
chr1	36471319	36471818	chr1	36664112	36664611	Cnnm4|chr1:36664112-36664611	0.242486192945602	.	.
chr1	36511549	36512048	chr1	36303259	36303758	Cnnm3|chr1:36303259-36303758	0.194925884283585	.	.
chr1	36511549	36512048	chr1	36352320	36352819	Cnnm3|chr1:36352320-36352819	0.173549451574614	.	.
chr1	36512158	36512657	chr1	36606843	36607342	Cnnm3|chr1:36606843-36607342	0.304269374891751	.	.
chr1	36547105	36547604	chr1	36634901	36635400	Ankrd39|chr1:36634901-36635400	0.424009995469737	.	.
chr1	36557336	36557835	chr1	36303259	36303758	D430040D24Rik|chr1:36303259-36303758	0.189237483317977	.	.
chr1	36557336	36557835	chr1	36303259	36303758	Sema4c|chr1:36303259-36303758	0.189237483317977	.	.
chr1	36557336	36557835	chr1	36606843	36607342	D430040D24Rik|chr1:36606843-36607342	0.309938142926218	.	.
chr1	36557336	36557835	chr1	36606843	36607342	Sema4c|chr1:36606843-36607342	0.309938142926218	.	.
chr1	36558001	36558500	chr1	36634901	36635400	D430040D24Rik|chr1:36634901-36635400	0.331827546429956	.	.
chr1	36558001	36558500	chr1	36634901	36635400	Sema4c|chr1:36634901-36635400	0.331827546429956	.	.
chr1	36691240	36691739	chr1	36252765	36253264	Cox5b|chr1:36252765-36253264	0.203815659800878	.	.
chr1	36691240	36691739	chr1	36441070	36441569	Cox5b|chr1:36441070-36441569	0.290707221545966	.	.
chr1	36691240	36691739	chr1	36535552	36536051	Cox5b|chr1:36535552-36536051	0.19733288891622	.	.
chr1	36691240	36691739	chr1	36606843	36607342	Cox5b|chr1:36606843-36607342	0.379128421392514	.	.
chr1	36691240	36691739	chr1	36628504	36629003	Cox5b|chr1:36628504-36629003	0.244546997386806	.	.
chr1	36709882	36710381	chr1	36303259	36303758	4933424G06Rik|chr1:36303259-36303758	0.237060229075503	.	.
chr1	36709882	36710381	chr1	36401491	36401990	4933424G06Rik|chr1:36401491-36401990	0.171384087795406	.	.
chr1	36744515	36745014	chr1	36441070	36441569	Gm33533|chr1:36441070-36441569	0.209011715592034	.	.
chr1	36744515	36745014	chr1	36628504	36629003	Gm33533|chr1:36628504-36629003	0.16654428594169	.	.
chr1	37540354	37540853	chr1	37502154	37502653	Mgat4a|chr1:37502154-37502653	0.187979577575304	.	.
chr1	37540354	37540853	chr1	37872597	37873096	Mgat4a|chr1:37872597-37873096	0.16626915499937	.	.
chr1	37540864	37541363	chr1	37687575	37688074	Mgat4a|chr1:37687575-37688074	0.263892636234606	.	.
chr1	37614024	37614523	chr1	37518686	37519185	4930556I23Rik|chr1:37518686-37519185	0.243298511598467	.	.
chr1	37614024	37614523	chr1	37609091	37609590	4930556I23Rik|chr1:37609091-37609590	0.170015676816591	.	.
chr1	37614024	37614523	chr1	37621893	37622392	4930556I23Rik|chr1:37621893-37622392	0.216610402541195	.	.
chr1	37614024	37614523	chr1	37677095	37677594	4930556I23Rik|chr1:37677095-37677594	0.172304932352462	.	.
chr1	37614024	37614523	chr1	37744846	37745345	4930556I23Rik|chr1:37744846-37745345	0.340913052566639	.	.
chr1	37614024	37614523	chr1	37745347	37745846	4930556I23Rik|chr1:37745347-37745846	0.234948186140811	.	.
chr1	37614024	37614523	chr1	37947172	37947671	4930556I23Rik|chr1:37947172-37947671	0.178038332403105	.	.
chr1	37719678	37720177	chr1	37502154	37502653	2010300C02Rik|chr1:37502154-37502653	0.179900796441439	.	.
chr1	37719678	37720177	chr1	37628704	37629203	2010300C02Rik|chr1:37628704-37629203	0.223298611777993	.	.
chr1	37719678	37720177	chr1	37695470	37695969	2010300C02Rik|chr1:37695470-37695969	0.157887191460795	.	.
chr1	37719678	37720177	chr1	37698123	37698622	2010300C02Rik|chr1:37698123-37698622	0.249947518189195	.	.
chr1	37719678	37720177	chr1	37698784	37699283	2010300C02Rik|chr1:37698784-37699283	0.233182276155753	.	.
chr1	37719678	37720177	chr1	37727093	37727592	2010300C02Rik|chr1:37727093-37727592	0.336107286049997	.	.
chr1	37719678	37720177	chr1	37727093	37727592	2010300C02Rik|chr1:37727093-37727592	0.336107286049998	.	.
chr1	37864699	37865198	chr1	37634610	37635109	Gm26805|chr1:37634610-37635109	0.246141526195119	.	.
chr1	37864699	37865198	chr1	37663494	37663993	Gm26805|chr1:37663494-37663993	0.186709883988727	.	.
chr1	37864699	37865198	chr1	37686791	37687290	Gm26805|chr1:37686791-37687290	0.32482892340616	.	.
chr1	37864699	37865198	chr1	37695470	37695969	Gm26805|chr1:37695470-37695969	0.340573139090759	.	.
chr1	37864699	37865198	chr1	37696007	37696506	Gm26805|chr1:37696007-37696506	0.190432416655658	.	.
chr1	37864699	37865198	chr1	37696888	37697387	Gm26805|chr1:37696888-37697387	0.332005641313596	.	.
chr1	37864699	37865198	chr1	37698123	37698622	Gm26805|chr1:37698123-37698622	0.163679799920166	.	.
chr1	37864699	37865198	chr1	37727093	37727592	Gm26805|chr1:37727093-37727592	0.195688935799725	.	.
chr1	37864699	37865198	chr1	37881730	37882229	Gm26805|chr1:37881730-37882229	0.17738457907869	.	.
chr1	37864699	37865198	chr1	38048084	38048583	Gm26805|chr1:38048084-38048583	0.266415902373659	.	.
chr1	37865263	37865762	chr1	37634610	37635109	Gm26805|chr1:37634610-37635109	0.366516342687581	.	.
chr1	37865263	37865762	chr1	37634610	37635109	Tsga10|chr1:37634610-37635109	0.366516342687581	.	.
chr1	37865263	37865762	chr1	37686791	37687290	Gm26805|chr1:37686791-37687290	0.17511423090187	.	.
chr1	37865263	37865762	chr1	37686791	37687290	Tsga10|chr1:37686791-37687290	0.17511423090187	.	.
chr1	37865263	37865762	chr1	37696888	37697387	Gm26805|chr1:37696888-37697387	0.260336033733017	.	.
chr1	37865263	37865762	chr1	37696888	37697387	Tsga10|chr1:37696888-37697387	0.260336033733017	.	.
chr1	37865263	37865762	chr1	37726317	37726816	Gm26805|chr1:37726317-37726816	0.347418787864811	.	.
chr1	37865263	37865762	chr1	37726317	37726816	Tsga10|chr1:37726317-37726816	0.347418787864811	.	.
chr1	37865263	37865762	chr1	37881730	37882229	Gm26805|chr1:37881730-37882229	0.178732008408226	.	.
chr1	37865263	37865762	chr1	37881730	37882229	Tsga10|chr1:37881730-37882229	0.178732008408226	.	.
chr1	37865263	37865762	chr1	38048084	38048583	Gm26805|chr1:38048084-38048583	0.299908207433584	.	.
chr1	37865263	37865762	chr1	38048084	38048583	Tsga10|chr1:38048084-38048583	0.299908207433584	.	.
chr1	37865263	37865762	chr1	38185452	38185951	Gm26805|chr1:38185452-38185951	0.393349800759113	.	.
chr1	37865263	37865762	chr1	38185452	38185951	Tsga10|chr1:38185452-38185951	0.393349800759113	.	.
chr1	37865263	37865762	chr1	38241011	38241510	Gm26805|chr1:38241011-38241510	0.406131191008466	.	.
chr1	37865263	37865762	chr1	38241011	38241510	Tsga10|chr1:38241011-38241510	0.406131191008466	.	.
chr1	37871955	37872454	chr1	37698123	37698622	Lipt1|chr1:37698123-37698622	0.186856359636812	.	.
chr1	37871955	37872454	chr1	37698784	37699283	Lipt1|chr1:37698784-37699283	0.318557270363886	.	.
chr1	37871955	37872454	chr1	37727093	37727592	Lipt1|chr1:37727093-37727592	0.160864051878716	.	.
chr1	37871955	37872454	chr1	37872597	37873096	Lipt1|chr1:37872597-37873096	0.159035316680505	.	.
chr1	37890241	37890740	chr1	37725725	37726224	Mitd1|chr1:37725725-37726224	0.162802125807117	.	.
chr1	37890241	37890740	chr1	37725725	37726224	Mrpl30|chr1:37725725-37726224	0.162802125807117	.	.
chr1	37890241	37890740	chr1	37872597	37873096	Mitd1|chr1:37872597-37873096	0.241423197118664	.	.
chr1	37890241	37890740	chr1	37872597	37873096	Mrpl30|chr1:37872597-37873096	0.241423197118664	.	.
chr1	37997082	37997581	chr1	37609091	37609590	Eif5b|chr1:37609091-37609590	0.212882990569527	.	.
chr1	37997082	37997581	chr1	37609091	37609590	Txndc9|chr1:37609091-37609590	0.212882990569527	.	.
chr1	37997082	37997581	chr1	37634610	37635109	Eif5b|chr1:37634610-37635109	0.208722896834727	.	.
chr1	37997082	37997581	chr1	37634610	37635109	Txndc9|chr1:37634610-37635109	0.208722896834727	.	.
chr1	37997082	37997581	chr1	37663494	37663993	Eif5b|chr1:37663494-37663993	0.400299271886524	.	.
chr1	37997082	37997581	chr1	37663494	37663993	Txndc9|chr1:37663494-37663993	0.400299271886524	.	.
chr1	37997082	37997581	chr1	37678238	37678737	Eif5b|chr1:37678238-37678737	0.299160830819258	.	.
chr1	37997082	37997581	chr1	37678238	37678737	Txndc9|chr1:37678238-37678737	0.299160830819258	.	.
chr1	37997082	37997581	chr1	37689727	37690226	Eif5b|chr1:37689727-37690226	0.310775072910865	.	.
chr1	37997082	37997581	chr1	37689727	37690226	Txndc9|chr1:37689727-37690226	0.310775072910865	.	.
chr1	37997082	37997581	chr1	37696888	37697387	Eif5b|chr1:37696888-37697387	0.296073505495086	.	.
chr1	37997082	37997581	chr1	37696888	37697387	Txndc9|chr1:37696888-37697387	0.296073505495086	.	.
chr1	37997082	37997581	chr1	37725725	37726224	Eif5b|chr1:37725725-37726224	0.259020036398051	.	.
chr1	37997082	37997581	chr1	37725725	37726224	Txndc9|chr1:37725725-37726224	0.259020036398051	.	.
chr1	37997082	37997581	chr1	37881730	37882229	Eif5b|chr1:37881730-37882229	0.455084508695352	.	.
chr1	37997082	37997581	chr1	37881730	37882229	Txndc9|chr1:37881730-37882229	0.455084508695352	.	.
chr1	37997082	37997581	chr1	37959295	37959794	Eif5b|chr1:37959295-37959794	0.206823621621533	.	.
chr1	37997082	37997581	chr1	37959295	37959794	Txndc9|chr1:37959295-37959794	0.206823621621533	.	.
chr1	37997082	37997581	chr1	38048084	38048583	Eif5b|chr1:38048084-38048583	0.226289494777388	.	.
chr1	37997082	37997581	chr1	38048084	38048583	Txndc9|chr1:38048084-38048583	0.226289494777388	.	.
chr1	37997082	37997581	chr1	38185452	38185951	Eif5b|chr1:38185452-38185951	0.347291097095653	.	.
chr1	37997082	37997581	chr1	38185452	38185951	Txndc9|chr1:38185452-38185951	0.347291097095653	.	.
chr1	37997778	37998277	chr1	37628704	37629203	Eif5b|chr1:37628704-37629203	0.164923986916218	.	.
chr1	37997778	37998277	chr1	37628704	37629203	Txndc9|chr1:37628704-37629203	0.164923986916218	.	.
chr1	37997778	37998277	chr1	37686791	37687290	Eif5b|chr1:37686791-37687290	0.338698188824453	.	.
chr1	37997778	37998277	chr1	37686791	37687290	Txndc9|chr1:37686791-37687290	0.338698188824453	.	.
chr1	37997778	37998277	chr1	37695470	37695969	Eif5b|chr1:37695470-37695969	0.250481995809842	.	.
chr1	37997778	37998277	chr1	37695470	37695969	Txndc9|chr1:37695470-37695969	0.250481995809842	.	.
chr1	37997778	37998277	chr1	37696007	37696506	Eif5b|chr1:37696007-37696506	0.177046848893425	.	.
chr1	37997778	37998277	chr1	37696007	37696506	Txndc9|chr1:37696007-37696506	0.177046848893425	.	.
chr1	37997778	37998277	chr1	37727093	37727592	Eif5b|chr1:37727093-37727592	0.219989560485837	.	.
chr1	37997778	37998277	chr1	37727093	37727592	Txndc9|chr1:37727093-37727592	0.219989560485837	.	.
chr1	38129526	38130025	chr1	38154242	38154741	Rev1|chr1:38154242-38154741	0.194156685431681	.	.
chr1	38129526	38130025	chr1	38185452	38185951	Rev1|chr1:38185452-38185951	0.231070974392377	.	.
chr1	38835659	38836158	chr1	38627859	38628358	Lonrf2|chr1:38627859-38628358	0.261301168735467	.	.
chr1	38835659	38836158	chr1	38787409	38787908	Lonrf2|chr1:38787409-38787908	0.165794607487621	.	.
chr1	38835659	38836158	chr1	38787409	38787908	Lonrf2|chr1:38787409-38787908	0.165794607487622	.	.
chr1	38836359	38836858	chr1	38626826	38627325	Lonrf2|chr1:38626826-38627325	0.234256586792464	.	.
chr1	38836359	38836858	chr1	38787409	38787908	Lonrf2|chr1:38787409-38787908	0.172838177638019	.	.
chr1	38897212	38897711	chr1	38730074	38730573	Chst10|chr1:38730074-38730573	0.19292174066204	.	.
chr1	38897212	38897711	chr1	38930658	38931157	Chst10|chr1:38930658-38931157	0.163846444808562	.	.
chr1	38897212	38897711	chr1	38945788	38946287	Chst10|chr1:38945788-38946287	0.161901020282614	.	.
chr1	39900537	39901036	chr1	39962869	39963368	Map4k4|chr1:39962869-39963368	0.281728129354065	.	.
chr1	39900537	39901036	chr1	40000355	40000854	Map4k4|chr1:40000355-40000854	0.168313957266457	.	.
chr1	39900537	39901036	chr1	40116380	40116879	Map4k4|chr1:40116380-40116879	0.205584041000053	.	.
chr1	39901076	39901575	chr1	39824858	39825357	Map4k4|chr1:39824858-39825357	0.158262329413019	.	.
chr1	39901076	39901575	chr1	40116380	40116879	Map4k4|chr1:40116380-40116879	0.189123063197565	.	.
chr1	40085635	40086134	chr1	39761930	39762429	Gm16894|chr1:39761930-39762429	0.360471266550279	.	.
chr1	40085635	40086134	chr1	39824213	39824712	Gm16894|chr1:39824213-39824712	0.227707426140876	.	.
chr1	40085635	40086134	chr1	39942923	39943422	Gm16894|chr1:39942923-39943422	0.266052544647136	.	.
chr1	40085635	40086134	chr1	39947113	39947612	Gm16894|chr1:39947113-39947612	0.214999852467695	.	.
chr1	40085635	40086134	chr1	39962869	39963368	Gm16894|chr1:39962869-39963368	0.159720048882833	.	.
chr1	40085635	40086134	chr1	39988774	39989273	Gm16894|chr1:39988774-39989273	0.22936578770581	.	.
chr1	40085635	40086134	chr1	39989992	39990491	Gm16894|chr1:39989992-39990491	0.371600444790277	.	.
chr1	40085635	40086134	chr1	40021566	40022065	Gm16894|chr1:40021566-40022065	0.213049301439549	.	.
chr1	40085635	40086134	chr1	40171927	40172426	Gm16894|chr1:40171927-40172426	0.331181108978701	.	.
chr1	40324275	40324774	chr1	40021566	40022065	Il1rl2|chr1:40021566-40022065	0.58778584548165	.	.
chr1	40324275	40324774	chr1	40380047	40380546	Il1rl2|chr1:40380047-40380546	0.233976582212324	.	.
chr1	40324275	40324774	chr1	40660107	40660606	Il1rl2|chr1:40660107-40660606	0.263477679733079	.	.
chr1	40681063	40681562	chr1	40660107	40660606	Slc9a2|chr1:40660107-40660606	0.17395829351725	.	.
chr1	40681063	40681562	chr1	40797275	40797774	Slc9a2|chr1:40797275-40797774	0.198668342188891	.	.
chr1	40681063	40681562	chr1	40950590	40951089	Slc9a2|chr1:40950590-40951089	0.297177647028936	.	.
chr1	40790447	40790946	chr1	40797275	40797774	Mfsd9|chr1:40797275-40797774	0.232632746714264	.	.
chr1	40790447	40790946	chr1	41027535	41028034	Mfsd9|chr1:41027535-41028034	0.196505567045407	.	.
chr1	40790447	40790946	chr1	41035467	41035966	Mfsd9|chr1:41035467-41035966	0.202830200763704	.	.
chr1	40790447	40790946	chr1	41036904	41037403	Mfsd9|chr1:41036904-41037403	0.241744536750062	.	.
chr1	40790447	40790946	chr1	41145392	41145891	Mfsd9|chr1:41145392-41145891	0.158152818826121	.	.
chr1	42229631	42230130	chr1	41891693	41892192	Gm9915|chr1:41891693-41892192	0.232663310821947	.	.
chr1	42713254	42713753	chr1	42259292	42259791	Pantr2|chr1:42259292-42259791	0.621018998577672	.	.
chr1	42713254	42713753	chr1	42259928	42260427	Pantr2|chr1:42259928-42260427	0.363825440541758	.	.
chr1	42713254	42713753	chr1	42599354	42599853	Pantr2|chr1:42599354-42599853	0.189068610595675	.	.
chr1	42713254	42713753	chr1	42720741	42721240	Pantr2|chr1:42720741-42721240	0.249966308319105	.	.
chr1	42713254	42713753	chr1	42721325	42721824	Pantr2|chr1:42721325-42721824	0.322460152149508	.	.
chr1	42713254	42713753	chr1	42740643	42741142	Pantr2|chr1:42740643-42741142	0.207274752829118	.	.
chr1	42749935	42750434	chr1	42591737	42592236	Dalir|chr1:42591737-42592236	0.18869433434289	.	.
chr1	42749935	42750434	chr1	42684202	42684701	Dalir|chr1:42684202-42684701	0.173323389056956	.	.
chr1	42749935	42750434	chr1	42684717	42685216	Dalir|chr1:42684717-42685216	0.206615512365385	.	.
chr1	42749935	42750434	chr1	42714289	42714788	Dalir|chr1:42714289-42714788	0.19300861522561	.	.
chr1	42749935	42750434	chr1	42727600	42728099	Dalir|chr1:42727600-42728099	0.199016861229891	.	.
chr1	43827615	43828114	chr1	43732549	43733048	Uxs1|chr1:43732549-43733048	0.250312952115129	.	.
chr1	43827615	43828114	chr1	43818286	43818785	Uxs1|chr1:43818286-43818785	0.401165181666557	.	.
chr1	43827615	43828114	chr1	44064570	44065069	Uxs1|chr1:44064570-44065069	0.385442459041348	.	.
chr1	43827615	43828114	chr1	44124739	44125238	Uxs1|chr1:44124739-44125238	0.511882020175224	.	.
chr1	43827615	43828114	chr1	44198134	44198633	Uxs1|chr1:44198134-44198633	0.434133179169266	.	.
chr1	43933698	43934197	chr1	43732549	43733048	Tpp2|chr1:43732549-43733048	0.253908390657807	.	.
chr1	43933698	43934197	chr1	43760029	43760528	Tpp2|chr1:43760029-43760528	0.214371331584023	.	.
chr1	43933698	43934197	chr1	43818286	43818785	Tpp2|chr1:43818286-43818785	0.19808107697106	.	.
chr1	43933698	43934197	chr1	44124739	44125238	Tpp2|chr1:44124739-44125238	0.291924384881624	.	.
chr1	44102213	44102712	chr1	43782609	43783108	Tex30|chr1:43782609-43783108	0.165894035784353	.	.
chr1	44102213	44102712	chr1	43898955	43899454	Tex30|chr1:43898955-43899454	0.350777185623023	.	.
chr1	44118638	44119137	chr1	44064570	44065069	Bivm|chr1:44064570-44065069	0.239003027425779	.	.
chr1	44118638	44119137	chr1	44064570	44065069	Poglut2|chr1:44064570-44065069	0.239003027425779	.	.
chr1	44118638	44119137	chr1	44198134	44198633	Bivm|chr1:44198134-44198633	0.281338535267318	.	.
chr1	44118638	44119137	chr1	44198134	44198633	Poglut2|chr1:44198134-44198633	0.281338535267318	.	.
chr1	44119144	44119643	chr1	43988850	43989349	Bivm|chr1:43988850-43989349	0.395320806045287	.	.
chr1	44119144	44119643	chr1	43988850	43989349	Poglut2|chr1:43988850-43989349	0.395320806045287	.	.
chr1	44119144	44119643	chr1	44139524	44140023	Bivm|chr1:44139524-44140023	0.298697929992382	.	.
chr1	44119144	44119643	chr1	44139524	44140023	Poglut2|chr1:44139524-44140023	0.298697929992382	.	.
chr1	44119663	44120162	chr1	44124739	44125238	Bivm|chr1:44124739-44125238	0.179725601074511	.	.
chr1	44147693	44148192	chr1	43818286	43818785	Ercc5|chr1:43818286-43818785	0.369248038254396	.	.
chr1	44147693	44148192	chr1	44124739	44125238	Ercc5|chr1:44124739-44125238	0.359388965292702	.	.
chr1	44147693	44148192	chr1	44142721	44143220	Ercc5|chr1:44142721-44143220	0.234324762488913	.	.
chr1	45311881	45312380	chr1	45410766	45411265	Col3a1|chr1:45410766-45411265	0.213128149635647	.	.
chr1	45311881	45312380	chr1	45424246	45424745	Col3a1|chr1:45424246-45424745	0.168317849054523	.	.
chr1	45311881	45312380	chr1	45548517	45549016	Col3a1|chr1:45548517-45549016	0.211684343770212	.	.
chr1	45311881	45312380	chr1	45599635	45600134	Col3a1|chr1:45599635-45600134	0.508884771936788	.	.
chr1	45311881	45312380	chr1	45600358	45600857	Col3a1|chr1:45600358-45600857	0.198200850550665	.	.
chr1	45311881	45312380	chr1	45626729	45627228	Col3a1|chr1:45626729-45627228	0.221444603241399	.	.
chr1	45311881	45312380	chr1	45647136	45647635	Col3a1|chr1:45647136-45647635	0.166171625332016	.	.
chr1	45503922	45504421	chr1	45424246	45424745	Col5a2|chr1:45424246-45424745	0.191004149354595	.	.
chr1	45795197	45795696	chr1	45599635	45600134	Wdr75|chr1:45599635-45600134	0.217580724608177	.	.
chr1	45925424	45925923	chr1	45599635	45600134	Slc40a1|chr1:45599635-45600134	0.185409490446674	.	.
chr1	45925424	45925923	chr1	45600358	45600857	Slc40a1|chr1:45600358-45600857	0.15970469637232	.	.
chr1	45925424	45925923	chr1	45766100	45766599	Slc40a1|chr1:45766100-45766599	0.202841837686946	.	.
chr1	46066566	46067065	chr1	46067115	46067614	Dnah7b|chr1:46067115-46067614	0.409880123773749	.	.
chr1	51478239	51478738	chr1	51327213	51327712	Nabp1|chr1:51327213-51327712	0.163207948766218	.	.
chr1	51478239	51478738	chr1	51687799	51688298	Nabp1|chr1:51687799-51688298	0.307982192639952	.	.
chr1	51596911	51597410	chr1	51392566	51393065	Gm17767|chr1:51392566-51393065	0.20059625329965	.	.
chr1	51596911	51597410	chr1	51615445	51615944	Gm17767|chr1:51615445-51615944	0.224507769844602	.	.
chr1	51596911	51597410	chr1	51820014	51820513	Gm17767|chr1:51820014-51820513	0.171420373567108	.	.
chr1	51596911	51597410	chr1	51906152	51906651	Gm17767|chr1:51906152-51906651	0.260284231866966	.	.
chr1	51848123	51848622	chr1	51514904	51515403	Gm29453|chr1:51514904-51515403	0.3370248743245	.	.
chr1	51848123	51848622	chr1	51678593	51679092	Gm29453|chr1:51678593-51679092	0.56299043907636	.	.
chr1	51848123	51848622	chr1	51682212	51682711	Gm29453|chr1:51682212-51682711	0.533889930488003	.	.
chr1	51848123	51848622	chr1	51682212	51682711	Gm29453|chr1:51682212-51682711	0.533889930488004	.	.
chr1	51848123	51848622	chr1	51687799	51688298	Gm29453|chr1:51687799-51688298	0.260992778517646	.	.
chr1	51848123	51848622	chr1	51689822	51690321	Gm29453|chr1:51689822-51690321	0.287695818795128	.	.
chr1	51848123	51848622	chr1	51758780	51759279	Gm29453|chr1:51758780-51759279	0.312598059687382	.	.
chr1	51848123	51848622	chr1	51820014	51820513	Gm29453|chr1:51820014-51820513	0.54682651421594	.	.
chr1	51848123	51848622	chr1	51880365	51880864	Gm29453|chr1:51880365-51880864	0.46156384711964	.	.
chr1	51848123	51848622	chr1	51906152	51906651	Gm29453|chr1:51906152-51906651	0.584374122552137	.	.
chr1	51848123	51848622	chr1	52043116	52043615	Gm29453|chr1:52043116-52043615	0.465250567603814	.	.
chr1	51848123	51848622	chr1	52048613	52049112	Gm29453|chr1:52048613-52049112	0.270893896455174	.	.
chr1	51848123	51848622	chr1	52100769	52101268	Gm29453|chr1:52100769-52101268	0.254446929965029	.	.
chr1	51915731	51916230	chr1	51820523	51821022	Myo1b|chr1:51820523-51821022	0.166812668884675	.	.
chr1	51915731	51916230	chr1	51991988	51992487	Myo1b|chr1:51991988-51992487	0.174281145027375	.	.
chr1	51915731	51916230	chr1	52004041	52004540	Myo1b|chr1:52004041-52004540	0.288642247145948	.	.
chr1	52113595	52114094	chr1	52331366	52331865	Gm31812|chr1:52331366-52331865	0.26804507942304	.	.
chr1	52113595	52114094	chr1	52491027	52491526	Gm31812|chr1:52491027-52491526	0.222572110958404	.	.
chr1	52119152	52119651	chr1	51991988	51992487	Stat1|chr1:51991988-51992487	0.219518962266192	.	.
chr1	52119152	52119651	chr1	52004041	52004540	Stat1|chr1:52004041-52004540	0.216579861887112	.	.
chr1	52119152	52119651	chr1	52156174	52156673	Stat1|chr1:52156174-52156673	0.258556927138615	.	.
chr1	52119152	52119651	chr1	52156743	52157242	Stat1|chr1:52156743-52157242	0.16045278574966	.	.
chr1	52119152	52119651	chr1	52158800	52159299	Stat1|chr1:52158800-52159299	0.322173121761411	.	.
chr1	52232193	52232692	chr1	52048613	52049112	Gls|chr1:52048613-52049112	0.169384383413023	.	.
chr1	52232193	52232692	chr1	52452107	52452606	Gls|chr1:52452107-52452606	0.222201370588273	.	.
chr1	52232193	52232692	chr1	52465898	52466397	Gls|chr1:52465898-52466397	0.251381183077405	.	.
chr1	52233098	52233597	chr1	52289653	52290152	Gls|chr1:52289653-52290152	0.256765901612234	.	.
chr1	52233098	52233597	chr1	52465202	52465701	Gls|chr1:52465202-52465701	0.177568410805992	.	.
chr1	52499614	52500113	chr1	52100769	52101268	Nab1|chr1:52100769-52101268	0.308213666468381	.	.
chr1	52499614	52500113	chr1	52452107	52452606	Nab1|chr1:52452107-52452606	0.166289529476173	.	.
chr1	52499614	52500113	chr1	52502342	52502841	Nab1|chr1:52502342-52502841	0.235761223540451	.	.
chr1	52499614	52500113	chr1	52553804	52554303	Nab1|chr1:52553804-52554303	0.227552007883037	.	.
chr1	52499614	52500113	chr1	52554672	52555171	Nab1|chr1:52554672-52555171	0.229177205096703	.	.
chr1	52499614	52500113	chr1	52648075	52648574	Nab1|chr1:52648075-52648574	0.235618809953329	.	.
chr1	52500159	52500658	chr1	52302470	52302969	Nab1|chr1:52302470-52302969	0.325393003907991	.	.
chr1	52500159	52500658	chr1	52331366	52331865	Nab1|chr1:52331366-52331865	0.187587440155772	.	.
chr1	52500159	52500658	chr1	52435859	52436358	Nab1|chr1:52435859-52436358	0.219558870857614	.	.
chr1	52500159	52500658	chr1	52452107	52452606	Nab1|chr1:52452107-52452606	0.225992872987131	.	.
chr1	52500159	52500658	chr1	52465202	52465701	Nab1|chr1:52465202-52465701	0.165226323487127	.	.
chr1	52500159	52500658	chr1	52465898	52466397	Nab1|chr1:52465898-52466397	0.202322985917845	.	.
chr1	52500159	52500658	chr1	52491027	52491526	Nab1|chr1:52491027-52491526	0.203650288125265	.	.
chr1	52500159	52500658	chr1	52502342	52502841	Nab1|chr1:52502342-52502841	0.30175038156308	.	.
chr1	52500159	52500658	chr1	52553804	52554303	Nab1|chr1:52553804-52554303	0.201669731974463	.	.
chr1	52500159	52500658	chr1	52554672	52555171	Nab1|chr1:52554672-52555171	0.235533033129995	.	.
chr1	52500159	52500658	chr1	52597736	52598235	Nab1|chr1:52597736-52598235	0.288033772877101	.	.
chr1	52500159	52500658	chr1	52648075	52648574	Nab1|chr1:52648075-52648574	0.243450272700969	.	.
chr1	52500159	52500658	chr1	52706964	52707463	Nab1|chr1:52706964-52707463	0.18448635822268	.	.
chr1	52500159	52500658	chr1	52802347	52802846	Nab1|chr1:52802347-52802846	0.259283207520969	.	.
chr1	52500159	52500658	chr1	52952486	52952985	Nab1|chr1:52952486-52952985	0.206352927305497	.	.
chr1	52630383	52630882	chr1	52294430	52294929	Nemp2|chr1:52294430-52294929	0.158691554340844	.	.
chr1	52630383	52630882	chr1	52331366	52331865	Nemp2|chr1:52331366-52331865	0.259107742883727	.	.
chr1	52630383	52630882	chr1	52435859	52436358	Nemp2|chr1:52435859-52436358	0.268657443771063	.	.
chr1	52630383	52630882	chr1	52465898	52466397	Nemp2|chr1:52465898-52466397	0.207053816545599	.	.
chr1	52630383	52630882	chr1	52491027	52491526	Nemp2|chr1:52491027-52491526	0.173851205014214	.	.
chr1	52630383	52630882	chr1	52502342	52502841	Nemp2|chr1:52502342-52502841	0.343160517701586	.	.
chr1	52630383	52630882	chr1	52555193	52555692	Nemp2|chr1:52555193-52555692	0.214360149164381	.	.
chr1	52630383	52630882	chr1	52597200	52597699	Nemp2|chr1:52597200-52597699	0.166800872543978	.	.
chr1	52630383	52630882	chr1	52648075	52648574	Nemp2|chr1:52648075-52648574	0.250290008120598	.	.
chr1	52630383	52630882	chr1	52802347	52802846	Nemp2|chr1:52802347-52802846	0.201684179910532	.	.
chr1	52630383	52630882	chr1	52952486	52952985	Nemp2|chr1:52952486-52952985	0.427866894043165	.	.
chr1	52704268	52704767	chr1	52302470	52302969	Gm29670|chr1:52302470-52302969	0.183832099013653	.	.
chr1	52704268	52704767	chr1	52465898	52466397	Gm29670|chr1:52465898-52466397	0.216262531063588	.	.
chr1	52704268	52704767	chr1	52597736	52598235	Gm29670|chr1:52597736-52598235	0.345229669481951	.	.
chr1	52726267	52726766	chr1	52524179	52524678	Mfsd6|chr1:52524179-52524678	0.201628988884595	.	.
chr1	52726267	52726766	chr1	52553804	52554303	Mfsd6|chr1:52553804-52554303	0.159257992158996	.	.
chr1	52726267	52726766	chr1	52597736	52598235	Mfsd6|chr1:52597736-52598235	0.238256763313364	.	.
chr1	52726931	52727430	chr1	52294430	52294929	Mfsd6|chr1:52294430-52294929	0.276056442884764	.	.
chr1	52726931	52727430	chr1	52465202	52465701	Mfsd6|chr1:52465202-52465701	0.420992167089005	.	.
chr1	52726931	52727430	chr1	52465202	52465701	Mfsd6|chr1:52465202-52465701	0.420992167089006	.	.
chr1	52726931	52727430	chr1	52491027	52491526	Mfsd6|chr1:52491027-52491526	0.189959363728176	.	.
chr1	52726931	52727430	chr1	52578365	52578864	Mfsd6|chr1:52578365-52578864	0.398706774832552	.	.
chr1	52726931	52727430	chr1	52706964	52707463	Mfsd6|chr1:52706964-52707463	0.173696112509004	.	.
chr1	52726931	52727430	chr1	52802347	52802846	Mfsd6|chr1:52802347-52802846	0.209770204011243	.	.
chr1	52816845	52817344	chr1	52555193	52555692	Inpp1|chr1:52555193-52555692	0.196522773721097	.	.
chr1	52816845	52817344	chr1	52571597	52572096	Inpp1|chr1:52571597-52572096	0.241139001116289	.	.
chr1	52816845	52817344	chr1	52663174	52663673	Inpp1|chr1:52663174-52663673	0.475767968816731	.	.
chr1	52816845	52817344	chr1	52669852	52670351	Inpp1|chr1:52669852-52670351	0.370823232851705	.	.
chr1	52816845	52817344	chr1	52669852	52670351	Inpp1|chr1:52669852-52670351	0.370823232851706	.	.
chr1	52816845	52817344	chr1	52706964	52707463	Inpp1|chr1:52706964-52707463	0.196481995459618	.	.
chr1	52816845	52817344	chr1	52752671	52753170	Inpp1|chr1:52752671-52753170	0.190919043626341	.	.
chr1	52816845	52817344	chr1	52802347	52802846	Inpp1|chr1:52802347-52802846	0.219878724789784	.	.
chr1	52816845	52817344	chr1	52936990	52937489	Inpp1|chr1:52936990-52937489	0.16645029817952	.	.
chr1	52816845	52817344	chr1	52952486	52952985	Inpp1|chr1:52952486-52952985	0.311635719339407	.	.
chr1	52816845	52817344	chr1	52953081	52953580	Inpp1|chr1:52953081-52953580	0.324106307431782	.	.
chr1	52844734	52845233	chr1	52663174	52663673	Hibch|chr1:52663174-52663673	0.300261660810249	.	.
chr1	52844734	52845233	chr1	52799343	52799842	Hibch|chr1:52799343-52799842	0.411299297989551	.	.
chr1	52844734	52845233	chr1	52856591	52857090	Hibch|chr1:52856591-52857090	0.184016553829639	.	.
chr1	52844734	52845233	chr1	52916598	52917097	Hibch|chr1:52916598-52917097	0.22780819699982	.	.
chr1	52844734	52845233	chr1	52986655	52987154	Hibch|chr1:52986655-52987154	0.341464211887229	.	.
chr1	52844734	52845233	chr1	53014648	53015147	Hibch|chr1:53014648-53015147	0.196347849434214	.	.
chr1	53296806	53297305	chr1	53394356	53394855	Ormdl1|chr1:53394356-53394855	0.160511802153637	.	.
chr1	53296806	53297305	chr1	53394356	53394855	Ormdl1|chr1:53394356-53394855	0.160511802153638	.	.
chr1	53296806	53297305	chr1	53394356	53394855	Pms1|chr1:53394356-53394855	0.160511802153637	.	.
chr1	53296806	53297305	chr1	53394356	53394855	Pms1|chr1:53394356-53394855	0.160511802153638	.	.
chr1	53296806	53297305	chr1	53556030	53556529	Ormdl1|chr1:53556030-53556529	0.177549605769413	.	.
chr1	53296806	53297305	chr1	53556030	53556529	Pms1|chr1:53556030-53556529	0.177549605769413	.	.
chr1	53296806	53297305	chr1	53720556	53721055	Ormdl1|chr1:53720556-53721055	0.22941145196721	.	.
chr1	53296806	53297305	chr1	53720556	53721055	Pms1|chr1:53720556-53721055	0.22941145196721	.	.
chr1	53296806	53297305	chr1	53733927	53734426	Ormdl1|chr1:53733927-53734426	0.289566443992899	.	.
chr1	53296806	53297305	chr1	53733927	53734426	Pms1|chr1:53733927-53734426	0.289566443992899	.	.
chr1	53297308	53297807	chr1	53546977	53547476	Ormdl1|chr1:53546977-53547476	0.196989776750151	.	.
chr1	53297308	53297807	chr1	53546977	53547476	Pms1|chr1:53546977-53547476	0.196989776750151	.	.
chr1	53297308	53297807	chr1	53720556	53721055	Ormdl1|chr1:53720556-53721055	0.258981559354318	.	.
chr1	53297308	53297807	chr1	53720556	53721055	Pms1|chr1:53720556-53721055	0.258981559354318	.	.
chr1	53352482	53352981	chr1	53272612	53273111	Asdurf|chr1:53272612-53273111	0.221960618358683	.	.
chr1	53352482	53352981	chr1	53272612	53273111	Asnsd1|chr1:53272612-53273111	0.221960618358683	.	.
chr1	53706596	53707095	chr1	53733927	53734426	Dnah7a|chr1:53733927-53734426	0.208439014611891	.	.
chr1	53706596	53707095	chr1	53776575	53777074	Dnah7a|chr1:53776575-53777074	0.198085472839708	.	.
chr1	53706596	53707095	chr1	53793365	53793864	Dnah7a|chr1:53793365-53793864	0.362994387874538	.	.
chr1	53706596	53707095	chr1	53823748	53824247	Dnah7a|chr1:53823748-53824247	0.371765021821131	.	.
chr1	53706596	53707095	chr1	53845682	53846181	Dnah7a|chr1:53845682-53846181	0.388472964978645	.	.
chr1	53706596	53707095	chr1	53862075	53862574	Dnah7a|chr1:53862075-53862574	0.337596686965768	.	.
chr1	53706596	53707095	chr1	53972889	53973388	Dnah7a|chr1:53972889-53973388	0.246522833681306	.	.
chr1	53785040	53785539	chr1	53556030	53556529	Stk17b|chr1:53556030-53556529	0.211803354479825	.	.
chr1	53785040	53785539	chr1	53733927	53734426	Stk17b|chr1:53733927-53734426	0.366175769373393	.	.
chr1	53785040	53785539	chr1	53776575	53777074	Stk17b|chr1:53776575-53777074	0.234084157088126	.	.
chr1	53785040	53785539	chr1	53793365	53793864	Stk17b|chr1:53793365-53793864	0.451578496434371	.	.
chr1	53785040	53785539	chr1	53823748	53824247	Stk17b|chr1:53823748-53824247	0.443371354625872	.	.
chr1	53785040	53785539	chr1	53845682	53846181	Stk17b|chr1:53845682-53846181	0.582332272416213	.	.
chr1	53785040	53785539	chr1	53853325	53853824	Stk17b|chr1:53853325-53853824	0.178061253380572	.	.
chr1	53785040	53785539	chr1	53890377	53890876	Stk17b|chr1:53890377-53890876	0.171437391511599	.	.
chr1	53785040	53785539	chr1	53972889	53973388	Stk17b|chr1:53972889-53973388	0.541699028124216	.	.
chr1	54194329	54194828	chr1	54065359	54065858	Hecw2|chr1:54065359-54065858	0.287313917459702	.	.
chr1	54194329	54194828	chr1	54468624	54469123	Hecw2|chr1:54468624-54469123	0.267402781309504	.	.
chr1	54194947	54195446	chr1	54065359	54065858	Hecw2|chr1:54065359-54065858	0.171916262533244	.	.
chr1	54194947	54195446	chr1	54076531	54077030	Hecw2|chr1:54076531-54077030	0.190151727446763	.	.
chr1	54194947	54195446	chr1	54091037	54091536	Hecw2|chr1:54091037-54091536	0.181106253980454	.	.
chr1	54194947	54195446	chr1	54106679	54107178	Hecw2|chr1:54106679-54107178	0.194195596044903	.	.
chr1	54194947	54195446	chr1	54176609	54177108	Hecw2|chr1:54176609-54177108	0.242449303684232	.	.
chr1	54194947	54195446	chr1	54467308	54467807	Hecw2|chr1:54467308-54467807	0.257685545765864	.	.
chr1	54194947	54195446	chr1	54468624	54469123	Hecw2|chr1:54468624-54469123	0.186447210694919	.	.
chr1	54250459	54250958	chr1	54065359	54065858	Ccdc150|chr1:54065359-54065858	0.347250613377279	.	.
chr1	54250459	54250958	chr1	54584699	54585198	Ccdc150|chr1:54584699-54585198	0.385883699524215	.	.
chr1	54250459	54250958	chr1	54585255	54585754	Ccdc150|chr1:54585255-54585754	0.18765179589424	.	.
chr1	54250459	54250958	chr1	54701912	54702411	Ccdc150|chr1:54701912-54702411	0.413653032762729	.	.
chr1	54438767	54439266	chr1	54003210	54003709	Gtf3c3|chr1:54003210-54003709	0.159035966803699	.	.
chr1	54438767	54439266	chr1	54043121	54043620	Gtf3c3|chr1:54043121-54043620	0.332836970566147	.	.
chr1	54438767	54439266	chr1	54168202	54168701	Gtf3c3|chr1:54168202-54168701	0.422742422150482	.	.
chr1	54438767	54439266	chr1	54464974	54465473	Gtf3c3|chr1:54464974-54465473	0.328344309760994	.	.
chr1	54557443	54557942	chr1	54584699	54585198	Pgap1|chr1:54584699-54585198	0.180013876290286	.	.
chr1	54557443	54557942	chr1	54585255	54585754	Pgap1|chr1:54585255-54585754	0.342234156831434	.	.
chr1	54557443	54557942	chr1	54661892	54662391	Pgap1|chr1:54661892-54662391	0.199952853718181	.	.
chr1	54557443	54557942	chr1	54665931	54666430	Pgap1|chr1:54665931-54666430	0.220492737682308	.	.
chr1	55027198	55027697	chr1	54843036	54843535	Sf3b1|chr1:54843036-54843535	0.215043475943081	.	.
chr1	55053010	55053509	chr1	54830203	54830702	Coq10b|chr1:54830203-54830702	0.357560989123622	.	.
chr1	55053010	55053509	chr1	54843036	54843535	Coq10b|chr1:54843036-54843535	0.175287865365905	.	.
chr1	55053010	55053509	chr1	54867429	54867928	Coq10b|chr1:54867429-54867928	0.297630400930342	.	.
chr1	55053010	55053509	chr1	54868105	54868604	Coq10b|chr1:54868105-54868604	0.20574246972814	.	.
chr1	55087395	55087894	chr1	54794960	54795459	Hspd1|chr1:54794960-54795459	0.170066027238193	.	.
chr1	55087395	55087894	chr1	54794960	54795459	Hspe1|chr1:54794960-54795459	0.170066027238193	.	.
chr1	55087395	55087894	chr1	54867429	54867928	Hspd1|chr1:54867429-54867928	0.189644223644965	.	.
chr1	55087395	55087894	chr1	54867429	54867928	Hspe1|chr1:54867429-54867928	0.189644223644965	.	.
chr1	55087395	55087894	chr1	54898507	54899006	Hspd1|chr1:54898507-54899006	0.371674384776778	.	.
chr1	55087395	55087894	chr1	54898507	54899006	Hspe1|chr1:54898507-54899006	0.371674384776778	.	.
chr1	55087395	55087894	chr1	55201711	55202210	Hspd1|chr1:55201711-55202210	0.160447995433777	.	.
chr1	55087395	55087894	chr1	55201711	55202210	Hspe1|chr1:55201711-55202210	0.160447995433777	.	.
chr1	55087395	55087894	chr1	55383081	55383580	Hspd1|chr1:55383081-55383580	0.331505573739164	.	.
chr1	55087395	55087894	chr1	55383081	55383580	Hspe1|chr1:55383081-55383580	0.331505573739164	.	.
chr1	55087908	55088407	chr1	55201711	55202210	Hspd1|chr1:55201711-55202210	0.212793401360433	.	.
chr1	55087908	55088407	chr1	55201711	55202210	Hspe1|chr1:55201711-55202210	0.212793401360433	.	.
chr1	55087908	55088407	chr1	55202211	55202710	Hspd1|chr1:55202211-55202710	0.171415732390388	.	.
chr1	55087908	55088407	chr1	55202211	55202710	Hspe1|chr1:55202211-55202710	0.171415732390388	.	.
chr1	55087908	55088407	chr1	55383081	55383580	Hspd1|chr1:55383081-55383580	0.311418309226906	.	.
chr1	55087908	55088407	chr1	55383081	55383580	Hspe1|chr1:55383081-55383580	0.311418309226906	.	.
chr1	55130908	55131407	chr1	54830203	54830702	Mob4|chr1:54830203-54830702	0.298626100399406	.	.
chr1	55130908	55131407	chr1	55158208	55158707	Mob4|chr1:55158208-55158707	0.186898719442302	.	.
chr1	55130908	55131407	chr1	55158715	55159214	Mob4|chr1:55158715-55159214	0.23379837103544	.	.
chr1	55131471	55131970	chr1	54830203	54830702	Mob4|chr1:54830203-54830702	0.327121756945354	.	.
chr1	55131471	55131970	chr1	54867429	54867928	Mob4|chr1:54867429-54867928	0.453387810177345	.	.
chr1	55131471	55131970	chr1	54868105	54868604	Mob4|chr1:54868105-54868604	0.389698958773525	.	.
chr1	55131471	55131970	chr1	54896345	54896844	Mob4|chr1:54896345-54896844	0.164583355237524	.	.
chr1	55236881	55237380	chr1	54867429	54867928	Mars2|chr1:54867429-54867928	0.183997589368298	.	.
chr1	55236881	55237380	chr1	54868105	54868604	Mars2|chr1:54868105-54868604	0.236278191285877	.	.
chr1	55405572	55406071	chr1	55194445	55194944	Plcl1|chr1:55194445-55194944	0.169280523694516	.	.
chr1	55405572	55406071	chr1	55202211	55202710	Plcl1|chr1:55202211-55202710	0.160861841399097	.	.
chr1	55405572	55406071	chr1	55499775	55500274	Plcl1|chr1:55499775-55500274	0.252464945285639	.	.
chr1	56972152	56972651	chr1	56943577	56944076	9130024F11Rik|chr1:56943577-56944076	0.31812507342136	.	.
chr1	56972152	56972651	chr1	57205521	57206020	9130024F11Rik|chr1:57205521-57206020	0.289204821278789	.	.
chr1	56972152	56972651	chr1	57224009	57224508	9130024F11Rik|chr1:57224009-57224508	0.176004308370622	.	.
chr1	56978524	56979023	chr1	56749555	56750054	Satb2|chr1:56749555-56750054	0.186227216557931	.	.
chr1	56978524	56979023	chr1	56750133	56750632	Satb2|chr1:56750133-56750632	0.220368924979783	.	.
chr1	56978524	56979023	chr1	56750642	56751141	Satb2|chr1:56750642-56751141	0.371255479320683	.	.
chr1	56978524	56979023	chr1	56943577	56944076	Satb2|chr1:56943577-56944076	0.183221779671804	.	.
chr1	57214259	57214758	chr1	56900847	56901346	BC055402|chr1:56900847-56901346	0.31372650317869	.	.
chr1	57377374	57377873	chr1	57605978	57606477	1700066M21Rik|chr1:57605978-57606477	0.211132635857347	.	.
chr1	57377374	57377873	chr1	57605978	57606477	4930558J18Rik|chr1:57605978-57606477	0.211132635857347	.	.
chr1	57377988	57378487	chr1	57460504	57461003	1700066M21Rik|chr1:57460504-57461003	0.161405010437023	.	.
chr1	57377988	57378487	chr1	57460504	57461003	4930558J18Rik|chr1:57460504-57461003	0.161405010437023	.	.
chr1	57406257	57406756	chr1	57265242	57265741	Maip1|chr1:57265242-57265741	0.198959200621532	.	.
chr1	57406257	57406756	chr1	57265242	57265741	Tyw5|chr1:57265242-57265741	0.198959200621532	.	.
chr1	57406257	57406756	chr1	57428877	57429376	Maip1|chr1:57428877-57429376	0.195512088729116	.	.
chr1	57406257	57406756	chr1	57428877	57429376	Tyw5|chr1:57428877-57429376	0.195512088729116	.	.
chr1	57406257	57406756	chr1	57460504	57461003	Maip1|chr1:57460504-57461003	0.217003522457251	.	.
chr1	57406257	57406756	chr1	57460504	57461003	Tyw5|chr1:57460504-57461003	0.217003522457251	.	.
chr1	57406257	57406756	chr1	57633928	57634427	Maip1|chr1:57633928-57634427	0.247405188963883	.	.
chr1	57406257	57406756	chr1	57633928	57634427	Tyw5|chr1:57633928-57634427	0.247405188963883	.	.
chr1	57406257	57406756	chr1	57705682	57706181	Maip1|chr1:57705682-57706181	0.183283857316634	.	.
chr1	57406257	57406756	chr1	57705682	57706181	Tyw5|chr1:57705682-57706181	0.183283857316634	.	.
chr1	57773916	57774415	chr1	57537218	57537717	Spats2l|chr1:57537218-57537717	0.324993376595367	.	.
chr1	57773916	57774415	chr1	57633928	57634427	Spats2l|chr1:57633928-57634427	0.333648610911199	.	.
chr1	57773916	57774415	chr1	57705682	57706181	Spats2l|chr1:57705682-57706181	0.209368172512186	.	.
chr1	57773916	57774415	chr1	57798857	57799356	Spats2l|chr1:57798857-57799356	0.220538224589316	.	.
chr1	57773916	57774415	chr1	57799358	57799857	Spats2l|chr1:57799358-57799857	0.384707893951119	.	.
chr1	57773916	57774415	chr1	57874733	57875232	Spats2l|chr1:57874733-57875232	0.207864536646629	.	.
chr1	57773916	57774415	chr1	57878925	57879424	Spats2l|chr1:57878925-57879424	0.282570072210051	.	.
chr1	57773916	57774415	chr1	57969827	57970326	Spats2l|chr1:57969827-57970326	0.16006161629993	.	.
chr1	57774846	57775345	chr1	57537218	57537717	Spats2l|chr1:57537218-57537717	0.267988005380265	.	.
chr1	57774846	57775345	chr1	57633928	57634427	Spats2l|chr1:57633928-57634427	0.373208079208593	.	.
chr1	57774846	57775345	chr1	57705682	57706181	Spats2l|chr1:57705682-57706181	0.252535375975214	.	.
chr1	57774846	57775345	chr1	57798857	57799356	Spats2l|chr1:57798857-57799356	0.279124218525897	.	.
chr1	57774846	57775345	chr1	57799358	57799857	Spats2l|chr1:57799358-57799857	0.47825523674882	.	.
chr1	57774846	57775345	chr1	57874733	57875232	Spats2l|chr1:57874733-57875232	0.329144221145944	.	.
chr1	57774846	57775345	chr1	57878925	57879424	Spats2l|chr1:57878925-57879424	0.39692388384266	.	.
chr1	57995689	57996188	chr1	58229670	58230169	Sgo2a|chr1:58229670-58230169	0.226723124873013	.	.
chr1	57995689	57996188	chr1	58230424	58230923	Sgo2a|chr1:58230424-58230923	0.310951137199522	.	.
chr1	58029447	58029946	chr1	58111367	58111866	Aox1|chr1:58111367-58111866	0.231468413298689	.	.
chr1	58029447	58029946	chr1	58147732	58148231	Aox1|chr1:58147732-58148231	0.168310843203982	.	.
chr1	58029447	58029946	chr1	58359437	58359936	Aox1|chr1:58359437-58359936	0.264395931404086	.	.
chr1	58029447	58029946	chr1	58416002	58416501	Aox1|chr1:58416002-58416501	0.350923446539595	.	.
chr1	58210207	58210706	chr1	57798857	57799356	Aox4|chr1:57798857-57799356	0.176832180110551	.	.
chr1	58210207	58210706	chr1	57878925	57879424	Aox4|chr1:57878925-57879424	0.350342491140567	.	.
chr1	58210207	58210706	chr1	58239699	58240198	Aox4|chr1:58239699-58240198	0.198907629790751	.	.
chr1	58210207	58210706	chr1	58335092	58335591	Aox4|chr1:58335092-58335591	0.259696117662045	.	.
chr1	58392105	58392604	chr1	58111367	58111866	Bzw1|chr1:58111367-58111866	0.175048386430707	.	.
chr1	58392105	58392604	chr1	58144639	58145138	Bzw1|chr1:58144639-58145138	0.160735717465769	.	.
chr1	58392105	58392604	chr1	58289826	58290325	Bzw1|chr1:58289826-58290325	0.312333908564554	.	.
chr1	58392105	58392604	chr1	58359437	58359936	Bzw1|chr1:58359437-58359936	0.345805879206629	.	.
chr1	58392105	58392604	chr1	58416002	58416501	Bzw1|chr1:58416002-58416501	0.440404857216392	.	.
chr1	58392105	58392604	chr1	58677513	58678012	Bzw1|chr1:58677513-58678012	0.168024687136782	.	.
chr1	58392105	58392604	chr1	58736868	58737367	Bzw1|chr1:58736868-58737367	0.447664668737376	.	.
chr1	58392105	58392604	chr1	58739453	58739952	Bzw1|chr1:58739453-58739952	0.464588370858045	.	.
chr1	58392818	58393317	chr1	58335092	58335591	Bzw1|chr1:58335092-58335591	0.354878791584508	.	.
chr1	58392818	58393317	chr1	58675617	58676116	Bzw1|chr1:58675617-58676116	0.257237156267044	.	.
chr1	58392818	58393317	chr1	58676200	58676699	Bzw1|chr1:58676200-58676699	0.164346587592618	.	.
chr1	58392818	58393317	chr1	58677513	58678012	Bzw1|chr1:58677513-58678012	0.160917923314276	.	.
chr1	58392818	58393317	chr1	58736868	58737367	Bzw1|chr1:58736868-58737367	0.22763210315568	.	.
chr1	58392818	58393317	chr1	58746853	58747352	Bzw1|chr1:58746853-58747352	0.234137283668096	.	.
chr1	58423825	58424324	chr1	58144639	58145138	Clk1|chr1:58144639-58145138	0.258548941171134	.	.
chr1	58423825	58424324	chr1	58289826	58290325	Clk1|chr1:58289826-58290325	0.185855720742446	.	.
chr1	58423825	58424324	chr1	58359437	58359936	Clk1|chr1:58359437-58359936	0.395272203468435	.	.
chr1	58423825	58424324	chr1	58416002	58416501	Clk1|chr1:58416002-58416501	0.311622127269012	.	.
chr1	58423825	58424324	chr1	58677513	58678012	Clk1|chr1:58677513-58678012	0.192731739153492	.	.
chr1	58423825	58424324	chr1	58736868	58737367	Clk1|chr1:58736868-58737367	0.337811893816786	.	.
chr1	58423825	58424324	chr1	58739453	58739952	Clk1|chr1:58739453-58739952	0.342497351072277	.	.
chr1	58423825	58424324	chr1	58746853	58747352	Clk1|chr1:58746853-58747352	0.158439012849113	.	.
chr1	58445384	58445883	chr1	58229670	58230169	Nif3l1|chr1:58229670-58230169	0.296008110707045	.	.
chr1	58445384	58445883	chr1	58229670	58230169	Ppil3|chr1:58229670-58230169	0.296008110707045	.	.
chr1	58445384	58445883	chr1	58230424	58230923	Nif3l1|chr1:58230424-58230923	0.275883184329919	.	.
chr1	58445384	58445883	chr1	58230424	58230923	Ppil3|chr1:58230424-58230923	0.275883184329919	.	.
chr1	58445384	58445883	chr1	58335092	58335591	Nif3l1|chr1:58335092-58335591	0.257404435087464	.	.
chr1	58445384	58445883	chr1	58335092	58335591	Ppil3|chr1:58335092-58335591	0.257404435087464	.	.
chr1	58445384	58445883	chr1	58621956	58622455	Nif3l1|chr1:58621956-58622455	0.237881508775668	.	.
chr1	58445384	58445883	chr1	58621956	58622455	Ppil3|chr1:58621956-58622455	0.237881508775668	.	.
chr1	58445384	58445883	chr1	58652543	58653042	Nif3l1|chr1:58652543-58653042	0.254319106980788	.	.
chr1	58445384	58445883	chr1	58652543	58653042	Ppil3|chr1:58652543-58653042	0.254319106980788	.	.
chr1	58445384	58445883	chr1	58675617	58676116	Nif3l1|chr1:58675617-58676116	0.237764367968514	.	.
chr1	58445384	58445883	chr1	58675617	58676116	Ppil3|chr1:58675617-58676116	0.237764367968514	.	.
chr1	58445384	58445883	chr1	58676200	58676699	Nif3l1|chr1:58676200-58676699	0.169101670481801	.	.
chr1	58445384	58445883	chr1	58676200	58676699	Ppil3|chr1:58676200-58676699	0.169101670481801	.	.
chr1	58445384	58445883	chr1	58746853	58747352	Nif3l1|chr1:58746853-58747352	0.320305947204772	.	.
chr1	58445384	58445883	chr1	58746853	58747352	Ppil3|chr1:58746853-58747352	0.320305947204772	.	.
chr1	58504734	58505233	chr1	58853775	58854274	Gm15834|chr1:58853775-58854274	0.171928720192001	.	.
chr1	58504734	58505233	chr1	58853775	58854274	Orc2|chr1:58853775-58854274	0.171928720192001	.	.
chr1	58504734	58505233	chr1	58897489	58897988	Gm15834|chr1:58897489-58897988	0.174060700201687	.	.
chr1	58504734	58505233	chr1	58897489	58897988	Orc2|chr1:58897489-58897988	0.174060700201687	.	.
chr1	58504734	58505233	chr1	58936737	58937236	Gm15834|chr1:58936737-58937236	0.178014241339518	.	.
chr1	58504734	58505233	chr1	58936737	58937236	Orc2|chr1:58936737-58937236	0.178014241339518	.	.
chr1	58504734	58505233	chr1	58937261	58937760	Gm15834|chr1:58937261-58937760	0.16124918922483	.	.
chr1	58504734	58505233	chr1	58937261	58937760	Orc2|chr1:58937261-58937760	0.16124918922483	.	.
chr1	58586034	58586533	chr1	58289826	58290325	Fam126b|chr1:58289826-58290325	0.225716829436543	.	.
chr1	58586034	58586533	chr1	58289826	58290325	Ndufb3|chr1:58289826-58290325	0.225716829436543	.	.
chr1	58586034	58586533	chr1	58736868	58737367	Fam126b|chr1:58736868-58737367	0.438684926769972	.	.
chr1	58586034	58586533	chr1	58736868	58737367	Ndufb3|chr1:58736868-58737367	0.438684926769972	.	.
chr1	58586034	58586533	chr1	58739453	58739952	Fam126b|chr1:58739453-58739952	0.330915638853048	.	.
chr1	58586034	58586533	chr1	58739453	58739952	Ndufb3|chr1:58739453-58739952	0.330915638853048	.	.
chr1	58586552	58587051	chr1	58736868	58737367	Fam126b|chr1:58736868-58737367	0.199351345603108	.	.
chr1	58586552	58587051	chr1	58736868	58737367	Ndufb3|chr1:58736868-58737367	0.199351345603108	.	.
chr1	58586552	58587051	chr1	58739453	58739952	Fam126b|chr1:58739453-58739952	0.230803480468026	.	.
chr1	58586552	58587051	chr1	58739453	58739952	Ndufb3|chr1:58739453-58739952	0.230803480468026	.	.
chr1	58710970	58711469	chr1	58359437	58359936	Cflar|chr1:58359437-58359936	0.166662973216912	.	.
chr1	58710970	58711469	chr1	58739453	58739952	Cflar|chr1:58739453-58739952	0.165713696209007	.	.
chr1	58710970	58711469	chr1	58830865	58831364	Cflar|chr1:58830865-58831364	0.188272994225897	.	.
chr1	58710970	58711469	chr1	58856761	58857260	Cflar|chr1:58856761-58857260	0.164600278580411	.	.
chr1	58711489	58711988	chr1	58289826	58290325	Cflar|chr1:58289826-58290325	0.160566715248414	.	.
chr1	58711489	58711988	chr1	58359437	58359936	Cflar|chr1:58359437-58359936	0.212221751804783	.	.
chr1	58711489	58711988	chr1	58739453	58739952	Cflar|chr1:58739453-58739952	0.221097115394105	.	.
chr1	58972763	58973262	chr1	58830865	58831364	Stradb|chr1:58830865-58831364	0.227313928575636	.	.
chr1	58972763	58973262	chr1	58830865	58831364	Trak2|chr1:58830865-58831364	0.227313928575636	.	.
chr1	58972763	58973262	chr1	58853775	58854274	Stradb|chr1:58853775-58854274	0.170855867219193	.	.
chr1	58972763	58973262	chr1	58853775	58854274	Trak2|chr1:58853775-58854274	0.170855867219193	.	.
chr1	58972763	58973262	chr1	58856761	58857260	Stradb|chr1:58856761-58857260	0.207001433766086	.	.
chr1	58972763	58973262	chr1	58856761	58857260	Trak2|chr1:58856761-58857260	0.207001433766086	.	.
chr1	58972763	58973262	chr1	59222043	59222542	Stradb|chr1:59222043-59222542	0.436903139778112	.	.
chr1	58972763	58973262	chr1	59222043	59222542	Trak2|chr1:59222043-59222542	0.436903139778112	.	.
chr1	58973886	58974385	chr1	58652543	58653042	Stradb|chr1:58652543-58653042	0.184726912685208	.	.
chr1	58973886	58974385	chr1	58652543	58653042	Trak2|chr1:58652543-58653042	0.184726912685208	.	.
chr1	58973886	58974385	chr1	58853775	58854274	Stradb|chr1:58853775-58854274	0.399757344004162	.	.
chr1	58973886	58974385	chr1	58853775	58854274	Trak2|chr1:58853775-58854274	0.399757344004162	.	.
chr1	58973886	58974385	chr1	58897489	58897988	Stradb|chr1:58897489-58897988	0.264951338688735	.	.
chr1	58973886	58974385	chr1	58897489	58897988	Trak2|chr1:58897489-58897988	0.264951338688735	.	.
chr1	58973886	58974385	chr1	58937261	58937760	Stradb|chr1:58937261-58937760	0.235250350601217	.	.
chr1	58973886	58974385	chr1	58937261	58937760	Trak2|chr1:58937261-58937760	0.235250350601217	.	.
chr1	58973886	58974385	chr1	59222043	59222542	Stradb|chr1:59222043-59222542	0.300990744115723	.	.
chr1	58973886	58974385	chr1	59222043	59222542	Trak2|chr1:59222043-59222542	0.300990744115723	.	.
chr1	59119578	59120077	chr1	58936737	58937236	G730003C15Rik|chr1:58936737-58937236	0.228849981735221	.	.
chr1	59119578	59120077	chr1	58936737	58937236	Tmem237|chr1:58936737-58937236	0.228849981735221	.	.
chr1	59119578	59120077	chr1	59311861	59312360	G730003C15Rik|chr1:59311861-59312360	0.161233337315433	.	.
chr1	59119578	59120077	chr1	59311861	59312360	Tmem237|chr1:59311861-59312360	0.161233337315433	.	.
chr1	59120147	59120646	chr1	59100963	59101462	G730003C15Rik|chr1:59100963-59101462	0.302062409691106	.	.
chr1	59120147	59120646	chr1	59100963	59101462	Tmem237|chr1:59100963-59101462	0.302062409691106	.	.
chr1	59120147	59120646	chr1	59102206	59102705	G730003C15Rik|chr1:59102206-59102705	0.239107803591589	.	.
chr1	59120147	59120646	chr1	59102206	59102705	Tmem237|chr1:59102206-59102705	0.239107803591589	.	.
chr1	59120147	59120646	chr1	59311861	59312360	G730003C15Rik|chr1:59311861-59312360	0.16953408267816	.	.
chr1	59120147	59120646	chr1	59311861	59312360	Tmem237|chr1:59311861-59312360	0.16953408267816	.	.
chr1	59120147	59120646	chr1	59312429	59312928	G730003C15Rik|chr1:59312429-59312928	0.186870802356316	.	.
chr1	59120147	59120646	chr1	59312429	59312928	Tmem237|chr1:59312429-59312928	0.186870802356316	.	.
chr1	59120147	59120646	chr1	59391461	59391960	G730003C15Rik|chr1:59391461-59391960	0.224354348269536	.	.
chr1	59120147	59120646	chr1	59391461	59391960	Tmem237|chr1:59391461-59391960	0.224354348269536	.	.
chr1	59120147	59120646	chr1	59392098	59392597	G730003C15Rik|chr1:59392098-59392597	0.380698120053497	.	.
chr1	59120147	59120646	chr1	59392098	59392597	Tmem237|chr1:59392098-59392597	0.380698120053497	.	.
chr1	59162883	59163382	chr1	58853775	58854274	Mpp4|chr1:58853775-58854274	0.493754638177582	.	.
chr1	59162883	59163382	chr1	58856761	58857260	Mpp4|chr1:58856761-58857260	0.175239183041151	.	.
chr1	59237006	59237505	chr1	58897489	58897988	Als2|chr1:58897489-58897988	0.294675318622597	.	.
chr1	59237006	59237505	chr1	59488927	59489426	Als2|chr1:59488927-59489426	0.23274506100975	.	.
chr1	59481835	59482334	chr1	59100963	59101462	Fzd7|chr1:59100963-59101462	0.21185731998422	.	.
chr1	59481835	59482334	chr1	59311861	59312360	Fzd7|chr1:59311861-59312360	0.193282488859197	.	.
chr1	59481835	59482334	chr1	59312429	59312928	Fzd7|chr1:59312429-59312928	0.449818267727179	.	.
chr1	59481835	59482334	chr1	59510817	59511316	Fzd7|chr1:59510817-59511316	0.171339445170075	.	.
chr1	59481835	59482334	chr1	59574272	59574771	Fzd7|chr1:59574272-59574771	0.376826030752367	.	.
chr1	59481835	59482334	chr1	59574808	59575307	Fzd7|chr1:59574808-59575307	0.168190117650469	.	.
chr1	59670565	59671064	chr1	59391461	59391960	Sumo1|chr1:59391461-59391960	0.170086273248308	.	.
chr1	59670565	59671064	chr1	59886825	59887324	Sumo1|chr1:59886825-59887324	0.33656863644945	.	.
chr1	59684706	59685205	chr1	59574808	59575307	Nop58|chr1:59574808-59575307	0.177402608766659	.	.
chr1	59684706	59685205	chr1	59591732	59592231	Nop58|chr1:59591732-59592231	0.163060438961967	.	.
chr1	59684706	59685205	chr1	59592235	59592734	Nop58|chr1:59592235-59592734	0.203235505674901	.	.
chr1	59762644	59763143	chr1	59510817	59511316	Bmpr2|chr1:59510817-59511316	0.194513467679443	.	.
chr1	59762644	59763143	chr1	59574272	59574771	Bmpr2|chr1:59574272-59574771	0.348373815852111	.	.
chr1	59762644	59763143	chr1	59574808	59575307	Bmpr2|chr1:59574808-59575307	0.169674744584571	.	.
chr1	59762644	59763143	chr1	59944025	59944524	Bmpr2|chr1:59944025-59944524	0.274327179073797	.	.
chr1	59763159	59763658	chr1	59574272	59574771	Bmpr2|chr1:59574272-59574771	0.345266771993977	.	.
chr1	59763159	59763658	chr1	59944025	59944524	Bmpr2|chr1:59944025-59944524	0.199503320658003	.	.
chr1	59763681	59764180	chr1	59574272	59574771	Bmpr2|chr1:59574272-59574771	0.353943014794667	.	.
chr1	59763681	59764180	chr1	59574808	59575307	Bmpr2|chr1:59574808-59575307	0.228726584686763	.	.
chr1	59912662	59913161	chr1	59535307	59535806	Fam117b|chr1:59535307-59535806	0.244081937420465	.	.
chr1	59912662	59913161	chr1	59883669	59884168	Fam117b|chr1:59883669-59884168	0.224563167112288	.	.
chr1	59912662	59913161	chr1	60034986	60035485	Fam117b|chr1:60034986-60035485	0.208212542519771	.	.
chr1	59913211	59913710	chr1	59886825	59887324	Fam117b|chr1:59886825-59887324	0.240254640140659	.	.
chr1	60042935	60043434	chr1	60034986	60035485	Ica1l|chr1:60034986-60035485	0.359352961101644	.	.
chr1	60097393	60097892	chr1	60034986	60035485	Carf|chr1:60034986-60035485	0.336071213534332	.	.
chr1	60180257	60180756	chr1	59944025	59944524	Nbeal1|chr1:59944025-59944524	0.225899734860753	.	.
chr1	60342754	60343253	chr1	60668203	60668702	Cyp20a1|chr1:60668203-60668702	0.215641446145293	.	.
chr1	60409462	60409961	chr1	60469405	60469904	Abi2|chr1:60469405-60469904	0.168262576377295	.	.
chr1	60409462	60409961	chr1	60625969	60626468	Abi2|chr1:60625969-60626468	0.240871922682769	.	.
chr1	60409462	60409961	chr1	60638680	60639179	Abi2|chr1:60638680-60639179	0.212829291973281	.	.
chr1	60409462	60409961	chr1	60745583	60746082	Abi2|chr1:60745583-60746082	0.158199041049594	.	.
chr1	60566593	60567092	chr1	60639436	60639935	Raph1|chr1:60639436-60639935	0.209604351360461	.	.
chr1	60566593	60567092	chr1	60920395	60920894	Raph1|chr1:60920395-60920894	0.239730828355817	.	.
chr1	60566593	60567092	chr1	60920896	60921395	Raph1|chr1:60920896-60921395	0.382435159816644	.	.
chr1	61638558	61639057	chr1	61822722	61823221	Pard3b|chr1:61822722-61823221	0.217053364304941	.	.
chr1	61639276	61639775	chr1	61417621	61418120	Pard3b|chr1:61417621-61418120	0.260464097773902	.	.
chr1	61639276	61639775	chr1	61418609	61419108	Pard3b|chr1:61418609-61419108	0.235095757046798	.	.
chr1	62703034	62703533	chr1	62551492	62551991	Nrp2|chr1:62551492-62551991	0.376879194878559	.	.
chr1	62703034	62703533	chr1	62687421	62687920	Nrp2|chr1:62687421-62687920	0.19448100732785	.	.
chr1	62703034	62703533	chr1	62705667	62706166	Nrp2|chr1:62705667-62706166	0.365384917193761	.	.
chr1	62703034	62703533	chr1	62706634	62707133	Nrp2|chr1:62706634-62707133	0.215538848879677	.	.
chr1	62703034	62703533	chr1	62749641	62750140	Nrp2|chr1:62749641-62750140	0.294710189053276	.	.
chr1	62717191	62717690	chr1	62551492	62551991	Gm29083|chr1:62551492-62551991	0.178855367630806	.	.
chr1	62717191	62717690	chr1	62705667	62706166	Gm29083|chr1:62705667-62706166	0.224705404898073	.	.
chr1	62717191	62717690	chr1	62716480	62716979	Gm29083|chr1:62716480-62716979	0.294749249912244	.	.
chr1	62717818	62718317	chr1	62705667	62706166	Gm29083|chr1:62705667-62706166	0.180865930465991	.	.
chr1	63114071	63114570	chr1	63180992	63181491	Ino80d|chr1:63180992-63181491	0.1802293348062	.	.
chr1	63176509	63177008	chr1	63161905	63162404	Eef1b2|chr1:63161905-63162404	0.225471282816037	.	.
chr1	63176509	63177008	chr1	63161905	63162404	Ndufs1|chr1:63161905-63162404	0.225471282816037	.	.
chr1	63176509	63177008	chr1	63180992	63181491	Eef1b2|chr1:63180992-63181491	0.195564324873186	.	.
chr1	63176509	63177008	chr1	63180992	63181491	Ndufs1|chr1:63180992-63181491	0.195564324873186	.	.
chr1	63176509	63177008	chr1	63381249	63381748	Eef1b2|chr1:63381249-63381748	0.177903011959465	.	.
chr1	63176509	63177008	chr1	63381249	63381748	Ndufs1|chr1:63381249-63381748	0.177903011959465	.	.
chr1	63176509	63177008	chr1	63457545	63458044	Eef1b2|chr1:63457545-63458044	0.24831476086937	.	.
chr1	63176509	63177008	chr1	63457545	63458044	Ndufs1|chr1:63457545-63458044	0.24831476086937	.	.
chr1	63176509	63177008	chr1	63458053	63458552	Eef1b2|chr1:63458053-63458552	0.180238474725525	.	.
chr1	63176509	63177008	chr1	63458053	63458552	Ndufs1|chr1:63458053-63458552	0.180238474725525	.	.
chr1	63176509	63177008	chr1	63494355	63494854	Eef1b2|chr1:63494355-63494854	0.177107306793716	.	.
chr1	63176509	63177008	chr1	63494355	63494854	Ndufs1|chr1:63494355-63494854	0.177107306793716	.	.
chr1	63177053	63177552	chr1	63161905	63162404	Eef1b2|chr1:63161905-63162404	0.171670830151853	.	.
chr1	63177053	63177552	chr1	63161905	63162404	Ndufs1|chr1:63161905-63162404	0.171670830151853	.	.
chr1	63177053	63177552	chr1	63381249	63381748	Eef1b2|chr1:63381249-63381748	0.279296211538817	.	.
chr1	63177053	63177552	chr1	63381249	63381748	Ndufs1|chr1:63381249-63381748	0.279296211538817	.	.
chr1	63177053	63177552	chr1	63457545	63458044	Eef1b2|chr1:63457545-63458044	0.250096186310005	.	.
chr1	63177053	63177552	chr1	63457545	63458044	Ndufs1|chr1:63457545-63458044	0.250096186310005	.	.
chr1	63177053	63177552	chr1	63458053	63458552	Eef1b2|chr1:63458053-63458552	0.172954909748305	.	.
chr1	63177053	63177552	chr1	63458053	63458552	Ndufs1|chr1:63458053-63458552	0.172954909748305	.	.
chr1	63199292	63199791	chr1	63457545	63458044	Platr12|chr1:63457545-63458044	0.283309517763156	.	.
chr1	63199292	63199791	chr1	63458053	63458552	Platr12|chr1:63458053-63458552	0.266395556891097	.	.
chr1	63213443	63213942	chr1	63256075	63256574	Gpr1|chr1:63256075-63256574	0.186299486200573	.	.
chr1	63213443	63213942	chr1	63494355	63494854	Gpr1|chr1:63494355-63494854	0.248452107612482	.	.
chr1	63213981	63214480	chr1	63180992	63181491	Gpr1|chr1:63180992-63181491	0.280108601807159	.	.
chr1	63213981	63214480	chr1	63203844	63204343	Gpr1|chr1:63203844-63204343	0.269664339849482	.	.
chr1	63272985	63273484	chr1	63457545	63458044	Gm11608|chr1:63457545-63458044	0.166410049335344	.	.
chr1	63272985	63273484	chr1	63457545	63458044	Zdbf2|chr1:63457545-63458044	0.166410049335344	.	.
chr1	63273583	63274082	chr1	63153005	63153504	Gm11608|chr1:63153005-63153504	0.404060201126127	.	.
chr1	63273583	63274082	chr1	63153005	63153504	Zdbf2|chr1:63153005-63153504	0.404060201126127	.	.
chr1	63273583	63274082	chr1	63457545	63458044	Gm11608|chr1:63457545-63458044	0.158997264906943	.	.
chr1	63273583	63274082	chr1	63457545	63458044	Zdbf2|chr1:63457545-63458044	0.158997264906943	.	.
chr1	63273583	63274082	chr1	63478882	63479381	Gm11608|chr1:63478882-63479381	0.252862195451958	.	.
chr1	63273583	63274082	chr1	63478882	63479381	Zdbf2|chr1:63478882-63479381	0.252862195451958	.	.
chr1	63273583	63274082	chr1	63534337	63534836	Gm11608|chr1:63534337-63534836	0.313818570095442	.	.
chr1	63273583	63274082	chr1	63534337	63534836	Zdbf2|chr1:63534337-63534836	0.313818570095442	.	.
chr1	63273583	63274082	chr1	63655185	63655684	Gm11608|chr1:63655185-63655684	0.471350580434584	.	.
chr1	63273583	63274082	chr1	63655185	63655684	Zdbf2|chr1:63655185-63655684	0.471350580434584	.	.
chr1	63445105	63445604	chr1	63153005	63153504	Adam23|chr1:63153005-63153504	0.296004297513123	.	.
chr1	63445105	63445604	chr1	63561663	63562162	Adam23|chr1:63561663-63562162	0.203722056151713	.	.
chr1	63445105	63445604	chr1	63573979	63574478	Adam23|chr1:63573979-63574478	0.22403055328545	.	.
chr1	63445671	63446170	chr1	63180992	63181491	Adam23|chr1:63180992-63181491	0.350935143346468	.	.
chr1	63445671	63446170	chr1	63367905	63368404	Adam23|chr1:63367905-63368404	0.204742855049883	.	.
chr1	63445671	63446170	chr1	63486645	63487144	Adam23|chr1:63486645-63487144	0.269946460752364	.	.
chr1	63445671	63446170	chr1	63587809	63588308	Adam23|chr1:63587809-63588308	0.27669150056701	.	.
chr1	63730384	63730883	chr1	63381249	63381748	Fastkd2|chr1:63381249-63381748	0.194533798187057	.	.
chr1	63730384	63730883	chr1	63381249	63381748	Mdh1b|chr1:63381249-63381748	0.194533798187057	.	.
chr1	63730384	63730883	chr1	63431109	63431608	Fastkd2|chr1:63431109-63431608	0.369582183037564	.	.
chr1	63730384	63730883	chr1	63431109	63431608	Mdh1b|chr1:63431109-63431608	0.369582183037564	.	.
chr1	63730384	63730883	chr1	63561663	63562162	Fastkd2|chr1:63561663-63562162	0.225774471573407	.	.
chr1	63730384	63730883	chr1	63561663	63562162	Mdh1b|chr1:63561663-63562162	0.225774471573407	.	.
chr1	63730384	63730883	chr1	63573979	63574478	Fastkd2|chr1:63573979-63574478	0.339814672680649	.	.
chr1	63730384	63730883	chr1	63573979	63574478	Mdh1b|chr1:63573979-63574478	0.339814672680649	.	.
chr1	63730384	63730883	chr1	63633373	63633872	Fastkd2|chr1:63633373-63633872	0.244666629309559	.	.
chr1	63730384	63730883	chr1	63633373	63633872	Mdh1b|chr1:63633373-63633872	0.244666629309559	.	.
chr1	63730384	63730883	chr1	63898769	63899268	Fastkd2|chr1:63898769-63899268	0.30385053184968	.	.
chr1	63730384	63730883	chr1	63898769	63899268	Mdh1b|chr1:63898769-63899268	0.30385053184968	.	.
chr1	63730384	63730883	chr1	63910655	63911154	Fastkd2|chr1:63910655-63911154	0.381835057800835	.	.
chr1	63730384	63730883	chr1	63910655	63911154	Mdh1b|chr1:63910655-63911154	0.381835057800835	.	.
chr1	63964419	63964918	chr1	63534337	63534836	Gm13749|chr1:63534337-63534836	0.306298235382002	.	.
chr1	63964419	63964918	chr1	63668754	63669253	Gm13749|chr1:63668754-63669253	0.159980493148102	.	.
chr1	64121506	64122005	chr1	64013810	64014309	Klf7|chr1:64013810-64014309	0.290791244136724	.	.
chr1	64121506	64122005	chr1	64066331	64066830	Klf7|chr1:64066331-64066830	0.293556656255301	.	.
chr1	64121506	64122005	chr1	64198206	64198705	Klf7|chr1:64198206-64198705	0.240061827602132	.	.
chr1	64121506	64122005	chr1	64366960	64367459	Klf7|chr1:64366960-64367459	0.289454322383842	.	.
chr1	64121506	64122005	chr1	64367658	64368157	Klf7|chr1:64367658-64368157	0.301114774670909	.	.
chr1	64122089	64122588	chr1	64040238	64040737	Klf7|chr1:64040238-64040737	0.1945659821485	.	.
chr1	64122089	64122588	chr1	64041042	64041541	Klf7|chr1:64041042-64041541	0.182867416582629	.	.
chr1	64122089	64122588	chr1	64055873	64056372	Klf7|chr1:64055873-64056372	0.227947166688206	.	.
chr1	64122089	64122588	chr1	64105323	64105822	Klf7|chr1:64105323-64105822	0.219174869084191	.	.
chr1	64122089	64122588	chr1	64226173	64226672	Klf7|chr1:64226173-64226672	0.240538557455874	.	.
chr1	64122089	64122588	chr1	64289060	64289559	Klf7|chr1:64289060-64289559	0.183297317489301	.	.
chr1	64122089	64122588	chr1	64305488	64305987	Klf7|chr1:64305488-64305987	0.26078735147879	.	.
chr1	64302882	64303381	chr1	64040238	64040737	Gm28981|chr1:64040238-64040737	0.418789040844007	.	.
chr1	64302882	64303381	chr1	64226173	64226672	Gm28981|chr1:64226173-64226672	0.212485574837678	.	.
chr1	64302882	64303381	chr1	64305488	64305987	Gm28981|chr1:64305488-64305987	0.355339571533092	.	.
chr1	64302882	64303381	chr1	64633168	64633667	Gm28981|chr1:64633168-64633667	0.34512465829222	.	.
chr1	64532547	64533046	chr1	64514157	64514656	Creb1|chr1:64514157-64514656	0.519649288637575	.	.
chr1	64533232	64533731	chr1	64683045	64683544	Creb1|chr1:64683045-64683544	0.339906614711465	.	.
chr1	64616950	64617449	chr1	64289060	64289559	Gm28982|chr1:64289060-64289559	0.24550502855085	.	.
chr1	64616950	64617449	chr1	64289060	64289559	Mettl21a|chr1:64289060-64289559	0.24550502855085	.	.
chr1	64616950	64617449	chr1	64305488	64305987	Gm28982|chr1:64305488-64305987	0.254836510012975	.	.
chr1	64616950	64617449	chr1	64305488	64305987	Mettl21a|chr1:64305488-64305987	0.254836510012975	.	.
chr1	64616950	64617449	chr1	64445949	64446448	Gm28982|chr1:64445949-64446448	0.337873019919666	.	.
chr1	64616950	64617449	chr1	64445949	64446448	Mettl21a|chr1:64445949-64446448	0.337873019919666	.	.
chr1	64616950	64617449	chr1	64514157	64514656	Gm28982|chr1:64514157-64514656	0.444042170474052	.	.
chr1	64616950	64617449	chr1	64514157	64514656	Mettl21a|chr1:64514157-64514656	0.444042170474052	.	.
chr1	64616950	64617449	chr1	64523057	64523556	Gm28982|chr1:64523057-64523556	0.286200262412434	.	.
chr1	64616950	64617449	chr1	64523057	64523556	Mettl21a|chr1:64523057-64523556	0.286200262412434	.	.
chr1	64616950	64617449	chr1	64601147	64601646	Gm28982|chr1:64601147-64601646	0.468437932894669	.	.
chr1	64616950	64617449	chr1	64601147	64601646	Gm28982|chr1:64601147-64601646	0.46843793289467	.	.
chr1	64616950	64617449	chr1	64601147	64601646	Mettl21a|chr1:64601147-64601646	0.468437932894669	.	.
chr1	64616950	64617449	chr1	64601147	64601646	Mettl21a|chr1:64601147-64601646	0.46843793289467	.	.
chr1	64616950	64617449	chr1	64633168	64633667	Gm28982|chr1:64633168-64633667	0.447219069954976	.	.
chr1	64616950	64617449	chr1	64633168	64633667	Mettl21a|chr1:64633168-64633667	0.447219069954976	.	.
chr1	64617495	64617994	chr1	64514157	64514656	Gm28982|chr1:64514157-64514656	0.170565341745384	.	.
chr1	64617495	64617994	chr1	64514157	64514656	Mettl21a|chr1:64514157-64514656	0.170565341745384	.	.
chr1	64617495	64617994	chr1	64633168	64633667	Gm28982|chr1:64633168-64633667	0.300265840347393	.	.
chr1	64617495	64617994	chr1	64633168	64633667	Mettl21a|chr1:64633168-64633667	0.300265840347393	.	.
chr1	64690474	64690973	chr1	64683045	64683544	2810408I11Rik|chr1:64683045-64683544	0.379885788602531	.	.
chr1	64690474	64690973	chr1	64683045	64683544	Ccnyl1|chr1:64683045-64683544	0.379885788602531	.	.
chr1	64737642	64738141	chr1	64289060	64289559	Fzd5|chr1:64289060-64289559	0.339673638918209	.	.
chr1	64737642	64738141	chr1	64305488	64305987	Fzd5|chr1:64305488-64305987	0.254760275312266	.	.
chr1	64737642	64738141	chr1	64633168	64633667	Fzd5|chr1:64633168-64633667	0.255068456171835	.	.
chr1	64956569	64957068	chr1	64854340	64854839	Plekhm3|chr1:64854340-64854839	0.282159096104396	.	.
chr1	65122893	65123392	chr1	64854970	64855469	D630023F18Rik|chr1:64854970-64855469	0.161423213134235	.	.
chr1	65122893	65123392	chr1	65010101	65010600	D630023F18Rik|chr1:65010101-65010600	0.357773973190308	.	.
chr1	65122893	65123392	chr1	65091505	65092004	D630023F18Rik|chr1:65091505-65092004	0.224102206658706	.	.
chr1	65122893	65123392	chr1	65129584	65130083	D630023F18Rik|chr1:65129584-65130083	0.36915916234724	.	.
chr1	65186396	65186895	chr1	64791706	64792205	Idh1|chr1:64791706-64792205	0.184437684326133	.	.
chr1	65186396	65186895	chr1	64791706	64792205	Pikfyve|chr1:64791706-64792205	0.184437684326133	.	.
chr1	65186396	65186895	chr1	64918638	64919137	Idh1|chr1:64918638-64919137	0.309197551081499	.	.
chr1	65186396	65186895	chr1	64918638	64919137	Pikfyve|chr1:64918638-64919137	0.309197551081499	.	.
chr1	65186396	65186895	chr1	64986118	64986617	Idh1|chr1:64986118-64986617	0.214123739337278	.	.
chr1	65186396	65186895	chr1	64986118	64986617	Pikfyve|chr1:64986118-64986617	0.214123739337278	.	.
chr1	65186396	65186895	chr1	65028623	65029122	Idh1|chr1:65028623-65029122	0.229674292886092	.	.
chr1	65186396	65186895	chr1	65028623	65029122	Pikfyve|chr1:65028623-65029122	0.229674292886092	.	.
chr1	65186396	65186895	chr1	65111968	65112467	Idh1|chr1:65111968-65112467	0.186132392114674	.	.
chr1	65186396	65186895	chr1	65111968	65112467	Pikfyve|chr1:65111968-65112467	0.186132392114674	.	.
chr1	65186396	65186895	chr1	65193165	65193664	Idh1|chr1:65193165-65193664	0.207493076273801	.	.
chr1	65186396	65186895	chr1	65193165	65193664	Pikfyve|chr1:65193165-65193664	0.207493076273801	.	.
chr1	65186396	65186895	chr1	65333902	65334401	Idh1|chr1:65333902-65334401	0.215301241893307	.	.
chr1	65186396	65186895	chr1	65333902	65334401	Pikfyve|chr1:65333902-65334401	0.215301241893307	.	.
chr1	65282716	65283215	chr1	65452285	65452784	Pth2r|chr1:65452285-65452784	0.19505125379722	.	.
chr1	66700587	66701086	chr1	66552294	66552793	Rpe|chr1:66552294-66552793	0.195654919432735	.	.
chr1	66700587	66701086	chr1	66896706	66897205	Rpe|chr1:66896706-66897205	0.222466591057217	.	.
chr1	66700587	66701086	chr1	66987517	66988016	Rpe|chr1:66987517-66988016	0.260605702225388	.	.
chr1	66817441	66817940	chr1	66552294	66552793	Kansl1l|chr1:66552294-66552793	0.220185117302776	.	.
chr1	66817441	66817940	chr1	66637079	66637578	Kansl1l|chr1:66637079-66637578	0.158293173712027	.	.
chr1	66817441	66817940	chr1	66838431	66838930	Kansl1l|chr1:66838431-66838930	0.220052361092919	.	.
chr1	66817441	66817940	chr1	67020712	67021211	Kansl1l|chr1:67020712-67021211	0.363404402086261	.	.
chr1	66817441	66817940	chr1	67033220	67033719	Kansl1l|chr1:67033220-67033719	0.240624410586348	.	.
chr1	66817441	66817940	chr1	67033723	67034222	Kansl1l|chr1:67033723-67034222	0.20899902269684	.	.
chr1	66863047	66863546	chr1	66896706	66897205	Acadl|chr1:66896706-66897205	0.251503688747148	.	.
chr1	66863047	66863546	chr1	66896706	66897205	Acadl|chr1:66896706-66897205	0.251503688747149	.	.
chr1	66863047	66863546	chr1	66987517	66988016	Acadl|chr1:66987517-66988016	0.179474051297468	.	.
chr1	66863047	66863546	chr1	67181101	67181600	Acadl|chr1:67181101-67181600	0.205112612939494	.	.
chr1	67038596	67039095	chr1	66896706	66897205	Lancl1|chr1:66896706-66897205	0.343418163925748	.	.
chr1	69687151	69687650	chr1	69591806	69592305	Ikzf2|chr1:69591806-69592305	0.309614711332498	.	.
chr1	69687151	69687650	chr1	69600991	69601490	Ikzf2|chr1:69600991-69601490	0.274383360044363	.	.
chr1	69826647	69827146	chr1	69708548	69709047	Spag16|chr1:69708548-69709047	0.282112694752146	.	.
chr1	70725497	70725996	chr1	70270747	70271246	Vwc2l|chr1:70270747-70271246	0.444008846692153	.	.
chr1	70725497	70725996	chr1	70285463	70285962	Vwc2l|chr1:70285463-70285962	0.161605448680669	.	.
chr1	70725497	70725996	chr1	70351293	70351792	Vwc2l|chr1:70351293-70351792	0.589197966977515	.	.
chr1	70725497	70725996	chr1	70385837	70386336	Vwc2l|chr1:70385837-70386336	0.286304547996327	.	.
chr1	70725497	70725996	chr1	70404463	70404962	Vwc2l|chr1:70404463-70404962	0.287661987541728	.	.
chr1	70725497	70725996	chr1	70700160	70700659	Vwc2l|chr1:70700160-70700659	0.459864918105943	.	.
chr1	70725497	70725996	chr1	70700714	70701213	Vwc2l|chr1:70700714-70701213	0.337388294988174	.	.
chr1	70725497	70725996	chr1	70797033	70797532	Vwc2l|chr1:70797033-70797532	0.447018341153131	.	.
chr1	70725497	70725996	chr1	70797821	70798320	Vwc2l|chr1:70797821-70798320	0.413104928861031	.	.
chr1	70725497	70725996	chr1	70811023	70811522	Vwc2l|chr1:70811023-70811522	0.323563208153609	.	.
chr1	70725497	70725996	chr1	70853344	70853843	Vwc2l|chr1:70853344-70853843	0.509097944695734	.	.
chr1	70725497	70725996	chr1	70857367	70857866	Vwc2l|chr1:70857367-70857866	0.285365781304731	.	.
chr1	70725497	70725996	chr1	70857914	70858413	Vwc2l|chr1:70857914-70858413	0.370495510423201	.	.
chr1	70725497	70725996	chr1	70923113	70923612	Vwc2l|chr1:70923113-70923612	0.19275204491923	.	.
chr1	70725497	70725996	chr1	70923886	70924385	Vwc2l|chr1:70923886-70924385	0.189334013828269	.	.
chr1	71102248	71102747	chr1	70797033	70797532	Bard1|chr1:70797033-70797532	0.241814209805655	.	.
chr1	71102248	71102747	chr1	70797821	70798320	Bard1|chr1:70797821-70798320	0.180060216661339	.	.
chr1	71102248	71102747	chr1	70853344	70853843	Bard1|chr1:70853344-70853843	0.20781497526327	.	.
chr1	71102248	71102747	chr1	70857914	70858413	Bard1|chr1:70857914-70858413	0.195889009071747	.	.
chr1	71102248	71102747	chr1	71354723	71355222	Bard1|chr1:71354723-71355222	0.247431042832903	.	.
chr1	71102861	71103360	chr1	71348650	71349149	Bard1|chr1:71348650-71349149	0.298624828523179	.	.
chr1	71556874	71557373	chr1	71323947	71324446	Atic|chr1:71323947-71324446	0.294604329916107	.	.
chr1	71556874	71557373	chr1	71348650	71349149	Atic|chr1:71348650-71349149	0.213758916360111	.	.
chr1	71556874	71557373	chr1	71354723	71355222	Atic|chr1:71354723-71355222	0.190327652591193	.	.
chr1	72211757	72212256	chr1	71845244	71845743	Mreg|chr1:71845244-71845743	0.191491564457631	.	.
chr1	72211757	72212256	chr1	72141789	72142288	Mreg|chr1:72141789-72142288	0.232475440551708	.	.
chr1	72211757	72212256	chr1	72219979	72220478	Mreg|chr1:72219979-72220478	0.183940117210431	.	.
chr1	72212372	72212871	chr1	71848626	71849125	Mreg|chr1:71848626-71849125	0.382049036524745	.	.
chr1	72212372	72212871	chr1	71971818	71972317	Mreg|chr1:71971818-71972317	0.224645816566176	.	.
chr1	72212372	72212871	chr1	72002870	72003369	Mreg|chr1:72002870-72003369	0.166333092938166	.	.
chr1	72212372	72212871	chr1	72054463	72054962	Mreg|chr1:72054463-72054962	0.160796609104495	.	.
chr1	72212372	72212871	chr1	72123622	72124121	Mreg|chr1:72123622-72124121	0.179051753492576	.	.
chr1	72212372	72212871	chr1	72165656	72166155	Mreg|chr1:72165656-72166155	0.249661295009365	.	.
chr1	72212372	72212871	chr1	72188304	72188803	Mreg|chr1:72188304-72188803	0.171638781610686	.	.
chr1	72536444	72536943	chr1	72739525	72740024	March4|chr1:72739525-72740024	0.236439985856259	.	.
chr1	72536444	72536943	chr1	72764613	72765112	March4|chr1:72764613-72765112	0.163099288930549	.	.
chr1	72536972	72537471	chr1	72506132	72506631	March4|chr1:72506132-72506631	0.302200543239091	.	.
chr1	72536972	72537471	chr1	72695718	72696217	March4|chr1:72695718-72696217	0.213627478566792	.	.
chr1	72536972	72537471	chr1	72739525	72740024	March4|chr1:72739525-72740024	0.211387929023216	.	.
chr1	72536972	72537471	chr1	72764613	72765112	March4|chr1:72764613-72765112	0.16996664226249	.	.
chr1	72536972	72537471	chr1	72765277	72765776	March4|chr1:72765277-72765776	0.288240490893628	.	.
chr1	72536972	72537471	chr1	72870991	72871490	March4|chr1:72870991-72871490	0.348965083210725	.	.
chr1	72536972	72537471	chr1	72871694	72872193	March4|chr1:72871694-72872193	0.166825976791256	.	.
chr1	72582908	72583407	chr1	72527546	72528045	Smarcal1|chr1:72527546-72528045	0.208508647903896	.	.
chr1	72582908	72583407	chr1	72593369	72593868	Smarcal1|chr1:72593369-72593868	0.352014897707344	.	.
chr1	72582908	72583407	chr1	72716905	72717404	Smarcal1|chr1:72716905-72717404	0.181200376248442	.	.
chr1	72582908	72583407	chr1	72810223	72810722	Smarcal1|chr1:72810223-72810722	0.20709029866873	.	.
chr1	72640885	72641384	chr1	72506132	72506631	Gm39662|chr1:72506132-72506631	0.297744543731621	.	.
chr1	72640885	72641384	chr1	72695718	72696217	Gm39662|chr1:72695718-72696217	0.350149485649108	.	.
chr1	72640885	72641384	chr1	72739525	72740024	Gm39662|chr1:72739525-72740024	0.366042967366755	.	.
chr1	72640885	72641384	chr1	72764613	72765112	Gm39662|chr1:72764613-72765112	0.389925519250087	.	.
chr1	72640885	72641384	chr1	72765277	72765776	Gm39662|chr1:72765277-72765776	0.557126363638825	.	.
chr1	72640885	72641384	chr1	72870991	72871490	Gm39662|chr1:72870991-72871490	0.415024306830918	.	.
chr1	72640885	72641384	chr1	72870991	72871490	Gm39662|chr1:72870991-72871490	0.415024306830919	.	.
chr1	72640885	72641384	chr1	72871694	72872193	Gm39662|chr1:72871694-72872193	0.201177149620147	.	.
chr1	72711014	72711513	chr1	72518340	72518839	Rpl37a|chr1:72518340-72518839	0.217990809155377	.	.
chr1	72711014	72711513	chr1	72716905	72717404	Rpl37a|chr1:72716905-72717404	0.16548770676711	.	.
chr1	72711014	72711513	chr1	72746325	72746824	Rpl37a|chr1:72746325-72746824	0.308244293494723	.	.
chr1	72711014	72711513	chr1	72803466	72803965	Rpl37a|chr1:72803466-72803965	0.293950910144349	.	.
chr1	72711014	72711513	chr1	72870991	72871490	Rpl37a|chr1:72870991-72871490	0.230565502503951	.	.
chr1	72711014	72711513	chr1	72871694	72872193	Rpl37a|chr1:72871694-72872193	0.174017773874025	.	.
chr1	72711014	72711513	chr1	72877787	72878286	Rpl37a|chr1:72877787-72878286	0.296646669924047	.	.
chr1	72824488	72824987	chr1	72506132	72506631	Igfbp2|chr1:72506132-72506631	0.413527591187693	.	.
chr1	72824488	72824987	chr1	72695718	72696217	Igfbp2|chr1:72695718-72696217	0.171104980516101	.	.
chr1	72824488	72824987	chr1	72739525	72740024	Igfbp2|chr1:72739525-72740024	0.251546866125144	.	.
chr1	72824488	72824987	chr1	72764613	72765112	Igfbp2|chr1:72764613-72765112	0.163130801233955	.	.
chr1	72824488	72824987	chr1	72765277	72765776	Igfbp2|chr1:72765277-72765776	0.315832839595925	.	.
chr1	72824488	72824987	chr1	72841091	72841590	Igfbp2|chr1:72841091-72841590	0.221257047565298	.	.
chr1	72824488	72824987	chr1	73064336	73064835	Igfbp2|chr1:73064336-73064835	0.188959715044419	.	.
chr1	72824488	72824987	chr1	73075684	73076183	Igfbp2|chr1:73075684-73076183	0.334460229377441	.	.
chr1	72873729	72874228	chr1	72527546	72528045	Igfbp5|chr1:72527546-72528045	0.218816031091783	.	.
chr1	72873729	72874228	chr1	72593369	72593868	Igfbp5|chr1:72593369-72593868	0.168141906053801	.	.
chr1	72873729	72874228	chr1	72716905	72717404	Igfbp5|chr1:72716905-72717404	0.243295707995143	.	.
chr1	72873729	72874228	chr1	73075684	73076183	Igfbp5|chr1:73075684-73076183	0.181889734621305	.	.
chr1	74125051	74125550	chr1	73902299	73902798	Rufy4|chr1:73902299-73902798	0.227194228144296	.	.
chr1	74125051	74125550	chr1	73902299	73902798	Tns1|chr1:73902299-73902798	0.227194228144296	.	.
chr1	74125051	74125550	chr1	74122146	74122645	Rufy4|chr1:74122146-74122645	0.342011954135007	.	.
chr1	74125051	74125550	chr1	74122146	74122645	Tns1|chr1:74122146-74122645	0.342011954135007	.	.
chr1	74125051	74125550	chr1	74131923	74132422	Rufy4|chr1:74131923-74132422	0.176842385069018	.	.
chr1	74125051	74125550	chr1	74131923	74132422	Tns1|chr1:74131923-74132422	0.176842385069018	.	.
chr1	74125051	74125550	chr1	74240355	74240854	Rufy4|chr1:74240355-74240854	0.18835439641308	.	.
chr1	74125051	74125550	chr1	74240355	74240854	Tns1|chr1:74240355-74240854	0.18835439641308	.	.
chr1	74125051	74125550	chr1	74257921	74258420	Rufy4|chr1:74257921-74258420	0.19844466821817	.	.
chr1	74125051	74125550	chr1	74257921	74258420	Tns1|chr1:74257921-74258420	0.19844466821817	.	.
chr1	74125051	74125550	chr1	74397348	74397847	Rufy4|chr1:74397348-74397847	0.250200919616783	.	.
chr1	74125051	74125550	chr1	74397348	74397847	Tns1|chr1:74397348-74397847	0.250200919616783	.	.
chr1	74236196	74236695	chr1	73935281	73935780	Arpc2|chr1:73935281-73935780	0.277280596777817	.	.
chr1	74236196	74236695	chr1	74081612	74082111	Arpc2|chr1:74081612-74082111	0.238874596393829	.	.
chr1	74236196	74236695	chr1	74139748	74140247	Arpc2|chr1:74139748-74140247	0.20048398582478	.	.
chr1	74236196	74236695	chr1	74240355	74240854	Arpc2|chr1:74240355-74240854	0.161927792233292	.	.
chr1	74284588	74285087	chr1	74098488	74098987	Aamp|chr1:74098488-74098987	0.31206589690638	.	.
chr1	74284588	74285087	chr1	74098488	74098987	Pnkd|chr1:74098488-74098987	0.31206589690638	.	.
chr1	74284588	74285087	chr1	74303434	74303933	Aamp|chr1:74303434-74303933	0.219646436363667	.	.
chr1	74284588	74285087	chr1	74303434	74303933	Pnkd|chr1:74303434-74303933	0.219646436363667	.	.
chr1	74284588	74285087	chr1	74303949	74304448	Aamp|chr1:74303949-74304448	0.263127301315107	.	.
chr1	74284588	74285087	chr1	74303949	74304448	Pnkd|chr1:74303949-74304448	0.263127301315107	.	.
chr1	74284588	74285087	chr1	74397348	74397847	Aamp|chr1:74397348-74397847	0.187850258726306	.	.
chr1	74284588	74285087	chr1	74397348	74397847	Pnkd|chr1:74397348-74397847	0.187850258726306	.	.
chr1	74361763	74362262	chr1	74386756	74387255	Catip|chr1:74386756-74387255	0.214577571309216	.	.
chr1	74361763	74362262	chr1	74460234	74460733	Catip|chr1:74460234-74460733	0.222934971789806	.	.
chr1	74391301	74391800	chr1	74081612	74082111	Ctdsp1|chr1:74081612-74082111	0.426808287880868	.	.
chr1	74391301	74391800	chr1	74122146	74122645	Ctdsp1|chr1:74122146-74122645	0.18770908165605	.	.
chr1	74391301	74391800	chr1	74139748	74140247	Ctdsp1|chr1:74139748-74140247	0.206183997380307	.	.
chr1	74391301	74391800	chr1	74239585	74240084	Ctdsp1|chr1:74239585-74240084	0.216558552626754	.	.
chr1	74391301	74391800	chr1	74303949	74304448	Ctdsp1|chr1:74303949-74304448	0.31615236500635	.	.
chr1	74391301	74391800	chr1	74386756	74387255	Ctdsp1|chr1:74386756-74387255	0.378214429930098	.	.
chr1	74505730	74506229	chr1	74257921	74258420	Cnot9|chr1:74257921-74258420	0.168110633373775	.	.
chr1	74505730	74506229	chr1	74386756	74387255	Cnot9|chr1:74386756-74387255	0.269838349627589	.	.
chr1	74505730	74506229	chr1	74787775	74788274	Cnot9|chr1:74787775-74788274	0.30530743416484	.	.
chr1	74505730	74506229	chr1	74793218	74793717	Cnot9|chr1:74793218-74793717	0.392056185210346	.	.
chr1	74505730	74506229	chr1	74800566	74801065	Cnot9|chr1:74800566-74801065	0.187640579055632	.	.
chr1	74505730	74506229	chr1	74806444	74806943	Cnot9|chr1:74806444-74806943	0.356892971243591	.	.
chr1	74505730	74506229	chr1	74808065	74808564	Cnot9|chr1:74808065-74808564	0.261056893349376	.	.
chr1	74505730	74506229	chr1	74816731	74817230	Cnot9|chr1:74816731-74817230	0.237928476760801	.	.
chr1	74544062	74544561	chr1	74303434	74303933	Usp37|chr1:74303434-74303933	0.165817212306578	.	.
chr1	74544062	74544561	chr1	74817277	74817776	Usp37|chr1:74817277-74817776	0.29254061848873	.	.
chr1	74587205	74587704	chr1	74257921	74258420	Bcs1l|chr1:74257921-74258420	0.34540625722126	.	.
chr1	74587205	74587704	chr1	74257921	74258420	Zfp142|chr1:74257921-74258420	0.34540625722126	.	.
chr1	74587205	74587704	chr1	74460234	74460733	Bcs1l|chr1:74460234-74460733	0.188456404144245	.	.
chr1	74587205	74587704	chr1	74460234	74460733	Zfp142|chr1:74460234-74460733	0.188456404144245	.	.
chr1	74587205	74587704	chr1	74794449	74794948	Bcs1l|chr1:74794449-74794948	0.306075641825527	.	.
chr1	74587205	74587704	chr1	74794449	74794948	Zfp142|chr1:74794449-74794948	0.306075641825527	.	.
chr1	74587205	74587704	chr1	74800566	74801065	Bcs1l|chr1:74800566-74801065	0.304712982766692	.	.
chr1	74587205	74587704	chr1	74800566	74801065	Zfp142|chr1:74800566-74801065	0.304712982766692	.	.
chr1	74587205	74587704	chr1	74824729	74825228	Bcs1l|chr1:74824729-74825228	0.255040140755415	.	.
chr1	74587205	74587704	chr1	74824729	74825228	Zfp142|chr1:74824729-74825228	0.255040140755415	.	.
chr1	74587205	74587704	chr1	74880737	74881236	Bcs1l|chr1:74880737-74881236	0.28669681770136	.	.
chr1	74587205	74587704	chr1	74880737	74881236	Zfp142|chr1:74880737-74881236	0.28669681770136	.	.
chr1	74587962	74588461	chr1	74802933	74803432	Bcs1l|chr1:74802933-74803432	0.225041343775115	.	.
chr1	74587962	74588461	chr1	74802933	74803432	Zfp142|chr1:74802933-74803432	0.225041343775115	.	.
chr1	74601175	74601674	chr1	74257921	74258420	Rnf25|chr1:74257921-74258420	0.165067974021698	.	.
chr1	74601175	74601674	chr1	74257921	74258420	Stk36|chr1:74257921-74258420	0.165067974021698	.	.
chr1	74601175	74601674	chr1	74787775	74788274	Rnf25|chr1:74787775-74788274	0.162036797439846	.	.
chr1	74601175	74601674	chr1	74787775	74788274	Stk36|chr1:74787775-74788274	0.162036797439846	.	.
chr1	74601175	74601674	chr1	74800566	74801065	Rnf25|chr1:74800566-74801065	0.160506283744831	.	.
chr1	74601175	74601674	chr1	74800566	74801065	Stk36|chr1:74800566-74801065	0.160506283744831	.	.
chr1	74661495	74661994	chr1	74800566	74801065	Ttll4|chr1:74800566-74801065	0.188222591170374	.	.
chr1	74661495	74661994	chr1	74806444	74806943	Ttll4|chr1:74806444-74806943	0.178992570722269	.	.
chr1	74661495	74661994	chr1	74824729	74825228	Ttll4|chr1:74824729-74825228	0.261382065249899	.	.
chr1	74661495	74661994	chr1	74858307	74858806	Ttll4|chr1:74858307-74858806	0.235979385718987	.	.
chr1	74850152	74850651	chr1	74816731	74817230	Gm16582|chr1:74816731-74817230	0.212639073396013	.	.
chr1	74850152	74850651	chr1	75244823	75245322	Gm16582|chr1:75244823-75245322	0.213653933101807	.	.
chr1	74851328	74851827	chr1	74794449	74794948	Gm16582|chr1:74794449-74794948	0.205633812450699	.	.
chr1	74851328	74851827	chr1	74802933	74803432	Gm16582|chr1:74802933-74803432	0.16898744435184	.	.
chr1	74851328	74851827	chr1	74880737	74881236	Gm16582|chr1:74880737-74881236	0.330548998397395	.	.
chr1	74854708	74855207	chr1	74787775	74788274	Cdk5r2|chr1:74787775-74788274	0.352613896799043	.	.
chr1	74854708	74855207	chr1	74793218	74793717	Cdk5r2|chr1:74793218-74793717	0.284856788074427	.	.
chr1	74854708	74855207	chr1	74800566	74801065	Cdk5r2|chr1:74800566-74801065	0.222066574705718	.	.
chr1	74854708	74855207	chr1	74806444	74806943	Cdk5r2|chr1:74806444-74806943	0.2334329307819	.	.
chr1	74854708	74855207	chr1	74824729	74825228	Cdk5r2|chr1:74824729-74825228	0.225808309288162	.	.
chr1	74854708	74855207	chr1	74858307	74858806	Cdk5r2|chr1:74858307-74858806	0.213504962801805	.	.
chr1	74854708	74855207	chr1	75128586	75129085	Cdk5r2|chr1:75128586-75129085	0.393926115575111	.	.
chr1	74854708	74855207	chr1	75244823	75245322	Cdk5r2|chr1:75244823-75245322	0.280105240269758	.	.
chr1	74892867	74893366	chr1	74787775	74788274	Cryba2|chr1:74787775-74788274	0.266463374666429	.	.
chr1	74892867	74893366	chr1	74794449	74794948	Cryba2|chr1:74794449-74794948	0.313515673393396	.	.
chr1	74892867	74893366	chr1	74824729	74825228	Cryba2|chr1:74824729-74825228	0.253456700948579	.	.
chr1	74892867	74893366	chr1	74829962	74830461	Cryba2|chr1:74829962-74830461	0.178339829307731	.	.
chr1	74892867	74893366	chr1	74880737	74881236	Cryba2|chr1:74880737-74881236	0.299058750510521	.	.
chr1	74892867	74893366	chr1	74880737	74881236	Cryba2|chr1:74880737-74881236	0.299058750510522	.	.
chr1	74892867	74893366	chr1	75052015	75052514	Cryba2|chr1:75052015-75052514	0.195051046943305	.	.
chr1	74892867	74893366	chr1	75244823	75245322	Cryba2|chr1:75244823-75245322	0.203562364191265	.	.
chr1	74893408	74893907	chr1	74794449	74794948	Cryba2|chr1:74794449-74794948	0.402468822633365	.	.
chr1	74893408	74893907	chr1	74824729	74825228	Cryba2|chr1:74824729-74825228	0.258427759921002	.	.
chr1	74893408	74893907	chr1	74880737	74881236	Cryba2|chr1:74880737-74881236	0.251704854090902	.	.
chr1	74893408	74893907	chr1	75244823	75245322	Cryba2|chr1:75244823-75245322	0.190616084247897	.	.
chr1	74935357	74935856	chr1	74787775	74788274	Cfap65|chr1:74787775-74788274	0.166221371594823	.	.
chr1	74935357	74935856	chr1	74808065	74808564	Cfap65|chr1:74808065-74808564	0.173105914760094	.	.
chr1	74935357	74935856	chr1	75128586	75129085	Cfap65|chr1:75128586-75129085	0.188915037982233	.	.
chr1	75124760	75125259	chr1	74802933	74803432	Nhej1|chr1:74802933-74803432	0.168761857153889	.	.
chr1	75124760	75125259	chr1	74808065	74808564	Nhej1|chr1:74808065-74808564	0.233548829816073	.	.
chr1	75124760	75125259	chr1	74858307	74858806	Nhej1|chr1:74858307-74858806	0.193920218911495	.	.
chr1	75124760	75125259	chr1	75128586	75129085	Nhej1|chr1:75128586-75129085	0.253615804925985	.	.
chr1	75124760	75125259	chr1	75218312	75218811	Nhej1|chr1:75218312-75218811	0.186043768526247	.	.
chr1	75124760	75125259	chr1	75244823	75245322	Nhej1|chr1:75244823-75245322	0.161127136832604	.	.
chr1	75124760	75125259	chr1	75381822	75382321	Nhej1|chr1:75381822-75382321	0.261753661918782	.	.
chr1	75133313	75133812	chr1	74802933	74803432	Slc23a3|chr1:74802933-74803432	0.336672894720413	.	.
chr1	75133313	75133812	chr1	74858307	74858806	Slc23a3|chr1:74858307-74858806	0.208327615544535	.	.
chr1	75133313	75133812	chr1	75218312	75218811	Slc23a3|chr1:75218312-75218811	0.429765769487024	.	.
chr1	75133313	75133812	chr1	75381822	75382321	Slc23a3|chr1:75381822-75382321	0.293737188127058	.	.
chr1	75133313	75133812	chr1	75459319	75459818	Slc23a3|chr1:75459319-75459818	0.1914678754727	.	.
chr1	75142499	75142998	chr1	74858307	74858806	Cnppd1|chr1:74858307-74858806	0.290494688316222	.	.
chr1	75142499	75142998	chr1	74858307	74858806	Retreg2|chr1:74858307-74858806	0.290494688316222	.	.
chr1	75142499	75142998	chr1	75290547	75291046	Cnppd1|chr1:75290547-75291046	0.225932966551705	.	.
chr1	75142499	75142998	chr1	75290547	75291046	Retreg2|chr1:75290547-75291046	0.225932966551705	.	.
chr1	75168424	75168923	chr1	75263237	75263736	Zfand2b|chr1:75263237-75263736	0.226905598492442	.	.
chr1	75169048	75169547	chr1	74787775	74788274	Zfand2b|chr1:74787775-74788274	0.165492546582605	.	.
chr1	75169048	75169547	chr1	74858307	74858806	Zfand2b|chr1:74858307-74858806	0.393753680767749	.	.
chr1	75169048	75169547	chr1	75458368	75458867	Zfand2b|chr1:75458368-75458867	0.252700432318517	.	.
chr1	75180079	75180578	chr1	74787775	74788274	Abcb6|chr1:74787775-74788274	0.247252253662175	.	.
chr1	75180079	75180578	chr1	75128586	75129085	Abcb6|chr1:75128586-75129085	0.313087560899875	.	.
chr1	75180079	75180578	chr1	75218312	75218811	Abcb6|chr1:75218312-75218811	0.161579711412558	.	.
chr1	75180079	75180578	chr1	75282920	75283419	Abcb6|chr1:75282920-75283419	0.159778573971056	.	.
chr1	75180079	75180578	chr1	75458368	75458867	Abcb6|chr1:75458368-75458867	0.173101426732726	.	.
chr1	75180079	75180578	chr1	75487302	75487801	Abcb6|chr1:75487302-75487801	0.171532566302952	.	.
chr1	75191753	75192252	chr1	74787775	74788274	Ankzf1|chr1:74787775-74788274	0.221250490460787	.	.
chr1	75191753	75192252	chr1	74787775	74788274	Atg9a|chr1:74787775-74788274	0.221250490460787	.	.
chr1	75191753	75192252	chr1	74793218	74793717	Ankzf1|chr1:74793218-74793717	0.245589273190193	.	.
chr1	75191753	75192252	chr1	74793218	74793717	Atg9a|chr1:74793218-74793717	0.245589273190193	.	.
chr1	75191753	75192252	chr1	74808065	74808564	Ankzf1|chr1:74808065-74808564	0.271553475329121	.	.
chr1	75191753	75192252	chr1	74808065	74808564	Atg9a|chr1:74808065-74808564	0.271553475329121	.	.
chr1	75191753	75192252	chr1	74816731	74817230	Ankzf1|chr1:74816731-74817230	0.162581249918131	.	.
chr1	75191753	75192252	chr1	74816731	74817230	Atg9a|chr1:74816731-74817230	0.162581249918131	.	.
chr1	75191753	75192252	chr1	74829962	74830461	Ankzf1|chr1:74829962-74830461	0.171591097399645	.	.
chr1	75191753	75192252	chr1	74829962	74830461	Atg9a|chr1:74829962-74830461	0.171591097399645	.	.
chr1	75191753	75192252	chr1	74880737	74881236	Ankzf1|chr1:74880737-74881236	0.17456090935988	.	.
chr1	75191753	75192252	chr1	74880737	74881236	Atg9a|chr1:74880737-74881236	0.17456090935988	.	.
chr1	75191753	75192252	chr1	75128586	75129085	Ankzf1|chr1:75128586-75129085	0.247021009135912	.	.
chr1	75191753	75192252	chr1	75128586	75129085	Atg9a|chr1:75128586-75129085	0.247021009135912	.	.
chr1	75191753	75192252	chr1	75244823	75245322	Ankzf1|chr1:75244823-75245322	0.235410437683021	.	.
chr1	75191753	75192252	chr1	75244823	75245322	Atg9a|chr1:75244823-75245322	0.235410437683021	.	.
chr1	75191753	75192252	chr1	75282920	75283419	Ankzf1|chr1:75282920-75283419	0.176887089519768	.	.
chr1	75191753	75192252	chr1	75282920	75283419	Atg9a|chr1:75282920-75283419	0.176887089519768	.	.
chr1	75191753	75192252	chr1	75290547	75291046	Ankzf1|chr1:75290547-75291046	0.167416230153071	.	.
chr1	75191753	75192252	chr1	75290547	75291046	Atg9a|chr1:75290547-75291046	0.167416230153071	.	.
chr1	75191753	75192252	chr1	75373071	75373570	Ankzf1|chr1:75373071-75373570	0.256214920497227	.	.
chr1	75191753	75192252	chr1	75373071	75373570	Atg9a|chr1:75373071-75373570	0.256214920497227	.	.
chr1	75191753	75192252	chr1	75487302	75487801	Ankzf1|chr1:75487302-75487801	0.3786787086051	.	.
chr1	75191753	75192252	chr1	75487302	75487801	Atg9a|chr1:75487302-75487801	0.3786787086051	.	.
chr1	75191753	75192252	chr1	75487834	75488333	Ankzf1|chr1:75487834-75488333	0.215918421533973	.	.
chr1	75191753	75192252	chr1	75487834	75488333	Atg9a|chr1:75487834-75488333	0.215918421533973	.	.
chr1	75192415	75192914	chr1	74800566	74801065	Ankzf1|chr1:74800566-74801065	0.197455892348883	.	.
chr1	75192415	75192914	chr1	74800566	74801065	Atg9a|chr1:74800566-74801065	0.197455892348883	.	.
chr1	75192415	75192914	chr1	74806952	74807451	Ankzf1|chr1:74806952-74807451	0.168338694734653	.	.
chr1	75192415	75192914	chr1	74806952	74807451	Atg9a|chr1:74806952-74807451	0.168338694734653	.	.
chr1	75192415	75192914	chr1	74829962	74830461	Ankzf1|chr1:74829962-74830461	0.217707685668132	.	.
chr1	75192415	75192914	chr1	74829962	74830461	Atg9a|chr1:74829962-74830461	0.217707685668132	.	.
chr1	75192415	75192914	chr1	74880737	74881236	Ankzf1|chr1:74880737-74881236	0.159634630193704	.	.
chr1	75192415	75192914	chr1	74880737	74881236	Atg9a|chr1:74880737-74881236	0.159634630193704	.	.
chr1	75192415	75192914	chr1	75289863	75290362	Ankzf1|chr1:75289863-75290362	0.165023808616125	.	.
chr1	75192415	75192914	chr1	75289863	75290362	Atg9a|chr1:75289863-75290362	0.165023808616125	.	.
chr1	75192415	75192914	chr1	75373071	75373570	Ankzf1|chr1:75373071-75373570	0.281287888042155	.	.
chr1	75192415	75192914	chr1	75373071	75373570	Atg9a|chr1:75373071-75373570	0.281287888042155	.	.
chr1	75192415	75192914	chr1	75385291	75385790	Ankzf1|chr1:75385291-75385790	0.217531819437	.	.
chr1	75192415	75192914	chr1	75385291	75385790	Atg9a|chr1:75385291-75385790	0.217531819437	.	.
chr1	75210546	75211045	chr1	74793218	74793717	Glb1l|chr1:74793218-74793717	0.245627447887116	.	.
chr1	75210546	75211045	chr1	74793218	74793717	Stk16|chr1:74793218-74793717	0.245627447887116	.	.
chr1	75210546	75211045	chr1	74806444	74806943	Glb1l|chr1:74806444-74806943	0.168819285296555	.	.
chr1	75210546	75211045	chr1	74806444	74806943	Stk16|chr1:74806444-74806943	0.168819285296555	.	.
chr1	75210546	75211045	chr1	74806952	74807451	Glb1l|chr1:74806952-74807451	0.292981230074124	.	.
chr1	75210546	75211045	chr1	74806952	74807451	Stk16|chr1:74806952-74807451	0.292981230074124	.	.
chr1	75210546	75211045	chr1	74808065	74808564	Glb1l|chr1:74808065-74808564	0.182745289495638	.	.
chr1	75210546	75211045	chr1	74808065	74808564	Stk16|chr1:74808065-74808564	0.182745289495638	.	.
chr1	75210546	75211045	chr1	74824729	74825228	Glb1l|chr1:74824729-74825228	0.245840281342113	.	.
chr1	75210546	75211045	chr1	74824729	74825228	Stk16|chr1:74824729-74825228	0.245840281342113	.	.
chr1	75210546	75211045	chr1	74858307	74858806	Glb1l|chr1:74858307-74858806	0.237888350838363	.	.
chr1	75210546	75211045	chr1	74858307	74858806	Stk16|chr1:74858307-74858806	0.237888350838363	.	.
chr1	75210546	75211045	chr1	74894978	74895477	Glb1l|chr1:74894978-74895477	0.194246095590925	.	.
chr1	75210546	75211045	chr1	74894978	74895477	Stk16|chr1:74894978-74895477	0.194246095590925	.	.
chr1	75210546	75211045	chr1	75393088	75393587	Glb1l|chr1:75393088-75393587	0.37238891135322	.	.
chr1	75210546	75211045	chr1	75393088	75393587	Stk16|chr1:75393088-75393587	0.37238891135322	.	.
chr1	75210546	75211045	chr1	75393648	75394147	Glb1l|chr1:75393648-75394147	0.237268863916206	.	.
chr1	75210546	75211045	chr1	75393648	75394147	Stk16|chr1:75393648-75394147	0.237268863916206	.	.
chr1	75210546	75211045	chr1	75458368	75458867	Glb1l|chr1:75458368-75458867	0.264117959545583	.	.
chr1	75210546	75211045	chr1	75458368	75458867	Stk16|chr1:75458368-75458867	0.264117959545583	.	.
chr1	75210546	75211045	chr1	75459319	75459818	Glb1l|chr1:75459319-75459818	0.214257173584076	.	.
chr1	75210546	75211045	chr1	75459319	75459818	Stk16|chr1:75459319-75459818	0.214257173584076	.	.
chr1	75219086	75219585	chr1	74793218	74793717	Tuba4a|chr1:74793218-74793717	0.310678398724171	.	.
chr1	75219086	75219585	chr1	74800566	74801065	Tuba4a|chr1:74800566-74801065	0.166973770260097	.	.
chr1	75219086	75219585	chr1	74858307	74858806	Tuba4a|chr1:74858307-74858806	0.230572708619634	.	.
chr1	75219086	75219585	chr1	75128586	75129085	Tuba4a|chr1:75128586-75129085	0.227558192592294	.	.
chr1	75219086	75219585	chr1	75263237	75263736	Tuba4a|chr1:75263237-75263736	0.285963939719338	.	.
chr1	75219086	75219585	chr1	75393088	75393587	Tuba4a|chr1:75393088-75393587	0.202520684758329	.	.
chr1	75219086	75219585	chr1	75458368	75458867	Tuba4a|chr1:75458368-75458867	0.164303455594412	.	.
chr1	75236144	75236643	chr1	74802933	74803432	Dnajb2|chr1:74802933-74803432	0.198651456494767	.	.
chr1	75236144	75236643	chr1	74824729	74825228	Dnajb2|chr1:74824729-74825228	0.191966207287969	.	.
chr1	75236144	75236643	chr1	74858307	74858806	Dnajb2|chr1:74858307-74858806	0.173381378923984	.	.
chr1	75236144	75236643	chr1	74894978	74895477	Dnajb2|chr1:74894978-74895477	0.209353253080122	.	.
chr1	75236144	75236643	chr1	75381822	75382321	Dnajb2|chr1:75381822-75382321	0.17518094235011	.	.
chr1	75236651	75237150	chr1	74802933	74803432	Dnajb2|chr1:74802933-74803432	0.297896373367874	.	.
chr1	75236651	75237150	chr1	74816731	74817230	Dnajb2|chr1:74816731-74817230	0.206442135041179	.	.
chr1	75236651	75237150	chr1	74824729	74825228	Dnajb2|chr1:74824729-74825228	0.241081167525009	.	.
chr1	75236651	75237150	chr1	74858307	74858806	Dnajb2|chr1:74858307-74858806	0.256232395315019	.	.
chr1	75236651	75237150	chr1	74880737	74881236	Dnajb2|chr1:74880737-74881236	0.237520439369229	.	.
chr1	75236651	75237150	chr1	75385291	75385790	Dnajb2|chr1:75385291-75385790	0.210873850323738	.	.
chr1	75236651	75237150	chr1	75393088	75393587	Dnajb2|chr1:75393088-75393587	0.280239858884163	.	.
chr1	75236651	75237150	chr1	75393648	75394147	Dnajb2|chr1:75393648-75394147	0.247427712058838	.	.
chr1	75236651	75237150	chr1	75445624	75446123	Dnajb2|chr1:75445624-75446123	0.272664078717686	.	.
chr1	75251521	75252020	chr1	75385291	75385790	Gm28294|chr1:75385291-75385790	0.179973068420473	.	.
chr1	75264008	75264507	chr1	75244823	75245322	Ptprn|chr1:75244823-75245322	0.394809925002529	.	.
chr1	75264008	75264507	chr1	75263237	75263736	Ptprn|chr1:75263237-75263736	0.164151961138533	.	.
chr1	75264008	75264507	chr1	75385291	75385790	Ptprn|chr1:75385291-75385790	0.191553484989432	.	.
chr1	75264008	75264507	chr1	75393088	75393587	Ptprn|chr1:75393088-75393587	0.213894221479244	.	.
chr1	75264008	75264507	chr1	75458368	75458867	Ptprn|chr1:75458368-75458867	0.220543519654177	.	.
chr1	75264008	75264507	chr1	75487302	75487801	Ptprn|chr1:75487302-75487801	0.307329902710432	.	.
chr1	75277375	75277874	chr1	75290547	75291046	Resp18|chr1:75290547-75291046	0.185778665831334	.	.
chr1	75278167	75278666	chr1	75218312	75218811	Resp18|chr1:75218312-75218811	0.161335541598944	.	.
chr1	75359259	75359758	chr1	75487834	75488333	Des|chr1:75487834-75488333	0.207830267671083	.	.
chr1	75359983	75360482	chr1	75385291	75385790	Des|chr1:75385291-75385790	0.183128783064363	.	.
chr1	75435709	75436208	chr1	75052015	75052514	Gmppa|chr1:75052015-75052514	0.233363450447093	.	.
chr1	75435709	75436208	chr1	75282920	75283419	Gmppa|chr1:75282920-75283419	0.195611405854616	.	.
chr1	75435709	75436208	chr1	75338331	75338830	Gmppa|chr1:75338331-75338830	0.234353423287462	.	.
chr1	75435709	75436208	chr1	75373071	75373570	Gmppa|chr1:75373071-75373570	0.183336190445863	.	.
chr1	75435709	75436208	chr1	75458368	75458867	Gmppa|chr1:75458368-75458867	0.169512091019901	.	.
chr1	75435709	75436208	chr1	75467494	75467993	Gmppa|chr1:75467494-75467993	0.201947752808682	.	.
chr1	75478598	75479097	chr1	75128586	75129085	Chpf|chr1:75128586-75129085	0.345326297714719	.	.
chr1	75478598	75479097	chr1	75128586	75129085	Tmem198|chr1:75128586-75129085	0.345326297714719	.	.
chr1	75478598	75479097	chr1	75263237	75263736	Chpf|chr1:75263237-75263736	0.205108744156769	.	.
chr1	75478598	75479097	chr1	75263237	75263736	Tmem198|chr1:75263237-75263736	0.205108744156769	.	.
chr1	75478598	75479097	chr1	75290547	75291046	Chpf|chr1:75290547-75291046	0.186588432610918	.	.
chr1	75478598	75479097	chr1	75290547	75291046	Tmem198|chr1:75290547-75291046	0.186588432610918	.	.
chr1	75478598	75479097	chr1	75422827	75423326	Chpf|chr1:75422827-75423326	0.239319942454999	.	.
chr1	75478598	75479097	chr1	75422827	75423326	Tmem198|chr1:75422827-75423326	0.239319942454999	.	.
chr1	75478598	75479097	chr1	75458368	75458867	Chpf|chr1:75458368-75458867	0.185992699153066	.	.
chr1	75478598	75479097	chr1	75458368	75458867	Tmem198|chr1:75458368-75458867	0.185992699153066	.	.
chr1	75478598	75479097	chr1	75487302	75487801	Chpf|chr1:75487302-75487801	0.163680222886207	.	.
chr1	75478598	75479097	chr1	75487302	75487801	Tmem198|chr1:75487302-75487801	0.163680222886207	.	.
chr1	75479156	75479655	chr1	75128586	75129085	Chpf|chr1:75128586-75129085	0.174201589503534	.	.
chr1	75479156	75479655	chr1	75128586	75129085	Tmem198|chr1:75128586-75129085	0.174201589503534	.	.
chr1	75479156	75479655	chr1	75218312	75218811	Chpf|chr1:75218312-75218811	0.255963387665818	.	.
chr1	75479156	75479655	chr1	75218312	75218811	Tmem198|chr1:75218312-75218811	0.255963387665818	.	.
chr1	75479156	75479655	chr1	75263237	75263736	Chpf|chr1:75263237-75263736	0.304945820133631	.	.
chr1	75479156	75479655	chr1	75263237	75263736	Tmem198|chr1:75263237-75263736	0.304945820133631	.	.
chr1	75479156	75479655	chr1	75381822	75382321	Chpf|chr1:75381822-75382321	0.169608446107171	.	.
chr1	75479156	75479655	chr1	75381822	75382321	Tmem198|chr1:75381822-75382321	0.169608446107171	.	.
chr1	75505376	75505875	chr1	75565391	75565890	Obsl1|chr1:75565391-75565890	0.235010444175018	.	.
chr1	75505376	75505875	chr1	75652505	75653004	Obsl1|chr1:75652505-75653004	0.226307173702544	.	.
chr1	75505376	75505875	chr1	75653752	75654251	Obsl1|chr1:75653752-75654251	0.212752438486876	.	.
chr1	75505376	75505875	chr1	75653752	75654251	Obsl1|chr1:75653752-75654251	0.212752438486877	.	.
chr1	75505376	75505875	chr1	75677604	75678103	Obsl1|chr1:75677604-75678103	0.414124505327615	.	.
chr1	75505376	75505875	chr1	75682904	75683403	Obsl1|chr1:75682904-75683403	0.279853616824643	.	.
chr1	75505376	75505875	chr1	75705165	75705664	Obsl1|chr1:75705165-75705664	0.174278797888264	.	.
chr1	75505376	75505875	chr1	75925739	75926238	Obsl1|chr1:75925739-75926238	0.364777677022329	.	.
chr1	75521240	75521739	chr1	75556331	75556830	Stk11ip|chr1:75556331-75556830	0.297025413907423	.	.
chr1	75546261	75546760	chr1	75653752	75654251	Slc4a3|chr1:75653752-75654251	0.170065917936367	.	.
chr1	75546261	75546760	chr1	75677604	75678103	Slc4a3|chr1:75677604-75678103	0.163914696681072	.	.
chr1	75546261	75546760	chr1	75705165	75705664	Slc4a3|chr1:75705165-75705664	0.252290687687877	.	.
chr1	76420505	76421004	chr1	76487367	76487866	Gm29069|chr1:76487367-76487866	0.174347612552484	.	.
chr1	77514195	77514694	chr1	77513554	77514053	Epha4|chr1:77513554-77514053	0.517007382621791	.	.
chr1	77514195	77514694	chr1	77513554	77514053	Gm28386|chr1:77513554-77514053	0.517007382621791	.	.
chr1	77514195	77514694	chr1	77535847	77536346	Epha4|chr1:77535847-77536346	0.222339579817781	.	.
chr1	77514195	77514694	chr1	77535847	77536346	Gm28386|chr1:77535847-77536346	0.222339579817781	.	.
chr1	77514195	77514694	chr1	77567985	77568484	Epha4|chr1:77567985-77568484	0.161213893264146	.	.
chr1	77514195	77514694	chr1	77567985	77568484	Gm28386|chr1:77567985-77568484	0.161213893264146	.	.
chr1	77514195	77514694	chr1	77824022	77824521	Epha4|chr1:77824022-77824521	0.158048763926604	.	.
chr1	77514195	77514694	chr1	77824022	77824521	Gm28386|chr1:77824022-77824521	0.158048763926604	.	.
chr1	77514195	77514694	chr1	77947879	77948378	Epha4|chr1:77947879-77948378	0.225789815942666	.	.
chr1	77514195	77514694	chr1	77947879	77948378	Gm28386|chr1:77947879-77948378	0.225789815942666	.	.
chr1	77514939	77515438	chr1	77513554	77514053	Epha4|chr1:77513554-77514053	0.319512946174405	.	.
chr1	77514939	77515438	chr1	77513554	77514053	Gm28386|chr1:77513554-77514053	0.319512946174405	.	.
chr1	77514939	77515438	chr1	77567985	77568484	Epha4|chr1:77567985-77568484	0.319350452645528	.	.
chr1	77514939	77515438	chr1	77567985	77568484	Gm28386|chr1:77567985-77568484	0.319350452645528	.	.
chr1	77514939	77515438	chr1	77824647	77825146	Epha4|chr1:77824647-77825146	0.292284626039401	.	.
chr1	77514939	77515438	chr1	77824647	77825146	Gm28386|chr1:77824647-77825146	0.292284626039401	.	.
chr1	77514939	77515438	chr1	77947879	77948378	Epha4|chr1:77947879-77948378	0.160878341911973	.	.
chr1	77514939	77515438	chr1	77947879	77948378	Gm28386|chr1:77947879-77948378	0.160878341911973	.	.
chr1	77516009	77516508	chr1	77513554	77514053	Gm28386|chr1:77513554-77514053	0.201338776728198	.	.
chr1	77516009	77516508	chr1	77546306	77546805	Gm28386|chr1:77546306-77546805	0.189484926181012	.	.
chr1	77516009	77516508	chr1	77567985	77568484	Gm28386|chr1:77567985-77568484	0.226837753117695	.	.
chr1	78310032	78310531	chr1	78328605	78329104	Sgpp2|chr1:78328605-78329104	0.419174460428546	.	.
chr1	78310032	78310531	chr1	78380921	78381420	Sgpp2|chr1:78380921-78381420	0.422299461198728	.	.
chr1	78310032	78310531	chr1	78705094	78705593	Sgpp2|chr1:78705094-78705593	0.403522147219512	.	.
chr1	78310032	78310531	chr1	78745265	78745764	Sgpp2|chr1:78745265-78745764	0.647595292873365	.	.
chr1	78488900	78489399	chr1	78585041	78585540	Farsb|chr1:78585041-78585540	0.239897303097148	.	.
chr1	78657540	78658039	chr1	78530256	78530755	Acsl3|chr1:78530256-78530755	0.217775719388388	.	.
chr1	78657540	78658039	chr1	78530256	78530755	Utp14b|chr1:78530256-78530755	0.217775719388388	.	.
chr1	78657540	78658039	chr1	78536720	78537219	Acsl3|chr1:78536720-78537219	0.278707614768687	.	.
chr1	78657540	78658039	chr1	78536720	78537219	Utp14b|chr1:78536720-78537219	0.278707614768687	.	.
chr1	78657540	78658039	chr1	78649277	78649776	Acsl3|chr1:78649277-78649776	0.162991093178897	.	.
chr1	78657540	78658039	chr1	78649277	78649776	Utp14b|chr1:78649277-78649776	0.162991093178897	.	.
chr1	78658201	78658700	chr1	78328605	78329104	Acsl3|chr1:78328605-78329104	0.165796395079383	.	.
chr1	78658201	78658700	chr1	78328605	78329104	Utp14b|chr1:78328605-78329104	0.165796395079383	.	.
chr1	78658201	78658700	chr1	78372111	78372610	Acsl3|chr1:78372111-78372610	0.202816033394096	.	.
chr1	78658201	78658700	chr1	78372111	78372610	Utp14b|chr1:78372111-78372610	0.202816033394096	.	.
chr1	78658201	78658700	chr1	78380921	78381420	Acsl3|chr1:78380921-78381420	0.22483475074479	.	.
chr1	78658201	78658700	chr1	78380921	78381420	Utp14b|chr1:78380921-78381420	0.22483475074479	.	.
chr1	78658201	78658700	chr1	78745265	78745764	Acsl3|chr1:78745265-78745764	0.285199431101546	.	.
chr1	78658201	78658700	chr1	78745265	78745764	Utp14b|chr1:78745265-78745764	0.285199431101546	.	.
chr1	78658201	78658700	chr1	78864686	78865185	Acsl3|chr1:78864686-78865185	0.307154756402233	.	.
chr1	78658201	78658700	chr1	78864686	78865185	Utp14b|chr1:78864686-78865185	0.307154756402233	.	.
chr1	79439807	79440306	chr1	79055233	79055732	Scg2|chr1:79055233-79055732	0.374381820836534	.	.
chr1	79439807	79440306	chr1	79055233	79055732	Scg2|chr1:79055233-79055732	0.374381820836535	.	.
chr1	79439807	79440306	chr1	79144019	79144518	Scg2|chr1:79144019-79144518	0.323163193303033	.	.
chr1	79439807	79440306	chr1	79196808	79197307	Scg2|chr1:79196808-79197307	0.326442776144449	.	.
chr1	79439807	79440306	chr1	79335726	79336225	Scg2|chr1:79335726-79336225	0.198979859072352	.	.
chr1	79439807	79440306	chr1	79365465	79365964	Scg2|chr1:79365465-79365964	0.177951911028214	.	.
chr1	79439807	79440306	chr1	79437683	79438182	Scg2|chr1:79437683-79438182	0.206912249649418	.	.
chr1	79439807	79440306	chr1	79485445	79485944	Scg2|chr1:79485445-79485944	0.426185770082368	.	.
chr1	79439807	79440306	chr1	79532543	79533042	Scg2|chr1:79532543-79533042	0.481450684646438	.	.
chr1	79439807	79440306	chr1	79640097	79640596	Scg2|chr1:79640097-79640596	0.286333134005945	.	.
chr1	79439807	79440306	chr1	79657259	79657758	Scg2|chr1:79657259-79657758	0.222922946657345	.	.
chr1	79439807	79440306	chr1	79701572	79702071	Scg2|chr1:79701572-79702071	0.444972759555683	.	.
chr1	79671350	79671849	chr1	79450145	79450644	Ap1s3|chr1:79450145-79450644	0.161847037229389	.	.
chr1	79671350	79671849	chr1	79581417	79581916	Ap1s3|chr1:79581417-79581916	0.179771046588858	.	.
chr1	79671350	79671849	chr1	79590235	79590734	Ap1s3|chr1:79590235-79590734	0.168886664120437	.	.
chr1	79775809	79776308	chr1	79857905	79858404	Mrpl44|chr1:79857905-79858404	0.312903228448416	.	.
chr1	79775809	79776308	chr1	79857905	79858404	Wdfy1|chr1:79857905-79858404	0.312903228448416	.	.
chr1	79775809	79776308	chr1	79858406	79858905	Mrpl44|chr1:79858406-79858905	0.168233253327395	.	.
chr1	79775809	79776308	chr1	79858406	79858905	Wdfy1|chr1:79858406-79858905	0.168233253327395	.	.
chr1	79775809	79776308	chr1	80034048	80034547	Mrpl44|chr1:80034048-80034547	0.313762555009966	.	.
chr1	79775809	79776308	chr1	80034048	80034547	Wdfy1|chr1:80034048-80034547	0.313762555009966	.	.
chr1	79775809	79776308	chr1	80073760	80074259	Mrpl44|chr1:80073760-80074259	0.159062472891061	.	.
chr1	79775809	79776308	chr1	80073760	80074259	Wdfy1|chr1:80073760-80074259	0.159062472891061	.	.
chr1	79775809	79776308	chr1	80074277	80074776	Mrpl44|chr1:80074277-80074776	0.163927681269186	.	.
chr1	79775809	79776308	chr1	80074277	80074776	Wdfy1|chr1:80074277-80074776	0.163927681269186	.	.
chr1	79775809	79776308	chr1	80108058	80108557	Mrpl44|chr1:80108058-80108557	0.21442832117632	.	.
chr1	79775809	79776308	chr1	80108058	80108557	Wdfy1|chr1:80108058-80108557	0.21442832117632	.	.
chr1	80339971	80340470	chr1	80616625	80617124	Cul3|chr1:80616625-80617124	0.164083160849183	.	.
chr1	80339971	80340470	chr1	80641761	80642260	Cul3|chr1:80641761-80642260	0.185426116634593	.	.
chr1	80340736	80341235	chr1	80603057	80603556	Cul3|chr1:80603057-80603556	0.242910254426024	.	.
chr1	80340736	80341235	chr1	80641761	80642260	Cul3|chr1:80641761-80642260	0.210756426505716	.	.
chr1	80340736	80341235	chr1	80709218	80709717	Cul3|chr1:80709218-80709717	0.159070641952513	.	.
chr1	80758332	80758831	chr1	80512043	80512542	Dock10|chr1:80512043-80512542	0.210637577451453	.	.
chr1	80758332	80758831	chr1	80541470	80541969	Dock10|chr1:80541470-80541969	0.272579302156108	.	.
chr1	80758332	80758831	chr1	80616625	80617124	Dock10|chr1:80616625-80617124	0.369439654928957	.	.
chr1	80758332	80758831	chr1	80618604	80619103	Dock10|chr1:80618604-80619103	0.243787693715635	.	.
chr1	80758332	80758831	chr1	80619144	80619643	Dock10|chr1:80619144-80619643	0.503602963077416	.	.
chr1	80758332	80758831	chr1	80715876	80716375	Dock10|chr1:80715876-80716375	0.188471297447582	.	.
chr1	80758332	80758831	chr1	80722572	80723071	Dock10|chr1:80722572-80723071	0.201549320913557	.	.
chr1	81076257	81076756	chr1	80854286	80854785	Nyap2|chr1:80854286-80854785	0.198551876034658	.	.
chr1	81076257	81076756	chr1	81287145	81287644	Nyap2|chr1:81287145-81287644	0.192868487748058	.	.
chr1	81076257	81076756	chr1	81316562	81317061	Nyap2|chr1:81316562-81317061	0.213242077664906	.	.
chr1	81076879	81077378	chr1	81062768	81063267	Nyap2|chr1:81062768-81063267	0.292509236601159	.	.
chr1	81076879	81077378	chr1	81212736	81213235	Nyap2|chr1:81212736-81213235	0.50243861466472	.	.
chr1	81076879	81077378	chr1	81255186	81255685	Nyap2|chr1:81255186-81255685	0.252196549915115	.	.
chr1	82290681	82291180	chr1	82156946	82157445	Irs1|chr1:82156946-82157445	0.274426358155576	.	.
chr1	82290681	82291180	chr1	82168437	82168936	Irs1|chr1:82168437-82168936	0.166937067194331	.	.
chr1	82290681	82291180	chr1	82262329	82262828	Irs1|chr1:82262329-82262828	0.202650790297479	.	.
chr1	82290681	82291180	chr1	82283141	82283640	Irs1|chr1:82283141-82283640	0.183898096914722	.	.
chr1	82290681	82291180	chr1	82362720	82363219	Irs1|chr1:82362720-82363219	0.311931348400151	.	.
chr1	82290681	82291180	chr1	82451862	82452361	Irs1|chr1:82451862-82452361	0.228696242818534	.	.
chr1	82290681	82291180	chr1	82468714	82469213	Irs1|chr1:82468714-82469213	0.17554365912434	.	.
chr1	82290681	82291180	chr1	82476674	82477173	Irs1|chr1:82476674-82477173	0.243048019174956	.	.
chr1	82290681	82291180	chr1	82523448	82523947	Irs1|chr1:82523448-82523947	0.202749619185617	.	.
chr1	82290681	82291180	chr1	82641615	82642114	Irs1|chr1:82641615-82642114	0.181157719960969	.	.
chr1	82291243	82291742	chr1	82158379	82158878	Irs1|chr1:82158379-82158878	0.186607255924844	.	.
chr1	82291243	82291742	chr1	82292699	82293198	Irs1|chr1:82292699-82293198	0.169088668419122	.	.
chr1	82291243	82291742	chr1	82362720	82363219	Irs1|chr1:82362720-82363219	0.23976362050174	.	.
chr1	82291243	82291742	chr1	82451862	82452361	Irs1|chr1:82451862-82452361	0.179923123323537	.	.
chr1	82291243	82291742	chr1	82468714	82469213	Irs1|chr1:82468714-82469213	0.264667743405608	.	.
chr1	82291243	82291742	chr1	82523448	82523947	Irs1|chr1:82523448-82523947	0.38146786545273	.	.
chr1	82316361	82316860	chr1	82262329	82262828	Rhbdd1|chr1:82262329-82262828	0.244328875706503	.	.
chr1	82316361	82316860	chr1	82283141	82283640	Rhbdd1|chr1:82283141-82283640	0.231628102680613	.	.
chr1	82316361	82316860	chr1	82292699	82293198	Rhbdd1|chr1:82292699-82293198	0.311375577669068	.	.
chr1	82316361	82316860	chr1	82362720	82363219	Rhbdd1|chr1:82362720-82363219	0.164088422224025	.	.
chr1	82316361	82316860	chr1	82523448	82523947	Rhbdd1|chr1:82523448-82523947	0.178262668639653	.	.
chr1	82316361	82316860	chr1	82717167	82717666	Rhbdd1|chr1:82717167-82717666	0.189823306333602	.	.
chr1	82316361	82316860	chr1	82717668	82718167	Rhbdd1|chr1:82717668-82718167	0.199289157084164	.	.
chr1	82724600	82725099	chr1	82523448	82523947	C430014B12Rik|chr1:82523448-82523947	0.216929013381514	.	.
chr1	82724600	82725099	chr1	82523448	82523947	Mff|chr1:82523448-82523947	0.216929013381514	.	.
chr1	82724600	82725099	chr1	82795603	82796102	C430014B12Rik|chr1:82795603-82796102	0.189087715992976	.	.
chr1	82724600	82725099	chr1	82795603	82796102	Mff|chr1:82795603-82796102	0.189087715992976	.	.
chr1	82839194	82839693	chr1	82717167	82717666	Agfg1|chr1:82717167-82717666	0.164878948069446	.	.
chr1	83037972	83038471	chr1	82787312	82787811	Slc19a3|chr1:82787312-82787811	0.197910520980706	.	.
chr1	83037972	83038471	chr1	82804033	82804532	Slc19a3|chr1:82804033-82804532	0.375698937197865	.	.
chr1	83037972	83038471	chr1	83181370	83181869	Slc19a3|chr1:83181370-83181869	0.226037073479701	.	.
chr1	83037972	83038471	chr1	83396189	83396688	Slc19a3|chr1:83396189-83396688	0.191308505863315	.	.
chr1	83037972	83038471	chr1	83432199	83432698	Slc19a3|chr1:83432199-83432698	0.177703633256996	.	.
chr1	83159481	83159980	chr1	82787312	82787811	Daw1|chr1:82787312-82787811	0.259311995534307	.	.
chr1	83159481	83159980	chr1	82804033	82804532	Daw1|chr1:82804033-82804532	0.204826866813966	.	.
chr1	83159481	83159980	chr1	83181370	83181869	Daw1|chr1:83181370-83181869	0.442481218221139	.	.
chr1	83159481	83159980	chr1	83288844	83289343	Daw1|chr1:83288844-83289343	0.350102299474535	.	.
chr1	83407134	83407633	chr1	83066527	83067026	Sphkap|chr1:83066527-83067026	0.276220781916099	.	.
chr1	83407134	83407633	chr1	83067122	83067621	Sphkap|chr1:83067122-83067621	0.272098504687802	.	.
chr1	83407134	83407633	chr1	83395536	83396035	Sphkap|chr1:83395536-83396035	0.173445300339706	.	.
chr1	83407134	83407633	chr1	83429766	83430265	Sphkap|chr1:83429766-83430265	0.3615003942384	.	.
chr1	83407134	83407633	chr1	83479100	83479599	Sphkap|chr1:83479100-83479599	0.516017116832574	.	.
chr1	83407918	83408417	chr1	83218179	83218678	Sphkap|chr1:83218179-83218678	0.205183211461011	.	.
chr1	83407918	83408417	chr1	83288844	83289343	Sphkap|chr1:83288844-83289343	0.174546696259361	.	.
chr1	83407918	83408417	chr1	83401025	83401524	Sphkap|chr1:83401025-83401524	0.251352363454634	.	.
chr1	84695000	84695499	chr1	84286533	84287032	Dner|chr1:84286533-84287032	0.185526224217844	.	.
chr1	84695000	84695499	chr1	84309957	84310456	Dner|chr1:84309957-84310456	0.217369853492385	.	.
chr1	84695000	84695499	chr1	84310483	84310982	Dner|chr1:84310483-84310982	0.159501999888451	.	.
chr1	84695000	84695499	chr1	84387506	84388005	Dner|chr1:84387506-84388005	0.19095270676791	.	.
chr1	84695000	84695499	chr1	84427695	84428194	Dner|chr1:84427695-84428194	0.199999056130923	.	.
chr1	84695000	84695499	chr1	84464025	84464524	Dner|chr1:84464025-84464524	0.532777900358089	.	.
chr1	84695000	84695499	chr1	84464689	84465188	Dner|chr1:84464689-84465188	0.314935955829192	.	.
chr1	84695000	84695499	chr1	84474245	84474744	Dner|chr1:84474245-84474744	0.258350932644932	.	.
chr1	84695000	84695499	chr1	84621244	84621743	Dner|chr1:84621244-84621743	0.193995664371517	.	.
chr1	84695000	84695499	chr1	84710164	84710663	Dner|chr1:84710164-84710663	0.204354288091186	.	.
chr1	84695613	84696112	chr1	84284342	84284841	Dner|chr1:84284342-84284841	0.255167213973697	.	.
chr1	84695613	84696112	chr1	84387506	84388005	Dner|chr1:84387506-84388005	0.247233769488139	.	.
chr1	84695613	84696112	chr1	84581779	84582278	Dner|chr1:84581779-84582278	0.346268329129457	.	.
chr1	84695613	84696112	chr1	84881481	84881980	Dner|chr1:84881481-84881980	0.394277418512731	.	.
chr1	84839808	84840307	chr1	84598459	84598958	Fbxo36|chr1:84598459-84598958	0.219069883136754	.	.
chr1	84839808	84840307	chr1	84598459	84598958	Trip12|chr1:84598459-84598958	0.219069883136754	.	.
chr1	84839808	84840307	chr1	84710164	84710663	Fbxo36|chr1:84710164-84710663	0.363972183316595	.	.
chr1	84839808	84840307	chr1	84710164	84710663	Trip12|chr1:84710164-84710663	0.363972183316595	.	.
chr1	84934371	84934870	chr1	84619085	84619584	Slc16a14|chr1:84619085-84619584	0.175490030987544	.	.
chr1	84934371	84934870	chr1	84621244	84621743	Slc16a14|chr1:84621244-84621743	0.269263569332159	.	.
chr1	84934371	84934870	chr1	84710164	84710663	Slc16a14|chr1:84710164-84710663	0.215492287719168	.	.
chr1	84934883	84935382	chr1	84628134	84628633	Slc16a14|chr1:84628134-84628633	0.272615365590386	.	.
chr1	84934883	84935382	chr1	84710164	84710663	Slc16a14|chr1:84710164-84710663	0.157924700374767	.	.
chr1	84935649	84936148	chr1	84581779	84582278	Slc16a14|chr1:84581779-84582278	0.172519610666958	.	.
chr1	84935649	84936148	chr1	84855235	84855734	Slc16a14|chr1:84855235-84855734	0.269056427496791	.	.
chr1	84935649	84936148	chr1	84860354	84860853	Slc16a14|chr1:84860354-84860853	0.293055429887597	.	.
chr1	85793160	85793659	chr1	85757814	85758313	Cab39|chr1:85757814-85758313	0.189773103570183	.	.
chr1	85894274	85894773	chr1	85757814	85758313	Itm2c|chr1:85757814-85758313	0.205741508865994	.	.
chr1	85894274	85894773	chr1	85776113	85776612	Itm2c|chr1:85776113-85776612	0.221862296938522	.	.
chr1	85894274	85894773	chr1	85869875	85870374	Itm2c|chr1:85869875-85870374	0.158236205201912	.	.
chr1	85894274	85894773	chr1	85869875	85870374	Itm2c|chr1:85869875-85870374	0.158236205201913	.	.
chr1	85894274	85894773	chr1	85870417	85870916	Itm2c|chr1:85870417-85870916	0.212039664968819	.	.
chr1	85928201	85928700	chr1	85869875	85870374	4933407L21Rik|chr1:85869875-85870374	0.16610921913869	.	.
chr1	85928201	85928700	chr1	85918260	85918759	4933407L21Rik|chr1:85918260-85918759	0.242483975649397	.	.
chr1	86045012	86045511	chr1	86000091	86000590	2810459M11Rik|chr1:86000091-86000590	0.215426194089315	.	.
chr1	86045012	86045511	chr1	86059359	86059858	2810459M11Rik|chr1:86059359-86059858	0.180858938651615	.	.
chr1	86045012	86045511	chr1	86130099	86130598	2810459M11Rik|chr1:86130099-86130598	0.2197546174247	.	.
chr1	86045012	86045511	chr1	86202757	86203256	2810459M11Rik|chr1:86202757-86203256	0.182811834271443	.	.
chr1	86045012	86045511	chr1	86379079	86379578	2810459M11Rik|chr1:86379079-86379578	0.385602069939248	.	.
chr1	86045012	86045511	chr1	86433961	86434460	2810459M11Rik|chr1:86433961-86434460	0.202129754695925	.	.
chr1	86045012	86045511	chr1	86434501	86435000	2810459M11Rik|chr1:86434501-86435000	0.204509867545085	.	.
chr1	86045012	86045511	chr1	86441273	86441772	2810459M11Rik|chr1:86441273-86441772	0.453710425816184	.	.
chr1	86045012	86045511	chr1	86441795	86442294	2810459M11Rik|chr1:86441795-86442294	0.258243643314088	.	.
chr1	86046083	86046582	chr1	86245670	86246169	2810459M11Rik|chr1:86245670-86246169	0.179448398245685	.	.
chr1	86046083	86046582	chr1	86487143	86487642	2810459M11Rik|chr1:86487143-86487642	0.170568042617685	.	.
chr1	86046594	86047093	chr1	86178901	86179400	2810459M11Rik|chr1:86178901-86179400	0.255050756500604	.	.
chr1	86064385	86064884	chr1	86214214	86214713	Psmd1|chr1:86214214-86214713	0.213298888212661	.	.
chr1	86064385	86064884	chr1	86434501	86435000	Psmd1|chr1:86434501-86435000	0.19644859953265	.	.
chr1	86154471	86154970	chr1	86000091	86000590	Armc9|chr1:86000091-86000590	0.202363242602785	.	.
chr1	86154471	86154970	chr1	86007691	86008190	Armc9|chr1:86007691-86008190	0.232731164269802	.	.
chr1	86154471	86154970	chr1	86018323	86018822	Armc9|chr1:86018323-86018822	0.311800390696815	.	.
chr1	86154471	86154970	chr1	86130099	86130598	Armc9|chr1:86130099-86130598	0.193770704524071	.	.
chr1	86154471	86154970	chr1	86202757	86203256	Armc9|chr1:86202757-86203256	0.248591270684333	.	.
chr1	86154471	86154970	chr1	86225194	86225693	Armc9|chr1:86225194-86225693	0.182177012673379	.	.
chr1	86154471	86154970	chr1	86434501	86435000	Armc9|chr1:86434501-86435000	0.28178686390636	.	.
chr1	86154471	86154970	chr1	86441273	86441772	Armc9|chr1:86441273-86441772	0.164747714326946	.	.
chr1	86154471	86154970	chr1	86470639	86471138	Armc9|chr1:86470639-86471138	0.337983549508956	.	.
chr1	86302910	86303409	chr1	86202757	86203256	B3gnt7|chr1:86202757-86203256	0.186322010829424	.	.
chr1	86302910	86303409	chr1	86202757	86203256	Gm28626|chr1:86202757-86203256	0.186322010829424	.	.
chr1	86302910	86303409	chr1	86281705	86282204	B3gnt7|chr1:86281705-86282204	0.20301009218917	.	.
chr1	86302910	86303409	chr1	86281705	86282204	Gm28626|chr1:86281705-86282204	0.20301009218917	.	.
chr1	86302910	86303409	chr1	86282207	86282706	B3gnt7|chr1:86282207-86282706	0.236498562025803	.	.
chr1	86302910	86303409	chr1	86282207	86282706	Gm28626|chr1:86282207-86282706	0.236498562025803	.	.
chr1	86302910	86303409	chr1	86433961	86434460	B3gnt7|chr1:86433961-86434460	0.195609378710625	.	.
chr1	86302910	86303409	chr1	86433961	86434460	Gm28626|chr1:86433961-86434460	0.195609378710625	.	.
chr1	86302910	86303409	chr1	86487143	86487642	B3gnt7|chr1:86487143-86487642	0.267362293279167	.	.
chr1	86302910	86303409	chr1	86487143	86487642	Gm28626|chr1:86487143-86487642	0.267362293279167	.	.
chr1	86302910	86303409	chr1	86525204	86525703	B3gnt7|chr1:86525204-86525703	0.168487193762603	.	.
chr1	86302910	86303409	chr1	86525204	86525703	Gm28626|chr1:86525204-86525703	0.168487193762603	.	.
chr1	86303797	86304296	chr1	86214214	86214713	Gm28626|chr1:86214214-86214713	0.252271775701602	.	.
chr1	86303797	86304296	chr1	86282207	86282706	Gm28626|chr1:86282207-86282706	0.207749940717321	.	.
chr1	86303797	86304296	chr1	86339345	86339844	Gm28626|chr1:86339345-86339844	0.161222770220194	.	.
chr1	86303797	86304296	chr1	86440464	86440963	Gm28626|chr1:86440464-86440963	0.245021360147119	.	.
chr1	86303797	86304296	chr1	86441795	86442294	Gm28626|chr1:86441795-86442294	0.261180752982333	.	.
chr1	86303797	86304296	chr1	86442428	86442927	Gm28626|chr1:86442428-86442927	0.341778161403867	.	.
chr1	86303797	86304296	chr1	86487143	86487642	Gm28626|chr1:86487143-86487642	0.241436696261189	.	.
chr1	86303797	86304296	chr1	86525204	86525703	Gm28626|chr1:86525204-86525703	0.18862989942065	.	.
chr1	86303797	86304296	chr1	86533367	86533866	Gm28626|chr1:86533367-86533866	0.371657097294973	.	.
chr1	86359268	86359767	chr1	86007691	86008190	C130036L24Rik|chr1:86007691-86008190	0.297740859097031	.	.
chr1	86359268	86359767	chr1	86007691	86008190	Ncl|chr1:86007691-86008190	0.297740859097031	.	.
chr1	86359268	86359767	chr1	86379079	86379578	C130036L24Rik|chr1:86379079-86379578	0.247895076038839	.	.
chr1	86359268	86359767	chr1	86379079	86379578	Ncl|chr1:86379079-86379578	0.247895076038839	.	.
chr1	86359268	86359767	chr1	86440464	86440963	C130036L24Rik|chr1:86440464-86440963	0.3234899193259	.	.
chr1	86359268	86359767	chr1	86440464	86440963	Ncl|chr1:86440464-86440963	0.3234899193259	.	.
chr1	86359268	86359767	chr1	86441273	86441772	C130036L24Rik|chr1:86441273-86441772	0.197116351891806	.	.
chr1	86359268	86359767	chr1	86441273	86441772	Ncl|chr1:86441273-86441772	0.197116351891806	.	.
chr1	86359268	86359767	chr1	86441795	86442294	C130036L24Rik|chr1:86441795-86442294	0.24975369925272	.	.
chr1	86359268	86359767	chr1	86441795	86442294	Ncl|chr1:86441795-86442294	0.24975369925272	.	.
chr1	86359268	86359767	chr1	86503968	86504467	C130036L24Rik|chr1:86503968-86504467	0.228590586691168	.	.
chr1	86359268	86359767	chr1	86503968	86504467	Ncl|chr1:86503968-86504467	0.228590586691168	.	.
chr1	86359268	86359767	chr1	86533367	86533866	C130036L24Rik|chr1:86533367-86533866	0.194925901187168	.	.
chr1	86359268	86359767	chr1	86533367	86533866	Ncl|chr1:86533367-86533866	0.194925901187168	.	.
chr1	86359268	86359767	chr1	86596960	86597459	C130036L24Rik|chr1:86596960-86597459	0.210780477245047	.	.
chr1	86359268	86359767	chr1	86596960	86597459	Ncl|chr1:86596960-86597459	0.210780477245047	.	.
chr1	86525710	86526209	chr1	86282207	86282706	Ptma|chr1:86282207-86282706	0.264793650343454	.	.
chr1	86525710	86526209	chr1	86339345	86339844	Ptma|chr1:86339345-86339844	0.166890746299212	.	.
chr1	86525710	86526209	chr1	86416225	86416724	Ptma|chr1:86416225-86416724	0.213955484520471	.	.
chr1	86525710	86526209	chr1	86433961	86434460	Ptma|chr1:86433961-86434460	0.187266069292869	.	.
chr1	86525710	86526209	chr1	86441273	86441772	Ptma|chr1:86441273-86441772	0.158001869619004	.	.
chr1	86525710	86526209	chr1	86441795	86442294	Ptma|chr1:86441795-86442294	0.238135280717175	.	.
chr1	86525710	86526209	chr1	86442428	86442927	Ptma|chr1:86442428-86442927	0.249999370785842	.	.
chr1	86525710	86526209	chr1	86487143	86487642	Ptma|chr1:86487143-86487642	0.372201386505854	.	.
chr1	86525710	86526209	chr1	86503968	86504467	Ptma|chr1:86503968-86504467	0.311202146725409	.	.
chr1	86525710	86526209	chr1	86525204	86525703	Ptma|chr1:86525204-86525703	0.536534508943295	.	.
chr1	86526360	86526859	chr1	86282207	86282706	Ptma|chr1:86282207-86282706	0.369517929648889	.	.
chr1	86526360	86526859	chr1	86440464	86440963	Ptma|chr1:86440464-86440963	0.353012105031695	.	.
chr1	86526360	86526859	chr1	86442428	86442927	Ptma|chr1:86442428-86442927	0.297955990411691	.	.
chr1	86526360	86526859	chr1	86468534	86469033	Ptma|chr1:86468534-86469033	0.28309828545639	.	.
chr1	86526360	86526859	chr1	86487143	86487642	Ptma|chr1:86487143-86487642	0.346194246262788	.	.
chr1	86526360	86526859	chr1	86503968	86504467	Ptma|chr1:86503968-86504467	0.18388935408819	.	.
chr1	86526360	86526859	chr1	86525204	86525703	Ptma|chr1:86525204-86525703	0.376895392120469	.	.
chr1	86526360	86526859	chr1	86834941	86835440	Ptma|chr1:86834941-86835440	0.250162126374595	.	.
chr1	86582078	86582577	chr1	86442428	86442927	Cops7b|chr1:86442428-86442927	0.179888335616203	.	.
chr1	86582078	86582577	chr1	86442428	86442927	Pde6d|chr1:86442428-86442927	0.179888335616203	.	.
chr1	86582078	86582577	chr1	86533367	86533866	Cops7b|chr1:86533367-86533866	0.249139025792604	.	.
chr1	86582078	86582577	chr1	86533367	86533866	Pde6d|chr1:86533367-86533866	0.249139025792604	.	.
chr1	86582603	86583102	chr1	86440464	86440963	Cops7b|chr1:86440464-86440963	0.175392478277209	.	.
chr1	86582603	86583102	chr1	86440464	86440963	Pde6d|chr1:86440464-86440963	0.175392478277209	.	.
chr1	86582603	86583102	chr1	86441795	86442294	Cops7b|chr1:86441795-86442294	0.164272894512931	.	.
chr1	86582603	86583102	chr1	86441795	86442294	Pde6d|chr1:86441795-86442294	0.164272894512931	.	.
chr1	86582603	86583102	chr1	86533367	86533866	Cops7b|chr1:86533367-86533866	0.225758566116044	.	.
chr1	86582603	86583102	chr1	86533367	86533866	Pde6d|chr1:86533367-86533866	0.225758566116044	.	.
chr1	86670393	86670892	chr1	86470639	86471138	Nppc|chr1:86470639-86471138	0.200997187900334	.	.
chr1	86670393	86670892	chr1	86503968	86504467	Nppc|chr1:86503968-86504467	0.174404375099248	.	.
chr1	86670393	86670892	chr1	86586879	86587378	Nppc|chr1:86586879-86587378	0.256006129123809	.	.
chr1	86703565	86704064	chr1	86282207	86282706	Dis3l2|chr1:86282207-86282706	0.158364189569703	.	.
chr1	86703565	86704064	chr1	86434501	86435000	Dis3l2|chr1:86434501-86435000	0.273292083375883	.	.
chr1	86703565	86704064	chr1	86487143	86487642	Dis3l2|chr1:86487143-86487642	0.327219408828421	.	.
chr1	86703565	86704064	chr1	86503968	86504467	Dis3l2|chr1:86503968-86504467	0.21485901486403	.	.
chr1	86703565	86704064	chr1	86525204	86525703	Dis3l2|chr1:86525204-86525703	0.242906883928627	.	.
chr1	87155856	87156355	chr1	87246132	87246631	Ecel1|chr1:87246132-87246631	0.192087196280248	.	.
chr1	87213673	87214172	chr1	86834941	86835440	Eif4e2|chr1:86834941-86835440	0.266598301359331	.	.
chr1	87213673	87214172	chr1	87184750	87185249	Eif4e2|chr1:87184750-87185249	0.316113061349996	.	.
chr1	87326698	87327197	chr1	87594335	87594834	Gigyf2|chr1:87594335-87594834	0.246445524023465	.	.
chr1	87510023	87510522	chr1	87447455	87447954	Neu2|chr1:87447455-87447954	0.31603836963676	.	.
chr1	87510023	87510522	chr1	87679068	87679567	Neu2|chr1:87679068-87679567	0.177691771994092	.	.
chr1	87510023	87510522	chr1	87680890	87681389	Neu2|chr1:87680890-87681389	0.210224881779472	.	.
chr1	87510023	87510522	chr1	87709058	87709557	Neu2|chr1:87709058-87709557	0.24785928289459	.	.
chr1	87510023	87510522	chr1	87740545	87741044	Neu2|chr1:87740545-87741044	0.173837788112093	.	.
chr1	87755700	87756199	chr1	87982239	87982738	Atg16l1|chr1:87982239-87982738	0.229159037521243	.	.
chr1	87853009	87853508	chr1	88004899	88005398	Dgkd|chr1:88004899-88005398	0.25459983441828	.	.
chr1	88205505	88206004	chr1	88446553	88447052	Dnajb3|chr1:88446553-88447052	0.217052578779851	.	.
chr1	88277410	88277909	chr1	88427960	88428459	Hjurp|chr1:88427960-88428459	0.249879964680211	.	.
chr1	88277410	88277909	chr1	88427960	88428459	Trpm8|chr1:88427960-88428459	0.249879964680211	.	.
chr1	88277410	88277909	chr1	88518050	88518549	Hjurp|chr1:88518050-88518549	0.302694517924521	.	.
chr1	88277410	88277909	chr1	88518050	88518549	Trpm8|chr1:88518050-88518549	0.302694517924521	.	.
chr1	88277410	88277909	chr1	88547118	88547617	Hjurp|chr1:88547118-88547617	0.350512733110824	.	.
chr1	88277410	88277909	chr1	88547118	88547617	Trpm8|chr1:88547118-88547617	0.350512733110824	.	.
chr1	88277410	88277909	chr1	88594506	88595005	Hjurp|chr1:88594506-88595005	0.221677928635322	.	.
chr1	88277410	88277909	chr1	88594506	88595005	Trpm8|chr1:88594506-88595005	0.221677928635322	.	.
chr1	88656013	88656512	chr1	88427960	88428459	Gm29336|chr1:88427960-88428459	0.296462816588691	.	.
chr1	88656013	88656512	chr1	88518050	88518549	Gm29336|chr1:88518050-88518549	0.276624180169193	.	.
chr1	88656013	88656512	chr1	88528334	88528833	Gm29336|chr1:88528334-88528833	0.181033566653185	.	.
chr1	88656013	88656512	chr1	88547118	88547617	Gm29336|chr1:88547118-88547617	0.244462205955563	.	.
chr1	88656013	88656512	chr1	88594506	88595005	Gm29336|chr1:88594506-88595005	0.212050314325532	.	.
chr1	88656013	88656512	chr1	88658097	88658596	Gm29336|chr1:88658097-88658596	0.225627767313156	.	.
chr1	88656013	88656512	chr1	88718511	88719010	Gm29336|chr1:88718511-88719010	0.191215011970122	.	.
chr1	88656013	88656512	chr1	88720400	88720899	Gm29336|chr1:88720400-88720899	0.247835630956259	.	.
chr1	88656013	88656512	chr1	88825181	88825680	Gm29336|chr1:88825181-88825680	0.258029001981494	.	.
chr1	88701430	88701929	chr1	88539877	88540376	Arl4c|chr1:88539877-88540376	0.18728120250657	.	.
chr1	88701430	88701929	chr1	88694302	88694801	Arl4c|chr1:88694302-88694801	0.380862925380506	.	.
chr1	88701430	88701929	chr1	88705708	88706207	Arl4c|chr1:88705708-88706207	0.39271151098865	.	.
chr1	88701430	88701929	chr1	88708347	88708846	Arl4c|chr1:88708347-88708846	0.214748745196856	.	.
chr1	88701430	88701929	chr1	88725733	88726232	Arl4c|chr1:88725733-88726232	0.258613224322626	.	.
chr1	88701430	88701929	chr1	88929206	88929705	Arl4c|chr1:88929206-88929705	0.182123711693082	.	.
chr1	88701944	88702443	chr1	88357393	88357892	Arl4c|chr1:88357393-88357892	0.180999326720962	.	.
chr1	88701944	88702443	chr1	88694302	88694801	Arl4c|chr1:88694302-88694801	0.309128479848349	.	.
chr1	88701944	88702443	chr1	88705708	88706207	Arl4c|chr1:88705708-88706207	0.240080018335794	.	.
chr1	88701944	88702443	chr1	88757160	88757659	Arl4c|chr1:88757160-88757659	0.17269434418683	.	.
chr1	88701944	88702443	chr1	88869325	88869824	Arl4c|chr1:88869325-88869824	0.456025158351061	.	.
chr1	89015370	89015869	chr1	88757160	88757659	1700067G17Rik|chr1:88757160-88757659	0.188424357223203	.	.
chr1	89015370	89015869	chr1	88774104	88774603	1700067G17Rik|chr1:88774104-88774603	0.160974428945659	.	.
chr1	89015370	89015869	chr1	89136425	89136924	1700067G17Rik|chr1:89136425-89136924	0.406964746459851	.	.
chr1	89069411	89069910	chr1	88825181	88825680	Sh3bp4|chr1:88825181-88825680	0.339770781840925	.	.
chr1	89069411	89069910	chr1	89041253	89041752	Sh3bp4|chr1:89041253-89041752	0.241164998668149	.	.
chr1	89069411	89069910	chr1	89057466	89057965	Sh3bp4|chr1:89057466-89057965	0.246832469905675	.	.
chr1	89069411	89069910	chr1	89138297	89138796	Sh3bp4|chr1:89138297-89138796	0.189062991998674	.	.
chr1	89069411	89069910	chr1	89302546	89303045	Sh3bp4|chr1:89302546-89303045	0.184012514281205	.	.
chr1	89069411	89069910	chr1	89312855	89313354	Sh3bp4|chr1:89312855-89313354	0.177299414147963	.	.
chr1	89069411	89069910	chr1	89416840	89417339	Sh3bp4|chr1:89416840-89417339	0.181904313190103	.	.
chr1	89069980	89070479	chr1	89034977	89035476	Sh3bp4|chr1:89034977-89035476	0.176485882084558	.	.
chr1	89069980	89070479	chr1	89057466	89057965	Sh3bp4|chr1:89057466-89057965	0.223273611962355	.	.
chr1	89069980	89070479	chr1	89136425	89136924	Sh3bp4|chr1:89136425-89136924	0.198490707931266	.	.
chr1	89069980	89070479	chr1	89302044	89302543	Sh3bp4|chr1:89302044-89302543	0.199206039624581	.	.
chr1	89069980	89070479	chr1	89416840	89417339	Sh3bp4|chr1:89416840-89417339	0.234120102115604	.	.
chr1	89454554	89455053	chr1	89034977	89035476	Agap1|chr1:89034977-89035476	0.179925463996195	.	.
chr1	89454554	89455053	chr1	89163488	89163987	Agap1|chr1:89163488-89163987	0.203602090605513	.	.
chr1	89454554	89455053	chr1	89524371	89524870	Agap1|chr1:89524371-89524870	0.236460423807872	.	.
chr1	89454554	89455053	chr1	89577025	89577524	Agap1|chr1:89577025-89577524	0.170180135031121	.	.
chr1	89454554	89455053	chr1	89579987	89580486	Agap1|chr1:89579987-89580486	0.384343379607969	.	.
chr1	89454554	89455053	chr1	89600592	89601091	Agap1|chr1:89600592-89601091	0.210802211272554	.	.
chr1	89454554	89455053	chr1	89611166	89611665	Agap1|chr1:89611166-89611665	0.29505525317404	.	.
chr1	89454554	89455053	chr1	89656629	89657128	Agap1|chr1:89656629-89657128	0.24369405152185	.	.
chr1	90153403	90153902	chr1	89804950	89805449	4930434B07Rik|chr1:89804950-89805449	0.167059574232473	.	.
chr1	90153403	90153902	chr1	89804950	89805449	Iqca|chr1:89804950-89805449	0.167059574232473	.	.
chr1	90153403	90153902	chr1	89878984	89879483	4930434B07Rik|chr1:89878984-89879483	0.254906219243923	.	.
chr1	90153403	90153902	chr1	89878984	89879483	Iqca|chr1:89878984-89879483	0.254906219243923	.	.
chr1	90153403	90153902	chr1	90035001	90035500	4930434B07Rik|chr1:90035001-90035500	0.393812486722914	.	.
chr1	90153403	90153902	chr1	90035001	90035500	Iqca|chr1:90035001-90035500	0.393812486722914	.	.
chr1	90153403	90153902	chr1	90275246	90275745	4930434B07Rik|chr1:90275246-90275745	0.344775117943717	.	.
chr1	90153403	90153902	chr1	90275246	90275745	Iqca|chr1:90275246-90275745	0.344775117943717	.	.
chr1	90153403	90153902	chr1	90408541	90409040	4930434B07Rik|chr1:90408541-90409040	0.173825569884107	.	.
chr1	90153403	90153902	chr1	90408541	90409040	Iqca|chr1:90408541-90409040	0.173825569884107	.	.
chr1	90203739	90204238	chr1	89804950	89805449	Ackr3|chr1:89804950-89805449	0.162780539313437	.	.
chr1	90203739	90204238	chr1	89845442	89845941	Ackr3|chr1:89845442-89845941	0.221450096963356	.	.
chr1	90203739	90204238	chr1	89968122	89968621	Ackr3|chr1:89968122-89968621	0.163384138424477	.	.
chr1	90203739	90204238	chr1	90035001	90035500	Ackr3|chr1:90035001-90035500	0.300100484235845	.	.
chr1	90203739	90204238	chr1	90054888	90055387	Ackr3|chr1:90054888-90055387	0.251215562065835	.	.
chr1	90203739	90204238	chr1	90205210	90205709	Ackr3|chr1:90205210-90205709	0.316597993223713	.	.
chr1	90203739	90204238	chr1	90275756	90276255	Ackr3|chr1:90275756-90276255	0.240971752777908	.	.
chr1	90603129	90603628	chr1	90956622	90957121	Cops8|chr1:90956622-90957121	0.219613428225122	.	.
chr1	90603129	90603628	chr1	90973173	90973672	Cops8|chr1:90973173-90973672	0.16594220700209	.	.
chr1	90968585	90969084	chr1	90590608	90591107	Rab17|chr1:90590608-90591107	0.226369625883937	.	.
chr1	90968585	90969084	chr1	90838175	90838674	Rab17|chr1:90838175-90838674	0.332475277502709	.	.
chr1	90968585	90969084	chr1	90980416	90980915	Rab17|chr1:90980416-90980915	0.3177779065394	.	.
chr1	91398520	91399019	chr1	91304602	91305101	Ilkap|chr1:91304602-91305101	0.1944457923896	.	.
chr1	91459292	91459791	chr1	91332101	91332600	Per2|chr1:91332101-91332600	0.255106777466815	.	.
chr1	91459292	91459791	chr1	91332101	91332600	Per2|chr1:91332101-91332600	0.255106777466816	.	.
chr1	91459292	91459791	chr1	91597537	91598036	Per2|chr1:91597537-91598036	0.183576934497535	.	.
chr1	91494327	91494826	chr1	91304602	91305101	Traf3ip1|chr1:91304602-91305101	0.175448028066995	.	.
chr1	91539706	91540205	chr1	91880861	91881360	Asb1|chr1:91880861-91881360	0.180500046262171	.	.
chr1	91540218	91540717	chr1	91332101	91332600	Asb1|chr1:91332101-91332600	0.246364662882684	.	.
chr1	91540218	91540717	chr1	91597537	91598036	Asb1|chr1:91597537-91598036	0.210331210670441	.	.
chr1	91540218	91540717	chr1	91600624	91601123	Asb1|chr1:91600624-91601123	0.162622206214314	.	.
chr1	91540218	91540717	chr1	91865942	91866441	Asb1|chr1:91865942-91866441	0.187632045943893	.	.
chr1	91540218	91540717	chr1	91879818	91880317	Asb1|chr1:91879818-91880317	0.558416427211471	.	.
chr1	91540218	91540717	chr1	91880861	91881360	Asb1|chr1:91880861-91881360	0.390882259916033	.	.
chr1	91540218	91540717	chr1	91942017	91942516	Asb1|chr1:91942017-91942516	0.199651158390762	.	.
chr1	91540218	91540717	chr1	91942520	91943019	Asb1|chr1:91942520-91943019	0.208986362946758	.	.
chr1	91540218	91540717	chr1	91968922	91969421	Asb1|chr1:91968922-91969421	0.350696356731646	.	.
chr1	91801828	91802327	chr1	91597537	91598036	Gm29100|chr1:91597537-91598036	0.397648410716477	.	.
chr1	91801828	91802327	chr1	91597537	91598036	Twist2|chr1:91597537-91598036	0.397648410716477	.	.
chr1	91801828	91802327	chr1	91865942	91866441	Gm29100|chr1:91865942-91866441	0.195515543081297	.	.
chr1	91801828	91802327	chr1	91865942	91866441	Twist2|chr1:91865942-91866441	0.195515543081297	.	.
chr1	91801828	91802327	chr1	91879818	91880317	Gm29100|chr1:91879818-91880317	0.185298427374978	.	.
chr1	91801828	91802327	chr1	91879818	91880317	Twist2|chr1:91879818-91880317	0.185298427374978	.	.
chr1	91801828	91802327	chr1	91880861	91881360	Gm29100|chr1:91880861-91881360	0.317103003477985	.	.
chr1	91801828	91802327	chr1	91880861	91881360	Twist2|chr1:91880861-91881360	0.317103003477985	.	.
chr1	92473544	92474043	chr1	92725734	92726233	Ndufa10|chr1:92725734-92726233	0.22312874237196	.	.
chr1	92641765	92642264	chr1	92521236	92521735	Cops9|chr1:92521236-92521735	0.200515699111335	.	.
chr1	92641765	92642264	chr1	92895020	92895519	Cops9|chr1:92895020-92895519	0.193462647243737	.	.
chr1	92648213	92648712	chr1	92675841	92676340	Otos|chr1:92675841-92676340	0.184409022463396	.	.
chr1	92648720	92649219	chr1	92683124	92683623	Otos|chr1:92683124-92683623	0.174447810341551	.	.
chr1	92831030	92831529	chr1	92653028	92653527	Gpc1|chr1:92653028-92653527	0.174811155811178	.	.
chr1	92831030	92831529	chr1	93105973	93106472	Gpc1|chr1:93105973-93106472	0.319598541989879	.	.
chr1	92831030	92831529	chr1	93158679	93159178	Gpc1|chr1:93158679-93159178	0.206845658209369	.	.
chr1	92831616	92832115	chr1	92521236	92521735	Gpc1|chr1:92521236-92521735	0.162641009124433	.	.
chr1	92831616	92832115	chr1	92653028	92653527	Gpc1|chr1:92653028-92653527	0.310727727082773	.	.
chr1	92831616	92832115	chr1	92725734	92726233	Gpc1|chr1:92725734-92726233	0.20191967815034	.	.
chr1	92831616	92832115	chr1	92781808	92782307	Gpc1|chr1:92781808-92782307	0.278046015119993	.	.
chr1	92831616	92832115	chr1	92793767	92794266	Gpc1|chr1:92793767-92794266	0.166192563350778	.	.
chr1	92831616	92832115	chr1	92879176	92879675	Gpc1|chr1:92879176-92879675	0.176790744996654	.	.
chr1	92831616	92832115	chr1	93100465	93100964	Gpc1|chr1:93100465-93100964	0.172793231887967	.	.
chr1	92831616	92832115	chr1	93115042	93115541	Gpc1|chr1:93115042-93115541	0.196499442740092	.	.
chr1	92847595	92848094	chr1	92653028	92653527	Gm29480|chr1:92653028-92653527	0.176566429134536	.	.
chr1	92848463	92848962	chr1	92850156	92850655	Gm29480|chr1:92850156-92850655	0.310462378199934	.	.
chr1	92848463	92848962	chr1	92879176	92879675	Gm29480|chr1:92879176-92879675	0.342809411290463	.	.
chr1	92848463	92848962	chr1	92895020	92895519	Gm29480|chr1:92895020-92895519	0.224398280311711	.	.
chr1	92848463	92848962	chr1	93071413	93071912	Gm29480|chr1:93071413-93071912	0.242280974654076	.	.
chr1	92849473	92849972	chr1	92683124	92683623	Gm29480|chr1:92683124-92683623	0.336661538015755	.	.
chr1	92849473	92849972	chr1	92712294	92712793	Gm29480|chr1:92712294-92712793	0.199029224064056	.	.
chr1	92849473	92849972	chr1	92799618	92800117	Gm29480|chr1:92799618-92800117	0.180424538257239	.	.
chr1	92849473	92849972	chr1	92895020	92895519	Gm29480|chr1:92895020-92895519	0.158317016844761	.	.
chr1	92849473	92849972	chr1	93173564	93174063	Gm29480|chr1:93173564-93174063	0.311789194036546	.	.
chr1	92907215	92907714	chr1	92696823	92697322	Dusp28|chr1:92696823-92697322	0.174828003425655	.	.
chr1	92907215	92907714	chr1	92781808	92782307	Dusp28|chr1:92781808-92782307	0.193006988248442	.	.
chr1	92907215	92907714	chr1	92879176	92879675	Dusp28|chr1:92879176-92879675	0.238562165059049	.	.
chr1	92907215	92907714	chr1	93083832	93084331	Dusp28|chr1:93083832-93084331	0.20235155171338	.	.
chr1	92907215	92907714	chr1	93100465	93100964	Dusp28|chr1:93100465-93100964	0.23397311503093	.	.
chr1	92907215	92907714	chr1	93115042	93115541	Dusp28|chr1:93115042-93115541	0.184361716537522	.	.
chr1	92907215	92907714	chr1	93139656	93140155	Dusp28|chr1:93139656-93140155	0.161026256489119	.	.
chr1	92907215	92907714	chr1	93173564	93174063	Dusp28|chr1:93173564-93174063	0.276459883028783	.	.
chr1	92910422	92910921	chr1	92653028	92653527	5033417F24Rik|chr1:92653028-92653527	0.30304730316931	.	.
chr1	92910422	92910921	chr1	92653028	92653527	Rnpepl1|chr1:92653028-92653527	0.30304730316931	.	.
chr1	92910422	92910921	chr1	92725734	92726233	5033417F24Rik|chr1:92725734-92726233	0.290867783344573	.	.
chr1	92910422	92910921	chr1	92725734	92726233	Rnpepl1|chr1:92725734-92726233	0.290867783344573	.	.
chr1	92910422	92910921	chr1	92726321	92726820	5033417F24Rik|chr1:92726321-92726820	0.168636691850251	.	.
chr1	92910422	92910921	chr1	92726321	92726820	Rnpepl1|chr1:92726321-92726820	0.168636691850251	.	.
chr1	92910422	92910921	chr1	92763579	92764078	5033417F24Rik|chr1:92763579-92764078	0.197773438766055	.	.
chr1	92910422	92910921	chr1	92763579	92764078	Rnpepl1|chr1:92763579-92764078	0.197773438766055	.	.
chr1	92910422	92910921	chr1	92793767	92794266	5033417F24Rik|chr1:92793767-92794266	0.239585574371867	.	.
chr1	92910422	92910921	chr1	92793767	92794266	Rnpepl1|chr1:92793767-92794266	0.239585574371867	.	.
chr1	92910422	92910921	chr1	92895020	92895519	5033417F24Rik|chr1:92895020-92895519	0.270406026371413	.	.
chr1	92910422	92910921	chr1	92895020	92895519	Rnpepl1|chr1:92895020-92895519	0.270406026371413	.	.
chr1	92910422	92910921	chr1	93238132	93238631	5033417F24Rik|chr1:93238132-93238631	0.27219028112114	.	.
chr1	92910422	92910921	chr1	93238132	93238631	Rnpepl1|chr1:93238132-93238631	0.27219028112114	.	.
chr1	92910928	92911427	chr1	92653028	92653527	5033417F24Rik|chr1:92653028-92653527	0.208110650787835	.	.
chr1	92910928	92911427	chr1	92653028	92653527	Rnpepl1|chr1:92653028-92653527	0.208110650787835	.	.
chr1	92910928	92911427	chr1	92725734	92726233	5033417F24Rik|chr1:92725734-92726233	0.248655272235224	.	.
chr1	92910928	92911427	chr1	92725734	92726233	Rnpepl1|chr1:92725734-92726233	0.248655272235224	.	.
chr1	92910928	92911427	chr1	93115042	93115541	5033417F24Rik|chr1:93115042-93115541	0.194082403791407	.	.
chr1	92910928	92911427	chr1	93115042	93115541	Rnpepl1|chr1:93115042-93115541	0.194082403791407	.	.
chr1	92910928	92911427	chr1	93139656	93140155	5033417F24Rik|chr1:93139656-93140155	0.169022115880999	.	.
chr1	92910928	92911427	chr1	93139656	93140155	Rnpepl1|chr1:93139656-93140155	0.169022115880999	.	.
chr1	92934435	92934934	chr1	92653028	92653527	Capn10|chr1:92653028-92653527	0.161789133259081	.	.
chr1	92934435	92934934	chr1	92696823	92697322	Capn10|chr1:92696823-92697322	0.19879941542864	.	.
chr1	92934435	92934934	chr1	92712294	92712793	Capn10|chr1:92712294-92712793	0.246750625131656	.	.
chr1	92934435	92934934	chr1	92725734	92726233	Capn10|chr1:92725734-92726233	0.197533401184444	.	.
chr1	92934435	92934934	chr1	92781808	92782307	Capn10|chr1:92781808-92782307	0.243422473157181	.	.
chr1	92934435	92934934	chr1	92793767	92794266	Capn10|chr1:92793767-92794266	0.169846796879081	.	.
chr1	92934435	92934934	chr1	92879176	92879675	Capn10|chr1:92879176-92879675	0.205380259679481	.	.
chr1	92934435	92934934	chr1	93100465	93100964	Capn10|chr1:93100465-93100964	0.354094108837484	.	.
chr1	92934435	92934934	chr1	93115042	93115541	Capn10|chr1:93115042-93115541	0.335147691443656	.	.
chr1	92934435	92934934	chr1	93139656	93140155	Capn10|chr1:93139656-93140155	0.315021369822917	.	.
chr1	92934435	92934934	chr1	93173564	93174063	Capn10|chr1:93173564-93174063	0.382128763470671	.	.
chr1	92934435	92934934	chr1	93217024	93217523	Capn10|chr1:93217024-93217523	0.167086277555902	.	.
chr1	93100965	93101464	chr1	92763579	92764078	Kif1a|chr1:92763579-92764078	0.196106945560113	.	.
chr1	93100965	93101464	chr1	93100465	93100964	Kif1a|chr1:93100465-93100964	0.204367431459386	.	.
chr1	93101696	93102195	chr1	93031155	93031654	Kif1a|chr1:93031155-93031654	0.328834375851061	.	.
chr1	93101696	93102195	chr1	93071413	93071912	Kif1a|chr1:93071413-93071912	0.217117013773618	.	.
chr1	93168197	93168696	chr1	93105973	93106472	Crocc2|chr1:93105973-93106472	0.301182563138353	.	.
chr1	93168197	93168696	chr1	93405661	93406160	Crocc2|chr1:93405661-93406160	0.427228820461394	.	.
chr1	93168197	93168696	chr1	93445454	93445953	Crocc2|chr1:93445454-93445953	0.29299518506025	.	.
chr1	93235496	93235995	chr1	93031155	93031654	Sned1|chr1:93031155-93031654	0.30833001031773	.	.
chr1	93235496	93235995	chr1	93071413	93071912	Sned1|chr1:93071413-93071912	0.222041351221834	.	.
chr1	93236124	93236623	chr1	93083832	93084331	Sned1|chr1:93083832-93084331	0.190304941214849	.	.
chr1	93305687	93306186	chr1	93062863	93063362	Gm28535|chr1:93062863-93063362	0.182453891896718	.	.
chr1	93305687	93306186	chr1	93062863	93063362	Mterf4|chr1:93062863-93063362	0.182453891896718	.	.
chr1	93305687	93306186	chr1	93063426	93063925	Gm28535|chr1:93063426-93063925	0.16192026575394	.	.
chr1	93305687	93306186	chr1	93063426	93063925	Mterf4|chr1:93063426-93063925	0.16192026575394	.	.
chr1	93342619	93343118	chr1	93173564	93174063	Pask|chr1:93173564-93174063	0.162783630724555	.	.
chr1	93342619	93343118	chr1	93173564	93174063	Ppp1r7|chr1:93173564-93174063	0.162783630724555	.	.
chr1	93342619	93343118	chr1	93405661	93406160	Pask|chr1:93405661-93406160	0.175124346864775	.	.
chr1	93342619	93343118	chr1	93405661	93406160	Ppp1r7|chr1:93405661-93406160	0.175124346864775	.	.
chr1	93342619	93343118	chr1	93668682	93669181	Pask|chr1:93668682-93669181	0.217187739538522	.	.
chr1	93342619	93343118	chr1	93668682	93669181	Ppp1r7|chr1:93668682-93669181	0.217187739538522	.	.
chr1	93343358	93343857	chr1	93115042	93115541	Pask|chr1:93115042-93115541	0.252552051550086	.	.
chr1	93343358	93343857	chr1	93115042	93115541	Ppp1r7|chr1:93115042-93115541	0.252552051550086	.	.
chr1	93343358	93343857	chr1	93173564	93174063	Pask|chr1:93173564-93174063	0.209323021592952	.	.
chr1	93343358	93343857	chr1	93173564	93174063	Ppp1r7|chr1:93173564-93174063	0.209323021592952	.	.
chr1	93478107	93478606	chr1	93031155	93031654	Hdlbp|chr1:93031155-93031654	0.210214817028688	.	.
chr1	93478107	93478606	chr1	93031155	93031654	Sept2|chr1:93031155-93031654	0.210214817028688	.	.
chr1	93478107	93478606	chr1	93238132	93238631	Hdlbp|chr1:93238132-93238631	0.244587395188375	.	.
chr1	93478107	93478606	chr1	93238132	93238631	Sept2|chr1:93238132-93238631	0.244587395188375	.	.
chr1	93478107	93478606	chr1	93405661	93406160	Hdlbp|chr1:93405661-93406160	0.286371478126368	.	.
chr1	93478107	93478606	chr1	93405661	93406160	Sept2|chr1:93405661-93406160	0.286371478126368	.	.
chr1	93478107	93478606	chr1	93444675	93445174	Hdlbp|chr1:93444675-93445174	0.193261544363201	.	.
chr1	93478107	93478606	chr1	93444675	93445174	Sept2|chr1:93444675-93445174	0.193261544363201	.	.
chr1	93478107	93478606	chr1	93445454	93445953	Hdlbp|chr1:93445454-93445953	0.157989145053691	.	.
chr1	93478107	93478606	chr1	93445454	93445953	Sept2|chr1:93445454-93445953	0.157989145053691	.	.
chr1	93478107	93478606	chr1	93577810	93578309	Hdlbp|chr1:93577810-93578309	0.226495119863578	.	.
chr1	93478107	93478606	chr1	93577810	93578309	Sept2|chr1:93577810-93578309	0.226495119863578	.	.
chr1	93478107	93478606	chr1	93691057	93691556	Hdlbp|chr1:93691057-93691556	0.209544263222359	.	.
chr1	93478107	93478606	chr1	93691057	93691556	Sept2|chr1:93691057-93691556	0.209544263222359	.	.
chr1	93478622	93479121	chr1	93063426	93063925	Hdlbp|chr1:93063426-93063925	0.296382508237235	.	.
chr1	93478622	93479121	chr1	93063426	93063925	Sept2|chr1:93063426-93063925	0.296382508237235	.	.
chr1	93478622	93479121	chr1	93401523	93402022	Hdlbp|chr1:93401523-93402022	0.307433185428504	.	.
chr1	93478622	93479121	chr1	93401523	93402022	Sept2|chr1:93401523-93402022	0.307433185428504	.	.
chr1	93478622	93479121	chr1	93577810	93578309	Hdlbp|chr1:93577810-93578309	0.280278856269062	.	.
chr1	93478622	93479121	chr1	93577810	93578309	Sept2|chr1:93577810-93578309	0.280278856269062	.	.
chr1	93478622	93479121	chr1	93725542	93726041	Hdlbp|chr1:93725542-93726041	0.355015249741985	.	.
chr1	93478622	93479121	chr1	93725542	93726041	Sept2|chr1:93725542-93726041	0.355015249741985	.	.
chr1	93511801	93512300	chr1	93445454	93445953	Farp2|chr1:93445454-93445953	0.181425322350673	.	.
chr1	93511801	93512300	chr1	93691057	93691556	Farp2|chr1:93691057-93691556	0.160798287065254	.	.
chr1	93634975	93635474	chr1	93445454	93445953	Gm28536|chr1:93445454-93445953	0.241078634260506	.	.
chr1	93634975	93635474	chr1	93577810	93578309	Gm28536|chr1:93577810-93578309	0.17381505413084	.	.
chr1	93634975	93635474	chr1	93691057	93691556	Gm28536|chr1:93691057-93691556	0.371307774827617	.	.
chr1	93634975	93635474	chr1	93874429	93874928	Gm28536|chr1:93874429-93874928	0.171223910254614	.	.
chr1	93635550	93636049	chr1	93352667	93353166	Gm28536|chr1:93352667-93353166	0.186778311377638	.	.
chr1	93635550	93636049	chr1	93445454	93445953	Gm28536|chr1:93445454-93445953	0.307887108842111	.	.
chr1	93635550	93636049	chr1	93609557	93610056	Gm28536|chr1:93609557-93610056	0.263548796346718	.	.
chr1	93635550	93636049	chr1	93691057	93691556	Gm28536|chr1:93691057-93691556	0.195059783136589	.	.
chr1	93635550	93636049	chr1	93691752	93692251	Gm28536|chr1:93691752-93692251	0.164275587185253	.	.
chr1	93635550	93636049	chr1	93698616	93699115	Gm28536|chr1:93698616-93699115	0.274460842461511	.	.
chr1	93685241	93685740	chr1	93401523	93402022	Bok|chr1:93401523-93402022	0.180291361418863	.	.
chr1	93685241	93685740	chr1	93444675	93445174	Bok|chr1:93444675-93445174	0.186954113085296	.	.
chr1	93685241	93685740	chr1	93577810	93578309	Bok|chr1:93577810-93578309	0.173653460967204	.	.
chr1	93685241	93685740	chr1	93691752	93692251	Bok|chr1:93691752-93692251	0.158450309142591	.	.
chr1	93685241	93685740	chr1	93698616	93699115	Bok|chr1:93698616-93699115	0.16167968811962	.	.
chr1	93685241	93685740	chr1	93725542	93726041	Bok|chr1:93725542-93726041	0.216924215316208	.	.
chr1	93685241	93685740	chr1	93874429	93874928	Bok|chr1:93874429-93874928	0.201509899059764	.	.
chr1	93686360	93686859	chr1	93691057	93691556	Bok|chr1:93691057-93691556	0.202143923115501	.	.
chr1	93686360	93686859	chr1	93691752	93692251	Bok|chr1:93691752-93692251	0.237668345292056	.	.
chr1	93754078	93754577	chr1	93699126	93699625	Thap4|chr1:93699126-93699625	0.203411321638618	.	.
chr1	93754617	93755116	chr1	93577810	93578309	Thap4|chr1:93577810-93578309	0.161081129773408	.	.
chr1	93754617	93755116	chr1	93609557	93610056	Thap4|chr1:93609557-93610056	0.205429997892269	.	.
chr1	93754617	93755116	chr1	94079039	94079538	Thap4|chr1:94079039-94079538	0.186974588548787	.	.
chr1	93754617	93755116	chr1	94147120	94147619	Thap4|chr1:94147120-94147619	0.191154590561989	.	.
chr1	93801756	93802255	chr1	94136673	94137172	Dtymk|chr1:94136673-94137172	0.22490710167418	.	.
chr1	93803720	93804219	chr1	93609557	93610056	Ing5|chr1:93609557-93610056	0.257695987559623	.	.
chr1	93803720	93804219	chr1	94053474	94053973	Ing5|chr1:94053474-94053973	0.174076263553039	.	.
chr1	93803720	93804219	chr1	94079039	94079538	Ing5|chr1:94079039-94079538	0.20303798212425	.	.
chr1	93825281	93825780	chr1	93725542	93726041	D2hgdh|chr1:93725542-93726041	0.260547334333278	.	.
chr1	95313333	95313832	chr1	95315847	95316346	Fam174a|chr1:95315847-95316346	0.281756372389865	.	.
chr1	95313333	95313832	chr1	95664542	95665041	Fam174a|chr1:95664542-95665041	0.210006133059262	.	.
chr1	95313851	95314350	chr1	95218827	95219326	Fam174a|chr1:95218827-95219326	0.262233675498092	.	.
chr1	95313851	95314350	chr1	95315847	95316346	Fam174a|chr1:95315847-95316346	0.31948624240434	.	.
chr1	95667416	95667915	chr1	95826370	95826869	St8sia4|chr1:95826370-95826869	0.225518796480954	.	.
chr1	95667921	95668420	chr1	95826370	95826869	St8sia4|chr1:95826370-95826869	0.278713384748202	.	.
chr1	97661204	97661703	chr1	97541748	97542247	D1Ertd622e|chr1:97541748-97542247	0.177306281174752	.	.
chr1	97661204	97661703	chr1	97552882	97553381	D1Ertd622e|chr1:97552882-97553381	0.218787543947072	.	.
chr1	97661204	97661703	chr1	97600339	97600838	D1Ertd622e|chr1:97600339-97600838	0.303202236246992	.	.
chr1	97661204	97661703	chr1	97615345	97615844	D1Ertd622e|chr1:97615345-97615844	0.303023048274936	.	.
chr1	97661204	97661703	chr1	97624341	97624840	D1Ertd622e|chr1:97624341-97624840	0.203270139077405	.	.
chr1	97661204	97661703	chr1	97625411	97625910	D1Ertd622e|chr1:97625411-97625910	0.175182723762826	.	.
chr1	97661204	97661703	chr1	97642197	97642696	D1Ertd622e|chr1:97642197-97642696	0.224978930462346	.	.
chr1	97661204	97661703	chr1	97650615	97651114	D1Ertd622e|chr1:97650615-97651114	0.173540474724702	.	.
chr1	97661204	97661703	chr1	97729882	97730381	D1Ertd622e|chr1:97729882-97730381	0.169107675428055	.	.
chr1	97661800	97662299	chr1	97496863	97497362	D1Ertd622e|chr1:97496863-97497362	0.210228350207496	.	.
chr1	97661800	97662299	chr1	97541748	97542247	D1Ertd622e|chr1:97541748-97542247	0.21629892809134	.	.
chr1	97661800	97662299	chr1	97615345	97615844	D1Ertd622e|chr1:97615345-97615844	0.209705982039361	.	.
chr1	98095430	98095929	chr1	98190086	98190585	Pam|chr1:98190086-98190585	0.315483813436931	.	.
chr1	98095430	98095929	chr1	98190632	98191131	Pam|chr1:98190632-98191131	0.173732371141161	.	.
chr1	98173889	98174388	chr1	98018444	98018943	Gm29461|chr1:98018444-98018943	0.256500436769084	.	.
chr1	98173889	98174388	chr1	98097903	98098402	Gm29461|chr1:98097903-98098402	0.237535915415202	.	.
chr1	98173889	98174388	chr1	98190086	98190585	Gm29461|chr1:98190086-98190585	0.212460727210881	.	.
chr1	99772082	99772581	chr1	100026507	100027006	Cntnap5b|chr1:100026507-100027006	0.325259487544569	.	.
chr1	99772082	99772581	chr1	100157419	100157918	Cntnap5b|chr1:100157419-100157918	0.270535139452076	.	.
chr1	99772082	99772581	chr1	99774058	99774557	Cntnap5b|chr1:99774058-99774557	0.31847172684443	.	.
chr1	99772082	99772581	chr1	99774058	99774557	Cntnap5b|chr1:99774058-99774557	0.318471726844431	.	.
chr1	99772082	99772581	chr1	99913033	99913532	Cntnap5b|chr1:99913033-99913532	0.294024772159639	.	.
chr1	104768586	104769085	chr1	104542324	104542823	Cdh20|chr1:104542324-104542823	0.44777492891022	.	.
chr1	104768586	104769085	chr1	104754442	104754941	Cdh20|chr1:104754442-104754941	0.310611152989859	.	.
chr1	104768586	104769085	chr1	104784480	104784979	Cdh20|chr1:104784480-104784979	0.310609519437049	.	.
chr1	104768586	104769085	chr1	104815244	104815743	Cdh20|chr1:104815244-104815743	0.404087956544638	.	.
chr1	104768586	104769085	chr1	104980218	104980717	Cdh20|chr1:104980218-104980717	0.37826126692582	.	.
chr1	104769230	104769729	chr1	104784480	104784979	Cdh20|chr1:104784480-104784979	0.334835338639664	.	.
chr1	104769230	104769729	chr1	104931037	104931536	Cdh20|chr1:104931037-104931536	0.215752699404393	.	.
chr1	104769230	104769729	chr1	104980218	104980717	Cdh20|chr1:104980218-104980717	0.272611192517514	.	.
chr1	105356312	105356811	chr1	105093772	105094271	Gm17634|chr1:105093772-105094271	0.210539300827376	.	.
chr1	105356312	105356811	chr1	105093772	105094271	Rnf152|chr1:105093772-105094271	0.210539300827376	.	.
chr1	105663536	105664035	chr1	105492571	105493070	Pign|chr1:105492571-105493070	0.187685025692733	.	.
chr1	105663536	105664035	chr1	105492571	105493070	Relch|chr1:105492571-105493070	0.187685025692733	.	.
chr1	105663536	105664035	chr1	105523733	105524232	Pign|chr1:105523733-105524232	0.362836725681801	.	.
chr1	105663536	105664035	chr1	105523733	105524232	Relch|chr1:105523733-105524232	0.362836725681801	.	.
chr1	105663536	105664035	chr1	105550112	105550611	Pign|chr1:105550112-105550611	0.31672667716087	.	.
chr1	105663536	105664035	chr1	105550112	105550611	Relch|chr1:105550112-105550611	0.31672667716087	.	.
chr1	105663536	105664035	chr1	105844184	105844683	Pign|chr1:105844184-105844683	0.322510460043353	.	.
chr1	105663536	105664035	chr1	105844184	105844683	Relch|chr1:105844184-105844683	0.322510460043353	.	.
chr1	105663536	105664035	chr1	105876427	105876926	Pign|chr1:105876427-105876926	0.226956470442624	.	.
chr1	105663536	105664035	chr1	105876427	105876926	Relch|chr1:105876427-105876926	0.226956470442624	.	.
chr1	105663536	105664035	chr1	105944975	105945474	Pign|chr1:105944975-105945474	0.278550462536095	.	.
chr1	105663536	105664035	chr1	105944975	105945474	Relch|chr1:105944975-105945474	0.278550462536095	.	.
chr1	105663536	105664035	chr1	105993776	105994275	Pign|chr1:105993776-105994275	0.343482147970888	.	.
chr1	105663536	105664035	chr1	105993776	105994275	Relch|chr1:105993776-105994275	0.343482147970888	.	.
chr1	105780395	105780894	chr1	105550112	105550611	Tnfrsf11a|chr1:105550112-105550611	0.162220804571296	.	.
chr1	105780395	105780894	chr1	105832752	105833251	Tnfrsf11a|chr1:105832752-105833251	0.239556311089849	.	.
[truncated: 58,312 more rows]
