# Supplementary material for: Single-cell analysis of chromatin accessibility in the adult mouse brain
Source: Nature. 2023 Dec 13;624(7991):378–89. doi: 10.1038/s41586-023-06824-9 (PMC10719105; doi:10.1038/s41586-023-06824-9)
Supplement: Supplementary file 3 — Supplementary Tables 1–25 and their legends. [file 41586_2023_6824_MOESM3_ESM.zip › 2023-03-05453B-s3/SI Tables/SI Table 13 Summary of all the gene-cCRE correlations/sa2subclass.L2-3_IT_CTX_Glut.pdc.bedpe]

chr1	3466260	3466759	chr1	3113509	3114008	Gm1992|chr1:3113509-3114008	0.0825409600173456	.	.
chr1	3466260	3466759	chr1	3121216	3121715	Gm1992|chr1:3121216-3121715	0.0674470138268758	.	.
chr1	3466260	3466759	chr1	3210798	3211297	Gm1992|chr1:3210798-3211297	0.082432331172646	.	.
chr1	3466260	3466759	chr1	3282910	3283409	Gm1992|chr1:3282910-3283409	0.117266590570484	.	.
chr1	3466260	3466759	chr1	3285506	3286005	Gm1992|chr1:3285506-3286005	0.0750811769270196	.	.
chr1	3466260	3466759	chr1	3292503	3293002	Gm1992|chr1:3292503-3293002	0.196611571251548	.	.
chr1	3466260	3466759	chr1	3309981	3310480	Gm1992|chr1:3309981-3310480	0.210737381606897	.	.
chr1	3466260	3466759	chr1	3360848	3361347	Gm1992|chr1:3360848-3361347	0.168566554135921	.	.
chr1	3466260	3466759	chr1	3369472	3369971	Gm1992|chr1:3369472-3369971	0.0971081750275545	.	.
chr1	3466260	3466759	chr1	3371465	3371964	Gm1992|chr1:3371465-3371964	0.228562968970995	.	.
chr1	3466260	3466759	chr1	3388310	3388809	Gm1992|chr1:3388310-3388809	0.117259392328313	.	.
chr1	3466260	3466759	chr1	3399705	3400204	Gm1992|chr1:3399705-3400204	0.149141750869608	.	.
chr1	3466260	3466759	chr1	3433741	3434240	Gm1992|chr1:3433741-3434240	0.0652318696585847	.	.
chr1	3466260	3466759	chr1	3448400	3448899	Gm1992|chr1:3448400-3448899	0.183478161220013	.	.
chr1	3466260	3466759	chr1	3477385	3477884	Gm1992|chr1:3477385-3477884	0.0684343531301759	.	.
chr1	3670775	3671274	chr1	3651325	3651824	Xkr4|chr1:3651325-3651824	0.128843318796109	.	.
chr1	3670775	3671274	chr1	3900262	3900761	Xkr4|chr1:3900262-3900761	0.0786266158897135	.	.
chr1	3670775	3671274	chr1	3970474	3970973	Xkr4|chr1:3970474-3970973	0.0723217039055833	.	.
chr1	3671529	3672028	chr1	3651325	3651824	Xkr4|chr1:3651325-3651824	0.0708800346809859	.	.
chr1	3672048	3672547	chr1	3887596	3888095	Xkr4|chr1:3887596-3888095	0.120830322466023	.	.
chr1	4785497	4785996	chr1	4571692	4572191	Mrpl15|chr1:4571692-4572191	0.0859472000655233	.	.
chr1	4785497	4785996	chr1	4689112	4689611	Mrpl15|chr1:4689112-4689611	0.141789055504913	.	.
chr1	4785497	4785996	chr1	4766696	4767195	Mrpl15|chr1:4766696-4767195	0.084392406121656	.	.
chr1	4785497	4785996	chr1	4766696	4767195	Mrpl15|chr1:4766696-4767195	0.0843924061216561	.	.
chr1	4785497	4785996	chr1	4793083	4793582	Mrpl15|chr1:4793083-4793582	0.099057445521876	.	.
chr1	4785497	4785996	chr1	4916464	4916963	Mrpl15|chr1:4916464-4916963	0.0876050146508431	.	.
chr1	4785497	4785996	chr1	4926263	4926762	Mrpl15|chr1:4926263-4926762	0.141110389422582	.	.
chr1	4785497	4785996	chr1	4996147	4996646	Mrpl15|chr1:4996147-4996646	0.0787064207536892	.	.
chr1	4785497	4785996	chr1	5022621	5023120	Mrpl15|chr1:5022621-5023120	0.10029076502096	.	.
chr1	4785497	4785996	chr1	5023205	5023704	Mrpl15|chr1:5023205-5023704	0.0661338523634032	.	.
chr1	4785497	4785996	chr1	5074202	5074701	Mrpl15|chr1:5074202-5074701	0.1075189625746	.	.
chr1	4785497	4785996	chr1	5103120	5103619	Mrpl15|chr1:5103120-5103619	0.0993492676894	.	.
chr1	4785497	4785996	chr1	5128572	5129071	Mrpl15|chr1:5128572-5129071	0.087683388778538	.	.
chr1	4785497	4785996	chr1	5150490	5150989	Mrpl15|chr1:5150490-5150989	0.111608013546328	.	.
chr1	4785497	4785996	chr1	5170387	5170886	Mrpl15|chr1:5170387-5170886	0.0942512910364599	.	.
chr1	4785497	4785996	chr1	5177158	5177657	Mrpl15|chr1:5177158-5177657	0.0664636454501923	.	.
chr1	4807592	4808091	chr1	4703306	4703805	Lypla1|chr1:4703306-4703805	0.0664857266293264	.	.
chr1	4807592	4808091	chr1	4766696	4767195	Lypla1|chr1:4766696-4767195	0.159529288598273	.	.
chr1	4807592	4808091	chr1	4873266	4873765	Lypla1|chr1:4873266-4873765	0.118619223227688	.	.
chr1	4807592	4808091	chr1	4926869	4927368	Lypla1|chr1:4926869-4927368	0.133525509000529	.	.
chr1	4807592	4808091	chr1	5023205	5023704	Lypla1|chr1:5023205-5023704	0.0990133217397505	.	.
chr1	4807592	4808091	chr1	5082818	5083317	Lypla1|chr1:5082818-5083317	0.169665010777782	.	.
chr1	4807592	4808091	chr1	5130314	5130813	Lypla1|chr1:5130314-5130813	0.0858476524514978	.	.
chr1	4807592	4808091	chr1	5160029	5160528	Lypla1|chr1:5160029-5160528	0.133989520775986	.	.
chr1	4807592	4808091	chr1	5183460	5183959	Lypla1|chr1:5183460-5183959	0.0761492380019323	.	.
chr1	4807592	4808091	chr1	5220605	5221104	Lypla1|chr1:5220605-5221104	0.111075657925434	.	.
chr1	4857480	4857979	chr1	4780007	4780506	Tcea1|chr1:4780007-4780506	0.111457630524059	.	.
chr1	4857480	4857979	chr1	4910611	4911110	Tcea1|chr1:4910611-4911110	0.0786715430217804	.	.
chr1	4857480	4857979	chr1	4916464	4916963	Tcea1|chr1:4916464-4916963	0.204608401446528	.	.
chr1	4857480	4857979	chr1	4916464	4916963	Tcea1|chr1:4916464-4916963	0.204608401446529	.	.
chr1	4857480	4857979	chr1	4926869	4927368	Tcea1|chr1:4926869-4927368	0.071673908218107	.	.
chr1	4857480	4857979	chr1	5022621	5023120	Tcea1|chr1:5022621-5023120	0.0758258426716318	.	.
chr1	4857480	4857979	chr1	5082818	5083317	Tcea1|chr1:5082818-5083317	0.127529333269553	.	.
chr1	4857480	4857979	chr1	5150490	5150989	Tcea1|chr1:5150490-5150989	0.147166996034501	.	.
chr1	4857480	4857979	chr1	5160029	5160528	Tcea1|chr1:5160029-5160528	0.0800645527872424	.	.
chr1	4857480	4857979	chr1	5220605	5221104	Tcea1|chr1:5220605-5221104	0.103949018738509	.	.
chr1	4858123	4858622	chr1	4780007	4780506	Tcea1|chr1:4780007-4780506	0.108394615158917	.	.
chr1	4858123	4858622	chr1	4873266	4873765	Tcea1|chr1:4873266-4873765	0.0803285641136083	.	.
chr1	4858123	4858622	chr1	4873266	4873765	Tcea1|chr1:4873266-4873765	0.0803285641136084	.	.
chr1	4858123	4858622	chr1	4926869	4927368	Tcea1|chr1:4926869-4927368	0.122603652455396	.	.
chr1	4858123	4858622	chr1	4934807	4935306	Tcea1|chr1:4934807-4935306	0.197844551744895	.	.
chr1	4858123	4858622	chr1	4996147	4996646	Tcea1|chr1:4996147-4996646	0.145705693963219	.	.
chr1	4858123	4858622	chr1	5015264	5015763	Tcea1|chr1:5015264-5015763	0.0597145481628814	.	.
chr1	4858123	4858622	chr1	5071134	5071633	Tcea1|chr1:5071134-5071633	0.0841456293880854	.	.
chr1	4858123	4858622	chr1	5074202	5074701	Tcea1|chr1:5074202-5074701	0.0658510392747223	.	.
chr1	4858123	4858622	chr1	5082818	5083317	Tcea1|chr1:5082818-5083317	0.0910213990521084	.	.
chr1	4858123	4858622	chr1	5103120	5103619	Tcea1|chr1:5103120-5103619	0.0597757902586344	.	.
chr1	4858123	4858622	chr1	5127403	5127902	Tcea1|chr1:5127403-5127902	0.122462210970782	.	.
chr1	4858123	4858622	chr1	5150490	5150989	Tcea1|chr1:5150490-5150989	0.0608177716232756	.	.
chr1	4858123	4858622	chr1	5208080	5208579	Tcea1|chr1:5208080-5208579	0.0653393034816229	.	.
chr1	4858123	4858622	chr1	5213609	5214108	Tcea1|chr1:5213609-5214108	0.0908925457729438	.	.
chr1	4858123	4858622	chr1	5220605	5221104	Tcea1|chr1:5220605-5221104	0.0780449193879706	.	.
chr1	4858123	4858622	chr1	5249272	5249771	Tcea1|chr1:5249272-5249771	0.209655371780615	.	.
chr1	4970513	4971012	chr1	4780007	4780506	Gm16041|chr1:4780007-4780506	0.0618286400772716	.	.
chr1	4970513	4971012	chr1	4833816	4834315	Gm16041|chr1:4833816-4834315	0.138269400555098	.	.
chr1	4970513	4971012	chr1	4881318	4881817	Gm16041|chr1:4881318-4881817	0.096674495358775	.	.
chr1	4970513	4971012	chr1	4907969	4908468	Gm16041|chr1:4907969-4908468	0.0893887195756847	.	.
chr1	4970513	4971012	chr1	4910611	4911110	Gm16041|chr1:4910611-4911110	0.0625291717721924	.	.
chr1	4970513	4971012	chr1	5018611	5019110	Gm16041|chr1:5018611-5019110	0.133665442007607	.	.
chr1	4970513	4971012	chr1	5019201	5019700	Gm16041|chr1:5019201-5019700	0.120475581778045	.	.
chr1	4970513	4971012	chr1	5023205	5023704	Gm16041|chr1:5023205-5023704	0.0607093007104783	.	.
chr1	4970513	4971012	chr1	5127403	5127902	Gm16041|chr1:5127403-5127902	0.0740732776969414	.	.
chr1	4971076	4971575	chr1	4703306	4703805	Gm16041|chr1:4703306-4703805	0.130601616777454	.	.
chr1	4971076	4971575	chr1	4751842	4752341	Gm16041|chr1:4751842-4752341	0.216554648185193	.	.
chr1	4971076	4971575	chr1	4833816	4834315	Gm16041|chr1:4833816-4834315	0.0746173376402679	.	.
chr1	4971076	4971575	chr1	4869868	4870367	Gm16041|chr1:4869868-4870367	0.101064348922931	.	.
chr1	4971076	4971575	chr1	4881318	4881817	Gm16041|chr1:4881318-4881817	0.0618869251939561	.	.
chr1	4971076	4971575	chr1	4891016	4891515	Gm16041|chr1:4891016-4891515	0.0942627955549086	.	.
chr1	4971076	4971575	chr1	4907969	4908468	Gm16041|chr1:4907969-4908468	0.173091243142833	.	.
chr1	4971076	4971575	chr1	4910611	4911110	Gm16041|chr1:4910611-4911110	0.151136144082865	.	.
chr1	4971076	4971575	chr1	4917297	4917796	Gm16041|chr1:4917297-4917796	0.143553234551867	.	.
chr1	4971076	4971575	chr1	5106380	5106879	Gm16041|chr1:5106380-5106879	0.062692156791684	.	.
chr1	4971076	4971575	chr1	5127403	5127902	Gm16041|chr1:5127403-5127902	0.0739648413762616	.	.
chr1	4971076	4971575	chr1	5130314	5130813	Gm16041|chr1:5130314-5130813	0.0772494884421718	.	.
chr1	4971076	4971575	chr1	5137932	5138431	Gm16041|chr1:5137932-5138431	0.132476787243782	.	.
chr1	4971076	4971575	chr1	5210059	5210558	Gm16041|chr1:5210059-5210558	0.128758195564857	.	.
chr1	4971076	4971575	chr1	5222238	5222737	Gm16041|chr1:5222238-5222737	0.0975603029536299	.	.
chr1	5070122	5070621	chr1	4799231	4799730	Atp6v1h|chr1:4799231-4799730	0.0755722783413845	.	.
chr1	5070122	5070621	chr1	4799231	4799730	Rgs20|chr1:4799231-4799730	0.0755722783413845	.	.
chr1	5070122	5070621	chr1	4916464	4916963	Atp6v1h|chr1:4916464-4916963	0.0649190475607881	.	.
chr1	5070122	5070621	chr1	4916464	4916963	Rgs20|chr1:4916464-4916963	0.0649190475607881	.	.
chr1	5070122	5070621	chr1	4926869	4927368	Atp6v1h|chr1:4926869-4927368	0.123783820096062	.	.
chr1	5070122	5070621	chr1	4926869	4927368	Rgs20|chr1:4926869-4927368	0.123783820096062	.	.
chr1	5070122	5070621	chr1	5015264	5015763	Atp6v1h|chr1:5015264-5015763	0.063290654214907	.	.
chr1	5070122	5070621	chr1	5015264	5015763	Rgs20|chr1:5015264-5015763	0.063290654214907	.	.
chr1	5070122	5070621	chr1	5045709	5046208	Atp6v1h|chr1:5045709-5046208	0.10226198035121	.	.
chr1	5070122	5070621	chr1	5045709	5046208	Rgs20|chr1:5045709-5046208	0.10226198035121	.	.
chr1	5070122	5070621	chr1	5071134	5071633	Atp6v1h|chr1:5071134-5071633	0.177217886788678	.	.
chr1	5070122	5070621	chr1	5071134	5071633	Rgs20|chr1:5071134-5071633	0.177217886788678	.	.
chr1	5070122	5070621	chr1	5074202	5074701	Atp6v1h|chr1:5074202-5074701	0.168415511334332	.	.
chr1	5070122	5070621	chr1	5074202	5074701	Rgs20|chr1:5074202-5074701	0.168415511334332	.	.
chr1	5070122	5070621	chr1	5129402	5129901	Atp6v1h|chr1:5129402-5129901	0.12894302763256	.	.
chr1	5070122	5070621	chr1	5129402	5129901	Rgs20|chr1:5129402-5129901	0.12894302763256	.	.
chr1	5070122	5070621	chr1	5150490	5150989	Atp6v1h|chr1:5150490-5150989	0.0744738905864856	.	.
chr1	5070122	5070621	chr1	5150490	5150989	Rgs20|chr1:5150490-5150989	0.0744738905864856	.	.
chr1	5070122	5070621	chr1	5160029	5160528	Atp6v1h|chr1:5160029-5160528	0.0767460405627467	.	.
chr1	5070122	5070621	chr1	5160029	5160528	Rgs20|chr1:5160029-5160528	0.0767460405627467	.	.
chr1	5070122	5070621	chr1	5177158	5177657	Atp6v1h|chr1:5177158-5177657	0.0729631419692925	.	.
chr1	5070122	5070621	chr1	5177158	5177657	Rgs20|chr1:5177158-5177657	0.0729631419692925	.	.
chr1	5070122	5070621	chr1	5183460	5183959	Atp6v1h|chr1:5183460-5183959	0.189153575633803	.	.
chr1	5070122	5070621	chr1	5183460	5183959	Rgs20|chr1:5183460-5183959	0.189153575633803	.	.
chr1	5070122	5070621	chr1	5315438	5315937	Atp6v1h|chr1:5315438-5315937	0.1270690298878	.	.
chr1	5070122	5070621	chr1	5315438	5315937	Rgs20|chr1:5315438-5315937	0.1270690298878	.	.
chr1	5070122	5070621	chr1	5316209	5316708	Atp6v1h|chr1:5316209-5316708	0.147669661930842	.	.
chr1	5070122	5070621	chr1	5316209	5316708	Rgs20|chr1:5316209-5316708	0.147669661930842	.	.
chr1	5070122	5070621	chr1	5336403	5336902	Atp6v1h|chr1:5336403-5336902	0.141578777472639	.	.
chr1	5070122	5070621	chr1	5336403	5336902	Rgs20|chr1:5336403-5336902	0.141578777472639	.	.
chr1	5070122	5070621	chr1	5378998	5379497	Atp6v1h|chr1:5378998-5379497	0.0654279242081496	.	.
chr1	5070122	5070621	chr1	5378998	5379497	Rgs20|chr1:5378998-5379497	0.0654279242081496	.	.
chr1	5070122	5070621	chr1	5382329	5382828	Atp6v1h|chr1:5382329-5382828	0.0787980991208206	.	.
chr1	5070122	5070621	chr1	5382329	5382828	Rgs20|chr1:5382329-5382828	0.0787980991208206	.	.
chr1	5588179	5588678	chr1	5315438	5315937	Oprk1|chr1:5315438-5315937	0.236933432009801	.	.
chr1	5588179	5588678	chr1	5382329	5382828	Oprk1|chr1:5382329-5382828	0.104216455274717	.	.
chr1	5916575	5917074	chr1	6134983	6135482	Npbwr1|chr1:6134983-6135482	0.0768639415478435	.	.
chr1	5916575	5917074	chr1	6178736	6179235	Npbwr1|chr1:6178736-6179235	0.115177046095059	.	.
chr1	5916575	5917074	chr1	6234799	6235298	Npbwr1|chr1:6234799-6235298	0.0889567224710886	.	.
chr1	5916575	5917074	chr1	6236571	6237070	Npbwr1|chr1:6236571-6237070	0.0781865830809521	.	.
chr1	5917179	5917678	chr1	5642189	5642688	Npbwr1|chr1:5642189-5642688	0.0595938494436225	.	.
chr1	5917179	5917678	chr1	5689294	5689793	Npbwr1|chr1:5689294-5689793	0.126057575426538	.	.
chr1	5917179	5917678	chr1	6178736	6179235	Npbwr1|chr1:6178736-6179235	0.0691128399774766	.	.
chr1	6214386	6214885	chr1	5915307	5915806	4732440D04Rik|chr1:5915307-5915806	0.069016891835156	.	.
chr1	6214386	6214885	chr1	6092433	6092932	4732440D04Rik|chr1:6092433-6092932	0.0734807458662315	.	.
chr1	6214386	6214885	chr1	6094097	6094596	4732440D04Rik|chr1:6094097-6094596	0.0875664273529903	.	.
chr1	6214386	6214885	chr1	6134983	6135482	4732440D04Rik|chr1:6134983-6135482	0.0886577220666766	.	.
chr1	6214386	6214885	chr1	6152392	6152891	4732440D04Rik|chr1:6152392-6152891	0.080603336688775	.	.
chr1	6214386	6214885	chr1	6236571	6237070	4732440D04Rik|chr1:6236571-6237070	0.119835558242357	.	.
chr1	6214386	6214885	chr1	6272212	6272711	4732440D04Rik|chr1:6272212-6272711	0.0680502541958215	.	.
chr1	6214386	6214885	chr1	6320510	6321009	4732440D04Rik|chr1:6320510-6321009	0.107647222104971	.	.
chr1	6214386	6214885	chr1	6383339	6383838	4732440D04Rik|chr1:6383339-6383838	0.0617556093665685	.	.
chr1	6214386	6214885	chr1	6410037	6410536	4732440D04Rik|chr1:6410037-6410536	0.212371865883137	.	.
chr1	6214386	6214885	chr1	6483297	6483796	4732440D04Rik|chr1:6483297-6483796	0.0613979507638506	.	.
chr1	6214899	6215398	chr1	5753339	5753838	4732440D04Rik|chr1:5753339-5753838	0.0679605105138569	.	.
chr1	6214899	6215398	chr1	5904738	5905237	4732440D04Rik|chr1:5904738-5905237	0.0623628191042033	.	.
chr1	6214899	6215398	chr1	6094097	6094596	4732440D04Rik|chr1:6094097-6094596	0.146206198742305	.	.
chr1	6214899	6215398	chr1	6134983	6135482	4732440D04Rik|chr1:6134983-6135482	0.0725083834289126	.	.
chr1	6214899	6215398	chr1	6152392	6152891	4732440D04Rik|chr1:6152392-6152891	0.163288512075583	.	.
chr1	6214899	6215398	chr1	6320510	6321009	4732440D04Rik|chr1:6320510-6321009	0.108056598350677	.	.
chr1	6214899	6215398	chr1	6383339	6383838	4732440D04Rik|chr1:6383339-6383838	0.0602872046335322	.	.
chr1	6214899	6215398	chr1	6401430	6401929	4732440D04Rik|chr1:6401430-6401929	0.082098255916641	.	.
chr1	6214899	6215398	chr1	6410037	6410536	4732440D04Rik|chr1:6410037-6410536	0.122029972346032	.	.
chr1	6214899	6215398	chr1	6483297	6483796	4732440D04Rik|chr1:6483297-6483796	0.122491297983018	.	.
chr1	6358598	6359097	chr1	6188376	6188875	Alkal1|chr1:6188376-6188875	0.101880822964603	.	.
chr1	6359108	6359607	chr1	6134983	6135482	Alkal1|chr1:6134983-6135482	0.0674269707076686	.	.
chr1	6359108	6359607	chr1	6152392	6152891	Alkal1|chr1:6152392-6152891	0.0599297450355935	.	.
chr1	6359108	6359607	chr1	6188376	6188875	Alkal1|chr1:6188376-6188875	0.0640997074757429	.	.
chr1	6359108	6359607	chr1	6483297	6483796	Alkal1|chr1:6483297-6483796	0.0750801369996222	.	.
chr1	6359916	6360415	chr1	6178736	6179235	Alkal1|chr1:6178736-6179235	0.0951785489658815	.	.
chr1	6359916	6360415	chr1	6401430	6401929	Alkal1|chr1:6401430-6401929	0.113719419771644	.	.
chr1	6359916	6360415	chr1	6483297	6483796	Alkal1|chr1:6483297-6483796	0.0724122776208797	.	.
chr1	6359916	6360415	chr1	6483297	6483796	Alkal1|chr1:6483297-6483796	0.0724122776208798	.	.
chr1	6487811	6488310	chr1	6054114	6054613	St18|chr1:6054114-6054613	0.0701140048464883	.	.
chr1	6487811	6488310	chr1	6092433	6092932	St18|chr1:6092433-6092932	0.0773936517143402	.	.
chr1	6487811	6488310	chr1	6134983	6135482	St18|chr1:6134983-6135482	0.163330516190106	.	.
chr1	6487811	6488310	chr1	6152392	6152891	St18|chr1:6152392-6152891	0.148836849813935	.	.
chr1	6487811	6488310	chr1	6272212	6272711	St18|chr1:6272212-6272711	0.139081880809758	.	.
chr1	6487811	6488310	chr1	6320510	6321009	St18|chr1:6320510-6321009	0.235743376255937	.	.
chr1	6487811	6488310	chr1	6363781	6364280	St18|chr1:6363781-6364280	0.176909944692223	.	.
chr1	6487811	6488310	chr1	6410037	6410536	St18|chr1:6410037-6410536	0.0630658086106899	.	.
chr1	6487811	6488310	chr1	6472286	6472785	St18|chr1:6472286-6472785	0.0673670413610586	.	.
chr1	6487811	6488310	chr1	6519975	6520474	St18|chr1:6519975-6520474	0.0796967338672277	.	.
chr1	6487811	6488310	chr1	6540300	6540799	St18|chr1:6540300-6540799	0.0933469154345825	.	.
chr1	6487811	6488310	chr1	6547115	6547614	St18|chr1:6547115-6547614	0.109058467053901	.	.
chr1	6487811	6488310	chr1	6717575	6718074	St18|chr1:6717575-6718074	0.0935777801254451	.	.
chr1	6487811	6488310	chr1	6729383	6729882	St18|chr1:6729383-6729882	0.310362090972366	.	.
chr1	7088594	7089093	chr1	6761338	6761837	Pcmtd1|chr1:6761338-6761837	0.0676846671248396	.	.
chr1	7088594	7089093	chr1	6769890	6770389	Pcmtd1|chr1:6769890-6770389	0.129683946846371	.	.
chr1	7088594	7089093	chr1	6804479	6804978	Pcmtd1|chr1:6804479-6804978	0.103488188672671	.	.
chr1	7088594	7089093	chr1	6810198	6810697	Pcmtd1|chr1:6810198-6810697	0.191795209195615	.	.
chr1	7088594	7089093	chr1	6824329	6824828	Pcmtd1|chr1:6824329-6824828	0.075985683478584	.	.
chr1	7088594	7089093	chr1	6834377	6834876	Pcmtd1|chr1:6834377-6834876	0.12980965140415	.	.
chr1	7088594	7089093	chr1	6855457	6855956	Pcmtd1|chr1:6855457-6855956	0.0809159773627004	.	.
chr1	7088594	7089093	chr1	6866837	6867336	Pcmtd1|chr1:6866837-6867336	0.0695239639341965	.	.
chr1	7088594	7089093	chr1	6905826	6906325	Pcmtd1|chr1:6905826-6906325	0.131262889279296	.	.
chr1	7088594	7089093	chr1	7000670	7001169	Pcmtd1|chr1:7000670-7001169	0.132935784688156	.	.
chr1	7088594	7089093	chr1	7105020	7105519	Pcmtd1|chr1:7105020-7105519	0.169923597593864	.	.
chr1	7088594	7089093	chr1	7113207	7113706	Pcmtd1|chr1:7113207-7113706	0.160313270181471	.	.
chr1	7088594	7089093	chr1	7138562	7139061	Pcmtd1|chr1:7138562-7139061	0.0927145180260887	.	.
chr1	7088594	7089093	chr1	7155129	7155628	Pcmtd1|chr1:7155129-7155628	0.102710162320879	.	.
chr1	7088594	7089093	chr1	7161739	7162238	Pcmtd1|chr1:7161739-7162238	0.0903215242829296	.	.
chr1	7088594	7089093	chr1	7170867	7171366	Pcmtd1|chr1:7170867-7171366	0.115942352375811	.	.
chr1	7088594	7089093	chr1	7204719	7205218	Pcmtd1|chr1:7204719-7205218	0.111323586209798	.	.
chr1	7088594	7089093	chr1	7205959	7206458	Pcmtd1|chr1:7205959-7206458	0.117532430620465	.	.
chr1	7397174	7397673	chr1	7086613	7087112	Gm26901|chr1:7086613-7087112	0.107202246672616	.	.
chr1	7397174	7397673	chr1	7206575	7207074	Gm26901|chr1:7206575-7207074	0.145374114767679	.	.
chr1	7397174	7397673	chr1	7500075	7500574	Gm26901|chr1:7500075-7500574	0.0698413249546162	.	.
chr1	7397837	7398336	chr1	7000670	7001169	Gm26901|chr1:7000670-7001169	0.109111281412097	.	.
chr1	7397837	7398336	chr1	7010156	7010655	Gm26901|chr1:7010156-7010655	0.0896138276898927	.	.
chr1	7397837	7398336	chr1	7017644	7018143	Gm26901|chr1:7017644-7018143	0.109532608705365	.	.
chr1	7397837	7398336	chr1	7040480	7040979	Gm26901|chr1:7040480-7040979	0.0909152423540489	.	.
chr1	7397837	7398336	chr1	7086613	7087112	Gm26901|chr1:7086613-7087112	0.0919838576918276	.	.
chr1	7397837	7398336	chr1	7102270	7102769	Gm26901|chr1:7102270-7102769	0.123145439811942	.	.
chr1	7397837	7398336	chr1	7138562	7139061	Gm26901|chr1:7138562-7139061	0.177621211476127	.	.
chr1	7397837	7398336	chr1	7139109	7139608	Gm26901|chr1:7139109-7139608	0.11703601974256	.	.
chr1	7397837	7398336	chr1	7143907	7144406	Gm26901|chr1:7143907-7144406	0.118559134487599	.	.
chr1	7397837	7398336	chr1	7161739	7162238	Gm26901|chr1:7161739-7162238	0.144929599627385	.	.
chr1	7397837	7398336	chr1	7206575	7207074	Gm26901|chr1:7206575-7207074	0.0790801324017945	.	.
chr1	7397837	7398336	chr1	7347822	7348321	Gm26901|chr1:7347822-7348321	0.0905925221663458	.	.
chr1	7397837	7398336	chr1	7447848	7448347	Gm26901|chr1:7447848-7448347	0.155489415246	.	.
chr1	7397837	7398336	chr1	7494762	7495261	Gm26901|chr1:7494762-7495261	0.175514034431203	.	.
chr1	7397837	7398336	chr1	7495295	7495794	Gm26901|chr1:7495295-7495794	0.159157237382932	.	.
chr1	7397837	7398336	chr1	7507164	7507663	Gm26901|chr1:7507164-7507663	0.073072273406643	.	.
chr1	7397837	7398336	chr1	7535148	7535647	Gm26901|chr1:7535148-7535647	0.0810168835839597	.	.
chr1	7397837	7398336	chr1	7696214	7696713	Gm26901|chr1:7696214-7696713	0.17301528875376	.	.
chr1	7398342	7398841	chr1	7010156	7010655	Gm26901|chr1:7010156-7010655	0.0953537906636877	.	.
chr1	7398342	7398841	chr1	7017644	7018143	Gm26901|chr1:7017644-7018143	0.118747466051851	.	.
chr1	7398342	7398841	chr1	7102270	7102769	Gm26901|chr1:7102270-7102769	0.108175503490539	.	.
chr1	7398342	7398841	chr1	7105020	7105519	Gm26901|chr1:7105020-7105519	0.167506588569424	.	.
chr1	7398342	7398841	chr1	7105959	7106458	Gm26901|chr1:7105959-7106458	0.062446539255506	.	.
chr1	7398342	7398841	chr1	7138562	7139061	Gm26901|chr1:7138562-7139061	0.100904594454298	.	.
chr1	7398342	7398841	chr1	7143907	7144406	Gm26901|chr1:7143907-7144406	0.152594864721059	.	.
chr1	7398342	7398841	chr1	7199436	7199935	Gm26901|chr1:7199436-7199935	0.121713121446008	.	.
chr1	7398342	7398841	chr1	7206575	7207074	Gm26901|chr1:7206575-7207074	0.135435872682007	.	.
chr1	7398342	7398841	chr1	7507164	7507663	Gm26901|chr1:7507164-7507663	0.0659854570322027	.	.
chr1	7498025	7498524	chr1	7105020	7105519	Gm30414|chr1:7105020-7105519	0.357957213030865	.	.
chr1	7498025	7498524	chr1	7113207	7113706	Gm30414|chr1:7113207-7113706	0.0687819449986487	.	.
chr1	7498025	7498524	chr1	7138562	7139061	Gm30414|chr1:7138562-7139061	0.190514513984901	.	.
chr1	7498025	7498524	chr1	7199436	7199935	Gm30414|chr1:7199436-7199935	0.331314087943613	.	.
chr1	7498025	7498524	chr1	7204719	7205218	Gm30414|chr1:7204719-7205218	0.0602805589616406	.	.
chr1	7498025	7498524	chr1	7500075	7500574	Gm30414|chr1:7500075-7500574	0.0652796548163463	.	.
chr1	9298975	9299474	chr1	9125685	9126184	Sntg1|chr1:9125685-9126184	0.113711662350646	.	.
chr1	9298975	9299474	chr1	9126187	9126686	Sntg1|chr1:9126187-9126686	0.0611875714866791	.	.
chr1	9298975	9299474	chr1	9127343	9127842	Sntg1|chr1:9127343-9127842	0.147352698443011	.	.
chr1	9298975	9299474	chr1	9153777	9154276	Sntg1|chr1:9153777-9154276	0.0785341135430197	.	.
chr1	9298975	9299474	chr1	9201361	9201860	Sntg1|chr1:9201361-9201860	0.0916324512136879	.	.
chr1	9298975	9299474	chr1	9202381	9202880	Sntg1|chr1:9202381-9202880	0.0973173034229027	.	.
chr1	9298975	9299474	chr1	9289706	9290205	Sntg1|chr1:9289706-9290205	0.148411875162557	.	.
chr1	9298975	9299474	chr1	9298270	9298769	Sntg1|chr1:9298270-9298769	0.0741389868547946	.	.
chr1	9298975	9299474	chr1	9510098	9510597	Sntg1|chr1:9510098-9510597	0.231769327241397	.	.
chr1	9298975	9299474	chr1	9512388	9512887	Sntg1|chr1:9512388-9512887	0.158552559028267	.	.
chr1	9298975	9299474	chr1	9513651	9514150	Sntg1|chr1:9513651-9514150	0.0818803229157959	.	.
chr1	9298975	9299474	chr1	9539839	9540338	Sntg1|chr1:9539839-9540338	0.169771971738552	.	.
chr1	9298975	9299474	chr1	9569900	9570399	Sntg1|chr1:9569900-9570399	0.0881809674853141	.	.
chr1	9298975	9299474	chr1	9570415	9570914	Sntg1|chr1:9570415-9570914	0.150768781849339	.	.
chr1	9298975	9299474	chr1	9618891	9619390	Sntg1|chr1:9618891-9619390	0.0663431641278107	.	.
chr1	9298975	9299474	chr1	9619928	9620427	Sntg1|chr1:9619928-9620427	0.0667398123575827	.	.
chr1	9298975	9299474	chr1	9645672	9646171	Sntg1|chr1:9645672-9646171	0.079239477693509	.	.
chr1	9298975	9299474	chr1	9731278	9731777	Sntg1|chr1:9731278-9731777	0.133086412588556	.	.
chr1	9299496	9299995	chr1	9021939	9022438	Sntg1|chr1:9021939-9022438	0.0749476932698859	.	.
chr1	9299496	9299995	chr1	9125685	9126184	Sntg1|chr1:9125685-9126184	0.0715125326453952	.	.
chr1	9299496	9299995	chr1	9125685	9126184	Sntg1|chr1:9125685-9126184	0.0715125326453953	.	.
chr1	9299496	9299995	chr1	9126187	9126686	Sntg1|chr1:9126187-9126686	0.0643368161160873	.	.
chr1	9299496	9299995	chr1	9202381	9202880	Sntg1|chr1:9202381-9202880	0.114026454694022	.	.
chr1	9299496	9299995	chr1	9289706	9290205	Sntg1|chr1:9289706-9290205	0.0954756305593794	.	.
chr1	9299496	9299995	chr1	9298270	9298769	Sntg1|chr1:9298270-9298769	0.0632389276835818	.	.
chr1	9299496	9299995	chr1	9541113	9541612	Sntg1|chr1:9541113-9541612	0.13688066958047	.	.
chr1	9299496	9299995	chr1	9591855	9592354	Sntg1|chr1:9591855-9592354	0.222631919964879	.	.
chr1	9299496	9299995	chr1	9610403	9610902	Sntg1|chr1:9610403-9610902	0.0817497561288828	.	.
chr1	9299496	9299995	chr1	9627223	9627722	Sntg1|chr1:9627223-9627722	0.274236965574677	.	.
chr1	9299496	9299995	chr1	9645672	9646171	Sntg1|chr1:9645672-9646171	0.148718521562357	.	.
chr1	9299496	9299995	chr1	9673557	9674056	Sntg1|chr1:9673557-9674056	0.0589229237625568	.	.
chr1	9545042	9545541	chr1	9340392	9340891	Rrs1|chr1:9340392-9340891	0.14839359595826	.	.
chr1	9545042	9545541	chr1	9539839	9540338	Rrs1|chr1:9539839-9540338	0.143166107591685	.	.
chr1	9545042	9545541	chr1	9541113	9541612	Rrs1|chr1:9541113-9541612	0.100986676991365	.	.
chr1	9545042	9545541	chr1	9569900	9570399	Rrs1|chr1:9569900-9570399	0.134881244838613	.	.
chr1	9545042	9545541	chr1	9577782	9578281	Rrs1|chr1:9577782-9578281	0.201430119850611	.	.
chr1	9545042	9545541	chr1	9602243	9602742	Rrs1|chr1:9602243-9602742	0.100367590077316	.	.
chr1	9545042	9545541	chr1	9609186	9609685	Rrs1|chr1:9609186-9609685	0.0968727442694111	.	.
chr1	9545042	9545541	chr1	9615198	9615697	Rrs1|chr1:9615198-9615697	0.102330590630803	.	.
chr1	9545042	9545541	chr1	9672917	9673416	Rrs1|chr1:9672917-9673416	0.115052797838328	.	.
chr1	9547814	9548313	chr1	9577782	9578281	Adhfe1|chr1:9577782-9578281	0.0841000193446493	.	.
chr1	9547814	9548313	chr1	9578314	9578813	Adhfe1|chr1:9578314-9578813	0.0728278963112464	.	.
chr1	9547814	9548313	chr1	9591855	9592354	Adhfe1|chr1:9591855-9592354	0.187766889957393	.	.
chr1	9547814	9548313	chr1	9641995	9642494	Adhfe1|chr1:9641995-9642494	0.115721215604796	.	.
chr1	9600949	9601448	chr1	9283023	9283522	Vxn|chr1:9283023-9283522	0.160104746094138	.	.
chr1	9600949	9601448	chr1	9340392	9340891	Vxn|chr1:9340392-9340891	0.0680682854583429	.	.
chr1	9600949	9601448	chr1	9541113	9541612	Vxn|chr1:9541113-9541612	0.112778409447735	.	.
chr1	9600949	9601448	chr1	9577782	9578281	Vxn|chr1:9577782-9578281	0.0761856210893096	.	.
chr1	9600949	9601448	chr1	9602243	9602742	Vxn|chr1:9602243-9602742	0.166482820584406	.	.
chr1	9600949	9601448	chr1	9606575	9607074	Vxn|chr1:9606575-9607074	0.135712714148489	.	.
chr1	9600949	9601448	chr1	9609186	9609685	Vxn|chr1:9609186-9609685	0.105698244209299	.	.
chr1	9600949	9601448	chr1	9622471	9622970	Vxn|chr1:9622471-9622970	0.0790852324963825	.	.
chr1	9600949	9601448	chr1	9627223	9627722	Vxn|chr1:9627223-9627722	0.0695597787195485	.	.
chr1	9600949	9601448	chr1	9672917	9673416	Vxn|chr1:9672917-9673416	0.117134662613177	.	.
chr1	9601474	9601973	chr1	9258005	9258504	Vxn|chr1:9258005-9258504	0.0778148916859421	.	.
chr1	9601474	9601973	chr1	9258005	9258504	Vxn|chr1:9258005-9258504	0.0778148916859422	.	.
chr1	9601474	9601973	chr1	9283023	9283522	Vxn|chr1:9283023-9283522	0.0891974565703918	.	.
chr1	9601474	9601973	chr1	9340392	9340891	Vxn|chr1:9340392-9340891	0.0893019442353705	.	.
chr1	9601474	9601973	chr1	9541113	9541612	Vxn|chr1:9541113-9541612	0.085110495259302	.	.
chr1	9601474	9601973	chr1	9573148	9573647	Vxn|chr1:9573148-9573647	0.0894518879425131	.	.
chr1	9601474	9601973	chr1	9577782	9578281	Vxn|chr1:9577782-9578281	0.14278953131135	.	.
chr1	9601474	9601973	chr1	9602243	9602742	Vxn|chr1:9602243-9602742	0.144860487709159	.	.
chr1	9601474	9601973	chr1	9609186	9609685	Vxn|chr1:9609186-9609685	0.0706601399814168	.	.
chr1	9601474	9601973	chr1	9615198	9615697	Vxn|chr1:9615198-9615697	0.0720103211994916	.	.
chr1	9601474	9601973	chr1	9615198	9615697	Vxn|chr1:9615198-9615697	0.0720103211994917	.	.
chr1	9601474	9601973	chr1	9619425	9619924	Vxn|chr1:9619425-9619924	0.0618849621721735	.	.
chr1	9601474	9601973	chr1	9622471	9622970	Vxn|chr1:9622471-9622970	0.118237727538068	.	.
chr1	9601474	9601973	chr1	9672917	9673416	Vxn|chr1:9672917-9673416	0.0725257094986934	.	.
chr1	9630048	9630547	chr1	9283023	9283522	2610203C22Rik|chr1:9283023-9283522	0.0613054178252944	.	.
chr1	9630048	9630547	chr1	9289706	9290205	2610203C22Rik|chr1:9289706-9290205	0.104799523819065	.	.
chr1	9630048	9630547	chr1	9340392	9340891	2610203C22Rik|chr1:9340392-9340891	0.107066289807762	.	.
chr1	9630048	9630547	chr1	9541113	9541612	2610203C22Rik|chr1:9541113-9541612	0.203446778235699	.	.
chr1	9630048	9630547	chr1	9591855	9592354	2610203C22Rik|chr1:9591855-9592354	0.160930053073349	.	.
chr1	9630048	9630547	chr1	9602243	9602742	2610203C22Rik|chr1:9602243-9602742	0.252902926721064	.	.
chr1	9630048	9630547	chr1	9619425	9619924	2610203C22Rik|chr1:9619425-9619924	0.187634073518909	.	.
chr1	9630048	9630547	chr1	9627223	9627722	2610203C22Rik|chr1:9627223-9627722	0.108263990600113	.	.
chr1	9630048	9630547	chr1	9641995	9642494	2610203C22Rik|chr1:9641995-9642494	0.162201015473188	.	.
chr1	9630048	9630547	chr1	9672917	9673416	2610203C22Rik|chr1:9672917-9673416	0.0708068306788679	.	.
chr1	9700259	9700758	chr1	9253984	9254483	Mybl1|chr1:9253984-9254483	0.0713340422618464	.	.
chr1	9700259	9700758	chr1	9283023	9283522	Mybl1|chr1:9283023-9283522	0.101104363057932	.	.
chr1	9700259	9700758	chr1	9513651	9514150	Mybl1|chr1:9513651-9514150	0.0855132437751695	.	.
chr1	9700259	9700758	chr1	9541113	9541612	Mybl1|chr1:9541113-9541612	0.203778005737673	.	.
chr1	9700259	9700758	chr1	9573148	9573647	Mybl1|chr1:9573148-9573647	0.0817802398782742	.	.
chr1	9700259	9700758	chr1	9578314	9578813	Mybl1|chr1:9578314-9578813	0.0922957756545525	.	.
chr1	9700259	9700758	chr1	9602243	9602742	Mybl1|chr1:9602243-9602742	0.0713751619490374	.	.
chr1	9700259	9700758	chr1	9606575	9607074	Mybl1|chr1:9606575-9607074	0.106147149937056	.	.
chr1	9700259	9700758	chr1	9609186	9609685	Mybl1|chr1:9609186-9609685	0.0895508356579486	.	.
chr1	9700259	9700758	chr1	9615198	9615697	Mybl1|chr1:9615198-9615697	0.0823802265755073	.	.
chr1	9700259	9700758	chr1	9627223	9627722	Mybl1|chr1:9627223-9627722	0.101981298077743	.	.
chr1	9747574	9748073	chr1	9289706	9290205	1700034P13Rik|chr1:9289706-9290205	0.178079152812809	.	.
chr1	9747574	9748073	chr1	9289706	9290205	Vcpip1|chr1:9289706-9290205	0.178079152812809	.	.
chr1	9747574	9748073	chr1	9512388	9512887	1700034P13Rik|chr1:9512388-9512887	0.10251033114249	.	.
chr1	9747574	9748073	chr1	9512388	9512887	Vcpip1|chr1:9512388-9512887	0.10251033114249	.	.
chr1	9747574	9748073	chr1	9548921	9549420	1700034P13Rik|chr1:9548921-9549420	0.110362331013174	.	.
chr1	9747574	9748073	chr1	9548921	9549420	Vcpip1|chr1:9548921-9549420	0.110362331013174	.	.
chr1	9747574	9748073	chr1	9570415	9570914	1700034P13Rik|chr1:9570415-9570914	0.153959354475989	.	.
chr1	9747574	9748073	chr1	9570415	9570914	Vcpip1|chr1:9570415-9570914	0.153959354475989	.	.
chr1	9747574	9748073	chr1	9619928	9620427	1700034P13Rik|chr1:9619928-9620427	0.143553492450415	.	.
chr1	9747574	9748073	chr1	9619928	9620427	Vcpip1|chr1:9619928-9620427	0.143553492450415	.	.
chr1	9747574	9748073	chr1	9641995	9642494	1700034P13Rik|chr1:9641995-9642494	0.106095696449219	.	.
chr1	9747574	9748073	chr1	9641995	9642494	Vcpip1|chr1:9641995-9642494	0.106095696449219	.	.
chr1	9747574	9748073	chr1	9731278	9731777	1700034P13Rik|chr1:9731278-9731777	0.160611189300501	.	.
chr1	9747574	9748073	chr1	9731278	9731777	Vcpip1|chr1:9731278-9731777	0.160611189300501	.	.
chr1	9748256	9748755	chr1	9253984	9254483	1700034P13Rik|chr1:9253984-9254483	0.100161264123276	.	.
chr1	9748256	9748755	chr1	9253984	9254483	Vcpip1|chr1:9253984-9254483	0.100161264123276	.	.
chr1	9748256	9748755	chr1	9283023	9283522	1700034P13Rik|chr1:9283023-9283522	0.063961093805962	.	.
chr1	9748256	9748755	chr1	9283023	9283522	Vcpip1|chr1:9283023-9283522	0.063961093805962	.	.
chr1	9748256	9748755	chr1	9289706	9290205	1700034P13Rik|chr1:9289706-9290205	0.173826543927262	.	.
chr1	9748256	9748755	chr1	9289706	9290205	Vcpip1|chr1:9289706-9290205	0.173826543927262	.	.
chr1	9748256	9748755	chr1	9298270	9298769	1700034P13Rik|chr1:9298270-9298769	0.241282298143723	.	.
chr1	9748256	9748755	chr1	9298270	9298769	Vcpip1|chr1:9298270-9298769	0.241282298143723	.	.
chr1	9748256	9748755	chr1	9340392	9340891	1700034P13Rik|chr1:9340392-9340891	0.103045175769706	.	.
chr1	9748256	9748755	chr1	9340392	9340891	Vcpip1|chr1:9340392-9340891	0.103045175769706	.	.
chr1	9748256	9748755	chr1	9513651	9514150	1700034P13Rik|chr1:9513651-9514150	0.101121819581502	.	.
chr1	9748256	9748755	chr1	9513651	9514150	Vcpip1|chr1:9513651-9514150	0.101121819581502	.	.
chr1	9748256	9748755	chr1	9539839	9540338	1700034P13Rik|chr1:9539839-9540338	0.126530385867893	.	.
chr1	9748256	9748755	chr1	9539839	9540338	Vcpip1|chr1:9539839-9540338	0.126530385867893	.	.
chr1	9748256	9748755	chr1	9541113	9541612	1700034P13Rik|chr1:9541113-9541612	0.17537948235454	.	.
chr1	9748256	9748755	chr1	9541113	9541612	Vcpip1|chr1:9541113-9541612	0.17537948235454	.	.
chr1	9748256	9748755	chr1	9570415	9570914	1700034P13Rik|chr1:9570415-9570914	0.0756111957417656	.	.
chr1	9748256	9748755	chr1	9570415	9570914	Vcpip1|chr1:9570415-9570914	0.0756111957417656	.	.
chr1	9748256	9748755	chr1	9577782	9578281	1700034P13Rik|chr1:9577782-9578281	0.0752068473874075	.	.
chr1	9748256	9748755	chr1	9577782	9578281	Vcpip1|chr1:9577782-9578281	0.0752068473874075	.	.
chr1	9748256	9748755	chr1	9591855	9592354	1700034P13Rik|chr1:9591855-9592354	0.195570765037965	.	.
chr1	9748256	9748755	chr1	9591855	9592354	Vcpip1|chr1:9591855-9592354	0.195570765037965	.	.
chr1	9748256	9748755	chr1	9606575	9607074	1700034P13Rik|chr1:9606575-9607074	0.167410578968978	.	.
chr1	9748256	9748755	chr1	9606575	9607074	Vcpip1|chr1:9606575-9607074	0.167410578968978	.	.
chr1	9748256	9748755	chr1	9609186	9609685	1700034P13Rik|chr1:9609186-9609685	0.131947382536825	.	.
chr1	9748256	9748755	chr1	9609186	9609685	Vcpip1|chr1:9609186-9609685	0.131947382536825	.	.
chr1	9748256	9748755	chr1	9615198	9615697	1700034P13Rik|chr1:9615198-9615697	0.0812227521001622	.	.
chr1	9748256	9748755	chr1	9615198	9615697	Vcpip1|chr1:9615198-9615697	0.0812227521001622	.	.
chr1	9748256	9748755	chr1	9622471	9622970	1700034P13Rik|chr1:9622471-9622970	0.138701982817289	.	.
chr1	9748256	9748755	chr1	9622471	9622970	Vcpip1|chr1:9622471-9622970	0.138701982817289	.	.
chr1	9748256	9748755	chr1	9661097	9661596	1700034P13Rik|chr1:9661097-9661596	0.1678983074648	.	.
chr1	9748256	9748755	chr1	9661097	9661596	Vcpip1|chr1:9661097-9661596	0.1678983074648	.	.
chr1	9748256	9748755	chr1	9672917	9673416	1700034P13Rik|chr1:9672917-9673416	0.101748599410529	.	.
chr1	9748256	9748755	chr1	9672917	9673416	Vcpip1|chr1:9672917-9673416	0.101748599410529	.	.
chr1	9748256	9748755	chr1	9673557	9674056	1700034P13Rik|chr1:9673557-9674056	0.118833992283759	.	.
chr1	9748256	9748755	chr1	9673557	9674056	Vcpip1|chr1:9673557-9674056	0.118833992283759	.	.
chr1	10719138	10719637	chr1	10570791	10571290	Cpa6|chr1:10570791-10571290	0.0793194001621639	.	.
chr1	10719138	10719637	chr1	10718502	10719001	Cpa6|chr1:10718502-10719001	0.286393681437662	.	.
chr1	10719138	10719637	chr1	10759501	10760000	Cpa6|chr1:10759501-10760000	0.11508373366669	.	.
chr1	10719138	10719637	chr1	10835602	10836101	Cpa6|chr1:10835602-10836101	0.0720202354808574	.	.
chr1	10719138	10719637	chr1	10872206	10872705	Cpa6|chr1:10872206-10872705	0.0958110577211138	.	.
chr1	10719713	10720212	chr1	10483878	10484377	Cpa6|chr1:10483878-10484377	0.0817320617894968	.	.
chr1	10719713	10720212	chr1	10486186	10486685	Cpa6|chr1:10486186-10486685	0.0760832526362316	.	.
chr1	10719713	10720212	chr1	10553376	10553875	Cpa6|chr1:10553376-10553875	0.159305802228031	.	.
chr1	10719713	10720212	chr1	10570791	10571290	Cpa6|chr1:10570791-10571290	0.324814413727358	.	.
chr1	10719713	10720212	chr1	10591261	10591760	Cpa6|chr1:10591261-10591760	0.0701303623972245	.	.
chr1	10719713	10720212	chr1	10596332	10596831	Cpa6|chr1:10596332-10596831	0.12849695699086	.	.
chr1	10719713	10720212	chr1	10699983	10700482	Cpa6|chr1:10699983-10700482	0.0668197107852866	.	.
chr1	10719713	10720212	chr1	10725634	10726133	Cpa6|chr1:10725634-10726133	0.130916914034905	.	.
chr1	10719713	10720212	chr1	10835602	10836101	Cpa6|chr1:10835602-10836101	0.0653301657428873	.	.
chr1	10719713	10720212	chr1	10955127	10955626	Cpa6|chr1:10955127-10955626	0.0837753829761372	.	.
chr1	10720532	10721031	chr1	10483878	10484377	Cpa6|chr1:10483878-10484377	0.130631135373552	.	.
chr1	10720532	10721031	chr1	10553376	10553875	Cpa6|chr1:10553376-10553875	0.106010006520567	.	.
chr1	10720532	10721031	chr1	10570791	10571290	Cpa6|chr1:10570791-10571290	0.323995380049321	.	.
chr1	10720532	10721031	chr1	10591261	10591760	Cpa6|chr1:10591261-10591760	0.105599822282176	.	.
chr1	10720532	10721031	chr1	10596332	10596831	Cpa6|chr1:10596332-10596831	0.0956398579606627	.	.
chr1	10720532	10721031	chr1	10699983	10700482	Cpa6|chr1:10699983-10700482	0.0715012972153549	.	.
chr1	10720532	10721031	chr1	10718502	10719001	Cpa6|chr1:10718502-10719001	0.201693658375973	.	.
chr1	10720532	10721031	chr1	10771716	10772215	Cpa6|chr1:10771716-10772215	0.120747755941285	.	.
chr1	10720532	10721031	chr1	10777738	10778237	Cpa6|chr1:10777738-10778237	0.263854044466305	.	.
chr1	10720532	10721031	chr1	10837136	10837635	Cpa6|chr1:10837136-10837635	0.0953893811364436	.	.
chr1	10720532	10721031	chr1	10852563	10853062	Cpa6|chr1:10852563-10853062	0.0808653623388446	.	.
chr1	10720532	10721031	chr1	10871396	10871895	Cpa6|chr1:10871396-10871895	0.108207497225834	.	.
chr1	10720532	10721031	chr1	10872206	10872705	Cpa6|chr1:10872206-10872705	0.158510874433174	.	.
chr1	10720532	10721031	chr1	10955127	10955626	Cpa6|chr1:10955127-10955626	0.122566496740363	.	.
chr1	10993243	10993742	chr1	10524897	10525396	Prex2|chr1:10524897-10525396	0.0711899929940491	.	.
chr1	10993243	10993742	chr1	10553376	10553875	Prex2|chr1:10553376-10553875	0.151805780060964	.	.
chr1	10993243	10993742	chr1	10570791	10571290	Prex2|chr1:10570791-10571290	0.124322498676601	.	.
chr1	10993243	10993742	chr1	10591261	10591760	Prex2|chr1:10591261-10591760	0.0614671807452227	.	.
chr1	10993243	10993742	chr1	10596332	10596831	Prex2|chr1:10596332-10596831	0.0589565700991794	.	.
chr1	10993243	10993742	chr1	11026450	11026949	Prex2|chr1:11026450-11026949	0.0715720859815652	.	.
chr1	10993243	10993742	chr1	11045682	11046181	Prex2|chr1:11045682-11046181	0.140090786405623	.	.
chr1	10993243	10993742	chr1	11228705	11229204	Prex2|chr1:11228705-11229204	0.106584261575698	.	.
chr1	10993243	10993742	chr1	11231148	11231647	Prex2|chr1:11231148-11231647	0.0680937483841806	.	.
chr1	10993772	10994271	chr1	10510405	10510904	Prex2|chr1:10510405-10510904	0.072305710595472	.	.
chr1	10993772	10994271	chr1	10524897	10525396	Prex2|chr1:10524897-10525396	0.102228883985542	.	.
chr1	10993772	10994271	chr1	10553376	10553875	Prex2|chr1:10553376-10553875	0.090027747407891	.	.
chr1	10993772	10994271	chr1	10591261	10591760	Prex2|chr1:10591261-10591760	0.135179292580778	.	.
chr1	10993772	10994271	chr1	10596332	10596831	Prex2|chr1:10596332-10596831	0.140953768584623	.	.
chr1	10993772	10994271	chr1	10699983	10700482	Prex2|chr1:10699983-10700482	0.095248001725287	.	.
chr1	10993772	10994271	chr1	10700869	10701368	Prex2|chr1:10700869-10701368	0.0711079282605703	.	.
chr1	10993772	10994271	chr1	10725634	10726133	Prex2|chr1:10725634-10726133	0.0836136059952122	.	.
chr1	10993772	10994271	chr1	10771716	10772215	Prex2|chr1:10771716-10772215	0.118521654191958	.	.
chr1	10993772	10994271	chr1	10777738	10778237	Prex2|chr1:10777738-10778237	0.0971831671609756	.	.
chr1	10993772	10994271	chr1	10852563	10853062	Prex2|chr1:10852563-10853062	0.059398306750848	.	.
chr1	10993772	10994271	chr1	10871396	10871895	Prex2|chr1:10871396-10871895	0.12432558798358	.	.
chr1	10993772	10994271	chr1	10872206	10872705	Prex2|chr1:10872206-10872705	0.0899663501542906	.	.
chr1	10993772	10994271	chr1	10874715	10875214	Prex2|chr1:10874715-10875214	0.0689846458302654	.	.
chr1	10993772	10994271	chr1	10875661	10876160	Prex2|chr1:10875661-10876160	0.134757251019376	.	.
chr1	10993772	10994271	chr1	10955127	10955626	Prex2|chr1:10955127-10955626	0.163535311516813	.	.
chr1	10993772	10994271	chr1	11026450	11026949	Prex2|chr1:11026450-11026949	0.113073661216255	.	.
chr1	10993772	10994271	chr1	11044870	11045369	Prex2|chr1:11044870-11045369	0.068819630756654	.	.
chr1	10993772	10994271	chr1	11045682	11046181	Prex2|chr1:11045682-11046181	0.19359896352153	.	.
chr1	10993772	10994271	chr1	11088704	11089203	Prex2|chr1:11088704-11089203	0.0615093071235462	.	.
chr1	10993772	10994271	chr1	11097221	11097720	Prex2|chr1:11097221-11097720	0.0859432929607004	.	.
chr1	10993772	10994271	chr1	11116878	11117377	Prex2|chr1:11116878-11117377	0.0635513605121396	.	.
chr1	10993772	10994271	chr1	11117387	11117886	Prex2|chr1:11117387-11117886	0.202922004659927	.	.
chr1	10993772	10994271	chr1	11144417	11144916	Prex2|chr1:11144417-11144916	0.0640797753014122	.	.
chr1	10993772	10994271	chr1	11179847	11180346	Prex2|chr1:11179847-11180346	0.115007553816659	.	.
chr1	11413910	11414409	chr1	11407081	11407580	A830018L16Rik|chr1:11407081-11407580	0.133500964403104	.	.
chr1	11413910	11414409	chr1	11427738	11428237	A830018L16Rik|chr1:11427738-11428237	0.0905562061400506	.	.
chr1	11413910	11414409	chr1	11446591	11447090	A830018L16Rik|chr1:11446591-11447090	0.138903704075125	.	.
chr1	11413910	11414409	chr1	11458966	11459465	A830018L16Rik|chr1:11458966-11459465	0.0861780446343421	.	.
chr1	11413910	11414409	chr1	11565274	11565773	A830018L16Rik|chr1:11565274-11565773	0.150771235334865	.	.
chr1	11413910	11414409	chr1	11566022	11566521	A830018L16Rik|chr1:11566022-11566521	0.0965483598312396	.	.
chr1	11413910	11414409	chr1	11566696	11567195	A830018L16Rik|chr1:11566696-11567195	0.264203510740273	.	.
chr1	11413910	11414409	chr1	11573393	11573892	A830018L16Rik|chr1:11573393-11573892	0.215315886430875	.	.
chr1	11413910	11414409	chr1	11577740	11578239	A830018L16Rik|chr1:11577740-11578239	0.0712272524105308	.	.
chr1	11413910	11414409	chr1	11578294	11578793	A830018L16Rik|chr1:11578294-11578793	0.1242760273351	.	.
chr1	11413910	11414409	chr1	11580754	11581253	A830018L16Rik|chr1:11580754-11581253	0.0814814368190006	.	.
chr1	11413910	11414409	chr1	11650010	11650509	A830018L16Rik|chr1:11650010-11650509	0.167931556574599	.	.
chr1	11413910	11414409	chr1	11652715	11653214	A830018L16Rik|chr1:11652715-11653214	0.158341452616228	.	.
chr1	11413910	11414409	chr1	11657996	11658495	A830018L16Rik|chr1:11657996-11658495	0.10875385692386	.	.
chr1	11413910	11414409	chr1	11660268	11660767	A830018L16Rik|chr1:11660268-11660767	0.0766519198320108	.	.
chr1	13588843	13589342	chr1	13614216	13614715	Tram1|chr1:13614216-13614715	0.0915491254168068	.	.
chr1	13588843	13589342	chr1	13651312	13651811	Tram1|chr1:13651312-13651811	0.108313862046897	.	.
chr1	13588843	13589342	chr1	13657557	13658056	Tram1|chr1:13657557-13658056	0.114908825286149	.	.
chr1	13588843	13589342	chr1	13755786	13756285	Tram1|chr1:13755786-13756285	0.092486257077071	.	.
chr1	13588843	13589342	chr1	13844225	13844724	Tram1|chr1:13844225-13844724	0.102423778157896	.	.
chr1	13589563	13590062	chr1	13607816	13608315	Tram1|chr1:13607816-13608315	0.120678278712095	.	.
chr1	13589563	13590062	chr1	13614216	13614715	Tram1|chr1:13614216-13614715	0.0660267777958007	.	.
chr1	13589563	13590062	chr1	13628107	13628606	Tram1|chr1:13628107-13628606	0.0972922830353119	.	.
chr1	13589563	13590062	chr1	13715255	13715754	Tram1|chr1:13715255-13715754	0.0863166287223528	.	.
chr1	13589563	13590062	chr1	13715255	13715754	Tram1|chr1:13715255-13715754	0.0863166287223529	.	.
chr1	13589563	13590062	chr1	13938390	13938889	Tram1|chr1:13938390-13938889	0.102053080597008	.	.
chr1	13659706	13660205	chr1	13531462	13531961	Lactb2|chr1:13531462-13531961	0.0917260909942897	.	.
chr1	13659706	13660205	chr1	13532260	13532759	Lactb2|chr1:13532260-13532759	0.139829675153574	.	.
chr1	13659706	13660205	chr1	13752366	13752865	Lactb2|chr1:13752366-13752865	0.0935658841690656	.	.
chr1	13659706	13660205	chr1	13789111	13789610	Lactb2|chr1:13789111-13789610	0.145447046278408	.	.
chr1	13659706	13660205	chr1	13998145	13998644	Lactb2|chr1:13998145-13998644	0.0701851635962673	.	.
chr1	13660314	13660813	chr1	13573930	13574429	Lactb2|chr1:13573930-13574429	0.115425160469556	.	.
chr1	13660314	13660813	chr1	13599193	13599692	Lactb2|chr1:13599193-13599692	0.062827892419185	.	.
chr1	13660314	13660813	chr1	13614216	13614715	Lactb2|chr1:13614216-13614715	0.0795431140619041	.	.
chr1	13660314	13660813	chr1	13614814	13615313	Lactb2|chr1:13614814-13615313	0.0590969896378568	.	.
chr1	13660314	13660813	chr1	13615825	13616324	Lactb2|chr1:13615825-13616324	0.174738734554942	.	.
chr1	13660314	13660813	chr1	13628107	13628606	Lactb2|chr1:13628107-13628606	0.0650991545032863	.	.
chr1	13660314	13660813	chr1	13738820	13739319	Lactb2|chr1:13738820-13739319	0.124915891298557	.	.
chr1	14309549	14310048	chr1	14165440	14165939	Eya1|chr1:14165440-14165939	0.148830190119768	.	.
chr1	14309549	14310048	chr1	14170891	14171390	Eya1|chr1:14170891-14171390	0.0930073023397916	.	.
chr1	14309549	14310048	chr1	14176611	14177110	Eya1|chr1:14176611-14177110	0.0669686600698124	.	.
chr1	14309549	14310048	chr1	14234125	14234624	Eya1|chr1:14234125-14234624	0.126891795110741	.	.
chr1	14309549	14310048	chr1	14236273	14236772	Eya1|chr1:14236273-14236772	0.0736031327294405	.	.
chr1	14309549	14310048	chr1	14261353	14261852	Eya1|chr1:14261353-14261852	0.169650465789313	.	.
chr1	14309549	14310048	chr1	14385022	14385521	Eya1|chr1:14385022-14385521	0.0881543864255038	.	.
chr1	14309549	14310048	chr1	14417088	14417587	Eya1|chr1:14417088-14417587	0.0945797720242357	.	.
chr1	14309549	14310048	chr1	14635842	14636341	Eya1|chr1:14635842-14636341	0.0734083542781486	.	.
chr1	14309549	14310048	chr1	14635842	14636341	Eya1|chr1:14635842-14636341	0.0734083542781487	.	.
chr1	14309549	14310048	chr1	14675282	14675781	Eya1|chr1:14675282-14675781	0.067282248669501	.	.
chr1	14309549	14310048	chr1	14728986	14729485	Eya1|chr1:14728986-14729485	0.0761669223995756	.	.
chr1	14755218	14755717	chr1	14662272	14662771	Msc|chr1:14662272-14662771	0.180783139325219	.	.
chr1	14755218	14755717	chr1	14662908	14663407	Msc|chr1:14662908-14663407	0.0721532416389582	.	.
chr1	14755218	14755717	chr1	14669334	14669833	Msc|chr1:14669334-14669833	0.0965139545751288	.	.
chr1	14755218	14755717	chr1	14675282	14675781	Msc|chr1:14675282-14675781	0.245099849209588	.	.
chr1	14755218	14755717	chr1	14816469	14816968	Msc|chr1:14816469-14816968	0.0928628549250985	.	.
chr1	14755218	14755717	chr1	14904245	14904744	Msc|chr1:14904245-14904744	0.0587504880303074	.	.
chr1	14755218	14755717	chr1	14980277	14980776	Msc|chr1:14980277-14980776	0.0710913558619631	.	.
chr1	14755218	14755717	chr1	15179557	15180056	Msc|chr1:15179557-15180056	0.0955511176765217	.	.
chr1	14755218	14755717	chr1	15181907	15182406	Msc|chr1:15181907-15182406	0.169596585767952	.	.
chr1	14756079	14756578	chr1	14739996	14740495	Msc|chr1:14739996-14740495	0.112623589030751	.	.
chr1	14756079	14756578	chr1	14995404	14995903	Msc|chr1:14995404-14995903	0.0976638590914932	.	.
chr1	14756079	14756578	chr1	15155037	15155536	Msc|chr1:15155037-15155536	0.0632881670675295	.	.
chr1	14756079	14756578	chr1	15155037	15155536	Msc|chr1:15155037-15155536	0.0632881670675296	.	.
chr1	14917929	14918428	chr1	14635842	14636341	Trpa1|chr1:14635842-14636341	0.125522503018566	.	.
chr1	14917929	14918428	chr1	14675282	14675781	Trpa1|chr1:14675282-14675781	0.0652480743464334	.	.
chr1	14917929	14918428	chr1	14904245	14904744	Trpa1|chr1:14904245-14904744	0.0753476443016975	.	.
chr1	14917929	14918428	chr1	14955199	14955698	Trpa1|chr1:14955199-14955698	0.0732395447669071	.	.
chr1	14917929	14918428	chr1	15012347	15012846	Trpa1|chr1:15012347-15012846	0.0647983860125424	.	.
chr1	14917929	14918428	chr1	15179557	15180056	Trpa1|chr1:15179557-15180056	0.0850497502045824	.	.
chr1	14917929	14918428	chr1	15180076	15180575	Trpa1|chr1:15180076-15180575	0.0940173004670375	.	.
chr1	14918622	14919121	chr1	14556070	14556569	Trpa1|chr1:14556070-14556569	0.0871605770155169	.	.
chr1	14918622	14919121	chr1	14662272	14662771	Trpa1|chr1:14662272-14662771	0.0644885904238892	.	.
chr1	14918622	14919121	chr1	14675282	14675781	Trpa1|chr1:14675282-14675781	0.116362230550404	.	.
chr1	14918622	14919121	chr1	14704896	14705395	Trpa1|chr1:14704896-14705395	0.0611088937139646	.	.
chr1	14918622	14919121	chr1	14728986	14729485	Trpa1|chr1:14728986-14729485	0.0891746704897587	.	.
chr1	14918622	14919121	chr1	14955199	14955698	Trpa1|chr1:14955199-14955698	0.100321182411266	.	.
chr1	14918622	14919121	chr1	15012347	15012846	Trpa1|chr1:15012347-15012846	0.0894793797907334	.	.
chr1	14918622	14919121	chr1	15026662	15027161	Trpa1|chr1:15026662-15027161	0.072428402418406	.	.
chr1	14918622	14919121	chr1	15179557	15180056	Trpa1|chr1:15179557-15180056	0.0952572026314802	.	.
chr1	14918622	14919121	chr1	15180076	15180575	Trpa1|chr1:15180076-15180575	0.211223121587641	.	.
chr1	14918622	14919121	chr1	15247831	15248330	Trpa1|chr1:15247831-15248330	0.08734582757401	.	.
chr1	15805340	15805839	chr1	15770298	15770797	Terf1|chr1:15770298-15770797	0.0657167021877488	.	.
chr1	15805340	15805839	chr1	15776859	15777358	Terf1|chr1:15776859-15777358	0.119768913916309	.	.
chr1	15805340	15805839	chr1	15787083	15787582	Terf1|chr1:15787083-15787582	0.145389639890749	.	.
chr1	15805340	15805839	chr1	15818776	15819275	Terf1|chr1:15818776-15819275	0.155073132980404	.	.
chr1	15805340	15805839	chr1	15818776	15819275	Terf1|chr1:15818776-15819275	0.155073132980405	.	.
chr1	15805340	15805839	chr1	15850704	15851203	Terf1|chr1:15850704-15851203	0.0717953753355222	.	.
chr1	15805340	15805839	chr1	15899561	15900060	Terf1|chr1:15899561-15900060	0.180977964255721	.	.
chr1	15805340	15805839	chr1	15936337	15936836	Terf1|chr1:15936337-15936836	0.0801449322590721	.	.
chr1	15805340	15805839	chr1	15943655	15944154	Terf1|chr1:15943655-15944154	0.0886283734954464	.	.
chr1	15805340	15805839	chr1	15985546	15986045	Terf1|chr1:15985546-15986045	0.103704354574812	.	.
chr1	15805340	15805839	chr1	15990959	15991458	Terf1|chr1:15990959-15991458	0.160027682096925	.	.
chr1	15805340	15805839	chr1	16058539	16059038	Terf1|chr1:16058539-16059038	0.145300297161268	.	.
chr1	15805340	15805839	chr1	16063926	16064425	Terf1|chr1:16063926-16064425	0.125613083060049	.	.
chr1	15805340	15805839	chr1	16091635	16092134	Terf1|chr1:16091635-16092134	0.0614359847149636	.	.
chr1	15805340	15805839	chr1	16095157	16095656	Terf1|chr1:16095157-16095656	0.198241804848343	.	.
chr1	15805340	15805839	chr1	16205937	16206436	Terf1|chr1:16205937-16206436	0.125366505059591	.	.
chr1	15805340	15805839	chr1	16229492	16229991	Terf1|chr1:16229492-16229991	0.160363119453824	.	.
chr1	15805340	15805839	chr1	16249569	16250068	Terf1|chr1:16249569-16250068	0.0749849257981484	.	.
chr1	15806083	15806582	chr1	15778229	15778728	Terf1|chr1:15778229-15778728	0.084134841985938	.	.
chr1	15806083	15806582	chr1	16063926	16064425	Terf1|chr1:16063926-16064425	0.106794417886245	.	.
chr1	15806083	15806582	chr1	16112771	16113270	Terf1|chr1:16112771-16113270	0.0591468029618319	.	.
chr1	15806083	15806582	chr1	16113391	16113890	Terf1|chr1:16113391-16113890	0.185549289355456	.	.
chr1	15806083	15806582	chr1	16179868	16180367	Terf1|chr1:16179868-16180367	0.133348749240643	.	.
chr1	15806083	15806582	chr1	16236428	16236927	Terf1|chr1:16236428-16236927	0.0848857116571266	.	.
chr1	15806083	15806582	chr1	16237212	16237711	Terf1|chr1:16237212-16237711	0.0984855244053814	.	.
chr1	15892493	15892992	chr1	15770806	15771305	Sbspon|chr1:15770806-15771305	0.0852548162786106	.	.
chr1	15892493	15892992	chr1	15778229	15778728	Sbspon|chr1:15778229-15778728	0.104939983656796	.	.
chr1	15892493	15892992	chr1	15778758	15779257	Sbspon|chr1:15778758-15779257	0.103779545037069	.	.
chr1	15892493	15892992	chr1	15791827	15792326	Sbspon|chr1:15791827-15792326	0.0772851366205708	.	.
chr1	15892493	15892992	chr1	16177516	16178015	Sbspon|chr1:16177516-16178015	0.0964929189154172	.	.
chr1	16093096	16093595	chr1	15906712	15907211	4930444P10Rik|chr1:15906712-15907211	0.0680075031243269	.	.
chr1	16093096	16093595	chr1	15972722	15973221	4930444P10Rik|chr1:15972722-15973221	0.07790328304176	.	.
chr1	16093096	16093595	chr1	16113391	16113890	4930444P10Rik|chr1:16113391-16113890	0.136954241138575	.	.
chr1	16093096	16093595	chr1	16129906	16130405	4930444P10Rik|chr1:16129906-16130405	0.0818475902596731	.	.
chr1	16093096	16093595	chr1	16177516	16178015	4930444P10Rik|chr1:16177516-16178015	0.0611685107000398	.	.
chr1	16093096	16093595	chr1	16179868	16180367	4930444P10Rik|chr1:16179868-16180367	0.083143111338836	.	.
chr1	16093096	16093595	chr1	16229492	16229991	4930444P10Rik|chr1:16229492-16229991	0.127266501672352	.	.
chr1	16103947	16104446	chr1	15770806	15771305	Rpl7|chr1:15770806-15771305	0.0688954576684615	.	.
chr1	16103947	16104446	chr1	15776859	15777358	Rpl7|chr1:15776859-15777358	0.0902319062460774	.	.
chr1	16103947	16104446	chr1	15784635	15785134	Rpl7|chr1:15784635-15785134	0.0700401000204404	.	.
chr1	16103947	16104446	chr1	15811170	15811669	Rpl7|chr1:15811170-15811669	0.128543449849757	.	.
chr1	16103947	16104446	chr1	15906712	15907211	Rpl7|chr1:15906712-15907211	0.0649184785368269	.	.
chr1	16103947	16104446	chr1	15942994	15943493	Rpl7|chr1:15942994-15943493	0.0767568019990718	.	.
chr1	16103947	16104446	chr1	15990959	15991458	Rpl7|chr1:15990959-15991458	0.10998543701208	.	.
chr1	16103947	16104446	chr1	15991489	15991988	Rpl7|chr1:15991489-15991988	0.0826980415633962	.	.
chr1	16103947	16104446	chr1	16216324	16216823	Rpl7|chr1:16216324-16216823	0.0685295174310112	.	.
chr1	16103947	16104446	chr1	16231425	16231924	Rpl7|chr1:16231425-16231924	0.0921561066564854	.	.
chr1	16103947	16104446	chr1	16236428	16236927	Rpl7|chr1:16236428-16236927	0.178320611790893	.	.
chr1	16103947	16104446	chr1	16237212	16237711	Rpl7|chr1:16237212-16237711	0.0610921517192715	.	.
chr1	16104453	16104952	chr1	15770298	15770797	Rpl7|chr1:15770298-15770797	0.147510502821776	.	.
chr1	16104453	16104952	chr1	15811170	15811669	Rpl7|chr1:15811170-15811669	0.0619652171918243	.	.
chr1	16104453	16104952	chr1	15811170	15811669	Rpl7|chr1:15811170-15811669	0.0619652171918244	.	.
chr1	16104453	16104952	chr1	15905034	15905533	Rpl7|chr1:15905034-15905533	0.0648118585163239	.	.
chr1	16104453	16104952	chr1	15972722	15973221	Rpl7|chr1:15972722-15973221	0.103872480312607	.	.
chr1	16104453	16104952	chr1	15993491	15993990	Rpl7|chr1:15993491-15993990	0.0601566175623662	.	.
chr1	16104453	16104952	chr1	16095157	16095656	Rpl7|chr1:16095157-16095656	0.0687895119847176	.	.
chr1	16104453	16104952	chr1	16225107	16225606	Rpl7|chr1:16225107-16225606	0.106620012447636	.	.
chr1	16104453	16104952	chr1	16229492	16229991	Rpl7|chr1:16229492-16229991	0.0766057184845408	.	.
chr1	16104453	16104952	chr1	16231425	16231924	Rpl7|chr1:16231425-16231924	0.0615800256269261	.	.
chr1	16104453	16104952	chr1	16236428	16236927	Rpl7|chr1:16236428-16236927	0.085470676503865	.	.
chr1	16104453	16104952	chr1	16249569	16250068	Rpl7|chr1:16249569-16250068	0.0801375885945714	.	.
chr1	16104999	16105498	chr1	15938297	15938796	Rdh10|chr1:15938297-15938796	0.0593761481326754	.	.
chr1	16104999	16105498	chr1	15938297	15938796	Rpl7|chr1:15938297-15938796	0.0593761481326754	.	.
chr1	16104999	16105498	chr1	15993491	15993990	Rdh10|chr1:15993491-15993990	0.109517997349342	.	.
chr1	16104999	16105498	chr1	15993491	15993990	Rpl7|chr1:15993491-15993990	0.109517997349342	.	.
chr1	16104999	16105498	chr1	16078933	16079432	Rdh10|chr1:16078933-16079432	0.0592826646716675	.	.
chr1	16104999	16105498	chr1	16078933	16079432	Rpl7|chr1:16078933-16079432	0.0592826646716675	.	.
chr1	16104999	16105498	chr1	16129906	16130405	Rdh10|chr1:16129906-16130405	0.105057751154916	.	.
chr1	16104999	16105498	chr1	16129906	16130405	Rpl7|chr1:16129906-16130405	0.105057751154916	.	.
chr1	16104999	16105498	chr1	16225107	16225606	Rdh10|chr1:16225107-16225606	0.123236759407518	.	.
chr1	16104999	16105498	chr1	16225107	16225606	Rpl7|chr1:16225107-16225606	0.123236759407518	.	.
chr1	16104999	16105498	chr1	16229492	16229991	Rdh10|chr1:16229492-16229991	0.076729550474052	.	.
chr1	16104999	16105498	chr1	16229492	16229991	Rpl7|chr1:16229492-16229991	0.076729550474052	.	.
chr1	16104999	16105498	chr1	16249569	16250068	Rdh10|chr1:16249569-16250068	0.181297432726513	.	.
chr1	16104999	16105498	chr1	16249569	16250068	Rpl7|chr1:16249569-16250068	0.181297432726513	.	.
chr1	16105563	16106062	chr1	15778229	15778728	Rdh10|chr1:15778229-15778728	0.0769532804619189	.	.
chr1	16105563	16106062	chr1	15875005	15875504	Rdh10|chr1:15875005-15875504	0.152888824173237	.	.
chr1	16105563	16106062	chr1	15943655	15944154	Rdh10|chr1:15943655-15944154	0.0728340633889541	.	.
chr1	16105563	16106062	chr1	15985546	15986045	Rdh10|chr1:15985546-15986045	0.1478185873822	.	.
chr1	16105563	16106062	chr1	16202130	16202629	Rdh10|chr1:16202130-16202629	0.158061849360183	.	.
chr1	16105563	16106062	chr1	16205937	16206436	Rdh10|chr1:16205937-16206436	0.0801422833327664	.	.
chr1	16105563	16106062	chr1	16249569	16250068	Rdh10|chr1:16249569-16250068	0.0640286933098642	.	.
chr1	16519035	16519534	chr1	16554898	16555397	Stau2|chr1:16554898-16555397	0.119157657086231	.	.
chr1	16519035	16519534	chr1	16703823	16704322	Stau2|chr1:16703823-16704322	0.0680505636194589	.	.
chr1	16519035	16519534	chr1	16934525	16935024	Stau2|chr1:16934525-16935024	0.127182127258055	.	.
chr1	16519035	16519534	chr1	16987547	16988046	Stau2|chr1:16987547-16988046	0.0774955691411319	.	.
chr1	16519761	16520260	chr1	16554898	16555397	Stau2|chr1:16554898-16555397	0.0779075087437632	.	.
chr1	16519761	16520260	chr1	16703301	16703800	Stau2|chr1:16703301-16703800	0.149835474675893	.	.
chr1	16519761	16520260	chr1	16703823	16704322	Stau2|chr1:16703823-16704322	0.0592579239812963	.	.
chr1	16519761	16520260	chr1	16759351	16759850	Stau2|chr1:16759351-16759850	0.0713464052333058	.	.
chr1	16618483	16618982	chr1	16513251	16513750	Ube2w|chr1:16513251-16513750	0.0740677838857079	.	.
chr1	16618483	16618982	chr1	16546643	16547142	Ube2w|chr1:16546643-16547142	0.100420767298786	.	.
chr1	16618483	16618982	chr1	16564742	16565241	Ube2w|chr1:16564742-16565241	0.13341255274721	.	.
chr1	16618483	16618982	chr1	16702758	16703257	Ube2w|chr1:16702758-16703257	0.0778597184652169	.	.
chr1	16618483	16618982	chr1	16745945	16746444	Ube2w|chr1:16745945-16746444	0.086605318730692	.	.
chr1	16618483	16618982	chr1	16758712	16759211	Ube2w|chr1:16758712-16759211	0.0797333078677625	.	.
chr1	16618483	16618982	chr1	16809716	16810215	Ube2w|chr1:16809716-16810215	0.0806642015998074	.	.
chr1	16619102	16619601	chr1	16586933	16587432	Ube2w|chr1:16586933-16587432	0.0904745302178937	.	.
chr1	16619102	16619601	chr1	16644679	16645178	Ube2w|chr1:16644679-16645178	0.0896203376428501	.	.
chr1	16619102	16619601	chr1	16644679	16645178	Ube2w|chr1:16644679-16645178	0.0896203376428502	.	.
chr1	16619102	16619601	chr1	16981638	16982137	Ube2w|chr1:16981638-16982137	0.15155350486992	.	.
chr1	16656744	16657243	chr1	16545111	16545610	D030040B21Rik|chr1:16545111-16545610	0.101972187955728	.	.
chr1	16656744	16657243	chr1	16545111	16545610	Eloc|chr1:16545111-16545610	0.101972187955728	.	.
chr1	16656744	16657243	chr1	16559647	16560146	D030040B21Rik|chr1:16559647-16560146	0.117875779813857	.	.
chr1	16656744	16657243	chr1	16559647	16560146	Eloc|chr1:16559647-16560146	0.117875779813857	.	.
chr1	16656744	16657243	chr1	16566122	16566621	D030040B21Rik|chr1:16566122-16566621	0.0630723927235529	.	.
chr1	16656744	16657243	chr1	16566122	16566621	Eloc|chr1:16566122-16566621	0.0630723927235529	.	.
chr1	16656744	16657243	chr1	16644679	16645178	D030040B21Rik|chr1:16644679-16645178	0.121617381312276	.	.
chr1	16656744	16657243	chr1	16644679	16645178	Eloc|chr1:16644679-16645178	0.121617381312276	.	.
chr1	16656744	16657243	chr1	16700095	16700594	D030040B21Rik|chr1:16700095-16700594	0.0780725303299195	.	.
chr1	16656744	16657243	chr1	16700095	16700594	Eloc|chr1:16700095-16700594	0.0780725303299195	.	.
chr1	16656744	16657243	chr1	16700607	16701106	D030040B21Rik|chr1:16700607-16701106	0.112957039466563	.	.
chr1	16656744	16657243	chr1	16700607	16701106	Eloc|chr1:16700607-16701106	0.112957039466563	.	.
chr1	16656744	16657243	chr1	16759351	16759850	D030040B21Rik|chr1:16759351-16759850	0.0722163012540752	.	.
chr1	16656744	16657243	chr1	16759351	16759850	Eloc|chr1:16759351-16759850	0.0722163012540752	.	.
chr1	16656744	16657243	chr1	16916592	16917091	D030040B21Rik|chr1:16916592-16917091	0.104701813163064	.	.
chr1	16656744	16657243	chr1	16916592	16917091	Eloc|chr1:16916592-16917091	0.104701813163064	.	.
chr1	16656744	16657243	chr1	16929007	16929506	D030040B21Rik|chr1:16929007-16929506	0.0736892911119919	.	.
chr1	16656744	16657243	chr1	16929007	16929506	Eloc|chr1:16929007-16929506	0.0736892911119919	.	.
chr1	16656744	16657243	chr1	16934525	16935024	D030040B21Rik|chr1:16934525-16935024	0.0890385516474557	.	.
chr1	16656744	16657243	chr1	16934525	16935024	Eloc|chr1:16934525-16935024	0.0890385516474557	.	.
chr1	16656744	16657243	chr1	16987547	16988046	D030040B21Rik|chr1:16987547-16988046	0.184204451753917	.	.
chr1	16656744	16657243	chr1	16987547	16988046	Eloc|chr1:16987547-16988046	0.184204451753917	.	.
chr1	16657258	16657757	chr1	16566122	16566621	D030040B21Rik|chr1:16566122-16566621	0.196445365364539	.	.
chr1	16657258	16657757	chr1	16566122	16566621	Eloc|chr1:16566122-16566621	0.196445365364539	.	.
chr1	16657258	16657757	chr1	16636459	16636958	D030040B21Rik|chr1:16636459-16636958	0.137706563295546	.	.
chr1	16657258	16657757	chr1	16636459	16636958	Eloc|chr1:16636459-16636958	0.137706563295546	.	.
chr1	16657258	16657757	chr1	16644679	16645178	D030040B21Rik|chr1:16644679-16645178	0.0756307698936367	.	.
chr1	16657258	16657757	chr1	16644679	16645178	Eloc|chr1:16644679-16645178	0.0756307698936367	.	.
chr1	16657258	16657757	chr1	16916592	16917091	D030040B21Rik|chr1:16916592-16917091	0.105960119957856	.	.
chr1	16657258	16657757	chr1	16916592	16917091	Eloc|chr1:16916592-16917091	0.105960119957856	.	.
chr1	16657258	16657757	chr1	16930176	16930675	D030040B21Rik|chr1:16930176-16930675	0.0772086374250298	.	.
chr1	16657258	16657757	chr1	16930176	16930675	Eloc|chr1:16930176-16930675	0.0772086374250298	.	.
chr1	16657258	16657757	chr1	16934525	16935024	D030040B21Rik|chr1:16934525-16935024	0.079751318110055	.	.
chr1	16657258	16657757	chr1	16934525	16935024	Eloc|chr1:16934525-16935024	0.079751318110055	.	.
chr1	16657258	16657757	chr1	16987547	16988046	D030040B21Rik|chr1:16987547-16988046	0.0757375543896879	.	.
chr1	16657258	16657757	chr1	16987547	16988046	Eloc|chr1:16987547-16988046	0.0757375543896879	.	.
chr1	16664905	16665404	chr1	16513251	16513750	Tmem70|chr1:16513251-16513750	0.0907120378418276	.	.
chr1	16664905	16665404	chr1	16636459	16636958	Tmem70|chr1:16636459-16636958	0.127656773714441	.	.
chr1	16664905	16665404	chr1	16700095	16700594	Tmem70|chr1:16700095-16700594	0.175678681321388	.	.
chr1	16664905	16665404	chr1	16703823	16704322	Tmem70|chr1:16703823-16704322	0.121973495529718	.	.
chr1	16664905	16665404	chr1	16748624	16749123	Tmem70|chr1:16748624-16749123	0.069469636079667	.	.
chr1	16664905	16665404	chr1	16758712	16759211	Tmem70|chr1:16758712-16759211	0.144881776829721	.	.
chr1	16664905	16665404	chr1	16759351	16759850	Tmem70|chr1:16759351-16759850	0.0589835176036534	.	.
chr1	16664905	16665404	chr1	16916592	16917091	Tmem70|chr1:16916592-16917091	0.0780574934671515	.	.
chr1	16665581	16666080	chr1	16987547	16988046	Tmem70|chr1:16987547-16988046	0.0755944164851292	.	.
chr1	16687901	16688400	chr1	16545111	16545610	Ly96|chr1:16545111-16545610	0.0677159762434721	.	.
chr1	16687901	16688400	chr1	16547143	16547642	Ly96|chr1:16547143-16547642	0.0740575380778508	.	.
chr1	16687901	16688400	chr1	16566122	16566621	Ly96|chr1:16566122-16566621	0.123462212771689	.	.
chr1	16687901	16688400	chr1	16586933	16587432	Ly96|chr1:16586933-16587432	0.0775587280628069	.	.
chr1	16687901	16688400	chr1	16636459	16636958	Ly96|chr1:16636459-16636958	0.0651101009064486	.	.
chr1	16687901	16688400	chr1	16702758	16703257	Ly96|chr1:16702758-16703257	0.0620895190606402	.	.
chr1	16687901	16688400	chr1	16703823	16704322	Ly96|chr1:16703823-16704322	0.115307389023352	.	.
chr1	16687901	16688400	chr1	16735042	16735541	Ly96|chr1:16735042-16735541	0.194674901922622	.	.
chr1	16687901	16688400	chr1	16748624	16749123	Ly96|chr1:16748624-16749123	0.0775795892594786	.	.
chr1	16687901	16688400	chr1	16809716	16810215	Ly96|chr1:16809716-16810215	0.0982227677829236	.	.
chr1	16687901	16688400	chr1	16816484	16816983	Ly96|chr1:16816484-16816983	0.0632459030972125	.	.
chr1	16687901	16688400	chr1	16958003	16958502	Ly96|chr1:16958003-16958502	0.0725531557952832	.	.
chr1	16687901	16688400	chr1	16981638	16982137	Ly96|chr1:16981638-16982137	0.217806819263358	.	.
chr1	16687901	16688400	chr1	16987547	16988046	Ly96|chr1:16987547-16988046	0.121676011398777	.	.
chr1	16687901	16688400	chr1	16996662	16997161	Ly96|chr1:16996662-16997161	0.113037077529889	.	.
chr1	16688506	16689005	chr1	16545111	16545610	Ly96|chr1:16545111-16545610	0.145122837713746	.	.
chr1	16688506	16689005	chr1	16546643	16547142	Ly96|chr1:16546643-16547142	0.126042645825871	.	.
chr1	16688506	16689005	chr1	16586933	16587432	Ly96|chr1:16586933-16587432	0.0764924242445679	.	.
chr1	16688506	16689005	chr1	16700095	16700594	Ly96|chr1:16700095-16700594	0.0750998976566686	.	.
chr1	16688506	16689005	chr1	16735042	16735541	Ly96|chr1:16735042-16735541	0.102558712325243	.	.
chr1	16688506	16689005	chr1	16798252	16798751	Ly96|chr1:16798252-16798751	0.145336223507263	.	.
chr1	16688506	16689005	chr1	16809716	16810215	Ly96|chr1:16809716-16810215	0.0632669852263306	.	.
chr1	16688506	16689005	chr1	16810255	16810754	Ly96|chr1:16810255-16810754	0.153191302080088	.	.
chr1	16688506	16689005	chr1	16981638	16982137	Ly96|chr1:16981638-16982137	0.0830634552170578	.	.
chr1	17097078	17097577	chr1	16798252	16798751	Jph1|chr1:16798252-16798751	0.114409694970542	.	.
chr1	17097078	17097577	chr1	16810255	16810754	Jph1|chr1:16810255-16810754	0.0885838440118174	.	.
chr1	17097078	17097577	chr1	16934525	16935024	Jph1|chr1:16934525-16935024	0.0756026039720624	.	.
chr1	17097078	17097577	chr1	17024035	17024534	Jph1|chr1:17024035-17024534	0.0784570661896764	.	.
chr1	17097078	17097577	chr1	17041101	17041600	Jph1|chr1:17041101-17041600	0.0754840923492621	.	.
chr1	17097078	17097577	chr1	17042609	17043108	Jph1|chr1:17042609-17043108	0.0821044630458454	.	.
chr1	17097078	17097577	chr1	17096566	17097065	Jph1|chr1:17096566-17097065	0.253612905282242	.	.
chr1	17097078	17097577	chr1	17122724	17123223	Jph1|chr1:17122724-17123223	0.105109411135889	.	.
chr1	17097078	17097577	chr1	17123369	17123868	Jph1|chr1:17123369-17123868	0.0960999029068846	.	.
chr1	17097078	17097577	chr1	17172604	17173103	Jph1|chr1:17172604-17173103	0.112472499461909	.	.
chr1	17097665	17098164	chr1	16809716	16810215	Jph1|chr1:16809716-16810215	0.188017582451042	.	.
chr1	17097665	17098164	chr1	16996662	16997161	Jph1|chr1:16996662-16997161	0.059810488438152	.	.
chr1	17097665	17098164	chr1	17008854	17009353	Jph1|chr1:17008854-17009353	0.0970581286803875	.	.
chr1	17097665	17098164	chr1	17013855	17014354	Jph1|chr1:17013855-17014354	0.0662623006513961	.	.
chr1	17097665	17098164	chr1	17041101	17041600	Jph1|chr1:17041101-17041600	0.102376637723043	.	.
chr1	17097665	17098164	chr1	17041101	17041600	Jph1|chr1:17041101-17041600	0.102376637723044	.	.
chr1	17097665	17098164	chr1	17088826	17089325	Jph1|chr1:17088826-17089325	0.0603364864002695	.	.
chr1	17097665	17098164	chr1	17117223	17117722	Jph1|chr1:17117223-17117722	0.0765908868071742	.	.
chr1	17098192	17098691	chr1	16758712	16759211	Jph1|chr1:16758712-16759211	0.170749776376123	.	.
chr1	17098192	17098691	chr1	16759351	16759850	Jph1|chr1:16759351-16759850	0.24848100491317	.	.
chr1	17098192	17098691	chr1	16765196	16765695	Jph1|chr1:16765196-16765695	0.115419721227789	.	.
chr1	17098192	17098691	chr1	16798252	16798751	Jph1|chr1:16798252-16798751	0.0815637330671087	.	.
chr1	17098192	17098691	chr1	16809163	16809662	Jph1|chr1:16809163-16809662	0.0845087700383344	.	.
chr1	17098192	17098691	chr1	16809716	16810215	Jph1|chr1:16809716-16810215	0.0812741130784265	.	.
chr1	17098192	17098691	chr1	16816484	16816983	Jph1|chr1:16816484-16816983	0.0681003263206782	.	.
chr1	17098192	17098691	chr1	16916592	16917091	Jph1|chr1:16916592-16917091	0.202083095191082	.	.
chr1	17098192	17098691	chr1	16930176	16930675	Jph1|chr1:16930176-16930675	0.165349127242263	.	.
chr1	17098192	17098691	chr1	16981638	16982137	Jph1|chr1:16981638-16982137	0.169697421054373	.	.
chr1	17098192	17098691	chr1	17008854	17009353	Jph1|chr1:17008854-17009353	0.0720038772642173	.	.
chr1	17098192	17098691	chr1	17015917	17016416	Jph1|chr1:17015917-17016416	0.109685446188739	.	.
chr1	17098192	17098691	chr1	17041101	17041600	Jph1|chr1:17041101-17041600	0.0985484546863984	.	.
chr1	17098192	17098691	chr1	17042609	17043108	Jph1|chr1:17042609-17043108	0.0648471700262972	.	.
chr1	17098192	17098691	chr1	17043302	17043801	Jph1|chr1:17043302-17043801	0.196779064626739	.	.
chr1	17098192	17098691	chr1	17044235	17044734	Jph1|chr1:17044235-17044734	0.0664118208482405	.	.
chr1	17098192	17098691	chr1	17070275	17070774	Jph1|chr1:17070275-17070774	0.0753884970264921	.	.
chr1	17098192	17098691	chr1	17085061	17085560	Jph1|chr1:17085061-17085560	0.187705144665455	.	.
chr1	17098192	17098691	chr1	17120001	17120500	Jph1|chr1:17120001-17120500	0.161819539851337	.	.
chr1	17098192	17098691	chr1	17120838	17121337	Jph1|chr1:17120838-17121337	0.131164944794264	.	.
chr1	17098192	17098691	chr1	17309890	17310389	Jph1|chr1:17309890-17310389	0.184701493944181	.	.
chr1	17145142	17145641	chr1	16809716	16810215	Gdap1|chr1:16809716-16810215	0.128373598894723	.	.
chr1	17145142	17145641	chr1	16810255	16810754	Gdap1|chr1:16810255-16810754	0.0854443074330195	.	.
chr1	17145142	17145641	chr1	16816484	16816983	Gdap1|chr1:16816484-16816983	0.0603496120546706	.	.
chr1	17145142	17145641	chr1	17007951	17008450	Gdap1|chr1:17007951-17008450	0.0662546672592227	.	.
chr1	17145142	17145641	chr1	17053897	17054396	Gdap1|chr1:17053897-17054396	0.205209946381105	.	.
chr1	17145142	17145641	chr1	17060493	17060992	Gdap1|chr1:17060493-17060992	0.066694396987878	.	.
chr1	17145142	17145641	chr1	17122724	17123223	Gdap1|chr1:17122724-17123223	0.0912163366631017	.	.
chr1	17145142	17145641	chr1	17171887	17172386	Gdap1|chr1:17171887-17172386	0.0970355027781043	.	.
chr1	17145142	17145641	chr1	17485410	17485909	Gdap1|chr1:17485410-17485909	0.120292810160244	.	.
chr1	17601268	17601767	chr1	17600441	17600940	Pi15|chr1:17600441-17600940	0.122151194499618	.	.
chr1	17727070	17727569	chr1	17311278	17311777	Crispld1|chr1:17311278-17311777	0.0670590214641485	.	.
chr1	17727070	17727569	chr1	17311278	17311777	Gm16070|chr1:17311278-17311777	0.0670590214641485	.	.
chr1	17727070	17727569	chr1	17629502	17630001	Crispld1|chr1:17629502-17630001	0.0805319210048465	.	.
chr1	17727070	17727569	chr1	17629502	17630001	Gm16070|chr1:17629502-17630001	0.0805319210048465	.	.
chr1	17727070	17727569	chr1	17716258	17716757	Crispld1|chr1:17716258-17716757	0.0945561670973772	.	.
chr1	17727070	17727569	chr1	17716258	17716757	Gm16070|chr1:17716258-17716757	0.0945561670973772	.	.
chr1	17727070	17727569	chr1	17718466	17718965	Crispld1|chr1:17718466-17718965	0.147181556355504	.	.
chr1	17727070	17727569	chr1	17718466	17718965	Gm16070|chr1:17718466-17718965	0.147181556355504	.	.
chr1	17727070	17727569	chr1	17742017	17742516	Crispld1|chr1:17742017-17742516	0.165629846714862	.	.
chr1	17727070	17727569	chr1	17742017	17742516	Gm16070|chr1:17742017-17742516	0.165629846714862	.	.
chr1	17727070	17727569	chr1	17753472	17753971	Crispld1|chr1:17753472-17753971	0.0678337093802781	.	.
chr1	17727070	17727569	chr1	17753472	17753971	Gm16070|chr1:17753472-17753971	0.0678337093802781	.	.
chr1	17727070	17727569	chr1	17754008	17754507	Crispld1|chr1:17754008-17754507	0.123030716013492	.	.
chr1	17727070	17727569	chr1	17754008	17754507	Gm16070|chr1:17754008-17754507	0.123030716013492	.	.
chr1	17727070	17727569	chr1	17759978	17760477	Crispld1|chr1:17759978-17760477	0.0881149717837875	.	.
chr1	17727070	17727569	chr1	17759978	17760477	Gm16070|chr1:17759978-17760477	0.0881149717837875	.	.
chr1	17727070	17727569	chr1	17787983	17788482	Crispld1|chr1:17787983-17788482	0.0868358022086215	.	.
chr1	17727070	17727569	chr1	17787983	17788482	Gm16070|chr1:17787983-17788482	0.0868358022086215	.	.
chr1	17727070	17727569	chr1	17838342	17838841	Crispld1|chr1:17838342-17838841	0.159234097318762	.	.
chr1	17727070	17727569	chr1	17838342	17838841	Gm16070|chr1:17838342-17838841	0.159234097318762	.	.
chr1	17727070	17727569	chr1	17856927	17857426	Crispld1|chr1:17856927-17857426	0.12002595328036	.	.
chr1	17727070	17727569	chr1	17856927	17857426	Gm16070|chr1:17856927-17857426	0.12002595328036	.	.
chr1	17727608	17728107	chr1	17311278	17311777	Crispld1|chr1:17311278-17311777	0.090794459104977	.	.
chr1	17727608	17728107	chr1	17311278	17311777	Gm16070|chr1:17311278-17311777	0.090794459104977	.	.
chr1	17727608	17728107	chr1	17339607	17340106	Crispld1|chr1:17339607-17340106	0.0883715566325919	.	.
chr1	17727608	17728107	chr1	17339607	17340106	Gm16070|chr1:17339607-17340106	0.0883715566325919	.	.
chr1	17727608	17728107	chr1	17406304	17406803	Crispld1|chr1:17406304-17406803	0.121730037391529	.	.
chr1	17727608	17728107	chr1	17406304	17406803	Gm16070|chr1:17406304-17406803	0.121730037391529	.	.
chr1	17727608	17728107	chr1	17485410	17485909	Crispld1|chr1:17485410-17485909	0.0803215758164526	.	.
chr1	17727608	17728107	chr1	17485410	17485909	Gm16070|chr1:17485410-17485909	0.0803215758164526	.	.
chr1	17727608	17728107	chr1	17629502	17630001	Crispld1|chr1:17629502-17630001	0.0662478216244276	.	.
chr1	17727608	17728107	chr1	17629502	17630001	Gm16070|chr1:17629502-17630001	0.0662478216244276	.	.
chr1	17727608	17728107	chr1	17646859	17647358	Crispld1|chr1:17646859-17647358	0.0632972640381259	.	.
chr1	17727608	17728107	chr1	17646859	17647358	Gm16070|chr1:17646859-17647358	0.0632972640381259	.	.
chr1	17727608	17728107	chr1	17735428	17735927	Crispld1|chr1:17735428-17735927	0.0658054419841045	.	.
chr1	17727608	17728107	chr1	17735428	17735927	Gm16070|chr1:17735428-17735927	0.0658054419841045	.	.
chr1	17727608	17728107	chr1	17740844	17741343	Crispld1|chr1:17740844-17741343	0.0873125495528248	.	.
chr1	17727608	17728107	chr1	17740844	17741343	Gm16070|chr1:17740844-17741343	0.0873125495528248	.	.
chr1	17727608	17728107	chr1	17759978	17760477	Crispld1|chr1:17759978-17760477	0.134233120572131	.	.
chr1	17727608	17728107	chr1	17759978	17760477	Gm16070|chr1:17759978-17760477	0.134233120572131	.	.
chr1	17727608	17728107	chr1	17787983	17788482	Crispld1|chr1:17787983-17788482	0.0587852754289588	.	.
chr1	17727608	17728107	chr1	17787983	17788482	Gm16070|chr1:17787983-17788482	0.0587852754289588	.	.
chr1	17727608	17728107	chr1	17810144	17810643	Crispld1|chr1:17810144-17810643	0.0598215343177827	.	.
chr1	17727608	17728107	chr1	17810144	17810643	Gm16070|chr1:17810144-17810643	0.0598215343177827	.	.
chr1	17727608	17728107	chr1	17838342	17838841	Crispld1|chr1:17838342-17838841	0.066095171601222	.	.
chr1	17727608	17728107	chr1	17838342	17838841	Gm16070|chr1:17838342-17838841	0.066095171601222	.	.
chr1	17727608	17728107	chr1	17856927	17857426	Crispld1|chr1:17856927-17857426	0.0591776923809331	.	.
chr1	17727608	17728107	chr1	17856927	17857426	Gm16070|chr1:17856927-17857426	0.0591776923809331	.	.
chr1	17805443	17805942	chr1	17742017	17742516	Gm28153|chr1:17742017-17742516	0.0643848197920322	.	.
chr1	17805443	17805942	chr1	17825827	17826326	Gm28153|chr1:17825827-17826326	0.339924388012456	.	.
chr1	17805443	17805942	chr1	18144527	18145026	Gm28153|chr1:18144527-18145026	0.0797951034357972	.	.
chr1	17805443	17805942	chr1	18148103	18148602	Gm28153|chr1:18148103-18148602	0.248428069097945	.	.
chr1	17805443	17805942	chr1	18148833	18149332	Gm28153|chr1:18148833-18149332	0.068341410356428	.	.
chr1	17805443	17805942	chr1	18168208	18168707	Gm28153|chr1:18168208-18168707	0.134811898015595	.	.
chr1	18057998	18058497	chr1	17759978	17760477	Gm28756|chr1:17759978-17760477	0.0796367235106936	.	.
chr1	18057998	18058497	chr1	18012804	18013303	Gm28756|chr1:18012804-18013303	0.0807498027918869	.	.
chr1	18057998	18058497	chr1	18030112	18030611	Gm28756|chr1:18030112-18030611	0.0929615675542074	.	.
chr1	18057998	18058497	chr1	18106146	18106645	Gm28756|chr1:18106146-18106645	0.0806701834707724	.	.
chr1	18057998	18058497	chr1	18129930	18130429	Gm28756|chr1:18129930-18130429	0.0877978416363059	.	.
chr1	18057998	18058497	chr1	18144527	18145026	Gm28756|chr1:18144527-18145026	0.0940508205043933	.	.
chr1	18057998	18058497	chr1	18270289	18270788	Gm28756|chr1:18270289-18270788	0.067300575287854	.	.
chr1	18057998	18058497	chr1	18293563	18294062	Gm28756|chr1:18293563-18294062	0.104039327111237	.	.
chr1	18057998	18058497	chr1	18295092	18295591	Gm28756|chr1:18295092-18295591	0.0846258481381646	.	.
chr1	18057998	18058497	chr1	18371522	18372021	Gm28756|chr1:18371522-18372021	0.116689031648145	.	.
chr1	18057998	18058497	chr1	18377362	18377861	Gm28756|chr1:18377362-18377861	0.0615876935492765	.	.
chr1	18057998	18058497	chr1	18413715	18414214	Gm28756|chr1:18413715-18414214	0.144068527171311	.	.
chr1	18058553	18059052	chr1	17759978	17760477	Gm28756|chr1:17759978-17760477	0.0904921107113152	.	.
chr1	18058553	18059052	chr1	17787983	17788482	Gm28756|chr1:17787983-17788482	0.0989988962872643	.	.
chr1	18058553	18059052	chr1	17838342	17838841	Gm28756|chr1:17838342-17838841	0.113740943496466	.	.
chr1	18058553	18059052	chr1	17857546	17858045	Gm28756|chr1:17857546-17858045	0.14315284176307	.	.
chr1	18058553	18059052	chr1	18012804	18013303	Gm28756|chr1:18012804-18013303	0.167119437860065	.	.
chr1	18058553	18059052	chr1	18043789	18044288	Gm28756|chr1:18043789-18044288	0.066681045454033	.	.
chr1	18058553	18059052	chr1	18043789	18044288	Gm28756|chr1:18043789-18044288	0.0666810454540331	.	.
chr1	18058553	18059052	chr1	18106146	18106645	Gm28756|chr1:18106146-18106645	0.0599379472677242	.	.
chr1	18058553	18059052	chr1	18129930	18130429	Gm28756|chr1:18129930-18130429	0.176799584176233	.	.
chr1	18058553	18059052	chr1	18144527	18145026	Gm28756|chr1:18144527-18145026	0.0589972873708893	.	.
chr1	18058553	18059052	chr1	18148103	18148602	Gm28756|chr1:18148103-18148602	0.0656201526200478	.	.
chr1	18058553	18059052	chr1	18168208	18168707	Gm28756|chr1:18168208-18168707	0.165939653418742	.	.
chr1	18058553	18059052	chr1	18371522	18372021	Gm28756|chr1:18371522-18372021	0.169314098941255	.	.
chr1	18058553	18059052	chr1	18377362	18377861	Gm28756|chr1:18377362-18377861	0.0608308053038571	.	.
chr1	18058553	18059052	chr1	18413715	18414214	Gm28756|chr1:18413715-18414214	0.0657701899753653	.	.
chr1	19103925	19104424	chr1	18857411	18857910	Gm15825|chr1:18857411-18857910	0.159018493259911	.	.
chr1	19103925	19104424	chr1	18936348	18936847	Gm15825|chr1:18936348-18936847	0.164539086778629	.	.
chr1	19103925	19104424	chr1	18973005	18973504	Gm15825|chr1:18973005-18973504	0.163545358422413	.	.
chr1	19103925	19104424	chr1	18976830	18977329	Gm15825|chr1:18976830-18977329	0.112081130454297	.	.
chr1	19103925	19104424	chr1	18977369	18977868	Gm15825|chr1:18977369-18977868	0.0824938245141739	.	.
chr1	19103925	19104424	chr1	19031806	19032305	Gm15825|chr1:19031806-19032305	0.117047578389176	.	.
chr1	19103925	19104424	chr1	19032346	19032845	Gm15825|chr1:19032346-19032845	0.114567289281974	.	.
chr1	19103925	19104424	chr1	19046606	19047105	Gm15825|chr1:19046606-19047105	0.0741180654865586	.	.
chr1	19103925	19104424	chr1	19109619	19110118	Gm15825|chr1:19109619-19110118	0.127788826340915	.	.
chr1	19103925	19104424	chr1	19159406	19159905	Gm15825|chr1:19159406-19159905	0.237611540602348	.	.
chr1	19103925	19104424	chr1	19178952	19179451	Gm15825|chr1:19178952-19179451	0.111373225960839	.	.
chr1	19103925	19104424	chr1	19205513	19206012	Gm15825|chr1:19205513-19206012	0.0911927857232971	.	.
chr1	19103925	19104424	chr1	19206148	19206647	Gm15825|chr1:19206148-19206647	0.154675995155339	.	.
chr1	19103925	19104424	chr1	19291934	19292433	Gm15825|chr1:19291934-19292433	0.202078585202486	.	.
chr1	19103925	19104424	chr1	19474481	19474980	Gm15825|chr1:19474481-19474980	0.0852589967444032	.	.
chr1	19103925	19104424	chr1	19477728	19478227	Gm15825|chr1:19477728-19478227	0.0928627758458878	.	.
chr1	19104658	19105157	chr1	19031806	19032305	Gm15825|chr1:19031806-19032305	0.0890978573243997	.	.
chr1	19104658	19105157	chr1	19032346	19032845	Gm15825|chr1:19032346-19032845	0.0645151672741173	.	.
chr1	19104658	19105157	chr1	19109619	19110118	Gm15825|chr1:19109619-19110118	0.0827921945223925	.	.
chr1	19104658	19105157	chr1	19159406	19159905	Gm15825|chr1:19159406-19159905	0.11182535743769	.	.
chr1	19104658	19105157	chr1	19205513	19206012	Gm15825|chr1:19205513-19206012	0.0787610192966754	.	.
chr1	19104658	19105157	chr1	19206148	19206647	Gm15825|chr1:19206148-19206647	0.0769730075084006	.	.
chr1	19104658	19105157	chr1	19291934	19292433	Gm15825|chr1:19291934-19292433	0.155019261392058	.	.
chr1	19104658	19105157	chr1	19474481	19474980	Gm15825|chr1:19474481-19474980	0.0814219179739912	.	.
chr1	19105308	19105807	chr1	18857411	18857910	Gm15825|chr1:18857411-18857910	0.148635426407261	.	.
chr1	19105308	19105807	chr1	18936348	18936847	Gm15825|chr1:18936348-18936847	0.0914752446990165	.	.
chr1	19105308	19105807	chr1	18963641	18964140	Gm15825|chr1:18963641-18964140	0.104256023324641	.	.
chr1	19105308	19105807	chr1	18973005	18973504	Gm15825|chr1:18973005-18973504	0.110128467640193	.	.
chr1	19105308	19105807	chr1	18976830	18977329	Gm15825|chr1:18976830-18977329	0.150287718872358	.	.
chr1	19105308	19105807	chr1	18977369	18977868	Gm15825|chr1:18977369-18977868	0.104649751064912	.	.
chr1	19105308	19105807	chr1	18977369	18977868	Gm15825|chr1:18977369-18977868	0.104649751064913	.	.
chr1	19105308	19105807	chr1	19031806	19032305	Gm15825|chr1:19031806-19032305	0.0671143044942951	.	.
chr1	19105308	19105807	chr1	19032346	19032845	Gm15825|chr1:19032346-19032845	0.104005645181484	.	.
chr1	19105308	19105807	chr1	19056277	19056776	Gm15825|chr1:19056277-19056776	0.0632437591319925	.	.
chr1	19105308	19105807	chr1	19109619	19110118	Gm15825|chr1:19109619-19110118	0.164224883003411	.	.
chr1	19105308	19105807	chr1	19159406	19159905	Gm15825|chr1:19159406-19159905	0.14611568175036	.	.
chr1	19105308	19105807	chr1	19205513	19206012	Gm15825|chr1:19205513-19206012	0.0651873342560531	.	.
chr1	19105308	19105807	chr1	19206148	19206647	Gm15825|chr1:19206148-19206647	0.0654989347644423	.	.
chr1	19105308	19105807	chr1	19291934	19292433	Gm15825|chr1:19291934-19292433	0.0637990509343753	.	.
chr1	19105308	19105807	chr1	19459836	19460335	Gm15825|chr1:19459836-19460335	0.105268108083676	.	.
chr1	19105308	19105807	chr1	19474481	19474980	Gm15825|chr1:19474481-19474980	0.0828464929055687	.	.
chr1	19105308	19105807	chr1	19477728	19478227	Gm15825|chr1:19477728-19478227	0.21908843893037	.	.
chr1	19208702	19209201	chr1	18936348	18936847	Tfap2b|chr1:18936348-18936847	0.0870566737301798	.	.
chr1	19208702	19209201	chr1	18961800	18962299	Tfap2b|chr1:18961800-18962299	0.0921511111599686	.	.
chr1	19208702	19209201	chr1	18976830	18977329	Tfap2b|chr1:18976830-18977329	0.0956003105431843	.	.
chr1	19208702	19209201	chr1	19159406	19159905	Tfap2b|chr1:19159406-19159905	0.110456402181871	.	.
chr1	20791365	20791864	chr1	20861880	20862379	Il17f|chr1:20861880-20862379	0.0668219310033348	.	.
chr1	20791365	20791864	chr1	20874004	20874503	Il17f|chr1:20874004-20874503	0.0824953768312338	.	.
chr1	20791365	20791864	chr1	20877410	20877909	Il17f|chr1:20877410-20877909	0.0854142731479065	.	.
chr1	20791365	20791864	chr1	20880399	20880898	Il17f|chr1:20880399-20880898	0.152886889892171	.	.
chr1	20791365	20791864	chr1	20926331	20926830	Il17f|chr1:20926331-20926830	0.0933372062398243	.	.
chr1	20820187	20820686	chr1	20538917	20539416	Mcm3|chr1:20538917-20539416	0.0929266087506756	.	.
chr1	20820187	20820686	chr1	20554332	20554831	Mcm3|chr1:20554332-20554831	0.0920728085875889	.	.
chr1	20820187	20820686	chr1	20682151	20682650	Mcm3|chr1:20682151-20682650	0.168330744677524	.	.
chr1	20820187	20820686	chr1	20786199	20786698	Mcm3|chr1:20786199-20786698	0.122527071852999	.	.
chr1	20820187	20820686	chr1	20900532	20901031	Mcm3|chr1:20900532-20901031	0.118160283925065	.	.
chr1	20820187	20820686	chr1	20906237	20906736	Mcm3|chr1:20906237-20906736	0.0606939146382031	.	.
chr1	20820187	20820686	chr1	20912038	20912537	Mcm3|chr1:20912038-20912537	0.113775309426768	.	.
chr1	20820187	20820686	chr1	20921118	20921617	Mcm3|chr1:20921118-20921617	0.125749133744739	.	.
chr1	20820187	20820686	chr1	20922285	20922784	Mcm3|chr1:20922285-20922784	0.181282891070405	.	.
chr1	20820187	20820686	chr1	20981765	20982264	Mcm3|chr1:20981765-20982264	0.0737753750976235	.	.
chr1	20890311	20890810	chr1	20513637	20514136	6720483E21Rik|chr1:20513637-20514136	0.0868653084382558	.	.
chr1	20890311	20890810	chr1	20513637	20514136	Paqr8|chr1:20513637-20514136	0.0868653084382558	.	.
chr1	20890311	20890810	chr1	20538917	20539416	6720483E21Rik|chr1:20538917-20539416	0.111638401548526	.	.
chr1	20890311	20890810	chr1	20538917	20539416	Paqr8|chr1:20538917-20539416	0.111638401548526	.	.
chr1	20890311	20890810	chr1	20759760	20760259	6720483E21Rik|chr1:20759760-20760259	0.0624853576528906	.	.
chr1	20890311	20890810	chr1	20759760	20760259	Paqr8|chr1:20759760-20760259	0.0624853576528906	.	.
chr1	20890311	20890810	chr1	20921118	20921617	6720483E21Rik|chr1:20921118-20921617	0.0739708707314691	.	.
chr1	20890311	20890810	chr1	20921118	20921617	Paqr8|chr1:20921118-20921617	0.0739708707314691	.	.
chr1	20890311	20890810	chr1	20941260	20941759	6720483E21Rik|chr1:20941260-20941759	0.0623581134422823	.	.
chr1	20890311	20890810	chr1	20941260	20941759	Paqr8|chr1:20941260-20941759	0.0623581134422823	.	.
chr1	20890311	20890810	chr1	20968072	20968571	6720483E21Rik|chr1:20968072-20968571	0.0729138351540541	.	.
chr1	20890311	20890810	chr1	20968072	20968571	Paqr8|chr1:20968072-20968571	0.0729138351540541	.	.
chr1	20890311	20890810	chr1	20981026	20981525	6720483E21Rik|chr1:20981026-20981525	0.0936933342826003	.	.
chr1	20890311	20890810	chr1	20981026	20981525	Paqr8|chr1:20981026-20981525	0.0936933342826003	.	.
chr1	20890857	20891356	chr1	20738421	20738920	6720483E21Rik|chr1:20738421-20738920	0.0597792565450102	.	.
chr1	20890857	20891356	chr1	20738421	20738920	Paqr8|chr1:20738421-20738920	0.0597792565450102	.	.
chr1	20890857	20891356	chr1	20905651	20906150	6720483E21Rik|chr1:20905651-20906150	0.108395427125243	.	.
chr1	20890857	20891356	chr1	20905651	20906150	Paqr8|chr1:20905651-20906150	0.108395427125243	.	.
chr1	20890857	20891356	chr1	20906237	20906736	6720483E21Rik|chr1:20906237-20906736	0.059306323160258	.	.
chr1	20890857	20891356	chr1	20906237	20906736	Paqr8|chr1:20906237-20906736	0.059306323160258	.	.
chr1	20890857	20891356	chr1	20926331	20926830	6720483E21Rik|chr1:20926331-20926830	0.059635802890161	.	.
chr1	20890857	20891356	chr1	20926331	20926830	Paqr8|chr1:20926331-20926830	0.059635802890161	.	.
chr1	20951400	20951899	chr1	20682151	20682650	Efhc1|chr1:20682151-20682650	0.114143347900344	.	.
chr1	20951400	20951899	chr1	20738421	20738920	Efhc1|chr1:20738421-20738920	0.145179256344354	.	.
chr1	20951400	20951899	chr1	20786199	20786698	Efhc1|chr1:20786199-20786698	0.0599863422539911	.	.
chr1	20951400	20951899	chr1	20906237	20906736	Efhc1|chr1:20906237-20906736	0.100757536866516	.	.
chr1	20951400	20951899	chr1	20921118	20921617	Efhc1|chr1:20921118-20921617	0.101581039817361	.	.
chr1	20951400	20951899	chr1	20922285	20922784	Efhc1|chr1:20922285-20922784	0.14083527586234	.	.
chr1	20951400	20951899	chr1	20922853	20923352	Efhc1|chr1:20922853-20923352	0.0964609659551888	.	.
chr1	20951400	20951899	chr1	20923365	20923864	Efhc1|chr1:20923365-20923864	0.0885327367672166	.	.
chr1	20951400	20951899	chr1	20981765	20982264	Efhc1|chr1:20981765-20982264	0.170133072968914	.	.
chr1	25828941	25829440	chr1	25775391	25775890	Adgrb3|chr1:25775391-25775890	0.130468178825902	.	.
chr1	25828941	25829440	chr1	25778700	25779199	Adgrb3|chr1:25778700-25779199	0.0756407291007105	.	.
chr1	25828941	25829440	chr1	25789332	25789831	Adgrb3|chr1:25789332-25789831	0.080749767285896	.	.
chr1	25828941	25829440	chr1	25828331	25828830	Adgrb3|chr1:25828331-25828830	0.201974740213293	.	.
chr1	25828941	25829440	chr1	25877525	25878024	Adgrb3|chr1:25877525-25878024	0.145596417384084	.	.
chr1	25828941	25829440	chr1	26087449	26087948	Adgrb3|chr1:26087449-26087948	0.102754645299811	.	.
chr1	25828941	25829440	chr1	26111089	26111588	Adgrb3|chr1:26111089-26111588	0.0734194998432239	.	.
chr1	25828941	25829440	chr1	26114005	26114504	Adgrb3|chr1:26114005-26114504	0.0862904943786948	.	.
chr1	25828941	25829440	chr1	26222082	26222581	Adgrb3|chr1:26222082-26222581	0.083351967721767	.	.
chr1	25829930	25830429	chr1	25768864	25769363	Adgrb3|chr1:25768864-25769363	0.103331233431624	.	.
chr1	25829930	25830429	chr1	25921111	25921610	Adgrb3|chr1:25921111-25921610	0.103597240126114	.	.
chr1	25829930	25830429	chr1	26204396	26204895	Adgrb3|chr1:26204396-26204895	0.124487346571708	.	.
chr1	30720698	30721197	chr1	30415582	30416081	Gm9898|chr1:30415582-30416081	0.0763941680664069	.	.
chr1	30720698	30721197	chr1	30416562	30417061	Gm9898|chr1:30416562-30417061	0.176674603296368	.	.
chr1	30720698	30721197	chr1	30417616	30418115	Gm9898|chr1:30417616-30418115	0.103980912261521	.	.
chr1	30720698	30721197	chr1	30502671	30503170	Gm9898|chr1:30502671-30503170	0.0792933047517887	.	.
chr1	30720698	30721197	chr1	30503190	30503689	Gm9898|chr1:30503190-30503689	0.0679794642655118	.	.
chr1	30720698	30721197	chr1	30554981	30555480	Gm9898|chr1:30554981-30555480	0.192615089866792	.	.
chr1	30720698	30721197	chr1	30561112	30561611	Gm9898|chr1:30561112-30561611	0.116648526950526	.	.
chr1	30720698	30721197	chr1	30561640	30562139	Gm9898|chr1:30561640-30562139	0.142940410357589	.	.
chr1	30720698	30721197	chr1	30586025	30586524	Gm9898|chr1:30586025-30586524	0.123923075481933	.	.
chr1	30720698	30721197	chr1	30593990	30594489	Gm9898|chr1:30593990-30594489	0.07200266346162	.	.
chr1	30720698	30721197	chr1	30632686	30633185	Gm9898|chr1:30632686-30633185	0.0936427921063931	.	.
chr1	30720698	30721197	chr1	30649743	30650242	Gm9898|chr1:30649743-30650242	0.0826030583963033	.	.
chr1	30720698	30721197	chr1	30701088	30701587	Gm9898|chr1:30701088-30701587	0.201408259138193	.	.
chr1	30720698	30721197	chr1	30707395	30707894	Gm9898|chr1:30707395-30707894	0.0882216774278135	.	.
chr1	30720698	30721197	chr1	30716282	30716781	Gm9898|chr1:30716282-30716781	0.127325198213793	.	.
chr1	30720698	30721197	chr1	30740784	30741283	Gm9898|chr1:30740784-30741283	0.185621393795736	.	.
chr1	30720698	30721197	chr1	30789598	30790097	Gm9898|chr1:30789598-30790097	0.0836823704260874	.	.
chr1	30720698	30721197	chr1	30792858	30793357	Gm9898|chr1:30792858-30793357	0.0647215182712308	.	.
chr1	30720698	30721197	chr1	30793399	30793898	Gm9898|chr1:30793399-30793898	0.15451804776546	.	.
chr1	30720698	30721197	chr1	30797959	30798458	Gm9898|chr1:30797959-30798458	0.118448940893785	.	.
chr1	30720698	30721197	chr1	30825540	30826039	Gm9898|chr1:30825540-30826039	0.0756204210969944	.	.
chr1	30720698	30721197	chr1	30832014	30832513	Gm9898|chr1:30832014-30832513	0.0702462089014683	.	.
chr1	30720698	30721197	chr1	30852516	30853015	Gm9898|chr1:30852516-30853015	0.0595824428099217	.	.
chr1	30720698	30721197	chr1	30865904	30866403	Gm9898|chr1:30865904-30866403	0.0878130447927582	.	.
chr1	30872795	30873294	chr1	30502089	30502588	Phf3|chr1:30502089-30502588	0.0691255121067894	.	.
chr1	30872795	30873294	chr1	30503190	30503689	Phf3|chr1:30503190-30503689	0.0888734872199278	.	.
chr1	30872795	30873294	chr1	30554981	30555480	Phf3|chr1:30554981-30555480	0.0782699735099554	.	.
chr1	30872795	30873294	chr1	30584783	30585282	Phf3|chr1:30584783-30585282	0.0589377244182473	.	.
chr1	30872795	30873294	chr1	30588877	30589376	Phf3|chr1:30588877-30589376	0.0997712503180044	.	.
chr1	30872795	30873294	chr1	30591249	30591748	Phf3|chr1:30591249-30591748	0.0714895134622106	.	.
chr1	30872795	30873294	chr1	30593990	30594489	Phf3|chr1:30593990-30594489	0.0722396545160371	.	.
chr1	30872795	30873294	chr1	30632686	30633185	Phf3|chr1:30632686-30633185	0.0788348326996944	.	.
chr1	30872795	30873294	chr1	30707395	30707894	Phf3|chr1:30707395-30707894	0.149855288586019	.	.
chr1	30872795	30873294	chr1	30751893	30752392	Phf3|chr1:30751893-30752392	0.0623924065423655	.	.
chr1	30872795	30873294	chr1	30797959	30798458	Phf3|chr1:30797959-30798458	0.0866571332466124	.	.
chr1	30872795	30873294	chr1	30819061	30819560	Phf3|chr1:30819061-30819560	0.0804251398166398	.	.
chr1	30872795	30873294	chr1	30832710	30833209	Phf3|chr1:30832710-30833209	0.105948859109628	.	.
chr1	30873430	30873929	chr1	30636014	30636513	Phf3|chr1:30636014-30636513	0.109675413219964	.	.
chr1	30873430	30873929	chr1	30740784	30741283	Phf3|chr1:30740784-30741283	0.0597150923790934	.	.
chr1	30873430	30873929	chr1	30750027	30750526	Phf3|chr1:30750027-30750526	0.0720243911294594	.	.
chr1	30873430	30873929	chr1	30756800	30757299	Phf3|chr1:30756800-30757299	0.0994781185000099	.	.
chr1	30873430	30873929	chr1	30792858	30793357	Phf3|chr1:30792858-30793357	0.0744594049283522	.	.
chr1	30873430	30873929	chr1	30846371	30846870	Phf3|chr1:30846371-30846870	0.154492723629528	.	.
chr1	30873430	30873929	chr1	30891636	30892135	Phf3|chr1:30891636-30892135	0.100851052694693	.	.
chr1	30873942	30874441	chr1	30502089	30502588	Phf3|chr1:30502089-30502588	0.0994868387731302	.	.
chr1	30873942	30874441	chr1	30565242	30565741	Phf3|chr1:30565242-30565741	0.0669734951066342	.	.
chr1	30873942	30874441	chr1	30632686	30633185	Phf3|chr1:30632686-30633185	0.0689774480835213	.	.
chr1	30873942	30874441	chr1	30649743	30650242	Phf3|chr1:30649743-30650242	0.0936865407475356	.	.
chr1	30873942	30874441	chr1	30656202	30656701	Phf3|chr1:30656202-30656701	0.070991524596247	.	.
chr1	30873942	30874441	chr1	30685293	30685792	Phf3|chr1:30685293-30685792	0.126909841066955	.	.
chr1	30873942	30874441	chr1	30685293	30685792	Phf3|chr1:30685293-30685792	0.126909841066956	.	.
chr1	30873942	30874441	chr1	30740784	30741283	Phf3|chr1:30740784-30741283	0.0682342176876827	.	.
chr1	30873942	30874441	chr1	30751054	30751553	Phf3|chr1:30751054-30751553	0.0674660279442994	.	.
chr1	30873942	30874441	chr1	30819061	30819560	Phf3|chr1:30819061-30819560	0.060114311853344	.	.
chr1	30873942	30874441	chr1	30832014	30832513	Phf3|chr1:30832014-30832513	0.0639185864706878	.	.
chr1	30873942	30874441	chr1	30841779	30842278	Phf3|chr1:30841779-30842278	0.0683386044144068	.	.
chr1	30873942	30874441	chr1	30846371	30846870	Phf3|chr1:30846371-30846870	0.0633429041225973	.	.
chr1	30949080	30949579	chr1	30685293	30685792	Ptp4a1|chr1:30685293-30685792	0.104516128388748	.	.
chr1	30949080	30949579	chr1	30700382	30700881	Ptp4a1|chr1:30700382-30700881	0.0840941139317681	.	.
chr1	30949080	30949579	chr1	30716282	30716781	Ptp4a1|chr1:30716282-30716781	0.0954965243547953	.	.
chr1	30949080	30949579	chr1	30751893	30752392	Ptp4a1|chr1:30751893-30752392	0.121590594988428	.	.
chr1	30949080	30949579	chr1	30756800	30757299	Ptp4a1|chr1:30756800-30757299	0.0615985761625455	.	.
chr1	30949080	30949579	chr1	30789598	30790097	Ptp4a1|chr1:30789598-30790097	0.0818002978948589	.	.
chr1	30949080	30949579	chr1	30865904	30866403	Ptp4a1|chr1:30865904-30866403	0.112585819556975	.	.
chr1	30949582	30950081	chr1	30503190	30503689	Ptp4a1|chr1:30503190-30503689	0.125598631368797	.	.
chr1	30949582	30950081	chr1	30591249	30591748	Ptp4a1|chr1:30591249-30591748	0.0626680383537196	.	.
chr1	30949582	30950081	chr1	30632686	30633185	Ptp4a1|chr1:30632686-30633185	0.13822231013475	.	.
chr1	30949582	30950081	chr1	30700382	30700881	Ptp4a1|chr1:30700382-30700881	0.0612061009586405	.	.
chr1	30949582	30950081	chr1	30716282	30716781	Ptp4a1|chr1:30716282-30716781	0.166423199689026	.	.
chr1	30949582	30950081	chr1	30756800	30757299	Ptp4a1|chr1:30756800-30757299	0.0763026977468128	.	.
chr1	30949582	30950081	chr1	30841779	30842278	Ptp4a1|chr1:30841779-30842278	0.0720084957576577	.	.
chr1	30949582	30950081	chr1	30846371	30846870	Ptp4a1|chr1:30846371-30846870	0.113931058165052	.	.
chr1	30949582	30950081	chr1	30865904	30866403	Ptp4a1|chr1:30865904-30866403	0.0593508100311747	.	.
chr1	30950354	30950853	chr1	30503190	30503689	Ptp4a1|chr1:30503190-30503689	0.0981926224277315	.	.
chr1	30950354	30950853	chr1	30593990	30594489	Ptp4a1|chr1:30593990-30594489	0.0761902992244018	.	.
chr1	30950354	30950853	chr1	30701088	30701587	Ptp4a1|chr1:30701088-30701587	0.122930779891312	.	.
chr1	30950354	30950853	chr1	30716282	30716781	Ptp4a1|chr1:30716282-30716781	0.0853065822502934	.	.
chr1	30950354	30950853	chr1	30832014	30832513	Ptp4a1|chr1:30832014-30832513	0.0593495837062916	.	.
chr1	30950354	30950853	chr1	30832710	30833209	Ptp4a1|chr1:30832710-30833209	0.125019685915406	.	.
chr1	31222525	31223024	chr1	31029067	31029566	4931428L18Rik|chr1:31029067-31029566	0.138171447350268	.	.
chr1	31222525	31223024	chr1	31029067	31029566	Pih1d3|chr1:31029067-31029566	0.138171447350268	.	.
chr1	31222525	31223024	chr1	31034591	31035090	4931428L18Rik|chr1:31034591-31035090	0.123880409033504	.	.
chr1	31222525	31223024	chr1	31034591	31035090	Pih1d3|chr1:31034591-31035090	0.123880409033504	.	.
chr1	31222525	31223024	chr1	31083805	31084304	4931428L18Rik|chr1:31083805-31084304	0.0886162669760112	.	.
chr1	31222525	31223024	chr1	31083805	31084304	4931428L18Rik|chr1:31083805-31084304	0.0886162669760113	.	.
chr1	31222525	31223024	chr1	31083805	31084304	Pih1d3|chr1:31083805-31084304	0.0886162669760112	.	.
chr1	31222525	31223024	chr1	31083805	31084304	Pih1d3|chr1:31083805-31084304	0.0886162669760113	.	.
chr1	31222525	31223024	chr1	31177345	31177844	4931428L18Rik|chr1:31177345-31177844	0.178828620407573	.	.
chr1	31222525	31223024	chr1	31177345	31177844	Pih1d3|chr1:31177345-31177844	0.178828620407573	.	.
chr1	31222525	31223024	chr1	31218781	31219280	4931428L18Rik|chr1:31218781-31219280	0.157145165698093	.	.
chr1	31222525	31223024	chr1	31218781	31219280	Pih1d3|chr1:31218781-31219280	0.157145165698093	.	.
chr1	31222525	31223024	chr1	31219389	31219888	4931428L18Rik|chr1:31219389-31219888	0.0729353269449941	.	.
chr1	31222525	31223024	chr1	31219389	31219888	Pih1d3|chr1:31219389-31219888	0.0729353269449941	.	.
chr1	31222525	31223024	chr1	31220757	31221256	4931428L18Rik|chr1:31220757-31221256	0.0897090525938316	.	.
chr1	31222525	31223024	chr1	31220757	31221256	Pih1d3|chr1:31220757-31221256	0.0897090525938316	.	.
chr1	31222525	31223024	chr1	31259659	31260158	4931428L18Rik|chr1:31259659-31260158	0.0960598581069914	.	.
chr1	31222525	31223024	chr1	31259659	31260158	Pih1d3|chr1:31259659-31260158	0.0960598581069914	.	.
chr1	31222525	31223024	chr1	31260511	31261010	4931428L18Rik|chr1:31260511-31261010	0.168230535324247	.	.
chr1	31222525	31223024	chr1	31260511	31261010	Pih1d3|chr1:31260511-31261010	0.168230535324247	.	.
chr1	31222525	31223024	chr1	31267411	31267910	4931428L18Rik|chr1:31267411-31267910	0.181607406677168	.	.
chr1	31222525	31223024	chr1	31267411	31267910	Pih1d3|chr1:31267411-31267910	0.181607406677168	.	.
chr1	31222525	31223024	chr1	31322590	31323089	4931428L18Rik|chr1:31322590-31323089	0.0721487051403481	.	.
chr1	31222525	31223024	chr1	31322590	31323089	4931428L18Rik|chr1:31322590-31323089	0.0721487051403482	.	.
chr1	31222525	31223024	chr1	31322590	31323089	Pih1d3|chr1:31322590-31323089	0.0721487051403481	.	.
chr1	31222525	31223024	chr1	31322590	31323089	Pih1d3|chr1:31322590-31323089	0.0721487051403482	.	.
chr1	31222525	31223024	chr1	31350695	31351194	4931428L18Rik|chr1:31350695-31351194	0.0587897048727393	.	.
chr1	31222525	31223024	chr1	31350695	31351194	Pih1d3|chr1:31350695-31351194	0.0587897048727393	.	.
chr1	31222525	31223024	chr1	31435114	31435613	4931428L18Rik|chr1:31435114-31435613	0.186302070176035	.	.
chr1	31222525	31223024	chr1	31435114	31435613	Pih1d3|chr1:31435114-31435613	0.186302070176035	.	.
chr1	32172459	32172958	chr1	31811421	31811920	Khdrbs2|chr1:31811421-31811920	0.114616623995395	.	.
chr1	32172459	32172958	chr1	31874764	31875263	Khdrbs2|chr1:31874764-31875263	0.0700499054590234	.	.
chr1	32172459	32172958	chr1	32079888	32080387	Khdrbs2|chr1:32079888-32080387	0.180875179793936	.	.
chr1	32172459	32172958	chr1	32092927	32093426	Khdrbs2|chr1:32092927-32093426	0.129587316969159	.	.
chr1	32172459	32172958	chr1	32093437	32093936	Khdrbs2|chr1:32093437-32093936	0.259220204958141	.	.
chr1	32172459	32172958	chr1	32174456	32174955	Khdrbs2|chr1:32174456-32174955	0.0597229340448006	.	.
chr1	32172459	32172958	chr1	32223833	32224332	Khdrbs2|chr1:32223833-32224332	0.128665985569139	.	.
chr1	32172459	32172958	chr1	32224627	32225126	Khdrbs2|chr1:32224627-32225126	0.166125708857054	.	.
chr1	34433080	34433579	chr1	34298475	34298974	Gm37233|chr1:34298475-34298974	0.140549736440922	.	.
chr1	34433080	34433579	chr1	34484285	34484784	Gm37233|chr1:34484285-34484784	0.0864630947451862	.	.
chr1	34433080	34433579	chr1	34571342	34571841	Gm37233|chr1:34571342-34571841	0.109637165681769	.	.
chr1	34433080	34433579	chr1	34599295	34599794	Gm37233|chr1:34599295-34599794	0.113969514211406	.	.
chr1	34439491	34439990	chr1	34277144	34277643	Ccdc115|chr1:34277144-34277643	0.116263444836451	.	.
chr1	34439491	34439990	chr1	34277144	34277643	Imp4|chr1:34277144-34277643	0.116263444836451	.	.
chr1	34439491	34439990	chr1	34298475	34298974	Ccdc115|chr1:34298475-34298974	0.129466417098054	.	.
chr1	34439491	34439990	chr1	34298475	34298974	Imp4|chr1:34298475-34298974	0.129466417098054	.	.
chr1	34439491	34439990	chr1	34344742	34345241	Ccdc115|chr1:34344742-34345241	0.137822622974814	.	.
chr1	34439491	34439990	chr1	34344742	34345241	Imp4|chr1:34344742-34345241	0.137822622974814	.	.
chr1	34439491	34439990	chr1	34434650	34435149	Ccdc115|chr1:34434650-34435149	0.0733928380795014	.	.
chr1	34439491	34439990	chr1	34434650	34435149	Imp4|chr1:34434650-34435149	0.0733928380795014	.	.
chr1	34439491	34439990	chr1	34497051	34497550	Ccdc115|chr1:34497051-34497550	0.0602270192899295	.	.
chr1	34439491	34439990	chr1	34497051	34497550	Imp4|chr1:34497051-34497550	0.0602270192899295	.	.
chr1	34439491	34439990	chr1	34602327	34602826	Ccdc115|chr1:34602327-34602826	0.0675795896636434	.	.
chr1	34439491	34439990	chr1	34602327	34602826	Imp4|chr1:34602327-34602826	0.0675795896636434	.	.
chr1	34439491	34439990	chr1	34700679	34701178	Ccdc115|chr1:34700679-34701178	0.0975062180970013	.	.
chr1	34439491	34439990	chr1	34700679	34701178	Imp4|chr1:34700679-34701178	0.0975062180970013	.	.
chr1	34439491	34439990	chr1	34709062	34709561	Ccdc115|chr1:34709062-34709561	0.0910444423835814	.	.
chr1	34439491	34439990	chr1	34709062	34709561	Imp4|chr1:34709062-34709561	0.0910444423835814	.	.
chr1	34439491	34439990	chr1	34738307	34738806	Ccdc115|chr1:34738307-34738806	0.119227864116094	.	.
chr1	34439491	34439990	chr1	34738307	34738806	Imp4|chr1:34738307-34738806	0.119227864116094	.	.
chr1	34439491	34439990	chr1	34742213	34742712	Ccdc115|chr1:34742213-34742712	0.105466322638734	.	.
chr1	34439491	34439990	chr1	34742213	34742712	Imp4|chr1:34742213-34742712	0.105466322638734	.	.
chr1	34439491	34439990	chr1	34749649	34750148	Ccdc115|chr1:34749649-34750148	0.101118319800098	.	.
chr1	34439491	34439990	chr1	34749649	34750148	Imp4|chr1:34749649-34750148	0.101118319800098	.	.
chr1	34459438	34459937	chr1	34258718	34259217	Ptpn18|chr1:34258718-34259217	0.104598175399139	.	.
chr1	34459438	34459937	chr1	34276404	34276903	Ptpn18|chr1:34276404-34276903	0.0797598504044849	.	.
chr1	34459438	34459937	chr1	34284938	34285437	Ptpn18|chr1:34284938-34285437	0.2246729339344	.	.
chr1	34459438	34459937	chr1	34298475	34298974	Ptpn18|chr1:34298475-34298974	0.085366284498463	.	.
chr1	34459438	34459937	chr1	34300508	34301007	Ptpn18|chr1:34300508-34301007	0.0788688716240078	.	.
chr1	34459438	34459937	chr1	34434650	34435149	Ptpn18|chr1:34434650-34435149	0.129376321074412	.	.
chr1	34459438	34459937	chr1	34497051	34497550	Ptpn18|chr1:34497051-34497550	0.0845770793144562	.	.
chr1	34459438	34459937	chr1	34621705	34622204	Ptpn18|chr1:34621705-34622204	0.0632247442759742	.	.
chr1	34459438	34459937	chr1	34654197	34654696	Ptpn18|chr1:34654197-34654696	0.105677661851665	.	.
chr1	34459438	34459937	chr1	34716941	34717440	Ptpn18|chr1:34716941-34717440	0.14271463119513	.	.
chr1	34485782	34486281	chr1	34284938	34285437	4930568A12Rik|chr1:34284938-34285437	0.103934883282135	.	.
chr1	34485782	34486281	chr1	34583679	34584178	4930568A12Rik|chr1:34583679-34584178	0.0874789169725105	.	.
chr1	34485782	34486281	chr1	34654197	34654696	4930568A12Rik|chr1:34654197-34654696	0.0784476790454231	.	.
chr1	34578791	34579290	chr1	34277144	34277643	1700101I19Rik|chr1:34277144-34277643	0.0659960005963021	.	.
chr1	34578791	34579290	chr1	34277144	34277643	Amer3|chr1:34277144-34277643	0.0659960005963021	.	.
chr1	34578791	34579290	chr1	34396250	34396749	1700101I19Rik|chr1:34396250-34396749	0.07028661670941	.	.
chr1	34578791	34579290	chr1	34396250	34396749	Amer3|chr1:34396250-34396749	0.07028661670941	.	.
chr1	34578791	34579290	chr1	34434117	34434616	1700101I19Rik|chr1:34434117-34434616	0.0672306992457603	.	.
chr1	34578791	34579290	chr1	34434117	34434616	Amer3|chr1:34434117-34434616	0.0672306992457603	.	.
chr1	34578791	34579290	chr1	34434650	34435149	1700101I19Rik|chr1:34434650-34435149	0.140455894105918	.	.
chr1	34578791	34579290	chr1	34434650	34435149	Amer3|chr1:34434650-34435149	0.140455894105918	.	.
chr1	34578791	34579290	chr1	34738307	34738806	1700101I19Rik|chr1:34738307-34738806	0.0819796335288651	.	.
chr1	34578791	34579290	chr1	34738307	34738806	Amer3|chr1:34738307-34738806	0.0819796335288651	.	.
chr1	34578791	34579290	chr1	34814010	34814509	1700101I19Rik|chr1:34814010-34814509	0.110549002471105	.	.
chr1	34578791	34579290	chr1	34814010	34814509	Amer3|chr1:34814010-34814509	0.110549002471105	.	.
chr1	34578791	34579290	chr1	34820246	34820745	1700101I19Rik|chr1:34820246-34820745	0.0871400199084762	.	.
chr1	34578791	34579290	chr1	34820246	34820745	Amer3|chr1:34820246-34820745	0.0871400199084762	.	.
chr1	34578791	34579290	chr1	34867150	34867649	1700101I19Rik|chr1:34867150-34867649	0.0628087290439448	.	.
chr1	34578791	34579290	chr1	34867150	34867649	Amer3|chr1:34867150-34867649	0.0628087290439448	.	.
chr1	34579442	34579941	chr1	34396250	34396749	1700101I19Rik|chr1:34396250-34396749	0.124383279598691	.	.
chr1	34579442	34579941	chr1	34396250	34396749	Amer3|chr1:34396250-34396749	0.124383279598691	.	.
chr1	34579442	34579941	chr1	34409815	34410314	1700101I19Rik|chr1:34409815-34410314	0.059016501757849	.	.
chr1	34579442	34579941	chr1	34409815	34410314	Amer3|chr1:34409815-34410314	0.059016501757849	.	.
chr1	34579442	34579941	chr1	34583679	34584178	1700101I19Rik|chr1:34583679-34584178	0.169613742414236	.	.
chr1	34579442	34579941	chr1	34583679	34584178	Amer3|chr1:34583679-34584178	0.169613742414236	.	.
chr1	34579442	34579941	chr1	34750293	34750792	1700101I19Rik|chr1:34750293-34750792	0.0890964911207856	.	.
chr1	34579442	34579941	chr1	34750293	34750792	Amer3|chr1:34750293-34750792	0.0890964911207856	.	.
chr1	34579442	34579941	chr1	34867150	34867649	1700101I19Rik|chr1:34867150-34867649	0.0869489564508902	.	.
chr1	34579442	34579941	chr1	34867150	34867649	Amer3|chr1:34867150-34867649	0.0869489564508902	.	.
chr1	34579990	34580489	chr1	34277144	34277643	1700101I19Rik|chr1:34277144-34277643	0.0630907446117567	.	.
chr1	34579990	34580489	chr1	34277144	34277643	Amer3|chr1:34277144-34277643	0.0630907446117567	.	.
chr1	34579990	34580489	chr1	34511013	34511512	1700101I19Rik|chr1:34511013-34511512	0.135804175775184	.	.
chr1	34579990	34580489	chr1	34511013	34511512	Amer3|chr1:34511013-34511512	0.135804175775184	.	.
chr1	34579990	34580489	chr1	34642414	34642913	1700101I19Rik|chr1:34642414-34642913	0.078818756033022	.	.
chr1	34579990	34580489	chr1	34642414	34642913	Amer3|chr1:34642414-34642913	0.078818756033022	.	.
chr1	34579990	34580489	chr1	34750293	34750792	1700101I19Rik|chr1:34750293-34750792	0.0903941476890329	.	.
chr1	34579990	34580489	chr1	34750293	34750792	Amer3|chr1:34750293-34750792	0.0903941476890329	.	.
chr1	34579990	34580489	chr1	34752832	34753331	1700101I19Rik|chr1:34752832-34753331	0.135560474598837	.	.
chr1	34579990	34580489	chr1	34752832	34753331	Amer3|chr1:34752832-34753331	0.135560474598837	.	.
chr1	34579990	34580489	chr1	34768535	34769034	1700101I19Rik|chr1:34768535-34769034	0.076962169904241	.	.
chr1	34579990	34580489	chr1	34768535	34769034	Amer3|chr1:34768535-34769034	0.076962169904241	.	.
chr1	34579990	34580489	chr1	34824212	34824711	1700101I19Rik|chr1:34824212-34824711	0.0969734762743265	.	.
chr1	34579990	34580489	chr1	34824212	34824711	Amer3|chr1:34824212-34824711	0.0969734762743265	.	.
chr1	34579990	34580489	chr1	34867150	34867649	1700101I19Rik|chr1:34867150-34867649	0.155900551857077	.	.
chr1	34579990	34580489	chr1	34867150	34867649	Amer3|chr1:34867150-34867649	0.155900551857077	.	.
chr1	34579990	34580489	chr1	34975877	34976376	1700101I19Rik|chr1:34975877-34976376	0.0782095252101992	.	.
chr1	34579990	34580489	chr1	34975877	34976376	Amer3|chr1:34975877-34976376	0.0782095252101992	.	.
chr1	34579990	34580489	chr1	34987859	34988358	1700101I19Rik|chr1:34987859-34988358	0.105298037759252	.	.
chr1	34579990	34580489	chr1	34987859	34988358	Amer3|chr1:34987859-34988358	0.105298037759252	.	.
chr1	34677093	34677592	chr1	34462689	34463188	Arhgef4|chr1:34462689-34463188	0.0829771513446801	.	.
chr1	34677895	34678394	chr1	34273440	34273939	Arhgef4|chr1:34273440-34273939	0.0618798997225957	.	.
chr1	34677895	34678394	chr1	34484285	34484784	Arhgef4|chr1:34484285-34484784	0.0852000072609711	.	.
chr1	34677895	34678394	chr1	34599295	34599794	Arhgef4|chr1:34599295-34599794	0.0701305238704662	.	.
chr1	34677895	34678394	chr1	34599295	34599794	Arhgef4|chr1:34599295-34599794	0.0701305238704663	.	.
chr1	34677895	34678394	chr1	34642414	34642913	Arhgef4|chr1:34642414-34642913	0.0789633697064676	.	.
chr1	34677895	34678394	chr1	34750293	34750792	Arhgef4|chr1:34750293-34750792	0.128426635335273	.	.
chr1	34677895	34678394	chr1	34830919	34831418	Arhgef4|chr1:34830919-34831418	0.196779574637019	.	.
chr1	34677895	34678394	chr1	34867150	34867649	Arhgef4|chr1:34867150-34867649	0.109883669868273	.	.
chr1	34677895	34678394	chr1	34868019	34868518	Arhgef4|chr1:34868019-34868518	0.109336534773537	.	.
chr1	34801460	34801959	chr1	34514132	34514631	Arhgef4|chr1:34514132-34514631	0.08122338180719	.	.
chr1	34801460	34801959	chr1	34583679	34584178	Arhgef4|chr1:34583679-34584178	0.0618939288984654	.	.
chr1	34801460	34801959	chr1	34654197	34654696	Arhgef4|chr1:34654197-34654696	0.0681602720675628	.	.
chr1	34801460	34801959	chr1	34749126	34749625	Arhgef4|chr1:34749126-34749625	0.106441055752418	.	.
chr1	34801460	34801959	chr1	34750293	34750792	Arhgef4|chr1:34750293-34750792	0.215318258465427	.	.
chr1	34801460	34801959	chr1	34760458	34760957	Arhgef4|chr1:34760458-34760957	0.0757228729550772	.	.
chr1	34801460	34801959	chr1	34799152	34799651	Arhgef4|chr1:34799152-34799651	0.0837847135627084	.	.
chr1	34801460	34801959	chr1	34812797	34813296	Arhgef4|chr1:34812797-34813296	0.0954054449098909	.	.
chr1	34801460	34801959	chr1	34830919	34831418	Arhgef4|chr1:34830919-34831418	0.168174037010925	.	.
chr1	34801460	34801959	chr1	34867150	34867649	Arhgef4|chr1:34867150-34867649	0.13914364022721	.	.
chr1	34801460	34801959	chr1	34868019	34868518	Arhgef4|chr1:34868019-34868518	0.255938969570241	.	.
chr1	34801460	34801959	chr1	34873605	34874104	Arhgef4|chr1:34873605-34874104	0.134821108715177	.	.
chr1	34801460	34801959	chr1	35053345	35053844	Arhgef4|chr1:35053345-35053844	0.0817561090592442	.	.
chr1	34801460	34801959	chr1	35162445	35162944	Arhgef4|chr1:35162445-35162944	0.0611902090488059	.	.
chr1	34801460	34801959	chr1	35201468	35201967	Arhgef4|chr1:35201468-35201967	0.073338348178461	.	.
chr1	34802224	34802723	chr1	34599295	34599794	Arhgef4|chr1:34599295-34599794	0.0986712052089592	.	.
chr1	34802224	34802723	chr1	34749126	34749625	Arhgef4|chr1:34749126-34749625	0.102167070025609	.	.
chr1	34802224	34802723	chr1	34768535	34769034	Arhgef4|chr1:34768535-34769034	0.130833677677966	.	.
chr1	34802224	34802723	chr1	34769130	34769629	Arhgef4|chr1:34769130-34769629	0.0613256098453057	.	.
chr1	34802224	34802723	chr1	34891506	34892005	Arhgef4|chr1:34891506-34892005	0.0605602304360167	.	.
chr1	34802224	34802723	chr1	34896857	34897356	Arhgef4|chr1:34896857-34897356	0.0875132574220386	.	.
chr1	34802224	34802723	chr1	35200910	35201409	Arhgef4|chr1:35200910-35201409	0.0619013120755352	.	.
chr1	34802224	34802723	chr1	35201468	35201967	Arhgef4|chr1:35201468-35201967	0.157181917566765	.	.
chr1	34812196	34812695	chr1	34621705	34622204	Gm38336|chr1:34621705-34622204	0.0591728522872745	.	.
chr1	34812196	34812695	chr1	34654197	34654696	Gm38336|chr1:34654197-34654696	0.0610100080338218	.	.
chr1	34812196	34812695	chr1	34812797	34813296	Gm38336|chr1:34812797-34813296	0.206916503343656	.	.
chr1	34812196	34812695	chr1	34829219	34829718	Gm38336|chr1:34829219-34829718	0.100145891130179	.	.
chr1	34812196	34812695	chr1	34867150	34867649	Gm38336|chr1:34867150-34867649	0.0676795349702504	.	.
chr1	34812196	34812695	chr1	34896059	34896558	Gm38336|chr1:34896059-34896558	0.106101122930076	.	.
chr1	34812196	34812695	chr1	34927280	34927779	Gm38336|chr1:34927280-34927779	0.0768437451395587	.	.
chr1	34812196	34812695	chr1	35162445	35162944	Gm38336|chr1:35162445-35162944	0.109708261761129	.	.
chr1	34812196	34812695	chr1	35181287	35181786	Gm38336|chr1:35181287-35181786	0.0656844339866288	.	.
chr1	34841956	34842455	chr1	34571342	34571841	Fam168b|chr1:34571342-34571841	0.112262901686827	.	.
chr1	34841956	34842455	chr1	34738307	34738806	Fam168b|chr1:34738307-34738806	0.0687807805051268	.	.
chr1	34841956	34842455	chr1	34804896	34805395	Fam168b|chr1:34804896-34805395	0.0633334510451749	.	.
chr1	34841956	34842455	chr1	34812797	34813296	Fam168b|chr1:34812797-34813296	0.124685564755068	.	.
chr1	34841956	34842455	chr1	34830919	34831418	Fam168b|chr1:34830919-34831418	0.133125957492777	.	.
chr1	34841956	34842455	chr1	34868019	34868518	Fam168b|chr1:34868019-34868518	0.0824630535809242	.	.
chr1	34841956	34842455	chr1	34891506	34892005	Fam168b|chr1:34891506-34892005	0.0745040925431583	.	.
chr1	34842804	34843303	chr1	34542638	34543137	Fam168b|chr1:34542638-34543137	0.0818124974032516	.	.
chr1	34842804	34843303	chr1	34543866	34544365	Fam168b|chr1:34543866-34544365	0.0730342905705488	.	.
chr1	34842804	34843303	chr1	34597394	34597893	Fam168b|chr1:34597394-34597893	0.0901864532927939	.	.
chr1	34842804	34843303	chr1	34597394	34597893	Fam168b|chr1:34597394-34597893	0.090186453292794	.	.
chr1	34842804	34843303	chr1	34642414	34642913	Fam168b|chr1:34642414-34642913	0.136975097366206	.	.
chr1	34842804	34843303	chr1	34654197	34654696	Fam168b|chr1:34654197-34654696	0.0719128777944243	.	.
chr1	34842804	34843303	chr1	34750293	34750792	Fam168b|chr1:34750293-34750792	0.0878441997246151	.	.
chr1	34842804	34843303	chr1	34804896	34805395	Fam168b|chr1:34804896-34805395	0.0664937746704721	.	.
chr1	34842804	34843303	chr1	34829219	34829718	Fam168b|chr1:34829219-34829718	0.135765667647982	.	.
chr1	34842804	34843303	chr1	34896059	34896558	Fam168b|chr1:34896059-34896558	0.083378106580391	.	.
chr1	34842804	34843303	chr1	35032577	35033076	Fam168b|chr1:35032577-35033076	0.160406138464669	.	.
chr1	34842804	34843303	chr1	35053345	35053844	Fam168b|chr1:35053345-35053844	0.098212798394863	.	.
chr1	34842804	34843303	chr1	35162445	35162944	Fam168b|chr1:35162445-35162944	0.0840243462929333	.	.
chr1	34842804	34843303	chr1	35239541	35240040	Fam168b|chr1:35239541-35240040	0.0888618342387162	.	.
chr1	34849768	34850267	chr1	34571342	34571841	Plekhb2|chr1:34571342-34571841	0.0843883670452749	.	.
chr1	34849768	34850267	chr1	34583679	34584178	Plekhb2|chr1:34583679-34584178	0.07149239336026	.	.
chr1	34849768	34850267	chr1	34599926	34600425	Plekhb2|chr1:34599926-34600425	0.059279011880961	.	.
chr1	34849768	34850267	chr1	34750293	34750792	Plekhb2|chr1:34750293-34750792	0.0973566642627118	.	.
chr1	34849768	34850267	chr1	34793992	34794491	Plekhb2|chr1:34793992-34794491	0.0891320086171136	.	.
chr1	34849768	34850267	chr1	34851479	34851978	Plekhb2|chr1:34851479-34851978	0.161144442214583	.	.
chr1	34849768	34850267	chr1	34868019	34868518	Plekhb2|chr1:34868019-34868518	0.154659222437428	.	.
chr1	34849768	34850267	chr1	35162445	35162944	Plekhb2|chr1:35162445-35162944	0.161498640967041	.	.
chr1	34849768	34850267	chr1	35181287	35181786	Plekhb2|chr1:35181287-35181786	0.139228400532063	.	.
chr1	34849768	34850267	chr1	35201468	35201967	Plekhb2|chr1:35201468-35201967	0.0811131896429547	.	.
chr1	34850452	34850951	chr1	34599295	34599794	Plekhb2|chr1:34599295-34599794	0.0983102723278176	.	.
chr1	34850452	34850951	chr1	34793414	34793913	Plekhb2|chr1:34793414-34793913	0.0952600275234387	.	.
chr1	34850452	34850951	chr1	34793992	34794491	Plekhb2|chr1:34793992-34794491	0.126142490959907	.	.
chr1	34850452	34850951	chr1	34799152	34799651	Plekhb2|chr1:34799152-34799651	0.100803417474436	.	.
chr1	34850452	34850951	chr1	34822007	34822506	Plekhb2|chr1:34822007-34822506	0.0908900805451857	.	.
chr1	34850452	34850951	chr1	34824212	34824711	Plekhb2|chr1:34824212-34824711	0.137600151568442	.	.
chr1	34850452	34850951	chr1	34851479	34851978	Plekhb2|chr1:34851479-34851978	0.164549418899908	.	.
chr1	40324275	40324774	chr1	40266363	40266862	Il1rl2|chr1:40266363-40266862	0.161937252787471	.	.
chr1	40324275	40324774	chr1	40358725	40359224	Il1rl2|chr1:40358725-40359224	0.127780469680519	.	.
chr1	40324275	40324774	chr1	40360655	40361154	Il1rl2|chr1:40360655-40361154	0.0835319096638815	.	.
chr1	40324275	40324774	chr1	40380047	40380546	Il1rl2|chr1:40380047-40380546	0.0782141477548231	.	.
chr1	40324275	40324774	chr1	40404639	40405138	Il1rl2|chr1:40404639-40405138	0.0820550140588099	.	.
chr1	40324275	40324774	chr1	40444688	40445187	Il1rl2|chr1:40444688-40445187	0.0703941480282284	.	.
chr1	40324275	40324774	chr1	40599576	40600075	Il1rl2|chr1:40599576-40600075	0.0813302557423064	.	.
chr1	40324275	40324774	chr1	40705123	40705622	Il1rl2|chr1:40705123-40705622	0.148287569165188	.	.
chr1	40324275	40324774	chr1	40705694	40706193	Il1rl2|chr1:40705694-40706193	0.0771006747396187	.	.
chr1	40680467	40680966	chr1	40325575	40326074	Slc9a2|chr1:40325575-40326074	0.0759437524177637	.	.
chr1	40680467	40680966	chr1	40404639	40405138	Slc9a2|chr1:40404639-40405138	0.0710382963423152	.	.
chr1	40680467	40680966	chr1	40641114	40641613	Slc9a2|chr1:40641114-40641613	0.147166393728192	.	.
chr1	40680467	40680966	chr1	40641809	40642308	Slc9a2|chr1:40641809-40642308	0.0694643914312504	.	.
chr1	40680467	40680966	chr1	40693083	40693582	Slc9a2|chr1:40693083-40693582	0.111731508784702	.	.
chr1	40681063	40681562	chr1	40266363	40266862	Slc9a2|chr1:40266363-40266862	0.0942590101507284	.	.
chr1	40681063	40681562	chr1	40358725	40359224	Slc9a2|chr1:40358725-40359224	0.094013374678602	.	.
chr1	40681063	40681562	chr1	40358725	40359224	Slc9a2|chr1:40358725-40359224	0.0940133746786021	.	.
chr1	40681063	40681562	chr1	40360655	40361154	Slc9a2|chr1:40360655-40361154	0.113473092768	.	.
chr1	40681063	40681562	chr1	40361201	40361700	Slc9a2|chr1:40361201-40361700	0.113889754017139	.	.
chr1	40681063	40681562	chr1	40393968	40394467	Slc9a2|chr1:40393968-40394467	0.164223814988217	.	.
chr1	40681063	40681562	chr1	40444688	40445187	Slc9a2|chr1:40444688-40445187	0.12653621828383	.	.
chr1	40681063	40681562	chr1	40681655	40682154	Slc9a2|chr1:40681655-40682154	0.06371054379438	.	.
chr1	40681063	40681562	chr1	40681655	40682154	Slc9a2|chr1:40681655-40682154	0.0637105437943801	.	.
chr1	40681063	40681562	chr1	40705123	40705622	Slc9a2|chr1:40705123-40705622	0.0688395696607857	.	.
chr1	40790447	40790946	chr1	40919739	40920238	Mfsd9|chr1:40919739-40920238	0.16413070284261	.	.
chr1	40790447	40790946	chr1	40931682	40932181	Mfsd9|chr1:40931682-40932181	0.0717183119055732	.	.
chr1	40790447	40790946	chr1	40951792	40952291	Mfsd9|chr1:40951792-40952291	0.142516806633424	.	.
chr1	40790447	40790946	chr1	41002050	41002549	Mfsd9|chr1:41002050-41002549	0.0790428335472204	.	.
chr1	40790447	40790946	chr1	41123555	41124054	Mfsd9|chr1:41123555-41124054	0.226300561913033	.	.
chr1	42229631	42230130	chr1	41810267	41810766	Gm9915|chr1:41810267-41810766	0.0841291052900803	.	.
chr1	42229631	42230130	chr1	41826737	41827236	Gm9915|chr1:41826737-41827236	0.0590491967412051	.	.
chr1	42229631	42230130	chr1	41827509	41828008	Gm9915|chr1:41827509-41828008	0.0597576436616614	.	.
chr1	42229631	42230130	chr1	41891693	41892192	Gm9915|chr1:41891693-41892192	0.0959376506262098	.	.
chr1	42229631	42230130	chr1	41911758	41912257	Gm9915|chr1:41911758-41912257	0.0927719272463777	.	.
chr1	42229631	42230130	chr1	42047939	42048438	Gm9915|chr1:42047939-42048438	0.0725304061820363	.	.
chr1	42229631	42230130	chr1	42113819	42114318	Gm9915|chr1:42113819-42114318	0.112115109538804	.	.
chr1	42229631	42230130	chr1	42241409	42241908	Gm9915|chr1:42241409-42241908	0.140689633492478	.	.
chr1	42229631	42230130	chr1	42253693	42254192	Gm9915|chr1:42253693-42254192	0.0879014791342299	.	.
chr1	42229631	42230130	chr1	42257845	42258344	Gm9915|chr1:42257845-42258344	0.0684504610019572	.	.
chr1	42229631	42230130	chr1	42259292	42259791	Gm9915|chr1:42259292-42259791	0.123781345840373	.	.
chr1	42229631	42230130	chr1	42259928	42260427	Gm9915|chr1:42259928-42260427	0.117474280617309	.	.
chr1	42229631	42230130	chr1	42260524	42261023	Gm9915|chr1:42260524-42261023	0.132305761204601	.	.
chr1	42229631	42230130	chr1	42295533	42296032	Gm9915|chr1:42295533-42296032	0.091551327338552	.	.
chr1	42229631	42230130	chr1	42296306	42296805	Gm9915|chr1:42296306-42296805	0.160057691043668	.	.
chr1	42229631	42230130	chr1	42388680	42389179	Gm9915|chr1:42388680-42389179	0.109100542951049	.	.
chr1	42229631	42230130	chr1	42414235	42414734	Gm9915|chr1:42414235-42414734	0.0835531562012052	.	.
chr1	42229631	42230130	chr1	42427802	42428301	Gm9915|chr1:42427802-42428301	0.156413266952334	.	.
chr1	42229631	42230130	chr1	42446647	42447146	Gm9915|chr1:42446647-42447146	0.179341541536151	.	.
chr1	42229631	42230130	chr1	42468813	42469312	Gm9915|chr1:42468813-42469312	0.0748578699019635	.	.
chr1	42229631	42230130	chr1	42479585	42480084	Gm9915|chr1:42479585-42480084	0.105946741483247	.	.
chr1	42229631	42230130	chr1	42484107	42484606	Gm9915|chr1:42484107-42484606	0.084501312654528	.	.
chr1	42238341	42238840	chr1	41774955	41775454	Gm29664|chr1:41774955-41775454	0.0885452171052183	.	.
chr1	42238341	42238840	chr1	41820801	41821300	Gm29664|chr1:41820801-41821300	0.0931074496134377	.	.
chr1	42238341	42238840	chr1	41870799	41871298	Gm29664|chr1:41870799-41871298	0.0906366646301757	.	.
chr1	42238341	42238840	chr1	41897760	41898259	Gm29664|chr1:41897760-41898259	0.0808439289987318	.	.
chr1	42238341	42238840	chr1	42230621	42231120	Gm29664|chr1:42230621-42231120	0.0725259105065192	.	.
chr1	42238341	42238840	chr1	42230621	42231120	Gm29664|chr1:42230621-42231120	0.0725259105065193	.	.
chr1	42238341	42238840	chr1	42241409	42241908	Gm29664|chr1:42241409-42241908	0.101630187919019	.	.
chr1	42261772	42262271	chr1	42006152	42006651	Gm28175|chr1:42006152-42006651	0.105088182424445	.	.
chr1	42261772	42262271	chr1	42012828	42013327	Gm28175|chr1:42012828-42013327	0.109688615678648	.	.
chr1	42261772	42262271	chr1	42043656	42044155	Gm28175|chr1:42043656-42044155	0.060414459090542	.	.
chr1	42261772	42262271	chr1	42070023	42070522	Gm28175|chr1:42070023-42070522	0.137908505075459	.	.
chr1	42261772	42262271	chr1	42098563	42099062	Gm28175|chr1:42098563-42099062	0.0820927805410436	.	.
chr1	42261772	42262271	chr1	42230621	42231120	Gm28175|chr1:42230621-42231120	0.087400066830937	.	.
chr1	42261772	42262271	chr1	42257845	42258344	Gm28175|chr1:42257845-42258344	0.0899292986230944	.	.
chr1	42261772	42262271	chr1	42259928	42260427	Gm28175|chr1:42259928-42260427	0.110806308038851	.	.
chr1	42261772	42262271	chr1	42280822	42281321	Gm28175|chr1:42280822-42281321	0.101805303955866	.	.
chr1	42261772	42262271	chr1	42485682	42486181	Gm28175|chr1:42485682-42486181	0.09383191165469	.	.
chr1	42261772	42262271	chr1	42487666	42488165	Gm28175|chr1:42487666-42488165	0.144201284067797	.	.
chr1	44102213	44102712	chr1	44041766	44042265	Tex30|chr1:44041766-44042265	0.0643575948208112	.	.
chr1	44102213	44102712	chr1	44136107	44136606	Tex30|chr1:44136107-44136606	0.0686368457531661	.	.
chr1	44102213	44102712	chr1	44198134	44198633	Tex30|chr1:44198134-44198633	0.0628882867089191	.	.
chr1	44102213	44102712	chr1	44228990	44229489	Tex30|chr1:44228990-44229489	0.0821753040469622	.	.
chr1	44102213	44102712	chr1	44230666	44231165	Tex30|chr1:44230666-44231165	0.0698806927677851	.	.
chr1	44118638	44119137	chr1	44042471	44042970	Bivm|chr1:44042471-44042970	0.135905240526302	.	.
chr1	44118638	44119137	chr1	44042471	44042970	Poglut2|chr1:44042471-44042970	0.135905240526302	.	.
chr1	44118638	44119137	chr1	44134895	44135394	Bivm|chr1:44134895-44135394	0.101396423779562	.	.
chr1	44118638	44119137	chr1	44134895	44135394	Poglut2|chr1:44134895-44135394	0.101396423779562	.	.
chr1	44118638	44119137	chr1	44135494	44135993	Bivm|chr1:44135494-44135993	0.126354046338713	.	.
chr1	44118638	44119137	chr1	44135494	44135993	Poglut2|chr1:44135494-44135993	0.126354046338713	.	.
chr1	44118638	44119137	chr1	44136107	44136606	Bivm|chr1:44136107-44136606	0.169498551356605	.	.
chr1	44118638	44119137	chr1	44136107	44136606	Poglut2|chr1:44136107-44136606	0.169498551356605	.	.
chr1	44118638	44119137	chr1	44138045	44138544	Bivm|chr1:44138045-44138544	0.071004675937408	.	.
chr1	44118638	44119137	chr1	44138045	44138544	Poglut2|chr1:44138045-44138544	0.071004675937408	.	.
chr1	44118638	44119137	chr1	44174622	44175121	Bivm|chr1:44174622-44175121	0.153255156838602	.	.
chr1	44118638	44119137	chr1	44174622	44175121	Poglut2|chr1:44174622-44175121	0.153255156838602	.	.
chr1	44118638	44119137	chr1	44186371	44186870	Bivm|chr1:44186371-44186870	0.0835537578979248	.	.
chr1	44118638	44119137	chr1	44186371	44186870	Poglut2|chr1:44186371-44186870	0.0835537578979248	.	.
chr1	44118638	44119137	chr1	44198840	44199339	Bivm|chr1:44198840-44199339	0.0879194487701735	.	.
chr1	44118638	44119137	chr1	44198840	44199339	Poglut2|chr1:44198840-44199339	0.0879194487701735	.	.
chr1	44118638	44119137	chr1	44217086	44217585	Bivm|chr1:44217086-44217585	0.174406495713449	.	.
chr1	44118638	44119137	chr1	44217086	44217585	Poglut2|chr1:44217086-44217585	0.174406495713449	.	.
chr1	44119144	44119643	chr1	44023763	44024262	Bivm|chr1:44023763-44024262	0.0987782974264396	.	.
chr1	44119144	44119643	chr1	44023763	44024262	Poglut2|chr1:44023763-44024262	0.0987782974264396	.	.
chr1	44119144	44119643	chr1	44042471	44042970	Bivm|chr1:44042471-44042970	0.0706934466032325	.	.
chr1	44119144	44119643	chr1	44042471	44042970	Poglut2|chr1:44042471-44042970	0.0706934466032325	.	.
chr1	44119144	44119643	chr1	44230666	44231165	Bivm|chr1:44230666-44231165	0.129391202534436	.	.
chr1	44119144	44119643	chr1	44230666	44231165	Poglut2|chr1:44230666-44231165	0.129391202534436	.	.
chr1	44119663	44120162	chr1	44042471	44042970	Bivm|chr1:44042471-44042970	0.0918055459759274	.	.
chr1	44119663	44120162	chr1	44230666	44231165	Bivm|chr1:44230666-44231165	0.0683389392465127	.	.
chr1	44147693	44148192	chr1	44042471	44042970	Ercc5|chr1:44042471-44042970	0.116589627785225	.	.
chr1	44147693	44148192	chr1	44135494	44135993	Ercc5|chr1:44135494-44135993	0.10098949178826	.	.
chr1	44147693	44148192	chr1	44230666	44231165	Ercc5|chr1:44230666-44231165	0.0640675052488902	.	.
chr1	44218903	44219402	chr1	44057650	44058149	Mettl21e|chr1:44057650-44058149	0.249895618315561	.	.
chr1	44218903	44219402	chr1	44136107	44136606	Mettl21e|chr1:44136107-44136606	0.150614854135896	.	.
chr1	44218903	44219402	chr1	44138045	44138544	Mettl21e|chr1:44138045-44138544	0.170259466441474	.	.
chr1	44218903	44219402	chr1	44142721	44143220	Mettl21e|chr1:44142721-44143220	0.116554388250826	.	.
chr1	44218903	44219402	chr1	44198134	44198633	Mettl21e|chr1:44198134-44198633	0.310219949790866	.	.
chr1	44218903	44219402	chr1	44198840	44199339	Mettl21e|chr1:44198840-44199339	0.219421475048843	.	.
chr1	44218903	44219402	chr1	44217086	44217585	Mettl21e|chr1:44217086-44217585	0.105158624342101	.	.
chr1	44218903	44219402	chr1	44230666	44231165	Mettl21e|chr1:44230666-44231165	0.116285438499259	.	.
chr1	44218903	44219402	chr1	44459127	44459626	Mettl21e|chr1:44459127-44459626	0.34824177520424	.	.
chr1	44551396	44551895	chr1	44506360	44506859	Gulp1|chr1:44506360-44506859	0.0678489744476367	.	.
chr1	44551396	44551895	chr1	44589518	44590017	Gulp1|chr1:44589518-44590017	0.0706446535203865	.	.
chr1	44551396	44551895	chr1	44589518	44590017	Gulp1|chr1:44589518-44590017	0.0706446535203866	.	.
chr1	44551396	44551895	chr1	44652360	44652859	Gulp1|chr1:44652360-44652859	0.110627204570695	.	.
chr1	44551396	44551895	chr1	44699482	44699981	Gulp1|chr1:44699482-44699981	0.0968384518286986	.	.
chr1	44551396	44551895	chr1	44741191	44741690	Gulp1|chr1:44741191-44741690	0.0885467177968259	.	.
chr1	44552204	44552703	chr1	44589006	44589505	Gulp1|chr1:44589006-44589505	0.154042512109072	.	.
chr1	44552204	44552703	chr1	44589518	44590017	Gulp1|chr1:44589518-44590017	0.100735353028166	.	.
chr1	44552204	44552703	chr1	44750744	44751243	Gulp1|chr1:44750744-44751243	0.0804102069489603	.	.
chr1	44552204	44552703	chr1	44751252	44751751	Gulp1|chr1:44751252-44751751	0.0967652511095622	.	.
chr1	44745649	44746148	chr1	44589518	44590017	4930521E06Rik|chr1:44589518-44590017	0.0600737897920737	.	.
chr1	45502189	45502688	chr1	45359154	45359653	Col5a2|chr1:45359154-45359653	0.0832810864875479	.	.
chr1	45502189	45502688	chr1	45359154	45359653	Col5a2|chr1:45359154-45359653	0.083281086487548	.	.
chr1	45502189	45502688	chr1	45501409	45501908	Col5a2|chr1:45501409-45501908	0.0771724052286612	.	.
chr1	45502889	45503388	chr1	45283143	45283642	Col5a2|chr1:45283143-45283642	0.0950975004310519	.	.
chr1	45502889	45503388	chr1	45355868	45356367	Col5a2|chr1:45355868-45356367	0.079072028091024	.	.
chr1	45502889	45503388	chr1	45380221	45380720	Col5a2|chr1:45380221-45380720	0.0900519521237573	.	.
chr1	45502889	45503388	chr1	45431839	45432338	Col5a2|chr1:45431839-45432338	0.0872829910505875	.	.
chr1	45502889	45503388	chr1	45449045	45449544	Col5a2|chr1:45449045-45449544	0.0745523345720042	.	.
chr1	45502889	45503388	chr1	45472713	45473212	Col5a2|chr1:45472713-45473212	0.0612419563589966	.	.
chr1	45502889	45503388	chr1	45473295	45473794	Col5a2|chr1:45473295-45473794	0.07191924842068	.	.
chr1	45502889	45503388	chr1	45488226	45488725	Col5a2|chr1:45488226-45488725	0.0936868415236058	.	.
chr1	45502889	45503388	chr1	45492300	45492799	Col5a2|chr1:45492300-45492799	0.102155078635079	.	.
chr1	45502889	45503388	chr1	45495057	45495556	Col5a2|chr1:45495057-45495556	0.232898901624181	.	.
chr1	45502889	45503388	chr1	45501409	45501908	Col5a2|chr1:45501409-45501908	0.15654524779591	.	.
chr1	45502889	45503388	chr1	45672672	45673171	Col5a2|chr1:45672672-45673171	0.0627960370689941	.	.
chr1	45502889	45503388	chr1	45760934	45761433	Col5a2|chr1:45760934-45761433	0.207233224771592	.	.
chr1	45502889	45503388	chr1	45811878	45812377	Col5a2|chr1:45811878-45812377	0.0991544353856305	.	.
chr1	45502889	45503388	chr1	45816821	45817320	Col5a2|chr1:45816821-45817320	0.12366638460834	.	.
chr1	45502889	45503388	chr1	45838233	45838732	Col5a2|chr1:45838233-45838732	0.107826696798696	.	.
chr1	45502889	45503388	chr1	45907396	45907895	Col5a2|chr1:45907396-45907895	0.116935833002894	.	.
chr1	45502889	45503388	chr1	45931063	45931562	Col5a2|chr1:45931063-45931562	0.17869354795604	.	.
chr1	45502889	45503388	chr1	45966206	45966705	Col5a2|chr1:45966206-45966705	0.0647365265730738	.	.
chr1	45502889	45503388	chr1	45985207	45985706	Col5a2|chr1:45985207-45985706	0.285385653942928	.	.
chr1	45794689	45795188	chr1	45647136	45647635	Wdr75|chr1:45647136-45647635	0.161254670430632	.	.
chr1	45794689	45795188	chr1	45966206	45966705	Wdr75|chr1:45966206-45966705	0.0670259433689112	.	.
chr1	45794689	45795188	chr1	45985207	45985706	Wdr75|chr1:45985207-45985706	0.106021289258662	.	.
chr1	45794689	45795188	chr1	46018316	46018815	Wdr75|chr1:46018316-46018815	0.145584668171665	.	.
chr1	45794689	45795188	chr1	46022239	46022738	Wdr75|chr1:46022239-46022738	0.0603859585707996	.	.
chr1	45794689	45795188	chr1	46136663	46137162	Wdr75|chr1:46136663-46137162	0.0731323871680404	.	.
chr1	45795197	45795696	chr1	45501409	45501908	Wdr75|chr1:45501409-45501908	0.0595308714817317	.	.
chr1	45795197	45795696	chr1	45647136	45647635	Wdr75|chr1:45647136-45647635	0.164493684271612	.	.
chr1	45795197	45795696	chr1	45966206	45966705	Wdr75|chr1:45966206-45966705	0.122988307906165	.	.
chr1	45795197	45795696	chr1	45985207	45985706	Wdr75|chr1:45985207-45985706	0.162063340353206	.	.
chr1	45795197	45795696	chr1	46016259	46016758	Wdr75|chr1:46016259-46016758	0.0696889819625055	.	.
chr1	45795197	45795696	chr1	46018316	46018815	Wdr75|chr1:46018316-46018815	0.131541773167534	.	.
chr1	45889106	45889605	chr1	45501409	45501908	Gm5269|chr1:45501409-45501908	0.0612278081199972	.	.
chr1	45889106	45889605	chr1	45752700	45753199	Gm5269|chr1:45752700-45753199	0.22761429265562	.	.
chr1	45889106	45889605	chr1	45760934	45761433	Gm5269|chr1:45760934-45761433	0.150254606076347	.	.
chr1	45889106	45889605	chr1	45832432	45832931	Gm5269|chr1:45832432-45832931	0.145609137110622	.	.
chr1	45889106	45889605	chr1	45837607	45838106	Gm5269|chr1:45837607-45838106	0.064453798104623	.	.
chr1	45889106	45889605	chr1	45838233	45838732	Gm5269|chr1:45838233-45838732	0.247737369859557	.	.
chr1	45889106	45889605	chr1	45860275	45860774	Gm5269|chr1:45860275-45860774	0.130680895047877	.	.
chr1	45889106	45889605	chr1	45891201	45891700	Gm5269|chr1:45891201-45891700	0.0937693121669272	.	.
chr1	45889106	45889605	chr1	45907396	45907895	Gm5269|chr1:45907396-45907895	0.367414102005328	.	.
chr1	45889106	45889605	chr1	45931063	45931562	Gm5269|chr1:45931063-45931562	0.0857429483681048	.	.
chr1	45889106	45889605	chr1	45966206	45966705	Gm5269|chr1:45966206-45966705	0.102287193589287	.	.
chr1	45889106	45889605	chr1	45985207	45985706	Gm5269|chr1:45985207-45985706	0.201048943038887	.	.
chr1	45889106	45889605	chr1	46018316	46018815	Gm5269|chr1:46018316-46018815	0.0617957379121319	.	.
chr1	45889106	45889605	chr1	46067115	46067614	Gm5269|chr1:46067115-46067614	0.0763578839842674	.	.
chr1	45889106	45889605	chr1	46137792	46138291	Gm5269|chr1:46137792-46138291	0.0820112799155171	.	.
chr1	45889106	45889605	chr1	46159918	46160417	Gm5269|chr1:46159918-46160417	0.0639463770196965	.	.
chr1	45889106	45889605	chr1	46248209	46248708	Gm5269|chr1:46248209-46248708	0.0783221639792044	.	.
chr1	45925424	45925923	chr1	45599635	45600134	Slc40a1|chr1:45599635-45600134	0.0632664264840659	.	.
chr1	45925424	45925923	chr1	45627823	45628322	Slc40a1|chr1:45627823-45628322	0.151448512564678	.	.
chr1	45925424	45925923	chr1	45647136	45647635	Slc40a1|chr1:45647136-45647635	0.191201784385744	.	.
chr1	45925424	45925923	chr1	45672672	45673171	Slc40a1|chr1:45672672-45673171	0.163810323505055	.	.
chr1	45925424	45925923	chr1	45755386	45755885	Slc40a1|chr1:45755386-45755885	0.0921962121681575	.	.
chr1	45925424	45925923	chr1	45760934	45761433	Slc40a1|chr1:45760934-45761433	0.150275087220937	.	.
chr1	45925424	45925923	chr1	45766100	45766599	Slc40a1|chr1:45766100-45766599	0.0686200224502321	.	.
chr1	45925424	45925923	chr1	45825095	45825594	Slc40a1|chr1:45825095-45825594	0.169336835230682	.	.
chr1	45925424	45925923	chr1	45845435	45845934	Slc40a1|chr1:45845435-45845934	0.0844229822307959	.	.
chr1	45925424	45925923	chr1	46022239	46022738	Slc40a1|chr1:46022239-46022738	0.0822057011491084	.	.
chr1	46065930	46066429	chr1	45816821	45817320	Dnah7b|chr1:45816821-45817320	0.0860447254647937	.	.
chr1	46065930	46066429	chr1	45816821	45817320	Dnah7b|chr1:45816821-45817320	0.0860447254647938	.	.
chr1	46065930	46066429	chr1	45825095	45825594	Dnah7b|chr1:45825095-45825594	0.11757496683691	.	.
chr1	46065930	46066429	chr1	45931063	45931562	Dnah7b|chr1:45931063-45931562	0.0772469259780161	.	.
chr1	46065930	46066429	chr1	46067115	46067614	Dnah7b|chr1:46067115-46067614	0.0958583171106863	.	.
chr1	46065930	46066429	chr1	46137792	46138291	Dnah7b|chr1:46137792-46138291	0.0597723878959999	.	.
chr1	46065930	46066429	chr1	46269155	46269654	Dnah7b|chr1:46269155-46269654	0.0654687738196794	.	.
chr1	46066566	46067065	chr1	45766100	45766599	Dnah7b|chr1:45766100-45766599	0.0791507302780174	.	.
chr1	46066566	46067065	chr1	45816821	45817320	Dnah7b|chr1:45816821-45817320	0.095216728784808	.	.
chr1	46066566	46067065	chr1	45832432	45832931	Dnah7b|chr1:45832432-45832931	0.103367094533641	.	.
chr1	46066566	46067065	chr1	45966206	45966705	Dnah7b|chr1:45966206-45966705	0.136862507753048	.	.
chr1	46066566	46067065	chr1	46022239	46022738	Dnah7b|chr1:46022239-46022738	0.105127743939709	.	.
chr1	46066566	46067065	chr1	46067115	46067614	Dnah7b|chr1:46067115-46067614	0.257416376336844	.	.
chr1	46066566	46067065	chr1	46068737	46069236	Dnah7b|chr1:46068737-46069236	0.188533219817969	.	.
chr1	46066566	46067065	chr1	46136663	46137162	Dnah7b|chr1:46136663-46137162	0.116095152317045	.	.
chr1	46066566	46067065	chr1	46137792	46138291	Dnah7b|chr1:46137792-46138291	0.175903419230569	.	.
chr1	46066566	46067065	chr1	46159918	46160417	Dnah7b|chr1:46159918-46160417	0.173199473279628	.	.
chr1	46066566	46067065	chr1	46252886	46253385	Dnah7b|chr1:46252886-46253385	0.110753040417942	.	.
chr1	46066566	46067065	chr1	46269155	46269654	Dnah7b|chr1:46269155-46269654	0.174233286329201	.	.
chr1	46066566	46067065	chr1	46416614	46417113	Dnah7b|chr1:46416614-46417113	0.0609357916988828	.	.
chr1	46425176	46425675	chr1	46137792	46138291	Dnah7c|chr1:46137792-46138291	0.141881421055799	.	.
chr1	46425176	46425675	chr1	46419013	46419512	Dnah7c|chr1:46419013-46419512	0.160207426134099	.	.
chr1	46425176	46425675	chr1	46593790	46594289	Dnah7c|chr1:46593790-46594289	0.0818729844059165	.	.
chr1	46425176	46425675	chr1	46666629	46667128	Dnah7c|chr1:46666629-46667128	0.170539497961873	.	.
chr1	46425176	46425675	chr1	46683867	46684366	Dnah7c|chr1:46683867-46684366	0.094830918609359	.	.
chr1	46425176	46425675	chr1	46688420	46688919	Dnah7c|chr1:46688420-46688919	0.109462514570926	.	.
chr1	46425176	46425675	chr1	46747308	46747807	Dnah7c|chr1:46747308-46747807	0.0663197376647862	.	.
chr1	46849702	46850201	chr1	46580384	46580883	Gm28151|chr1:46580384-46580883	0.120513184207023	.	.
chr1	46849702	46850201	chr1	46596288	46596787	Gm28151|chr1:46596288-46596787	0.108096557860485	.	.
chr1	46849702	46850201	chr1	46601675	46602174	Gm28151|chr1:46601675-46602174	0.0843400084221345	.	.
chr1	46849702	46850201	chr1	46601675	46602174	Gm28151|chr1:46601675-46602174	0.0843400084221346	.	.
chr1	46849702	46850201	chr1	46654167	46654666	Gm28151|chr1:46654167-46654666	0.132183396934409	.	.
chr1	46849702	46850201	chr1	46654824	46655323	Gm28151|chr1:46654824-46655323	0.0911904821102852	.	.
chr1	46849702	46850201	chr1	46688420	46688919	Gm28151|chr1:46688420-46688919	0.139069871280708	.	.
chr1	46849702	46850201	chr1	46698935	46699434	Gm28151|chr1:46698935-46699434	0.0662266718589603	.	.
chr1	46849702	46850201	chr1	46725599	46726098	Gm28151|chr1:46725599-46726098	0.0638940845714616	.	.
chr1	46849702	46850201	chr1	46743680	46744179	Gm28151|chr1:46743680-46744179	0.0912408484829425	.	.
chr1	46849702	46850201	chr1	46760955	46761454	Gm28151|chr1:46760955-46761454	0.157040091723307	.	.
chr1	46849702	46850201	chr1	46815219	46815718	Gm28151|chr1:46815219-46815718	0.0607688825212572	.	.
chr1	46849702	46850201	chr1	46823375	46823874	Gm28151|chr1:46823375-46823874	0.136500191110687	.	.
chr1	46849702	46850201	chr1	46831348	46831847	Gm28151|chr1:46831348-46831847	0.0808178740263461	.	.
chr1	46849702	46850201	chr1	46831851	46832350	Gm28151|chr1:46831851-46832350	0.0811642262687332	.	.
chr1	46849702	46850201	chr1	46843352	46843851	Gm28151|chr1:46843352-46843851	0.0727721310577325	.	.
chr1	46849702	46850201	chr1	46865392	46865891	Gm28151|chr1:46865392-46865891	0.0944022449956054	.	.
chr1	46849702	46850201	chr1	46865392	46865891	Gm28151|chr1:46865392-46865891	0.0944022449956055	.	.
chr1	46849702	46850201	chr1	46871079	46871578	Gm28151|chr1:46871079-46871578	0.0711926214908103	.	.
chr1	46849702	46850201	chr1	46894405	46894904	Gm28151|chr1:46894405-46894904	0.0750240726640055	.	.
chr1	46849702	46850201	chr1	46937600	46938099	Gm28151|chr1:46937600-46938099	0.202416902435786	.	.
chr1	46849702	46850201	chr1	46964757	46965256	Gm28151|chr1:46964757-46965256	0.0723281294266266	.	.
chr1	46849702	46850201	chr1	46969700	46970199	Gm28151|chr1:46969700-46970199	0.109282714308468	.	.
chr1	46849702	46850201	chr1	46970392	46970891	Gm28151|chr1:46970392-46970891	0.152627291446027	.	.
chr1	52816845	52817344	chr1	52752671	52753170	Inpp1|chr1:52752671-52753170	0.15415106381087	.	.
chr1	52816845	52817344	chr1	52764434	52764933	Inpp1|chr1:52764434-52764933	0.093114892681146	.	.
chr1	52816845	52817344	chr1	52789713	52790212	Inpp1|chr1:52789713-52790212	0.124930765378673	.	.
chr1	52816845	52817344	chr1	52986655	52987154	Inpp1|chr1:52986655-52987154	0.147430458447056	.	.
chr1	52816845	52817344	chr1	52987265	52987764	Inpp1|chr1:52987265-52987764	0.0707763872610407	.	.
chr1	52816845	52817344	chr1	53014648	53015147	Inpp1|chr1:53014648-53015147	0.0831262677508117	.	.
chr1	52816845	52817344	chr1	53053006	53053505	Inpp1|chr1:53053006-53053505	0.0688363305194234	.	.
chr1	52816845	52817344	chr1	53104882	53105381	Inpp1|chr1:53104882-53105381	0.076539535556651	.	.
chr1	52816845	52817344	chr1	53225566	53226065	Inpp1|chr1:53225566-53226065	0.140397566421146	.	.
chr1	52817513	52818012	chr1	52764434	52764933	Inpp1|chr1:52764434-52764933	0.128485539625072	.	.
chr1	52817513	52818012	chr1	52903595	52904094	Inpp1|chr1:52903595-52904094	0.0693609937918334	.	.
chr1	52817513	52818012	chr1	52932107	52932606	Inpp1|chr1:52932107-52932606	0.0760705263332397	.	.
chr1	52817513	52818012	chr1	52934666	52935165	Inpp1|chr1:52934666-52935165	0.106107680281609	.	.
chr1	52817513	52818012	chr1	52987265	52987764	Inpp1|chr1:52987265-52987764	0.071726593021523	.	.
chr1	52817513	52818012	chr1	53004996	53005495	Inpp1|chr1:53004996-53005495	0.113356902325206	.	.
chr1	52817513	52818012	chr1	53017260	53017759	Inpp1|chr1:53017260-53017759	0.103607130657118	.	.
chr1	52817513	52818012	chr1	53018688	53019187	Inpp1|chr1:53018688-53019187	0.105728728739328	.	.
chr1	52817513	52818012	chr1	53032502	53033001	Inpp1|chr1:53032502-53033001	0.0633918448561235	.	.
chr1	52817513	52818012	chr1	53053006	53053505	Inpp1|chr1:53053006-53053505	0.135941766434298	.	.
chr1	52817513	52818012	chr1	53104882	53105381	Inpp1|chr1:53104882-53105381	0.116721128284978	.	.
chr1	52818253	52818752	chr1	52752671	52753170	Inpp1|chr1:52752671-52753170	0.134882427421883	.	.
chr1	52818253	52818752	chr1	52763907	52764406	Inpp1|chr1:52763907-52764406	0.0981100099235095	.	.
chr1	52818253	52818752	chr1	52793573	52794072	Inpp1|chr1:52793573-52794072	0.1215624282523	.	.
chr1	52818253	52818752	chr1	52799343	52799842	Inpp1|chr1:52799343-52799842	0.0613388907510668	.	.
chr1	52818253	52818752	chr1	52800230	52800729	Inpp1|chr1:52800230-52800729	0.0684381569972995	.	.
chr1	52818253	52818752	chr1	52820560	52821059	Inpp1|chr1:52820560-52821059	0.243355727852254	.	.
chr1	52818253	52818752	chr1	52863644	52864143	Inpp1|chr1:52863644-52864143	0.179273889746552	.	.
chr1	52818253	52818752	chr1	52903595	52904094	Inpp1|chr1:52903595-52904094	0.113496719820891	.	.
chr1	52818253	52818752	chr1	52916598	52917097	Inpp1|chr1:52916598-52917097	0.12348468290334	.	.
chr1	52818253	52818752	chr1	52955102	52955601	Inpp1|chr1:52955102-52955601	0.0737413815890529	.	.
chr1	52818253	52818752	chr1	52973207	52973706	Inpp1|chr1:52973207-52973706	0.0983365365571765	.	.
chr1	52818253	52818752	chr1	52986655	52987154	Inpp1|chr1:52986655-52987154	0.149940316541683	.	.
chr1	52818253	52818752	chr1	53014648	53015147	Inpp1|chr1:53014648-53015147	0.196708457248664	.	.
chr1	52818253	52818752	chr1	53032502	53033001	Inpp1|chr1:53032502-53033001	0.10685670373542	.	.
chr1	52818253	52818752	chr1	53225566	53226065	Inpp1|chr1:53225566-53226065	0.16069710396641	.	.
chr1	52844734	52845233	chr1	52752671	52753170	Hibch|chr1:52752671-52753170	0.196115815295875	.	.
chr1	52844734	52845233	chr1	52789713	52790212	Hibch|chr1:52789713-52790212	0.17109852596454	.	.
chr1	52844734	52845233	chr1	52799343	52799842	Hibch|chr1:52799343-52799842	0.0751966545959416	.	.
chr1	52844734	52845233	chr1	52800230	52800729	Hibch|chr1:52800230-52800729	0.0889799718466585	.	.
chr1	52844734	52845233	chr1	52820560	52821059	Hibch|chr1:52820560-52821059	0.0627821190919067	.	.
chr1	52844734	52845233	chr1	52854016	52854515	Hibch|chr1:52854016-52854515	0.0664069670095348	.	.
chr1	52844734	52845233	chr1	52859734	52860233	Hibch|chr1:52859734-52860233	0.0787082723749136	.	.
chr1	52844734	52845233	chr1	52916598	52917097	Hibch|chr1:52916598-52917097	0.127979291177395	.	.
chr1	52844734	52845233	chr1	52951973	52952472	Hibch|chr1:52951973-52952472	0.0787707537415937	.	.
chr1	52844734	52845233	chr1	52952486	52952985	Hibch|chr1:52952486-52952985	0.0994708102329827	.	.
chr1	52844734	52845233	chr1	52953081	52953580	Hibch|chr1:52953081-52953580	0.161520952561061	.	.
chr1	52844734	52845233	chr1	52986655	52987154	Hibch|chr1:52986655-52987154	0.169939198039471	.	.
chr1	52844734	52845233	chr1	53014648	53015147	Hibch|chr1:53014648-53015147	0.199440136797127	.	.
chr1	52844734	52845233	chr1	53197960	53198459	Hibch|chr1:53197960-53198459	0.133376303938935	.	.
chr1	52845579	52846078	chr1	52763907	52764406	Hibch|chr1:52763907-52764406	0.127020395049413	.	.
chr1	52845579	52846078	chr1	52898532	52899031	Hibch|chr1:52898532-52899031	0.121483922005577	.	.
chr1	52845579	52846078	chr1	53018688	53019187	Hibch|chr1:53018688-53019187	0.0714616971201216	.	.
chr1	52845579	52846078	chr1	53021250	53021749	Hibch|chr1:53021250-53021749	0.157594553568807	.	.
chr1	53061825	53062324	chr1	52758085	52758584	Mstn|chr1:52758085-52758584	0.0768634127121527	.	.
chr1	53061825	53062324	chr1	52897587	52898086	Mstn|chr1:52897587-52898086	0.307980970282442	.	.
chr1	53061825	53062324	chr1	52904260	52904759	Mstn|chr1:52904260-52904759	0.313598126883484	.	.
chr1	53061825	53062324	chr1	52951973	52952472	Mstn|chr1:52951973-52952472	0.0801110909667136	.	.
chr1	53061825	53062324	chr1	52955615	52956114	Mstn|chr1:52955615-52956114	0.097655620187743	.	.
chr1	53061825	53062324	chr1	52971822	52972321	Mstn|chr1:52971822-52972321	0.0844088582928136	.	.
chr1	53061825	53062324	chr1	53004996	53005495	Mstn|chr1:53004996-53005495	0.177875169566918	.	.
chr1	53061825	53062324	chr1	53017260	53017759	Mstn|chr1:53017260-53017759	0.323611031962085	.	.
chr1	53061825	53062324	chr1	53018688	53019187	Mstn|chr1:53018688-53019187	0.157984309864313	.	.
chr1	53061825	53062324	chr1	53033645	53034144	Mstn|chr1:53033645-53034144	0.0921423714298879	.	.
chr1	53061825	53062324	chr1	53062527	53063026	Mstn|chr1:53062527-53063026	0.402641284702522	.	.
chr1	53061825	53062324	chr1	53063686	53064185	Mstn|chr1:53063686-53064185	0.456645157709576	.	.
chr1	53061825	53062324	chr1	53153560	53154059	Mstn|chr1:53153560-53154059	0.320702098776916	.	.
chr1	53061825	53062324	chr1	53198634	53199133	Mstn|chr1:53198634-53199133	0.10244209366826	.	.
chr1	53061825	53062324	chr1	53272612	53273111	Mstn|chr1:53272612-53273111	0.170138809617971	.	.
chr1	53061825	53062324	chr1	53285115	53285614	Mstn|chr1:53285115-53285614	0.125273381163354	.	.
chr1	53061825	53062324	chr1	53321958	53322457	Mstn|chr1:53321958-53322457	0.233943984400572	.	.
chr1	53061825	53062324	chr1	53328587	53329086	Mstn|chr1:53328587-53329086	0.0740291128591761	.	.
chr1	53061825	53062324	chr1	53384017	53384516	Mstn|chr1:53384017-53384516	0.105982667538179	.	.
chr1	53061825	53062324	chr1	53394356	53394855	Mstn|chr1:53394356-53394855	0.0736470245913446	.	.
chr1	53061825	53062324	chr1	53403910	53404409	Mstn|chr1:53403910-53404409	0.281532418291128	.	.
chr1	53061825	53062324	chr1	53434745	53435244	Mstn|chr1:53434745-53435244	0.0951864334131613	.	.
chr1	53061825	53062324	chr1	53442911	53443410	Mstn|chr1:53442911-53443410	0.193466254853166	.	.
chr1	53061825	53062324	chr1	53450060	53450559	Mstn|chr1:53450060-53450559	0.140851596155372	.	.
chr1	53061825	53062324	chr1	53465877	53466376	Mstn|chr1:53465877-53466376	0.294145514894631	.	.
chr1	53061825	53062324	chr1	53471319	53471818	Mstn|chr1:53471319-53471818	0.119587341952816	.	.
chr1	53061825	53062324	chr1	53471855	53472354	Mstn|chr1:53471855-53472354	0.320710606514117	.	.
chr1	53061825	53062324	chr1	53474205	53474704	Mstn|chr1:53474205-53474704	0.156417901845282	.	.
chr1	53061825	53062324	chr1	53482726	53483225	Mstn|chr1:53482726-53483225	0.350808365322082	.	.
chr1	53296806	53297305	chr1	53004996	53005495	Ormdl1|chr1:53004996-53005495	0.0695904667139064	.	.
chr1	53296806	53297305	chr1	53004996	53005495	Pms1|chr1:53004996-53005495	0.0695904667139064	.	.
chr1	53296806	53297305	chr1	53017260	53017759	Ormdl1|chr1:53017260-53017759	0.110156537062048	.	.
chr1	53296806	53297305	chr1	53017260	53017759	Pms1|chr1:53017260-53017759	0.110156537062048	.	.
chr1	53296806	53297305	chr1	53018688	53019187	Ormdl1|chr1:53018688-53019187	0.0985696275660913	.	.
chr1	53296806	53297305	chr1	53018688	53019187	Pms1|chr1:53018688-53019187	0.0985696275660913	.	.
chr1	53296806	53297305	chr1	53021250	53021749	Ormdl1|chr1:53021250-53021749	0.121160409994532	.	.
chr1	53296806	53297305	chr1	53021250	53021749	Pms1|chr1:53021250-53021749	0.121160409994532	.	.
chr1	53296806	53297305	chr1	53104882	53105381	Ormdl1|chr1:53104882-53105381	0.0656901553867291	.	.
chr1	53296806	53297305	chr1	53104882	53105381	Pms1|chr1:53104882-53105381	0.0656901553867291	.	.
chr1	53296806	53297305	chr1	53285115	53285614	Ormdl1|chr1:53285115-53285614	0.147827164550377	.	.
chr1	53296806	53297305	chr1	53285115	53285614	Pms1|chr1:53285115-53285614	0.147827164550377	.	.
chr1	53296806	53297305	chr1	53328587	53329086	Ormdl1|chr1:53328587-53329086	0.173318834717589	.	.
chr1	53296806	53297305	chr1	53328587	53329086	Pms1|chr1:53328587-53329086	0.173318834717589	.	.
chr1	53296806	53297305	chr1	53434745	53435244	Ormdl1|chr1:53434745-53435244	0.103429309679864	.	.
chr1	53296806	53297305	chr1	53434745	53435244	Pms1|chr1:53434745-53435244	0.103429309679864	.	.
chr1	53296806	53297305	chr1	53442911	53443410	Ormdl1|chr1:53442911-53443410	0.0683164122813683	.	.
chr1	53296806	53297305	chr1	53442911	53443410	Pms1|chr1:53442911-53443410	0.0683164122813683	.	.
chr1	53296806	53297305	chr1	53521652	53522151	Ormdl1|chr1:53521652-53522151	0.0613868250353882	.	.
chr1	53296806	53297305	chr1	53521652	53522151	Pms1|chr1:53521652-53522151	0.0613868250353882	.	.
chr1	53296806	53297305	chr1	53546977	53547476	Ormdl1|chr1:53546977-53547476	0.0597711665718062	.	.
chr1	53296806	53297305	chr1	53546977	53547476	Pms1|chr1:53546977-53547476	0.0597711665718062	.	.
chr1	53296806	53297305	chr1	53703624	53704123	Ormdl1|chr1:53703624-53704123	0.0650113723761537	.	.
chr1	53296806	53297305	chr1	53703624	53704123	Pms1|chr1:53703624-53704123	0.0650113723761537	.	.
chr1	53296806	53297305	chr1	53713424	53713923	Ormdl1|chr1:53713424-53713923	0.0838660906218431	.	.
chr1	53296806	53297305	chr1	53713424	53713923	Pms1|chr1:53713424-53713923	0.0838660906218431	.	.
chr1	53296806	53297305	chr1	53718822	53719321	Ormdl1|chr1:53718822-53719321	0.0704435486714137	.	.
chr1	53296806	53297305	chr1	53718822	53719321	Pms1|chr1:53718822-53719321	0.0704435486714137	.	.
chr1	53297308	53297807	chr1	53004996	53005495	Ormdl1|chr1:53004996-53005495	0.0851158172000954	.	.
chr1	53297308	53297807	chr1	53004996	53005495	Pms1|chr1:53004996-53005495	0.0851158172000954	.	.
chr1	53297308	53297807	chr1	53014648	53015147	Ormdl1|chr1:53014648-53015147	0.0642964118323247	.	.
chr1	53297308	53297807	chr1	53014648	53015147	Pms1|chr1:53014648-53015147	0.0642964118323247	.	.
chr1	53297308	53297807	chr1	53017260	53017759	Ormdl1|chr1:53017260-53017759	0.170364953774639	.	.
chr1	53297308	53297807	chr1	53017260	53017759	Pms1|chr1:53017260-53017759	0.170364953774639	.	.
chr1	53297308	53297807	chr1	53018688	53019187	Ormdl1|chr1:53018688-53019187	0.0767199834133702	.	.
chr1	53297308	53297807	chr1	53018688	53019187	Pms1|chr1:53018688-53019187	0.0767199834133702	.	.
chr1	53297308	53297807	chr1	53063686	53064185	Ormdl1|chr1:53063686-53064185	0.159781619667699	.	.
chr1	53297308	53297807	chr1	53063686	53064185	Pms1|chr1:53063686-53064185	0.159781619667699	.	.
chr1	53297308	53297807	chr1	53104882	53105381	Ormdl1|chr1:53104882-53105381	0.0893155450179656	.	.
chr1	53297308	53297807	chr1	53104882	53105381	Pms1|chr1:53104882-53105381	0.0893155450179656	.	.
chr1	53297308	53297807	chr1	53285115	53285614	Ormdl1|chr1:53285115-53285614	0.112521147925348	.	.
chr1	53297308	53297807	chr1	53285115	53285614	Pms1|chr1:53285115-53285614	0.112521147925348	.	.
chr1	53297308	53297807	chr1	53328587	53329086	Ormdl1|chr1:53328587-53329086	0.0687675934853523	.	.
chr1	53297308	53297807	chr1	53328587	53329086	Pms1|chr1:53328587-53329086	0.0687675934853523	.	.
chr1	53297308	53297807	chr1	53556030	53556529	Ormdl1|chr1:53556030-53556529	0.107714332329731	.	.
chr1	53297308	53297807	chr1	53556030	53556529	Pms1|chr1:53556030-53556529	0.107714332329731	.	.
chr1	53313399	53313898	chr1	53018688	53019187	Osgepl1|chr1:53018688-53019187	0.0881401520934918	.	.
chr1	53313399	53313898	chr1	53197960	53198459	Osgepl1|chr1:53197960-53198459	0.102575370123673	.	.
chr1	53313399	53313898	chr1	53285115	53285614	Osgepl1|chr1:53285115-53285614	0.147651234844394	.	.
chr1	53313399	53313898	chr1	53303922	53304421	Osgepl1|chr1:53303922-53304421	0.077848890331542	.	.
chr1	53313399	53313898	chr1	53434745	53435244	Osgepl1|chr1:53434745-53435244	0.0689993025926304	.	.
chr1	53313399	53313898	chr1	53521652	53522151	Osgepl1|chr1:53521652-53522151	0.0785977478141257	.	.
chr1	53313399	53313898	chr1	53546977	53547476	Osgepl1|chr1:53546977-53547476	0.0690687705579917	.	.
chr1	53313399	53313898	chr1	53556030	53556529	Osgepl1|chr1:53556030-53556529	0.0807967304532514	.	.
chr1	53313399	53313898	chr1	53591081	53591580	Osgepl1|chr1:53591081-53591580	0.107438099091012	.	.
chr1	53352482	53352981	chr1	53032502	53033001	Asdurf|chr1:53032502-53033001	0.137748140074446	.	.
chr1	53352482	53352981	chr1	53032502	53033001	Asnsd1|chr1:53032502-53033001	0.137748140074446	.	.
chr1	53352482	53352981	chr1	53224765	53225264	Asdurf|chr1:53224765-53225264	0.0882982099708416	.	.
chr1	53352482	53352981	chr1	53224765	53225264	Asnsd1|chr1:53224765-53225264	0.0882982099708416	.	.
chr1	53352482	53352981	chr1	53328587	53329086	Asdurf|chr1:53328587-53329086	0.0928170737258428	.	.
chr1	53352482	53352981	chr1	53328587	53329086	Asnsd1|chr1:53328587-53329086	0.0928170737258428	.	.
chr1	53352482	53352981	chr1	53330650	53331149	Asdurf|chr1:53330650-53331149	0.0845243764558103	.	.
chr1	53352482	53352981	chr1	53330650	53331149	Asnsd1|chr1:53330650-53331149	0.0845243764558103	.	.
chr1	53352482	53352981	chr1	53394356	53394855	Asdurf|chr1:53394356-53394855	0.073626576386661	.	.
chr1	53352482	53352981	chr1	53394356	53394855	Asdurf|chr1:53394356-53394855	0.0736265763866611	.	.
chr1	53352482	53352981	chr1	53394356	53394855	Asnsd1|chr1:53394356-53394855	0.073626576386661	.	.
chr1	53352482	53352981	chr1	53394356	53394855	Asnsd1|chr1:53394356-53394855	0.0736265763866611	.	.
chr1	53352482	53352981	chr1	53403910	53404409	Asdurf|chr1:53403910-53404409	0.0848364705563192	.	.
chr1	53352482	53352981	chr1	53403910	53404409	Asnsd1|chr1:53403910-53404409	0.0848364705563192	.	.
chr1	53352482	53352981	chr1	53521652	53522151	Asdurf|chr1:53521652-53522151	0.0700161374600285	.	.
chr1	53352482	53352981	chr1	53521652	53522151	Asnsd1|chr1:53521652-53522151	0.0700161374600285	.	.
chr1	53352482	53352981	chr1	53619941	53620440	Asdurf|chr1:53619941-53620440	0.0840496710388571	.	.
chr1	53352482	53352981	chr1	53619941	53620440	Asnsd1|chr1:53619941-53620440	0.0840496710388571	.	.
chr1	53352482	53352981	chr1	53713424	53713923	Asdurf|chr1:53713424-53713923	0.104030510922494	.	.
chr1	53352482	53352981	chr1	53713424	53713923	Asnsd1|chr1:53713424-53713923	0.104030510922494	.	.
chr1	53352482	53352981	chr1	53718822	53719321	Asdurf|chr1:53718822-53719321	0.0768205826707056	.	.
chr1	53352482	53352981	chr1	53718822	53719321	Asnsd1|chr1:53718822-53719321	0.0768205826707056	.	.
chr1	53706596	53707095	chr1	53394356	53394855	Dnah7a|chr1:53394356-53394855	0.0893209848254863	.	.
chr1	53706596	53707095	chr1	53703624	53704123	Dnah7a|chr1:53703624-53704123	0.0979620709189925	.	.
chr1	53706596	53707095	chr1	53703624	53704123	Dnah7a|chr1:53703624-53704123	0.0979620709189926	.	.
chr1	53707111	53707610	chr1	53328587	53329086	Dnah7a|chr1:53328587-53329086	0.0599543044539332	.	.
chr1	53707111	53707610	chr1	53330650	53331149	Dnah7a|chr1:53330650-53331149	0.0860339897100616	.	.
chr1	53707111	53707610	chr1	53384017	53384516	Dnah7a|chr1:53384017-53384516	0.115101925555606	.	.
chr1	53707111	53707610	chr1	53394356	53394855	Dnah7a|chr1:53394356-53394855	0.170381200613699	.	.
chr1	53707111	53707610	chr1	53409266	53409765	Dnah7a|chr1:53409266-53409765	0.146393455876004	.	.
chr1	53707111	53707610	chr1	53439164	53439663	Dnah7a|chr1:53439164-53439663	0.0711032215449497	.	.
chr1	53707111	53707610	chr1	53466685	53467184	Dnah7a|chr1:53466685-53467184	0.0606265914164979	.	.
chr1	53707111	53707610	chr1	53471855	53472354	Dnah7a|chr1:53471855-53472354	0.0652031560443255	.	.
chr1	53707111	53707610	chr1	53474205	53474704	Dnah7a|chr1:53474205-53474704	0.130387363959281	.	.
chr1	53707111	53707610	chr1	53703624	53704123	Dnah7a|chr1:53703624-53704123	0.0742289150607485	.	.
chr1	53707111	53707610	chr1	53713424	53713923	Dnah7a|chr1:53713424-53713923	0.186885509122743	.	.
chr1	54194329	54194828	chr1	54040016	54040515	Hecw2|chr1:54040016-54040515	0.119877124994143	.	.
chr1	54194329	54194828	chr1	54118496	54118995	Hecw2|chr1:54118496-54118995	0.130967659709946	.	.
chr1	54194329	54194828	chr1	54133690	54134189	Hecw2|chr1:54133690-54134189	0.0652197243167285	.	.
chr1	54194329	54194828	chr1	54168202	54168701	Hecw2|chr1:54168202-54168701	0.104164627312364	.	.
chr1	54194329	54194828	chr1	54185485	54185984	Hecw2|chr1:54185485-54185984	0.0807201864021721	.	.
chr1	54194329	54194828	chr1	54193770	54194269	Hecw2|chr1:54193770-54194269	0.193077851998751	.	.
chr1	54194947	54195446	chr1	54043121	54043620	Hecw2|chr1:54043121-54043620	0.0743840261248667	.	.
chr1	54194947	54195446	chr1	54061058	54061557	Hecw2|chr1:54061058-54061557	0.0661222245062145	.	.
chr1	54194947	54195446	chr1	54074337	54074836	Hecw2|chr1:54074337-54074836	0.064875136145233	.	.
chr1	54194947	54195446	chr1	54095137	54095636	Hecw2|chr1:54095137-54095636	0.120693807675805	.	.
chr1	54194947	54195446	chr1	54178989	54179488	Hecw2|chr1:54178989-54179488	0.0932788885298548	.	.
chr1	54194947	54195446	chr1	54186943	54187442	Hecw2|chr1:54186943-54187442	0.0928382534826269	.	.
chr1	54194947	54195446	chr1	54186943	54187442	Hecw2|chr1:54186943-54187442	0.092838253482627	.	.
chr1	54194947	54195446	chr1	54363295	54363794	Hecw2|chr1:54363295-54363794	0.0621070704135361	.	.
chr1	54194947	54195446	chr1	54467308	54467807	Hecw2|chr1:54467308-54467807	0.104350855279877	.	.
chr1	54194947	54195446	chr1	54474770	54475269	Hecw2|chr1:54474770-54475269	0.0602265073949437	.	.
chr1	54250459	54250958	chr1	54014304	54014803	Ccdc150|chr1:54014304-54014803	0.0698252337563687	.	.
chr1	54250459	54250958	chr1	54039037	54039536	Ccdc150|chr1:54039037-54039536	0.0874521781562866	.	.
chr1	54250459	54250958	chr1	54092001	54092500	Ccdc150|chr1:54092001-54092500	0.0817371064855388	.	.
chr1	54250459	54250958	chr1	54118496	54118995	Ccdc150|chr1:54118496-54118995	0.121003992703765	.	.
chr1	54250459	54250958	chr1	54137317	54137816	Ccdc150|chr1:54137317-54137816	0.0656598103213932	.	.
chr1	54250459	54250958	chr1	54144996	54145495	Ccdc150|chr1:54144996-54145495	0.186150844955018	.	.
chr1	54250459	54250958	chr1	54173618	54174117	Ccdc150|chr1:54173618-54174117	0.0630784284908491	.	.
chr1	54250459	54250958	chr1	54176609	54177108	Ccdc150|chr1:54176609-54177108	0.109375096447675	.	.
chr1	54250459	54250958	chr1	54193770	54194269	Ccdc150|chr1:54193770-54194269	0.0663525742782355	.	.
chr1	54250459	54250958	chr1	54363295	54363794	Ccdc150|chr1:54363295-54363794	0.125894504958795	.	.
chr1	54250459	54250958	chr1	54468624	54469123	Ccdc150|chr1:54468624-54469123	0.171539078228684	.	.
chr1	54250459	54250958	chr1	54702878	54703377	Ccdc150|chr1:54702878-54703377	0.0714546938708296	.	.
chr1	54250459	54250958	chr1	54707737	54708236	Ccdc150|chr1:54707737-54708236	0.0733579562976975	.	.
chr1	54250459	54250958	chr1	54729354	54729853	Ccdc150|chr1:54729354-54729853	0.183933229861053	.	.
chr1	54438767	54439266	chr1	54003210	54003709	Gtf3c3|chr1:54003210-54003709	0.0765413024529599	.	.
chr1	54438767	54439266	chr1	54023028	54023527	Gtf3c3|chr1:54023028-54023527	0.233168841494338	.	.
chr1	54438767	54439266	chr1	54059991	54060490	Gtf3c3|chr1:54059991-54060490	0.15279995049387	.	.
chr1	54438767	54439266	chr1	54065359	54065858	Gtf3c3|chr1:54065359-54065858	0.0930629938700459	.	.
chr1	54438767	54439266	chr1	54076531	54077030	Gtf3c3|chr1:54076531-54077030	0.0754396385134332	.	.
chr1	54438767	54439266	chr1	54082773	54083272	Gtf3c3|chr1:54082773-54083272	0.0996415522210932	.	.
chr1	54438767	54439266	chr1	54168202	54168701	Gtf3c3|chr1:54168202-54168701	0.13694666003305	.	.
chr1	54438767	54439266	chr1	54185485	54185984	Gtf3c3|chr1:54185485-54185984	0.0754583588425938	.	.
chr1	54438767	54439266	chr1	54464442	54464941	Gtf3c3|chr1:54464442-54464941	0.161645031744431	.	.
chr1	54438767	54439266	chr1	54468102	54468601	Gtf3c3|chr1:54468102-54468601	0.0665410152810839	.	.
chr1	54438767	54439266	chr1	54468102	54468601	Gtf3c3|chr1:54468102-54468601	0.066541015281084	.	.
chr1	54438767	54439266	chr1	54469846	54470345	Gtf3c3|chr1:54469846-54470345	0.0687164694786543	.	.
chr1	54438767	54439266	chr1	54585255	54585754	Gtf3c3|chr1:54585255-54585754	0.0633098176846846	.	.
chr1	54438767	54439266	chr1	54597614	54598113	Gtf3c3|chr1:54597614-54598113	0.110599375964302	.	.
chr1	54438767	54439266	chr1	54640136	54640635	Gtf3c3|chr1:54640136-54640635	0.173890611634697	.	.
chr1	54438767	54439266	chr1	54688768	54689267	Gtf3c3|chr1:54688768-54689267	0.0731349263338666	.	.
chr1	54438767	54439266	chr1	54707737	54708236	Gtf3c3|chr1:54707737-54708236	0.0809170097300449	.	.
chr1	54556498	54556997	chr1	54464442	54464941	Pgap1|chr1:54464442-54464941	0.0815982038820862	.	.
chr1	54556498	54556997	chr1	54464974	54465473	Pgap1|chr1:54464974-54465473	0.129559648466821	.	.
chr1	54556498	54556997	chr1	54578469	54578968	Pgap1|chr1:54578469-54578968	0.163394203235613	.	.
chr1	54556498	54556997	chr1	54585255	54585754	Pgap1|chr1:54585255-54585754	0.0758690210708656	.	.
chr1	54556498	54556997	chr1	54597614	54598113	Pgap1|chr1:54597614-54598113	0.157115514552915	.	.
chr1	54556498	54556997	chr1	54640136	54640635	Pgap1|chr1:54640136-54640635	0.111631271176073	.	.
chr1	54556498	54556997	chr1	54668674	54669173	Pgap1|chr1:54668674-54669173	0.0634049695141627	.	.
chr1	54556498	54556997	chr1	54735435	54735934	Pgap1|chr1:54735435-54735934	0.0733261186684165	.	.
chr1	54557443	54557942	chr1	54464974	54465473	Pgap1|chr1:54464974-54465473	0.0631183100602145	.	.
chr1	54557443	54557942	chr1	54468624	54469123	Pgap1|chr1:54468624-54469123	0.0620100941500192	.	.
chr1	54557443	54557942	chr1	54596097	54596596	Pgap1|chr1:54596097-54596596	0.169230231142723	.	.
chr1	55026688	55027187	chr1	55036205	55036704	Sf3b1|chr1:55036205-55036704	0.0790721005610979	.	.
chr1	55026688	55027187	chr1	55428056	55428555	Sf3b1|chr1:55428056-55428555	0.117092359964369	.	.
chr1	55026688	55027187	chr1	55489281	55489780	Sf3b1|chr1:55489281-55489780	0.0660983922752804	.	.
chr1	55027198	55027697	chr1	55395794	55396293	Sf3b1|chr1:55395794-55396293	0.0997263594867153	.	.
chr1	55027198	55027697	chr1	55428056	55428555	Sf3b1|chr1:55428056-55428555	0.141555166919652	.	.
chr1	55027198	55027697	chr1	55489281	55489780	Sf3b1|chr1:55489281-55489780	0.0605959737842174	.	.
chr1	55052491	55052990	chr1	55012469	55012968	Coq10b|chr1:55012469-55012968	0.0666801269249757	.	.
chr1	55052491	55052990	chr1	55016486	55016985	Coq10b|chr1:55016486-55016985	0.138425407593954	.	.
chr1	55052491	55052990	chr1	55392925	55393424	Coq10b|chr1:55392925-55393424	0.0709655647931673	.	.
chr1	55053010	55053509	chr1	55058846	55059345	Coq10b|chr1:55058846-55059345	0.0612200299594218	.	.
chr1	55053010	55053509	chr1	55156244	55156743	Coq10b|chr1:55156244-55156743	0.0908609692476679	.	.
chr1	55053010	55053509	chr1	55499775	55500274	Coq10b|chr1:55499775-55500274	0.0944825646170302	.	.
chr1	55087395	55087894	chr1	55012469	55012968	Hspd1|chr1:55012469-55012968	0.065295287829524	.	.
chr1	55087395	55087894	chr1	55012469	55012968	Hspe1|chr1:55012469-55012968	0.065295287829524	.	.
chr1	55087395	55087894	chr1	55161048	55161547	Hspd1|chr1:55161048-55161547	0.0945562935184476	.	.
chr1	55087395	55087894	chr1	55161048	55161547	Hspe1|chr1:55161048-55161547	0.0945562935184476	.	.
chr1	55087395	55087894	chr1	55174502	55175001	Hspd1|chr1:55174502-55175001	0.0621461600464881	.	.
chr1	55087395	55087894	chr1	55174502	55175001	Hspe1|chr1:55174502-55175001	0.0621461600464881	.	.
chr1	55087908	55088407	chr1	55036205	55036704	Hspd1|chr1:55036205-55036704	0.0844453902246237	.	.
chr1	55087908	55088407	chr1	55036205	55036704	Hspe1|chr1:55036205-55036704	0.0844453902246237	.	.
chr1	55087908	55088407	chr1	55161048	55161547	Hspd1|chr1:55161048-55161547	0.140309257249797	.	.
chr1	55087908	55088407	chr1	55161048	55161547	Hspe1|chr1:55161048-55161547	0.140309257249797	.	.
chr1	55087908	55088407	chr1	55378960	55379459	Hspd1|chr1:55378960-55379459	0.12927323019741	.	.
chr1	55087908	55088407	chr1	55378960	55379459	Hspe1|chr1:55378960-55379459	0.12927323019741	.	.
chr1	55087908	55088407	chr1	55392925	55393424	Hspd1|chr1:55392925-55393424	0.0908980650220205	.	.
chr1	55087908	55088407	chr1	55392925	55393424	Hspe1|chr1:55392925-55393424	0.0908980650220205	.	.
chr1	55130908	55131407	chr1	55082050	55082549	Mob4|chr1:55082050-55082549	0.110371376492089	.	.
chr1	55130908	55131407	chr1	55158208	55158707	Mob4|chr1:55158208-55158707	0.0784813008337633	.	.
chr1	55130908	55131407	chr1	55161048	55161547	Mob4|chr1:55161048-55161547	0.0723826582777327	.	.
chr1	55130908	55131407	chr1	55171875	55172374	Mob4|chr1:55171875-55172374	0.105178974208548	.	.
chr1	55130908	55131407	chr1	55194977	55195476	Mob4|chr1:55194977-55195476	0.073094835355897	.	.
chr1	55130908	55131407	chr1	55378960	55379459	Mob4|chr1:55378960-55379459	0.0880459267601246	.	.
chr1	55131471	55131970	chr1	55082050	55082549	Mob4|chr1:55082050-55082549	0.0642324940619755	.	.
chr1	55131471	55131970	chr1	55301026	55301525	Mob4|chr1:55301026-55301525	0.105463970361781	.	.
chr1	55131471	55131970	chr1	55454006	55454505	Mob4|chr1:55454006-55454505	0.0858625559283536	.	.
chr1	55236881	55237380	chr1	55036205	55036704	Mars2|chr1:55036205-55036704	0.0707802192685217	.	.
chr1	55236881	55237380	chr1	55161048	55161547	Mars2|chr1:55161048-55161547	0.134653907161324	.	.
chr1	55236881	55237380	chr1	55194977	55195476	Mars2|chr1:55194977-55195476	0.095904154008969	.	.
chr1	55236881	55237380	chr1	55378960	55379459	Mars2|chr1:55378960-55379459	0.0684614025800492	.	.
chr1	55237741	55238240	chr1	55383081	55383580	Mars2|chr1:55383081-55383580	0.120194747684055	.	.
chr1	55237741	55238240	chr1	55394056	55394555	Mars2|chr1:55394056-55394555	0.0753542588524646	.	.
chr1	55405572	55406071	chr1	55012469	55012968	Plcl1|chr1:55012469-55012968	0.0754727921292419	.	.
chr1	55405572	55406071	chr1	55036205	55036704	Plcl1|chr1:55036205-55036704	0.0792028956094546	.	.
chr1	55405572	55406071	chr1	55171875	55172374	Plcl1|chr1:55171875-55172374	0.0776791858816032	.	.
chr1	55405572	55406071	chr1	55301026	55301525	Plcl1|chr1:55301026-55301525	0.0668952622939641	.	.
chr1	55405572	55406071	chr1	55394056	55394555	Plcl1|chr1:55394056-55394555	0.0914079326047436	.	.
chr1	55405572	55406071	chr1	55395794	55396293	Plcl1|chr1:55395794-55396293	0.195555999445953	.	.
chr1	55405572	55406071	chr1	55399828	55400327	Plcl1|chr1:55399828-55400327	0.110840908936519	.	.
chr1	55405572	55406071	chr1	55428056	55428555	Plcl1|chr1:55428056-55428555	0.0760832630117341	.	.
chr1	55405572	55406071	chr1	55428879	55429378	Plcl1|chr1:55428879-55429378	0.125302169435371	.	.
chr1	55405572	55406071	chr1	55448089	55448588	Plcl1|chr1:55448089-55448588	0.127821042240484	.	.
chr1	55405572	55406071	chr1	55488152	55488651	Plcl1|chr1:55488152-55488651	0.107081391634771	.	.
chr1	55405572	55406071	chr1	55489281	55489780	Plcl1|chr1:55489281-55489780	0.0633438407835706	.	.
chr1	55405572	55406071	chr1	55489281	55489780	Plcl1|chr1:55489281-55489780	0.0633438407835707	.	.
chr1	55405572	55406071	chr1	55499775	55500274	Plcl1|chr1:55499775-55500274	0.126049416468031	.	.
chr1	55406395	55406894	chr1	55156244	55156743	Plcl1|chr1:55156244-55156743	0.0712872819599432	.	.
chr1	55406395	55406894	chr1	55428879	55429378	Plcl1|chr1:55428879-55429378	0.106808263628663	.	.
chr1	56530726	56531225	chr1	56850848	56851347	Gm28240|chr1:56850848-56851347	0.130717489095027	.	.
chr1	56970798	56971297	chr1	56560854	56561353	9130024F11Rik|chr1:56560854-56561353	0.0880029521307365	.	.
chr1	56970798	56971297	chr1	56587194	56587693	9130024F11Rik|chr1:56587194-56587693	0.102478063482139	.	.
chr1	56970798	56971297	chr1	56631358	56631857	9130024F11Rik|chr1:56631358-56631857	0.113508464392671	.	.
chr1	56970798	56971297	chr1	56857187	56857686	9130024F11Rik|chr1:56857187-56857686	0.117271460111302	.	.
chr1	56970798	56971297	chr1	56911231	56911730	9130024F11Rik|chr1:56911231-56911730	0.108346440248952	.	.
chr1	56970798	56971297	chr1	56924499	56924998	9130024F11Rik|chr1:56924499-56924998	0.0785939567103699	.	.
chr1	56970798	56971297	chr1	56928702	56929201	9130024F11Rik|chr1:56928702-56929201	0.0776934410737214	.	.
chr1	56970798	56971297	chr1	56933761	56934260	9130024F11Rik|chr1:56933761-56934260	0.10592665483063	.	.
chr1	56970798	56971297	chr1	56957894	56958393	9130024F11Rik|chr1:56957894-56958393	0.0817896778868723	.	.
chr1	56971495	56971994	chr1	56548210	56548709	9130024F11Rik|chr1:56548210-56548709	0.138297094508824	.	.
chr1	56971495	56971994	chr1	56548737	56549236	9130024F11Rik|chr1:56548737-56549236	0.0748382679197116	.	.
chr1	56971495	56971994	chr1	56808800	56809299	9130024F11Rik|chr1:56808800-56809299	0.135033356339553	.	.
chr1	56971495	56971994	chr1	56816854	56817353	9130024F11Rik|chr1:56816854-56817353	0.066732691554013	.	.
chr1	56971495	56971994	chr1	56833207	56833706	9130024F11Rik|chr1:56833207-56833706	0.143995398614557	.	.
chr1	56971495	56971994	chr1	56847276	56847775	9130024F11Rik|chr1:56847276-56847775	0.0605431073230305	.	.
chr1	56971495	56971994	chr1	56891420	56891919	9130024F11Rik|chr1:56891420-56891919	0.0833698609534985	.	.
chr1	56971495	56971994	chr1	56951323	56951822	9130024F11Rik|chr1:56951323-56951822	0.110200120933001	.	.
chr1	56971495	56971994	chr1	56965710	56966209	9130024F11Rik|chr1:56965710-56966209	0.0971461713326889	.	.
chr1	56971495	56971994	chr1	56969180	56969679	9130024F11Rik|chr1:56969180-56969679	0.0627179591608032	.	.
chr1	56972152	56972651	chr1	56548210	56548709	9130024F11Rik|chr1:56548210-56548709	0.0704956168809043	.	.
chr1	56972152	56972651	chr1	56593134	56593633	9130024F11Rik|chr1:56593134-56593633	0.117805227669108	.	.
chr1	56972152	56972651	chr1	56833207	56833706	9130024F11Rik|chr1:56833207-56833706	0.07903744988909	.	.
chr1	56972152	56972651	chr1	56900120	56900619	9130024F11Rik|chr1:56900120-56900619	0.170300915272134	.	.
chr1	56972152	56972651	chr1	56914187	56914686	9130024F11Rik|chr1:56914187-56914686	0.157489213598959	.	.
chr1	56972152	56972651	chr1	56936498	56936997	9130024F11Rik|chr1:56936498-56936997	0.0753684901695425	.	.
chr1	56972152	56972651	chr1	56951323	56951822	9130024F11Rik|chr1:56951323-56951822	0.0919919949180122	.	.
chr1	56972152	56972651	chr1	56955684	56956183	9130024F11Rik|chr1:56955684-56956183	0.0636467414808751	.	.
chr1	56972152	56972651	chr1	56969180	56969679	9130024F11Rik|chr1:56969180-56969679	0.132704374646313	.	.
chr1	56977700	56978199	chr1	56795043	56795542	Satb2|chr1:56795043-56795542	0.0787587405987614	.	.
chr1	56977700	56978199	chr1	56839356	56839855	Satb2|chr1:56839356-56839855	0.0773002608428551	.	.
chr1	56977700	56978199	chr1	56852586	56853085	Satb2|chr1:56852586-56853085	0.0772986602805752	.	.
chr1	56977700	56978199	chr1	56912219	56912718	Satb2|chr1:56912219-56912718	0.163241428363401	.	.
chr1	56977700	56978199	chr1	56914187	56914686	Satb2|chr1:56914187-56914686	0.0884013329943603	.	.
chr1	56977700	56978199	chr1	56920379	56920878	Satb2|chr1:56920379-56920878	0.0863952112033215	.	.
chr1	56977700	56978199	chr1	56924499	56924998	Satb2|chr1:56924499-56924998	0.176716156610389	.	.
chr1	56977700	56978199	chr1	56936498	56936997	Satb2|chr1:56936498-56936997	0.0626126083484757	.	.
chr1	56977700	56978199	chr1	56950577	56951076	Satb2|chr1:56950577-56951076	0.136664629722112	.	.
chr1	56977700	56978199	chr1	56957894	56958393	Satb2|chr1:56957894-56958393	0.0822049507492302	.	.
chr1	56977700	56978199	chr1	56964475	56964974	Satb2|chr1:56964475-56964974	0.08727145142422	.	.
chr1	56977700	56978199	chr1	56977074	56977573	Satb2|chr1:56977074-56977573	0.159427904417534	.	.
chr1	56978524	56979023	chr1	56750642	56751141	Satb2|chr1:56750642-56751141	0.116234965129698	.	.
chr1	56978524	56979023	chr1	56839356	56839855	Satb2|chr1:56839356-56839855	0.131301668014324	.	.
chr1	56978524	56979023	chr1	56850347	56850846	Satb2|chr1:56850347-56850846	0.109344497952265	.	.
chr1	56978524	56979023	chr1	56850848	56851347	Satb2|chr1:56850848-56851347	0.106836342165406	.	.
chr1	56978524	56979023	chr1	56871448	56871947	Satb2|chr1:56871448-56871947	0.067886744975755	.	.
chr1	56978524	56979023	chr1	56900120	56900619	Satb2|chr1:56900120-56900619	0.0853961807412846	.	.
chr1	56978524	56979023	chr1	56900120	56900619	Satb2|chr1:56900120-56900619	0.0853961807412847	.	.
chr1	56978524	56979023	chr1	56912219	56912718	Satb2|chr1:56912219-56912718	0.121153127556535	.	.
chr1	56978524	56979023	chr1	56914187	56914686	Satb2|chr1:56914187-56914686	0.109467786764761	.	.
chr1	56978524	56979023	chr1	56933761	56934260	Satb2|chr1:56933761-56934260	0.12027326331358	.	.
chr1	56978524	56979023	chr1	56938932	56939431	Satb2|chr1:56938932-56939431	0.107316286357522	.	.
chr1	56978524	56979023	chr1	56955684	56956183	Satb2|chr1:56955684-56956183	0.108468495341748	.	.
chr1	56978524	56979023	chr1	56957894	56958393	Satb2|chr1:56957894-56958393	0.0717494187601956	.	.
chr1	56978524	56979023	chr1	56977074	56977573	Satb2|chr1:56977074-56977573	0.110039392325029	.	.
chr1	56978524	56979023	chr1	56983062	56983561	Satb2|chr1:56983062-56983561	0.0860201672272543	.	.
chr1	56978524	56979023	chr1	56991459	56991958	Satb2|chr1:56991459-56991958	0.106313072889126	.	.
chr1	56978524	56979023	chr1	56994080	56994579	Satb2|chr1:56994080-56994579	0.0724184289752305	.	.
chr1	57214259	57214758	chr1	57032689	57033188	BC055402|chr1:57032689-57033188	0.114300915155589	.	.
chr1	57214259	57214758	chr1	57033195	57033694	BC055402|chr1:57033195-57033694	0.108143142209041	.	.
chr1	57214259	57214758	chr1	57059169	57059668	BC055402|chr1:57059169-57059668	0.0648943739769135	.	.
chr1	57214259	57214758	chr1	57116000	57116499	BC055402|chr1:57116000-57116499	0.0662036483975952	.	.
chr1	57214259	57214758	chr1	57205521	57206020	BC055402|chr1:57205521-57206020	0.0598828403321864	.	.
chr1	57214259	57214758	chr1	57224009	57224508	BC055402|chr1:57224009-57224508	0.0795548009187841	.	.
chr1	57214259	57214758	chr1	57261178	57261677	BC055402|chr1:57261178-57261677	0.2078707593144	.	.
chr1	57214259	57214758	chr1	57262743	57263242	BC055402|chr1:57262743-57263242	0.0927992531723974	.	.
chr1	57214259	57214758	chr1	57269706	57270205	BC055402|chr1:57269706-57270205	0.108204688907953	.	.
chr1	57214259	57214758	chr1	57301867	57302366	BC055402|chr1:57301867-57302366	0.168646494917515	.	.
chr1	57214259	57214758	chr1	57339116	57339615	BC055402|chr1:57339116-57339615	0.100370970097828	.	.
chr1	57214259	57214758	chr1	57387818	57388317	BC055402|chr1:57387818-57388317	0.130541886604787	.	.
chr1	57214259	57214758	chr1	57413334	57413833	BC055402|chr1:57413334-57413833	0.188819470603566	.	.
chr1	57214259	57214758	chr1	57416199	57416698	BC055402|chr1:57416199-57416698	0.114156121046012	.	.
chr1	57377374	57377873	chr1	57040030	57040529	1700066M21Rik|chr1:57040030-57040529	0.0980108227822187	.	.
chr1	57377374	57377873	chr1	57040030	57040529	4930558J18Rik|chr1:57040030-57040529	0.0980108227822187	.	.
chr1	57377374	57377873	chr1	57234246	57234745	1700066M21Rik|chr1:57234246-57234745	0.0828783448266545	.	.
chr1	57377374	57377873	chr1	57234246	57234745	4930558J18Rik|chr1:57234246-57234745	0.0828783448266545	.	.
chr1	57377374	57377873	chr1	57265242	57265741	1700066M21Rik|chr1:57265242-57265741	0.0851291828793596	.	.
chr1	57377374	57377873	chr1	57265242	57265741	4930558J18Rik|chr1:57265242-57265741	0.0851291828793596	.	.
chr1	57377374	57377873	chr1	57285812	57286311	1700066M21Rik|chr1:57285812-57286311	0.068746928226466	.	.
chr1	57377374	57377873	chr1	57285812	57286311	4930558J18Rik|chr1:57285812-57286311	0.068746928226466	.	.
chr1	57377374	57377873	chr1	57298481	57298980	1700066M21Rik|chr1:57298481-57298980	0.104690784068863	.	.
chr1	57377374	57377873	chr1	57298481	57298980	4930558J18Rik|chr1:57298481-57298980	0.104690784068863	.	.
chr1	57377374	57377873	chr1	57416199	57416698	1700066M21Rik|chr1:57416199-57416698	0.171944689071872	.	.
chr1	57377374	57377873	chr1	57416199	57416698	4930558J18Rik|chr1:57416199-57416698	0.171944689071872	.	.
chr1	57377988	57378487	chr1	57010526	57011025	1700066M21Rik|chr1:57010526-57011025	0.0948400573153177	.	.
chr1	57377988	57378487	chr1	57010526	57011025	4930558J18Rik|chr1:57010526-57011025	0.0948400573153177	.	.
chr1	57377988	57378487	chr1	57062396	57062895	1700066M21Rik|chr1:57062396-57062895	0.203794357231716	.	.
chr1	57377988	57378487	chr1	57062396	57062895	4930558J18Rik|chr1:57062396-57062895	0.203794357231716	.	.
chr1	57377988	57378487	chr1	57083035	57083534	1700066M21Rik|chr1:57083035-57083534	0.0776112984866875	.	.
chr1	57377988	57378487	chr1	57083035	57083534	4930558J18Rik|chr1:57083035-57083534	0.0776112984866875	.	.
chr1	57377988	57378487	chr1	57234246	57234745	1700066M21Rik|chr1:57234246-57234745	0.0797979749590572	.	.
chr1	57377988	57378487	chr1	57234246	57234745	4930558J18Rik|chr1:57234246-57234745	0.0797979749590572	.	.
chr1	57377988	57378487	chr1	57265242	57265741	1700066M21Rik|chr1:57265242-57265741	0.178192056234791	.	.
chr1	57377988	57378487	chr1	57265242	57265741	4930558J18Rik|chr1:57265242-57265741	0.178192056234791	.	.
chr1	57377988	57378487	chr1	57285812	57286311	1700066M21Rik|chr1:57285812-57286311	0.184541242272117	.	.
chr1	57377988	57378487	chr1	57285812	57286311	4930558J18Rik|chr1:57285812-57286311	0.184541242272117	.	.
chr1	57377988	57378487	chr1	57298481	57298980	1700066M21Rik|chr1:57298481-57298980	0.138288896760336	.	.
chr1	57377988	57378487	chr1	57298481	57298980	4930558J18Rik|chr1:57298481-57298980	0.138288896760336	.	.
chr1	57377988	57378487	chr1	57399839	57400338	1700066M21Rik|chr1:57399839-57400338	0.105147391934133	.	.
chr1	57377988	57378487	chr1	57399839	57400338	4930558J18Rik|chr1:57399839-57400338	0.105147391934133	.	.
chr1	57377988	57378487	chr1	57436393	57436892	1700066M21Rik|chr1:57436393-57436892	0.0794017961287686	.	.
chr1	57377988	57378487	chr1	57436393	57436892	4930558J18Rik|chr1:57436393-57436892	0.0794017961287686	.	.
chr1	57377988	57378487	chr1	57474926	57475425	1700066M21Rik|chr1:57474926-57475425	0.172451057773291	.	.
chr1	57377988	57378487	chr1	57474926	57475425	4930558J18Rik|chr1:57474926-57475425	0.172451057773291	.	.
chr1	57406257	57406756	chr1	57062396	57062895	Maip1|chr1:57062396-57062895	0.115911055892934	.	.
chr1	57406257	57406756	chr1	57062396	57062895	Tyw5|chr1:57062396-57062895	0.115911055892934	.	.
chr1	57406257	57406756	chr1	57205521	57206020	Maip1|chr1:57205521-57206020	0.0658542092719215	.	.
chr1	57406257	57406756	chr1	57205521	57206020	Tyw5|chr1:57205521-57206020	0.0658542092719215	.	.
chr1	57406257	57406756	chr1	57224009	57224508	Maip1|chr1:57224009-57224508	0.123796192097871	.	.
chr1	57406257	57406756	chr1	57224009	57224508	Tyw5|chr1:57224009-57224508	0.123796192097871	.	.
chr1	57406257	57406756	chr1	57224682	57225181	Maip1|chr1:57224682-57225181	0.120134047205515	.	.
chr1	57406257	57406756	chr1	57224682	57225181	Tyw5|chr1:57224682-57225181	0.120134047205515	.	.
chr1	57406257	57406756	chr1	57389153	57389652	Maip1|chr1:57389153-57389652	0.0602361700521114	.	.
chr1	57406257	57406756	chr1	57389153	57389652	Tyw5|chr1:57389153-57389652	0.0602361700521114	.	.
chr1	57406257	57406756	chr1	57394001	57394500	Maip1|chr1:57394001-57394500	0.0627068905309795	.	.
chr1	57406257	57406756	chr1	57394001	57394500	Tyw5|chr1:57394001-57394500	0.0627068905309795	.	.
chr1	57406257	57406756	chr1	57413334	57413833	Maip1|chr1:57413334-57413833	0.164947859192708	.	.
chr1	57406257	57406756	chr1	57413334	57413833	Tyw5|chr1:57413334-57413833	0.164947859192708	.	.
chr1	57406257	57406756	chr1	57436393	57436892	Maip1|chr1:57436393-57436892	0.147683754514985	.	.
chr1	57406257	57406756	chr1	57436393	57436892	Tyw5|chr1:57436393-57436892	0.147683754514985	.	.
chr1	57406257	57406756	chr1	57474926	57475425	Maip1|chr1:57474926-57475425	0.123803163774718	.	.
chr1	57406257	57406756	chr1	57474926	57475425	Tyw5|chr1:57474926-57475425	0.123803163774718	.	.
chr1	57406767	57407266	chr1	57205521	57206020	Maip1|chr1:57205521-57206020	0.0918821141233407	.	.
chr1	57406767	57407266	chr1	57205521	57206020	Tyw5|chr1:57205521-57206020	0.0918821141233407	.	.
chr1	57406767	57407266	chr1	57224682	57225181	Maip1|chr1:57224682-57225181	0.127407757054405	.	.
chr1	57406767	57407266	chr1	57224682	57225181	Tyw5|chr1:57224682-57225181	0.127407757054405	.	.
chr1	57406767	57407266	chr1	57265242	57265741	Maip1|chr1:57265242-57265741	0.0622300778845272	.	.
chr1	57406767	57407266	chr1	57265242	57265741	Tyw5|chr1:57265242-57265741	0.0622300778845272	.	.
chr1	57406767	57407266	chr1	57428877	57429376	Maip1|chr1:57428877-57429376	0.0721594318174746	.	.
chr1	57406767	57407266	chr1	57428877	57429376	Tyw5|chr1:57428877-57429376	0.0721594318174746	.	.
chr1	57406767	57407266	chr1	57474926	57475425	Maip1|chr1:57474926-57475425	0.0872238734315376	.	.
chr1	57406767	57407266	chr1	57474926	57475425	Tyw5|chr1:57474926-57475425	0.0872238734315376	.	.
chr1	58392105	58392604	chr1	58465509	58466008	Bzw1|chr1:58465509-58466008	0.127227778229258	.	.
chr1	58392105	58392604	chr1	58524838	58525337	Bzw1|chr1:58524838-58525337	0.0719376857206997	.	.
chr1	58392105	58392604	chr1	58540035	58540534	Bzw1|chr1:58540035-58540534	0.129430294668113	.	.
chr1	58392818	58393317	chr1	58359437	58359936	Bzw1|chr1:58359437-58359936	0.0893313379512339	.	.
chr1	58392818	58393317	chr1	58651594	58652093	Bzw1|chr1:58651594-58652093	0.0717502005003098	.	.
chr1	58392818	58393317	chr1	58697550	58698049	Bzw1|chr1:58697550-58698049	0.144341509900037	.	.
chr1	58392818	58393317	chr1	58712890	58713389	Bzw1|chr1:58712890-58713389	0.124743668459265	.	.
chr1	58392818	58393317	chr1	58736868	58737367	Bzw1|chr1:58736868-58737367	0.104157589527276	.	.
chr1	58392818	58393317	chr1	58739453	58739952	Bzw1|chr1:58739453-58739952	0.0998312222479972	.	.
chr1	58393482	58393981	chr1	58416002	58416501	Bzw1|chr1:58416002-58416501	0.0810915648321078	.	.
chr1	58393482	58393981	chr1	58463119	58463618	Bzw1|chr1:58463119-58463618	0.0867101794096684	.	.
chr1	58393482	58393981	chr1	58494652	58495151	Bzw1|chr1:58494652-58495151	0.0835044554988866	.	.
chr1	58393482	58393981	chr1	58497655	58498154	Bzw1|chr1:58497655-58498154	0.113279388551671	.	.
chr1	58393482	58393981	chr1	58540035	58540534	Bzw1|chr1:58540035-58540534	0.0817668797766953	.	.
chr1	58393482	58393981	chr1	58621956	58622455	Bzw1|chr1:58621956-58622455	0.122663307598879	.	.
chr1	58393482	58393981	chr1	58693831	58694330	Bzw1|chr1:58693831-58694330	0.132701538984569	.	.
chr1	58393482	58393981	chr1	58745798	58746297	Bzw1|chr1:58745798-58746297	0.0644756927731646	.	.
chr1	58423825	58424324	chr1	58296260	58296759	Clk1|chr1:58296260-58296759	0.0589100354551131	.	.
chr1	58423825	58424324	chr1	58416002	58416501	Clk1|chr1:58416002-58416501	0.206642955967741	.	.
chr1	58423825	58424324	chr1	58497655	58498154	Clk1|chr1:58497655-58498154	0.112771080750226	.	.
chr1	58423825	58424324	chr1	58524838	58525337	Clk1|chr1:58524838-58525337	0.0875806224848252	.	.
chr1	58423825	58424324	chr1	58524838	58525337	Clk1|chr1:58524838-58525337	0.0875806224848253	.	.
chr1	58423825	58424324	chr1	58577224	58577723	Clk1|chr1:58577224-58577723	0.0853320869881405	.	.
chr1	58423825	58424324	chr1	58621956	58622455	Clk1|chr1:58621956-58622455	0.141011081738477	.	.
chr1	58423825	58424324	chr1	58622546	58623045	Clk1|chr1:58622546-58623045	0.110560879487591	.	.
chr1	58423825	58424324	chr1	58693831	58694330	Clk1|chr1:58693831-58694330	0.0657849417369675	.	.
chr1	58445384	58445883	chr1	58289826	58290325	Nif3l1|chr1:58289826-58290325	0.0679149153704787	.	.
chr1	58445384	58445883	chr1	58289826	58290325	Nif3l1|chr1:58289826-58290325	0.0679149153704788	.	.
chr1	58445384	58445883	chr1	58289826	58290325	Ppil3|chr1:58289826-58290325	0.0679149153704787	.	.
chr1	58445384	58445883	chr1	58289826	58290325	Ppil3|chr1:58289826-58290325	0.0679149153704788	.	.
chr1	58445384	58445883	chr1	58410415	58410914	Nif3l1|chr1:58410415-58410914	0.0636963037558353	.	.
chr1	58445384	58445883	chr1	58410415	58410914	Ppil3|chr1:58410415-58410914	0.0636963037558353	.	.
chr1	58445384	58445883	chr1	58568637	58569136	Nif3l1|chr1:58568637-58569136	0.15208723272394	.	.
chr1	58445384	58445883	chr1	58568637	58569136	Ppil3|chr1:58568637-58569136	0.15208723272394	.	.
chr1	58445384	58445883	chr1	58614393	58614892	Nif3l1|chr1:58614393-58614892	0.0637339955264456	.	.
chr1	58445384	58445883	chr1	58614393	58614892	Ppil3|chr1:58614393-58614892	0.0637339955264456	.	.
chr1	58445384	58445883	chr1	58697550	58698049	Nif3l1|chr1:58697550-58698049	0.112263882477183	.	.
chr1	58445384	58445883	chr1	58697550	58698049	Ppil3|chr1:58697550-58698049	0.112263882477183	.	.
chr1	58445384	58445883	chr1	58712890	58713389	Nif3l1|chr1:58712890-58713389	0.0864871208735608	.	.
chr1	58445384	58445883	chr1	58712890	58713389	Nif3l1|chr1:58712890-58713389	0.0864871208735609	.	.
chr1	58445384	58445883	chr1	58712890	58713389	Ppil3|chr1:58712890-58713389	0.0864871208735608	.	.
chr1	58445384	58445883	chr1	58712890	58713389	Ppil3|chr1:58712890-58713389	0.0864871208735609	.	.
chr1	58504734	58505233	chr1	58335092	58335591	Gm15834|chr1:58335092-58335591	0.174046494529039	.	.
chr1	58504734	58505233	chr1	58335092	58335591	Orc2|chr1:58335092-58335591	0.174046494529039	.	.
chr1	58504734	58505233	chr1	58415452	58415951	Gm15834|chr1:58415452-58415951	0.0696602057095552	.	.
chr1	58504734	58505233	chr1	58415452	58415951	Orc2|chr1:58415452-58415951	0.0696602057095552	.	.
chr1	58504734	58505233	chr1	58463119	58463618	Gm15834|chr1:58463119-58463618	0.0628413932802572	.	.
chr1	58504734	58505233	chr1	58463119	58463618	Orc2|chr1:58463119-58463618	0.0628413932802572	.	.
chr1	58504734	58505233	chr1	58621956	58622455	Gm15834|chr1:58621956-58622455	0.0618230202254812	.	.
chr1	58504734	58505233	chr1	58621956	58622455	Orc2|chr1:58621956-58622455	0.0618230202254812	.	.
chr1	58504734	58505233	chr1	58622546	58623045	Gm15834|chr1:58622546-58623045	0.071249316588736	.	.
chr1	58504734	58505233	chr1	58622546	58623045	Orc2|chr1:58622546-58623045	0.071249316588736	.	.
chr1	58504734	58505233	chr1	58697550	58698049	Gm15834|chr1:58697550-58698049	0.0762234296470076	.	.
chr1	58504734	58505233	chr1	58697550	58698049	Orc2|chr1:58697550-58698049	0.0762234296470076	.	.
chr1	58504734	58505233	chr1	58712890	58713389	Gm15834|chr1:58712890-58713389	0.102709564500434	.	.
chr1	58504734	58505233	chr1	58712890	58713389	Orc2|chr1:58712890-58713389	0.102709564500434	.	.
chr1	58504734	58505233	chr1	58739453	58739952	Gm15834|chr1:58739453-58739952	0.0774138045730397	.	.
chr1	58504734	58505233	chr1	58739453	58739952	Orc2|chr1:58739453-58739952	0.0774138045730397	.	.
chr1	58504734	58505233	chr1	58746853	58747352	Gm15834|chr1:58746853-58747352	0.079181643606107	.	.
chr1	58504734	58505233	chr1	58746853	58747352	Orc2|chr1:58746853-58747352	0.079181643606107	.	.
chr1	58504734	58505233	chr1	58770010	58770509	Gm15834|chr1:58770010-58770509	0.145410335495039	.	.
chr1	58504734	58505233	chr1	58770010	58770509	Orc2|chr1:58770010-58770509	0.145410335495039	.	.
chr1	58504734	58505233	chr1	58855939	58856438	Gm15834|chr1:58855939-58856438	0.149204288917966	.	.
chr1	58504734	58505233	chr1	58855939	58856438	Orc2|chr1:58855939-58856438	0.149204288917966	.	.
chr1	58504734	58505233	chr1	58897489	58897988	Gm15834|chr1:58897489-58897988	0.0714688920764427	.	.
chr1	58504734	58505233	chr1	58897489	58897988	Orc2|chr1:58897489-58897988	0.0714688920764427	.	.
chr1	58504734	58505233	chr1	58911074	58911573	Gm15834|chr1:58911074-58911573	0.0756887343361361	.	.
chr1	58504734	58505233	chr1	58911074	58911573	Orc2|chr1:58911074-58911573	0.0756887343361361	.	.
chr1	58504734	58505233	chr1	58984562	58985061	Gm15834|chr1:58984562-58985061	0.0746430797847154	.	.
chr1	58504734	58505233	chr1	58984562	58985061	Orc2|chr1:58984562-58985061	0.0746430797847154	.	.
chr1	58504734	58505233	chr1	58994642	58995141	Gm15834|chr1:58994642-58995141	0.0947254688740384	.	.
chr1	58504734	58505233	chr1	58994642	58995141	Orc2|chr1:58994642-58995141	0.0947254688740384	.	.
chr1	58504734	58505233	chr1	58995279	58995778	Gm15834|chr1:58995279-58995778	0.0704812956248993	.	.
chr1	58504734	58505233	chr1	58995279	58995778	Orc2|chr1:58995279-58995778	0.0704812956248993	.	.
chr1	58585324	58585823	chr1	58271090	58271589	Fam126b|chr1:58271090-58271589	0.111422503123857	.	.
chr1	58585324	58585823	chr1	58271090	58271589	Ndufb3|chr1:58271090-58271589	0.111422503123857	.	.
chr1	58585324	58585823	chr1	58281211	58281710	Fam126b|chr1:58281211-58281710	0.084388886496689	.	.
chr1	58585324	58585823	chr1	58281211	58281710	Ndufb3|chr1:58281211-58281710	0.084388886496689	.	.
chr1	58585324	58585823	chr1	58477814	58478313	Fam126b|chr1:58477814-58478313	0.0935094006384013	.	.
chr1	58585324	58585823	chr1	58477814	58478313	Ndufb3|chr1:58477814-58478313	0.0935094006384013	.	.
chr1	58585324	58585823	chr1	58540035	58540534	Fam126b|chr1:58540035-58540534	0.134105869051438	.	.
chr1	58585324	58585823	chr1	58540035	58540534	Ndufb3|chr1:58540035-58540534	0.134105869051438	.	.
chr1	58585324	58585823	chr1	58584228	58584727	Fam126b|chr1:58584228-58584727	0.0679073663652719	.	.
chr1	58585324	58585823	chr1	58584228	58584727	Ndufb3|chr1:58584228-58584727	0.0679073663652719	.	.
chr1	58585324	58585823	chr1	58599003	58599502	Fam126b|chr1:58599003-58599502	0.130712169564193	.	.
chr1	58585324	58585823	chr1	58599003	58599502	Ndufb3|chr1:58599003-58599502	0.130712169564193	.	.
chr1	58585324	58585823	chr1	58739453	58739952	Fam126b|chr1:58739453-58739952	0.129451185830935	.	.
chr1	58585324	58585823	chr1	58739453	58739952	Ndufb3|chr1:58739453-58739952	0.129451185830935	.	.
chr1	58585324	58585823	chr1	58855939	58856438	Fam126b|chr1:58855939-58856438	0.0920088014220055	.	.
chr1	58585324	58585823	chr1	58855939	58856438	Fam126b|chr1:58855939-58856438	0.0920088014220056	.	.
chr1	58585324	58585823	chr1	58855939	58856438	Ndufb3|chr1:58855939-58856438	0.0920088014220055	.	.
chr1	58585324	58585823	chr1	58855939	58856438	Ndufb3|chr1:58855939-58856438	0.0920088014220056	.	.
chr1	58585324	58585823	chr1	58860405	58860904	Fam126b|chr1:58860405-58860904	0.0787314419919186	.	.
chr1	58585324	58585823	chr1	58860405	58860904	Ndufb3|chr1:58860405-58860904	0.0787314419919186	.	.
chr1	58585324	58585823	chr1	58947998	58948497	Fam126b|chr1:58947998-58948497	0.0597941643461947	.	.
chr1	58585324	58585823	chr1	58947998	58948497	Fam126b|chr1:58947998-58948497	0.0597941643461948	.	.
chr1	58585324	58585823	chr1	58947998	58948497	Ndufb3|chr1:58947998-58948497	0.0597941643461947	.	.
chr1	58585324	58585823	chr1	58947998	58948497	Ndufb3|chr1:58947998-58948497	0.0597941643461948	.	.
chr1	58586034	58586533	chr1	58335092	58335591	Fam126b|chr1:58335092-58335591	0.0647180110872059	.	.
chr1	58586034	58586533	chr1	58335092	58335591	Ndufb3|chr1:58335092-58335591	0.0647180110872059	.	.
chr1	58586034	58586533	chr1	58462433	58462932	Fam126b|chr1:58462433-58462932	0.0746517284706287	.	.
chr1	58586034	58586533	chr1	58462433	58462932	Ndufb3|chr1:58462433-58462932	0.0746517284706287	.	.
chr1	58586034	58586533	chr1	58540035	58540534	Fam126b|chr1:58540035-58540534	0.0749287377146332	.	.
chr1	58586034	58586533	chr1	58540035	58540534	Ndufb3|chr1:58540035-58540534	0.0749287377146332	.	.
chr1	58586034	58586533	chr1	58584228	58584727	Fam126b|chr1:58584228-58584727	0.101180431632662	.	.
chr1	58586034	58586533	chr1	58584228	58584727	Ndufb3|chr1:58584228-58584727	0.101180431632662	.	.
chr1	58586034	58586533	chr1	58599003	58599502	Fam126b|chr1:58599003-58599502	0.0768638742168261	.	.
chr1	58586034	58586533	chr1	58599003	58599502	Ndufb3|chr1:58599003-58599502	0.0768638742168261	.	.
chr1	58586034	58586533	chr1	58697550	58698049	Fam126b|chr1:58697550-58698049	0.122591623428406	.	.
chr1	58586034	58586533	chr1	58697550	58698049	Ndufb3|chr1:58697550-58698049	0.122591623428406	.	.
chr1	58586034	58586533	chr1	58746853	58747352	Fam126b|chr1:58746853-58747352	0.0856657824221498	.	.
chr1	58586034	58586533	chr1	58746853	58747352	Ndufb3|chr1:58746853-58747352	0.0856657824221498	.	.
chr1	58586034	58586533	chr1	58770010	58770509	Fam126b|chr1:58770010-58770509	0.0679276771807	.	.
chr1	58586034	58586533	chr1	58770010	58770509	Ndufb3|chr1:58770010-58770509	0.0679276771807	.	.
chr1	58586034	58586533	chr1	58778236	58778735	Fam126b|chr1:58778236-58778735	0.119362714762258	.	.
chr1	58586034	58586533	chr1	58778236	58778735	Ndufb3|chr1:58778236-58778735	0.119362714762258	.	.
chr1	58586034	58586533	chr1	58778742	58779241	Fam126b|chr1:58778742-58779241	0.180630475150422	.	.
chr1	58586034	58586533	chr1	58778742	58779241	Ndufb3|chr1:58778742-58779241	0.180630475150422	.	.
chr1	58586034	58586533	chr1	58855939	58856438	Fam126b|chr1:58855939-58856438	0.178264530050478	.	.
chr1	58586034	58586533	chr1	58855939	58856438	Ndufb3|chr1:58855939-58856438	0.178264530050478	.	.
chr1	58586034	58586533	chr1	58856761	58857260	Fam126b|chr1:58856761-58857260	0.101021525086355	.	.
chr1	58586034	58586533	chr1	58856761	58857260	Ndufb3|chr1:58856761-58857260	0.101021525086355	.	.
chr1	58586034	58586533	chr1	58859128	58859627	Fam126b|chr1:58859128-58859627	0.0807982618590506	.	.
chr1	58586034	58586533	chr1	58859128	58859627	Ndufb3|chr1:58859128-58859627	0.0807982618590506	.	.
chr1	58586034	58586533	chr1	58893880	58894379	Fam126b|chr1:58893880-58894379	0.108862423354813	.	.
chr1	58586034	58586533	chr1	58893880	58894379	Ndufb3|chr1:58893880-58894379	0.108862423354813	.	.
chr1	58586552	58587051	chr1	58335092	58335591	Fam126b|chr1:58335092-58335591	0.178590214604761	.	.
chr1	58586552	58587051	chr1	58335092	58335591	Ndufb3|chr1:58335092-58335591	0.178590214604761	.	.
chr1	58586552	58587051	chr1	58462433	58462932	Fam126b|chr1:58462433-58462932	0.0691803020779172	.	.
chr1	58586552	58587051	chr1	58462433	58462932	Ndufb3|chr1:58462433-58462932	0.0691803020779172	.	.
chr1	58586552	58587051	chr1	58494652	58495151	Fam126b|chr1:58494652-58495151	0.0825204158549672	.	.
chr1	58586552	58587051	chr1	58494652	58495151	Ndufb3|chr1:58494652-58495151	0.0825204158549672	.	.
chr1	58586552	58587051	chr1	58540035	58540534	Fam126b|chr1:58540035-58540534	0.0976594288303315	.	.
chr1	58586552	58587051	chr1	58540035	58540534	Ndufb3|chr1:58540035-58540534	0.0976594288303315	.	.
chr1	58586552	58587051	chr1	58584228	58584727	Fam126b|chr1:58584228-58584727	0.0657605756182718	.	.
chr1	58586552	58587051	chr1	58584228	58584727	Ndufb3|chr1:58584228-58584727	0.0657605756182718	.	.
[truncated: 164,119 more rows]
