# Supplementary material for: Single-cell analysis of chromatin accessibility in the adult mouse brain
Source: Nature. 2023 Dec 13;624(7991):378–89. doi: 10.1038/s41586-023-06824-9 (PMC10719105; doi:10.1038/s41586-023-06824-9)
Supplement: Supplementary file 3 — Supplementary Tables 1–25 and their legends. [file 41586_2023_6824_MOESM3_ESM.zip › 2023-03-05453B-s3/SI Tables/SI Table 13 Summary of all the gene-cCRE correlations/sa2subclass.L2-3_IT_ENT_Glut.pdc.bedpe]

chr1	3466260	3466759	chr1	3012480	3012979	Gm1992|chr1:3012480-3012979	0.150941789673763	.	.
chr1	3466260	3466759	chr1	3120237	3120736	Gm1992|chr1:3120237-3120736	0.175423966906058	.	.
chr1	3466260	3466759	chr1	3121216	3121715	Gm1992|chr1:3121216-3121715	0.135664775877473	.	.
chr1	3466260	3466759	chr1	3181046	3181545	Gm1992|chr1:3181046-3181545	0.253803343833861	.	.
chr1	3466260	3466759	chr1	3210146	3210645	Gm1992|chr1:3210146-3210645	0.27953056410213	.	.
chr1	3466260	3466759	chr1	3210798	3211297	Gm1992|chr1:3210798-3211297	0.166162399310633	.	.
chr1	3466260	3466759	chr1	3282910	3283409	Gm1992|chr1:3282910-3283409	0.217376667850155	.	.
chr1	3466260	3466759	chr1	3299578	3300077	Gm1992|chr1:3299578-3300077	0.229418896906317	.	.
chr1	3466260	3466759	chr1	3322460	3322959	Gm1992|chr1:3322460-3322959	0.241730563009717	.	.
chr1	3466260	3466759	chr1	3360848	3361347	Gm1992|chr1:3360848-3361347	0.189036344151259	.	.
chr1	3466260	3466759	chr1	3379434	3379933	Gm1992|chr1:3379434-3379933	0.147971966208154	.	.
chr1	3466260	3466759	chr1	3388310	3388809	Gm1992|chr1:3388310-3388809	0.499304114140116	.	.
chr1	3466260	3466759	chr1	3399705	3400204	Gm1992|chr1:3399705-3400204	0.473800735519281	.	.
chr1	3466260	3466759	chr1	3407339	3407838	Gm1992|chr1:3407339-3407838	0.269645955300603	.	.
chr1	3466260	3466759	chr1	3427910	3428409	Gm1992|chr1:3427910-3428409	0.265541068649137	.	.
chr1	3466260	3466759	chr1	3432786	3433285	Gm1992|chr1:3432786-3433285	0.101644446214391	.	.
chr1	3466260	3466759	chr1	3433741	3434240	Gm1992|chr1:3433741-3434240	0.290795657069366	.	.
chr1	3466260	3466759	chr1	3448400	3448899	Gm1992|chr1:3448400-3448899	0.416927238854734	.	.
chr1	3466260	3466759	chr1	3456672	3457171	Gm1992|chr1:3456672-3457171	0.227487797191686	.	.
chr1	3466260	3466759	chr1	3477385	3477884	Gm1992|chr1:3477385-3477884	0.340759770246779	.	.
chr1	3670775	3671274	chr1	3793681	3794180	Xkr4|chr1:3793681-3794180	0.21182872986407	.	.
chr1	3671529	3672028	chr1	3903336	3903835	Xkr4|chr1:3903336-3903835	0.160331295417351	.	.
chr1	3672048	3672547	chr1	3652754	3653253	Xkr4|chr1:3652754-3653253	0.0935082425947358	.	.
chr1	3672048	3672547	chr1	3786917	3787416	Xkr4|chr1:3786917-3787416	0.166040725468919	.	.
chr1	4785497	4785996	chr1	4926263	4926762	Mrpl15|chr1:4926263-4926762	0.122419332848496	.	.
chr1	4785497	4785996	chr1	4934807	4935306	Mrpl15|chr1:4934807-4935306	0.153892789294175	.	.
chr1	4785497	4785996	chr1	5007260	5007759	Mrpl15|chr1:5007260-5007759	0.0957134609247006	.	.
chr1	4785497	4785996	chr1	5015264	5015763	Mrpl15|chr1:5015264-5015763	0.144676559837363	.	.
chr1	4785497	4785996	chr1	5017828	5018327	Mrpl15|chr1:5017828-5018327	0.14347472469078	.	.
chr1	4807592	4808091	chr1	4907969	4908468	Lypla1|chr1:4907969-4908468	0.100195765651272	.	.
chr1	4807592	4808091	chr1	4926263	4926762	Lypla1|chr1:4926263-4926762	0.140635957498406	.	.
chr1	4807592	4808091	chr1	5160029	5160528	Lypla1|chr1:5160029-5160528	0.125524451764053	.	.
chr1	4857480	4857979	chr1	4934807	4935306	Tcea1|chr1:4934807-4935306	0.0990334083846371	.	.
chr1	4857480	4857979	chr1	5022621	5023120	Tcea1|chr1:5022621-5023120	0.167859452588109	.	.
chr1	4857480	4857979	chr1	5183460	5183959	Tcea1|chr1:5183460-5183959	0.163117769238079	.	.
chr1	4858123	4858622	chr1	4934807	4935306	Tcea1|chr1:4934807-4935306	0.0932308376034657	.	.
chr1	4858123	4858622	chr1	5015264	5015763	Tcea1|chr1:5015264-5015763	0.15328140594816	.	.
chr1	4858123	4858622	chr1	5071134	5071633	Tcea1|chr1:5071134-5071633	0.10760433164946	.	.
chr1	4858123	4858622	chr1	5208080	5208579	Tcea1|chr1:5208080-5208579	0.160643832890496	.	.
chr1	4970513	4971012	chr1	4535591	4536090	Gm16041|chr1:4535591-4536090	0.0933937146274488	.	.
chr1	4970513	4971012	chr1	4580975	4581474	Gm16041|chr1:4580975-4581474	0.180452037844371	.	.
chr1	4970513	4971012	chr1	4799231	4799730	Gm16041|chr1:4799231-4799730	0.17750088235971	.	.
chr1	4970513	4971012	chr1	4881318	4881817	Gm16041|chr1:4881318-4881817	0.160925767467077	.	.
chr1	4970513	4971012	chr1	4934807	4935306	Gm16041|chr1:4934807-4935306	0.390210953071546	.	.
chr1	4970513	4971012	chr1	4977220	4977719	Gm16041|chr1:4977220-4977719	0.102734591348524	.	.
chr1	4970513	4971012	chr1	5007260	5007759	Gm16041|chr1:5007260-5007759	0.355335034388414	.	.
chr1	4970513	4971012	chr1	5015264	5015763	Gm16041|chr1:5015264-5015763	0.228137572746548	.	.
chr1	4970513	4971012	chr1	5017828	5018327	Gm16041|chr1:5017828-5018327	0.136905507541699	.	.
chr1	4970513	4971012	chr1	5019201	5019700	Gm16041|chr1:5019201-5019700	0.150998406346489	.	.
chr1	4970513	4971012	chr1	5022621	5023120	Gm16041|chr1:5022621-5023120	0.267656844684376	.	.
chr1	4970513	4971012	chr1	5023205	5023704	Gm16041|chr1:5023205-5023704	0.110991174189198	.	.
chr1	4970513	4971012	chr1	5029270	5029769	Gm16041|chr1:5029270-5029769	0.139927448637433	.	.
chr1	4970513	4971012	chr1	5082818	5083317	Gm16041|chr1:5082818-5083317	0.136497364730305	.	.
chr1	4970513	4971012	chr1	5127403	5127902	Gm16041|chr1:5127403-5127902	0.130472383207839	.	.
chr1	4970513	4971012	chr1	5160029	5160528	Gm16041|chr1:5160029-5160528	0.0916405436608788	.	.
chr1	4970513	4971012	chr1	5160029	5160528	Gm16041|chr1:5160029-5160528	0.0916405436608789	.	.
chr1	4970513	4971012	chr1	5183460	5183959	Gm16041|chr1:5183460-5183959	0.0937469955270233	.	.
chr1	4970513	4971012	chr1	5208080	5208579	Gm16041|chr1:5208080-5208579	0.231738518606988	.	.
chr1	4971076	4971575	chr1	4580975	4581474	Gm16041|chr1:4580975-4581474	0.164759496614359	.	.
chr1	4971076	4971575	chr1	4748085	4748584	Gm16041|chr1:4748085-4748584	0.181801357072983	.	.
chr1	4971076	4971575	chr1	4881318	4881817	Gm16041|chr1:4881318-4881817	0.236714002787791	.	.
chr1	4971076	4971575	chr1	4961760	4962259	Gm16041|chr1:4961760-4962259	0.177989443771697	.	.
chr1	4971076	4971575	chr1	4977220	4977719	Gm16041|chr1:4977220-4977719	0.24362154912674	.	.
chr1	4971076	4971575	chr1	5007260	5007759	Gm16041|chr1:5007260-5007759	0.100066912438884	.	.
chr1	4971076	4971575	chr1	5019201	5019700	Gm16041|chr1:5019201-5019700	0.192061193376417	.	.
chr1	4971076	4971575	chr1	5045709	5046208	Gm16041|chr1:5045709-5046208	0.111155577310623	.	.
chr1	4971076	4971575	chr1	5064967	5065466	Gm16041|chr1:5064967-5065466	0.0894371540744304	.	.
chr1	4971076	4971575	chr1	5166774	5167273	Gm16041|chr1:5166774-5167273	0.273444486152463	.	.
chr1	4971076	4971575	chr1	5177158	5177657	Gm16041|chr1:5177158-5177657	0.221390140150124	.	.
chr1	4971076	4971575	chr1	5208080	5208579	Gm16041|chr1:5208080-5208579	0.202009834614178	.	.
chr1	5070122	5070621	chr1	4907969	4908468	Atp6v1h|chr1:4907969-4908468	0.177643095217675	.	.
chr1	5070122	5070621	chr1	4907969	4908468	Rgs20|chr1:4907969-4908468	0.177643095217675	.	.
chr1	5070122	5070621	chr1	4926263	4926762	Atp6v1h|chr1:4926263-4926762	0.134340002431516	.	.
chr1	5070122	5070621	chr1	4926263	4926762	Rgs20|chr1:4926263-4926762	0.134340002431516	.	.
chr1	5070122	5070621	chr1	4934807	4935306	Atp6v1h|chr1:4934807-4935306	0.255200333295091	.	.
chr1	5070122	5070621	chr1	4934807	4935306	Rgs20|chr1:4934807-4935306	0.255200333295091	.	.
chr1	5070122	5070621	chr1	5007260	5007759	Atp6v1h|chr1:5007260-5007759	0.127435615739634	.	.
chr1	5070122	5070621	chr1	5007260	5007759	Rgs20|chr1:5007260-5007759	0.127435615739634	.	.
chr1	5070122	5070621	chr1	5015264	5015763	Atp6v1h|chr1:5015264-5015763	0.225176609318597	.	.
chr1	5070122	5070621	chr1	5015264	5015763	Rgs20|chr1:5015264-5015763	0.225176609318597	.	.
chr1	5070122	5070621	chr1	5022621	5023120	Atp6v1h|chr1:5022621-5023120	0.161804898694392	.	.
chr1	5070122	5070621	chr1	5022621	5023120	Rgs20|chr1:5022621-5023120	0.161804898694392	.	.
chr1	5070122	5070621	chr1	5071134	5071633	Atp6v1h|chr1:5071134-5071633	0.0895878759884642	.	.
chr1	5070122	5070621	chr1	5071134	5071633	Rgs20|chr1:5071134-5071633	0.0895878759884642	.	.
chr1	5070122	5070621	chr1	5150490	5150989	Atp6v1h|chr1:5150490-5150989	0.107343374363981	.	.
chr1	5070122	5070621	chr1	5150490	5150989	Rgs20|chr1:5150490-5150989	0.107343374363981	.	.
chr1	5070122	5070621	chr1	5311893	5312392	Atp6v1h|chr1:5311893-5312392	0.160347693606672	.	.
chr1	5070122	5070621	chr1	5311893	5312392	Rgs20|chr1:5311893-5312392	0.160347693606672	.	.
chr1	5917179	5917678	chr1	5510483	5510982	Npbwr1|chr1:5510483-5510982	0.250557648061755	.	.
chr1	5917179	5917678	chr1	5780930	5781429	Npbwr1|chr1:5780930-5781429	0.157516912003689	.	.
chr1	5917179	5917678	chr1	5829504	5830003	Npbwr1|chr1:5829504-5830003	0.0965878082135654	.	.
chr1	5917179	5917678	chr1	6054114	6054613	Npbwr1|chr1:6054114-6054613	0.139338802881161	.	.
chr1	6214386	6214885	chr1	6272212	6272711	4732440D04Rik|chr1:6272212-6272711	0.145939200964215	.	.
chr1	6214386	6214885	chr1	6382628	6383127	4732440D04Rik|chr1:6382628-6383127	0.0886071978414924	.	.
chr1	6214386	6214885	chr1	6472286	6472785	4732440D04Rik|chr1:6472286-6472785	0.113383740227761	.	.
chr1	6214386	6214885	chr1	6483297	6483796	4732440D04Rik|chr1:6483297-6483796	0.214565881485433	.	.
chr1	6214386	6214885	chr1	6483957	6484456	4732440D04Rik|chr1:6483957-6484456	0.108383094090864	.	.
chr1	6214899	6215398	chr1	5915307	5915806	4732440D04Rik|chr1:5915307-5915806	0.113855115231272	.	.
chr1	6214899	6215398	chr1	6272212	6272711	4732440D04Rik|chr1:6272212-6272711	0.123859185883538	.	.
chr1	6214899	6215398	chr1	6382628	6383127	4732440D04Rik|chr1:6382628-6383127	0.113974923753046	.	.
chr1	6214899	6215398	chr1	6483297	6483796	4732440D04Rik|chr1:6483297-6483796	0.100896165856156	.	.
chr1	7088594	7089093	chr1	6769890	6770389	Pcmtd1|chr1:6769890-6770389	0.122083280220765	.	.
chr1	7088594	7089093	chr1	6800064	6800563	Pcmtd1|chr1:6800064-6800563	0.158306245963924	.	.
chr1	7088594	7089093	chr1	6858934	6859433	Pcmtd1|chr1:6858934-6859433	0.104612157545702	.	.
chr1	7088594	7089093	chr1	6979612	6980111	Pcmtd1|chr1:6979612-6980111	0.0977755600224614	.	.
chr1	7088594	7089093	chr1	7148859	7149358	Pcmtd1|chr1:7148859-7149358	0.225384767931861	.	.
chr1	7088594	7089093	chr1	7161739	7162238	Pcmtd1|chr1:7161739-7162238	0.123291823688044	.	.
chr1	7088594	7089093	chr1	7206575	7207074	Pcmtd1|chr1:7206575-7207074	0.0899667602287625	.	.
chr1	7088594	7089093	chr1	7218866	7219365	Pcmtd1|chr1:7218866-7219365	0.168577444490591	.	.
chr1	7397174	7397673	chr1	7000670	7001169	Gm26901|chr1:7000670-7001169	0.104331743309296	.	.
chr1	7397174	7397673	chr1	7205959	7206458	Gm26901|chr1:7205959-7206458	0.101031114809052	.	.
chr1	7397837	7398336	chr1	7048699	7049198	Gm26901|chr1:7048699-7049198	0.127362046304749	.	.
chr1	7397837	7398336	chr1	7105020	7105519	Gm26901|chr1:7105020-7105519	0.137489012504681	.	.
chr1	7397837	7398336	chr1	7131083	7131582	Gm26901|chr1:7131083-7131582	0.126108745899991	.	.
chr1	7398342	7398841	chr1	7131083	7131582	Gm26901|chr1:7131083-7131582	0.127999203883935	.	.
chr1	9298975	9299474	chr1	9287131	9287630	Sntg1|chr1:9287131-9287630	0.105630070535997	.	.
chr1	9298975	9299474	chr1	9618891	9619390	Sntg1|chr1:9618891-9619390	0.091493669410625	.	.
chr1	9299496	9299995	chr1	9127343	9127842	Sntg1|chr1:9127343-9127842	0.142057691817617	.	.
chr1	9299496	9299995	chr1	9289706	9290205	Sntg1|chr1:9289706-9290205	0.183812258988034	.	.
chr1	9299496	9299995	chr1	9619928	9620427	Sntg1|chr1:9619928-9620427	0.113867562794871	.	.
chr1	9299496	9299995	chr1	9627223	9627722	Sntg1|chr1:9627223-9627722	0.115713567479207	.	.
chr1	9299496	9299995	chr1	9661097	9661596	Sntg1|chr1:9661097-9661596	0.1753812824259	.	.
chr1	9299496	9299995	chr1	9696774	9697273	Sntg1|chr1:9696774-9697273	0.11545047712911	.	.
chr1	9545042	9545541	chr1	9541113	9541612	Rrs1|chr1:9541113-9541612	0.220589879373927	.	.
chr1	9545042	9545541	chr1	9616118	9616617	Rrs1|chr1:9616118-9616617	0.19371508989617	.	.
chr1	9545042	9545541	chr1	9656603	9657102	Rrs1|chr1:9656603-9657102	0.146384975046822	.	.
chr1	9600949	9601448	chr1	9512388	9512887	Vxn|chr1:9512388-9512887	0.200256763843968	.	.
chr1	9600949	9601448	chr1	9570415	9570914	Vxn|chr1:9570415-9570914	0.0918443514815068	.	.
chr1	9600949	9601448	chr1	9619928	9620427	Vxn|chr1:9619928-9620427	0.120972961505139	.	.
chr1	9600949	9601448	chr1	9622471	9622970	Vxn|chr1:9622471-9622970	0.163464052747816	.	.
chr1	9630048	9630547	chr1	9577782	9578281	2610203C22Rik|chr1:9577782-9578281	0.14487982399236	.	.
chr1	9630048	9630547	chr1	9591855	9592354	2610203C22Rik|chr1:9591855-9592354	0.133689433675641	.	.
chr1	9630048	9630547	chr1	9616118	9616617	2610203C22Rik|chr1:9616118-9616617	0.0942267606827788	.	.
chr1	9630048	9630547	chr1	9618891	9619390	2610203C22Rik|chr1:9618891-9619390	0.118545884968872	.	.
chr1	9630048	9630547	chr1	9627223	9627722	2610203C22Rik|chr1:9627223-9627722	0.125102053828308	.	.
chr1	9630048	9630547	chr1	9656603	9657102	2610203C22Rik|chr1:9656603-9657102	0.113016397335626	.	.
chr1	9630962	9631461	chr1	9577782	9578281	2610203C22Rik|chr1:9577782-9578281	0.228448669619644	.	.
chr1	9630962	9631461	chr1	9618891	9619390	2610203C22Rik|chr1:9618891-9619390	0.132802679983635	.	.
chr1	9700259	9700758	chr1	9287131	9287630	Mybl1|chr1:9287131-9287630	0.0912159972374802	.	.
chr1	9700259	9700758	chr1	9289706	9290205	Mybl1|chr1:9289706-9290205	0.0903880788784869	.	.
chr1	9700259	9700758	chr1	9510098	9510597	Mybl1|chr1:9510098-9510597	0.123492342081539	.	.
chr1	9700259	9700758	chr1	9512388	9512887	Mybl1|chr1:9512388-9512887	0.183426299946727	.	.
chr1	9700259	9700758	chr1	9528313	9528812	Mybl1|chr1:9528313-9528812	0.151225385220707	.	.
chr1	9700259	9700758	chr1	9539839	9540338	Mybl1|chr1:9539839-9540338	0.0892421184691791	.	.
chr1	9700259	9700758	chr1	9539839	9540338	Mybl1|chr1:9539839-9540338	0.0892421184691792	.	.
chr1	9700259	9700758	chr1	9569900	9570399	Mybl1|chr1:9569900-9570399	0.171913211179125	.	.
chr1	9700259	9700758	chr1	9570415	9570914	Mybl1|chr1:9570415-9570914	0.0923749367756928	.	.
chr1	9700259	9700758	chr1	9591855	9592354	Mybl1|chr1:9591855-9592354	0.213576360690889	.	.
chr1	9700259	9700758	chr1	9609186	9609685	Mybl1|chr1:9609186-9609685	0.27416265659968	.	.
chr1	9700259	9700758	chr1	9613952	9614451	Mybl1|chr1:9613952-9614451	0.120845759175918	.	.
chr1	9700259	9700758	chr1	9615198	9615697	Mybl1|chr1:9615198-9615697	0.122689426391649	.	.
chr1	9700259	9700758	chr1	9672917	9673416	Mybl1|chr1:9672917-9673416	0.138889113092504	.	.
chr1	9700259	9700758	chr1	9722386	9722885	Mybl1|chr1:9722386-9722885	0.137436582208852	.	.
chr1	9700259	9700758	chr1	9731278	9731777	Mybl1|chr1:9731278-9731777	0.122955243561712	.	.
chr1	9747574	9748073	chr1	9722386	9722885	1700034P13Rik|chr1:9722386-9722885	0.0999413870832898	.	.
chr1	9747574	9748073	chr1	9722386	9722885	Vcpip1|chr1:9722386-9722885	0.0999413870832898	.	.
chr1	9748256	9748755	chr1	9298270	9298769	1700034P13Rik|chr1:9298270-9298769	0.088008665200783	.	.
chr1	9748256	9748755	chr1	9298270	9298769	Vcpip1|chr1:9298270-9298769	0.088008665200783	.	.
chr1	9748256	9748755	chr1	9541113	9541612	1700034P13Rik|chr1:9541113-9541612	0.16863246428002	.	.
chr1	9748256	9748755	chr1	9541113	9541612	Vcpip1|chr1:9541113-9541612	0.16863246428002	.	.
chr1	9748256	9748755	chr1	9615198	9615697	1700034P13Rik|chr1:9615198-9615697	0.0897487598109203	.	.
chr1	9748256	9748755	chr1	9615198	9615697	Vcpip1|chr1:9615198-9615697	0.0897487598109203	.	.
chr1	9748256	9748755	chr1	9622471	9622970	1700034P13Rik|chr1:9622471-9622970	0.104007312115767	.	.
chr1	9748256	9748755	chr1	9622471	9622970	Vcpip1|chr1:9622471-9622970	0.104007312115767	.	.
chr1	9748256	9748755	chr1	9656603	9657102	1700034P13Rik|chr1:9656603-9657102	0.121854412549939	.	.
chr1	9748256	9748755	chr1	9656603	9657102	Vcpip1|chr1:9656603-9657102	0.121854412549939	.	.
chr1	9748256	9748755	chr1	9722386	9722885	1700034P13Rik|chr1:9722386-9722885	0.149710948172727	.	.
chr1	9748256	9748755	chr1	9722386	9722885	Vcpip1|chr1:9722386-9722885	0.149710948172727	.	.
chr1	10719713	10720212	chr1	10257273	10257772	Cpa6|chr1:10257273-10257772	0.138970542224913	.	.
chr1	10719713	10720212	chr1	10452071	10452570	Cpa6|chr1:10452071-10452570	0.134806354006926	.	.
chr1	10719713	10720212	chr1	10486751	10487250	Cpa6|chr1:10486751-10487250	0.278766876091962	.	.
chr1	10719713	10720212	chr1	10510405	10510904	Cpa6|chr1:10510405-10510904	0.141082725916144	.	.
chr1	10719713	10720212	chr1	10553376	10553875	Cpa6|chr1:10553376-10553875	0.123944352150589	.	.
chr1	10719713	10720212	chr1	10596332	10596831	Cpa6|chr1:10596332-10596831	0.125945587362775	.	.
chr1	10719713	10720212	chr1	10699983	10700482	Cpa6|chr1:10699983-10700482	0.115852261004273	.	.
chr1	10719713	10720212	chr1	10700869	10701368	Cpa6|chr1:10700869-10701368	0.114651264030874	.	.
chr1	10719713	10720212	chr1	10713240	10713739	Cpa6|chr1:10713240-10713739	0.0939254471784141	.	.
chr1	10719713	10720212	chr1	10771716	10772215	Cpa6|chr1:10771716-10772215	0.108491609713695	.	.
chr1	10719713	10720212	chr1	10792905	10793404	Cpa6|chr1:10792905-10793404	0.154240401419527	.	.
chr1	10719713	10720212	chr1	10835602	10836101	Cpa6|chr1:10835602-10836101	0.0891592655604633	.	.
chr1	10719713	10720212	chr1	10837136	10837635	Cpa6|chr1:10837136-10837635	0.145123940339215	.	.
chr1	10720532	10721031	chr1	10327913	10328412	Cpa6|chr1:10327913-10328412	0.117537802566357	.	.
chr1	10720532	10721031	chr1	10378085	10378584	Cpa6|chr1:10378085-10378584	0.130355758957781	.	.
chr1	10720532	10721031	chr1	10452071	10452570	Cpa6|chr1:10452071-10452570	0.135688790504463	.	.
chr1	10720532	10721031	chr1	10483878	10484377	Cpa6|chr1:10483878-10484377	0.123210714569182	.	.
chr1	10720532	10721031	chr1	10486751	10487250	Cpa6|chr1:10486751-10487250	0.201527539385414	.	.
chr1	10720532	10721031	chr1	10510405	10510904	Cpa6|chr1:10510405-10510904	0.157770038467138	.	.
chr1	10720532	10721031	chr1	10553376	10553875	Cpa6|chr1:10553376-10553875	0.159090065404771	.	.
chr1	10720532	10721031	chr1	10570791	10571290	Cpa6|chr1:10570791-10571290	0.098221522672144	.	.
chr1	10720532	10721031	chr1	10713240	10713739	Cpa6|chr1:10713240-10713739	0.210973740502188	.	.
chr1	10720532	10721031	chr1	10725634	10726133	Cpa6|chr1:10725634-10726133	0.108173423086226	.	.
chr1	10720532	10721031	chr1	10792905	10793404	Cpa6|chr1:10792905-10793404	0.10804213229317	.	.
chr1	10720532	10721031	chr1	10871396	10871895	Cpa6|chr1:10871396-10871895	0.090037601486792	.	.
chr1	10720532	10721031	chr1	10871396	10871895	Cpa6|chr1:10871396-10871895	0.0900376014867921	.	.
chr1	10993243	10993742	chr1	10510405	10510904	Prex2|chr1:10510405-10510904	0.140308832208349	.	.
chr1	10993243	10993742	chr1	10570791	10571290	Prex2|chr1:10570791-10571290	0.107925344568591	.	.
chr1	10993243	10993742	chr1	10596332	10596831	Prex2|chr1:10596332-10596831	0.103518134539204	.	.
chr1	10993243	10993742	chr1	10717582	10718081	Prex2|chr1:10717582-10718081	0.0981896849514805	.	.
chr1	10993243	10993742	chr1	10725634	10726133	Prex2|chr1:10725634-10726133	0.105649012591372	.	.
chr1	10993243	10993742	chr1	10835602	10836101	Prex2|chr1:10835602-10836101	0.15448566470543	.	.
chr1	10993243	10993742	chr1	10874715	10875214	Prex2|chr1:10874715-10875214	0.100119401045297	.	.
chr1	10993243	10993742	chr1	10955127	10955626	Prex2|chr1:10955127-10955626	0.161055339548374	.	.
chr1	10993772	10994271	chr1	10510405	10510904	Prex2|chr1:10510405-10510904	0.239253634062735	.	.
chr1	10993772	10994271	chr1	10570791	10571290	Prex2|chr1:10570791-10571290	0.125890535177592	.	.
chr1	10993772	10994271	chr1	10596332	10596831	Prex2|chr1:10596332-10596831	0.171666194363418	.	.
chr1	10993772	10994271	chr1	10699983	10700482	Prex2|chr1:10699983-10700482	0.153529928371474	.	.
chr1	10993772	10994271	chr1	10725634	10726133	Prex2|chr1:10725634-10726133	0.113207849521184	.	.
chr1	10993772	10994271	chr1	10771716	10772215	Prex2|chr1:10771716-10772215	0.0938457841450175	.	.
chr1	10993772	10994271	chr1	10826615	10827114	Prex2|chr1:10826615-10827114	0.101377173459969	.	.
chr1	10993772	10994271	chr1	10827118	10827617	Prex2|chr1:10827118-10827617	0.101587985961022	.	.
chr1	10993772	10994271	chr1	10835602	10836101	Prex2|chr1:10835602-10836101	0.22237795623723	.	.
chr1	10993772	10994271	chr1	10837136	10837635	Prex2|chr1:10837136-10837635	0.134685382314934	.	.
chr1	10993772	10994271	chr1	10852563	10853062	Prex2|chr1:10852563-10853062	0.122020288447053	.	.
chr1	10993772	10994271	chr1	10874715	10875214	Prex2|chr1:10874715-10875214	0.166907209245859	.	.
chr1	10993772	10994271	chr1	10955127	10955626	Prex2|chr1:10955127-10955626	0.21850762606604	.	.
chr1	13588843	13589342	chr1	13576837	13577336	Tram1|chr1:13576837-13577336	0.208543472552582	.	.
chr1	13588843	13589342	chr1	13614814	13615313	Tram1|chr1:13614814-13615313	0.145862140203226	.	.
chr1	13588843	13589342	chr1	13752366	13752865	Tram1|chr1:13752366-13752865	0.131689701388669	.	.
chr1	13588843	13589342	chr1	13779004	13779503	Tram1|chr1:13779004-13779503	0.109601109404388	.	.
chr1	13588843	13589342	chr1	13789111	13789610	Tram1|chr1:13789111-13789610	0.184448848522322	.	.
chr1	13588843	13589342	chr1	13801875	13802374	Tram1|chr1:13801875-13802374	0.105002608605052	.	.
chr1	13588843	13589342	chr1	13848704	13849203	Tram1|chr1:13848704-13849203	0.105680996059064	.	.
chr1	13588843	13589342	chr1	13870553	13871052	Tram1|chr1:13870553-13871052	0.10768470466256	.	.
chr1	13588843	13589342	chr1	13925942	13926441	Tram1|chr1:13925942-13926441	0.0963104373111033	.	.
chr1	13589563	13590062	chr1	13500447	13500946	Tram1|chr1:13500447-13500946	0.0991539327479077	.	.
chr1	13589563	13590062	chr1	13500447	13500946	Tram1|chr1:13500447-13500946	0.0991539327479078	.	.
chr1	13589563	13590062	chr1	13598199	13598698	Tram1|chr1:13598199-13598698	0.0985919739423516	.	.
chr1	13589563	13590062	chr1	13599193	13599692	Tram1|chr1:13599193-13599692	0.193049967081716	.	.
chr1	13589563	13590062	chr1	13607816	13608315	Tram1|chr1:13607816-13608315	0.13006836514903	.	.
chr1	13589563	13590062	chr1	13614814	13615313	Tram1|chr1:13614814-13615313	0.0894168827063797	.	.
chr1	13589563	13590062	chr1	13631678	13632177	Tram1|chr1:13631678-13632177	0.0989116802786971	.	.
chr1	13589563	13590062	chr1	13640977	13641476	Tram1|chr1:13640977-13641476	0.0985573905747672	.	.
chr1	13589563	13590062	chr1	13848704	13849203	Tram1|chr1:13848704-13849203	0.168795597459438	.	.
chr1	13589563	13590062	chr1	13870553	13871052	Tram1|chr1:13870553-13871052	0.116223678269972	.	.
chr1	13659706	13660205	chr1	13573930	13574429	Lactb2|chr1:13573930-13574429	0.246364320874492	.	.
chr1	13659706	13660205	chr1	13619870	13620369	Lactb2|chr1:13619870-13620369	0.131318740770513	.	.
chr1	13659706	13660205	chr1	13649569	13650068	Lactb2|chr1:13649569-13650068	0.163798695708256	.	.
chr1	13659706	13660205	chr1	13651312	13651811	Lactb2|chr1:13651312-13651811	0.286141756252572	.	.
chr1	13659706	13660205	chr1	13657557	13658056	Lactb2|chr1:13657557-13658056	0.145865997620557	.	.
chr1	13659706	13660205	chr1	13743229	13743728	Lactb2|chr1:13743229-13743728	0.14771718076493	.	.
chr1	13659706	13660205	chr1	13752366	13752865	Lactb2|chr1:13752366-13752865	0.12191945402886	.	.
chr1	13659706	13660205	chr1	13779004	13779503	Lactb2|chr1:13779004-13779503	0.107880852998797	.	.
chr1	13659706	13660205	chr1	13938390	13938889	Lactb2|chr1:13938390-13938889	0.11938305093408	.	.
chr1	13659706	13660205	chr1	13997631	13998130	Lactb2|chr1:13997631-13998130	0.123087504627215	.	.
chr1	13659706	13660205	chr1	13998145	13998644	Lactb2|chr1:13998145-13998644	0.110933560805011	.	.
chr1	13660314	13660813	chr1	13576837	13577336	Lactb2|chr1:13576837-13577336	0.274238409030285	.	.
chr1	13660314	13660813	chr1	13598199	13598698	Lactb2|chr1:13598199-13598698	0.153578339556575	.	.
chr1	13660314	13660813	chr1	13599193	13599692	Lactb2|chr1:13599193-13599692	0.137885546755777	.	.
chr1	13660314	13660813	chr1	13607816	13608315	Lactb2|chr1:13607816-13608315	0.106042558934232	.	.
chr1	13660314	13660813	chr1	13614814	13615313	Lactb2|chr1:13614814-13615313	0.316692871523416	.	.
chr1	13660314	13660813	chr1	13640977	13641476	Lactb2|chr1:13640977-13641476	0.254621099343547	.	.
chr1	13660314	13660813	chr1	13801875	13802374	Lactb2|chr1:13801875-13802374	0.094317782752409	.	.
chr1	13660314	13660813	chr1	13930911	13931410	Lactb2|chr1:13930911-13931410	0.11651772039449	.	.
chr1	14309549	14310048	chr1	14262926	14263425	Eya1|chr1:14262926-14263425	0.184545695413508	.	.
chr1	14309549	14310048	chr1	14264813	14265312	Eya1|chr1:14264813-14265312	0.125060627278622	.	.
chr1	14309549	14310048	chr1	14265314	14265813	Eya1|chr1:14265314-14265813	0.0986768112881391	.	.
chr1	14309549	14310048	chr1	14293533	14294032	Eya1|chr1:14293533-14294032	0.25556324088978	.	.
chr1	14309549	14310048	chr1	14294075	14294574	Eya1|chr1:14294075-14294574	0.214997241132438	.	.
chr1	14309549	14310048	chr1	14350689	14351188	Eya1|chr1:14350689-14351188	0.0881770142462641	.	.
chr1	14309549	14310048	chr1	14358468	14358967	Eya1|chr1:14358468-14358967	0.24379312760878	.	.
chr1	14309549	14310048	chr1	14403744	14404243	Eya1|chr1:14403744-14404243	0.20663652383984	.	.
chr1	14309549	14310048	chr1	14417088	14417587	Eya1|chr1:14417088-14417587	0.122786005170643	.	.
chr1	14309549	14310048	chr1	14460763	14461262	Eya1|chr1:14460763-14461262	0.0952607122392881	.	.
chr1	14309549	14310048	chr1	14564866	14565365	Eya1|chr1:14564866-14565365	0.283303993935622	.	.
chr1	14309549	14310048	chr1	14630564	14631063	Eya1|chr1:14630564-14631063	0.232690481054068	.	.
chr1	14309549	14310048	chr1	14635842	14636341	Eya1|chr1:14635842-14636341	0.130269859185923	.	.
chr1	14309549	14310048	chr1	14641228	14641727	Eya1|chr1:14641228-14641727	0.149984143295894	.	.
chr1	14309549	14310048	chr1	14659134	14659633	Eya1|chr1:14659134-14659633	0.133598416967432	.	.
chr1	14309549	14310048	chr1	14662272	14662771	Eya1|chr1:14662272-14662771	0.261347899297658	.	.
chr1	14309549	14310048	chr1	14669334	14669833	Eya1|chr1:14669334-14669833	0.348474339647908	.	.
chr1	14309549	14310048	chr1	14675282	14675781	Eya1|chr1:14675282-14675781	0.185325236663153	.	.
chr1	14309549	14310048	chr1	14704896	14705395	Eya1|chr1:14704896-14705395	0.264915294908399	.	.
chr1	14309549	14310048	chr1	14739996	14740495	Eya1|chr1:14739996-14740495	0.192776544303507	.	.
chr1	14755218	14755717	chr1	14637829	14638328	Msc|chr1:14637829-14638328	0.190863953971778	.	.
chr1	14755218	14755717	chr1	14728986	14729485	Msc|chr1:14728986-14729485	0.0945393188936439	.	.
chr1	14755218	14755717	chr1	14816469	14816968	Msc|chr1:14816469-14816968	0.187507149593222	.	.
chr1	14755218	14755717	chr1	14845275	14845774	Msc|chr1:14845275-14845774	0.102923393925602	.	.
chr1	14755218	14755717	chr1	14997606	14998105	Msc|chr1:14997606-14998105	0.207264592650747	.	.
chr1	14755218	14755717	chr1	14998195	14998694	Msc|chr1:14998195-14998694	0.136285056244345	.	.
chr1	14756079	14756578	chr1	14564866	14565365	Msc|chr1:14564866-14565365	0.121541219656346	.	.
chr1	14756079	14756578	chr1	14662272	14662771	Msc|chr1:14662272-14662771	0.0972734078728982	.	.
chr1	14756079	14756578	chr1	14669334	14669833	Msc|chr1:14669334-14669833	0.123481547501418	.	.
chr1	14756079	14756578	chr1	14845275	14845774	Msc|chr1:14845275-14845774	0.17604562347624	.	.
chr1	14756079	14756578	chr1	14915940	14916439	Msc|chr1:14915940-14916439	0.245542254030282	.	.
chr1	14756079	14756578	chr1	14955199	14955698	Msc|chr1:14955199-14955698	0.240558451375535	.	.
chr1	14756079	14756578	chr1	15181907	15182406	Msc|chr1:15181907-15182406	0.101299148633501	.	.
chr1	14917929	14918428	chr1	14564866	14565365	Trpa1|chr1:14564866-14565365	0.131338006437621	.	.
chr1	14917929	14918428	chr1	14621019	14621518	Trpa1|chr1:14621019-14621518	0.11133146083854	.	.
chr1	14917929	14918428	chr1	14630564	14631063	Trpa1|chr1:14630564-14631063	0.0984876053537544	.	.
chr1	14917929	14918428	chr1	14641228	14641727	Trpa1|chr1:14641228-14641727	0.115530470217739	.	.
chr1	14917929	14918428	chr1	14662272	14662771	Trpa1|chr1:14662272-14662771	0.240232761453457	.	.
chr1	14917929	14918428	chr1	14669334	14669833	Trpa1|chr1:14669334-14669833	0.177614054057621	.	.
chr1	14917929	14918428	chr1	14675282	14675781	Trpa1|chr1:14675282-14675781	0.0945392554647329	.	.
chr1	14917929	14918428	chr1	14845275	14845774	Trpa1|chr1:14845275-14845774	0.172467605636871	.	.
chr1	14917929	14918428	chr1	14915940	14916439	Trpa1|chr1:14915940-14916439	0.22127493187794	.	.
chr1	14917929	14918428	chr1	14955199	14955698	Trpa1|chr1:14955199-14955698	0.140554419991578	.	.
chr1	14917929	14918428	chr1	15181907	15182406	Trpa1|chr1:15181907-15182406	0.0916116241314983	.	.
chr1	14918622	14919121	chr1	14635842	14636341	Trpa1|chr1:14635842-14636341	0.163361778855619	.	.
chr1	16519035	16519534	chr1	16758712	16759211	Stau2|chr1:16758712-16759211	0.134306917780734	.	.
chr1	16519035	16519534	chr1	16759351	16759850	Stau2|chr1:16759351-16759850	0.20195232754188	.	.
chr1	16519035	16519534	chr1	16798252	16798751	Stau2|chr1:16798252-16798751	0.0984727155504625	.	.
chr1	16519035	16519534	chr1	16848033	16848532	Stau2|chr1:16848033-16848532	0.215391271264968	.	.
chr1	16519035	16519534	chr1	16996662	16997161	Stau2|chr1:16996662-16997161	0.0964934052332247	.	.
chr1	16519761	16520260	chr1	16564742	16565241	Stau2|chr1:16564742-16565241	0.127905465237883	.	.
chr1	16519761	16520260	chr1	16597020	16597519	Stau2|chr1:16597020-16597519	0.141717318847596	.	.
chr1	16519761	16520260	chr1	16636459	16636958	Stau2|chr1:16636459-16636958	0.117691783763028	.	.
chr1	16519761	16520260	chr1	16996662	16997161	Stau2|chr1:16996662-16997161	0.155132371484139	.	.
chr1	16618483	16618982	chr1	16569535	16570034	Ube2w|chr1:16569535-16570034	0.132024845459161	.	.
chr1	16618483	16618982	chr1	16597020	16597519	Ube2w|chr1:16597020-16597519	0.108943193945192	.	.
chr1	16618483	16618982	chr1	16636459	16636958	Ube2w|chr1:16636459-16636958	0.0939974282128914	.	.
chr1	16618483	16618982	chr1	16848033	16848532	Ube2w|chr1:16848033-16848532	0.119158075207774	.	.
chr1	16618483	16618982	chr1	16930176	16930675	Ube2w|chr1:16930176-16930675	0.116256953882107	.	.
chr1	16618483	16618982	chr1	16934525	16935024	Ube2w|chr1:16934525-16935024	0.185573075582056	.	.
chr1	16619102	16619601	chr1	16545111	16545610	Ube2w|chr1:16545111-16545610	0.151227863837514	.	.
chr1	16619102	16619601	chr1	16557621	16558120	Ube2w|chr1:16557621-16558120	0.118766553954659	.	.
chr1	16619102	16619601	chr1	16569535	16570034	Ube2w|chr1:16569535-16570034	0.202723283257332	.	.
chr1	16619102	16619601	chr1	16597020	16597519	Ube2w|chr1:16597020-16597519	0.0935693598511438	.	.
chr1	16619102	16619601	chr1	16636459	16636958	Ube2w|chr1:16636459-16636958	0.156491979129147	.	.
chr1	16619102	16619601	chr1	16758712	16759211	Ube2w|chr1:16758712-16759211	0.106594604768544	.	.
chr1	16619102	16619601	chr1	16798252	16798751	Ube2w|chr1:16798252-16798751	0.118088760762658	.	.
chr1	16656744	16657243	chr1	16545111	16545610	D030040B21Rik|chr1:16545111-16545610	0.242083127596839	.	.
chr1	16656744	16657243	chr1	16545111	16545610	Eloc|chr1:16545111-16545610	0.242083127596839	.	.
chr1	16656744	16657243	chr1	16557621	16558120	D030040B21Rik|chr1:16557621-16558120	0.0911349052448765	.	.
chr1	16656744	16657243	chr1	16557621	16558120	Eloc|chr1:16557621-16558120	0.0911349052448765	.	.
chr1	16656744	16657243	chr1	16569535	16570034	D030040B21Rik|chr1:16569535-16570034	0.127391836173476	.	.
chr1	16656744	16657243	chr1	16569535	16570034	Eloc|chr1:16569535-16570034	0.127391836173476	.	.
chr1	16656744	16657243	chr1	16644679	16645178	D030040B21Rik|chr1:16644679-16645178	0.112511351448134	.	.
chr1	16656744	16657243	chr1	16644679	16645178	Eloc|chr1:16644679-16645178	0.112511351448134	.	.
chr1	16656744	16657243	chr1	16809163	16809662	D030040B21Rik|chr1:16809163-16809662	0.225505517799872	.	.
chr1	16656744	16657243	chr1	16809163	16809662	Eloc|chr1:16809163-16809662	0.225505517799872	.	.
chr1	16656744	16657243	chr1	16809716	16810215	D030040B21Rik|chr1:16809716-16810215	0.176051688549183	.	.
chr1	16656744	16657243	chr1	16809716	16810215	Eloc|chr1:16809716-16810215	0.176051688549183	.	.
chr1	16657258	16657757	chr1	16758712	16759211	D030040B21Rik|chr1:16758712-16759211	0.230570445247298	.	.
chr1	16657258	16657757	chr1	16758712	16759211	Eloc|chr1:16758712-16759211	0.230570445247298	.	.
chr1	16657258	16657757	chr1	16809163	16809662	D030040B21Rik|chr1:16809163-16809662	0.123877783662719	.	.
chr1	16657258	16657757	chr1	16809163	16809662	Eloc|chr1:16809163-16809662	0.123877783662719	.	.
chr1	16657258	16657757	chr1	16809716	16810215	D030040B21Rik|chr1:16809716-16810215	0.153283587866843	.	.
chr1	16657258	16657757	chr1	16809716	16810215	Eloc|chr1:16809716-16810215	0.153283587866843	.	.
chr1	16687901	16688400	chr1	16546643	16547142	Ly96|chr1:16546643-16547142	0.12155513839698	.	.
chr1	16687901	16688400	chr1	16809716	16810215	Ly96|chr1:16809716-16810215	0.158296964777502	.	.
chr1	16687901	16688400	chr1	16858295	16858794	Ly96|chr1:16858295-16858794	0.124657006979666	.	.
chr1	16687901	16688400	chr1	16981638	16982137	Ly96|chr1:16981638-16982137	0.114192127684156	.	.
chr1	16687901	16688400	chr1	16987547	16988046	Ly96|chr1:16987547-16988046	0.127674119190223	.	.
chr1	16688506	16689005	chr1	16545111	16545610	Ly96|chr1:16545111-16545610	0.193057446661545	.	.
chr1	16688506	16689005	chr1	16546643	16547142	Ly96|chr1:16546643-16547142	0.219683206403507	.	.
chr1	16688506	16689005	chr1	16557621	16558120	Ly96|chr1:16557621-16558120	0.136008938967198	.	.
chr1	16688506	16689005	chr1	16559647	16560146	Ly96|chr1:16559647-16560146	0.106791543088856	.	.
chr1	16688506	16689005	chr1	16569535	16570034	Ly96|chr1:16569535-16570034	0.158686221603223	.	.
chr1	16688506	16689005	chr1	16586933	16587432	Ly96|chr1:16586933-16587432	0.107930120831849	.	.
chr1	16688506	16689005	chr1	16597020	16597519	Ly96|chr1:16597020-16597519	0.0993930724839936	.	.
chr1	16688506	16689005	chr1	16703823	16704322	Ly96|chr1:16703823-16704322	0.155121232554238	.	.
chr1	16688506	16689005	chr1	16747229	16747728	Ly96|chr1:16747229-16747728	0.158945305031259	.	.
chr1	16688506	16689005	chr1	16798252	16798751	Ly96|chr1:16798252-16798751	0.0951067830470355	.	.
chr1	16688506	16689005	chr1	16858295	16858794	Ly96|chr1:16858295-16858794	0.145840691886871	.	.
chr1	16688506	16689005	chr1	16916592	16917091	Ly96|chr1:16916592-16917091	0.113652277041907	.	.
chr1	16688506	16689005	chr1	16981638	16982137	Ly96|chr1:16981638-16982137	0.175728127841045	.	.
chr1	16688506	16689005	chr1	16987547	16988046	Ly96|chr1:16987547-16988046	0.107208261439399	.	.
chr1	17097665	17098164	chr1	16758712	16759211	Jph1|chr1:16758712-16759211	0.16469937277352	.	.
chr1	17097665	17098164	chr1	16981638	16982137	Jph1|chr1:16981638-16982137	0.130719480371943	.	.
chr1	17097665	17098164	chr1	17311278	17311777	Jph1|chr1:17311278-17311777	0.132707822481056	.	.
chr1	17097665	17098164	chr1	17364663	17365162	Jph1|chr1:17364663-17365162	0.184392072916445	.	.
chr1	17098192	17098691	chr1	16758712	16759211	Jph1|chr1:16758712-16759211	0.237842772807696	.	.
chr1	17098192	17098691	chr1	16759351	16759850	Jph1|chr1:16759351-16759850	0.176157684057842	.	.
chr1	17098192	17098691	chr1	17008854	17009353	Jph1|chr1:17008854-17009353	0.113236805504168	.	.
chr1	17098192	17098691	chr1	17015917	17016416	Jph1|chr1:17015917-17016416	0.102345469330556	.	.
chr1	17098192	17098691	chr1	17058743	17059242	Jph1|chr1:17058743-17059242	0.208770633275356	.	.
chr1	17098192	17098691	chr1	17117223	17117722	Jph1|chr1:17117223-17117722	0.0972559302502325	.	.
chr1	17098192	17098691	chr1	17302239	17302738	Jph1|chr1:17302239-17302738	0.107056107406338	.	.
chr1	17098192	17098691	chr1	17302774	17303273	Jph1|chr1:17302774-17303273	0.104793107242162	.	.
chr1	17098192	17098691	chr1	17397542	17398041	Jph1|chr1:17397542-17398041	0.162614787755713	.	.
chr1	17145142	17145641	chr1	16759351	16759850	Gdap1|chr1:16759351-16759850	0.100327766796827	.	.
chr1	17145142	17145641	chr1	17015917	17016416	Gdap1|chr1:17015917-17016416	0.119103294054359	.	.
chr1	17145142	17145641	chr1	17058743	17059242	Gdap1|chr1:17058743-17059242	0.147846165783641	.	.
chr1	17145142	17145641	chr1	17302239	17302738	Gdap1|chr1:17302239-17302738	0.195153822885873	.	.
chr1	17145142	17145641	chr1	17302774	17303273	Gdap1|chr1:17302774-17303273	0.188601924660059	.	.
chr1	17601268	17601767	chr1	17309890	17310389	Pi15|chr1:17309890-17310389	0.204366405235279	.	.
chr1	17601268	17601767	chr1	17339607	17340106	Pi15|chr1:17339607-17340106	0.165983424139729	.	.
chr1	17601268	17601767	chr1	17406304	17406803	Pi15|chr1:17406304-17406803	0.135422156603044	.	.
chr1	17601268	17601767	chr1	17570129	17570628	Pi15|chr1:17570129-17570628	0.0911180654986229	.	.
chr1	17601268	17601767	chr1	17599254	17599753	Pi15|chr1:17599254-17599753	0.0930687871064481	.	.
chr1	17601268	17601767	chr1	17600441	17600940	Pi15|chr1:17600441-17600940	0.248668862900777	.	.
chr1	17601268	17601767	chr1	17603226	17603725	Pi15|chr1:17603226-17603725	0.196690856298238	.	.
chr1	17601268	17601767	chr1	17664654	17665153	Pi15|chr1:17664654-17665153	0.105359175194424	.	.
chr1	17601268	17601767	chr1	17709938	17710437	Pi15|chr1:17709938-17710437	0.0928680458307298	.	.
chr1	17601268	17601767	chr1	17716258	17716757	Pi15|chr1:17716258-17716757	0.118131399598137	.	.
chr1	17601268	17601767	chr1	17856927	17857426	Pi15|chr1:17856927-17857426	0.0989472412316907	.	.
chr1	17601268	17601767	chr1	17908230	17908729	Pi15|chr1:17908230-17908729	0.127920710610404	.	.
chr1	17727070	17727569	chr1	17544675	17545174	Crispld1|chr1:17544675-17545174	0.157728351819846	.	.
chr1	17727070	17727569	chr1	17544675	17545174	Gm16070|chr1:17544675-17545174	0.157728351819846	.	.
chr1	17727070	17727569	chr1	17735428	17735927	Crispld1|chr1:17735428-17735927	0.208725641442406	.	.
chr1	17727070	17727569	chr1	17735428	17735927	Gm16070|chr1:17735428-17735927	0.208725641442406	.	.
chr1	17727070	17727569	chr1	17810144	17810643	Crispld1|chr1:17810144-17810643	0.139885852533451	.	.
chr1	17727070	17727569	chr1	17810144	17810643	Gm16070|chr1:17810144-17810643	0.139885852533451	.	.
chr1	17727608	17728107	chr1	17311278	17311777	Crispld1|chr1:17311278-17311777	0.104897321772306	.	.
chr1	17727608	17728107	chr1	17311278	17311777	Gm16070|chr1:17311278-17311777	0.104897321772306	.	.
chr1	17727608	17728107	chr1	17339607	17340106	Crispld1|chr1:17339607-17340106	0.138050506084991	.	.
chr1	17727608	17728107	chr1	17339607	17340106	Gm16070|chr1:17339607-17340106	0.138050506084991	.	.
chr1	17727608	17728107	chr1	17570129	17570628	Crispld1|chr1:17570129-17570628	0.138539546109088	.	.
chr1	17727608	17728107	chr1	17570129	17570628	Gm16070|chr1:17570129-17570628	0.138539546109088	.	.
chr1	17727608	17728107	chr1	17656736	17657235	Crispld1|chr1:17656736-17657235	0.176549075760891	.	.
chr1	17727608	17728107	chr1	17656736	17657235	Gm16070|chr1:17656736-17657235	0.176549075760891	.	.
chr1	17727608	17728107	chr1	17718466	17718965	Crispld1|chr1:17718466-17718965	0.192033191646618	.	.
chr1	17727608	17728107	chr1	17718466	17718965	Gm16070|chr1:17718466-17718965	0.192033191646618	.	.
chr1	17727608	17728107	chr1	17762816	17763315	Crispld1|chr1:17762816-17763315	0.141554184703753	.	.
chr1	17727608	17728107	chr1	17762816	17763315	Gm16070|chr1:17762816-17763315	0.141554184703753	.	.
chr1	17727608	17728107	chr1	17856927	17857426	Crispld1|chr1:17856927-17857426	0.132305123839991	.	.
chr1	17727608	17728107	chr1	17856927	17857426	Gm16070|chr1:17856927-17857426	0.132305123839991	.	.
chr1	17727608	17728107	chr1	17873370	17873869	Crispld1|chr1:17873370-17873869	0.141550766365902	.	.
chr1	17727608	17728107	chr1	17873370	17873869	Gm16070|chr1:17873370-17873869	0.141550766365902	.	.
chr1	17727608	17728107	chr1	17924151	17924650	Crispld1|chr1:17924151-17924650	0.098403295438924	.	.
chr1	17727608	17728107	chr1	17924151	17924650	Gm16070|chr1:17924151-17924650	0.098403295438924	.	.
chr1	18057998	18058497	chr1	17762816	17763315	Gm28756|chr1:17762816-17763315	0.175788153985284	.	.
chr1	18057998	18058497	chr1	17825827	17826326	Gm28756|chr1:17825827-17826326	0.142407606765559	.	.
chr1	18057998	18058497	chr1	17838342	17838841	Gm28756|chr1:17838342-17838841	0.130693454069783	.	.
chr1	18057998	18058497	chr1	17924151	17924650	Gm28756|chr1:17924151-17924650	0.267642359152223	.	.
chr1	18057998	18058497	chr1	17952530	17953029	Gm28756|chr1:17952530-17953029	0.242258351442313	.	.
chr1	18057998	18058497	chr1	18039838	18040337	Gm28756|chr1:18039838-18040337	0.139795797615674	.	.
chr1	18057998	18058497	chr1	18054612	18055111	Gm28756|chr1:18054612-18055111	0.298323110132458	.	.
chr1	18057998	18058497	chr1	18089316	18089815	Gm28756|chr1:18089316-18089815	0.354574635859089	.	.
chr1	18057998	18058497	chr1	18148103	18148602	Gm28756|chr1:18148103-18148602	0.312246645579951	.	.
chr1	18057998	18058497	chr1	18168208	18168707	Gm28756|chr1:18168208-18168707	0.0937842222119752	.	.
chr1	18057998	18058497	chr1	18170525	18171024	Gm28756|chr1:18170525-18171024	0.315663182384606	.	.
chr1	18057998	18058497	chr1	18172323	18172822	Gm28756|chr1:18172323-18172822	0.275479776022729	.	.
chr1	18057998	18058497	chr1	18377362	18377861	Gm28756|chr1:18377362-18377861	0.154410673120991	.	.
chr1	18057998	18058497	chr1	18448700	18449199	Gm28756|chr1:18448700-18449199	0.125861824354982	.	.
chr1	18058553	18059052	chr1	17762816	17763315	Gm28756|chr1:17762816-17763315	0.125742592423937	.	.
chr1	18058553	18059052	chr1	17825827	17826326	Gm28756|chr1:17825827-17826326	0.135421395378017	.	.
chr1	18058553	18059052	chr1	17838342	17838841	Gm28756|chr1:17838342-17838841	0.096256864846649	.	.
chr1	18058553	18059052	chr1	17924151	17924650	Gm28756|chr1:17924151-17924650	0.35999280569304	.	.
chr1	18058553	18059052	chr1	17952530	17953029	Gm28756|chr1:17952530-17953029	0.358811231785265	.	.
chr1	18058553	18059052	chr1	17980561	17981060	Gm28756|chr1:17980561-17981060	0.123964110913188	.	.
chr1	18058553	18059052	chr1	18039838	18040337	Gm28756|chr1:18039838-18040337	0.170742363308942	.	.
chr1	18058553	18059052	chr1	18054612	18055111	Gm28756|chr1:18054612-18055111	0.352740419624202	.	.
chr1	18058553	18059052	chr1	18089316	18089815	Gm28756|chr1:18089316-18089815	0.486237458403162	.	.
chr1	18058553	18059052	chr1	18117469	18117968	Gm28756|chr1:18117469-18117968	0.130580662615984	.	.
chr1	18058553	18059052	chr1	18148103	18148602	Gm28756|chr1:18148103-18148602	0.441654010155793	.	.
chr1	18058553	18059052	chr1	18168208	18168707	Gm28756|chr1:18168208-18168707	0.173760750918262	.	.
chr1	18058553	18059052	chr1	18170525	18171024	Gm28756|chr1:18170525-18171024	0.288115714538368	.	.
chr1	18058553	18059052	chr1	18172323	18172822	Gm28756|chr1:18172323-18172822	0.456580929134059	.	.
chr1	18058553	18059052	chr1	18377362	18377861	Gm28756|chr1:18377362-18377861	0.193356181854175	.	.
chr1	18058553	18059052	chr1	18384029	18384528	Gm28756|chr1:18384029-18384528	0.129373519866054	.	.
chr1	18058553	18059052	chr1	18448700	18449199	Gm28756|chr1:18448700-18449199	0.184998687393152	.	.
chr1	18236312	18236811	chr1	17810144	17810643	Defb18|chr1:17810144-17810643	0.162306261148478	.	.
chr1	18236312	18236811	chr1	17908230	17908729	Defb18|chr1:17908230-17908729	0.143177868676668	.	.
chr1	18236312	18236811	chr1	18181145	18181644	Defb18|chr1:18181145-18181644	0.207905331441567	.	.
chr1	18236312	18236811	chr1	18287381	18287880	Defb18|chr1:18287381-18287880	0.107110008015623	.	.
chr1	18236312	18236811	chr1	18288084	18288583	Defb18|chr1:18288084-18288583	0.107204203488223	.	.
chr1	18236312	18236811	chr1	18307549	18308048	Defb18|chr1:18307549-18308048	0.116763942312221	.	.
chr1	18236312	18236811	chr1	18308053	18308552	Defb18|chr1:18308053-18308552	0.111546503583481	.	.
chr1	18236312	18236811	chr1	18371522	18372021	Defb18|chr1:18371522-18372021	0.219882174928328	.	.
chr1	18236312	18236811	chr1	18458716	18459215	Defb18|chr1:18458716-18459215	0.122013450495297	.	.
chr1	19103925	19104424	chr1	18758428	18758927	Gm15825|chr1:18758428-18758927	0.220426492454387	.	.
chr1	19103925	19104424	chr1	18857411	18857910	Gm15825|chr1:18857411-18857910	0.18838158421707	.	.
chr1	19103925	19104424	chr1	18905009	18905508	Gm15825|chr1:18905009-18905508	0.192410581135082	.	.
chr1	19103925	19104424	chr1	18973005	18973504	Gm15825|chr1:18973005-18973504	0.125558404113094	.	.
chr1	19103925	19104424	chr1	19032346	19032845	Gm15825|chr1:19032346-19032845	0.120994825344025	.	.
chr1	19103925	19104424	chr1	19046606	19047105	Gm15825|chr1:19046606-19047105	0.183789647141067	.	.
chr1	19103925	19104424	chr1	19087977	19088476	Gm15825|chr1:19087977-19088476	0.215167878009024	.	.
chr1	19103925	19104424	chr1	19108649	19109148	Gm15825|chr1:19108649-19109148	0.202267371395348	.	.
chr1	19103925	19104424	chr1	19133017	19133516	Gm15825|chr1:19133017-19133516	0.214810687525345	.	.
chr1	19103925	19104424	chr1	19137385	19137884	Gm15825|chr1:19137385-19137884	0.258350648568029	.	.
chr1	19103925	19104424	chr1	19159406	19159905	Gm15825|chr1:19159406-19159905	0.136718452269404	.	.
chr1	19103925	19104424	chr1	19178952	19179451	Gm15825|chr1:19178952-19179451	0.101099101103221	.	.
chr1	19103925	19104424	chr1	19205513	19206012	Gm15825|chr1:19205513-19206012	0.0975363721328205	.	.
chr1	19103925	19104424	chr1	19206148	19206647	Gm15825|chr1:19206148-19206647	0.0936021245683276	.	.
chr1	19103925	19104424	chr1	19241308	19241807	Gm15825|chr1:19241308-19241807	0.21485041486654	.	.
chr1	19103925	19104424	chr1	19266728	19267227	Gm15825|chr1:19266728-19267227	0.112752459038331	.	.
chr1	19103925	19104424	chr1	19291934	19292433	Gm15825|chr1:19291934-19292433	0.133874389506915	.	.
chr1	19103925	19104424	chr1	19292460	19292959	Gm15825|chr1:19292460-19292959	0.0966406608790624	.	.
chr1	19103925	19104424	chr1	19450096	19450595	Gm15825|chr1:19450096-19450595	0.147462657775347	.	.
chr1	19103925	19104424	chr1	19450713	19451212	Gm15825|chr1:19450713-19451212	0.126189155585664	.	.
chr1	19103925	19104424	chr1	19451372	19451871	Gm15825|chr1:19451372-19451871	0.0987772226197245	.	.
chr1	19103925	19104424	chr1	19470021	19470520	Gm15825|chr1:19470021-19470520	0.0958282444349283	.	.
chr1	19103925	19104424	chr1	19476717	19477216	Gm15825|chr1:19476717-19477216	0.148547616375862	.	.
chr1	19104658	19105157	chr1	18758428	18758927	Gm15825|chr1:18758428-18758927	0.233489604157449	.	.
chr1	19104658	19105157	chr1	18767407	18767906	Gm15825|chr1:18767407-18767906	0.149251485668598	.	.
chr1	19104658	19105157	chr1	18857411	18857910	Gm15825|chr1:18857411-18857910	0.244612462639351	.	.
chr1	19104658	19105157	chr1	18905009	18905508	Gm15825|chr1:18905009-18905508	0.234325898774251	.	.
chr1	19104658	19105157	chr1	18961800	18962299	Gm15825|chr1:18961800-18962299	0.0984131898810886	.	.
chr1	19104658	19105157	chr1	18973005	18973504	Gm15825|chr1:18973005-18973504	0.149730957739398	.	.
chr1	19104658	19105157	chr1	19032346	19032845	Gm15825|chr1:19032346-19032845	0.150528021016053	.	.
chr1	19104658	19105157	chr1	19046606	19047105	Gm15825|chr1:19046606-19047105	0.193697075780145	.	.
chr1	19104658	19105157	chr1	19087977	19088476	Gm15825|chr1:19087977-19088476	0.282279801942375	.	.
chr1	19104658	19105157	chr1	19108649	19109148	Gm15825|chr1:19108649-19109148	0.295060878818847	.	.
chr1	19104658	19105157	chr1	19133017	19133516	Gm15825|chr1:19133017-19133516	0.334341523942263	.	.
chr1	19104658	19105157	chr1	19137385	19137884	Gm15825|chr1:19137385-19137884	0.303331403487874	.	.
chr1	19104658	19105157	chr1	19159406	19159905	Gm15825|chr1:19159406-19159905	0.231433101910684	.	.
chr1	19104658	19105157	chr1	19205513	19206012	Gm15825|chr1:19205513-19206012	0.125880528133409	.	.
chr1	19104658	19105157	chr1	19206148	19206647	Gm15825|chr1:19206148-19206647	0.14009121348641	.	.
chr1	19104658	19105157	chr1	19241308	19241807	Gm15825|chr1:19241308-19241807	0.198649809186491	.	.
chr1	19104658	19105157	chr1	19266728	19267227	Gm15825|chr1:19266728-19267227	0.120984888173451	.	.
chr1	19104658	19105157	chr1	19291934	19292433	Gm15825|chr1:19291934-19292433	0.196801862077651	.	.
chr1	19104658	19105157	chr1	19292460	19292959	Gm15825|chr1:19292460-19292959	0.136026058974404	.	.
chr1	19104658	19105157	chr1	19450096	19450595	Gm15825|chr1:19450096-19450595	0.197981507532571	.	.
chr1	19104658	19105157	chr1	19450713	19451212	Gm15825|chr1:19450713-19451212	0.152386805878361	.	.
chr1	19104658	19105157	chr1	19451372	19451871	Gm15825|chr1:19451372-19451871	0.131807823504467	.	.
chr1	19104658	19105157	chr1	19470021	19470520	Gm15825|chr1:19470021-19470520	0.114510415163857	.	.
chr1	19104658	19105157	chr1	19476717	19477216	Gm15825|chr1:19476717-19477216	0.211729104287556	.	.
chr1	20731372	20731871	chr1	20463245	20463744	Il17a|chr1:20463245-20463744	0.104802243896383	.	.
chr1	20731372	20731871	chr1	20731886	20732385	Il17a|chr1:20731886-20732385	0.233284038296475	.	.
chr1	20731372	20731871	chr1	20738421	20738920	Il17a|chr1:20738421-20738920	0.189814326190137	.	.
chr1	25828941	25829440	chr1	25828331	25828830	Adgrb3|chr1:25828331-25828830	0.162400949704251	.	.
chr1	25828941	25829440	chr1	25877525	25878024	Adgrb3|chr1:25877525-25878024	0.215741950317929	.	.
chr1	25828941	25829440	chr1	26111089	26111588	Adgrb3|chr1:26111089-26111588	0.271476535420882	.	.
chr1	25828941	25829440	chr1	26114005	26114504	Adgrb3|chr1:26114005-26114504	0.0901886800591105	.	.
chr1	25828941	25829440	chr1	26158852	26159351	Adgrb3|chr1:26158852-26159351	0.119748229540481	.	.
chr1	25829930	25830429	chr1	25758308	25758807	Adgrb3|chr1:25758308-25758807	0.131697632293335	.	.
chr1	25829930	25830429	chr1	25864458	25864957	Adgrb3|chr1:25864458-25864957	0.110156696286664	.	.
chr1	25829930	25830429	chr1	25876966	25877465	Adgrb3|chr1:25876966-25877465	0.146114898569603	.	.
chr1	25829930	25830429	chr1	26087449	26087948	Adgrb3|chr1:26087449-26087948	0.128027509828653	.	.
chr1	25829930	25830429	chr1	26111089	26111588	Adgrb3|chr1:26111089-26111588	0.244074253358769	.	.
chr1	25829930	25830429	chr1	26114005	26114504	Adgrb3|chr1:26114005-26114504	0.108457213410478	.	.
chr1	25829930	25830429	chr1	26158852	26159351	Adgrb3|chr1:26158852-26159351	0.168187986272541	.	.
chr1	27884161	27884660	chr1	27503821	27504320	Gm5524|chr1:27503821-27504320	0.251544615424196	.	.
chr1	27884161	27884660	chr1	27547103	27547602	Gm5524|chr1:27547103-27547602	0.0962010954874796	.	.
chr1	27884161	27884660	chr1	27559338	27559837	Gm5524|chr1:27559338-27559837	0.349678737095529	.	.
chr1	27884161	27884660	chr1	27608512	27609011	Gm5524|chr1:27608512-27609011	0.444017373411598	.	.
chr1	27884161	27884660	chr1	27621201	27621700	Gm5524|chr1:27621201-27621700	0.14592012481178	.	.
chr1	27884161	27884660	chr1	27695819	27696318	Gm5524|chr1:27695819-27696318	0.104828457855862	.	.
chr1	27884161	27884660	chr1	27709562	27710061	Gm5524|chr1:27709562-27710061	0.214650966370971	.	.
chr1	27884161	27884660	chr1	27722290	27722789	Gm5524|chr1:27722290-27722789	0.161928554176845	.	.
chr1	27884161	27884660	chr1	27958178	27958677	Gm5524|chr1:27958178-27958677	0.334067234219276	.	.
chr1	27884161	27884660	chr1	27983609	27984108	Gm5524|chr1:27983609-27984108	0.329309499899275	.	.
chr1	27884161	27884660	chr1	27998669	27999168	Gm5524|chr1:27998669-27999168	0.225847652101407	.	.
chr1	27884161	27884660	chr1	28102021	28102520	Gm5524|chr1:28102021-28102520	0.246999108839022	.	.
chr1	27884161	27884660	chr1	28131125	28131624	Gm5524|chr1:28131125-28131624	0.156028869698875	.	.
chr1	27884161	27884660	chr1	28214210	28214709	Gm5524|chr1:28214210-28214709	0.440777706374057	.	.
chr1	27884161	27884660	chr1	28214753	28215252	Gm5524|chr1:28214753-28215252	0.236566009521577	.	.
chr1	27884161	27884660	chr1	28220409	28220908	Gm5524|chr1:28220409-28220908	0.12761159421186	.	.
chr1	30720698	30721197	chr1	30348551	30349050	Gm9898|chr1:30348551-30349050	0.110495266835933	.	.
chr1	30720698	30721197	chr1	30350022	30350521	Gm9898|chr1:30350022-30350521	0.139805121405354	.	.
chr1	30720698	30721197	chr1	30389158	30389657	Gm9898|chr1:30389158-30389657	0.133470611205005	.	.
chr1	30720698	30721197	chr1	30391846	30392345	Gm9898|chr1:30391846-30392345	0.122965438411589	.	.
chr1	30720698	30721197	chr1	30503190	30503689	Gm9898|chr1:30503190-30503689	0.218956384881293	.	.
chr1	30720698	30721197	chr1	30554981	30555480	Gm9898|chr1:30554981-30555480	0.242607430065573	.	.
chr1	30720698	30721197	chr1	30593990	30594489	Gm9898|chr1:30593990-30594489	0.165964522419256	.	.
chr1	30720698	30721197	chr1	30595347	30595846	Gm9898|chr1:30595347-30595846	0.214607255609635	.	.
chr1	30720698	30721197	chr1	30632686	30633185	Gm9898|chr1:30632686-30633185	0.210448372602098	.	.
chr1	30720698	30721197	chr1	30639815	30640314	Gm9898|chr1:30639815-30640314	0.135492501992654	.	.
chr1	30720698	30721197	chr1	30646987	30647486	Gm9898|chr1:30646987-30647486	0.272664340619916	.	.
chr1	30720698	30721197	chr1	30700382	30700881	Gm9898|chr1:30700382-30700881	0.0967050979897734	.	.
chr1	30720698	30721197	chr1	30716282	30716781	Gm9898|chr1:30716282-30716781	0.193668686229042	.	.
chr1	30720698	30721197	chr1	30740784	30741283	Gm9898|chr1:30740784-30741283	0.114987311268949	.	.
chr1	30720698	30721197	chr1	30751054	30751553	Gm9898|chr1:30751054-30751553	0.17361464856829	.	.
chr1	30720698	30721197	chr1	30755349	30755848	Gm9898|chr1:30755349-30755848	0.309959266970224	.	.
chr1	30720698	30721197	chr1	30776088	30776587	Gm9898|chr1:30776088-30776587	0.102094120747532	.	.
chr1	30720698	30721197	chr1	30792858	30793357	Gm9898|chr1:30792858-30793357	0.147373430054068	.	.
chr1	30720698	30721197	chr1	30793399	30793898	Gm9898|chr1:30793399-30793898	0.21078106550016	.	.
chr1	30720698	30721197	chr1	30819061	30819560	Gm9898|chr1:30819061-30819560	0.0980715895711671	.	.
chr1	30720698	30721197	chr1	30819702	30820201	Gm9898|chr1:30819702-30820201	0.106425164398061	.	.
chr1	30720698	30721197	chr1	30832710	30833209	Gm9898|chr1:30832710-30833209	0.103474232036523	.	.
chr1	30872795	30873294	chr1	30503190	30503689	Phf3|chr1:30503190-30503689	0.101550267942153	.	.
chr1	30872795	30873294	chr1	30595347	30595846	Phf3|chr1:30595347-30595846	0.0968102806304083	.	.
chr1	30872795	30873294	chr1	30632686	30633185	Phf3|chr1:30632686-30633185	0.0962579729310178	.	.
chr1	30872795	30873294	chr1	30751054	30751553	Phf3|chr1:30751054-30751553	0.116396606443787	.	.
chr1	30873430	30873929	chr1	30551073	30551572	Phf3|chr1:30551073-30551572	0.105867898713694	.	.
chr1	30873430	30873929	chr1	30716282	30716781	Phf3|chr1:30716282-30716781	0.181676479596974	.	.
chr1	30873430	30873929	chr1	30751054	30751553	Phf3|chr1:30751054-30751553	0.126279518642144	.	.
chr1	30873942	30874441	chr1	30565242	30565741	Phf3|chr1:30565242-30565741	0.108537821925461	.	.
chr1	30873942	30874441	chr1	30632686	30633185	Phf3|chr1:30632686-30633185	0.12358767970178	.	.
chr1	30873942	30874441	chr1	30716282	30716781	Phf3|chr1:30716282-30716781	0.0954997623728511	.	.
chr1	30873942	30874441	chr1	30740784	30741283	Phf3|chr1:30740784-30741283	0.109758178805007	.	.
chr1	30873942	30874441	chr1	30751054	30751553	Phf3|chr1:30751054-30751553	0.152592254052869	.	.
chr1	30873942	30874441	chr1	30793399	30793898	Phf3|chr1:30793399-30793898	0.0948233454125832	.	.
chr1	30873942	30874441	chr1	30808259	30808758	Phf3|chr1:30808259-30808758	0.106127600877456	.	.
chr1	30873942	30874441	chr1	30929933	30930432	Phf3|chr1:30929933-30930432	0.131880092440637	.	.
chr1	30949080	30949579	chr1	30554981	30555480	Ptp4a1|chr1:30554981-30555480	0.0993713712800192	.	.
chr1	30949080	30949579	chr1	30595347	30595846	Ptp4a1|chr1:30595347-30595846	0.114953278487847	.	.
chr1	30949080	30949579	chr1	30632686	30633185	Ptp4a1|chr1:30632686-30633185	0.0917547210174663	.	.
chr1	30949080	30949579	chr1	30716282	30716781	Ptp4a1|chr1:30716282-30716781	0.140653990984762	.	.
chr1	30949080	30949579	chr1	30793399	30793898	Ptp4a1|chr1:30793399-30793898	0.131010452083265	.	.
chr1	30949080	30949579	chr1	30819702	30820201	Ptp4a1|chr1:30819702-30820201	0.122920618650889	.	.
chr1	30949582	30950081	chr1	30595347	30595846	Ptp4a1|chr1:30595347-30595846	0.112729561678738	.	.
chr1	30949582	30950081	chr1	30632686	30633185	Ptp4a1|chr1:30632686-30633185	0.10412594708867	.	.
chr1	30949582	30950081	chr1	30707395	30707894	Ptp4a1|chr1:30707395-30707894	0.0987958305265698	.	.
chr1	30949582	30950081	chr1	30740784	30741283	Ptp4a1|chr1:30740784-30741283	0.150491922700123	.	.
chr1	30949582	30950081	chr1	30751054	30751553	Ptp4a1|chr1:30751054-30751553	0.131261887739856	.	.
chr1	30950354	30950853	chr1	30707395	30707894	Ptp4a1|chr1:30707395-30707894	0.101302586775506	.	.
chr1	31222525	31223024	chr1	31149448	31149947	4931428L18Rik|chr1:31149448-31149947	0.109973359347653	.	.
chr1	31222525	31223024	chr1	31149448	31149947	Pih1d3|chr1:31149448-31149947	0.109973359347653	.	.
chr1	31222525	31223024	chr1	31210103	31210602	4931428L18Rik|chr1:31210103-31210602	0.123110983799362	.	.
chr1	31222525	31223024	chr1	31210103	31210602	Pih1d3|chr1:31210103-31210602	0.123110983799362	.	.
chr1	31222525	31223024	chr1	31220757	31221256	4931428L18Rik|chr1:31220757-31221256	0.113337327336029	.	.
chr1	31222525	31223024	chr1	31220757	31221256	Pih1d3|chr1:31220757-31221256	0.113337327336029	.	.
chr1	31222525	31223024	chr1	31293370	31293869	4931428L18Rik|chr1:31293370-31293869	0.106587701945343	.	.
chr1	31222525	31223024	chr1	31293370	31293869	Pih1d3|chr1:31293370-31293869	0.106587701945343	.	.
chr1	32172459	32172958	chr1	32174456	32174955	Khdrbs2|chr1:32174456-32174955	0.145740565738087	.	.
chr1	32172459	32172958	chr1	32223833	32224332	Khdrbs2|chr1:32223833-32224332	0.220112182789964	.	.
chr1	42229631	42230130	chr1	41751262	41751761	Gm9915|chr1:41751262-41751761	0.0979072544325381	.	.
chr1	42229631	42230130	chr1	41758171	41758670	Gm9915|chr1:41758171-41758670	0.173688424639065	.	.
chr1	42229631	42230130	chr1	41759250	41759749	Gm9915|chr1:41759250-41759749	0.107288273419269	.	.
chr1	42229631	42230130	chr1	41810267	41810766	Gm9915|chr1:41810267-41810766	0.180808607141363	.	.
chr1	42229631	42230130	chr1	41862454	41862953	Gm9915|chr1:41862454-41862953	0.105219142647203	.	.
chr1	42229631	42230130	chr1	41891036	41891535	Gm9915|chr1:41891036-41891535	0.209705451267168	.	.
chr1	42229631	42230130	chr1	41891693	41892192	Gm9915|chr1:41891693-41892192	0.176563610722593	.	.
chr1	42229631	42230130	chr1	41960483	41960982	Gm9915|chr1:41960483-41960982	0.1411895386266	.	.
chr1	42229631	42230130	chr1	41961208	41961707	Gm9915|chr1:41961208-41961707	0.310865768425888	.	.
chr1	42229631	42230130	chr1	42070023	42070522	Gm9915|chr1:42070023-42070522	0.259756776295593	.	.
chr1	42229631	42230130	chr1	42098027	42098526	Gm9915|chr1:42098027-42098526	0.116679977463694	.	.
chr1	42229631	42230130	chr1	42098563	42099062	Gm9915|chr1:42098563-42099062	0.0925461319982057	.	.
chr1	42229631	42230130	chr1	42230621	42231120	Gm9915|chr1:42230621-42231120	0.109026656623341	.	.
chr1	42229631	42230130	chr1	42233230	42233729	Gm9915|chr1:42233230-42233729	0.235632860671347	.	.
chr1	42229631	42230130	chr1	42242955	42243454	Gm9915|chr1:42242955-42243454	0.107094515795269	.	.
chr1	42229631	42230130	chr1	42243790	42244289	Gm9915|chr1:42243790-42244289	0.21466562476317	.	.
chr1	42229631	42230130	chr1	42249908	42250407	Gm9915|chr1:42249908-42250407	0.145218214187127	.	.
chr1	44102213	44102712	chr1	44242103	44242602	Tex30|chr1:44242103-44242602	0.0926993675759397	.	.
chr1	44102213	44102712	chr1	44345885	44346384	Tex30|chr1:44345885-44346384	0.118631933238117	.	.
chr1	44102213	44102712	chr1	44348028	44348527	Tex30|chr1:44348028-44348527	0.118238246798972	.	.
chr1	44118638	44119137	chr1	44091433	44091932	Bivm|chr1:44091433-44091932	0.0987207429308031	.	.
chr1	44118638	44119137	chr1	44091433	44091932	Poglut2|chr1:44091433-44091932	0.0987207429308031	.	.
chr1	44118638	44119137	chr1	44228990	44229489	Bivm|chr1:44228990-44229489	0.0901269362748147	.	.
chr1	44118638	44119137	chr1	44228990	44229489	Poglut2|chr1:44228990-44229489	0.0901269362748147	.	.
chr1	44118638	44119137	chr1	44277960	44278459	Bivm|chr1:44277960-44278459	0.124176822759906	.	.
chr1	44118638	44119137	chr1	44277960	44278459	Poglut2|chr1:44277960-44278459	0.124176822759906	.	.
chr1	44119144	44119643	chr1	44041766	44042265	Bivm|chr1:44041766-44042265	0.0891058489800564	.	.
chr1	44119144	44119643	chr1	44041766	44042265	Poglut2|chr1:44041766-44042265	0.0891058489800564	.	.
chr1	44119144	44119643	chr1	44091433	44091932	Bivm|chr1:44091433-44091932	0.132671770533246	.	.
chr1	44119144	44119643	chr1	44091433	44091932	Poglut2|chr1:44091433-44091932	0.132671770533246	.	.
chr1	44119144	44119643	chr1	44198134	44198633	Bivm|chr1:44198134-44198633	0.105582394597712	.	.
chr1	44119144	44119643	chr1	44198134	44198633	Poglut2|chr1:44198134-44198633	0.105582394597712	.	.
chr1	44119144	44119643	chr1	44213643	44214142	Bivm|chr1:44213643-44214142	0.100819483517789	.	.
chr1	44119144	44119643	chr1	44213643	44214142	Poglut2|chr1:44213643-44214142	0.100819483517789	.	.
chr1	44119144	44119643	chr1	44337501	44338000	Bivm|chr1:44337501-44338000	0.0902033913519516	.	.
chr1	44119144	44119643	chr1	44337501	44338000	Poglut2|chr1:44337501-44338000	0.0902033913519516	.	.
chr1	44119663	44120162	chr1	44198134	44198633	Bivm|chr1:44198134-44198633	0.0994077444702613	.	.
chr1	44119663	44120162	chr1	44277960	44278459	Bivm|chr1:44277960-44278459	0.188247433444031	.	.
chr1	44119663	44120162	chr1	44278510	44279009	Bivm|chr1:44278510-44279009	0.113763082234057	.	.
chr1	44147693	44148192	chr1	44345885	44346384	Ercc5|chr1:44345885-44346384	0.107281346121258	.	.
chr1	44218903	44219402	chr1	44035282	44035781	Mettl21e|chr1:44035282-44035781	0.131793526559827	.	.
chr1	44218903	44219402	chr1	44198840	44199339	Mettl21e|chr1:44198840-44199339	0.0939762559496687	.	.
chr1	44218903	44219402	chr1	44213643	44214142	Mettl21e|chr1:44213643-44214142	0.25846897862904	.	.
chr1	44218903	44219402	chr1	44217086	44217585	Mettl21e|chr1:44217086-44217585	0.197095414364049	.	.
chr1	44551396	44551895	chr1	44720979	44721478	Gulp1|chr1:44720979-44721478	0.106702246409782	.	.
chr1	44745649	44746148	chr1	44589006	44589505	4930521E06Rik|chr1:44589006-44589505	0.16706929211432	.	.
chr1	44745649	44746148	chr1	44878042	44878541	4930521E06Rik|chr1:44878042-44878541	0.0974232204856176	.	.
chr1	44745649	44746148	chr1	44891685	44892184	4930521E06Rik|chr1:44891685-44892184	0.0956287588449827	.	.
chr1	44745649	44746148	chr1	44974661	44975160	4930521E06Rik|chr1:44974661-44975160	0.148454772949601	.	.
chr1	45502889	45503388	chr1	45298728	45299227	Col5a2|chr1:45298728-45299227	0.153189438646482	.	.
chr1	45502889	45503388	chr1	45449045	45449544	Col5a2|chr1:45449045-45449544	0.097039489170091	.	.
chr1	45502889	45503388	chr1	45488226	45488725	Col5a2|chr1:45488226-45488725	0.352449295647705	.	.
chr1	45502889	45503388	chr1	45501409	45501908	Col5a2|chr1:45501409-45501908	0.403565233015263	.	.
chr1	45502889	45503388	chr1	45599635	45600134	Col5a2|chr1:45599635-45600134	0.0879932802984144	.	.
chr1	45502889	45503388	chr1	45688848	45689347	Col5a2|chr1:45688848-45689347	0.13845200485902	.	.
chr1	45502889	45503388	chr1	45701508	45702007	Col5a2|chr1:45701508-45702007	0.116637851400932	.	.
chr1	45502889	45503388	chr1	45755386	45755885	Col5a2|chr1:45755386-45755885	0.165065209665685	.	.
chr1	45502889	45503388	chr1	45760934	45761433	Col5a2|chr1:45760934-45761433	0.151131623761269	.	.
chr1	45502889	45503388	chr1	45780721	45781220	Col5a2|chr1:45780721-45781220	0.10116587504302	.	.
chr1	45502889	45503388	chr1	45966206	45966705	Col5a2|chr1:45966206-45966705	0.0977385105709334	.	.
chr1	45502889	45503388	chr1	45977322	45977821	Col5a2|chr1:45977322-45977821	0.0918031452570005	.	.
chr1	45502889	45503388	chr1	45985207	45985706	Col5a2|chr1:45985207-45985706	0.248810641929034	.	.
chr1	45794689	45795188	chr1	45647650	45648149	Wdr75|chr1:45647650-45648149	0.0886650171345122	.	.
chr1	45794689	45795188	chr1	45701508	45702007	Wdr75|chr1:45701508-45702007	0.0883931374840782	.	.
chr1	45794689	45795188	chr1	45755386	45755885	Wdr75|chr1:45755386-45755885	0.108839006233877	.	.
chr1	45794689	45795188	chr1	45801268	45801767	Wdr75|chr1:45801268-45801767	0.103873021335968	.	.
chr1	45794689	45795188	chr1	45825095	45825594	Wdr75|chr1:45825095-45825594	0.0890583034217301	.	.
chr1	45794689	45795188	chr1	46136663	46137162	Wdr75|chr1:46136663-46137162	0.099935639624905	.	.
chr1	45794689	45795188	chr1	46169543	46170042	Wdr75|chr1:46169543-46170042	0.121757561025947	.	.
chr1	45795197	45795696	chr1	45672672	45673171	Wdr75|chr1:45672672-45673171	0.134720255655346	.	.
chr1	45795197	45795696	chr1	46067115	46067614	Wdr75|chr1:46067115-46067614	0.132320673715248	.	.
chr1	45889106	45889605	chr1	45501409	45501908	Gm5269|chr1:45501409-45501908	0.131173409928796	.	.
chr1	45889106	45889605	chr1	45701508	45702007	Gm5269|chr1:45701508-45702007	0.0959751261285575	.	.
chr1	45889106	45889605	chr1	45701508	45702007	Gm5269|chr1:45701508-45702007	0.0959751261285576	.	.
chr1	45889106	45889605	chr1	45801268	45801767	Gm5269|chr1:45801268-45801767	0.122068906499897	.	.
chr1	45889106	45889605	chr1	45985207	45985706	Gm5269|chr1:45985207-45985706	0.13576044879312	.	.
chr1	45889106	45889605	chr1	46022239	46022738	Gm5269|chr1:46022239-46022738	0.171344993065633	.	.
chr1	45889106	45889605	chr1	46109898	46110397	Gm5269|chr1:46109898-46110397	0.130127735131603	.	.
chr1	45889106	45889605	chr1	46136663	46137162	Gm5269|chr1:46136663-46137162	0.10612903383414	.	.
chr1	45889106	45889605	chr1	46137792	46138291	Gm5269|chr1:46137792-46138291	0.21664266472021	.	.
chr1	45889106	45889605	chr1	46159918	46160417	Gm5269|chr1:46159918-46160417	0.0942401818929263	.	.
chr1	45925424	45925923	chr1	45580771	45581270	Slc40a1|chr1:45580771-45581270	0.23819999869051	.	.
chr1	45925424	45925923	chr1	45599635	45600134	Slc40a1|chr1:45599635-45600134	0.307899161790963	.	.
chr1	45925424	45925923	chr1	45627823	45628322	Slc40a1|chr1:45627823-45628322	0.100981293828465	.	.
chr1	45925424	45925923	chr1	45647136	45647635	Slc40a1|chr1:45647136-45647635	0.214520707439641	.	.
chr1	45925424	45925923	chr1	45688848	45689347	Slc40a1|chr1:45688848-45689347	0.204806874258026	.	.
chr1	45925424	45925923	chr1	45837607	45838106	Slc40a1|chr1:45837607-45838106	0.246566281193267	.	.
chr1	45925424	45925923	chr1	45891201	45891700	Slc40a1|chr1:45891201-45891700	0.214291232438887	.	.
chr1	45925424	45925923	chr1	45965250	45965749	Slc40a1|chr1:45965250-45965749	0.101227948644965	.	.
chr1	45925424	45925923	chr1	45966206	45966705	Slc40a1|chr1:45966206-45966705	0.177552239858251	.	.
chr1	45925424	45925923	chr1	46018316	46018815	Slc40a1|chr1:46018316-46018815	0.116715671410029	.	.
chr1	46065930	46066429	chr1	46269155	46269654	Dnah7b|chr1:46269155-46269654	0.165159114525352	.	.
chr1	46066566	46067065	chr1	45760934	45761433	Dnah7b|chr1:45760934-45761433	0.15396722410265	.	.
chr1	46066566	46067065	chr1	45837607	45838106	Dnah7b|chr1:45837607-45838106	0.185409313407118	.	.
chr1	46066566	46067065	chr1	46022239	46022738	Dnah7b|chr1:46022239-46022738	0.0970976782630728	.	.
chr1	46066566	46067065	chr1	46067115	46067614	Dnah7b|chr1:46067115-46067614	0.44201865166046	.	.
chr1	46066566	46067065	chr1	46196677	46197176	Dnah7b|chr1:46196677-46197176	0.173215095503023	.	.
chr1	46066566	46067065	chr1	46269155	46269654	Dnah7b|chr1:46269155-46269654	0.202085178680144	.	.
chr1	46424633	46425132	chr1	46068737	46069236	Dnah7c|chr1:46068737-46069236	0.190712160944196	.	.
chr1	46424633	46425132	chr1	46136663	46137162	Dnah7c|chr1:46136663-46137162	0.129030557934975	.	.
chr1	46424633	46425132	chr1	46137792	46138291	Dnah7c|chr1:46137792-46138291	0.132900472523197	.	.
chr1	46424633	46425132	chr1	46169543	46170042	Dnah7c|chr1:46169543-46170042	0.215381793810943	.	.
chr1	46424633	46425132	chr1	46250054	46250553	Dnah7c|chr1:46250054-46250553	0.134926900867574	.	.
chr1	46424633	46425132	chr1	46252886	46253385	Dnah7c|chr1:46252886-46253385	0.126521535516604	.	.
chr1	46424633	46425132	chr1	46269155	46269654	Dnah7c|chr1:46269155-46269654	0.191855688996376	.	.
chr1	46424633	46425132	chr1	46363686	46364185	Dnah7c|chr1:46363686-46364185	0.117375783374919	.	.
chr1	46424633	46425132	chr1	46416614	46417113	Dnah7c|chr1:46416614-46417113	0.1492609653663	.	.
chr1	46424633	46425132	chr1	46419013	46419512	Dnah7c|chr1:46419013-46419512	0.0984400169469672	.	.
chr1	46424633	46425132	chr1	46419013	46419512	Dnah7c|chr1:46419013-46419512	0.0984400169469673	.	.
chr1	46424633	46425132	chr1	46525379	46525878	Dnah7c|chr1:46525379-46525878	0.156035476281628	.	.
chr1	46424633	46425132	chr1	46580384	46580883	Dnah7c|chr1:46580384-46580883	0.125654236193857	.	.
chr1	46424633	46425132	chr1	46654824	46655323	Dnah7c|chr1:46654824-46655323	0.111602066392333	.	.
chr1	46424633	46425132	chr1	46685729	46686228	Dnah7c|chr1:46685729-46686228	0.105400956112147	.	.
chr1	46424633	46425132	chr1	46725599	46726098	Dnah7c|chr1:46725599-46726098	0.212349968241148	.	.
chr1	46424633	46425132	chr1	46734354	46734853	Dnah7c|chr1:46734354-46734853	0.143983623538329	.	.
chr1	46424633	46425132	chr1	46738526	46739025	Dnah7c|chr1:46738526-46739025	0.172327867697061	.	.
chr1	46424633	46425132	chr1	46747308	46747807	Dnah7c|chr1:46747308-46747807	0.311253343298402	.	.
chr1	46425176	46425675	chr1	46543853	46544352	Dnah7c|chr1:46543853-46544352	0.136035256196472	.	.
chr1	46425176	46425675	chr1	46596288	46596787	Dnah7c|chr1:46596288-46596787	0.108880015970461	.	.
chr1	46849702	46850201	chr1	46525379	46525878	Gm28151|chr1:46525379-46525878	0.0974005070371508	.	.
chr1	46849702	46850201	chr1	46534734	46535233	Gm28151|chr1:46534734-46535233	0.176152686735799	.	.
chr1	46849702	46850201	chr1	46580384	46580883	Gm28151|chr1:46580384-46580883	0.126546577599031	.	.
chr1	46849702	46850201	chr1	46685729	46686228	Gm28151|chr1:46685729-46686228	0.0965464290185556	.	.
chr1	46849702	46850201	chr1	46797852	46798351	Gm28151|chr1:46797852-46798351	0.0974275234569068	.	.
chr1	46849702	46850201	chr1	46798367	46798866	Gm28151|chr1:46798367-46798866	0.104853711883067	.	.
chr1	46849702	46850201	chr1	46815219	46815718	Gm28151|chr1:46815219-46815718	0.0881257108937893	.	.
chr1	46849702	46850201	chr1	46830010	46830509	Gm28151|chr1:46830010-46830509	0.111687312388763	.	.
chr1	46849702	46850201	chr1	46869752	46870251	Gm28151|chr1:46869752-46870251	0.109310013630572	.	.
chr1	46849702	46850201	chr1	46875880	46876379	Gm28151|chr1:46875880-46876379	0.196468978265391	.	.
chr1	46849702	46850201	chr1	46887323	46887822	Gm28151|chr1:46887323-46887822	0.149169605239155	.	.
chr1	46849702	46850201	chr1	46998668	46999167	Gm28151|chr1:46998668-46999167	0.166709070849203	.	.
chr1	52816845	52817344	chr1	52764434	52764933	Inpp1|chr1:52764434-52764933	0.136590354369003	.	.
chr1	52816845	52817344	chr1	52799343	52799842	Inpp1|chr1:52799343-52799842	0.0891288103582159	.	.
chr1	52816845	52817344	chr1	52854826	52855325	Inpp1|chr1:52854826-52855325	0.129332737808234	.	.
chr1	52816845	52817344	chr1	53014648	53015147	Inpp1|chr1:53014648-53015147	0.115957966926318	.	.
chr1	52817513	52818012	chr1	52795872	52796371	Inpp1|chr1:52795872-52796371	0.328554121601309	.	.
chr1	52817513	52818012	chr1	52796578	52797077	Inpp1|chr1:52796578-52797077	0.228665441156716	.	.
chr1	52817513	52818012	chr1	52799343	52799842	Inpp1|chr1:52799343-52799842	0.229908938502763	.	.
chr1	52817513	52818012	chr1	52834684	52835183	Inpp1|chr1:52834684-52835183	0.196318172604792	.	.
chr1	52817513	52818012	chr1	52854826	52855325	Inpp1|chr1:52854826-52855325	0.197640963653048	.	.
chr1	52817513	52818012	chr1	52932107	52932606	Inpp1|chr1:52932107-52932606	0.12889293362973	.	.
chr1	52817513	52818012	chr1	52952486	52952985	Inpp1|chr1:52952486-52952985	0.116144744466548	.	.
chr1	52817513	52818012	chr1	52953081	52953580	Inpp1|chr1:52953081-52953580	0.215663671014427	.	.
chr1	52817513	52818012	chr1	53014648	53015147	Inpp1|chr1:53014648-53015147	0.122073292514195	.	.
chr1	52817513	52818012	chr1	53093170	53093669	Inpp1|chr1:53093170-53093669	0.118695447928501	.	.
chr1	52844734	52845233	chr1	52752671	52753170	Hibch|chr1:52752671-52753170	0.130025805541041	.	.
chr1	52844734	52845233	chr1	52795872	52796371	Hibch|chr1:52795872-52796371	0.173195045783938	.	.
chr1	52844734	52845233	chr1	52799343	52799842	Hibch|chr1:52799343-52799842	0.201145534298886	.	.
chr1	52844734	52845233	chr1	52854826	52855325	Hibch|chr1:52854826-52855325	0.12197937567451	.	.
chr1	52844734	52845233	chr1	52897587	52898086	Hibch|chr1:52897587-52898086	0.0990470103934533	.	.
chr1	52844734	52845233	chr1	52932107	52932606	Hibch|chr1:52932107-52932606	0.112996032126895	.	.
chr1	52844734	52845233	chr1	52952486	52952985	Hibch|chr1:52952486-52952985	0.183710872842488	.	.
chr1	52844734	52845233	chr1	52953081	52953580	Hibch|chr1:52953081-52953580	0.132960739718422	.	.
chr1	52844734	52845233	chr1	53053006	53053505	Hibch|chr1:53053006-53053505	0.125723395535596	.	.
chr1	52844734	52845233	chr1	53093170	53093669	Hibch|chr1:53093170-53093669	0.108219546796521	.	.
chr1	52845579	52846078	chr1	52795872	52796371	Hibch|chr1:52795872-52796371	0.113372669445635	.	.
chr1	52845579	52846078	chr1	52799343	52799842	Hibch|chr1:52799343-52799842	0.118960391461747	.	.
chr1	52845579	52846078	chr1	52834684	52835183	Hibch|chr1:52834684-52835183	0.157575934968172	.	.
chr1	52845579	52846078	chr1	52854826	52855325	Hibch|chr1:52854826-52855325	0.206185521879593	.	.
chr1	52845579	52846078	chr1	52867787	52868286	Hibch|chr1:52867787-52868286	0.109684254039487	.	.
chr1	52845579	52846078	chr1	52932107	52932606	Hibch|chr1:52932107-52932606	0.179931631457798	.	.
chr1	52845579	52846078	chr1	52953081	52953580	Hibch|chr1:52953081-52953580	0.107485158588331	.	.
chr1	52845579	52846078	chr1	53157813	53158312	Hibch|chr1:53157813-53158312	0.220822693663446	.	.
chr1	53061825	53062324	chr1	52752671	52753170	Mstn|chr1:52752671-52753170	0.187975050781124	.	.
chr1	53061825	53062324	chr1	52758085	52758584	Mstn|chr1:52758085-52758584	0.0974495157670345	.	.
chr1	53061825	53062324	chr1	52759326	52759825	Mstn|chr1:52759326-52759825	0.290393578336027	.	.
chr1	53061825	53062324	chr1	52797795	52798294	Mstn|chr1:52797795-52798294	0.176018521260184	.	.
chr1	53061825	53062324	chr1	52802347	52802846	Mstn|chr1:52802347-52802846	0.171951556638201	.	.
chr1	53061825	53062324	chr1	52897587	52898086	Mstn|chr1:52897587-52898086	0.412903363968828	.	.
chr1	53061825	53062324	chr1	52904260	52904759	Mstn|chr1:52904260-52904759	0.243670893656283	.	.
chr1	53061825	53062324	chr1	52919861	52920360	Mstn|chr1:52919861-52920360	0.190039005479947	.	.
chr1	53061825	53062324	chr1	52934666	52935165	Mstn|chr1:52934666-52935165	0.162445860017632	.	.
chr1	53061825	53062324	chr1	53017260	53017759	Mstn|chr1:53017260-53017759	0.468472120842546	.	.
chr1	53061825	53062324	chr1	53047940	53048439	Mstn|chr1:53047940-53048439	0.384246471304306	.	.
chr1	53061825	53062324	chr1	53053006	53053505	Mstn|chr1:53053006-53053505	0.15570100429375	.	.
chr1	53061825	53062324	chr1	53063686	53064185	Mstn|chr1:53063686-53064185	0.217679812983014	.	.
chr1	53061825	53062324	chr1	53065574	53066073	Mstn|chr1:53065574-53066073	0.132005708082821	.	.
chr1	53061825	53062324	chr1	53153560	53154059	Mstn|chr1:53153560-53154059	0.493041737416764	.	.
chr1	53061825	53062324	chr1	53198634	53199133	Mstn|chr1:53198634-53199133	0.0884345762395525	.	.
chr1	53061825	53062324	chr1	53201415	53201914	Mstn|chr1:53201415-53201914	0.127120644423342	.	.
chr1	53061825	53062324	chr1	53285115	53285614	Mstn|chr1:53285115-53285614	0.311317383138228	.	.
chr1	53061825	53062324	chr1	53328587	53329086	Mstn|chr1:53328587-53329086	0.194559200898959	.	.
chr1	53061825	53062324	chr1	53403910	53404409	Mstn|chr1:53403910-53404409	0.500980203974509	.	.
chr1	53061825	53062324	chr1	53442911	53443410	Mstn|chr1:53442911-53443410	0.174316284204088	.	.
chr1	53061825	53062324	chr1	53450060	53450559	Mstn|chr1:53450060-53450559	0.279174572805853	.	.
chr1	53061825	53062324	chr1	53471855	53472354	Mstn|chr1:53471855-53472354	0.114677290409183	.	.
chr1	53061825	53062324	chr1	53482726	53483225	Mstn|chr1:53482726-53483225	0.155999492162408	.	.
chr1	53296806	53297305	chr1	53017260	53017759	Ormdl1|chr1:53017260-53017759	0.181349611299541	.	.
chr1	53296806	53297305	chr1	53017260	53017759	Pms1|chr1:53017260-53017759	0.181349611299541	.	.
chr1	53296806	53297305	chr1	53053006	53053505	Ormdl1|chr1:53053006-53053505	0.0907479412016945	.	.
chr1	53296806	53297305	chr1	53053006	53053505	Pms1|chr1:53053006-53053505	0.0907479412016945	.	.
chr1	53296806	53297305	chr1	53065574	53066073	Ormdl1|chr1:53065574-53066073	0.119765062275542	.	.
chr1	53296806	53297305	chr1	53065574	53066073	Pms1|chr1:53065574-53066073	0.119765062275542	.	.
chr1	53296806	53297305	chr1	53153560	53154059	Ormdl1|chr1:53153560-53154059	0.198260945984176	.	.
chr1	53296806	53297305	chr1	53153560	53154059	Pms1|chr1:53153560-53154059	0.198260945984176	.	.
chr1	53296806	53297305	chr1	53272612	53273111	Ormdl1|chr1:53272612-53273111	0.149024650395172	.	.
chr1	53296806	53297305	chr1	53272612	53273111	Ormdl1|chr1:53272612-53273111	0.149024650395173	.	.
chr1	53296806	53297305	chr1	53272612	53273111	Pms1|chr1:53272612-53273111	0.149024650395172	.	.
chr1	53296806	53297305	chr1	53272612	53273111	Pms1|chr1:53272612-53273111	0.149024650395173	.	.
chr1	53296806	53297305	chr1	53285115	53285614	Ormdl1|chr1:53285115-53285614	0.176629966959799	.	.
chr1	53296806	53297305	chr1	53285115	53285614	Pms1|chr1:53285115-53285614	0.176629966959799	.	.
chr1	53296806	53297305	chr1	53328587	53329086	Ormdl1|chr1:53328587-53329086	0.126798926033584	.	.
chr1	53296806	53297305	chr1	53328587	53329086	Pms1|chr1:53328587-53329086	0.126798926033584	.	.
chr1	53296806	53297305	chr1	53393772	53394271	Ormdl1|chr1:53393772-53394271	0.107338991132554	.	.
chr1	53296806	53297305	chr1	53393772	53394271	Pms1|chr1:53393772-53394271	0.107338991132554	.	.
chr1	53296806	53297305	chr1	53394356	53394855	Ormdl1|chr1:53394356-53394855	0.149407098783861	.	.
chr1	53296806	53297305	chr1	53394356	53394855	Pms1|chr1:53394356-53394855	0.149407098783861	.	.
chr1	53296806	53297305	chr1	53403910	53404409	Ormdl1|chr1:53403910-53404409	0.198582785861038	.	.
chr1	53296806	53297305	chr1	53403910	53404409	Pms1|chr1:53403910-53404409	0.198582785861038	.	.
chr1	53296806	53297305	chr1	53482726	53483225	Ormdl1|chr1:53482726-53483225	0.106945045399819	.	.
chr1	53296806	53297305	chr1	53482726	53483225	Pms1|chr1:53482726-53483225	0.106945045399819	.	.
chr1	53296806	53297305	chr1	53591081	53591580	Ormdl1|chr1:53591081-53591580	0.113665690373863	.	.
chr1	53296806	53297305	chr1	53591081	53591580	Pms1|chr1:53591081-53591580	0.113665690373863	.	.
chr1	53297308	53297807	chr1	53017260	53017759	Ormdl1|chr1:53017260-53017759	0.165666018390328	.	.
chr1	53297308	53297807	chr1	53017260	53017759	Pms1|chr1:53017260-53017759	0.165666018390328	.	.
chr1	53297308	53297807	chr1	53018688	53019187	Ormdl1|chr1:53018688-53019187	0.111705885277331	.	.
chr1	53297308	53297807	chr1	53018688	53019187	Pms1|chr1:53018688-53019187	0.111705885277331	.	.
chr1	53297308	53297807	chr1	53394356	53394855	Ormdl1|chr1:53394356-53394855	0.232385158284387	.	.
chr1	53297308	53297807	chr1	53394356	53394855	Pms1|chr1:53394356-53394855	0.232385158284387	.	.
chr1	53297308	53297807	chr1	53403910	53404409	Ormdl1|chr1:53403910-53404409	0.103649155429287	.	.
chr1	53297308	53297807	chr1	53403910	53404409	Pms1|chr1:53403910-53404409	0.103649155429287	.	.
chr1	53297308	53297807	chr1	53591081	53591580	Ormdl1|chr1:53591081-53591580	0.235852992702177	.	.
chr1	53297308	53297807	chr1	53591081	53591580	Pms1|chr1:53591081-53591580	0.235852992702177	.	.
chr1	53313399	53313898	chr1	53017260	53017759	Osgepl1|chr1:53017260-53017759	0.122823136638228	.	.
chr1	53313399	53313898	chr1	53153560	53154059	Osgepl1|chr1:53153560-53154059	0.142630085401399	.	.
chr1	53313399	53313898	chr1	53442911	53443410	Osgepl1|chr1:53442911-53443410	0.0959290620130104	.	.
chr1	53313399	53313898	chr1	53471855	53472354	Osgepl1|chr1:53471855-53472354	0.0948340270605068	.	.
chr1	53313399	53313898	chr1	53546977	53547476	Osgepl1|chr1:53546977-53547476	0.1572760821677	.	.
chr1	53313399	53313898	chr1	53605225	53605724	Osgepl1|chr1:53605225-53605724	0.111375776386596	.	.
chr1	53352482	53352981	chr1	53017260	53017759	Asdurf|chr1:53017260-53017759	0.158763052395771	.	.
chr1	53352482	53352981	chr1	53017260	53017759	Asnsd1|chr1:53017260-53017759	0.158763052395771	.	.
chr1	53352482	53352981	chr1	53047940	53048439	Asdurf|chr1:53047940-53048439	0.132753799143373	.	.
chr1	53352482	53352981	chr1	53047940	53048439	Asnsd1|chr1:53047940-53048439	0.132753799143373	.	.
chr1	53352482	53352981	chr1	53063686	53064185	Asdurf|chr1:53063686-53064185	0.129295100501363	.	.
chr1	53352482	53352981	chr1	53063686	53064185	Asnsd1|chr1:53063686-53064185	0.129295100501363	.	.
chr1	53352482	53352981	chr1	53285115	53285614	Asdurf|chr1:53285115-53285614	0.117402531402982	.	.
chr1	53352482	53352981	chr1	53285115	53285614	Asnsd1|chr1:53285115-53285614	0.117402531402982	.	.
chr1	53352482	53352981	chr1	53328587	53329086	Asdurf|chr1:53328587-53329086	0.145456617935899	.	.
chr1	53352482	53352981	chr1	53328587	53329086	Asnsd1|chr1:53328587-53329086	0.145456617935899	.	.
chr1	53352482	53352981	chr1	53403910	53404409	Asdurf|chr1:53403910-53404409	0.14283894023645	.	.
chr1	53352482	53352981	chr1	53403910	53404409	Asnsd1|chr1:53403910-53404409	0.14283894023645	.	.
chr1	53352482	53352981	chr1	53442911	53443410	Asdurf|chr1:53442911-53443410	0.229259895303827	.	.
chr1	53352482	53352981	chr1	53442911	53443410	Asnsd1|chr1:53442911-53443410	0.229259895303827	.	.
chr1	53352482	53352981	chr1	53482726	53483225	Asdurf|chr1:53482726-53483225	0.189277527011428	.	.
chr1	53352482	53352981	chr1	53482726	53483225	Asnsd1|chr1:53482726-53483225	0.189277527011428	.	.
chr1	53352482	53352981	chr1	53637885	53638384	Asdurf|chr1:53637885-53638384	0.164119124346198	.	.
chr1	53352482	53352981	chr1	53637885	53638384	Asnsd1|chr1:53637885-53638384	0.164119124346198	.	.
chr1	53706596	53707095	chr1	53272612	53273111	Dnah7a|chr1:53272612-53273111	0.103967798825864	.	.
chr1	53706596	53707095	chr1	53328587	53329086	Dnah7a|chr1:53328587-53329086	0.0955519301141125	.	.
chr1	53706596	53707095	chr1	53328587	53329086	Dnah7a|chr1:53328587-53329086	0.0955519301141126	.	.
chr1	53706596	53707095	chr1	53393772	53394271	Dnah7a|chr1:53393772-53394271	0.112737163440105	.	.
chr1	53706596	53707095	chr1	53722781	53723280	Dnah7a|chr1:53722781-53723280	0.103035314122555	.	.
chr1	53707111	53707610	chr1	53285115	53285614	Dnah7a|chr1:53285115-53285614	0.163993594051146	.	.
chr1	53707111	53707610	chr1	53328587	53329086	Dnah7a|chr1:53328587-53329086	0.175312066702037	.	.
chr1	53707111	53707610	chr1	53393772	53394271	Dnah7a|chr1:53393772-53394271	0.147001004474174	.	.
chr1	53707111	53707610	chr1	53403910	53404409	Dnah7a|chr1:53403910-53404409	0.179737655174468	.	.
chr1	53707111	53707610	chr1	53442911	53443410	Dnah7a|chr1:53442911-53443410	0.19306741957047	.	.
chr1	53707111	53707610	chr1	53450060	53450559	Dnah7a|chr1:53450060-53450559	0.176577128835967	.	.
chr1	53707111	53707610	chr1	53637885	53638384	Dnah7a|chr1:53637885-53638384	0.267871812345948	.	.
chr1	53707111	53707610	chr1	53722781	53723280	Dnah7a|chr1:53722781-53723280	0.0926532991576802	.	.
chr1	54250459	54250958	chr1	54498561	54499060	Ccdc150|chr1:54498561-54499060	0.0935197400960478	.	.
chr1	54438767	54439266	chr1	54585255	54585754	Gtf3c3|chr1:54585255-54585754	0.0889427659437169	.	.
chr1	54438767	54439266	chr1	54744557	54745056	Gtf3c3|chr1:54744557-54745056	0.0887498989567089	.	.
chr1	54556498	54556997	chr1	54381234	54381733	Pgap1|chr1:54381234-54381733	0.132081098588642	.	.
chr1	54556498	54556997	chr1	54448109	54448608	Pgap1|chr1:54448109-54448608	0.110290885816429	.	.
chr1	54556498	54556997	chr1	54585255	54585754	Pgap1|chr1:54585255-54585754	0.11935845190513	.	.
chr1	54557443	54557942	chr1	54566809	54567308	Pgap1|chr1:54566809-54567308	0.108431924525942	.	.
chr1	54557443	54557942	chr1	54584699	54585198	Pgap1|chr1:54584699-54585198	0.102330129091364	.	.
chr1	54557443	54557942	chr1	54585255	54585754	Pgap1|chr1:54585255-54585754	0.12271197529233	.	.
chr1	54557443	54557942	chr1	54597614	54598113	Pgap1|chr1:54597614-54598113	0.0997377945445446	.	.
chr1	54557443	54557942	chr1	54679570	54680069	Pgap1|chr1:54679570-54680069	0.139232250432266	.	.
chr1	54557443	54557942	chr1	54695182	54695681	Pgap1|chr1:54695182-54695681	0.144112297424352	.	.
chr1	55026688	55027187	chr1	55399828	55400327	Sf3b1|chr1:55399828-55400327	0.115815635439454	.	.
chr1	55027198	55027697	chr1	55016486	55016985	Sf3b1|chr1:55016486-55016985	0.135478522261355	.	.
chr1	55027198	55027697	chr1	55161048	55161547	Sf3b1|chr1:55161048-55161547	0.0919408338898794	.	.
chr1	55052491	55052990	chr1	55016486	55016985	Coq10b|chr1:55016486-55016985	0.157476156451241	.	.
chr1	55052491	55052990	chr1	55158208	55158707	Coq10b|chr1:55158208-55158707	0.109776056380387	.	.
chr1	55052491	55052990	chr1	55301026	55301525	Coq10b|chr1:55301026-55301525	0.113555158611797	.	.
chr1	55052491	55052990	chr1	55461591	55462090	Coq10b|chr1:55461591-55462090	0.0933606224836462	.	.
chr1	55052491	55052990	chr1	55461591	55462090	Coq10b|chr1:55461591-55462090	0.0933606224836463	.	.
chr1	55052491	55052990	chr1	55499775	55500274	Coq10b|chr1:55499775-55500274	0.0945374149988183	.	.
chr1	55053010	55053509	chr1	55097587	55098086	Coq10b|chr1:55097587-55098086	0.137544143020524	.	.
chr1	55053010	55053509	chr1	55378960	55379459	Coq10b|chr1:55378960-55379459	0.244356835917823	.	.
chr1	55053010	55053509	chr1	55392925	55393424	Coq10b|chr1:55392925-55393424	0.177621299346866	.	.
chr1	55053010	55053509	chr1	55449137	55449636	Coq10b|chr1:55449137-55449636	0.176149350856397	.	.
chr1	55053010	55053509	chr1	55454006	55454505	Coq10b|chr1:55454006-55454505	0.133828011787466	.	.
chr1	55087395	55087894	chr1	55158715	55159214	Hspd1|chr1:55158715-55159214	0.0896959078027103	.	.
chr1	55087395	55087894	chr1	55158715	55159214	Hspe1|chr1:55158715-55159214	0.0896959078027103	.	.
chr1	55087395	55087894	chr1	55383081	55383580	Hspd1|chr1:55383081-55383580	0.18609180135581	.	.
chr1	55087395	55087894	chr1	55383081	55383580	Hspe1|chr1:55383081-55383580	0.18609180135581	.	.
chr1	55087395	55087894	chr1	55430068	55430567	Hspd1|chr1:55430068-55430567	0.124473574448849	.	.
chr1	55087395	55087894	chr1	55430068	55430567	Hspe1|chr1:55430068-55430567	0.124473574448849	.	.
chr1	55087395	55087894	chr1	55449137	55449636	Hspd1|chr1:55449137-55449636	0.134778889134248	.	.
chr1	55087395	55087894	chr1	55449137	55449636	Hspe1|chr1:55449137-55449636	0.134778889134248	.	.
chr1	55087908	55088407	chr1	55158208	55158707	Hspd1|chr1:55158208-55158707	0.139012697249793	.	.
chr1	55087908	55088407	chr1	55158208	55158707	Hspe1|chr1:55158208-55158707	0.139012697249793	.	.
chr1	55130908	55131407	chr1	55461591	55462090	Mob4|chr1:55461591-55462090	0.105097028538783	.	.
chr1	55130908	55131407	chr1	55488757	55489256	Mob4|chr1:55488757-55489256	0.150803497352737	.	.
chr1	55131471	55131970	chr1	55097587	55098086	Mob4|chr1:55097587-55098086	0.113406713059286	.	.
chr1	55131471	55131970	chr1	55158208	55158707	Mob4|chr1:55158208-55158707	0.112486281640049	.	.
chr1	55131471	55131970	chr1	55378960	55379459	Mob4|chr1:55378960-55379459	0.134497907693602	.	.
chr1	55131471	55131970	chr1	55449137	55449636	Mob4|chr1:55449137-55449636	0.13990017064332	.	.
chr1	55131471	55131970	chr1	55454006	55454505	Mob4|chr1:55454006-55454505	0.126695609124303	.	.
chr1	55236881	55237380	chr1	55145490	55145989	Mars2|chr1:55145490-55145989	0.132259314395563	.	.
chr1	55236881	55237380	chr1	55158208	55158707	Mars2|chr1:55158208-55158707	0.183988086843267	.	.
chr1	55236881	55237380	chr1	55301026	55301525	Mars2|chr1:55301026-55301525	0.147329486007676	.	.
chr1	55363229	55363728	chr1	55158208	55158707	Boll|chr1:55158208-55158707	0.139744591064253	.	.
chr1	55363229	55363728	chr1	55158715	55159214	Boll|chr1:55158715-55159214	0.0907748659888022	.	.
chr1	55363229	55363728	chr1	55448089	55448588	Boll|chr1:55448089-55448588	0.123790511683802	.	.
chr1	55363229	55363728	chr1	55499775	55500274	Boll|chr1:55499775-55500274	0.107382598595157	.	.
chr1	55405572	55406071	chr1	55174502	55175001	Plcl1|chr1:55174502-55175001	0.105572086929003	.	.
chr1	55405572	55406071	chr1	55202211	55202710	Plcl1|chr1:55202211-55202710	0.133489502648275	.	.
chr1	55405572	55406071	chr1	55399828	55400327	Plcl1|chr1:55399828-55400327	0.118253568087357	.	.
chr1	55406395	55406894	chr1	55158208	55158707	Plcl1|chr1:55158208-55158707	0.132748183762323	.	.
chr1	55406395	55406894	chr1	55454006	55454505	Plcl1|chr1:55454006-55454505	0.131697066460579	.	.
chr1	57214259	57214758	chr1	57159319	57159818	BC055402|chr1:57159319-57159818	0.129820428187366	.	.
chr1	57214259	57214758	chr1	57224682	57225181	BC055402|chr1:57224682-57225181	0.129718873792751	.	.
chr1	57214259	57214758	chr1	57269706	57270205	BC055402|chr1:57269706-57270205	0.185788980055843	.	.
chr1	57214259	57214758	chr1	57353214	57353713	BC055402|chr1:57353214-57353713	0.0877849164716751	.	.
chr1	57214259	57214758	chr1	57388633	57389132	BC055402|chr1:57388633-57389132	0.228694274710468	.	.
chr1	57214259	57214758	chr1	57400829	57401328	BC055402|chr1:57400829-57401328	0.155535347818737	.	.
chr1	57214259	57214758	chr1	57413334	57413833	BC055402|chr1:57413334-57413833	0.122108562521565	.	.
chr1	57214259	57214758	chr1	57496540	57497039	BC055402|chr1:57496540-57497039	0.306378224226208	.	.
chr1	57377374	57377873	chr1	57040030	57040529	1700066M21Rik|chr1:57040030-57040529	0.155440874180957	.	.
chr1	57377374	57377873	chr1	57040030	57040529	4930558J18Rik|chr1:57040030-57040529	0.155440874180957	.	.
chr1	57377374	57377873	chr1	57073284	57073783	1700066M21Rik|chr1:57073284-57073783	0.0877993345578914	.	.
chr1	57377374	57377873	chr1	57073284	57073783	4930558J18Rik|chr1:57073284-57073783	0.0877993345578914	.	.
chr1	57377374	57377873	chr1	57234246	57234745	1700066M21Rik|chr1:57234246-57234745	0.100306165799746	.	.
chr1	57377374	57377873	chr1	57234246	57234745	4930558J18Rik|chr1:57234246-57234745	0.100306165799746	.	.
chr1	57377374	57377873	chr1	57400829	57401328	1700066M21Rik|chr1:57400829-57401328	0.105872159537513	.	.
chr1	57377374	57377873	chr1	57400829	57401328	4930558J18Rik|chr1:57400829-57401328	0.105872159537513	.	.
chr1	57377988	57378487	chr1	57388633	57389132	1700066M21Rik|chr1:57388633-57389132	0.137179616189597	.	.
chr1	57377988	57378487	chr1	57388633	57389132	4930558J18Rik|chr1:57388633-57389132	0.137179616189597	.	.
chr1	57377988	57378487	chr1	57400829	57401328	1700066M21Rik|chr1:57400829-57401328	0.129259603192059	.	.
chr1	57377988	57378487	chr1	57400829	57401328	4930558J18Rik|chr1:57400829-57401328	0.129259603192059	.	.
chr1	57377988	57378487	chr1	57496540	57497039	1700066M21Rik|chr1:57496540-57497039	0.151106301159654	.	.
chr1	57377988	57378487	chr1	57496540	57497039	4930558J18Rik|chr1:57496540-57497039	0.151106301159654	.	.
chr1	57406257	57406756	chr1	57205521	57206020	Maip1|chr1:57205521-57206020	0.097872811301503	.	.
chr1	57406257	57406756	chr1	57205521	57206020	Tyw5|chr1:57205521-57206020	0.097872811301503	.	.
chr1	57406257	57406756	chr1	57265242	57265741	Maip1|chr1:57265242-57265741	0.147354007383623	.	.
chr1	57406257	57406756	chr1	57265242	57265741	Tyw5|chr1:57265242-57265741	0.147354007383623	.	.
chr1	57406257	57406756	chr1	57269706	57270205	Maip1|chr1:57269706-57270205	0.192634624179094	.	.
chr1	57406257	57406756	chr1	57269706	57270205	Tyw5|chr1:57269706-57270205	0.192634624179094	.	.
chr1	57406257	57406756	chr1	57400829	57401328	Maip1|chr1:57400829-57401328	0.110958431479126	.	.
chr1	57406257	57406756	chr1	57400829	57401328	Tyw5|chr1:57400829-57401328	0.110958431479126	.	.
chr1	57406257	57406756	chr1	57428877	57429376	Maip1|chr1:57428877-57429376	0.0957050437393279	.	.
chr1	57406257	57406756	chr1	57428877	57429376	Tyw5|chr1:57428877-57429376	0.0957050437393279	.	.
chr1	57406767	57407266	chr1	57224682	57225181	Maip1|chr1:57224682-57225181	0.100100185972265	.	.
chr1	57406767	57407266	chr1	57224682	57225181	Tyw5|chr1:57224682-57225181	0.100100185972265	.	.
chr1	57406767	57407266	chr1	57265242	57265741	Maip1|chr1:57265242-57265741	0.110430571358592	.	.
chr1	57406767	57407266	chr1	57265242	57265741	Tyw5|chr1:57265242-57265741	0.110430571358592	.	.
chr1	57406767	57407266	chr1	57269706	57270205	Maip1|chr1:57269706-57270205	0.239817615898388	.	.
chr1	57406767	57407266	chr1	57269706	57270205	Tyw5|chr1:57269706-57270205	0.239817615898388	.	.
chr1	57406767	57407266	chr1	57394001	57394500	Maip1|chr1:57394001-57394500	0.0985449943559911	.	.
chr1	57406767	57407266	chr1	57394001	57394500	Tyw5|chr1:57394001-57394500	0.0985449943559911	.	.
chr1	57406767	57407266	chr1	57400829	57401328	Maip1|chr1:57400829-57401328	0.134835427483547	.	.
chr1	57406767	57407266	chr1	57400829	57401328	Tyw5|chr1:57400829-57401328	0.134835427483547	.	.
chr1	59762644	59763143	chr1	59826439	59826938	Bmpr2|chr1:59826439-59826938	0.142140702377147	.	.
chr1	59762644	59763143	chr1	59886825	59887324	Bmpr2|chr1:59886825-59887324	0.106742510541306	.	.
chr1	59763159	59763658	chr1	59826439	59826938	Bmpr2|chr1:59826439-59826938	0.089337636290189	.	.
chr1	59763159	59763658	chr1	59883669	59884168	Bmpr2|chr1:59883669-59884168	0.135196836872249	.	.
chr1	59763681	59764180	chr1	59833669	59834168	Bmpr2|chr1:59833669-59834168	0.175907768993481	.	.
chr1	60042424	60042923	chr1	59801051	59801550	Ica1l|chr1:59801051-59801550	0.13556555891318	.	.
chr1	60042424	60042923	chr1	60013925	60014424	Ica1l|chr1:60013925-60014424	0.0925324809143501	.	.
chr1	60042424	60042923	chr1	60013925	60014424	Ica1l|chr1:60013925-60014424	0.0925324809143502	.	.
chr1	60042424	60042923	chr1	60031734	60032233	Ica1l|chr1:60031734-60032233	0.172515468806377	.	.
chr1	60042935	60043434	chr1	59945819	59946318	Ica1l|chr1:59945819-59946318	0.145374150304343	.	.
chr1	60097393	60097892	chr1	59788955	59789454	Carf|chr1:59788955-59789454	0.0986211289332214	.	.
chr1	60097393	60097892	chr1	59801051	59801550	Carf|chr1:59801051-59801550	0.136760456222816	.	.
chr1	60097393	60097892	chr1	59826439	59826938	Carf|chr1:59826439-59826938	0.0886699054509411	.	.
chr1	60097393	60097892	chr1	59944025	59944524	Carf|chr1:59944025-59944524	0.0999029490122499	.	.
chr1	60097393	60097892	chr1	60034986	60035485	Carf|chr1:60034986-60035485	0.10646690743958	.	.
chr1	60097393	60097892	chr1	60358170	60358669	Carf|chr1:60358170-60358669	0.206842096466269	.	.
chr1	60097393	60097892	chr1	60358931	60359430	Carf|chr1:60358931-60359430	0.105394683081123	.	.
chr1	60097393	60097892	chr1	60371364	60371863	Carf|chr1:60371364-60371863	0.089270060579883	.	.
chr1	60097980	60098479	chr1	59788955	59789454	Carf|chr1:59788955-59789454	0.0937213889201795	.	.
chr1	60097980	60098479	chr1	59788955	59789454	Wdr12|chr1:59788955-59789454	0.0937213889201795	.	.
chr1	60097980	60098479	chr1	59801051	59801550	Carf|chr1:59801051-59801550	0.110127623271457	.	.
chr1	60097980	60098479	chr1	59801051	59801550	Wdr12|chr1:59801051-59801550	0.110127623271457	.	.
chr1	60097980	60098479	chr1	59826439	59826938	Carf|chr1:59826439-59826938	0.150722487230564	.	.
chr1	60097980	60098479	chr1	59826439	59826938	Wdr12|chr1:59826439-59826938	0.150722487230564	.	.
chr1	60097980	60098479	chr1	59873976	59874475	Carf|chr1:59873976-59874475	0.17606157430248	.	.
chr1	60097980	60098479	chr1	59873976	59874475	Wdr12|chr1:59873976-59874475	0.17606157430248	.	.
chr1	60097980	60098479	chr1	59927245	59927744	Carf|chr1:59927245-59927744	0.0880956674152134	.	.
chr1	60097980	60098479	chr1	59927245	59927744	Wdr12|chr1:59927245-59927744	0.0880956674152134	.	.
chr1	60097980	60098479	chr1	60013925	60014424	Carf|chr1:60013925-60014424	0.0911542905773153	.	.
chr1	60097980	60098479	chr1	60013925	60014424	Wdr12|chr1:60013925-60014424	0.0911542905773153	.	.
chr1	60097980	60098479	chr1	60018728	60019227	Carf|chr1:60018728-60019227	0.158574643105343	.	.
chr1	60097980	60098479	chr1	60018728	60019227	Wdr12|chr1:60018728-60019227	0.158574643105343	.	.
chr1	60097980	60098479	chr1	60034986	60035485	Carf|chr1:60034986-60035485	0.101241083499073	.	.
chr1	60097980	60098479	chr1	60034986	60035485	Wdr12|chr1:60034986-60035485	0.101241083499073	.	.
chr1	60097980	60098479	chr1	60308710	60309209	Carf|chr1:60308710-60309209	0.138249362016394	.	.
chr1	60097980	60098479	chr1	60308710	60309209	Wdr12|chr1:60308710-60309209	0.138249362016394	.	.
chr1	60097980	60098479	chr1	60358170	60358669	Carf|chr1:60358170-60358669	0.0902917658268051	.	.
chr1	60097980	60098479	chr1	60358170	60358669	Wdr12|chr1:60358170-60358669	0.0902917658268051	.	.
chr1	60097980	60098479	chr1	60359762	60360261	Carf|chr1:60359762-60360261	0.125342904209485	.	.
chr1	60097980	60098479	chr1	60359762	60360261	Wdr12|chr1:60359762-60360261	0.125342904209485	.	.
chr1	60097980	60098479	chr1	60371364	60371863	Carf|chr1:60371364-60371863	0.153137432238898	.	.
chr1	60097980	60098479	chr1	60371364	60371863	Wdr12|chr1:60371364-60371863	0.153137432238898	.	.
chr1	60098487	60098986	chr1	59801051	59801550	Carf|chr1:59801051-59801550	0.143397757305611	.	.
chr1	60098487	60098986	chr1	59801051	59801550	Wdr12|chr1:59801051-59801550	0.143397757305611	.	.
chr1	60098487	60098986	chr1	59826439	59826938	Carf|chr1:59826439-59826938	0.221819071367843	.	.
chr1	60098487	60098986	chr1	59826439	59826938	Wdr12|chr1:59826439-59826938	0.221819071367843	.	.
chr1	60098487	60098986	chr1	59886825	59887324	Carf|chr1:59886825-59887324	0.156669875777544	.	.
chr1	60098487	60098986	chr1	59886825	59887324	Wdr12|chr1:59886825-59887324	0.156669875777544	.	.
chr1	60098487	60098986	chr1	59927245	59927744	Carf|chr1:59927245-59927744	0.129090119894623	.	.
chr1	60098487	60098986	chr1	59927245	59927744	Wdr12|chr1:59927245-59927744	0.129090119894623	.	.
chr1	60098487	60098986	chr1	60013925	60014424	Carf|chr1:60013925-60014424	0.111804931815499	.	.
chr1	60098487	60098986	chr1	60013925	60014424	Wdr12|chr1:60013925-60014424	0.111804931815499	.	.
chr1	60098487	60098986	chr1	60018728	60019227	Carf|chr1:60018728-60019227	0.216208800422916	.	.
chr1	60098487	60098986	chr1	60018728	60019227	Wdr12|chr1:60018728-60019227	0.216208800422916	.	.
chr1	60098487	60098986	chr1	60078468	60078967	Carf|chr1:60078468-60078967	0.099191797615878	.	.
chr1	60098487	60098986	chr1	60078468	60078967	Wdr12|chr1:60078468-60078967	0.099191797615878	.	.
chr1	60098487	60098986	chr1	60359762	60360261	Carf|chr1:60359762-60360261	0.129484297646676	.	.
chr1	60098487	60098986	chr1	60359762	60360261	Wdr12|chr1:60359762-60360261	0.129484297646676	.	.
chr1	60098487	60098986	chr1	60371364	60371863	Carf|chr1:60371364-60371863	0.136079359048847	.	.
chr1	60098487	60098986	chr1	60371364	60371863	Wdr12|chr1:60371364-60371863	0.136079359048847	.	.
chr1	60180257	60180756	chr1	59801051	59801550	Nbeal1|chr1:59801051-59801550	0.129473534495636	.	.
chr1	60180257	60180756	chr1	59826439	59826938	Nbeal1|chr1:59826439-59826938	0.211578600012964	.	.
chr1	60180257	60180756	chr1	60013925	60014424	Nbeal1|chr1:60013925-60014424	0.0910578425516281	.	.
chr1	60180257	60180756	chr1	60018728	60019227	Nbeal1|chr1:60018728-60019227	0.0920781277594078	.	.
chr1	60180257	60180756	chr1	60034986	60035485	Nbeal1|chr1:60034986-60035485	0.0993051499877173	.	.
chr1	60180257	60180756	chr1	60371364	60371863	Nbeal1|chr1:60371364-60371863	0.179731055702528	.	.
chr1	60180257	60180756	chr1	60403750	60404249	Nbeal1|chr1:60403750-60404249	0.0988054591576013	.	.
chr1	60180257	60180756	chr1	60410443	60410942	Nbeal1|chr1:60410443-60410942	0.112628342009261	.	.
chr1	60180257	60180756	chr1	60450149	60450648	Nbeal1|chr1:60450149-60450648	0.10228399936953	.	.
chr1	60180257	60180756	chr1	60494905	60495404	Nbeal1|chr1:60494905-60495404	0.0961325936209087	.	.
chr1	60342754	60343253	chr1	60013925	60014424	Cyp20a1|chr1:60013925-60014424	0.232559936656413	.	.
chr1	60342754	60343253	chr1	60018728	60019227	Cyp20a1|chr1:60018728-60019227	0.152335589201329	.	.
chr1	60342754	60343253	chr1	60359762	60360261	Cyp20a1|chr1:60359762-60360261	0.0991422184881448	.	.
chr1	60342754	60343253	chr1	60381871	60382370	Cyp20a1|chr1:60381871-60382370	0.0894483754719286	.	.
chr1	60342754	60343253	chr1	60403750	60404249	Cyp20a1|chr1:60403750-60404249	0.0967120504821206	.	.
chr1	60342754	60343253	chr1	60410443	60410942	Cyp20a1|chr1:60410443-60410942	0.214027170350585	.	.
chr1	60343314	60343813	chr1	60308710	60309209	Cyp20a1|chr1:60308710-60309209	0.11243382673668	.	.
chr1	60409462	60409961	chr1	60358931	60359430	Abi2|chr1:60358931-60359430	0.127379471261895	.	.
chr1	60409462	60409961	chr1	60488668	60489167	Abi2|chr1:60488668-60489167	0.113636598694827	.	.
chr1	65282716	65283215	chr1	65257306	65257805	Pth2r|chr1:65257306-65257805	0.158022633930493	.	.
chr1	65282716	65283215	chr1	65258854	65259353	Pth2r|chr1:65258854-65259353	0.166361987604688	.	.
chr1	65282716	65283215	chr1	65312053	65312552	Pth2r|chr1:65312053-65312552	0.0906155341610198	.	.
chr1	65282716	65283215	chr1	65474730	65475229	Pth2r|chr1:65474730-65475229	0.127221023894335	.	.
chr1	69687151	69687650	chr1	69560727	69561226	Ikzf2|chr1:69560727-69561226	0.102535934538162	.	.
chr1	69687151	69687650	chr1	69591211	69591710	Ikzf2|chr1:69591211-69591710	0.151222807830656	.	.
chr1	69687151	69687650	chr1	69591806	69592305	Ikzf2|chr1:69591806-69592305	0.226889864236708	.	.
chr1	69687151	69687650	chr1	69600991	69601490	Ikzf2|chr1:69600991-69601490	0.235333955461281	.	.
chr1	69687151	69687650	chr1	69690770	69691269	Ikzf2|chr1:69690770-69691269	0.119217738693242	.	.
chr1	69687151	69687650	chr1	69785070	69785569	Ikzf2|chr1:69785070-69785569	0.186358832637191	.	.
chr1	69687151	69687650	chr1	69790210	69790709	Ikzf2|chr1:69790210-69790709	0.14911465726053	.	.
chr1	69687151	69687650	chr1	69790807	69791306	Ikzf2|chr1:69790807-69791306	0.183300652424518	.	.
chr1	69687151	69687650	chr1	69799108	69799607	Ikzf2|chr1:69799108-69799607	0.170709309237527	.	.
chr1	69687151	69687650	chr1	69823704	69824203	Ikzf2|chr1:69823704-69824203	0.089450813882115	.	.
chr1	69687151	69687650	chr1	69852487	69852986	Ikzf2|chr1:69852487-69852986	0.0915731624159064	.	.
chr1	69826106	69826605	chr1	69766455	69766954	Spag16|chr1:69766455-69766954	0.097950583705952	.	.
chr1	69826647	69827146	chr1	69759552	69760051	Spag16|chr1:69759552-69760051	0.104669953006668	.	.
chr1	69826647	69827146	chr1	69766455	69766954	Spag16|chr1:69766455-69766954	0.116888824544142	.	.
chr1	69826647	69827146	chr1	69884182	69884681	Spag16|chr1:69884182-69884681	0.16213866336059	.	.
chr1	69826647	69827146	chr1	69885030	69885529	Spag16|chr1:69885030-69885529	0.152217542948953	.	.
chr1	69826647	69827146	chr1	69904297	69904796	Spag16|chr1:69904297-69904796	0.11273051318181	.	.
chr1	69826647	69827146	chr1	70133206	70133705	Spag16|chr1:70133206-70133705	0.139913815321166	.	.
chr1	69826647	69827146	chr1	70229121	70229620	Spag16|chr1:70229121-70229620	0.13184315014691	.	.
chr1	74505730	74506229	chr1	74784124	74784623	Cnot9|chr1:74784124-74784623	0.104444643780699	.	.
chr1	74505730	74506229	chr1	74799965	74800464	Cnot9|chr1:74799965-74800464	0.105227709027686	.	.
chr1	74505730	74506229	chr1	74808065	74808564	Cnot9|chr1:74808065-74808564	0.143703981533723	.	.
chr1	74505730	74506229	chr1	74816731	74817230	Cnot9|chr1:74816731-74817230	0.0904936773926931	.	.
chr1	74505730	74506229	chr1	74839961	74840460	Cnot9|chr1:74839961-74840460	0.120426038744965	.	.
chr1	74506443	74506942	chr1	74784124	74784623	Cnot9|chr1:74784124-74784623	0.108819331453099	.	.
chr1	74506443	74506942	chr1	74794449	74794948	Cnot9|chr1:74794449-74794948	0.0877999636270084	.	.
chr1	74506443	74506942	chr1	74806444	74806943	Cnot9|chr1:74806444-74806943	0.105881835475812	.	.
chr1	74506443	74506942	chr1	74824729	74825228	Cnot9|chr1:74824729-74825228	0.171349681359279	.	.
chr1	74587205	74587704	chr1	74787775	74788274	Bcs1l|chr1:74787775-74788274	0.0996216208866989	.	.
chr1	74587205	74587704	chr1	74787775	74788274	Zfp142|chr1:74787775-74788274	0.0996216208866989	.	.
chr1	74587205	74587704	chr1	74802933	74803432	Bcs1l|chr1:74802933-74803432	0.112968130375613	.	.
chr1	74587205	74587704	chr1	74802933	74803432	Zfp142|chr1:74802933-74803432	0.112968130375613	.	.
chr1	74587205	74587704	chr1	74843117	74843616	Bcs1l|chr1:74843117-74843616	0.230494029130453	.	.
chr1	74587205	74587704	chr1	74843117	74843616	Zfp142|chr1:74843117-74843616	0.230494029130453	.	.
chr1	74587205	74587704	chr1	74894978	74895477	Bcs1l|chr1:74894978-74895477	0.161562729175183	.	.
chr1	74587205	74587704	chr1	74894978	74895477	Zfp142|chr1:74894978-74895477	0.161562729175183	.	.
chr1	74587962	74588461	chr1	74808065	74808564	Bcs1l|chr1:74808065-74808564	0.10651750557417	.	.
chr1	74587962	74588461	chr1	74808065	74808564	Zfp142|chr1:74808065-74808564	0.10651750557417	.	.
chr1	74601175	74601674	chr1	74880737	74881236	Rnf25|chr1:74880737-74881236	0.0910449244892977	.	.
chr1	74601175	74601674	chr1	74880737	74881236	Stk36|chr1:74880737-74881236	0.0910449244892977	.	.
chr1	74661495	74661994	chr1	74772969	74773468	Ttll4|chr1:74772969-74773468	0.0935857169615531	.	.
chr1	74661495	74661994	chr1	74843117	74843616	Ttll4|chr1:74843117-74843616	0.177666035926029	.	.
chr1	74771522	74772021	chr1	74780652	74781151	Wnt6|chr1:74780652-74781151	0.133659333482914	.	.
chr1	74771522	74772021	chr1	74793218	74793717	Wnt6|chr1:74793218-74793717	0.164243841364657	.	.
chr1	74771522	74772021	chr1	74799965	74800464	Wnt6|chr1:74799965-74800464	0.155504464945278	.	.
chr1	74771522	74772021	chr1	74800566	74801065	Wnt6|chr1:74800566-74801065	0.158049248738692	.	.
chr1	74771522	74772021	chr1	75244823	75245322	Wnt6|chr1:75244823-75245322	0.10711290449172	.	.
chr1	74791332	74791831	chr1	74780652	74781151	Wnt10a|chr1:74780652-74781151	0.418488690520461	.	.
chr1	74791332	74791831	chr1	74784124	74784623	Wnt10a|chr1:74784124-74784623	0.269688478333834	.	.
chr1	74791332	74791831	chr1	74793218	74793717	Wnt10a|chr1:74793218-74793717	0.431305930986263	.	.
chr1	74791332	74791831	chr1	74799965	74800464	Wnt10a|chr1:74799965-74800464	0.16553691451295	.	.
chr1	74791332	74791831	chr1	74800566	74801065	Wnt10a|chr1:74800566-74801065	0.191556648861129	.	.
chr1	74791332	74791831	chr1	74806444	74806943	Wnt10a|chr1:74806444-74806943	0.119188230316828	.	.
chr1	74791332	74791831	chr1	74816731	74817230	Wnt10a|chr1:74816731-74817230	0.0989077826606553	.	.
chr1	74791332	74791831	chr1	74824729	74825228	Wnt10a|chr1:74824729-74825228	0.235532884749412	.	.
chr1	74791332	74791831	chr1	74829962	74830461	Wnt10a|chr1:74829962-74830461	0.0989265906378297	.	.
chr1	74791332	74791831	chr1	74858307	74858806	Wnt10a|chr1:74858307-74858806	0.122307354048786	.	.
chr1	74791332	74791831	chr1	74880737	74881236	Wnt10a|chr1:74880737-74881236	0.1343941617545	.	.
chr1	74791332	74791831	chr1	75218312	75218811	Wnt10a|chr1:75218312-75218811	0.168905096541592	.	.
chr1	74850152	74850651	chr1	74741997	74742496	Gm16582|chr1:74741997-74742496	0.0878914139993698	.	.
chr1	74850152	74850651	chr1	74780652	74781151	Gm16582|chr1:74780652-74781151	0.10985603510626	.	.
chr1	74850152	74850651	chr1	74793218	74793717	Gm16582|chr1:74793218-74793717	0.115935451950822	.	.
chr1	74850152	74850651	chr1	74799965	74800464	Gm16582|chr1:74799965-74800464	0.158826578665373	.	.
chr1	74850152	74850651	chr1	74800566	74801065	Gm16582|chr1:74800566-74801065	0.116039789866168	.	.
chr1	74850152	74850651	chr1	74802933	74803432	Gm16582|chr1:74802933-74803432	0.117853219173374	.	.
chr1	74850152	74850651	chr1	74808065	74808564	Gm16582|chr1:74808065-74808564	0.119614968233414	.	.
chr1	74850152	74850651	chr1	74824729	74825228	Gm16582|chr1:74824729-74825228	0.120396912214094	.	.
chr1	74850152	74850651	chr1	74858307	74858806	Gm16582|chr1:74858307-74858806	0.0982559805272609	.	.
chr1	74850152	74850651	chr1	74894978	74895477	Gm16582|chr1:74894978-74895477	0.118864092085876	.	.
chr1	74850152	74850651	chr1	74926640	74927139	Gm16582|chr1:74926640-74927139	0.109837843692488	.	.
chr1	74850152	74850651	chr1	75218312	75218811	Gm16582|chr1:75218312-75218811	0.0920174714153958	.	.
chr1	74851328	74851827	chr1	74780652	74781151	Gm16582|chr1:74780652-74781151	0.145838482019866	.	.
chr1	74851328	74851827	chr1	74784124	74784623	Gm16582|chr1:74784124-74784623	0.104990679177086	.	.
chr1	74851328	74851827	chr1	74793218	74793717	Gm16582|chr1:74793218-74793717	0.27037078792676	.	.
chr1	74851328	74851827	chr1	74794449	74794948	Gm16582|chr1:74794449-74794948	0.181102930408762	.	.
chr1	74851328	74851827	chr1	74799965	74800464	Gm16582|chr1:74799965-74800464	0.144584524608231	.	.
chr1	74851328	74851827	chr1	74800566	74801065	Gm16582|chr1:74800566-74801065	0.179232247285238	.	.
chr1	74851328	74851827	chr1	74806444	74806943	Gm16582|chr1:74806444-74806943	0.0934434489108731	.	.
chr1	74851328	74851827	chr1	74806952	74807451	Gm16582|chr1:74806952-74807451	0.11494247163977	.	.
chr1	74851328	74851827	chr1	74808065	74808564	Gm16582|chr1:74808065-74808564	0.133597177726813	.	.
chr1	74851328	74851827	chr1	74824729	74825228	Gm16582|chr1:74824729-74825228	0.144925628193468	.	.
chr1	74851328	74851827	chr1	74858307	74858806	Gm16582|chr1:74858307-74858806	0.125341701359841	.	.
chr1	74854708	74855207	chr1	74780652	74781151	Cdk5r2|chr1:74780652-74781151	0.15762921417387	.	.
chr1	74854708	74855207	chr1	74793218	74793717	Cdk5r2|chr1:74793218-74793717	0.0914257749631834	.	.
chr1	74854708	74855207	chr1	74793218	74793717	Cdk5r2|chr1:74793218-74793717	0.0914257749631835	.	.
chr1	74854708	74855207	chr1	74806444	74806943	Cdk5r2|chr1:74806444-74806943	0.101692553955886	.	.
chr1	74854708	74855207	chr1	74816731	74817230	Cdk5r2|chr1:74816731-74817230	0.104256187091994	.	.
chr1	74854708	74855207	chr1	74824729	74825228	Cdk5r2|chr1:74824729-74825228	0.17303996725126	.	.
chr1	74854708	74855207	chr1	74872216	74872715	Cdk5r2|chr1:74872216-74872715	0.105806757082967	.	.
chr1	74854708	74855207	chr1	75218312	75218811	Cdk5r2|chr1:75218312-75218811	0.119473771171633	.	.
chr1	74855313	74855812	chr1	74808065	74808564	Cdk5r2|chr1:74808065-74808564	0.16329727083376	.	.
chr1	74855313	74855812	chr1	74843117	74843616	Cdk5r2|chr1:74843117-74843616	0.124385859730768	.	.
chr1	74935357	74935856	chr1	74741997	74742496	Cfap65|chr1:74741997-74742496	0.187560978970744	.	.
chr1	74935357	74935856	chr1	74799965	74800464	Cfap65|chr1:74799965-74800464	0.147691558794424	.	.
chr1	74935357	74935856	chr1	74800566	74801065	Cfap65|chr1:74800566-74801065	0.179249515821982	.	.
chr1	74935357	74935856	chr1	74808065	74808564	Cfap65|chr1:74808065-74808564	0.0949807599460237	.	.
chr1	74935357	74935856	chr1	74843117	74843616	Cfap65|chr1:74843117-74843616	0.156334920823477	.	.
chr1	75124760	75125259	chr1	74787775	74788274	Nhej1|chr1:74787775-74788274	0.113169919686099	.	.
chr1	75124760	75125259	chr1	74793218	74793717	Nhej1|chr1:74793218-74793717	0.180018763868458	.	.
chr1	75124760	75125259	chr1	74800566	74801065	Nhej1|chr1:74800566-74801065	0.104006218029826	.	.
chr1	75124760	75125259	chr1	74824729	74825228	Nhej1|chr1:74824729-74825228	0.129690344897618	.	.
chr1	75124760	75125259	chr1	74894978	74895477	Nhej1|chr1:74894978-74895477	0.119236502760237	.	.
chr1	75133313	75133812	chr1	74780652	74781151	Slc23a3|chr1:74780652-74781151	0.508638570288029	.	.
chr1	75133313	75133812	chr1	74784124	74784623	Slc23a3|chr1:74784124-74784623	0.313699414465479	.	.
chr1	75133313	75133812	chr1	74784124	74784623	Slc23a3|chr1:74784124-74784623	0.31369941446548	.	.
chr1	75133313	75133812	chr1	74793218	74793717	Slc23a3|chr1:74793218-74793717	0.403428274999859	.	.
chr1	75133313	75133812	chr1	74799965	74800464	Slc23a3|chr1:74799965-74800464	0.246709309293684	.	.
chr1	75133313	75133812	chr1	74800566	74801065	Slc23a3|chr1:74800566-74801065	0.346083985038652	.	.
chr1	75133313	75133812	chr1	74806444	74806943	Slc23a3|chr1:74806444-74806943	0.218648211359657	.	.
chr1	75133313	75133812	chr1	74806952	74807451	Slc23a3|chr1:74806952-74807451	0.12632764398167	.	.
chr1	75133313	75133812	chr1	74816731	74817230	Slc23a3|chr1:74816731-74817230	0.200351569822339	.	.
chr1	75133313	75133812	chr1	74824729	74825228	Slc23a3|chr1:74824729-74825228	0.300654098497974	.	.
chr1	75133313	75133812	chr1	74858307	74858806	Slc23a3|chr1:74858307-74858806	0.12965312607985	.	.
chr1	75133313	75133812	chr1	74926640	74927139	Slc23a3|chr1:74926640-74927139	0.120756676754658	.	.
chr1	75133313	75133812	chr1	75218312	75218811	Slc23a3|chr1:75218312-75218811	0.224175429620594	.	.
chr1	75133313	75133812	chr1	75244823	75245322	Slc23a3|chr1:75244823-75245322	0.101382074604898	.	.
chr1	75142499	75142998	chr1	74800566	74801065	Cnppd1|chr1:74800566-74801065	0.215296019952575	.	.
chr1	75142499	75142998	chr1	74800566	74801065	Retreg2|chr1:74800566-74801065	0.215296019952575	.	.
chr1	75142499	75142998	chr1	75234571	75235070	Cnppd1|chr1:75234571-75235070	0.095342001628968	.	.
chr1	75142499	75142998	chr1	75234571	75235070	Retreg2|chr1:75234571-75235070	0.095342001628968	.	.
chr1	75168424	75168923	chr1	74800566	74801065	Zfand2b|chr1:74800566-74801065	0.160035480926557	.	.
chr1	75168424	75168923	chr1	74817277	74817776	Zfand2b|chr1:74817277-74817776	0.182555736019826	.	.
chr1	75168424	75168923	chr1	74824729	74825228	Zfand2b|chr1:74824729-74825228	0.098169110136172	.	.
chr1	75168424	75168923	chr1	74824729	74825228	Zfand2b|chr1:74824729-74825228	0.0981691101361721	.	.
chr1	75168424	75168923	chr1	74858307	74858806	Zfand2b|chr1:74858307-74858806	0.143494339713673	.	.
chr1	75168424	75168923	chr1	75218312	75218811	Zfand2b|chr1:75218312-75218811	0.101470311237735	.	.
chr1	75180079	75180578	chr1	74926640	74927139	Abcb6|chr1:74926640-74927139	0.0956596458757714	.	.
chr1	75180079	75180578	chr1	75001124	75001623	Abcb6|chr1:75001124-75001623	0.166853908934877	.	.
chr1	75191753	75192252	chr1	74793218	74793717	Ankzf1|chr1:74793218-74793717	0.192549157964391	.	.
chr1	75191753	75192252	chr1	74793218	74793717	Atg9a|chr1:74793218-74793717	0.192549157964391	.	.
chr1	75191753	75192252	chr1	74799965	74800464	Ankzf1|chr1:74799965-74800464	0.194611441326906	.	.
chr1	75191753	75192252	chr1	74799965	74800464	Atg9a|chr1:74799965-74800464	0.194611441326906	.	.
chr1	75191753	75192252	chr1	74800566	74801065	Ankzf1|chr1:74800566-74801065	0.254391988341408	.	.
chr1	75191753	75192252	chr1	74800566	74801065	Atg9a|chr1:74800566-74801065	0.254391988341408	.	.
chr1	75191753	75192252	chr1	74802933	74803432	Ankzf1|chr1:74802933-74803432	0.126597309988287	.	.
chr1	75191753	75192252	chr1	74802933	74803432	Atg9a|chr1:74802933-74803432	0.126597309988287	.	.
chr1	75191753	75192252	chr1	74806444	74806943	Ankzf1|chr1:74806444-74806943	0.188813272862987	.	.
chr1	75191753	75192252	chr1	74806444	74806943	Atg9a|chr1:74806444-74806943	0.188813272862987	.	.
chr1	75191753	75192252	chr1	74858307	74858806	Ankzf1|chr1:74858307-74858806	0.132532381447783	.	.
chr1	75191753	75192252	chr1	74858307	74858806	Atg9a|chr1:74858307-74858806	0.132532381447783	.	.
chr1	75191753	75192252	chr1	74880737	74881236	Ankzf1|chr1:74880737-74881236	0.106714919750761	.	.
chr1	75191753	75192252	chr1	74880737	74881236	Atg9a|chr1:74880737-74881236	0.106714919750761	.	.
chr1	75191753	75192252	chr1	75218312	75218811	Ankzf1|chr1:75218312-75218811	0.101253067113598	.	.
chr1	75191753	75192252	chr1	75218312	75218811	Atg9a|chr1:75218312-75218811	0.101253067113598	.	.
chr1	75192415	75192914	chr1	74780652	74781151	Ankzf1|chr1:74780652-74781151	0.138545191398678	.	.
chr1	75192415	75192914	chr1	74780652	74781151	Atg9a|chr1:74780652-74781151	0.138545191398678	.	.
chr1	75192415	75192914	chr1	74793218	74793717	Ankzf1|chr1:74793218-74793717	0.094859402365435	.	.
chr1	75192415	75192914	chr1	74793218	74793717	Atg9a|chr1:74793218-74793717	0.094859402365435	.	.
chr1	75192415	75192914	chr1	74800566	74801065	Ankzf1|chr1:74800566-74801065	0.113381940808812	.	.
chr1	75192415	75192914	chr1	74800566	74801065	Atg9a|chr1:74800566-74801065	0.113381940808812	.	.
chr1	75192415	75192914	chr1	74817277	74817776	Ankzf1|chr1:74817277-74817776	0.0897512033114442	.	.
chr1	75192415	75192914	chr1	74817277	74817776	Atg9a|chr1:74817277-74817776	0.0897512033114442	.	.
chr1	75192415	75192914	chr1	75218312	75218811	Ankzf1|chr1:75218312-75218811	0.144226383525677	.	.
chr1	75192415	75192914	chr1	75218312	75218811	Atg9a|chr1:75218312-75218811	0.144226383525677	.	.
chr1	75210546	75211045	chr1	74843117	74843616	Glb1l|chr1:74843117-74843616	0.112007189423106	.	.
chr1	75210546	75211045	chr1	74843117	74843616	Stk16|chr1:74843117-74843616	0.112007189423106	.	.
chr1	75210546	75211045	chr1	74880737	74881236	Glb1l|chr1:74880737-74881236	0.101356254388618	.	.
chr1	75210546	75211045	chr1	74880737	74881236	Stk16|chr1:74880737-74881236	0.101356254388618	.	.
chr1	75219086	75219585	chr1	74780652	74781151	Tuba4a|chr1:74780652-74781151	0.150699697272848	.	.
chr1	75219086	75219585	chr1	74784124	74784623	Tuba4a|chr1:74784124-74784623	0.0947531600143579	.	.
chr1	75219086	75219585	chr1	74793218	74793717	Tuba4a|chr1:74793218-74793717	0.153746988608433	.	.
chr1	75219086	75219585	chr1	74799965	74800464	Tuba4a|chr1:74799965-74800464	0.100216937954086	.	.
chr1	75219086	75219585	chr1	74800566	74801065	Tuba4a|chr1:74800566-74801065	0.167793341722399	.	.
chr1	75219086	75219585	chr1	74806444	74806943	Tuba4a|chr1:74806444-74806943	0.226385213128723	.	.
chr1	75219086	75219585	chr1	74806952	74807451	Tuba4a|chr1:74806952-74807451	0.225379467540911	.	.
chr1	75219086	75219585	chr1	74816731	74817230	Tuba4a|chr1:74816731-74817230	0.100325213151422	.	.
chr1	75219086	75219585	chr1	74824729	74825228	Tuba4a|chr1:74824729-74825228	0.171618270831209	.	.
chr1	75219086	75219585	chr1	74858307	74858806	Tuba4a|chr1:74858307-74858806	0.0998617332745919	.	.
chr1	75219086	75219585	chr1	74872216	74872715	Tuba4a|chr1:74872216-74872715	0.125770503681926	.	.
chr1	75219086	75219585	chr1	75141393	75141892	Tuba4a|chr1:75141393-75141892	0.0963342958416646	.	.
chr1	75230933	75231432	chr1	74759797	74760296	A630095N17Rik|chr1:74759797-74760296	0.0895594284612702	.	.
chr1	75230933	75231432	chr1	74808065	74808564	A630095N17Rik|chr1:74808065-74808564	0.134685397429376	.	.
chr1	75230933	75231432	chr1	74817277	74817776	A630095N17Rik|chr1:74817277-74817776	0.140197721405816	.	.
chr1	75230933	75231432	chr1	74824729	74825228	A630095N17Rik|chr1:74824729-74825228	0.0941041117291474	.	.
chr1	75230933	75231432	chr1	74839961	74840460	A630095N17Rik|chr1:74839961-74840460	0.143898160963773	.	.
chr1	75236144	75236643	chr1	74780652	74781151	Dnajb2|chr1:74780652-74781151	0.311691523758777	.	.
chr1	75236144	75236643	chr1	74784124	74784623	Dnajb2|chr1:74784124-74784623	0.162266077420854	.	.
chr1	75236144	75236643	chr1	74793218	74793717	Dnajb2|chr1:74793218-74793717	0.241818046151983	.	.
chr1	75236144	75236643	chr1	74799965	74800464	Dnajb2|chr1:74799965-74800464	0.135225063185716	.	.
chr1	75236144	75236643	chr1	74800566	74801065	Dnajb2|chr1:74800566-74801065	0.145421837544643	.	.
chr1	75236144	75236643	chr1	74802933	74803432	Dnajb2|chr1:74802933-74803432	0.159604817729227	.	.
chr1	75236144	75236643	chr1	74806444	74806943	Dnajb2|chr1:74806444-74806943	0.188529352507497	.	.
chr1	75236144	75236643	chr1	74824729	74825228	Dnajb2|chr1:74824729-74825228	0.160699519036637	.	.
chr1	75236144	75236643	chr1	74829962	74830461	Dnajb2|chr1:74829962-74830461	0.106604251236314	.	.
chr1	75236144	75236643	chr1	74858307	74858806	Dnajb2|chr1:74858307-74858806	0.175823689520675	.	.
chr1	75236144	75236643	chr1	74926640	74927139	Dnajb2|chr1:74926640-74927139	0.181784969821598	.	.
chr1	75236144	75236643	chr1	75128586	75129085	Dnajb2|chr1:75128586-75129085	0.096323192656942	.	.
chr1	75236144	75236643	chr1	75218312	75218811	Dnajb2|chr1:75218312-75218811	0.195583885594087	.	.
chr1	75236144	75236643	chr1	75244823	75245322	Dnajb2|chr1:75244823-75245322	0.146733426085158	.	.
chr1	75236651	75237150	chr1	74780652	74781151	Dnajb2|chr1:74780652-74781151	0.205161396861618	.	.
chr1	75236651	75237150	chr1	74784124	74784623	Dnajb2|chr1:74784124-74784623	0.193567821557501	.	.
chr1	75236651	75237150	chr1	74793218	74793717	Dnajb2|chr1:74793218-74793717	0.172065493209205	.	.
chr1	75236651	75237150	chr1	74799965	74800464	Dnajb2|chr1:74799965-74800464	0.125825690503578	.	.
chr1	75236651	75237150	chr1	74802933	74803432	Dnajb2|chr1:74802933-74803432	0.207174519906927	.	.
chr1	75236651	75237150	chr1	74806444	74806943	Dnajb2|chr1:74806444-74806943	0.189868674101756	.	.
chr1	75236651	75237150	chr1	74926640	74927139	Dnajb2|chr1:74926640-74927139	0.165478503593978	.	.
chr1	75236651	75237150	chr1	75218312	75218811	Dnajb2|chr1:75218312-75218811	0.118971514044958	.	.
chr1	75236651	75237150	chr1	75234571	75235070	Dnajb2|chr1:75234571-75235070	0.0915839710046018	.	.
chr1	78310032	78310531	chr1	78017879	78018378	Sgpp2|chr1:78017879-78018378	0.360606487235669	.	.
chr1	78310032	78310531	chr1	78032305	78032804	Sgpp2|chr1:78032305-78032804	0.153770399100885	.	.
chr1	78310032	78310531	chr1	78042552	78043051	Sgpp2|chr1:78042552-78043051	0.390060412891059	.	.
chr1	78310032	78310531	chr1	78217089	78217588	Sgpp2|chr1:78217089-78217588	0.10785505411214	.	.
chr1	78310032	78310531	chr1	78228748	78229247	Sgpp2|chr1:78228748-78229247	0.166729131772031	.	.
chr1	78310032	78310531	chr1	78365013	78365512	Sgpp2|chr1:78365013-78365512	0.142283920271801	.	.
chr1	78310032	78310531	chr1	78371610	78372109	Sgpp2|chr1:78371610-78372109	0.130143564352677	.	.
chr1	78310032	78310531	chr1	78372111	78372610	Sgpp2|chr1:78372111-78372610	0.226436732450221	.	.
chr1	78310032	78310531	chr1	78413669	78414168	Sgpp2|chr1:78413669-78414168	0.311650285892737	.	.
chr1	78310032	78310531	chr1	78419495	78419994	Sgpp2|chr1:78419495-78419994	0.17351926449636	.	.
chr1	78310931	78311430	chr1	78017879	78018378	Sgpp2|chr1:78017879-78018378	0.318168016396958	.	.
chr1	78310931	78311430	chr1	78032305	78032804	Sgpp2|chr1:78032305-78032804	0.144042048882736	.	.
chr1	78310931	78311430	chr1	78042552	78043051	Sgpp2|chr1:78042552-78043051	0.28451977004113	.	.
chr1	78310931	78311430	chr1	78365013	78365512	Sgpp2|chr1:78365013-78365512	0.0953967909598235	.	.
chr1	78310931	78311430	chr1	78371610	78372109	Sgpp2|chr1:78371610-78372109	0.107033926821461	.	.
chr1	78310931	78311430	chr1	78372111	78372610	Sgpp2|chr1:78372111-78372610	0.166988785698852	.	.
chr1	78310931	78311430	chr1	78413669	78414168	Sgpp2|chr1:78413669-78414168	0.329496185118739	.	.
chr1	78310931	78311430	chr1	78419495	78419994	Sgpp2|chr1:78419495-78419994	0.235976207671853	.	.
chr1	78488387	78488886	chr1	78076055	78076554	Farsb|chr1:78076055-78076554	0.130492490240238	.	.
chr1	78488387	78488886	chr1	78216563	78217062	Farsb|chr1:78216563-78217062	0.125114352085737	.	.
chr1	78488387	78488886	chr1	78217089	78217588	Farsb|chr1:78217089-78217588	0.206482122283136	.	.
chr1	78488387	78488886	chr1	78317483	78317982	Farsb|chr1:78317483-78317982	0.0963772001376719	.	.
chr1	78488387	78488886	chr1	78370887	78371386	Farsb|chr1:78370887-78371386	0.0907649824358839	.	.
chr1	78488900	78489399	chr1	78216563	78217062	Farsb|chr1:78216563-78217062	0.116451504405972	.	.
chr1	78488900	78489399	chr1	78372111	78372610	Farsb|chr1:78372111-78372610	0.0888202332032186	.	.
chr1	78488900	78489399	chr1	78379659	78380158	Farsb|chr1:78379659-78380158	0.151915197019506	.	.
chr1	84839165	84839664	chr1	84777376	84777875	Fbxo36|chr1:84777376-84777875	0.114345048110552	.	.
chr1	84839165	84839664	chr1	84778148	84778647	Fbxo36|chr1:84778148-84778647	0.090147552317005	.	.
chr1	84839165	84839664	chr1	84789691	84790190	Fbxo36|chr1:84789691-84790190	0.1357013425246	.	.
chr1	84839165	84839664	chr1	84838531	84839030	Fbxo36|chr1:84838531-84839030	0.190933209151275	.	.
chr1	84839165	84839664	chr1	84881481	84881980	Fbxo36|chr1:84881481-84881980	0.130053814288539	.	.
chr1	84839808	84840307	chr1	84797015	84797514	Fbxo36|chr1:84797015-84797514	0.0983659840650764	.	.
chr1	84839808	84840307	chr1	84797015	84797514	Trip12|chr1:84797015-84797514	0.0983659840650764	.	.
chr1	84839808	84840307	chr1	84838531	84839030	Fbxo36|chr1:84838531-84839030	0.158144199924491	.	.
chr1	84839808	84840307	chr1	84838531	84839030	Trip12|chr1:84838531-84839030	0.158144199924491	.	.
chr1	84839808	84840307	chr1	84855235	84855734	Fbxo36|chr1:84855235-84855734	0.147257796094701	.	.
chr1	84839808	84840307	chr1	84855235	84855734	Trip12|chr1:84855235-84855734	0.147257796094701	.	.
chr1	84839808	84840307	chr1	84936836	84937335	Fbxo36|chr1:84936836-84937335	0.177085934948449	.	.
chr1	84839808	84840307	chr1	84936836	84937335	Trip12|chr1:84936836-84937335	0.177085934948449	.	.
chr1	84839808	84840307	chr1	84953010	84953509	Fbxo36|chr1:84953010-84953509	0.213231950441068	.	.
chr1	84839808	84840307	chr1	84953010	84953509	Trip12|chr1:84953010-84953509	0.213231950441068	.	.
chr1	84934371	84934870	chr1	84838531	84839030	Slc16a14|chr1:84838531-84839030	0.100014543009019	.	.
chr1	84934371	84934870	chr1	84855235	84855734	Slc16a14|chr1:84855235-84855734	0.180184353206015	.	.
chr1	84934371	84934870	chr1	84855742	84856241	Slc16a14|chr1:84855742-84856241	0.18483148827199	.	.
chr1	84934371	84934870	chr1	84936836	84937335	Slc16a14|chr1:84936836-84937335	0.183460847646954	.	.
chr1	84934883	84935382	chr1	84953010	84953509	Slc16a14|chr1:84953010-84953509	0.138998454946968	.	.
chr1	84934883	84935382	chr1	85114670	85115169	Slc16a14|chr1:85114670-85115169	0.17705239213671	.	.
chr1	84935649	84936148	chr1	84778148	84778647	Slc16a14|chr1:84778148-84778647	0.110766418322255	.	.
chr1	84935649	84936148	chr1	84789691	84790190	Slc16a14|chr1:84789691-84790190	0.120307292079989	.	.
chr1	84935649	84936148	chr1	84953010	84953509	Slc16a14|chr1:84953010-84953509	0.104282276336623	.	.
chr1	85774994	85775493	chr1	85699776	85700275	9930111H07Rik|chr1:85699776-85700275	0.214044790716013	.	.
chr1	85774994	85775493	chr1	85700332	85700831	9930111H07Rik|chr1:85700332-85700831	0.282122001916753	.	.
chr1	85774994	85775493	chr1	85776113	85776612	9930111H07Rik|chr1:85776113-85776612	0.126109586918807	.	.
chr1	85774994	85775493	chr1	85842205	85842704	9930111H07Rik|chr1:85842205-85842704	0.105687835526171	.	.
chr1	85774994	85775493	chr1	85853262	85853761	9930111H07Rik|chr1:85853262-85853761	0.0907497283270267	.	.
chr1	85774994	85775493	chr1	85869875	85870374	9930111H07Rik|chr1:85869875-85870374	0.31879414058833	.	.
chr1	85774994	85775493	chr1	85870417	85870916	9930111H07Rik|chr1:85870417-85870916	0.248029094514223	.	.
chr1	85774994	85775493	chr1	85895455	85895954	9930111H07Rik|chr1:85895455-85895954	0.151460824267922	.	.
chr1	85774994	85775493	chr1	85958147	85958646	9930111H07Rik|chr1:85958147-85958646	0.287991328248019	.	.
chr1	85793160	85793659	chr1	85771895	85772394	Cab39|chr1:85771895-85772394	0.102691365436813	.	.
chr1	85793160	85793659	chr1	85810332	85810831	Cab39|chr1:85810332-85810831	0.155501722231478	.	.
chr1	85793160	85793659	chr1	85821789	85822288	Cab39|chr1:85821789-85822288	0.158826791819601	.	.
chr1	85793160	85793659	chr1	85822289	85822788	Cab39|chr1:85822289-85822788	0.0922387430353603	.	.
chr1	85793160	85793659	chr1	85853262	85853761	Cab39|chr1:85853262-85853761	0.15236519293333	.	.
chr1	85793160	85793659	chr1	85870417	85870916	Cab39|chr1:85870417-85870916	0.159226690899126	.	.
chr1	85793160	85793659	chr1	85958147	85958646	Cab39|chr1:85958147-85958646	0.0940645954160085	.	.
chr1	85793728	85794227	chr1	85700332	85700831	Cab39|chr1:85700332-85700831	0.139875236657387	.	.
chr1	85793728	85794227	chr1	85869875	85870374	Cab39|chr1:85869875-85870374	0.122165122640523	.	.
chr1	85793728	85794227	chr1	85870417	85870916	Cab39|chr1:85870417-85870916	0.109159121067531	.	.
chr1	85793728	85794227	chr1	85939586	85940085	Cab39|chr1:85939586-85940085	0.0907828825220671	.	.
chr1	85793728	85794227	chr1	85999484	85999983	Cab39|chr1:85999484-85999983	0.10582673456275	.	.
chr1	85894274	85894773	chr1	85580608	85581107	Itm2c|chr1:85580608-85581107	0.151395228040486	.	.
chr1	85894274	85894773	chr1	85822289	85822788	Itm2c|chr1:85822289-85822788	0.185788628369418	.	.
chr1	85894274	85894773	chr1	85898791	85899290	Itm2c|chr1:85898791-85899290	0.174741737392159	.	.
chr1	85894274	85894773	chr1	85931026	85931525	Itm2c|chr1:85931026-85931525	0.126696481486897	.	.
chr1	85894274	85894773	chr1	85939586	85940085	Itm2c|chr1:85939586-85940085	0.104507044150897	.	.
chr1	85894274	85894773	chr1	85952272	85952771	Itm2c|chr1:85952272-85952771	0.148677202635561	.	.
chr1	85894274	85894773	chr1	85984308	85984807	Itm2c|chr1:85984308-85984807	0.138317864551914	.	.
chr1	85894274	85894773	chr1	85999484	85999983	Itm2c|chr1:85999484-85999983	0.202420379566	.	.
chr1	85894955	85895454	chr1	85699776	85700275	Itm2c|chr1:85699776-85700275	0.176256262175517	.	.
chr1	85894955	85895454	chr1	85700332	85700831	Itm2c|chr1:85700332-85700831	0.279160303515018	.	.
chr1	85894955	85895454	chr1	85736435	85736934	Itm2c|chr1:85736435-85736934	0.090177369785651	.	.
chr1	85894955	85895454	chr1	85869875	85870374	Itm2c|chr1:85869875-85870374	0.229104804187883	.	.
chr1	85894955	85895454	chr1	85870417	85870916	Itm2c|chr1:85870417-85870916	0.240799850018973	.	.
chr1	85894955	85895454	chr1	85895455	85895954	Itm2c|chr1:85895455-85895954	0.318024861900999	.	.
chr1	85894955	85895454	chr1	85958147	85958646	Itm2c|chr1:85958147-85958646	0.14228590209449	.	.
chr1	85894955	85895454	chr1	85965753	85966252	Itm2c|chr1:85965753-85966252	0.097994220138653	.	.
chr1	85894955	85895454	chr1	85999484	85999983	Itm2c|chr1:85999484-85999983	0.0920932246525246	.	.
chr1	85928201	85928700	chr1	85736435	85736934	4933407L21Rik|chr1:85736435-85736934	0.110013093509726	.	.
chr1	85928201	85928700	chr1	85821789	85822288	4933407L21Rik|chr1:85821789-85822288	0.0895653508380044	.	.
chr1	85928201	85928700	chr1	85821789	85822288	4933407L21Rik|chr1:85821789-85822288	0.0895653508380045	.	.
chr1	85928201	85928700	chr1	85822289	85822788	4933407L21Rik|chr1:85822289-85822788	0.236831431713938	.	.
chr1	85928201	85928700	chr1	85898791	85899290	4933407L21Rik|chr1:85898791-85899290	0.201929435353701	.	.
chr1	85928201	85928700	chr1	85952272	85952771	4933407L21Rik|chr1:85952272-85952771	0.146913071915691	.	.
chr1	85928201	85928700	chr1	85953534	85954033	4933407L21Rik|chr1:85953534-85954033	0.143954571321787	.	.
chr1	85928201	85928700	chr1	85999484	85999983	4933407L21Rik|chr1:85999484-85999983	0.112389476928244	.	.
chr1	87755700	87756199	chr1	87828156	87828655	Atg16l1|chr1:87828156-87828655	0.0951535761086658	.	.
chr1	87755700	87756199	chr1	87925537	87926036	Atg16l1|chr1:87925537-87926036	0.148639476580041	.	.
chr1	87755700	87756199	chr1	87935966	87936465	Atg16l1|chr1:87935966-87936465	0.118319148402272	.	.
chr1	87853009	87853508	chr1	87798300	87798799	Dgkd|chr1:87798300-87798799	0.127380009980423	.	.
chr1	87853009	87853508	chr1	87913212	87913711	Dgkd|chr1:87913212-87913711	0.108649367058284	.	.
chr1	87853973	87854472	chr1	87786247	87786746	Dgkd|chr1:87786247-87786746	0.134059158344047	.	.
chr1	87853973	87854472	chr1	87786247	87786746	Gm19582|chr1:87786247-87786746	0.134059158344047	.	.
chr1	87853973	87854472	chr1	87811076	87811575	Dgkd|chr1:87811076-87811575	0.117183644937164	.	.
chr1	87853973	87854472	chr1	87811076	87811575	Gm19582|chr1:87811076-87811575	0.117183644937164	.	.
chr1	87853973	87854472	chr1	87828156	87828655	Dgkd|chr1:87828156-87828655	0.111828747223235	.	.
chr1	87853973	87854472	chr1	87828156	87828655	Gm19582|chr1:87828156-87828655	0.111828747223235	.	.
chr1	87853973	87854472	chr1	87846806	87847305	Dgkd|chr1:87846806-87847305	0.161399295968988	.	.
chr1	87853973	87854472	chr1	87846806	87847305	Gm19582|chr1:87846806-87847305	0.161399295968988	.	.
chr1	87853973	87854472	chr1	87935966	87936465	Dgkd|chr1:87935966-87936465	0.221080316742115	.	.
chr1	87853973	87854472	chr1	87935966	87936465	Gm19582|chr1:87935966-87936465	0.221080316742115	.	.
chr1	87853973	87854472	chr1	87948726	87949225	Dgkd|chr1:87948726-87949225	0.107450825903241	.	.
chr1	87853973	87854472	chr1	87948726	87949225	Gm19582|chr1:87948726-87949225	0.107450825903241	.	.
chr1	87853973	87854472	chr1	87965259	87965758	Dgkd|chr1:87965259-87965758	0.115489562551902	.	.
chr1	87853973	87854472	chr1	87965259	87965758	Gm19582|chr1:87965259-87965758	0.115489562551902	.	.
chr1	88008031	88008530	chr1	87846806	87847305	Usp40|chr1:87846806-87847305	0.18414845217963	.	.
chr1	88008031	88008530	chr1	87917987	87918486	Usp40|chr1:87917987-87918486	0.229741444613344	.	.
chr1	88008031	88008530	chr1	87925537	87926036	Usp40|chr1:87925537-87926036	0.0948076280086175	.	.
chr1	88008031	88008530	chr1	87935966	87936465	Usp40|chr1:87935966-87936465	0.129858444084746	.	.
chr1	88008031	88008530	chr1	87936469	87936968	Usp40|chr1:87936469-87936968	0.139073324049395	.	.
chr1	88008031	88008530	chr1	88096266	88096765	Usp40|chr1:88096266-88096765	0.111117456546566	.	.
chr1	88008031	88008530	chr1	88256135	88256634	Usp40|chr1:88256135-88256634	0.217398490915251	.	.
chr1	88008031	88008530	chr1	88258379	88258878	Usp40|chr1:88258379-88258878	0.122958709050492	.	.
chr1	88008031	88008530	chr1	88259138	88259637	Usp40|chr1:88259138-88259637	0.20676902371071	.	.
chr1	88008031	88008530	chr1	88311499	88311998	Usp40|chr1:88311499-88311998	0.0946917105109022	.	.
chr1	88008031	88008530	chr1	88312024	88312523	Usp40|chr1:88312024-88312523	0.123021191801682	.	.
chr1	88008031	88008530	chr1	88348421	88348920	Usp40|chr1:88348421-88348920	0.147622348900855	.	.
chr1	88008031	88008530	chr1	88398999	88399498	Usp40|chr1:88398999-88399498	0.135042711105155	.	.
chr1	88008031	88008530	chr1	88443912	88444411	Usp40|chr1:88443912-88444411	0.143089605285177	.	.
chr1	88133830	88134329	chr1	87811076	87811575	Ugt1a6a|chr1:87811076-87811575	0.121773974397448	.	.
chr1	88133830	88134329	chr1	87828156	87828655	Ugt1a6a|chr1:87828156-87828655	0.145524788580476	.	.
chr1	88133830	88134329	chr1	87846806	87847305	Ugt1a6a|chr1:87846806-87847305	0.105972448038182	.	.
chr1	88133830	88134329	chr1	87911033	87911532	Ugt1a6a|chr1:87911033-87911532	0.109197341214787	.	.
chr1	88133830	88134329	chr1	87917987	87918486	Ugt1a6a|chr1:87917987-87918486	0.118538147283883	.	.
chr1	88133830	88134329	chr1	87935966	87936465	Ugt1a6a|chr1:87935966-87936465	0.307532646749918	.	.
chr1	88133830	88134329	chr1	87936469	87936968	Ugt1a6a|chr1:87936469-87936968	0.158520552598901	.	.
chr1	88133830	88134329	chr1	88096266	88096765	Ugt1a6a|chr1:88096266-88096765	0.152246853237286	.	.
chr1	88133830	88134329	chr1	88256135	88256634	Ugt1a6a|chr1:88256135-88256634	0.273694736043014	.	.
chr1	88133830	88134329	chr1	88258379	88258878	Ugt1a6a|chr1:88258379-88258878	0.24822619557387	.	.
chr1	88133830	88134329	chr1	88259138	88259637	Ugt1a6a|chr1:88259138-88259637	0.353655990512191	.	.
chr1	88133830	88134329	chr1	88288649	88289148	Ugt1a6a|chr1:88288649-88289148	0.301676494212067	.	.
chr1	88133830	88134329	chr1	88301574	88302073	Ugt1a6a|chr1:88301574-88302073	0.0954281183860381	.	.
chr1	88133830	88134329	chr1	88311499	88311998	Ugt1a6a|chr1:88311499-88311998	0.185737637878979	.	.
chr1	88133830	88134329	chr1	88312024	88312523	Ugt1a6a|chr1:88312024-88312523	0.148043664026303	.	.
chr1	88133830	88134329	chr1	88348421	88348920	Ugt1a6a|chr1:88348421-88348920	0.263464519942029	.	.
chr1	88133830	88134329	chr1	88398999	88399498	Ugt1a6a|chr1:88398999-88399498	0.0977810304651112	.	.
chr1	88133830	88134329	chr1	88443912	88444411	Ugt1a6a|chr1:88443912-88444411	0.119036131576914	.	.
chr1	88133830	88134329	chr1	88484021	88484520	Ugt1a6a|chr1:88484021-88484520	0.0895665325762215	.	.
chr1	88199650	88200149	chr1	87811076	87811575	Ugt1a2|chr1:87811076-87811575	0.135118506252014	.	.
chr1	88199650	88200149	chr1	87828156	87828655	Ugt1a2|chr1:87828156-87828655	0.192814159194237	.	.
chr1	88199650	88200149	chr1	87846806	87847305	Ugt1a2|chr1:87846806-87847305	0.289761203551903	.	.
chr1	88199650	88200149	chr1	87917987	87918486	Ugt1a2|chr1:87917987-87918486	0.188838976729308	.	.
chr1	88199650	88200149	chr1	87935966	87936465	Ugt1a2|chr1:87935966-87936465	0.249877357052806	.	.
chr1	88199650	88200149	chr1	87936469	87936968	Ugt1a2|chr1:87936469-87936968	0.15979916702106	.	.
chr1	88199650	88200149	chr1	88096266	88096765	Ugt1a2|chr1:88096266-88096765	0.17935798404089	.	.
chr1	88199650	88200149	chr1	88143908	88144407	Ugt1a2|chr1:88143908-88144407	0.101896250778714	.	.
chr1	88199650	88200149	chr1	88256135	88256634	Ugt1a2|chr1:88256135-88256634	0.355964928794434	.	.
chr1	88199650	88200149	chr1	88258379	88258878	Ugt1a2|chr1:88258379-88258878	0.261591917855809	.	.
chr1	88199650	88200149	chr1	88259138	88259637	Ugt1a2|chr1:88259138-88259637	0.463239798085667	.	.
chr1	88199650	88200149	chr1	88288649	88289148	Ugt1a2|chr1:88288649-88289148	0.179026478467334	.	.
chr1	88199650	88200149	chr1	88311499	88311998	Ugt1a2|chr1:88311499-88311998	0.188645561055404	.	.
chr1	88199650	88200149	chr1	88312024	88312523	Ugt1a2|chr1:88312024-88312523	0.178343338532844	.	.
chr1	88199650	88200149	chr1	88348421	88348920	Ugt1a2|chr1:88348421-88348920	0.377310703423027	.	.
chr1	88199650	88200149	chr1	88398999	88399498	Ugt1a2|chr1:88398999-88399498	0.135136179549868	.	.
chr1	88199650	88200149	chr1	88443912	88444411	Ugt1a2|chr1:88443912-88444411	0.158694707940835	.	.
chr1	88199650	88200149	chr1	88484021	88484520	Ugt1a2|chr1:88484021-88484520	0.119934657653819	.	.
chr1	88205505	88206004	chr1	87811076	87811575	Dnajb3|chr1:87811076-87811575	0.195347054931839	.	.
chr1	88205505	88206004	chr1	87828156	87828655	Dnajb3|chr1:87828156-87828655	0.215020094141323	.	.
chr1	88205505	88206004	chr1	87846806	87847305	Dnajb3|chr1:87846806-87847305	0.18560365646923	.	.
chr1	88205505	88206004	chr1	87935966	87936465	Dnajb3|chr1:87935966-87936465	0.178415153404429	.	.
chr1	88205505	88206004	chr1	87936469	87936968	Dnajb3|chr1:87936469-87936968	0.150044598062355	.	.
chr1	88205505	88206004	chr1	87948726	87949225	Dnajb3|chr1:87948726-87949225	0.0982254059442971	.	.
chr1	88205505	88206004	chr1	88096266	88096765	Dnajb3|chr1:88096266-88096765	0.268123639685401	.	.
chr1	88205505	88206004	chr1	88256135	88256634	Dnajb3|chr1:88256135-88256634	0.219936167343919	.	.
chr1	88205505	88206004	chr1	88258379	88258878	Dnajb3|chr1:88258379-88258878	0.158609991633485	.	.
chr1	88205505	88206004	chr1	88259138	88259637	Dnajb3|chr1:88259138-88259637	0.211627739080996	.	.
chr1	88205505	88206004	chr1	88288649	88289148	Dnajb3|chr1:88288649-88289148	0.145975141775413	.	.
chr1	88205505	88206004	chr1	88311499	88311998	Dnajb3|chr1:88311499-88311998	0.111065207168907	.	.
chr1	88205505	88206004	chr1	88312024	88312523	Dnajb3|chr1:88312024-88312523	0.0977000386880187	.	.
chr1	88205505	88206004	chr1	88348421	88348920	Dnajb3|chr1:88348421-88348920	0.21902070992703	.	.
chr1	88205505	88206004	chr1	88357393	88357892	Dnajb3|chr1:88357393-88357892	0.0894718499447399	.	.
chr1	88277410	88277909	chr1	88216478	88216977	Hjurp|chr1:88216478-88216977	0.24880697920443	.	.
chr1	88277410	88277909	chr1	88216478	88216977	Trpm8|chr1:88216478-88216977	0.24880697920443	.	.
chr1	88277410	88277909	chr1	88262219	88262718	Hjurp|chr1:88262219-88262718	0.160455273571154	.	.
chr1	88277410	88277909	chr1	88262219	88262718	Trpm8|chr1:88262219-88262718	0.160455273571154	.	.
chr1	88277410	88277909	chr1	88345509	88346008	Hjurp|chr1:88345509-88346008	0.0967989429780671	.	.
chr1	88277410	88277909	chr1	88345509	88346008	Trpm8|chr1:88345509-88346008	0.0967989429780671	.	.
chr1	88463197	88463696	chr1	88320520	88321019	Gm29538|chr1:88320520-88321019	0.0938711395948659	.	.
chr1	88463197	88463696	chr1	88427960	88428459	Gm29538|chr1:88427960-88428459	0.0911567204836944	.	.
chr1	88463197	88463696	chr1	88461073	88461572	Gm29538|chr1:88461073-88461572	0.178967928962272	.	.
chr1	88463197	88463696	chr1	88478160	88478659	Gm29538|chr1:88478160-88478659	0.092962580871818	.	.
chr1	93305687	93306186	chr1	93287162	93287661	Gm28535|chr1:93287162-93287661	0.150851147390853	.	.
chr1	93305687	93306186	chr1	93287162	93287661	Mterf4|chr1:93287162-93287661	0.150851147390853	.	.
chr1	93305687	93306186	chr1	93362590	93363089	Gm28535|chr1:93362590-93363089	0.18882369256086	.	.
chr1	93305687	93306186	chr1	93362590	93363089	Mterf4|chr1:93362590-93363089	0.18882369256086	.	.
chr1	93305687	93306186	chr1	93385482	93385981	Gm28535|chr1:93385482-93385981	0.179605840047745	.	.
chr1	93305687	93306186	chr1	93385482	93385981	Mterf4|chr1:93385482-93385981	0.179605840047745	.	.
chr1	93305687	93306186	chr1	93577810	93578309	Gm28535|chr1:93577810-93578309	0.197606293115588	.	.
chr1	93305687	93306186	chr1	93577810	93578309	Mterf4|chr1:93577810-93578309	0.197606293115588	.	.
chr1	93342619	93343118	chr1	93267166	93267665	Pask|chr1:93267166-93267665	0.105775876946208	.	.
chr1	93342619	93343118	chr1	93267166	93267665	Ppp1r7|chr1:93267166-93267665	0.105775876946208	.	.
chr1	93342619	93343118	chr1	93347074	93347573	Pask|chr1:93347074-93347573	0.225724039439815	.	.
chr1	93342619	93343118	chr1	93347074	93347573	Ppp1r7|chr1:93347074-93347573	0.225724039439815	.	.
chr1	93343358	93343857	chr1	93287162	93287661	Pask|chr1:93287162-93287661	0.115458109587173	.	.
chr1	93343358	93343857	chr1	93287162	93287661	Ppp1r7|chr1:93287162-93287661	0.115458109587173	.	.
chr1	93343358	93343857	chr1	93362590	93363089	Pask|chr1:93362590-93363089	0.0914700525048306	.	.
chr1	93343358	93343857	chr1	93362590	93363089	Ppp1r7|chr1:93362590-93363089	0.0914700525048306	.	.
chr1	93478107	93478606	chr1	93347074	93347573	Hdlbp|chr1:93347074-93347573	0.174830995130338	.	.
chr1	93478107	93478606	chr1	93347074	93347573	Sept2|chr1:93347074-93347573	0.174830995130338	.	.
chr1	93478622	93479121	chr1	93267166	93267665	Hdlbp|chr1:93267166-93267665	0.112346027438501	.	.
chr1	93478622	93479121	chr1	93267166	93267665	Sept2|chr1:93267166-93267665	0.112346027438501	.	.
chr1	93511801	93512300	chr1	93347074	93347573	Farp2|chr1:93347074-93347573	0.177066648763962	.	.
chr1	93511801	93512300	chr1	93577810	93578309	Farp2|chr1:93577810-93578309	0.114203213854268	.	.
chr1	93511801	93512300	chr1	93795285	93795784	Farp2|chr1:93795285-93795784	0.10586561981989	.	.
chr1	93511801	93512300	chr1	93874429	93874928	Farp2|chr1:93874429-93874928	0.10570846899581	.	.
chr1	93634337	93634836	chr1	93349690	93350189	Gm28536|chr1:93349690-93350189	0.10797984485377	.	.
chr1	93634337	93634836	chr1	93352667	93353166	Gm28536|chr1:93352667-93353166	0.205001728930632	.	.
chr1	93634337	93634836	chr1	93362590	93363089	Gm28536|chr1:93362590-93363089	0.0965383336403032	.	.
chr1	93634337	93634836	chr1	93811294	93811793	Gm28536|chr1:93811294-93811793	0.184971114543045	.	.
chr1	93634975	93635474	chr1	93811294	93811793	Gm28536|chr1:93811294-93811793	0.166794805574355	.	.
chr1	93635550	93636049	chr1	93347074	93347573	Gm28536|chr1:93347074-93347573	0.315428368417904	.	.
chr1	93635550	93636049	chr1	93871648	93872147	Gm28536|chr1:93871648-93872147	0.105976646451535	.	.
chr1	93685241	93685740	chr1	93287162	93287661	Bok|chr1:93287162-93287661	0.177664832831519	.	.
chr1	93685241	93685740	chr1	93352667	93353166	Bok|chr1:93352667-93353166	0.136269133523298	.	.
chr1	93685241	93685740	chr1	93362590	93363089	Bok|chr1:93362590-93363089	0.236390289392701	.	.
chr1	93685241	93685740	chr1	93385482	93385981	Bok|chr1:93385482-93385981	0.173672609463343	.	.
chr1	93685241	93685740	chr1	93560595	93561094	Bok|chr1:93560595-93561094	0.21844680553163	.	.
chr1	93685241	93685740	chr1	93577810	93578309	Bok|chr1:93577810-93578309	0.234406549134506	.	.
chr1	93685241	93685740	chr1	93595840	93596339	Bok|chr1:93595840-93596339	0.139306118452527	.	.
chr1	93685241	93685740	chr1	93649619	93650118	Bok|chr1:93649619-93650118	0.1106536400448	.	.
chr1	93685241	93685740	chr1	93656260	93656759	Bok|chr1:93656260-93656759	0.224403766164916	.	.
chr1	93685241	93685740	chr1	93691752	93692251	Bok|chr1:93691752-93692251	0.164061429689633	.	.
chr1	93685241	93685740	chr1	93698616	93699115	Bok|chr1:93698616-93699115	0.114376950047793	.	.
chr1	93685241	93685740	chr1	93705324	93705823	Bok|chr1:93705324-93705823	0.0960070338985907	.	.
chr1	93685241	93685740	chr1	93874429	93874928	Bok|chr1:93874429-93874928	0.168047436612834	.	.
chr1	93685241	93685740	chr1	93940526	93941025	Bok|chr1:93940526-93941025	0.124264298405419	.	.
chr1	93686360	93686859	chr1	93287162	93287661	Bok|chr1:93287162-93287661	0.241514501122787	.	.
chr1	93686360	93686859	chr1	93352667	93353166	Bok|chr1:93352667-93353166	0.11399881893521	.	.
chr1	93686360	93686859	chr1	93362590	93363089	Bok|chr1:93362590-93363089	0.350092341272161	.	.
chr1	93686360	93686859	chr1	93385482	93385981	Bok|chr1:93385482-93385981	0.331770845101459	.	.
chr1	93686360	93686859	chr1	93444675	93445174	Bok|chr1:93444675-93445174	0.134316066163789	.	.
chr1	93686360	93686859	chr1	93560595	93561094	Bok|chr1:93560595-93561094	0.105452697233595	.	.
chr1	93686360	93686859	chr1	93595840	93596339	Bok|chr1:93595840-93596339	0.111818738328434	.	.
chr1	93686360	93686859	chr1	93649619	93650118	Bok|chr1:93649619-93650118	0.256186956879966	.	.
chr1	93686360	93686859	chr1	93656260	93656759	Bok|chr1:93656260-93656759	0.325475965857169	.	.
chr1	93686360	93686859	chr1	93691752	93692251	Bok|chr1:93691752-93692251	0.212639751920998	.	.
chr1	93686360	93686859	chr1	93698616	93699115	Bok|chr1:93698616-93699115	0.0984521905796554	.	.
chr1	93731754	93732253	chr1	93469202	93469701	Gm10550|chr1:93469202-93469701	0.251444302318139	.	.
chr1	93731754	93732253	chr1	93691752	93692251	Gm10550|chr1:93691752-93692251	0.094711734471872	.	.
chr1	93731754	93732253	chr1	93705324	93705823	Gm10550|chr1:93705324-93705823	0.201546194996953	.	.
chr1	93731754	93732253	chr1	93874429	93874928	Gm10550|chr1:93874429-93874928	0.140925984768845	.	.
chr1	93754078	93754577	chr1	93620816	93621315	Thap4|chr1:93620816-93621315	0.238706546701368	.	.
chr1	93754078	93754577	chr1	93649619	93650118	Thap4|chr1:93649619-93650118	0.125019981947862	.	.
chr1	93754078	93754577	chr1	93656260	93656759	Thap4|chr1:93656260-93656759	0.088498225526436	.	.
chr1	93754078	93754577	chr1	94217195	94217694	Thap4|chr1:94217195-94217694	0.116242821721646	.	.
chr1	93754617	93755116	chr1	93520834	93521333	Thap4|chr1:93520834-93521333	0.0891641218396367	.	.
chr1	93754617	93755116	chr1	93560595	93561094	Thap4|chr1:93560595-93561094	0.184544066033935	.	.
chr1	93754617	93755116	chr1	93705324	93705823	Thap4|chr1:93705324-93705823	0.118472706059329	.	.
chr1	93754617	93755116	chr1	93874429	93874928	Thap4|chr1:93874429-93874928	0.113191355010034	.	.
chr1	93754617	93755116	chr1	93940526	93941025	Thap4|chr1:93940526-93941025	0.15054714281411	.	.
chr1	93754617	93755116	chr1	94053474	94053973	Thap4|chr1:94053474-94053973	0.142307463699243	.	.
chr1	93801756	93802255	chr1	93506953	93507452	Dtymk|chr1:93506953-93507452	0.100993324914471	.	.
chr1	93801756	93802255	chr1	93595840	93596339	Dtymk|chr1:93595840-93596339	0.110143494621203	.	.
chr1	93801756	93802255	chr1	94053474	94053973	Dtymk|chr1:94053474-94053973	0.0916776606411793	.	.
chr1	93801756	93802255	chr1	94139409	94139908	Dtymk|chr1:94139409-94139908	0.0892610724886824	.	.
chr1	93803720	93804219	chr1	93871648	93872147	Ing5|chr1:93871648-93872147	0.255703761197857	.	.
chr1	93803720	93804219	chr1	93871648	93872147	Ing5|chr1:93871648-93872147	0.255703761197858	.	.
chr1	93803720	93804219	chr1	94035198	94035697	Ing5|chr1:94035198-94035697	0.136409581134793	.	.
chr1	93803720	93804219	chr1	94139409	94139908	Ing5|chr1:94139409-94139908	0.118456137573935	.	.
chr1	93825281	93825780	chr1	93620816	93621315	D2hgdh|chr1:93620816-93621315	0.139561956038484	.	.
chr1	93825281	93825780	chr1	94036539	94037038	D2hgdh|chr1:94036539-94037038	0.114346492376375	.	.
chr1	93825281	93825780	chr1	94060902	94061401	D2hgdh|chr1:94060902-94061401	0.0986422014042368	.	.
chr1	93825281	93825780	chr1	94139409	94139908	D2hgdh|chr1:94139409-94139908	0.121818511040859	.	.
chr1	93860996	93861495	chr1	93698616	93699115	Gal3st2|chr1:93698616-93699115	0.129970259320625	.	.
chr1	93860996	93861495	chr1	93699126	93699625	Gal3st2|chr1:93699126-93699625	0.10655621036807	.	.
chr1	94795859	94796358	chr1	94559316	94559815	4930440C22Rik|chr1:94559316-94559815	0.224504440089503	.	.
chr1	94795859	94796358	chr1	94581938	94582437	4930440C22Rik|chr1:94581938-94582437	0.272977630572227	.	.
chr1	94795859	94796358	chr1	94671591	94672090	4930440C22Rik|chr1:94671591-94672090	0.253325684935525	.	.
chr1	94795859	94796358	chr1	94786596	94787095	4930440C22Rik|chr1:94786596-94787095	0.155195241908601	.	.
chr1	94795859	94796358	chr1	94970345	94970844	4930440C22Rik|chr1:94970345-94970844	0.129264039204759	.	.
chr1	94795859	94796358	chr1	94989387	94989886	4930440C22Rik|chr1:94989387-94989886	0.147356945505623	.	.
chr1	94795859	94796358	chr1	94990010	94990509	4930440C22Rik|chr1:94990010-94990509	0.130335393775733	.	.
chr1	94795859	94796358	chr1	95109905	95110404	4930440C22Rik|chr1:95109905-95110404	0.294258471325796	.	.
chr1	95313333	95313832	chr1	95363496	95363995	Fam174a|chr1:95363496-95363995	0.113710797302432	.	.
chr1	95313851	95314350	chr1	95048163	95048662	Fam174a|chr1:95048163-95048662	0.164106944185468	.	.
chr1	95313851	95314350	chr1	95245757	95246256	Fam174a|chr1:95245757-95246256	0.212240985225193	.	.
chr1	95667416	95667915	chr1	95521771	95522270	St8sia4|chr1:95521771-95522270	0.0919768993690512	.	.
chr1	95667416	95667915	chr1	95664542	95665041	St8sia4|chr1:95664542-95665041	0.112691006289394	.	.
chr1	95667416	95667915	chr1	95665260	95665759	St8sia4|chr1:95665260-95665759	0.200593766892961	.	.
chr1	95667416	95667915	chr1	95673349	95673848	St8sia4|chr1:95673349-95673848	0.101144297603318	.	.
chr1	95667416	95667915	chr1	95782907	95783406	St8sia4|chr1:95782907-95783406	0.155209033982727	.	.
chr1	95667416	95667915	chr1	95826370	95826869	St8sia4|chr1:95826370-95826869	0.15458422229853	.	.
chr1	95667921	95668420	chr1	95639498	95639997	St8sia4|chr1:95639498-95639997	0.102415558484403	.	.
chr1	95667921	95668420	chr1	95664542	95665041	St8sia4|chr1:95664542-95665041	0.192706562689436	.	.
chr1	95667921	95668420	chr1	95665260	95665759	St8sia4|chr1:95665260-95665759	0.130270354291158	.	.
chr1	95667921	95668420	chr1	95782907	95783406	St8sia4|chr1:95782907-95783406	0.202767737522227	.	.
chr1	96871195	96871694	chr1	96541943	96542442	Panct2|chr1:96541943-96542442	0.110299919053413	.	.
chr1	96871195	96871694	chr1	96541943	96542442	Slco4c1|chr1:96541943-96542442	0.110299919053413	.	.
chr1	96871195	96871694	chr1	96550144	96550643	Panct2|chr1:96550144-96550643	0.101378341043234	.	.
chr1	96871195	96871694	chr1	96550144	96550643	Slco4c1|chr1:96550144-96550643	0.101378341043234	.	.
chr1	96871195	96871694	chr1	96738602	96739101	Panct2|chr1:96738602-96739101	0.111369882738312	.	.
chr1	96871195	96871694	chr1	96738602	96739101	Slco4c1|chr1:96738602-96739101	0.111369882738312	.	.
chr1	96871195	96871694	chr1	96922540	96923039	Panct2|chr1:96922540-96923039	0.144478629300638	.	.
chr1	96871195	96871694	chr1	96922540	96923039	Slco4c1|chr1:96922540-96923039	0.144478629300638	.	.
chr1	96871195	96871694	chr1	96941363	96941862	Panct2|chr1:96941363-96941862	0.118023205378781	.	.
chr1	96871195	96871694	chr1	96941363	96941862	Slco4c1|chr1:96941363-96941862	0.118023205378781	.	.
chr1	96871195	96871694	chr1	97018908	97019407	Panct2|chr1:97018908-97019407	0.141523304653987	.	.
chr1	96871195	96871694	chr1	97018908	97019407	Slco4c1|chr1:97018908-97019407	0.141523304653987	.	.
chr1	96871948	96872447	chr1	96768274	96768773	Slco4c1|chr1:96768274-96768773	0.123639604327666	.	.
chr1	96871948	96872447	chr1	96792673	96793172	Slco4c1|chr1:96792673-96793172	0.142773122817833	.	.
chr1	96871948	96872447	chr1	96849064	96849563	Slco4c1|chr1:96849064-96849563	0.151581129855036	.	.
chr1	96871948	96872447	chr1	96857473	96857972	Slco4c1|chr1:96857473-96857972	0.153097364805939	.	.
chr1	96871948	96872447	chr1	97214362	97214861	Slco4c1|chr1:97214362-97214861	0.191125001639042	.	.
chr1	97661204	97661703	chr1	97301201	97301700	D1Ertd622e|chr1:97301201-97301700	0.126467310932805	.	.
chr1	97661204	97661703	chr1	97650037	97650536	D1Ertd622e|chr1:97650037-97650536	0.224365468192749	.	.
chr1	97661204	97661703	chr1	97729882	97730381	D1Ertd622e|chr1:97729882-97730381	0.104292992514863	.	.
chr1	97661800	97662299	chr1	97554873	97555372	D1Ertd622e|chr1:97554873-97555372	0.152401208198661	.	.
chr1	97661800	97662299	chr1	97623122	97623621	D1Ertd622e|chr1:97623122-97623621	0.121045156968221	.	.
chr1	97661800	97662299	chr1	97624341	97624840	D1Ertd622e|chr1:97624341-97624840	0.115821763730593	.	.
chr1	97661800	97662299	chr1	97650037	97650536	D1Ertd622e|chr1:97650037-97650536	0.118313811079485	.	.
chr1	98420349	98420848	chr1	98268227	98268726	Slco6d1|chr1:98268227-98268726	0.196176339767051	.	.
chr1	98420349	98420848	chr1	98478937	98479436	Slco6d1|chr1:98478937-98479436	0.697232764081091	.	.
chr1	98420349	98420848	chr1	98678626	98679125	Slco6d1|chr1:98678626-98679125	0.465284517037111	.	.
chr1	98420349	98420848	chr1	98678626	98679125	Slco6d1|chr1:98678626-98679125	0.465284517037112	.	.
chr1	106758629	106759128	chr1	107214527	107215026	Kdsr|chr1:107214527-107215026	0.127309739746556	.	.
chr1	106759529	106760028	chr1	106883748	106884247	Kdsr|chr1:106883748-106884247	0.0987196542525179	.	.
chr1	106759529	106760028	chr1	106901412	106901911	Kdsr|chr1:106901412-106901911	0.141401159963768	.	.
chr1	106759529	106760028	chr1	106939750	106940249	Kdsr|chr1:106939750-106940249	0.0962285910104155	.	.
chr1	106759529	106760028	chr1	107005139	107005638	Kdsr|chr1:107005139-107005638	0.0978172872753659	.	.
chr1	106759529	106760028	chr1	107100227	107100726	Kdsr|chr1:107100227-107100726	0.185340985582742	.	.
chr1	106796474	106796973	chr1	106865975	106866474	Vps4b|chr1:106865975-106866474	0.228424621159348	.	.
chr1	106796474	106796973	chr1	107100227	107100726	Vps4b|chr1:107100227-107100726	0.115486704147613	.	.
chr1	109982394	109982893	chr1	109512070	109512569	Cdh7|chr1:109512070-109512569	0.219339751807174	.	.
chr1	109982394	109982893	chr1	109512625	109513124	Cdh7|chr1:109512625-109513124	0.315894897197556	.	.
chr1	109982394	109982893	chr1	109660103	109660602	Cdh7|chr1:109660103-109660602	0.136656342183338	.	.
chr1	109982394	109982893	chr1	109919126	109919625	Cdh7|chr1:109919126-109919625	0.100066949078905	.	.
chr1	109982394	109982893	chr1	109985362	109985861	Cdh7|chr1:109985362-109985861	0.18858977753389	.	.
chr1	109982394	109982893	chr1	110000233	110000732	Cdh7|chr1:110000233-110000732	0.406750724190603	.	.
chr1	109982394	109982893	chr1	110031807	110032306	Cdh7|chr1:110031807-110032306	0.170055966612623	.	.
chr1	109982394	109982893	chr1	110058181	110058680	Cdh7|chr1:110058181-110058680	0.239294480693666	.	.
chr1	109982394	109982893	chr1	110078415	110078914	Cdh7|chr1:110078415-110078914	0.169040914948606	.	.
chr1	109982394	109982893	chr1	110083621	110084120	Cdh7|chr1:110083621-110084120	0.189852396896603	.	.
chr1	109982394	109982893	chr1	110118229	110118728	Cdh7|chr1:110118229-110118728	0.192150314681934	.	.
chr1	109982394	109982893	chr1	110118767	110119266	Cdh7|chr1:110118767-110119266	0.220704970784512	.	.
chr1	109982394	109982893	chr1	110154160	110154659	Cdh7|chr1:110154160-110154659	0.181976893396524	.	.
chr1	109982394	109982893	chr1	110213481	110213980	Cdh7|chr1:110213481-110213980	0.213049966102383	.	.
chr1	109982994	109983493	chr1	109512625	109513124	Cdh7|chr1:109512625-109513124	0.0907886115513174	.	.
chr1	109982994	109983493	chr1	109985362	109985861	Cdh7|chr1:109985362-109985861	0.110133656147615	.	.
chr1	109982994	109983493	chr1	110000233	110000732	Cdh7|chr1:110000233-110000732	0.164987973987145	.	.
chr1	109982994	109983493	chr1	110031807	110032306	Cdh7|chr1:110031807-110032306	0.0959701001164814	.	.
chr1	109982994	109983493	chr1	110078415	110078914	Cdh7|chr1:110078415-110078914	0.140980953073393	.	.
chr1	109982994	109983493	chr1	110083621	110084120	Cdh7|chr1:110083621-110084120	0.119144933168139	.	.
chr1	109982994	109983493	chr1	110118229	110118728	Cdh7|chr1:110118229-110118728	0.147362701651431	.	.
chr1	109982994	109983493	chr1	110118767	110119266	Cdh7|chr1:110118767-110119266	0.129926647753733	.	.
chr1	111863863	111864362	chr1	111857793	111858292	Dsel|chr1:111857793-111858292	0.152030399246603	.	.
chr1	111863863	111864362	chr1	112050247	112050746	Dsel|chr1:112050247-112050746	0.129022322130809	.	.
chr1	111864757	111865256	chr1	111634029	111634528	Dsel|chr1:111634029-111634528	0.117219659323053	.	.
chr1	111864757	111865256	chr1	111698283	111698782	Dsel|chr1:111698283-111698782	0.193361804391687	.	.
chr1	111864757	111865256	chr1	112072574	112073073	Dsel|chr1:112072574-112073073	0.135867757292419	.	.
chr1	111864757	111865256	chr1	112205183	112205682	Dsel|chr1:112205183-112205682	0.0923042635445112	.	.
chr1	113963199	113963698	chr1	113539566	113540065	9330185C12Rik|chr1:113539566-113540065	0.0963599050955998	.	.
chr1	113963199	113963698	chr1	113550120	113550619	9330185C12Rik|chr1:113550120-113550619	0.282448828003683	.	.
chr1	113963199	113963698	chr1	113581809	113582308	9330185C12Rik|chr1:113581809-113582308	0.312965915712251	.	.
chr1	113963199	113963698	chr1	113641960	113642459	9330185C12Rik|chr1:113641960-113642459	0.299311251689069	.	.
chr1	113963199	113963698	chr1	113687607	113688106	9330185C12Rik|chr1:113687607-113688106	0.350319396253659	.	.
chr1	113963199	113963698	chr1	113709916	113710415	9330185C12Rik|chr1:113709916-113710415	0.403168326743475	.	.
chr1	113963199	113963698	chr1	113710545	113711044	9330185C12Rik|chr1:113710545-113711044	0.377265451899013	.	.
chr1	113963199	113963698	chr1	113719061	113719560	9330185C12Rik|chr1:113719061-113719560	0.219765632192135	.	.
chr1	113963199	113963698	chr1	113784733	113785232	9330185C12Rik|chr1:113784733-113785232	0.448107748016144	.	.
chr1	113963199	113963698	chr1	113934170	113934669	9330185C12Rik|chr1:113934170-113934669	0.126511482651959	.	.
chr1	113963199	113963698	chr1	113934815	113935314	9330185C12Rik|chr1:113934815-113935314	0.486495455048021	.	.
chr1	113963199	113963698	chr1	113947840	113948339	9330185C12Rik|chr1:113947840-113948339	0.28476855121029	.	.
chr1	113963199	113963698	chr1	113992457	113992956	9330185C12Rik|chr1:113992457-113992956	0.127839558183274	.	.
chr1	113963199	113963698	chr1	114004212	114004711	9330185C12Rik|chr1:114004212-114004711	0.313170191690689	.	.
chr1	113963199	113963698	chr1	114028291	114028790	9330185C12Rik|chr1:114028291-114028790	0.182776627050212	.	.
chr1	113963199	113963698	chr1	114166425	114166924	9330185C12Rik|chr1:114166425-114166924	0.4269706641473	.	.
chr1	113963907	113964406	chr1	113539566	113540065	9330185C12Rik|chr1:113539566-113540065	0.115543749576935	.	.
chr1	113963907	113964406	chr1	113550120	113550619	9330185C12Rik|chr1:113550120-113550619	0.290670834153171	.	.
chr1	113963907	113964406	chr1	113581809	113582308	9330185C12Rik|chr1:113581809-113582308	0.527306819838811	.	.
chr1	113963907	113964406	chr1	113641960	113642459	9330185C12Rik|chr1:113641960-113642459	0.455819053368078	.	.
chr1	113963907	113964406	chr1	113687607	113688106	9330185C12Rik|chr1:113687607-113688106	0.531201195890127	.	.
chr1	113963907	113964406	chr1	113687607	113688106	9330185C12Rik|chr1:113687607-113688106	0.531201195890128	.	.
chr1	113963907	113964406	chr1	113709916	113710415	9330185C12Rik|chr1:113709916-113710415	0.587199229824633	.	.
chr1	113963907	113964406	chr1	113710545	113711044	9330185C12Rik|chr1:113710545-113711044	0.53205414217498	.	.
chr1	113963907	113964406	chr1	113719061	113719560	9330185C12Rik|chr1:113719061-113719560	0.429093924708903	.	.
chr1	113963907	113964406	chr1	113784733	113785232	9330185C12Rik|chr1:113784733-113785232	0.609319045213376	.	.
chr1	113963907	113964406	chr1	113934170	113934669	9330185C12Rik|chr1:113934170-113934669	0.189925386295253	.	.
chr1	113963907	113964406	chr1	113934815	113935314	9330185C12Rik|chr1:113934815-113935314	0.675628024365669	.	.
chr1	113963907	113964406	chr1	113947840	113948339	9330185C12Rik|chr1:113947840-113948339	0.450918932362934	.	.
chr1	113963907	113964406	chr1	113955862	113956361	9330185C12Rik|chr1:113955862-113956361	0.12548753607229	.	.
chr1	113963907	113964406	chr1	114004212	114004711	9330185C12Rik|chr1:114004212-114004711	0.403581602650382	.	.
chr1	113963907	113964406	chr1	114028291	114028790	9330185C12Rik|chr1:114028291-114028790	0.345542950927554	.	.
chr1	113963907	113964406	chr1	114165165	114165664	9330185C12Rik|chr1:114165165-114165664	0.149419384672863	.	.
chr1	113963907	113964406	chr1	114166425	114166924	9330185C12Rik|chr1:114166425-114166924	0.689058928538183	.	.
chr1	115684447	115684946	chr1	115421528	115422027	Cntnap5a|chr1:115421528-115422027	0.170383236179236	.	.
chr1	115684447	115684946	chr1	115533698	115534197	Cntnap5a|chr1:115533698-115534197	0.100595155616205	.	.
chr1	115684447	115684946	chr1	115642205	115642704	Cntnap5a|chr1:115642205-115642704	0.226090255366874	.	.
chr1	115684447	115684946	chr1	115650679	115651178	Cntnap5a|chr1:115650679-115651178	0.353140374419535	.	.
chr1	115684447	115684946	chr1	115668208	115668707	Cntnap5a|chr1:115668208-115668707	0.199928747164824	.	.
chr1	115684447	115684946	chr1	115685774	115686273	Cntnap5a|chr1:115685774-115686273	0.150271789227808	.	.
chr1	115684447	115684946	chr1	115745518	115746017	Cntnap5a|chr1:115745518-115746017	0.113850142459456	.	.
chr1	115685264	115685763	chr1	115421528	115422027	Cntnap5a|chr1:115421528-115422027	0.0980057814247141	.	.
chr1	115685264	115685763	chr1	115516680	115517179	Cntnap5a|chr1:115516680-115517179	0.132875185625159	.	.
chr1	115685264	115685763	chr1	115543868	115544367	Cntnap5a|chr1:115543868-115544367	0.150522130059707	.	.
chr1	115685264	115685763	chr1	115685774	115686273	Cntnap5a|chr1:115685774-115686273	0.283992608524258	.	.
chr1	116803210	116803709	chr1	116530422	116530921	Gm19965|chr1:116530422-116530921	0.124215425018236	.	.
chr1	116803210	116803709	chr1	116557262	116557761	Gm19965|chr1:116557262-116557761	0.2041114329817	.	.
chr1	116803210	116803709	chr1	116682030	116682529	Gm19965|chr1:116682030-116682529	0.162976396388288	.	.
chr1	116803210	116803709	chr1	116791771	116792270	Gm19965|chr1:116791771-116792270	0.296263169050677	.	.
chr1	116803210	116803709	chr1	116982143	116982642	Gm19965|chr1:116982143-116982642	0.156777004043937	.	.
chr1	116803210	116803709	chr1	117024066	117024565	Gm19965|chr1:117024066-117024565	0.280600889676782	.	.
chr1	116803210	116803709	chr1	117075198	117075697	Gm19965|chr1:117075198-117075697	0.133436206641325	.	.
chr1	116803210	116803709	chr1	117122429	117122928	Gm19965|chr1:117122429-117122928	0.153782793925633	.	.
chr1	116803210	116803709	chr1	117237898	117238397	Gm19965|chr1:117237898-117238397	0.108817871680682	.	.
chr1	116803210	116803709	chr1	117248290	117248789	Gm19965|chr1:117248290-117248789	0.199797791603886	.	.
chr1	118310992	118311491	chr1	118377721	118378220	Tsn|chr1:118377721-118378220	0.0976292070819133	.	.
chr1	118310992	118311491	chr1	118389960	118390459	Tsn|chr1:118389960-118390459	0.128292296292429	.	.
chr1	118310992	118311491	chr1	118475682	118476181	Tsn|chr1:118475682-118476181	0.095292312597528	.	.
chr1	118310992	118311491	chr1	118480456	118480955	Tsn|chr1:118480456-118480955	0.155675942267631	.	.
chr1	118310992	118311491	chr1	118488135	118488634	Tsn|chr1:118488135-118488634	0.113445435621541	.	.
chr1	118321592	118322091	chr1	118335765	118336264	Nifk|chr1:118335765-118336264	0.127373428583956	.	.
chr1	118321592	118322091	chr1	118481738	118482237	Nifk|chr1:118481738-118482237	0.108430045312942	.	.
chr1	118389052	118389551	chr1	118480456	118480955	Clasp1|chr1:118480456-118480955	0.109192908565654	.	.
chr1	118389052	118389551	chr1	118492751	118493250	Clasp1|chr1:118492751-118493250	0.0942386573101207	.	.
chr1	118458765	118459264	chr1	118304173	118304672	2900060B14Rik|chr1:118304173-118304672	0.0979293623639991	.	.
chr1	118459308	118459807	chr1	118389960	118390459	2900060B14Rik|chr1:118389960-118390459	0.145309779735582	.	.
chr1	118459308	118459807	chr1	118422070	118422569	2900060B14Rik|chr1:118422070-118422569	0.126611488990232	.	.
chr1	118459308	118459807	chr1	118427381	118427880	2900060B14Rik|chr1:118427381-118427880	0.114939037221153	.	.
chr1	118459308	118459807	chr1	118480456	118480955	2900060B14Rik|chr1:118480456-118480955	0.210106705974846	.	.
chr1	118459308	118459807	chr1	118488135	118488634	2900060B14Rik|chr1:118488135-118488634	0.22692152013639	.	.
chr1	118459862	118460361	chr1	118304173	118304672	2900060B14Rik|chr1:118304173-118304672	0.16248334590913	.	.
chr1	118459862	118460361	chr1	118422070	118422569	2900060B14Rik|chr1:118422070-118422569	0.101843014824711	.	.
chr1	118459862	118460361	chr1	118481184	118481683	2900060B14Rik|chr1:118481184-118481683	0.0960239939135039	.	.
chr1	120340287	120340786	chr1	120425559	120426058	C1ql2|chr1:120425559-120426058	0.0903563165364614	.	.
chr1	120340287	120340786	chr1	120444014	120444513	C1ql2|chr1:120444014-120444513	0.136990181570074	.	.
chr1	120340287	120340786	chr1	120586412	120586911	C1ql2|chr1:120586412-120586911	0.0944826681797729	.	.
chr1	120340287	120340786	chr1	120587093	120587592	C1ql2|chr1:120587093-120587592	0.10406473181506	.	.
chr1	120340287	120340786	chr1	120587771	120588270	C1ql2|chr1:120587771-120588270	0.184933663035561	.	.
chr1	120340860	120341359	chr1	120708458	120708957	C1ql2|chr1:120708458-120708957	0.10735659584945	.	.
chr1	120436063	120436562	chr1	120444014	120444513	1700012E03Rik|chr1:120444014-120444513	0.122232278640775	.	.
chr1	120436063	120436562	chr1	120587771	120588270	1700012E03Rik|chr1:120587771-120588270	0.187491794046592	.	.
chr1	120436063	120436562	chr1	120708458	120708957	1700012E03Rik|chr1:120708458-120708957	0.119113760077737	.	.
chr1	120602767	120603266	chr1	120297822	120298321	En1|chr1:120297822-120298321	0.201153241671045	.	.
chr1	120602767	120603266	chr1	120320868	120321367	En1|chr1:120320868-120321367	0.169790349600616	.	.
chr1	120602767	120603266	chr1	120321403	120321902	En1|chr1:120321403-120321902	0.0958386202216353	.	.
chr1	120602767	120603266	chr1	120421336	120421835	En1|chr1:120421336-120421835	0.120335839778303	.	.
chr1	120602767	120603266	chr1	120586412	120586911	En1|chr1:120586412-120586911	0.179159378618259	.	.
chr1	120602767	120603266	chr1	120587093	120587592	En1|chr1:120587093-120587592	0.0880800226882491	.	.
chr1	120602767	120603266	chr1	120587771	120588270	En1|chr1:120587771-120588270	0.103614623549334	.	.
chr1	120602767	120603266	chr1	120651948	120652447	En1|chr1:120651948-120652447	0.11122930648186	.	.
chr1	120602767	120603266	chr1	120655115	120655614	En1|chr1:120655115-120655614	0.148679920541048	.	.
chr1	120602767	120603266	chr1	120801633	120802132	En1|chr1:120801633-120802132	0.206330572262729	.	.
chr1	120602767	120603266	chr1	120842201	120842700	En1|chr1:120842201-120842700	0.177049831509922	.	.
chr1	124845344	124845843	chr1	124756647	124757146	Dpp10|chr1:124756647-124757146	0.18662505600944	.	.
chr1	124845344	124845843	chr1	124762886	124763385	Dpp10|chr1:124762886-124763385	0.092730547296633	.	.
chr1	124845344	124845843	chr1	124777572	124778071	Dpp10|chr1:124777572-124778071	0.150582973230558	.	.
chr1	124845344	124845843	chr1	124782951	124783450	Dpp10|chr1:124782951-124783450	0.109990829231886	.	.
chr1	124845344	124845843	chr1	124806203	124806702	Dpp10|chr1:124806203-124806702	0.163488054471279	.	.
chr1	124845344	124845843	chr1	124806203	124806702	Dpp10|chr1:124806203-124806702	0.16348805447128	.	.
chr1	124845344	124845843	chr1	124825622	124826121	Dpp10|chr1:124825622-124826121	0.153950264605089	.	.
chr1	124845344	124845843	chr1	124844046	124844545	Dpp10|chr1:124844046-124844545	0.153594812109648	.	.
chr1	124845344	124845843	chr1	124844046	124844545	Dpp10|chr1:124844046-124844545	0.153594812109649	.	.
chr1	124845849	124846348	chr1	124777572	124778071	Dpp10|chr1:124777572-124778071	0.166514765494991	.	.
chr1	124845849	124846348	chr1	124843481	124843980	Dpp10|chr1:124843481-124843980	0.134019150973188	.	.
chr1	124845849	124846348	chr1	125052996	125053495	Dpp10|chr1:125052996-125053495	0.13656829946611	.	.
chr1	130422451	130422950	chr1	130297564	130298063	Cd55b|chr1:130297564-130298063	0.117877522752685	.	.
chr1	130422451	130422950	chr1	130297564	130298063	Gm15674|chr1:130297564-130298063	0.117877522752685	.	.
chr1	130422451	130422950	chr1	130517865	130518364	Cd55b|chr1:130517865-130518364	0.161206370528761	.	.
chr1	130422451	130422950	chr1	130517865	130518364	Gm15674|chr1:130517865-130518364	0.161206370528761	.	.
chr1	130422451	130422950	chr1	130576286	130576785	Cd55b|chr1:130576286-130576785	0.114583054212182	.	.
chr1	130422451	130422950	chr1	130576286	130576785	Gm15674|chr1:130576286-130576785	0.114583054212182	.	.
chr1	130422451	130422950	chr1	130634782	130635281	Cd55b|chr1:130634782-130635281	0.173594756714266	.	.
chr1	130422451	130422950	chr1	130634782	130635281	Gm15674|chr1:130634782-130635281	0.173594756714266	.	.
chr1	130422451	130422950	chr1	130715647	130716146	Cd55b|chr1:130715647-130716146	0.107415161682035	.	.
chr1	130422451	130422950	chr1	130715647	130716146	Gm15674|chr1:130715647-130716146	0.107415161682035	.	.
chr1	130462505	130463004	chr1	130624104	130624603	Cd55|chr1:130624104-130624603	0.194593378496307	.	.
chr1	130462505	130463004	chr1	130624104	130624603	Gm16083|chr1:130624104-130624603	0.194593378496307	.	.
chr1	130462505	130463004	chr1	130715647	130716146	Cd55|chr1:130715647-130716146	0.1447274702246	.	.
chr1	130462505	130463004	chr1	130715647	130716146	Gm16083|chr1:130715647-130716146	0.1447274702246	.	.
chr1	130717229	130717728	chr1	130297564	130298063	Yod1|chr1:130297564-130298063	0.0953065083017874	.	.
chr1	130717229	130717728	chr1	130350205	130350704	Yod1|chr1:130350205-130350704	0.105387449107256	.	.
chr1	130717229	130717728	chr1	130517865	130518364	Yod1|chr1:130517865-130518364	0.124332552872526	.	.
chr1	130717229	130717728	chr1	130547917	130548416	Yod1|chr1:130547917-130548416	0.148115426586154	.	.
chr1	130717229	130717728	chr1	130596728	130597227	Yod1|chr1:130596728-130597227	0.16285686057166	.	.
chr1	130717229	130717728	chr1	130634782	130635281	Yod1|chr1:130634782-130635281	0.094163587728563	.	.
chr1	130717229	130717728	chr1	130775167	130775666	Yod1|chr1:130775167-130775666	0.0929037904061265	.	.
chr1	130728665	130729164	chr1	130285839	130286338	Pfkfb2|chr1:130285839-130286338	0.425474968725607	.	.
chr1	130728665	130729164	chr1	130435660	130436159	Pfkfb2|chr1:130435660-130436159	0.15376860431621	.	.
chr1	130728665	130729164	chr1	130469502	130470001	Pfkfb2|chr1:130469502-130470001	0.306860203180569	.	.
chr1	130728665	130729164	chr1	130574667	130575166	Pfkfb2|chr1:130574667-130575166	0.183649681089488	.	.
chr1	130728665	130729164	chr1	130575184	130575683	Pfkfb2|chr1:130575184-130575683	0.118716105421132	.	.
chr1	130728665	130729164	chr1	130624104	130624603	Pfkfb2|chr1:130624104-130624603	0.0915200659436852	.	.
chr1	130728665	130729164	chr1	130655786	130656285	Pfkfb2|chr1:130655786-130656285	0.283248395132152	.	.
chr1	130728665	130729164	chr1	130769712	130770211	Pfkfb2|chr1:130769712-130770211	0.381601324151048	.	.
chr1	130728665	130729164	chr1	130769712	130770211	Pfkfb2|chr1:130769712-130770211	0.381601324151049	.	.
chr1	130728665	130729164	chr1	130785778	130786277	Pfkfb2|chr1:130785778-130786277	0.473998733802093	.	.
chr1	130728665	130729164	chr1	130835444	130835943	Pfkfb2|chr1:130835444-130835943	0.300356340869604	.	.
chr1	130728665	130729164	chr1	130848396	130848895	Pfkfb2|chr1:130848396-130848895	0.277589517243557	.	.
chr1	130728665	130729164	chr1	130849694	130850193	Pfkfb2|chr1:130849694-130850193	0.357477977507848	.	.
chr1	130728665	130729164	chr1	130962124	130962623	Pfkfb2|chr1:130962124-130962623	0.352167151781165	.	.
chr1	130728665	130729164	chr1	130962777	130963276	Pfkfb2|chr1:130962777-130963276	0.374299309837902	.	.
chr1	130728665	130729164	chr1	130984297	130984796	Pfkfb2|chr1:130984297-130984796	0.181434106770651	.	.
chr1	130740232	130740731	chr1	130297564	130298063	Gm28857|chr1:130297564-130298063	0.104839751334163	.	.
chr1	130740232	130740731	chr1	130517865	130518364	Gm28857|chr1:130517865-130518364	0.106149390354663	.	.
chr1	130740232	130740731	chr1	130576286	130576785	Gm28857|chr1:130576286-130576785	0.112582962106187	.	.
chr1	130740232	130740731	chr1	130634782	130635281	Gm28857|chr1:130634782-130635281	0.131913972837636	.	.
chr1	130740232	130740731	chr1	130998155	130998654	Gm28857|chr1:130998155-130998654	0.168050740002301	.	.
chr1	130740732	130741231	chr1	130297564	130298063	Gm28857|chr1:130297564-130298063	0.167690701442077	.	.
chr1	130740732	130741231	chr1	130517865	130518364	Gm28857|chr1:130517865-130518364	0.261648273431321	.	.
chr1	130740732	130741231	chr1	130576286	130576785	Gm28857|chr1:130576286-130576785	0.190480586465584	.	.
chr1	130740732	130741231	chr1	130596728	130597227	Gm28857|chr1:130596728-130597227	0.138475341977882	.	.
chr1	130740732	130741231	chr1	130634782	130635281	Gm28857|chr1:130634782-130635281	0.207102951458551	.	.
chr1	130740732	130741231	chr1	130998155	130998654	Gm28857|chr1:130998155-130998654	0.268073204725178	.	.
chr1	130912172	130912671	chr1	130517865	130518364	Il20|chr1:130517865-130518364	0.103392690540253	.	.
chr1	130912172	130912671	chr1	130596728	130597227	Il20|chr1:130596728-130597227	0.181861614408014	.	.
chr1	130912172	130912671	chr1	130624104	130624603	Il20|chr1:130624104-130624603	0.22273184928944	.	.
chr1	130912172	130912671	chr1	130634782	130635281	Il20|chr1:130634782-130635281	0.124488349781618	.	.
chr1	130912172	130912671	chr1	130726465	130726964	Il20|chr1:130726465-130726964	0.0917772887631302	.	.
chr1	130912172	130912671	chr1	130835444	130835943	Il20|chr1:130835444-130835943	0.101114221697707	.	.
chr1	130912172	130912671	chr1	130995515	130996014	Il20|chr1:130995515-130996014	0.111656367943618	.	.
chr1	136959886	136960385	chr1	136777708	136778207	Nr5a2|chr1:136777708-136778207	0.267646637774461	.	.
chr1	136959886	136960385	chr1	136794866	136795365	Nr5a2|chr1:136794866-136795365	0.177630985138444	.	.
chr1	136959886	136960385	chr1	136817748	136818247	Nr5a2|chr1:136817748-136818247	0.168155061960824	.	.
chr1	136959886	136960385	chr1	136883389	136883888	Nr5a2|chr1:136883389-136883888	0.131194945917513	.	.
chr1	136959886	136960385	chr1	136909600	136910099	Nr5a2|chr1:136909600-136910099	0.262887016853664	.	.
chr1	139376823	139377322	chr1	139251956	139252455	Crb1|chr1:139251956-139252455	0.103420655610194	.	.
chr1	139376823	139377322	chr1	139255533	139256032	Crb1|chr1:139255533-139256032	0.329083174619508	.	.
chr1	139376823	139377322	chr1	139267783	139268282	Crb1|chr1:139267783-139268282	0.234318685974658	.	.
chr1	139376823	139377322	chr1	139279000	139279499	Crb1|chr1:139279000-139279499	0.255019861456375	.	.
chr1	139376823	139377322	chr1	139307976	139308475	Crb1|chr1:139307976-139308475	0.131276675037775	.	.
chr1	139376823	139377322	chr1	139314209	139314708	Crb1|chr1:139314209-139314708	0.125542748414997	.	.
chr1	139376823	139377322	chr1	139328265	139328764	Crb1|chr1:139328265-139328764	0.219331105449717	.	.
chr1	139376823	139377322	chr1	139430306	139430805	Crb1|chr1:139430306-139430805	0.157325659476557	.	.
chr1	139376823	139377322	chr1	139438315	139438814	Crb1|chr1:139438315-139438814	0.120830160878928	.	.
chr1	139377452	139377951	chr1	139251956	139252455	Crb1|chr1:139251956-139252455	0.12026540102731	.	.
chr1	139377452	139377951	chr1	139255533	139256032	Crb1|chr1:139255533-139256032	0.117640306622249	.	.
chr1	139377452	139377951	chr1	139279000	139279499	Crb1|chr1:139279000-139279499	0.250694991964776	.	.
chr1	139377452	139377951	chr1	139307976	139308475	Crb1|chr1:139307976-139308475	0.095563969547371	.	.
chr1	139377452	139377951	chr1	139314209	139314708	Crb1|chr1:139314209-139314708	0.0999077319649264	.	.
chr1	139377452	139377951	chr1	139318825	139319324	Crb1|chr1:139318825-139319324	0.113255296196466	.	.
chr1	139377452	139377951	chr1	139328265	139328764	Crb1|chr1:139328265-139328764	0.265722303191185	.	.
chr1	139377452	139377951	chr1	139346540	139347039	Crb1|chr1:139346540-139347039	0.0899354459419775	.	.
chr1	139377452	139377951	chr1	139430306	139430805	Crb1|chr1:139430306-139430805	0.204899958263433	.	.
chr1	139377452	139377951	chr1	139459004	139459503	Crb1|chr1:139459004-139459503	0.157188366516092	.	.
chr1	139377452	139377951	chr1	139507981	139508480	Crb1|chr1:139507981-139508480	0.109625867601498	.	.
chr1	139377452	139377951	chr1	139573952	139574451	Crb1|chr1:139573952-139574451	0.137262348267549	.	.
chr1	139421972	139422471	chr1	139279000	139279499	Zbtb41|chr1:139279000-139279499	0.213217862731594	.	.
chr1	139421972	139422471	chr1	139308889	139309388	Zbtb41|chr1:139308889-139309388	0.183896938459999	.	.
chr1	139421972	139422471	chr1	139314209	139314708	Zbtb41|chr1:139314209-139314708	0.124226885922214	.	.
chr1	139421972	139422471	chr1	139318825	139319324	Zbtb41|chr1:139318825-139319324	0.204045000822518	.	.
chr1	139421972	139422471	chr1	139318825	139319324	Zbtb41|chr1:139318825-139319324	0.204045000822519	.	.
chr1	139421972	139422471	chr1	139325642	139326141	Zbtb41|chr1:139325642-139326141	0.0879576872958704	.	.
chr1	139421972	139422471	chr1	139328265	139328764	Zbtb41|chr1:139328265-139328764	0.170325134351035	.	.
chr1	139421972	139422471	chr1	139430306	139430805	Zbtb41|chr1:139430306-139430805	0.0962659812576622	.	.
chr1	139421972	139422471	chr1	139507981	139508480	Zbtb41|chr1:139507981-139508480	0.10519594161232	.	.
chr1	139422547	139423046	chr1	139255533	139256032	Zbtb41|chr1:139255533-139256032	0.13056592162649	.	.
chr1	139422547	139423046	chr1	139267783	139268282	Zbtb41|chr1:139267783-139268282	0.126411836568916	.	.
chr1	139422547	139423046	chr1	139279000	139279499	Zbtb41|chr1:139279000-139279499	0.181065573133473	.	.
chr1	139422547	139423046	chr1	139318825	139319324	Zbtb41|chr1:139318825-139319324	0.108590383324249	.	.
chr1	139422547	139423046	chr1	139328265	139328764	Zbtb41|chr1:139328265-139328764	0.0915133425020528	.	.
chr1	139422547	139423046	chr1	139346540	139347039	Zbtb41|chr1:139346540-139347039	0.100895958412574	.	.
chr1	139422547	139423046	chr1	139530447	139530946	Zbtb41|chr1:139530447-139530946	0.112319972019175	.	.
chr1	139422547	139423046	chr1	139573952	139574451	Zbtb41|chr1:139573952-139574451	0.1164810967236	.	.
chr1	139454477	139454976	chr1	139251956	139252455	Aspm|chr1:139251956-139252455	0.249917522480609	.	.
chr1	139454477	139454976	chr1	139255533	139256032	Aspm|chr1:139255533-139256032	0.108453945548179	.	.
chr1	139454477	139454976	chr1	139279000	139279499	Aspm|chr1:139279000-139279499	0.209040202747059	.	.
chr1	139454477	139454976	chr1	139289510	139290009	Aspm|chr1:139289510-139290009	0.220856471443392	.	.
chr1	139454477	139454976	chr1	139307976	139308475	Aspm|chr1:139307976-139308475	0.12668745151852	.	.
chr1	139454477	139454976	chr1	139308889	139309388	Aspm|chr1:139308889-139309388	0.162591403673566	.	.
chr1	139454477	139454976	chr1	139314209	139314708	Aspm|chr1:139314209-139314708	0.126901173467928	.	.
chr1	139454477	139454976	chr1	139318825	139319324	Aspm|chr1:139318825-139319324	0.242557391908771	.	.
chr1	139454477	139454976	chr1	139325642	139326141	Aspm|chr1:139325642-139326141	0.311381010795075	.	.
chr1	139454477	139454976	chr1	139328265	139328764	Aspm|chr1:139328265-139328764	0.292541701430463	.	.
chr1	139454477	139454976	chr1	139346540	139347039	Aspm|chr1:139346540-139347039	0.129735897444201	.	.
chr1	139454477	139454976	chr1	139430306	139430805	Aspm|chr1:139430306-139430805	0.333627936828338	.	.
chr1	139454477	139454976	chr1	139438315	139438814	Aspm|chr1:139438315-139438814	0.131285392624647	.	.
chr1	139454477	139454976	chr1	139459004	139459503	Aspm|chr1:139459004-139459503	0.233720253168532	.	.
chr1	139454477	139454976	chr1	139507981	139508480	Aspm|chr1:139507981-139508480	0.18273277010303	.	.
chr1	139454477	139454976	chr1	139573952	139574451	Aspm|chr1:139573952-139574451	0.204173320788119	.	.
chr1	140245186	140245685	chr1	140311221	140311720	Kcnt2|chr1:140311221-140311720	0.166997923530322	.	.
chr1	140245186	140245685	chr1	140434703	140435202	Kcnt2|chr1:140434703-140435202	0.18983589218405	.	.
chr1	140245186	140245685	chr1	140438721	140439220	Kcnt2|chr1:140438721-140439220	0.185171480226108	.	.
chr1	140245186	140245685	chr1	140468290	140468789	Kcnt2|chr1:140468290-140468789	0.0933879881718825	.	.
chr1	140245186	140245685	chr1	140491695	140492194	Kcnt2|chr1:140491695-140492194	0.16698558298364	.	.
chr1	140245186	140245685	chr1	140492218	140492717	Kcnt2|chr1:140492218-140492717	0.145947202902351	.	.
chr1	140245186	140245685	chr1	140497747	140498246	Kcnt2|chr1:140497747-140498246	0.113188271083279	.	.
chr1	140245761	140246260	chr1	140173206	140173705	Kcnt2|chr1:140173206-140173705	0.251294776656186	.	.
chr1	140245761	140246260	chr1	140219928	140220427	Kcnt2|chr1:140219928-140220427	0.143134666481191	.	.
chr1	140245761	140246260	chr1	140295799	140296298	Kcnt2|chr1:140295799-140296298	0.097804205357715	.	.
chr1	140245761	140246260	chr1	140310691	140311190	Kcnt2|chr1:140310691-140311190	0.09492857768819	.	.
chr1	140245761	140246260	chr1	140311221	140311720	Kcnt2|chr1:140311221-140311720	0.0879885393897217	.	.
chr1	140245761	140246260	chr1	140338367	140338866	Kcnt2|chr1:140338367-140338866	0.0965438001481729	.	.
chr1	140245761	140246260	chr1	140339188	140339687	Kcnt2|chr1:140339188-140339687	0.119108234687337	.	.
chr1	140245761	140246260	chr1	140396890	140397389	Kcnt2|chr1:140396890-140397389	0.121317556571644	.	.
chr1	140245761	140246260	chr1	140397708	140398207	Kcnt2|chr1:140397708-140398207	0.136194404783693	.	.
chr1	140245761	140246260	chr1	140409765	140410264	Kcnt2|chr1:140409765-140410264	0.165819937924885	.	.
chr1	140245761	140246260	chr1	140422101	140422600	Kcnt2|chr1:140422101-140422600	0.17760320296966	.	.
chr1	140245761	140246260	chr1	140438069	140438568	Kcnt2|chr1:140438069-140438568	0.136592333551259	.	.
chr1	140245761	140246260	chr1	140489751	140490250	Kcnt2|chr1:140489751-140490250	0.0982042641167448	.	.
chr1	140245761	140246260	chr1	140491695	140492194	Kcnt2|chr1:140491695-140492194	0.150361001883787	.	.
chr1	140245761	140246260	chr1	140492218	140492717	Kcnt2|chr1:140492218-140492717	0.200332950041376	.	.
chr1	140246413	140246912	chr1	140173206	140173705	Kcnt2|chr1:140173206-140173705	0.120399291729937	.	.
chr1	140246413	140246912	chr1	140339188	140339687	Kcnt2|chr1:140339188-140339687	0.235813646589268	.	.
chr1	140246413	140246912	chr1	140397708	140398207	Kcnt2|chr1:140397708-140398207	0.0958803748559861	.	.
chr1	140246413	140246912	chr1	140422101	140422600	Kcnt2|chr1:140422101-140422600	0.108330670094731	.	.
chr1	140246413	140246912	chr1	140438069	140438568	Kcnt2|chr1:140438069-140438568	0.154510647032254	.	.
chr1	140246413	140246912	chr1	140438721	140439220	Kcnt2|chr1:140438721-140439220	0.125359494384763	.	.
chr1	140246413	140246912	chr1	140443501	140444000	Kcnt2|chr1:140443501-140444000	0.188693969625164	.	.
chr1	140246413	140246912	chr1	140453621	140454120	Kcnt2|chr1:140453621-140454120	0.119457211305024	.	.
chr1	140246413	140246912	chr1	140456875	140457374	Kcnt2|chr1:140456875-140457374	0.103534647465375	.	.
chr1	140246413	140246912	chr1	140489751	140490250	Kcnt2|chr1:140489751-140490250	0.097439763723938	.	.
chr1	140246413	140246912	chr1	140491695	140492194	Kcnt2|chr1:140491695-140492194	0.232373876449468	.	.
chr1	140246413	140246912	chr1	140492218	140492717	Kcnt2|chr1:140492218-140492717	0.159896619139648	.	.
chr1	143640493	143640992	chr1	143317048	143317547	B3galt2|chr1:143317048-143317547	0.0921992505417275	.	.
chr1	143640493	143640992	chr1	143516982	143517481	B3galt2|chr1:143516982-143517481	0.140183903013038	.	.
chr1	143640493	143640992	chr1	143542939	143543438	B3galt2|chr1:143542939-143543438	0.112856293311205	.	.
chr1	143640493	143640992	chr1	143576921	143577420	B3galt2|chr1:143576921-143577420	0.12711167369865	.	.
chr1	143640493	143640992	chr1	143675664	143676163	B3galt2|chr1:143675664-143676163	0.178522261708185	.	.
chr1	143640493	143640992	chr1	143692679	143693178	B3galt2|chr1:143692679-143693178	0.139729159070278	.	.
chr1	143640493	143640992	chr1	143737109	143737608	B3galt2|chr1:143737109-143737608	0.165567337890763	.	.
chr1	143640493	143640992	chr1	143739932	143740431	B3galt2|chr1:143739932-143740431	0.147311383916746	.	.
chr1	143641020	143641519	chr1	143309466	143309965	B3galt2|chr1:143309466-143309965	0.141517956326472	.	.
chr1	143641020	143641519	chr1	143317048	143317547	B3galt2|chr1:143317048-143317547	0.242154167882812	.	.
chr1	143641020	143641519	chr1	143318379	143318878	B3galt2|chr1:143318379-143318878	0.116524820323223	.	.
chr1	143641020	143641519	chr1	143503441	143503940	B3galt2|chr1:143503441-143503940	0.137067305745548	.	.
chr1	143641020	143641519	chr1	143533192	143533691	B3galt2|chr1:143533192-143533691	0.126201590377123	.	.
chr1	143641020	143641519	chr1	143542939	143543438	B3galt2|chr1:143542939-143543438	0.100059215315891	.	.
chr1	143641020	143641519	chr1	143576921	143577420	B3galt2|chr1:143576921-143577420	0.167999514995578	.	.
chr1	143641020	143641519	chr1	143675664	143676163	B3galt2|chr1:143675664-143676163	0.124558839710651	.	.
chr1	143641020	143641519	chr1	143692679	143693178	B3galt2|chr1:143692679-143693178	0.179182151442781	.	.
chr1	143641020	143641519	chr1	143737109	143737608	B3galt2|chr1:143737109-143737608	0.157270081339112	.	.
chr1	143641020	143641519	chr1	143739932	143740431	B3galt2|chr1:143739932-143740431	0.127430960088549	.	.
chr1	143701942	143702441	chr1	143339383	143339882	Cdc73|chr1:143339383-143339882	0.108836530126727	.	.
chr1	143702603	143703102	chr1	143258851	143259350	Cdc73|chr1:143258851-143259350	0.111930481997162	.	.
chr1	143702603	143703102	chr1	143348599	143349098	Cdc73|chr1:143348599-143349098	0.127142031703174	.	.
chr1	143702603	143703102	chr1	143516982	143517481	Cdc73|chr1:143516982-143517481	0.0957009834927418	.	.
chr1	143702603	143703102	chr1	143623497	143623996	Cdc73|chr1:143623497-143623996	0.143922153859725	.	.
chr1	144566910	144567409	chr1	144256840	144257339	Rgs21|chr1:144256840-144257339	0.0886332272350598	.	.
chr1	144566910	144567409	chr1	144367467	144367966	Rgs21|chr1:144367467-144367966	0.125695226823142	.	.
chr1	144566910	144567409	chr1	144410074	144410573	Rgs21|chr1:144410074-144410573	0.0936778960291125	.	.
chr1	144566910	144567409	chr1	144436958	144437457	Rgs21|chr1:144436958-144437457	0.166954411197191	.	.
chr1	144566910	144567409	chr1	144517918	144518417	Rgs21|chr1:144517918-144518417	0.114722128672551	.	.
chr1	144566910	144567409	chr1	144572936	144573435	Rgs21|chr1:144572936-144573435	0.17064615636253	.	.
chr1	144566910	144567409	chr1	144601731	144602230	Rgs21|chr1:144601731-144602230	0.270378940069958	.	.
chr1	144566910	144567409	chr1	144603068	144603567	Rgs21|chr1:144603068-144603567	0.0921224108159782	.	.
chr1	144566910	144567409	chr1	144626301	144626800	Rgs21|chr1:144626301-144626800	0.125586531547996	.	.
chr1	144566910	144567409	chr1	144882916	144883415	Rgs21|chr1:144882916-144883415	0.119901543611183	.	.
chr1	144566910	144567409	chr1	144970438	144970937	Rgs21|chr1:144970438-144970937	0.104181936201842	.	.
chr1	144774475	144774974	chr1	144517918	144518417	Rgs18|chr1:144517918-144518417	0.147479344397476	.	.
chr1	144774475	144774974	chr1	144527660	144528159	Rgs18|chr1:144527660-144528159	0.138637840453951	.	.
chr1	144774475	144774974	chr1	144572936	144573435	Rgs18|chr1:144572936-144573435	0.124447707161312	.	.
chr1	144774475	144774974	chr1	144603068	144603567	Rgs18|chr1:144603068-144603567	0.105899833457028	.	.
chr1	144774475	144774974	chr1	144632446	144632945	Rgs18|chr1:144632446-144632945	0.19668030482705	.	.
chr1	144774475	144774974	chr1	144710539	144711038	Rgs18|chr1:144710539-144711038	0.150710521057096	.	.
chr1	144774475	144774974	chr1	144746151	144746650	Rgs18|chr1:144746151-144746650	0.305877493427493	.	.
chr1	144774475	144774974	chr1	144882916	144883415	Rgs18|chr1:144882916-144883415	0.0906633369356284	.	.
chr1	144774475	144774974	chr1	144883539	144884038	Rgs18|chr1:144883539-144884038	0.122683051771863	.	.
chr1	144774475	144774974	chr1	144903001	144903500	Rgs18|chr1:144903001-144903500	0.126078229799259	.	.
chr1	144774475	144774974	chr1	144931259	144931758	Rgs18|chr1:144931259-144931758	0.196862552657022	.	.
chr1	144774475	144774974	chr1	145017941	145018440	Rgs18|chr1:145017941-145018440	0.137607112532931	.	.
chr1	144774475	144774974	chr1	145160971	145161470	Rgs18|chr1:145160971-145161470	0.167683190243369	.	.
chr1	144774475	144774974	chr1	145190623	145191122	Rgs18|chr1:145190623-145191122	0.161192821752019	.	.
chr1	146494062	146494561	chr1	146182942	146183441	Brinp3|chr1:146182942-146183441	0.153202672677506	.	.
chr1	146494062	146494561	chr1	146182942	146183441	Gm29514|chr1:146182942-146183441	0.153202672677506	.	.
chr1	146494062	146494561	chr1	146267491	146267990	Brinp3|chr1:146267491-146267990	0.264393294072745	.	.
chr1	146494062	146494561	chr1	146267491	146267990	Gm29514|chr1:146267491-146267990	0.264393294072745	.	.
chr1	146494062	146494561	chr1	146271251	146271750	Brinp3|chr1:146271251-146271750	0.207360520560038	.	.
chr1	146494062	146494561	chr1	146271251	146271750	Gm29514|chr1:146271251-146271750	0.207360520560038	.	.
chr1	146494062	146494561	chr1	146271757	146272256	Brinp3|chr1:146271757-146272256	0.208939657455225	.	.
chr1	146494062	146494561	chr1	146271757	146272256	Gm29514|chr1:146271757-146272256	0.208939657455225	.	.
chr1	146494062	146494561	chr1	146483116	146483615	Brinp3|chr1:146483116-146483615	0.091784373794673	.	.
chr1	146494062	146494561	chr1	146483116	146483615	Gm29514|chr1:146483116-146483615	0.091784373794673	.	.
chr1	146494062	146494561	chr1	146497237	146497736	Brinp3|chr1:146497237-146497736	0.412168802297804	.	.
chr1	146494062	146494561	chr1	146497237	146497736	Gm29514|chr1:146497237-146497736	0.412168802297804	.	.
chr1	146494062	146494561	chr1	146497757	146498256	Brinp3|chr1:146497757-146498256	0.210799361633964	.	.
chr1	146494062	146494561	chr1	146497757	146498256	Gm29514|chr1:146497757-146498256	0.210799361633964	.	.
chr1	146494062	146494561	chr1	146498409	146498908	Brinp3|chr1:146498409-146498908	0.262245662227475	.	.
chr1	146494062	146494561	chr1	146498409	146498908	Gm29514|chr1:146498409-146498908	0.262245662227475	.	.
chr1	146494062	146494561	chr1	146524178	146524677	Brinp3|chr1:146524178-146524677	0.270731256319304	.	.
chr1	146494062	146494561	chr1	146524178	146524677	Gm29514|chr1:146524178-146524677	0.270731256319304	.	.
chr1	146494062	146494561	chr1	146552925	146553424	Brinp3|chr1:146552925-146553424	0.200046275101733	.	.
chr1	146494062	146494561	chr1	146552925	146553424	Gm29514|chr1:146552925-146553424	0.200046275101733	.	.
chr1	146494062	146494561	chr1	146556900	146557399	Brinp3|chr1:146556900-146557399	0.225252914296317	.	.
chr1	146494062	146494561	chr1	146556900	146557399	Gm29514|chr1:146556900-146557399	0.225252914296317	.	.
chr1	146494062	146494561	chr1	146600717	146601216	Brinp3|chr1:146600717-146601216	0.176322755860003	.	.
chr1	146494062	146494561	chr1	146600717	146601216	Gm29514|chr1:146600717-146601216	0.176322755860003	.	.
chr1	146494062	146494561	chr1	146601273	146601772	Brinp3|chr1:146601273-146601772	0.116080939378445	.	.
chr1	146494062	146494561	chr1	146601273	146601772	Gm29514|chr1:146601273-146601772	0.116080939378445	.	.
chr1	146494062	146494561	chr1	146657068	146657567	Brinp3|chr1:146657068-146657567	0.356935294650247	.	.
chr1	146494062	146494561	chr1	146657068	146657567	Gm29514|chr1:146657068-146657567	0.356935294650247	.	.
chr1	146494062	146494561	chr1	146705272	146705771	Brinp3|chr1:146705272-146705771	0.222422176350176	.	.
chr1	146494062	146494561	chr1	146705272	146705771	Gm29514|chr1:146705272-146705771	0.222422176350176	.	.
chr1	146494062	146494561	chr1	146709443	146709942	Brinp3|chr1:146709443-146709942	0.25565263086409	.	.
chr1	146494062	146494561	chr1	146709443	146709942	Gm29514|chr1:146709443-146709942	0.25565263086409	.	.
chr1	146494062	146494561	chr1	146716390	146716889	Brinp3|chr1:146716390-146716889	0.22308198139853	.	.
chr1	146494062	146494561	chr1	146716390	146716889	Gm29514|chr1:146716390-146716889	0.22308198139853	.	.
chr1	146494062	146494561	chr1	146719562	146720061	Brinp3|chr1:146719562-146720061	0.201411072556048	.	.
chr1	146494062	146494561	chr1	146719562	146720061	Gm29514|chr1:146719562-146720061	0.201411072556048	.	.
chr1	146494062	146494561	chr1	146721185	146721684	Brinp3|chr1:146721185-146721684	0.244193876622335	.	.
chr1	146494062	146494561	chr1	146721185	146721684	Gm29514|chr1:146721185-146721684	0.244193876622335	.	.
chr1	146494062	146494561	chr1	146724743	146725242	Brinp3|chr1:146724743-146725242	0.0978947922905415	.	.
chr1	146494062	146494561	chr1	146724743	146725242	Gm29514|chr1:146724743-146725242	0.0978947922905415	.	.
chr1	146494062	146494561	chr1	146731806	146732305	Brinp3|chr1:146731806-146732305	0.134632091622986	.	.
chr1	146494062	146494561	chr1	146731806	146732305	Gm29514|chr1:146731806-146732305	0.134632091622986	.	.
chr1	146494826	146495325	chr1	146182942	146183441	Brinp3|chr1:146182942-146183441	0.106868589193652	.	.
chr1	146494826	146495325	chr1	146182942	146183441	Gm29514|chr1:146182942-146183441	0.106868589193652	.	.
chr1	146494826	146495325	chr1	146271251	146271750	Brinp3|chr1:146271251-146271750	0.113456190175889	.	.
chr1	146494826	146495325	chr1	146271251	146271750	Gm29514|chr1:146271251-146271750	0.113456190175889	.	.
chr1	146494826	146495325	chr1	146271757	146272256	Brinp3|chr1:146271757-146272256	0.152183932100012	.	.
chr1	146494826	146495325	chr1	146271757	146272256	Gm29514|chr1:146271757-146272256	0.152183932100012	.	.
chr1	146494826	146495325	chr1	146298964	146299463	Brinp3|chr1:146298964-146299463	0.124082523232505	.	.
chr1	146494826	146495325	chr1	146298964	146299463	Gm29514|chr1:146298964-146299463	0.124082523232505	.	.
chr1	146494826	146495325	chr1	146497237	146497736	Brinp3|chr1:146497237-146497736	0.36839703862751	.	.
chr1	146494826	146495325	chr1	146497237	146497736	Gm29514|chr1:146497237-146497736	0.36839703862751	.	.
chr1	146494826	146495325	chr1	146497757	146498256	Brinp3|chr1:146497757-146498256	0.266617963831742	.	.
chr1	146494826	146495325	chr1	146497757	146498256	Gm29514|chr1:146497757-146498256	0.266617963831742	.	.
chr1	146494826	146495325	chr1	146498409	146498908	Brinp3|chr1:146498409-146498908	0.277722076188077	.	.
chr1	146494826	146495325	chr1	146498409	146498908	Gm29514|chr1:146498409-146498908	0.277722076188077	.	.
chr1	146494826	146495325	chr1	146524178	146524677	Brinp3|chr1:146524178-146524677	0.239239432805547	.	.
chr1	146494826	146495325	chr1	146524178	146524677	Gm29514|chr1:146524178-146524677	0.239239432805547	.	.
chr1	146494826	146495325	chr1	146552925	146553424	Brinp3|chr1:146552925-146553424	0.110515836642476	.	.
chr1	146494826	146495325	chr1	146552925	146553424	Gm29514|chr1:146552925-146553424	0.110515836642476	.	.
chr1	146494826	146495325	chr1	146556900	146557399	Brinp3|chr1:146556900-146557399	0.147066608507849	.	.
chr1	146494826	146495325	chr1	146556900	146557399	Gm29514|chr1:146556900-146557399	0.147066608507849	.	.
chr1	146494826	146495325	chr1	146584117	146584616	Brinp3|chr1:146584117-146584616	0.164977527946441	.	.
chr1	146494826	146495325	chr1	146584117	146584616	Gm29514|chr1:146584117-146584616	0.164977527946441	.	.
chr1	146494826	146495325	chr1	146585131	146585630	Brinp3|chr1:146585131-146585630	0.121724048296727	.	.
chr1	146494826	146495325	chr1	146585131	146585630	Gm29514|chr1:146585131-146585630	0.121724048296727	.	.
chr1	146494826	146495325	chr1	146600717	146601216	Brinp3|chr1:146600717-146601216	0.177582445452121	.	.
chr1	146494826	146495325	chr1	146600717	146601216	Gm29514|chr1:146600717-146601216	0.177582445452121	.	.
chr1	146494826	146495325	chr1	146601273	146601772	Brinp3|chr1:146601273-146601772	0.1170967232721	.	.
chr1	146494826	146495325	chr1	146601273	146601772	Gm29514|chr1:146601273-146601772	0.1170967232721	.	.
chr1	146494826	146495325	chr1	146657068	146657567	Brinp3|chr1:146657068-146657567	0.310746449821538	.	.
chr1	146494826	146495325	chr1	146657068	146657567	Gm29514|chr1:146657068-146657567	0.310746449821538	.	.
chr1	146494826	146495325	chr1	146705272	146705771	Brinp3|chr1:146705272-146705771	0.232927218796214	.	.
chr1	146494826	146495325	chr1	146705272	146705771	Gm29514|chr1:146705272-146705771	0.232927218796214	.	.
chr1	146494826	146495325	chr1	146709443	146709942	Brinp3|chr1:146709443-146709942	0.160838901514149	.	.
chr1	146494826	146495325	chr1	146709443	146709942	Gm29514|chr1:146709443-146709942	0.160838901514149	.	.
chr1	146494826	146495325	chr1	146716390	146716889	Brinp3|chr1:146716390-146716889	0.139181876130578	.	.
chr1	146494826	146495325	chr1	146716390	146716889	Gm29514|chr1:146716390-146716889	0.139181876130578	.	.
chr1	146494826	146495325	chr1	146721185	146721684	Brinp3|chr1:146721185-146721684	0.0921891530924275	.	.
chr1	146494826	146495325	chr1	146721185	146721684	Gm29514|chr1:146721185-146721684	0.0921891530924275	.	.
chr1	146494826	146495325	chr1	146724743	146725242	Brinp3|chr1:146724743-146725242	0.0926063370506581	.	.
chr1	146494826	146495325	chr1	146724743	146725242	Gm29514|chr1:146724743-146725242	0.0926063370506581	.	.
chr1	146494826	146495325	chr1	146731806	146732305	Brinp3|chr1:146731806-146732305	0.183662972826956	.	.
chr1	146494826	146495325	chr1	146731806	146732305	Gm29514|chr1:146731806-146732305	0.183662972826956	.	.
chr1	146495368	146495867	chr1	146182942	146183441	Brinp3|chr1:146182942-146183441	0.144251870828227	.	.
chr1	146495368	146495867	chr1	146182942	146183441	Gm29514|chr1:146182942-146183441	0.144251870828227	.	.
chr1	146495368	146495867	chr1	146267491	146267990	Brinp3|chr1:146267491-146267990	0.242372655079272	.	.
chr1	146495368	146495867	chr1	146267491	146267990	Gm29514|chr1:146267491-146267990	0.242372655079272	.	.
chr1	146495368	146495867	chr1	146271251	146271750	Brinp3|chr1:146271251-146271750	0.136786321224072	.	.
chr1	146495368	146495867	chr1	146271251	146271750	Gm29514|chr1:146271251-146271750	0.136786321224072	.	.
chr1	146495368	146495867	chr1	146271757	146272256	Brinp3|chr1:146271757-146272256	0.121525326628736	.	.
chr1	146495368	146495867	chr1	146271757	146272256	Gm29514|chr1:146271757-146272256	0.121525326628736	.	.
chr1	146495368	146495867	chr1	146497237	146497736	Brinp3|chr1:146497237-146497736	0.341679770153494	.	.
chr1	146495368	146495867	chr1	146497237	146497736	Gm29514|chr1:146497237-146497736	0.341679770153494	.	.
chr1	146495368	146495867	chr1	146497757	146498256	Brinp3|chr1:146497757-146498256	0.166522137845452	.	.
chr1	146495368	146495867	chr1	146497757	146498256	Gm29514|chr1:146497757-146498256	0.166522137845452	.	.
chr1	146495368	146495867	chr1	146498409	146498908	Brinp3|chr1:146498409-146498908	0.34093741740604	.	.
chr1	146495368	146495867	chr1	146498409	146498908	Gm29514|chr1:146498409-146498908	0.34093741740604	.	.
chr1	146495368	146495867	chr1	146524178	146524677	Brinp3|chr1:146524178-146524677	0.203721303931122	.	.
chr1	146495368	146495867	chr1	146524178	146524677	Gm29514|chr1:146524178-146524677	0.203721303931122	.	.
chr1	146495368	146495867	chr1	146556900	146557399	Brinp3|chr1:146556900-146557399	0.295363651264227	.	.
chr1	146495368	146495867	chr1	146556900	146557399	Gm29514|chr1:146556900-146557399	0.295363651264227	.	.
chr1	146495368	146495867	chr1	146584117	146584616	Brinp3|chr1:146584117-146584616	0.0896115037271416	.	.
chr1	146495368	146495867	chr1	146584117	146584616	Gm29514|chr1:146584117-146584616	0.0896115037271416	.	.
chr1	146495368	146495867	chr1	146585131	146585630	Brinp3|chr1:146585131-146585630	0.0919736660835246	.	.
chr1	146495368	146495867	chr1	146585131	146585630	Gm29514|chr1:146585131-146585630	0.0919736660835246	.	.
chr1	146495368	146495867	chr1	146600717	146601216	Brinp3|chr1:146600717-146601216	0.108995489493446	.	.
chr1	146495368	146495867	chr1	146600717	146601216	Gm29514|chr1:146600717-146601216	0.108995489493446	.	.
chr1	146495368	146495867	chr1	146601273	146601772	Brinp3|chr1:146601273-146601772	0.101762514979677	.	.
chr1	146495368	146495867	chr1	146601273	146601772	Gm29514|chr1:146601273-146601772	0.101762514979677	.	.
chr1	146495368	146495867	chr1	146657068	146657567	Brinp3|chr1:146657068-146657567	0.319148681912509	.	.
chr1	146495368	146495867	chr1	146657068	146657567	Gm29514|chr1:146657068-146657567	0.319148681912509	.	.
[truncated: 56,909 more rows]
