# Supplementary material for: Single-cell analysis of chromatin accessibility in the adult mouse brain
Source: Nature. 2023 Dec 13;624(7991):378–89. doi: 10.1038/s41586-023-06824-9 (PMC10719105; doi:10.1038/s41586-023-06824-9)
Supplement: Supplementary file 3 — Supplementary Tables 1–25 and their legends. [file 41586_2023_6824_MOESM3_ESM.zip › 2023-03-05453B-s3/SI Tables/SI Table 13 Summary of all the gene-cCRE correlations/sa2subclass.L2-3_IT_PIR-ENTl_Glut.pdc.bedpe]

chr1	3466260	3466759	chr1	3012480	3012979	Gm1992|chr1:3012480-3012979	0.0799290140851956	.	.
chr1	3466260	3466759	chr1	3119489	3119988	Gm1992|chr1:3119489-3119988	0.0894363136770158	.	.
chr1	3466260	3466759	chr1	3121216	3121715	Gm1992|chr1:3121216-3121715	0.104678551040394	.	.
chr1	3466260	3466759	chr1	3181046	3181545	Gm1992|chr1:3181046-3181545	0.233405717744992	.	.
chr1	3466260	3466759	chr1	3205008	3205507	Gm1992|chr1:3205008-3205507	0.0883531732343063	.	.
chr1	3466260	3466759	chr1	3235321	3235820	Gm1992|chr1:3235321-3235820	0.0806440212500279	.	.
chr1	3466260	3466759	chr1	3237378	3237877	Gm1992|chr1:3237378-3237877	0.117553001231986	.	.
chr1	3466260	3466759	chr1	3292503	3293002	Gm1992|chr1:3292503-3293002	0.156280425089401	.	.
chr1	3466260	3466759	chr1	3299578	3300077	Gm1992|chr1:3299578-3300077	0.175701768668017	.	.
chr1	3466260	3466759	chr1	3309981	3310480	Gm1992|chr1:3309981-3310480	0.179362898421466	.	.
chr1	3466260	3466759	chr1	3322460	3322959	Gm1992|chr1:3322460-3322959	0.0911275248007573	.	.
chr1	3466260	3466759	chr1	3330324	3330823	Gm1992|chr1:3330324-3330823	0.0768979546908622	.	.
chr1	3466260	3466759	chr1	3360848	3361347	Gm1992|chr1:3360848-3361347	0.166544513133235	.	.
chr1	3466260	3466759	chr1	3366294	3366793	Gm1992|chr1:3366294-3366793	0.0976918953423371	.	.
chr1	3466260	3466759	chr1	3371465	3371964	Gm1992|chr1:3371465-3371964	0.147735693657626	.	.
chr1	3466260	3466759	chr1	3385984	3386483	Gm1992|chr1:3385984-3386483	0.119927482887886	.	.
chr1	3466260	3466759	chr1	3388310	3388809	Gm1992|chr1:3388310-3388809	0.302076262889957	.	.
chr1	3466260	3466759	chr1	3399705	3400204	Gm1992|chr1:3399705-3400204	0.180247954180469	.	.
chr1	3466260	3466759	chr1	3410799	3411298	Gm1992|chr1:3410799-3411298	0.0911530871850934	.	.
chr1	3466260	3466759	chr1	3427910	3428409	Gm1992|chr1:3427910-3428409	0.145064395995046	.	.
chr1	3466260	3466759	chr1	3433741	3434240	Gm1992|chr1:3433741-3434240	0.213168174207537	.	.
chr1	3466260	3466759	chr1	3474105	3474604	Gm1992|chr1:3474105-3474604	0.162853689796599	.	.
chr1	3466260	3466759	chr1	3477385	3477884	Gm1992|chr1:3477385-3477884	0.131973401125985	.	.
chr1	3670775	3671274	chr1	3662628	3663127	Xkr4|chr1:3662628-3663127	0.0786495364453121	.	.
chr1	3670775	3671274	chr1	3786917	3787416	Xkr4|chr1:3786917-3787416	0.114037089332988	.	.
chr1	3671529	3672028	chr1	3511124	3511623	Xkr4|chr1:3511124-3511623	0.112897417794228	.	.
chr1	3671529	3672028	chr1	3586722	3587221	Xkr4|chr1:3586722-3587221	0.130246174886754	.	.
chr1	3671529	3672028	chr1	3587276	3587775	Xkr4|chr1:3587276-3587775	0.162095809212973	.	.
chr1	3671529	3672028	chr1	3590254	3590753	Xkr4|chr1:3590254-3590753	0.143993138851044	.	.
chr1	3671529	3672028	chr1	3651325	3651824	Xkr4|chr1:3651325-3651824	0.108094144595996	.	.
chr1	3671529	3672028	chr1	3713421	3713920	Xkr4|chr1:3713421-3713920	0.119800628265769	.	.
chr1	3672048	3672547	chr1	3517833	3518332	Xkr4|chr1:3517833-3518332	0.130072666649144	.	.
chr1	3672048	3672547	chr1	3535259	3535758	Xkr4|chr1:3535259-3535758	0.0927652934651757	.	.
chr1	3672048	3672547	chr1	3586722	3587221	Xkr4|chr1:3586722-3587221	0.0883134435574403	.	.
chr1	3672048	3672547	chr1	3587276	3587775	Xkr4|chr1:3587276-3587775	0.0973835340402608	.	.
chr1	3672048	3672547	chr1	3651325	3651824	Xkr4|chr1:3651325-3651824	0.0991530586367819	.	.
chr1	4785497	4785996	chr1	4516478	4516977	Mrpl15|chr1:4516478-4516977	0.0774493440549527	.	.
chr1	4785497	4785996	chr1	4516478	4516977	Mrpl15|chr1:4516478-4516977	0.0774493440549528	.	.
chr1	4785497	4785996	chr1	4799231	4799730	Mrpl15|chr1:4799231-4799730	0.145246674739526	.	.
chr1	4785497	4785996	chr1	4926263	4926762	Mrpl15|chr1:4926263-4926762	0.0960041276193025	.	.
chr1	4785497	4785996	chr1	4945343	4945842	Mrpl15|chr1:4945343-4945842	0.111756641502223	.	.
chr1	4785497	4785996	chr1	4961760	4962259	Mrpl15|chr1:4961760-4962259	0.0896050994254275	.	.
chr1	4785497	4785996	chr1	5102090	5102589	Mrpl15|chr1:5102090-5102589	0.148304088291422	.	.
chr1	4807592	4808091	chr1	4571692	4572191	Lypla1|chr1:4571692-4572191	0.11935054654057	.	.
chr1	4807592	4808091	chr1	4766696	4767195	Lypla1|chr1:4766696-4767195	0.104519880526698	.	.
chr1	4807592	4808091	chr1	4766696	4767195	Lypla1|chr1:4766696-4767195	0.104519880526699	.	.
chr1	4807592	4808091	chr1	4768300	4768799	Lypla1|chr1:4768300-4768799	0.0958524521682088	.	.
chr1	4807592	4808091	chr1	4774806	4775305	Lypla1|chr1:4774806-4775305	0.0916345936342907	.	.
chr1	4807592	4808091	chr1	4881318	4881817	Lypla1|chr1:4881318-4881817	0.170026690355881	.	.
chr1	4807592	4808091	chr1	4934807	4935306	Lypla1|chr1:4934807-4935306	0.121480716210396	.	.
chr1	4807592	4808091	chr1	5015264	5015763	Lypla1|chr1:5015264-5015763	0.197958090933439	.	.
chr1	4807592	4808091	chr1	5022621	5023120	Lypla1|chr1:5022621-5023120	0.0959232048946474	.	.
chr1	4807592	4808091	chr1	5106380	5106879	Lypla1|chr1:5106380-5106879	0.120484283723589	.	.
chr1	4807592	4808091	chr1	5150490	5150989	Lypla1|chr1:5150490-5150989	0.111612999263237	.	.
chr1	4807592	4808091	chr1	5183460	5183959	Lypla1|chr1:5183460-5183959	0.104182545220606	.	.
chr1	4807592	4808091	chr1	5225490	5225989	Lypla1|chr1:5225490-5225989	0.120023784200346	.	.
chr1	4857480	4857979	chr1	4576560	4577059	Tcea1|chr1:4576560-4577059	0.105169713179547	.	.
chr1	4857480	4857979	chr1	4766696	4767195	Tcea1|chr1:4766696-4767195	0.206151746557626	.	.
chr1	4857480	4857979	chr1	4934807	4935306	Tcea1|chr1:4934807-4935306	0.0962746412823376	.	.
chr1	4857480	4857979	chr1	5015264	5015763	Tcea1|chr1:5015264-5015763	0.119086951303426	.	.
chr1	4857480	4857979	chr1	5029270	5029769	Tcea1|chr1:5029270-5029769	0.183408433272478	.	.
chr1	4857480	4857979	chr1	5029771	5030270	Tcea1|chr1:5029771-5030270	0.0941778780643375	.	.
chr1	4857480	4857979	chr1	5029771	5030270	Tcea1|chr1:5029771-5030270	0.0941778780643376	.	.
chr1	4857480	4857979	chr1	5082818	5083317	Tcea1|chr1:5082818-5083317	0.11569872037949	.	.
chr1	4857480	4857979	chr1	5117195	5117694	Tcea1|chr1:5117195-5117694	0.141186504234871	.	.
chr1	4857480	4857979	chr1	5208080	5208579	Tcea1|chr1:5208080-5208579	0.237287377867976	.	.
chr1	4858123	4858622	chr1	4571692	4572191	Tcea1|chr1:4571692-4572191	0.0957756714467269	.	.
chr1	4858123	4858622	chr1	4671676	4672175	Tcea1|chr1:4671676-4672175	0.0922049653413145	.	.
chr1	4858123	4858622	chr1	4881318	4881817	Tcea1|chr1:4881318-4881817	0.0883559955976716	.	.
chr1	4858123	4858622	chr1	5015264	5015763	Tcea1|chr1:5015264-5015763	0.144439838306244	.	.
chr1	4858123	4858622	chr1	5082818	5083317	Tcea1|chr1:5082818-5083317	0.0764517807858258	.	.
chr1	4858123	4858622	chr1	5225490	5225989	Tcea1|chr1:5225490-5225989	0.157506104600041	.	.
chr1	4970513	4971012	chr1	4576560	4577059	Gm16041|chr1:4576560-4577059	0.0881646627929069	.	.
chr1	4970513	4971012	chr1	4576560	4577059	Gm16041|chr1:4576560-4577059	0.088164662792907	.	.
chr1	4970513	4971012	chr1	4766696	4767195	Gm16041|chr1:4766696-4767195	0.211378502528645	.	.
chr1	4970513	4971012	chr1	4945343	4945842	Gm16041|chr1:4945343-4945842	0.115507707193675	.	.
chr1	4970513	4971012	chr1	5117195	5117694	Gm16041|chr1:5117195-5117694	0.222665299961249	.	.
chr1	4970513	4971012	chr1	5160029	5160528	Gm16041|chr1:5160029-5160528	0.211666236149392	.	.
chr1	4970513	4971012	chr1	5165122	5165621	Gm16041|chr1:5165122-5165621	0.182672822255615	.	.
chr1	4970513	4971012	chr1	5208080	5208579	Gm16041|chr1:5208080-5208579	0.239442067999027	.	.
chr1	4970513	4971012	chr1	5220605	5221104	Gm16041|chr1:5220605-5221104	0.0838282461447502	.	.
chr1	4970513	4971012	chr1	5225490	5225989	Gm16041|chr1:5225490-5225989	0.0844022559907131	.	.
chr1	4971076	4971575	chr1	4768300	4768799	Gm16041|chr1:4768300-4768799	0.127355547881817	.	.
chr1	4971076	4971575	chr1	4774806	4775305	Gm16041|chr1:4774806-4775305	0.0826649283935284	.	.
chr1	4971076	4971575	chr1	5150490	5150989	Gm16041|chr1:5150490-5150989	0.136504546926604	.	.
chr1	4971076	4971575	chr1	5160029	5160528	Gm16041|chr1:5160029-5160528	0.0998964277496307	.	.
chr1	4971076	4971575	chr1	5165122	5165621	Gm16041|chr1:5165122-5165621	0.119469028909782	.	.
chr1	4971076	4971575	chr1	5177158	5177657	Gm16041|chr1:5177158-5177657	0.135852109956108	.	.
chr1	4971076	4971575	chr1	5220605	5221104	Gm16041|chr1:5220605-5221104	0.109095430549621	.	.
chr1	5070122	5070621	chr1	4934807	4935306	Atp6v1h|chr1:4934807-4935306	0.156801164363968	.	.
chr1	5070122	5070621	chr1	4934807	4935306	Rgs20|chr1:4934807-4935306	0.156801164363968	.	.
chr1	5070122	5070621	chr1	5015264	5015763	Atp6v1h|chr1:5015264-5015763	0.141082785917501	.	.
chr1	5070122	5070621	chr1	5015264	5015763	Rgs20|chr1:5015264-5015763	0.141082785917501	.	.
chr1	5070122	5070621	chr1	5022621	5023120	Atp6v1h|chr1:5022621-5023120	0.21217942130669	.	.
chr1	5070122	5070621	chr1	5022621	5023120	Rgs20|chr1:5022621-5023120	0.21217942130669	.	.
chr1	5070122	5070621	chr1	5102090	5102589	Atp6v1h|chr1:5102090-5102589	0.0896077299048844	.	.
chr1	5070122	5070621	chr1	5102090	5102589	Rgs20|chr1:5102090-5102589	0.0896077299048844	.	.
chr1	5070122	5070621	chr1	5127403	5127902	Atp6v1h|chr1:5127403-5127902	0.143218615964612	.	.
chr1	5070122	5070621	chr1	5127403	5127902	Rgs20|chr1:5127403-5127902	0.143218615964612	.	.
chr1	5070122	5070621	chr1	5382329	5382828	Atp6v1h|chr1:5382329-5382828	0.153483528732285	.	.
chr1	5070122	5070621	chr1	5382329	5382828	Rgs20|chr1:5382329-5382828	0.153483528732285	.	.
chr1	5070122	5070621	chr1	5463295	5463794	Atp6v1h|chr1:5463295-5463794	0.100393534151716	.	.
chr1	5070122	5070621	chr1	5463295	5463794	Rgs20|chr1:5463295-5463794	0.100393534151716	.	.
chr1	5916575	5917074	chr1	5601837	5602336	Npbwr1|chr1:5601837-5602336	0.177661321389748	.	.
chr1	5916575	5917074	chr1	5904738	5905237	Npbwr1|chr1:5904738-5905237	0.0915806227270053	.	.
chr1	5916575	5917074	chr1	5915307	5915806	Npbwr1|chr1:5915307-5915806	0.114323654847505	.	.
chr1	5916575	5917074	chr1	6190030	6190529	Npbwr1|chr1:6190030-6190529	0.0877511300360778	.	.
chr1	5916575	5917074	chr1	6236571	6237070	Npbwr1|chr1:6236571-6237070	0.1580316617162	.	.
chr1	5917179	5917678	chr1	5949766	5950265	Npbwr1|chr1:5949766-5950265	0.0967442531969362	.	.
chr1	5917179	5917678	chr1	5955256	5955755	Npbwr1|chr1:5955256-5955755	0.117570404752716	.	.
chr1	5917179	5917678	chr1	5955757	5956256	Npbwr1|chr1:5955757-5956256	0.112421132081143	.	.
chr1	5917179	5917678	chr1	6224051	6224550	Npbwr1|chr1:6224051-6224550	0.0744696905386269	.	.
chr1	5917179	5917678	chr1	6236571	6237070	Npbwr1|chr1:6236571-6237070	0.116508988884245	.	.
chr1	6214386	6214885	chr1	5950762	5951261	4732440D04Rik|chr1:5950762-5951261	0.0757010807372652	.	.
chr1	6214386	6214885	chr1	5955757	5956256	4732440D04Rik|chr1:5955757-5956256	0.082721269975235	.	.
chr1	6214386	6214885	chr1	6190030	6190529	4732440D04Rik|chr1:6190030-6190529	0.156160926522841	.	.
chr1	6214386	6214885	chr1	6285926	6286425	4732440D04Rik|chr1:6285926-6286425	0.0816678002115971	.	.
chr1	6214386	6214885	chr1	6285926	6286425	4732440D04Rik|chr1:6285926-6286425	0.0816678002115972	.	.
chr1	6214386	6214885	chr1	6382628	6383127	4732440D04Rik|chr1:6382628-6383127	0.159134305773425	.	.
chr1	6214386	6214885	chr1	6447270	6447769	4732440D04Rik|chr1:6447270-6447769	0.1700662574283	.	.
chr1	6214386	6214885	chr1	6448058	6448557	4732440D04Rik|chr1:6448058-6448557	0.12734467310094	.	.
chr1	6214386	6214885	chr1	6483297	6483796	4732440D04Rik|chr1:6483297-6483796	0.132744883071012	.	.
chr1	6214386	6214885	chr1	6499446	6499945	4732440D04Rik|chr1:6499446-6499945	0.105733971197672	.	.
chr1	6214899	6215398	chr1	6188907	6189406	4732440D04Rik|chr1:6188907-6189406	0.0808930395285696	.	.
chr1	6214899	6215398	chr1	6382628	6383127	4732440D04Rik|chr1:6382628-6383127	0.111711657848124	.	.
chr1	6214899	6215398	chr1	6410037	6410536	4732440D04Rik|chr1:6410037-6410536	0.163794880454841	.	.
chr1	6214899	6215398	chr1	6447270	6447769	4732440D04Rik|chr1:6447270-6447769	0.0966611631599061	.	.
chr1	6214899	6215398	chr1	6448058	6448557	4732440D04Rik|chr1:6448058-6448557	0.119206941193034	.	.
chr1	6359916	6360415	chr1	6236571	6237070	Alkal1|chr1:6236571-6237070	0.0984458475459109	.	.
chr1	6359916	6360415	chr1	6447270	6447769	Alkal1|chr1:6447270-6447769	0.118501677129842	.	.
chr1	6359916	6360415	chr1	6448058	6448557	Alkal1|chr1:6448058-6448557	0.223880480198246	.	.
chr1	6359916	6360415	chr1	6723149	6723648	Alkal1|chr1:6723149-6723648	0.165625208584465	.	.
chr1	6487811	6488310	chr1	6094097	6094596	St18|chr1:6094097-6094596	0.0836911338017428	.	.
chr1	6487811	6488310	chr1	6188376	6188875	St18|chr1:6188376-6188875	0.164642310297315	.	.
chr1	6487811	6488310	chr1	6224051	6224550	St18|chr1:6224051-6224550	0.08168632721377	.	.
chr1	6487811	6488310	chr1	6272212	6272711	St18|chr1:6272212-6272711	0.166038140740637	.	.
chr1	6487811	6488310	chr1	6282390	6282889	St18|chr1:6282390-6282889	0.149245090845862	.	.
chr1	6487811	6488310	chr1	6283119	6283618	St18|chr1:6283119-6283618	0.168412839353517	.	.
chr1	6487811	6488310	chr1	6311382	6311881	St18|chr1:6311382-6311881	0.245619160027917	.	.
chr1	6487811	6488310	chr1	6363781	6364280	St18|chr1:6363781-6364280	0.147129567739362	.	.
chr1	6487811	6488310	chr1	6475687	6476186	St18|chr1:6475687-6476186	0.109773731865124	.	.
chr1	6487811	6488310	chr1	6678270	6678769	St18|chr1:6678270-6678769	0.114799828273723	.	.
chr1	6487811	6488310	chr1	6729383	6729882	St18|chr1:6729383-6729882	0.102679797106254	.	.
chr1	7088594	7089093	chr1	6769890	6770389	Pcmtd1|chr1:6769890-6770389	0.210649154094284	.	.
chr1	7088594	7089093	chr1	6792274	6792773	Pcmtd1|chr1:6792274-6792773	0.0809776801899945	.	.
chr1	7088594	7089093	chr1	6865952	6866451	Pcmtd1|chr1:6865952-6866451	0.204310907183802	.	.
chr1	7088594	7089093	chr1	6866837	6867336	Pcmtd1|chr1:6866837-6867336	0.147999622154784	.	.
chr1	7088594	7089093	chr1	7102270	7102769	Pcmtd1|chr1:7102270-7102769	0.0852316050875616	.	.
chr1	7088594	7089093	chr1	7105020	7105519	Pcmtd1|chr1:7105020-7105519	0.34418674707134	.	.
chr1	7088594	7089093	chr1	7105959	7106458	Pcmtd1|chr1:7105959-7106458	0.154676067307187	.	.
chr1	7088594	7089093	chr1	7113207	7113706	Pcmtd1|chr1:7113207-7113706	0.157589224788783	.	.
chr1	7088594	7089093	chr1	7131083	7131582	Pcmtd1|chr1:7131083-7131582	0.0866695149929921	.	.
chr1	7088594	7089093	chr1	7138562	7139061	Pcmtd1|chr1:7138562-7139061	0.210293028634557	.	.
chr1	7088594	7089093	chr1	7168199	7168698	Pcmtd1|chr1:7168199-7168698	0.0910575843438754	.	.
chr1	7088594	7089093	chr1	7170867	7171366	Pcmtd1|chr1:7170867-7171366	0.161374140461621	.	.
chr1	7088594	7089093	chr1	7206575	7207074	Pcmtd1|chr1:7206575-7207074	0.130446593926679	.	.
chr1	7088594	7089093	chr1	7218866	7219365	Pcmtd1|chr1:7218866-7219365	0.0837229251262945	.	.
chr1	7397174	7397673	chr1	7157667	7158166	Gm26901|chr1:7157667-7158166	0.0934009338295133	.	.
chr1	7397174	7397673	chr1	7170867	7171366	Gm26901|chr1:7170867-7171366	0.104111142374899	.	.
chr1	7397174	7397673	chr1	7218866	7219365	Gm26901|chr1:7218866-7219365	0.180525736610311	.	.
chr1	7397174	7397673	chr1	7447848	7448347	Gm26901|chr1:7447848-7448347	0.0791888103137211	.	.
chr1	7397174	7397673	chr1	7731309	7731808	Gm26901|chr1:7731309-7731808	0.0777010205883453	.	.
chr1	7397837	7398336	chr1	7095161	7095660	Gm26901|chr1:7095161-7095660	0.0777255146140011	.	.
chr1	7397837	7398336	chr1	7102270	7102769	Gm26901|chr1:7102270-7102769	0.0870940767465567	.	.
chr1	7397837	7398336	chr1	7105020	7105519	Gm26901|chr1:7105020-7105519	0.358473730214552	.	.
chr1	7397837	7398336	chr1	7105959	7106458	Gm26901|chr1:7105959-7106458	0.164972575540058	.	.
chr1	7397837	7398336	chr1	7138562	7139061	Gm26901|chr1:7138562-7139061	0.204027861393895	.	.
chr1	7397837	7398336	chr1	7170867	7171366	Gm26901|chr1:7170867-7171366	0.134248796823227	.	.
chr1	7397837	7398336	chr1	7206575	7207074	Gm26901|chr1:7206575-7207074	0.147152872979066	.	.
chr1	7397837	7398336	chr1	7381228	7381727	Gm26901|chr1:7381228-7381727	0.104037906341353	.	.
chr1	7397837	7398336	chr1	7447848	7448347	Gm26901|chr1:7447848-7448347	0.188580545598984	.	.
chr1	7397837	7398336	chr1	7731309	7731808	Gm26901|chr1:7731309-7731808	0.0981317034395684	.	.
chr1	7397837	7398336	chr1	7734142	7734641	Gm26901|chr1:7734142-7734641	0.256437176255811	.	.
chr1	7398342	7398841	chr1	7105020	7105519	Gm26901|chr1:7105020-7105519	0.131246186225333	.	.
chr1	7398342	7398841	chr1	7139109	7139608	Gm26901|chr1:7139109-7139608	0.130243602620427	.	.
chr1	7398342	7398841	chr1	7205959	7206458	Gm26901|chr1:7205959-7206458	0.103402242342888	.	.
chr1	7398342	7398841	chr1	7206575	7207074	Gm26901|chr1:7206575-7207074	0.104415878698144	.	.
chr1	7398342	7398841	chr1	7447848	7448347	Gm26901|chr1:7447848-7448347	0.134264728935984	.	.
chr1	7498025	7498524	chr1	7086613	7087112	Gm30414|chr1:7086613-7087112	0.0890834809064463	.	.
chr1	7498025	7498524	chr1	7131083	7131582	Gm30414|chr1:7131083-7131582	0.0748212923113504	.	.
chr1	7498025	7498524	chr1	7138562	7139061	Gm30414|chr1:7138562-7139061	0.244222086011918	.	.
chr1	7498025	7498524	chr1	7139109	7139608	Gm30414|chr1:7139109-7139608	0.134676557133445	.	.
chr1	7498025	7498524	chr1	7199436	7199935	Gm30414|chr1:7199436-7199935	0.199116922872695	.	.
chr1	7498025	7498524	chr1	7292884	7293383	Gm30414|chr1:7292884-7293383	0.0866358321305613	.	.
chr1	7498025	7498524	chr1	7347822	7348321	Gm30414|chr1:7347822-7348321	0.175276712363727	.	.
chr1	7498025	7498524	chr1	7494762	7495261	Gm30414|chr1:7494762-7495261	0.123113996659876	.	.
chr1	7498025	7498524	chr1	7495295	7495794	Gm30414|chr1:7495295-7495794	0.208513992944615	.	.
chr1	7498025	7498524	chr1	7499130	7499629	Gm30414|chr1:7499130-7499629	0.15765076887556	.	.
chr1	7498025	7498524	chr1	7523398	7523897	Gm30414|chr1:7523398-7523897	0.160801334166868	.	.
chr1	9298975	9299474	chr1	9125685	9126184	Sntg1|chr1:9125685-9126184	0.082391287304387	.	.
chr1	9298975	9299474	chr1	9127343	9127842	Sntg1|chr1:9127343-9127842	0.0815922022817677	.	.
chr1	9298975	9299474	chr1	9172288	9172787	Sntg1|chr1:9172288-9172787	0.130679581817956	.	.
chr1	9298975	9299474	chr1	9209298	9209797	Sntg1|chr1:9209298-9209797	0.108894825497427	.	.
chr1	9298975	9299474	chr1	9248389	9248888	Sntg1|chr1:9248389-9248888	0.128011796094178	.	.
chr1	9298975	9299474	chr1	9289706	9290205	Sntg1|chr1:9289706-9290205	0.129856112845528	.	.
chr1	9298975	9299474	chr1	9464503	9465002	Sntg1|chr1:9464503-9465002	0.132107423809696	.	.
chr1	9298975	9299474	chr1	9541113	9541612	Sntg1|chr1:9541113-9541612	0.165730972593494	.	.
chr1	9298975	9299474	chr1	9615198	9615697	Sntg1|chr1:9615198-9615697	0.0816204463787514	.	.
chr1	9299496	9299995	chr1	9100719	9101218	Sntg1|chr1:9100719-9101218	0.0791993327537442	.	.
chr1	9299496	9299995	chr1	9125685	9126184	Sntg1|chr1:9125685-9126184	0.0853889083377971	.	.
chr1	9299496	9299995	chr1	9247839	9248338	Sntg1|chr1:9247839-9248338	0.126210889462216	.	.
chr1	9299496	9299995	chr1	9248389	9248888	Sntg1|chr1:9248389-9248888	0.219942247933431	.	.
chr1	9299496	9299995	chr1	9289706	9290205	Sntg1|chr1:9289706-9290205	0.170619750455347	.	.
chr1	9299496	9299995	chr1	9376232	9376731	Sntg1|chr1:9376232-9376731	0.136378186576981	.	.
chr1	9299496	9299995	chr1	9464503	9465002	Sntg1|chr1:9464503-9465002	0.150795392451011	.	.
chr1	9299496	9299995	chr1	9541113	9541612	Sntg1|chr1:9541113-9541612	0.116230980981849	.	.
chr1	9299496	9299995	chr1	9578314	9578813	Sntg1|chr1:9578314-9578813	0.0807201915564894	.	.
chr1	9299496	9299995	chr1	9609186	9609685	Sntg1|chr1:9609186-9609685	0.0797129946885798	.	.
chr1	9299496	9299995	chr1	9618891	9619390	Sntg1|chr1:9618891-9619390	0.0868256896636185	.	.
chr1	9299496	9299995	chr1	9641995	9642494	Sntg1|chr1:9641995-9642494	0.0822158843859074	.	.
chr1	9300568	9301067	chr1	9209298	9209797	Sntg1|chr1:9209298-9209797	0.113414677266414	.	.
chr1	9300568	9301067	chr1	9548921	9549420	Sntg1|chr1:9548921-9549420	0.13289940443192	.	.
chr1	9300568	9301067	chr1	9656603	9657102	Sntg1|chr1:9656603-9657102	0.14108359833217	.	.
chr1	9545042	9545541	chr1	9289706	9290205	Rrs1|chr1:9289706-9290205	0.153111854062526	.	.
chr1	9545042	9545541	chr1	9298270	9298769	Rrs1|chr1:9298270-9298769	0.181411831058011	.	.
chr1	9545042	9545541	chr1	9376232	9376731	Rrs1|chr1:9376232-9376731	0.0909435319261372	.	.
chr1	9545042	9545541	chr1	9464503	9465002	Rrs1|chr1:9464503-9465002	0.279099181333442	.	.
chr1	9545042	9545541	chr1	9570415	9570914	Rrs1|chr1:9570415-9570914	0.19555780349045	.	.
chr1	9545042	9545541	chr1	9722386	9722885	Rrs1|chr1:9722386-9722885	0.0922092679036448	.	.
chr1	9545922	9546421	chr1	9289706	9290205	Rrs1|chr1:9289706-9290205	0.111191697540886	.	.
chr1	9545922	9546421	chr1	9573148	9573647	Rrs1|chr1:9573148-9573647	0.0796647849966138	.	.
chr1	9547814	9548313	chr1	9253984	9254483	Adhfe1|chr1:9253984-9254483	0.0934450480883995	.	.
chr1	9547814	9548313	chr1	9569900	9570399	Adhfe1|chr1:9569900-9570399	0.0831845846821496	.	.
chr1	9547814	9548313	chr1	9570415	9570914	Adhfe1|chr1:9570415-9570914	0.114340578068602	.	.
chr1	9547814	9548313	chr1	9573148	9573647	Adhfe1|chr1:9573148-9573647	0.0824399646642657	.	.
chr1	9547814	9548313	chr1	9577782	9578281	Adhfe1|chr1:9577782-9578281	0.110577694393294	.	.
chr1	9547814	9548313	chr1	9591855	9592354	Adhfe1|chr1:9591855-9592354	0.164669495898006	.	.
chr1	9547814	9548313	chr1	9602243	9602742	Adhfe1|chr1:9602243-9602742	0.215332519829933	.	.
chr1	9547814	9548313	chr1	9615198	9615697	Adhfe1|chr1:9615198-9615697	0.146584423717685	.	.
chr1	9547814	9548313	chr1	9622471	9622970	Adhfe1|chr1:9622471-9622970	0.101960131104727	.	.
chr1	9547814	9548313	chr1	9627223	9627722	Adhfe1|chr1:9627223-9627722	0.130430940568048	.	.
chr1	9547814	9548313	chr1	9649264	9649763	Adhfe1|chr1:9649264-9649763	0.0827212972399578	.	.
chr1	9547814	9548313	chr1	9649799	9650298	Adhfe1|chr1:9649799-9650298	0.19325618425648	.	.
chr1	9547814	9548313	chr1	9672917	9673416	Adhfe1|chr1:9672917-9673416	0.143911847304944	.	.
chr1	9600949	9601448	chr1	9253984	9254483	Vxn|chr1:9253984-9254483	0.169561474791871	.	.
chr1	9600949	9601448	chr1	9258005	9258504	Vxn|chr1:9258005-9258504	0.0923362424022128	.	.
chr1	9600949	9601448	chr1	9298270	9298769	Vxn|chr1:9298270-9298769	0.107524987472829	.	.
chr1	9600949	9601448	chr1	9340392	9340891	Vxn|chr1:9340392-9340891	0.0914803601698122	.	.
chr1	9600949	9601448	chr1	9569900	9570399	Vxn|chr1:9569900-9570399	0.207866508915961	.	.
chr1	9600949	9601448	chr1	9570415	9570914	Vxn|chr1:9570415-9570914	0.105918568961451	.	.
chr1	9600949	9601448	chr1	9577782	9578281	Vxn|chr1:9577782-9578281	0.186754397058732	.	.
chr1	9600949	9601448	chr1	9582034	9582533	Vxn|chr1:9582034-9582533	0.145026950115549	.	.
chr1	9600949	9601448	chr1	9591855	9592354	Vxn|chr1:9591855-9592354	0.216804251291097	.	.
chr1	9600949	9601448	chr1	9602243	9602742	Vxn|chr1:9602243-9602742	0.225568325809518	.	.
chr1	9600949	9601448	chr1	9609186	9609685	Vxn|chr1:9609186-9609685	0.281330190504367	.	.
chr1	9600949	9601448	chr1	9613952	9614451	Vxn|chr1:9613952-9614451	0.109718177392631	.	.
chr1	9600949	9601448	chr1	9615198	9615697	Vxn|chr1:9615198-9615697	0.0763507245565519	.	.
chr1	9600949	9601448	chr1	9618891	9619390	Vxn|chr1:9618891-9619390	0.0808337862490781	.	.
chr1	9600949	9601448	chr1	9619425	9619924	Vxn|chr1:9619425-9619924	0.143565684235882	.	.
chr1	9600949	9601448	chr1	9619928	9620427	Vxn|chr1:9619928-9620427	0.109829855963866	.	.
chr1	9600949	9601448	chr1	9627223	9627722	Vxn|chr1:9627223-9627722	0.125499710989671	.	.
chr1	9600949	9601448	chr1	9672917	9673416	Vxn|chr1:9672917-9673416	0.235513391820016	.	.
chr1	9600949	9601448	chr1	9696774	9697273	Vxn|chr1:9696774-9697273	0.0742484846083434	.	.
chr1	9600949	9601448	chr1	9731278	9731777	Vxn|chr1:9731278-9731777	0.12710410937086	.	.
chr1	9601474	9601973	chr1	9253984	9254483	Vxn|chr1:9253984-9254483	0.144559950526073	.	.
chr1	9601474	9601973	chr1	9258005	9258504	Vxn|chr1:9258005-9258504	0.0949469185289655	.	.
chr1	9601474	9601973	chr1	9512388	9512887	Vxn|chr1:9512388-9512887	0.0974906594345273	.	.
chr1	9601474	9601973	chr1	9541113	9541612	Vxn|chr1:9541113-9541612	0.155362244739924	.	.
chr1	9601474	9601973	chr1	9569900	9570399	Vxn|chr1:9569900-9570399	0.141495223237232	.	.
chr1	9601474	9601973	chr1	9577782	9578281	Vxn|chr1:9577782-9578281	0.10457562170012	.	.
chr1	9601474	9601973	chr1	9591855	9592354	Vxn|chr1:9591855-9592354	0.190663492575355	.	.
chr1	9601474	9601973	chr1	9602243	9602742	Vxn|chr1:9602243-9602742	0.211895706825041	.	.
chr1	9601474	9601973	chr1	9609186	9609685	Vxn|chr1:9609186-9609685	0.2789111659813	.	.
chr1	9601474	9601973	chr1	9613952	9614451	Vxn|chr1:9613952-9614451	0.104104739681041	.	.
chr1	9601474	9601973	chr1	9615198	9615697	Vxn|chr1:9615198-9615697	0.0747289456759615	.	.
chr1	9601474	9601973	chr1	9618891	9619390	Vxn|chr1:9618891-9619390	0.208529251532575	.	.
chr1	9601474	9601973	chr1	9619425	9619924	Vxn|chr1:9619425-9619924	0.129269516273782	.	.
chr1	9601474	9601973	chr1	9619928	9620427	Vxn|chr1:9619928-9620427	0.101921517451689	.	.
chr1	9601474	9601973	chr1	9622471	9622970	Vxn|chr1:9622471-9622970	0.10305047106354	.	.
chr1	9601474	9601973	chr1	9627223	9627722	Vxn|chr1:9627223-9627722	0.201683037630258	.	.
chr1	9601474	9601973	chr1	9641995	9642494	Vxn|chr1:9641995-9642494	0.0756021040150105	.	.
chr1	9601474	9601973	chr1	9672917	9673416	Vxn|chr1:9672917-9673416	0.144501047034074	.	.
chr1	9601474	9601973	chr1	9731278	9731777	Vxn|chr1:9731278-9731777	0.136922984686055	.	.
chr1	9630048	9630547	chr1	9253984	9254483	2610203C22Rik|chr1:9253984-9254483	0.249880284049816	.	.
chr1	9630048	9630547	chr1	9258005	9258504	2610203C22Rik|chr1:9258005-9258504	0.0900768031838806	.	.
chr1	9630048	9630547	chr1	9340392	9340891	2610203C22Rik|chr1:9340392-9340891	0.0899853290390884	.	.
chr1	9630048	9630547	chr1	9376232	9376731	2610203C22Rik|chr1:9376232-9376731	0.166343257955492	.	.
chr1	9630048	9630547	chr1	9464503	9465002	2610203C22Rik|chr1:9464503-9465002	0.115256948232046	.	.
chr1	9630048	9630547	chr1	9512388	9512887	2610203C22Rik|chr1:9512388-9512887	0.084063838167427	.	.
chr1	9630048	9630547	chr1	9541113	9541612	2610203C22Rik|chr1:9541113-9541612	0.125315479554174	.	.
chr1	9630048	9630547	chr1	9554007	9554506	2610203C22Rik|chr1:9554007-9554506	0.0948406126378191	.	.
chr1	9630048	9630547	chr1	9554511	9555010	2610203C22Rik|chr1:9554511-9555010	0.135419271185532	.	.
chr1	9630048	9630547	chr1	9569900	9570399	2610203C22Rik|chr1:9569900-9570399	0.297731608947234	.	.
chr1	9630048	9630547	chr1	9570415	9570914	2610203C22Rik|chr1:9570415-9570914	0.115599740476411	.	.
chr1	9630048	9630547	chr1	9577782	9578281	2610203C22Rik|chr1:9577782-9578281	0.281022246715752	.	.
chr1	9630048	9630547	chr1	9582034	9582533	2610203C22Rik|chr1:9582034-9582533	0.134788939374276	.	.
chr1	9630048	9630547	chr1	9591855	9592354	2610203C22Rik|chr1:9591855-9592354	0.321134755835596	.	.
chr1	9630048	9630547	chr1	9602243	9602742	2610203C22Rik|chr1:9602243-9602742	0.271780631890397	.	.
chr1	9630048	9630547	chr1	9609186	9609685	2610203C22Rik|chr1:9609186-9609685	0.226572251195421	.	.
chr1	9630048	9630547	chr1	9615198	9615697	2610203C22Rik|chr1:9615198-9615697	0.141682730407973	.	.
chr1	9630048	9630547	chr1	9618891	9619390	2610203C22Rik|chr1:9618891-9619390	0.158404345946278	.	.
chr1	9630048	9630547	chr1	9619425	9619924	2610203C22Rik|chr1:9619425-9619924	0.0752423093884141	.	.
chr1	9630048	9630547	chr1	9622471	9622970	2610203C22Rik|chr1:9622471-9622970	0.173697397817296	.	.
chr1	9630048	9630547	chr1	9627223	9627722	2610203C22Rik|chr1:9627223-9627722	0.283028948010992	.	.
chr1	9630048	9630547	chr1	9649264	9649763	2610203C22Rik|chr1:9649264-9649763	0.104231547296245	.	.
chr1	9630048	9630547	chr1	9649799	9650298	2610203C22Rik|chr1:9649799-9650298	0.132369308087297	.	.
chr1	9630048	9630547	chr1	9672917	9673416	2610203C22Rik|chr1:9672917-9673416	0.176558490669931	.	.
chr1	9630048	9630547	chr1	9731278	9731777	2610203C22Rik|chr1:9731278-9731777	0.272139563357628	.	.
chr1	9630962	9631461	chr1	9376232	9376731	2610203C22Rik|chr1:9376232-9376731	0.0871052612679441	.	.
chr1	9630962	9631461	chr1	9570415	9570914	2610203C22Rik|chr1:9570415-9570914	0.159255069736899	.	.
chr1	9630962	9631461	chr1	9573148	9573647	2610203C22Rik|chr1:9573148-9573647	0.090343188474678	.	.
chr1	9630962	9631461	chr1	9577782	9578281	2610203C22Rik|chr1:9577782-9578281	0.1091312199827	.	.
chr1	9630962	9631461	chr1	9578314	9578813	2610203C22Rik|chr1:9578314-9578813	0.103125191373312	.	.
chr1	9630962	9631461	chr1	9591855	9592354	2610203C22Rik|chr1:9591855-9592354	0.0979383537266826	.	.
chr1	9630962	9631461	chr1	9602243	9602742	2610203C22Rik|chr1:9602243-9602742	0.194993878324458	.	.
chr1	9630962	9631461	chr1	9618891	9619390	2610203C22Rik|chr1:9618891-9619390	0.14457413438927	.	.
chr1	9700259	9700758	chr1	9289706	9290205	Mybl1|chr1:9289706-9290205	0.14978450585344	.	.
chr1	9700259	9700758	chr1	9376232	9376731	Mybl1|chr1:9376232-9376731	0.138530326141908	.	.
chr1	9700259	9700758	chr1	9464503	9465002	Mybl1|chr1:9464503-9465002	0.0839046458687523	.	.
chr1	9700259	9700758	chr1	9513651	9514150	Mybl1|chr1:9513651-9514150	0.074727596329284	.	.
chr1	9700259	9700758	chr1	9541113	9541612	Mybl1|chr1:9541113-9541612	0.122355049797066	.	.
chr1	9700259	9700758	chr1	9570415	9570914	Mybl1|chr1:9570415-9570914	0.217520676453204	.	.
chr1	9700259	9700758	chr1	9696774	9697273	Mybl1|chr1:9696774-9697273	0.0774741284684924	.	.
chr1	9747574	9748073	chr1	9512388	9512887	1700034P13Rik|chr1:9512388-9512887	0.15427923359248	.	.
chr1	9747574	9748073	chr1	9512388	9512887	Vcpip1|chr1:9512388-9512887	0.15427923359248	.	.
chr1	9747574	9748073	chr1	9541113	9541612	1700034P13Rik|chr1:9541113-9541612	0.10916106828095	.	.
chr1	9747574	9748073	chr1	9541113	9541612	Vcpip1|chr1:9541113-9541612	0.10916106828095	.	.
chr1	9747574	9748073	chr1	9591855	9592354	1700034P13Rik|chr1:9591855-9592354	0.102114594690537	.	.
chr1	9747574	9748073	chr1	9591855	9592354	Vcpip1|chr1:9591855-9592354	0.102114594690537	.	.
chr1	9747574	9748073	chr1	9615198	9615697	1700034P13Rik|chr1:9615198-9615697	0.0845310695634524	.	.
chr1	9747574	9748073	chr1	9615198	9615697	Vcpip1|chr1:9615198-9615697	0.0845310695634524	.	.
chr1	9748256	9748755	chr1	9289706	9290205	1700034P13Rik|chr1:9289706-9290205	0.0952837585689829	.	.
chr1	9748256	9748755	chr1	9289706	9290205	Vcpip1|chr1:9289706-9290205	0.0952837585689829	.	.
chr1	9748256	9748755	chr1	9298270	9298769	1700034P13Rik|chr1:9298270-9298769	0.115156724086497	.	.
chr1	9748256	9748755	chr1	9298270	9298769	Vcpip1|chr1:9298270-9298769	0.115156724086497	.	.
chr1	9748256	9748755	chr1	9376232	9376731	1700034P13Rik|chr1:9376232-9376731	0.0920385190710849	.	.
chr1	9748256	9748755	chr1	9376232	9376731	Vcpip1|chr1:9376232-9376731	0.0920385190710849	.	.
chr1	9748256	9748755	chr1	9464503	9465002	1700034P13Rik|chr1:9464503-9465002	0.180452217940074	.	.
chr1	9748256	9748755	chr1	9464503	9465002	Vcpip1|chr1:9464503-9465002	0.180452217940074	.	.
chr1	9748256	9748755	chr1	9541113	9541612	1700034P13Rik|chr1:9541113-9541612	0.100296086388389	.	.
chr1	9748256	9748755	chr1	9541113	9541612	Vcpip1|chr1:9541113-9541612	0.100296086388389	.	.
chr1	9748256	9748755	chr1	9578314	9578813	1700034P13Rik|chr1:9578314-9578813	0.0921691954172814	.	.
chr1	9748256	9748755	chr1	9578314	9578813	Vcpip1|chr1:9578314-9578813	0.0921691954172814	.	.
chr1	10719138	10719637	chr1	10285509	10286008	Cpa6|chr1:10285509-10286008	0.107854302877293	.	.
chr1	10719138	10719637	chr1	10596332	10596831	Cpa6|chr1:10596332-10596831	0.0770732807588843	.	.
chr1	10719138	10719637	chr1	10713240	10713739	Cpa6|chr1:10713240-10713739	0.0770719730593337	.	.
chr1	10719138	10719637	chr1	10756941	10757440	Cpa6|chr1:10756941-10757440	0.0995611241386779	.	.
chr1	10719713	10720212	chr1	10286768	10287267	Cpa6|chr1:10286768-10287267	0.115703595896859	.	.
chr1	10719713	10720212	chr1	10327913	10328412	Cpa6|chr1:10327913-10328412	0.170521103328399	.	.
chr1	10719713	10720212	chr1	10429834	10430333	Cpa6|chr1:10429834-10430333	0.116144931543391	.	.
chr1	10719713	10720212	chr1	10570791	10571290	Cpa6|chr1:10570791-10571290	0.320076019528158	.	.
chr1	10719713	10720212	chr1	10591261	10591760	Cpa6|chr1:10591261-10591760	0.191013764205499	.	.
chr1	10719713	10720212	chr1	10592571	10593070	Cpa6|chr1:10592571-10593070	0.121092780278882	.	.
chr1	10719713	10720212	chr1	10593071	10593570	Cpa6|chr1:10593071-10593570	0.0778484143457502	.	.
chr1	10719713	10720212	chr1	10596332	10596831	Cpa6|chr1:10596332-10596831	0.200320113235443	.	.
chr1	10719713	10720212	chr1	10699983	10700482	Cpa6|chr1:10699983-10700482	0.173570261592828	.	.
chr1	10719713	10720212	chr1	10700869	10701368	Cpa6|chr1:10700869-10701368	0.317611911648451	.	.
chr1	10719713	10720212	chr1	10713240	10713739	Cpa6|chr1:10713240-10713739	0.1898628102495	.	.
chr1	10719713	10720212	chr1	10751324	10751823	Cpa6|chr1:10751324-10751823	0.190796164701526	.	.
chr1	10719713	10720212	chr1	10792905	10793404	Cpa6|chr1:10792905-10793404	0.12354379627118	.	.
chr1	10719713	10720212	chr1	10797423	10797922	Cpa6|chr1:10797423-10797922	0.269314413109359	.	.
chr1	10719713	10720212	chr1	10837136	10837635	Cpa6|chr1:10837136-10837635	0.0763805630684838	.	.
chr1	10719713	10720212	chr1	10871396	10871895	Cpa6|chr1:10871396-10871895	0.19990174269949	.	.
chr1	10719713	10720212	chr1	10872206	10872705	Cpa6|chr1:10872206-10872705	0.168384873881164	.	.
chr1	10719713	10720212	chr1	10877384	10877883	Cpa6|chr1:10877384-10877883	0.178851380659541	.	.
chr1	10719713	10720212	chr1	10945193	10945692	Cpa6|chr1:10945193-10945692	0.0751752096620098	.	.
chr1	10720532	10721031	chr1	10327913	10328412	Cpa6|chr1:10327913-10328412	0.131270835177668	.	.
chr1	10720532	10721031	chr1	10429834	10430333	Cpa6|chr1:10429834-10430333	0.0765146487994217	.	.
chr1	10720532	10721031	chr1	10570791	10571290	Cpa6|chr1:10570791-10571290	0.310206588390616	.	.
chr1	10720532	10721031	chr1	10591261	10591760	Cpa6|chr1:10591261-10591760	0.0823058754740648	.	.
chr1	10720532	10721031	chr1	10592571	10593070	Cpa6|chr1:10592571-10593070	0.115724412947131	.	.
chr1	10720532	10721031	chr1	10593071	10593570	Cpa6|chr1:10593071-10593570	0.131818221548345	.	.
chr1	10720532	10721031	chr1	10596332	10596831	Cpa6|chr1:10596332-10596831	0.175123287826741	.	.
chr1	10720532	10721031	chr1	10699983	10700482	Cpa6|chr1:10699983-10700482	0.118525154089152	.	.
chr1	10720532	10721031	chr1	10700869	10701368	Cpa6|chr1:10700869-10701368	0.382292407459356	.	.
chr1	10720532	10721031	chr1	10713240	10713739	Cpa6|chr1:10713240-10713739	0.253847292292688	.	.
chr1	10720532	10721031	chr1	10751324	10751823	Cpa6|chr1:10751324-10751823	0.142073516792456	.	.
chr1	10720532	10721031	chr1	10771716	10772215	Cpa6|chr1:10771716-10772215	0.133080294135946	.	.
chr1	10720532	10721031	chr1	10792905	10793404	Cpa6|chr1:10792905-10793404	0.081860169531385	.	.
chr1	10720532	10721031	chr1	10797423	10797922	Cpa6|chr1:10797423-10797922	0.165129169084017	.	.
chr1	10720532	10721031	chr1	10835602	10836101	Cpa6|chr1:10835602-10836101	0.079219788362024	.	.
chr1	10720532	10721031	chr1	10837136	10837635	Cpa6|chr1:10837136-10837635	0.256938000567166	.	.
chr1	10720532	10721031	chr1	10871396	10871895	Cpa6|chr1:10871396-10871895	0.383935732909352	.	.
chr1	10720532	10721031	chr1	10872206	10872705	Cpa6|chr1:10872206-10872705	0.166605444306282	.	.
chr1	10720532	10721031	chr1	10877384	10877883	Cpa6|chr1:10877384-10877883	0.107563858593874	.	.
chr1	10993243	10993742	chr1	10553376	10553875	Prex2|chr1:10553376-10553875	0.100677222246193	.	.
chr1	10993243	10993742	chr1	10725634	10726133	Prex2|chr1:10725634-10726133	0.0745440279588137	.	.
chr1	10993243	10993742	chr1	10751324	10751823	Prex2|chr1:10751324-10751823	0.102551699336429	.	.
chr1	10993243	10993742	chr1	10759501	10760000	Prex2|chr1:10759501-10760000	0.196890109709019	.	.
chr1	10993243	10993742	chr1	10777738	10778237	Prex2|chr1:10777738-10778237	0.165588096484305	.	.
chr1	10993243	10993742	chr1	10827118	10827617	Prex2|chr1:10827118-10827617	0.0861007295239967	.	.
chr1	10993243	10993742	chr1	10874715	10875214	Prex2|chr1:10874715-10875214	0.121937681052853	.	.
chr1	10993243	10993742	chr1	10955127	10955626	Prex2|chr1:10955127-10955626	0.0794588981566747	.	.
chr1	10993772	10994271	chr1	10504589	10505088	Prex2|chr1:10504589-10505088	0.126936669152395	.	.
chr1	10993772	10994271	chr1	10553376	10553875	Prex2|chr1:10553376-10553875	0.109561311851307	.	.
chr1	10993772	10994271	chr1	10725634	10726133	Prex2|chr1:10725634-10726133	0.0944857194312504	.	.
chr1	10993772	10994271	chr1	10751324	10751823	Prex2|chr1:10751324-10751823	0.140457198644315	.	.
chr1	10993772	10994271	chr1	10777738	10778237	Prex2|chr1:10777738-10778237	0.0946551563150885	.	.
chr1	10993772	10994271	chr1	10874715	10875214	Prex2|chr1:10874715-10875214	0.219867776287116	.	.
chr1	13588843	13589342	chr1	13640977	13641476	Tram1|chr1:13640977-13641476	0.086320969454296	.	.
chr1	13588843	13589342	chr1	13714623	13715122	Tram1|chr1:13714623-13715122	0.0846834180327683	.	.
chr1	13588843	13589342	chr1	13714623	13715122	Tram1|chr1:13714623-13715122	0.0846834180327684	.	.
chr1	13588843	13589342	chr1	13738139	13738638	Tram1|chr1:13738139-13738638	0.084483809303432	.	.
chr1	13588843	13589342	chr1	13738820	13739319	Tram1|chr1:13738820-13739319	0.162861214217518	.	.
chr1	13588843	13589342	chr1	13779004	13779503	Tram1|chr1:13779004-13779503	0.171392732328236	.	.
chr1	13588843	13589342	chr1	13870553	13871052	Tram1|chr1:13870553-13871052	0.0856295054964727	.	.
chr1	13588843	13589342	chr1	13945323	13945822	Tram1|chr1:13945323-13945822	0.142512566338019	.	.
chr1	13588843	13589342	chr1	13997631	13998130	Tram1|chr1:13997631-13998130	0.090895582961343	.	.
chr1	13588843	13589342	chr1	13998145	13998644	Tram1|chr1:13998145-13998644	0.0746808726812285	.	.
chr1	13589563	13590062	chr1	13531462	13531961	Tram1|chr1:13531462-13531961	0.109257933839147	.	.
chr1	13589563	13590062	chr1	13573930	13574429	Tram1|chr1:13573930-13574429	0.249240539719687	.	.
chr1	13589563	13590062	chr1	13629279	13629778	Tram1|chr1:13629279-13629778	0.0750149835703654	.	.
chr1	13589563	13590062	chr1	13639420	13639919	Tram1|chr1:13639420-13639919	0.078987674163311	.	.
chr1	13589563	13590062	chr1	13647867	13648366	Tram1|chr1:13647867-13648366	0.194702486295709	.	.
chr1	13589563	13590062	chr1	13649569	13650068	Tram1|chr1:13649569-13650068	0.0789380026709669	.	.
chr1	13589563	13590062	chr1	13715255	13715754	Tram1|chr1:13715255-13715754	0.109429693647728	.	.
chr1	13589563	13590062	chr1	13775151	13775650	Tram1|chr1:13775151-13775650	0.131940129509024	.	.
chr1	13589563	13590062	chr1	13789111	13789610	Tram1|chr1:13789111-13789610	0.0934949808089271	.	.
chr1	13589563	13590062	chr1	13848704	13849203	Tram1|chr1:13848704-13849203	0.0777590193512946	.	.
chr1	13589563	13590062	chr1	13991805	13992304	Tram1|chr1:13991805-13992304	0.186140786786461	.	.
chr1	13659706	13660205	chr1	13573930	13574429	Lactb2|chr1:13573930-13574429	0.123400716796845	.	.
chr1	13659706	13660205	chr1	13639420	13639919	Lactb2|chr1:13639420-13639919	0.212705440120857	.	.
chr1	13659706	13660205	chr1	13784344	13784843	Lactb2|chr1:13784344-13784843	0.11971911783383	.	.
chr1	13660314	13660813	chr1	13567299	13567798	Lactb2|chr1:13567299-13567798	0.149262942873292	.	.
chr1	13660314	13660813	chr1	13573930	13574429	Lactb2|chr1:13573930-13574429	0.120301194431496	.	.
chr1	13660314	13660813	chr1	13576837	13577336	Lactb2|chr1:13576837-13577336	0.28999296939006	.	.
chr1	13660314	13660813	chr1	13615825	13616324	Lactb2|chr1:13615825-13616324	0.0935870997435937	.	.
chr1	13660314	13660813	chr1	13639420	13639919	Lactb2|chr1:13639420-13639919	0.159863608854316	.	.
chr1	13660314	13660813	chr1	13647867	13648366	Lactb2|chr1:13647867-13648366	0.298616618902346	.	.
chr1	13660314	13660813	chr1	13784344	13784843	Lactb2|chr1:13784344-13784843	0.0809797657365898	.	.
chr1	13660314	13660813	chr1	13801875	13802374	Lactb2|chr1:13801875-13802374	0.21757114235411	.	.
chr1	13660314	13660813	chr1	13801875	13802374	Lactb2|chr1:13801875-13802374	0.217571142354111	.	.
chr1	13660314	13660813	chr1	13830413	13830912	Lactb2|chr1:13830413-13830912	0.103434587689784	.	.
chr1	14309549	14310048	chr1	14293533	14294032	Eya1|chr1:14293533-14294032	0.151388016176988	.	.
chr1	14309549	14310048	chr1	14360046	14360545	Eya1|chr1:14360046-14360545	0.132287035236258	.	.
chr1	14309549	14310048	chr1	14462463	14462962	Eya1|chr1:14462463-14462962	0.15863309855681	.	.
chr1	14309549	14310048	chr1	14484440	14484939	Eya1|chr1:14484440-14484939	0.0790866335082598	.	.
chr1	14309549	14310048	chr1	14564866	14565365	Eya1|chr1:14564866-14565365	0.0959116090417394	.	.
chr1	14309549	14310048	chr1	14662908	14663407	Eya1|chr1:14662908-14663407	0.137265501569106	.	.
chr1	14309549	14310048	chr1	14669334	14669833	Eya1|chr1:14669334-14669833	0.0925628324436643	.	.
chr1	14309549	14310048	chr1	14744252	14744751	Eya1|chr1:14744252-14744751	0.121391266078653	.	.
chr1	14310341	14310840	chr1	14261353	14261852	Eya1|chr1:14261353-14261852	0.0914164884007752	.	.
chr1	14310341	14310840	chr1	14293533	14294032	Eya1|chr1:14293533-14294032	0.0764765140147371	.	.
chr1	14310341	14310840	chr1	14294075	14294574	Eya1|chr1:14294075-14294574	0.129700860426516	.	.
chr1	14310341	14310840	chr1	14484440	14484939	Eya1|chr1:14484440-14484939	0.183056092034009	.	.
chr1	14310341	14310840	chr1	14564866	14565365	Eya1|chr1:14564866-14565365	0.196611897719156	.	.
chr1	14310341	14310840	chr1	14662272	14662771	Eya1|chr1:14662272-14662771	0.0984353878964851	.	.
chr1	14310341	14310840	chr1	14662908	14663407	Eya1|chr1:14662908-14663407	0.0947805446861054	.	.
chr1	14310341	14310840	chr1	14669334	14669833	Eya1|chr1:14669334-14669833	0.135879864351607	.	.
chr1	14310341	14310840	chr1	14704896	14705395	Eya1|chr1:14704896-14705395	0.102241159864371	.	.
chr1	14755218	14755717	chr1	14590838	14591337	Msc|chr1:14590838-14591337	0.0902461889720514	.	.
chr1	14755218	14755717	chr1	14620503	14621002	Msc|chr1:14620503-14621002	0.114286659454975	.	.
chr1	14755218	14755717	chr1	14621019	14621518	Msc|chr1:14621019-14621518	0.106017943681255	.	.
chr1	14755218	14755717	chr1	14641228	14641727	Msc|chr1:14641228-14641727	0.136062619373073	.	.
chr1	14755218	14755717	chr1	14704896	14705395	Msc|chr1:14704896-14705395	0.0900927991432422	.	.
chr1	14755218	14755717	chr1	14739996	14740495	Msc|chr1:14739996-14740495	0.0951823699182841	.	.
chr1	14755218	14755717	chr1	14845275	14845774	Msc|chr1:14845275-14845774	0.188731567395095	.	.
chr1	14755218	14755717	chr1	14858340	14858839	Msc|chr1:14858340-14858839	0.173832370674149	.	.
chr1	14755218	14755717	chr1	14915940	14916439	Msc|chr1:14915940-14916439	0.157348053429729	.	.
chr1	14755218	14755717	chr1	15056096	15056595	Msc|chr1:15056096-15056595	0.131273661597911	.	.
chr1	14756079	14756578	chr1	14564866	14565365	Msc|chr1:14564866-14565365	0.154872561192971	.	.
chr1	14756079	14756578	chr1	14635842	14636341	Msc|chr1:14635842-14636341	0.0795099835942653	.	.
chr1	14756079	14756578	chr1	14662272	14662771	Msc|chr1:14662272-14662771	0.12392287037911	.	.
chr1	14756079	14756578	chr1	14662908	14663407	Msc|chr1:14662908-14663407	0.0881853432570469	.	.
chr1	14756079	14756578	chr1	14667488	14667987	Msc|chr1:14667488-14667987	0.0890969948998259	.	.
chr1	14756079	14756578	chr1	14669334	14669833	Msc|chr1:14669334-14669833	0.18898439294366	.	.
chr1	14756079	14756578	chr1	14728986	14729485	Msc|chr1:14728986-14729485	0.112584426604774	.	.
chr1	14756079	14756578	chr1	14847466	14847965	Msc|chr1:14847466-14847965	0.104193432844238	.	.
chr1	14756079	14756578	chr1	14955199	14955698	Msc|chr1:14955199-14955698	0.100203518915404	.	.
chr1	14756079	14756578	chr1	14998195	14998694	Msc|chr1:14998195-14998694	0.0783579418078951	.	.
chr1	14917929	14918428	chr1	14621019	14621518	Trpa1|chr1:14621019-14621518	0.0889242856672092	.	.
chr1	14917929	14918428	chr1	14662272	14662771	Trpa1|chr1:14662272-14662771	0.0891924946489696	.	.
chr1	14917929	14918428	chr1	14662908	14663407	Trpa1|chr1:14662908-14663407	0.14325472391112	.	.
chr1	14917929	14918428	chr1	14667488	14667987	Trpa1|chr1:14667488-14667987	0.14759412193822	.	.
chr1	14917929	14918428	chr1	14675282	14675781	Trpa1|chr1:14675282-14675781	0.096248169058482	.	.
chr1	14917929	14918428	chr1	14738247	14738746	Trpa1|chr1:14738247-14738746	0.114440295920511	.	.
chr1	14917929	14918428	chr1	14845275	14845774	Trpa1|chr1:14845275-14845774	0.182554179155607	.	.
chr1	14917929	14918428	chr1	14915940	14916439	Trpa1|chr1:14915940-14916439	0.226696670330465	.	.
chr1	14917929	14918428	chr1	15012347	15012846	Trpa1|chr1:15012347-15012846	0.32712728340055	.	.
chr1	14918622	14919121	chr1	14738247	14738746	Trpa1|chr1:14738247-14738746	0.132794225445227	.	.
chr1	14918622	14919121	chr1	14816469	14816968	Trpa1|chr1:14816469-14816968	0.0972547867977646	.	.
chr1	14918622	14919121	chr1	14845275	14845774	Trpa1|chr1:14845275-14845774	0.150972239423018	.	.
chr1	14918622	14919121	chr1	14915940	14916439	Trpa1|chr1:14915940-14916439	0.164836158021986	.	.
chr1	14918622	14919121	chr1	15012347	15012846	Trpa1|chr1:15012347-15012846	0.0962012546605696	.	.
chr1	15805340	15805839	chr1	15936337	15936836	Terf1|chr1:15936337-15936836	0.118547198088341	.	.
chr1	15805340	15805839	chr1	15990959	15991458	Terf1|chr1:15990959-15991458	0.0784917728387951	.	.
chr1	15805340	15805839	chr1	16069772	16070271	Terf1|chr1:16069772-16070271	0.133239608623785	.	.
chr1	15805340	15805839	chr1	16115053	16115552	Terf1|chr1:16115053-16115552	0.102070779335067	.	.
chr1	15805340	15805839	chr1	16116059	16116558	Terf1|chr1:16116059-16116558	0.440114845302882	.	.
chr1	15805340	15805839	chr1	16177516	16178015	Terf1|chr1:16177516-16178015	0.228515286038837	.	.
chr1	15805340	15805839	chr1	16224363	16224862	Terf1|chr1:16224363-16224862	0.161459651688364	.	.
chr1	15805340	15805839	chr1	16243201	16243700	Terf1|chr1:16243201-16243700	0.0793005149652468	.	.
chr1	15805340	15805839	chr1	16248932	16249431	Terf1|chr1:16248932-16249431	0.084443671504493	.	.
chr1	15806083	15806582	chr1	15850704	15851203	Terf1|chr1:15850704-15851203	0.0895796533952203	.	.
chr1	15806083	15806582	chr1	15942994	15943493	Terf1|chr1:15942994-15943493	0.0908714213726569	.	.
chr1	15806083	15806582	chr1	16120540	16121039	Terf1|chr1:16120540-16121039	0.11777437998956	.	.
chr1	15806083	15806582	chr1	16129906	16130405	Terf1|chr1:16129906-16130405	0.136569198128108	.	.
chr1	15892493	15892992	chr1	16115053	16115552	Sbspon|chr1:16115053-16115552	0.0889375399606767	.	.
chr1	15892493	15892992	chr1	16177516	16178015	Sbspon|chr1:16177516-16178015	0.0910872500306303	.	.
chr1	16093096	16093595	chr1	15832586	15833085	4930444P10Rik|chr1:15832586-15833085	0.133000469075767	.	.
chr1	16093096	16093595	chr1	16058539	16059038	4930444P10Rik|chr1:16058539-16059038	0.0816285674274837	.	.
chr1	16093096	16093595	chr1	16177516	16178015	4930444P10Rik|chr1:16177516-16178015	0.0858923436145554	.	.
chr1	16103947	16104446	chr1	16116059	16116558	Rpl7|chr1:16116059-16116558	0.139343635975958	.	.
chr1	16103947	16104446	chr1	16129906	16130405	Rpl7|chr1:16129906-16130405	0.0917213646992081	.	.
chr1	16103947	16104446	chr1	16177516	16178015	Rpl7|chr1:16177516-16178015	0.157715183185036	.	.
chr1	16103947	16104446	chr1	16224363	16224862	Rpl7|chr1:16224363-16224862	0.104058342559963	.	.
chr1	16103947	16104446	chr1	16243201	16243700	Rpl7|chr1:16243201-16243700	0.0748062611000051	.	.
chr1	16103947	16104446	chr1	16243201	16243700	Rpl7|chr1:16243201-16243700	0.0748062611000052	.	.
chr1	16104453	16104952	chr1	16115053	16115552	Rpl7|chr1:16115053-16115552	0.119336431749913	.	.
chr1	16104453	16104952	chr1	16116059	16116558	Rpl7|chr1:16116059-16116558	0.275346054751742	.	.
chr1	16104453	16104952	chr1	16129906	16130405	Rpl7|chr1:16129906-16130405	0.141667581196431	.	.
chr1	16104453	16104952	chr1	16177516	16178015	Rpl7|chr1:16177516-16178015	0.107640920380184	.	.
chr1	16104453	16104952	chr1	16243201	16243700	Rpl7|chr1:16243201-16243700	0.0780272420349738	.	.
chr1	16104999	16105498	chr1	15936337	15936836	Rdh10|chr1:15936337-15936836	0.0853169249232422	.	.
chr1	16104999	16105498	chr1	15936337	15936836	Rpl7|chr1:15936337-15936836	0.0853169249232422	.	.
chr1	16104999	16105498	chr1	15972722	15973221	Rdh10|chr1:15972722-15973221	0.0756164637042841	.	.
chr1	16104999	16105498	chr1	15972722	15973221	Rpl7|chr1:15972722-15973221	0.0756164637042841	.	.
chr1	16104999	16105498	chr1	16115053	16115552	Rdh10|chr1:16115053-16115552	0.173829701152669	.	.
chr1	16104999	16105498	chr1	16115053	16115552	Rpl7|chr1:16115053-16115552	0.173829701152669	.	.
chr1	16104999	16105498	chr1	16116059	16116558	Rdh10|chr1:16116059-16116558	0.282577480636343	.	.
chr1	16104999	16105498	chr1	16116059	16116558	Rpl7|chr1:16116059-16116558	0.282577480636343	.	.
chr1	16104999	16105498	chr1	16229492	16229991	Rdh10|chr1:16229492-16229991	0.0771105688405105	.	.
chr1	16104999	16105498	chr1	16229492	16229991	Rpl7|chr1:16229492-16229991	0.0771105688405105	.	.
chr1	16104999	16105498	chr1	16243201	16243700	Rdh10|chr1:16243201-16243700	0.0871467189665795	.	.
chr1	16104999	16105498	chr1	16243201	16243700	Rpl7|chr1:16243201-16243700	0.0871467189665795	.	.
chr1	16104999	16105498	chr1	16248932	16249431	Rdh10|chr1:16248932-16249431	0.103474538719398	.	.
chr1	16104999	16105498	chr1	16248932	16249431	Rpl7|chr1:16248932-16249431	0.103474538719398	.	.
chr1	16105563	16106062	chr1	15791827	15792326	Rdh10|chr1:15791827-15792326	0.0742961810388619	.	.
chr1	16105563	16106062	chr1	16007767	16008266	Rdh10|chr1:16007767-16008266	0.0758195922454942	.	.
chr1	16105563	16106062	chr1	16115053	16115552	Rdh10|chr1:16115053-16115552	0.121117010946229	.	.
chr1	16228160	16228659	chr1	15993491	15993990	Gm28095|chr1:15993491-15993990	0.095789249140948	.	.
chr1	16228160	16228659	chr1	16116059	16116558	Gm28095|chr1:16116059-16116558	0.152947050621931	.	.
chr1	16228160	16228659	chr1	16224363	16224862	Gm28095|chr1:16224363-16224862	0.110229481047483	.	.
chr1	16519035	16519534	chr1	16592201	16592700	Stau2|chr1:16592201-16592700	0.18483495643942	.	.
chr1	16519035	16519534	chr1	16710683	16711182	Stau2|chr1:16710683-16711182	0.105770846563848	.	.
chr1	16519035	16519534	chr1	16760880	16761379	Stau2|chr1:16760880-16761379	0.116681256429962	.	.
chr1	16519035	16519534	chr1	16846410	16846909	Stau2|chr1:16846410-16846909	0.0968025261364804	.	.
chr1	16519761	16520260	chr1	16546643	16547142	Stau2|chr1:16546643-16547142	0.101565924012901	.	.
chr1	16519761	16520260	chr1	16547143	16547642	Stau2|chr1:16547143-16547642	0.102493107519888	.	.
chr1	16519761	16520260	chr1	16586933	16587432	Stau2|chr1:16586933-16587432	0.112522216627374	.	.
chr1	16519761	16520260	chr1	16696542	16697041	Stau2|chr1:16696542-16697041	0.0849870945309878	.	.
chr1	16519761	16520260	chr1	16702758	16703257	Stau2|chr1:16702758-16703257	0.0933470738355079	.	.
chr1	16519761	16520260	chr1	16735042	16735541	Stau2|chr1:16735042-16735541	0.141240996820437	.	.
chr1	16519761	16520260	chr1	16758712	16759211	Stau2|chr1:16758712-16759211	0.083071905759943	.	.
chr1	16519761	16520260	chr1	16759351	16759850	Stau2|chr1:16759351-16759850	0.125019983202917	.	.
chr1	16519761	16520260	chr1	16996662	16997161	Stau2|chr1:16996662-16997161	0.203550187023844	.	.
chr1	16618483	16618982	chr1	16586933	16587432	Ube2w|chr1:16586933-16587432	0.0973455024580873	.	.
chr1	16618483	16618982	chr1	16633672	16634171	Ube2w|chr1:16633672-16634171	0.117403887695338	.	.
chr1	16618483	16618982	chr1	16703301	16703800	Ube2w|chr1:16703301-16703800	0.0878471094997249	.	.
chr1	16618483	16618982	chr1	16703823	16704322	Ube2w|chr1:16703823-16704322	0.111782288302776	.	.
chr1	16618483	16618982	chr1	16735042	16735541	Ube2w|chr1:16735042-16735541	0.0823551926037446	.	.
chr1	16618483	16618982	chr1	16747229	16747728	Ube2w|chr1:16747229-16747728	0.16844563283612	.	.
chr1	16618483	16618982	chr1	16758712	16759211	Ube2w|chr1:16758712-16759211	0.0969194034300997	.	.
chr1	16618483	16618982	chr1	16798252	16798751	Ube2w|chr1:16798252-16798751	0.0749513509773381	.	.
chr1	16618483	16618982	chr1	16878603	16879102	Ube2w|chr1:16878603-16879102	0.0793592733482078	.	.
chr1	16619102	16619601	chr1	16562794	16563293	Ube2w|chr1:16562794-16563293	0.0847979706639984	.	.
chr1	16619102	16619601	chr1	16568298	16568797	Ube2w|chr1:16568298-16568797	0.188503532061512	.	.
chr1	16619102	16619601	chr1	16586933	16587432	Ube2w|chr1:16586933-16587432	0.167582775904648	.	.
chr1	16619102	16619601	chr1	16678929	16679428	Ube2w|chr1:16678929-16679428	0.176662670491676	.	.
chr1	16619102	16619601	chr1	16696542	16697041	Ube2w|chr1:16696542-16697041	0.145302081069717	.	.
chr1	16619102	16619601	chr1	16703301	16703800	Ube2w|chr1:16703301-16703800	0.151640637536201	.	.
chr1	16619102	16619601	chr1	16710683	16711182	Ube2w|chr1:16710683-16711182	0.260058824264382	.	.
chr1	16619102	16619601	chr1	16759351	16759850	Ube2w|chr1:16759351-16759850	0.128433897322215	.	.
chr1	16619102	16619601	chr1	16979390	16979889	Ube2w|chr1:16979390-16979889	0.0974857801127979	.	.
chr1	16619102	16619601	chr1	16979971	16980470	Ube2w|chr1:16979971-16980470	0.098354038374709	.	.
chr1	16656744	16657243	chr1	16568298	16568797	D030040B21Rik|chr1:16568298-16568797	0.240785316209992	.	.
chr1	16656744	16657243	chr1	16568298	16568797	Eloc|chr1:16568298-16568797	0.240785316209992	.	.
chr1	16656744	16657243	chr1	16586933	16587432	D030040B21Rik|chr1:16586933-16587432	0.197133579334711	.	.
chr1	16656744	16657243	chr1	16586933	16587432	Eloc|chr1:16586933-16587432	0.197133579334711	.	.
chr1	16656744	16657243	chr1	16592201	16592700	D030040B21Rik|chr1:16592201-16592700	0.0991259062287962	.	.
chr1	16656744	16657243	chr1	16592201	16592700	Eloc|chr1:16592201-16592700	0.0991259062287962	.	.
chr1	16656744	16657243	chr1	16702758	16703257	D030040B21Rik|chr1:16702758-16703257	0.171770013861093	.	.
chr1	16656744	16657243	chr1	16702758	16703257	Eloc|chr1:16702758-16703257	0.171770013861093	.	.
chr1	16656744	16657243	chr1	16710683	16711182	D030040B21Rik|chr1:16710683-16711182	0.146333193403795	.	.
chr1	16656744	16657243	chr1	16710683	16711182	Eloc|chr1:16710683-16711182	0.146333193403795	.	.
chr1	16656744	16657243	chr1	16759351	16759850	D030040B21Rik|chr1:16759351-16759850	0.186272914194004	.	.
chr1	16656744	16657243	chr1	16759351	16759850	Eloc|chr1:16759351-16759850	0.186272914194004	.	.
chr1	16656744	16657243	chr1	16809716	16810215	D030040B21Rik|chr1:16809716-16810215	0.190033657233656	.	.
chr1	16656744	16657243	chr1	16809716	16810215	Eloc|chr1:16809716-16810215	0.190033657233656	.	.
chr1	16656744	16657243	chr1	16810255	16810754	D030040B21Rik|chr1:16810255-16810754	0.0818935346124947	.	.
chr1	16656744	16657243	chr1	16810255	16810754	Eloc|chr1:16810255-16810754	0.0818935346124947	.	.
chr1	16656744	16657243	chr1	16979971	16980470	D030040B21Rik|chr1:16979971-16980470	0.114759970644405	.	.
chr1	16656744	16657243	chr1	16979971	16980470	Eloc|chr1:16979971-16980470	0.114759970644405	.	.
chr1	16657258	16657757	chr1	16568298	16568797	D030040B21Rik|chr1:16568298-16568797	0.234028038733451	.	.
chr1	16657258	16657757	chr1	16568298	16568797	D030040B21Rik|chr1:16568298-16568797	0.234028038733452	.	.
chr1	16657258	16657757	chr1	16568298	16568797	Eloc|chr1:16568298-16568797	0.234028038733451	.	.
chr1	16657258	16657757	chr1	16568298	16568797	Eloc|chr1:16568298-16568797	0.234028038733452	.	.
chr1	16657258	16657757	chr1	16586933	16587432	D030040B21Rik|chr1:16586933-16587432	0.0767160022014871	.	.
chr1	16657258	16657757	chr1	16586933	16587432	Eloc|chr1:16586933-16587432	0.0767160022014871	.	.
chr1	16657258	16657757	chr1	16644679	16645178	D030040B21Rik|chr1:16644679-16645178	0.146256168368262	.	.
chr1	16657258	16657757	chr1	16644679	16645178	Eloc|chr1:16644679-16645178	0.146256168368262	.	.
chr1	16657258	16657757	chr1	16759351	16759850	D030040B21Rik|chr1:16759351-16759850	0.0991547819225418	.	.
chr1	16657258	16657757	chr1	16759351	16759850	Eloc|chr1:16759351-16759850	0.0991547819225418	.	.
chr1	16657258	16657757	chr1	16760880	16761379	D030040B21Rik|chr1:16760880-16761379	0.127341977098061	.	.
chr1	16657258	16657757	chr1	16760880	16761379	Eloc|chr1:16760880-16761379	0.127341977098061	.	.
chr1	16657258	16657757	chr1	16979971	16980470	D030040B21Rik|chr1:16979971-16980470	0.28690623159529	.	.
chr1	16657258	16657757	chr1	16979971	16980470	Eloc|chr1:16979971-16980470	0.28690623159529	.	.
chr1	16657258	16657757	chr1	16996662	16997161	D030040B21Rik|chr1:16996662-16997161	0.1340907149855	.	.
chr1	16657258	16657757	chr1	16996662	16997161	Eloc|chr1:16996662-16997161	0.1340907149855	.	.
chr1	16664905	16665404	chr1	16518345	16518844	Tmem70|chr1:16518345-16518844	0.0759430704768637	.	.
chr1	16664905	16665404	chr1	16547143	16547642	Tmem70|chr1:16547143-16547642	0.21371684576497	.	.
chr1	16664905	16665404	chr1	16562794	16563293	Tmem70|chr1:16562794-16563293	0.118712822249362	.	.
chr1	16664905	16665404	chr1	16568298	16568797	Tmem70|chr1:16568298-16568797	0.112752327669633	.	.
chr1	16664905	16665404	chr1	16703301	16703800	Tmem70|chr1:16703301-16703800	0.111940064383469	.	.
chr1	16664905	16665404	chr1	16759351	16759850	Tmem70|chr1:16759351-16759850	0.0918553192866039	.	.
chr1	16664905	16665404	chr1	16809163	16809662	Tmem70|chr1:16809163-16809662	0.191466787614438	.	.
chr1	16664905	16665404	chr1	16979971	16980470	Tmem70|chr1:16979971-16980470	0.098067153176672	.	.
chr1	16664905	16665404	chr1	16996662	16997161	Tmem70|chr1:16996662-16997161	0.0797688015142161	.	.
chr1	16687901	16688400	chr1	16559647	16560146	Ly96|chr1:16559647-16560146	0.125009275142903	.	.
chr1	16687901	16688400	chr1	16678929	16679428	Ly96|chr1:16678929-16679428	0.0831386629922457	.	.
chr1	16687901	16688400	chr1	16696542	16697041	Ly96|chr1:16696542-16697041	0.106817759160097	.	.
chr1	16687901	16688400	chr1	16702758	16703257	Ly96|chr1:16702758-16703257	0.10351612796254	.	.
chr1	16687901	16688400	chr1	16703301	16703800	Ly96|chr1:16703301-16703800	0.148208413525754	.	.
chr1	16687901	16688400	chr1	16735042	16735541	Ly96|chr1:16735042-16735541	0.0870218325544063	.	.
chr1	16687901	16688400	chr1	16745945	16746444	Ly96|chr1:16745945-16746444	0.134309660482772	.	.
chr1	16687901	16688400	chr1	16798252	16798751	Ly96|chr1:16798252-16798751	0.0964402260115765	.	.
chr1	16687901	16688400	chr1	16810255	16810754	Ly96|chr1:16810255-16810754	0.0812231241704812	.	.
chr1	16688506	16689005	chr1	16518345	16518844	Ly96|chr1:16518345-16518844	0.109654995064218	.	.
chr1	16688506	16689005	chr1	16702758	16703257	Ly96|chr1:16702758-16703257	0.116519880141768	.	.
chr1	16688506	16689005	chr1	16703301	16703800	Ly96|chr1:16703301-16703800	0.0817880648999848	.	.
chr1	16688506	16689005	chr1	16710683	16711182	Ly96|chr1:16710683-16711182	0.198097010594965	.	.
chr1	16688506	16689005	chr1	16745945	16746444	Ly96|chr1:16745945-16746444	0.0992537513182343	.	.
chr1	17097078	17097577	chr1	16758712	16759211	Jph1|chr1:16758712-16759211	0.105237369847669	.	.
chr1	17097078	17097577	chr1	16798252	16798751	Jph1|chr1:16798252-16798751	0.0782499954072206	.	.
chr1	17097078	17097577	chr1	16916592	16917091	Jph1|chr1:16916592-16917091	0.0748918966691817	.	.
chr1	17097078	17097577	chr1	16987547	16988046	Jph1|chr1:16987547-16988046	0.0911833390482675	.	.
chr1	17097078	17097577	chr1	17015917	17016416	Jph1|chr1:17015917-17016416	0.103894809108338	.	.
chr1	17097078	17097577	chr1	17041101	17041600	Jph1|chr1:17041101-17041600	0.0819737475133174	.	.
chr1	17097078	17097577	chr1	17096566	17097065	Jph1|chr1:17096566-17097065	0.360936568871854	.	.
chr1	17097078	17097577	chr1	17122724	17123223	Jph1|chr1:17122724-17123223	0.15423545084622	.	.
chr1	17097078	17097577	chr1	17302774	17303273	Jph1|chr1:17302774-17303273	0.124427082382786	.	.
chr1	17097665	17098164	chr1	16758712	16759211	Jph1|chr1:16758712-16759211	0.225446547953025	.	.
chr1	17097665	17098164	chr1	16765196	16765695	Jph1|chr1:16765196-16765695	0.130628362611479	.	.
chr1	17097665	17098164	chr1	16798252	16798751	Jph1|chr1:16798252-16798751	0.164566634191015	.	.
chr1	17097665	17098164	chr1	16809163	16809662	Jph1|chr1:16809163-16809662	0.138122991103281	.	.
chr1	17097665	17098164	chr1	16809716	16810215	Jph1|chr1:16809716-16810215	0.20518836908919	.	.
chr1	17097665	17098164	chr1	16810255	16810754	Jph1|chr1:16810255-16810754	0.0847864179528794	.	.
chr1	17097665	17098164	chr1	16916592	16917091	Jph1|chr1:16916592-16917091	0.126746720683098	.	.
chr1	17097665	17098164	chr1	16981638	16982137	Jph1|chr1:16981638-16982137	0.101069363951449	.	.
chr1	17097665	17098164	chr1	16987547	16988046	Jph1|chr1:16987547-16988046	0.179064841183376	.	.
chr1	17097665	17098164	chr1	17007951	17008450	Jph1|chr1:17007951-17008450	0.166765872825742	.	.
chr1	17097665	17098164	chr1	17010768	17011267	Jph1|chr1:17010768-17011267	0.118177430291658	.	.
chr1	17097665	17098164	chr1	17015917	17016416	Jph1|chr1:17015917-17016416	0.20131928434139	.	.
chr1	17097665	17098164	chr1	17024035	17024534	Jph1|chr1:17024035-17024534	0.161998395284545	.	.
chr1	17097665	17098164	chr1	17041101	17041600	Jph1|chr1:17041101-17041600	0.128501546833149	.	.
chr1	17097665	17098164	chr1	17042609	17043108	Jph1|chr1:17042609-17043108	0.120615539542158	.	.
chr1	17097665	17098164	chr1	17043302	17043801	Jph1|chr1:17043302-17043801	0.134969882801738	.	.
chr1	17097665	17098164	chr1	17060493	17060992	Jph1|chr1:17060493-17060992	0.0905354792876919	.	.
chr1	17097665	17098164	chr1	17116701	17117200	Jph1|chr1:17116701-17117200	0.150651256029304	.	.
chr1	17097665	17098164	chr1	17120001	17120500	Jph1|chr1:17120001-17120500	0.248727539245701	.	.
chr1	17097665	17098164	chr1	17122724	17123223	Jph1|chr1:17122724-17123223	0.42348442887178	.	.
chr1	17097665	17098164	chr1	17123369	17123868	Jph1|chr1:17123369-17123868	0.13539001586122	.	.
chr1	17097665	17098164	chr1	17311278	17311777	Jph1|chr1:17311278-17311777	0.115684647931176	.	.
chr1	17097665	17098164	chr1	17364663	17365162	Jph1|chr1:17364663-17365162	0.152266665616761	.	.
chr1	17097665	17098164	chr1	17379519	17380018	Jph1|chr1:17379519-17380018	0.119406008866254	.	.
chr1	17097665	17098164	chr1	17380039	17380538	Jph1|chr1:17380039-17380538	0.100519416186362	.	.
chr1	17097665	17098164	chr1	17406304	17406803	Jph1|chr1:17406304-17406803	0.096532742818456	.	.
chr1	17097665	17098164	chr1	17406884	17407383	Jph1|chr1:17406884-17407383	0.136818988232554	.	.
chr1	17098192	17098691	chr1	16758712	16759211	Jph1|chr1:16758712-16759211	0.181958140392655	.	.
chr1	17098192	17098691	chr1	16760880	16761379	Jph1|chr1:16760880-16761379	0.142436854606001	.	.
chr1	17098192	17098691	chr1	16765196	16765695	Jph1|chr1:16765196-16765695	0.125469618577332	.	.
chr1	17098192	17098691	chr1	16809163	16809662	Jph1|chr1:16809163-16809662	0.0966177449807835	.	.
chr1	17098192	17098691	chr1	16809716	16810215	Jph1|chr1:16809716-16810215	0.119329889142474	.	.
chr1	17098192	17098691	chr1	16810255	16810754	Jph1|chr1:16810255-16810754	0.114618794450813	.	.
chr1	17098192	17098691	chr1	16816484	16816983	Jph1|chr1:16816484-16816983	0.134586552254468	.	.
chr1	17098192	17098691	chr1	16846410	16846909	Jph1|chr1:16846410-16846909	0.13886118971731	.	.
chr1	17098192	17098691	chr1	16858295	16858794	Jph1|chr1:16858295-16858794	0.113048231703516	.	.
chr1	17098192	17098691	chr1	16916592	16917091	Jph1|chr1:16916592-16917091	0.177268809855739	.	.
chr1	17098192	17098691	chr1	16930176	16930675	Jph1|chr1:16930176-16930675	0.156412978308603	.	.
chr1	17098192	17098691	chr1	16958003	16958502	Jph1|chr1:16958003-16958502	0.0970869258833921	.	.
chr1	17098192	17098691	chr1	16981638	16982137	Jph1|chr1:16981638-16982137	0.387850433303201	.	.
chr1	17098192	17098691	chr1	16987547	16988046	Jph1|chr1:16987547-16988046	0.262970016077438	.	.
chr1	17098192	17098691	chr1	17010768	17011267	Jph1|chr1:17010768-17011267	0.111730191975694	.	.
chr1	17098192	17098691	chr1	17015917	17016416	Jph1|chr1:17015917-17016416	0.101400398753383	.	.
chr1	17098192	17098691	chr1	17024035	17024534	Jph1|chr1:17024035-17024534	0.119505200122586	.	.
chr1	17098192	17098691	chr1	17041101	17041600	Jph1|chr1:17041101-17041600	0.317635559678474	.	.
chr1	17098192	17098691	chr1	17042609	17043108	Jph1|chr1:17042609-17043108	0.0744984410290975	.	.
chr1	17098192	17098691	chr1	17043302	17043801	Jph1|chr1:17043302-17043801	0.140966720039588	.	.
chr1	17098192	17098691	chr1	17060493	17060992	Jph1|chr1:17060493-17060992	0.075119818351368	.	.
chr1	17098192	17098691	chr1	17067070	17067569	Jph1|chr1:17067070-17067569	0.159337253090936	.	.
chr1	17098192	17098691	chr1	17105383	17105882	Jph1|chr1:17105383-17105882	0.088551657868523	.	.
chr1	17098192	17098691	chr1	17116701	17117200	Jph1|chr1:17116701-17117200	0.219784881453422	.	.
chr1	17098192	17098691	chr1	17122724	17123223	Jph1|chr1:17122724-17123223	0.131454456655507	.	.
chr1	17098192	17098691	chr1	17132269	17132768	Jph1|chr1:17132269-17132768	0.188004549299587	.	.
chr1	17098192	17098691	chr1	17155512	17156011	Jph1|chr1:17155512-17156011	0.0983021723323738	.	.
chr1	17098192	17098691	chr1	17172604	17173103	Jph1|chr1:17172604-17173103	0.285558695893463	.	.
chr1	17098192	17098691	chr1	17272216	17272715	Jph1|chr1:17272216-17272715	0.219235283386799	.	.
chr1	17098192	17098691	chr1	17311278	17311777	Jph1|chr1:17311278-17311777	0.17449957983381	.	.
chr1	17098192	17098691	chr1	17364663	17365162	Jph1|chr1:17364663-17365162	0.273994073168658	.	.
chr1	17098192	17098691	chr1	17379519	17380018	Jph1|chr1:17379519-17380018	0.127398139885217	.	.
chr1	17098192	17098691	chr1	17485410	17485909	Jph1|chr1:17485410-17485909	0.177856074318209	.	.
chr1	17145142	17145641	chr1	16916592	16917091	Gdap1|chr1:16916592-16917091	0.175977530794227	.	.
chr1	17145142	17145641	chr1	16979971	16980470	Gdap1|chr1:16979971-16980470	0.16197199554292	.	.
chr1	17145142	17145641	chr1	16996662	16997161	Gdap1|chr1:16996662-16997161	0.116710789626484	.	.
chr1	17145142	17145641	chr1	17053897	17054396	Gdap1|chr1:17053897-17054396	0.124448227852041	.	.
chr1	17145142	17145641	chr1	17123369	17123868	Gdap1|chr1:17123369-17123868	0.0928869729929221	.	.
chr1	17145142	17145641	chr1	17155512	17156011	Gdap1|chr1:17155512-17156011	0.164809011515015	.	.
chr1	17145142	17145641	chr1	17221613	17222112	Gdap1|chr1:17221613-17222112	0.0816034787034161	.	.
chr1	17145142	17145641	chr1	17311278	17311777	Gdap1|chr1:17311278-17311777	0.0793658143193373	.	.
chr1	17601268	17601767	chr1	17311278	17311777	Pi15|chr1:17311278-17311777	0.0789925882985684	.	.
chr1	17601268	17601767	chr1	17406884	17407383	Pi15|chr1:17406884-17407383	0.101921091509531	.	.
chr1	17601268	17601767	chr1	17537277	17537776	Pi15|chr1:17537277-17537776	0.279935358517595	.	.
chr1	17601268	17601767	chr1	17570129	17570628	Pi15|chr1:17570129-17570628	0.0936704273307795	.	.
chr1	17601268	17601767	chr1	17600441	17600940	Pi15|chr1:17600441-17600940	0.227037863764549	.	.
chr1	17601268	17601767	chr1	17603226	17603725	Pi15|chr1:17603226-17603725	0.261965791781321	.	.
chr1	17601268	17601767	chr1	17664654	17665153	Pi15|chr1:17664654-17665153	0.158423071252327	.	.
chr1	17601268	17601767	chr1	17716258	17716757	Pi15|chr1:17716258-17716757	0.106343260977553	.	.
chr1	17601268	17601767	chr1	17717899	17718398	Pi15|chr1:17717899-17718398	0.119886218501681	.	.
chr1	17601268	17601767	chr1	17718466	17718965	Pi15|chr1:17718466-17718965	0.119869863435716	.	.
chr1	17601268	17601767	chr1	17735428	17735927	Pi15|chr1:17735428-17735927	0.0881800271412159	.	.
chr1	17601268	17601767	chr1	17740844	17741343	Pi15|chr1:17740844-17741343	0.0958229884871989	.	.
chr1	17601268	17601767	chr1	17856927	17857426	Pi15|chr1:17856927-17857426	0.139906082807168	.	.
chr1	17601268	17601767	chr1	17935283	17935782	Pi15|chr1:17935283-17935782	0.0819964391769091	.	.
chr1	17727070	17727569	chr1	17326347	17326846	Crispld1|chr1:17326347-17326846	0.145422812190907	.	.
chr1	17727070	17727569	chr1	17326347	17326846	Gm16070|chr1:17326347-17326846	0.145422812190907	.	.
chr1	17727070	17727569	chr1	17406304	17406803	Crispld1|chr1:17406304-17406803	0.133919285452236	.	.
chr1	17727070	17727569	chr1	17406304	17406803	Gm16070|chr1:17406304-17406803	0.133919285452236	.	.
chr1	17727070	17727569	chr1	17406884	17407383	Crispld1|chr1:17406884-17407383	0.0814192469093063	.	.
chr1	17727070	17727569	chr1	17406884	17407383	Gm16070|chr1:17406884-17407383	0.0814192469093063	.	.
chr1	17727070	17727569	chr1	17427874	17428373	Crispld1|chr1:17427874-17428373	0.104057581348324	.	.
chr1	17727070	17727569	chr1	17427874	17428373	Gm16070|chr1:17427874-17428373	0.104057581348324	.	.
chr1	17727070	17727569	chr1	17537277	17537776	Crispld1|chr1:17537277-17537776	0.135039696221223	.	.
chr1	17727070	17727569	chr1	17537277	17537776	Gm16070|chr1:17537277-17537776	0.135039696221223	.	.
chr1	17727070	17727569	chr1	17599870	17600369	Crispld1|chr1:17599870-17600369	0.0843357603034089	.	.
chr1	17727070	17727569	chr1	17599870	17600369	Gm16070|chr1:17599870-17600369	0.0843357603034089	.	.
chr1	17727070	17727569	chr1	17629502	17630001	Crispld1|chr1:17629502-17630001	0.0871872806180854	.	.
chr1	17727070	17727569	chr1	17629502	17630001	Gm16070|chr1:17629502-17630001	0.0871872806180854	.	.
chr1	17727070	17727569	chr1	17716258	17716757	Crispld1|chr1:17716258-17716757	0.0774645239682382	.	.
chr1	17727070	17727569	chr1	17716258	17716757	Gm16070|chr1:17716258-17716757	0.0774645239682382	.	.
chr1	17727070	17727569	chr1	17717899	17718398	Crispld1|chr1:17717899-17718398	0.177119669212296	.	.
chr1	17727070	17727569	chr1	17717899	17718398	Gm16070|chr1:17717899-17718398	0.177119669212296	.	.
chr1	17727070	17727569	chr1	17718466	17718965	Crispld1|chr1:17718466-17718965	0.126272217445969	.	.
chr1	17727070	17727569	chr1	17718466	17718965	Gm16070|chr1:17718466-17718965	0.126272217445969	.	.
chr1	17727070	17727569	chr1	17735428	17735927	Crispld1|chr1:17735428-17735927	0.102134444518883	.	.
chr1	17727070	17727569	chr1	17735428	17735927	Gm16070|chr1:17735428-17735927	0.102134444518883	.	.
chr1	17727070	17727569	chr1	17740844	17741343	Crispld1|chr1:17740844-17741343	0.100189234384333	.	.
chr1	17727070	17727569	chr1	17740844	17741343	Gm16070|chr1:17740844-17741343	0.100189234384333	.	.
chr1	17727070	17727569	chr1	17838342	17838841	Crispld1|chr1:17838342-17838841	0.118066083476122	.	.
chr1	17727070	17727569	chr1	17838342	17838841	Gm16070|chr1:17838342-17838841	0.118066083476122	.	.
chr1	17727070	17727569	chr1	17856927	17857426	Crispld1|chr1:17856927-17857426	0.0840101999227389	.	.
chr1	17727070	17727569	chr1	17856927	17857426	Gm16070|chr1:17856927-17857426	0.0840101999227389	.	.
chr1	17727070	17727569	chr1	17935283	17935782	Crispld1|chr1:17935283-17935782	0.0828816720126722	.	.
chr1	17727070	17727569	chr1	17935283	17935782	Gm16070|chr1:17935283-17935782	0.0828816720126722	.	.
chr1	17727608	17728107	chr1	17311278	17311777	Crispld1|chr1:17311278-17311777	0.105349667359198	.	.
chr1	17727608	17728107	chr1	17311278	17311777	Gm16070|chr1:17311278-17311777	0.105349667359198	.	.
chr1	17727608	17728107	chr1	17406304	17406803	Crispld1|chr1:17406304-17406803	0.100896386524988	.	.
chr1	17727608	17728107	chr1	17406304	17406803	Gm16070|chr1:17406304-17406803	0.100896386524988	.	.
chr1	17727608	17728107	chr1	17413910	17414409	Crispld1|chr1:17413910-17414409	0.118322100927526	.	.
chr1	17727608	17728107	chr1	17413910	17414409	Gm16070|chr1:17413910-17414409	0.118322100927526	.	.
chr1	17727608	17728107	chr1	17537277	17537776	Crispld1|chr1:17537277-17537776	0.128283006197298	.	.
chr1	17727608	17728107	chr1	17537277	17537776	Gm16070|chr1:17537277-17537776	0.128283006197298	.	.
chr1	17727608	17728107	chr1	17600441	17600940	Crispld1|chr1:17600441-17600940	0.0917754403269364	.	.
chr1	17727608	17728107	chr1	17600441	17600940	Gm16070|chr1:17600441-17600940	0.0917754403269364	.	.
chr1	17727608	17728107	chr1	17629502	17630001	Crispld1|chr1:17629502-17630001	0.130151296386619	.	.
chr1	17727608	17728107	chr1	17629502	17630001	Gm16070|chr1:17629502-17630001	0.130151296386619	.	.
chr1	17727608	17728107	chr1	17717899	17718398	Crispld1|chr1:17717899-17718398	0.0868794172450136	.	.
chr1	17727608	17728107	chr1	17717899	17718398	Gm16070|chr1:17717899-17718398	0.0868794172450136	.	.
chr1	17727608	17728107	chr1	17718466	17718965	Crispld1|chr1:17718466-17718965	0.0872843180640868	.	.
chr1	17727608	17728107	chr1	17718466	17718965	Gm16070|chr1:17718466-17718965	0.0872843180640868	.	.
chr1	17727608	17728107	chr1	17740844	17741343	Crispld1|chr1:17740844-17741343	0.137585037355151	.	.
chr1	17727608	17728107	chr1	17740844	17741343	Gm16070|chr1:17740844-17741343	0.137585037355151	.	.
chr1	17727608	17728107	chr1	17935283	17935782	Crispld1|chr1:17935283-17935782	0.139515825766309	.	.
chr1	17727608	17728107	chr1	17935283	17935782	Gm16070|chr1:17935283-17935782	0.139515825766309	.	.
chr1	18057998	18058497	chr1	17759978	17760477	Gm28756|chr1:17759978-17760477	0.0965318025911537	.	.
chr1	18057998	18058497	chr1	17838342	17838841	Gm28756|chr1:17838342-17838841	0.198558072850757	.	.
chr1	18057998	18058497	chr1	18030112	18030611	Gm28756|chr1:18030112-18030611	0.149665208808489	.	.
chr1	18057998	18058497	chr1	18168208	18168707	Gm28756|chr1:18168208-18168707	0.204351636606461	.	.
chr1	18057998	18058497	chr1	18191778	18192277	Gm28756|chr1:18191778-18192277	0.0931543048921122	.	.
chr1	18057998	18058497	chr1	18307549	18308048	Gm28756|chr1:18307549-18308048	0.112901558298005	.	.
chr1	18057998	18058497	chr1	18308053	18308552	Gm28756|chr1:18308053-18308552	0.0980970454029024	.	.
chr1	18057998	18058497	chr1	18313455	18313954	Gm28756|chr1:18313455-18313954	0.149727706610596	.	.
chr1	18057998	18058497	chr1	18314651	18315150	Gm28756|chr1:18314651-18315150	0.135287947538776	.	.
chr1	18057998	18058497	chr1	18315650	18316149	Gm28756|chr1:18315650-18316149	0.114505105069461	.	.
chr1	18057998	18058497	chr1	18359936	18360435	Gm28756|chr1:18359936-18360435	0.183734642017181	.	.
chr1	18057998	18058497	chr1	18371522	18372021	Gm28756|chr1:18371522-18372021	0.228056446701479	.	.
chr1	18057998	18058497	chr1	18416187	18416686	Gm28756|chr1:18416187-18416686	0.185492368826205	.	.
chr1	18058553	18059052	chr1	17759978	17760477	Gm28756|chr1:17759978-17760477	0.149937685448449	.	.
chr1	18058553	18059052	chr1	17838342	17838841	Gm28756|chr1:17838342-17838841	0.122741765937763	.	.
chr1	18058553	18059052	chr1	17935283	17935782	Gm28756|chr1:17935283-17935782	0.0843360126120375	.	.
chr1	18058553	18059052	chr1	18012804	18013303	Gm28756|chr1:18012804-18013303	0.128447750336436	.	.
chr1	18058553	18059052	chr1	18030112	18030611	Gm28756|chr1:18030112-18030611	0.210803395876765	.	.
chr1	18058553	18059052	chr1	18041542	18042041	Gm28756|chr1:18041542-18042041	0.167972404624325	.	.
chr1	18058553	18059052	chr1	18106689	18107188	Gm28756|chr1:18106689-18107188	0.108024909660051	.	.
chr1	18058553	18059052	chr1	18168208	18168707	Gm28756|chr1:18168208-18168707	0.257460943739012	.	.
chr1	18058553	18059052	chr1	18191778	18192277	Gm28756|chr1:18191778-18192277	0.194904870326986	.	.
chr1	18058553	18059052	chr1	18300148	18300647	Gm28756|chr1:18300148-18300647	0.112704148587347	.	.
chr1	18058553	18059052	chr1	18307549	18308048	Gm28756|chr1:18307549-18308048	0.100420218838342	.	.
chr1	18058553	18059052	chr1	18315650	18316149	Gm28756|chr1:18315650-18316149	0.215620827231105	.	.
chr1	18058553	18059052	chr1	18371522	18372021	Gm28756|chr1:18371522-18372021	0.235477602316812	.	.
chr1	18236312	18236811	chr1	17810144	17810643	Defb18|chr1:17810144-17810643	0.314266061514285	.	.
chr1	18236312	18236811	chr1	17840747	17841246	Defb18|chr1:17840747-17841246	0.138665167644711	.	.
chr1	18236312	18236811	chr1	17856927	17857426	Defb18|chr1:17856927-17857426	0.118474566199112	.	.
chr1	18236312	18236811	chr1	18106689	18107188	Defb18|chr1:18106689-18107188	0.0873277618025617	.	.
chr1	18236312	18236811	chr1	18180042	18180541	Defb18|chr1:18180042-18180541	0.118134792469965	.	.
chr1	18236312	18236811	chr1	18181145	18181644	Defb18|chr1:18181145-18181644	0.206638786085387	.	.
chr1	18236312	18236811	chr1	18191778	18192277	Defb18|chr1:18191778-18192277	0.111888037073116	.	.
chr1	18236312	18236811	chr1	18371522	18372021	Defb18|chr1:18371522-18372021	0.13972343960066	.	.
chr1	18236312	18236811	chr1	18458716	18459215	Defb18|chr1:18458716-18459215	0.0858493477204591	.	.
chr1	18236312	18236811	chr1	18489312	18489811	Defb18|chr1:18489312-18489811	0.0884091966224446	.	.
chr1	18236814	18237313	chr1	17810144	17810643	Defb18|chr1:17810144-17810643	0.158999681756821	.	.
chr1	18236814	18237313	chr1	18106146	18106645	Defb18|chr1:18106146-18106645	0.100830682532367	.	.
chr1	18236814	18237313	chr1	18181145	18181644	Defb18|chr1:18181145-18181644	0.089472838295204	.	.
chr1	19103097	19103596	chr1	18758428	18758927	Tfap2d|chr1:18758428-18758927	0.0853504766875122	.	.
chr1	19103097	19103596	chr1	18849636	18850135	Tfap2d|chr1:18849636-18850135	0.11393438178229	.	.
chr1	19103097	19103596	chr1	18857411	18857910	Tfap2d|chr1:18857411-18857910	0.131399293846213	.	.
chr1	19103097	19103596	chr1	18859479	18859978	Tfap2d|chr1:18859479-18859978	0.10991357822472	.	.
chr1	19103097	19103596	chr1	18871296	18871795	Tfap2d|chr1:18871296-18871795	0.157617704980885	.	.
chr1	19103097	19103596	chr1	18871820	18872319	Tfap2d|chr1:18871820-18872319	0.18689467194003	.	.
chr1	19103097	19103596	chr1	18905009	18905508	Tfap2d|chr1:18905009-18905508	0.182820341713923	.	.
chr1	19103097	19103596	chr1	18961800	18962299	Tfap2d|chr1:18961800-18962299	0.158735883799402	.	.
chr1	19103097	19103596	chr1	18962303	18962802	Tfap2d|chr1:18962303-18962802	0.0842997502007374	.	.
chr1	19103097	19103596	chr1	18973005	18973504	Tfap2d|chr1:18973005-18973504	0.361728165939157	.	.
chr1	19103097	19103596	chr1	18975425	18975924	Tfap2d|chr1:18975425-18975924	0.270070675174288	.	.
chr1	19103097	19103596	chr1	18976830	18977329	Tfap2d|chr1:18976830-18977329	0.398781873377232	.	.
chr1	19103097	19103596	chr1	18977369	18977868	Tfap2d|chr1:18977369-18977868	0.317498713896494	.	.
chr1	19103097	19103596	chr1	18978866	18979365	Tfap2d|chr1:18978866-18979365	0.250910228916419	.	.
chr1	19103097	19103596	chr1	18979930	18980429	Tfap2d|chr1:18979930-18980429	0.131292358510069	.	.
chr1	19103097	19103596	chr1	19046606	19047105	Tfap2d|chr1:19046606-19047105	0.272458104921144	.	.
chr1	19103097	19103596	chr1	19079457	19079956	Tfap2d|chr1:19079457-19079956	0.0791488156414483	.	.
chr1	19103097	19103596	chr1	19087394	19087893	Tfap2d|chr1:19087394-19087893	0.187951346345688	.	.
chr1	19103097	19103596	chr1	19087977	19088476	Tfap2d|chr1:19087977-19088476	0.196517360803063	.	.
chr1	19103097	19103596	chr1	19096816	19097315	Tfap2d|chr1:19096816-19097315	0.29286823046706	.	.
chr1	19103097	19103596	chr1	19108649	19109148	Tfap2d|chr1:19108649-19109148	0.425469766893545	.	.
chr1	19103097	19103596	chr1	19109619	19110118	Tfap2d|chr1:19109619-19110118	0.237722033938971	.	.
chr1	19103097	19103596	chr1	19110974	19111473	Tfap2d|chr1:19110974-19111473	0.150333639933757	.	.
chr1	19103097	19103596	chr1	19113161	19113660	Tfap2d|chr1:19113161-19113660	0.233598267876816	.	.
chr1	19103097	19103596	chr1	19121853	19122352	Tfap2d|chr1:19121853-19122352	0.117767857354449	.	.
chr1	19103097	19103596	chr1	19143679	19144178	Tfap2d|chr1:19143679-19144178	0.202189323758516	.	.
chr1	19103097	19103596	chr1	19159406	19159905	Tfap2d|chr1:19159406-19159905	0.118775969154448	.	.
chr1	19103097	19103596	chr1	19205513	19206012	Tfap2d|chr1:19205513-19206012	0.182522828904273	.	.
chr1	19103097	19103596	chr1	19206148	19206647	Tfap2d|chr1:19206148-19206647	0.211073992143181	.	.
chr1	19103097	19103596	chr1	19212361	19212860	Tfap2d|chr1:19212361-19212860	0.112111337866067	.	.
chr1	19103097	19103596	chr1	19241308	19241807	Tfap2d|chr1:19241308-19241807	0.14164391213685	.	.
chr1	19103925	19104424	chr1	18849636	18850135	Gm15825|chr1:18849636-18850135	0.170032659987556	.	.
chr1	19103925	19104424	chr1	18852746	18853245	Gm15825|chr1:18852746-18853245	0.100586361158778	.	.
chr1	19103925	19104424	chr1	18853275	18853774	Gm15825|chr1:18853275-18853774	0.0983316404445938	.	.
chr1	19103925	19104424	chr1	18857411	18857910	Gm15825|chr1:18857411-18857910	0.104893125594493	.	.
chr1	19103925	19104424	chr1	18859479	18859978	Gm15825|chr1:18859479-18859978	0.152091474669476	.	.
chr1	19103925	19104424	chr1	18871296	18871795	Gm15825|chr1:18871296-18871795	0.137047486024935	.	.
chr1	19103925	19104424	chr1	18871820	18872319	Gm15825|chr1:18871820-18872319	0.157059338936206	.	.
chr1	19103925	19104424	chr1	18905009	18905508	Gm15825|chr1:18905009-18905508	0.292937030975026	.	.
chr1	19103925	19104424	chr1	18961800	18962299	Gm15825|chr1:18961800-18962299	0.259547898923912	.	.
chr1	19103925	19104424	chr1	18962303	18962802	Gm15825|chr1:18962303-18962802	0.17022735117603	.	.
chr1	19103925	19104424	chr1	18963641	18964140	Gm15825|chr1:18963641-18964140	0.10848536817106	.	.
chr1	19103925	19104424	chr1	18973005	18973504	Gm15825|chr1:18973005-18973504	0.404903280061245	.	.
chr1	19103925	19104424	chr1	18975425	18975924	Gm15825|chr1:18975425-18975924	0.427605424252507	.	.
chr1	19103925	19104424	chr1	18976830	18977329	Gm15825|chr1:18976830-18977329	0.352856631930411	.	.
chr1	19103925	19104424	chr1	18977369	18977868	Gm15825|chr1:18977369-18977868	0.214021189323461	.	.
chr1	19103925	19104424	chr1	18978866	18979365	Gm15825|chr1:18978866-18979365	0.218706854653182	.	.
chr1	19103925	19104424	chr1	18979930	18980429	Gm15825|chr1:18979930-18980429	0.203971203089756	.	.
chr1	19103925	19104424	chr1	19046606	19047105	Gm15825|chr1:19046606-19047105	0.475378521140497	.	.
chr1	19103925	19104424	chr1	19056277	19056776	Gm15825|chr1:19056277-19056776	0.0901491150224313	.	.
chr1	19103925	19104424	chr1	19087394	19087893	Gm15825|chr1:19087394-19087893	0.183533708112998	.	.
chr1	19103925	19104424	chr1	19087977	19088476	Gm15825|chr1:19087977-19088476	0.233569735562562	.	.
chr1	19103925	19104424	chr1	19096816	19097315	Gm15825|chr1:19096816-19097315	0.310743564337445	.	.
chr1	19103925	19104424	chr1	19108649	19109148	Gm15825|chr1:19108649-19109148	0.547110322278207	.	.
chr1	19103925	19104424	chr1	19109619	19110118	Gm15825|chr1:19109619-19110118	0.296619960456946	.	.
chr1	19103925	19104424	chr1	19110974	19111473	Gm15825|chr1:19110974-19111473	0.117496598638183	.	.
chr1	19103925	19104424	chr1	19113161	19113660	Gm15825|chr1:19113161-19113660	0.34670533251665	.	.
chr1	19103925	19104424	chr1	19121853	19122352	Gm15825|chr1:19121853-19122352	0.0781117169621659	.	.
chr1	19103925	19104424	chr1	19137385	19137884	Gm15825|chr1:19137385-19137884	0.149055924285059	.	.
chr1	19103925	19104424	chr1	19143679	19144178	Gm15825|chr1:19143679-19144178	0.279111758299479	.	.
chr1	19103925	19104424	chr1	19159406	19159905	Gm15825|chr1:19159406-19159905	0.152330585944731	.	.
chr1	19103925	19104424	chr1	19178952	19179451	Gm15825|chr1:19178952-19179451	0.133159042295061	.	.
chr1	19103925	19104424	chr1	19205513	19206012	Gm15825|chr1:19205513-19206012	0.126050523500532	.	.
chr1	19103925	19104424	chr1	19206148	19206647	Gm15825|chr1:19206148-19206647	0.165418733126832	.	.
chr1	19103925	19104424	chr1	19241308	19241807	Gm15825|chr1:19241308-19241807	0.224627959684607	.	.
chr1	19103925	19104424	chr1	19450096	19450595	Gm15825|chr1:19450096-19450595	0.151827176146871	.	.
chr1	19104658	19105157	chr1	18849636	18850135	Gm15825|chr1:18849636-18850135	0.189913059666595	.	.
chr1	19104658	19105157	chr1	18849636	18850135	Gm15825|chr1:18849636-18850135	0.189913059666596	.	.
chr1	19104658	19105157	chr1	18852746	18853245	Gm15825|chr1:18852746-18853245	0.149613266829338	.	.
chr1	19104658	19105157	chr1	18853275	18853774	Gm15825|chr1:18853275-18853774	0.156157390369109	.	.
chr1	19104658	19105157	chr1	18857411	18857910	Gm15825|chr1:18857411-18857910	0.123789465204036	.	.
chr1	19104658	19105157	chr1	18859479	18859978	Gm15825|chr1:18859479-18859978	0.119690394704158	.	.
chr1	19104658	19105157	chr1	18871296	18871795	Gm15825|chr1:18871296-18871795	0.203546338042649	.	.
chr1	19104658	19105157	chr1	18871820	18872319	Gm15825|chr1:18871820-18872319	0.139616062145837	.	.
chr1	19104658	19105157	chr1	18902598	18903097	Gm15825|chr1:18902598-18903097	0.124987932901407	.	.
chr1	19104658	19105157	chr1	18905009	18905508	Gm15825|chr1:18905009-18905508	0.329156163173946	.	.
chr1	19104658	19105157	chr1	18961800	18962299	Gm15825|chr1:18961800-18962299	0.300449194730242	.	.
chr1	19104658	19105157	chr1	18962303	18962802	Gm15825|chr1:18962303-18962802	0.153888966419329	.	.
chr1	19104658	19105157	chr1	18963641	18964140	Gm15825|chr1:18963641-18964140	0.0797151049542458	.	.
chr1	19104658	19105157	chr1	18973005	18973504	Gm15825|chr1:18973005-18973504	0.357237976358233	.	.
chr1	19104658	19105157	chr1	18975425	18975924	Gm15825|chr1:18975425-18975924	0.375962757444307	.	.
chr1	19104658	19105157	chr1	18976830	18977329	Gm15825|chr1:18976830-18977329	0.412379420475198	.	.
chr1	19104658	19105157	chr1	18977369	18977868	Gm15825|chr1:18977369-18977868	0.179646367967668	.	.
chr1	19104658	19105157	chr1	18978866	18979365	Gm15825|chr1:18978866-18979365	0.298650832317087	.	.
chr1	19104658	19105157	chr1	18979930	18980429	Gm15825|chr1:18979930-18980429	0.193449603953992	.	.
chr1	19104658	19105157	chr1	19046606	19047105	Gm15825|chr1:19046606-19047105	0.373194946106618	.	.
chr1	19104658	19105157	chr1	19079457	19079956	Gm15825|chr1:19079457-19079956	0.0993311199718665	.	.
chr1	19104658	19105157	chr1	19087394	19087893	Gm15825|chr1:19087394-19087893	0.216412412876138	.	.
chr1	19104658	19105157	chr1	19087977	19088476	Gm15825|chr1:19087977-19088476	0.276964509682456	.	.
chr1	19104658	19105157	chr1	19096816	19097315	Gm15825|chr1:19096816-19097315	0.430270412968943	.	.
chr1	19104658	19105157	chr1	19108649	19109148	Gm15825|chr1:19108649-19109148	0.512909357603782	.	.
chr1	19104658	19105157	chr1	19109619	19110118	Gm15825|chr1:19109619-19110118	0.381516475010409	.	.
chr1	19104658	19105157	chr1	19110974	19111473	Gm15825|chr1:19110974-19111473	0.214546589525889	.	.
chr1	19104658	19105157	chr1	19113161	19113660	Gm15825|chr1:19113161-19113660	0.308121919364305	.	.
chr1	19104658	19105157	chr1	19121853	19122352	Gm15825|chr1:19121853-19122352	0.0874116136242472	.	.
chr1	19104658	19105157	chr1	19143679	19144178	Gm15825|chr1:19143679-19144178	0.280735969187929	.	.
chr1	19104658	19105157	chr1	19159406	19159905	Gm15825|chr1:19159406-19159905	0.177699743342207	.	.
chr1	19104658	19105157	chr1	19178952	19179451	Gm15825|chr1:19178952-19179451	0.107971958829913	.	.
chr1	19104658	19105157	chr1	19206148	19206647	Gm15825|chr1:19206148-19206647	0.177075029844857	.	.
chr1	19104658	19105157	chr1	19241308	19241807	Gm15825|chr1:19241308-19241807	0.216939130522436	.	.
chr1	19105308	19105807	chr1	18849636	18850135	Gm15825|chr1:18849636-18850135	0.155986347200574	.	.
chr1	19105308	19105807	chr1	18852746	18853245	Gm15825|chr1:18852746-18853245	0.128421721960491	.	.
chr1	19105308	19105807	chr1	18853275	18853774	Gm15825|chr1:18853275-18853774	0.0999490107605078	.	.
chr1	19105308	19105807	chr1	18859479	18859978	Gm15825|chr1:18859479-18859978	0.0851667718319992	.	.
chr1	19105308	19105807	chr1	18871296	18871795	Gm15825|chr1:18871296-18871795	0.189014638740993	.	.
chr1	19105308	19105807	chr1	18902598	18903097	Gm15825|chr1:18902598-18903097	0.20920448837848	.	.
chr1	19105308	19105807	chr1	18905009	18905508	Gm15825|chr1:18905009-18905508	0.239554014305181	.	.
chr1	19105308	19105807	chr1	18961800	18962299	Gm15825|chr1:18961800-18962299	0.283700223079347	.	.
chr1	19105308	19105807	chr1	18962303	18962802	Gm15825|chr1:18962303-18962802	0.10190977831962	.	.
chr1	19105308	19105807	chr1	18973005	18973504	Gm15825|chr1:18973005-18973504	0.229594375916555	.	.
chr1	19105308	19105807	chr1	18975425	18975924	Gm15825|chr1:18975425-18975924	0.246988384121099	.	.
chr1	19105308	19105807	chr1	18976830	18977329	Gm15825|chr1:18976830-18977329	0.269855675591681	.	.
chr1	19105308	19105807	chr1	18977369	18977868	Gm15825|chr1:18977369-18977868	0.143210657541717	.	.
chr1	19105308	19105807	chr1	18978866	18979365	Gm15825|chr1:18978866-18979365	0.250410065444534	.	.
chr1	19105308	19105807	chr1	18979930	18980429	Gm15825|chr1:18979930-18980429	0.186574718259566	.	.
chr1	19105308	19105807	chr1	19046606	19047105	Gm15825|chr1:19046606-19047105	0.31194786745895	.	.
chr1	19105308	19105807	chr1	19074097	19074596	Gm15825|chr1:19074097-19074596	0.100823028475098	.	.
chr1	19105308	19105807	chr1	19079457	19079956	Gm15825|chr1:19079457-19079956	0.120427383834902	.	.
chr1	19105308	19105807	chr1	19087394	19087893	Gm15825|chr1:19087394-19087893	0.201360488528514	.	.
chr1	19105308	19105807	chr1	19087977	19088476	Gm15825|chr1:19087977-19088476	0.209042627047897	.	.
chr1	19105308	19105807	chr1	19087977	19088476	Gm15825|chr1:19087977-19088476	0.209042627047898	.	.
chr1	19105308	19105807	chr1	19096816	19097315	Gm15825|chr1:19096816-19097315	0.32541587858246	.	.
chr1	19105308	19105807	chr1	19108649	19109148	Gm15825|chr1:19108649-19109148	0.324076956417095	.	.
chr1	19105308	19105807	chr1	19109619	19110118	Gm15825|chr1:19109619-19110118	0.226834981825064	.	.
chr1	19105308	19105807	chr1	19113161	19113660	Gm15825|chr1:19113161-19113660	0.284936185636224	.	.
chr1	19105308	19105807	chr1	19143679	19144178	Gm15825|chr1:19143679-19144178	0.237911218799046	.	.
chr1	19105308	19105807	chr1	19159406	19159905	Gm15825|chr1:19159406-19159905	0.150045220947294	.	.
chr1	19105308	19105807	chr1	19178952	19179451	Gm15825|chr1:19178952-19179451	0.112209447971569	.	.
chr1	19105308	19105807	chr1	19206148	19206647	Gm15825|chr1:19206148-19206647	0.0848561077959602	.	.
chr1	19105308	19105807	chr1	19241308	19241807	Gm15825|chr1:19241308-19241807	0.125114007963894	.	.
chr1	19105308	19105807	chr1	19317707	19318206	Gm15825|chr1:19317707-19318206	0.0741057625698117	.	.
chr1	19105308	19105807	chr1	19474481	19474980	Gm15825|chr1:19474481-19474980	0.145162521691814	.	.
chr1	20670495	20670994	chr1	20259892	20260391	Gm28653|chr1:20259892-20260391	0.15751776685494	.	.
chr1	20670495	20670994	chr1	20450027	20450526	Gm28653|chr1:20450027-20450526	0.132002670141438	.	.
chr1	20670495	20670994	chr1	20470152	20470651	Gm28653|chr1:20470152-20470651	0.0871858218136329	.	.
chr1	20670495	20670994	chr1	20470669	20471168	Gm28653|chr1:20470669-20471168	0.153007926363755	.	.
chr1	20670495	20670994	chr1	20477721	20478220	Gm28653|chr1:20477721-20478220	0.086498195402867	.	.
chr1	20670495	20670994	chr1	20513637	20514136	Gm28653|chr1:20513637-20514136	0.103324977909966	.	.
chr1	20670495	20670994	chr1	20554332	20554831	Gm28653|chr1:20554332-20554831	0.132339204683727	.	.
chr1	20670495	20670994	chr1	20671052	20671551	Gm28653|chr1:20671052-20671551	0.415492755493982	.	.
chr1	20670495	20670994	chr1	20699955	20700454	Gm28653|chr1:20699955-20700454	0.156015005361905	.	.
chr1	20670495	20670994	chr1	20759760	20760259	Gm28653|chr1:20759760-20760259	0.162440420246008	.	.
chr1	20670495	20670994	chr1	20786199	20786698	Gm28653|chr1:20786199-20786698	0.210759179047811	.	.
chr1	20670495	20670994	chr1	20801628	20802127	Gm28653|chr1:20801628-20802127	0.131108047409946	.	.
chr1	20670495	20670994	chr1	20921118	20921617	Gm28653|chr1:20921118-20921617	0.373421519342448	.	.
chr1	20670495	20670994	chr1	20922853	20923352	Gm28653|chr1:20922853-20923352	0.135642137463873	.	.
chr1	20670495	20670994	chr1	20941260	20941759	Gm28653|chr1:20941260-20941759	0.133044708620183	.	.
chr1	20670495	20670994	chr1	20981026	20981525	Gm28653|chr1:20981026-20981525	0.0742490512273103	.	.
chr1	20791365	20791864	chr1	20792434	20792933	Il17f|chr1:20792434-20792933	0.106180766109923	.	.
chr1	20820187	20820686	chr1	20554332	20554831	Mcm3|chr1:20554332-20554831	0.112050796941879	.	.
chr1	20820187	20820686	chr1	20612697	20613196	Mcm3|chr1:20612697-20613196	0.122487351300574	.	.
chr1	20820187	20820686	chr1	20620512	20621011	Mcm3|chr1:20620512-20621011	0.240696594343905	.	.
chr1	20820187	20820686	chr1	20738421	20738920	Mcm3|chr1:20738421-20738920	0.0941537204746468	.	.
chr1	20820187	20820686	chr1	20786199	20786698	Mcm3|chr1:20786199-20786698	0.146295874427846	.	.
chr1	20820187	20820686	chr1	20922285	20922784	Mcm3|chr1:20922285-20922784	0.0943667571657791	.	.
chr1	20820187	20820686	chr1	20923365	20923864	Mcm3|chr1:20923365-20923864	0.0940975659655104	.	.
chr1	20820187	20820686	chr1	20941260	20941759	Mcm3|chr1:20941260-20941759	0.244945976948388	.	.
chr1	20820187	20820686	chr1	20974387	20974886	Mcm3|chr1:20974387-20974886	0.0848220627050985	.	.
chr1	20820187	20820686	chr1	20984042	20984541	Mcm3|chr1:20984042-20984541	0.114046079890828	.	.
chr1	20820187	20820686	chr1	20986596	20987095	Mcm3|chr1:20986596-20987095	0.103202595915555	.	.
chr1	20890311	20890810	chr1	20554332	20554831	6720483E21Rik|chr1:20554332-20554831	0.177256274935462	.	.
chr1	20890311	20890810	chr1	20554332	20554831	Paqr8|chr1:20554332-20554831	0.177256274935462	.	.
chr1	20890311	20890810	chr1	20682151	20682650	6720483E21Rik|chr1:20682151-20682650	0.180084544069149	.	.
chr1	20890311	20890810	chr1	20682151	20682650	Paqr8|chr1:20682151-20682650	0.180084544069149	.	.
chr1	20890311	20890810	chr1	20698011	20698510	6720483E21Rik|chr1:20698011-20698510	0.151163639932615	.	.
chr1	20890311	20890810	chr1	20698011	20698510	Paqr8|chr1:20698011-20698510	0.151163639932615	.	.
chr1	20890311	20890810	chr1	20699955	20700454	6720483E21Rik|chr1:20699955-20700454	0.13727102728326	.	.
chr1	20890311	20890810	chr1	20699955	20700454	Paqr8|chr1:20699955-20700454	0.13727102728326	.	.
chr1	20890311	20890810	chr1	20759760	20760259	6720483E21Rik|chr1:20759760-20760259	0.081889501228924	.	.
chr1	20890311	20890810	chr1	20759760	20760259	Paqr8|chr1:20759760-20760259	0.081889501228924	.	.
chr1	20890311	20890810	chr1	20792434	20792933	6720483E21Rik|chr1:20792434-20792933	0.119427672201173	.	.
chr1	20890311	20890810	chr1	20792434	20792933	Paqr8|chr1:20792434-20792933	0.119427672201173	.	.
chr1	20890311	20890810	chr1	20877410	20877909	6720483E21Rik|chr1:20877410-20877909	0.142713946724722	.	.
chr1	20890311	20890810	chr1	20877410	20877909	Paqr8|chr1:20877410-20877909	0.142713946724722	.	.
chr1	20890311	20890810	chr1	20921118	20921617	6720483E21Rik|chr1:20921118-20921617	0.0741737810775215	.	.
chr1	20890311	20890810	chr1	20921118	20921617	Paqr8|chr1:20921118-20921617	0.0741737810775215	.	.
chr1	20890311	20890810	chr1	20925578	20926077	6720483E21Rik|chr1:20925578-20926077	0.124231253039432	.	.
chr1	20890311	20890810	chr1	20925578	20926077	Paqr8|chr1:20925578-20926077	0.124231253039432	.	.
chr1	20890311	20890810	chr1	20941260	20941759	6720483E21Rik|chr1:20941260-20941759	0.13965216446844	.	.
chr1	20890311	20890810	chr1	20941260	20941759	Paqr8|chr1:20941260-20941759	0.13965216446844	.	.
chr1	20890311	20890810	chr1	20981026	20981525	6720483E21Rik|chr1:20981026-20981525	0.091166207742723	.	.
chr1	20890311	20890810	chr1	20981026	20981525	Paqr8|chr1:20981026-20981525	0.091166207742723	.	.
chr1	20890311	20890810	chr1	20984042	20984541	6720483E21Rik|chr1:20984042-20984541	0.164303271380302	.	.
chr1	20890311	20890810	chr1	20984042	20984541	Paqr8|chr1:20984042-20984541	0.164303271380302	.	.
chr1	20890311	20890810	chr1	20986596	20987095	6720483E21Rik|chr1:20986596-20987095	0.091125733696108	.	.
chr1	20890311	20890810	chr1	20986596	20987095	Paqr8|chr1:20986596-20987095	0.091125733696108	.	.
chr1	20890857	20891356	chr1	20554332	20554831	6720483E21Rik|chr1:20554332-20554831	0.17813250944328	.	.
chr1	20890857	20891356	chr1	20554332	20554831	Paqr8|chr1:20554332-20554831	0.17813250944328	.	.
chr1	20890857	20891356	chr1	20620512	20621011	6720483E21Rik|chr1:20620512-20621011	0.149785654989939	.	.
chr1	20890857	20891356	chr1	20620512	20621011	Paqr8|chr1:20620512-20621011	0.149785654989939	.	.
chr1	20890857	20891356	chr1	20671052	20671551	6720483E21Rik|chr1:20671052-20671551	0.0927507826054386	.	.
chr1	20890857	20891356	chr1	20671052	20671551	Paqr8|chr1:20671052-20671551	0.0927507826054386	.	.
chr1	20890857	20891356	chr1	20682151	20682650	6720483E21Rik|chr1:20682151-20682650	0.115986435774551	.	.
chr1	20890857	20891356	chr1	20682151	20682650	Paqr8|chr1:20682151-20682650	0.115986435774551	.	.
chr1	20890857	20891356	chr1	20759760	20760259	6720483E21Rik|chr1:20759760-20760259	0.195844131674248	.	.
chr1	20890857	20891356	chr1	20759760	20760259	Paqr8|chr1:20759760-20760259	0.195844131674248	.	.
chr1	20890857	20891356	chr1	20786199	20786698	6720483E21Rik|chr1:20786199-20786698	0.0965254619856569	.	.
chr1	20890857	20891356	chr1	20786199	20786698	Paqr8|chr1:20786199-20786698	0.0965254619856569	.	.
chr1	20890857	20891356	chr1	20877410	20877909	6720483E21Rik|chr1:20877410-20877909	0.139737563407196	.	.
chr1	20890857	20891356	chr1	20877410	20877909	Paqr8|chr1:20877410-20877909	0.139737563407196	.	.
chr1	20890857	20891356	chr1	20883977	20884476	6720483E21Rik|chr1:20883977-20884476	0.158416706861655	.	.
chr1	20890857	20891356	chr1	20883977	20884476	Paqr8|chr1:20883977-20884476	0.158416706861655	.	.
chr1	20890857	20891356	chr1	20921118	20921617	6720483E21Rik|chr1:20921118-20921617	0.114897959536921	.	.
chr1	20890857	20891356	chr1	20921118	20921617	Paqr8|chr1:20921118-20921617	0.114897959536921	.	.
chr1	20890857	20891356	chr1	20922853	20923352	6720483E21Rik|chr1:20922853-20923352	0.102213104377174	.	.
chr1	20890857	20891356	chr1	20922853	20923352	Paqr8|chr1:20922853-20923352	0.102213104377174	.	.
chr1	20890857	20891356	chr1	20923365	20923864	6720483E21Rik|chr1:20923365-20923864	0.076395565819295	.	.
chr1	20890857	20891356	chr1	20923365	20923864	Paqr8|chr1:20923365-20923864	0.076395565819295	.	.
chr1	20890857	20891356	chr1	20941260	20941759	6720483E21Rik|chr1:20941260-20941759	0.414143137605444	.	.
chr1	20890857	20891356	chr1	20941260	20941759	Paqr8|chr1:20941260-20941759	0.414143137605444	.	.
chr1	20890857	20891356	chr1	20974387	20974886	6720483E21Rik|chr1:20974387-20974886	0.16474545611719	.	.
chr1	20890857	20891356	chr1	20974387	20974886	Paqr8|chr1:20974387-20974886	0.16474545611719	.	.
chr1	20890857	20891356	chr1	20984042	20984541	6720483E21Rik|chr1:20984042-20984541	0.252152233119845	.	.
chr1	20890857	20891356	chr1	20984042	20984541	Paqr8|chr1:20984042-20984541	0.252152233119845	.	.
chr1	20890857	20891356	chr1	20986596	20987095	6720483E21Rik|chr1:20986596-20987095	0.182515171798522	.	.
chr1	20890857	20891356	chr1	20986596	20987095	Paqr8|chr1:20986596-20987095	0.182515171798522	.	.
chr1	20951400	20951899	chr1	20612697	20613196	Efhc1|chr1:20612697-20613196	0.144598295057437	.	.
chr1	20951400	20951899	chr1	20620512	20621011	Efhc1|chr1:20620512-20621011	0.150390743808961	.	.
chr1	20951400	20951899	chr1	20699955	20700454	Efhc1|chr1:20699955-20700454	0.187725088962258	.	.
chr1	20951400	20951899	chr1	20925578	20926077	Efhc1|chr1:20925578-20926077	0.107584915343423	.	.
chr1	20951400	20951899	chr1	20938964	20939463	Efhc1|chr1:20938964-20939463	0.0953886769515324	.	.
chr1	20951400	20951899	chr1	20941260	20941759	Efhc1|chr1:20941260-20941759	0.270680445897105	.	.
chr1	20951400	20951899	chr1	20974387	20974886	Efhc1|chr1:20974387-20974886	0.0934540037461289	.	.
chr1	20951400	20951899	chr1	20981765	20982264	Efhc1|chr1:20981765-20982264	0.187867532323287	.	.
chr1	20951400	20951899	chr1	20984042	20984541	Efhc1|chr1:20984042-20984541	0.191859779590928	.	.
chr1	20951400	20951899	chr1	20986596	20987095	Efhc1|chr1:20986596-20987095	0.161609982587221	.	.
chr1	25828941	25829440	chr1	25778700	25779199	Adgrb3|chr1:25778700-25779199	0.218933941024883	.	.
chr1	25828941	25829440	chr1	25792216	25792715	Adgrb3|chr1:25792216-25792715	0.093531964234247	.	.
chr1	25828941	25829440	chr1	25799375	25799874	Adgrb3|chr1:25799375-25799874	0.0970034042200734	.	.
chr1	25828941	25829440	chr1	25828331	25828830	Adgrb3|chr1:25828331-25828830	0.176552027321888	.	.
chr1	25828941	25829440	chr1	25856261	25856760	Adgrb3|chr1:25856261-25856760	0.113548828150073	.	.
chr1	25828941	25829440	chr1	25891912	25892411	Adgrb3|chr1:25891912-25892411	0.108119512234206	.	.
chr1	25828941	25829440	chr1	26111918	26112417	Adgrb3|chr1:26111918-26112417	0.100246909345267	.	.
chr1	25828941	25829440	chr1	26204396	26204895	Adgrb3|chr1:26204396-26204895	0.134281387648638	.	.
chr1	25829930	25830429	chr1	25757313	25757812	Adgrb3|chr1:25757313-25757812	0.141367822469743	.	.
chr1	25829930	25830429	chr1	25762751	25763250	Adgrb3|chr1:25762751-25763250	0.0914798821496852	.	.
chr1	25829930	25830429	chr1	25823857	25824356	Adgrb3|chr1:25823857-25824356	0.0848636750742137	.	.
chr1	25829930	25830429	chr1	25823857	25824356	Adgrb3|chr1:25823857-25824356	0.0848636750742138	.	.
chr1	25829930	25830429	chr1	25828331	25828830	Adgrb3|chr1:25828331-25828830	0.179256028747632	.	.
chr1	25829930	25830429	chr1	25830663	25831162	Adgrb3|chr1:25830663-25831162	0.081979001419546	.	.
chr1	25829930	25830429	chr1	25857420	25857919	Adgrb3|chr1:25857420-25857919	0.111264382663433	.	.
chr1	25829930	25830429	chr1	25894137	25894636	Adgrb3|chr1:25894137-25894636	0.187479803432037	.	.
chr1	25829930	25830429	chr1	26017892	26018391	Adgrb3|chr1:26017892-26018391	0.0828340059883692	.	.
chr1	25829930	25830429	chr1	26053369	26053868	Adgrb3|chr1:26053369-26053868	0.126176602030929	.	.
chr1	25829930	25830429	chr1	26062604	26063103	Adgrb3|chr1:26062604-26063103	0.0993518054969906	.	.
chr1	25829930	25830429	chr1	26116418	26116917	Adgrb3|chr1:26116418-26116917	0.0915096061005061	.	.
chr1	25829930	25830429	chr1	26141614	26142113	Adgrb3|chr1:26141614-26142113	0.0786730460314837	.	.
chr1	25829930	25830429	chr1	26158852	26159351	Adgrb3|chr1:26158852-26159351	0.115416341326499	.	.
chr1	25829930	25830429	chr1	26208626	26209125	Adgrb3|chr1:26208626-26209125	0.140185437608505	.	.
chr1	25829930	25830429	chr1	26222082	26222581	Adgrb3|chr1:26222082-26222581	0.177831258297146	.	.
chr1	25829930	25830429	chr1	26236044	26236543	Adgrb3|chr1:26236044-26236543	0.132840690566962	.	.
chr1	26687354	26687853	chr1	26356188	26356687	4931408C20Rik|chr1:26356188-26356687	0.101415167158632	.	.
chr1	30720698	30721197	chr1	30348551	30349050	Gm9898|chr1:30348551-30349050	0.0857629742636319	.	.
chr1	30720698	30721197	chr1	30389158	30389657	Gm9898|chr1:30389158-30389657	0.126037706730079	.	.
chr1	30720698	30721197	chr1	30391846	30392345	Gm9898|chr1:30391846-30392345	0.163062613132741	.	.
chr1	30720698	30721197	chr1	30416562	30417061	Gm9898|chr1:30416562-30417061	0.191446736871401	.	.
chr1	30720698	30721197	chr1	30417068	30417567	Gm9898|chr1:30417068-30417567	0.182177307188021	.	.
chr1	30720698	30721197	chr1	30437939	30438438	Gm9898|chr1:30437939-30438438	0.179558279241138	.	.
chr1	30720698	30721197	chr1	30502089	30502588	Gm9898|chr1:30502089-30502588	0.168119664364998	.	.
chr1	30720698	30721197	chr1	30502671	30503170	Gm9898|chr1:30502671-30503170	0.118911524922244	.	.
chr1	30720698	30721197	chr1	30503190	30503689	Gm9898|chr1:30503190-30503689	0.0771265460140841	.	.
chr1	30720698	30721197	chr1	30554981	30555480	Gm9898|chr1:30554981-30555480	0.129364320525612	.	.
chr1	30720698	30721197	chr1	30565242	30565741	Gm9898|chr1:30565242-30565741	0.119908600920954	.	.
chr1	30720698	30721197	chr1	30584783	30585282	Gm9898|chr1:30584783-30585282	0.115211978322232	.	.
chr1	30720698	30721197	chr1	30590651	30591150	Gm9898|chr1:30590651-30591150	0.0770538222377362	.	.
chr1	30720698	30721197	chr1	30591249	30591748	Gm9898|chr1:30591249-30591748	0.0893107208262616	.	.
chr1	30720698	30721197	chr1	30593990	30594489	Gm9898|chr1:30593990-30594489	0.153107184426218	.	.
chr1	30720698	30721197	chr1	30595347	30595846	Gm9898|chr1:30595347-30595846	0.0784154055638772	.	.
chr1	30720698	30721197	chr1	30624643	30625142	Gm9898|chr1:30624643-30625142	0.0805484632493846	.	.
chr1	30720698	30721197	chr1	30632686	30633185	Gm9898|chr1:30632686-30633185	0.308013391161276	.	.
chr1	30720698	30721197	chr1	30639815	30640314	Gm9898|chr1:30639815-30640314	0.0998312608902025	.	.
chr1	30720698	30721197	chr1	30646987	30647486	Gm9898|chr1:30646987-30647486	0.140799881571655	.	.
chr1	30720698	30721197	chr1	30700382	30700881	Gm9898|chr1:30700382-30700881	0.254167470872191	.	.
chr1	30720698	30721197	chr1	30701088	30701587	Gm9898|chr1:30701088-30701587	0.35969569040965	.	.
chr1	30720698	30721197	chr1	30716282	30716781	Gm9898|chr1:30716282-30716781	0.155255008189635	.	.
chr1	30720698	30721197	chr1	30740784	30741283	Gm9898|chr1:30740784-30741283	0.105916349746924	.	.
chr1	30720698	30721197	chr1	30750027	30750526	Gm9898|chr1:30750027-30750526	0.108758631242696	.	.
chr1	30720698	30721197	chr1	30751054	30751553	Gm9898|chr1:30751054-30751553	0.255438805789372	.	.
chr1	30720698	30721197	chr1	30755349	30755848	Gm9898|chr1:30755349-30755848	0.0995897430927976	.	.
chr1	30720698	30721197	chr1	30755349	30755848	Gm9898|chr1:30755349-30755848	0.0995897430927977	.	.
chr1	30720698	30721197	chr1	30773586	30774085	Gm9898|chr1:30773586-30774085	0.118828916229989	.	.
chr1	30720698	30721197	chr1	30776088	30776587	Gm9898|chr1:30776088-30776587	0.288894627974406	.	.
chr1	30720698	30721197	chr1	30790220	30790719	Gm9898|chr1:30790220-30790719	0.202404158215603	.	.
chr1	30720698	30721197	chr1	30793399	30793898	Gm9898|chr1:30793399-30793898	0.124795061911552	.	.
chr1	30720698	30721197	chr1	30793399	30793898	Gm9898|chr1:30793399-30793898	0.124795061911553	.	.
chr1	30720698	30721197	chr1	30846371	30846870	Gm9898|chr1:30846371-30846870	0.0912704742496915	.	.
chr1	30720698	30721197	chr1	30879585	30880084	Gm9898|chr1:30879585-30880084	0.108129400264866	.	.
chr1	30720698	30721197	chr1	30929933	30930432	Gm9898|chr1:30929933-30930432	0.093768213724462	.	.
chr1	30872795	30873294	chr1	30503190	30503689	Phf3|chr1:30503190-30503689	0.112777977647806	.	.
chr1	30872795	30873294	chr1	30593990	30594489	Phf3|chr1:30593990-30594489	0.0784634111747826	.	.
chr1	30872795	30873294	chr1	30751054	30751553	Phf3|chr1:30751054-30751553	0.0907455389303341	.	.
chr1	30872795	30873294	chr1	30789598	30790097	Phf3|chr1:30789598-30790097	0.0823046709982571	.	.
chr1	30872795	30873294	chr1	30930527	30931026	Phf3|chr1:30930527-30931026	0.0792558981984762	.	.
chr1	30873430	30873929	chr1	30625224	30625723	Phf3|chr1:30625224-30625723	0.0812685384243859	.	.
chr1	30873430	30873929	chr1	30707395	30707894	Phf3|chr1:30707395-30707894	0.114534173998044	.	.
chr1	30873430	30873929	chr1	30807686	30808185	Phf3|chr1:30807686-30808185	0.194365512121136	.	.
chr1	30873430	30873929	chr1	30808259	30808758	Phf3|chr1:30808259-30808758	0.141610503669702	.	.
chr1	30873942	30874441	chr1	30656202	30656701	Phf3|chr1:30656202-30656701	0.117641077198666	.	.
chr1	30873942	30874441	chr1	30707395	30707894	Phf3|chr1:30707395-30707894	0.119178077127799	.	.
chr1	30873942	30874441	chr1	30751893	30752392	Phf3|chr1:30751893-30752392	0.091174692669375	.	.
chr1	30873942	30874441	chr1	30751893	30752392	Phf3|chr1:30751893-30752392	0.0911746926693751	.	.
chr1	30873942	30874441	chr1	30807686	30808185	Phf3|chr1:30807686-30808185	0.143287364086946	.	.
chr1	30873942	30874441	chr1	30808259	30808758	Phf3|chr1:30808259-30808758	0.150410652455711	.	.
chr1	30949080	30949579	chr1	30503190	30503689	Ptp4a1|chr1:30503190-30503689	0.100147281308982	.	.
chr1	30949080	30949579	chr1	30751893	30752392	Ptp4a1|chr1:30751893-30752392	0.0963388673336081	.	.
chr1	30949080	30949579	chr1	30807686	30808185	Ptp4a1|chr1:30807686-30808185	0.0835076216507479	.	.
chr1	30949080	30949579	chr1	30808259	30808758	Ptp4a1|chr1:30808259-30808758	0.101290944726988	.	.
chr1	30949080	30949579	chr1	30847585	30848084	Ptp4a1|chr1:30847585-30848084	0.125017807251362	.	.
chr1	30949080	30949579	chr1	30852516	30853015	Ptp4a1|chr1:30852516-30853015	0.107973471494745	.	.
chr1	30949582	30950081	chr1	30707395	30707894	Ptp4a1|chr1:30707395-30707894	0.109961487523576	.	.
chr1	30949582	30950081	chr1	30802704	30803203	Ptp4a1|chr1:30802704-30803203	0.107570451582612	.	.
chr1	30949582	30950081	chr1	30807686	30808185	Ptp4a1|chr1:30807686-30808185	0.145435413001711	.	.
chr1	30949582	30950081	chr1	30808259	30808758	Ptp4a1|chr1:30808259-30808758	0.270318302293016	.	.
chr1	30949582	30950081	chr1	30847585	30848084	Ptp4a1|chr1:30847585-30848084	0.190159892732518	.	.
chr1	30950354	30950853	chr1	30792858	30793357	Ptp4a1|chr1:30792858-30793357	0.10051759799434	.	.
chr1	30950354	30950853	chr1	30801948	30802447	Ptp4a1|chr1:30801948-30802447	0.270063687302471	.	.
chr1	30950354	30950853	chr1	30808259	30808758	Ptp4a1|chr1:30808259-30808758	0.168865288808836	.	.
chr1	30950354	30950853	chr1	30841779	30842278	Ptp4a1|chr1:30841779-30842278	0.0964784772753147	.	.
chr1	30950354	30950853	chr1	30844848	30845347	Ptp4a1|chr1:30844848-30845347	0.0908521322823349	.	.
chr1	30950354	30950853	chr1	30852516	30853015	Ptp4a1|chr1:30852516-30853015	0.0744025791866259	.	.
chr1	30950354	30950853	chr1	30853138	30853637	Ptp4a1|chr1:30853138-30853637	0.0960482999447165	.	.
chr1	31040863	31041362	chr1	31040355	31040854	Gm28644|chr1:31040355-31040854	0.450705767010029	.	.
chr1	31222525	31223024	chr1	31065034	31065533	4931428L18Rik|chr1:31065034-31065533	0.110982339750721	.	.
chr1	31222525	31223024	chr1	31065034	31065533	Pih1d3|chr1:31065034-31065533	0.110982339750721	.	.
chr1	31222525	31223024	chr1	31095632	31096131	4931428L18Rik|chr1:31095632-31096131	0.0847064209245207	.	.
chr1	31222525	31223024	chr1	31095632	31096131	Pih1d3|chr1:31095632-31096131	0.0847064209245207	.	.
chr1	31222525	31223024	chr1	31161792	31162291	4931428L18Rik|chr1:31161792-31162291	0.0773352248075538	.	.
chr1	31222525	31223024	chr1	31161792	31162291	Pih1d3|chr1:31161792-31162291	0.0773352248075538	.	.
chr1	31222525	31223024	chr1	31322590	31323089	4931428L18Rik|chr1:31322590-31323089	0.138679551890917	.	.
chr1	31222525	31223024	chr1	31322590	31323089	Pih1d3|chr1:31322590-31323089	0.138679551890917	.	.
chr1	32172459	32172958	chr1	31808000	31808499	Khdrbs2|chr1:31808000-31808499	0.140104239292196	.	.
chr1	32172459	32172958	chr1	31811421	31811920	Khdrbs2|chr1:31811421-31811920	0.219599553637386	.	.
chr1	32172459	32172958	chr1	31874764	31875263	Khdrbs2|chr1:31874764-31875263	0.115262974171712	.	.
chr1	32172459	32172958	chr1	31889516	31890015	Khdrbs2|chr1:31889516-31890015	0.20102167005785	.	.
chr1	32172459	32172958	chr1	31925774	31926273	Khdrbs2|chr1:31925774-31926273	0.309899530708565	.	.
chr1	32172459	32172958	chr1	32074784	32075283	Khdrbs2|chr1:32074784-32075283	0.290895794913413	.	.
chr1	32172459	32172958	chr1	32092927	32093426	Khdrbs2|chr1:32092927-32093426	0.189556206264325	.	.
chr1	32172459	32172958	chr1	32093437	32093936	Khdrbs2|chr1:32093437-32093936	0.120770579483991	.	.
chr1	32172459	32172958	chr1	32174456	32174955	Khdrbs2|chr1:32174456-32174955	0.194138673888488	.	.
chr1	32172459	32172958	chr1	32178705	32179204	Khdrbs2|chr1:32178705-32179204	0.233837642059986	.	.
chr1	32172459	32172958	chr1	32223833	32224332	Khdrbs2|chr1:32223833-32224332	0.0855659231859502	.	.
chr1	32172459	32172958	chr1	32243390	32243889	Khdrbs2|chr1:32243390-32243889	0.140579605791234	.	.
chr1	34801460	34801959	chr1	34829219	34829718	Arhgef4|chr1:34829219-34829718	0.0785701284328984	.	.
chr1	34801460	34801959	chr1	34830919	34831418	Arhgef4|chr1:34830919-34831418	0.207480312605938	.	.
chr1	34801460	34801959	chr1	34891506	34892005	Arhgef4|chr1:34891506-34892005	0.102283840540851	.	.
chr1	34801460	34801959	chr1	34896857	34897356	Arhgef4|chr1:34896857-34897356	0.100364284558744	.	.
chr1	34801460	34801959	chr1	35036988	35037487	Arhgef4|chr1:35036988-35037487	0.0753279393607899	.	.
chr1	34801460	34801959	chr1	35178944	35179443	Arhgef4|chr1:35178944-35179443	0.11101018589231	.	.
chr1	34801460	34801959	chr1	35201468	35201967	Arhgef4|chr1:35201468-35201967	0.0911862750151507	.	.
chr1	34801460	34801959	chr1	35202533	35203032	Arhgef4|chr1:35202533-35203032	0.102380160988203	.	.
chr1	34802224	34802723	chr1	34752832	34753331	Arhgef4|chr1:34752832-34753331	0.169270299449945	.	.
chr1	34802224	34802723	chr1	34753530	34754029	Arhgef4|chr1:34753530-34754029	0.170114968342255	.	.
chr1	34802224	34802723	chr1	34760458	34760957	Arhgef4|chr1:34760458-34760957	0.200602712380473	.	.
chr1	34802224	34802723	chr1	34769130	34769629	Arhgef4|chr1:34769130-34769629	0.087272486309135	.	.
chr1	34802224	34802723	chr1	34779365	34779864	Arhgef4|chr1:34779365-34779864	0.110135820288993	.	.
chr1	34802224	34802723	chr1	34812797	34813296	Arhgef4|chr1:34812797-34813296	0.153087569383161	.	.
chr1	34802224	34802723	chr1	34830919	34831418	Arhgef4|chr1:34830919-34831418	0.14083934664077	.	.
chr1	34802224	34802723	chr1	34851479	34851978	Arhgef4|chr1:34851479-34851978	0.185671338672104	.	.
chr1	34802224	34802723	chr1	34874898	34875397	Arhgef4|chr1:34874898-34875397	0.125134100930622	.	.
chr1	34802224	34802723	chr1	34961363	34961862	Arhgef4|chr1:34961363-34961862	0.110065597072253	.	.
chr1	34802224	34802723	chr1	35052644	35053143	Arhgef4|chr1:35052644-35053143	0.16223048743047	.	.
chr1	34802224	34802723	chr1	35160864	35161363	Arhgef4|chr1:35160864-35161363	0.142993404489294	.	.
chr1	34802224	34802723	chr1	35202533	35203032	Arhgef4|chr1:35202533-35203032	0.154201153042833	.	.
chr1	34811520	34812019	chr1	34943584	34944083	Gm38336|chr1:34943584-34944083	0.201422412203859	.	.
chr1	34812196	34812695	chr1	34752832	34753331	Gm38336|chr1:34752832-34753331	0.0951459191325933	.	.
chr1	34812196	34812695	chr1	34753530	34754029	Gm38336|chr1:34753530-34754029	0.15396265807087	.	.
chr1	34812196	34812695	chr1	34812797	34813296	Gm38336|chr1:34812797-34813296	0.343384335289891	.	.
chr1	34812196	34812695	chr1	34822738	34823237	Gm38336|chr1:34822738-34823237	0.0876648443993601	.	.
chr1	34812196	34812695	chr1	34830919	34831418	Gm38336|chr1:34830919-34831418	0.1696424691619	.	.
chr1	34812196	34812695	chr1	34927280	34927779	Gm38336|chr1:34927280-34927779	0.0847682666091961	.	.
chr1	34812196	34812695	chr1	35052644	35053143	Gm38336|chr1:35052644-35053143	0.0837456109633412	.	.
chr1	34841956	34842455	chr1	34793414	34793913	Fam168b|chr1:34793414-34793913	0.14494715314586	.	.
chr1	34842804	34843303	chr1	34768535	34769034	Fam168b|chr1:34768535-34769034	0.167329397615702	.	.
chr1	34842804	34843303	chr1	34769130	34769629	Fam168b|chr1:34769130-34769629	0.101439956016625	.	.
chr1	34842804	34843303	chr1	34793414	34793913	Fam168b|chr1:34793414-34793913	0.196954560207144	.	.
chr1	34842804	34843303	chr1	34793992	34794491	Fam168b|chr1:34793992-34794491	0.113376829226889	.	.
chr1	34842804	34843303	chr1	34829219	34829718	Fam168b|chr1:34829219-34829718	0.163790747421691	.	.
chr1	34842804	34843303	chr1	34863292	34863791	Fam168b|chr1:34863292-34863791	0.080548633672163	.	.
chr1	34842804	34843303	chr1	34867150	34867649	Fam168b|chr1:34867150-34867649	0.115580876817633	.	.
chr1	34842804	34843303	chr1	35020425	35020924	Fam168b|chr1:35020425-35020924	0.120356201999434	.	.
chr1	34842804	34843303	chr1	35232500	35232999	Fam168b|chr1:35232500-35232999	0.0897285640606022	.	.
chr1	34849768	34850267	chr1	34779365	34779864	Plekhb2|chr1:34779365-34779864	0.08755595850182	.	.
chr1	34849768	34850267	chr1	34793414	34793913	Plekhb2|chr1:34793414-34793913	0.142529243729658	.	.
chr1	34849768	34850267	chr1	34823304	34823803	Plekhb2|chr1:34823304-34823803	0.115122717575029	.	.
chr1	34849768	34850267	chr1	34891506	34892005	Plekhb2|chr1:34891506-34892005	0.0994133713422131	.	.
chr1	34849768	34850267	chr1	34896857	34897356	Plekhb2|chr1:34896857-34897356	0.13650326805219	.	.
chr1	34849768	34850267	chr1	35036988	35037487	Plekhb2|chr1:35036988-35037487	0.101892513811513	.	.
chr1	34849768	34850267	chr1	35242908	35243407	Plekhb2|chr1:35242908-35243407	0.0774407668849742	.	.
chr1	34849768	34850267	chr1	35242908	35243407	Plekhb2|chr1:35242908-35243407	0.0774407668849743	.	.
chr1	34850452	34850951	chr1	34752832	34753331	Plekhb2|chr1:34752832-34753331	0.1206592758722	.	.
chr1	34850452	34850951	chr1	34793992	34794491	Plekhb2|chr1:34793992-34794491	0.0785493628635892	.	.
chr1	34850452	34850951	chr1	34851479	34851978	Plekhb2|chr1:34851479-34851978	0.147946056134414	.	.
chr1	34850452	34850951	chr1	35036988	35037487	Plekhb2|chr1:35036988-35037487	0.0852515079206032	.	.
chr1	34850452	34850951	chr1	35202533	35203032	Plekhb2|chr1:35202533-35203032	0.149913573519982	.	.
chr1	34850452	34850951	chr1	35232500	35232999	Plekhb2|chr1:35232500-35232999	0.124773367598625	.	.
chr1	34850452	34850951	chr1	35242908	35243407	Plekhb2|chr1:35242908-35243407	0.157016119545859	.	.
chr1	34850452	34850951	chr1	35243429	35243928	Plekhb2|chr1:35243429-35243928	0.0859135216284172	.	.
chr1	42229631	42230130	chr1	41960483	41960982	Gm9915|chr1:41960483-41960982	0.101800519717677	.	.
chr1	42229631	42230130	chr1	42097010	42097509	Gm9915|chr1:42097010-42097509	0.0835528135145946	.	.
chr1	42229631	42230130	chr1	42249908	42250407	Gm9915|chr1:42249908-42250407	0.0969423590457157	.	.
chr1	44020453	44020952	chr1	44023763	44024262	Mettl21c|chr1:44023763-44024262	0.0750333814569363	.	.
chr1	44020453	44020952	chr1	44064570	44065069	Mettl21c|chr1:44064570-44065069	0.0892285110645458	.	.
chr1	44020453	44020952	chr1	44161770	44162269	Mettl21c|chr1:44161770-44162269	0.0974620870880086	.	.
chr1	44020453	44020952	chr1	44162281	44162780	Mettl21c|chr1:44162281-44162780	0.269643596532301	.	.
chr1	44020453	44020952	chr1	44178057	44178556	Mettl21c|chr1:44178057-44178556	0.381565213835723	.	.
chr1	44020453	44020952	chr1	44242103	44242602	Mettl21c|chr1:44242103-44242602	0.203211822251678	.	.
chr1	44020453	44020952	chr1	44460514	44461013	Mettl21c|chr1:44460514-44461013	0.119562810190683	.	.
chr1	44101373	44101872	chr1	44042471	44042970	Tex30|chr1:44042471-44042970	0.148386332561558	.	.
chr1	44101373	44101872	chr1	44198134	44198633	Tex30|chr1:44198134-44198633	0.0755230607197003	.	.
chr1	44102213	44102712	chr1	44064570	44065069	Tex30|chr1:44064570-44065069	0.0977837957459024	.	.
chr1	44102213	44102712	chr1	44162281	44162780	Tex30|chr1:44162281-44162780	0.0933930555426188	.	.
chr1	44102213	44102712	chr1	44178057	44178556	Tex30|chr1:44178057-44178556	0.240723182116494	.	.
chr1	44102213	44102712	chr1	44198134	44198633	Tex30|chr1:44198134-44198633	0.113611287627038	.	.
chr1	44102213	44102712	chr1	44242103	44242602	Tex30|chr1:44242103-44242602	0.212496935711872	.	.
chr1	44102213	44102712	chr1	44460514	44461013	Tex30|chr1:44460514-44461013	0.166741354514227	.	.
chr1	44118638	44119137	chr1	44042471	44042970	Bivm|chr1:44042471-44042970	0.143805863337816	.	.
chr1	44118638	44119137	chr1	44042471	44042970	Poglut2|chr1:44042471-44042970	0.143805863337816	.	.
chr1	44118638	44119137	chr1	44162281	44162780	Bivm|chr1:44162281-44162780	0.0823507928483762	.	.
chr1	44118638	44119137	chr1	44162281	44162780	Poglut2|chr1:44162281-44162780	0.0823507928483762	.	.
chr1	44118638	44119137	chr1	44178057	44178556	Bivm|chr1:44178057-44178556	0.144605611282339	.	.
chr1	44118638	44119137	chr1	44178057	44178556	Poglut2|chr1:44178057-44178556	0.144605611282339	.	.
chr1	44118638	44119137	chr1	44196745	44197244	Bivm|chr1:44196745-44197244	0.125776453040703	.	.
chr1	44118638	44119137	chr1	44196745	44197244	Poglut2|chr1:44196745-44197244	0.125776453040703	.	.
chr1	44118638	44119137	chr1	44198134	44198633	Bivm|chr1:44198134-44198633	0.189532223082391	.	.
chr1	44118638	44119137	chr1	44198134	44198633	Bivm|chr1:44198134-44198633	0.189532223082392	.	.
chr1	44118638	44119137	chr1	44198134	44198633	Poglut2|chr1:44198134-44198633	0.189532223082391	.	.
chr1	44118638	44119137	chr1	44198134	44198633	Poglut2|chr1:44198134-44198633	0.189532223082392	.	.
chr1	44118638	44119137	chr1	44460514	44461013	Bivm|chr1:44460514-44461013	0.151449773445687	.	.
chr1	44118638	44119137	chr1	44460514	44461013	Poglut2|chr1:44460514-44461013	0.151449773445687	.	.
chr1	44119144	44119643	chr1	44042471	44042970	Bivm|chr1:44042471-44042970	0.101169060519051	.	.
chr1	44119144	44119643	chr1	44042471	44042970	Poglut2|chr1:44042471-44042970	0.101169060519051	.	.
chr1	44119144	44119643	chr1	44155209	44155708	Bivm|chr1:44155209-44155708	0.0814988183584953	.	.
chr1	44119144	44119643	chr1	44155209	44155708	Poglut2|chr1:44155209-44155708	0.0814988183584953	.	.
chr1	44119144	44119643	chr1	44161770	44162269	Bivm|chr1:44161770-44162269	0.105884871939007	.	.
chr1	44119144	44119643	chr1	44161770	44162269	Poglut2|chr1:44161770-44162269	0.105884871939007	.	.
chr1	44119144	44119643	chr1	44162281	44162780	Bivm|chr1:44162281-44162780	0.287977049834475	.	.
chr1	44119144	44119643	chr1	44162281	44162780	Poglut2|chr1:44162281-44162780	0.287977049834475	.	.
chr1	44119144	44119643	chr1	44178057	44178556	Bivm|chr1:44178057-44178556	0.244825475863283	.	.
chr1	44119144	44119643	chr1	44178057	44178556	Poglut2|chr1:44178057-44178556	0.244825475863283	.	.
chr1	44119144	44119643	chr1	44196745	44197244	Bivm|chr1:44196745-44197244	0.155784523470021	.	.
chr1	44119144	44119643	chr1	44196745	44197244	Poglut2|chr1:44196745-44197244	0.155784523470021	.	.
chr1	44119144	44119643	chr1	44198134	44198633	Bivm|chr1:44198134-44198633	0.235438209350336	.	.
chr1	44119144	44119643	chr1	44198134	44198633	Poglut2|chr1:44198134-44198633	0.235438209350336	.	.
chr1	44119144	44119643	chr1	44242103	44242602	Bivm|chr1:44242103-44242602	0.283039693163953	.	.
chr1	44119144	44119643	chr1	44242103	44242602	Poglut2|chr1:44242103-44242602	0.283039693163953	.	.
chr1	44119144	44119643	chr1	44459127	44459626	Bivm|chr1:44459127-44459626	0.0916251120193708	.	.
chr1	44119144	44119643	chr1	44459127	44459626	Poglut2|chr1:44459127-44459626	0.0916251120193708	.	.
chr1	44119144	44119643	chr1	44460514	44461013	Bivm|chr1:44460514-44461013	0.261942898912106	.	.
chr1	44119144	44119643	chr1	44460514	44461013	Poglut2|chr1:44460514-44461013	0.261942898912106	.	.
chr1	44119663	44120162	chr1	44161770	44162269	Bivm|chr1:44161770-44162269	0.0812093435262641	.	.
chr1	44119663	44120162	chr1	44162281	44162780	Bivm|chr1:44162281-44162780	0.161620560273059	.	.
chr1	44119663	44120162	chr1	44178057	44178556	Bivm|chr1:44178057-44178556	0.139879639328362	.	.
chr1	44119663	44120162	chr1	44196745	44197244	Bivm|chr1:44196745-44197244	0.182235158871442	.	.
chr1	44119663	44120162	chr1	44198134	44198633	Bivm|chr1:44198134-44198633	0.160836136223252	.	.
chr1	44119663	44120162	chr1	44242103	44242602	Bivm|chr1:44242103-44242602	0.196107906858221	.	.
chr1	44119663	44120162	chr1	44460514	44461013	Bivm|chr1:44460514-44461013	0.117894854066517	.	.
chr1	44147693	44148192	chr1	44042471	44042970	Ercc5|chr1:44042471-44042970	0.0793986380463569	.	.
chr1	44147693	44148192	chr1	44178057	44178556	Ercc5|chr1:44178057-44178556	0.305705786823611	.	.
chr1	44147693	44148192	chr1	44198134	44198633	Ercc5|chr1:44198134-44198633	0.138312262695141	.	.
chr1	44147693	44148192	chr1	44425662	44426161	Ercc5|chr1:44425662-44426161	0.124608387953204	.	.
chr1	44147693	44148192	chr1	44460514	44461013	Ercc5|chr1:44460514-44461013	0.0917192714804356	.	.
chr1	44218903	44219402	chr1	44134895	44135394	Mettl21e|chr1:44134895-44135394	0.159806972373967	.	.
chr1	44218903	44219402	chr1	44198134	44198633	Mettl21e|chr1:44198134-44198633	0.176086402330856	.	.
chr1	44218903	44219402	chr1	44217086	44217585	Mettl21e|chr1:44217086-44217585	0.159565743791172	.	.
chr1	44551396	44551895	chr1	44460514	44461013	Gulp1|chr1:44460514-44461013	0.167556922562993	.	.
chr1	44551396	44551895	chr1	44566988	44567487	Gulp1|chr1:44566988-44567487	0.29980980025558	.	.
chr1	44551396	44551895	chr1	44576553	44577052	Gulp1|chr1:44576553-44577052	0.126625334386195	.	.
chr1	44551396	44551895	chr1	44660259	44660758	Gulp1|chr1:44660259-44660758	0.241074381412638	.	.
chr1	44551396	44551895	chr1	44660829	44661328	Gulp1|chr1:44660829-44661328	0.164894067460038	.	.
chr1	44552204	44552703	chr1	44566988	44567487	Gulp1|chr1:44566988-44567487	0.138339503687974	.	.
chr1	44552204	44552703	chr1	44660259	44660758	Gulp1|chr1:44660259-44660758	0.152811828882476	.	.
chr1	44552204	44552703	chr1	44789504	44790003	Gulp1|chr1:44789504-44790003	0.0886247241012011	.	.
chr1	44552204	44552703	chr1	44974661	44975160	Gulp1|chr1:44974661-44975160	0.0792042098275856	.	.
chr1	44745649	44746148	chr1	44699482	44699981	4930521E06Rik|chr1:44699482-44699981	0.106558818361452	.	.
chr1	44745649	44746148	chr1	44878042	44878541	4930521E06Rik|chr1:44878042-44878541	0.0796679145917161	.	.
chr1	44745649	44746148	chr1	44891685	44892184	4930521E06Rik|chr1:44891685-44892184	0.105835299966299	.	.
chr1	45502889	45503388	chr1	45309418	45309917	Col5a2|chr1:45309418-45309917	0.0990947826067892	.	.
chr1	45502889	45503388	chr1	45313936	45314435	Col5a2|chr1:45313936-45314435	0.182304541737017	.	.
chr1	45502889	45503388	chr1	45355868	45356367	Col5a2|chr1:45355868-45356367	0.256914267500934	.	.
chr1	45502889	45503388	chr1	45356486	45356985	Col5a2|chr1:45356486-45356985	0.14931594312592	.	.
chr1	45502889	45503388	chr1	45472713	45473212	Col5a2|chr1:45472713-45473212	0.187725850836824	.	.
chr1	45502889	45503388	chr1	45473295	45473794	Col5a2|chr1:45473295-45473794	0.146675183937913	.	.
chr1	45502889	45503388	chr1	45501409	45501908	Col5a2|chr1:45501409-45501908	0.0992248477839133	.	.
chr1	45502889	45503388	chr1	45538206	45538705	Col5a2|chr1:45538206-45538705	0.0904810122439705	.	.
chr1	45502889	45503388	chr1	45672672	45673171	Col5a2|chr1:45672672-45673171	0.131244220860283	.	.
chr1	45502889	45503388	chr1	45688848	45689347	Col5a2|chr1:45688848-45689347	0.103372406993321	.	.
chr1	45502889	45503388	chr1	45700907	45701406	Col5a2|chr1:45700907-45701406	0.132585722626969	.	.
chr1	45502889	45503388	chr1	45701508	45702007	Col5a2|chr1:45701508-45702007	0.0985418914340718	.	.
chr1	45502889	45503388	chr1	45755386	45755885	Col5a2|chr1:45755386-45755885	0.183374706302106	.	.
chr1	45502889	45503388	chr1	45760934	45761433	Col5a2|chr1:45760934-45761433	0.185202912887417	.	.
chr1	45502889	45503388	chr1	45780721	45781220	Col5a2|chr1:45780721-45781220	0.0884497037388493	.	.
chr1	45502889	45503388	chr1	45801268	45801767	Col5a2|chr1:45801268-45801767	0.0830812609340107	.	.
chr1	45502889	45503388	chr1	45825095	45825594	Col5a2|chr1:45825095-45825594	0.082298482583652	.	.
chr1	45502889	45503388	chr1	45832432	45832931	Col5a2|chr1:45832432-45832931	0.227884765407934	.	.
chr1	45502889	45503388	chr1	45832978	45833477	Col5a2|chr1:45832978-45833477	0.0818879694785465	.	.
chr1	45502889	45503388	chr1	45832978	45833477	Col5a2|chr1:45832978-45833477	0.0818879694785466	.	.
chr1	45502889	45503388	chr1	45985207	45985706	Col5a2|chr1:45985207-45985706	0.105307542887086	.	.
chr1	45794689	45795188	chr1	45755386	45755885	Wdr75|chr1:45755386-45755885	0.110444038067511	.	.
chr1	45794689	45795188	chr1	45814683	45815182	Wdr75|chr1:45814683-45815182	0.112804178559323	.	.
chr1	45794689	45795188	chr1	45825095	45825594	Wdr75|chr1:45825095-45825594	0.075827443245026	.	.
chr1	45794689	45795188	chr1	45894783	45895282	Wdr75|chr1:45894783-45895282	0.163648021203171	.	.
chr1	45794689	45795188	chr1	45924401	45924900	Wdr75|chr1:45924401-45924900	0.0994848071746797	.	.
chr1	45795197	45795696	chr1	45513041	45513540	Wdr75|chr1:45513041-45513540	0.0864916613478309	.	.
chr1	45795197	45795696	chr1	45977322	45977821	Wdr75|chr1:45977322-45977821	0.0978371391277962	.	.
chr1	45795197	45795696	chr1	46160998	46161497	Wdr75|chr1:46160998-46161497	0.0954951302790764	.	.
chr1	45889106	45889605	chr1	45501409	45501908	Gm5269|chr1:45501409-45501908	0.0885235452955355	.	.
chr1	45889106	45889605	chr1	45527402	45527901	Gm5269|chr1:45527402-45527901	0.108981503023272	.	.
chr1	45889106	45889605	chr1	45538206	45538705	Gm5269|chr1:45538206-45538705	0.128728797624196	.	.
chr1	45889106	45889605	chr1	45626729	45627228	Gm5269|chr1:45626729-45627228	0.174950499502122	.	.
chr1	45889106	45889605	chr1	45628997	45629496	Gm5269|chr1:45628997-45629496	0.0775261810086978	.	.
chr1	45889106	45889605	chr1	45672672	45673171	Gm5269|chr1:45672672-45673171	0.279300301114162	.	.
chr1	45889106	45889605	chr1	45700907	45701406	Gm5269|chr1:45700907-45701406	0.175667769240667	.	.
chr1	45889106	45889605	chr1	45701508	45702007	Gm5269|chr1:45701508-45702007	0.235771146621127	.	.
chr1	45889106	45889605	chr1	45713120	45713619	Gm5269|chr1:45713120-45713619	0.312617245765706	.	.
chr1	45889106	45889605	chr1	45755386	45755885	Gm5269|chr1:45755386-45755885	0.210177105263316	.	.
chr1	45889106	45889605	chr1	45760934	45761433	Gm5269|chr1:45760934-45761433	0.242911673133108	.	.
chr1	45889106	45889605	chr1	45780721	45781220	Gm5269|chr1:45780721-45781220	0.0858522011076081	.	.
chr1	45889106	45889605	chr1	45801268	45801767	Gm5269|chr1:45801268-45801767	0.130405972536986	.	.
chr1	45889106	45889605	chr1	45816821	45817320	Gm5269|chr1:45816821-45817320	0.0807435838004472	.	.
chr1	45889106	45889605	chr1	45825095	45825594	Gm5269|chr1:45825095-45825594	0.101032759278291	.	.
chr1	45889106	45889605	chr1	45832432	45832931	Gm5269|chr1:45832432-45832931	0.303487440328396	.	.
chr1	45889106	45889605	chr1	45832978	45833477	Gm5269|chr1:45832978-45833477	0.107431289669005	.	.
chr1	45889106	45889605	chr1	45837607	45838106	Gm5269|chr1:45837607-45838106	0.192910314999422	.	.
chr1	45889106	45889605	chr1	45838233	45838732	Gm5269|chr1:45838233-45838732	0.210759535733993	.	.
chr1	45889106	45889605	chr1	45860275	45860774	Gm5269|chr1:45860275-45860774	0.0787681745675972	.	.
chr1	45889106	45889605	chr1	45907396	45907895	Gm5269|chr1:45907396-45907895	0.232783650582249	.	.
chr1	45889106	45889605	chr1	45984592	45985091	Gm5269|chr1:45984592-45985091	0.167554762879027	.	.
chr1	45889106	45889605	chr1	45985207	45985706	Gm5269|chr1:45985207-45985706	0.133118770126704	.	.
chr1	45889106	45889605	chr1	46018316	46018815	Gm5269|chr1:46018316-46018815	0.136894189257009	.	.
chr1	45889106	45889605	chr1	46137792	46138291	Gm5269|chr1:46137792-46138291	0.133678859778503	.	.
chr1	45889106	45889605	chr1	46159918	46160417	Gm5269|chr1:46159918-46160417	0.14715151665403	.	.
chr1	45925424	45925923	chr1	45501409	45501908	Slc40a1|chr1:45501409-45501908	0.156022187588367	.	.
chr1	45925424	45925923	chr1	45538206	45538705	Slc40a1|chr1:45538206-45538705	0.0941381552514332	.	.
chr1	45925424	45925923	chr1	45628997	45629496	Slc40a1|chr1:45628997-45629496	0.132724690421514	.	.
chr1	45925424	45925923	chr1	45672672	45673171	Slc40a1|chr1:45672672-45673171	0.274285793502689	.	.
chr1	45925424	45925923	chr1	45700907	45701406	Slc40a1|chr1:45700907-45701406	0.083110582414984	.	.
chr1	45925424	45925923	chr1	45755386	45755885	Slc40a1|chr1:45755386-45755885	0.293520186264785	.	.
chr1	45925424	45925923	chr1	45755386	45755885	Slc40a1|chr1:45755386-45755885	0.293520186264786	.	.
chr1	45925424	45925923	chr1	45760934	45761433	Slc40a1|chr1:45760934-45761433	0.139164711847504	.	.
chr1	45925424	45925923	chr1	45801268	45801767	Slc40a1|chr1:45801268-45801767	0.117192726216147	.	.
chr1	45925424	45925923	chr1	45816821	45817320	Slc40a1|chr1:45816821-45817320	0.13177153450809	.	.
chr1	45925424	45925923	chr1	45825095	45825594	Slc40a1|chr1:45825095-45825594	0.206800530760326	.	.
chr1	45925424	45925923	chr1	45832432	45832931	Slc40a1|chr1:45832432-45832931	0.109185315499916	.	.
chr1	45925424	45925923	chr1	45837607	45838106	Slc40a1|chr1:45837607-45838106	0.0882971375221277	.	.
chr1	45925424	45925923	chr1	45907396	45907895	Slc40a1|chr1:45907396-45907895	0.116857969952807	.	.
chr1	45925424	45925923	chr1	45984592	45985091	Slc40a1|chr1:45984592-45985091	0.0932536752226261	.	.
chr1	45925424	45925923	chr1	45985207	45985706	Slc40a1|chr1:45985207-45985706	0.260698532621988	.	.
chr1	45925424	45925923	chr1	46159918	46160417	Slc40a1|chr1:46159918-46160417	0.075735136344052	.	.
chr1	46065930	46066429	chr1	45811878	45812377	Dnah7b|chr1:45811878-45812377	0.0814332085982795	.	.
chr1	46065930	46066429	chr1	46068737	46069236	Dnah7b|chr1:46068737-46069236	0.0783088370409747	.	.
chr1	46066566	46067065	chr1	45760934	45761433	Dnah7b|chr1:45760934-45761433	0.0842679412253182	.	.
chr1	46066566	46067065	chr1	45801268	45801767	Dnah7b|chr1:45801268-45801767	0.0810198376592773	.	.
chr1	46066566	46067065	chr1	45814683	45815182	Dnah7b|chr1:45814683-45815182	0.117826831933063	.	.
chr1	46066566	46067065	chr1	45816821	45817320	Dnah7b|chr1:45816821-45817320	0.0847053138431592	.	.
chr1	46066566	46067065	chr1	45838233	45838732	Dnah7b|chr1:45838233-45838732	0.0922435263637324	.	.
chr1	46066566	46067065	chr1	46067115	46067614	Dnah7b|chr1:46067115-46067614	0.291458881287103	.	.
chr1	46066566	46067065	chr1	46201064	46201563	Dnah7b|chr1:46201064-46201563	0.133396910904413	.	.
chr1	46424633	46425132	chr1	46412487	46412986	Dnah7c|chr1:46412487-46412986	0.0987458002954468	.	.
chr1	46424633	46425132	chr1	46725599	46726098	Dnah7c|chr1:46725599-46726098	0.0997996568434195	.	.
chr1	46425176	46425675	chr1	46067115	46067614	Dnah7c|chr1:46067115-46067614	0.10392720782879	.	.
chr1	46425176	46425675	chr1	46419013	46419512	Dnah7c|chr1:46419013-46419512	0.0989946322517676	.	.
chr1	46425176	46425675	chr1	46580384	46580883	Dnah7c|chr1:46580384-46580883	0.124191559622126	.	.
chr1	46425176	46425675	chr1	46725599	46726098	Dnah7c|chr1:46725599-46726098	0.0793804050459535	.	.
chr1	46849702	46850201	chr1	46525379	46525878	Gm28151|chr1:46525379-46525878	0.135714874397128	.	.
chr1	46849702	46850201	chr1	46580384	46580883	Gm28151|chr1:46580384-46580883	0.11496028204967	.	.
chr1	46849702	46850201	chr1	46625844	46626343	Gm28151|chr1:46625844-46626343	0.0960911104802301	.	.
chr1	46849702	46850201	chr1	46654167	46654666	Gm28151|chr1:46654167-46654666	0.0746374134200861	.	.
chr1	46849702	46850201	chr1	46734859	46735358	Gm28151|chr1:46734859-46735358	0.117346075013551	.	.
chr1	46849702	46850201	chr1	46738526	46739025	Gm28151|chr1:46738526-46739025	0.0794985046555108	.	.
chr1	46849702	46850201	chr1	46745847	46746346	Gm28151|chr1:46745847-46746346	0.0784721957078639	.	.
chr1	46849702	46850201	chr1	46805066	46805565	Gm28151|chr1:46805066-46805565	0.195744744392482	.	.
chr1	46849702	46850201	chr1	46808464	46808963	Gm28151|chr1:46808464-46808963	0.0850190788254327	.	.
chr1	46849702	46850201	chr1	46815219	46815718	Gm28151|chr1:46815219-46815718	0.202623362338818	.	.
chr1	46849702	46850201	chr1	46815785	46816284	Gm28151|chr1:46815785-46816284	0.132926120923708	.	.
chr1	46849702	46850201	chr1	46853369	46853868	Gm28151|chr1:46853369-46853868	0.161699947566083	.	.
chr1	46849702	46850201	chr1	46853907	46854406	Gm28151|chr1:46853907-46854406	0.0776842643488972	.	.
chr1	46849702	46850201	chr1	46859235	46859734	Gm28151|chr1:46859235-46859734	0.0972679593836414	.	.
chr1	46849702	46850201	chr1	46865392	46865891	Gm28151|chr1:46865392-46865891	0.078747706746787	.	.
chr1	46849702	46850201	chr1	46885506	46886005	Gm28151|chr1:46885506-46886005	0.183192445244019	.	.
chr1	46849702	46850201	chr1	46912792	46913291	Gm28151|chr1:46912792-46913291	0.156684947796156	.	.
chr1	46849702	46850201	chr1	46937600	46938099	Gm28151|chr1:46937600-46938099	0.27216160034171	.	.
chr1	46849702	46850201	chr1	46965975	46966474	Gm28151|chr1:46965975-46966474	0.0952095672632627	.	.
chr1	46849702	46850201	chr1	46969700	46970199	Gm28151|chr1:46969700-46970199	0.109144092674222	.	.
chr1	46849702	46850201	chr1	46983046	46983545	Gm28151|chr1:46983046-46983545	0.185893344368815	.	.
chr1	50398590	50399089	chr1	50507743	50508242	Gm29665|chr1:50507743-50508242	0.0759486963436658	.	.
chr1	50398590	50399089	chr1	50517888	50518387	Gm29665|chr1:50517888-50518387	0.19470255497794	.	.
chr1	50398590	50399089	chr1	50678961	50679460	Gm29665|chr1:50678961-50679460	0.100363128556153	.	.
chr1	52816845	52817344	chr1	52752671	52753170	Inpp1|chr1:52752671-52753170	0.085718106365797	.	.
chr1	52816845	52817344	chr1	52765177	52765676	Inpp1|chr1:52765177-52765676	0.12685590680886	.	.
chr1	52816845	52817344	chr1	52925439	52925938	Inpp1|chr1:52925439-52925938	0.105714265579445	.	.
chr1	52816845	52817344	chr1	52951973	52952472	Inpp1|chr1:52951973-52952472	0.0824422664858562	.	.
chr1	52816845	52817344	chr1	52973207	52973706	Inpp1|chr1:52973207-52973706	0.114495363198169	.	.
chr1	52816845	52817344	chr1	53186238	53186737	Inpp1|chr1:53186238-53186737	0.107049952132652	.	.
chr1	52817513	52818012	chr1	52793573	52794072	Inpp1|chr1:52793573-52794072	0.154979459469503	.	.
chr1	52817513	52818012	chr1	52873943	52874442	Inpp1|chr1:52873943-52874442	0.07863356646164	.	.
chr1	52817513	52818012	chr1	52904810	52905309	Inpp1|chr1:52904810-52905309	0.10321112500803	.	.
chr1	52817513	52818012	chr1	52986655	52987154	Inpp1|chr1:52986655-52987154	0.0837540875619967	.	.
chr1	52817513	52818012	chr1	52987265	52987764	Inpp1|chr1:52987265-52987764	0.0781543904272782	.	.
chr1	52817513	52818012	chr1	53032502	53033001	Inpp1|chr1:53032502-53033001	0.165962188552507	.	.
chr1	52817513	52818012	chr1	53053006	53053505	Inpp1|chr1:53053006-53053505	0.0921407240833405	.	.
chr1	52817513	52818012	chr1	53157813	53158312	Inpp1|chr1:53157813-53158312	0.137839964259462	.	.
chr1	52817513	52818012	chr1	53186238	53186737	Inpp1|chr1:53186238-53186737	0.0874314447630727	.	.
chr1	52817513	52818012	chr1	53225566	53226065	Inpp1|chr1:53225566-53226065	0.239219724501946	.	.
chr1	52818253	52818752	chr1	52752671	52753170	Inpp1|chr1:52752671-52753170	0.169495591163745	.	.
chr1	52818253	52818752	chr1	52763907	52764406	Inpp1|chr1:52763907-52764406	0.0854683064572575	.	.
chr1	52818253	52818752	chr1	52787228	52787727	Inpp1|chr1:52787228-52787727	0.103881417162531	.	.
chr1	52818253	52818752	chr1	52799343	52799842	Inpp1|chr1:52799343-52799842	0.0822100150437187	.	.
chr1	52818253	52818752	chr1	52802347	52802846	Inpp1|chr1:52802347-52802846	0.189317075406084	.	.
chr1	52818253	52818752	chr1	52854016	52854515	Inpp1|chr1:52854016-52854515	0.138101418485438	.	.
chr1	52818253	52818752	chr1	52873943	52874442	Inpp1|chr1:52873943-52874442	0.110784651882811	.	.
chr1	52818253	52818752	chr1	52925972	52926471	Inpp1|chr1:52925972-52926471	0.187457676833561	.	.
chr1	52818253	52818752	chr1	52973207	52973706	Inpp1|chr1:52973207-52973706	0.075779436604665	.	.
chr1	52818253	52818752	chr1	53018688	53019187	Inpp1|chr1:53018688-53019187	0.134492629162525	.	.
chr1	52818253	52818752	chr1	53022900	53023399	Inpp1|chr1:53022900-53023399	0.209327448759986	.	.
chr1	52818253	52818752	chr1	53037383	53037882	Inpp1|chr1:53037383-53037882	0.277868581061583	.	.
chr1	52818253	52818752	chr1	53224765	53225264	Inpp1|chr1:53224765-53225264	0.0762529976215156	.	.
chr1	52818253	52818752	chr1	53225566	53226065	Inpp1|chr1:53225566-53226065	0.20395026451872	.	.
chr1	52844734	52845233	chr1	52752671	52753170	Hibch|chr1:52752671-52753170	0.0788706613531227	.	.
chr1	52844734	52845233	chr1	52787228	52787727	Hibch|chr1:52787228-52787727	0.153519693310637	.	.
chr1	52844734	52845233	chr1	52793573	52794072	Hibch|chr1:52793573-52794072	0.101035409599671	.	.
chr1	52844734	52845233	chr1	52797795	52798294	Hibch|chr1:52797795-52798294	0.153090664411872	.	.
chr1	52844734	52845233	chr1	52799343	52799842	Hibch|chr1:52799343-52799842	0.311372146816654	.	.
chr1	52844734	52845233	chr1	52802347	52802846	Hibch|chr1:52802347-52802846	0.153686196527671	.	.
chr1	52844734	52845233	chr1	52854016	52854515	Hibch|chr1:52854016-52854515	0.154657097072029	.	.
chr1	52844734	52845233	chr1	52904810	52905309	Hibch|chr1:52904810-52905309	0.197448839442346	.	.
chr1	52844734	52845233	chr1	52925972	52926471	Hibch|chr1:52925972-52926471	0.133278686708021	.	.
chr1	52844734	52845233	chr1	52934666	52935165	Hibch|chr1:52934666-52935165	0.116221058293038	.	.
chr1	52844734	52845233	chr1	52952486	52952985	Hibch|chr1:52952486-52952985	0.103038032615726	.	.
chr1	52844734	52845233	chr1	52953081	52953580	Hibch|chr1:52953081-52953580	0.265833363265204	.	.
chr1	52844734	52845233	chr1	52986655	52987154	Hibch|chr1:52986655-52987154	0.163624461813663	.	.
chr1	52844734	52845233	chr1	52987265	52987764	Hibch|chr1:52987265-52987764	0.132961257388681	.	.
chr1	52844734	52845233	chr1	53018688	53019187	Hibch|chr1:53018688-53019187	0.0924823879157698	.	.
chr1	52844734	52845233	chr1	53037383	53037882	Hibch|chr1:53037383-53037882	0.208023886325645	.	.
chr1	52844734	52845233	chr1	53157813	53158312	Hibch|chr1:53157813-53158312	0.24101900465552	.	.
chr1	52844734	52845233	chr1	53186238	53186737	Hibch|chr1:53186238-53186737	0.0960032545116646	.	.
chr1	52844734	52845233	chr1	53225566	53226065	Hibch|chr1:53225566-53226065	0.21198372483579	.	.
chr1	52845579	52846078	chr1	52797795	52798294	Hibch|chr1:52797795-52798294	0.134603310250852	.	.
chr1	52845579	52846078	chr1	52799343	52799842	Hibch|chr1:52799343-52799842	0.106826244187338	.	.
chr1	52845579	52846078	chr1	52800230	52800729	Hibch|chr1:52800230-52800729	0.126929596424381	.	.
chr1	52845579	52846078	chr1	52897587	52898086	Hibch|chr1:52897587-52898086	0.117955699085746	.	.
chr1	52845579	52846078	chr1	52903002	52903501	Hibch|chr1:52903002-52903501	0.0942937710082813	.	.
chr1	52845579	52846078	chr1	52904260	52904759	Hibch|chr1:52904260-52904759	0.169605299784403	.	.
chr1	52845579	52846078	chr1	52925972	52926471	Hibch|chr1:52925972-52926471	0.1448494653195	.	.
chr1	52845579	52846078	chr1	52955102	52955601	Hibch|chr1:52955102-52955601	0.0849003779224085	.	.
chr1	52845579	52846078	chr1	53018688	53019187	Hibch|chr1:53018688-53019187	0.098015463073918	.	.
chr1	52845579	52846078	chr1	53157813	53158312	Hibch|chr1:53157813-53158312	0.156963975304307	.	.
chr1	52845579	52846078	chr1	53186238	53186737	Hibch|chr1:53186238-53186737	0.205130754596441	.	.
chr1	52845579	52846078	chr1	53201415	53201914	Hibch|chr1:53201415-53201914	0.130806799591726	.	.
chr1	52845579	52846078	chr1	53214001	53214500	Hibch|chr1:53214001-53214500	0.087755507484958	.	.
chr1	53061825	53062324	chr1	52759326	52759825	Mstn|chr1:52759326-52759825	0.365518596757054	.	.
chr1	53061825	53062324	chr1	52764434	52764933	Mstn|chr1:52764434-52764933	0.0869469916186208	.	.
chr1	53061825	53062324	chr1	52765177	52765676	Mstn|chr1:52765177-52765676	0.0940807718080224	.	.
chr1	53061825	53062324	chr1	52897587	52898086	Mstn|chr1:52897587-52898086	0.261991297182402	.	.
chr1	53061825	53062324	chr1	52903002	52903501	Mstn|chr1:52903002-52903501	0.1799712217997	.	.
chr1	53061825	53062324	chr1	52903595	52904094	Mstn|chr1:52903595-52904094	0.14930718984896	.	.
chr1	53061825	53062324	chr1	52904260	52904759	Mstn|chr1:52904260-52904759	0.215326327526673	.	.
chr1	53061825	53062324	chr1	52918307	52918806	Mstn|chr1:52918307-52918806	0.108258245983617	.	.
chr1	53061825	53062324	chr1	52951973	52952472	Mstn|chr1:52951973-52952472	0.0977671860567887	.	.
chr1	53061825	53062324	chr1	52955102	52955601	Mstn|chr1:52955102-52955601	0.131618628841406	.	.
chr1	53061825	53062324	chr1	53004996	53005495	Mstn|chr1:53004996-53005495	0.191448601994403	.	.
chr1	53061825	53062324	chr1	53014648	53015147	Mstn|chr1:53014648-53015147	0.0987864154024322	.	.
chr1	53061825	53062324	chr1	53017260	53017759	Mstn|chr1:53017260-53017759	0.356718268232216	.	.
chr1	53061825	53062324	chr1	53018688	53019187	Mstn|chr1:53018688-53019187	0.193151483590128	.	.
chr1	53061825	53062324	chr1	53047940	53048439	Mstn|chr1:53047940-53048439	0.104283762012017	.	.
chr1	53061825	53062324	chr1	53062527	53063026	Mstn|chr1:53062527-53063026	0.209865125050291	.	.
chr1	53061825	53062324	chr1	53063065	53063564	Mstn|chr1:53063065-53063564	0.136733718566697	.	.
chr1	53061825	53062324	chr1	53063686	53064185	Mstn|chr1:53063686-53064185	0.123872600782796	.	.
chr1	53061825	53062324	chr1	53198634	53199133	Mstn|chr1:53198634-53199133	0.148095629932813	.	.
chr1	53061825	53062324	chr1	53201415	53201914	Mstn|chr1:53201415-53201914	0.104142842790137	.	.
chr1	53061825	53062324	chr1	53272612	53273111	Mstn|chr1:53272612-53273111	0.0919509472651452	.	.
chr1	53061825	53062324	chr1	53285115	53285614	Mstn|chr1:53285115-53285614	0.230524837919963	.	.
chr1	53061825	53062324	chr1	53342147	53342646	Mstn|chr1:53342147-53342646	0.0753822873133187	.	.
chr1	53061825	53062324	chr1	53403910	53404409	Mstn|chr1:53403910-53404409	0.383135604017501	.	.
chr1	53061825	53062324	chr1	53442911	53443410	Mstn|chr1:53442911-53443410	0.111462527857726	.	.
chr1	53061825	53062324	chr1	53450060	53450559	Mstn|chr1:53450060-53450559	0.157809271580186	.	.
chr1	53061825	53062324	chr1	53482726	53483225	Mstn|chr1:53482726-53483225	0.253980140376389	.	.
chr1	53296806	53297305	chr1	53037383	53037882	Ormdl1|chr1:53037383-53037882	0.279736542509162	.	.
chr1	53296806	53297305	chr1	53037383	53037882	Pms1|chr1:53037383-53037882	0.279736542509162	.	.
chr1	53296806	53297305	chr1	53047940	53048439	Ormdl1|chr1:53047940-53048439	0.0836791490269885	.	.
chr1	53296806	53297305	chr1	53047940	53048439	Ormdl1|chr1:53047940-53048439	0.0836791490269886	.	.
chr1	53296806	53297305	chr1	53047940	53048439	Pms1|chr1:53047940-53048439	0.0836791490269885	.	.
chr1	53296806	53297305	chr1	53047940	53048439	Pms1|chr1:53047940-53048439	0.0836791490269886	.	.
chr1	53296806	53297305	chr1	53317270	53317769	Ormdl1|chr1:53317270-53317769	0.268907089727475	.	.
chr1	53296806	53297305	chr1	53317270	53317769	Pms1|chr1:53317270-53317769	0.268907089727475	.	.
chr1	53296806	53297305	chr1	53453537	53454036	Ormdl1|chr1:53453537-53454036	0.0794733965747844	.	.
chr1	53296806	53297305	chr1	53453537	53454036	Pms1|chr1:53453537-53454036	0.0794733965747844	.	.
chr1	53296806	53297305	chr1	53726204	53726703	Ormdl1|chr1:53726204-53726703	0.124245684428237	.	.
chr1	53296806	53297305	chr1	53726204	53726703	Pms1|chr1:53726204-53726703	0.124245684428237	.	.
chr1	53296806	53297305	chr1	53726746	53727245	Ormdl1|chr1:53726746-53727245	0.0977040355694842	.	.
chr1	53296806	53297305	chr1	53726746	53727245	Pms1|chr1:53726746-53727245	0.0977040355694842	.	.
chr1	53297308	53297807	chr1	53037383	53037882	Ormdl1|chr1:53037383-53037882	0.0940991291689678	.	.
chr1	53297308	53297807	chr1	53037383	53037882	Pms1|chr1:53037383-53037882	0.0940991291689678	.	.
chr1	53297308	53297807	chr1	53053006	53053505	Ormdl1|chr1:53053006-53053505	0.127811939841547	.	.
chr1	53297308	53297807	chr1	53053006	53053505	Pms1|chr1:53053006-53053505	0.127811939841547	.	.
chr1	53297308	53297807	chr1	53186238	53186737	Ormdl1|chr1:53186238-53186737	0.0884039079262129	.	.
chr1	53297308	53297807	chr1	53186238	53186737	Pms1|chr1:53186238-53186737	0.0884039079262129	.	.
chr1	53297308	53297807	chr1	53224765	53225264	Ormdl1|chr1:53224765-53225264	0.216178280826216	.	.
chr1	53297308	53297807	chr1	53224765	53225264	Pms1|chr1:53224765-53225264	0.216178280826216	.	.
chr1	53297308	53297807	chr1	53591081	53591580	Ormdl1|chr1:53591081-53591580	0.0824123818030687	.	.
chr1	53297308	53297807	chr1	53591081	53591580	Pms1|chr1:53591081-53591580	0.0824123818030687	.	.
chr1	53297308	53297807	chr1	53621447	53621946	Ormdl1|chr1:53621447-53621946	0.122120407236573	.	.
chr1	53297308	53297807	chr1	53621447	53621946	Pms1|chr1:53621447-53621946	0.122120407236573	.	.
chr1	53297308	53297807	chr1	53629924	53630423	Ormdl1|chr1:53629924-53630423	0.0949350512831837	.	.
chr1	53297308	53297807	chr1	53629924	53630423	Pms1|chr1:53629924-53630423	0.0949350512831837	.	.
chr1	53313399	53313898	chr1	53037383	53037882	Osgepl1|chr1:53037383-53037882	0.0955209873213321	.	.
chr1	53313399	53313898	chr1	53214001	53214500	Osgepl1|chr1:53214001-53214500	0.174790448940634	.	.
chr1	53313399	53313898	chr1	53358302	53358801	Osgepl1|chr1:53358302-53358801	0.103546305887909	.	.
chr1	53313399	53313898	chr1	53546977	53547476	Osgepl1|chr1:53546977-53547476	0.116025130407634	.	.
chr1	53313399	53313898	chr1	53563590	53564089	Osgepl1|chr1:53563590-53564089	0.0998090621318561	.	.
chr1	53313399	53313898	chr1	53563590	53564089	Osgepl1|chr1:53563590-53564089	0.0998090621318562	.	.
chr1	53313399	53313898	chr1	53629924	53630423	Osgepl1|chr1:53629924-53630423	0.0809188368543564	.	.
chr1	53352482	53352981	chr1	53004996	53005495	Asdurf|chr1:53004996-53005495	0.135354377030229	.	.
chr1	53352482	53352981	chr1	53004996	53005495	Asnsd1|chr1:53004996-53005495	0.135354377030229	.	.
chr1	53352482	53352981	chr1	53018688	53019187	Asdurf|chr1:53018688-53019187	0.121207054899892	.	.
chr1	53352482	53352981	chr1	53018688	53019187	Asnsd1|chr1:53018688-53019187	0.121207054899892	.	.
chr1	53352482	53352981	chr1	53037383	53037882	Asdurf|chr1:53037383-53037882	0.209881974163038	.	.
chr1	53352482	53352981	chr1	53037383	53037882	Asnsd1|chr1:53037383-53037882	0.209881974163038	.	.
chr1	53352482	53352981	chr1	53157813	53158312	Asdurf|chr1:53157813-53158312	0.159658821862256	.	.
chr1	53352482	53352981	chr1	53157813	53158312	Asnsd1|chr1:53157813-53158312	0.159658821862256	.	.
chr1	53352482	53352981	chr1	53186238	53186737	Asdurf|chr1:53186238-53186737	0.10855709580219	.	.
chr1	53352482	53352981	chr1	53186238	53186737	Asnsd1|chr1:53186238-53186737	0.10855709580219	.	.
chr1	53352482	53352981	chr1	53214001	53214500	Asdurf|chr1:53214001-53214500	0.13844046605139	.	.
chr1	53352482	53352981	chr1	53214001	53214500	Asdurf|chr1:53214001-53214500	0.138440466051391	.	.
chr1	53352482	53352981	chr1	53214001	53214500	Asnsd1|chr1:53214001-53214500	0.13844046605139	.	.
chr1	53352482	53352981	chr1	53214001	53214500	Asnsd1|chr1:53214001-53214500	0.138440466051391	.	.
chr1	53352482	53352981	chr1	53225566	53226065	Asdurf|chr1:53225566-53226065	0.165963067092882	.	.
chr1	53352482	53352981	chr1	53225566	53226065	Asnsd1|chr1:53225566-53226065	0.165963067092882	.	.
chr1	53352482	53352981	chr1	53317270	53317769	Asdurf|chr1:53317270-53317769	0.142491724011154	.	.
chr1	53352482	53352981	chr1	53317270	53317769	Asnsd1|chr1:53317270-53317769	0.142491724011154	.	.
chr1	53352482	53352981	chr1	53546977	53547476	Asdurf|chr1:53546977-53547476	0.0992998749036034	.	.
chr1	53352482	53352981	chr1	53546977	53547476	Asnsd1|chr1:53546977-53547476	0.0992998749036034	.	.
chr1	53352482	53352981	chr1	53621447	53621946	Asdurf|chr1:53621447-53621946	0.0865660205946892	.	.
chr1	53352482	53352981	chr1	53621447	53621946	Asnsd1|chr1:53621447-53621946	0.0865660205946892	.	.
chr1	53352482	53352981	chr1	53726204	53726703	Asdurf|chr1:53726204-53726703	0.0904723605538766	.	.
chr1	53352482	53352981	chr1	53726204	53726703	Asnsd1|chr1:53726204-53726703	0.0904723605538766	.	.
chr1	53352482	53352981	chr1	53726746	53727245	Asdurf|chr1:53726746-53727245	0.12110734814633	.	.
chr1	53352482	53352981	chr1	53726746	53727245	Asnsd1|chr1:53726746-53727245	0.12110734814633	.	.
chr1	53706596	53707095	chr1	53285115	53285614	Dnah7a|chr1:53285115-53285614	0.24349035984061	.	.
chr1	53706596	53707095	chr1	53290694	53291193	Dnah7a|chr1:53290694-53291193	0.148677169456158	.	.
chr1	53706596	53707095	chr1	53317270	53317769	Dnah7a|chr1:53317270-53317769	0.0801016752671931	.	.
chr1	53706596	53707095	chr1	53403910	53404409	Dnah7a|chr1:53403910-53404409	0.185763317916344	.	.
chr1	53706596	53707095	chr1	53450060	53450559	Dnah7a|chr1:53450060-53450559	0.187249003882905	.	.
chr1	53706596	53707095	chr1	53482726	53483225	Dnah7a|chr1:53482726-53483225	0.0930882126082295	.	.
chr1	53706596	53707095	chr1	53637885	53638384	Dnah7a|chr1:53637885-53638384	0.101932914797743	.	.
chr1	53706596	53707095	chr1	53726204	53726703	Dnah7a|chr1:53726204-53726703	0.196272284739999	.	.
chr1	53706596	53707095	chr1	53726746	53727245	Dnah7a|chr1:53726746-53727245	0.115257667607907	.	.
chr1	53707111	53707610	chr1	53272612	53273111	Dnah7a|chr1:53272612-53273111	0.120944740601868	.	.
chr1	53707111	53707610	chr1	53285115	53285614	Dnah7a|chr1:53285115-53285614	0.13856485377984	.	.
chr1	53707111	53707610	chr1	53328587	53329086	Dnah7a|chr1:53328587-53329086	0.11379348795456	.	.
chr1	53707111	53707610	chr1	53403910	53404409	Dnah7a|chr1:53403910-53404409	0.201170068488078	.	.
chr1	53707111	53707610	chr1	53442911	53443410	Dnah7a|chr1:53442911-53443410	0.0905839673698152	.	.
chr1	53707111	53707610	chr1	53442911	53443410	Dnah7a|chr1:53442911-53443410	0.0905839673698153	.	.
chr1	53707111	53707610	chr1	53450060	53450559	Dnah7a|chr1:53450060-53450559	0.11849283408604	.	.
chr1	53707111	53707610	chr1	53482726	53483225	Dnah7a|chr1:53482726-53483225	0.194815414405879	.	.
chr1	53707111	53707610	chr1	53713424	53713923	Dnah7a|chr1:53713424-53713923	0.171257948408028	.	.
chr1	53707111	53707610	chr1	53715382	53715881	Dnah7a|chr1:53715382-53715881	0.143034053825105	.	.
chr1	54250459	54250958	chr1	54385399	54385898	Ccdc150|chr1:54385399-54385898	0.0760872057097591	.	.
chr1	54250459	54250958	chr1	54448109	54448608	Ccdc150|chr1:54448109-54448608	0.190229023012488	.	.
chr1	54250459	54250958	chr1	54497764	54498263	Ccdc150|chr1:54497764-54498263	0.0779651509133354	.	.
chr1	54250459	54250958	chr1	54521047	54521546	Ccdc150|chr1:54521047-54521546	0.0874804576422664	.	.
chr1	54250459	54250958	chr1	54652088	54652587	Ccdc150|chr1:54652088-54652587	0.122207568391404	.	.
chr1	54250459	54250958	chr1	54665931	54666430	Ccdc150|chr1:54665931-54666430	0.197583424051855	.	.
chr1	54250459	54250958	chr1	54668674	54669173	Ccdc150|chr1:54668674-54669173	0.273411714572704	.	.
chr1	54250459	54250958	chr1	54707737	54708236	Ccdc150|chr1:54707737-54708236	0.0764876586941211	.	.
chr1	54250459	54250958	chr1	54743069	54743568	Ccdc150|chr1:54743069-54743568	0.172360583174062	.	.
chr1	54250459	54250958	chr1	54747681	54748180	Ccdc150|chr1:54747681-54748180	0.216721297111015	.	.
chr1	54438767	54439266	chr1	54332940	54333439	Gtf3c3|chr1:54332940-54333439	0.119386192373061	.	.
chr1	54438767	54439266	chr1	54467308	54467807	Gtf3c3|chr1:54467308-54467807	0.134080085501427	.	.
chr1	54438767	54439266	chr1	54521047	54521546	Gtf3c3|chr1:54521047-54521546	0.111815273481636	.	.
chr1	54438767	54439266	chr1	54668674	54669173	Gtf3c3|chr1:54668674-54669173	0.07913522326565	.	.
chr1	54438767	54439266	chr1	54743069	54743568	Gtf3c3|chr1:54743069-54743568	0.0801468293038467	.	.
chr1	54438767	54439266	chr1	54747681	54748180	Gtf3c3|chr1:54747681-54748180	0.0880171109065251	.	.
chr1	54556498	54556997	chr1	54331882	54332381	Pgap1|chr1:54331882-54332381	0.0966522580694947	.	.
chr1	54556498	54556997	chr1	54332940	54333439	Pgap1|chr1:54332940-54333439	0.158567561852229	.	.
chr1	54556498	54556997	chr1	54498561	54499060	Pgap1|chr1:54498561-54499060	0.134274055418103	.	.
chr1	54556498	54556997	chr1	54600204	54600703	Pgap1|chr1:54600204-54600703	0.0859373363769921	.	.
chr1	54556498	54556997	chr1	54640136	54640635	Pgap1|chr1:54640136-54640635	0.101405636495686	.	.
chr1	54556498	54556997	chr1	54665931	54666430	Pgap1|chr1:54665931-54666430	0.0846537521232718	.	.
chr1	54556498	54556997	chr1	54668674	54669173	Pgap1|chr1:54668674-54669173	0.163639186116138	.	.
chr1	54556498	54556997	chr1	54707737	54708236	Pgap1|chr1:54707737-54708236	0.104859912586854	.	.
chr1	54556498	54556997	chr1	54734870	54735369	Pgap1|chr1:54734870-54735369	0.0858399710004917	.	.
chr1	54556498	54556997	chr1	54743069	54743568	Pgap1|chr1:54743069-54743568	0.10965196213792	.	.
chr1	54557443	54557942	chr1	54497764	54498263	Pgap1|chr1:54497764-54498263	0.106285451150947	.	.
chr1	54557443	54557942	chr1	54498561	54499060	Pgap1|chr1:54498561-54499060	0.074266437613626	.	.
chr1	54557443	54557942	chr1	54521047	54521546	Pgap1|chr1:54521047-54521546	0.118146079867907	.	.
chr1	54557443	54557942	chr1	54586168	54586667	Pgap1|chr1:54586168-54586667	0.100698597747781	.	.
chr1	54557443	54557942	chr1	54640136	54640635	Pgap1|chr1:54640136-54640635	0.210908433795608	.	.
chr1	54557443	54557942	chr1	54652088	54652587	Pgap1|chr1:54652088-54652587	0.106366324785054	.	.
chr1	54557443	54557942	chr1	54668674	54669173	Pgap1|chr1:54668674-54669173	0.128906960623869	.	.
chr1	54557443	54557942	chr1	54684131	54684630	Pgap1|chr1:54684131-54684630	0.112220469900406	.	.
chr1	54557443	54557942	chr1	54707737	54708236	Pgap1|chr1:54707737-54708236	0.090849046879526	.	.
chr1	54557443	54557942	chr1	54743069	54743568	Pgap1|chr1:54743069-54743568	0.125988157769623	.	.
chr1	54557443	54557942	chr1	54747681	54748180	Pgap1|chr1:54747681-54748180	0.205557745934636	.	.
chr1	55027198	55027697	chr1	55026005	55026504	Sf3b1|chr1:55026005-55026504	0.124556003160411	.	.
chr1	55027198	55027697	chr1	55184934	55185433	Sf3b1|chr1:55184934-55185433	0.100492217207925	.	.
chr1	55027198	55027697	chr1	55201711	55202210	Sf3b1|chr1:55201711-55202210	0.0912019111134483	.	.
chr1	55027198	55027697	chr1	55217150	55217649	Sf3b1|chr1:55217150-55217649	0.0758509598525228	.	.
chr1	55027198	55027697	chr1	55221300	55221799	Sf3b1|chr1:55221300-55221799	0.0788598373459986	.	.
chr1	55027198	55027697	chr1	55399828	55400327	Sf3b1|chr1:55399828-55400327	0.117702959692633	.	.
chr1	55027198	55027697	chr1	55449137	55449636	Sf3b1|chr1:55449137-55449636	0.101743241654227	.	.
chr1	55052491	55052990	chr1	55026005	55026504	Coq10b|chr1:55026005-55026504	0.172726217140484	.	.
chr1	55052491	55052990	chr1	55036881	55037380	Coq10b|chr1:55036881-55037380	0.0900628169089683	.	.
chr1	55052491	55052990	chr1	55074733	55075232	Coq10b|chr1:55074733-55075232	0.112971726343917	.	.
chr1	55052491	55052990	chr1	55184934	55185433	Coq10b|chr1:55184934-55185433	0.307893232184145	.	.
chr1	55052491	55052990	chr1	55192060	55192559	Coq10b|chr1:55192060-55192559	0.109616775599703	.	.
chr1	55052491	55052990	chr1	55201711	55202210	Coq10b|chr1:55201711-55202210	0.0964003687702564	.	.
chr1	55052491	55052990	chr1	55221300	55221799	Coq10b|chr1:55221300-55221799	0.252206140799901	.	.
chr1	55052491	55052990	chr1	55399828	55400327	Coq10b|chr1:55399828-55400327	0.124925564901004	.	.
chr1	55052491	55052990	chr1	55433603	55434102	Coq10b|chr1:55433603-55434102	0.313333990239384	.	.
chr1	55052491	55052990	chr1	55446132	55446631	Coq10b|chr1:55446132-55446631	0.344582594063067	.	.
chr1	55052491	55052990	chr1	55449137	55449636	Coq10b|chr1:55449137-55449636	0.0950744657971356	.	.
chr1	55052491	55052990	chr1	55449137	55449636	Coq10b|chr1:55449137-55449636	0.0950744657971357	.	.
chr1	55053010	55053509	chr1	55194977	55195476	Coq10b|chr1:55194977-55195476	0.0831166807549402	.	.
chr1	55053010	55053509	chr1	55208506	55209005	Coq10b|chr1:55208506-55209005	0.10987351104755	.	.
chr1	55053010	55053509	chr1	55488152	55488651	Coq10b|chr1:55488152-55488651	0.165925087309229	.	.
chr1	55087395	55087894	chr1	55184934	55185433	Hspd1|chr1:55184934-55185433	0.104962348479295	.	.
chr1	55087395	55087894	chr1	55184934	55185433	Hspe1|chr1:55184934-55185433	0.104962348479295	.	.
chr1	55087395	55087894	chr1	55433603	55434102	Hspd1|chr1:55433603-55434102	0.0847413542767552	.	.
chr1	55087395	55087894	chr1	55433603	55434102	Hspe1|chr1:55433603-55434102	0.0847413542767552	.	.
chr1	55087395	55087894	chr1	55438552	55439051	Hspd1|chr1:55438552-55439051	0.104508695315925	.	.
chr1	55087395	55087894	chr1	55438552	55439051	Hspe1|chr1:55438552-55439051	0.104508695315925	.	.
chr1	55087908	55088407	chr1	55026005	55026504	Hspd1|chr1:55026005-55026504	0.0988264172944845	.	.
chr1	55087908	55088407	chr1	55026005	55026504	Hspe1|chr1:55026005-55026504	0.0988264172944845	.	.
chr1	55087908	55088407	chr1	55074733	55075232	Hspd1|chr1:55074733-55075232	0.126921447453349	.	.
chr1	55087908	55088407	chr1	55074733	55075232	Hspe1|chr1:55074733-55075232	0.126921447453349	.	.
chr1	55087908	55088407	chr1	55184934	55185433	Hspd1|chr1:55184934-55185433	0.243137125752078	.	.
chr1	55087908	55088407	chr1	55184934	55185433	Hspe1|chr1:55184934-55185433	0.243137125752078	.	.
chr1	55087908	55088407	chr1	55221300	55221799	Hspd1|chr1:55221300-55221799	0.215126828491943	.	.
chr1	55087908	55088407	chr1	55221300	55221799	Hspe1|chr1:55221300-55221799	0.215126828491943	.	.
chr1	55087908	55088407	chr1	55383081	55383580	Hspd1|chr1:55383081-55383580	0.111703948121154	.	.
chr1	55087908	55088407	chr1	55383081	55383580	Hspe1|chr1:55383081-55383580	0.111703948121154	.	.
chr1	55087908	55088407	chr1	55428056	55428555	Hspd1|chr1:55428056-55428555	0.0852394295452693	.	.
chr1	55087908	55088407	chr1	55428056	55428555	Hspe1|chr1:55428056-55428555	0.0852394295452693	.	.
chr1	55087908	55088407	chr1	55433603	55434102	Hspd1|chr1:55433603-55434102	0.133176293455439	.	.
chr1	55087908	55088407	chr1	55433603	55434102	Hspe1|chr1:55433603-55434102	0.133176293455439	.	.
chr1	55087908	55088407	chr1	55446132	55446631	Hspd1|chr1:55446132-55446631	0.161397402639702	.	.
chr1	55087908	55088407	chr1	55446132	55446631	Hspe1|chr1:55446132-55446631	0.161397402639702	.	.
chr1	55130908	55131407	chr1	55026005	55026504	Mob4|chr1:55026005-55026504	0.111312755970277	.	.
chr1	55130908	55131407	chr1	55074733	55075232	Mob4|chr1:55074733-55075232	0.0756027045384538	.	.
chr1	55130908	55131407	chr1	55174502	55175001	Mob4|chr1:55174502-55175001	0.17032178518378	.	.
chr1	55130908	55131407	chr1	55184934	55185433	Mob4|chr1:55184934-55185433	0.0978653940028237	.	.
chr1	55130908	55131407	chr1	55192060	55192559	Mob4|chr1:55192060-55192559	0.109821825388705	.	.
chr1	55130908	55131407	chr1	55201711	55202210	Mob4|chr1:55201711-55202210	0.142330640907358	.	.
chr1	55130908	55131407	chr1	55217150	55217649	Mob4|chr1:55217150-55217649	0.0975007242826758	.	.
chr1	55130908	55131407	chr1	55221300	55221799	Mob4|chr1:55221300-55221799	0.222112421451613	.	.
chr1	55130908	55131407	chr1	55399828	55400327	Mob4|chr1:55399828-55400327	0.175817760203728	.	.
chr1	55130908	55131407	chr1	55428879	55429378	Mob4|chr1:55428879-55429378	0.117891073838405	.	.
chr1	55130908	55131407	chr1	55433603	55434102	Mob4|chr1:55433603-55434102	0.118261021726219	.	.
chr1	55130908	55131407	chr1	55446132	55446631	Mob4|chr1:55446132-55446631	0.0771962472473613	.	.
chr1	55131471	55131970	chr1	55026005	55026504	Mob4|chr1:55026005-55026504	0.0902333488589545	.	.
chr1	55131471	55131970	chr1	55174502	55175001	Mob4|chr1:55174502-55175001	0.0999031660472094	.	.
chr1	55131471	55131970	chr1	55192060	55192559	Mob4|chr1:55192060-55192559	0.074501724353352	.	.
chr1	55131471	55131970	chr1	55201711	55202210	Mob4|chr1:55201711-55202210	0.12385337707531	.	.
chr1	55131471	55131970	chr1	55202211	55202710	Mob4|chr1:55202211-55202710	0.0808971695289679	.	.
chr1	55131471	55131970	chr1	55217150	55217649	Mob4|chr1:55217150-55217649	0.174601346527009	.	.
chr1	55131471	55131970	chr1	55383081	55383580	Mob4|chr1:55383081-55383580	0.0976629491197891	.	.
chr1	55131471	55131970	chr1	55383081	55383580	Mob4|chr1:55383081-55383580	0.0976629491197892	.	.
chr1	55131471	55131970	chr1	55399828	55400327	Mob4|chr1:55399828-55400327	0.147356651380888	.	.
chr1	55236881	55237380	chr1	55026005	55026504	Mars2|chr1:55026005-55026504	0.141558894202344	.	.
chr1	55236881	55237380	chr1	55171875	55172374	Mars2|chr1:55171875-55172374	0.0950977773652478	.	.
chr1	55236881	55237380	chr1	55192060	55192559	Mars2|chr1:55192060-55192559	0.196799463757749	.	.
chr1	55236881	55237380	chr1	55201711	55202210	Mars2|chr1:55201711-55202210	0.280983899501145	.	.
chr1	55236881	55237380	chr1	55221300	55221799	Mars2|chr1:55221300-55221799	0.13021479287211	.	.
chr1	55236881	55237380	chr1	55383081	55383580	Mars2|chr1:55383081-55383580	0.173652407633145	.	.
chr1	55236881	55237380	chr1	55399828	55400327	Mars2|chr1:55399828-55400327	0.0901542843504318	.	.
chr1	55236881	55237380	chr1	55428879	55429378	Mars2|chr1:55428879-55429378	0.0750220454922722	.	.
chr1	55236881	55237380	chr1	55430068	55430567	Mars2|chr1:55430068-55430567	0.125710387101829	.	.
chr1	55236881	55237380	chr1	55438552	55439051	Mars2|chr1:55438552-55439051	0.106824745788973	.	.
chr1	55236881	55237380	chr1	55446132	55446631	Mars2|chr1:55446132-55446631	0.0784885871671725	.	.
chr1	55236881	55237380	chr1	55488757	55489256	Mars2|chr1:55488757-55489256	0.087246793299153	.	.
chr1	55236881	55237380	chr1	55489281	55489780	Mars2|chr1:55489281-55489780	0.133335657111108	.	.
chr1	55237741	55238240	chr1	55438552	55439051	Mars2|chr1:55438552-55439051	0.13251718272769	.	.
chr1	55237741	55238240	chr1	55488152	55488651	Mars2|chr1:55488152-55488651	0.197945992733103	.	.
chr1	55237741	55238240	chr1	55489281	55489780	Mars2|chr1:55489281-55489780	0.0819703157921155	.	.
chr1	55363229	55363728	chr1	55026005	55026504	Boll|chr1:55026005-55026504	0.129309855941474	.	.
chr1	55363229	55363728	chr1	55174502	55175001	Boll|chr1:55174502-55175001	0.186656767680213	.	.
chr1	55363229	55363728	chr1	55184934	55185433	Boll|chr1:55184934-55185433	0.0950786561554244	.	.
chr1	55363229	55363728	chr1	55201711	55202210	Boll|chr1:55201711-55202210	0.117686242206908	.	.
chr1	55405572	55406071	chr1	55026005	55026504	Plcl1|chr1:55026005-55026504	0.131418277905559	.	.
chr1	55405572	55406071	chr1	55036881	55037380	Plcl1|chr1:55036881-55037380	0.13656794848948	.	.
chr1	55405572	55406071	chr1	55184934	55185433	Plcl1|chr1:55184934-55185433	0.1068415766532	.	.
chr1	55405572	55406071	chr1	55201711	55202210	Plcl1|chr1:55201711-55202210	0.121267125058005	.	.
chr1	55405572	55406071	chr1	55399828	55400327	Plcl1|chr1:55399828-55400327	0.136435280991444	.	.
chr1	55405572	55406071	chr1	55446132	55446631	Plcl1|chr1:55446132-55446631	0.202657049686433	.	.
chr1	55405572	55406071	chr1	55489281	55489780	Plcl1|chr1:55489281-55489780	0.0775131191066254	.	.
chr1	55406395	55406894	chr1	55012469	55012968	Plcl1|chr1:55012469-55012968	0.13098955701675	.	.
chr1	55406395	55406894	chr1	55158208	55158707	Plcl1|chr1:55158208-55158707	0.147910233692622	.	.
chr1	55406395	55406894	chr1	55158715	55159214	Plcl1|chr1:55158715-55159214	0.141221749001147	.	.
chr1	55406395	55406894	chr1	55448089	55448588	Plcl1|chr1:55448089-55448588	0.0849534207687013	.	.
chr1	55406395	55406894	chr1	55449137	55449636	Plcl1|chr1:55449137-55449636	0.142508188307647	.	.
chr1	55406395	55406894	chr1	55454006	55454505	Plcl1|chr1:55454006-55454505	0.128062523543618	.	.
chr1	55406395	55406894	chr1	55499775	55500274	Plcl1|chr1:55499775-55500274	0.178172460628785	.	.
chr1	56970798	56971297	chr1	56664491	56664990	9130024F11Rik|chr1:56664491-56664990	0.16276045298913	.	.
chr1	56970798	56971297	chr1	56684464	56684963	9130024F11Rik|chr1:56684464-56684963	0.105026390451096	.	.
chr1	56970798	56971297	chr1	56685059	56685558	9130024F11Rik|chr1:56685059-56685558	0.205960771535488	.	.
chr1	56970798	56971297	chr1	56705816	56706315	9130024F11Rik|chr1:56705816-56706315	0.200099457627035	.	.
chr1	56970798	56971297	chr1	56750133	56750632	9130024F11Rik|chr1:56750133-56750632	0.0786242639621075	.	.
chr1	56970798	56971297	chr1	56839356	56839855	9130024F11Rik|chr1:56839356-56839855	0.0741724884437121	.	.
chr1	56970798	56971297	chr1	56850347	56850846	9130024F11Rik|chr1:56850347-56850846	0.112677454927596	.	.
chr1	56970798	56971297	chr1	56850848	56851347	9130024F11Rik|chr1:56850848-56851347	0.0818952544332201	.	.
chr1	56970798	56971297	chr1	56857187	56857686	9130024F11Rik|chr1:56857187-56857686	0.159916480303746	.	.
chr1	56970798	56971297	chr1	56888804	56889303	9130024F11Rik|chr1:56888804-56889303	0.12701662307211	.	.
chr1	56970798	56971297	chr1	56892702	56893201	9130024F11Rik|chr1:56892702-56893201	0.298472898419797	.	.
chr1	56970798	56971297	chr1	56900120	56900619	9130024F11Rik|chr1:56900120-56900619	0.0827767295670505	.	.
chr1	56970798	56971297	chr1	56900847	56901346	9130024F11Rik|chr1:56900847-56901346	0.126412257316519	.	.
chr1	56970798	56971297	chr1	56914187	56914686	9130024F11Rik|chr1:56914187-56914686	0.107476951731952	.	.
chr1	56970798	56971297	chr1	56924499	56924998	9130024F11Rik|chr1:56924499-56924998	0.0841719221431287	.	.
chr1	56970798	56971297	chr1	56928702	56929201	9130024F11Rik|chr1:56928702-56929201	0.201845613328139	.	.
chr1	56970798	56971297	chr1	56964475	56964974	9130024F11Rik|chr1:56964475-56964974	0.0843699464448791	.	.
chr1	56971495	56971994	chr1	56512364	56512863	9130024F11Rik|chr1:56512364-56512863	0.0797166721059664	.	.
chr1	56971495	56971994	chr1	56548737	56549236	9130024F11Rik|chr1:56548737-56549236	0.14064905119569	.	.
chr1	56971495	56971994	chr1	56627901	56628400	9130024F11Rik|chr1:56627901-56628400	0.0860727742432697	.	.
chr1	56971495	56971994	chr1	56631358	56631857	9130024F11Rik|chr1:56631358-56631857	0.109397134719341	.	.
chr1	56971495	56971994	chr1	56664491	56664990	9130024F11Rik|chr1:56664491-56664990	0.152099949695433	.	.
chr1	56971495	56971994	chr1	56684464	56684963	9130024F11Rik|chr1:56684464-56684963	0.084218083350193	.	.
chr1	56971495	56971994	chr1	56685059	56685558	9130024F11Rik|chr1:56685059-56685558	0.11329369219923	.	.
chr1	56971495	56971994	chr1	56705816	56706315	9130024F11Rik|chr1:56705816-56706315	0.0886586309030957	.	.
chr1	56971495	56971994	chr1	56738447	56738946	9130024F11Rik|chr1:56738447-56738946	0.141578660036835	.	.
chr1	56971495	56971994	chr1	56750133	56750632	9130024F11Rik|chr1:56750133-56750632	0.0778861300741768	.	.
chr1	56971495	56971994	chr1	56839356	56839855	9130024F11Rik|chr1:56839356-56839855	0.121973235480966	.	.
chr1	56971495	56971994	chr1	56850347	56850846	9130024F11Rik|chr1:56850347-56850846	0.165076922988483	.	.
chr1	56971495	56971994	chr1	56888804	56889303	9130024F11Rik|chr1:56888804-56889303	0.117022132989327	.	.
chr1	56971495	56971994	chr1	56892702	56893201	9130024F11Rik|chr1:56892702-56893201	0.145479322449939	.	.
chr1	56971495	56971994	chr1	56900120	56900619	9130024F11Rik|chr1:56900120-56900619	0.154919578626783	.	.
chr1	56971495	56971994	chr1	56900847	56901346	9130024F11Rik|chr1:56900847-56901346	0.139308540436526	.	.
chr1	56971495	56971994	chr1	56924499	56924998	9130024F11Rik|chr1:56924499-56924998	0.126674980703203	.	.
chr1	56971495	56971994	chr1	56949242	56949741	9130024F11Rik|chr1:56949242-56949741	0.11747620007885	.	.
chr1	56971495	56971994	chr1	56964475	56964974	9130024F11Rik|chr1:56964475-56964974	0.114990918763351	.	.
chr1	56971495	56971994	chr1	56965710	56966209	9130024F11Rik|chr1:56965710-56966209	0.088456163996552	.	.
chr1	56971495	56971994	chr1	56977074	56977573	9130024F11Rik|chr1:56977074-56977573	0.0935254774806383	.	.
chr1	56972152	56972651	chr1	56508697	56509196	9130024F11Rik|chr1:56508697-56509196	0.0763031749972497	.	.
chr1	56972152	56972651	chr1	56548737	56549236	9130024F11Rik|chr1:56548737-56549236	0.200462506303715	.	.
chr1	56972152	56972651	chr1	56599347	56599846	9130024F11Rik|chr1:56599347-56599846	0.0877264326118801	.	.
chr1	56972152	56972651	chr1	56627901	56628400	9130024F11Rik|chr1:56627901-56628400	0.111456604173601	.	.
chr1	56972152	56972651	chr1	56663933	56664432	9130024F11Rik|chr1:56663933-56664432	0.103699822676252	.	.
chr1	56972152	56972651	chr1	56664491	56664990	9130024F11Rik|chr1:56664491-56664990	0.210380207656616	.	.
chr1	56972152	56972651	chr1	56684464	56684963	9130024F11Rik|chr1:56684464-56684963	0.220717382025834	.	.
chr1	56972152	56972651	chr1	56685059	56685558	9130024F11Rik|chr1:56685059-56685558	0.285277119500513	.	.
chr1	56972152	56972651	chr1	56705816	56706315	9130024F11Rik|chr1:56705816-56706315	0.14286990143856	.	.
chr1	56972152	56972651	chr1	56816854	56817353	9130024F11Rik|chr1:56816854-56817353	0.0743283808306487	.	.
chr1	56972152	56972651	chr1	56839356	56839855	9130024F11Rik|chr1:56839356-56839855	0.116554069343976	.	.
chr1	56972152	56972651	chr1	56850347	56850846	9130024F11Rik|chr1:56850347-56850846	0.116626516254466	.	.
chr1	56972152	56972651	chr1	56852586	56853085	9130024F11Rik|chr1:56852586-56853085	0.0889382067076006	.	.
chr1	56972152	56972651	chr1	56860722	56861221	9130024F11Rik|chr1:56860722-56861221	0.129036841808679	.	.
chr1	56972152	56972651	chr1	56888804	56889303	9130024F11Rik|chr1:56888804-56889303	0.229780202762438	.	.
chr1	56972152	56972651	chr1	56892702	56893201	9130024F11Rik|chr1:56892702-56893201	0.271734827614388	.	.
chr1	56972152	56972651	chr1	56900120	56900619	9130024F11Rik|chr1:56900120-56900619	0.15067356959309	.	.
chr1	56972152	56972651	chr1	56900847	56901346	9130024F11Rik|chr1:56900847-56901346	0.157528915401094	.	.
chr1	56972152	56972651	chr1	56920379	56920878	9130024F11Rik|chr1:56920379-56920878	0.098313379308602	.	.
chr1	56972152	56972651	chr1	56924499	56924998	9130024F11Rik|chr1:56924499-56924998	0.109376397019157	.	.
chr1	56972152	56972651	chr1	56928702	56929201	9130024F11Rik|chr1:56928702-56929201	0.209572187413661	.	.
chr1	56972152	56972651	chr1	56933761	56934260	9130024F11Rik|chr1:56933761-56934260	0.0998841396130994	.	.
chr1	56972152	56972651	chr1	56949242	56949741	9130024F11Rik|chr1:56949242-56949741	0.19689688516471	.	.
chr1	56972152	56972651	chr1	56964475	56964974	9130024F11Rik|chr1:56964475-56964974	0.161861818738869	.	.
chr1	56972152	56972651	chr1	56965710	56966209	9130024F11Rik|chr1:56965710-56966209	0.141417302287783	.	.
chr1	56972152	56972651	chr1	56977074	56977573	9130024F11Rik|chr1:56977074-56977573	0.141877544061773	.	.
chr1	57214259	57214758	chr1	57073284	57073783	BC055402|chr1:57073284-57073783	0.207105605237764	.	.
chr1	57214259	57214758	chr1	57085942	57086441	BC055402|chr1:57085942-57086441	0.148009445739282	.	.
chr1	57214259	57214758	chr1	57224009	57224508	BC055402|chr1:57224009-57224508	0.0800889785313764	.	.
chr1	57214259	57214758	chr1	57224682	57225181	BC055402|chr1:57224682-57225181	0.221820931332338	.	.
chr1	57214259	57214758	chr1	57261178	57261677	BC055402|chr1:57261178-57261677	0.0858471405488053	.	.
chr1	57214259	57214758	chr1	57265242	57265741	BC055402|chr1:57265242-57265741	0.103565085811304	.	.
chr1	57214259	57214758	chr1	57298481	57298980	BC055402|chr1:57298481-57298980	0.125179825148303	.	.
chr1	57214259	57214758	chr1	57301867	57302366	BC055402|chr1:57301867-57302366	0.0974165703004923	.	.
chr1	57214259	57214758	chr1	57388633	57389132	BC055402|chr1:57388633-57389132	0.0841299949997855	.	.
chr1	57214259	57214758	chr1	57413334	57413833	BC055402|chr1:57413334-57413833	0.150706267764691	.	.
chr1	57214259	57214758	chr1	57436901	57437400	BC055402|chr1:57436901-57437400	0.116056208521012	.	.
chr1	57377374	57377873	chr1	57083035	57083534	1700066M21Rik|chr1:57083035-57083534	0.0895294914129701	.	.
chr1	57377374	57377873	chr1	57083035	57083534	4930558J18Rik|chr1:57083035-57083534	0.0895294914129701	.	.
chr1	57377374	57377873	chr1	57208377	57208876	1700066M21Rik|chr1:57208377-57208876	0.077581491205842	.	.
chr1	57377374	57377873	chr1	57208377	57208876	4930558J18Rik|chr1:57208377-57208876	0.077581491205842	.	.
chr1	57377374	57377873	chr1	57298481	57298980	1700066M21Rik|chr1:57298481-57298980	0.103444704430061	.	.
chr1	57377374	57377873	chr1	57298481	57298980	4930558J18Rik|chr1:57298481-57298980	0.103444704430061	.	.
chr1	57377374	57377873	chr1	57388633	57389132	1700066M21Rik|chr1:57388633-57389132	0.142820658896866	.	.
chr1	57377374	57377873	chr1	57388633	57389132	4930558J18Rik|chr1:57388633-57389132	0.142820658896866	.	.
chr1	57377374	57377873	chr1	57423605	57424104	1700066M21Rik|chr1:57423605-57424104	0.156372067999631	.	.
chr1	57377374	57377873	chr1	57423605	57424104	4930558J18Rik|chr1:57423605-57424104	0.156372067999631	.	.
chr1	57377374	57377873	chr1	57436901	57437400	1700066M21Rik|chr1:57436901-57437400	0.0809366543810269	.	.
chr1	57377374	57377873	chr1	57436901	57437400	4930558J18Rik|chr1:57436901-57437400	0.0809366543810269	.	.
chr1	57377374	57377873	chr1	57474926	57475425	1700066M21Rik|chr1:57474926-57475425	0.085101967112661	.	.
chr1	57377374	57377873	chr1	57474926	57475425	4930558J18Rik|chr1:57474926-57475425	0.085101967112661	.	.
chr1	57377988	57378487	chr1	57204337	57204836	1700066M21Rik|chr1:57204337-57204836	0.150338881911543	.	.
chr1	57377988	57378487	chr1	57204337	57204836	4930558J18Rik|chr1:57204337-57204836	0.150338881911543	.	.
chr1	57377988	57378487	chr1	57430057	57430556	1700066M21Rik|chr1:57430057-57430556	0.0764083740981834	.	.
chr1	57377988	57378487	chr1	57430057	57430556	4930558J18Rik|chr1:57430057-57430556	0.0764083740981834	.	.
chr1	57377988	57378487	chr1	57453869	57454368	1700066M21Rik|chr1:57453869-57454368	0.081293066170634	.	.
chr1	57377988	57378487	chr1	57453869	57454368	4930558J18Rik|chr1:57453869-57454368	0.081293066170634	.	.
chr1	57406257	57406756	chr1	57208377	57208876	Maip1|chr1:57208377-57208876	0.0887104652347974	.	.
chr1	57406257	57406756	chr1	57208377	57208876	Tyw5|chr1:57208377-57208876	0.0887104652347974	.	.
chr1	57406257	57406756	chr1	57301867	57302366	Maip1|chr1:57301867-57302366	0.120462908473476	.	.
chr1	57406257	57406756	chr1	57301867	57302366	Tyw5|chr1:57301867-57302366	0.120462908473476	.	.
chr1	57406767	57407266	chr1	57040030	57040529	Maip1|chr1:57040030-57040529	0.0860476440118634	.	.
chr1	57406767	57407266	chr1	57040030	57040529	Tyw5|chr1:57040030-57040529	0.0860476440118634	.	.
chr1	57406767	57407266	chr1	57204337	57204836	Maip1|chr1:57204337-57204836	0.176486629913328	.	.
chr1	57406767	57407266	chr1	57204337	57204836	Tyw5|chr1:57204337-57204836	0.176486629913328	.	.
chr1	57406767	57407266	chr1	57205521	57206020	Maip1|chr1:57205521-57206020	0.0910120498533815	.	.
chr1	57406767	57407266	chr1	57205521	57206020	Tyw5|chr1:57205521-57206020	0.0910120498533815	.	.
chr1	57406767	57407266	chr1	57400829	57401328	Maip1|chr1:57400829-57401328	0.0986088311433167	.	.
chr1	57406767	57407266	chr1	57400829	57401328	Tyw5|chr1:57400829-57401328	0.0986088311433167	.	.
chr1	57406767	57407266	chr1	57430057	57430556	Maip1|chr1:57430057-57430556	0.12549310818164	.	.
chr1	57406767	57407266	chr1	57430057	57430556	Tyw5|chr1:57430057-57430556	0.12549310818164	.	.
chr1	57406767	57407266	chr1	57474926	57475425	Maip1|chr1:57474926-57475425	0.120466176773279	.	.
chr1	57406767	57407266	chr1	57474926	57475425	Tyw5|chr1:57474926-57475425	0.120466176773279	.	.
chr1	58972763	58973262	chr1	58897489	58897988	Stradb|chr1:58897489-58897988	0.0987223958734566	.	.
chr1	58972763	58973262	chr1	58897489	58897988	Trak2|chr1:58897489-58897988	0.0987223958734566	.	.
chr1	58972763	58973262	chr1	58936737	58937236	Stradb|chr1:58936737-58937236	0.148407881890246	.	.
chr1	58972763	58973262	chr1	58936737	58937236	Trak2|chr1:58936737-58937236	0.148407881890246	.	.
chr1	58972763	58973262	chr1	58937261	58937760	Stradb|chr1:58937261-58937760	0.148038659374378	.	.
chr1	58972763	58973262	chr1	58937261	58937760	Trak2|chr1:58937261-58937760	0.148038659374378	.	.
chr1	58972763	58973262	chr1	58966781	58967280	Stradb|chr1:58966781-58967280	0.158905142070396	.	.
chr1	58972763	58973262	chr1	58966781	58967280	Trak2|chr1:58966781-58967280	0.158905142070396	.	.
chr1	58972763	58973262	chr1	58977470	58977969	Stradb|chr1:58977470-58977969	0.0825094959543319	.	.
chr1	58972763	58973262	chr1	58977470	58977969	Trak2|chr1:58977470-58977969	0.0825094959543319	.	.
chr1	58972763	58973262	chr1	58984562	58985061	Stradb|chr1:58984562-58985061	0.115088789954076	.	.
chr1	58972763	58973262	chr1	58984562	58985061	Trak2|chr1:58984562-58985061	0.115088789954076	.	.
chr1	58972763	58973262	chr1	58985170	58985669	Stradb|chr1:58985170-58985669	0.136156025693159	.	.
chr1	58972763	58973262	chr1	58985170	58985669	Trak2|chr1:58985170-58985669	0.136156025693159	.	.
chr1	58972763	58973262	chr1	59207514	59208013	Stradb|chr1:59207514-59208013	0.161800069792921	.	.
chr1	58972763	58973262	chr1	59207514	59208013	Trak2|chr1:59207514-59208013	0.161800069792921	.	.
chr1	58972763	58973262	chr1	59229166	59229665	Stradb|chr1:59229166-59229665	0.0870422029275059	.	.
chr1	58972763	58973262	chr1	59229166	59229665	Trak2|chr1:59229166-59229665	0.0870422029275059	.	.
chr1	58973284	58973783	chr1	58892899	58893398	Stradb|chr1:58892899-58893398	0.108358712542342	.	.
chr1	58973284	58973783	chr1	58892899	58893398	Trak2|chr1:58892899-58893398	0.108358712542342	.	.
chr1	58973284	58973783	chr1	58897489	58897988	Stradb|chr1:58897489-58897988	0.112170880727579	.	.
chr1	58973284	58973783	chr1	58897489	58897988	Trak2|chr1:58897489-58897988	0.112170880727579	.	.
chr1	58973284	58973783	chr1	58900779	58901278	Stradb|chr1:58900779-58901278	0.0743607276434292	.	.
chr1	58973284	58973783	chr1	58900779	58901278	Trak2|chr1:58900779-58901278	0.0743607276434292	.	.
chr1	58973284	58973783	chr1	58936737	58937236	Stradb|chr1:58936737-58937236	0.180446318687152	.	.
chr1	58973284	58973783	chr1	58936737	58937236	Trak2|chr1:58936737-58937236	0.180446318687152	.	.
chr1	58973284	58973783	chr1	58937261	58937760	Stradb|chr1:58937261-58937760	0.239561577066449	.	.
chr1	58973284	58973783	chr1	58937261	58937760	Trak2|chr1:58937261-58937760	0.239561577066449	.	.
chr1	58973284	58973783	chr1	58947998	58948497	Stradb|chr1:58947998-58948497	0.107385510309801	.	.
chr1	58973284	58973783	chr1	58947998	58948497	Trak2|chr1:58947998-58948497	0.107385510309801	.	.
chr1	58973284	58973783	chr1	58966781	58967280	Stradb|chr1:58966781-58967280	0.0827256890472431	.	.
chr1	58973284	58973783	chr1	58966781	58967280	Stradb|chr1:58966781-58967280	0.0827256890472432	.	.
chr1	58973284	58973783	chr1	58966781	58967280	Trak2|chr1:58966781-58967280	0.0827256890472431	.	.
chr1	58973284	58973783	chr1	58966781	58967280	Trak2|chr1:58966781-58967280	0.0827256890472432	.	.
chr1	58973284	58973783	chr1	58977470	58977969	Stradb|chr1:58977470-58977969	0.270007418186906	.	.
chr1	58973284	58973783	chr1	58977470	58977969	Trak2|chr1:58977470-58977969	0.270007418186906	.	.
chr1	58973284	58973783	chr1	58984562	58985061	Stradb|chr1:58984562-58985061	0.0928708862701036	.	.
chr1	58973284	58973783	chr1	58984562	58985061	Trak2|chr1:58984562-58985061	0.0928708862701036	.	.
chr1	58973284	58973783	chr1	58985170	58985669	Stradb|chr1:58985170-58985669	0.204343058821321	.	.
chr1	58973284	58973783	chr1	58985170	58985669	Trak2|chr1:58985170-58985669	0.204343058821321	.	.
chr1	58973284	58973783	chr1	59207514	59208013	Stradb|chr1:59207514-59208013	0.0885969955896382	.	.
chr1	58973284	58973783	chr1	59207514	59208013	Trak2|chr1:59207514-59208013	0.0885969955896382	.	.
chr1	58973284	58973783	chr1	59222043	59222542	Stradb|chr1:59222043-59222542	0.090160849244955	.	.
chr1	58973284	58973783	chr1	59222043	59222542	Trak2|chr1:59222043-59222542	0.090160849244955	.	.
chr1	58973284	58973783	chr1	59229166	59229665	Stradb|chr1:59229166-59229665	0.0764041462728885	.	.
chr1	58973284	58973783	chr1	59229166	59229665	Trak2|chr1:59229166-59229665	0.0764041462728885	.	.
chr1	58973886	58974385	chr1	58892899	58893398	Stradb|chr1:58892899-58893398	0.0894499888311272	.	.
chr1	58973886	58974385	chr1	58892899	58893398	Trak2|chr1:58892899-58893398	0.0894499888311272	.	.
chr1	58973886	58974385	chr1	58897489	58897988	Stradb|chr1:58897489-58897988	0.1168587806332	.	.
chr1	58973886	58974385	chr1	58897489	58897988	Trak2|chr1:58897489-58897988	0.1168587806332	.	.
chr1	58973886	58974385	chr1	58936737	58937236	Stradb|chr1:58936737-58937236	0.132040971607841	.	.
chr1	58973886	58974385	chr1	58936737	58937236	Trak2|chr1:58936737-58937236	0.132040971607841	.	.
chr1	58973886	58974385	chr1	58937261	58937760	Stradb|chr1:58937261-58937760	0.0967963629920055	.	.
chr1	58973886	58974385	chr1	58937261	58937760	Trak2|chr1:58937261-58937760	0.0967963629920055	.	.
chr1	58973886	58974385	chr1	58949448	58949947	Stradb|chr1:58949448-58949947	0.0832597137566272	.	.
chr1	58973886	58974385	chr1	58949448	58949947	Stradb|chr1:58949448-58949947	0.0832597137566273	.	.
chr1	58973886	58974385	chr1	58949448	58949947	Trak2|chr1:58949448-58949947	0.0832597137566272	.	.
chr1	58973886	58974385	chr1	58949448	58949947	Trak2|chr1:58949448-58949947	0.0832597137566273	.	.
chr1	58973886	58974385	chr1	58977470	58977969	Stradb|chr1:58977470-58977969	0.10219167477093	.	.
chr1	58973886	58974385	chr1	58977470	58977969	Trak2|chr1:58977470-58977969	0.10219167477093	.	.
chr1	58973886	58974385	chr1	58984562	58985061	Stradb|chr1:58984562-58985061	0.111014292481532	.	.
chr1	58973886	58974385	chr1	58984562	58985061	Trak2|chr1:58984562-58985061	0.111014292481532	.	.
chr1	58973886	58974385	chr1	58985170	58985669	Stradb|chr1:58985170-58985669	0.0941020076934072	.	.
chr1	58973886	58974385	chr1	58985170	58985669	Trak2|chr1:58985170-58985669	0.0941020076934072	.	.
chr1	58973886	58974385	chr1	59021731	59022230	Stradb|chr1:59021731-59022230	0.0982518924061471	.	.
chr1	58973886	58974385	chr1	59021731	59022230	Trak2|chr1:59021731-59022230	0.0982518924061471	.	.
chr1	59119578	59120077	chr1	58937261	58937760	G730003C15Rik|chr1:58937261-58937760	0.178160030067382	.	.
chr1	59119578	59120077	chr1	58937261	58937760	Tmem237|chr1:58937261-58937760	0.178160030067382	.	.
chr1	59119578	59120077	chr1	58937868	58938367	G730003C15Rik|chr1:58937868-58938367	0.0867747806776053	.	.
chr1	59119578	59120077	chr1	58937868	58938367	Tmem237|chr1:58937868-58938367	0.0867747806776053	.	.
chr1	59119578	59120077	chr1	58977470	58977969	G730003C15Rik|chr1:58977470-58977969	0.326981036249925	.	.
chr1	59119578	59120077	chr1	58977470	58977969	G730003C15Rik|chr1:58977470-58977969	0.326981036249926	.	.
chr1	59119578	59120077	chr1	58977470	58977969	Tmem237|chr1:58977470-58977969	0.326981036249925	.	.
chr1	59119578	59120077	chr1	58977470	58977969	Tmem237|chr1:58977470-58977969	0.326981036249926	.	.
chr1	59119578	59120077	chr1	59207514	59208013	G730003C15Rik|chr1:59207514-59208013	0.10021784627221	.	.
chr1	59119578	59120077	chr1	59207514	59208013	Tmem237|chr1:59207514-59208013	0.10021784627221	.	.
chr1	59119578	59120077	chr1	59222043	59222542	G730003C15Rik|chr1:59222043-59222542	0.106147917177253	.	.
chr1	59119578	59120077	chr1	59222043	59222542	Tmem237|chr1:59222043-59222542	0.106147917177253	.	.
chr1	59150079	59150578	chr1	58897489	58897988	Gm29017|chr1:58897489-58897988	0.130447053464745	.	.
chr1	59150079	59150578	chr1	58949448	58949947	Gm29017|chr1:58949448-58949947	0.0954967675181948	.	.
chr1	59150079	59150578	chr1	58960902	58961401	Gm29017|chr1:58960902-58961401	0.151549590318659	.	.
chr1	59150079	59150578	chr1	58977470	58977969	Gm29017|chr1:58977470-58977969	0.260941163814324	.	.
chr1	59150079	59150578	chr1	59207514	59208013	Gm29017|chr1:59207514-59208013	0.231475000134255	.	.
chr1	59150079	59150578	chr1	59229166	59229665	Gm29017|chr1:59229166-59229665	0.137936513463661	.	.
chr1	59162883	59163382	chr1	58856761	58857260	Mpp4|chr1:58856761-58857260	0.160744453564232	.	.
chr1	59162883	59163382	chr1	58909565	58910064	Mpp4|chr1:58909565-58910064	0.302321166459118	.	.
chr1	59162883	59163382	chr1	58936737	58937236	Mpp4|chr1:58936737-58937236	0.110110627213906	.	.
chr1	59162883	59163382	chr1	58952480	58952979	Mpp4|chr1:58952480-58952979	0.0840815745534395	.	.
chr1	59162883	59163382	chr1	58953049	58953548	Mpp4|chr1:58953049-58953548	0.0822337499252696	.	.
chr1	59162883	59163382	chr1	58966781	58967280	Mpp4|chr1:58966781-58967280	0.142939744596107	.	.
chr1	59162883	59163382	chr1	59172506	59173005	Mpp4|chr1:59172506-59173005	0.119342809172661	.	.
chr1	59237006	59237505	chr1	58892899	58893398	Als2|chr1:58892899-58893398	0.0909659879665338	.	.
chr1	59237006	59237505	chr1	58936737	58937236	Als2|chr1:58936737-58937236	0.156876177982145	.	.
chr1	59237006	59237505	chr1	58937261	58937760	Als2|chr1:58937261-58937760	0.1185588477949	.	.
chr1	59237006	59237505	chr1	58952480	58952979	Als2|chr1:58952480-58952979	0.0868101518508218	.	.
chr1	59237006	59237505	chr1	58977470	58977969	Als2|chr1:58977470-58977969	0.317855531504108	.	.
chr1	59237006	59237505	chr1	59222043	59222542	Als2|chr1:59222043-59222542	0.139096951012995	.	.
chr1	59237006	59237505	chr1	59229166	59229665	Als2|chr1:59229166-59229665	0.0992428615638215	.	.
chr1	59237895	59238394	chr1	58936737	58937236	Als2|chr1:58936737-58937236	0.095203078367331	.	.
chr1	59237895	59238394	chr1	58977470	58977969	Als2|chr1:58977470-58977969	0.171645552726782	.	.
chr1	59237895	59238394	chr1	59222043	59222542	Als2|chr1:59222043-59222542	0.161534015796031	.	.
chr1	59762644	59763143	chr1	59848288	59848787	Bmpr2|chr1:59848288-59848787	0.163430159687214	.	.
chr1	59762644	59763143	chr1	59927245	59927744	Bmpr2|chr1:59927245-59927744	0.0897799852692663	.	.
chr1	59762644	59763143	chr1	60013925	60014424	Bmpr2|chr1:60013925-60014424	0.259090990238213	.	.
chr1	59762644	59763143	chr1	60152642	60153141	Bmpr2|chr1:60152642-60153141	0.13335792110984	.	.
chr1	59762644	59763143	chr1	60158400	60158899	Bmpr2|chr1:60158400-60158899	0.131580957487866	.	.
chr1	59762644	59763143	chr1	60169674	60170173	Bmpr2|chr1:60169674-60170173	0.214023563001672	.	.
chr1	59762644	59763143	chr1	60195098	60195597	Bmpr2|chr1:60195098-60195597	0.0946069439120659	.	.
chr1	59762644	59763143	chr1	60243908	60244407	Bmpr2|chr1:60243908-60244407	0.142806313743692	.	.
chr1	59763159	59763658	chr1	59848288	59848787	Bmpr2|chr1:59848288-59848787	0.157404043899693	.	.
chr1	59763159	59763658	chr1	59878109	59878608	Bmpr2|chr1:59878109-59878608	0.0919445062090324	.	.
chr1	59763159	59763658	chr1	60013925	60014424	Bmpr2|chr1:60013925-60014424	0.167654253856854	.	.
chr1	59763159	59763658	chr1	60152642	60153141	Bmpr2|chr1:60152642-60153141	0.139533982429851	.	.
chr1	59763159	59763658	chr1	60158400	60158899	Bmpr2|chr1:60158400-60158899	0.119986565101984	.	.
chr1	59763159	59763658	chr1	60169674	60170173	Bmpr2|chr1:60169674-60170173	0.089780805166071	.	.
chr1	59763159	59763658	chr1	60195098	60195597	Bmpr2|chr1:60195098-60195597	0.145945270050774	.	.
chr1	59763159	59763658	chr1	60243908	60244407	Bmpr2|chr1:60243908-60244407	0.124389884878304	.	.
chr1	59763681	59764180	chr1	59871383	59871882	Bmpr2|chr1:59871383-59871882	0.122067797287747	.	.
chr1	59763681	59764180	chr1	59883669	59884168	Bmpr2|chr1:59883669-59884168	0.148891681650081	.	.
chr1	59763681	59764180	chr1	60000360	60000859	Bmpr2|chr1:60000360-60000859	0.116619672249315	.	.
chr1	59763681	59764180	chr1	60010207	60010706	Bmpr2|chr1:60010207-60010706	0.0784103756899877	.	.
chr1	59763681	59764180	chr1	60074838	60075337	Bmpr2|chr1:60074838-60075337	0.144167362215058	.	.
chr1	59912662	59913161	chr1	59764494	59764993	Fam117b|chr1:59764494-59764993	0.119360491819846	.	.
chr1	59912662	59913161	chr1	59782304	59782803	Fam117b|chr1:59782304-59782803	0.0812484373599942	.	.
chr1	59912662	59913161	chr1	59788955	59789454	Fam117b|chr1:59788955-59789454	0.131247442212033	.	.
chr1	59912662	59913161	chr1	59826439	59826938	Fam117b|chr1:59826439-59826938	0.0838116452579281	.	.
chr1	59912662	59913161	chr1	59878109	59878608	Fam117b|chr1:59878109-59878608	0.190679950020048	.	.
chr1	59912662	59913161	chr1	59886825	59887324	Fam117b|chr1:59886825-59887324	0.161216166798155	.	.
chr1	59912662	59913161	chr1	59965547	59966046	Fam117b|chr1:59965547-59966046	0.11001643882245	.	.
chr1	59912662	59913161	chr1	59970297	59970796	Fam117b|chr1:59970297-59970796	0.0754946903162318	.	.
chr1	59912662	59913161	chr1	60074838	60075337	Fam117b|chr1:60074838-60075337	0.0766663466799875	.	.
chr1	59912662	59913161	chr1	60169674	60170173	Fam117b|chr1:60169674-60170173	0.152246589869671	.	.
chr1	59912662	59913161	chr1	60243908	60244407	Fam117b|chr1:60243908-60244407	0.0820235404826956	.	.
chr1	59913211	59913710	chr1	59764494	59764993	Fam117b|chr1:59764494-59764993	0.112078443157019	.	.
chr1	59913211	59913710	chr1	59782304	59782803	Fam117b|chr1:59782304-59782803	0.0800445973854546	.	.
chr1	59913211	59913710	chr1	59788955	59789454	Fam117b|chr1:59788955-59789454	0.112461810601699	.	.
chr1	59913211	59913710	chr1	59878109	59878608	Fam117b|chr1:59878109-59878608	0.148582917370695	.	.
chr1	59913211	59913710	chr1	59970297	59970796	Fam117b|chr1:59970297-59970796	0.104167069615763	.	.
chr1	59913211	59913710	chr1	60034986	60035485	Fam117b|chr1:60034986-60035485	0.0882018084059668	.	.
chr1	59913211	59913710	chr1	60074838	60075337	Fam117b|chr1:60074838-60075337	0.111907554335278	.	.
chr1	59913211	59913710	chr1	60158400	60158899	Fam117b|chr1:60158400-60158899	0.0781244261653246	.	.
chr1	60042424	60042923	chr1	59883669	59884168	Ica1l|chr1:59883669-59884168	0.0961434674790217	.	.
chr1	60042424	60042923	chr1	60169674	60170173	Ica1l|chr1:60169674-60170173	0.0836014427648073	.	.
chr1	60042424	60042923	chr1	60199858	60200357	Ica1l|chr1:60199858-60200357	0.0813958726987482	.	.
chr1	60042424	60042923	chr1	60381871	60382370	Ica1l|chr1:60381871-60382370	0.0893136323443906	.	.
chr1	60042424	60042923	chr1	60387961	60388460	Ica1l|chr1:60387961-60388460	0.082491895438061	.	.
chr1	60042424	60042923	chr1	60408137	60408636	Ica1l|chr1:60408137-60408636	0.130881615824351	.	.
chr1	60042424	60042923	chr1	60410443	60410942	Ica1l|chr1:60410443-60410942	0.0945077983343692	.	.
chr1	60042424	60042923	chr1	60410443	60410942	Ica1l|chr1:60410443-60410942	0.0945077983343693	.	.
chr1	60042424	60042923	chr1	60481516	60482015	Ica1l|chr1:60481516-60482015	0.161498995093043	.	.
chr1	60042935	60043434	chr1	59848288	59848787	Ica1l|chr1:59848288-59848787	0.0798520819183957	.	.
chr1	60042935	60043434	chr1	59878109	59878608	Ica1l|chr1:59878109-59878608	0.0798773592244814	.	.
chr1	60042935	60043434	chr1	60013925	60014424	Ica1l|chr1:60013925-60014424	0.095493474706612	.	.
chr1	60042935	60043434	chr1	60152642	60153141	Ica1l|chr1:60152642-60153141	0.112008049575794	.	.
chr1	60042935	60043434	chr1	60169674	60170173	Ica1l|chr1:60169674-60170173	0.142259119146741	.	.
chr1	60042935	60043434	chr1	60243908	60244407	Ica1l|chr1:60243908-60244407	0.100724504552692	.	.
chr1	60042935	60043434	chr1	60285524	60286023	Ica1l|chr1:60285524-60286023	0.0760398659397503	.	.
chr1	60042935	60043434	chr1	60408137	60408636	Ica1l|chr1:60408137-60408636	0.105091429379735	.	.
chr1	60042935	60043434	chr1	60481516	60482015	Ica1l|chr1:60481516-60482015	0.143241095234088	.	.
chr1	60097393	60097892	chr1	59764494	59764993	Carf|chr1:59764494-59764993	0.168171595173554	.	.
chr1	60097393	60097892	chr1	59848288	59848787	Carf|chr1:59848288-59848787	0.1624609292625	.	.
chr1	60097393	60097892	chr1	59883669	59884168	Carf|chr1:59883669-59884168	0.147651549716274	.	.
chr1	60097393	60097892	chr1	60152642	60153141	Carf|chr1:60152642-60153141	0.0831514648699995	.	.
chr1	60097393	60097892	chr1	60243908	60244407	Carf|chr1:60243908-60244407	0.0915089532196127	.	.
chr1	60097393	60097892	chr1	60428793	60429292	Carf|chr1:60428793-60429292	0.150409439733467	.	.
chr1	60097393	60097892	chr1	60437320	60437819	Carf|chr1:60437320-60437819	0.0843723633558297	.	.
chr1	60097393	60097892	chr1	60469405	60469904	Carf|chr1:60469405-60469904	0.0760129941272022	.	.
chr1	60097393	60097892	chr1	60489858	60490357	Carf|chr1:60489858-60490357	0.149799454020861	.	.
chr1	60097980	60098479	chr1	59788955	59789454	Carf|chr1:59788955-59789454	0.101040633745069	.	.
chr1	60097980	60098479	chr1	59788955	59789454	Wdr12|chr1:59788955-59789454	0.101040633745069	.	.
chr1	60097980	60098479	chr1	59871945	59872444	Carf|chr1:59871945-59872444	0.0778109192260814	.	.
chr1	60097980	60098479	chr1	59871945	59872444	Wdr12|chr1:59871945-59872444	0.0778109192260814	.	.
chr1	60097980	60098479	chr1	59965547	59966046	Carf|chr1:59965547-59966046	0.102290435371704	.	.
chr1	60097980	60098479	chr1	59965547	59966046	Wdr12|chr1:59965547-59966046	0.102290435371704	.	.
chr1	60097980	60098479	chr1	59970297	59970796	Carf|chr1:59970297-59970796	0.106311183578558	.	.
chr1	60097980	60098479	chr1	59970297	59970796	Wdr12|chr1:59970297-59970796	0.106311183578558	.	.
chr1	60097980	60098479	chr1	60034986	60035485	Carf|chr1:60034986-60035485	0.0917884247660248	.	.
chr1	60097980	60098479	chr1	60034986	60035485	Wdr12|chr1:60034986-60035485	0.0917884247660248	.	.
chr1	60097980	60098479	chr1	60152642	60153141	Carf|chr1:60152642-60153141	0.161710302843355	.	.
chr1	60097980	60098479	chr1	60152642	60153141	Wdr12|chr1:60152642-60153141	0.161710302843355	.	.
chr1	60097980	60098479	chr1	60243908	60244407	Carf|chr1:60243908-60244407	0.16092749950999	.	.
chr1	60097980	60098479	chr1	60243908	60244407	Wdr12|chr1:60243908-60244407	0.16092749950999	.	.
chr1	60097980	60098479	chr1	60447042	60447541	Carf|chr1:60447042-60447541	0.210952316888942	.	.
chr1	60097980	60098479	chr1	60447042	60447541	Wdr12|chr1:60447042-60447541	0.210952316888942	.	.
chr1	60098487	60098986	chr1	59788955	59789454	Carf|chr1:59788955-59789454	0.123692113609372	.	.
chr1	60098487	60098986	chr1	59788955	59789454	Wdr12|chr1:59788955-59789454	0.123692113609372	.	.
chr1	60098487	60098986	chr1	59871945	59872444	Carf|chr1:59871945-59872444	0.10241050488147	.	.
chr1	60098487	60098986	chr1	59871945	59872444	Wdr12|chr1:59871945-59872444	0.10241050488147	.	.
chr1	60098487	60098986	chr1	59965547	59966046	Carf|chr1:59965547-59966046	0.107092740963044	.	.
chr1	60098487	60098986	chr1	59965547	59966046	Wdr12|chr1:59965547-59966046	0.107092740963044	.	.
chr1	60098487	60098986	chr1	60010207	60010706	Carf|chr1:60010207-60010706	0.148391762026544	.	.
chr1	60098487	60098986	chr1	60010207	60010706	Wdr12|chr1:60010207-60010706	0.148391762026544	.	.
chr1	60098487	60098986	chr1	60353258	60353757	Carf|chr1:60353258-60353757	0.257620903028068	.	.
chr1	60098487	60098986	chr1	60353258	60353757	Wdr12|chr1:60353258-60353757	0.257620903028068	.	.
chr1	60098487	60098986	chr1	60488668	60489167	Carf|chr1:60488668-60489167	0.0931141507888113	.	.
chr1	60098487	60098986	chr1	60488668	60489167	Wdr12|chr1:60488668-60489167	0.0931141507888113	.	.
chr1	60180257	60180756	chr1	59848288	59848787	Nbeal1|chr1:59848288-59848787	0.0982368660989106	.	.
chr1	60180257	60180756	chr1	59871945	59872444	Nbeal1|chr1:59871945-59872444	0.13796169506881	.	.
chr1	60180257	60180756	chr1	59878109	59878608	Nbeal1|chr1:59878109-59878608	0.15725274464292	.	.
chr1	60180257	60180756	chr1	59945819	59946318	Nbeal1|chr1:59945819-59946318	0.100194116474387	.	.
chr1	60180257	60180756	chr1	60152642	60153141	Nbeal1|chr1:60152642-60153141	0.224801618899255	.	.
chr1	60180257	60180756	chr1	60169674	60170173	Nbeal1|chr1:60169674-60170173	0.178579628464414	.	.
chr1	60180257	60180756	chr1	60243908	60244407	Nbeal1|chr1:60243908-60244407	0.161952531043286	.	.
chr1	60180257	60180756	chr1	60416718	60417217	Nbeal1|chr1:60416718-60417217	0.122977010604108	.	.
chr1	60180257	60180756	chr1	60428793	60429292	Nbeal1|chr1:60428793-60429292	0.162611331756582	.	.
[truncated: 110,607 more rows]
