# Supplementary material for: Single-cell analysis of chromatin accessibility in the adult mouse brain
Source: Nature. 2023 Dec 13;624(7991):378–89. doi: 10.1038/s41586-023-06824-9 (PMC10719105; doi:10.1038/s41586-023-06824-9)
Supplement: Supplementary file 3 — Supplementary Tables 1–25 and their legends. [file 41586_2023_6824_MOESM3_ESM.zip › 2023-03-05453B-s3/SI Tables/SI Table 13 Summary of all the gene-cCRE correlations/sa2subclass.L2-3_IT_PPP_Glut.pdc.bedpe]

chr1	3466260	3466759	chr1	3198380	3198879	Gm1992|chr1:3198380-3198879	0.648968132503289	.	.
chr1	3466260	3466759	chr1	3200559	3201058	Gm1992|chr1:3200559-3201058	0.406219428890225	.	.
chr1	3466260	3466759	chr1	3217099	3217598	Gm1992|chr1:3217099-3217598	0.205071226825824	.	.
chr1	3466260	3466759	chr1	3325159	3325658	Gm1992|chr1:3325159-3325658	0.389273763322169	.	.
chr1	3466260	3466759	chr1	3379434	3379933	Gm1992|chr1:3379434-3379933	0.112568086029177	.	.
chr1	3466260	3466759	chr1	3410799	3411298	Gm1992|chr1:3410799-3411298	0.104269007993958	.	.
chr1	3466260	3466759	chr1	3433741	3434240	Gm1992|chr1:3433741-3434240	0.531121910913668	.	.
chr1	3466260	3466759	chr1	3448400	3448899	Gm1992|chr1:3448400-3448899	0.593559890510215	.	.
chr1	3670775	3671274	chr1	3511633	3512132	Xkr4|chr1:3511633-3512132	0.131061124039293	.	.
chr1	3671529	3672028	chr1	3511633	3512132	Xkr4|chr1:3511633-3512132	0.151618461169868	.	.
chr1	3671529	3672028	chr1	3637347	3637846	Xkr4|chr1:3637347-3637846	0.134719298600011	.	.
chr1	3671529	3672028	chr1	3909181	3909680	Xkr4|chr1:3909181-3909680	0.208027188873241	.	.
chr1	3672048	3672547	chr1	3511633	3512132	Xkr4|chr1:3511633-3512132	0.131957693269206	.	.
chr1	3672048	3672547	chr1	3637347	3637846	Xkr4|chr1:3637347-3637846	0.119553227606569	.	.
chr1	3672048	3672547	chr1	3909181	3909680	Xkr4|chr1:3909181-3909680	0.304332378525436	.	.
chr1	4785497	4785996	chr1	4571692	4572191	Mrpl15|chr1:4571692-4572191	0.169428287694306	.	.
chr1	4785497	4785996	chr1	4926263	4926762	Mrpl15|chr1:4926263-4926762	0.097111832404957	.	.
chr1	4807592	4808091	chr1	4571692	4572191	Lypla1|chr1:4571692-4572191	0.108171390001296	.	.
chr1	4807592	4808091	chr1	4703306	4703805	Lypla1|chr1:4703306-4703805	0.173989303960245	.	.
chr1	4807592	4808091	chr1	4766696	4767195	Lypla1|chr1:4766696-4767195	0.119375745451709	.	.
chr1	4807592	4808091	chr1	4907969	4908468	Lypla1|chr1:4907969-4908468	0.240916186730429	.	.
chr1	4807592	4808091	chr1	4923875	4924374	Lypla1|chr1:4923875-4924374	0.214889242294061	.	.
chr1	4807592	4808091	chr1	5019201	5019700	Lypla1|chr1:5019201-5019700	0.161450856803743	.	.
chr1	4857480	4857979	chr1	4703306	4703805	Tcea1|chr1:4703306-4703805	0.0990720731263854	.	.
chr1	4857480	4857979	chr1	4907969	4908468	Tcea1|chr1:4907969-4908468	0.126754806691199	.	.
chr1	4857480	4857979	chr1	4923875	4924374	Tcea1|chr1:4923875-4924374	0.0951209046411511	.	.
chr1	4857480	4857979	chr1	5019201	5019700	Tcea1|chr1:5019201-5019700	0.108129575237876	.	.
chr1	4858123	4858622	chr1	4873266	4873765	Tcea1|chr1:4873266-4873765	0.189722170720159	.	.
chr1	4858123	4858622	chr1	5019854	5020353	Tcea1|chr1:5019854-5020353	0.278742190189701	.	.
chr1	4858123	4858622	chr1	5103120	5103619	Tcea1|chr1:5103120-5103619	0.179219576002329	.	.
chr1	4858123	4858622	chr1	5170387	5170886	Tcea1|chr1:5170387-5170886	0.174891302267941	.	.
chr1	4858123	4858622	chr1	5183460	5183959	Tcea1|chr1:5183460-5183959	0.120497650488319	.	.
chr1	4858123	4858622	chr1	5208080	5208579	Tcea1|chr1:5208080-5208579	0.103070337037878	.	.
chr1	4858123	4858622	chr1	5243173	5243672	Tcea1|chr1:5243173-5243672	0.114215422964546	.	.
chr1	4971076	4971575	chr1	4819527	4820026	Gm16041|chr1:4819527-4820026	0.0914639050346606	.	.
chr1	4971076	4971575	chr1	4934807	4935306	Gm16041|chr1:4934807-4935306	0.189637284679746	.	.
chr1	4971076	4971575	chr1	4961760	4962259	Gm16041|chr1:4961760-4962259	0.20547367682703	.	.
chr1	4971076	4971575	chr1	5022621	5023120	Gm16041|chr1:5022621-5023120	0.268475978954017	.	.
chr1	4971076	4971575	chr1	5071134	5071633	Gm16041|chr1:5071134-5071633	0.319048534716043	.	.
chr1	4971076	4971575	chr1	5170387	5170886	Gm16041|chr1:5170387-5170886	0.111985429538115	.	.
chr1	4971076	4971575	chr1	5177158	5177657	Gm16041|chr1:5177158-5177657	0.286323322766931	.	.
chr1	4971076	4971575	chr1	5183460	5183959	Gm16041|chr1:5183460-5183959	0.136481350196526	.	.
chr1	4971076	4971575	chr1	5208080	5208579	Gm16041|chr1:5208080-5208579	0.106616341543322	.	.
chr1	4971076	4971575	chr1	5243173	5243672	Gm16041|chr1:5243173-5243672	0.212150784702511	.	.
chr1	4971076	4971575	chr1	5249272	5249771	Gm16041|chr1:5249272-5249771	0.105999931166122	.	.
chr1	5070122	5070621	chr1	4926263	4926762	Atp6v1h|chr1:4926263-4926762	0.185108343565064	.	.
chr1	5070122	5070621	chr1	4926263	4926762	Rgs20|chr1:4926263-4926762	0.185108343565064	.	.
chr1	5070122	5070621	chr1	5022621	5023120	Atp6v1h|chr1:5022621-5023120	0.12521182331629	.	.
chr1	5070122	5070621	chr1	5022621	5023120	Rgs20|chr1:5022621-5023120	0.12521182331629	.	.
chr1	5070122	5070621	chr1	5071134	5071633	Atp6v1h|chr1:5071134-5071633	0.215818590915933	.	.
chr1	5070122	5070621	chr1	5071134	5071633	Rgs20|chr1:5071134-5071633	0.215818590915933	.	.
chr1	5070122	5070621	chr1	5170387	5170886	Atp6v1h|chr1:5170387-5170886	0.220942529029738	.	.
chr1	5070122	5070621	chr1	5170387	5170886	Rgs20|chr1:5170387-5170886	0.220942529029738	.	.
chr1	5070122	5070621	chr1	5177158	5177657	Atp6v1h|chr1:5177158-5177657	0.154410488604081	.	.
chr1	5070122	5070621	chr1	5177158	5177657	Rgs20|chr1:5177158-5177657	0.154410488604081	.	.
chr1	5070122	5070621	chr1	5243173	5243672	Atp6v1h|chr1:5243173-5243672	0.0912251591079554	.	.
chr1	5070122	5070621	chr1	5243173	5243672	Rgs20|chr1:5243173-5243672	0.0912251591079554	.	.
chr1	5916575	5917074	chr1	5904738	5905237	Npbwr1|chr1:5904738-5905237	0.102413015088559	.	.
chr1	5916575	5917074	chr1	5915307	5915806	Npbwr1|chr1:5915307-5915806	0.144171598452064	.	.
chr1	5916575	5917074	chr1	5950762	5951261	Npbwr1|chr1:5950762-5951261	0.307030127641249	.	.
chr1	5916575	5917074	chr1	5958215	5958714	Npbwr1|chr1:5958215-5958714	0.153914125953968	.	.
chr1	5916575	5917074	chr1	6094097	6094596	Npbwr1|chr1:6094097-6094596	0.0913806121115794	.	.
chr1	5916575	5917074	chr1	6102224	6102723	Npbwr1|chr1:6102224-6102723	0.0993035359148751	.	.
chr1	5916575	5917074	chr1	6134983	6135482	Npbwr1|chr1:6134983-6135482	0.0963276360607254	.	.
chr1	5916575	5917074	chr1	6224051	6224550	Npbwr1|chr1:6224051-6224550	0.201902027129025	.	.
chr1	5917179	5917678	chr1	5829504	5830003	Npbwr1|chr1:5829504-5830003	0.0937576853621893	.	.
chr1	5917179	5917678	chr1	5904738	5905237	Npbwr1|chr1:5904738-5905237	0.182981761171031	.	.
chr1	5917179	5917678	chr1	5915307	5915806	Npbwr1|chr1:5915307-5915806	0.215954440311397	.	.
chr1	5917179	5917678	chr1	5925942	5926441	Npbwr1|chr1:5925942-5926441	0.225382765078614	.	.
chr1	5917179	5917678	chr1	5950762	5951261	Npbwr1|chr1:5950762-5951261	0.385048221791702	.	.
chr1	5917179	5917678	chr1	5958215	5958714	Npbwr1|chr1:5958215-5958714	0.201654587943544	.	.
chr1	5917179	5917678	chr1	6094097	6094596	Npbwr1|chr1:6094097-6094596	0.104575118688188	.	.
chr1	5917179	5917678	chr1	6102224	6102723	Npbwr1|chr1:6102224-6102723	0.103475093186503	.	.
chr1	5917179	5917678	chr1	6134983	6135482	Npbwr1|chr1:6134983-6135482	0.146131890088528	.	.
chr1	5917179	5917678	chr1	6178736	6179235	Npbwr1|chr1:6178736-6179235	0.194490162377063	.	.
chr1	5917179	5917678	chr1	6224051	6224550	Npbwr1|chr1:6224051-6224550	0.212047551677103	.	.
chr1	6214386	6214885	chr1	5925942	5926441	4732440D04Rik|chr1:5925942-5926441	0.220271846363396	.	.
chr1	6214386	6214885	chr1	6131847	6132346	4732440D04Rik|chr1:6131847-6132346	0.234559876424564	.	.
chr1	6214386	6214885	chr1	6134983	6135482	4732440D04Rik|chr1:6134983-6135482	0.0914857593840309	.	.
chr1	6214386	6214885	chr1	6178736	6179235	4732440D04Rik|chr1:6178736-6179235	0.113935001069366	.	.
chr1	6214386	6214885	chr1	6272212	6272711	4732440D04Rik|chr1:6272212-6272711	0.169505624627039	.	.
chr1	6214386	6214885	chr1	6382628	6383127	4732440D04Rik|chr1:6382628-6383127	0.13663964589996	.	.
chr1	6214386	6214885	chr1	6441268	6441767	4732440D04Rik|chr1:6441268-6441767	0.228075590523996	.	.
chr1	6214899	6215398	chr1	6039669	6040168	4732440D04Rik|chr1:6039669-6040168	0.16128806357184	.	.
chr1	6214899	6215398	chr1	6131847	6132346	4732440D04Rik|chr1:6131847-6132346	0.137061460812608	.	.
chr1	6214899	6215398	chr1	6382628	6383127	4732440D04Rik|chr1:6382628-6383127	0.0968734950344501	.	.
chr1	6214899	6215398	chr1	6441268	6441767	4732440D04Rik|chr1:6441268-6441767	0.218728628913082	.	.
chr1	6359916	6360415	chr1	6178736	6179235	Alkal1|chr1:6178736-6179235	0.210518556272295	.	.
chr1	6359916	6360415	chr1	6272212	6272711	Alkal1|chr1:6272212-6272711	0.244298458183776	.	.
chr1	6359916	6360415	chr1	6382628	6383127	Alkal1|chr1:6382628-6383127	0.297739096118235	.	.
chr1	6359916	6360415	chr1	6441268	6441767	Alkal1|chr1:6441268-6441767	0.142712207163472	.	.
chr1	6359916	6360415	chr1	6510327	6510826	Alkal1|chr1:6510327-6510826	0.23228179332517	.	.
chr1	6359916	6360415	chr1	6529536	6530035	Alkal1|chr1:6529536-6530035	0.291047506868691	.	.
chr1	6487811	6488310	chr1	6094097	6094596	St18|chr1:6094097-6094596	0.540657586408362	.	.
chr1	6487811	6488310	chr1	6102224	6102723	St18|chr1:6102224-6102723	0.37788727797947	.	.
chr1	6487811	6488310	chr1	6102756	6103255	St18|chr1:6102756-6103255	0.206684385632456	.	.
chr1	6487811	6488310	chr1	6224051	6224550	St18|chr1:6224051-6224550	0.513179258566956	.	.
chr1	6487811	6488310	chr1	6320510	6321009	St18|chr1:6320510-6321009	0.393955855774742	.	.
chr1	6487811	6488310	chr1	6410037	6410536	St18|chr1:6410037-6410536	0.0924821527067437	.	.
chr1	6487811	6488310	chr1	6717575	6718074	St18|chr1:6717575-6718074	0.24623826408538	.	.
chr1	7088594	7089093	chr1	6907669	6908168	Pcmtd1|chr1:6907669-6908168	0.149155589317219	.	.
chr1	7088594	7089093	chr1	7010156	7010655	Pcmtd1|chr1:7010156-7010655	0.199317497034525	.	.
chr1	7088594	7089093	chr1	7074150	7074649	Pcmtd1|chr1:7074150-7074649	0.133438672906521	.	.
chr1	7088594	7089093	chr1	7086613	7087112	Pcmtd1|chr1:7086613-7087112	0.257285984453093	.	.
chr1	7088594	7089093	chr1	7105020	7105519	Pcmtd1|chr1:7105020-7105519	0.231482505278298	.	.
chr1	7088594	7089093	chr1	7218866	7219365	Pcmtd1|chr1:7218866-7219365	0.139191183999549	.	.
chr1	7088594	7089093	chr1	7494762	7495261	Pcmtd1|chr1:7494762-7495261	0.140860974872835	.	.
chr1	7397174	7397673	chr1	7010156	7010655	Gm26901|chr1:7010156-7010655	0.113009309380823	.	.
chr1	7397174	7397673	chr1	7086613	7087112	Gm26901|chr1:7086613-7087112	0.118561047838731	.	.
chr1	7397174	7397673	chr1	7138562	7139061	Gm26901|chr1:7138562-7139061	0.111681623718472	.	.
chr1	7397174	7397673	chr1	7543474	7543973	Gm26901|chr1:7543474-7543973	0.110771676034381	.	.
chr1	7397837	7398336	chr1	7010156	7010655	Gm26901|chr1:7010156-7010655	0.140727913685413	.	.
chr1	7397837	7398336	chr1	7074150	7074649	Gm26901|chr1:7074150-7074649	0.122422638529034	.	.
chr1	7397837	7398336	chr1	7086613	7087112	Gm26901|chr1:7086613-7087112	0.214715016074603	.	.
chr1	7397837	7398336	chr1	7105020	7105519	Gm26901|chr1:7105020-7105519	0.233747790829459	.	.
chr1	7397837	7398336	chr1	7204719	7205218	Gm26901|chr1:7204719-7205218	0.164736333721047	.	.
chr1	7398342	7398841	chr1	7074150	7074649	Gm26901|chr1:7074150-7074649	0.135277730134559	.	.
chr1	7398342	7398841	chr1	7086613	7087112	Gm26901|chr1:7086613-7087112	0.0945948781467097	.	.
chr1	7398342	7398841	chr1	7112669	7113168	Gm26901|chr1:7112669-7113168	0.125501989925007	.	.
chr1	9299496	9299995	chr1	9140753	9141252	Sntg1|chr1:9140753-9141252	0.100262720786757	.	.
chr1	9299496	9299995	chr1	9172288	9172787	Sntg1|chr1:9172288-9172787	0.109015117866881	.	.
chr1	9299496	9299995	chr1	9172288	9172787	Sntg1|chr1:9172288-9172787	0.109015117866882	.	.
chr1	9299496	9299995	chr1	9210146	9210645	Sntg1|chr1:9210146-9210645	0.187625962423525	.	.
chr1	9299496	9299995	chr1	9289706	9290205	Sntg1|chr1:9289706-9290205	0.106852648586656	.	.
chr1	9299496	9299995	chr1	9458486	9458985	Sntg1|chr1:9458486-9458985	0.265443015145824	.	.
chr1	9299496	9299995	chr1	9573148	9573647	Sntg1|chr1:9573148-9573647	0.11414678465583	.	.
chr1	9300568	9301067	chr1	9100719	9101218	Sntg1|chr1:9100719-9101218	0.25960032716783	.	.
chr1	9300568	9301067	chr1	9125685	9126184	Sntg1|chr1:9125685-9126184	0.579304355596886	.	.
chr1	9300568	9301067	chr1	9169417	9169916	Sntg1|chr1:9169417-9169916	0.614130528853669	.	.
chr1	9300568	9301067	chr1	9188965	9189464	Sntg1|chr1:9188965-9189464	0.349999418349362	.	.
chr1	9300568	9301067	chr1	9248389	9248888	Sntg1|chr1:9248389-9248888	0.164697596986955	.	.
chr1	9300568	9301067	chr1	9248913	9249412	Sntg1|chr1:9248913-9249412	0.35270810792707	.	.
chr1	9300568	9301067	chr1	9249540	9250039	Sntg1|chr1:9249540-9250039	0.100107785853625	.	.
chr1	9300568	9301067	chr1	9541113	9541612	Sntg1|chr1:9541113-9541612	0.199209490497344	.	.
chr1	9300568	9301067	chr1	9577782	9578281	Sntg1|chr1:9577782-9578281	0.513699270484008	.	.
chr1	9300568	9301067	chr1	9619425	9619924	Sntg1|chr1:9619425-9619924	0.329311482030188	.	.
chr1	9300568	9301067	chr1	9619928	9620427	Sntg1|chr1:9619928-9620427	0.567096328871317	.	.
chr1	9300568	9301067	chr1	9656603	9657102	Sntg1|chr1:9656603-9657102	0.672247882284719	.	.
chr1	9300568	9301067	chr1	9661097	9661596	Sntg1|chr1:9661097-9661596	0.663246186763335	.	.
chr1	9545042	9545541	chr1	9298270	9298769	Rrs1|chr1:9298270-9298769	0.128396320747641	.	.
chr1	9545042	9545541	chr1	9573148	9573647	Rrs1|chr1:9573148-9573647	0.193514851499241	.	.
chr1	9545042	9545541	chr1	9618891	9619390	Rrs1|chr1:9618891-9619390	0.119458680577965	.	.
chr1	9600949	9601448	chr1	9458486	9458985	Vxn|chr1:9458486-9458985	0.0980583176257777	.	.
chr1	9600949	9601448	chr1	9577782	9578281	Vxn|chr1:9577782-9578281	0.202881115482096	.	.
chr1	9600949	9601448	chr1	9661097	9661596	Vxn|chr1:9661097-9661596	0.141249532751356	.	.
chr1	9601474	9601973	chr1	9577782	9578281	Vxn|chr1:9577782-9578281	0.111918910707998	.	.
chr1	9601474	9601973	chr1	9619928	9620427	Vxn|chr1:9619928-9620427	0.133266865961139	.	.
chr1	9601474	9601973	chr1	9656603	9657102	Vxn|chr1:9656603-9657102	0.188664173860772	.	.
chr1	9601474	9601973	chr1	9661097	9661596	Vxn|chr1:9661097-9661596	0.270314032924451	.	.
chr1	9630048	9630547	chr1	9458486	9458985	2610203C22Rik|chr1:9458486-9458985	0.222171118736899	.	.
chr1	9700259	9700758	chr1	9458486	9458985	Mybl1|chr1:9458486-9458985	0.206887741206856	.	.
chr1	9747574	9748073	chr1	9619928	9620427	1700034P13Rik|chr1:9619928-9620427	0.103342618192329	.	.
chr1	9747574	9748073	chr1	9619928	9620427	Vcpip1|chr1:9619928-9620427	0.103342618192329	.	.
chr1	9747574	9748073	chr1	9656603	9657102	1700034P13Rik|chr1:9656603-9657102	0.151854211779801	.	.
chr1	9747574	9748073	chr1	9656603	9657102	Vcpip1|chr1:9656603-9657102	0.151854211779801	.	.
chr1	9747574	9748073	chr1	9661097	9661596	1700034P13Rik|chr1:9661097-9661596	0.147346435236371	.	.
chr1	9747574	9748073	chr1	9661097	9661596	Vcpip1|chr1:9661097-9661596	0.147346435236371	.	.
chr1	9748256	9748755	chr1	9298270	9298769	1700034P13Rik|chr1:9298270-9298769	0.210574080917455	.	.
chr1	9748256	9748755	chr1	9298270	9298769	Vcpip1|chr1:9298270-9298769	0.210574080917455	.	.
chr1	9748256	9748755	chr1	9458486	9458985	1700034P13Rik|chr1:9458486-9458985	0.105818106615071	.	.
chr1	9748256	9748755	chr1	9458486	9458985	Vcpip1|chr1:9458486-9458985	0.105818106615071	.	.
chr1	9748256	9748755	chr1	9627223	9627722	1700034P13Rik|chr1:9627223-9627722	0.10060677203086	.	.
chr1	9748256	9748755	chr1	9627223	9627722	Vcpip1|chr1:9627223-9627722	0.10060677203086	.	.
chr1	10719713	10720212	chr1	10483878	10484377	Cpa6|chr1:10483878-10484377	0.459640776580647	.	.
chr1	10719713	10720212	chr1	10486751	10487250	Cpa6|chr1:10486751-10487250	0.338504327083431	.	.
chr1	10719713	10720212	chr1	10535312	10535811	Cpa6|chr1:10535312-10535811	0.218258222340316	.	.
chr1	10719713	10720212	chr1	10591261	10591760	Cpa6|chr1:10591261-10591760	0.182325579392011	.	.
chr1	10719713	10720212	chr1	10700869	10701368	Cpa6|chr1:10700869-10701368	0.149354671808643	.	.
chr1	10719713	10720212	chr1	10759501	10760000	Cpa6|chr1:10759501-10760000	0.212487547624297	.	.
chr1	10719713	10720212	chr1	10771716	10772215	Cpa6|chr1:10771716-10772215	0.31263417775195	.	.
chr1	10719713	10720212	chr1	10780704	10781203	Cpa6|chr1:10780704-10781203	0.168822069195789	.	.
chr1	10719713	10720212	chr1	10781405	10781904	Cpa6|chr1:10781405-10781904	0.128118887464385	.	.
chr1	10719713	10720212	chr1	10794271	10794770	Cpa6|chr1:10794271-10794770	0.175690071154692	.	.
chr1	10719713	10720212	chr1	10835602	10836101	Cpa6|chr1:10835602-10836101	0.261601421589119	.	.
chr1	10719713	10720212	chr1	10837136	10837635	Cpa6|chr1:10837136-10837635	0.146156233169865	.	.
chr1	10719713	10720212	chr1	10872206	10872705	Cpa6|chr1:10872206-10872705	0.362476750003202	.	.
chr1	10719713	10720212	chr1	10919136	10919635	Cpa6|chr1:10919136-10919635	0.198905664632219	.	.
chr1	10719713	10720212	chr1	10937667	10938166	Cpa6|chr1:10937667-10938166	0.20181803892318	.	.
chr1	10719713	10720212	chr1	10942845	10943344	Cpa6|chr1:10942845-10943344	0.148642876261147	.	.
chr1	10720532	10721031	chr1	10483878	10484377	Cpa6|chr1:10483878-10484377	0.198457217150921	.	.
chr1	10720532	10721031	chr1	10486751	10487250	Cpa6|chr1:10486751-10487250	0.164227706514902	.	.
chr1	10720532	10721031	chr1	10759501	10760000	Cpa6|chr1:10759501-10760000	0.264019811041091	.	.
chr1	10720532	10721031	chr1	10835602	10836101	Cpa6|chr1:10835602-10836101	0.103338599913802	.	.
chr1	10720532	10721031	chr1	10872206	10872705	Cpa6|chr1:10872206-10872705	0.0956171118088497	.	.
chr1	10993243	10993742	chr1	10535312	10535811	Prex2|chr1:10535312-10535811	0.0945169073710205	.	.
chr1	10993243	10993742	chr1	10591261	10591760	Prex2|chr1:10591261-10591760	0.130098132275968	.	.
chr1	10993243	10993742	chr1	10835602	10836101	Prex2|chr1:10835602-10836101	0.102182887919627	.	.
chr1	10993243	10993742	chr1	10872206	10872705	Prex2|chr1:10872206-10872705	0.214461209766764	.	.
chr1	10993243	10993742	chr1	10919136	10919635	Prex2|chr1:10919136-10919635	0.102584712476137	.	.
chr1	10993243	10993742	chr1	11177671	11178170	Prex2|chr1:11177671-11178170	0.101276252801022	.	.
chr1	10993243	10993742	chr1	11202449	11202948	Prex2|chr1:11202449-11202948	0.106143673400438	.	.
chr1	10993772	10994271	chr1	10535312	10535811	Prex2|chr1:10535312-10535811	0.201380874015165	.	.
chr1	10993772	10994271	chr1	10591261	10591760	Prex2|chr1:10591261-10591760	0.146188266724356	.	.
chr1	10993772	10994271	chr1	10699983	10700482	Prex2|chr1:10699983-10700482	0.113419085051018	.	.
chr1	10993772	10994271	chr1	10771716	10772215	Prex2|chr1:10771716-10772215	0.126140256090464	.	.
chr1	10993772	10994271	chr1	10780704	10781203	Prex2|chr1:10780704-10781203	0.144205555523523	.	.
chr1	10993772	10994271	chr1	10781405	10781904	Prex2|chr1:10781405-10781904	0.12934859801606	.	.
chr1	10993772	10994271	chr1	10794271	10794770	Prex2|chr1:10794271-10794770	0.11792587961325	.	.
chr1	10993772	10994271	chr1	10872206	10872705	Prex2|chr1:10872206-10872705	0.159922233268253	.	.
chr1	10993772	10994271	chr1	10919136	10919635	Prex2|chr1:10919136-10919635	0.163660343107781	.	.
chr1	10993772	10994271	chr1	10937667	10938166	Prex2|chr1:10937667-10938166	0.185062921966761	.	.
chr1	10993772	10994271	chr1	10942845	10943344	Prex2|chr1:10942845-10943344	0.135297030187429	.	.
chr1	10993772	10994271	chr1	10943346	10943845	Prex2|chr1:10943346-10943845	0.100763994734446	.	.
chr1	10993772	10994271	chr1	11057337	11057836	Prex2|chr1:11057337-11057836	0.175990794080922	.	.
chr1	10993772	10994271	chr1	11179847	11180346	Prex2|chr1:11179847-11180346	0.140775025005826	.	.
chr1	10993772	10994271	chr1	11185125	11185624	Prex2|chr1:11185125-11185624	0.115028731040556	.	.
chr1	10993772	10994271	chr1	11202449	11202948	Prex2|chr1:11202449-11202948	0.175578169638441	.	.
chr1	10993772	10994271	chr1	11207434	11207933	Prex2|chr1:11207434-11207933	0.195777565879823	.	.
chr1	10993772	10994271	chr1	11228705	11229204	Prex2|chr1:11228705-11229204	0.0951469528001518	.	.
chr1	13589563	13590062	chr1	13599193	13599692	Tram1|chr1:13599193-13599692	0.118365499292886	.	.
chr1	13589563	13590062	chr1	13607816	13608315	Tram1|chr1:13607816-13608315	0.176974257692817	.	.
chr1	13589563	13590062	chr1	13614814	13615313	Tram1|chr1:13614814-13615313	0.138138889079533	.	.
chr1	13589563	13590062	chr1	13752366	13752865	Tram1|chr1:13752366-13752865	0.105495293775248	.	.
chr1	13589563	13590062	chr1	13848704	13849203	Tram1|chr1:13848704-13849203	0.126873740290775	.	.
chr1	13659706	13660205	chr1	13714623	13715122	Lactb2|chr1:13714623-13715122	0.154422347873028	.	.
chr1	13660314	13660813	chr1	13614814	13615313	Lactb2|chr1:13614814-13615313	0.173498955370085	.	.
chr1	13660314	13660813	chr1	13631678	13632177	Lactb2|chr1:13631678-13632177	0.159594285780309	.	.
chr1	13660314	13660813	chr1	13682912	13683411	Lactb2|chr1:13682912-13683411	0.190946564372609	.	.
chr1	13660314	13660813	chr1	13789111	13789610	Lactb2|chr1:13789111-13789610	0.096521853796206	.	.
chr1	13660314	13660813	chr1	13848704	13849203	Lactb2|chr1:13848704-13849203	0.259215039038408	.	.
chr1	13660314	13660813	chr1	13870553	13871052	Lactb2|chr1:13870553-13871052	0.214782792529724	.	.
chr1	14755218	14755717	chr1	14728986	14729485	Msc|chr1:14728986-14729485	0.135440165804839	.	.
chr1	14755218	14755717	chr1	14757936	14758435	Msc|chr1:14757936-14758435	0.246779869420604	.	.
chr1	14755218	14755717	chr1	14997606	14998105	Msc|chr1:14997606-14998105	0.124178031900102	.	.
chr1	14755218	14755717	chr1	14998195	14998694	Msc|chr1:14998195-14998694	0.127534821450236	.	.
chr1	14755218	14755717	chr1	15072691	15073190	Msc|chr1:15072691-15073190	0.278120469715119	.	.
chr1	15805340	15805839	chr1	15791827	15792326	Terf1|chr1:15791827-15792326	0.12195403573153	.	.
chr1	15805340	15805839	chr1	15850704	15851203	Terf1|chr1:15850704-15851203	0.235250442572863	.	.
chr1	15805340	15805839	chr1	15943655	15944154	Terf1|chr1:15943655-15944154	0.139618945593475	.	.
chr1	15805340	15805839	chr1	15993491	15993990	Terf1|chr1:15993491-15993990	0.185369896219703	.	.
chr1	15805340	15805839	chr1	16243201	16243700	Terf1|chr1:16243201-16243700	0.108097249416361	.	.
chr1	15892493	15892992	chr1	15770298	15770797	Sbspon|chr1:15770298-15770797	0.114728285547733	.	.
chr1	15892493	15892992	chr1	15770806	15771305	Sbspon|chr1:15770806-15771305	0.0980324589028754	.	.
chr1	15892493	15892992	chr1	16225107	16225606	Sbspon|chr1:16225107-16225606	0.135961836962365	.	.
chr1	16093096	16093595	chr1	15791827	15792326	4930444P10Rik|chr1:15791827-15792326	0.138013752991081	.	.
chr1	16093096	16093595	chr1	15811170	15811669	4930444P10Rik|chr1:15811170-15811669	0.195444556551461	.	.
chr1	16093096	16093595	chr1	15847785	15848284	4930444P10Rik|chr1:15847785-15848284	0.217898389648245	.	.
chr1	16093096	16093595	chr1	15850704	15851203	4930444P10Rik|chr1:15850704-15851203	0.195031040483725	.	.
chr1	16093096	16093595	chr1	16225107	16225606	4930444P10Rik|chr1:16225107-16225606	0.137777578771856	.	.
chr1	16093096	16093595	chr1	16243201	16243700	4930444P10Rik|chr1:16243201-16243700	0.200795187914358	.	.
chr1	16103947	16104446	chr1	15811170	15811669	Rpl7|chr1:15811170-15811669	0.110284996647169	.	.
chr1	16103947	16104446	chr1	15942994	15943493	Rpl7|chr1:15942994-15943493	0.167148891644264	.	.
chr1	16103947	16104446	chr1	15943655	15944154	Rpl7|chr1:15943655-15944154	0.099142810072827	.	.
chr1	16104453	16104952	chr1	15811170	15811669	Rpl7|chr1:15811170-15811669	0.180886770205478	.	.
chr1	16104453	16104952	chr1	15847785	15848284	Rpl7|chr1:15847785-15848284	0.140902603188884	.	.
chr1	16104453	16104952	chr1	15850704	15851203	Rpl7|chr1:15850704-15851203	0.285629468916999	.	.
chr1	16104453	16104952	chr1	15942994	15943493	Rpl7|chr1:15942994-15943493	0.13470788586038	.	.
chr1	16104453	16104952	chr1	15943655	15944154	Rpl7|chr1:15943655-15944154	0.189372746893619	.	.
chr1	16104453	16104952	chr1	15993491	15993990	Rpl7|chr1:15993491-15993990	0.15553418455533	.	.
chr1	16104453	16104952	chr1	16225107	16225606	Rpl7|chr1:16225107-16225606	0.191995883510264	.	.
chr1	16104453	16104952	chr1	16243201	16243700	Rpl7|chr1:16243201-16243700	0.160769508582805	.	.
chr1	16104999	16105498	chr1	15811170	15811669	Rdh10|chr1:15811170-15811669	0.139796935171295	.	.
chr1	16104999	16105498	chr1	15811170	15811669	Rpl7|chr1:15811170-15811669	0.139796935171295	.	.
chr1	16104999	16105498	chr1	15847785	15848284	Rdh10|chr1:15847785-15848284	0.152847793884567	.	.
chr1	16104999	16105498	chr1	15847785	15848284	Rpl7|chr1:15847785-15848284	0.152847793884567	.	.
chr1	16104999	16105498	chr1	15850704	15851203	Rdh10|chr1:15850704-15851203	0.205545489099316	.	.
chr1	16104999	16105498	chr1	15850704	15851203	Rpl7|chr1:15850704-15851203	0.205545489099316	.	.
chr1	16104999	16105498	chr1	15990959	15991458	Rdh10|chr1:15990959-15991458	0.140724052651885	.	.
chr1	16104999	16105498	chr1	15990959	15991458	Rpl7|chr1:15990959-15991458	0.140724052651885	.	.
chr1	16104999	16105498	chr1	15995396	15995895	Rdh10|chr1:15995396-15995895	0.12875719883422	.	.
chr1	16104999	16105498	chr1	15995396	15995895	Rpl7|chr1:15995396-15995895	0.12875719883422	.	.
chr1	16105563	16106062	chr1	15811170	15811669	Rdh10|chr1:15811170-15811669	0.244142898936679	.	.
chr1	16105563	16106062	chr1	15850704	15851203	Rdh10|chr1:15850704-15851203	0.13210680969521	.	.
chr1	16519035	16519534	chr1	16564742	16565241	Stau2|chr1:16564742-16565241	0.379255775154826	.	.
chr1	16519761	16520260	chr1	16564742	16565241	Stau2|chr1:16564742-16565241	0.100409704315572	.	.
chr1	16519761	16520260	chr1	16798252	16798751	Stau2|chr1:16798252-16798751	0.100559524497994	.	.
chr1	16618483	16618982	chr1	16564742	16565241	Ube2w|chr1:16564742-16565241	0.126912969328863	.	.
chr1	16618483	16618982	chr1	16809163	16809662	Ube2w|chr1:16809163-16809662	0.189870400709787	.	.
chr1	16619102	16619601	chr1	16564742	16565241	Ube2w|chr1:16564742-16565241	0.271623532959067	.	.
chr1	16656744	16657243	chr1	16564742	16565241	D030040B21Rik|chr1:16564742-16565241	0.281500107968725	.	.
chr1	16656744	16657243	chr1	16564742	16565241	Eloc|chr1:16564742-16565241	0.281500107968725	.	.
chr1	16656744	16657243	chr1	16636459	16636958	D030040B21Rik|chr1:16636459-16636958	0.0932335513425969	.	.
chr1	16656744	16657243	chr1	16636459	16636958	Eloc|chr1:16636459-16636958	0.0932335513425969	.	.
chr1	16656744	16657243	chr1	16758712	16759211	D030040B21Rik|chr1:16758712-16759211	0.0969254446684817	.	.
chr1	16656744	16657243	chr1	16758712	16759211	Eloc|chr1:16758712-16759211	0.0969254446684817	.	.
chr1	16657258	16657757	chr1	16564742	16565241	D030040B21Rik|chr1:16564742-16565241	0.166634609858644	.	.
chr1	16657258	16657757	chr1	16564742	16565241	Eloc|chr1:16564742-16565241	0.166634609858644	.	.
chr1	16657258	16657757	chr1	16597020	16597519	D030040B21Rik|chr1:16597020-16597519	0.0910322572425076	.	.
chr1	16657258	16657757	chr1	16597020	16597519	Eloc|chr1:16597020-16597519	0.0910322572425076	.	.
chr1	16664905	16665404	chr1	16758712	16759211	Tmem70|chr1:16758712-16759211	0.145409468103332	.	.
chr1	16687901	16688400	chr1	16586933	16587432	Ly96|chr1:16586933-16587432	0.182094054654321	.	.
chr1	16687901	16688400	chr1	16597020	16597519	Ly96|chr1:16597020-16597519	0.150118779282099	.	.
chr1	16687901	16688400	chr1	16633672	16634171	Ly96|chr1:16633672-16634171	0.143140846478271	.	.
chr1	16687901	16688400	chr1	16747229	16747728	Ly96|chr1:16747229-16747728	0.129854432853034	.	.
chr1	16687901	16688400	chr1	16979390	16979889	Ly96|chr1:16979390-16979889	0.095299421909386	.	.
chr1	16687901	16688400	chr1	16979971	16980470	Ly96|chr1:16979971-16980470	0.136534664608713	.	.
chr1	16687901	16688400	chr1	16987547	16988046	Ly96|chr1:16987547-16988046	0.111203323688286	.	.
chr1	16687901	16688400	chr1	16996662	16997161	Ly96|chr1:16996662-16997161	0.135183398523926	.	.
chr1	16688506	16689005	chr1	16586933	16587432	Ly96|chr1:16586933-16587432	0.116721475501675	.	.
chr1	16688506	16689005	chr1	16597020	16597519	Ly96|chr1:16597020-16597519	0.179397723825647	.	.
chr1	17097078	17097577	chr1	16979390	16979889	Jph1|chr1:16979390-16979889	0.153668335083062	.	.
chr1	17097078	17097577	chr1	16979971	16980470	Jph1|chr1:16979971-16980470	0.221223617636424	.	.
chr1	17097078	17097577	chr1	16987547	16988046	Jph1|chr1:16987547-16988046	0.0951182054072386	.	.
chr1	17097078	17097577	chr1	17008854	17009353	Jph1|chr1:17008854-17009353	0.0949371760812769	.	.
chr1	17097078	17097577	chr1	17053897	17054396	Jph1|chr1:17053897-17054396	0.210910750965698	.	.
chr1	17097078	17097577	chr1	17123369	17123868	Jph1|chr1:17123369-17123868	0.129944497007932	.	.
chr1	17097078	17097577	chr1	17172604	17173103	Jph1|chr1:17172604-17173103	0.100005977493517	.	.
chr1	17097078	17097577	chr1	17311278	17311777	Jph1|chr1:17311278-17311777	0.139560091655425	.	.
chr1	17097665	17098164	chr1	16809163	16809662	Jph1|chr1:16809163-16809662	0.146017671046922	.	.
chr1	17097665	17098164	chr1	16979971	16980470	Jph1|chr1:16979971-16980470	0.0975200568176189	.	.
chr1	17097665	17098164	chr1	17053897	17054396	Jph1|chr1:17053897-17054396	0.100958387901353	.	.
chr1	17098192	17098691	chr1	16809716	16810215	Jph1|chr1:16809716-16810215	0.0914773186290342	.	.
chr1	17098192	17098691	chr1	17058743	17059242	Jph1|chr1:17058743-17059242	0.118382341950272	.	.
chr1	17098192	17098691	chr1	17116701	17117200	Jph1|chr1:17116701-17117200	0.138352341392492	.	.
chr1	17098192	17098691	chr1	17172604	17173103	Jph1|chr1:17172604-17173103	0.2137251522891	.	.
chr1	17098192	17098691	chr1	17309890	17310389	Jph1|chr1:17309890-17310389	0.125382100698816	.	.
chr1	17098192	17098691	chr1	17311278	17311777	Jph1|chr1:17311278-17311777	0.109121518376153	.	.
chr1	17098192	17098691	chr1	17364663	17365162	Jph1|chr1:17364663-17365162	0.204904730776528	.	.
chr1	17145142	17145641	chr1	16758712	16759211	Gdap1|chr1:16758712-16759211	0.167106919959696	.	.
chr1	17145142	17145641	chr1	16759351	16759850	Gdap1|chr1:16759351-16759850	0.112321919085352	.	.
chr1	17145142	17145641	chr1	17058743	17059242	Gdap1|chr1:17058743-17059242	0.175184956387339	.	.
chr1	17727070	17727569	chr1	17309890	17310389	Crispld1|chr1:17309890-17310389	0.109267490221846	.	.
chr1	17727070	17727569	chr1	17309890	17310389	Gm16070|chr1:17309890-17310389	0.109267490221846	.	.
chr1	17727070	17727569	chr1	17311278	17311777	Crispld1|chr1:17311278-17311777	0.230239368453115	.	.
chr1	17727070	17727569	chr1	17311278	17311777	Gm16070|chr1:17311278-17311777	0.230239368453115	.	.
chr1	17727070	17727569	chr1	17364663	17365162	Crispld1|chr1:17364663-17365162	0.13093857589344	.	.
chr1	17727070	17727569	chr1	17364663	17365162	Gm16070|chr1:17364663-17365162	0.13093857589344	.	.
chr1	17727070	17727569	chr1	17629502	17630001	Crispld1|chr1:17629502-17630001	0.118310063137973	.	.
chr1	17727070	17727569	chr1	17629502	17630001	Gm16070|chr1:17629502-17630001	0.118310063137973	.	.
chr1	17727070	17727569	chr1	17718466	17718965	Crispld1|chr1:17718466-17718965	0.107583190513385	.	.
chr1	17727070	17727569	chr1	17718466	17718965	Gm16070|chr1:17718466-17718965	0.107583190513385	.	.
chr1	17727070	17727569	chr1	17735428	17735927	Crispld1|chr1:17735428-17735927	0.266815559544659	.	.
chr1	17727070	17727569	chr1	17735428	17735927	Gm16070|chr1:17735428-17735927	0.266815559544659	.	.
chr1	17727070	17727569	chr1	17762816	17763315	Crispld1|chr1:17762816-17763315	0.314646282608407	.	.
chr1	17727070	17727569	chr1	17762816	17763315	Gm16070|chr1:17762816-17763315	0.314646282608407	.	.
chr1	17727070	17727569	chr1	17838342	17838841	Crispld1|chr1:17838342-17838841	0.160464148587263	.	.
chr1	17727070	17727569	chr1	17838342	17838841	Gm16070|chr1:17838342-17838841	0.160464148587263	.	.
chr1	17727070	17727569	chr1	17873370	17873869	Crispld1|chr1:17873370-17873869	0.185173304489248	.	.
chr1	17727070	17727569	chr1	17873370	17873869	Gm16070|chr1:17873370-17873869	0.185173304489248	.	.
chr1	17727608	17728107	chr1	17311278	17311777	Crispld1|chr1:17311278-17311777	0.0945534676223722	.	.
chr1	17727608	17728107	chr1	17311278	17311777	Gm16070|chr1:17311278-17311777	0.0945534676223722	.	.
chr1	17727608	17728107	chr1	17629502	17630001	Crispld1|chr1:17629502-17630001	0.135031267676558	.	.
chr1	17727608	17728107	chr1	17629502	17630001	Gm16070|chr1:17629502-17630001	0.135031267676558	.	.
chr1	17727608	17728107	chr1	17735428	17735927	Crispld1|chr1:17735428-17735927	0.284357895001614	.	.
chr1	17727608	17728107	chr1	17735428	17735927	Gm16070|chr1:17735428-17735927	0.284357895001614	.	.
chr1	17727608	17728107	chr1	17762816	17763315	Crispld1|chr1:17762816-17763315	0.204040930755098	.	.
chr1	17727608	17728107	chr1	17762816	17763315	Gm16070|chr1:17762816-17763315	0.204040930755098	.	.
chr1	17727608	17728107	chr1	17838342	17838841	Crispld1|chr1:17838342-17838841	0.0976803963852152	.	.
chr1	17727608	17728107	chr1	17838342	17838841	Gm16070|chr1:17838342-17838841	0.0976803963852152	.	.
chr1	20820187	20820686	chr1	20786199	20786698	Mcm3|chr1:20786199-20786698	0.194364643508992	.	.
chr1	20890311	20890810	chr1	20860754	20861253	6720483E21Rik|chr1:20860754-20861253	0.173920260369543	.	.
chr1	20890311	20890810	chr1	20860754	20861253	Paqr8|chr1:20860754-20861253	0.173920260369543	.	.
chr1	20890311	20890810	chr1	20905651	20906150	6720483E21Rik|chr1:20905651-20906150	0.1362765867903	.	.
chr1	20890311	20890810	chr1	20905651	20906150	Paqr8|chr1:20905651-20906150	0.1362765867903	.	.
chr1	20890311	20890810	chr1	20906237	20906736	6720483E21Rik|chr1:20906237-20906736	0.159643521221807	.	.
chr1	20890311	20890810	chr1	20906237	20906736	Paqr8|chr1:20906237-20906736	0.159643521221807	.	.
chr1	20890311	20890810	chr1	20912547	20913046	6720483E21Rik|chr1:20912547-20913046	0.10480228120772	.	.
chr1	20890311	20890810	chr1	20912547	20913046	Paqr8|chr1:20912547-20913046	0.10480228120772	.	.
chr1	20890311	20890810	chr1	20921118	20921617	6720483E21Rik|chr1:20921118-20921617	0.144120994380782	.	.
chr1	20890311	20890810	chr1	20921118	20921617	Paqr8|chr1:20921118-20921617	0.144120994380782	.	.
chr1	20890311	20890810	chr1	20922853	20923352	6720483E21Rik|chr1:20922853-20923352	0.218077167206356	.	.
chr1	20890311	20890810	chr1	20922853	20923352	Paqr8|chr1:20922853-20923352	0.218077167206356	.	.
chr1	20890311	20890810	chr1	20995247	20995746	6720483E21Rik|chr1:20995247-20995746	0.109039678726686	.	.
chr1	20890311	20890810	chr1	20995247	20995746	Paqr8|chr1:20995247-20995746	0.109039678726686	.	.
chr1	20890857	20891356	chr1	20538917	20539416	6720483E21Rik|chr1:20538917-20539416	0.103945392515157	.	.
chr1	20890857	20891356	chr1	20538917	20539416	Paqr8|chr1:20538917-20539416	0.103945392515157	.	.
chr1	20890857	20891356	chr1	20759760	20760259	6720483E21Rik|chr1:20759760-20760259	0.188240635303596	.	.
chr1	20890857	20891356	chr1	20759760	20760259	Paqr8|chr1:20759760-20760259	0.188240635303596	.	.
chr1	20890857	20891356	chr1	20860754	20861253	6720483E21Rik|chr1:20860754-20861253	0.212657222270343	.	.
chr1	20890857	20891356	chr1	20860754	20861253	Paqr8|chr1:20860754-20861253	0.212657222270343	.	.
chr1	20890857	20891356	chr1	20877410	20877909	6720483E21Rik|chr1:20877410-20877909	0.0934099147474916	.	.
chr1	20890857	20891356	chr1	20877410	20877909	Paqr8|chr1:20877410-20877909	0.0934099147474916	.	.
chr1	20890857	20891356	chr1	20905651	20906150	6720483E21Rik|chr1:20905651-20906150	0.11783677432931	.	.
chr1	20890857	20891356	chr1	20905651	20906150	Paqr8|chr1:20905651-20906150	0.11783677432931	.	.
chr1	20890857	20891356	chr1	20906237	20906736	6720483E21Rik|chr1:20906237-20906736	0.147697503936162	.	.
chr1	20890857	20891356	chr1	20906237	20906736	Paqr8|chr1:20906237-20906736	0.147697503936162	.	.
chr1	20890857	20891356	chr1	20922853	20923352	6720483E21Rik|chr1:20922853-20923352	0.176928856526697	.	.
chr1	20890857	20891356	chr1	20922853	20923352	Paqr8|chr1:20922853-20923352	0.176928856526697	.	.
chr1	20951400	20951899	chr1	20759760	20760259	Efhc1|chr1:20759760-20760259	0.155238364480132	.	.
chr1	20951400	20951899	chr1	20786199	20786698	Efhc1|chr1:20786199-20786698	0.203429162362912	.	.
chr1	25828941	25829440	chr1	25816727	25817226	Adgrb3|chr1:25816727-25817226	0.16419893903686	.	.
chr1	25828941	25829440	chr1	25828331	25828830	Adgrb3|chr1:25828331-25828830	0.228511461280915	.	.
chr1	25828941	25829440	chr1	25891912	25892411	Adgrb3|chr1:25891912-25892411	0.103176669988452	.	.
chr1	25828941	25829440	chr1	25921111	25921610	Adgrb3|chr1:25921111-25921610	0.106695128066799	.	.
chr1	25828941	25829440	chr1	26017892	26018391	Adgrb3|chr1:26017892-26018391	0.11831547914998	.	.
chr1	25828941	25829440	chr1	26087449	26087948	Adgrb3|chr1:26087449-26087948	0.0988245844187786	.	.
chr1	25828941	25829440	chr1	26114005	26114504	Adgrb3|chr1:26114005-26114504	0.139204358279448	.	.
chr1	25829930	25830429	chr1	25775391	25775890	Adgrb3|chr1:25775391-25775890	0.145426580639095	.	.
chr1	25829930	25830429	chr1	25876966	25877465	Adgrb3|chr1:25876966-25877465	0.288477017557623	.	.
chr1	25829930	25830429	chr1	25877525	25878024	Adgrb3|chr1:25877525-25878024	0.193821634746747	.	.
chr1	25829930	25830429	chr1	25926920	25927419	Adgrb3|chr1:25926920-25927419	0.147871641649532	.	.
chr1	25829930	25830429	chr1	25927655	25928154	Adgrb3|chr1:25927655-25928154	0.192627355172193	.	.
chr1	25829930	25830429	chr1	26062604	26063103	Adgrb3|chr1:26062604-26063103	0.108825038272267	.	.
chr1	25829930	25830429	chr1	26244978	26245477	Adgrb3|chr1:26244978-26245477	0.0925850736289979	.	.
chr1	27884161	27884660	chr1	27608512	27609011	Gm5524|chr1:27608512-27609011	0.19905362602972	.	.
chr1	27884161	27884660	chr1	27629023	27629522	Gm5524|chr1:27629023-27629522	0.183267067074742	.	.
chr1	27884161	27884660	chr1	27695819	27696318	Gm5524|chr1:27695819-27696318	0.284320174679119	.	.
chr1	27884161	27884660	chr1	27697682	27698181	Gm5524|chr1:27697682-27698181	0.125887362209988	.	.
chr1	27884161	27884660	chr1	27722290	27722789	Gm5524|chr1:27722290-27722789	0.0920024425397062	.	.
chr1	27884161	27884660	chr1	27983609	27984108	Gm5524|chr1:27983609-27984108	0.0969120999381669	.	.
chr1	27884161	27884660	chr1	27997703	27998202	Gm5524|chr1:27997703-27998202	0.186091988995474	.	.
chr1	27884161	27884660	chr1	28054043	28054542	Gm5524|chr1:28054043-28054542	0.108251141062667	.	.
chr1	27884161	27884660	chr1	28085301	28085800	Gm5524|chr1:28085301-28085800	0.110259103935031	.	.
chr1	27884161	27884660	chr1	28214210	28214709	Gm5524|chr1:28214210-28214709	0.140493391258481	.	.
chr1	30720698	30721197	chr1	30262349	30262848	Gm9898|chr1:30262349-30262848	0.237250801132777	.	.
chr1	30720698	30721197	chr1	30590651	30591150	Gm9898|chr1:30590651-30591150	0.150155785117239	.	.
chr1	30720698	30721197	chr1	30681140	30681639	Gm9898|chr1:30681140-30681639	0.18929125125993	.	.
chr1	30720698	30721197	chr1	30685293	30685792	Gm9898|chr1:30685293-30685792	0.103399939211096	.	.
chr1	30720698	30721197	chr1	30707395	30707894	Gm9898|chr1:30707395-30707894	0.159466018589366	.	.
chr1	30720698	30721197	chr1	30751893	30752392	Gm9898|chr1:30751893-30752392	0.0945335777706211	.	.
chr1	30720698	30721197	chr1	30773586	30774085	Gm9898|chr1:30773586-30774085	0.171079825904502	.	.
chr1	30720698	30721197	chr1	30852516	30853015	Gm9898|chr1:30852516-30853015	0.182316556727324	.	.
chr1	30872795	30873294	chr1	30707395	30707894	Phf3|chr1:30707395-30707894	0.101391561274834	.	.
chr1	30873430	30873929	chr1	30681140	30681639	Phf3|chr1:30681140-30681639	0.26993560616641	.	.
chr1	30873430	30873929	chr1	30700382	30700881	Phf3|chr1:30700382-30700881	0.126577129614906	.	.
chr1	30873430	30873929	chr1	30707395	30707894	Phf3|chr1:30707395-30707894	0.290847629833599	.	.
chr1	30873942	30874441	chr1	30590651	30591150	Phf3|chr1:30590651-30591150	0.124071644994396	.	.
chr1	30873942	30874441	chr1	30636014	30636513	Phf3|chr1:30636014-30636513	0.143816248650024	.	.
chr1	30873942	30874441	chr1	30681140	30681639	Phf3|chr1:30681140-30681639	0.239152280855756	.	.
chr1	30873942	30874441	chr1	30700382	30700881	Phf3|chr1:30700382-30700881	0.184620425528373	.	.
chr1	30873942	30874441	chr1	30701088	30701587	Phf3|chr1:30701088-30701587	0.135470974738046	.	.
chr1	30873942	30874441	chr1	30707395	30707894	Phf3|chr1:30707395-30707894	0.128185819103041	.	.
chr1	30873942	30874441	chr1	30832710	30833209	Phf3|chr1:30832710-30833209	0.15530361630839	.	.
chr1	30873942	30874441	chr1	30852516	30853015	Phf3|chr1:30852516-30853015	0.117490276144651	.	.
chr1	30949080	30949579	chr1	30681140	30681639	Ptp4a1|chr1:30681140-30681639	0.105031234264202	.	.
chr1	30949080	30949579	chr1	30707395	30707894	Ptp4a1|chr1:30707395-30707894	0.24254645771092	.	.
chr1	30949582	30950081	chr1	30681140	30681639	Ptp4a1|chr1:30681140-30681639	0.0957909773094623	.	.
chr1	30949582	30950081	chr1	30700382	30700881	Ptp4a1|chr1:30700382-30700881	0.152122028884725	.	.
chr1	30949582	30950081	chr1	30707395	30707894	Ptp4a1|chr1:30707395-30707894	0.175622525883006	.	.
chr1	30949582	30950081	chr1	30716282	30716781	Ptp4a1|chr1:30716282-30716781	0.183144691313992	.	.
chr1	30949582	30950081	chr1	30773586	30774085	Ptp4a1|chr1:30773586-30774085	0.108621619269546	.	.
chr1	30949582	30950081	chr1	30832710	30833209	Ptp4a1|chr1:30832710-30833209	0.111636781220049	.	.
chr1	30949582	30950081	chr1	30832710	30833209	Ptp4a1|chr1:30832710-30833209	0.11163678122005	.	.
chr1	30949582	30950081	chr1	30852516	30853015	Ptp4a1|chr1:30852516-30853015	0.169797265833126	.	.
chr1	32172459	32172958	chr1	32243390	32243889	Khdrbs2|chr1:32243390-32243889	0.161514213356767	.	.
chr1	42229631	42230130	chr1	41891693	41892192	Gm9915|chr1:41891693-41892192	0.116412723849255	.	.
chr1	42229631	42230130	chr1	42230621	42231120	Gm9915|chr1:42230621-42231120	0.104947813873151	.	.
chr1	42229631	42230130	chr1	42233230	42233729	Gm9915|chr1:42233230-42233729	0.0958812098645468	.	.
chr1	42229631	42230130	chr1	42242955	42243454	Gm9915|chr1:42242955-42243454	0.194244112508807	.	.
chr1	42229631	42230130	chr1	42243790	42244289	Gm9915|chr1:42243790-42244289	0.141716315851404	.	.
chr1	42229631	42230130	chr1	42249908	42250407	Gm9915|chr1:42249908-42250407	0.120633824856668	.	.
chr1	44102213	44102712	chr1	44198134	44198633	Tex30|chr1:44198134-44198633	0.162106854554672	.	.
chr1	44102213	44102712	chr1	44213643	44214142	Tex30|chr1:44213643-44214142	0.198718646940254	.	.
chr1	44102213	44102712	chr1	44325368	44325867	Tex30|chr1:44325368-44325867	0.312518836784224	.	.
chr1	44102213	44102712	chr1	44325955	44326454	Tex30|chr1:44325955-44326454	0.28470050820357	.	.
chr1	44102213	44102712	chr1	44334165	44334664	Tex30|chr1:44334165-44334664	0.330060055199094	.	.
chr1	44118638	44119137	chr1	44142721	44143220	Bivm|chr1:44142721-44143220	0.0924556962730628	.	.
chr1	44118638	44119137	chr1	44142721	44143220	Poglut2|chr1:44142721-44143220	0.0924556962730628	.	.
chr1	44118638	44119137	chr1	44198840	44199339	Bivm|chr1:44198840-44199339	0.2346027644421	.	.
chr1	44118638	44119137	chr1	44198840	44199339	Poglut2|chr1:44198840-44199339	0.2346027644421	.	.
chr1	44118638	44119137	chr1	44213643	44214142	Bivm|chr1:44213643-44214142	0.119945825948123	.	.
chr1	44118638	44119137	chr1	44213643	44214142	Poglut2|chr1:44213643-44214142	0.119945825948123	.	.
chr1	44118638	44119137	chr1	44230666	44231165	Bivm|chr1:44230666-44231165	0.155297256980808	.	.
chr1	44118638	44119137	chr1	44230666	44231165	Poglut2|chr1:44230666-44231165	0.155297256980808	.	.
chr1	44118638	44119137	chr1	44325368	44325867	Bivm|chr1:44325368-44325867	0.344166217794055	.	.
chr1	44118638	44119137	chr1	44325368	44325867	Poglut2|chr1:44325368-44325867	0.344166217794055	.	.
chr1	44118638	44119137	chr1	44325955	44326454	Bivm|chr1:44325955-44326454	0.225062434658331	.	.
chr1	44118638	44119137	chr1	44325955	44326454	Poglut2|chr1:44325955-44326454	0.225062434658331	.	.
chr1	44118638	44119137	chr1	44334165	44334664	Bivm|chr1:44334165-44334664	0.12777794425957	.	.
chr1	44118638	44119137	chr1	44334165	44334664	Poglut2|chr1:44334165-44334664	0.12777794425957	.	.
chr1	44119144	44119643	chr1	44142721	44143220	Bivm|chr1:44142721-44143220	0.106479500037329	.	.
chr1	44119144	44119643	chr1	44142721	44143220	Poglut2|chr1:44142721-44143220	0.106479500037329	.	.
chr1	44119144	44119643	chr1	44198840	44199339	Bivm|chr1:44198840-44199339	0.146569894542435	.	.
chr1	44119144	44119643	chr1	44198840	44199339	Poglut2|chr1:44198840-44199339	0.146569894542435	.	.
chr1	44119144	44119643	chr1	44325368	44325867	Bivm|chr1:44325368-44325867	0.24799623881806	.	.
chr1	44119144	44119643	chr1	44325368	44325867	Poglut2|chr1:44325368-44325867	0.24799623881806	.	.
chr1	44119144	44119643	chr1	44325955	44326454	Bivm|chr1:44325955-44326454	0.16793377072197	.	.
chr1	44119144	44119643	chr1	44325955	44326454	Poglut2|chr1:44325955-44326454	0.16793377072197	.	.
chr1	44119144	44119643	chr1	44334165	44334664	Bivm|chr1:44334165-44334664	0.114212112479786	.	.
chr1	44119144	44119643	chr1	44334165	44334664	Poglut2|chr1:44334165-44334664	0.114212112479786	.	.
chr1	44119663	44120162	chr1	44041766	44042265	Bivm|chr1:44041766-44042265	0.118423354743529	.	.
chr1	44119663	44120162	chr1	44198840	44199339	Bivm|chr1:44198840-44199339	0.114710157297157	.	.
chr1	44119663	44120162	chr1	44325368	44325867	Bivm|chr1:44325368-44325867	0.185629885190263	.	.
chr1	44119663	44120162	chr1	44325955	44326454	Bivm|chr1:44325955-44326454	0.127583837432678	.	.
chr1	44147693	44148192	chr1	44142721	44143220	Ercc5|chr1:44142721-44143220	0.189590921657871	.	.
chr1	44147693	44148192	chr1	44230666	44231165	Ercc5|chr1:44230666-44231165	0.103756793495277	.	.
chr1	44147693	44148192	chr1	44325368	44325867	Ercc5|chr1:44325368-44325867	0.164994589972631	.	.
chr1	44147693	44148192	chr1	44325955	44326454	Ercc5|chr1:44325955-44326454	0.236203143291397	.	.
chr1	44218903	44219402	chr1	44213643	44214142	Mettl21e|chr1:44213643-44214142	0.123296421628502	.	.
chr1	44218903	44219402	chr1	44230666	44231165	Mettl21e|chr1:44230666-44231165	0.140462525779323	.	.
chr1	44551396	44551895	chr1	44325368	44325867	Gulp1|chr1:44325368-44325867	0.132050328884114	.	.
chr1	44551396	44551895	chr1	44325955	44326454	Gulp1|chr1:44325955-44326454	0.119654585208305	.	.
chr1	45795197	45795696	chr1	45600358	45600857	Wdr75|chr1:45600358-45600857	0.114600328086693	.	.
chr1	45795197	45795696	chr1	45673557	45674056	Wdr75|chr1:45673557-45674056	0.090859689749474	.	.
chr1	45795197	45795696	chr1	45891201	45891700	Wdr75|chr1:45891201-45891700	0.252561967835797	.	.
chr1	45795197	45795696	chr1	46200521	46201020	Wdr75|chr1:46200521-46201020	0.166830284318408	.	.
chr1	45795197	45795696	chr1	46201064	46201563	Wdr75|chr1:46201064-46201563	0.0914756196902513	.	.
chr1	45889106	45889605	chr1	45673557	45674056	Gm5269|chr1:45673557-45674056	0.122358517659285	.	.
chr1	45889106	45889605	chr1	45688848	45689347	Gm5269|chr1:45688848-45689347	0.369733271538573	.	.
chr1	45889106	45889605	chr1	45760934	45761433	Gm5269|chr1:45760934-45761433	0.184371285632616	.	.
chr1	45889106	45889605	chr1	45985207	45985706	Gm5269|chr1:45985207-45985706	0.270144542956341	.	.
chr1	45889106	45889605	chr1	46068737	46069236	Gm5269|chr1:46068737-46069236	0.122228941779124	.	.
chr1	45889106	45889605	chr1	46074881	46075380	Gm5269|chr1:46074881-46075380	0.333480992841082	.	.
chr1	45889106	45889605	chr1	46137792	46138291	Gm5269|chr1:46137792-46138291	0.432652456550309	.	.
chr1	45889106	45889605	chr1	46159918	46160417	Gm5269|chr1:46159918-46160417	0.355763014517321	.	.
chr1	45925424	45925923	chr1	45825095	45825594	Slc40a1|chr1:45825095-45825594	0.126892745276017	.	.
chr1	45925424	45925923	chr1	45919615	45920114	Slc40a1|chr1:45919615-45920114	0.201628087684849	.	.
chr1	45925424	45925923	chr1	46018316	46018815	Slc40a1|chr1:46018316-46018815	0.273793861534266	.	.
chr1	45925424	45925923	chr1	46201064	46201563	Slc40a1|chr1:46201064-46201563	0.300483586240041	.	.
chr1	46065930	46066429	chr1	46067115	46067614	Dnah7b|chr1:46067115-46067614	0.127896579743983	.	.
chr1	46066566	46067065	chr1	45760934	45761433	Dnah7b|chr1:45760934-45761433	0.0978144417403156	.	.
chr1	46066566	46067065	chr1	46067115	46067614	Dnah7b|chr1:46067115-46067614	0.490627667115202	.	.
chr1	46066566	46067065	chr1	46074881	46075380	Dnah7b|chr1:46074881-46075380	0.118935287388102	.	.
chr1	46066566	46067065	chr1	46137792	46138291	Dnah7b|chr1:46137792-46138291	0.146317271781957	.	.
chr1	46066566	46067065	chr1	46159918	46160417	Dnah7b|chr1:46159918-46160417	0.210059746197204	.	.
chr1	46066566	46067065	chr1	46196677	46197176	Dnah7b|chr1:46196677-46197176	0.0961642180221809	.	.
chr1	46066566	46067065	chr1	46269155	46269654	Dnah7b|chr1:46269155-46269654	0.224073118608004	.	.
chr1	46066566	46067065	chr1	46278559	46279058	Dnah7b|chr1:46278559-46279058	0.171944140529311	.	.
chr1	46066566	46067065	chr1	46279499	46279998	Dnah7b|chr1:46279499-46279998	0.20427717426039	.	.
chr1	46066566	46067065	chr1	46294209	46294708	Dnah7b|chr1:46294209-46294708	0.271897026847182	.	.
chr1	46066566	46067065	chr1	46363686	46364185	Dnah7b|chr1:46363686-46364185	0.116389692466917	.	.
chr1	46066566	46067065	chr1	46372595	46373094	Dnah7b|chr1:46372595-46373094	0.0987726584423796	.	.
chr1	46066566	46067065	chr1	46416614	46417113	Dnah7b|chr1:46416614-46417113	0.155743014051328	.	.
chr1	46066566	46067065	chr1	46427387	46427886	Dnah7b|chr1:46427387-46427886	0.160569916482438	.	.
chr1	46425176	46425675	chr1	46269155	46269654	Dnah7c|chr1:46269155-46269654	0.0933751270806597	.	.
chr1	46425176	46425675	chr1	46427387	46427886	Dnah7c|chr1:46427387-46427886	0.0948811124370358	.	.
chr1	46425176	46425675	chr1	46743680	46744179	Dnah7c|chr1:46743680-46744179	0.141102270004138	.	.
chr1	52816845	52817344	chr1	52799343	52799842	Inpp1|chr1:52799343-52799842	0.102553215370464	.	.
chr1	52816845	52817344	chr1	52986655	52987154	Inpp1|chr1:52986655-52987154	0.183914789929275	.	.
chr1	52816845	52817344	chr1	53014648	53015147	Inpp1|chr1:53014648-53015147	0.103746957671551	.	.
chr1	52817513	52818012	chr1	52763907	52764406	Inpp1|chr1:52763907-52764406	0.0931442741405744	.	.
chr1	52817513	52818012	chr1	52986655	52987154	Inpp1|chr1:52986655-52987154	0.124524203013071	.	.
chr1	52817513	52818012	chr1	53037383	53037882	Inpp1|chr1:53037383-53037882	0.126314274005209	.	.
chr1	52844734	52845233	chr1	52799343	52799842	Hibch|chr1:52799343-52799842	0.107355764388938	.	.
chr1	52844734	52845233	chr1	52952486	52952985	Hibch|chr1:52952486-52952985	0.105853484284585	.	.
chr1	52844734	52845233	chr1	52953081	52953580	Hibch|chr1:52953081-52953580	0.138155578869041	.	.
chr1	52844734	52845233	chr1	52986655	52987154	Hibch|chr1:52986655-52987154	0.194984147381922	.	.
chr1	53061825	53062324	chr1	52752671	52753170	Mstn|chr1:52752671-52753170	0.133023191728819	.	.
chr1	53061825	53062324	chr1	52763907	52764406	Mstn|chr1:52763907-52764406	0.0926365116557004	.	.
chr1	53061825	53062324	chr1	52764434	52764933	Mstn|chr1:52764434-52764933	0.198191912535579	.	.
chr1	53061825	53062324	chr1	52769693	52770192	Mstn|chr1:52769693-52770192	0.302783913258874	.	.
chr1	53061825	53062324	chr1	52800230	52800729	Mstn|chr1:52800230-52800729	0.131264813568519	.	.
chr1	53061825	53062324	chr1	52802347	52802846	Mstn|chr1:52802347-52802846	0.111143070409777	.	.
chr1	53061825	53062324	chr1	52859734	52860233	Mstn|chr1:52859734-52860233	0.33485368159821	.	.
chr1	53061825	53062324	chr1	52932107	52932606	Mstn|chr1:52932107-52932606	0.381710877719074	.	.
chr1	53061825	53062324	chr1	53153560	53154059	Mstn|chr1:53153560-53154059	0.143637330278814	.	.
chr1	53061825	53062324	chr1	53199603	53200102	Mstn|chr1:53199603-53200102	0.291407377390349	.	.
chr1	53061825	53062324	chr1	53201415	53201914	Mstn|chr1:53201415-53201914	0.449410965026116	.	.
chr1	53061825	53062324	chr1	53285115	53285614	Mstn|chr1:53285115-53285614	0.183540141321124	.	.
chr1	53061825	53062324	chr1	53285115	53285614	Mstn|chr1:53285115-53285614	0.183540141321125	.	.
chr1	53061825	53062324	chr1	53290694	53291193	Mstn|chr1:53290694-53291193	0.441914070317846	.	.
chr1	53061825	53062324	chr1	53328587	53329086	Mstn|chr1:53328587-53329086	0.247536991644807	.	.
chr1	53061825	53062324	chr1	53384017	53384516	Mstn|chr1:53384017-53384516	0.482959120278909	.	.
chr1	53061825	53062324	chr1	53465877	53466376	Mstn|chr1:53465877-53466376	0.139197234024704	.	.
chr1	53061825	53062324	chr1	53466685	53467184	Mstn|chr1:53466685-53467184	0.17263799844791	.	.
chr1	53061825	53062324	chr1	53471855	53472354	Mstn|chr1:53471855-53472354	0.123632771865002	.	.
chr1	53296806	53297305	chr1	53546977	53547476	Ormdl1|chr1:53546977-53547476	0.0992079779299785	.	.
chr1	53296806	53297305	chr1	53546977	53547476	Ormdl1|chr1:53546977-53547476	0.0992079779299786	.	.
chr1	53296806	53297305	chr1	53546977	53547476	Pms1|chr1:53546977-53547476	0.0992079779299785	.	.
chr1	53296806	53297305	chr1	53546977	53547476	Pms1|chr1:53546977-53547476	0.0992079779299786	.	.
chr1	53313399	53313898	chr1	53014648	53015147	Osgepl1|chr1:53014648-53015147	0.134202803620139	.	.
chr1	53313399	53313898	chr1	53053006	53053505	Osgepl1|chr1:53053006-53053505	0.0969335593878578	.	.
chr1	53313399	53313898	chr1	53153560	53154059	Osgepl1|chr1:53153560-53154059	0.104175061975082	.	.
chr1	53313399	53313898	chr1	53471319	53471818	Osgepl1|chr1:53471319-53471818	0.113192988375856	.	.
chr1	53313399	53313898	chr1	53471855	53472354	Osgepl1|chr1:53471855-53472354	0.147067398838005	.	.
chr1	53352482	53352981	chr1	53037383	53037882	Asdurf|chr1:53037383-53037882	0.219925352064972	.	.
chr1	53352482	53352981	chr1	53037383	53037882	Asnsd1|chr1:53037383-53037882	0.219925352064972	.	.
chr1	53352482	53352981	chr1	53393772	53394271	Asdurf|chr1:53393772-53394271	0.106663995101442	.	.
chr1	53352482	53352981	chr1	53393772	53394271	Asnsd1|chr1:53393772-53394271	0.106663995101442	.	.
chr1	53706596	53707095	chr1	53453537	53454036	Dnah7a|chr1:53453537-53454036	0.101759656649161	.	.
chr1	53706596	53707095	chr1	53468771	53469270	Dnah7a|chr1:53468771-53469270	0.122132510320095	.	.
chr1	53707111	53707610	chr1	53285115	53285614	Dnah7a|chr1:53285115-53285614	0.123989892407143	.	.
chr1	53707111	53707610	chr1	53328587	53329086	Dnah7a|chr1:53328587-53329086	0.219575817913232	.	.
chr1	53707111	53707610	chr1	53453537	53454036	Dnah7a|chr1:53453537-53454036	0.140165946207745	.	.
chr1	53707111	53707610	chr1	53465877	53466376	Dnah7a|chr1:53465877-53466376	0.162532418011482	.	.
chr1	53707111	53707610	chr1	53466685	53467184	Dnah7a|chr1:53466685-53467184	0.128347430165502	.	.
chr1	53707111	53707610	chr1	53471855	53472354	Dnah7a|chr1:53471855-53472354	0.102060760054387	.	.
chr1	53707111	53707610	chr1	53713424	53713923	Dnah7a|chr1:53713424-53713923	0.156996020258998	.	.
chr1	54250459	54250958	chr1	54322132	54322631	Ccdc150|chr1:54322132-54322631	0.1479694729858	.	.
chr1	54250459	54250958	chr1	54579962	54580461	Ccdc150|chr1:54579962-54580461	0.245505077615432	.	.
chr1	54250459	54250958	chr1	54584699	54585198	Ccdc150|chr1:54584699-54585198	0.244463284005289	.	.
chr1	54438767	54439266	chr1	54578469	54578968	Gtf3c3|chr1:54578469-54578968	0.120863657574541	.	.
chr1	54557443	54557942	chr1	54468102	54468601	Pgap1|chr1:54468102-54468601	0.144380480307049	.	.
chr1	54557443	54557942	chr1	54584699	54585198	Pgap1|chr1:54584699-54585198	0.265479410922009	.	.
chr1	55026688	55027187	chr1	55489281	55489780	Sf3b1|chr1:55489281-55489780	0.101654307811093	.	.
chr1	55027198	55027697	chr1	55399828	55400327	Sf3b1|chr1:55399828-55400327	0.0906033214868753	.	.
chr1	55052491	55052990	chr1	55158208	55158707	Coq10b|chr1:55158208-55158707	0.114834201460063	.	.
chr1	55052491	55052990	chr1	55164001	55164500	Coq10b|chr1:55164001-55164500	0.122565682155175	.	.
chr1	55052491	55052990	chr1	55399828	55400327	Coq10b|chr1:55399828-55400327	0.136476180681347	.	.
chr1	55052491	55052990	chr1	55448089	55448588	Coq10b|chr1:55448089-55448588	0.0978640981922308	.	.
chr1	55052491	55052990	chr1	55448089	55448588	Coq10b|chr1:55448089-55448588	0.0978640981922309	.	.
chr1	55052491	55052990	chr1	55449137	55449636	Coq10b|chr1:55449137-55449636	0.126803149062285	.	.
chr1	55087395	55087894	chr1	55158208	55158707	Hspd1|chr1:55158208-55158707	0.221114774055147	.	.
chr1	55087395	55087894	chr1	55158208	55158707	Hspe1|chr1:55158208-55158707	0.221114774055147	.	.
chr1	55087395	55087894	chr1	55201711	55202210	Hspd1|chr1:55201711-55202210	0.142476846662236	.	.
chr1	55087395	55087894	chr1	55201711	55202210	Hspe1|chr1:55201711-55202210	0.142476846662236	.	.
chr1	55087395	55087894	chr1	55399828	55400327	Hspd1|chr1:55399828-55400327	0.182334815168379	.	.
chr1	55087395	55087894	chr1	55399828	55400327	Hspe1|chr1:55399828-55400327	0.182334815168379	.	.
chr1	55087908	55088407	chr1	55158208	55158707	Hspd1|chr1:55158208-55158707	0.142054909252991	.	.
chr1	55087908	55088407	chr1	55158208	55158707	Hspe1|chr1:55158208-55158707	0.142054909252991	.	.
chr1	55087908	55088407	chr1	55378960	55379459	Hspd1|chr1:55378960-55379459	0.180231262507043	.	.
chr1	55087908	55088407	chr1	55378960	55379459	Hspe1|chr1:55378960-55379459	0.180231262507043	.	.
chr1	55087908	55088407	chr1	55399828	55400327	Hspd1|chr1:55399828-55400327	0.203321293307234	.	.
chr1	55087908	55088407	chr1	55399828	55400327	Hspe1|chr1:55399828-55400327	0.203321293307234	.	.
chr1	55087908	55088407	chr1	55428056	55428555	Hspd1|chr1:55428056-55428555	0.111157856056934	.	.
chr1	55087908	55088407	chr1	55428056	55428555	Hspe1|chr1:55428056-55428555	0.111157856056934	.	.
chr1	55087908	55088407	chr1	55448089	55448588	Hspd1|chr1:55448089-55448588	0.21549278172058	.	.
chr1	55087908	55088407	chr1	55448089	55448588	Hspe1|chr1:55448089-55448588	0.21549278172058	.	.
chr1	55087908	55088407	chr1	55449137	55449636	Hspd1|chr1:55449137-55449636	0.117856854735266	.	.
chr1	55087908	55088407	chr1	55449137	55449636	Hspe1|chr1:55449137-55449636	0.117856854735266	.	.
chr1	55130908	55131407	chr1	55158208	55158707	Mob4|chr1:55158208-55158707	0.148386824308082	.	.
chr1	55130908	55131407	chr1	55378960	55379459	Mob4|chr1:55378960-55379459	0.0936801805055392	.	.
chr1	55130908	55131407	chr1	55383081	55383580	Mob4|chr1:55383081-55383580	0.204739876139354	.	.
chr1	55130908	55131407	chr1	55399828	55400327	Mob4|chr1:55399828-55400327	0.116159190632454	.	.
chr1	55130908	55131407	chr1	55428056	55428555	Mob4|chr1:55428056-55428555	0.123943246976116	.	.
chr1	55130908	55131407	chr1	55428056	55428555	Mob4|chr1:55428056-55428555	0.123943246976117	.	.
chr1	55130908	55131407	chr1	55448089	55448588	Mob4|chr1:55448089-55448588	0.154184825510807	.	.
chr1	55130908	55131407	chr1	55448089	55448588	Mob4|chr1:55448089-55448588	0.154184825510808	.	.
chr1	55130908	55131407	chr1	55449137	55449636	Mob4|chr1:55449137-55449636	0.190812353806362	.	.
chr1	55130908	55131407	chr1	55454006	55454505	Mob4|chr1:55454006-55454505	0.152479114777622	.	.
chr1	55131471	55131970	chr1	55378960	55379459	Mob4|chr1:55378960-55379459	0.146053842107063	.	.
chr1	55131471	55131970	chr1	55383081	55383580	Mob4|chr1:55383081-55383580	0.142695624549903	.	.
chr1	55236881	55237380	chr1	55158208	55158707	Mars2|chr1:55158208-55158707	0.126171211450244	.	.
chr1	55236881	55237380	chr1	55164001	55164500	Mars2|chr1:55164001-55164500	0.115755250865225	.	.
chr1	55236881	55237380	chr1	55201711	55202210	Mars2|chr1:55201711-55202210	0.21009452010315	.	.
chr1	55236881	55237380	chr1	55202211	55202710	Mars2|chr1:55202211-55202710	0.150811255190211	.	.
chr1	55236881	55237380	chr1	55392925	55393424	Mars2|chr1:55392925-55393424	0.106604314647166	.	.
chr1	55236881	55237380	chr1	55399828	55400327	Mars2|chr1:55399828-55400327	0.250029550514187	.	.
chr1	55363229	55363728	chr1	55489281	55489780	Boll|chr1:55489281-55489780	0.146382698295622	.	.
chr1	55405572	55406071	chr1	55158208	55158707	Plcl1|chr1:55158208-55158707	0.113068612599094	.	.
chr1	55405572	55406071	chr1	55201711	55202210	Plcl1|chr1:55201711-55202210	0.115117683751989	.	.
chr1	55405572	55406071	chr1	55392925	55393424	Plcl1|chr1:55392925-55393424	0.192307964593682	.	.
chr1	55405572	55406071	chr1	55399828	55400327	Plcl1|chr1:55399828-55400327	0.210429582403215	.	.
chr1	56970798	56971297	chr1	56664491	56664990	9130024F11Rik|chr1:56664491-56664990	0.141230077301633	.	.
chr1	56970798	56971297	chr1	56695795	56696294	9130024F11Rik|chr1:56695795-56696294	0.108324075373804	.	.
chr1	56970798	56971297	chr1	56900120	56900619	9130024F11Rik|chr1:56900120-56900619	0.109216657061809	.	.
chr1	56970798	56971297	chr1	56900847	56901346	9130024F11Rik|chr1:56900847-56901346	0.137516147157944	.	.
chr1	56972152	56972651	chr1	56664491	56664990	9130024F11Rik|chr1:56664491-56664990	0.135913968997324	.	.
chr1	56972152	56972651	chr1	56750133	56750632	9130024F11Rik|chr1:56750133-56750632	0.105394938637539	.	.
chr1	56972152	56972651	chr1	56750642	56751141	9130024F11Rik|chr1:56750642-56751141	0.21411124620867	.	.
chr1	56972152	56972651	chr1	56850347	56850846	9130024F11Rik|chr1:56850347-56850846	0.124062504851266	.	.
chr1	56972152	56972651	chr1	56900120	56900619	9130024F11Rik|chr1:56900120-56900619	0.0929748286500579	.	.
chr1	56972152	56972651	chr1	56969180	56969679	9130024F11Rik|chr1:56969180-56969679	0.161394887960225	.	.
chr1	56978524	56979023	chr1	56749555	56750054	Satb2|chr1:56749555-56750054	0.102368222179817	.	.
chr1	56978524	56979023	chr1	56850848	56851347	Satb2|chr1:56850848-56851347	0.098282824954829	.	.
chr1	56978524	56979023	chr1	56900847	56901346	Satb2|chr1:56900847-56901346	0.169217863436262	.	.
chr1	56978524	56979023	chr1	56914187	56914686	Satb2|chr1:56914187-56914686	0.0918961752133715	.	.
chr1	56978524	56979023	chr1	56920379	56920878	Satb2|chr1:56920379-56920878	0.229220709930069	.	.
chr1	56978524	56979023	chr1	56964475	56964974	Satb2|chr1:56964475-56964974	0.102290962739763	.	.
chr1	56978524	56979023	chr1	56977074	56977573	Satb2|chr1:56977074-56977573	0.319214114155308	.	.
chr1	57214259	57214758	chr1	57447131	57447630	BC055402|chr1:57447131-57447630	0.219619446292108	.	.
chr1	57214259	57214758	chr1	57496540	57497039	BC055402|chr1:57496540-57497039	0.105638226155692	.	.
chr1	57377374	57377873	chr1	57353214	57353713	1700066M21Rik|chr1:57353214-57353713	0.169781567999069	.	.
chr1	57377374	57377873	chr1	57353214	57353713	4930558J18Rik|chr1:57353214-57353713	0.169781567999069	.	.
chr1	57377374	57377873	chr1	57394001	57394500	1700066M21Rik|chr1:57394001-57394500	0.111704597419813	.	.
chr1	57377374	57377873	chr1	57394001	57394500	4930558J18Rik|chr1:57394001-57394500	0.111704597419813	.	.
chr1	57377374	57377873	chr1	57447131	57447630	1700066M21Rik|chr1:57447131-57447630	0.145219344786297	.	.
chr1	57377374	57377873	chr1	57447131	57447630	4930558J18Rik|chr1:57447131-57447630	0.145219344786297	.	.
chr1	57377988	57378487	chr1	57033195	57033694	1700066M21Rik|chr1:57033195-57033694	0.117986073169695	.	.
chr1	57377988	57378487	chr1	57033195	57033694	4930558J18Rik|chr1:57033195-57033694	0.117986073169695	.	.
chr1	57377988	57378487	chr1	57353214	57353713	1700066M21Rik|chr1:57353214-57353713	0.0931306194250198	.	.
chr1	57377988	57378487	chr1	57353214	57353713	4930558J18Rik|chr1:57353214-57353713	0.0931306194250198	.	.
chr1	57406257	57406756	chr1	57428334	57428833	Maip1|chr1:57428334-57428833	0.0941855441993719	.	.
chr1	57406257	57406756	chr1	57428334	57428833	Tyw5|chr1:57428334-57428833	0.0941855441993719	.	.
chr1	57406257	57406756	chr1	57430057	57430556	Maip1|chr1:57430057-57430556	0.141503396484008	.	.
chr1	57406257	57406756	chr1	57430057	57430556	Tyw5|chr1:57430057-57430556	0.141503396484008	.	.
chr1	57406257	57406756	chr1	57496540	57497039	Maip1|chr1:57496540-57497039	0.20015729967161	.	.
chr1	57406257	57406756	chr1	57496540	57497039	Tyw5|chr1:57496540-57497039	0.20015729967161	.	.
chr1	57406767	57407266	chr1	57205521	57206020	Maip1|chr1:57205521-57206020	0.142188270150595	.	.
chr1	57406767	57407266	chr1	57205521	57206020	Tyw5|chr1:57205521-57206020	0.142188270150595	.	.
chr1	57406767	57407266	chr1	57496540	57497039	Maip1|chr1:57496540-57497039	0.163416387010991	.	.
chr1	57406767	57407266	chr1	57496540	57497039	Tyw5|chr1:57496540-57497039	0.163416387010991	.	.
chr1	58504734	58505233	chr1	58621956	58622455	Gm15834|chr1:58621956-58622455	0.139016567459361	.	.
chr1	58504734	58505233	chr1	58621956	58622455	Orc2|chr1:58621956-58622455	0.139016567459361	.	.
chr1	58504734	58505233	chr1	58622546	58623045	Gm15834|chr1:58622546-58623045	0.0913818357213438	.	.
chr1	58504734	58505233	chr1	58622546	58623045	Orc2|chr1:58622546-58623045	0.0913818357213438	.	.
chr1	58504734	58505233	chr1	58897489	58897988	Gm15834|chr1:58897489-58897988	0.122936598306244	.	.
chr1	58504734	58505233	chr1	58897489	58897988	Orc2|chr1:58897489-58897988	0.122936598306244	.	.
chr1	58585324	58585823	chr1	58621956	58622455	Fam126b|chr1:58621956-58622455	0.228913571644159	.	.
chr1	58585324	58585823	chr1	58621956	58622455	Ndufb3|chr1:58621956-58622455	0.228913571644159	.	.
chr1	58585324	58585823	chr1	58622546	58623045	Fam126b|chr1:58622546-58623045	0.170197268889079	.	.
chr1	58585324	58585823	chr1	58622546	58623045	Ndufb3|chr1:58622546-58623045	0.170197268889079	.	.
chr1	58585324	58585823	chr1	58853775	58854274	Fam126b|chr1:58853775-58854274	0.226193727668188	.	.
chr1	58585324	58585823	chr1	58853775	58854274	Ndufb3|chr1:58853775-58854274	0.226193727668188	.	.
chr1	58585324	58585823	chr1	58936737	58937236	Fam126b|chr1:58936737-58937236	0.103891657896974	.	.
chr1	58585324	58585823	chr1	58936737	58937236	Ndufb3|chr1:58936737-58937236	0.103891657896974	.	.
chr1	58585324	58585823	chr1	58947998	58948497	Fam126b|chr1:58947998-58948497	0.0941563768757793	.	.
chr1	58585324	58585823	chr1	58947998	58948497	Ndufb3|chr1:58947998-58948497	0.0941563768757793	.	.
chr1	58586034	58586533	chr1	58621956	58622455	Fam126b|chr1:58621956-58622455	0.155582129167434	.	.
chr1	58586034	58586533	chr1	58621956	58622455	Ndufb3|chr1:58621956-58622455	0.155582129167434	.	.
chr1	58586034	58586533	chr1	58853775	58854274	Fam126b|chr1:58853775-58854274	0.0924808334180313	.	.
chr1	58586034	58586533	chr1	58853775	58854274	Ndufb3|chr1:58853775-58854274	0.0924808334180313	.	.
chr1	58586034	58586533	chr1	58936737	58937236	Fam126b|chr1:58936737-58937236	0.148890309336434	.	.
chr1	58586034	58586533	chr1	58936737	58937236	Ndufb3|chr1:58936737-58937236	0.148890309336434	.	.
chr1	58586552	58587051	chr1	58599003	58599502	Fam126b|chr1:58599003-58599502	0.13703609367635	.	.
chr1	58586552	58587051	chr1	58599003	58599502	Ndufb3|chr1:58599003-58599502	0.13703609367635	.	.
chr1	58586552	58587051	chr1	58746853	58747352	Fam126b|chr1:58746853-58747352	0.129342880280729	.	.
chr1	58586552	58587051	chr1	58746853	58747352	Ndufb3|chr1:58746853-58747352	0.129342880280729	.	.
chr1	58586552	58587051	chr1	58853775	58854274	Fam126b|chr1:58853775-58854274	0.160183905053288	.	.
chr1	58586552	58587051	chr1	58853775	58854274	Ndufb3|chr1:58853775-58854274	0.160183905053288	.	.
chr1	58586552	58587051	chr1	58936737	58937236	Fam126b|chr1:58936737-58937236	0.134400180939236	.	.
chr1	58586552	58587051	chr1	58936737	58937236	Ndufb3|chr1:58936737-58937236	0.134400180939236	.	.
chr1	58586552	58587051	chr1	58937261	58937760	Fam126b|chr1:58937261-58937760	0.18167641559049	.	.
chr1	58586552	58587051	chr1	58937261	58937760	Ndufb3|chr1:58937261-58937760	0.18167641559049	.	.
chr1	58710970	58711469	chr1	58778742	58779241	Cflar|chr1:58778742-58779241	0.0973215975504456	.	.
chr1	58711489	58711988	chr1	58736868	58737367	Cflar|chr1:58736868-58737367	0.15294676283747	.	.
chr1	58711489	58711988	chr1	58739453	58739952	Cflar|chr1:58739453-58739952	0.161183426641969	.	.
chr1	58972763	58973262	chr1	58936737	58937236	Stradb|chr1:58936737-58937236	0.151072346016922	.	.
chr1	58972763	58973262	chr1	58936737	58937236	Trak2|chr1:58936737-58937236	0.151072346016922	.	.
chr1	58972763	58973262	chr1	58947998	58948497	Stradb|chr1:58947998-58948497	0.106529190689112	.	.
chr1	58972763	58973262	chr1	58947998	58948497	Trak2|chr1:58947998-58948497	0.106529190689112	.	.
chr1	58973284	58973783	chr1	58599003	58599502	Stradb|chr1:58599003-58599502	0.188115835270701	.	.
chr1	58973284	58973783	chr1	58599003	58599502	Trak2|chr1:58599003-58599502	0.188115835270701	.	.
chr1	58973284	58973783	chr1	58897489	58897988	Stradb|chr1:58897489-58897988	0.100534977063832	.	.
chr1	58973284	58973783	chr1	58897489	58897988	Trak2|chr1:58897489-58897988	0.100534977063832	.	.
chr1	58973284	58973783	chr1	58936737	58937236	Stradb|chr1:58936737-58937236	0.122558756514449	.	.
chr1	58973284	58973783	chr1	58936737	58937236	Trak2|chr1:58936737-58937236	0.122558756514449	.	.
chr1	59120147	59120646	chr1	58853775	58854274	G730003C15Rik|chr1:58853775-58854274	0.249800192115515	.	.
chr1	59120147	59120646	chr1	58853775	58854274	Tmem237|chr1:58853775-58854274	0.249800192115515	.	.
chr1	59162341	59162840	chr1	58830865	58831364	Mpp4|chr1:58830865-58831364	0.135550358808343	.	.
chr1	59162341	59162840	chr1	58853775	58854274	Mpp4|chr1:58853775-58854274	0.159001812477936	.	.
chr1	59162341	59162840	chr1	58897489	58897988	Mpp4|chr1:58897489-58897988	0.103407233378934	.	.
chr1	59162341	59162840	chr1	59170223	59170722	Mpp4|chr1:59170223-59170722	0.162492701704721	.	.
chr1	59162341	59162840	chr1	59222043	59222542	Mpp4|chr1:59222043-59222542	0.175769078663508	.	.
chr1	59162883	59163382	chr1	58897489	58897988	Mpp4|chr1:58897489-58897988	0.113962027466027	.	.
chr1	59237006	59237505	chr1	58830865	58831364	Als2|chr1:58830865-58831364	0.191259936432324	.	.
chr1	59237006	59237505	chr1	58853775	58854274	Als2|chr1:58853775-58854274	0.137776239031127	.	.
chr1	59237006	59237505	chr1	59100963	59101462	Als2|chr1:59100963-59101462	0.200978229493292	.	.
chr1	59763159	59763658	chr1	59848288	59848787	Bmpr2|chr1:59848288-59848787	0.110073090661559	.	.
chr1	59763159	59763658	chr1	59926659	59927158	Bmpr2|chr1:59926659-59927158	0.127329068902659	.	.
chr1	59763159	59763658	chr1	59927245	59927744	Bmpr2|chr1:59927245-59927744	0.3131690833099	.	.
chr1	59912662	59913161	chr1	59826439	59826938	Fam117b|chr1:59826439-59826938	0.196058189785617	.	.
chr1	59912662	59913161	chr1	59848288	59848787	Fam117b|chr1:59848288-59848787	0.20631968469102	.	.
chr1	59912662	59913161	chr1	59878109	59878608	Fam117b|chr1:59878109-59878608	0.225119842076035	.	.
chr1	59912662	59913161	chr1	59926659	59927158	Fam117b|chr1:59926659-59927158	0.217857491823368	.	.
chr1	59912662	59913161	chr1	59927245	59927744	Fam117b|chr1:59927245-59927744	0.344606888937047	.	.
chr1	59912662	59913161	chr1	59944025	59944524	Fam117b|chr1:59944025-59944524	0.200125984122737	.	.
chr1	59913211	59913710	chr1	59826439	59826938	Fam117b|chr1:59826439-59826938	0.224548147153059	.	.
chr1	59913211	59913710	chr1	59927245	59927744	Fam117b|chr1:59927245-59927744	0.202509911603301	.	.
chr1	59913211	59913710	chr1	60034986	60035485	Fam117b|chr1:60034986-60035485	0.102158143109162	.	.
chr1	60042424	60042923	chr1	59826439	59826938	Ica1l|chr1:59826439-59826938	0.188113061240886	.	.
chr1	60042424	60042923	chr1	59848288	59848787	Ica1l|chr1:59848288-59848787	0.171025190972874	.	.
chr1	60042424	60042923	chr1	59926659	59927158	Ica1l|chr1:59926659-59927158	0.189211668403879	.	.
chr1	60042424	60042923	chr1	59927245	59927744	Ica1l|chr1:59927245-59927744	0.255497385672452	.	.
chr1	60042424	60042923	chr1	59944025	59944524	Ica1l|chr1:59944025-59944524	0.126399645086906	.	.
chr1	60042424	60042923	chr1	60152642	60153141	Ica1l|chr1:60152642-60153141	0.108154821310866	.	.
chr1	60042424	60042923	chr1	60469405	60469904	Ica1l|chr1:60469405-60469904	0.133531693308958	.	.
chr1	60042424	60042923	chr1	60471203	60471702	Ica1l|chr1:60471203-60471702	0.136599071353803	.	.
chr1	60042935	60043434	chr1	59826439	59826938	Ica1l|chr1:59826439-59826938	0.156371776630651	.	.
chr1	60042935	60043434	chr1	59848288	59848787	Ica1l|chr1:59848288-59848787	0.101482119588357	.	.
chr1	60042935	60043434	chr1	59926659	59927158	Ica1l|chr1:59926659-59927158	0.127052315355996	.	.
chr1	60042935	60043434	chr1	59944025	59944524	Ica1l|chr1:59944025-59944524	0.0941378282107913	.	.
chr1	60042935	60043434	chr1	60034986	60035485	Ica1l|chr1:60034986-60035485	0.113637888412011	.	.
chr1	60042935	60043434	chr1	60152642	60153141	Ica1l|chr1:60152642-60153141	0.100857219357593	.	.
chr1	60042935	60043434	chr1	60469405	60469904	Ica1l|chr1:60469405-60469904	0.213398444315652	.	.
chr1	60042935	60043434	chr1	60471203	60471702	Ica1l|chr1:60471203-60471702	0.140106170600755	.	.
chr1	60042935	60043434	chr1	60489274	60489773	Ica1l|chr1:60489274-60489773	0.13299827540758	.	.
chr1	60097393	60097892	chr1	59945819	59946318	Carf|chr1:59945819-59946318	0.113362632874686	.	.
chr1	60097980	60098479	chr1	59826439	59826938	Carf|chr1:59826439-59826938	0.156933599111383	.	.
chr1	60097980	60098479	chr1	59826439	59826938	Wdr12|chr1:59826439-59826938	0.156933599111383	.	.
chr1	60097980	60098479	chr1	59878109	59878608	Carf|chr1:59878109-59878608	0.108091112614772	.	.
chr1	60097980	60098479	chr1	59878109	59878608	Wdr12|chr1:59878109-59878608	0.108091112614772	.	.
chr1	60097980	60098479	chr1	59886825	59887324	Carf|chr1:59886825-59887324	0.112990675655579	.	.
chr1	60097980	60098479	chr1	59886825	59887324	Wdr12|chr1:59886825-59887324	0.112990675655579	.	.
chr1	60097980	60098479	chr1	59927245	59927744	Carf|chr1:59927245-59927744	0.249951692213086	.	.
chr1	60097980	60098479	chr1	59927245	59927744	Wdr12|chr1:59927245-59927744	0.249951692213086	.	.
chr1	60098487	60098986	chr1	59826439	59826938	Carf|chr1:59826439-59826938	0.103476807634433	.	.
chr1	60098487	60098986	chr1	59826439	59826938	Wdr12|chr1:59826439-59826938	0.103476807634433	.	.
chr1	60098487	60098986	chr1	59883669	59884168	Carf|chr1:59883669-59884168	0.0967515257136085	.	.
chr1	60098487	60098986	chr1	59883669	59884168	Carf|chr1:59883669-59884168	0.0967515257136086	.	.
chr1	60098487	60098986	chr1	59883669	59884168	Wdr12|chr1:59883669-59884168	0.0967515257136085	.	.
chr1	60098487	60098986	chr1	59883669	59884168	Wdr12|chr1:59883669-59884168	0.0967515257136086	.	.
chr1	60098487	60098986	chr1	59926659	59927158	Carf|chr1:59926659-59927158	0.188217906443756	.	.
chr1	60098487	60098986	chr1	59926659	59927158	Wdr12|chr1:59926659-59927158	0.188217906443756	.	.
chr1	60098487	60098986	chr1	59927245	59927744	Carf|chr1:59927245-59927744	0.14406361439691	.	.
chr1	60098487	60098986	chr1	59927245	59927744	Wdr12|chr1:59927245-59927744	0.14406361439691	.	.
chr1	60098487	60098986	chr1	60447042	60447541	Carf|chr1:60447042-60447541	0.0970426871235085	.	.
chr1	60098487	60098986	chr1	60447042	60447541	Wdr12|chr1:60447042-60447541	0.0970426871235085	.	.
chr1	60098487	60098986	chr1	60469405	60469904	Carf|chr1:60469405-60469904	0.116530725296164	.	.
chr1	60098487	60098986	chr1	60469405	60469904	Wdr12|chr1:60469405-60469904	0.116530725296164	.	.
chr1	60180257	60180756	chr1	59826439	59826938	Nbeal1|chr1:59826439-59826938	0.195781901730896	.	.
chr1	60180257	60180756	chr1	59878109	59878608	Nbeal1|chr1:59878109-59878608	0.172873596531574	.	.
chr1	60180257	60180756	chr1	59886825	59887324	Nbeal1|chr1:59886825-59887324	0.110924717726146	.	.
chr1	60180257	60180756	chr1	59927245	59927744	Nbeal1|chr1:59927245-59927744	0.211969660577373	.	.
chr1	60180257	60180756	chr1	59944025	59944524	Nbeal1|chr1:59944025-59944524	0.222583903165049	.	.
chr1	60180257	60180756	chr1	60489274	60489773	Nbeal1|chr1:60489274-60489773	0.210043243537864	.	.
chr1	60343314	60343813	chr1	60034986	60035485	Cyp20a1|chr1:60034986-60035485	0.128700877656471	.	.
chr1	60343314	60343813	chr1	60469405	60469904	Cyp20a1|chr1:60469405-60469904	0.159540706109819	.	.
chr1	60343314	60343813	chr1	60471203	60471702	Cyp20a1|chr1:60471203-60471702	0.231015006786746	.	.
chr1	60343314	60343813	chr1	60489274	60489773	Cyp20a1|chr1:60489274-60489773	0.103037686016656	.	.
chr1	60409462	60409961	chr1	60469405	60469904	Abi2|chr1:60469405-60469904	0.181499468391609	.	.
chr1	60409462	60409961	chr1	60488668	60489167	Abi2|chr1:60488668-60489167	0.165251962961202	.	.
chr1	60409462	60409961	chr1	60489274	60489773	Abi2|chr1:60489274-60489773	0.103977312605598	.	.
chr1	65122893	65123392	chr1	65137473	65137972	D630023F18Rik|chr1:65137473-65137972	0.171051994880069	.	.
chr1	65122893	65123392	chr1	65179041	65179540	D630023F18Rik|chr1:65179041-65179540	0.122610386488285	.	.
chr1	65122893	65123392	chr1	65311469	65311968	D630023F18Rik|chr1:65311469-65311968	0.0998506507361031	.	.
chr1	65122893	65123392	chr1	65333902	65334401	D630023F18Rik|chr1:65333902-65334401	0.193654180663855	.	.
chr1	65186396	65186895	chr1	65111968	65112467	Idh1|chr1:65111968-65112467	0.183699316878496	.	.
chr1	65186396	65186895	chr1	65111968	65112467	Pikfyve|chr1:65111968-65112467	0.183699316878496	.	.
chr1	65186396	65186895	chr1	65129584	65130083	Idh1|chr1:65129584-65130083	0.298654201435865	.	.
chr1	65186396	65186895	chr1	65129584	65130083	Pikfyve|chr1:65129584-65130083	0.298654201435865	.	.
chr1	65186396	65186895	chr1	65137473	65137972	Idh1|chr1:65137473-65137972	0.182902833470241	.	.
chr1	65186396	65186895	chr1	65137473	65137972	Pikfyve|chr1:65137473-65137972	0.182902833470241	.	.
chr1	65186396	65186895	chr1	65162227	65162726	Idh1|chr1:65162227-65162726	0.111989482313847	.	.
chr1	65186396	65186895	chr1	65162227	65162726	Pikfyve|chr1:65162227-65162726	0.111989482313847	.	.
chr1	65186396	65186895	chr1	65178123	65178622	Idh1|chr1:65178123-65178622	0.139691966611002	.	.
chr1	65186396	65186895	chr1	65178123	65178622	Pikfyve|chr1:65178123-65178622	0.139691966611002	.	.
chr1	65186396	65186895	chr1	65246344	65246843	Idh1|chr1:65246344-65246843	0.229595225662497	.	.
chr1	65186396	65186895	chr1	65246344	65246843	Pikfyve|chr1:65246344-65246843	0.229595225662497	.	.
chr1	65186396	65186895	chr1	65452285	65452784	Idh1|chr1:65452285-65452784	0.127241650480921	.	.
chr1	65186396	65186895	chr1	65452285	65452784	Pikfyve|chr1:65452285-65452784	0.127241650480921	.	.
chr1	65282716	65283215	chr1	65010101	65010600	Pth2r|chr1:65010101-65010600	0.121784515181853	.	.
chr1	65282716	65283215	chr1	65137473	65137972	Pth2r|chr1:65137473-65137972	0.117429574380032	.	.
chr1	65282716	65283215	chr1	65534608	65535107	Pth2r|chr1:65534608-65535107	0.17222912126016	.	.
chr1	66174880	66175379	chr1	65929973	65930472	Map2|chr1:65929973-65930472	0.383141285510764	.	.
chr1	66174880	66175379	chr1	66196627	66197126	Map2|chr1:66196627-66197126	0.30168637419373	.	.
chr1	69687151	69687650	chr1	69708548	69709047	Ikzf2|chr1:69708548-69709047	0.112249989368056	.	.
chr1	70724978	70725477	chr1	70258183	70258682	Vwc2l|chr1:70258183-70258682	0.162288030179266	.	.
chr1	70724978	70725477	chr1	70288199	70288698	Vwc2l|chr1:70288199-70288698	0.095655113040345	.	.
chr1	70724978	70725477	chr1	70351293	70351792	Vwc2l|chr1:70351293-70351792	0.160951169176467	.	.
chr1	70724978	70725477	chr1	70385837	70386336	Vwc2l|chr1:70385837-70386336	0.117132194679425	.	.
chr1	70724978	70725477	chr1	70420297	70420796	Vwc2l|chr1:70420297-70420796	0.102708533661976	.	.
chr1	70724978	70725477	chr1	70462305	70462804	Vwc2l|chr1:70462305-70462804	0.108242171432237	.	.
chr1	70724978	70725477	chr1	70479863	70480362	Vwc2l|chr1:70479863-70480362	0.145936086453349	.	.
chr1	70724978	70725477	chr1	70527735	70528234	Vwc2l|chr1:70527735-70528234	0.102252795526718	.	.
chr1	70724978	70725477	chr1	70716247	70716746	Vwc2l|chr1:70716247-70716746	0.0950078213817535	.	.
chr1	70725497	70725996	chr1	70700160	70700659	Vwc2l|chr1:70700160-70700659	0.292096981799338	.	.
chr1	70725497	70725996	chr1	70700714	70701213	Vwc2l|chr1:70700714-70701213	0.164516742307249	.	.
chr1	70726264	70726763	chr1	70529714	70530213	Vwc2l|chr1:70529714-70530213	0.120641198704738	.	.
chr1	70726264	70726763	chr1	70700714	70701213	Vwc2l|chr1:70700714-70701213	0.0965910661486625	.	.
chr1	74505730	74506229	chr1	74763029	74763528	Cnot9|chr1:74763029-74763528	0.0923195067894929	.	.
chr1	74505730	74506229	chr1	74787775	74788274	Cnot9|chr1:74787775-74788274	0.103523039561605	.	.
chr1	74505730	74506229	chr1	74799965	74800464	Cnot9|chr1:74799965-74800464	0.132593765262639	.	.
chr1	74505730	74506229	chr1	74802933	74803432	Cnot9|chr1:74802933-74803432	0.12371514277309	.	.
chr1	74505730	74506229	chr1	74824729	74825228	Cnot9|chr1:74824729-74825228	0.11516946611319	.	.
chr1	74505730	74506229	chr1	74829962	74830461	Cnot9|chr1:74829962-74830461	0.112346770997433	.	.
chr1	74505730	74506229	chr1	74858307	74858806	Cnot9|chr1:74858307-74858806	0.117439172047064	.	.
chr1	74506443	74506942	chr1	74824729	74825228	Cnot9|chr1:74824729-74825228	0.261952830038957	.	.
chr1	74542596	74543095	chr1	74759797	74760296	Plcd4|chr1:74759797-74760296	0.118990599640261	.	.
chr1	74542596	74543095	chr1	74772969	74773468	Plcd4|chr1:74772969-74773468	0.129561997927666	.	.
chr1	74542596	74543095	chr1	74793218	74793717	Plcd4|chr1:74793218-74793717	0.217669156906433	.	.
chr1	74542596	74543095	chr1	74799965	74800464	Plcd4|chr1:74799965-74800464	0.0927723801346025	.	.
chr1	74542596	74543095	chr1	74802933	74803432	Plcd4|chr1:74802933-74803432	0.166192738212027	.	.
chr1	74542596	74543095	chr1	74858307	74858806	Plcd4|chr1:74858307-74858806	0.137415297175233	.	.
chr1	74587205	74587704	chr1	74746470	74746969	Bcs1l|chr1:74746470-74746969	0.144756598382617	.	.
chr1	74587205	74587704	chr1	74746470	74746969	Zfp142|chr1:74746470-74746969	0.144756598382617	.	.
chr1	74587205	74587704	chr1	74860258	74860757	Bcs1l|chr1:74860258-74860757	0.14088910059017	.	.
chr1	74587205	74587704	chr1	74860258	74860757	Zfp142|chr1:74860258-74860757	0.14088910059017	.	.
chr1	74587205	74587704	chr1	74931163	74931662	Bcs1l|chr1:74931163-74931662	0.106537149287786	.	.
chr1	74587205	74587704	chr1	74931163	74931662	Zfp142|chr1:74931163-74931662	0.106537149287786	.	.
chr1	74587205	74587704	chr1	74958193	74958692	Bcs1l|chr1:74958193-74958692	0.199374108851464	.	.
chr1	74587205	74587704	chr1	74958193	74958692	Zfp142|chr1:74958193-74958692	0.199374108851464	.	.
chr1	74587205	74587704	chr1	74966325	74966824	Bcs1l|chr1:74966325-74966824	0.0954735409034769	.	.
chr1	74587205	74587704	chr1	74966325	74966824	Zfp142|chr1:74966325-74966824	0.0954735409034769	.	.
chr1	74587962	74588461	chr1	74694100	74694599	Bcs1l|chr1:74694100-74694599	0.164162422847274	.	.
chr1	74587962	74588461	chr1	74694100	74694599	Zfp142|chr1:74694100-74694599	0.164162422847274	.	.
chr1	74587962	74588461	chr1	74763029	74763528	Bcs1l|chr1:74763029-74763528	0.133063138977226	.	.
chr1	74587962	74588461	chr1	74763029	74763528	Zfp142|chr1:74763029-74763528	0.133063138977226	.	.
chr1	74587962	74588461	chr1	74793218	74793717	Bcs1l|chr1:74793218-74793717	0.120004383920475	.	.
chr1	74587962	74588461	chr1	74793218	74793717	Zfp142|chr1:74793218-74793717	0.120004383920475	.	.
chr1	74587962	74588461	chr1	74799965	74800464	Bcs1l|chr1:74799965-74800464	0.142643064589097	.	.
chr1	74587962	74588461	chr1	74799965	74800464	Zfp142|chr1:74799965-74800464	0.142643064589097	.	.
chr1	74587962	74588461	chr1	74800566	74801065	Bcs1l|chr1:74800566-74801065	0.173341650839496	.	.
chr1	74587962	74588461	chr1	74800566	74801065	Zfp142|chr1:74800566-74801065	0.173341650839496	.	.
chr1	74587962	74588461	chr1	74806444	74806943	Bcs1l|chr1:74806444-74806943	0.113913943687491	.	.
chr1	74587962	74588461	chr1	74806444	74806943	Zfp142|chr1:74806444-74806943	0.113913943687491	.	.
chr1	74587962	74588461	chr1	74806952	74807451	Bcs1l|chr1:74806952-74807451	0.101432594911913	.	.
chr1	74587962	74588461	chr1	74806952	74807451	Zfp142|chr1:74806952-74807451	0.101432594911913	.	.
chr1	74587962	74588461	chr1	74808065	74808564	Bcs1l|chr1:74808065-74808564	0.112974170009459	.	.
chr1	74587962	74588461	chr1	74808065	74808564	Zfp142|chr1:74808065-74808564	0.112974170009459	.	.
chr1	74587962	74588461	chr1	74824729	74825228	Bcs1l|chr1:74824729-74825228	0.130311747553638	.	.
chr1	74587962	74588461	chr1	74824729	74825228	Zfp142|chr1:74824729-74825228	0.130311747553638	.	.
chr1	74587962	74588461	chr1	74858307	74858806	Bcs1l|chr1:74858307-74858806	0.134686952239302	.	.
chr1	74587962	74588461	chr1	74858307	74858806	Zfp142|chr1:74858307-74858806	0.134686952239302	.	.
chr1	74601175	74601674	chr1	74787775	74788274	Rnf25|chr1:74787775-74788274	0.207656863759169	.	.
chr1	74601175	74601674	chr1	74787775	74788274	Stk36|chr1:74787775-74788274	0.207656863759169	.	.
chr1	74601175	74601674	chr1	74799965	74800464	Rnf25|chr1:74799965-74800464	0.0964144342315899	.	.
chr1	74601175	74601674	chr1	74799965	74800464	Stk36|chr1:74799965-74800464	0.0964144342315899	.	.
chr1	74601175	74601674	chr1	74817277	74817776	Rnf25|chr1:74817277-74817776	0.116595212416395	.	.
chr1	74601175	74601674	chr1	74817277	74817776	Stk36|chr1:74817277-74817776	0.116595212416395	.	.
chr1	74601175	74601674	chr1	74880737	74881236	Rnf25|chr1:74880737-74881236	0.0937929948164714	.	.
chr1	74601175	74601674	chr1	74880737	74881236	Stk36|chr1:74880737-74881236	0.0937929948164714	.	.
chr1	74661495	74661994	chr1	74694100	74694599	Ttll4|chr1:74694100-74694599	0.0980736265190382	.	.
chr1	74661495	74661994	chr1	74787775	74788274	Ttll4|chr1:74787775-74788274	0.0987054104498259	.	.
chr1	74661495	74661994	chr1	74800566	74801065	Ttll4|chr1:74800566-74801065	0.140175288932473	.	.
chr1	74661495	74661994	chr1	74816731	74817230	Ttll4|chr1:74816731-74817230	0.102888174971512	.	.
chr1	74661495	74661994	chr1	74858307	74858806	Ttll4|chr1:74858307-74858806	0.189820792822203	.	.
chr1	74661495	74661994	chr1	74894978	74895477	Ttll4|chr1:74894978-74895477	0.205063466194102	.	.
chr1	74771522	74772021	chr1	74793218	74793717	Wnt6|chr1:74793218-74793717	0.110602852071711	.	.
chr1	74771522	74772021	chr1	74794449	74794948	Wnt6|chr1:74794449-74794948	0.0979648357413083	.	.
chr1	74771522	74772021	chr1	74806444	74806943	Wnt6|chr1:74806444-74806943	0.103001747161059	.	.
chr1	74771522	74772021	chr1	74816731	74817230	Wnt6|chr1:74816731-74817230	0.131564490840459	.	.
chr1	74771522	74772021	chr1	74880737	74881236	Wnt6|chr1:74880737-74881236	0.0952824595781696	.	.
chr1	74771522	74772021	chr1	75141393	75141892	Wnt6|chr1:75141393-75141892	0.110291609460459	.	.
chr1	74791332	74791831	chr1	74694100	74694599	Wnt10a|chr1:74694100-74694599	0.278807436522519	.	.
chr1	74791332	74791831	chr1	74793218	74793717	Wnt10a|chr1:74793218-74793717	0.314421143644845	.	.
chr1	74791332	74791831	chr1	74794449	74794948	Wnt10a|chr1:74794449-74794948	0.114242758349866	.	.
chr1	74791332	74791831	chr1	74799965	74800464	Wnt10a|chr1:74799965-74800464	0.0937373276052797	.	.
chr1	74791332	74791831	chr1	74817277	74817776	Wnt10a|chr1:74817277-74817776	0.10265073691677	.	.
chr1	74791332	74791831	chr1	74824729	74825228	Wnt10a|chr1:74824729-74825228	0.127345200105401	.	.
chr1	74791332	74791831	chr1	74829962	74830461	Wnt10a|chr1:74829962-74830461	0.237236186860748	.	.
chr1	74791332	74791831	chr1	74858307	74858806	Wnt10a|chr1:74858307-74858806	0.173190926003045	.	.
chr1	74791332	74791831	chr1	75218312	75218811	Wnt10a|chr1:75218312-75218811	0.160442225835473	.	.
chr1	74791332	74791831	chr1	75234571	75235070	Wnt10a|chr1:75234571-75235070	0.129639377539491	.	.
chr1	74850152	74850651	chr1	74694100	74694599	Gm16582|chr1:74694100-74694599	0.291265911454142	.	.
chr1	74850152	74850651	chr1	74784124	74784623	Gm16582|chr1:74784124-74784623	0.117450530547744	.	.
chr1	74850152	74850651	chr1	74793218	74793717	Gm16582|chr1:74793218-74793717	0.255438536170252	.	.
chr1	74850152	74850651	chr1	74794449	74794948	Gm16582|chr1:74794449-74794948	0.122214477809648	.	.
chr1	74850152	74850651	chr1	74800566	74801065	Gm16582|chr1:74800566-74801065	0.147777439289962	.	.
chr1	74850152	74850651	chr1	74802933	74803432	Gm16582|chr1:74802933-74803432	0.131096800386575	.	.
chr1	74850152	74850651	chr1	74806444	74806943	Gm16582|chr1:74806444-74806943	0.108743834967692	.	.
chr1	74850152	74850651	chr1	74806952	74807451	Gm16582|chr1:74806952-74807451	0.178811305312844	.	.
chr1	74850152	74850651	chr1	74816731	74817230	Gm16582|chr1:74816731-74817230	0.139367301816987	.	.
chr1	74850152	74850651	chr1	74824729	74825228	Gm16582|chr1:74824729-74825228	0.392701995102805	.	.
chr1	74850152	74850651	chr1	74829962	74830461	Gm16582|chr1:74829962-74830461	0.188892163275732	.	.
chr1	74850152	74850651	chr1	74858307	74858806	Gm16582|chr1:74858307-74858806	0.180017108339692	.	.
chr1	74850152	74850651	chr1	74859556	74860055	Gm16582|chr1:74859556-74860055	0.254247249665278	.	.
chr1	74850152	74850651	chr1	74880737	74881236	Gm16582|chr1:74880737-74881236	0.119224370146737	.	.
chr1	74850152	74850651	chr1	75016818	75017317	Gm16582|chr1:75016818-75017317	0.229396241793133	.	.
chr1	74850152	74850651	chr1	75218312	75218811	Gm16582|chr1:75218312-75218811	0.376471761872441	.	.
chr1	74851328	74851827	chr1	74694100	74694599	Gm16582|chr1:74694100-74694599	0.213452296173662	.	.
chr1	74851328	74851827	chr1	74784124	74784623	Gm16582|chr1:74784124-74784623	0.174472126953896	.	.
chr1	74851328	74851827	chr1	74787775	74788274	Gm16582|chr1:74787775-74788274	0.0977588069076469	.	.
chr1	74851328	74851827	chr1	74793218	74793717	Gm16582|chr1:74793218-74793717	0.239614096569629	.	.
chr1	74851328	74851827	chr1	74794449	74794948	Gm16582|chr1:74794449-74794948	0.268044849721242	.	.
chr1	74851328	74851827	chr1	74800566	74801065	Gm16582|chr1:74800566-74801065	0.147276505799103	.	.
chr1	74851328	74851827	chr1	74806444	74806943	Gm16582|chr1:74806444-74806943	0.101359326907317	.	.
chr1	74851328	74851827	chr1	74806952	74807451	Gm16582|chr1:74806952-74807451	0.120557816412908	.	.
chr1	74851328	74851827	chr1	74816731	74817230	Gm16582|chr1:74816731-74817230	0.20767128667727	.	.
chr1	74851328	74851827	chr1	74817277	74817776	Gm16582|chr1:74817277-74817776	0.125050547721006	.	.
chr1	74851328	74851827	chr1	74824729	74825228	Gm16582|chr1:74824729-74825228	0.480681315395471	.	.
chr1	74851328	74851827	chr1	74829962	74830461	Gm16582|chr1:74829962-74830461	0.228452066554696	.	.
chr1	74851328	74851827	chr1	74858307	74858806	Gm16582|chr1:74858307-74858806	0.16169832105346	.	.
chr1	74851328	74851827	chr1	74859556	74860055	Gm16582|chr1:74859556-74860055	0.218745847997791	.	.
chr1	74851328	74851827	chr1	74880737	74881236	Gm16582|chr1:74880737-74881236	0.103212090118477	.	.
chr1	74851328	74851827	chr1	75016818	75017317	Gm16582|chr1:75016818-75017317	0.100415178841266	.	.
chr1	74851328	74851827	chr1	75218312	75218811	Gm16582|chr1:75218312-75218811	0.405620552394268	.	.
chr1	74851328	74851827	chr1	75234571	75235070	Gm16582|chr1:75234571-75235070	0.130989911685496	.	.
chr1	74851328	74851827	chr1	75244044	75244543	Gm16582|chr1:75244044-75244543	0.143087343214688	.	.
chr1	74854708	74855207	chr1	74694100	74694599	Cdk5r2|chr1:74694100-74694599	0.270343872068857	.	.
chr1	74854708	74855207	chr1	74784124	74784623	Cdk5r2|chr1:74784124-74784623	0.091359218193072	.	.
chr1	74854708	74855207	chr1	74793218	74793717	Cdk5r2|chr1:74793218-74793717	0.190551962902437	.	.
chr1	74854708	74855207	chr1	74799965	74800464	Cdk5r2|chr1:74799965-74800464	0.0987497784103398	.	.
chr1	74854708	74855207	chr1	74800566	74801065	Cdk5r2|chr1:74800566-74801065	0.157955615484172	.	.
chr1	74854708	74855207	chr1	74802933	74803432	Cdk5r2|chr1:74802933-74803432	0.0939287917968498	.	.
chr1	74854708	74855207	chr1	74806444	74806943	Cdk5r2|chr1:74806444-74806943	0.0930043714548194	.	.
chr1	74854708	74855207	chr1	74806952	74807451	Cdk5r2|chr1:74806952-74807451	0.134606574274461	.	.
chr1	74854708	74855207	chr1	74808065	74808564	Cdk5r2|chr1:74808065-74808564	0.102590252658533	.	.
chr1	74854708	74855207	chr1	74816731	74817230	Cdk5r2|chr1:74816731-74817230	0.0981650407449087	.	.
chr1	74854708	74855207	chr1	74824729	74825228	Cdk5r2|chr1:74824729-74825228	0.237879926374034	.	.
chr1	74854708	74855207	chr1	74858307	74858806	Cdk5r2|chr1:74858307-74858806	0.199104029693686	.	.
chr1	74854708	74855207	chr1	74894978	74895477	Cdk5r2|chr1:74894978-74895477	0.133309125499267	.	.
chr1	74854708	74855207	chr1	75016818	75017317	Cdk5r2|chr1:75016818-75017317	0.15248184739771	.	.
chr1	74854708	74855207	chr1	75218312	75218811	Cdk5r2|chr1:75218312-75218811	0.238247989805933	.	.
chr1	74892867	74893366	chr1	74784124	74784623	Cryba2|chr1:74784124-74784623	0.129048726450381	.	.
chr1	74892867	74893366	chr1	74787775	74788274	Cryba2|chr1:74787775-74788274	0.122656250069104	.	.
chr1	74892867	74893366	chr1	74793218	74793717	Cryba2|chr1:74793218-74793717	0.112731676889153	.	.
chr1	74892867	74893366	chr1	74799965	74800464	Cryba2|chr1:74799965-74800464	0.132380310471282	.	.
chr1	74892867	74893366	chr1	74800566	74801065	Cryba2|chr1:74800566-74801065	0.165102670329632	.	.
chr1	74892867	74893366	chr1	74802933	74803432	Cryba2|chr1:74802933-74803432	0.103781450342468	.	.
chr1	74892867	74893366	chr1	74824729	74825228	Cryba2|chr1:74824729-74825228	0.240907663874413	.	.
chr1	74892867	74893366	chr1	74829962	74830461	Cryba2|chr1:74829962-74830461	0.231406242942247	.	.
chr1	74892867	74893366	chr1	74858307	74858806	Cryba2|chr1:74858307-74858806	0.16431115143948	.	.
chr1	74892867	74893366	chr1	74880737	74881236	Cryba2|chr1:74880737-74881236	0.180127984060006	.	.
chr1	74892867	74893366	chr1	75218312	75218811	Cryba2|chr1:75218312-75218811	0.153766956750354	.	.
chr1	74892867	74893366	chr1	75234571	75235070	Cryba2|chr1:75234571-75235070	0.143819719797062	.	.
chr1	74892867	74893366	chr1	75244044	75244543	Cryba2|chr1:75244044-75244543	0.172464879246231	.	.
chr1	74893408	74893907	chr1	74694100	74694599	Cryba2|chr1:74694100-74694599	0.230423514745635	.	.
chr1	74893408	74893907	chr1	74784124	74784623	Cryba2|chr1:74784124-74784623	0.256023430062809	.	.
chr1	74893408	74893907	chr1	74787775	74788274	Cryba2|chr1:74787775-74788274	0.121626426401707	.	.
chr1	74893408	74893907	chr1	74793218	74793717	Cryba2|chr1:74793218-74793717	0.173320896604131	.	.
chr1	74893408	74893907	chr1	74794449	74794948	Cryba2|chr1:74794449-74794948	0.159624616169665	.	.
chr1	74893408	74893907	chr1	74799965	74800464	Cryba2|chr1:74799965-74800464	0.0923033684354015	.	.
chr1	74893408	74893907	chr1	74808065	74808564	Cryba2|chr1:74808065-74808564	0.113981944333642	.	.
chr1	74893408	74893907	chr1	74816731	74817230	Cryba2|chr1:74816731-74817230	0.118681447170817	.	.
chr1	74893408	74893907	chr1	74829962	74830461	Cryba2|chr1:74829962-74830461	0.162204620460135	.	.
chr1	74893408	74893907	chr1	74858307	74858806	Cryba2|chr1:74858307-74858806	0.159727631141544	.	.
chr1	74893408	74893907	chr1	74880737	74881236	Cryba2|chr1:74880737-74881236	0.11124221023473	.	.
chr1	74893408	74893907	chr1	75234571	75235070	Cryba2|chr1:75234571-75235070	0.0966503597060818	.	.
chr1	74893408	74893907	chr1	75244044	75244543	Cryba2|chr1:75244044-75244543	0.144682954642444	.	.
chr1	74935357	74935856	chr1	74806952	74807451	Cfap65|chr1:74806952-74807451	0.130946053587475	.	.
chr1	75124760	75125259	chr1	74793218	74793717	Nhej1|chr1:74793218-74793717	0.116849587382255	.	.
chr1	75124760	75125259	chr1	74800566	74801065	Nhej1|chr1:74800566-74801065	0.128793385863997	.	.
chr1	75124760	75125259	chr1	74806444	74806943	Nhej1|chr1:74806444-74806943	0.101242048577381	.	.
chr1	75124760	75125259	chr1	74806952	74807451	Nhej1|chr1:74806952-74807451	0.111891683712096	.	.
chr1	75124760	75125259	chr1	74808065	74808564	Nhej1|chr1:74808065-74808564	0.0954442075470542	.	.
chr1	75124760	75125259	chr1	74894978	74895477	Nhej1|chr1:74894978-74895477	0.136108612252366	.	.
chr1	75124760	75125259	chr1	75141393	75141892	Nhej1|chr1:75141393-75141892	0.109514373946357	.	.
chr1	75133313	75133812	chr1	74784124	74784623	Slc23a3|chr1:74784124-74784623	0.0940553848494584	.	.
chr1	75133313	75133812	chr1	74787775	74788274	Slc23a3|chr1:74787775-74788274	0.142528045050316	.	.
chr1	75133313	75133812	chr1	74793218	74793717	Slc23a3|chr1:74793218-74793717	0.209294821514584	.	.
chr1	75133313	75133812	chr1	74794449	74794948	Slc23a3|chr1:74794449-74794948	0.117506137017757	.	.
chr1	75133313	75133812	chr1	74799965	74800464	Slc23a3|chr1:74799965-74800464	0.093194284559876	.	.
chr1	75133313	75133812	chr1	74800566	74801065	Slc23a3|chr1:74800566-74801065	0.112722850257837	.	.
chr1	75133313	75133812	chr1	74802933	74803432	Slc23a3|chr1:74802933-74803432	0.20991887794697	.	.
chr1	75133313	75133812	chr1	74824729	74825228	Slc23a3|chr1:74824729-74825228	0.300200458649983	.	.
chr1	75133313	75133812	chr1	74829962	74830461	Slc23a3|chr1:74829962-74830461	0.396239611678422	.	.
chr1	75133313	75133812	chr1	74858307	74858806	Slc23a3|chr1:74858307-74858806	0.174069410091677	.	.
chr1	75133313	75133812	chr1	74859556	74860055	Slc23a3|chr1:74859556-74860055	0.153354503394668	.	.
chr1	75133313	75133812	chr1	75218312	75218811	Slc23a3|chr1:75218312-75218811	0.319522823961688	.	.
chr1	75142499	75142998	chr1	74787775	74788274	Cnppd1|chr1:74787775-74788274	0.153526536574047	.	.
chr1	75142499	75142998	chr1	74787775	74788274	Retreg2|chr1:74787775-74788274	0.153526536574047	.	.
chr1	75142499	75142998	chr1	74799965	74800464	Cnppd1|chr1:74799965-74800464	0.10285148883005	.	.
chr1	75142499	75142998	chr1	74799965	74800464	Retreg2|chr1:74799965-74800464	0.10285148883005	.	.
chr1	75142499	75142998	chr1	74800566	74801065	Cnppd1|chr1:74800566-74801065	0.21205421438783	.	.
chr1	75142499	75142998	chr1	74800566	74801065	Retreg2|chr1:74800566-74801065	0.21205421438783	.	.
chr1	75142499	75142998	chr1	74808065	74808564	Cnppd1|chr1:74808065-74808564	0.137918715778232	.	.
chr1	75142499	75142998	chr1	74808065	74808564	Retreg2|chr1:74808065-74808564	0.137918715778232	.	.
chr1	75142499	75142998	chr1	74824729	74825228	Cnppd1|chr1:74824729-74825228	0.200655441657671	.	.
chr1	75142499	75142998	chr1	74824729	74825228	Retreg2|chr1:74824729-74825228	0.200655441657671	.	.
chr1	75142499	75142998	chr1	74880737	74881236	Cnppd1|chr1:74880737-74881236	0.104993865020062	.	.
chr1	75142499	75142998	chr1	74880737	74881236	Retreg2|chr1:74880737-74881236	0.104993865020062	.	.
chr1	75142499	75142998	chr1	75141393	75141892	Cnppd1|chr1:75141393-75141892	0.235857081793528	.	.
chr1	75142499	75142998	chr1	75141393	75141892	Retreg2|chr1:75141393-75141892	0.235857081793528	.	.
chr1	75142499	75142998	chr1	75244823	75245322	Cnppd1|chr1:75244823-75245322	0.176251280217766	.	.
chr1	75142499	75142998	chr1	75244823	75245322	Retreg2|chr1:75244823-75245322	0.176251280217766	.	.
chr1	75168424	75168923	chr1	74759797	74760296	Zfand2b|chr1:74759797-74760296	0.109236134892455	.	.
chr1	75168424	75168923	chr1	74784124	74784623	Zfand2b|chr1:74784124-74784623	0.136420222278612	.	.
chr1	75168424	75168923	chr1	74793218	74793717	Zfand2b|chr1:74793218-74793717	0.23436701076971	.	.
chr1	75168424	75168923	chr1	74794449	74794948	Zfand2b|chr1:74794449-74794948	0.197557680514287	.	.
chr1	75168424	75168923	chr1	74802933	74803432	Zfand2b|chr1:74802933-74803432	0.0915685178810547	.	.
chr1	75168424	75168923	chr1	74817277	74817776	Zfand2b|chr1:74817277-74817776	0.131539140705959	.	.
chr1	75168424	75168923	chr1	74829962	74830461	Zfand2b|chr1:74829962-74830461	0.228170130816331	.	.
chr1	75168424	75168923	chr1	74858307	74858806	Zfand2b|chr1:74858307-74858806	0.176601201085623	.	.
chr1	75168424	75168923	chr1	74859556	74860055	Zfand2b|chr1:74859556-74860055	0.116805472237552	.	.
chr1	75168424	75168923	chr1	74880737	74881236	Zfand2b|chr1:74880737-74881236	0.117582861775873	.	.
chr1	75169048	75169547	chr1	74784124	74784623	Zfand2b|chr1:74784124-74784623	0.0973570111489074	.	.
chr1	75169048	75169547	chr1	74794449	74794948	Zfand2b|chr1:74794449-74794948	0.117608703384255	.	.
chr1	75180079	75180578	chr1	74824729	74825228	Abcb6|chr1:74824729-74825228	0.119482637978288	.	.
chr1	75180079	75180578	chr1	74894978	74895477	Abcb6|chr1:74894978-74895477	0.133260367297161	.	.
chr1	75180079	75180578	chr1	75218312	75218811	Abcb6|chr1:75218312-75218811	0.104791620330446	.	.
chr1	75191753	75192252	chr1	74794449	74794948	Ankzf1|chr1:74794449-74794948	0.093472967308534	.	.
chr1	75191753	75192252	chr1	74794449	74794948	Atg9a|chr1:74794449-74794948	0.093472967308534	.	.
chr1	75191753	75192252	chr1	74800566	74801065	Ankzf1|chr1:74800566-74801065	0.151829452498979	.	.
chr1	75191753	75192252	chr1	74800566	74801065	Atg9a|chr1:74800566-74801065	0.151829452498979	.	.
chr1	75191753	75192252	chr1	74824729	74825228	Ankzf1|chr1:74824729-74825228	0.177023216614203	.	.
chr1	75191753	75192252	chr1	74824729	74825228	Atg9a|chr1:74824729-74825228	0.177023216614203	.	.
chr1	75191753	75192252	chr1	74858307	74858806	Ankzf1|chr1:74858307-74858806	0.283277622674163	.	.
chr1	75191753	75192252	chr1	74858307	74858806	Atg9a|chr1:74858307-74858806	0.283277622674163	.	.
chr1	75191753	75192252	chr1	74859556	74860055	Ankzf1|chr1:74859556-74860055	0.109230714152041	.	.
chr1	75191753	75192252	chr1	74859556	74860055	Atg9a|chr1:74859556-74860055	0.109230714152041	.	.
chr1	75191753	75192252	chr1	75218312	75218811	Ankzf1|chr1:75218312-75218811	0.185918587250618	.	.
chr1	75191753	75192252	chr1	75218312	75218811	Atg9a|chr1:75218312-75218811	0.185918587250618	.	.
chr1	75192415	75192914	chr1	74772969	74773468	Ankzf1|chr1:74772969-74773468	0.0947085378288656	.	.
chr1	75192415	75192914	chr1	74772969	74773468	Atg9a|chr1:74772969-74773468	0.0947085378288656	.	.
chr1	75192415	75192914	chr1	74784124	74784623	Ankzf1|chr1:74784124-74784623	0.0919299604620885	.	.
chr1	75192415	75192914	chr1	74784124	74784623	Atg9a|chr1:74784124-74784623	0.0919299604620885	.	.
chr1	75192415	75192914	chr1	74802933	74803432	Ankzf1|chr1:74802933-74803432	0.152856281968433	.	.
chr1	75192415	75192914	chr1	74802933	74803432	Atg9a|chr1:74802933-74803432	0.152856281968433	.	.
chr1	75192415	75192914	chr1	74858307	74858806	Ankzf1|chr1:74858307-74858806	0.126131493906453	.	.
chr1	75192415	75192914	chr1	74858307	74858806	Atg9a|chr1:74858307-74858806	0.126131493906453	.	.
chr1	75192415	75192914	chr1	74894978	74895477	Ankzf1|chr1:74894978-74895477	0.132172597922058	.	.
chr1	75192415	75192914	chr1	74894978	74895477	Atg9a|chr1:74894978-74895477	0.132172597922058	.	.
chr1	75192415	75192914	chr1	75244823	75245322	Ankzf1|chr1:75244823-75245322	0.091887598838706	.	.
chr1	75192415	75192914	chr1	75244823	75245322	Atg9a|chr1:75244823-75245322	0.091887598838706	.	.
chr1	75210546	75211045	chr1	74784124	74784623	Glb1l|chr1:74784124-74784623	0.0967308512424289	.	.
chr1	75210546	75211045	chr1	74784124	74784623	Stk16|chr1:74784124-74784623	0.0967308512424289	.	.
chr1	75210546	75211045	chr1	74793218	74793717	Glb1l|chr1:74793218-74793717	0.142442847677384	.	.
chr1	75210546	75211045	chr1	74793218	74793717	Stk16|chr1:74793218-74793717	0.142442847677384	.	.
chr1	75210546	75211045	chr1	74800566	74801065	Glb1l|chr1:74800566-74801065	0.213486640748066	.	.
chr1	75210546	75211045	chr1	74800566	74801065	Stk16|chr1:74800566-74801065	0.213486640748066	.	.
chr1	75210546	75211045	chr1	74802933	74803432	Glb1l|chr1:74802933-74803432	0.109065277090164	.	.
chr1	75210546	75211045	chr1	74802933	74803432	Stk16|chr1:74802933-74803432	0.109065277090164	.	.
chr1	75210546	75211045	chr1	74806952	74807451	Glb1l|chr1:74806952-74807451	0.173046774289345	.	.
chr1	75210546	75211045	chr1	74806952	74807451	Stk16|chr1:74806952-74807451	0.173046774289345	.	.
chr1	75210546	75211045	chr1	74816731	74817230	Glb1l|chr1:74816731-74817230	0.0928426347596979	.	.
chr1	75210546	75211045	chr1	74816731	74817230	Stk16|chr1:74816731-74817230	0.0928426347596979	.	.
chr1	75210546	75211045	chr1	74824729	74825228	Glb1l|chr1:74824729-74825228	0.19851225601472	.	.
chr1	75210546	75211045	chr1	74824729	74825228	Stk16|chr1:74824729-74825228	0.19851225601472	.	.
chr1	75210546	75211045	chr1	74880737	74881236	Glb1l|chr1:74880737-74881236	0.099332759792102	.	.
chr1	75210546	75211045	chr1	74880737	74881236	Stk16|chr1:74880737-74881236	0.099332759792102	.	.
chr1	75210546	75211045	chr1	74894978	74895477	Glb1l|chr1:74894978-74895477	0.148333766913933	.	.
chr1	75210546	75211045	chr1	74894978	74895477	Stk16|chr1:74894978-74895477	0.148333766913933	.	.
chr1	75210546	75211045	chr1	75141393	75141892	Glb1l|chr1:75141393-75141892	0.125204355500367	.	.
chr1	75210546	75211045	chr1	75141393	75141892	Stk16|chr1:75141393-75141892	0.125204355500367	.	.
chr1	75210546	75211045	chr1	75218312	75218811	Glb1l|chr1:75218312-75218811	0.18861397124166	.	.
chr1	75210546	75211045	chr1	75218312	75218811	Stk16|chr1:75218312-75218811	0.18861397124166	.	.
chr1	75210546	75211045	chr1	75234571	75235070	Glb1l|chr1:75234571-75235070	0.0922386276118431	.	.
chr1	75210546	75211045	chr1	75234571	75235070	Stk16|chr1:75234571-75235070	0.0922386276118431	.	.
chr1	75219086	75219585	chr1	74763029	74763528	Tuba4a|chr1:74763029-74763528	0.131894364224222	.	.
chr1	75219086	75219585	chr1	74787775	74788274	Tuba4a|chr1:74787775-74788274	0.175919880402299	.	.
chr1	75219086	75219585	chr1	74793218	74793717	Tuba4a|chr1:74793218-74793717	0.168214848820372	.	.
chr1	75219086	75219585	chr1	74799965	74800464	Tuba4a|chr1:74799965-74800464	0.151311890960342	.	.
chr1	75219086	75219585	chr1	74806444	74806943	Tuba4a|chr1:74806444-74806943	0.199928484914402	.	.
chr1	75219086	75219585	chr1	74806952	74807451	Tuba4a|chr1:74806952-74807451	0.20277769280986	.	.
chr1	75219086	75219585	chr1	74808065	74808564	Tuba4a|chr1:74808065-74808564	0.134081409057125	.	.
chr1	75219086	75219585	chr1	74824729	74825228	Tuba4a|chr1:74824729-74825228	0.255999014036144	.	.
chr1	75219086	75219585	chr1	74829962	74830461	Tuba4a|chr1:74829962-74830461	0.115803229486593	.	.
chr1	75219086	75219585	chr1	74858307	74858806	Tuba4a|chr1:74858307-74858806	0.169111027256236	.	.
chr1	75219086	75219585	chr1	75218312	75218811	Tuba4a|chr1:75218312-75218811	0.227844583836683	.	.
chr1	75230933	75231432	chr1	74860258	74860757	A630095N17Rik|chr1:74860258-74860757	0.189140271957111	.	.
chr1	75230933	75231432	chr1	74931163	74931662	A630095N17Rik|chr1:74931163-74931662	0.098407218678661	.	.
chr1	75230933	75231432	chr1	74958193	74958692	A630095N17Rik|chr1:74958193-74958692	0.141452450073165	.	.
chr1	75230933	75231432	chr1	74966325	74966824	A630095N17Rik|chr1:74966325-74966824	0.147750505970456	.	.
chr1	75236144	75236643	chr1	74787775	74788274	Dnajb2|chr1:74787775-74788274	0.0953576427887833	.	.
chr1	75236144	75236643	chr1	74799965	74800464	Dnajb2|chr1:74799965-74800464	0.140322077201293	.	.
chr1	75236144	75236643	chr1	74800566	74801065	Dnajb2|chr1:74800566-74801065	0.210517832034657	.	.
chr1	75236144	75236643	chr1	74802933	74803432	Dnajb2|chr1:74802933-74803432	0.118239329581306	.	.
chr1	75236144	75236643	chr1	74806952	74807451	Dnajb2|chr1:74806952-74807451	0.11036095525571	.	.
chr1	75236144	75236643	chr1	74824729	74825228	Dnajb2|chr1:74824729-74825228	0.284021012766639	.	.
chr1	75236144	75236643	chr1	74829962	74830461	Dnajb2|chr1:74829962-74830461	0.161133883361799	.	.
chr1	75236144	75236643	chr1	74858307	74858806	Dnajb2|chr1:74858307-74858806	0.155681883643461	.	.
chr1	75236144	75236643	chr1	74894978	74895477	Dnajb2|chr1:74894978-74895477	0.124224409012462	.	.
chr1	75236144	75236643	chr1	75141393	75141892	Dnajb2|chr1:75141393-75141892	0.128920548538619	.	.
chr1	75236144	75236643	chr1	75218312	75218811	Dnajb2|chr1:75218312-75218811	0.160886865390694	.	.
chr1	75236144	75236643	chr1	75234571	75235070	Dnajb2|chr1:75234571-75235070	0.122878644196876	.	.
chr1	75236144	75236643	chr1	75244044	75244543	Dnajb2|chr1:75244044-75244543	0.0987611412902638	.	.
chr1	75236144	75236643	chr1	75244823	75245322	Dnajb2|chr1:75244823-75245322	0.149860082525832	.	.
chr1	75236144	75236643	chr1	75244823	75245322	Dnajb2|chr1:75244823-75245322	0.149860082525833	.	.
chr1	75236651	75237150	chr1	74784124	74784623	Dnajb2|chr1:74784124-74784623	0.157331849810519	.	.
chr1	75236651	75237150	chr1	74787775	74788274	Dnajb2|chr1:74787775-74788274	0.111496838437672	.	.
chr1	75236651	75237150	chr1	74799965	74800464	Dnajb2|chr1:74799965-74800464	0.101302795688667	.	.
chr1	75236651	75237150	chr1	74802933	74803432	Dnajb2|chr1:74802933-74803432	0.128474987685774	.	.
chr1	75236651	75237150	chr1	74858307	74858806	Dnajb2|chr1:74858307-74858806	0.149134083651684	.	.
chr1	75236651	75237150	chr1	75244823	75245322	Dnajb2|chr1:75244823-75245322	0.208856865496907	.	.
chr1	78310032	78310531	chr1	78017879	78018378	Sgpp2|chr1:78017879-78018378	0.098986593458793	.	.
chr1	78310032	78310531	chr1	78025548	78026047	Sgpp2|chr1:78025548-78026047	0.290952292745875	.	.
chr1	78310032	78310531	chr1	78032305	78032804	Sgpp2|chr1:78032305-78032804	0.392935390686375	.	.
chr1	78310032	78310531	chr1	78370887	78371386	Sgpp2|chr1:78370887-78371386	0.0944473091264876	.	.
chr1	78310032	78310531	chr1	78371610	78372109	Sgpp2|chr1:78371610-78372109	0.425057455333262	.	.
chr1	78310032	78310531	chr1	78393232	78393731	Sgpp2|chr1:78393232-78393731	0.261409338719142	.	.
chr1	78310931	78311430	chr1	78032305	78032804	Sgpp2|chr1:78032305-78032804	0.346710815358968	.	.
chr1	78310931	78311430	chr1	78217089	78217588	Sgpp2|chr1:78217089-78217588	0.119854760495061	.	.
chr1	78310931	78311430	chr1	78371610	78372109	Sgpp2|chr1:78371610-78372109	0.278711994743358	.	.
chr1	78310931	78311430	chr1	78380921	78381420	Sgpp2|chr1:78380921-78381420	0.0911820350654051	.	.
chr1	78310931	78311430	chr1	78393232	78393731	Sgpp2|chr1:78393232-78393731	0.0975365011563082	.	.
chr1	78310931	78311430	chr1	78419495	78419994	Sgpp2|chr1:78419495-78419994	0.0952199188556936	.	.
chr1	78488387	78488886	chr1	78217089	78217588	Farsb|chr1:78217089-78217588	0.128491056958093	.	.
chr1	78488387	78488886	chr1	78393232	78393731	Farsb|chr1:78393232-78393731	0.125862551942585	.	.
chr1	78488387	78488886	chr1	78419495	78419994	Farsb|chr1:78419495-78419994	0.0948716994926423	.	.
chr1	78488900	78489399	chr1	78025548	78026047	Farsb|chr1:78025548-78026047	0.194055827105458	.	.
chr1	78488900	78489399	chr1	78032305	78032804	Farsb|chr1:78032305-78032804	0.215493567823662	.	.
chr1	78488900	78489399	chr1	78393232	78393731	Farsb|chr1:78393232-78393731	0.131463267811968	.	.
chr1	79439807	79440306	chr1	79212357	79212856	Scg2|chr1:79212357-79212856	0.122142299247809	.	.
chr1	79439807	79440306	chr1	79212941	79213440	Scg2|chr1:79212941-79213440	0.105644691124667	.	.
chr1	84839165	84839664	chr1	84838531	84839030	Fbxo36|chr1:84838531-84839030	0.222838955187215	.	.
chr1	84839808	84840307	chr1	84993886	84994385	Fbxo36|chr1:84993886-84994385	0.113018441731203	.	.
chr1	84839808	84840307	chr1	84993886	84994385	Trip12|chr1:84993886-84994385	0.113018441731203	.	.
chr1	84839808	84840307	chr1	84994485	84994984	Fbxo36|chr1:84994485-84994984	0.119974416969536	.	.
chr1	84839808	84840307	chr1	84994485	84994984	Trip12|chr1:84994485-84994984	0.119974416969536	.	.
chr1	84934371	84934870	chr1	84881481	84881980	Slc16a14|chr1:84881481-84881980	0.104545481216225	.	.
chr1	84934371	84934870	chr1	84991398	84991897	Slc16a14|chr1:84991398-84991897	0.0936792466355775	.	.
chr1	84934371	84934870	chr1	84993886	84994385	Slc16a14|chr1:84993886-84994385	0.171478052420083	.	.
chr1	84934371	84934870	chr1	84994485	84994984	Slc16a14|chr1:84994485-84994984	0.165378467138557	.	.
chr1	84934371	84934870	chr1	85114670	85115169	Slc16a14|chr1:85114670-85115169	0.107440827596681	.	.
chr1	84934371	84934870	chr1	85243287	85243786	Slc16a14|chr1:85243287-85243786	0.132758139272462	.	.
chr1	84934883	84935382	chr1	84956045	84956544	Slc16a14|chr1:84956045-84956544	0.123538028735792	.	.
chr1	84934883	84935382	chr1	84991398	84991897	Slc16a14|chr1:84991398-84991897	0.152695189056631	.	.
chr1	84934883	84935382	chr1	84993886	84994385	Slc16a14|chr1:84993886-84994385	0.163125663287632	.	.
chr1	84934883	84935382	chr1	84994485	84994984	Slc16a14|chr1:84994485-84994984	0.139048570152831	.	.
chr1	84934883	84935382	chr1	85114670	85115169	Slc16a14|chr1:85114670-85115169	0.16799400737289	.	.
chr1	84934883	84935382	chr1	85242715	85243214	Slc16a14|chr1:85242715-85243214	0.0948517136797352	.	.
chr1	84934883	84935382	chr1	85243287	85243786	Slc16a14|chr1:85243287-85243786	0.158741248077816	.	.
chr1	84935649	84936148	chr1	84846729	84847228	Slc16a14|chr1:84846729-84847228	0.127974609713123	.	.
chr1	84935649	84936148	chr1	84855742	84856241	Slc16a14|chr1:84855742-84856241	0.221806936646812	.	.
chr1	84935649	84936148	chr1	84936836	84937335	Slc16a14|chr1:84936836-84937335	0.121843585801504	.	.
chr1	84935649	84936148	chr1	84994485	84994984	Slc16a14|chr1:84994485-84994984	0.0906974144931774	.	.
chr1	87755700	87756199	chr1	87811076	87811575	Atg16l1|chr1:87811076-87811575	0.09747655069838	.	.
chr1	87853009	87853508	chr1	87811076	87811575	Dgkd|chr1:87811076-87811575	0.240491867898377	.	.
chr1	87853009	87853508	chr1	87935966	87936465	Dgkd|chr1:87935966-87936465	0.266088404466884	.	.
chr1	87853009	87853508	chr1	87936469	87936968	Dgkd|chr1:87936469-87936968	0.156058899020023	.	.
chr1	87853973	87854472	chr1	87811076	87811575	Dgkd|chr1:87811076-87811575	0.137042834165344	.	.
chr1	87853973	87854472	chr1	87811076	87811575	Gm19582|chr1:87811076-87811575	0.137042834165344	.	.
chr1	87853973	87854472	chr1	87925537	87926036	Dgkd|chr1:87925537-87926036	0.225348745120855	.	.
chr1	87853973	87854472	chr1	87925537	87926036	Gm19582|chr1:87925537-87926036	0.225348745120855	.	.
chr1	88008031	88008530	chr1	87798300	87798799	Usp40|chr1:87798300-87798799	0.104586742168039	.	.
chr1	88008031	88008530	chr1	87828156	87828655	Usp40|chr1:87828156-87828655	0.175283852363362	.	.
chr1	88008031	88008530	chr1	88443912	88444411	Usp40|chr1:88443912-88444411	0.123681733162791	.	.
chr1	88008031	88008530	chr1	88489924	88490423	Usp40|chr1:88489924-88490423	0.181310808042821	.	.
chr1	88205505	88206004	chr1	87811076	87811575	Dnajb3|chr1:87811076-87811575	0.295096199597749	.	.
chr1	88205505	88206004	chr1	87925537	87926036	Dnajb3|chr1:87925537-87926036	0.266651298141155	.	.
chr1	88205505	88206004	chr1	87935966	87936465	Dnajb3|chr1:87935966-87936465	0.211810289150672	.	.
chr1	88205505	88206004	chr1	87936469	87936968	Dnajb3|chr1:87936469-87936968	0.191458064085705	.	.
chr1	88205505	88206004	chr1	88446553	88447052	Dnajb3|chr1:88446553-88447052	0.126465755740741	.	.
chr1	88205505	88206004	chr1	88461073	88461572	Dnajb3|chr1:88461073-88461572	0.142148296976305	.	.
chr1	88205505	88206004	chr1	88484021	88484520	Dnajb3|chr1:88484021-88484520	0.149500443830857	.	.
chr1	88211767	88212266	chr1	87798300	87798799	Ugt1a1|chr1:87798300-87798799	0.107141844415519	.	.
chr1	88211767	88212266	chr1	87811076	87811575	Ugt1a1|chr1:87811076-87811575	0.172374875526698	.	.
chr1	88211767	88212266	chr1	87813615	87814114	Ugt1a1|chr1:87813615-87814114	0.129680664506585	.	.
chr1	88211767	88212266	chr1	87848618	87849117	Ugt1a1|chr1:87848618-87849117	0.230108705028492	.	.
chr1	88211767	88212266	chr1	87935966	87936465	Ugt1a1|chr1:87935966-87936465	0.225254069046809	.	.
chr1	88211767	88212266	chr1	87936469	87936968	Ugt1a1|chr1:87936469-87936968	0.121576001176102	.	.
chr1	88211767	88212266	chr1	88259138	88259637	Ugt1a1|chr1:88259138-88259637	0.360186429969028	.	.
chr1	88211767	88212266	chr1	88484021	88484520	Ugt1a1|chr1:88484021-88484520	0.126198891383948	.	.
chr1	88277410	88277909	chr1	88259138	88259637	Hjurp|chr1:88259138-88259637	0.130475892178524	.	.
chr1	88277410	88277909	chr1	88259138	88259637	Trpm8|chr1:88259138-88259637	0.130475892178524	.	.
chr1	88277410	88277909	chr1	88443912	88444411	Hjurp|chr1:88443912-88444411	0.161538003480594	.	.
chr1	88277410	88277909	chr1	88443912	88444411	Trpm8|chr1:88443912-88444411	0.161538003480594	.	.
chr1	88277410	88277909	chr1	88446553	88447052	Hjurp|chr1:88446553-88447052	0.149439930084908	.	.
chr1	88277410	88277909	chr1	88446553	88447052	Trpm8|chr1:88446553-88447052	0.149439930084908	.	.
chr1	88277410	88277909	chr1	88465642	88466141	Hjurp|chr1:88465642-88466141	0.137869618949327	.	.
chr1	88277410	88277909	chr1	88465642	88466141	Trpm8|chr1:88465642-88466141	0.137869618949327	.	.
chr1	88277410	88277909	chr1	88484021	88484520	Hjurp|chr1:88484021-88484520	0.306589627773948	.	.
chr1	88277410	88277909	chr1	88484021	88484520	Trpm8|chr1:88484021-88484520	0.306589627773948	.	.
chr1	93305687	93306186	chr1	93287162	93287661	Gm28535|chr1:93287162-93287661	0.129723177351106	.	.
chr1	93305687	93306186	chr1	93287162	93287661	Mterf4|chr1:93287162-93287661	0.129723177351106	.	.
chr1	93342619	93343118	chr1	93385482	93385981	Pask|chr1:93385482-93385981	0.168202166489762	.	.
chr1	93342619	93343118	chr1	93385482	93385981	Ppp1r7|chr1:93385482-93385981	0.168202166489762	.	.
chr1	93342619	93343118	chr1	93405661	93406160	Pask|chr1:93405661-93406160	0.125130890276513	.	.
chr1	93342619	93343118	chr1	93405661	93406160	Ppp1r7|chr1:93405661-93406160	0.125130890276513	.	.
chr1	93342619	93343118	chr1	93577810	93578309	Pask|chr1:93577810-93578309	0.100942965204087	.	.
chr1	93342619	93343118	chr1	93577810	93578309	Ppp1r7|chr1:93577810-93578309	0.100942965204087	.	.
chr1	93343358	93343857	chr1	93444675	93445174	Pask|chr1:93444675-93445174	0.179147254527733	.	.
chr1	93343358	93343857	chr1	93444675	93445174	Ppp1r7|chr1:93444675-93445174	0.179147254527733	.	.
chr1	93343358	93343857	chr1	93577810	93578309	Pask|chr1:93577810-93578309	0.185997640645609	.	.
chr1	93343358	93343857	chr1	93577810	93578309	Ppp1r7|chr1:93577810-93578309	0.185997640645609	.	.
chr1	93343358	93343857	chr1	93649619	93650118	Pask|chr1:93649619-93650118	0.116073454288423	.	.
chr1	93343358	93343857	chr1	93649619	93650118	Ppp1r7|chr1:93649619-93650118	0.116073454288423	.	.
chr1	93478107	93478606	chr1	93287162	93287661	Hdlbp|chr1:93287162-93287661	0.10677283541248	.	.
chr1	93478107	93478606	chr1	93287162	93287661	Sept2|chr1:93287162-93287661	0.10677283541248	.	.
chr1	93478107	93478606	chr1	93560595	93561094	Hdlbp|chr1:93560595-93561094	0.110328437656864	.	.
chr1	93478107	93478606	chr1	93560595	93561094	Sept2|chr1:93560595-93561094	0.110328437656864	.	.
chr1	93478107	93478606	chr1	93577810	93578309	Hdlbp|chr1:93577810-93578309	0.30106065657803	.	.
chr1	93478107	93478606	chr1	93577810	93578309	Sept2|chr1:93577810-93578309	0.30106065657803	.	.
chr1	93478107	93478606	chr1	93686883	93687382	Hdlbp|chr1:93686883-93687382	0.208157531218422	.	.
chr1	93478107	93478606	chr1	93686883	93687382	Sept2|chr1:93686883-93687382	0.208157531218422	.	.
chr1	93478107	93478606	chr1	93698616	93699115	Hdlbp|chr1:93698616-93699115	0.139341927207386	.	.
chr1	93478107	93478606	chr1	93698616	93699115	Sept2|chr1:93698616-93699115	0.139341927207386	.	.
chr1	93478107	93478606	chr1	93699126	93699625	Hdlbp|chr1:93699126-93699625	0.178925958608017	.	.
chr1	93478107	93478606	chr1	93699126	93699625	Sept2|chr1:93699126-93699625	0.178925958608017	.	.
chr1	93478107	93478606	chr1	93727334	93727833	Hdlbp|chr1:93727334-93727833	0.150428379707615	.	.
chr1	93478107	93478606	chr1	93727334	93727833	Sept2|chr1:93727334-93727833	0.150428379707615	.	.
chr1	93478622	93479121	chr1	93287162	93287661	Hdlbp|chr1:93287162-93287661	0.187696856388611	.	.
chr1	93478622	93479121	chr1	93287162	93287661	Sept2|chr1:93287162-93287661	0.187696856388611	.	.
chr1	93478622	93479121	chr1	93385482	93385981	Hdlbp|chr1:93385482-93385981	0.116979808472896	.	.
chr1	93478622	93479121	chr1	93385482	93385981	Sept2|chr1:93385482-93385981	0.116979808472896	.	.
chr1	93478622	93479121	chr1	93560595	93561094	Hdlbp|chr1:93560595-93561094	0.16603984397816	.	.
chr1	93478622	93479121	chr1	93560595	93561094	Sept2|chr1:93560595-93561094	0.16603984397816	.	.
chr1	93478622	93479121	chr1	93577810	93578309	Hdlbp|chr1:93577810-93578309	0.227434630720356	.	.
chr1	93478622	93479121	chr1	93577810	93578309	Sept2|chr1:93577810-93578309	0.227434630720356	.	.
chr1	93478622	93479121	chr1	93686883	93687382	Hdlbp|chr1:93686883-93687382	0.16596492865051	.	.
chr1	93478622	93479121	chr1	93686883	93687382	Sept2|chr1:93686883-93687382	0.16596492865051	.	.
chr1	93478622	93479121	chr1	93698616	93699115	Hdlbp|chr1:93698616-93699115	0.228791954288443	.	.
chr1	93478622	93479121	chr1	93698616	93699115	Sept2|chr1:93698616-93699115	0.228791954288443	.	.
chr1	93478622	93479121	chr1	93699126	93699625	Hdlbp|chr1:93699126-93699625	0.127182257006374	.	.
chr1	93478622	93479121	chr1	93699126	93699625	Sept2|chr1:93699126-93699625	0.127182257006374	.	.
chr1	93478622	93479121	chr1	93727334	93727833	Hdlbp|chr1:93727334-93727833	0.24942217629539	.	.
chr1	93478622	93479121	chr1	93727334	93727833	Sept2|chr1:93727334-93727833	0.24942217629539	.	.
chr1	93511801	93512300	chr1	93577810	93578309	Farp2|chr1:93577810-93578309	0.185825707297055	.	.
chr1	93511801	93512300	chr1	93649619	93650118	Farp2|chr1:93649619-93650118	0.129880588736438	.	.
chr1	93511801	93512300	chr1	93686883	93687382	Farp2|chr1:93686883-93687382	0.185997060745344	.	.
chr1	93511801	93512300	chr1	93698616	93699115	Farp2|chr1:93698616-93699115	0.124670552541789	.	.
chr1	93511801	93512300	chr1	93699126	93699625	Farp2|chr1:93699126-93699625	0.142592476857263	.	.
chr1	93511801	93512300	chr1	93727334	93727833	Farp2|chr1:93727334-93727833	0.155456618084625	.	.
chr1	93635550	93636049	chr1	93577810	93578309	Gm28536|chr1:93577810-93578309	0.321267556273855	.	.
chr1	93635550	93636049	chr1	93649619	93650118	Gm28536|chr1:93649619-93650118	0.138010398688417	.	.
chr1	93635550	93636049	chr1	93940526	93941025	Gm28536|chr1:93940526-93941025	0.111409936622791	.	.
chr1	93685241	93685740	chr1	93385482	93385981	Bok|chr1:93385482-93385981	0.0952611679466498	.	.
chr1	93685241	93685740	chr1	93405661	93406160	Bok|chr1:93405661-93406160	0.169130323007214	.	.
chr1	93685241	93685740	chr1	93444675	93445174	Bok|chr1:93444675-93445174	0.193673471271737	.	.
chr1	93685241	93685740	chr1	93560595	93561094	Bok|chr1:93560595-93561094	0.231901414077081	.	.
chr1	93685241	93685740	chr1	93577026	93577525	Bok|chr1:93577026-93577525	0.171725038970836	.	.
chr1	93685241	93685740	chr1	93577810	93578309	Bok|chr1:93577810-93578309	0.278100680727524	.	.
chr1	93685241	93685740	chr1	93686883	93687382	Bok|chr1:93686883-93687382	0.13062587050284	.	.
chr1	93685241	93685740	chr1	93698616	93699115	Bok|chr1:93698616-93699115	0.177763648352484	.	.
chr1	93685241	93685740	chr1	93699126	93699625	Bok|chr1:93699126-93699625	0.244876637343948	.	.
chr1	93685241	93685740	chr1	93725542	93726041	Bok|chr1:93725542-93726041	0.218942089388289	.	.
chr1	93685241	93685740	chr1	93727334	93727833	Bok|chr1:93727334-93727833	0.134398047654817	.	.
chr1	93685241	93685740	chr1	93811294	93811793	Bok|chr1:93811294-93811793	0.129122567263739	.	.
chr1	93685241	93685740	chr1	93940526	93941025	Bok|chr1:93940526-93941025	0.277825104329876	.	.
chr1	93686360	93686859	chr1	93385482	93385981	Bok|chr1:93385482-93385981	0.190769215305935	.	.
chr1	93686360	93686859	chr1	93405661	93406160	Bok|chr1:93405661-93406160	0.190234216256322	.	.
chr1	93686360	93686859	chr1	93444675	93445174	Bok|chr1:93444675-93445174	0.214281558319471	.	.
chr1	93686360	93686859	chr1	93560595	93561094	Bok|chr1:93560595-93561094	0.132840752523815	.	.
chr1	93686360	93686859	chr1	93577026	93577525	Bok|chr1:93577026-93577525	0.0919641251324616	.	.
chr1	93686360	93686859	chr1	93577810	93578309	Bok|chr1:93577810-93578309	0.277695346530206	.	.
chr1	93686360	93686859	chr1	93649619	93650118	Bok|chr1:93649619-93650118	0.267806041859912	.	.
chr1	93686360	93686859	chr1	93686883	93687382	Bok|chr1:93686883-93687382	0.512194843248028	.	.
chr1	93686360	93686859	chr1	93691057	93691556	Bok|chr1:93691057-93691556	0.121742360459462	.	.
chr1	93686360	93686859	chr1	93698616	93699115	Bok|chr1:93698616-93699115	0.106994368580629	.	.
chr1	93686360	93686859	chr1	93699126	93699625	Bok|chr1:93699126-93699625	0.199733466123517	.	.
chr1	93686360	93686859	chr1	93725542	93726041	Bok|chr1:93725542-93726041	0.195920396013597	.	.
chr1	93686360	93686859	chr1	93727334	93727833	Bok|chr1:93727334-93727833	0.110535965254209	.	.
chr1	93686360	93686859	chr1	93874429	93874928	Bok|chr1:93874429-93874928	0.157642384636669	.	.
chr1	93731754	93732253	chr1	93347074	93347573	Gm10550|chr1:93347074-93347573	0.129796205457272	.	.
chr1	93731754	93732253	chr1	93486646	93487145	Gm10550|chr1:93486646-93487145	0.114696774150899	.	.
chr1	93731754	93732253	chr1	93686883	93687382	Gm10550|chr1:93686883-93687382	0.157629268228376	.	.
chr1	93754078	93754577	chr1	93560595	93561094	Thap4|chr1:93560595-93561094	0.154320670886099	.	.
chr1	93754078	93754577	chr1	93686883	93687382	Thap4|chr1:93686883-93687382	0.145032262911317	.	.
chr1	93754078	93754577	chr1	93727334	93727833	Thap4|chr1:93727334-93727833	0.117402321261047	.	.
chr1	93754078	93754577	chr1	93874429	93874928	Thap4|chr1:93874429-93874928	0.0970387404911281	.	.
chr1	93754078	93754577	chr1	94000939	94001438	Thap4|chr1:94000939-94001438	0.0950038101563193	.	.
chr1	93754078	93754577	chr1	94035198	94035697	Thap4|chr1:94035198-94035697	0.0994205394889957	.	.
chr1	93754078	93754577	chr1	94036539	94037038	Thap4|chr1:94036539-94037038	0.142927503071095	.	.
chr1	93754078	93754577	chr1	94077469	94077968	Thap4|chr1:94077469-94077968	0.0990676285043069	.	.
chr1	93754078	93754577	chr1	94077469	94077968	Thap4|chr1:94077469-94077968	0.099067628504307	.	.
chr1	93754078	93754577	chr1	94136673	94137172	Thap4|chr1:94136673-94137172	0.205213698875306	.	.
chr1	93754078	93754577	chr1	94147120	94147619	Thap4|chr1:94147120-94147619	0.134654386540201	.	.
chr1	93754617	93755116	chr1	93560595	93561094	Thap4|chr1:93560595-93561094	0.104186627483668	.	.
chr1	93754617	93755116	chr1	93577810	93578309	Thap4|chr1:93577810-93578309	0.121734019217061	.	.
chr1	93754617	93755116	chr1	93649619	93650118	Thap4|chr1:93649619-93650118	0.102095909067163	.	.
chr1	93754617	93755116	chr1	93874429	93874928	Thap4|chr1:93874429-93874928	0.0977560864611984	.	.
chr1	93754617	93755116	chr1	94035198	94035697	Thap4|chr1:94035198-94035697	0.205136326073622	.	.
chr1	93754617	93755116	chr1	94036539	94037038	Thap4|chr1:94036539-94037038	0.203718616217345	.	.
chr1	93754617	93755116	chr1	94053474	94053973	Thap4|chr1:94053474-94053973	0.156037969757524	.	.
chr1	93754617	93755116	chr1	94079039	94079538	Thap4|chr1:94079039-94079538	0.104683686440339	.	.
chr1	93754617	93755116	chr1	94136673	94137172	Thap4|chr1:94136673-94137172	0.258086620233307	.	.
chr1	93754617	93755116	chr1	94147120	94147619	Thap4|chr1:94147120-94147619	0.158659952666944	.	.
chr1	93801756	93802255	chr1	93560595	93561094	Dtymk|chr1:93560595-93561094	0.139415202979532	.	.
chr1	93801756	93802255	chr1	93656260	93656759	Dtymk|chr1:93656260-93656759	0.12817506374132	.	.
chr1	93801756	93802255	chr1	94000939	94001438	Dtymk|chr1:94000939-94001438	0.140932714106458	.	.
chr1	93801756	93802255	chr1	94008651	94009150	Dtymk|chr1:94008651-94009150	0.090844557477317	.	.
chr1	93801756	93802255	chr1	94035198	94035697	Dtymk|chr1:94035198-94035697	0.105977059334528	.	.
chr1	93801756	93802255	chr1	94036539	94037038	Dtymk|chr1:94036539-94037038	0.179791839508056	.	.
chr1	93801756	93802255	chr1	94053474	94053973	Dtymk|chr1:94053474-94053973	0.265095531531636	.	.
chr1	93801756	93802255	chr1	94077469	94077968	Dtymk|chr1:94077469-94077968	0.173442797225698	.	.
chr1	93801756	93802255	chr1	94077469	94077968	Dtymk|chr1:94077469-94077968	0.173442797225699	.	.
chr1	93801756	93802255	chr1	94079039	94079538	Dtymk|chr1:94079039-94079538	0.155568593536285	.	.
chr1	93801756	93802255	chr1	94136673	94137172	Dtymk|chr1:94136673-94137172	0.202588653245842	.	.
chr1	93801756	93802255	chr1	94147120	94147619	Dtymk|chr1:94147120-94147619	0.122633812930338	.	.
chr1	93801756	93802255	chr1	94183824	94184323	Dtymk|chr1:94183824-94184323	0.133645045151564	.	.
chr1	93803720	93804219	chr1	93560595	93561094	Ing5|chr1:93560595-93561094	0.116908178460196	.	.
chr1	93803720	93804219	chr1	93577810	93578309	Ing5|chr1:93577810-93578309	0.235993879588768	.	.
chr1	93803720	93804219	chr1	93649619	93650118	Ing5|chr1:93649619-93650118	0.102797291811097	.	.
chr1	93803720	93804219	chr1	93940526	93941025	Ing5|chr1:93940526-93941025	0.190177391900168	.	.
chr1	93803720	93804219	chr1	94000939	94001438	Ing5|chr1:94000939-94001438	0.122298657342033	.	.
chr1	93803720	93804219	chr1	94008651	94009150	Ing5|chr1:94008651-94009150	0.217015401781467	.	.
chr1	93803720	93804219	chr1	94035198	94035697	Ing5|chr1:94035198-94035697	0.15863530787436	.	.
chr1	93803720	93804219	chr1	94036539	94037038	Ing5|chr1:94036539-94037038	0.225794739454167	.	.
chr1	93803720	93804219	chr1	94053474	94053973	Ing5|chr1:94053474-94053973	0.186212663732591	.	.
chr1	93803720	93804219	chr1	94136673	94137172	Ing5|chr1:94136673-94137172	0.277266079603406	.	.
chr1	93803720	93804219	chr1	94183824	94184323	Ing5|chr1:94183824-94184323	0.218057985827247	.	.
chr1	93825281	93825780	chr1	93560595	93561094	D2hgdh|chr1:93560595-93561094	0.191389112196527	.	.
chr1	93825281	93825780	chr1	93577810	93578309	D2hgdh|chr1:93577810-93578309	0.264755350248464	.	.
chr1	93825281	93825780	chr1	93686883	93687382	D2hgdh|chr1:93686883-93687382	0.129239090365071	.	.
chr1	93825281	93825780	chr1	93698616	93699115	D2hgdh|chr1:93698616-93699115	0.205850428999234	.	.
chr1	93825281	93825780	chr1	93699126	93699625	D2hgdh|chr1:93699126-93699625	0.120630301121422	.	.
chr1	93825281	93825780	chr1	93725542	93726041	D2hgdh|chr1:93725542-93726041	0.19680119170001	.	.
chr1	93825281	93825780	chr1	93727334	93727833	D2hgdh|chr1:93727334-93727833	0.112013709099821	.	.
chr1	93825281	93825780	chr1	93940526	93941025	D2hgdh|chr1:93940526-93941025	0.255202060338545	.	.
chr1	93825281	93825780	chr1	94008651	94009150	D2hgdh|chr1:94008651-94009150	0.142569348081821	.	.
chr1	93825281	93825780	chr1	94035198	94035697	D2hgdh|chr1:94035198-94035697	0.233684557132592	.	.
chr1	93825281	93825780	chr1	94036539	94037038	D2hgdh|chr1:94036539-94037038	0.30046535067505	.	.
chr1	93825281	93825780	chr1	94053474	94053973	D2hgdh|chr1:94053474-94053973	0.314886539963772	.	.
chr1	93825281	93825780	chr1	94077469	94077968	D2hgdh|chr1:94077469-94077968	0.242179777166176	.	.
chr1	93825281	93825780	chr1	94079039	94079538	D2hgdh|chr1:94079039-94079538	0.258011222218002	.	.
chr1	93825281	93825780	chr1	94136673	94137172	D2hgdh|chr1:94136673-94137172	0.377112248831165	.	.
chr1	93825281	93825780	chr1	94147120	94147619	D2hgdh|chr1:94147120-94147619	0.108555663300949	.	.
chr1	94795859	94796358	chr1	94504263	94504762	4930440C22Rik|chr1:94504263-94504762	0.331507393987758	.	.
chr1	94795859	94796358	chr1	94522952	94523451	4930440C22Rik|chr1:94522952-94523451	0.567903850321339	.	.
chr1	94795859	94796358	chr1	94671591	94672090	4930440C22Rik|chr1:94671591-94672090	0.536552995609116	.	.
chr1	94795859	94796358	chr1	94763127	94763626	4930440C22Rik|chr1:94763127-94763626	0.261592936101919	.	.
chr1	94795859	94796358	chr1	94864870	94865369	4930440C22Rik|chr1:94864870-94865369	0.245990625380003	.	.
chr1	94795859	94796358	chr1	94897495	94897994	4930440C22Rik|chr1:94897495-94897994	0.231571892789156	.	.
chr1	94795859	94796358	chr1	94900744	94901243	4930440C22Rik|chr1:94900744-94901243	0.457404657437065	.	.
chr1	94795859	94796358	chr1	94989387	94989886	4930440C22Rik|chr1:94989387-94989886	0.381756939623051	.	.
chr1	95313333	95313832	chr1	95268183	95268682	Fam174a|chr1:95268183-95268682	0.145465845959455	.	.
chr1	95313333	95313832	chr1	95342232	95342731	Fam174a|chr1:95342232-95342731	0.154694564102099	.	.
chr1	95313851	95314350	chr1	95268183	95268682	Fam174a|chr1:95268183-95268682	0.175078860947136	.	.
chr1	95313851	95314350	chr1	95342232	95342731	Fam174a|chr1:95342232-95342731	0.105965823207933	.	.
chr1	95667921	95668420	chr1	95528687	95529186	St8sia4|chr1:95528687-95529186	0.0949954648493062	.	.
chr1	96871195	96871694	chr1	97218852	97219351	Panct2|chr1:97218852-97219351	0.146799938722905	.	.
chr1	96871195	96871694	chr1	97218852	97219351	Slco4c1|chr1:97218852-97219351	0.146799938722905	.	.
chr1	96871948	96872447	chr1	96723703	96724202	Slco4c1|chr1:96723703-96724202	0.109624290190138	.	.
chr1	96871948	96872447	chr1	96725206	96725705	Slco4c1|chr1:96725206-96725705	0.194951433067672	.	.
chr1	96871948	96872447	chr1	96768274	96768773	Slco4c1|chr1:96768274-96768773	0.199032273423791	.	.
chr1	96871948	96872447	chr1	96777069	96777568	Slco4c1|chr1:96777069-96777568	0.162407432198597	.	.
chr1	96871948	96872447	chr1	96941363	96941862	Slco4c1|chr1:96941363-96941862	0.397868247152224	.	.
chr1	96871948	96872447	chr1	97214362	97214861	Slco4c1|chr1:97214362-97214861	0.213398142925487	.	.
chr1	97661204	97661703	chr1	97562818	97563317	D1Ertd622e|chr1:97562818-97563317	0.0922065298778034	.	.
chr1	97661204	97661703	chr1	97624341	97624840	D1Ertd622e|chr1:97624341-97624840	0.175993717418828	.	.
chr1	97661204	97661703	chr1	97660435	97660934	D1Ertd622e|chr1:97660435-97660934	0.177840141040939	.	.
chr1	97661204	97661703	chr1	97697535	97698034	D1Ertd622e|chr1:97697535-97698034	0.172139678313368	.	.
chr1	97661800	97662299	chr1	97562818	97563317	D1Ertd622e|chr1:97562818-97563317	0.202389317012344	.	.
chr1	97661800	97662299	chr1	97660435	97660934	D1Ertd622e|chr1:97660435-97660934	0.144348260655842	.	.
chr1	97661800	97662299	chr1	97697535	97698034	D1Ertd622e|chr1:97697535-97698034	0.149026677290456	.	.
chr1	106759529	106760028	chr1	106962108	106962607	Kdsr|chr1:106962108-106962607	0.163812816017313	.	.
chr1	106759529	106760028	chr1	107243170	107243669	Kdsr|chr1:107243170-107243669	0.156819133096166	.	.
chr1	106796474	106796973	chr1	106818348	106818847	Vps4b|chr1:106818348-106818847	0.0932984059680962	.	.
chr1	106796474	106796973	chr1	107073547	107074046	Vps4b|chr1:107073547-107074046	0.099159373870636	.	.
chr1	109982394	109982893	chr1	109929801	109930300	Cdh7|chr1:109929801-109930300	0.10394641126672	.	.
chr1	109982994	109983493	chr1	109837097	109837596	Cdh7|chr1:109837097-109837596	0.0940829838693059	.	.
chr1	111863863	111864362	chr1	111833732	111834231	Dsel|chr1:111833732-111834231	0.102849327163837	.	.
chr1	113963907	113964406	chr1	113504337	113504836	9330185C12Rik|chr1:113504337-113504836	0.576466231051541	.	.
chr1	113963907	113964406	chr1	113527300	113527799	9330185C12Rik|chr1:113527300-113527799	0.585614571162223	.	.
chr1	113963907	113964406	chr1	113539566	113540065	9330185C12Rik|chr1:113539566-113540065	0.310014033892154	.	.
chr1	113963907	113964406	chr1	113562022	113562521	9330185C12Rik|chr1:113562022-113562521	0.361488042601377	.	.
chr1	113963907	113964406	chr1	113615949	113616448	9330185C12Rik|chr1:113615949-113616448	0.443823953484704	.	.
chr1	113963907	113964406	chr1	113719061	113719560	9330185C12Rik|chr1:113719061-113719560	0.588958328314561	.	.
chr1	113963907	113964406	chr1	113767487	113767986	9330185C12Rik|chr1:113767487-113767986	0.330689059402583	.	.
chr1	113963907	113964406	chr1	113787083	113787582	9330185C12Rik|chr1:113787083-113787582	0.286249954204453	.	.
chr1	113963907	113964406	chr1	113864253	113864752	9330185C12Rik|chr1:113864253-113864752	0.23764637890455	.	.
chr1	113963907	113964406	chr1	113946183	113946682	9330185C12Rik|chr1:113946183-113946682	0.479160204821738	.	.
chr1	113963907	113964406	chr1	113947840	113948339	9330185C12Rik|chr1:113947840-113948339	0.58443524118622	.	.
chr1	113963907	113964406	chr1	113955862	113956361	9330185C12Rik|chr1:113955862-113956361	0.46272760136421	.	.
chr1	113963907	113964406	chr1	113992457	113992956	9330185C12Rik|chr1:113992457-113992956	0.457557350695766	.	.
chr1	113963907	113964406	chr1	114004212	114004711	9330185C12Rik|chr1:114004212-114004711	0.384720694110421	.	.
chr1	113963907	113964406	chr1	114028291	114028790	9330185C12Rik|chr1:114028291-114028790	0.396836434207098	.	.
chr1	113963907	113964406	chr1	114160029	114160528	9330185C12Rik|chr1:114160029-114160528	0.41675657949968	.	.
chr1	113963907	113964406	chr1	114198397	114198896	9330185C12Rik|chr1:114198397-114198896	0.61755171498061	.	.
chr1	113963907	113964406	chr1	114211079	114211578	9330185C12Rik|chr1:114211079-114211578	0.361106303617047	.	.
chr1	115684447	115684946	chr1	115343167	115343666	Cntnap5a|chr1:115343167-115343666	0.273847300168281	.	.
chr1	115684447	115684946	chr1	115422480	115422979	Cntnap5a|chr1:115422480-115422979	0.429226552023683	.	.
chr1	115684447	115684946	chr1	115466719	115467218	Cntnap5a|chr1:115466719-115467218	0.337975986483259	.	.
chr1	115684447	115684946	chr1	115533698	115534197	Cntnap5a|chr1:115533698-115534197	0.3263271248224	.	.
chr1	115684447	115684946	chr1	115574448	115574947	Cntnap5a|chr1:115574448-115574947	0.20033209901874	.	.
chr1	115684447	115684946	chr1	115589742	115590241	Cntnap5a|chr1:115589742-115590241	0.342434580591116	.	.
chr1	115684447	115684946	chr1	115667575	115668074	Cntnap5a|chr1:115667575-115668074	0.29199536858819	.	.
chr1	115684447	115684946	chr1	115668208	115668707	Cntnap5a|chr1:115668208-115668707	0.314860163984728	.	.
chr1	115684447	115684946	chr1	115673315	115673814	Cntnap5a|chr1:115673315-115673814	0.325351748409285	.	.
chr1	115684447	115684946	chr1	115685774	115686273	Cntnap5a|chr1:115685774-115686273	0.50976385862668	.	.
chr1	115684447	115684946	chr1	115744993	115745492	Cntnap5a|chr1:115744993-115745492	0.221997488798938	.	.
chr1	115684447	115684946	chr1	115745518	115746017	Cntnap5a|chr1:115745518-115746017	0.406462774998652	.	.
chr1	115685264	115685763	chr1	115343167	115343666	Cntnap5a|chr1:115343167-115343666	0.256610749589166	.	.
chr1	115685264	115685763	chr1	115422480	115422979	Cntnap5a|chr1:115422480-115422979	0.428272738225579	.	.
chr1	115685264	115685763	chr1	115466719	115467218	Cntnap5a|chr1:115466719-115467218	0.271429334186321	.	.
chr1	115685264	115685763	chr1	115533698	115534197	Cntnap5a|chr1:115533698-115534197	0.26088808153834	.	.
chr1	115685264	115685763	chr1	115574448	115574947	Cntnap5a|chr1:115574448-115574947	0.217022341417065	.	.
chr1	115685264	115685763	chr1	115589742	115590241	Cntnap5a|chr1:115589742-115590241	0.349419419543894	.	.
chr1	115685264	115685763	chr1	115667575	115668074	Cntnap5a|chr1:115667575-115668074	0.28211934234581	.	.
chr1	115685264	115685763	chr1	115668208	115668707	Cntnap5a|chr1:115668208-115668707	0.289579192554712	.	.
chr1	115685264	115685763	chr1	115673315	115673814	Cntnap5a|chr1:115673315-115673814	0.334452879611218	.	.
chr1	115685264	115685763	chr1	115685774	115686273	Cntnap5a|chr1:115685774-115686273	0.604895041084499	.	.
chr1	115685264	115685763	chr1	115744993	115745492	Cntnap5a|chr1:115744993-115745492	0.163411036292504	.	.
chr1	115685264	115685763	chr1	115745518	115746017	Cntnap5a|chr1:115745518-115746017	0.371517682090585	.	.
chr1	115685264	115685763	chr1	115745518	115746017	Cntnap5a|chr1:115745518-115746017	0.371517682090586	.	.
chr1	118310992	118311491	chr1	118435803	118436302	Tsn|chr1:118435803-118436302	0.0917270472486269	.	.
chr1	118321592	118322091	chr1	118482394	118482893	Nifk|chr1:118482394-118482893	0.10497139495237	.	.
chr1	118388033	118388532	chr1	118480456	118480955	Clasp1|chr1:118480456-118480955	0.097526128094717	.	.
chr1	118388537	118389036	chr1	118389960	118390459	Clasp1|chr1:118389960-118390459	0.244091277797042	.	.
chr1	118388537	118389036	chr1	118422766	118423265	Clasp1|chr1:118422766-118423265	0.108912633643887	.	.
chr1	118388537	118389036	chr1	118481184	118481683	Clasp1|chr1:118481184-118481683	0.114613995905045	.	.
chr1	118388537	118389036	chr1	118482394	118482893	Clasp1|chr1:118482394-118482893	0.240927158888841	.	.
chr1	118389052	118389551	chr1	118389960	118390459	Clasp1|chr1:118389960-118390459	0.113200635548805	.	.
chr1	118389052	118389551	chr1	118481184	118481683	Clasp1|chr1:118481184-118481683	0.10890546339793	.	.
chr1	118389052	118389551	chr1	118482394	118482893	Clasp1|chr1:118482394-118482893	0.131548486289869	.	.
chr1	118459308	118459807	chr1	118498277	118498776	2900060B14Rik|chr1:118498277-118498776	0.12842037633151	.	.
chr1	120340287	120340786	chr1	120265100	120265599	C1ql2|chr1:120265100-120265599	0.406051011688503	.	.
chr1	120340287	120340786	chr1	120276298	120276797	C1ql2|chr1:120276298-120276797	0.329478856048011	.	.
chr1	120340287	120340786	chr1	120310772	120311271	C1ql2|chr1:120310772-120311271	0.296971577460199	.	.
chr1	120340287	120340786	chr1	120315686	120316185	C1ql2|chr1:120315686-120316185	0.23944887095088	.	.
chr1	120340287	120340786	chr1	120321403	120321902	C1ql2|chr1:120321403-120321902	0.146724423684151	.	.
chr1	120340287	120340786	chr1	120323197	120323696	C1ql2|chr1:120323197-120323696	0.0990626608142353	.	.
chr1	120340287	120340786	chr1	120327602	120328101	C1ql2|chr1:120327602-120328101	0.117975068040444	.	.
chr1	120340287	120340786	chr1	120328128	120328627	C1ql2|chr1:120328128-120328627	0.152027898979148	.	.
chr1	120340287	120340786	chr1	120421336	120421835	C1ql2|chr1:120421336-120421835	0.364255415301094	.	.
chr1	120340287	120340786	chr1	120425559	120426058	C1ql2|chr1:120425559-120426058	0.200289327335903	.	.
chr1	120340287	120340786	chr1	120587093	120587592	C1ql2|chr1:120587093-120587592	0.290573336312335	.	.
chr1	120340287	120340786	chr1	120587771	120588270	C1ql2|chr1:120587771-120588270	0.281188281186777	.	.
chr1	120340287	120340786	chr1	120703699	120704198	C1ql2|chr1:120703699-120704198	0.220617827127315	.	.
chr1	120340287	120340786	chr1	120707542	120708041	C1ql2|chr1:120707542-120708041	0.219784377256112	.	.
chr1	120340287	120340786	chr1	120731948	120732447	C1ql2|chr1:120731948-120732447	0.122332478725136	.	.
chr1	120816178	120816677	chr1	120586412	120586911	Gm29345|chr1:120586412-120586911	0.117381069701028	.	.
chr1	120816178	120816677	chr1	120587093	120587592	Gm29345|chr1:120587093-120587592	0.170794989677219	.	.
chr1	120816178	120816677	chr1	120587771	120588270	Gm29345|chr1:120587771-120588270	0.289173079901419	.	.
chr1	120816178	120816677	chr1	120688992	120689491	Gm29345|chr1:120688992-120689491	0.153260534413655	.	.
chr1	120816178	120816677	chr1	120703699	120704198	Gm29345|chr1:120703699-120704198	0.398695961089673	.	.
chr1	120816178	120816677	chr1	120707542	120708041	Gm29345|chr1:120707542-120708041	0.23466103926568	.	.
chr1	120816178	120816677	chr1	120726737	120727236	Gm29345|chr1:120726737-120727236	0.282135806773573	.	.
chr1	120816178	120816677	chr1	120731948	120732447	Gm29345|chr1:120731948-120732447	0.45619079505942	.	.
chr1	120816178	120816677	chr1	120769607	120770106	Gm29345|chr1:120769607-120770106	0.326210070174988	.	.
chr1	120816178	120816677	chr1	120795184	120795683	Gm29345|chr1:120795184-120795683	0.368564291149357	.	.
chr1	120816178	120816677	chr1	120795786	120796285	Gm29345|chr1:120795786-120796285	0.255675218228283	.	.
chr1	120816178	120816677	chr1	120842201	120842700	Gm29345|chr1:120842201-120842700	0.254621764023089	.	.
chr1	120816178	120816677	chr1	120910775	120911274	Gm29345|chr1:120910775-120911274	0.427951117511114	.	.
chr1	120816178	120816677	chr1	120916222	120916721	Gm29345|chr1:120916222-120916721	0.485707597560258	.	.
chr1	120816178	120816677	chr1	120979357	120979856	Gm29345|chr1:120979357-120979856	0.291543048409657	.	.
chr1	120816178	120816677	chr1	121034955	121035454	Gm29345|chr1:121034955-121035454	0.351122757750342	.	.
chr1	120816178	120816677	chr1	121054252	121054751	Gm29345|chr1:121054252-121054751	0.156333708483421	.	.
chr1	120816178	120816677	chr1	121091219	121091718	Gm29345|chr1:121091219-121091718	0.111498396496674	.	.
chr1	120816178	120816677	chr1	121154567	121155066	Gm29345|chr1:121154567-121155066	0.120367349785354	.	.
chr1	120816178	120816677	chr1	121159529	121160028	Gm29345|chr1:121159529-121160028	0.126175703052718	.	.
chr1	120816178	120816677	chr1	121180229	121180728	Gm29345|chr1:121180229-121180728	0.139165152112231	.	.
chr1	120816178	120816677	chr1	121247495	121247994	Gm29345|chr1:121247495-121247994	0.398502866806743	.	.
chr1	124845344	124845843	chr1	124756647	124757146	Dpp10|chr1:124756647-124757146	0.25107697920133	.	.
chr1	124845344	124845843	chr1	124762886	124763385	Dpp10|chr1:124762886-124763385	0.1910387591938	.	.
chr1	124845344	124845843	chr1	124785454	124785953	Dpp10|chr1:124785454-124785953	0.139342515737203	.	.
chr1	124845344	124845843	chr1	124805118	124805617	Dpp10|chr1:124805118-124805617	0.245318324107896	.	.
chr1	124845344	124845843	chr1	124811216	124811715	Dpp10|chr1:124811216-124811715	0.294572429758625	.	.
chr1	124845344	124845843	chr1	124825622	124826121	Dpp10|chr1:124825622-124826121	0.220292987056894	.	.
chr1	124845344	124845843	chr1	124871092	124871591	Dpp10|chr1:124871092-124871591	0.163959433107232	.	.
chr1	124845344	124845843	chr1	125242140	125242639	Dpp10|chr1:125242140-125242639	0.113811421052042	.	.
chr1	124845849	124846348	chr1	124756647	124757146	Dpp10|chr1:124756647-124757146	0.248225752261436	.	.
chr1	124845849	124846348	chr1	124762886	124763385	Dpp10|chr1:124762886-124763385	0.159345687414953	.	.
chr1	124845849	124846348	chr1	124785454	124785953	Dpp10|chr1:124785454-124785953	0.230526882837866	.	.
chr1	124845849	124846348	chr1	124805118	124805617	Dpp10|chr1:124805118-124805617	0.238287051619975	.	.
chr1	124845849	124846348	chr1	124811216	124811715	Dpp10|chr1:124811216-124811715	0.178423011872626	.	.
chr1	124845849	124846348	chr1	124825622	124826121	Dpp10|chr1:124825622-124826121	0.189069529067096	.	.
chr1	124845849	124846348	chr1	124871092	124871591	Dpp10|chr1:124871092-124871591	0.222479454722335	.	.
chr1	125434562	125435061	chr1	125386168	125386667	Actr3|chr1:125386168-125386667	0.0999604882200925	.	.
chr1	125434562	125435061	chr1	125724163	125724662	Actr3|chr1:125724163-125724662	0.148768308124255	.	.
chr1	125434562	125435061	chr1	125738268	125738767	Actr3|chr1:125738268-125738767	0.106131115666104	.	.
chr1	125434562	125435061	chr1	125738862	125739361	Actr3|chr1:125738862-125739361	0.129747481326175	.	.
chr1	125435289	125435788	chr1	125290586	125291085	Actr3|chr1:125290586-125291085	0.105473243682488	.	.
chr1	125435289	125435788	chr1	125458454	125458953	Actr3|chr1:125458454-125458953	0.0988738815053069	.	.
chr1	125560306	125560805	chr1	125386168	125386667	Slc35f5|chr1:125386168-125386667	0.159561498438381	.	.
chr1	125560306	125560805	chr1	125458454	125458953	Slc35f5|chr1:125458454-125458953	0.164541398269098	.	.
chr1	125560306	125560805	chr1	125482904	125483403	Slc35f5|chr1:125482904-125483403	0.20828072200358	.	.
chr1	125560306	125560805	chr1	125591772	125592271	Slc35f5|chr1:125591772-125592271	0.226761264767932	.	.
chr1	125560306	125560805	chr1	125607368	125607867	Slc35f5|chr1:125607368-125607867	0.0985971080252183	.	.
chr1	125560306	125560805	chr1	125632458	125632957	Slc35f5|chr1:125632458-125632957	0.135483835529794	.	.
chr1	125560306	125560805	chr1	125724163	125724662	Slc35f5|chr1:125724163-125724662	0.165104831314696	.	.
chr1	125560306	125560805	chr1	125738268	125738767	Slc35f5|chr1:125738268-125738767	0.0992680401585672	.	.
chr1	125560306	125560805	chr1	125738862	125739361	Slc35f5|chr1:125738862-125739361	0.129717073772114	.	.
chr1	125561216	125561715	chr1	125454913	125455412	Slc35f5|chr1:125454913-125455412	0.100523553912435	.	.
chr1	125561216	125561715	chr1	125738862	125739361	Slc35f5|chr1:125738862-125739361	0.114198228027347	.	.
chr1	130462505	130463004	chr1	130085822	130086321	Cd55|chr1:130085822-130086321	0.101193850751954	.	.
chr1	130462505	130463004	chr1	130085822	130086321	Gm16083|chr1:130085822-130086321	0.101193850751954	.	.
chr1	130462505	130463004	chr1	130090264	130090763	Cd55|chr1:130090264-130090763	0.13230228770374	.	.
chr1	130462505	130463004	chr1	130090264	130090763	Gm16083|chr1:130090264-130090763	0.13230228770374	.	.
chr1	130462505	130463004	chr1	130153845	130154344	Cd55|chr1:130153845-130154344	0.129786511383312	.	.
chr1	130462505	130463004	chr1	130153845	130154344	Gm16083|chr1:130153845-130154344	0.129786511383312	.	.
chr1	130462505	130463004	chr1	130301769	130302268	Cd55|chr1:130301769-130302268	0.249556853702308	.	.
chr1	130462505	130463004	chr1	130301769	130302268	Gm16083|chr1:130301769-130302268	0.249556853702308	.	.
chr1	130462505	130463004	chr1	130315622	130316121	Cd55|chr1:130315622-130316121	0.146503598894227	.	.
chr1	130462505	130463004	chr1	130315622	130316121	Gm16083|chr1:130315622-130316121	0.146503598894227	.	.
chr1	130462505	130463004	chr1	130469502	130470001	Cd55|chr1:130469502-130470001	0.122596305700516	.	.
chr1	130462505	130463004	chr1	130469502	130470001	Gm16083|chr1:130469502-130470001	0.122596305700516	.	.
chr1	130462505	130463004	chr1	130470075	130470574	Cd55|chr1:130470075-130470574	0.11765624892776	.	.
chr1	130462505	130463004	chr1	130470075	130470574	Gm16083|chr1:130470075-130470574	0.11765624892776	.	.
chr1	130462505	130463004	chr1	130477688	130478187	Cd55|chr1:130477688-130478187	0.187661238114558	.	.
chr1	130462505	130463004	chr1	130477688	130478187	Gm16083|chr1:130477688-130478187	0.187661238114558	.	.
chr1	130462505	130463004	chr1	130516531	130517030	Cd55|chr1:130516531-130517030	0.193312166021676	.	.
chr1	130462505	130463004	chr1	130516531	130517030	Gm16083|chr1:130516531-130517030	0.193312166021676	.	.
chr1	130462505	130463004	chr1	130568836	130569335	Cd55|chr1:130568836-130569335	0.269994361629823	.	.
chr1	130462505	130463004	chr1	130568836	130569335	Gm16083|chr1:130568836-130569335	0.269994361629823	.	.
chr1	130462505	130463004	chr1	130574667	130575166	Cd55|chr1:130574667-130575166	0.319473746335622	.	.
chr1	130462505	130463004	chr1	130574667	130575166	Gm16083|chr1:130574667-130575166	0.319473746335622	.	.
chr1	130462505	130463004	chr1	130575184	130575683	Cd55|chr1:130575184-130575683	0.272007026741936	.	.
chr1	130462505	130463004	chr1	130575184	130575683	Gm16083|chr1:130575184-130575683	0.272007026741936	.	.
chr1	130462505	130463004	chr1	130633945	130634444	Cd55|chr1:130633945-130634444	0.154959624031737	.	.
chr1	130462505	130463004	chr1	130633945	130634444	Gm16083|chr1:130633945-130634444	0.154959624031737	.	.
chr1	130462505	130463004	chr1	130654647	130655146	Cd55|chr1:130654647-130655146	0.209563056055695	.	.
chr1	130462505	130463004	chr1	130654647	130655146	Gm16083|chr1:130654647-130655146	0.209563056055695	.	.
chr1	130717229	130717728	chr1	130769712	130770211	Yod1|chr1:130769712-130770211	0.110443084758282	.	.
chr1	130717229	130717728	chr1	130878312	130878811	Yod1|chr1:130878312-130878811	0.115136480114061	.	.
chr1	130717229	130717728	chr1	130984297	130984796	Yod1|chr1:130984297-130984796	0.105034373780632	.	.
chr1	130728665	130729164	chr1	130272706	130273205	Pfkfb2|chr1:130272706-130273205	0.144556553840337	.	.
chr1	130728665	130729164	chr1	130769712	130770211	Pfkfb2|chr1:130769712-130770211	0.266579399586068	.	.
chr1	130728665	130729164	chr1	130848396	130848895	Pfkfb2|chr1:130848396-130848895	0.263882687545992	.	.
chr1	130728665	130729164	chr1	130998155	130998654	Pfkfb2|chr1:130998155-130998654	0.098297627407955	.	.
chr1	130740232	130740731	chr1	130448795	130449294	Gm28857|chr1:130448795-130449294	0.239649649400777	.	.
chr1	130740232	130740731	chr1	130448795	130449294	Gm28857|chr1:130448795-130449294	0.239649649400778	.	.
chr1	130740232	130740731	chr1	130849694	130850193	Gm28857|chr1:130849694-130850193	0.093034883493994	.	.
chr1	130740232	130740731	chr1	130849694	130850193	Gm28857|chr1:130849694-130850193	0.0930348834939941	.	.
chr1	130740732	130741231	chr1	130301769	130302268	Gm28857|chr1:130301769-130302268	0.114889711408937	.	.
chr1	130740732	130741231	chr1	130315622	130316121	Gm28857|chr1:130315622-130316121	0.123162948414418	.	.
chr1	130740732	130741231	chr1	130469502	130470001	Gm28857|chr1:130469502-130470001	0.100183131317321	.	.
chr1	130740732	130741231	chr1	130551356	130551855	Gm28857|chr1:130551356-130551855	0.0911976219521853	.	.
chr1	130740732	130741231	chr1	130568836	130569335	Gm28857|chr1:130568836-130569335	0.145605726722696	.	.
chr1	130740732	130741231	chr1	130574667	130575166	Gm28857|chr1:130574667-130575166	0.173903815476652	.	.
chr1	130740732	130741231	chr1	130575184	130575683	Gm28857|chr1:130575184-130575683	0.187060582008803	.	.
chr1	130740732	130741231	chr1	130633945	130634444	Gm28857|chr1:130633945-130634444	0.139644227819929	.	.
chr1	130740732	130741231	chr1	130654647	130655146	Gm28857|chr1:130654647-130655146	0.0990810302956028	.	.
chr1	130740732	130741231	chr1	130844130	130844629	Gm28857|chr1:130844130-130844629	0.130883818745313	.	.
chr1	130740732	130741231	chr1	130878312	130878811	Gm28857|chr1:130878312-130878811	0.104697568231316	.	.
chr1	139376823	139377322	chr1	139255533	139256032	Crb1|chr1:139255533-139256032	0.143972266514078	.	.
chr1	139376823	139377322	chr1	139279000	139279499	Crb1|chr1:139279000-139279499	0.32676405232808	.	.
chr1	139376823	139377322	chr1	139307976	139308475	Crb1|chr1:139307976-139308475	0.400562910095228	.	.
chr1	139376823	139377322	chr1	139328265	139328764	Crb1|chr1:139328265-139328764	0.480022400734218	.	.
chr1	139376823	139377322	chr1	139459004	139459503	Crb1|chr1:139459004-139459503	0.376113607484939	.	.
chr1	139376823	139377322	chr1	139463367	139463866	Crb1|chr1:139463367-139463866	0.0974428819283507	.	.
chr1	140245186	140245685	chr1	140438069	140438568	Kcnt2|chr1:140438069-140438568	0.128387935891145	.	.
chr1	140245186	140245685	chr1	140476797	140477296	Kcnt2|chr1:140476797-140477296	0.114452265500791	.	.
chr1	140245186	140245685	chr1	140491695	140492194	Kcnt2|chr1:140491695-140492194	0.126743131196004	.	.
chr1	140245761	140246260	chr1	140265988	140266487	Kcnt2|chr1:140265988-140266487	0.137183062928044	.	.
chr1	140245761	140246260	chr1	140294946	140295445	Kcnt2|chr1:140294946-140295445	0.217510083219666	.	.
chr1	140245761	140246260	chr1	140397708	140398207	Kcnt2|chr1:140397708-140398207	0.101474953489732	.	.
chr1	140245761	140246260	chr1	140438069	140438568	Kcnt2|chr1:140438069-140438568	0.15298868874194	.	.
chr1	140245761	140246260	chr1	140491695	140492194	Kcnt2|chr1:140491695-140492194	0.168673965389791	.	.
chr1	140246413	140246912	chr1	140265988	140266487	Kcnt2|chr1:140265988-140266487	0.123768049700822	.	.
chr1	140246413	140246912	chr1	140294946	140295445	Kcnt2|chr1:140294946-140295445	0.20621165610288	.	.
chr1	140246413	140246912	chr1	140438069	140438568	Kcnt2|chr1:140438069-140438568	0.158410993304375	.	.
chr1	140246413	140246912	chr1	140491695	140492194	Kcnt2|chr1:140491695-140492194	0.105716656310375	.	.
chr1	143640493	143640992	chr1	143503441	143503940	B3galt2|chr1:143503441-143503940	0.197325965567014	.	.
chr1	143640493	143640992	chr1	143605838	143606337	B3galt2|chr1:143605838-143606337	0.0936282240259727	.	.
chr1	143640493	143640992	chr1	143619717	143620216	B3galt2|chr1:143619717-143620216	0.137644724441951	.	.
chr1	143640493	143640992	chr1	143644121	143644620	B3galt2|chr1:143644121-143644620	0.163451565526708	.	.
chr1	143640493	143640992	chr1	143646176	143646675	B3galt2|chr1:143646176-143646675	0.222362418693098	.	.
chr1	143640493	143640992	chr1	143659640	143660139	B3galt2|chr1:143659640-143660139	0.124703538356945	.	.
chr1	143640493	143640992	chr1	143679543	143680042	B3galt2|chr1:143679543-143680042	0.180742201300763	.	.
chr1	143701942	143702441	chr1	143644121	143644620	Cdc73|chr1:143644121-143644620	0.111911741216315	.	.
chr1	143701942	143702441	chr1	143739248	143739747	Cdc73|chr1:143739248-143739747	0.133878965310387	.	.
chr1	143702603	143703102	chr1	143339383	143339882	Cdc73|chr1:143339383-143339882	0.180581708587362	.	.
chr1	143702603	143703102	chr1	143377668	143378167	Cdc73|chr1:143377668-143378167	0.285455544682779	.	.
chr1	143702603	143703102	chr1	143516982	143517481	Cdc73|chr1:143516982-143517481	0.137856899177106	.	.
chr1	143702603	143703102	chr1	143523764	143524263	Cdc73|chr1:143523764-143524263	0.153688662311377	.	.
chr1	143702603	143703102	chr1	143623497	143623996	Cdc73|chr1:143623497-143623996	0.144923731344563	.	.
chr1	143702603	143703102	chr1	143646176	143646675	Cdc73|chr1:143646176-143646675	0.22841958502616	.	.
chr1	143702603	143703102	chr1	143739248	143739747	Cdc73|chr1:143739248-143739747	0.276582825460053	.	.
chr1	146494826	146495325	chr1	146232234	146232733	Brinp3|chr1:146232234-146232733	0.165028897610992	.	.
chr1	146494826	146495325	chr1	146232234	146232733	Gm29514|chr1:146232234-146232733	0.165028897610992	.	.
chr1	149960676	149961175	chr1	149775831	149776330	Pla2g4a|chr1:149775831-149776330	0.167101378206011	.	.
chr1	149960676	149961175	chr1	149832907	149833406	Pla2g4a|chr1:149832907-149833406	0.0923849999851595	.	.
chr1	149960676	149961175	chr1	149851709	149852208	Pla2g4a|chr1:149851709-149852208	0.107279977253107	.	.
chr1	149960676	149961175	chr1	149861896	149862395	Pla2g4a|chr1:149861896-149862395	0.105886989449134	.	.
chr1	149960676	149961175	chr1	150116424	150116923	Pla2g4a|chr1:150116424-150116923	0.1255638928387	.	.
chr1	149961394	149961893	chr1	149756661	149757160	Pla2g4a|chr1:149756661-149757160	0.100990617767193	.	.
chr1	149961394	149961893	chr1	149867204	149867703	Pla2g4a|chr1:149867204-149867703	0.131673253670797	.	.
chr1	150099643	150100142	chr1	149856755	149857254	Ptgs2|chr1:149856755-149857254	0.21471639196816	.	.
chr1	150099643	150100142	chr1	149856755	149857254	Ptgs2os|chr1:149856755-149857254	0.21471639196816	.	.
chr1	150099643	150100142	chr1	150103775	150104274	Ptgs2|chr1:150103775-150104274	0.411914942700672	.	.
chr1	150099643	150100142	chr1	150103775	150104274	Ptgs2os|chr1:150103775-150104274	0.411914942700672	.	.
chr1	150099643	150100142	chr1	150104276	150104775	Ptgs2|chr1:150104276-150104775	0.209872282686974	.	.
chr1	150099643	150100142	chr1	150104276	150104775	Ptgs2os|chr1:150104276-150104775	0.209872282686974	.	.
chr1	150099643	150100142	chr1	150257534	150258033	Ptgs2|chr1:150257534-150258033	0.325563009880304	.	.
chr1	150099643	150100142	chr1	150257534	150258033	Ptgs2os|chr1:150257534-150258033	0.325563009880304	.	.
chr1	150164860	150165359	chr1	149799794	149800293	Ptgs2os2|chr1:149799794-149800293	0.11869701515111	.	.
chr1	150164860	150165359	chr1	150116424	150116923	Ptgs2os2|chr1:150116424-150116923	0.131607845732454	.	.
chr1	150393401	150393900	chr1	150680903	150681402	Odr4|chr1:150680903-150681402	0.20146286949952	.	.
chr1	150393401	150393900	chr1	150680903	150681402	Tpr|chr1:150680903-150681402	0.20146286949952	.	.
chr1	150393401	150393900	chr1	150681421	150681920	Odr4|chr1:150681421-150681920	0.159115714513141	.	.
chr1	150393401	150393900	chr1	150681421	150681920	Tpr|chr1:150681421-150681920	0.159115714513141	.	.
chr1	155812620	155813119	chr1	156040577	156041076	Qsox1|chr1:156040577-156041076	0.101395131647208	.	.
chr1	155812620	155813119	chr1	156086974	156087473	Qsox1|chr1:156086974-156087473	0.143393182973169	.	.
chr1	155973115	155973614	chr1	155801634	155802133	Cep350|chr1:155801634-155802133	0.268825081500614	.	.
chr1	155973115	155973614	chr1	156186616	156187115	Cep350|chr1:156186616-156187115	0.195254538145344	.	.
chr1	155973115	155973614	chr1	156241652	156242151	Cep350|chr1:156241652-156242151	0.149764881719007	.	.
chr1	156035878	156036377	chr1	155801634	155802133	Tor1aip1|chr1:155801634-155802133	0.192225579431498	.	.
chr1	156035878	156036377	chr1	155801634	155802133	Tor1aip2|chr1:155801634-155802133	0.192225579431498	.	.
chr1	156035878	156036377	chr1	156040577	156041076	Tor1aip1|chr1:156040577-156041076	0.198169915925275	.	.
chr1	156035878	156036377	chr1	156040577	156041076	Tor1aip2|chr1:156040577-156041076	0.198169915925275	.	.
chr1	156035878	156036377	chr1	156186616	156187115	Tor1aip1|chr1:156186616-156187115	0.0931817366717409	.	.
chr1	156035878	156036377	chr1	156186616	156187115	Tor1aip2|chr1:156186616-156187115	0.0931817366717409	.	.
chr1	156035878	156036377	chr1	156285125	156285624	Tor1aip1|chr1:156285125-156285624	0.197535720137029	.	.
chr1	156035878	156036377	chr1	156285125	156285624	Tor1aip2|chr1:156285125-156285624	0.197535720137029	.	.
chr1	156204775	156205274	chr1	156040577	156041076	Fam163a|chr1:156040577-156041076	0.123977132633978	.	.
chr1	156204775	156205274	chr1	156086974	156087473	Fam163a|chr1:156086974-156087473	0.152017459578075	.	.
chr1	156204775	156205274	chr1	156179815	156180314	Fam163a|chr1:156179815-156180314	0.194008048429382	.	.
chr1	156204775	156205274	chr1	156186616	156187115	Fam163a|chr1:156186616-156187115	0.294048009584484	.	.
chr1	156204775	156205274	chr1	156229365	156229864	Fam163a|chr1:156229365-156229864	0.0937989822848674	.	.
chr1	156204775	156205274	chr1	156273584	156274083	Fam163a|chr1:156273584-156274083	0.114349008297165	.	.
chr1	156303125	156303624	chr1	156186616	156187115	4930518J20Rik|chr1:156186616-156187115	0.159351249923304	.	.
chr1	156303125	156303624	chr1	156186616	156187115	Tdrd5|chr1:156186616-156187115	0.159351249923304	.	.
chr1	156303125	156303624	chr1	156217001	156217500	4930518J20Rik|chr1:156217001-156217500	0.204087302849595	.	.
chr1	156303125	156303624	chr1	156217001	156217500	Tdrd5|chr1:156217001-156217500	0.204087302849595	.	.
chr1	156303125	156303624	chr1	156229365	156229864	4930518J20Rik|chr1:156229365-156229864	0.155582748255514	.	.
chr1	156303125	156303624	chr1	156229365	156229864	Tdrd5|chr1:156229365-156229864	0.155582748255514	.	.
chr1	156303125	156303624	chr1	156241652	156242151	4930518J20Rik|chr1:156241652-156242151	0.194076835022592	.	.
chr1	156303125	156303624	chr1	156241652	156242151	Tdrd5|chr1:156241652-156242151	0.194076835022592	.	.
chr1	156303125	156303624	chr1	156263255	156263754	4930518J20Rik|chr1:156263255-156263754	0.209645012865173	.	.
chr1	156303125	156303624	chr1	156263255	156263754	Tdrd5|chr1:156263255-156263754	0.209645012865173	.	.
chr1	156303125	156303624	chr1	156285125	156285624	4930518J20Rik|chr1:156285125-156285624	0.110234178923572	.	.
chr1	156303125	156303624	chr1	156285125	156285624	Tdrd5|chr1:156285125-156285624	0.110234178923572	.	.
chr1	156420903	156421402	chr1	156040577	156041076	Axdnd1|chr1:156040577-156041076	0.108158362492212	.	.
chr1	156420903	156421402	chr1	156186616	156187115	Axdnd1|chr1:156186616-156187115	0.144796871979004	.	.
chr1	156420903	156421402	chr1	156217001	156217500	Axdnd1|chr1:156217001-156217500	0.0936251232929434	.	.
chr1	156420903	156421402	chr1	156217001	156217500	Axdnd1|chr1:156217001-156217500	0.0936251232929435	.	.
chr1	156420903	156421402	chr1	156229365	156229864	Axdnd1|chr1:156229365-156229864	0.100706118125413	.	.
chr1	156420903	156421402	chr1	156263255	156263754	Axdnd1|chr1:156263255-156263754	0.110582204162648	.	.
chr1	156420903	156421402	chr1	156285125	156285624	Axdnd1|chr1:156285125-156285624	0.0922153816311761	.	.
chr1	156420903	156421402	chr1	156468211	156468710	Axdnd1|chr1:156468211-156468710	0.0906883799423106	.	.
chr1	156474061	156474560	chr1	156243390	156243889	Soat1|chr1:156243390-156243889	0.243882935124782	.	.
chr1	159231910	159232409	chr1	159165960	159166459	Cop1|chr1:159165960-159166459	0.292880092975589	.	.
chr1	159231910	159232409	chr1	159386429	159386928	Cop1|chr1:159386429-159386928	0.206228256962402	.	.
chr1	159231910	159232409	chr1	159389979	159390478	Cop1|chr1:159389979-159390478	0.294227680961573	.	.
chr1	159231910	159232409	chr1	159393211	159393710	Cop1|chr1:159393211-159393710	0.232335846021285	.	.
chr1	159231910	159232409	chr1	159413380	159413879	Cop1|chr1:159413380-159413879	0.377031794964482	.	.
chr1	159231910	159232409	chr1	159464324	159464823	Cop1|chr1:159464324-159464823	0.198843794158543	.	.
chr1	166253817	166254316	chr1	166259550	166260049	Ildr2|chr1:166259550-166260049	0.148858108427032	.	.
chr1	166253817	166254316	chr1	166284262	166284761	Ildr2|chr1:166284262-166284761	0.265065942708341	.	.
chr1	166253817	166254316	chr1	166307238	166307737	Ildr2|chr1:166307238-166307737	0.0960246144298607	.	.
chr1	166253817	166254316	chr1	166360121	166360620	Ildr2|chr1:166360121-166360620	0.121080965020971	.	.
chr1	166253817	166254316	chr1	166395768	166396267	Ildr2|chr1:166395768-166396267	0.145867972850935	.	.
chr1	166254415	166254914	chr1	166279985	166280484	Ildr2|chr1:166279985-166280484	0.170940989390909	.	.
chr1	166254415	166254914	chr1	166284262	166284761	Ildr2|chr1:166284262-166284761	0.157435564878258	.	.
chr1	166254415	166254914	chr1	166290551	166291050	Ildr2|chr1:166290551-166291050	0.203677525509135	.	.
chr1	166254415	166254914	chr1	166298790	166299289	Ildr2|chr1:166298790-166299289	0.146876087068179	.	.
chr1	166254415	166254914	chr1	166304926	166305425	Ildr2|chr1:166304926-166305425	0.120812017698972	.	.
chr1	166254415	166254914	chr1	166307238	166307737	Ildr2|chr1:166307238-166307737	0.242005557660991	.	.
chr1	166254415	166254914	chr1	166457759	166458258	Ildr2|chr1:166457759-166458258	0.100106243081445	.	.
chr1	166308696	166309195	chr1	166284262	166284761	5330438I03Rik|chr1:166284262-166284761	0.281920595840922	.	.
chr1	166308696	166309195	chr1	166290551	166291050	5330438I03Rik|chr1:166290551-166291050	0.117970371844087	.	.
chr1	166309200	166309699	chr1	166284262	166284761	5330438I03Rik|chr1:166284262-166284761	0.152464519791509	.	.
chr1	166309200	166309699	chr1	166290551	166291050	5330438I03Rik|chr1:166290551-166291050	0.106107521637093	.	.
chr1	166309200	166309699	chr1	166304305	166304804	5330438I03Rik|chr1:166304305-166304804	0.155458730464163	.	.
chr1	166309200	166309699	chr1	166313555	166314054	5330438I03Rik|chr1:166313555-166314054	0.155868962690528	.	.
chr1	166309200	166309699	chr1	166330745	166331244	5330438I03Rik|chr1:166330745-166331244	0.109769035178079	.	.
chr1	166309200	166309699	chr1	166343030	166343529	5330438I03Rik|chr1:166343030-166343529	0.112639444654311	.	.
chr1	166309200	166309699	chr1	166395202	166395701	5330438I03Rik|chr1:166395202-166395701	0.106761036462802	.	.
chr1	166379002	166379501	chr1	166259550	166260049	Tada1|chr1:166259550-166260049	0.172028444903903	.	.
chr1	166379002	166379501	chr1	166307238	166307737	Tada1|chr1:166307238-166307737	0.288800464516142	.	.
chr1	166379002	166379501	chr1	166313555	166314054	Tada1|chr1:166313555-166314054	0.136395451473393	.	.
chr1	166379002	166379501	chr1	166326364	166326863	Tada1|chr1:166326364-166326863	0.118672356434024	.	.
chr1	166379002	166379501	chr1	166343030	166343529	Tada1|chr1:166343030-166343529	0.11962968208848	.	.
chr1	166379002	166379501	chr1	166385342	166385841	Tada1|chr1:166385342-166385841	0.120262876424612	.	.
chr1	166379002	166379501	chr1	166702547	166703046	Tada1|chr1:166702547-166703046	0.153161233735407	.	.
chr1	166409578	166410077	chr1	166259550	166260049	Pogk|chr1:166259550-166260049	0.145558096518013	.	.
chr1	166409578	166410077	chr1	166313555	166314054	Pogk|chr1:166313555-166314054	0.141134406450369	.	.
chr1	171270057	171270556	chr1	171380549	171381048	B4galt3|chr1:171380549-171381048	0.105967986633018	.	.
chr1	171281054	171281553	chr1	171576718	171577217	Ppox|chr1:171576718-171577217	0.167596000016343	.	.
chr1	171281563	171282062	chr1	171257104	171257603	Ppox|chr1:171257104-171257603	0.172101484242665	.	.
chr1	171281563	171282062	chr1	171576718	171577217	Ppox|chr1:171576718-171577217	0.180456670662573	.	.
chr1	171287719	171288218	chr1	171257104	171257603	Usp21|chr1:171257104-171257603	0.0979538434565439	.	.
chr1	171287719	171288218	chr1	171376287	171376786	Usp21|chr1:171376287-171376786	0.107925957712107	.	.
chr1	171287719	171288218	chr1	171576718	171577217	Usp21|chr1:171576718-171577217	0.112453104281615	.	.
chr1	171294566	171295065	chr1	171293772	171294271	Ufc1|chr1:171293772-171294271	0.150910877320904	.	.
chr1	171294566	171295065	chr1	171672998	171673497	Ufc1|chr1:171672998-171673497	0.10490490776449	.	.
chr1	171294566	171295065	chr1	171698913	171699412	Ufc1|chr1:171698913-171699412	0.101484182654934	.	.
chr1	171328705	171329204	chr1	171672998	171673497	Dedd|chr1:171672998-171673497	0.110112180944002	.	.
chr1	171329206	171329705	chr1	171576718	171577217	Dedd|chr1:171576718-171577217	0.091916640477235	.	.
chr1	171329206	171329705	chr1	171672998	171673497	Dedd|chr1:171672998-171673497	0.190484123839054	.	.
chr1	171360073	171360572	chr1	171257104	171257603	Klhdc9|chr1:171257104-171257603	0.137878260787213	.	.
chr1	171360073	171360572	chr1	171380549	171381048	Klhdc9|chr1:171380549-171381048	0.128937250216384	.	.
chr1	171360073	171360572	chr1	171576718	171577217	Klhdc9|chr1:171576718-171577217	0.144168428632553	.	.
chr1	171360073	171360572	chr1	171576718	171577217	Klhdc9|chr1:171576718-171577217	0.144168428632554	.	.
chr1	171360073	171360572	chr1	171666276	171666775	Klhdc9|chr1:171666276-171666775	0.111190562753589	.	.
chr1	171360576	171361075	chr1	171672998	171673497	Klhdc9|chr1:171672998-171673497	0.194493947787664	.	.
chr1	171361088	171361587	chr1	171474189	171474688	Klhdc9|chr1:171474189-171474688	0.0937528607927315	.	.
chr1	171361088	171361587	chr1	171478928	171479427	Klhdc9|chr1:171478928-171479427	0.0947538420432594	.	.
chr1	171361088	171361587	chr1	171576718	171577217	Klhdc9|chr1:171576718-171577217	0.0907409161589844	.	.
chr1	171369780	171370279	chr1	171672998	171673497	Nectin4|chr1:171672998-171673497	0.157423497722123	.	.
chr1	171411068	171411567	chr1	171380549	171381048	Usf1|chr1:171380549-171381048	0.180996153902355	.	.
chr1	171411891	171412390	chr1	171333826	171334325	Usf1|chr1:171333826-171334325	0.233706368525139	.	.
chr1	171411891	171412390	chr1	171376809	171377308	Usf1|chr1:171376809-171377308	0.0956877947571766	.	.
chr1	171411891	171412390	chr1	171658362	171658861	Usf1|chr1:171658362-171658861	0.117447722223574	.	.
chr1	171411891	171412390	chr1	171665628	171666127	Usf1|chr1:171665628-171666127	0.0945650659956252	.	.
chr1	171411891	171412390	chr1	171687379	171687878	Usf1|chr1:171687379-171687878	0.204084787124969	.	.
chr1	171437234	171437733	chr1	171380549	171381048	F11r|chr1:171380549-171381048	0.192708009899102	.	.
chr1	171437234	171437733	chr1	171715360	171715859	F11r|chr1:171715360-171715859	0.150131609011183	.	.
chr1	171502334	171502833	chr1	171376287	171376786	Alyref2|chr1:171376287-171376786	0.0933138378924802	.	.
chr1	171502334	171502833	chr1	171981567	171982066	Alyref2|chr1:171981567-171982066	0.146741741703062	.	.
chr1	171503198	171503697	chr1	171321350	171321849	Alyref2|chr1:171321350-171321849	0.0939027792685886	.	.
chr1	171503198	171503697	chr1	171321350	171321849	B930036N10Rik|chr1:171321350-171321849	0.0939027792685886	.	.
chr1	171503198	171503697	chr1	171576718	171577217	Alyref2|chr1:171576718-171577217	0.108007467889796	.	.
chr1	171503198	171503697	chr1	171576718	171577217	B930036N10Rik|chr1:171576718-171577217	0.108007467889796	.	.
chr1	171503198	171503697	chr1	171672998	171673497	Alyref2|chr1:171672998-171673497	0.095440974007219	.	.
chr1	171503198	171503697	chr1	171672998	171673497	B930036N10Rik|chr1:171672998-171673497	0.095440974007219	.	.
chr1	171503198	171503697	chr1	171815706	171816205	Alyref2|chr1:171815706-171816205	0.116320287080082	.	.
chr1	171503198	171503697	chr1	171815706	171816205	B930036N10Rik|chr1:171815706-171816205	0.116320287080082	.	.
chr1	172895271	172895770	chr1	172751254	172751753	Apcs|chr1:172751254-172751753	0.249404249686817	.	.
chr1	172895271	172895770	chr1	172751892	172752391	Apcs|chr1:172751892-172752391	0.338690809083784	.	.
chr1	172895271	172895770	chr1	172918457	172918956	Apcs|chr1:172918457-172918956	0.131307804969587	.	.
chr1	172895271	172895770	chr1	172960383	172960882	Apcs|chr1:172960383-172960882	0.24990150415802	.	.
chr1	173349883	173350382	chr1	173351934	173352433	Aim2|chr1:173351934-173352433	0.158615787873586	.	.
chr1	173349883	173350382	chr1	173451636	173452135	Aim2|chr1:173451636-173452135	0.224035925915426	.	.
chr1	173366644	173367143	chr1	173328299	173328798	Cadm3|chr1:173328299-173328798	0.263247204505773	.	.
chr1	173366644	173367143	chr1	173337000	173337499	Cadm3|chr1:173337000-173337499	0.14753088601869	.	.
chr1	173366644	173367143	chr1	173351934	173352433	Cadm3|chr1:173351934-173352433	0.142474776972392	.	.
chr1	173366644	173367143	chr1	173357691	173358190	Cadm3|chr1:173357691-173358190	0.107282435440582	.	.
chr1	173366644	173367143	chr1	173377444	173377943	Cadm3|chr1:173377444-173377943	0.21904707631519	.	.
chr1	173366644	173367143	chr1	173450623	173451122	Cadm3|chr1:173450623-173451122	0.114441111200804	.	.
chr1	173366644	173367143	chr1	173610245	173610744	Cadm3|chr1:173610245-173610744	0.171156509100404	.	.
chr1	173366644	173367143	chr1	173694281	173694780	Cadm3|chr1:173694281-173694780	0.241047104084434	.	.
chr1	173367390	173367889	chr1	173321459	173321958	Cadm3|chr1:173321459-173321958	0.09615949694311	.	.
chr1	173367390	173367889	chr1	173377444	173377943	Cadm3|chr1:173377444-173377943	0.137559894892443	.	.
chr1	173367390	173367889	chr1	173377444	173377943	Cadm3|chr1:173377444-173377943	0.137559894892444	.	.
chr1	173367390	173367889	chr1	173389447	173389946	Cadm3|chr1:173389447-173389946	0.0968351759472612	.	.
chr1	173367390	173367889	chr1	173410833	173411332	Cadm3|chr1:173410833-173411332	0.152204150123587	.	.
chr1	173880366	173880865	chr1	173610245	173610744	Mndal|chr1:173610245-173610744	0.150626513015199	.	.
chr1	173880366	173880865	chr1	173694281	173694780	Mndal|chr1:173694281-173694780	0.201766375883281	.	.
chr1	173880366	173880865	chr1	174149456	174149955	Mndal|chr1:174149456-174149955	0.116036785939099	.	.
chr1	173942497	173942996	chr1	173610245	173610744	Ifi203|chr1:173610245-173610744	0.301383623815441	.	.
chr1	173942497	173942996	chr1	173694281	173694780	Ifi203|chr1:173694281-173694780	0.504126354448114	.	.
chr1	173942497	173942996	chr1	173802466	173802965	Ifi203|chr1:173802466-173802965	0.125444354769097	.	.
chr1	173942497	173942996	chr1	173802968	173803467	Ifi203|chr1:173802968-173803467	0.291413679498144	.	.
chr1	173942497	173942996	chr1	174149456	174149955	Ifi203|chr1:174149456-174149955	0.166460934288598	.	.
chr1	173983298	173983797	chr1	173610245	173610744	Ifi202b|chr1:173610245-173610744	0.444465789232741	.	.
chr1	173983298	173983797	chr1	173694281	173694780	Ifi202b|chr1:173694281-173694780	0.34727388594145	.	.
chr1	173983298	173983797	chr1	173802968	173803467	Ifi202b|chr1:173802968-173803467	0.119414326324103	.	.
chr1	173983298	173983797	chr1	174149456	174149955	Ifi202b|chr1:174149456-174149955	0.445724563206797	.	.
chr1	177795766	177796265	chr1	177545242	177545741	Adss|chr1:177545242-177545741	0.114920245435032	.	.
chr1	177795766	177796265	chr1	177565600	177566099	Adss|chr1:177565600-177566099	0.219762035527027	.	.
chr1	177795766	177796265	chr1	177573280	177573779	Adss|chr1:177573280-177573779	0.092921226641212	.	.
chr1	177795766	177796265	chr1	177615592	177616091	Adss|chr1:177615592-177616091	0.113082611305945	.	.
chr1	177795766	177796265	chr1	177684862	177685361	Adss|chr1:177684862-177685361	0.14189720156106	.	.
chr1	177796375	177796874	chr1	177509823	177510322	Adss|chr1:177509823-177510322	0.26672366331955	.	.
chr1	177796375	177796874	chr1	177545242	177545741	Adss|chr1:177545242-177545741	0.379140184281745	.	.
chr1	177796375	177796874	chr1	177565600	177566099	Adss|chr1:177565600-177566099	0.330209752440314	.	.
chr1	177796375	177796874	chr1	177573280	177573779	Adss|chr1:177573280-177573779	0.347006922255686	.	.
chr1	177796375	177796874	chr1	177573846	177574345	Adss|chr1:177573846-177574345	0.240863388529089	.	.
chr1	177796375	177796874	chr1	177592236	177592735	Adss|chr1:177592236-177592735	0.328147003850338	.	.
chr1	177796375	177796874	chr1	177596927	177597426	Adss|chr1:177596927-177597426	0.138942931270034	.	.
chr1	177796375	177796874	chr1	177615592	177616091	Adss|chr1:177615592-177616091	0.149734940319687	.	.
chr1	177796375	177796874	chr1	177626064	177626563	Adss|chr1:177626064-177626563	0.265851004631611	.	.
chr1	177982967	177983466	chr1	177509823	177510322	Catspere2|chr1:177509823-177510322	0.298267327471542	.	.
chr1	177982967	177983466	chr1	177565600	177566099	Catspere2|chr1:177565600-177566099	0.231962507258535	.	.
chr1	177982967	177983466	chr1	177573280	177573779	Catspere2|chr1:177573280-177573779	0.185972084392681	.	.
chr1	177982967	177983466	chr1	177573846	177574345	Catspere2|chr1:177573846-177574345	0.188334944800603	.	.
chr1	177982967	177983466	chr1	177592236	177592735	Catspere2|chr1:177592236-177592735	0.137553372864943	.	.
chr1	177982967	177983466	chr1	177626064	177626563	Catspere2|chr1:177626064-177626563	0.164034194739974	.	.
chr1	177982967	177983466	chr1	177683819	177684318	Catspere2|chr1:177683819-177684318	0.0954334308232512	.	.
chr1	178187311	178187810	chr1	178336353	178336852	Desi2|chr1:178336353-178336852	0.338637711631114	.	.
chr1	178187311	178187810	chr1	178357754	178358253	Desi2|chr1:178357754-178358253	0.206088125435088	.	.
chr1	178187311	178187810	chr1	178359796	178360295	Desi2|chr1:178359796-178360295	0.111235981956017	.	.
chr1	178187311	178187810	chr1	178449116	178449615	Desi2|chr1:178449116-178449615	0.157786236458517	.	.
chr1	178187311	178187810	chr1	178454037	178454536	Desi2|chr1:178454037-178454536	0.123771844796194	.	.
chr1	178187311	178187810	chr1	178463658	178464157	Desi2|chr1:178463658-178464157	0.184377773542165	.	.
chr1	178276142	178276641	chr1	178336353	178336852	4930527J03Rik|chr1:178336353-178336852	0.36770960150023	.	.
chr1	178276142	178276641	chr1	178359796	178360295	4930527J03Rik|chr1:178359796-178360295	0.233373833395558	.	.
chr1	178276142	178276641	chr1	178449116	178449615	4930527J03Rik|chr1:178449116-178449615	0.225594530904322	.	.
chr1	178276142	178276641	chr1	178454037	178454536	4930527J03Rik|chr1:178454037-178454536	0.142458532470375	.	.
chr1	178317988	178318487	chr1	178368821	178369320	B230369F24Rik|chr1:178368821-178369320	0.149266131241539	.	.
chr1	178317988	178318487	chr1	178368821	178369320	Cox20|chr1:178368821-178369320	0.149266131241539	.	.
chr1	178317988	178318487	chr1	178463658	178464157	B230369F24Rik|chr1:178463658-178464157	0.145780503090302	.	.
chr1	178317988	178318487	chr1	178463658	178464157	Cox20|chr1:178463658-178464157	0.145780503090302	.	.
chr1	178318532	178319031	chr1	178336353	178336852	B230369F24Rik|chr1:178336353-178336852	0.249130073371017	.	.
chr1	178318532	178319031	chr1	178336353	178336852	Cox20|chr1:178336353-178336852	0.249130073371017	.	.
chr1	178318532	178319031	chr1	178357754	178358253	B230369F24Rik|chr1:178357754-178358253	0.222624790387831	.	.
chr1	178318532	178319031	chr1	178357754	178358253	Cox20|chr1:178357754-178358253	0.222624790387831	.	.
chr1	178318532	178319031	chr1	178368821	178369320	B230369F24Rik|chr1:178368821-178369320	0.201449717694023	.	.
chr1	178318532	178319031	chr1	178368821	178369320	Cox20|chr1:178368821-178369320	0.201449717694023	.	.
chr1	178318532	178319031	chr1	178449116	178449615	B230369F24Rik|chr1:178449116-178449615	0.148471099658501	.	.
chr1	178318532	178319031	chr1	178449116	178449615	Cox20|chr1:178449116-178449615	0.148471099658501	.	.
chr1	178318532	178319031	chr1	178454037	178454536	B230369F24Rik|chr1:178454037-178454536	0.216512642270893	.	.
chr1	178318532	178319031	chr1	178454037	178454536	Cox20|chr1:178454037-178454536	0.216512642270893	.	.
chr1	178318532	178319031	chr1	178463658	178464157	B230369F24Rik|chr1:178463658-178464157	0.143270421179061	.	.
chr1	178318532	178319031	chr1	178463658	178464157	Cox20|chr1:178463658-178464157	0.143270421179061	.	.
chr1	178337022	178337521	chr1	178336353	178336852	Hnrnpu|chr1:178336353-178336852	0.306004954181179	.	.
chr1	178337022	178337521	chr1	178357754	178358253	Hnrnpu|chr1:178357754-178358253	0.175593617943647	.	.
chr1	178337022	178337521	chr1	178449116	178449615	Hnrnpu|chr1:178449116-178449615	0.186316340036576	.	.
chr1	178337022	178337521	chr1	178454037	178454536	Hnrnpu|chr1:178454037-178454536	0.119850316518028	.	.
chr1	178337022	178337521	chr1	178463658	178464157	Hnrnpu|chr1:178463658-178464157	0.212967270635933	.	.
chr1	178337559	178338058	chr1	178336353	178336852	Hnrnpu|chr1:178336353-178336852	0.166353209112422	.	.
chr1	178337559	178338058	chr1	178357754	178358253	Hnrnpu|chr1:178357754-178358253	0.281580317547945	.	.
chr1	178337559	178338058	chr1	178449116	178449615	Hnrnpu|chr1:178449116-178449615	0.219007165577369	.	.
chr1	178337559	178338058	chr1	178454037	178454536	Hnrnpu|chr1:178454037-178454536	0.163618527062666	.	.
chr1	178337559	178338058	chr1	178463658	178464157	Hnrnpu|chr1:178463658-178464157	0.23153231715778	.	.
chr1	178337559	178338058	chr1	178492003	178492502	Hnrnpu|chr1:178492003-178492502	0.148861064592909	.	.
chr1	178405450	178405949	chr1	178336353	178336852	Efcab2|chr1:178336353-178336852	0.236899442588229	.	.
chr1	178405450	178405949	chr1	178357754	178358253	Efcab2|chr1:178357754-178358253	0.206360705782528	.	.
chr1	178405450	178405949	chr1	178359796	178360295	Efcab2|chr1:178359796-178360295	0.144811806363679	.	.
chr1	178406170	178406669	chr1	178336353	178336852	Efcab2|chr1:178336353-178336852	0.159164502749368	.	.
chr1	178406170	178406669	chr1	178449116	178449615	Efcab2|chr1:178449116-178449615	0.140818497175773	.	.
chr1	178406170	178406669	chr1	178454037	178454536	Efcab2|chr1:178454037-178454536	0.119341594603835	.	.
chr1	178406170	178406669	chr1	178463658	178464157	Efcab2|chr1:178463658-178464157	0.221795122434471	.	.
chr1	183296308	183296807	chr1	183345255	183345754	Aida|chr1:183345255-183345754	0.139258620009464	.	.
chr1	183296308	183296807	chr1	183345255	183345754	Brox|chr1:183345255-183345754	0.139258620009464	.	.
chr1	183296824	183297323	chr1	183264016	183264515	Aida|chr1:183264016-183264515	0.228497819169444	.	.
chr1	183296824	183297323	chr1	183264016	183264515	Brox|chr1:183264016-183264515	0.228497819169444	.	.
chr1	183296824	183297323	chr1	183305836	183306335	Aida|chr1:183305836-183306335	0.0914699016505725	.	.
chr1	183296824	183297323	chr1	183305836	183306335	Aida|chr1:183305836-183306335	0.0914699016505726	.	.
chr1	183296824	183297323	chr1	183305836	183306335	Brox|chr1:183305836-183306335	0.0914699016505725	.	.
chr1	183296824	183297323	chr1	183305836	183306335	Brox|chr1:183305836-183306335	0.0914699016505726	.	.
chr1	183296824	183297323	chr1	183345255	183345754	Aida|chr1:183345255-183345754	0.218045352774246	.	.
chr1	183296824	183297323	chr1	183345255	183345754	Brox|chr1:183345255-183345754	0.218045352774246	.	.
chr1	183296824	183297323	chr1	183669579	183670078	Aida|chr1:183669579-183670078	0.141383101839728	.	.
chr1	183296824	183297323	chr1	183669579	183670078	Brox|chr1:183669579-183670078	0.141383101839728	.	.
chr1	183297516	183298015	chr1	183264016	183264515	Brox|chr1:183264016-183264515	0.102982995879555	.	.
chr1	183297516	183298015	chr1	183345255	183345754	Brox|chr1:183345255-183345754	0.0944061061320826	.	.
chr1	183297516	183298015	chr1	183345255	183345754	Brox|chr1:183345255-183345754	0.0944061061320827	.	.
chr1	183368705	183369204	chr1	183264016	183264515	Mia3|chr1:183264016-183264515	0.141954251134212	.	.
chr1	183368705	183369204	chr1	183305836	183306335	Mia3|chr1:183305836-183306335	0.196871046741125	.	.
chr1	183369413	183369912	chr1	183305836	183306335	Mia3|chr1:183305836-183306335	0.142922583442823	.	.
chr1	184731805	184732304	chr1	184737758	184738257	Hlx|chr1:184737758-184738257	0.142510911336889	.	.
chr1	194938639	194939138	chr1	194885200	194885699	Cd34|chr1:194885200-194885699	0.13382000272623	.	.
chr1	194938639	194939138	chr1	194885701	194886200	Cd34|chr1:194885701-194886200	0.0952359867807924	.	.
chr1	194938639	194939138	chr1	194929969	194930468	Cd34|chr1:194929969-194930468	0.173871498949685	.	.
chr1	194939384	194939883	chr1	194885701	194886200	Cd34|chr1:194885701-194886200	0.160976803624932	.	.
chr1	194939384	194939883	chr1	194945109	194945608	Cd34|chr1:194945109-194945608	0.111783928184065	.	.
chr1	194939384	194939883	chr1	195038372	195038871	Cd34|chr1:195038372-195038871	0.101240891474354	.	.
chr1	194976111	194976610	chr1	194879521	194880020	A330023F24Rik|chr1:194879521-194880020	0.183794335474012	.	.
chr1	194976111	194976610	chr1	194879521	194880020	Gm16897|chr1:194879521-194880020	0.183794335474012	.	.
chr1	194976111	194976610	chr1	194881498	194881997	A330023F24Rik|chr1:194881498-194881997	0.185822475567069	.	.
chr1	194976111	194976610	chr1	194881498	194881997	Gm16897|chr1:194881498-194881997	0.185822475567069	.	.
chr1	194976111	194976610	chr1	194885200	194885699	A330023F24Rik|chr1:194885200-194885699	0.174191881053802	.	.
chr1	194976111	194976610	chr1	194885200	194885699	Gm16897|chr1:194885200-194885699	0.174191881053802	.	.
chr1	194976111	194976610	chr1	194971910	194972409	A330023F24Rik|chr1:194971910-194972409	0.187283523706478	.	.
chr1	194976111	194976610	chr1	194971910	194972409	Gm16897|chr1:194971910-194972409	0.187283523706478	.	.
chr1	194976111	194976610	chr1	194977967	194978466	A330023F24Rik|chr1:194977967-194978466	0.0961543369979406	.	.
chr1	194976111	194976610	chr1	194977967	194978466	Gm16897|chr1:194977967-194978466	0.0961543369979406	.	.
chr1	195018071	195018570	chr1	194885701	194886200	Gm37027|chr1:194885701-194886200	0.102136247900124	.	.
chr1	195018071	195018570	chr1	194945109	194945608	Gm37027|chr1:194945109-194945608	0.163052354887168	.	.
chr1	195018071	195018570	chr1	195016706	195017205	Gm37027|chr1:195016706-195017205	0.151795785701241	.	.
chr1	195130829	195131328	chr1	194760243	194760742	Cr1l|chr1:194760243-194760742	0.143019365144212	.	.
chr1	195130829	195131328	chr1	194839176	194839675	Cr1l|chr1:194839176-194839675	0.093531563307079	.	.
chr1	195130829	195131328	chr1	194885200	194885699	Cr1l|chr1:194885200-194885699	0.158280817393381	.	.
chr1	195130829	195131328	chr1	194885701	194886200	Cr1l|chr1:194885701-194886200	0.194242635054052	.	.
chr1	195130829	195131328	chr1	194929969	194930468	Cr1l|chr1:194929969-194930468	0.16254905980851	.	.
chr1	195130829	195131328	chr1	194950868	194951367	Cr1l|chr1:194950868-194951367	0.125324850150165	.	.
chr1	195131381	195131880	chr1	194839176	194839675	Cr1l|chr1:194839176-194839675	0.110143961929106	.	.
chr1	195131381	195131880	chr1	194879521	194880020	Cr1l|chr1:194879521-194880020	0.110082098498494	.	.
chr1	195131381	195131880	chr1	194885200	194885699	Cr1l|chr1:194885200-194885699	0.100991688578502	.	.
chr1	195176500	195176999	chr1	194879521	194880020	Cr2|chr1:194879521-194880020	0.158858176329677	.	.
chr1	195176500	195176999	chr1	194885701	194886200	Cr2|chr1:194885701-194886200	0.220887120267841	.	.
chr1	195176500	195176999	chr1	194977967	194978466	Cr2|chr1:194977967-194978466	0.155571521972383	.	.
chr10	3267556	3268055	chr10	3383108	3383607	H60c|chr10:3383108-3383607	0.486709259263945	.	.
chr10	3267556	3268055	chr10	3425693	3426192	H60c|chr10:3425693-3426192	0.36534819229438	.	.
chr10	3267556	3268055	chr10	3450476	3450975	H60c|chr10:3450476-3450975	0.107259227409665	.	.
chr10	3267556	3268055	chr10	3514570	3515069	H60c|chr10:3514570-3515069	0.231569572275863	.	.
chr10	3267556	3268055	chr10	3644969	3645468	H60c|chr10:3644969-3645468	0.131119676364438	.	.
chr10	3267556	3268055	chr10	3678752	3679251	H60c|chr10:3678752-3679251	0.672100233131021	.	.
chr10	3366298	3366797	chr10	3307677	3308176	Ppp1r14c|chr10:3307677-3308176	0.123731786359769	.	.
chr10	3366298	3366797	chr10	3366890	3367389	Ppp1r14c|chr10:3366890-3367389	0.110535183457503	.	.
chr10	3366298	3366797	chr10	3396361	3396860	Ppp1r14c|chr10:3396361-3396860	0.105036154895931	.	.
chr10	3366298	3366797	chr10	3509705	3510204	Ppp1r14c|chr10:3509705-3510204	0.207996676199276	.	.
chr10	3366298	3366797	chr10	3536280	3536779	Ppp1r14c|chr10:3536280-3536779	0.150355984263853	.	.
chr10	3366298	3366797	chr10	3644969	3645468	Ppp1r14c|chr10:3644969-3645468	0.0927216438941981	.	.
chr10	3741065	3741564	chr10	3332842	3333341	Plekhg1|chr10:3332842-3333341	0.201375212779589	.	.
chr10	3741065	3741564	chr10	3440929	3441428	Plekhg1|chr10:3440929-3441428	0.145825608609729	.	.
chr10	3741065	3741564	chr10	3509705	3510204	Plekhg1|chr10:3509705-3510204	0.169320378219192	.	.
chr10	3972861	3973360	chr10	3509705	3510204	Mthfd1l|chr10:3509705-3510204	0.129172343531106	.	.
chr10	3972861	3973360	chr10	3536280	3536779	Mthfd1l|chr10:3536280-3536779	0.185909458244938	.	.
chr10	3972861	3973360	chr10	3839219	3839718	Mthfd1l|chr10:3839219-3839718	0.171470866092363	.	.
chr10	3973553	3974052	chr10	3509705	3510204	Mthfd1l|chr10:3509705-3510204	0.133801055498919	.	.
chr10	3973553	3974052	chr10	3996387	3996886	Mthfd1l|chr10:3996387-3996886	0.175909158123785	.	.
chr10	5550504	5551003	chr10	5504718	5505217	Syne1|chr10:5504718-5505217	0.280733603950983	.	.
chr10	5550504	5551003	chr10	5549987	5550486	Syne1|chr10:5549987-5550486	0.407660262987766	.	.
chr10	5550504	5551003	chr10	5554911	5555410	Syne1|chr10:5554911-5555410	0.263971679742247	.	.
chr10	5550504	5551003	chr10	5735115	5735614	Syne1|chr10:5735115-5735614	0.216991198949659	.	.
chr10	5805395	5805894	chr10	5549987	5550486	Fbxo5|chr10:5549987-5550486	0.168390473556469	.	.
chr10	5805395	5805894	chr10	6044758	6045257	Fbxo5|chr10:6044758-6045257	0.176916034656101	.	.
chr10	5805395	5805894	chr10	6045500	6045999	Fbxo5|chr10:6045500-6045999	0.103575359949229	.	.
chr10	5805395	5805894	chr10	6237540	6238039	Fbxo5|chr10:6237540-6238039	0.0957671803832782	.	.
chr10	5823844	5824343	chr10	5504718	5505217	Mtrf1l|chr10:5504718-5505217	0.246224917576027	.	.
chr10	5823844	5824343	chr10	5549987	5550486	Mtrf1l|chr10:5549987-5550486	0.166868322709007	.	.
chr10	5823844	5824343	chr10	5846889	5847388	Mtrf1l|chr10:5846889-5847388	0.122303647340154	.	.
chr10	5823844	5824343	chr10	6035780	6036279	Mtrf1l|chr10:6035780-6036279	0.130168890348158	.	.
chr10	5823844	5824343	chr10	6044758	6045257	Mtrf1l|chr10:6044758-6045257	0.241256508007175	.	.
chr10	5823844	5824343	chr10	6045500	6045999	Mtrf1l|chr10:6045500-6045999	0.178000309073111	.	.
chr10	5823844	5824343	chr10	6237540	6238039	Mtrf1l|chr10:6237540-6238039	0.195589116482163	.	.
chr10	5921342	5921841	chr10	6035780	6036279	Rgs17|chr10:6035780-6036279	0.149287355922715	.	.
chr10	5921342	5921841	chr10	6237540	6238039	Rgs17|chr10:6237540-6238039	0.135827024774088	.	.
chr10	5922199	5922698	chr10	5504718	5505217	Rgs17|chr10:5504718-5505217	0.154884571490746	.	.
chr10	5922199	5922698	chr10	5528242	5528741	Rgs17|chr10:5528242-5528741	0.208085593306438	.	.
chr10	5922199	5922698	chr10	5549987	5550486	Rgs17|chr10:5549987-5550486	0.159184417479453	.	.
chr10	5922199	5922698	chr10	5554911	5555410	Rgs17|chr10:5554911-5555410	0.254244727498758	.	.
chr10	5922199	5922698	chr10	5735115	5735614	Rgs17|chr10:5735115-5735614	0.302636467615062	.	.
chr10	5922199	5922698	chr10	6035780	6036279	Rgs17|chr10:6035780-6036279	0.10771536694949	.	.
chr10	5922199	5922698	chr10	6044758	6045257	Rgs17|chr10:6044758-6045257	0.14941086663776	.	.
chr10	6759034	6759533	chr10	6685540	6686039	Oprm1|chr10:6685540-6686039	0.244843856186926	.	.
chr10	6759034	6759533	chr10	6718926	6719425	Oprm1|chr10:6718926-6719425	0.204357589317404	.	.
chr10	6759034	6759533	chr10	6808205	6808704	Oprm1|chr10:6808205-6808704	0.200657848389804	.	.
chr10	6759034	6759533	chr10	6840912	6841411	Oprm1|chr10:6840912-6841411	0.471433393815559	.	.
chr10	6759034	6759533	chr10	6871403	6871902	Oprm1|chr10:6871403-6871902	0.464891683552305	.	.
chr10	6759034	6759533	chr10	6909636	6910135	Oprm1|chr10:6909636-6910135	0.231814719108609	.	.
chr10	6759034	6759533	chr10	6916488	6916987	Oprm1|chr10:6916488-6916987	0.178015857505895	.	.
chr10	6759034	6759533	chr10	6979130	6979629	Oprm1|chr10:6979130-6979629	0.257191457577678	.	.
chr10	6759034	6759533	chr10	6980130	6980629	Oprm1|chr10:6980130-6980629	0.303962796927281	.	.
chr10	7052495	7052994	chr10	7004868	7005367	Ipcef1|chr10:7004868-7005367	0.131255179702665	.	.
chr10	7052495	7052994	chr10	7046685	7047184	Ipcef1|chr10:7046685-7047184	0.175502287630202	.	.
chr10	7052495	7052994	chr10	7076118	7076617	Ipcef1|chr10:7076118-7076617	0.299328478755638	.	.
chr10	7052495	7052994	chr10	7158863	7159362	Ipcef1|chr10:7158863-7159362	0.156275161604049	.	.
chr10	7211500	7211999	chr10	7124937	7125436	Cnksr3|chr10:7124937-7125436	0.0910152443782631	.	.
chr10	7211500	7211999	chr10	7139215	7139714	Cnksr3|chr10:7139215-7139714	0.146303886226738	.	.
chr10	7211500	7211999	chr10	7210985	7211484	Cnksr3|chr10:7210985-7211484	0.300679657186332	.	.
chr10	7211500	7211999	chr10	7223777	7224276	Cnksr3|chr10:7223777-7224276	0.141237849957631	.	.
chr10	7212004	7212503	chr10	7063761	7064260	Cnksr3|chr10:7063761-7064260	0.124856443147544	.	.
chr10	7212004	7212503	chr10	7118324	7118823	Cnksr3|chr10:7118324-7118823	0.12477893952642	.	.
chr10	7212004	7212503	chr10	7124937	7125436	Cnksr3|chr10:7124937-7125436	0.145553829143054	.	.
chr10	7212004	7212503	chr10	7223777	7224276	Cnksr3|chr10:7223777-7224276	0.112712964169457	.	.
chr10	7212004	7212503	chr10	7268348	7268847	Cnksr3|chr10:7268348-7268847	0.0934786824014131	.	.
chr10	7212518	7213017	chr10	7004868	7005367	Cnksr3|chr10:7004868-7005367	0.143186555117829	.	.
chr10	7212518	7213017	chr10	7046685	7047184	Cnksr3|chr10:7046685-7047184	0.153053834274871	.	.
chr10	7212518	7213017	chr10	7278698	7279197	Cnksr3|chr10:7278698-7279197	0.121981825422358	.	.
chr10	7589567	7590066	chr10	7663092	7663591	Lrp11|chr10:7663092-7663591	0.183167583728922	.	.
chr10	7590117	7590616	chr10	7333209	7333708	Lrp11|chr10:7333209-7333708	0.113887861264992	.	.
chr10	7667254	7667753	chr10	7869254	7869753	Nup43|chr10:7869254-7869753	0.211494923866586	.	.
chr10	7667254	7667753	chr10	7911145	7911644	Nup43|chr10:7911145-7911644	0.164685929381228	.	.
chr10	7680943	7681442	chr10	7268348	7268847	Lats1|chr10:7268348-7268847	0.0983196472602212	.	.
chr10	7680943	7681442	chr10	7268348	7268847	Pcmt1|chr10:7268348-7268847	0.0983196472602212	.	.
chr10	7680943	7681442	chr10	7333209	7333708	Lats1|chr10:7333209-7333708	0.197876468200801	.	.
chr10	7680943	7681442	chr10	7333209	7333708	Pcmt1|chr10:7333209-7333708	0.197876468200801	.	.
chr10	7680943	7681442	chr10	7582733	7583232	Lats1|chr10:7582733-7583232	0.0984142114188084	.	.
chr10	7680943	7681442	chr10	7582733	7583232	Pcmt1|chr10:7582733-7583232	0.0984142114188084	.	.
chr10	7680943	7681442	chr10	7900869	7901368	Lats1|chr10:7900869-7901368	0.0908478384408021	.	.
chr10	7680943	7681442	chr10	7900869	7901368	Pcmt1|chr10:7900869-7901368	0.0908478384408021	.	.
chr10	7725685	7726184	chr10	7390606	7391105	Katna1|chr10:7390606-7391105	0.161638952106268	.	.
chr10	7725685	7726184	chr10	7469964	7470463	Katna1|chr10:7469964-7470463	0.139113532918149	.	.
chr10	7725685	7726184	chr10	7582125	7582624	Katna1|chr10:7582125-7582624	0.0950614200022001	.	.
chr10	7725685	7726184	chr10	7654760	7655259	Katna1|chr10:7654760-7655259	0.1313538914367	.	.
chr10	7725685	7726184	chr10	7883479	7883978	Katna1|chr10:7883479-7883978	0.0963946977776296	.	.
chr10	7725685	7726184	chr10	7900869	7901368	Katna1|chr10:7900869-7901368	0.11275688626553	.	.
chr10	7725685	7726184	chr10	7959016	7959515	Katna1|chr10:7959016-7959515	0.136370218741917	.	.
chr10	7780721	7781220	chr10	7663092	7663591	B430219N15Rik|chr10:7663092-7663591	0.211624191448901	.	.
chr10	7780721	7781220	chr10	7911145	7911644	B430219N15Rik|chr10:7911145-7911644	0.175367883897859	.	.
chr10	7792631	7793130	chr10	7702476	7702975	Ginm1|chr10:7702476-7702975	0.114877090857331	.	.
chr10	7792631	7793130	chr10	7702476	7702975	Ppil4|chr10:7702476-7702975	0.114877090857331	.	.
chr10	7956090	7956589	chr10	7663092	7663591	Tab2|chr10:7663092-7663591	0.175824737535698	.	.
chr10	10472118	10472617	chr10	10546578	10547077	Adgb|chr10:10546578-10547077	0.0949926004517008	.	.
chr10	10557986	10558485	chr10	10325507	10326006	Rab32|chr10:10325507-10326006	0.344226736167921	.	.
chr10	10557986	10558485	chr10	10548236	10548735	Rab32|chr10:10548236-10548735	0.16955617764336	.	.
chr10	10557986	10558485	chr10	10689152	10689651	Rab32|chr10:10689152-10689651	0.135981952218557	.	.
chr10	10557986	10558485	chr10	10737227	10737726	Rab32|chr10:10737227-10737726	0.109852529084217	.	.
chr10	11280524	11281023	chr10	11449856	11450355	4930432B10Rik|chr10:11449856-11450355	0.129159996584482	.	.
chr10	11280524	11281023	chr10	11449856	11450355	Fbxo30|chr10:11449856-11450355	0.129159996584482	.	.
chr10	11280524	11281023	chr10	11452411	11452910	4930432B10Rik|chr10:11452411-11452910	0.146135567107796	.	.
chr10	11280524	11281023	chr10	11452411	11452910	Fbxo30|chr10:11452411-11452910	0.146135567107796	.	.
chr10	11280524	11281023	chr10	11531262	11531761	4930432B10Rik|chr10:11531262-11531761	0.139117874346644	.	.
chr10	11280524	11281023	chr10	11531262	11531761	Fbxo30|chr10:11531262-11531761	0.139117874346644	.	.
chr10	11280524	11281023	chr10	11570595	11571094	4930432B10Rik|chr10:11570595-11571094	0.154069332911322	.	.
chr10	11280524	11281023	chr10	11570595	11571094	Fbxo30|chr10:11570595-11571094	0.154069332911322	.	.
chr10	11280524	11281023	chr10	11660272	11660771	4930432B10Rik|chr10:11660272-11660771	0.231943963274539	.	.
chr10	11280524	11281023	chr10	11660272	11660771	Fbxo30|chr10:11660272-11660771	0.231943963274539	.	.
chr10	11280524	11281023	chr10	11730917	11731416	4930432B10Rik|chr10:11730917-11731416	0.137964454550969	.	.
chr10	11280524	11281023	chr10	11730917	11731416	Fbxo30|chr10:11730917-11731416	0.137964454550969	.	.
chr10	11281047	11281546	chr10	11323465	11323964	4930432B10Rik|chr10:11323465-11323964	0.151743991628543	.	.
chr10	11281047	11281546	chr10	11323465	11323964	Fbxo30|chr10:11323465-11323964	0.151743991628543	.	.
chr10	11281047	11281546	chr10	11362273	11362772	4930432B10Rik|chr10:11362273-11362772	0.0906661553022575	.	.
chr10	11281047	11281546	chr10	11362273	11362772	Fbxo30|chr10:11362273-11362772	0.0906661553022575	.	.
chr10	11281047	11281546	chr10	11449856	11450355	4930432B10Rik|chr10:11449856-11450355	0.166901720436975	.	.
chr10	11281047	11281546	chr10	11449856	11450355	Fbxo30|chr10:11449856-11450355	0.166901720436975	.	.
chr10	11281047	11281546	chr10	11531262	11531761	4930432B10Rik|chr10:11531262-11531761	0.14952686211673	.	.
chr10	11281047	11281546	chr10	11531262	11531761	Fbxo30|chr10:11531262-11531761	0.14952686211673	.	.
chr10	11281047	11281546	chr10	11570595	11571094	4930432B10Rik|chr10:11570595-11571094	0.206784370672008	.	.
chr10	11281047	11281546	chr10	11570595	11571094	Fbxo30|chr10:11570595-11571094	0.206784370672008	.	.
chr10	11281047	11281546	chr10	11607268	11607767	4930432B10Rik|chr10:11607268-11607767	0.0956311818097115	.	.
chr10	11281047	11281546	chr10	11607268	11607767	Fbxo30|chr10:11607268-11607767	0.0956311818097115	.	.
chr10	11281047	11281546	chr10	11660272	11660771	4930432B10Rik|chr10:11660272-11660771	0.262532549763994	.	.
chr10	11281047	11281546	chr10	11660272	11660771	Fbxo30|chr10:11660272-11660771	0.262532549763994	.	.
chr10	11281047	11281546	chr10	11730917	11731416	4930432B10Rik|chr10:11730917-11731416	0.206749397129172	.	.
chr10	11281047	11281546	chr10	11730917	11731416	Fbxo30|chr10:11730917-11731416	0.206749397129172	.	.
chr10	11343450	11343949	chr10	11362273	11362772	Epm2a|chr10:11362273-11362772	0.146296698307012	.	.
chr10	11343450	11343949	chr10	11531262	11531761	Epm2a|chr10:11531262-11531761	0.0931385814724105	.	.
chr10	11343450	11343949	chr10	11531262	11531761	Epm2a|chr10:11531262-11531761	0.0931385814724106	.	.
chr10	11343450	11343949	chr10	11660272	11660771	Epm2a|chr10:11660272-11660771	0.127624549571826	.	.
chr10	14544690	14545189	chr10	14845026	14845525	Adgrg6|chr10:14845026-14845525	0.129212628057464	.	.
chr10	14544690	14545189	chr10	14845026	14845525	Gm46212|chr10:14845026-14845525	0.129212628057464	.	.
chr10	14545201	14545700	chr10	14592154	14592653	Adgrg6|chr10:14592154-14592653	0.113860097046317	.	.
chr10	14545201	14545700	chr10	14592154	14592653	Gm46212|chr10:14592154-14592653	0.113860097046317	.	.
chr10	15300071	15300570	chr10	15249385	15249884	Gm47710|chr10:15249385-15249884	0.230000182136833	.	.
chr10	15300071	15300570	chr10	15395220	15395719	Gm47710|chr10:15395220-15395719	0.179394635346805	.	.
chr10	15300071	15300570	chr10	15395737	15396236	Gm47710|chr10:15395737-15396236	0.175540709330057	.	.
chr10	19591671	19592170	chr10	19491443	19491942	Ifngr1|chr10:19491443-19491942	0.117852311030435	.	.
chr10	19645071	19645570	chr10	19277143	19277642	9230106D20Rik|chr10:19277143-19277642	0.177954573453067	.	.
chr10	19645071	19645570	chr10	19428958	19429457	9230106D20Rik|chr10:19428958-19429457	0.141369898058732	.	.
chr10	19645071	19645570	chr10	19471566	19472065	9230106D20Rik|chr10:19471566-19472065	0.279935332004651	.	.
chr10	19645071	19645570	chr10	19600017	19600516	9230106D20Rik|chr10:19600017-19600516	0.116291107442571	.	.
chr10	19645071	19645570	chr10	19722262	19722761	9230106D20Rik|chr10:19722262-19722761	0.170395353589432	.	.
chr10	19712255	19712754	chr10	19471566	19472065	Il20ra|chr10:19471566-19472065	0.140331376019226	.	.
chr10	19712255	19712754	chr10	19600017	19600516	Il20ra|chr10:19600017-19600516	0.0937828002736213	.	.
chr10	19712255	19712754	chr10	19722262	19722761	Il20ra|chr10:19722262-19722761	0.136445717631448	.	.
chr10	21881933	21882432	chr10	21763006	21763505	Sgk1|chr10:21763006-21763505	0.140509285121563	.	.
chr10	21881933	21882432	chr10	21776610	21777109	Sgk1|chr10:21776610-21777109	0.122812594613111	.	.
chr10	21881933	21882432	chr10	21783588	21784087	Sgk1|chr10:21783588-21784087	0.190559089441205	.	.
chr10	21881933	21882432	chr10	21793632	21794131	Sgk1|chr10:21793632-21794131	0.257620303619908	.	.
chr10	21881933	21882432	chr10	21805467	21805966	Sgk1|chr10:21805467-21805966	0.137976958726539	.	.
chr10	21881933	21882432	chr10	21824340	21824839	Sgk1|chr10:21824340-21824839	0.123298656555945	.	.
chr10	21881933	21882432	chr10	21871917	21872416	Sgk1|chr10:21871917-21872416	0.25015110274591	.	.
chr10	21881933	21882432	chr10	21933759	21934258	Sgk1|chr10:21933759-21934258	0.127923411492022	.	.
[truncated: 43,669 more rows]
