# Supplementary material for: Single-cell analysis of chromatin accessibility in the adult mouse brain
Source: Nature. 2023 Dec 13;624(7991):378–89. doi: 10.1038/s41586-023-06824-9 (PMC10719105; doi:10.1038/s41586-023-06824-9)
Supplement: Supplementary file 3 — Supplementary Tables 1–25 and their legends. [file 41586_2023_6824_MOESM3_ESM.zip › 2023-03-05453B-s3/SI Tables/SI Table 13 Summary of all the gene-cCRE correlations/sa2subclass.L2-3_IT_RSP_Glut.pdc.bedpe]

chr1	3659247	3659746	chr1	3515154	3515653	Gm19938|chr1:3515154-3515653	0.0675361725576034	.	.
chr1	3659247	3659746	chr1	3611161	3611660	Gm19938|chr1:3611161-3611660	0.170418274727879	.	.
chr1	3671529	3672028	chr1	3515154	3515653	Xkr4|chr1:3515154-3515653	0.0756518293506025	.	.
chr1	3671529	3672028	chr1	3909181	3909680	Xkr4|chr1:3909181-3909680	0.12581549049388	.	.
chr1	3671529	3672028	chr1	3909181	3909680	Xkr4|chr1:3909181-3909680	0.125815490493881	.	.
chr1	3672048	3672547	chr1	3662628	3663127	Xkr4|chr1:3662628-3663127	0.102806888566608	.	.
chr1	4785497	4785996	chr1	4926263	4926762	Mrpl15|chr1:4926263-4926762	0.0833417771841726	.	.
chr1	4785497	4785996	chr1	5170387	5170886	Mrpl15|chr1:5170387-5170886	0.146960621008471	.	.
chr1	4807592	4808091	chr1	4766696	4767195	Lypla1|chr1:4766696-4767195	0.103032033751019	.	.
chr1	4807592	4808091	chr1	4873266	4873765	Lypla1|chr1:4873266-4873765	0.0718990024747327	.	.
chr1	4857480	4857979	chr1	4766696	4767195	Tcea1|chr1:4766696-4767195	0.0877914315795564	.	.
chr1	4857480	4857979	chr1	5018611	5019110	Tcea1|chr1:5018611-5019110	0.0723668258457806	.	.
chr1	4857480	4857979	chr1	5019201	5019700	Tcea1|chr1:5019201-5019700	0.174812434369695	.	.
chr1	4857480	4857979	chr1	5082818	5083317	Tcea1|chr1:5082818-5083317	0.0642824617450307	.	.
chr1	4858123	4858622	chr1	4571692	4572191	Tcea1|chr1:4571692-4572191	0.0943226171841749	.	.
chr1	5070122	5070621	chr1	4873266	4873765	Atp6v1h|chr1:4873266-4873765	0.0683535153731828	.	.
chr1	5070122	5070621	chr1	4873266	4873765	Rgs20|chr1:4873266-4873765	0.0683535153731828	.	.
chr1	5070122	5070621	chr1	4934807	4935306	Atp6v1h|chr1:4934807-4935306	0.165768261374552	.	.
chr1	5070122	5070621	chr1	4934807	4935306	Rgs20|chr1:4934807-4935306	0.165768261374552	.	.
chr1	5070122	5070621	chr1	5022621	5023120	Atp6v1h|chr1:5022621-5023120	0.250587740406991	.	.
chr1	5070122	5070621	chr1	5022621	5023120	Rgs20|chr1:5022621-5023120	0.250587740406991	.	.
chr1	5070122	5070621	chr1	5177158	5177657	Atp6v1h|chr1:5177158-5177657	0.0976430774401487	.	.
chr1	5070122	5070621	chr1	5177158	5177657	Rgs20|chr1:5177158-5177657	0.0976430774401487	.	.
chr1	5070122	5070621	chr1	5208080	5208579	Atp6v1h|chr1:5208080-5208579	0.271445639049487	.	.
chr1	5070122	5070621	chr1	5208080	5208579	Rgs20|chr1:5208080-5208579	0.271445639049487	.	.
chr1	5070122	5070621	chr1	5315438	5315937	Atp6v1h|chr1:5315438-5315937	0.107419988409594	.	.
chr1	5070122	5070621	chr1	5315438	5315937	Rgs20|chr1:5315438-5315937	0.107419988409594	.	.
chr1	5070122	5070621	chr1	5316209	5316708	Atp6v1h|chr1:5316209-5316708	0.115140148669891	.	.
chr1	5070122	5070621	chr1	5316209	5316708	Rgs20|chr1:5316209-5316708	0.115140148669891	.	.
chr1	5917179	5917678	chr1	5904738	5905237	Npbwr1|chr1:5904738-5905237	0.0808654924518216	.	.
chr1	5917179	5917678	chr1	5915307	5915806	Npbwr1|chr1:5915307-5915806	0.169709846320633	.	.
chr1	5917179	5917678	chr1	6134983	6135482	Npbwr1|chr1:6134983-6135482	0.0894822686120335	.	.
chr1	5917179	5917678	chr1	6178736	6179235	Npbwr1|chr1:6178736-6179235	0.196333065313572	.	.
chr1	5917179	5917678	chr1	6188376	6188875	Npbwr1|chr1:6188376-6188875	0.148274862337794	.	.
chr1	5917179	5917678	chr1	6188907	6189406	Npbwr1|chr1:6188907-6189406	0.152170250296827	.	.
chr1	5917179	5917678	chr1	6224051	6224550	Npbwr1|chr1:6224051-6224550	0.288717934822603	.	.
chr1	6214386	6214885	chr1	6272212	6272711	4732440D04Rik|chr1:6272212-6272711	0.164364474002539	.	.
chr1	6214386	6214885	chr1	6320510	6321009	4732440D04Rik|chr1:6320510-6321009	0.093516511398354	.	.
chr1	6214386	6214885	chr1	6361850	6362349	4732440D04Rik|chr1:6361850-6362349	0.077174212539564	.	.
chr1	6214386	6214885	chr1	6361850	6362349	4732440D04Rik|chr1:6361850-6362349	0.0771742125395641	.	.
chr1	6214386	6214885	chr1	6382628	6383127	4732440D04Rik|chr1:6382628-6383127	0.124445045226485	.	.
chr1	6359108	6359607	chr1	6361850	6362349	Alkal1|chr1:6361850-6362349	0.0635292583896878	.	.
chr1	6359108	6359607	chr1	6382628	6383127	Alkal1|chr1:6382628-6383127	0.104502795448226	.	.
chr1	6359916	6360415	chr1	6361850	6362349	Alkal1|chr1:6361850-6362349	0.213419518442115	.	.
chr1	6359916	6360415	chr1	6382628	6383127	Alkal1|chr1:6382628-6383127	0.102331520308715	.	.
chr1	6359916	6360415	chr1	6448058	6448557	Alkal1|chr1:6448058-6448557	0.0985906556710076	.	.
chr1	6359916	6360415	chr1	6483297	6483796	Alkal1|chr1:6483297-6483796	0.0829001488572143	.	.
chr1	6359916	6360415	chr1	6717575	6718074	Alkal1|chr1:6717575-6718074	0.0757423094558166	.	.
chr1	7088594	7089093	chr1	6907669	6908168	Pcmtd1|chr1:6907669-6908168	0.0680854129730707	.	.
chr1	7088594	7089093	chr1	7105020	7105519	Pcmtd1|chr1:7105020-7105519	0.140805320010494	.	.
chr1	7088594	7089093	chr1	7117802	7118301	Pcmtd1|chr1:7117802-7118301	0.0842092507927271	.	.
chr1	7088594	7089093	chr1	7138562	7139061	Pcmtd1|chr1:7138562-7139061	0.128354846607746	.	.
chr1	7397174	7397673	chr1	7017644	7018143	Gm26901|chr1:7017644-7018143	0.141532500178032	.	.
chr1	7397174	7397673	chr1	7105020	7105519	Gm26901|chr1:7105020-7105519	0.181620487526395	.	.
chr1	7397174	7397673	chr1	7168199	7168698	Gm26901|chr1:7168199-7168698	0.0619511456219431	.	.
chr1	7397837	7398336	chr1	7105020	7105519	Gm26901|chr1:7105020-7105519	0.219768607880136	.	.
chr1	7397837	7398336	chr1	7117802	7118301	Gm26901|chr1:7117802-7118301	0.0898162364511187	.	.
chr1	7397837	7398336	chr1	7138562	7139061	Gm26901|chr1:7138562-7139061	0.307338308656908	.	.
chr1	7397837	7398336	chr1	7139109	7139608	Gm26901|chr1:7139109-7139608	0.0817017195201395	.	.
chr1	7397837	7398336	chr1	7543474	7543973	Gm26901|chr1:7543474-7543973	0.0604240848409538	.	.
chr1	7398342	7398841	chr1	7105020	7105519	Gm26901|chr1:7105020-7105519	0.0645645698301168	.	.
chr1	7398342	7398841	chr1	7112669	7113168	Gm26901|chr1:7112669-7113168	0.0822646321628181	.	.
chr1	7398342	7398841	chr1	7139109	7139608	Gm26901|chr1:7139109-7139608	0.119102472913516	.	.
chr1	7498025	7498524	chr1	7000670	7001169	Gm30414|chr1:7000670-7001169	0.210861038208096	.	.
chr1	7498025	7498524	chr1	7017644	7018143	Gm30414|chr1:7017644-7018143	0.062911447125382	.	.
chr1	7498025	7498524	chr1	7113207	7113706	Gm30414|chr1:7113207-7113706	0.127042792117345	.	.
chr1	7498025	7498524	chr1	7218866	7219365	Gm30414|chr1:7218866-7219365	0.107696416625086	.	.
chr1	7498025	7498524	chr1	7494762	7495261	Gm30414|chr1:7494762-7495261	0.0892754048615109	.	.
chr1	7498025	7498524	chr1	7495295	7495794	Gm30414|chr1:7495295-7495794	0.179603384104732	.	.
chr1	7498025	7498524	chr1	7535148	7535647	Gm30414|chr1:7535148-7535647	0.323449376996808	.	.
chr1	9298975	9299474	chr1	9210146	9210645	Sntg1|chr1:9210146-9210645	0.192543641840428	.	.
chr1	9298975	9299474	chr1	9248913	9249412	Sntg1|chr1:9248913-9249412	0.0737294799874353	.	.
chr1	9298975	9299474	chr1	9298270	9298769	Sntg1|chr1:9298270-9298769	0.150796176733105	.	.
chr1	9298975	9299474	chr1	9609186	9609685	Sntg1|chr1:9609186-9609685	0.145887387863333	.	.
chr1	9298975	9299474	chr1	9627223	9627722	Sntg1|chr1:9627223-9627722	0.0654759398489694	.	.
chr1	9299496	9299995	chr1	9172288	9172787	Sntg1|chr1:9172288-9172787	0.0849056879010989	.	.
chr1	9299496	9299995	chr1	9210146	9210645	Sntg1|chr1:9210146-9210645	0.0711315930241747	.	.
chr1	9299496	9299995	chr1	9541113	9541612	Sntg1|chr1:9541113-9541612	0.119356439938882	.	.
chr1	9299496	9299995	chr1	9609186	9609685	Sntg1|chr1:9609186-9609685	0.0861030644457582	.	.
chr1	9299496	9299995	chr1	9645672	9646171	Sntg1|chr1:9645672-9646171	0.0742845431669239	.	.
chr1	9545042	9545541	chr1	9541113	9541612	Rrs1|chr1:9541113-9541612	0.0778462422499028	.	.
chr1	9545042	9545541	chr1	9573148	9573647	Rrs1|chr1:9573148-9573647	0.103654804256708	.	.
chr1	9545042	9545541	chr1	9645672	9646171	Rrs1|chr1:9645672-9646171	0.262443549535811	.	.
chr1	9545042	9545541	chr1	9848033	9848532	Rrs1|chr1:9848033-9848532	0.18936866000907	.	.
chr1	9600949	9601448	chr1	9287131	9287630	Vxn|chr1:9287131-9287630	0.0811179514123941	.	.
chr1	9600949	9601448	chr1	9287131	9287630	Vxn|chr1:9287131-9287630	0.0811179514123942	.	.
chr1	9600949	9601448	chr1	9289706	9290205	Vxn|chr1:9289706-9290205	0.101416279356031	.	.
chr1	9600949	9601448	chr1	9298270	9298769	Vxn|chr1:9298270-9298769	0.0575695794008966	.	.
chr1	9600949	9601448	chr1	9602243	9602742	Vxn|chr1:9602243-9602742	0.25977368372241	.	.
chr1	9600949	9601448	chr1	9627223	9627722	Vxn|chr1:9627223-9627722	0.1642076359379	.	.
chr1	9600949	9601448	chr1	9862401	9862900	Vxn|chr1:9862401-9862900	0.10798270531124	.	.
chr1	9601474	9601973	chr1	9287131	9287630	Vxn|chr1:9287131-9287630	0.0785796238585576	.	.
chr1	9601474	9601973	chr1	9289706	9290205	Vxn|chr1:9289706-9290205	0.100983677728026	.	.
chr1	9601474	9601973	chr1	9573148	9573647	Vxn|chr1:9573148-9573647	0.064752545318457	.	.
chr1	9601474	9601973	chr1	9602243	9602742	Vxn|chr1:9602243-9602742	0.259112274632111	.	.
chr1	9601474	9601973	chr1	9627223	9627722	Vxn|chr1:9627223-9627722	0.204306413054118	.	.
chr1	9601474	9601973	chr1	9806782	9807281	Vxn|chr1:9806782-9807281	0.077463031574451	.	.
chr1	9601474	9601973	chr1	9815710	9816209	Vxn|chr1:9815710-9816209	0.114327799138815	.	.
chr1	9601474	9601973	chr1	9862401	9862900	Vxn|chr1:9862401-9862900	0.0865231628522708	.	.
chr1	9601474	9601973	chr1	9993716	9994215	Vxn|chr1:9993716-9994215	0.076010186324229	.	.
chr1	9630048	9630547	chr1	9573148	9573647	2610203C22Rik|chr1:9573148-9573647	0.106454568973164	.	.
chr1	9630048	9630547	chr1	9645672	9646171	2610203C22Rik|chr1:9645672-9646171	0.121112070519851	.	.
chr1	9630048	9630547	chr1	9772700	9773199	2610203C22Rik|chr1:9772700-9773199	0.0573741424979894	.	.
chr1	9630048	9630547	chr1	9823372	9823871	2610203C22Rik|chr1:9823372-9823871	0.0792879735344405	.	.
chr1	9700259	9700758	chr1	9804481	9804980	Mybl1|chr1:9804481-9804980	0.124071875418636	.	.
chr1	9700259	9700758	chr1	9862401	9862900	Mybl1|chr1:9862401-9862900	0.0803819921708937	.	.
chr1	9747574	9748073	chr1	9609186	9609685	1700034P13Rik|chr1:9609186-9609685	0.0725053738595835	.	.
chr1	9747574	9748073	chr1	9609186	9609685	Vcpip1|chr1:9609186-9609685	0.0725053738595835	.	.
chr1	9747574	9748073	chr1	9804481	9804980	1700034P13Rik|chr1:9804481-9804980	0.190529172328108	.	.
chr1	9747574	9748073	chr1	9804481	9804980	Vcpip1|chr1:9804481-9804980	0.190529172328108	.	.
chr1	9748256	9748755	chr1	9541113	9541612	1700034P13Rik|chr1:9541113-9541612	0.084374017542586	.	.
chr1	9748256	9748755	chr1	9541113	9541612	Vcpip1|chr1:9541113-9541612	0.084374017542586	.	.
chr1	9748256	9748755	chr1	9645672	9646171	1700034P13Rik|chr1:9645672-9646171	0.115571598451792	.	.
chr1	9748256	9748755	chr1	9645672	9646171	Vcpip1|chr1:9645672-9646171	0.115571598451792	.	.
chr1	9798078	9798577	chr1	9602243	9602742	Sgk3|chr1:9602243-9602742	0.0639544579099344	.	.
chr1	9798078	9798577	chr1	9848033	9848532	Sgk3|chr1:9848033-9848532	0.0594727535742701	.	.
chr1	9908384	9908883	chr1	9573148	9573647	Mcmdc2|chr1:9573148-9573647	0.127399306572231	.	.
chr1	9908384	9908883	chr1	9627223	9627722	Mcmdc2|chr1:9627223-9627722	0.0572392973155754	.	.
chr1	9908384	9908883	chr1	9645672	9646171	Mcmdc2|chr1:9645672-9646171	0.0890475828904577	.	.
chr1	9908384	9908883	chr1	9661097	9661596	Mcmdc2|chr1:9661097-9661596	0.0693378420035334	.	.
chr1	9908384	9908883	chr1	9848033	9848532	Mcmdc2|chr1:9848033-9848532	0.060105350257871	.	.
chr1	9908384	9908883	chr1	9862401	9862900	Mcmdc2|chr1:9862401-9862900	0.144603803785023	.	.
chr1	9943920	9944419	chr1	9645672	9646171	Snhg6|chr1:9645672-9646171	0.134820237534249	.	.
chr1	9943920	9944419	chr1	9848033	9848532	Snhg6|chr1:9848033-9848532	0.0844667852770662	.	.
chr1	9967018	9967517	chr1	9541113	9541612	Tcf24|chr1:9541113-9541612	0.0775366009206373	.	.
chr1	10008928	10009427	chr1	10019222	10019721	Ppp1r42|chr1:10019222-10019721	0.110516359579769	.	.
chr1	10008928	10009427	chr1	10141373	10141872	Ppp1r42|chr1:10141373-10141872	0.142182914506734	.	.
chr1	10008928	10009427	chr1	10247559	10248058	Ppp1r42|chr1:10247559-10248058	0.14308511709562	.	.
chr1	10037697	10038196	chr1	10039501	10040000	Cops5|chr1:10039501-10040000	0.080973653817509	.	.
chr1	10037697	10038196	chr1	10039501	10040000	Cspp1|chr1:10039501-10040000	0.080973653817509	.	.
chr1	10037697	10038196	chr1	10139336	10139835	Cops5|chr1:10139336-10139835	0.0836490212106088	.	.
chr1	10037697	10038196	chr1	10139336	10139835	Cspp1|chr1:10139336-10139835	0.0836490212106088	.	.
chr1	10232301	10232800	chr1	10019222	10019721	Arfgef1|chr1:10019222-10019721	0.0747815739444162	.	.
chr1	10232301	10232800	chr1	10039501	10040000	Arfgef1|chr1:10039501-10040000	0.242537092400065	.	.
chr1	10232301	10232800	chr1	10089475	10089974	Arfgef1|chr1:10089475-10089974	0.130913486905673	.	.
chr1	10232301	10232800	chr1	10116494	10116993	Arfgef1|chr1:10116494-10116993	0.0614737837060192	.	.
chr1	10232301	10232800	chr1	10164862	10165361	Arfgef1|chr1:10164862-10165361	0.0590349229754738	.	.
chr1	10232301	10232800	chr1	10171625	10172124	Arfgef1|chr1:10171625-10172124	0.0656738712560992	.	.
chr1	10232301	10232800	chr1	10278300	10278799	Arfgef1|chr1:10278300-10278799	0.062692129469229	.	.
chr1	10232301	10232800	chr1	10486186	10486685	Arfgef1|chr1:10486186-10486685	0.100265092715672	.	.
chr1	10232855	10233354	chr1	10057769	10058268	Arfgef1|chr1:10057769-10058268	0.0614995018003542	.	.
chr1	10232855	10233354	chr1	10142273	10142772	Arfgef1|chr1:10142273-10142772	0.0981928250055997	.	.
chr1	10232855	10233354	chr1	10164862	10165361	Arfgef1|chr1:10164862-10165361	0.123636720267393	.	.
chr1	10232855	10233354	chr1	10278300	10278799	Arfgef1|chr1:10278300-10278799	0.0889770868257073	.	.
chr1	10719713	10720212	chr1	10279058	10279557	Cpa6|chr1:10279058-10279557	0.0625296744914226	.	.
chr1	10719713	10720212	chr1	10286768	10287267	Cpa6|chr1:10286768-10287267	0.296532160181772	.	.
chr1	10719713	10720212	chr1	10486186	10486685	Cpa6|chr1:10486186-10486685	0.0949511787169524	.	.
chr1	10719713	10720212	chr1	10486751	10487250	Cpa6|chr1:10486751-10487250	0.224648072410691	.	.
chr1	10719713	10720212	chr1	10592571	10593070	Cpa6|chr1:10592571-10593070	0.0726179677905608	.	.
chr1	10719713	10720212	chr1	10637042	10637541	Cpa6|chr1:10637042-10637541	0.359859177505154	.	.
chr1	10719713	10720212	chr1	10700869	10701368	Cpa6|chr1:10700869-10701368	0.236119500101154	.	.
chr1	10719713	10720212	chr1	10717582	10718081	Cpa6|chr1:10717582-10718081	0.207969759505946	.	.
chr1	10719713	10720212	chr1	10718502	10719001	Cpa6|chr1:10718502-10719001	0.199721457066919	.	.
chr1	10719713	10720212	chr1	10835602	10836101	Cpa6|chr1:10835602-10836101	0.381251067333945	.	.
chr1	10993243	10993742	chr1	10637042	10637541	Prex2|chr1:10637042-10637541	0.137536969570374	.	.
chr1	10993243	10993742	chr1	10699983	10700482	Prex2|chr1:10699983-10700482	0.225918696085877	.	.
chr1	10993243	10993742	chr1	10759501	10760000	Prex2|chr1:10759501-10760000	0.074439061616518	.	.
chr1	10993243	10993742	chr1	10835602	10836101	Prex2|chr1:10835602-10836101	0.126812375005703	.	.
chr1	10993243	10993742	chr1	11097221	11097720	Prex2|chr1:11097221-11097720	0.109412801939874	.	.
chr1	10993243	10993742	chr1	11139848	11140347	Prex2|chr1:11139848-11140347	0.0822106662150905	.	.
chr1	10993243	10993742	chr1	11177671	11178170	Prex2|chr1:11177671-11178170	0.124623269516173	.	.
chr1	10993243	10993742	chr1	11180965	11181464	Prex2|chr1:11180965-11181464	0.0766343910647069	.	.
chr1	10993772	10994271	chr1	10637042	10637541	Prex2|chr1:10637042-10637541	0.179609178914569	.	.
chr1	10993772	10994271	chr1	10699983	10700482	Prex2|chr1:10699983-10700482	0.147317474989804	.	.
chr1	10993772	10994271	chr1	10700869	10701368	Prex2|chr1:10700869-10701368	0.207418955345413	.	.
chr1	10993772	10994271	chr1	10717582	10718081	Prex2|chr1:10717582-10718081	0.0834415179540453	.	.
chr1	10993772	10994271	chr1	10718502	10719001	Prex2|chr1:10718502-10719001	0.229452995041733	.	.
chr1	10993772	10994271	chr1	10759501	10760000	Prex2|chr1:10759501-10760000	0.107254170265216	.	.
chr1	10993772	10994271	chr1	10835602	10836101	Prex2|chr1:10835602-10836101	0.189433479867909	.	.
chr1	10993772	10994271	chr1	11180965	11181464	Prex2|chr1:11180965-11181464	0.125985793008608	.	.
chr1	10993772	10994271	chr1	11233822	11234321	Prex2|chr1:11233822-11234321	0.100065682692089	.	.
chr1	11413910	11414409	chr1	11231148	11231647	A830018L16Rik|chr1:11231148-11231647	0.21756407144345	.	.
chr1	11413910	11414409	chr1	11458356	11458855	A830018L16Rik|chr1:11458356-11458855	0.0927229877348612	.	.
chr1	11413910	11414409	chr1	11565274	11565773	A830018L16Rik|chr1:11565274-11565773	0.0609892310399357	.	.
chr1	13588843	13589342	chr1	13870553	13871052	Tram1|chr1:13870553-13871052	0.161813464146831	.	.
chr1	13588843	13589342	chr1	13998145	13998644	Tram1|chr1:13998145-13998644	0.205647926429498	.	.
chr1	13589563	13590062	chr1	13576837	13577336	Tram1|chr1:13576837-13577336	0.123979998193785	.	.
chr1	13589563	13590062	chr1	13599193	13599692	Tram1|chr1:13599193-13599692	0.222630559059132	.	.
chr1	13589563	13590062	chr1	13614814	13615313	Tram1|chr1:13614814-13615313	0.0921390281295665	.	.
chr1	13589563	13590062	chr1	13706254	13706753	Tram1|chr1:13706254-13706753	0.142681995019991	.	.
chr1	13589563	13590062	chr1	13755786	13756285	Tram1|chr1:13755786-13756285	0.0584520456282263	.	.
chr1	13589563	13590062	chr1	13801875	13802374	Tram1|chr1:13801875-13802374	0.0816250972845834	.	.
chr1	13659706	13660205	chr1	13573930	13574429	Lactb2|chr1:13573930-13574429	0.0681579635317888	.	.
chr1	13659706	13660205	chr1	13576837	13577336	Lactb2|chr1:13576837-13577336	0.0640700678054693	.	.
chr1	13659706	13660205	chr1	13682912	13683411	Lactb2|chr1:13682912-13683411	0.114659079451913	.	.
chr1	13659706	13660205	chr1	13752366	13752865	Lactb2|chr1:13752366-13752865	0.0586513272244154	.	.
chr1	13659706	13660205	chr1	13755786	13756285	Lactb2|chr1:13755786-13756285	0.162018818717829	.	.
chr1	13660314	13660813	chr1	13599193	13599692	Lactb2|chr1:13599193-13599692	0.138164105654394	.	.
chr1	13660314	13660813	chr1	13639420	13639919	Lactb2|chr1:13639420-13639919	0.0653588222095886	.	.
chr1	13660314	13660813	chr1	13752366	13752865	Lactb2|chr1:13752366-13752865	0.101489960160078	.	.
chr1	13660314	13660813	chr1	13998145	13998644	Lactb2|chr1:13998145-13998644	0.188007497538583	.	.
chr1	14309549	14310048	chr1	14184228	14184727	Eya1|chr1:14184228-14184727	0.0716805433522567	.	.
chr1	14309549	14310048	chr1	14234125	14234624	Eya1|chr1:14234125-14234624	0.0678071952331029	.	.
chr1	14309549	14310048	chr1	14236273	14236772	Eya1|chr1:14236273-14236772	0.071260240599434	.	.
chr1	14309549	14310048	chr1	14675282	14675781	Eya1|chr1:14675282-14675781	0.175585872968116	.	.
chr1	14309549	14310048	chr1	14739996	14740495	Eya1|chr1:14739996-14740495	0.119167911843624	.	.
chr1	14755218	14755717	chr1	14635842	14636341	Msc|chr1:14635842-14636341	0.0813855670096129	.	.
chr1	14755218	14755717	chr1	14739996	14740495	Msc|chr1:14739996-14740495	0.070193692792014	.	.
chr1	14755218	14755717	chr1	14995404	14995903	Msc|chr1:14995404-14995903	0.0615833681797931	.	.
chr1	14755218	14755717	chr1	15180076	15180575	Msc|chr1:15180076-15180575	0.088314800973907	.	.
chr1	14918622	14919121	chr1	14728986	14729485	Trpa1|chr1:14728986-14729485	0.111475411315276	.	.
chr1	14918622	14919121	chr1	14757936	14758435	Trpa1|chr1:14757936-14758435	0.0969845141523566	.	.
chr1	15286608	15287107	chr1	15291893	15292392	Kcnb2|chr1:15291893-15292392	0.0622812850532191	.	.
chr1	15286608	15287107	chr1	15292456	15292955	Kcnb2|chr1:15292456-15292955	0.187085496436504	.	.
chr1	15286608	15287107	chr1	15483457	15483956	Kcnb2|chr1:15483457-15483956	0.0994294271924492	.	.
chr1	15805340	15805839	chr1	15770298	15770797	Terf1|chr1:15770298-15770797	0.0594275034687384	.	.
chr1	15805340	15805839	chr1	15791827	15792326	Terf1|chr1:15791827-15792326	0.0760112558165095	.	.
chr1	15805340	15805839	chr1	15850704	15851203	Terf1|chr1:15850704-15851203	0.0896586761972936	.	.
chr1	15805340	15805839	chr1	15993491	15993990	Terf1|chr1:15993491-15993990	0.0686474458158649	.	.
chr1	15892493	15892992	chr1	15850704	15851203	Sbspon|chr1:15850704-15851203	0.0809118247166037	.	.
chr1	15892493	15892992	chr1	15990959	15991458	Sbspon|chr1:15990959-15991458	0.238091683775915	.	.
chr1	15892493	15892992	chr1	15991489	15991988	Sbspon|chr1:15991489-15991988	0.160428073555094	.	.
chr1	15892493	15892992	chr1	15993491	15993990	Sbspon|chr1:15993491-15993990	0.120957295930279	.	.
chr1	15892493	15892992	chr1	16205408	16205907	Sbspon|chr1:16205408-16205907	0.117235028861363	.	.
chr1	16093096	16093595	chr1	15770298	15770797	4930444P10Rik|chr1:15770298-15770797	0.123198347030819	.	.
chr1	16093096	16093595	chr1	15847785	15848284	4930444P10Rik|chr1:15847785-15848284	0.0665022862508542	.	.
chr1	16093096	16093595	chr1	16205408	16205907	4930444P10Rik|chr1:16205408-16205907	0.135456008779476	.	.
chr1	16093096	16093595	chr1	16205937	16206436	4930444P10Rik|chr1:16205937-16206436	0.105737472681649	.	.
chr1	16103947	16104446	chr1	15770806	15771305	Rpl7|chr1:15770806-15771305	0.136483701982724	.	.
chr1	16103947	16104446	chr1	15776859	15777358	Rpl7|chr1:15776859-15777358	0.080894855058137	.	.
chr1	16103947	16104446	chr1	15850704	15851203	Rpl7|chr1:15850704-15851203	0.159385936830186	.	.
chr1	16103947	16104446	chr1	15902414	15902913	Rpl7|chr1:15902414-15902913	0.0844647200490664	.	.
chr1	16103947	16104446	chr1	16154823	16155322	Rpl7|chr1:16154823-16155322	0.176950199769663	.	.
chr1	16103947	16104446	chr1	16237212	16237711	Rpl7|chr1:16237212-16237711	0.105860401441249	.	.
chr1	16103947	16104446	chr1	16237212	16237711	Rpl7|chr1:16237212-16237711	0.10586040144125	.	.
chr1	16104453	16104952	chr1	15770298	15770797	Rpl7|chr1:15770298-15770797	0.234951760673843	.	.
chr1	16104453	16104952	chr1	15770806	15771305	Rpl7|chr1:15770806-15771305	0.118113048709423	.	.
chr1	16104453	16104952	chr1	15791827	15792326	Rpl7|chr1:15791827-15792326	0.0848167663664038	.	.
chr1	16104453	16104952	chr1	15883507	15884006	Rpl7|chr1:15883507-15884006	0.161268567974277	.	.
chr1	16104453	16104952	chr1	15990959	15991458	Rpl7|chr1:15990959-15991458	0.0753065271437247	.	.
chr1	16104453	16104952	chr1	15991489	15991988	Rpl7|chr1:15991489-15991988	0.0975306821115331	.	.
chr1	16104453	16104952	chr1	15991489	15991988	Rpl7|chr1:15991489-15991988	0.0975306821115332	.	.
chr1	16104453	16104952	chr1	16129906	16130405	Rpl7|chr1:16129906-16130405	0.0981043605504573	.	.
chr1	16104453	16104952	chr1	16205937	16206436	Rpl7|chr1:16205937-16206436	0.104218527278494	.	.
chr1	16104999	16105498	chr1	15770298	15770797	Rdh10|chr1:15770298-15770797	0.165805637388325	.	.
chr1	16104999	16105498	chr1	15770298	15770797	Rpl7|chr1:15770298-15770797	0.165805637388325	.	.
chr1	16104999	16105498	chr1	15770806	15771305	Rdh10|chr1:15770806-15771305	0.0977905543177377	.	.
chr1	16104999	16105498	chr1	15770806	15771305	Rpl7|chr1:15770806-15771305	0.0977905543177377	.	.
chr1	16104999	16105498	chr1	15850704	15851203	Rdh10|chr1:15850704-15851203	0.0630774524856981	.	.
chr1	16104999	16105498	chr1	15850704	15851203	Rpl7|chr1:15850704-15851203	0.0630774524856981	.	.
chr1	16104999	16105498	chr1	15942994	15943493	Rdh10|chr1:15942994-15943493	0.0819287634212253	.	.
chr1	16104999	16105498	chr1	15942994	15943493	Rpl7|chr1:15942994-15943493	0.0819287634212253	.	.
chr1	16104999	16105498	chr1	15993491	15993990	Rdh10|chr1:15993491-15993990	0.0764870880691971	.	.
chr1	16104999	16105498	chr1	15993491	15993990	Rpl7|chr1:15993491-15993990	0.0764870880691971	.	.
chr1	16104999	16105498	chr1	16202130	16202629	Rdh10|chr1:16202130-16202629	0.0634975633027159	.	.
chr1	16104999	16105498	chr1	16202130	16202629	Rpl7|chr1:16202130-16202629	0.0634975633027159	.	.
chr1	16105563	16106062	chr1	15770806	15771305	Rdh10|chr1:15770806-15771305	0.0629975951416021	.	.
chr1	16105563	16106062	chr1	15902414	15902913	Rdh10|chr1:15902414-15902913	0.126085556556842	.	.
chr1	16105563	16106062	chr1	15942994	15943493	Rdh10|chr1:15942994-15943493	0.0996078525045039	.	.
chr1	16105563	16106062	chr1	15942994	15943493	Rdh10|chr1:15942994-15943493	0.099607852504504	.	.
chr1	16105563	16106062	chr1	16063926	16064425	Rdh10|chr1:16063926-16064425	0.164736031229366	.	.
chr1	16105563	16106062	chr1	16237212	16237711	Rdh10|chr1:16237212-16237711	0.0737648063883398	.	.
chr1	16519035	16519534	chr1	16636459	16636958	Stau2|chr1:16636459-16636958	0.1277477127799	.	.
chr1	16519035	16519534	chr1	16702758	16703257	Stau2|chr1:16702758-16703257	0.150662051131532	.	.
chr1	16519035	16519534	chr1	16709585	16710084	Stau2|chr1:16709585-16710084	0.0607266211387017	.	.
chr1	16519035	16519534	chr1	16714089	16714588	Stau2|chr1:16714089-16714588	0.0955716657513278	.	.
chr1	16519035	16519534	chr1	16745945	16746444	Stau2|chr1:16745945-16746444	0.0777292274524967	.	.
chr1	16519035	16519534	chr1	16758712	16759211	Stau2|chr1:16758712-16759211	0.226114383476862	.	.
chr1	16519761	16520260	chr1	16703301	16703800	Stau2|chr1:16703301-16703800	0.0612848057248238	.	.
chr1	16519761	16520260	chr1	16710683	16711182	Stau2|chr1:16710683-16711182	0.135009818250355	.	.
chr1	16519761	16520260	chr1	16758712	16759211	Stau2|chr1:16758712-16759211	0.240906764557913	.	.
chr1	16618483	16618982	chr1	16564742	16565241	Ube2w|chr1:16564742-16565241	0.0768044130852383	.	.
chr1	16618483	16618982	chr1	16709585	16710084	Ube2w|chr1:16709585-16710084	0.137305113409723	.	.
chr1	16618483	16618982	chr1	16710683	16711182	Ube2w|chr1:16710683-16711182	0.074983694937897	.	.
chr1	16619102	16619601	chr1	16636459	16636958	Ube2w|chr1:16636459-16636958	0.0960563724176875	.	.
chr1	16619102	16619601	chr1	16636459	16636958	Ube2w|chr1:16636459-16636958	0.0960563724176876	.	.
chr1	16619102	16619601	chr1	16703301	16703800	Ube2w|chr1:16703301-16703800	0.0969526933505371	.	.
chr1	16619102	16619601	chr1	16703823	16704322	Ube2w|chr1:16703823-16704322	0.178094968601555	.	.
chr1	16619102	16619601	chr1	16709585	16710084	Ube2w|chr1:16709585-16710084	0.110708869727167	.	.
chr1	16619102	16619601	chr1	16758712	16759211	Ube2w|chr1:16758712-16759211	0.204720163858724	.	.
chr1	16619102	16619601	chr1	16759351	16759850	Ube2w|chr1:16759351-16759850	0.163284976301073	.	.
chr1	16619102	16619601	chr1	16848033	16848532	Ube2w|chr1:16848033-16848532	0.0721912197051919	.	.
chr1	16656744	16657243	chr1	16564742	16565241	D030040B21Rik|chr1:16564742-16565241	0.0797887098195516	.	.
chr1	16656744	16657243	chr1	16564742	16565241	Eloc|chr1:16564742-16565241	0.0797887098195516	.	.
chr1	16656744	16657243	chr1	16636459	16636958	D030040B21Rik|chr1:16636459-16636958	0.0649283590618069	.	.
chr1	16656744	16657243	chr1	16636459	16636958	Eloc|chr1:16636459-16636958	0.0649283590618069	.	.
chr1	16656744	16657243	chr1	16703823	16704322	D030040B21Rik|chr1:16703823-16704322	0.108434907479164	.	.
chr1	16656744	16657243	chr1	16703823	16704322	Eloc|chr1:16703823-16704322	0.108434907479164	.	.
chr1	16656744	16657243	chr1	16714089	16714588	D030040B21Rik|chr1:16714089-16714588	0.07835148325316	.	.
chr1	16656744	16657243	chr1	16714089	16714588	Eloc|chr1:16714089-16714588	0.07835148325316	.	.
chr1	16656744	16657243	chr1	16758712	16759211	D030040B21Rik|chr1:16758712-16759211	0.202349467407554	.	.
chr1	16656744	16657243	chr1	16758712	16759211	Eloc|chr1:16758712-16759211	0.202349467407554	.	.
chr1	16656744	16657243	chr1	16759351	16759850	D030040B21Rik|chr1:16759351-16759850	0.151896062375326	.	.
chr1	16656744	16657243	chr1	16759351	16759850	Eloc|chr1:16759351-16759850	0.151896062375326	.	.
chr1	16657258	16657757	chr1	16759351	16759850	D030040B21Rik|chr1:16759351-16759850	0.0616855534119779	.	.
chr1	16657258	16657757	chr1	16759351	16759850	Eloc|chr1:16759351-16759850	0.0616855534119779	.	.
chr1	16664905	16665404	chr1	16758712	16759211	Tmem70|chr1:16758712-16759211	0.216059345265871	.	.
chr1	16687901	16688400	chr1	16987547	16988046	Ly96|chr1:16987547-16988046	0.0660168214350327	.	.
chr1	16688506	16689005	chr1	16714089	16714588	Ly96|chr1:16714089-16714588	0.0745969506696635	.	.
chr1	16688506	16689005	chr1	16816484	16816983	Ly96|chr1:16816484-16816983	0.0650485766979376	.	.
chr1	17097665	17098164	chr1	16758712	16759211	Jph1|chr1:16758712-16759211	0.179084016178849	.	.
chr1	17097665	17098164	chr1	17015917	17016416	Jph1|chr1:17015917-17016416	0.112110468757539	.	.
chr1	17097665	17098164	chr1	17058743	17059242	Jph1|chr1:17058743-17059242	0.10800105878113	.	.
chr1	17097665	17098164	chr1	17060493	17060992	Jph1|chr1:17060493-17060992	0.0713424164208108	.	.
chr1	17097665	17098164	chr1	17120001	17120500	Jph1|chr1:17120001-17120500	0.0574979863290251	.	.
chr1	17097665	17098164	chr1	17120838	17121337	Jph1|chr1:17120838-17121337	0.0585552998118887	.	.
chr1	17098192	17098691	chr1	16758712	16759211	Jph1|chr1:16758712-16759211	0.0581498511583435	.	.
chr1	17098192	17098691	chr1	17010768	17011267	Jph1|chr1:17010768-17011267	0.0774802487575115	.	.
chr1	17098192	17098691	chr1	17058743	17059242	Jph1|chr1:17058743-17059242	0.161891954301232	.	.
chr1	17098192	17098691	chr1	17120001	17120500	Jph1|chr1:17120001-17120500	0.144739150014379	.	.
chr1	17145142	17145641	chr1	16758712	16759211	Gdap1|chr1:16758712-16759211	0.275850207859746	.	.
chr1	17145142	17145641	chr1	16759351	16759850	Gdap1|chr1:16759351-16759850	0.0667820249331496	.	.
chr1	17145142	17145641	chr1	17044235	17044734	Gdap1|chr1:17044235-17044734	0.108255575856632	.	.
chr1	17145142	17145641	chr1	17053897	17054396	Gdap1|chr1:17053897-17054396	0.0610707457864274	.	.
chr1	17145142	17145641	chr1	17123369	17123868	Gdap1|chr1:17123369-17123868	0.0874752092383164	.	.
chr1	17727070	17727569	chr1	17311278	17311777	Crispld1|chr1:17311278-17311777	0.167558914980181	.	.
chr1	17727070	17727569	chr1	17311278	17311777	Gm16070|chr1:17311278-17311777	0.167558914980181	.	.
chr1	17727070	17727569	chr1	17825827	17826326	Crispld1|chr1:17825827-17826326	0.0737200748040083	.	.
chr1	17727070	17727569	chr1	17825827	17826326	Gm16070|chr1:17825827-17826326	0.0737200748040083	.	.
chr1	17727608	17728107	chr1	17311278	17311777	Crispld1|chr1:17311278-17311777	0.0601230283761251	.	.
chr1	17727608	17728107	chr1	17311278	17311777	Gm16070|chr1:17311278-17311777	0.0601230283761251	.	.
chr1	18057998	18058497	chr1	17980561	17981060	Gm28756|chr1:17980561-17981060	0.100409774342844	.	.
chr1	18057998	18058497	chr1	18168208	18168707	Gm28756|chr1:18168208-18168707	0.0624219851088557	.	.
chr1	20820187	20820686	chr1	20832376	20832875	Mcm3|chr1:20832376-20832875	0.145879544822678	.	.
chr1	20820187	20820686	chr1	20912547	20913046	Mcm3|chr1:20912547-20913046	0.156445902601952	.	.
chr1	20820187	20820686	chr1	20922853	20923352	Mcm3|chr1:20922853-20923352	0.216206021167156	.	.
chr1	20890311	20890810	chr1	20796981	20797480	6720483E21Rik|chr1:20796981-20797480	0.0963423518748099	.	.
chr1	20890311	20890810	chr1	20796981	20797480	Paqr8|chr1:20796981-20797480	0.0963423518748099	.	.
chr1	20890311	20890810	chr1	20801628	20802127	6720483E21Rik|chr1:20801628-20802127	0.061491791259463	.	.
chr1	20890311	20890810	chr1	20801628	20802127	Paqr8|chr1:20801628-20802127	0.061491791259463	.	.
chr1	20890311	20890810	chr1	20832376	20832875	6720483E21Rik|chr1:20832376-20832875	0.112897642582188	.	.
chr1	20890311	20890810	chr1	20832376	20832875	Paqr8|chr1:20832376-20832875	0.112897642582188	.	.
chr1	20890311	20890810	chr1	20848533	20849032	6720483E21Rik|chr1:20848533-20849032	0.249257032195794	.	.
chr1	20890311	20890810	chr1	20848533	20849032	Paqr8|chr1:20848533-20849032	0.249257032195794	.	.
chr1	20890311	20890810	chr1	20860754	20861253	6720483E21Rik|chr1:20860754-20861253	0.138833984233908	.	.
chr1	20890311	20890810	chr1	20860754	20861253	Paqr8|chr1:20860754-20861253	0.138833984233908	.	.
chr1	20890311	20890810	chr1	20898642	20899141	6720483E21Rik|chr1:20898642-20899141	0.0716022406723816	.	.
chr1	20890311	20890810	chr1	20898642	20899141	Paqr8|chr1:20898642-20899141	0.0716022406723816	.	.
chr1	20890311	20890810	chr1	20906237	20906736	6720483E21Rik|chr1:20906237-20906736	0.181190412837518	.	.
chr1	20890311	20890810	chr1	20906237	20906736	Paqr8|chr1:20906237-20906736	0.181190412837518	.	.
chr1	20890311	20890810	chr1	20912038	20912537	6720483E21Rik|chr1:20912038-20912537	0.0903334799966028	.	.
chr1	20890311	20890810	chr1	20912038	20912537	Paqr8|chr1:20912038-20912537	0.0903334799966028	.	.
chr1	20890311	20890810	chr1	20922853	20923352	6720483E21Rik|chr1:20922853-20923352	0.135295202463252	.	.
chr1	20890311	20890810	chr1	20922853	20923352	Paqr8|chr1:20922853-20923352	0.135295202463252	.	.
chr1	20890857	20891356	chr1	20796981	20797480	6720483E21Rik|chr1:20796981-20797480	0.210762790487219	.	.
chr1	20890857	20891356	chr1	20796981	20797480	Paqr8|chr1:20796981-20797480	0.210762790487219	.	.
chr1	20890857	20891356	chr1	20832376	20832875	6720483E21Rik|chr1:20832376-20832875	0.192363088871499	.	.
chr1	20890857	20891356	chr1	20832376	20832875	Paqr8|chr1:20832376-20832875	0.192363088871499	.	.
chr1	20890857	20891356	chr1	20848533	20849032	6720483E21Rik|chr1:20848533-20849032	0.354238796638408	.	.
chr1	20890857	20891356	chr1	20848533	20849032	Paqr8|chr1:20848533-20849032	0.354238796638408	.	.
chr1	20890857	20891356	chr1	20860754	20861253	6720483E21Rik|chr1:20860754-20861253	0.0831954758872683	.	.
chr1	20890857	20891356	chr1	20860754	20861253	6720483E21Rik|chr1:20860754-20861253	0.0831954758872684	.	.
chr1	20890857	20891356	chr1	20860754	20861253	Paqr8|chr1:20860754-20861253	0.0831954758872683	.	.
chr1	20890857	20891356	chr1	20860754	20861253	Paqr8|chr1:20860754-20861253	0.0831954758872684	.	.
chr1	20890857	20891356	chr1	20905651	20906150	6720483E21Rik|chr1:20905651-20906150	0.0831375140373499	.	.
chr1	20890857	20891356	chr1	20905651	20906150	Paqr8|chr1:20905651-20906150	0.0831375140373499	.	.
chr1	20890857	20891356	chr1	20906237	20906736	6720483E21Rik|chr1:20906237-20906736	0.182453224161427	.	.
chr1	20890857	20891356	chr1	20906237	20906736	Paqr8|chr1:20906237-20906736	0.182453224161427	.	.
chr1	20890857	20891356	chr1	20912038	20912537	6720483E21Rik|chr1:20912038-20912537	0.0936016269763868	.	.
chr1	20890857	20891356	chr1	20912038	20912537	Paqr8|chr1:20912038-20912537	0.0936016269763868	.	.
chr1	20890857	20891356	chr1	20921118	20921617	6720483E21Rik|chr1:20921118-20921617	0.201861270858443	.	.
chr1	20890857	20891356	chr1	20921118	20921617	Paqr8|chr1:20921118-20921617	0.201861270858443	.	.
chr1	20890857	20891356	chr1	20922853	20923352	6720483E21Rik|chr1:20922853-20923352	0.103233355815656	.	.
chr1	20890857	20891356	chr1	20922853	20923352	Paqr8|chr1:20922853-20923352	0.103233355815656	.	.
chr1	20890857	20891356	chr1	20933361	20933860	6720483E21Rik|chr1:20933361-20933860	0.120791422370149	.	.
chr1	20890857	20891356	chr1	20933361	20933860	Paqr8|chr1:20933361-20933860	0.120791422370149	.	.
chr1	20951400	20951899	chr1	20786199	20786698	Efhc1|chr1:20786199-20786698	0.0591070590145534	.	.
chr1	20951400	20951899	chr1	20796981	20797480	Efhc1|chr1:20796981-20797480	0.0689736505573169	.	.
chr1	20951400	20951899	chr1	20832376	20832875	Efhc1|chr1:20832376-20832875	0.100246463031774	.	.
chr1	20951400	20951899	chr1	20848533	20849032	Efhc1|chr1:20848533-20849032	0.19655427931839	.	.
chr1	20951400	20951899	chr1	20898133	20898632	Efhc1|chr1:20898133-20898632	0.127557954478754	.	.
chr1	20951400	20951899	chr1	20905651	20906150	Efhc1|chr1:20905651-20906150	0.0934074045431086	.	.
chr1	20951400	20951899	chr1	20906237	20906736	Efhc1|chr1:20906237-20906736	0.0750395768254729	.	.
chr1	20951400	20951899	chr1	20912038	20912537	Efhc1|chr1:20912038-20912537	0.139165761767974	.	.
chr1	20951400	20951899	chr1	20921118	20921617	Efhc1|chr1:20921118-20921617	0.15143396651821	.	.
chr1	20951400	20951899	chr1	20922853	20923352	Efhc1|chr1:20922853-20923352	0.150824031083424	.	.
chr1	20951400	20951899	chr1	20933361	20933860	Efhc1|chr1:20933361-20933860	0.120789219996102	.	.
chr1	23102888	23103387	chr1	23061951	23062450	4933415F23Rik|chr1:23061951-23062450	0.152612569559278	.	.
chr1	23102888	23103387	chr1	23067673	23068172	4933415F23Rik|chr1:23067673-23068172	0.134619978610116	.	.
chr1	23102888	23103387	chr1	23098237	23098736	4933415F23Rik|chr1:23098237-23098736	0.126158650350718	.	.
chr1	23102888	23103387	chr1	23117320	23117819	4933415F23Rik|chr1:23117320-23117819	0.0741232463929342	.	.
chr1	23102888	23103387	chr1	23255866	23256365	4933415F23Rik|chr1:23255866-23256365	0.0819415931822276	.	.
chr1	24586286	24586785	chr1	24509417	24509916	Col19a1|chr1:24509417-24509916	0.0886972896987077	.	.
chr1	24586286	24586785	chr1	24611656	24612155	Col19a1|chr1:24611656-24612155	0.107328371609676	.	.
chr1	24586286	24586785	chr1	24613347	24613846	Col19a1|chr1:24613347-24613846	0.101443919049713	.	.
chr1	24586286	24586785	chr1	24614093	24614592	Col19a1|chr1:24614093-24614592	0.0957774035938262	.	.
chr1	24586286	24586785	chr1	24615721	24616220	Col19a1|chr1:24615721-24616220	0.117464596838761	.	.
chr1	24586286	24586785	chr1	24731160	24731659	Col19a1|chr1:24731160-24731659	0.116905745235462	.	.
chr1	24586286	24586785	chr1	24739155	24739654	Col19a1|chr1:24739155-24739654	0.0980743515707957	.	.
chr1	24586286	24586785	chr1	24759742	24760241	Col19a1|chr1:24759742-24760241	0.106334461769771	.	.
chr1	24586286	24586785	chr1	24901204	24901703	Col19a1|chr1:24901204-24901703	0.207142704893513	.	.
chr1	24587149	24587648	chr1	24719568	24720067	Col19a1|chr1:24719568-24720067	0.0647574589111752	.	.
chr1	24587149	24587648	chr1	24758535	24759034	Col19a1|chr1:24758535-24759034	0.123432863146369	.	.
chr1	24587149	24587648	chr1	24920450	24920949	Col19a1|chr1:24920450-24920949	0.073966037553223	.	.
chr1	24678265	24678764	chr1	24509417	24509916	Lmbrd1|chr1:24509417-24509916	0.0576537430843394	.	.
chr1	24678265	24678764	chr1	24550818	24551317	Lmbrd1|chr1:24550818-24551317	0.0661861698802554	.	.
chr1	24678265	24678764	chr1	24558122	24558621	Lmbrd1|chr1:24558122-24558621	0.0764717857118947	.	.
chr1	24679014	24679513	chr1	24550818	24551317	Lmbrd1|chr1:24550818-24551317	0.0786544391695642	.	.
chr1	24679014	24679513	chr1	24558122	24558621	Lmbrd1|chr1:24558122-24558621	0.0736574646751274	.	.
chr1	24679014	24679513	chr1	24672506	24673005	Lmbrd1|chr1:24672506-24673005	0.112754374791775	.	.
chr1	24679014	24679513	chr1	24758535	24759034	Lmbrd1|chr1:24758535-24759034	0.100997098066347	.	.
chr1	24679014	24679513	chr1	24901204	24901703	Lmbrd1|chr1:24901204-24901703	0.0992430034307444	.	.
chr1	25829930	25830429	chr1	25876966	25877465	Adgrb3|chr1:25876966-25877465	0.0827161409973436	.	.
chr1	25829930	25830429	chr1	25891912	25892411	Adgrb3|chr1:25891912-25892411	0.0733720691558854	.	.
chr1	30719264	30719763	chr1	30832710	30833209	Gm9898|chr1:30832710-30833209	0.0725166348366553	.	.
chr1	30720698	30721197	chr1	30588278	30588777	Gm9898|chr1:30588278-30588777	0.0727536352568824	.	.
chr1	30720698	30721197	chr1	30718559	30719058	Gm9898|chr1:30718559-30719058	0.0744246681480017	.	.
chr1	30720698	30721197	chr1	30750027	30750526	Gm9898|chr1:30750027-30750526	0.171986106933929	.	.
chr1	30720698	30721197	chr1	30755349	30755848	Gm9898|chr1:30755349-30755848	0.10998952592264	.	.
chr1	30720698	30721197	chr1	30773586	30774085	Gm9898|chr1:30773586-30774085	0.128071833774011	.	.
chr1	30720698	30721197	chr1	30797959	30798458	Gm9898|chr1:30797959-30798458	0.123905892791768	.	.
chr1	30720698	30721197	chr1	30832710	30833209	Gm9898|chr1:30832710-30833209	0.0608376722488112	.	.
chr1	30720698	30721197	chr1	30832710	30833209	Gm9898|chr1:30832710-30833209	0.0608376722488113	.	.
chr1	30872795	30873294	chr1	30584783	30585282	Phf3|chr1:30584783-30585282	0.103070888347821	.	.
chr1	30872795	30873294	chr1	30588278	30588777	Phf3|chr1:30588278-30588777	0.118908429393881	.	.
chr1	30872795	30873294	chr1	30681140	30681639	Phf3|chr1:30681140-30681639	0.130067795666761	.	.
chr1	30872795	30873294	chr1	30716282	30716781	Phf3|chr1:30716282-30716781	0.098482817709316	.	.
chr1	30872795	30873294	chr1	30740784	30741283	Phf3|chr1:30740784-30741283	0.0862897457327219	.	.
chr1	30872795	30873294	chr1	30740784	30741283	Phf3|chr1:30740784-30741283	0.086289745732722	.	.
chr1	30872795	30873294	chr1	31220757	31221256	Phf3|chr1:31220757-31221256	0.0642777990813501	.	.
chr1	30873430	30873929	chr1	30590651	30591150	Phf3|chr1:30590651-30591150	0.149626524220071	.	.
chr1	30873430	30873929	chr1	30591249	30591748	Phf3|chr1:30591249-30591748	0.107906331595469	.	.
chr1	30873430	30873929	chr1	30681140	30681639	Phf3|chr1:30681140-30681639	0.133291214746599	.	.
chr1	30873430	30873929	chr1	31019300	31019799	Phf3|chr1:31019300-31019799	0.116853865678328	.	.
chr1	30873430	30873929	chr1	31220757	31221256	Phf3|chr1:31220757-31221256	0.145186630941041	.	.
chr1	30873942	30874441	chr1	30716282	30716781	Phf3|chr1:30716282-30716781	0.0889968668950144	.	.
chr1	30873942	30874441	chr1	30740784	30741283	Phf3|chr1:30740784-30741283	0.0680957745065335	.	.
chr1	30873942	30874441	chr1	30773586	30774085	Phf3|chr1:30773586-30774085	0.0688078841493557	.	.
chr1	30873942	30874441	chr1	30797959	30798458	Phf3|chr1:30797959-30798458	0.0717112567482646	.	.
chr1	30873942	30874441	chr1	31220757	31221256	Phf3|chr1:31220757-31221256	0.0825789781315619	.	.
chr1	30949080	30949579	chr1	30591249	30591748	Ptp4a1|chr1:30591249-30591748	0.103052758743426	.	.
chr1	30949080	30949579	chr1	30681140	30681639	Ptp4a1|chr1:30681140-30681639	0.0675929544685508	.	.
chr1	30949080	30949579	chr1	31203249	31203748	Ptp4a1|chr1:31203249-31203748	0.14897568756771	.	.
chr1	30949582	30950081	chr1	30591249	30591748	Ptp4a1|chr1:30591249-30591748	0.111634429372084	.	.
chr1	30949582	30950081	chr1	30681140	30681639	Ptp4a1|chr1:30681140-30681639	0.0879139586608164	.	.
chr1	30949582	30950081	chr1	30700382	30700881	Ptp4a1|chr1:30700382-30700881	0.0678480470319161	.	.
chr1	30949582	30950081	chr1	30707395	30707894	Ptp4a1|chr1:30707395-30707894	0.153815872533882	.	.
chr1	30949582	30950081	chr1	30718559	30719058	Ptp4a1|chr1:30718559-30719058	0.122004919581504	.	.
chr1	30949582	30950081	chr1	31203249	31203748	Ptp4a1|chr1:31203249-31203748	0.0959548604146433	.	.
chr1	32172459	32172958	chr1	32085335	32085834	Khdrbs2|chr1:32085335-32085834	0.0848624283388245	.	.
chr1	32172459	32172958	chr1	32190721	32191220	Khdrbs2|chr1:32190721-32191220	0.0725816738859452	.	.
chr1	32172459	32172958	chr1	32197213	32197712	Khdrbs2|chr1:32197213-32197712	0.0621472402704971	.	.
chr1	34433080	34433579	chr1	34583679	34584178	Gm37233|chr1:34583679-34584178	0.0614946273156016	.	.
chr1	34433080	34433579	chr1	34583679	34584178	Gm37233|chr1:34583679-34584178	0.0614946273156017	.	.
chr1	34433080	34433579	chr1	34599926	34600425	Gm37233|chr1:34599926-34600425	0.0786692137402835	.	.
chr1	34433080	34433579	chr1	34602327	34602826	Gm37233|chr1:34602327-34602826	0.0766570263130271	.	.
chr1	34433080	34433579	chr1	34738307	34738806	Gm37233|chr1:34738307-34738806	0.0841201622900822	.	.
chr1	34433080	34433579	chr1	34749126	34749625	Gm37233|chr1:34749126-34749625	0.0952732354960854	.	.
chr1	34439491	34439990	chr1	34583679	34584178	Ccdc115|chr1:34583679-34584178	0.0823375094759845	.	.
chr1	34439491	34439990	chr1	34583679	34584178	Imp4|chr1:34583679-34584178	0.0823375094759845	.	.
chr1	34439491	34439990	chr1	34749649	34750148	Ccdc115|chr1:34749649-34750148	0.11323189272784	.	.
chr1	34439491	34439990	chr1	34749649	34750148	Imp4|chr1:34749649-34750148	0.11323189272784	.	.
chr1	34459438	34459937	chr1	34409815	34410314	Ptpn18|chr1:34409815-34410314	0.0893786903742961	.	.
chr1	34459438	34459937	chr1	34749126	34749625	Ptpn18|chr1:34749126-34749625	0.0789456162257009	.	.
chr1	34485782	34486281	chr1	34642414	34642913	4930568A12Rik|chr1:34642414-34642913	0.0655916583896506	.	.
chr1	34485782	34486281	chr1	34642414	34642913	4930568A12Rik|chr1:34642414-34642913	0.0655916583896507	.	.
chr1	34579442	34579941	chr1	34409815	34410314	1700101I19Rik|chr1:34409815-34410314	0.121835644533002	.	.
chr1	34579442	34579941	chr1	34409815	34410314	Amer3|chr1:34409815-34410314	0.121835644533002	.	.
chr1	34579442	34579941	chr1	34738307	34738806	1700101I19Rik|chr1:34738307-34738806	0.060174838764734	.	.
chr1	34579442	34579941	chr1	34738307	34738806	Amer3|chr1:34738307-34738806	0.060174838764734	.	.
chr1	34579442	34579941	chr1	34752832	34753331	1700101I19Rik|chr1:34752832-34753331	0.113630398629147	.	.
chr1	34579442	34579941	chr1	34752832	34753331	Amer3|chr1:34752832-34753331	0.113630398629147	.	.
chr1	34579442	34579941	chr1	34768535	34769034	1700101I19Rik|chr1:34768535-34769034	0.0954634748171969	.	.
chr1	34579442	34579941	chr1	34768535	34769034	Amer3|chr1:34768535-34769034	0.0954634748171969	.	.
chr1	34579442	34579941	chr1	34779365	34779864	1700101I19Rik|chr1:34779365-34779864	0.18949714645696	.	.
chr1	34579442	34579941	chr1	34779365	34779864	Amer3|chr1:34779365-34779864	0.18949714645696	.	.
chr1	34579442	34579941	chr1	34891506	34892005	1700101I19Rik|chr1:34891506-34892005	0.0660497606944037	.	.
chr1	34579442	34579941	chr1	34891506	34892005	Amer3|chr1:34891506-34892005	0.0660497606944037	.	.
chr1	34579990	34580489	chr1	34298475	34298974	1700101I19Rik|chr1:34298475-34298974	0.0938301826665172	.	.
chr1	34579990	34580489	chr1	34298475	34298974	Amer3|chr1:34298475-34298974	0.0938301826665172	.	.
chr1	34579990	34580489	chr1	34323614	34324113	1700101I19Rik|chr1:34323614-34324113	0.0723296903669914	.	.
chr1	34579990	34580489	chr1	34323614	34324113	1700101I19Rik|chr1:34323614-34324113	0.0723296903669915	.	.
chr1	34579990	34580489	chr1	34323614	34324113	Amer3|chr1:34323614-34324113	0.0723296903669914	.	.
chr1	34579990	34580489	chr1	34323614	34324113	Amer3|chr1:34323614-34324113	0.0723296903669915	.	.
chr1	34579990	34580489	chr1	34409815	34410314	1700101I19Rik|chr1:34409815-34410314	0.0677037528902442	.	.
chr1	34579990	34580489	chr1	34409815	34410314	1700101I19Rik|chr1:34409815-34410314	0.0677037528902443	.	.
chr1	34579990	34580489	chr1	34409815	34410314	Amer3|chr1:34409815-34410314	0.0677037528902442	.	.
chr1	34579990	34580489	chr1	34409815	34410314	Amer3|chr1:34409815-34410314	0.0677037528902443	.	.
chr1	34579990	34580489	chr1	34583679	34584178	1700101I19Rik|chr1:34583679-34584178	0.106642066107386	.	.
chr1	34579990	34580489	chr1	34583679	34584178	Amer3|chr1:34583679-34584178	0.106642066107386	.	.
chr1	34579990	34580489	chr1	34654197	34654696	1700101I19Rik|chr1:34654197-34654696	0.127646639821561	.	.
chr1	34579990	34580489	chr1	34654197	34654696	Amer3|chr1:34654197-34654696	0.127646639821561	.	.
chr1	34579990	34580489	chr1	34812797	34813296	1700101I19Rik|chr1:34812797-34813296	0.203733739496214	.	.
chr1	34579990	34580489	chr1	34812797	34813296	Amer3|chr1:34812797-34813296	0.203733739496214	.	.
chr1	34579990	34580489	chr1	34891506	34892005	1700101I19Rik|chr1:34891506-34892005	0.0706696358719079	.	.
chr1	34579990	34580489	chr1	34891506	34892005	Amer3|chr1:34891506-34892005	0.0706696358719079	.	.
chr1	34801460	34801959	chr1	34571342	34571841	Arhgef4|chr1:34571342-34571841	0.15335956895585	.	.
chr1	34801460	34801959	chr1	34749649	34750148	Arhgef4|chr1:34749649-34750148	0.0855974172686395	.	.
chr1	34801460	34801959	chr1	34753530	34754029	Arhgef4|chr1:34753530-34754029	0.0591155378010119	.	.
chr1	34801460	34801959	chr1	34768535	34769034	Arhgef4|chr1:34768535-34769034	0.175627680054284	.	.
chr1	34801460	34801959	chr1	34779365	34779864	Arhgef4|chr1:34779365-34779864	0.104440497340067	.	.
chr1	34801460	34801959	chr1	34793414	34793913	Arhgef4|chr1:34793414-34793913	0.0736953663087273	.	.
chr1	34801460	34801959	chr1	34812797	34813296	Arhgef4|chr1:34812797-34813296	0.161480995832294	.	.
chr1	34801460	34801959	chr1	34814010	34814509	Arhgef4|chr1:34814010-34814509	0.101400335401742	.	.
chr1	34801460	34801959	chr1	34867150	34867649	Arhgef4|chr1:34867150-34867649	0.135716812769704	.	.
chr1	34801460	34801959	chr1	35096971	35097470	Arhgef4|chr1:35096971-35097470	0.0594496133510673	.	.
chr1	34801460	34801959	chr1	35160864	35161363	Arhgef4|chr1:35160864-35161363	0.144748284721581	.	.
chr1	34802224	34802723	chr1	34511013	34511512	Arhgef4|chr1:34511013-34511512	0.0934858761257466	.	.
chr1	34802224	34802723	chr1	34571342	34571841	Arhgef4|chr1:34571342-34571841	0.060748554844893	.	.
chr1	34802224	34802723	chr1	34749126	34749625	Arhgef4|chr1:34749126-34749625	0.0689492440664084	.	.
chr1	34802224	34802723	chr1	34753530	34754029	Arhgef4|chr1:34753530-34754029	0.0737992536592874	.	.
chr1	34802224	34802723	chr1	34878067	34878566	Arhgef4|chr1:34878067-34878566	0.0601973584640844	.	.
chr1	34802224	34802723	chr1	35175533	35176032	Arhgef4|chr1:35175533-35176032	0.106144133202333	.	.
chr1	34802224	34802723	chr1	35242014	35242513	Arhgef4|chr1:35242014-35242513	0.0696511925978902	.	.
chr1	34812196	34812695	chr1	34654197	34654696	Gm38336|chr1:34654197-34654696	0.14243835071073	.	.
chr1	34812196	34812695	chr1	34812797	34813296	Gm38336|chr1:34812797-34813296	0.270076427747447	.	.
chr1	34812196	34812695	chr1	34814010	34814509	Gm38336|chr1:34814010-34814509	0.101451569641196	.	.
chr1	34812196	34812695	chr1	34824212	34824711	Gm38336|chr1:34824212-34824711	0.122188597045287	.	.
chr1	34812196	34812695	chr1	34830919	34831418	Gm38336|chr1:34830919-34831418	0.0820386275824091	.	.
chr1	34812196	34812695	chr1	35242014	35242513	Gm38336|chr1:35242014-35242513	0.146325670273879	.	.
chr1	34841956	34842455	chr1	34599926	34600425	Fam168b|chr1:34599926-34600425	0.135047062824816	.	.
chr1	34841956	34842455	chr1	34642414	34642913	Fam168b|chr1:34642414-34642913	0.0626293683299402	.	.
chr1	34841956	34842455	chr1	34750293	34750792	Fam168b|chr1:34750293-34750792	0.0795414904567125	.	.
chr1	34841956	34842455	chr1	34793414	34793913	Fam168b|chr1:34793414-34793913	0.186822843248313	.	.
chr1	34841956	34842455	chr1	34812797	34813296	Fam168b|chr1:34812797-34813296	0.132685258339846	.	.
chr1	34841956	34842455	chr1	34824212	34824711	Fam168b|chr1:34824212-34824711	0.154760777095929	.	.
chr1	34841956	34842455	chr1	34824719	34825218	Fam168b|chr1:34824719-34825218	0.11715974446339	.	.
chr1	34841956	34842455	chr1	35032577	35033076	Fam168b|chr1:35032577-35033076	0.0737414220836352	.	.
chr1	34842804	34843303	chr1	34571342	34571841	Fam168b|chr1:34571342-34571841	0.143466824222627	.	.
chr1	34842804	34843303	chr1	34599926	34600425	Fam168b|chr1:34599926-34600425	0.116527077850957	.	.
chr1	34842804	34843303	chr1	34642414	34642913	Fam168b|chr1:34642414-34642913	0.0865896333418293	.	.
chr1	34842804	34843303	chr1	34750293	34750792	Fam168b|chr1:34750293-34750792	0.0684323950279773	.	.
chr1	34842804	34843303	chr1	34760458	34760957	Fam168b|chr1:34760458-34760957	0.097641718480331	.	.
chr1	34842804	34843303	chr1	34769130	34769629	Fam168b|chr1:34769130-34769629	0.0589106573500392	.	.
chr1	34842804	34843303	chr1	34779365	34779864	Fam168b|chr1:34779365-34779864	0.109290288420405	.	.
chr1	34842804	34843303	chr1	34793414	34793913	Fam168b|chr1:34793414-34793913	0.18279020749716	.	.
chr1	34842804	34843303	chr1	34824719	34825218	Fam168b|chr1:34824719-34825218	0.201273284912578	.	.
chr1	34842804	34843303	chr1	34891506	34892005	Fam168b|chr1:34891506-34892005	0.0719437843478458	.	.
chr1	34842804	34843303	chr1	34896857	34897356	Fam168b|chr1:34896857-34897356	0.1167788590847	.	.
chr1	34842804	34843303	chr1	35032577	35033076	Fam168b|chr1:35032577-35033076	0.0805599746039828	.	.
chr1	34842804	34843303	chr1	35137834	35138333	Fam168b|chr1:35137834-35138333	0.112207827554848	.	.
chr1	34842804	34843303	chr1	35147165	35147664	Fam168b|chr1:35147165-35147664	0.0936021267743901	.	.
chr1	34842804	34843303	chr1	35162445	35162944	Fam168b|chr1:35162445-35162944	0.189330345665151	.	.
chr1	34842804	34843303	chr1	35175533	35176032	Fam168b|chr1:35175533-35176032	0.0655539635829485	.	.
chr1	34842804	34843303	chr1	35180682	35181181	Fam168b|chr1:35180682-35181181	0.148507981212523	.	.
chr1	34842804	34843303	chr1	35202533	35203032	Fam168b|chr1:35202533-35203032	0.073943796093248	.	.
chr1	34842804	34843303	chr1	35232500	35232999	Fam168b|chr1:35232500-35232999	0.0945281846715055	.	.
chr1	34849768	34850267	chr1	34642414	34642913	Plekhb2|chr1:34642414-34642913	0.116002521919412	.	.
chr1	34849768	34850267	chr1	34738307	34738806	Plekhb2|chr1:34738307-34738806	0.0874509096734253	.	.
chr1	34849768	34850267	chr1	34750293	34750792	Plekhb2|chr1:34750293-34750792	0.0699029894668829	.	.
chr1	34849768	34850267	chr1	34769130	34769629	Plekhb2|chr1:34769130-34769629	0.0790858600248257	.	.
chr1	34849768	34850267	chr1	34824719	34825218	Plekhb2|chr1:34824719-34825218	0.0704063271366165	.	.
chr1	34849768	34850267	chr1	34867150	34867649	Plekhb2|chr1:34867150-34867649	0.0894023902866422	.	.
chr1	34849768	34850267	chr1	34896059	34896558	Plekhb2|chr1:34896059-34896558	0.0648755211204774	.	.
chr1	34849768	34850267	chr1	35032577	35033076	Plekhb2|chr1:35032577-35033076	0.0639535501515376	.	.
chr1	34849768	34850267	chr1	35096971	35097470	Plekhb2|chr1:35096971-35097470	0.0638093791472857	.	.
chr1	34849768	34850267	chr1	35162445	35162944	Plekhb2|chr1:35162445-35162944	0.107709576555408	.	.
chr1	34849768	34850267	chr1	35180682	35181181	Plekhb2|chr1:35180682-35181181	0.0648683643257403	.	.
chr1	34849768	34850267	chr1	35202533	35203032	Plekhb2|chr1:35202533-35203032	0.112698508737338	.	.
chr1	34850452	34850951	chr1	34750293	34750792	Plekhb2|chr1:34750293-34750792	0.0845059878843422	.	.
chr1	34850452	34850951	chr1	34867150	34867649	Plekhb2|chr1:34867150-34867649	0.0970038969408006	.	.
chr1	34850452	34850951	chr1	34878067	34878566	Plekhb2|chr1:34878067-34878566	0.0957676995925426	.	.
chr1	34850452	34850951	chr1	35004409	35004908	Plekhb2|chr1:35004409-35004908	0.0640640205842224	.	.
chr1	34850452	34850951	chr1	35096971	35097470	Plekhb2|chr1:35096971-35097470	0.0950628794501858	.	.
chr1	34850452	34850951	chr1	35107278	35107777	Plekhb2|chr1:35107278-35107777	0.0682523301056025	.	.
chr1	34850452	34850951	chr1	35162445	35162944	Plekhb2|chr1:35162445-35162944	0.0780217903709355	.	.
chr1	34850452	34850951	chr1	35175533	35176032	Plekhb2|chr1:35175533-35176032	0.0859218205639904	.	.
chr1	34850452	34850951	chr1	35202533	35203032	Plekhb2|chr1:35202533-35203032	0.111150631039349	.	.
chr1	37540354	37540853	chr1	37634610	37635109	Mgat4a|chr1:37634610-37635109	0.0941240237719663	.	.
chr1	37540354	37540853	chr1	37639092	37639591	Mgat4a|chr1:37639092-37639591	0.0684872478742306	.	.
chr1	37540354	37540853	chr1	37689727	37690226	Mgat4a|chr1:37689727-37690226	0.144087756138512	.	.
chr1	37540354	37540853	chr1	37698784	37699283	Mgat4a|chr1:37698784-37699283	0.126971835988866	.	.
chr1	37540354	37540853	chr1	37706674	37707173	Mgat4a|chr1:37706674-37707173	0.064229059320395	.	.
chr1	37540354	37540853	chr1	37725725	37726224	Mgat4a|chr1:37725725-37726224	0.0847983442324308	.	.
chr1	37540864	37541363	chr1	37634610	37635109	Mgat4a|chr1:37634610-37635109	0.130520036807732	.	.
chr1	37540864	37541363	chr1	37696888	37697387	Mgat4a|chr1:37696888-37697387	0.0776098663199545	.	.
chr1	37540864	37541363	chr1	37698784	37699283	Mgat4a|chr1:37698784-37699283	0.0939616803107018	.	.
chr1	37540864	37541363	chr1	37706674	37707173	Mgat4a|chr1:37706674-37707173	0.147189807228126	.	.
chr1	37540864	37541363	chr1	37985674	37986173	Mgat4a|chr1:37985674-37986173	0.0714854823867399	.	.
chr1	37614024	37614523	chr1	37518686	37519185	4930556I23Rik|chr1:37518686-37519185	0.0618497664589958	.	.
chr1	37614024	37614523	chr1	37628704	37629203	4930556I23Rik|chr1:37628704-37629203	0.0619816592522131	.	.
chr1	37614024	37614523	chr1	37677095	37677594	4930556I23Rik|chr1:37677095-37677594	0.0980252392945641	.	.
chr1	37614024	37614523	chr1	37678238	37678737	4930556I23Rik|chr1:37678238-37678737	0.226702268428983	.	.
chr1	37614024	37614523	chr1	37689727	37690226	4930556I23Rik|chr1:37689727-37690226	0.123709506057441	.	.
chr1	37614024	37614523	chr1	37725725	37726224	4930556I23Rik|chr1:37725725-37726224	0.098709224316441	.	.
chr1	37614024	37614523	chr1	37729508	37730007	4930556I23Rik|chr1:37729508-37730007	0.059007861431797	.	.
chr1	37614024	37614523	chr1	37759364	37759863	4930556I23Rik|chr1:37759364-37759863	0.0806115434384266	.	.
chr1	37614024	37614523	chr1	37872597	37873096	4930556I23Rik|chr1:37872597-37873096	0.067551307608659	.	.
chr1	37614024	37614523	chr1	37985674	37986173	4930556I23Rik|chr1:37985674-37986173	0.0579306588252019	.	.
chr1	37614773	37615272	chr1	37628704	37629203	4930556I23Rik|chr1:37628704-37629203	0.143681718197734	.	.
chr1	37614773	37615272	chr1	37634610	37635109	4930556I23Rik|chr1:37634610-37635109	0.0940711525821484	.	.
chr1	37614773	37615272	chr1	37698123	37698622	4930556I23Rik|chr1:37698123-37698622	0.0744865205268071	.	.
chr1	37719678	37720177	chr1	37663494	37663993	2010300C02Rik|chr1:37663494-37663993	0.119175861603064	.	.
chr1	37719678	37720177	chr1	37689727	37690226	2010300C02Rik|chr1:37689727-37690226	0.0891316649370409	.	.
chr1	37719678	37720177	chr1	37698784	37699283	2010300C02Rik|chr1:37698784-37699283	0.0879615101400941	.	.
chr1	37719678	37720177	chr1	37706674	37707173	2010300C02Rik|chr1:37706674-37707173	0.161954677405525	.	.
chr1	37719678	37720177	chr1	37725725	37726224	2010300C02Rik|chr1:37725725-37726224	0.118759475273692	.	.
chr1	37864699	37865198	chr1	37689727	37690226	Gm26805|chr1:37689727-37690226	0.0813693730939935	.	.
chr1	37864699	37865198	chr1	37706674	37707173	Gm26805|chr1:37706674-37707173	0.169729036855975	.	.
chr1	37864699	37865198	chr1	37727093	37727592	Gm26805|chr1:37727093-37727592	0.14461920658268	.	.
chr1	37864699	37865198	chr1	38046006	38046505	Gm26805|chr1:38046006-38046505	0.111020278148069	.	.
chr1	37864699	37865198	chr1	38198432	38198931	Gm26805|chr1:38198432-38198931	0.065336548380747	.	.
chr1	37864699	37865198	chr1	38199044	38199543	Gm26805|chr1:38199044-38199543	0.159805355314986	.	.
chr1	37864699	37865198	chr1	38199949	38200448	Gm26805|chr1:38199949-38200448	0.176962691215541	.	.
chr1	37864699	37865198	chr1	38240358	38240857	Gm26805|chr1:38240358-38240857	0.0855229677172926	.	.
chr1	37865263	37865762	chr1	37881730	37882229	Gm26805|chr1:37881730-37882229	0.14766273711433	.	.
chr1	37865263	37865762	chr1	37881730	37882229	Tsga10|chr1:37881730-37882229	0.14766273711433	.	.
chr1	37865263	37865762	chr1	38098053	38098552	Gm26805|chr1:38098053-38098552	0.0617872997118757	.	.
chr1	37865263	37865762	chr1	38098053	38098552	Tsga10|chr1:38098053-38098552	0.0617872997118757	.	.
chr1	37865263	37865762	chr1	38199949	38200448	Gm26805|chr1:38199949-38200448	0.132387577737207	.	.
chr1	37865263	37865762	chr1	38199949	38200448	Tsga10|chr1:38199949-38200448	0.132387577737207	.	.
chr1	37865263	37865762	chr1	38214031	38214530	Gm26805|chr1:38214031-38214530	0.0637278789437234	.	.
chr1	37865263	37865762	chr1	38214031	38214530	Tsga10|chr1:38214031-38214530	0.0637278789437234	.	.
chr1	37865263	37865762	chr1	38241011	38241510	Gm26805|chr1:38241011-38241510	0.0894036753192416	.	.
chr1	37865263	37865762	chr1	38241011	38241510	Tsga10|chr1:38241011-38241510	0.0894036753192416	.	.
chr1	37871955	37872454	chr1	37518686	37519185	Lipt1|chr1:37518686-37519185	0.17191799392602	.	.
chr1	37871955	37872454	chr1	37634610	37635109	Lipt1|chr1:37634610-37635109	0.0663205823661672	.	.
chr1	37871955	37872454	chr1	37689727	37690226	Lipt1|chr1:37689727-37690226	0.0593143050227946	.	.
chr1	37871955	37872454	chr1	37698784	37699283	Lipt1|chr1:37698784-37699283	0.103175166680699	.	.
chr1	37871955	37872454	chr1	37725725	37726224	Lipt1|chr1:37725725-37726224	0.0720300750945864	.	.
chr1	37871955	37872454	chr1	37729508	37730007	Lipt1|chr1:37729508-37730007	0.161831716605732	.	.
chr1	37871955	37872454	chr1	37872597	37873096	Lipt1|chr1:37872597-37873096	0.300389253274603	.	.
chr1	37871955	37872454	chr1	38098053	38098552	Lipt1|chr1:38098053-38098552	0.0970908888942664	.	.
chr1	37871955	37872454	chr1	38197221	38197720	Lipt1|chr1:38197221-38197720	0.120662445590513	.	.
chr1	37890241	37890740	chr1	37639092	37639591	Mitd1|chr1:37639092-37639591	0.0741548617314343	.	.
chr1	37890241	37890740	chr1	37639092	37639591	Mrpl30|chr1:37639092-37639591	0.0741548617314343	.	.
chr1	37890241	37890740	chr1	37698784	37699283	Mitd1|chr1:37698784-37699283	0.0729070867947381	.	.
chr1	37890241	37890740	chr1	37698784	37699283	Mrpl30|chr1:37698784-37699283	0.0729070867947381	.	.
chr1	37890241	37890740	chr1	37706674	37707173	Mitd1|chr1:37706674-37707173	0.0763608207728097	.	.
chr1	37890241	37890740	chr1	37706674	37707173	Mrpl30|chr1:37706674-37707173	0.0763608207728097	.	.
chr1	37890241	37890740	chr1	37929501	37930000	Mitd1|chr1:37929501-37930000	0.0744750527060792	.	.
chr1	37890241	37890740	chr1	37929501	37930000	Mrpl30|chr1:37929501-37930000	0.0744750527060792	.	.
chr1	37890241	37890740	chr1	38046006	38046505	Mitd1|chr1:38046006-38046505	0.117627003592316	.	.
chr1	37890241	37890740	chr1	38046006	38046505	Mrpl30|chr1:38046006-38046505	0.117627003592316	.	.
chr1	37890241	37890740	chr1	38218077	38218576	Mitd1|chr1:38218077-38218576	0.103072049570631	.	.
chr1	37890241	37890740	chr1	38218077	38218576	Mrpl30|chr1:38218077-38218576	0.103072049570631	.	.
chr1	37997082	37997581	chr1	37686791	37687290	Eif5b|chr1:37686791-37687290	0.0692750679999296	.	.
chr1	37997082	37997581	chr1	37686791	37687290	Txndc9|chr1:37686791-37687290	0.0692750679999296	.	.
chr1	37997082	37997581	chr1	37706674	37707173	Eif5b|chr1:37706674-37707173	0.0604418579254489	.	.
chr1	37997082	37997581	chr1	37706674	37707173	Eif5b|chr1:37706674-37707173	0.060441857925449	.	.
chr1	37997082	37997581	chr1	37706674	37707173	Txndc9|chr1:37706674-37707173	0.0604418579254489	.	.
chr1	37997082	37997581	chr1	37706674	37707173	Txndc9|chr1:37706674-37707173	0.060441857925449	.	.
chr1	37997082	37997581	chr1	37726317	37726816	Eif5b|chr1:37726317-37726816	0.0788876625380167	.	.
chr1	37997082	37997581	chr1	37726317	37726816	Txndc9|chr1:37726317-37726816	0.0788876625380167	.	.
chr1	37997082	37997581	chr1	37727093	37727592	Eif5b|chr1:37727093-37727592	0.0925830550329168	.	.
chr1	37997082	37997581	chr1	37727093	37727592	Txndc9|chr1:37727093-37727592	0.0925830550329168	.	.
chr1	37997082	37997581	chr1	38046006	38046505	Eif5b|chr1:38046006-38046505	0.114563224317904	.	.
chr1	37997082	37997581	chr1	38046006	38046505	Txndc9|chr1:38046006-38046505	0.114563224317904	.	.
chr1	37997082	37997581	chr1	38098053	38098552	Eif5b|chr1:38098053-38098552	0.0817323896430357	.	.
chr1	37997082	37997581	chr1	38098053	38098552	Txndc9|chr1:38098053-38098552	0.0817323896430357	.	.
chr1	37997082	37997581	chr1	38199949	38200448	Eif5b|chr1:38199949-38200448	0.113460360677549	.	.
chr1	37997082	37997581	chr1	38199949	38200448	Txndc9|chr1:38199949-38200448	0.113460360677549	.	.
chr1	37997778	37998277	chr1	37677095	37677594	Eif5b|chr1:37677095-37677594	0.0741368802734262	.	.
chr1	37997778	37998277	chr1	37677095	37677594	Txndc9|chr1:37677095-37677594	0.0741368802734262	.	.
chr1	37997778	37998277	chr1	37725725	37726224	Eif5b|chr1:37725725-37726224	0.0850616733280884	.	.
chr1	37997778	37998277	chr1	37725725	37726224	Txndc9|chr1:37725725-37726224	0.0850616733280884	.	.
chr1	37997778	37998277	chr1	37985674	37986173	Eif5b|chr1:37985674-37986173	0.076376392231465	.	.
chr1	37997778	37998277	chr1	37985674	37986173	Txndc9|chr1:37985674-37986173	0.076376392231465	.	.
chr1	37997778	37998277	chr1	38038858	38039357	Eif5b|chr1:38038858-38039357	0.0975933585326157	.	.
chr1	37997778	37998277	chr1	38038858	38039357	Txndc9|chr1:38038858-38039357	0.0975933585326157	.	.
chr1	37997778	37998277	chr1	38185452	38185951	Eif5b|chr1:38185452-38185951	0.0775242660583993	.	.
chr1	37997778	37998277	chr1	38185452	38185951	Txndc9|chr1:38185452-38185951	0.0775242660583993	.	.
chr1	37997778	37998277	chr1	38240358	38240857	Eif5b|chr1:38240358-38240857	0.0690600046135314	.	.
chr1	37997778	37998277	chr1	38240358	38240857	Txndc9|chr1:38240358-38240857	0.0690600046135314	.	.
chr1	38076711	38077210	chr1	37881730	37882229	Gm37062|chr1:37881730-37882229	0.143659603313736	.	.
chr1	38076711	38077210	chr1	38154242	38154741	Gm37062|chr1:38154242-38154741	0.106817421687263	.	.
chr1	38128883	38129382	chr1	37763076	37763575	Rev1|chr1:37763076-37763575	0.0722340916394258	.	.
chr1	38128883	38129382	chr1	37985674	37986173	Rev1|chr1:37985674-37986173	0.0806046469504638	.	.
chr1	38128883	38129382	chr1	38046006	38046505	Rev1|chr1:38046006-38046505	0.151789482887852	.	.
chr1	38129526	38130025	chr1	38046006	38046505	Rev1|chr1:38046006-38046505	0.0596932572240584	.	.
chr1	38129526	38130025	chr1	38214031	38214530	Rev1|chr1:38214031-38214530	0.0843159250010233	.	.
chr1	38129526	38130025	chr1	38238014	38238513	Rev1|chr1:38238014-38238513	0.0739379484292387	.	.
chr1	38129526	38130025	chr1	38240358	38240857	Rev1|chr1:38240358-38240857	0.151738059634841	.	.
chr1	38129526	38130025	chr1	38247337	38247836	Rev1|chr1:38247337-38247836	0.10681726934272	.	.
chr1	40324275	40324774	chr1	40266363	40266862	Il1rl2|chr1:40266363-40266862	0.135109992469183	.	.
chr1	40324275	40324774	chr1	40270343	40270842	Il1rl2|chr1:40270343-40270842	0.102587542149215	.	.
chr1	40324275	40324774	chr1	40444688	40445187	Il1rl2|chr1:40444688-40445187	0.0642861580968481	.	.
chr1	40324275	40324774	chr1	40501752	40502251	Il1rl2|chr1:40501752-40502251	0.208002084111265	.	.
chr1	40579713	40580212	chr1	40537535	40538034	Gm35801|chr1:40537535-40538034	0.137762437706887	.	.
chr1	40579713	40580212	chr1	40537535	40538034	Slc9a4|chr1:40537535-40538034	0.137762437706887	.	.
chr1	40579713	40580212	chr1	40600831	40601330	Gm35801|chr1:40600831-40601330	0.076848441185704	.	.
chr1	40579713	40580212	chr1	40600831	40601330	Slc9a4|chr1:40600831-40601330	0.076848441185704	.	.
chr1	40579713	40580212	chr1	40657872	40658371	Gm35801|chr1:40657872-40658371	0.0703543542703817	.	.
chr1	40579713	40580212	chr1	40657872	40658371	Slc9a4|chr1:40657872-40658371	0.0703543542703817	.	.
chr1	40681063	40681562	chr1	40613169	40613668	Slc9a2|chr1:40613169-40613668	0.22018834632567	.	.
chr1	40681063	40681562	chr1	40634803	40635302	Slc9a2|chr1:40634803-40635302	0.0900117454075756	.	.
chr1	40681063	40681562	chr1	40657872	40658371	Slc9a2|chr1:40657872-40658371	0.0824340827798323	.	.
chr1	40681063	40681562	chr1	40681655	40682154	Slc9a2|chr1:40681655-40682154	0.18446244508061	.	.
chr1	40790447	40790946	chr1	41033409	41033908	Mfsd9|chr1:41033409-41033908	0.14734567205132	.	.
chr1	40790447	40790946	chr1	41158010	41158509	Mfsd9|chr1:41158010-41158509	0.0917483939896669	.	.
chr1	42229631	42230130	chr1	41810267	41810766	Gm9915|chr1:41810267-41810766	0.0609465079017556	.	.
chr1	42229631	42230130	chr1	41874617	41875116	Gm9915|chr1:41874617-41875116	0.141147723330614	.	.
chr1	42229631	42230130	chr1	41887694	41888193	Gm9915|chr1:41887694-41888193	0.0723944760873947	.	.
chr1	42229631	42230130	chr1	41898824	41899323	Gm9915|chr1:41898824-41899323	0.124149532666855	.	.
chr1	42229631	42230130	chr1	41911758	41912257	Gm9915|chr1:41911758-41912257	0.0812542080701427	.	.
chr1	42229631	42230130	chr1	42012828	42013327	Gm9915|chr1:42012828-42013327	0.0791732981673108	.	.
chr1	42229631	42230130	chr1	42152322	42152821	Gm9915|chr1:42152322-42152821	0.123817266788189	.	.
chr1	42229631	42230130	chr1	42242955	42243454	Gm9915|chr1:42242955-42243454	0.0798255718726376	.	.
chr1	42229631	42230130	chr1	42257845	42258344	Gm9915|chr1:42257845-42258344	0.0671655254305315	.	.
chr1	42229631	42230130	chr1	42262620	42263119	Gm9915|chr1:42262620-42263119	0.1505825943712	.	.
chr1	42229631	42230130	chr1	42277050	42277549	Gm9915|chr1:42277050-42277549	0.058893456017918	.	.
chr1	42229631	42230130	chr1	42295533	42296032	Gm9915|chr1:42295533-42296032	0.262800162921889	.	.
chr1	42229631	42230130	chr1	42296306	42296805	Gm9915|chr1:42296306-42296805	0.138967924507166	.	.
chr1	42229631	42230130	chr1	42407118	42407617	Gm9915|chr1:42407118-42407617	0.0684255944213401	.	.
chr1	42261772	42262271	chr1	42008023	42008522	Gm28175|chr1:42008023-42008522	0.285481857536559	.	.
chr1	42261772	42262271	chr1	42242955	42243454	Gm28175|chr1:42242955-42243454	0.212031681402922	.	.
chr1	42261772	42262271	chr1	42243790	42244289	Gm28175|chr1:42243790-42244289	0.137408954817361	.	.
chr1	42261772	42262271	chr1	42253693	42254192	Gm28175|chr1:42253693-42254192	0.106618184437137	.	.
chr1	42261772	42262271	chr1	42257845	42258344	Gm28175|chr1:42257845-42258344	0.0812534251133603	.	.
chr1	42261772	42262271	chr1	42277050	42277549	Gm28175|chr1:42277050-42277549	0.179737900058749	.	.
chr1	42261772	42262271	chr1	42295533	42296032	Gm28175|chr1:42295533-42296032	0.182478447681021	.	.
chr1	42261772	42262271	chr1	42345851	42346350	Gm28175|chr1:42345851-42346350	0.0592057662349653	.	.
chr1	42261772	42262271	chr1	42352488	42352987	Gm28175|chr1:42352488-42352987	0.0677435588472999	.	.
chr1	44102213	44102712	chr1	44325955	44326454	Tex30|chr1:44325955-44326454	0.113386182559829	.	.
chr1	44102213	44102712	chr1	44334165	44334664	Tex30|chr1:44334165-44334664	0.140459312483556	.	.
chr1	44118638	44119137	chr1	44142721	44143220	Bivm|chr1:44142721-44143220	0.074123136834703	.	.
chr1	44118638	44119137	chr1	44142721	44143220	Poglut2|chr1:44142721-44143220	0.074123136834703	.	.
chr1	44118638	44119137	chr1	44198134	44198633	Bivm|chr1:44198134-44198633	0.121462997626416	.	.
chr1	44118638	44119137	chr1	44198134	44198633	Poglut2|chr1:44198134-44198633	0.121462997626416	.	.
chr1	44118638	44119137	chr1	44228990	44229489	Bivm|chr1:44228990-44229489	0.0580836050045837	.	.
chr1	44118638	44119137	chr1	44228990	44229489	Poglut2|chr1:44228990-44229489	0.0580836050045837	.	.
chr1	44118638	44119137	chr1	44334165	44334664	Bivm|chr1:44334165-44334664	0.141311572437189	.	.
chr1	44118638	44119137	chr1	44334165	44334664	Poglut2|chr1:44334165-44334664	0.141311572437189	.	.
chr1	44119144	44119643	chr1	44142721	44143220	Bivm|chr1:44142721-44143220	0.198006915711442	.	.
chr1	44119144	44119643	chr1	44142721	44143220	Poglut2|chr1:44142721-44143220	0.198006915711442	.	.
chr1	44119144	44119643	chr1	44198134	44198633	Bivm|chr1:44198134-44198633	0.0661143856276491	.	.
chr1	44119144	44119643	chr1	44198134	44198633	Poglut2|chr1:44198134-44198633	0.0661143856276491	.	.
chr1	44119144	44119643	chr1	44228990	44229489	Bivm|chr1:44228990-44229489	0.141518491758996	.	.
chr1	44119144	44119643	chr1	44228990	44229489	Poglut2|chr1:44228990-44229489	0.141518491758996	.	.
chr1	44119144	44119643	chr1	44325368	44325867	Bivm|chr1:44325368-44325867	0.157317738366581	.	.
chr1	44119144	44119643	chr1	44325368	44325867	Poglut2|chr1:44325368-44325867	0.157317738366581	.	.
chr1	44119144	44119643	chr1	44325955	44326454	Bivm|chr1:44325955-44326454	0.0714186582613228	.	.
chr1	44119144	44119643	chr1	44325955	44326454	Poglut2|chr1:44325955-44326454	0.0714186582613228	.	.
chr1	44119663	44120162	chr1	44142721	44143220	Bivm|chr1:44142721-44143220	0.0859628021737801	.	.
chr1	44119663	44120162	chr1	44325368	44325867	Bivm|chr1:44325368-44325867	0.0643786475839999	.	.
chr1	44119663	44120162	chr1	44325955	44326454	Bivm|chr1:44325955-44326454	0.149265225179504	.	.
chr1	44119663	44120162	chr1	44334165	44334664	Bivm|chr1:44334165-44334664	0.0852580380967708	.	.
chr1	45502189	45502688	chr1	45492300	45492799	Col5a2|chr1:45492300-45492799	0.0708747162766179	.	.
chr1	45502189	45502688	chr1	45492300	45492799	Col5a2|chr1:45492300-45492799	0.070874716276618	.	.
chr1	45503922	45504421	chr1	45313936	45314435	Col5a2|chr1:45313936-45314435	0.103517520524046	.	.
chr1	45794689	45795188	chr1	45760934	45761433	Wdr75|chr1:45760934-45761433	0.141676955591395	.	.
chr1	45794689	45795188	chr1	46067115	46067614	Wdr75|chr1:46067115-46067614	0.0598034530687541	.	.
chr1	45925424	45925923	chr1	45627823	45628322	Slc40a1|chr1:45627823-45628322	0.0674632979901968	.	.
chr1	45925424	45925923	chr1	45627823	45628322	Slc40a1|chr1:45627823-45628322	0.0674632979901969	.	.
chr1	45925424	45925923	chr1	45672672	45673171	Slc40a1|chr1:45672672-45673171	0.142564296219418	.	.
chr1	45925424	45925923	chr1	45825095	45825594	Slc40a1|chr1:45825095-45825594	0.084451229757	.	.
chr1	45925424	45925923	chr1	46067115	46067614	Slc40a1|chr1:46067115-46067614	0.117909284272202	.	.
chr1	46066566	46067065	chr1	46067115	46067614	Dnah7b|chr1:46067115-46067614	0.18347639132317	.	.
chr1	46066566	46067065	chr1	46176640	46177139	Dnah7b|chr1:46176640-46177139	0.0580812798845335	.	.
chr1	46425176	46425675	chr1	46022239	46022738	Dnah7c|chr1:46022239-46022738	0.0788403280675603	.	.
chr1	46425176	46425675	chr1	46067115	46067614	Dnah7c|chr1:46067115-46067614	0.131384233829744	.	.
chr1	46425176	46425675	chr1	46580384	46580883	Dnah7c|chr1:46580384-46580883	0.0627054744976952	.	.
chr1	46425176	46425675	chr1	46666629	46667128	Dnah7c|chr1:46666629-46667128	0.0666798763635147	.	.
chr1	46425176	46425675	chr1	46725599	46726098	Dnah7c|chr1:46725599-46726098	0.0892210339451117	.	.
chr1	52816845	52817344	chr1	52800230	52800729	Inpp1|chr1:52800230-52800729	0.0690513709438731	.	.
chr1	52816845	52817344	chr1	52802347	52802846	Inpp1|chr1:52802347-52802846	0.117825461901679	.	.
chr1	52816845	52817344	chr1	52856591	52857090	Inpp1|chr1:52856591-52857090	0.0964446448086565	.	.
chr1	52816845	52817344	chr1	52932107	52932606	Inpp1|chr1:52932107-52932606	0.135242737742776	.	.
chr1	52816845	52817344	chr1	52952486	52952985	Inpp1|chr1:52952486-52952985	0.0794970516774682	.	.
chr1	52816845	52817344	chr1	53014648	53015147	Inpp1|chr1:53014648-53015147	0.0639835673558903	.	.
chr1	52817513	52818012	chr1	52916598	52917097	Inpp1|chr1:52916598-52917097	0.111416713065473	.	.
chr1	52817513	52818012	chr1	52952486	52952985	Inpp1|chr1:52952486-52952985	0.15837021405205	.	.
chr1	52817513	52818012	chr1	52986655	52987154	Inpp1|chr1:52986655-52987154	0.0689555536215164	.	.
chr1	52817513	52818012	chr1	53014648	53015147	Inpp1|chr1:53014648-53015147	0.106181116471201	.	.
chr1	52817513	52818012	chr1	53032502	53033001	Inpp1|chr1:53032502-53033001	0.127003408517019	.	.
chr1	52844734	52845233	chr1	52800230	52800729	Hibch|chr1:52800230-52800729	0.139817753249438	.	.
chr1	52844734	52845233	chr1	52802347	52802846	Hibch|chr1:52802347-52802846	0.121980316143979	.	.
chr1	52844734	52845233	chr1	52856591	52857090	Hibch|chr1:52856591-52857090	0.0756285725168089	.	.
chr1	52844734	52845233	chr1	52953081	52953580	Hibch|chr1:52953081-52953580	0.0887824888285348	.	.
chr1	52844734	52845233	chr1	53014648	53015147	Hibch|chr1:53014648-53015147	0.0762776892191773	.	.
chr1	52844734	52845233	chr1	53032502	53033001	Hibch|chr1:53032502-53033001	0.0961823347631121	.	.
chr1	53296806	53297305	chr1	53037383	53037882	Ormdl1|chr1:53037383-53037882	0.136353630093258	.	.
chr1	53296806	53297305	chr1	53037383	53037882	Pms1|chr1:53037383-53037882	0.136353630093258	.	.
chr1	53296806	53297305	chr1	53384017	53384516	Ormdl1|chr1:53384017-53384516	0.121025504448926	.	.
chr1	53296806	53297305	chr1	53384017	53384516	Pms1|chr1:53384017-53384516	0.121025504448926	.	.
chr1	53313399	53313898	chr1	53032502	53033001	Osgepl1|chr1:53032502-53033001	0.0928309968549131	.	.
chr1	53313399	53313898	chr1	53272612	53273111	Osgepl1|chr1:53272612-53273111	0.137291694715565	.	.
chr1	53313399	53313898	chr1	53285115	53285614	Osgepl1|chr1:53285115-53285614	0.174702588644064	.	.
chr1	53352482	53352981	chr1	53014648	53015147	Asdurf|chr1:53014648-53015147	0.088832474724661	.	.
chr1	53352482	53352981	chr1	53014648	53015147	Asnsd1|chr1:53014648-53015147	0.088832474724661	.	.
chr1	53352482	53352981	chr1	53037383	53037882	Asdurf|chr1:53037383-53037882	0.066140435678893	.	.
chr1	53352482	53352981	chr1	53037383	53037882	Asnsd1|chr1:53037383-53037882	0.066140435678893	.	.
chr1	53352482	53352981	chr1	53053006	53053505	Asdurf|chr1:53053006-53053505	0.153000851479488	.	.
chr1	53352482	53352981	chr1	53053006	53053505	Asnsd1|chr1:53053006-53053505	0.153000851479488	.	.
chr1	53352482	53352981	chr1	53384017	53384516	Asdurf|chr1:53384017-53384516	0.118117916552875	.	.
chr1	53352482	53352981	chr1	53384017	53384516	Asnsd1|chr1:53384017-53384516	0.118117916552875	.	.
chr1	53706596	53707095	chr1	53285115	53285614	Dnah7a|chr1:53285115-53285614	0.0823768755352219	.	.
chr1	53706596	53707095	chr1	53546977	53547476	Dnah7a|chr1:53546977-53547476	0.117717546360207	.	.
chr1	53706596	53707095	chr1	53547482	53547981	Dnah7a|chr1:53547482-53547981	0.0578900815646617	.	.
chr1	53706596	53707095	chr1	53733927	53734426	Dnah7a|chr1:53733927-53734426	0.0670651392106673	.	.
chr1	54250459	54250958	chr1	54381234	54381733	Ccdc150|chr1:54381234-54381733	0.125044576921326	.	.
chr1	54250459	54250958	chr1	54599650	54600149	Ccdc150|chr1:54599650-54600149	0.0681563526018938	.	.
chr1	54250459	54250958	chr1	54688768	54689267	Ccdc150|chr1:54688768-54689267	0.153481924387045	.	.
chr1	54250459	54250958	chr1	54713166	54713665	Ccdc150|chr1:54713166-54713665	0.0888133470560146	.	.
chr1	54438767	54439266	chr1	54332940	54333439	Gtf3c3|chr1:54332940-54333439	0.0794135073312443	.	.
chr1	54438767	54439266	chr1	54363295	54363794	Gtf3c3|chr1:54363295-54363794	0.0744348753359974	.	.
chr1	54438767	54439266	chr1	54713166	54713665	Gtf3c3|chr1:54713166-54713665	0.0828209302568056	.	.
chr1	54438767	54439266	chr1	54716876	54717375	Gtf3c3|chr1:54716876-54717375	0.111020022600533	.	.
chr1	54438767	54439266	chr1	54717584	54718083	Gtf3c3|chr1:54717584-54718083	0.139416220828545	.	.
chr1	54557443	54557942	chr1	54332940	54333439	Pgap1|chr1:54332940-54333439	0.0582923426750841	.	.
chr1	54557443	54557942	chr1	54363295	54363794	Pgap1|chr1:54363295-54363794	0.0693433704840952	.	.
chr1	54557443	54557942	chr1	54586168	54586667	Pgap1|chr1:54586168-54586667	0.104970922512562	.	.
chr1	54557443	54557942	chr1	54713166	54713665	Pgap1|chr1:54713166-54713665	0.077577351517101	.	.
chr1	55026688	55027187	chr1	55383081	55383580	Sf3b1|chr1:55383081-55383580	0.065048332077738	.	.
chr1	55027198	55027697	chr1	55201711	55202210	Sf3b1|chr1:55201711-55202210	0.110632066679333	.	.
chr1	55027198	55027697	chr1	55383081	55383580	Sf3b1|chr1:55383081-55383580	0.153302181933152	.	.
chr1	55052491	55052990	chr1	55164001	55164500	Coq10b|chr1:55164001-55164500	0.0702832685003567	.	.
chr1	55052491	55052990	chr1	55383081	55383580	Coq10b|chr1:55383081-55383580	0.127125794728111	.	.
chr1	55052491	55052990	chr1	55410613	55411112	Coq10b|chr1:55410613-55411112	0.105627754320294	.	.
chr1	55087395	55087894	chr1	55201711	55202210	Hspd1|chr1:55201711-55202210	0.123439123265592	.	.
chr1	55087395	55087894	chr1	55201711	55202210	Hspe1|chr1:55201711-55202210	0.123439123265592	.	.
chr1	55087395	55087894	chr1	55410613	55411112	Hspd1|chr1:55410613-55411112	0.132222897677695	.	.
chr1	55087395	55087894	chr1	55410613	55411112	Hspe1|chr1:55410613-55411112	0.132222897677695	.	.
chr1	55087908	55088407	chr1	55158208	55158707	Hspd1|chr1:55158208-55158707	0.206496356972422	.	.
chr1	55087908	55088407	chr1	55158208	55158707	Hspe1|chr1:55158208-55158707	0.206496356972422	.	.
chr1	55087908	55088407	chr1	55164001	55164500	Hspd1|chr1:55164001-55164500	0.183883264528932	.	.
chr1	55087908	55088407	chr1	55164001	55164500	Hspe1|chr1:55164001-55164500	0.183883264528932	.	.
chr1	55087908	55088407	chr1	55410613	55411112	Hspd1|chr1:55410613-55411112	0.109756778897136	.	.
chr1	55087908	55088407	chr1	55410613	55411112	Hspe1|chr1:55410613-55411112	0.109756778897136	.	.
chr1	55130908	55131407	chr1	55158208	55158707	Mob4|chr1:55158208-55158707	0.198284282111439	.	.
chr1	55130908	55131407	chr1	55202211	55202710	Mob4|chr1:55202211-55202710	0.148998788180886	.	.
chr1	55130908	55131407	chr1	55410613	55411112	Mob4|chr1:55410613-55411112	0.154720453057644	.	.
chr1	55131471	55131970	chr1	55158208	55158707	Mob4|chr1:55158208-55158707	0.135917719098928	.	.
chr1	55131471	55131970	chr1	55158715	55159214	Mob4|chr1:55158715-55159214	0.0574176134249265	.	.
chr1	55131471	55131970	chr1	55164001	55164500	Mob4|chr1:55164001-55164500	0.0836435049597428	.	.
chr1	55131471	55131970	chr1	55202211	55202710	Mob4|chr1:55202211-55202710	0.0715547648933314	.	.
chr1	55131471	55131970	chr1	55378960	55379459	Mob4|chr1:55378960-55379459	0.0632579550696358	.	.
chr1	55131471	55131970	chr1	55410613	55411112	Mob4|chr1:55410613-55411112	0.0820626814905845	.	.
chr1	55236881	55237380	chr1	55158208	55158707	Mars2|chr1:55158208-55158707	0.204605942476488	.	.
chr1	55236881	55237380	chr1	55378960	55379459	Mars2|chr1:55378960-55379459	0.158698319307843	.	.
chr1	55363229	55363728	chr1	55158715	55159214	Boll|chr1:55158715-55159214	0.0815673523790848	.	.
chr1	55363229	55363728	chr1	55201711	55202210	Boll|chr1:55201711-55202210	0.0917212633195355	.	.
chr1	55363229	55363728	chr1	55383081	55383580	Boll|chr1:55383081-55383580	0.143501711905441	.	.
chr1	55405572	55406071	chr1	55202211	55202710	Plcl1|chr1:55202211-55202710	0.081652102929058	.	.
chr1	55405572	55406071	chr1	55404316	55404815	Plcl1|chr1:55404316-55404815	0.159484658184874	.	.
chr1	55405572	55406071	chr1	55410613	55411112	Plcl1|chr1:55410613-55411112	0.0866487947078826	.	.
chr1	55405572	55406071	chr1	55454006	55454505	Plcl1|chr1:55454006-55454505	0.0966036953221065	.	.
chr1	55405572	55406071	chr1	55489281	55489780	Plcl1|chr1:55489281-55489780	0.150664196387839	.	.
chr1	55405572	55406071	chr1	55499775	55500274	Plcl1|chr1:55499775-55500274	0.071262014387679	.	.
chr1	56970798	56971297	chr1	56664491	56664990	9130024F11Rik|chr1:56664491-56664990	0.119464248711996	.	.
chr1	56970798	56971297	chr1	56749555	56750054	9130024F11Rik|chr1:56749555-56750054	0.106471428499836	.	.
chr1	56970798	56971297	chr1	56750642	56751141	9130024F11Rik|chr1:56750642-56751141	0.128827013342144	.	.
chr1	56970798	56971297	chr1	56779339	56779838	9130024F11Rik|chr1:56779339-56779838	0.0803829259423398	.	.
chr1	56970798	56971297	chr1	56850848	56851347	9130024F11Rik|chr1:56850848-56851347	0.133570917903274	.	.
chr1	56970798	56971297	chr1	56888804	56889303	9130024F11Rik|chr1:56888804-56889303	0.151294743250169	.	.
chr1	56970798	56971297	chr1	56914187	56914686	9130024F11Rik|chr1:56914187-56914686	0.108314360583195	.	.
chr1	56970798	56971297	chr1	56920379	56920878	9130024F11Rik|chr1:56920379-56920878	0.128521957697998	.	.
chr1	56970798	56971297	chr1	56933761	56934260	9130024F11Rik|chr1:56933761-56934260	0.186196190627356	.	.
chr1	56970798	56971297	chr1	56943577	56944076	9130024F11Rik|chr1:56943577-56944076	0.0591184753633862	.	.
chr1	56970798	56971297	chr1	56951323	56951822	9130024F11Rik|chr1:56951323-56951822	0.153495002016643	.	.
chr1	56970798	56971297	chr1	56957894	56958393	9130024F11Rik|chr1:56957894-56958393	0.106884986216909	.	.
chr1	56970798	56971297	chr1	56964475	56964974	9130024F11Rik|chr1:56964475-56964974	0.0618009540695128	.	.
chr1	56970798	56971297	chr1	56977074	56977573	9130024F11Rik|chr1:56977074-56977573	0.158269891342334	.	.
chr1	56970798	56971297	chr1	57033195	57033694	9130024F11Rik|chr1:57033195-57033694	0.0967042887300671	.	.
chr1	56970798	56971297	chr1	57083035	57083534	9130024F11Rik|chr1:57083035-57083534	0.119726769469113	.	.
chr1	56972152	56972651	chr1	56587194	56587693	9130024F11Rik|chr1:56587194-56587693	0.148569470392595	.	.
chr1	56972152	56972651	chr1	56850347	56850846	9130024F11Rik|chr1:56850347-56850846	0.124935819574627	.	.
chr1	56972152	56972651	chr1	56882150	56882649	9130024F11Rik|chr1:56882150-56882649	0.0926936611170778	.	.
chr1	56972152	56972651	chr1	56892702	56893201	9130024F11Rik|chr1:56892702-56893201	0.155665863967823	.	.
chr1	56972152	56972651	chr1	56900847	56901346	9130024F11Rik|chr1:56900847-56901346	0.134178536113333	.	.
chr1	56972152	56972651	chr1	56920379	56920878	9130024F11Rik|chr1:56920379-56920878	0.103174398016144	.	.
chr1	56972152	56972651	chr1	56951323	56951822	9130024F11Rik|chr1:56951323-56951822	0.168759769589122	.	.
chr1	56972152	56972651	chr1	56955684	56956183	9130024F11Rik|chr1:56955684-56956183	0.216302268891498	.	.
chr1	56972152	56972651	chr1	56957894	56958393	9130024F11Rik|chr1:56957894-56958393	0.128146859569814	.	.
chr1	56972152	56972651	chr1	56983062	56983561	9130024F11Rik|chr1:56983062-56983561	0.071185293537852	.	.
chr1	56972152	56972651	chr1	57033195	57033694	9130024F11Rik|chr1:57033195-57033694	0.135527263207186	.	.
chr1	56972152	56972651	chr1	57083035	57083534	9130024F11Rik|chr1:57083035-57083534	0.144378392475287	.	.
chr1	56977700	56978199	chr1	56664491	56664990	Satb2|chr1:56664491-56664990	0.0991022929076861	.	.
chr1	56977700	56978199	chr1	56750133	56750632	Satb2|chr1:56750133-56750632	0.0858143629089025	.	.
chr1	56977700	56978199	chr1	56750642	56751141	Satb2|chr1:56750642-56751141	0.0825142020375025	.	.
chr1	56977700	56978199	chr1	56779339	56779838	Satb2|chr1:56779339-56779838	0.197202408397488	.	.
chr1	56977700	56978199	chr1	56839356	56839855	Satb2|chr1:56839356-56839855	0.13591748131098	.	.
chr1	56977700	56978199	chr1	56888804	56889303	Satb2|chr1:56888804-56889303	0.201523410498347	.	.
chr1	56977700	56978199	chr1	56892702	56893201	Satb2|chr1:56892702-56893201	0.14241727915806	.	.
chr1	56977700	56978199	chr1	56933761	56934260	Satb2|chr1:56933761-56934260	0.119662498569842	.	.
chr1	56977700	56978199	chr1	56950577	56951076	Satb2|chr1:56950577-56951076	0.101913162237624	.	.
chr1	56977700	56978199	chr1	56951323	56951822	Satb2|chr1:56951323-56951822	0.116600106359125	.	.
chr1	56977700	56978199	chr1	56955684	56956183	Satb2|chr1:56955684-56956183	0.073718803746001	.	.
chr1	56977700	56978199	chr1	56964475	56964974	Satb2|chr1:56964475-56964974	0.141821501410371	.	.
chr1	56977700	56978199	chr1	56969180	56969679	Satb2|chr1:56969180-56969679	0.0900268116017041	.	.
chr1	56977700	56978199	chr1	56977074	56977573	Satb2|chr1:56977074-56977573	0.0961487849010176	.	.
chr1	56978524	56979023	chr1	56607606	56608105	Satb2|chr1:56607606-56608105	0.1160852133286	.	.
chr1	56978524	56979023	chr1	56664491	56664990	Satb2|chr1:56664491-56664990	0.0627359912167988	.	.
chr1	56978524	56979023	chr1	56749555	56750054	Satb2|chr1:56749555-56750054	0.154910774798567	.	.
chr1	56978524	56979023	chr1	56750133	56750632	Satb2|chr1:56750133-56750632	0.171251077306769	.	.
chr1	56978524	56979023	chr1	56750642	56751141	Satb2|chr1:56750642-56751141	0.170089933918676	.	.
chr1	56978524	56979023	chr1	56779339	56779838	Satb2|chr1:56779339-56779838	0.1546622896958	.	.
chr1	56978524	56979023	chr1	56833207	56833706	Satb2|chr1:56833207-56833706	0.0748265770123973	.	.
chr1	56978524	56979023	chr1	56850848	56851347	Satb2|chr1:56850848-56851347	0.0839531142840576	.	.
chr1	56978524	56979023	chr1	56888804	56889303	Satb2|chr1:56888804-56889303	0.0889223351300696	.	.
chr1	56978524	56979023	chr1	56892702	56893201	Satb2|chr1:56892702-56893201	0.169300105654091	.	.
chr1	56978524	56979023	chr1	56920379	56920878	Satb2|chr1:56920379-56920878	0.243281195086346	.	.
chr1	56978524	56979023	chr1	56943577	56944076	Satb2|chr1:56943577-56944076	0.110823890402833	.	.
chr1	56978524	56979023	chr1	56951323	56951822	Satb2|chr1:56951323-56951822	0.0920617517654781	.	.
chr1	56978524	56979023	chr1	56955684	56956183	Satb2|chr1:56955684-56956183	0.077472645630226	.	.
chr1	56978524	56979023	chr1	56964475	56964974	Satb2|chr1:56964475-56964974	0.226433144900276	.	.
chr1	56978524	56979023	chr1	56969180	56969679	Satb2|chr1:56969180-56969679	0.0874281659564204	.	.
chr1	56978524	56979023	chr1	56977074	56977573	Satb2|chr1:56977074-56977573	0.18072598728603	.	.
chr1	56978524	56979023	chr1	56983062	56983561	Satb2|chr1:56983062-56983561	0.074443977855003	.	.
chr1	56978524	56979023	chr1	57033195	57033694	Satb2|chr1:57033195-57033694	0.128157245317939	.	.
chr1	56978524	56979023	chr1	57213367	57213866	Satb2|chr1:57213367-57213866	0.0756017500274018	.	.
chr1	56978524	56979023	chr1	57224009	57224508	Satb2|chr1:57224009-57224508	0.0967039839679504	.	.
chr1	56978524	56979023	chr1	57224682	57225181	Satb2|chr1:57224682-57225181	0.112384697873739	.	.
chr1	57214259	57214758	chr1	56900120	56900619	BC055402|chr1:56900120-56900619	0.129945710719223	.	.
chr1	57214259	57214758	chr1	56928702	56929201	BC055402|chr1:56928702-56929201	0.0718699107719278	.	.
chr1	57214259	57214758	chr1	56950577	56951076	BC055402|chr1:56950577-56951076	0.0807841052977046	.	.
chr1	57214259	57214758	chr1	56969699	56970198	BC055402|chr1:56969699-56970198	0.085206099023023	.	.
chr1	57214259	57214758	chr1	56969699	56970198	BC055402|chr1:56969699-56970198	0.0852060990230231	.	.
chr1	57214259	57214758	chr1	57012567	57013066	BC055402|chr1:57012567-57013066	0.077273960845653	.	.
chr1	57214259	57214758	chr1	57265242	57265741	BC055402|chr1:57265242-57265741	0.070746933635533	.	.
chr1	57214259	57214758	chr1	57269706	57270205	BC055402|chr1:57269706-57270205	0.0973958634650274	.	.
chr1	57214259	57214758	chr1	57399839	57400338	BC055402|chr1:57399839-57400338	0.140533126668063	.	.
chr1	57214259	57214758	chr1	57400829	57401328	BC055402|chr1:57400829-57401328	0.189965971790404	.	.
chr1	57214259	57214758	chr1	57413334	57413833	BC055402|chr1:57413334-57413833	0.16388562180638	.	.
chr1	57214259	57214758	chr1	57436901	57437400	BC055402|chr1:57436901-57437400	0.0695858535192076	.	.
chr1	57377374	57377873	chr1	57224682	57225181	1700066M21Rik|chr1:57224682-57225181	0.0712846102651204	.	.
chr1	57377374	57377873	chr1	57224682	57225181	4930558J18Rik|chr1:57224682-57225181	0.0712846102651204	.	.
chr1	57377374	57377873	chr1	57269706	57270205	1700066M21Rik|chr1:57269706-57270205	0.118281810009689	.	.
chr1	57377374	57377873	chr1	57269706	57270205	4930558J18Rik|chr1:57269706-57270205	0.118281810009689	.	.
chr1	57377374	57377873	chr1	57301867	57302366	1700066M21Rik|chr1:57301867-57302366	0.110226592723009	.	.
chr1	57377374	57377873	chr1	57301867	57302366	4930558J18Rik|chr1:57301867-57302366	0.110226592723009	.	.
chr1	57377374	57377873	chr1	57353214	57353713	1700066M21Rik|chr1:57353214-57353713	0.0828973450535851	.	.
chr1	57377374	57377873	chr1	57353214	57353713	4930558J18Rik|chr1:57353214-57353713	0.0828973450535851	.	.
chr1	57377374	57377873	chr1	57423605	57424104	1700066M21Rik|chr1:57423605-57424104	0.0768811170568059	.	.
chr1	57377374	57377873	chr1	57423605	57424104	4930558J18Rik|chr1:57423605-57424104	0.0768811170568059	.	.
chr1	57406257	57406756	chr1	57205521	57206020	Maip1|chr1:57205521-57206020	0.0645974380616936	.	.
chr1	57406257	57406756	chr1	57205521	57206020	Tyw5|chr1:57205521-57206020	0.0645974380616936	.	.
chr1	57406257	57406756	chr1	57224682	57225181	Maip1|chr1:57224682-57225181	0.098855191479948	.	.
chr1	57406257	57406756	chr1	57224682	57225181	Tyw5|chr1:57224682-57225181	0.098855191479948	.	.
chr1	57406257	57406756	chr1	57339116	57339615	Maip1|chr1:57339116-57339615	0.0802856302946396	.	.
chr1	57406257	57406756	chr1	57339116	57339615	Tyw5|chr1:57339116-57339615	0.0802856302946396	.	.
chr1	57406257	57406756	chr1	57389153	57389652	Maip1|chr1:57389153-57389652	0.0654494567356505	.	.
chr1	57406257	57406756	chr1	57389153	57389652	Tyw5|chr1:57389153-57389652	0.0654494567356505	.	.
chr1	57406257	57406756	chr1	57423605	57424104	Maip1|chr1:57423605-57424104	0.0674965351652681	.	.
chr1	57406257	57406756	chr1	57423605	57424104	Tyw5|chr1:57423605-57424104	0.0674965351652681	.	.
chr1	58392105	58392604	chr1	58366648	58367147	Bzw1|chr1:58366648-58367147	0.133271221065002	.	.
chr1	58392105	58392604	chr1	58415452	58415951	Bzw1|chr1:58415452-58415951	0.137735243113637	.	.
chr1	58392105	58392604	chr1	58622546	58623045	Bzw1|chr1:58622546-58623045	0.0654398000806142	.	.
chr1	58392105	58392604	chr1	58622546	58623045	Bzw1|chr1:58622546-58623045	0.0654398000806143	.	.
chr1	58392818	58393317	chr1	58296260	58296759	Bzw1|chr1:58296260-58296759	0.151785414670318	.	.
chr1	58392818	58393317	chr1	58462433	58462932	Bzw1|chr1:58462433-58462932	0.187550215624922	.	.
chr1	58392818	58393317	chr1	58652543	58653042	Bzw1|chr1:58652543-58653042	0.0981146866110699	.	.
chr1	58392818	58393317	chr1	58739453	58739952	Bzw1|chr1:58739453-58739952	0.132163582103278	.	.
chr1	58393482	58393981	chr1	58280426	58280925	Bzw1|chr1:58280426-58280925	0.103768946384395	.	.
chr1	58393482	58393981	chr1	58281211	58281710	Bzw1|chr1:58281211-58281710	0.0655491857152402	.	.
chr1	58393482	58393981	chr1	58296260	58296759	Bzw1|chr1:58296260-58296759	0.100149424061798	.	.
chr1	58393482	58393981	chr1	58359437	58359936	Bzw1|chr1:58359437-58359936	0.0686726542359957	.	.
chr1	58393482	58393981	chr1	58366648	58367147	Bzw1|chr1:58366648-58367147	0.157299233758531	.	.
chr1	58393482	58393981	chr1	58599003	58599502	Bzw1|chr1:58599003-58599502	0.0777614020641528	.	.
chr1	58393482	58393981	chr1	58652543	58653042	Bzw1|chr1:58652543-58653042	0.0706915175177202	.	.
chr1	58393482	58393981	chr1	58697550	58698049	Bzw1|chr1:58697550-58698049	0.0766303790176557	.	.
chr1	58423825	58424324	chr1	58258663	58259162	Clk1|chr1:58258663-58259162	0.102678829591873	.	.
chr1	58423825	58424324	chr1	58416002	58416501	Clk1|chr1:58416002-58416501	0.110699702790687	.	.
chr1	58423825	58424324	chr1	58599003	58599502	Clk1|chr1:58599003-58599502	0.100925622560323	.	.
chr1	58423825	58424324	chr1	58614393	58614892	Clk1|chr1:58614393-58614892	0.0625368826678926	.	.
chr1	58423825	58424324	chr1	58622546	58623045	Clk1|chr1:58622546-58623045	0.0893499956244757	.	.
chr1	58423825	58424324	chr1	58652543	58653042	Clk1|chr1:58652543-58653042	0.0587417403143902	.	.
chr1	58445384	58445883	chr1	58281211	58281710	Nif3l1|chr1:58281211-58281710	0.133512213703688	.	.
chr1	58445384	58445883	chr1	58281211	58281710	Ppil3|chr1:58281211-58281710	0.133512213703688	.	.
chr1	58445384	58445883	chr1	58416002	58416501	Nif3l1|chr1:58416002-58416501	0.0589248932111145	.	.
chr1	58445384	58445883	chr1	58416002	58416501	Ppil3|chr1:58416002-58416501	0.0589248932111145	.	.
chr1	58445384	58445883	chr1	58462433	58462932	Nif3l1|chr1:58462433-58462932	0.173110978428035	.	.
chr1	58445384	58445883	chr1	58462433	58462932	Ppil3|chr1:58462433-58462932	0.173110978428035	.	.
chr1	58445384	58445883	chr1	58599003	58599502	Nif3l1|chr1:58599003-58599502	0.106737173523935	.	.
chr1	58445384	58445883	chr1	58599003	58599502	Ppil3|chr1:58599003-58599502	0.106737173523935	.	.
chr1	58445384	58445883	chr1	58736868	58737367	Nif3l1|chr1:58736868-58737367	0.116506563981722	.	.
chr1	58445384	58445883	chr1	58736868	58737367	Ppil3|chr1:58736868-58737367	0.116506563981722	.	.
chr1	58445384	58445883	chr1	58739453	58739952	Nif3l1|chr1:58739453-58739952	0.113067398483071	.	.
chr1	58445384	58445883	chr1	58739453	58739952	Ppil3|chr1:58739453-58739952	0.113067398483071	.	.
chr1	58504734	58505233	chr1	58258663	58259162	Gm15834|chr1:58258663-58259162	0.13931999610279	.	.
chr1	58504734	58505233	chr1	58258663	58259162	Orc2|chr1:58258663-58259162	0.13931999610279	.	.
chr1	58504734	58505233	chr1	58736868	58737367	Gm15834|chr1:58736868-58737367	0.150780125965556	.	.
chr1	58504734	58505233	chr1	58736868	58737367	Orc2|chr1:58736868-58737367	0.150780125965556	.	.
chr1	58504734	58505233	chr1	58739453	58739952	Gm15834|chr1:58739453-58739952	0.0988884441772453	.	.
chr1	58504734	58505233	chr1	58739453	58739952	Orc2|chr1:58739453-58739952	0.0988884441772453	.	.
chr1	58504734	58505233	chr1	58770010	58770509	Gm15834|chr1:58770010-58770509	0.06026132245071	.	.
chr1	58504734	58505233	chr1	58770010	58770509	Orc2|chr1:58770010-58770509	0.06026132245071	.	.
chr1	58504734	58505233	chr1	58897489	58897988	Gm15834|chr1:58897489-58897988	0.0631548152443224	.	.
chr1	58504734	58505233	chr1	58897489	58897988	Orc2|chr1:58897489-58897988	0.0631548152443224	.	.
chr1	58585324	58585823	chr1	58359437	58359936	Fam126b|chr1:58359437-58359936	0.0705765851029283	.	.
chr1	58585324	58585823	chr1	58359437	58359936	Ndufb3|chr1:58359437-58359936	0.0705765851029283	.	.
chr1	58585324	58585823	chr1	58366648	58367147	Fam126b|chr1:58366648-58367147	0.0860094073143511	.	.
chr1	58585324	58585823	chr1	58366648	58367147	Ndufb3|chr1:58366648-58367147	0.0860094073143511	.	.
chr1	58585324	58585823	chr1	58463119	58463618	Fam126b|chr1:58463119-58463618	0.105320465066844	.	.
chr1	58585324	58585823	chr1	58463119	58463618	Ndufb3|chr1:58463119-58463618	0.105320465066844	.	.
chr1	58585324	58585823	chr1	58736868	58737367	Fam126b|chr1:58736868-58737367	0.0707136036595652	.	.
chr1	58585324	58585823	chr1	58736868	58737367	Ndufb3|chr1:58736868-58737367	0.0707136036595652	.	.
chr1	58585324	58585823	chr1	58909565	58910064	Fam126b|chr1:58909565-58910064	0.11478824358193	.	.
chr1	58585324	58585823	chr1	58909565	58910064	Ndufb3|chr1:58909565-58910064	0.11478824358193	.	.
chr1	58585324	58585823	chr1	58953049	58953548	Fam126b|chr1:58953049-58953548	0.175458754727411	.	.
chr1	58585324	58585823	chr1	58953049	58953548	Ndufb3|chr1:58953049-58953548	0.175458754727411	.	.
chr1	58585324	58585823	chr1	58985170	58985669	Fam126b|chr1:58985170-58985669	0.0769029965517569	.	.
chr1	58585324	58585823	chr1	58985170	58985669	Ndufb3|chr1:58985170-58985669	0.0769029965517569	.	.
chr1	58586034	58586533	chr1	58258663	58259162	Fam126b|chr1:58258663-58259162	0.0945594502282648	.	.
chr1	58586034	58586533	chr1	58258663	58259162	Ndufb3|chr1:58258663-58259162	0.0945594502282648	.	.
chr1	58586034	58586533	chr1	58280426	58280925	Fam126b|chr1:58280426-58280925	0.152621774137107	.	.
chr1	58586034	58586533	chr1	58280426	58280925	Ndufb3|chr1:58280426-58280925	0.152621774137107	.	.
chr1	58586034	58586533	chr1	58746853	58747352	Fam126b|chr1:58746853-58747352	0.174918466182725	.	.
chr1	58586034	58586533	chr1	58746853	58747352	Ndufb3|chr1:58746853-58747352	0.174918466182725	.	.
chr1	58586034	58586533	chr1	58911074	58911573	Fam126b|chr1:58911074-58911573	0.0688657566285703	.	.
chr1	58586034	58586533	chr1	58911074	58911573	Ndufb3|chr1:58911074-58911573	0.0688657566285703	.	.
chr1	58586552	58587051	chr1	58416002	58416501	Fam126b|chr1:58416002-58416501	0.072492580856236	.	.
chr1	58586552	58587051	chr1	58416002	58416501	Ndufb3|chr1:58416002-58416501	0.072492580856236	.	.
chr1	58586552	58587051	chr1	58599003	58599502	Fam126b|chr1:58599003-58599502	0.124211165817988	.	.
chr1	58586552	58587051	chr1	58599003	58599502	Ndufb3|chr1:58599003-58599502	0.124211165817988	.	.
chr1	58586552	58587051	chr1	58677513	58678012	Fam126b|chr1:58677513-58678012	0.0928636761407718	.	.
chr1	58586552	58587051	chr1	58677513	58678012	Ndufb3|chr1:58677513-58678012	0.0928636761407718	.	.
chr1	58586552	58587051	chr1	58746853	58747352	Fam126b|chr1:58746853-58747352	0.0754997584887219	.	.
chr1	58586552	58587051	chr1	58746853	58747352	Ndufb3|chr1:58746853-58747352	0.0754997584887219	.	.
chr1	58586552	58587051	chr1	58830865	58831364	Fam126b|chr1:58830865-58831364	0.126416551844116	.	.
chr1	58586552	58587051	chr1	58830865	58831364	Ndufb3|chr1:58830865-58831364	0.126416551844116	.	.
chr1	58586552	58587051	chr1	58911074	58911573	Fam126b|chr1:58911074-58911573	0.0615615633910687	.	.
chr1	58586552	58587051	chr1	58911074	58911573	Ndufb3|chr1:58911074-58911573	0.0615615633910687	.	.
chr1	58586552	58587051	chr1	58936737	58937236	Fam126b|chr1:58936737-58937236	0.0862962415426968	.	.
chr1	58586552	58587051	chr1	58936737	58937236	Ndufb3|chr1:58936737-58937236	0.0862962415426968	.	.
chr1	58710970	58711469	chr1	58416002	58416501	Cflar|chr1:58416002-58416501	0.155894346140067	.	.
chr1	58710970	58711469	chr1	58462433	58462932	Cflar|chr1:58462433-58462932	0.0657661975415983	.	.
chr1	58710970	58711469	chr1	58462433	58462932	Cflar|chr1:58462433-58462932	0.0657661975415984	.	.
chr1	58710970	58711469	chr1	58652543	58653042	Cflar|chr1:58652543-58653042	0.21549760859261	.	.
chr1	58710970	58711469	chr1	58739453	58739952	Cflar|chr1:58739453-58739952	0.0878590526434156	.	.
chr1	58710970	58711469	chr1	58830865	58831364	Cflar|chr1:58830865-58831364	0.076533269249609	.	.
chr1	58710970	58711469	chr1	58985170	58985669	Cflar|chr1:58985170-58985669	0.101379964388377	.	.
chr1	58711489	58711988	chr1	58258663	58259162	Cflar|chr1:58258663-58259162	0.0707854357067152	.	.
chr1	58711489	58711988	chr1	58271090	58271589	Cflar|chr1:58271090-58271589	0.0617101086569892	.	.
chr1	58711489	58711988	chr1	58281211	58281710	Cflar|chr1:58281211-58281710	0.0807574143756261	.	.
chr1	58711489	58711988	chr1	58289826	58290325	Cflar|chr1:58289826-58290325	0.0723347412958466	.	.
chr1	58711489	58711988	chr1	58359437	58359936	Cflar|chr1:58359437-58359936	0.119484163909348	.	.
chr1	58711489	58711988	chr1	58416002	58416501	Cflar|chr1:58416002-58416501	0.1261201210941	.	.
chr1	58711489	58711988	chr1	58621956	58622455	Cflar|chr1:58621956-58622455	0.0869857323338392	.	.
chr1	58711489	58711988	chr1	58736868	58737367	Cflar|chr1:58736868-58737367	0.102707773999582	.	.
chr1	58711489	58711988	chr1	58770010	58770509	Cflar|chr1:58770010-58770509	0.0928217422505624	.	.
chr1	58711489	58711988	chr1	58909565	58910064	Cflar|chr1:58909565-58910064	0.0732000422754118	.	.
chr1	58711489	58711988	chr1	58985170	58985669	Cflar|chr1:58985170-58985669	0.129346911860751	.	.
chr1	58972763	58973262	chr1	58621956	58622455	Stradb|chr1:58621956-58622455	0.104322175619853	.	.
chr1	58972763	58973262	chr1	58621956	58622455	Trak2|chr1:58621956-58622455	0.104322175619853	.	.
chr1	58972763	58973262	chr1	58622546	58623045	Stradb|chr1:58622546-58623045	0.117450881819694	.	.
chr1	58972763	58973262	chr1	58622546	58623045	Trak2|chr1:58622546-58623045	0.117450881819694	.	.
chr1	58972763	58973262	chr1	58652543	58653042	Stradb|chr1:58652543-58653042	0.146566856513541	.	.
chr1	58972763	58973262	chr1	58652543	58653042	Trak2|chr1:58652543-58653042	0.146566856513541	.	.
chr1	58972763	58973262	chr1	58736868	58737367	Stradb|chr1:58736868-58737367	0.0699579108921993	.	.
chr1	58972763	58973262	chr1	58736868	58737367	Stradb|chr1:58736868-58737367	0.0699579108921994	.	.
chr1	58972763	58973262	chr1	58736868	58737367	Trak2|chr1:58736868-58737367	0.0699579108921993	.	.
chr1	58972763	58973262	chr1	58736868	58737367	Trak2|chr1:58736868-58737367	0.0699579108921994	.	.
chr1	58972763	58973262	chr1	58937868	58938367	Stradb|chr1:58937868-58938367	0.124861223200029	.	.
chr1	58972763	58973262	chr1	58937868	58938367	Trak2|chr1:58937868-58938367	0.124861223200029	.	.
chr1	58972763	58973262	chr1	58985170	58985669	Stradb|chr1:58985170-58985669	0.105468168407033	.	.
chr1	58972763	58973262	chr1	58985170	58985669	Trak2|chr1:58985170-58985669	0.105468168407033	.	.
chr1	58973284	58973783	chr1	58614393	58614892	Stradb|chr1:58614393-58614892	0.125592351082756	.	.
chr1	58973284	58973783	chr1	58614393	58614892	Trak2|chr1:58614393-58614892	0.125592351082756	.	.
chr1	58973284	58973783	chr1	58621956	58622455	Stradb|chr1:58621956-58622455	0.0788906533899885	.	.
chr1	58973284	58973783	chr1	58621956	58622455	Trak2|chr1:58621956-58622455	0.0788906533899885	.	.
chr1	58973284	58973783	chr1	58697550	58698049	Stradb|chr1:58697550-58698049	0.0602383236818168	.	.
chr1	58973284	58973783	chr1	58697550	58698049	Trak2|chr1:58697550-58698049	0.0602383236818168	.	.
chr1	58973886	58974385	chr1	58937261	58937760	Stradb|chr1:58937261-58937760	0.11600071740523	.	.
chr1	58973886	58974385	chr1	58937261	58937760	Trak2|chr1:58937261-58937760	0.11600071740523	.	.
chr1	59119578	59120077	chr1	58936737	58937236	G730003C15Rik|chr1:58936737-58937236	0.0623029792712074	.	.
chr1	59119578	59120077	chr1	58936737	58937236	Tmem237|chr1:58936737-58937236	0.0623029792712074	.	.
chr1	59119578	59120077	chr1	58937261	58937760	G730003C15Rik|chr1:58937261-58937760	0.0596171908593263	.	.
chr1	59119578	59120077	chr1	58937261	58937760	Tmem237|chr1:58937261-58937760	0.0596171908593263	.	.
chr1	59162341	59162840	chr1	58770010	58770509	Mpp4|chr1:58770010-58770509	0.218140387153885	.	.
chr1	59162341	59162840	chr1	58897489	58897988	Mpp4|chr1:58897489-58897988	0.0639122569984878	.	.
chr1	59162883	59163382	chr1	58770010	58770509	Mpp4|chr1:58770010-58770509	0.0616773337440102	.	.
chr1	59162883	59163382	chr1	58830865	58831364	Mpp4|chr1:58830865-58831364	0.0765787221097371	.	.
chr1	59162883	59163382	chr1	58897489	58897988	Mpp4|chr1:58897489-58897988	0.110309639995201	.	.
chr1	59162883	59163382	chr1	58985170	58985669	Mpp4|chr1:58985170-58985669	0.105844051620674	.	.
chr1	59237006	59237505	chr1	58937261	58937760	Als2|chr1:58937261-58937760	0.0786527702693537	.	.
chr1	59237006	59237505	chr1	59247600	59248099	Als2|chr1:59247600-59248099	0.153426594312188	.	.
chr1	59237895	59238394	chr1	58770010	58770509	Als2|chr1:58770010-58770509	0.0585986349717348	.	.
chr1	59762644	59763143	chr1	59878109	59878608	Bmpr2|chr1:59878109-59878608	0.0853959116066256	.	.
chr1	59763159	59763658	chr1	59764494	59764993	Bmpr2|chr1:59764494-59764993	0.108379743206568	.	.
chr1	59763159	59763658	chr1	59826439	59826938	Bmpr2|chr1:59826439-59826938	0.0814959236013173	.	.
chr1	59763159	59763658	chr1	59848288	59848787	Bmpr2|chr1:59848288-59848787	0.161606252879993	.	.
chr1	59763159	59763658	chr1	59927245	59927744	Bmpr2|chr1:59927245-59927744	0.0889073920038643	.	.
chr1	59763159	59763658	chr1	59987611	59988110	Bmpr2|chr1:59987611-59988110	0.13684715308423	.	.
chr1	59763681	59764180	chr1	59848288	59848787	Bmpr2|chr1:59848288-59848787	0.114553803116944	.	.
chr1	59912662	59913161	chr1	59764494	59764993	Fam117b|chr1:59764494-59764993	0.106799671043387	.	.
chr1	59912662	59913161	chr1	59826439	59826938	Fam117b|chr1:59826439-59826938	0.139019615150726	.	.
chr1	59912662	59913161	chr1	59848288	59848787	Fam117b|chr1:59848288-59848787	0.0952099247936421	.	.
chr1	59912662	59913161	chr1	59878109	59878608	Fam117b|chr1:59878109-59878608	0.138376334192789	.	.
chr1	59912662	59913161	chr1	59927245	59927744	Fam117b|chr1:59927245-59927744	0.199827126463319	.	.
chr1	59913211	59913710	chr1	59764494	59764993	Fam117b|chr1:59764494-59764993	0.160533364397575	.	.
chr1	59913211	59913710	chr1	59927245	59927744	Fam117b|chr1:59927245-59927744	0.133592322295938	.	.
chr1	59913211	59913710	chr1	59945819	59946318	Fam117b|chr1:59945819-59946318	0.0752448660582931	.	.
chr1	60042424	60042923	chr1	59764494	59764993	Ica1l|chr1:59764494-59764993	0.0794386490772439	.	.
chr1	60042424	60042923	chr1	59848288	59848787	Ica1l|chr1:59848288-59848787	0.0701379702843016	.	.
chr1	60042424	60042923	chr1	59926659	59927158	Ica1l|chr1:59926659-59927158	0.0769491045196643	.	.
chr1	60042424	60042923	chr1	59927245	59927744	Ica1l|chr1:59927245-59927744	0.13559063272005	.	.
chr1	60042424	60042923	chr1	60471203	60471702	Ica1l|chr1:60471203-60471702	0.0745297048543769	.	.
chr1	60042935	60043434	chr1	59826439	59826938	Ica1l|chr1:59826439-59826938	0.067247564491392	.	.
chr1	60042935	60043434	chr1	59878109	59878608	Ica1l|chr1:59878109-59878608	0.198122129516764	.	.
chr1	60042935	60043434	chr1	59926659	59927158	Ica1l|chr1:59926659-59927158	0.0984651937622754	.	.
chr1	60042935	60043434	chr1	59927245	59927744	Ica1l|chr1:59927245-59927744	0.126407144786588	.	.
chr1	60097393	60097892	chr1	59788955	59789454	Carf|chr1:59788955-59789454	0.0811313780504994	.	.
chr1	60097393	60097892	chr1	59883669	59884168	Carf|chr1:59883669-59884168	0.106078102068454	.	.
chr1	60097393	60097892	chr1	59886825	59887324	Carf|chr1:59886825-59887324	0.107870704492663	.	.
chr1	60097980	60098479	chr1	59764494	59764993	Carf|chr1:59764494-59764993	0.0873804188673222	.	.
chr1	60097980	60098479	chr1	59764494	59764993	Wdr12|chr1:59764494-59764993	0.0873804188673222	.	.
chr1	60097980	60098479	chr1	59826439	59826938	Carf|chr1:59826439-59826938	0.142428589073414	.	.
chr1	60097980	60098479	chr1	59826439	59826938	Wdr12|chr1:59826439-59826938	0.142428589073414	.	.
chr1	60097980	60098479	chr1	59878109	59878608	Carf|chr1:59878109-59878608	0.0887192853634567	.	.
chr1	60097980	60098479	chr1	59878109	59878608	Wdr12|chr1:59878109-59878608	0.0887192853634567	.	.
chr1	60097980	60098479	chr1	59883669	59884168	Carf|chr1:59883669-59884168	0.0572184074961046	.	.
chr1	60097980	60098479	chr1	59883669	59884168	Wdr12|chr1:59883669-59884168	0.0572184074961046	.	.
chr1	60097980	60098479	chr1	59927245	59927744	Carf|chr1:59927245-59927744	0.0788125309139155	.	.
chr1	60097980	60098479	chr1	59927245	59927744	Wdr12|chr1:59927245-59927744	0.0788125309139155	.	.
chr1	60097980	60098479	chr1	60471203	60471702	Carf|chr1:60471203-60471702	0.0581470082986319	.	.
chr1	60097980	60098479	chr1	60471203	60471702	Wdr12|chr1:60471203-60471702	0.0581470082986319	.	.
chr1	60098487	60098986	chr1	59764494	59764993	Carf|chr1:59764494-59764993	0.0801510213299313	.	.
chr1	60098487	60098986	chr1	59764494	59764993	Wdr12|chr1:59764494-59764993	0.0801510213299313	.	.
chr1	60098487	60098986	chr1	59826439	59826938	Carf|chr1:59826439-59826938	0.149033808305512	.	.
chr1	60098487	60098986	chr1	59826439	59826938	Wdr12|chr1:59826439-59826938	0.149033808305512	.	.
chr1	60098487	60098986	chr1	59945819	59946318	Carf|chr1:59945819-59946318	0.17109448445988	.	.
chr1	60098487	60098986	chr1	59945819	59946318	Wdr12|chr1:59945819-59946318	0.17109448445988	.	.
chr1	60180257	60180756	chr1	59764494	59764993	Nbeal1|chr1:59764494-59764993	0.129060647443153	.	.
chr1	60180257	60180756	chr1	59826439	59826938	Nbeal1|chr1:59826439-59826938	0.144355703216069	.	.
chr1	60180257	60180756	chr1	59883669	59884168	Nbeal1|chr1:59883669-59884168	0.123939921937113	.	.
chr1	60180257	60180756	chr1	59926659	59927158	Nbeal1|chr1:59926659-59927158	0.072257826480053	.	.
chr1	60180257	60180756	chr1	59927245	59927744	Nbeal1|chr1:59927245-59927744	0.124343446536545	.	.
chr1	60342754	60343253	chr1	60410443	60410942	Cyp20a1|chr1:60410443-60410942	0.149977320268727	.	.
chr1	60342754	60343253	chr1	60428273	60428772	Cyp20a1|chr1:60428273-60428772	0.0889001975772132	.	.
chr1	60342754	60343253	chr1	60488668	60489167	Cyp20a1|chr1:60488668-60489167	0.0973453100890821	.	.
chr1	60343314	60343813	chr1	60410443	60410942	Cyp20a1|chr1:60410443-60410942	0.0592250613621094	.	.
chr1	61377723	61378222	chr1	61253413	61253912	9530026F06Rik|chr1:61253413-61253912	0.142233131685453	.	.
chr1	61377723	61378222	chr1	61254624	61255123	9530026F06Rik|chr1:61254624-61255123	0.0879732145692289	.	.
chr1	61377723	61378222	chr1	61377060	61377559	9530026F06Rik|chr1:61377060-61377559	0.139427231805628	.	.
chr1	61377723	61378222	chr1	61471425	61471924	9530026F06Rik|chr1:61471425-61471924	0.0610403224075405	.	.
chr1	61620139	61620638	chr1	61391961	61392460	4930587A21Rik|chr1:61391961-61392460	0.0779386851220484	.	.
chr1	61620139	61620638	chr1	61471425	61471924	4930587A21Rik|chr1:61471425-61471924	0.0856568775488794	.	.
chr1	61638558	61639057	chr1	61391961	61392460	Pard3b|chr1:61391961-61392460	0.0619679348496964	.	.
chr1	61638558	61639057	chr1	61924923	61925422	Pard3b|chr1:61924923-61925422	0.164062995731813	.	.
chr1	61639276	61639775	chr1	61377060	61377559	Pard3b|chr1:61377060-61377559	0.0656284989750012	.	.
chr1	61639276	61639775	chr1	61391961	61392460	Pard3b|chr1:61391961-61392460	0.0888914280775669	.	.
chr1	61639276	61639775	chr1	61470569	61471068	Pard3b|chr1:61470569-61471068	0.088771520715875	.	.
chr1	65122893	65123392	chr1	65046378	65046877	D630023F18Rik|chr1:65046378-65046877	0.112127898461816	.	.
chr1	65122893	65123392	chr1	65060479	65060978	D630023F18Rik|chr1:65060479-65060978	0.115029540202807	.	.
chr1	65122893	65123392	chr1	65178123	65178622	D630023F18Rik|chr1:65178123-65178622	0.123810452775291	.	.
chr1	65122893	65123392	chr1	65246344	65246843	D630023F18Rik|chr1:65246344-65246843	0.205353640353346	.	.
chr1	65122893	65123392	chr1	65311469	65311968	D630023F18Rik|chr1:65311469-65311968	0.121082969799753	.	.
chr1	65122893	65123392	chr1	65314472	65314971	D630023F18Rik|chr1:65314472-65314971	0.105158577425134	.	.
chr1	65122893	65123392	chr1	65333902	65334401	D630023F18Rik|chr1:65333902-65334401	0.157676812282257	.	.
chr1	65122893	65123392	chr1	65334688	65335187	D630023F18Rik|chr1:65334688-65335187	0.0768934888305364	.	.
chr1	65186396	65186895	chr1	65314472	65314971	Idh1|chr1:65314472-65314971	0.0579210232629478	.	.
chr1	65186396	65186895	chr1	65314472	65314971	Pikfyve|chr1:65314472-65314971	0.0579210232629478	.	.
chr1	65186396	65186895	chr1	65333902	65334401	Idh1|chr1:65333902-65334401	0.0853561884918506	.	.
chr1	65186396	65186895	chr1	65333902	65334401	Pikfyve|chr1:65333902-65334401	0.0853561884918506	.	.
chr1	65186396	65186895	chr1	65368023	65368522	Idh1|chr1:65368023-65368522	0.0815134208578889	.	.
chr1	65186396	65186895	chr1	65368023	65368522	Pikfyve|chr1:65368023-65368522	0.0815134208578889	.	.
chr1	65186396	65186895	chr1	65388260	65388759	Idh1|chr1:65388260-65388759	0.126754026252118	.	.
chr1	65186396	65186895	chr1	65388260	65388759	Pikfyve|chr1:65388260-65388759	0.126754026252118	.	.
chr1	65281263	65281762	chr1	65091505	65092004	Pth2r|chr1:65091505-65092004	0.112454310689053	.	.
chr1	65281263	65281762	chr1	65312053	65312552	Pth2r|chr1:65312053-65312552	0.141484311521419	.	.
chr1	65281263	65281762	chr1	65368023	65368522	Pth2r|chr1:65368023-65368522	0.0952227870935665	.	.
chr1	65281263	65281762	chr1	65687075	65687574	Pth2r|chr1:65687075-65687574	0.13466652639072	.	.
chr1	65282716	65283215	chr1	65129584	65130083	Pth2r|chr1:65129584-65130083	0.0827619924712539	.	.
chr1	65282716	65283215	chr1	65311469	65311968	Pth2r|chr1:65311469-65311968	0.0990175115163465	.	.
chr1	65282716	65283215	chr1	65368023	65368522	Pth2r|chr1:65368023-65368522	0.0770743103590161	.	.
chr1	65282716	65283215	chr1	65687594	65688093	Pth2r|chr1:65687594-65688093	0.0726573568339765	.	.
chr1	66174880	66175379	chr1	65847728	65848227	Map2|chr1:65847728-65848227	0.163389438033956	.	.
chr1	66174880	66175379	chr1	65929973	65930472	Map2|chr1:65929973-65930472	0.112974130021406	.	.
chr1	66174880	66175379	chr1	65981597	65982096	Map2|chr1:65981597-65982096	0.174899632566942	.	.
chr1	67038596	67039095	chr1	67181101	67181600	Lancl1|chr1:67181101-67181600	0.0614360027517596	.	.
chr1	69440858	69441357	chr1	69123856	69124355	Gm28497|chr1:69123856-69124355	0.0643931884813393	.	.
chr1	69440858	69441357	chr1	69124367	69124866	Gm28497|chr1:69124367-69124866	0.0650676702615118	.	.
chr1	69826647	69827146	chr1	69790210	69790709	Spag16|chr1:69790210-69790709	0.105249922287324	.	.
chr1	69826647	69827146	chr1	69799108	69799607	Spag16|chr1:69799108-69799607	0.128148072147393	.	.
chr1	70725497	70725996	chr1	70316336	70316835	Vwc2l|chr1:70316336-70316835	0.214755845213048	.	.
chr1	70725497	70725996	chr1	70351293	70351792	Vwc2l|chr1:70351293-70351792	0.0790491327019815	.	.
chr1	70725497	70725996	chr1	70451477	70451976	Vwc2l|chr1:70451477-70451976	0.0674060588927131	.	.
chr1	70725497	70725996	chr1	70527735	70528234	Vwc2l|chr1:70527735-70528234	0.146697518283851	.	.
chr1	70725497	70725996	chr1	70529714	70530213	Vwc2l|chr1:70529714-70530213	0.168167451991932	.	.
chr1	74284588	74285087	chr1	74311850	74312349	Aamp|chr1:74311850-74312349	0.131890890775168	.	.
chr1	74284588	74285087	chr1	74311850	74312349	Pnkd|chr1:74311850-74312349	0.131890890775168	.	.
chr1	74284588	74285087	chr1	74368126	74368625	Aamp|chr1:74368126-74368625	0.104049839236148	.	.
chr1	74284588	74285087	chr1	74368126	74368625	Pnkd|chr1:74368126-74368625	0.104049839236148	.	.
chr1	74284588	74285087	chr1	74397348	74397847	Aamp|chr1:74397348-74397847	0.0806450899085526	.	.
chr1	74284588	74285087	chr1	74397348	74397847	Pnkd|chr1:74397348-74397847	0.0806450899085526	.	.
chr1	74284588	74285087	chr1	74452541	74453040	Aamp|chr1:74452541-74453040	0.12651247472081	.	.
chr1	74284588	74285087	chr1	74452541	74453040	Pnkd|chr1:74452541-74453040	0.12651247472081	.	.
chr1	74295625	74296124	chr1	74303949	74304448	Gm29358|chr1:74303949-74304448	0.0587157774787646	.	.
chr1	74295625	74296124	chr1	74372008	74372507	Gm29358|chr1:74372008-74372507	0.0782110076110601	.	.
chr1	74295625	74296124	chr1	74386756	74387255	Gm29358|chr1:74386756-74387255	0.159027478328995	.	.
chr1	74295625	74296124	chr1	74694100	74694599	Gm29358|chr1:74694100-74694599	0.0963656799910724	.	.
chr1	74361763	74362262	chr1	74368126	74368625	Catip|chr1:74368126-74368625	0.0573519691042301	.	.
chr1	74361763	74362262	chr1	74397909	74398408	Catip|chr1:74397909-74398408	0.0661390525244584	.	.
chr1	74361763	74362262	chr1	74694100	74694599	Catip|chr1:74694100-74694599	0.0603357208008835	.	.
chr1	74391301	74391800	chr1	74303949	74304448	Ctdsp1|chr1:74303949-74304448	0.121088420808578	.	.
chr1	74391301	74391800	chr1	74332815	74333314	Ctdsp1|chr1:74332815-74333314	0.0893361751354695	.	.
chr1	74391301	74391800	chr1	74368126	74368625	Ctdsp1|chr1:74368126-74368625	0.0831945826323601	.	.
chr1	74391301	74391800	chr1	74372008	74372507	Ctdsp1|chr1:74372008-74372507	0.061582089291341	.	.
chr1	74391301	74391800	chr1	74386756	74387255	Ctdsp1|chr1:74386756-74387255	0.0712881446690463	.	.
chr1	74505730	74506229	chr1	74332262	74332761	Cnot9|chr1:74332262-74332761	0.0649534424974282	.	.
chr1	74505730	74506229	chr1	74397348	74397847	Cnot9|chr1:74397348-74397847	0.116327379393137	.	.
chr1	74505730	74506229	chr1	74802933	74803432	Cnot9|chr1:74802933-74803432	0.0680600651029673	.	.
chr1	74505730	74506229	chr1	74808065	74808564	Cnot9|chr1:74808065-74808564	0.0939162790827347	.	.
chr1	74505730	74506229	chr1	74829962	74830461	Cnot9|chr1:74829962-74830461	0.0955734201629655	.	.
chr1	74505730	74506229	chr1	74948735	74949234	Cnot9|chr1:74948735-74949234	0.126501355641955	.	.
chr1	74542596	74543095	chr1	74397348	74397847	Plcd4|chr1:74397348-74397847	0.0602643853243333	.	.
chr1	74542596	74543095	chr1	74452541	74453040	Plcd4|chr1:74452541-74453040	0.0822997174375616	.	.
chr1	74542596	74543095	chr1	74799965	74800464	Plcd4|chr1:74799965-74800464	0.15818957388302	.	.
chr1	74542596	74543095	chr1	74808065	74808564	Plcd4|chr1:74808065-74808564	0.0629801661851389	.	.
chr1	74542596	74543095	chr1	74824729	74825228	Plcd4|chr1:74824729-74825228	0.129472174831252	.	.
chr1	74542596	74543095	chr1	74829962	74830461	Plcd4|chr1:74829962-74830461	0.0868997294344356	.	.
chr1	74542596	74543095	chr1	74858307	74858806	Plcd4|chr1:74858307-74858806	0.138047043604481	.	.
chr1	74542596	74543095	chr1	74882110	74882609	Plcd4|chr1:74882110-74882609	0.126337662816845	.	.
chr1	74587205	74587704	chr1	74311850	74312349	Bcs1l|chr1:74311850-74312349	0.081796493919717	.	.
chr1	74587205	74587704	chr1	74311850	74312349	Bcs1l|chr1:74311850-74312349	0.0817964939197171	.	.
chr1	74587205	74587704	chr1	74311850	74312349	Zfp142|chr1:74311850-74312349	0.081796493919717	.	.
chr1	74587205	74587704	chr1	74311850	74312349	Zfp142|chr1:74311850-74312349	0.0817964939197171	.	.
chr1	74587205	74587704	chr1	74332262	74332761	Bcs1l|chr1:74332262-74332761	0.0654498701924633	.	.
chr1	74587205	74587704	chr1	74332262	74332761	Zfp142|chr1:74332262-74332761	0.0654498701924633	.	.
chr1	74587205	74587704	chr1	74452541	74453040	Bcs1l|chr1:74452541-74453040	0.0813867336581334	.	.
chr1	74587205	74587704	chr1	74452541	74453040	Bcs1l|chr1:74452541-74453040	0.0813867336581335	.	.
chr1	74587205	74587704	chr1	74452541	74453040	Zfp142|chr1:74452541-74453040	0.0813867336581334	.	.
chr1	74587205	74587704	chr1	74452541	74453040	Zfp142|chr1:74452541-74453040	0.0813867336581335	.	.
chr1	74587205	74587704	chr1	74694100	74694599	Bcs1l|chr1:74694100-74694599	0.0953898451187269	.	.
chr1	74587205	74587704	chr1	74694100	74694599	Zfp142|chr1:74694100-74694599	0.0953898451187269	.	.
chr1	74587205	74587704	chr1	74759797	74760296	Bcs1l|chr1:74759797-74760296	0.0968914671717828	.	.
chr1	74587205	74587704	chr1	74759797	74760296	Zfp142|chr1:74759797-74760296	0.0968914671717828	.	.
chr1	74587205	74587704	chr1	74772969	74773468	Bcs1l|chr1:74772969-74773468	0.0710196462904448	.	.
chr1	74587205	74587704	chr1	74772969	74773468	Zfp142|chr1:74772969-74773468	0.0710196462904448	.	.
chr1	74587205	74587704	chr1	74787775	74788274	Bcs1l|chr1:74787775-74788274	0.101886340109115	.	.
chr1	74587205	74587704	chr1	74787775	74788274	Zfp142|chr1:74787775-74788274	0.101886340109115	.	.
chr1	74587205	74587704	chr1	74794449	74794948	Bcs1l|chr1:74794449-74794948	0.0951529360077159	.	.
chr1	74587205	74587704	chr1	74794449	74794948	Zfp142|chr1:74794449-74794948	0.0951529360077159	.	.
chr1	74587205	74587704	chr1	74800566	74801065	Bcs1l|chr1:74800566-74801065	0.1340708918501	.	.
chr1	74587205	74587704	chr1	74800566	74801065	Zfp142|chr1:74800566-74801065	0.1340708918501	.	.
chr1	74587205	74587704	chr1	74806444	74806943	Bcs1l|chr1:74806444-74806943	0.155138695752324	.	.
chr1	74587205	74587704	chr1	74806444	74806943	Zfp142|chr1:74806444-74806943	0.155138695752324	.	.
chr1	74587205	74587704	chr1	74806952	74807451	Bcs1l|chr1:74806952-74807451	0.100304904698171	.	.
chr1	74587205	74587704	chr1	74806952	74807451	Zfp142|chr1:74806952-74807451	0.100304904698171	.	.
chr1	74587205	74587704	chr1	74900755	74901254	Bcs1l|chr1:74900755-74901254	0.0598094545126314	.	.
chr1	74587205	74587704	chr1	74900755	74901254	Zfp142|chr1:74900755-74901254	0.0598094545126314	.	.
chr1	74587205	74587704	chr1	74948735	74949234	Bcs1l|chr1:74948735-74949234	0.142545284115787	.	.
chr1	74587205	74587704	chr1	74948735	74949234	Zfp142|chr1:74948735-74949234	0.142545284115787	.	.
chr1	74587962	74588461	chr1	74447425	74447924	Bcs1l|chr1:74447425-74447924	0.136496964205196	.	.
chr1	74587962	74588461	chr1	74447425	74447924	Zfp142|chr1:74447425-74447924	0.136496964205196	.	.
chr1	74587962	74588461	chr1	74793218	74793717	Bcs1l|chr1:74793218-74793717	0.161195723192563	.	.
chr1	74587962	74588461	chr1	74793218	74793717	Zfp142|chr1:74793218-74793717	0.161195723192563	.	.
chr1	74587962	74588461	chr1	74802933	74803432	Bcs1l|chr1:74802933-74803432	0.115941738143665	.	.
chr1	74587962	74588461	chr1	74802933	74803432	Zfp142|chr1:74802933-74803432	0.115941738143665	.	.
chr1	74587962	74588461	chr1	74816731	74817230	Bcs1l|chr1:74816731-74817230	0.125571026962869	.	.
chr1	74587962	74588461	chr1	74816731	74817230	Zfp142|chr1:74816731-74817230	0.125571026962869	.	.
chr1	74587962	74588461	chr1	74824729	74825228	Bcs1l|chr1:74824729-74825228	0.0705826013776119	.	.
chr1	74587962	74588461	chr1	74824729	74825228	Zfp142|chr1:74824729-74825228	0.0705826013776119	.	.
chr1	74587962	74588461	chr1	74858307	74858806	Bcs1l|chr1:74858307-74858806	0.146084115953173	.	.
chr1	74587962	74588461	chr1	74858307	74858806	Zfp142|chr1:74858307-74858806	0.146084115953173	.	.
chr1	74587962	74588461	chr1	74882110	74882609	Bcs1l|chr1:74882110-74882609	0.0830781971198889	.	.
chr1	74587962	74588461	chr1	74882110	74882609	Zfp142|chr1:74882110-74882609	0.0830781971198889	.	.
chr1	74587962	74588461	chr1	74964428	74964927	Bcs1l|chr1:74964428-74964927	0.126390777951959	.	.
chr1	74587962	74588461	chr1	74964428	74964927	Zfp142|chr1:74964428-74964927	0.126390777951959	.	.
chr1	74601175	74601674	chr1	74313260	74313759	Rnf25|chr1:74313260-74313759	0.0664575871144918	.	.
chr1	74601175	74601674	chr1	74313260	74313759	Stk36|chr1:74313260-74313759	0.0664575871144918	.	.
chr1	74601175	74601674	chr1	74368126	74368625	Rnf25|chr1:74368126-74368625	0.0700519051705012	.	.
chr1	74601175	74601674	chr1	74368126	74368625	Stk36|chr1:74368126-74368625	0.0700519051705012	.	.
chr1	74601175	74601674	chr1	74397348	74397847	Rnf25|chr1:74397348-74397847	0.0785579745649408	.	.
chr1	74601175	74601674	chr1	74397348	74397847	Stk36|chr1:74397348-74397847	0.0785579745649408	.	.
chr1	74601175	74601674	chr1	74447425	74447924	Rnf25|chr1:74447425-74447924	0.0709888324707528	.	.
chr1	74601175	74601674	chr1	74447425	74447924	Stk36|chr1:74447425-74447924	0.0709888324707528	.	.
chr1	74601175	74601674	chr1	74719733	74720232	Rnf25|chr1:74719733-74720232	0.0649387548217005	.	.
chr1	74601175	74601674	chr1	74719733	74720232	Stk36|chr1:74719733-74720232	0.0649387548217005	.	.
chr1	74601175	74601674	chr1	74800566	74801065	Rnf25|chr1:74800566-74801065	0.122951715635969	.	.
chr1	74601175	74601674	chr1	74800566	74801065	Stk36|chr1:74800566-74801065	0.122951715635969	.	.
chr1	74601175	74601674	chr1	74808065	74808564	Rnf25|chr1:74808065-74808564	0.109293497996475	.	.
chr1	74601175	74601674	chr1	74808065	74808564	Stk36|chr1:74808065-74808564	0.109293497996475	.	.
chr1	74601175	74601674	chr1	74880737	74881236	Rnf25|chr1:74880737-74881236	0.061932888945088	.	.
chr1	74601175	74601674	chr1	74880737	74881236	Stk36|chr1:74880737-74881236	0.061932888945088	.	.
chr1	74601175	74601674	chr1	74894978	74895477	Rnf25|chr1:74894978-74895477	0.0792076323699063	.	.
chr1	74601175	74601674	chr1	74894978	74895477	Stk36|chr1:74894978-74895477	0.0792076323699063	.	.
chr1	74601175	74601674	chr1	74926640	74927139	Rnf25|chr1:74926640-74927139	0.132721971152522	.	.
chr1	74601175	74601674	chr1	74926640	74927139	Stk36|chr1:74926640-74927139	0.132721971152522	.	.
chr1	74661495	74661994	chr1	74303434	74303933	Ttll4|chr1:74303434-74303933	0.145892057734821	.	.
chr1	74661495	74661994	chr1	74368126	74368625	Ttll4|chr1:74368126-74368625	0.104036673069967	.	.
chr1	74661495	74661994	chr1	74386756	74387255	Ttll4|chr1:74386756-74387255	0.084841326868608	.	.
chr1	74661495	74661994	chr1	74397909	74398408	Ttll4|chr1:74397909-74398408	0.0803569932575746	.	.
chr1	74661495	74661994	chr1	74452541	74453040	Ttll4|chr1:74452541-74453040	0.106112494264503	.	.
chr1	74661495	74661994	chr1	74784124	74784623	Ttll4|chr1:74784124-74784623	0.117954060793757	.	.
chr1	74661495	74661994	chr1	74802933	74803432	Ttll4|chr1:74802933-74803432	0.0676408243161475	.	.
chr1	74661495	74661994	chr1	74824729	74825228	Ttll4|chr1:74824729-74825228	0.0582025878412976	.	.
chr1	74661495	74661994	chr1	74858307	74858806	Ttll4|chr1:74858307-74858806	0.124296610081865	.	.
chr1	74661495	74661994	chr1	74900755	74901254	Ttll4|chr1:74900755-74901254	0.0832368255683184	.	.
chr1	74661495	74661994	chr1	74964428	74964927	Ttll4|chr1:74964428-74964927	0.0859401236687263	.	.
chr1	74712949	74713448	chr1	74303949	74304448	Cyp27a1|chr1:74303949-74304448	0.124291529944994	.	.
chr1	74712949	74713448	chr1	74313260	74313759	Cyp27a1|chr1:74313260-74313759	0.125278903716459	.	.
chr1	74712949	74713448	chr1	74793218	74793717	Cyp27a1|chr1:74793218-74793717	0.0652924647166514	.	.
chr1	74712949	74713448	chr1	74794449	74794948	Cyp27a1|chr1:74794449-74794948	0.236340241144366	.	.
chr1	74712949	74713448	chr1	74800566	74801065	Cyp27a1|chr1:74800566-74801065	0.0591487072555544	.	.
chr1	74712949	74713448	chr1	74829962	74830461	Cyp27a1|chr1:74829962-74830461	0.122787573989581	.	.
chr1	74713683	74714182	chr1	74303949	74304448	Cyp27a1|chr1:74303949-74304448	0.151073536370735	.	.
chr1	74713683	74714182	chr1	74386756	74387255	Cyp27a1|chr1:74386756-74387255	0.0804069754076443	.	.
chr1	74713683	74714182	chr1	74386756	74387255	Cyp27a1|chr1:74386756-74387255	0.0804069754076444	.	.
chr1	74713683	74714182	chr1	74694100	74694599	Cyp27a1|chr1:74694100-74694599	0.206994276055084	.	.
chr1	74713683	74714182	chr1	74759797	74760296	Cyp27a1|chr1:74759797-74760296	0.0637741416135927	.	.
chr1	74713683	74714182	chr1	74799965	74800464	Cyp27a1|chr1:74799965-74800464	0.0594020006288458	.	.
chr1	74713683	74714182	chr1	74802933	74803432	Cyp27a1|chr1:74802933-74803432	0.115018999028919	.	.
chr1	74713683	74714182	chr1	74816731	74817230	Cyp27a1|chr1:74816731-74817230	0.0638843017581823	.	.
chr1	74713683	74714182	chr1	74829962	74830461	Cyp27a1|chr1:74829962-74830461	0.104198582560701	.	.
chr1	74713683	74714182	chr1	74964428	74964927	Cyp27a1|chr1:74964428-74964927	0.0571475177187825	.	.
chr1	74749271	74749770	chr1	74806444	74806943	Prkag3|chr1:74806444-74806943	0.062657450041764	.	.
chr1	74749271	74749770	chr1	74894978	74895477	Prkag3|chr1:74894978-74895477	0.0806418391100464	.	.
chr1	74771522	74772021	chr1	74772969	74773468	Wnt6|chr1:74772969-74773468	0.164436927336124	.	.
chr1	74771522	74772021	chr1	74800566	74801065	Wnt6|chr1:74800566-74801065	0.0611470017403367	.	.
chr1	74771522	74772021	chr1	74900755	74901254	Wnt6|chr1:74900755-74901254	0.100644194991984	.	.
chr1	74771522	74772021	chr1	75141393	75141892	Wnt6|chr1:75141393-75141892	0.0677361343172883	.	.
chr1	74791332	74791831	chr1	74759797	74760296	Wnt10a|chr1:74759797-74760296	0.0953469083917403	.	.
chr1	74791332	74791831	chr1	74763029	74763528	Wnt10a|chr1:74763029-74763528	0.112883751203477	.	.
chr1	74791332	74791831	chr1	74772969	74773468	Wnt10a|chr1:74772969-74773468	0.187734507453889	.	.
chr1	74791332	74791831	chr1	74784124	74784623	Wnt10a|chr1:74784124-74784623	0.133367583725101	.	.
chr1	74791332	74791831	chr1	74787775	74788274	Wnt10a|chr1:74787775-74788274	0.118078950480185	.	.
chr1	74791332	74791831	chr1	74793218	74793717	Wnt10a|chr1:74793218-74793717	0.134964029674786	.	.
chr1	74791332	74791831	chr1	74806952	74807451	Wnt10a|chr1:74806952-74807451	0.0736022817546415	.	.
chr1	74791332	74791831	chr1	74882110	74882609	Wnt10a|chr1:74882110-74882609	0.0843081149184652	.	.
chr1	74791332	74791831	chr1	74894978	74895477	Wnt10a|chr1:74894978-74895477	0.0807881281394762	.	.
chr1	74791332	74791831	chr1	74900755	74901254	Wnt10a|chr1:74900755-74901254	0.0710309233870856	.	.
chr1	74791332	74791831	chr1	75052015	75052514	Wnt10a|chr1:75052015-75052514	0.0853132387126746	.	.
chr1	74850152	74850651	chr1	74824729	74825228	Gm16582|chr1:74824729-74825228	0.0681927714968679	.	.
chr1	74850152	74850651	chr1	74948735	74949234	Gm16582|chr1:74948735-74949234	0.0793432344644294	.	.
chr1	74850152	74850651	chr1	75234571	75235070	Gm16582|chr1:75234571-75235070	0.073543019476237	.	.
chr1	74851328	74851827	chr1	74763029	74763528	Gm16582|chr1:74763029-74763528	0.0596410687212395	.	.
chr1	74851328	74851827	chr1	74787775	74788274	Gm16582|chr1:74787775-74788274	0.12773081947547	.	.
chr1	74851328	74851827	chr1	74793218	74793717	Gm16582|chr1:74793218-74793717	0.159325876516893	.	.
chr1	74851328	74851827	chr1	74824729	74825228	Gm16582|chr1:74824729-74825228	0.184667723630507	.	.
chr1	74851328	74851827	chr1	74882110	74882609	Gm16582|chr1:74882110-74882609	0.156862885123194	.	.
chr1	74851328	74851827	chr1	75141393	75141892	Gm16582|chr1:75141393-75141892	0.178639779389354	.	.
chr1	74854708	74855207	chr1	74787775	74788274	Cdk5r2|chr1:74787775-74788274	0.0818600067270202	.	.
chr1	74854708	74855207	chr1	74799965	74800464	Cdk5r2|chr1:74799965-74800464	0.077605042550361	.	.
chr1	74854708	74855207	chr1	74829962	74830461	Cdk5r2|chr1:74829962-74830461	0.0740427019316147	.	.
chr1	74854708	74855207	chr1	74858307	74858806	Cdk5r2|chr1:74858307-74858806	0.140875203544499	.	.
chr1	74854708	74855207	chr1	74882110	74882609	Cdk5r2|chr1:74882110-74882609	0.0760206610897333	.	.
chr1	74854708	74855207	chr1	74948735	74949234	Cdk5r2|chr1:74948735-74949234	0.0698008267617684	.	.
chr1	74854708	74855207	chr1	75218312	75218811	Cdk5r2|chr1:75218312-75218811	0.066566890136483	.	.
chr1	74892867	74893366	chr1	74772969	74773468	Cryba2|chr1:74772969-74773468	0.184741240977445	.	.
chr1	74892867	74893366	chr1	74800566	74801065	Cryba2|chr1:74800566-74801065	0.10271276139971	.	.
chr1	74892867	74893366	chr1	75128586	75129085	Cryba2|chr1:75128586-75129085	0.0735733173379092	.	.
chr1	74892867	74893366	chr1	75234571	75235070	Cryba2|chr1:75234571-75235070	0.0772255897230922	.	.
chr1	74893408	74893907	chr1	74799965	74800464	Cryba2|chr1:74799965-74800464	0.0805156529451355	.	.
chr1	74893408	74893907	chr1	74900755	74901254	Cryba2|chr1:74900755-74901254	0.066120371671559	.	.
chr1	74935357	74935856	chr1	74719733	74720232	Cfap65|chr1:74719733-74720232	0.0656558467304675	.	.
chr1	74935357	74935856	chr1	74806952	74807451	Cfap65|chr1:74806952-74807451	0.071552759339926	.	.
chr1	74935357	74935856	chr1	74808065	74808564	Cfap65|chr1:74808065-74808564	0.167261076829644	.	.
chr1	74935357	74935856	chr1	74824729	74825228	Cfap65|chr1:74824729-74825228	0.0900816033935964	.	.
chr1	74935357	74935856	chr1	75128586	75129085	Cfap65|chr1:75128586-75129085	0.0612390751036996	.	.
chr1	74935357	74935856	chr1	75141393	75141892	Cfap65|chr1:75141393-75141892	0.128078595657236	.	.
chr1	74935357	74935856	chr1	75234571	75235070	Cfap65|chr1:75234571-75235070	0.151341463119723	.	.
chr1	75124760	75125259	chr1	74784124	74784623	Nhej1|chr1:74784124-74784623	0.070876122302929	.	.
chr1	75124760	75125259	chr1	74787775	74788274	Nhej1|chr1:74787775-74788274	0.081537076348986	.	.
chr1	75124760	75125259	chr1	74799965	74800464	Nhej1|chr1:74799965-74800464	0.134496959868491	.	.
chr1	75124760	75125259	chr1	74800566	74801065	Nhej1|chr1:74800566-74801065	0.12466377852534	.	.
chr1	75124760	75125259	chr1	74806952	74807451	Nhej1|chr1:74806952-74807451	0.0586601392886964	.	.
chr1	75124760	75125259	chr1	74808065	74808564	Nhej1|chr1:74808065-74808564	0.0873492334334762	.	.
chr1	75124760	75125259	chr1	74816731	74817230	Nhej1|chr1:74816731-74817230	0.0880433548464957	.	.
chr1	75124760	75125259	chr1	74816731	74817230	Nhej1|chr1:74816731-74817230	0.0880433548464958	.	.
chr1	75124760	75125259	chr1	74824729	74825228	Nhej1|chr1:74824729-74825228	0.10862649199984	.	.
chr1	75124760	75125259	chr1	74858307	74858806	Nhej1|chr1:74858307-74858806	0.0915719124559329	.	.
chr1	75124760	75125259	chr1	74882110	74882609	Nhej1|chr1:74882110-74882609	0.111224832610348	.	.
chr1	75124760	75125259	chr1	75218312	75218811	Nhej1|chr1:75218312-75218811	0.0751866545713797	.	.
chr1	75124760	75125259	chr1	75218312	75218811	Nhej1|chr1:75218312-75218811	0.0751866545713798	.	.
chr1	75124760	75125259	chr1	75234571	75235070	Nhej1|chr1:75234571-75235070	0.125428149729018	.	.
chr1	75124760	75125259	chr1	75254226	75254725	Nhej1|chr1:75254226-75254725	0.0879735354376817	.	.
chr1	75124760	75125259	chr1	75290547	75291046	Nhej1|chr1:75290547-75291046	0.081894612352304	.	.
chr1	75124760	75125259	chr1	75381822	75382321	Nhej1|chr1:75381822-75382321	0.186989588484848	.	.
chr1	75124760	75125259	chr1	75385291	75385790	Nhej1|chr1:75385291-75385790	0.136901595826326	.	.
chr1	75124760	75125259	chr1	75398631	75399130	Nhej1|chr1:75398631-75399130	0.123999653207677	.	.
chr1	75124760	75125259	chr1	75399854	75400353	Nhej1|chr1:75399854-75400353	0.205440012475819	.	.
chr1	75124760	75125259	chr1	75422827	75423326	Nhej1|chr1:75422827-75423326	0.0904429431938208	.	.
chr1	75124760	75125259	chr1	75445624	75446123	Nhej1|chr1:75445624-75446123	0.18796679029124	.	.
chr1	75133313	75133812	chr1	74763029	74763528	Slc23a3|chr1:74763029-74763528	0.0741956750869458	.	.
chr1	75133313	75133812	chr1	74829962	74830461	Slc23a3|chr1:74829962-74830461	0.0990292402376581	.	.
chr1	75133313	75133812	chr1	75128586	75129085	Slc23a3|chr1:75128586-75129085	0.231524766707618	.	.
chr1	75133313	75133812	chr1	75244044	75244543	Slc23a3|chr1:75244044-75244543	0.0607569077540301	.	.
chr1	75133313	75133812	chr1	75244823	75245322	Slc23a3|chr1:75244823-75245322	0.060782641712431	.	.
chr1	75133313	75133812	chr1	75263237	75263736	Slc23a3|chr1:75263237-75263736	0.0803654913896075	.	.
chr1	75133313	75133812	chr1	75294243	75294742	Slc23a3|chr1:75294243-75294742	0.102272833108244	.	.
chr1	75133313	75133812	chr1	75393088	75393587	Slc23a3|chr1:75393088-75393587	0.0902980349206429	.	.
chr1	75133313	75133812	chr1	75452593	75453092	Slc23a3|chr1:75452593-75453092	0.0686746853678744	.	.
chr1	75133313	75133812	chr1	75458368	75458867	Slc23a3|chr1:75458368-75458867	0.116759705310827	.	.
chr1	75133313	75133812	chr1	75487302	75487801	Slc23a3|chr1:75487302-75487801	0.0827035179515171	.	.
chr1	75133313	75133812	chr1	75487302	75487801	Slc23a3|chr1:75487302-75487801	0.0827035179515172	.	.
chr1	75133313	75133812	chr1	75487834	75488333	Slc23a3|chr1:75487834-75488333	0.104493683593584	.	.
chr1	75142499	75142998	chr1	74799965	74800464	Cnppd1|chr1:74799965-74800464	0.0879373440876029	.	.
chr1	75142499	75142998	chr1	74799965	74800464	Retreg2|chr1:74799965-74800464	0.0879373440876029	.	.
chr1	75142499	75142998	chr1	74806444	74806943	Cnppd1|chr1:74806444-74806943	0.0982719395071961	.	.
chr1	75142499	75142998	chr1	74806444	74806943	Retreg2|chr1:74806444-74806943	0.0982719395071961	.	.
chr1	75142499	75142998	chr1	74808065	74808564	Cnppd1|chr1:74808065-74808564	0.0796704371860225	.	.
chr1	75142499	75142998	chr1	74808065	74808564	Retreg2|chr1:74808065-74808564	0.0796704371860225	.	.
chr1	75142499	75142998	chr1	74816731	74817230	Cnppd1|chr1:74816731-74817230	0.177256756385095	.	.
chr1	75142499	75142998	chr1	74816731	74817230	Retreg2|chr1:74816731-74817230	0.177256756385095	.	.
chr1	75142499	75142998	chr1	74858307	74858806	Cnppd1|chr1:74858307-74858806	0.0952627191500876	.	.
chr1	75142499	75142998	chr1	74858307	74858806	Retreg2|chr1:74858307-74858806	0.0952627191500876	.	.
chr1	75142499	75142998	chr1	74882110	74882609	Cnppd1|chr1:74882110-74882609	0.0589446997776681	.	.
chr1	75142499	75142998	chr1	74882110	74882609	Retreg2|chr1:74882110-74882609	0.0589446997776681	.	.
chr1	75142499	75142998	chr1	74894978	74895477	Cnppd1|chr1:74894978-74895477	0.0952813737226318	.	.
chr1	75142499	75142998	chr1	74894978	74895477	Retreg2|chr1:74894978-74895477	0.0952813737226318	.	.
chr1	75142499	75142998	chr1	74900755	74901254	Cnppd1|chr1:74900755-74901254	0.0729496654283883	.	.
chr1	75142499	75142998	chr1	74900755	74901254	Retreg2|chr1:74900755-74901254	0.0729496654283883	.	.
chr1	75142499	75142998	chr1	74948735	74949234	Cnppd1|chr1:74948735-74949234	0.113688737077242	.	.
chr1	75142499	75142998	chr1	74948735	74949234	Retreg2|chr1:74948735-74949234	0.113688737077242	.	.
chr1	75142499	75142998	chr1	74964428	74964927	Cnppd1|chr1:74964428-74964927	0.0773754833406627	.	.
chr1	75142499	75142998	chr1	74964428	74964927	Retreg2|chr1:74964428-74964927	0.0773754833406627	.	.
chr1	75142499	75142998	chr1	75016818	75017317	Cnppd1|chr1:75016818-75017317	0.115688672061527	.	.
chr1	75142499	75142998	chr1	75016818	75017317	Retreg2|chr1:75016818-75017317	0.115688672061527	.	.
chr1	75142499	75142998	chr1	75218312	75218811	Cnppd1|chr1:75218312-75218811	0.107610206360471	.	.
chr1	75142499	75142998	chr1	75218312	75218811	Retreg2|chr1:75218312-75218811	0.107610206360471	.	.
chr1	75142499	75142998	chr1	75290547	75291046	Cnppd1|chr1:75290547-75291046	0.0708718660102716	.	.
chr1	75142499	75142998	chr1	75290547	75291046	Retreg2|chr1:75290547-75291046	0.0708718660102716	.	.
chr1	75142499	75142998	chr1	75385291	75385790	Cnppd1|chr1:75385291-75385790	0.161099310163004	.	.
chr1	75142499	75142998	chr1	75385291	75385790	Retreg2|chr1:75385291-75385790	0.161099310163004	.	.
chr1	75142499	75142998	chr1	75386007	75386506	Cnppd1|chr1:75386007-75386506	0.0664053738434487	.	.
chr1	75142499	75142998	chr1	75386007	75386506	Retreg2|chr1:75386007-75386506	0.0664053738434487	.	.
chr1	75142499	75142998	chr1	75413640	75414139	Cnppd1|chr1:75413640-75414139	0.178992996870718	.	.
chr1	75142499	75142998	chr1	75413640	75414139	Retreg2|chr1:75413640-75414139	0.178992996870718	.	.
chr1	75142499	75142998	chr1	75445624	75446123	Cnppd1|chr1:75445624-75446123	0.126824144757461	.	.
chr1	75142499	75142998	chr1	75445624	75446123	Retreg2|chr1:75445624-75446123	0.126824144757461	.	.
chr1	75142499	75142998	chr1	75477362	75477861	Cnppd1|chr1:75477362-75477861	0.0570631702547221	.	.
chr1	75142499	75142998	chr1	75477362	75477861	Retreg2|chr1:75477362-75477861	0.0570631702547221	.	.
chr1	75168424	75168923	chr1	74759797	74760296	Zfand2b|chr1:74759797-74760296	0.07711310443061	.	.
chr1	75168424	75168923	chr1	74799965	74800464	Zfand2b|chr1:74799965-74800464	0.174612812383306	.	.
chr1	75168424	75168923	chr1	74800566	74801065	Zfand2b|chr1:74800566-74801065	0.0809671090545015	.	.
chr1	75168424	75168923	chr1	74802933	74803432	Zfand2b|chr1:74802933-74803432	0.112953346614073	.	.
chr1	75168424	75168923	chr1	74806952	74807451	Zfand2b|chr1:74806952-74807451	0.0741876296775353	.	.
chr1	75168424	75168923	chr1	74858307	74858806	Zfand2b|chr1:74858307-74858806	0.060237341518635	.	.
chr1	75168424	75168923	chr1	74894978	74895477	Zfand2b|chr1:74894978-74895477	0.148222426907477	.	.
chr1	75168424	75168923	chr1	74948735	74949234	Zfand2b|chr1:74948735-74949234	0.080931080298691	.	.
chr1	75168424	75168923	chr1	75128586	75129085	Zfand2b|chr1:75128586-75129085	0.0883316520737581	.	.
chr1	75168424	75168923	chr1	75218312	75218811	Zfand2b|chr1:75218312-75218811	0.0717321287996642	.	.
chr1	75168424	75168923	chr1	75263237	75263736	Zfand2b|chr1:75263237-75263736	0.175789158452896	.	.
chr1	75168424	75168923	chr1	75289863	75290362	Zfand2b|chr1:75289863-75290362	0.110199339186147	.	.
chr1	75168424	75168923	chr1	75371716	75372215	Zfand2b|chr1:75371716-75372215	0.0625360582786408	.	.
chr1	75168424	75168923	chr1	75384403	75384902	Zfand2b|chr1:75384403-75384902	0.0634258798615424	.	.
chr1	75168424	75168923	chr1	75385291	75385790	Zfand2b|chr1:75385291-75385790	0.142117717537416	.	.
chr1	75168424	75168923	chr1	75386007	75386506	Zfand2b|chr1:75386007-75386506	0.0696886362637618	.	.
chr1	75168424	75168923	chr1	75398631	75399130	Zfand2b|chr1:75398631-75399130	0.0784610912723846	.	.
chr1	75168424	75168923	chr1	75458368	75458867	Zfand2b|chr1:75458368-75458867	0.14836858497352	.	.
chr1	75169048	75169547	chr1	74784124	74784623	Zfand2b|chr1:74784124-74784623	0.0731770283413394	.	.
chr1	75169048	75169547	chr1	74787775	74788274	Zfand2b|chr1:74787775-74788274	0.0638083822678921	.	.
chr1	75169048	75169547	chr1	74793218	74793717	Zfand2b|chr1:74793218-74793717	0.06899757095068	.	.
chr1	75169048	75169547	chr1	74806444	74806943	Zfand2b|chr1:74806444-74806943	0.15229683406656	.	.
chr1	75169048	75169547	chr1	75141393	75141892	Zfand2b|chr1:75141393-75141892	0.0647651131228167	.	.
chr1	75169048	75169547	chr1	75263237	75263736	Zfand2b|chr1:75263237-75263736	0.108316216397732	.	.
chr1	75169048	75169547	chr1	75338331	75338830	Zfand2b|chr1:75338331-75338830	0.0730095334443954	.	.
chr1	75169048	75169547	chr1	75422827	75423326	Zfand2b|chr1:75422827-75423326	0.0599084935773424	.	.
chr1	75169048	75169547	chr1	75458368	75458867	Zfand2b|chr1:75458368-75458867	0.0851728834640229	.	.
chr1	75179524	75180023	chr1	74763029	74763528	Abcb6|chr1:74763029-74763528	0.0681588643904497	.	.
chr1	75179524	75180023	chr1	74800566	74801065	Abcb6|chr1:74800566-74801065	0.0919723652693741	.	.
chr1	75179524	75180023	chr1	74806444	74806943	Abcb6|chr1:74806444-74806943	0.175050456768719	.	.
chr1	75179524	75180023	chr1	74806952	74807451	Abcb6|chr1:74806952-74807451	0.0763833664048475	.	.
chr1	75179524	75180023	chr1	74808065	74808564	Abcb6|chr1:74808065-74808564	0.131491710796628	.	.
chr1	75179524	75180023	chr1	74894978	74895477	Abcb6|chr1:74894978-74895477	0.0627050509354446	.	.
chr1	75179524	75180023	chr1	74948735	74949234	Abcb6|chr1:74948735-74949234	0.0686342072160544	.	.
chr1	75179524	75180023	chr1	75128586	75129085	Abcb6|chr1:75128586-75129085	0.0922881704809404	.	.
chr1	75179524	75180023	chr1	75244044	75244543	Abcb6|chr1:75244044-75244543	0.109405815304407	.	.
chr1	75179524	75180023	chr1	75385291	75385790	Abcb6|chr1:75385291-75385790	0.119694073648246	.	.
chr1	75179524	75180023	chr1	75477362	75477861	Abcb6|chr1:75477362-75477861	0.161033924082024	.	.
chr1	75179524	75180023	chr1	75487302	75487801	Abcb6|chr1:75487302-75487801	0.171401402638589	.	.
chr1	75180079	75180578	chr1	74793218	74793717	Abcb6|chr1:74793218-74793717	0.0577838874681361	.	.
chr1	75180079	75180578	chr1	74794449	74794948	Abcb6|chr1:74794449-74794948	0.0770700310881498	.	.
chr1	75180079	75180578	chr1	74900755	74901254	Abcb6|chr1:74900755-74901254	0.0893851383756694	.	.
chr1	75180079	75180578	chr1	74948735	74949234	Abcb6|chr1:74948735-74949234	0.0621839832021539	.	.
chr1	75180079	75180578	chr1	75128586	75129085	Abcb6|chr1:75128586-75129085	0.12824791306922	.	.
chr1	75180079	75180578	chr1	75218312	75218811	Abcb6|chr1:75218312-75218811	0.0911672193079441	.	.
chr1	75180079	75180578	chr1	75244823	75245322	Abcb6|chr1:75244823-75245322	0.133823789228483	.	.
chr1	75180079	75180578	chr1	75254226	75254725	Abcb6|chr1:75254226-75254725	0.102157435781434	.	.
chr1	75180079	75180578	chr1	75385291	75385790	Abcb6|chr1:75385291-75385790	0.158951639418397	.	.
chr1	75180079	75180578	chr1	75386007	75386506	Abcb6|chr1:75386007-75386506	0.0971880664560675	.	.
chr1	75180079	75180578	chr1	75399854	75400353	Abcb6|chr1:75399854-75400353	0.16556203103098	.	.
chr1	75180079	75180578	chr1	75426010	75426509	Abcb6|chr1:75426010-75426509	0.0763147566385072	.	.
chr1	75180079	75180578	chr1	75445624	75446123	Abcb6|chr1:75445624-75446123	0.147012286887116	.	.
chr1	75180079	75180578	chr1	75477362	75477861	Abcb6|chr1:75477362-75477861	0.176660099658744	.	.
chr1	75191753	75192252	chr1	74799965	74800464	Ankzf1|chr1:74799965-74800464	0.0773118095207763	.	.
chr1	75191753	75192252	chr1	74799965	74800464	Atg9a|chr1:74799965-74800464	0.0773118095207763	.	.
chr1	75191753	75192252	chr1	74800566	74801065	Ankzf1|chr1:74800566-74801065	0.0771130304991263	.	.
chr1	75191753	75192252	chr1	74800566	74801065	Atg9a|chr1:74800566-74801065	0.0771130304991263	.	.
chr1	75191753	75192252	chr1	74802933	74803432	Ankzf1|chr1:74802933-74803432	0.0671385867972066	.	.
chr1	75191753	75192252	chr1	74802933	74803432	Atg9a|chr1:74802933-74803432	0.0671385867972066	.	.
chr1	75191753	75192252	chr1	74808065	74808564	Ankzf1|chr1:74808065-74808564	0.123846559568227	.	.
chr1	75191753	75192252	chr1	74808065	74808564	Atg9a|chr1:74808065-74808564	0.123846559568227	.	.
chr1	75191753	75192252	chr1	74816731	74817230	Ankzf1|chr1:74816731-74817230	0.166878673066976	.	.
chr1	75191753	75192252	chr1	74816731	74817230	Atg9a|chr1:74816731-74817230	0.166878673066976	.	.
chr1	75191753	75192252	chr1	74824729	74825228	Ankzf1|chr1:74824729-74825228	0.129246512990395	.	.
chr1	75191753	75192252	chr1	74824729	74825228	Atg9a|chr1:74824729-74825228	0.129246512990395	.	.
chr1	75191753	75192252	chr1	74829962	74830461	Ankzf1|chr1:74829962-74830461	0.0589158154921336	.	.
chr1	75191753	75192252	chr1	74829962	74830461	Atg9a|chr1:74829962-74830461	0.0589158154921336	.	.
chr1	75191753	75192252	chr1	74858307	74858806	Ankzf1|chr1:74858307-74858806	0.0954794299358329	.	.
chr1	75191753	75192252	chr1	74858307	74858806	Atg9a|chr1:74858307-74858806	0.0954794299358329	.	.
chr1	75191753	75192252	chr1	74880737	74881236	Ankzf1|chr1:74880737-74881236	0.0671511778599896	.	.
chr1	75191753	75192252	chr1	74880737	74881236	Atg9a|chr1:74880737-74881236	0.0671511778599896	.	.
chr1	75191753	75192252	chr1	74882110	74882609	Ankzf1|chr1:74882110-74882609	0.0821860693077285	.	.
chr1	75191753	75192252	chr1	74882110	74882609	Atg9a|chr1:74882110-74882609	0.0821860693077285	.	.
chr1	75191753	75192252	chr1	74926640	74927139	Ankzf1|chr1:74926640-74927139	0.0676886845052836	.	.
chr1	75191753	75192252	chr1	74926640	74927139	Atg9a|chr1:74926640-74927139	0.0676886845052836	.	.
chr1	75191753	75192252	chr1	74964428	74964927	Ankzf1|chr1:74964428-74964927	0.163153770920354	.	.
chr1	75191753	75192252	chr1	74964428	74964927	Atg9a|chr1:74964428-74964927	0.163153770920354	.	.
chr1	75191753	75192252	chr1	75052015	75052514	Ankzf1|chr1:75052015-75052514	0.0583046678963369	.	.
chr1	75191753	75192252	chr1	75052015	75052514	Atg9a|chr1:75052015-75052514	0.0583046678963369	.	.
chr1	75191753	75192252	chr1	75244823	75245322	Ankzf1|chr1:75244823-75245322	0.0848761142834698	.	.
chr1	75191753	75192252	chr1	75244823	75245322	Atg9a|chr1:75244823-75245322	0.0848761142834698	.	.
chr1	75191753	75192252	chr1	75338331	75338830	Ankzf1|chr1:75338331-75338830	0.0691269038047328	.	.
chr1	75191753	75192252	chr1	75338331	75338830	Atg9a|chr1:75338331-75338830	0.0691269038047328	.	.
chr1	75191753	75192252	chr1	75385291	75385790	Ankzf1|chr1:75385291-75385790	0.0582629410623094	.	.
chr1	75191753	75192252	chr1	75385291	75385790	Atg9a|chr1:75385291-75385790	0.0582629410623094	.	.
chr1	75191753	75192252	chr1	75459319	75459818	Ankzf1|chr1:75459319-75459818	0.0722327811355428	.	.
chr1	75191753	75192252	chr1	75459319	75459818	Atg9a|chr1:75459319-75459818	0.0722327811355428	.	.
chr1	75191753	75192252	chr1	75477362	75477861	Ankzf1|chr1:75477362-75477861	0.0873208714864611	.	.
chr1	75191753	75192252	chr1	75477362	75477861	Atg9a|chr1:75477362-75477861	0.0873208714864611	.	.
chr1	75191753	75192252	chr1	75487834	75488333	Ankzf1|chr1:75487834-75488333	0.100620149121691	.	.
chr1	75191753	75192252	chr1	75487834	75488333	Atg9a|chr1:75487834-75488333	0.100620149121691	.	.
chr1	75192415	75192914	chr1	74816731	74817230	Ankzf1|chr1:74816731-74817230	0.115041354929706	.	.
chr1	75192415	75192914	chr1	74816731	74817230	Atg9a|chr1:74816731-74817230	0.115041354929706	.	.
chr1	75192415	75192914	chr1	74824729	74825228	Ankzf1|chr1:74824729-74825228	0.230897609986091	.	.
chr1	75192415	75192914	chr1	74824729	74825228	Atg9a|chr1:74824729-74825228	0.230897609986091	.	.
chr1	75192415	75192914	chr1	74829962	74830461	Ankzf1|chr1:74829962-74830461	0.072041513175319	.	.
chr1	75192415	75192914	chr1	74829962	74830461	Atg9a|chr1:74829962-74830461	0.072041513175319	.	.
chr1	75192415	75192914	chr1	74880737	74881236	Ankzf1|chr1:74880737-74881236	0.0776527119775932	.	.
chr1	75192415	75192914	chr1	74880737	74881236	Atg9a|chr1:74880737-74881236	0.0776527119775932	.	.
chr1	75192415	75192914	chr1	75218312	75218811	Ankzf1|chr1:75218312-75218811	0.0728208326867067	.	.
chr1	75192415	75192914	chr1	75218312	75218811	Atg9a|chr1:75218312-75218811	0.0728208326867067	.	.
chr1	75192415	75192914	chr1	75244823	75245322	Ankzf1|chr1:75244823-75245322	0.0766048148302708	.	.
chr1	75192415	75192914	chr1	75244823	75245322	Atg9a|chr1:75244823-75245322	0.0766048148302708	.	.
chr1	75192415	75192914	chr1	75254226	75254725	Ankzf1|chr1:75254226-75254725	0.106580412408919	.	.
chr1	75192415	75192914	chr1	75254226	75254725	Atg9a|chr1:75254226-75254725	0.106580412408919	.	.
chr1	75192415	75192914	chr1	75337797	75338296	Ankzf1|chr1:75337797-75338296	0.0653504056147047	.	.
chr1	75192415	75192914	chr1	75337797	75338296	Atg9a|chr1:75337797-75338296	0.0653504056147047	.	.
chr1	75192415	75192914	chr1	75342805	75343304	Ankzf1|chr1:75342805-75343304	0.108581353822543	.	.
chr1	75192415	75192914	chr1	75342805	75343304	Atg9a|chr1:75342805-75343304	0.108581353822543	.	.
chr1	75192415	75192914	chr1	75371716	75372215	Ankzf1|chr1:75371716-75372215	0.0739220448809437	.	.
chr1	75192415	75192914	chr1	75371716	75372215	Atg9a|chr1:75371716-75372215	0.0739220448809437	.	.
chr1	75192415	75192914	chr1	75381822	75382321	Ankzf1|chr1:75381822-75382321	0.0833299627585971	.	.
chr1	75192415	75192914	chr1	75381822	75382321	Atg9a|chr1:75381822-75382321	0.0833299627585971	.	.
chr1	75192415	75192914	chr1	75385291	75385790	Ankzf1|chr1:75385291-75385790	0.0854390023774901	.	.
chr1	75192415	75192914	chr1	75385291	75385790	Atg9a|chr1:75385291-75385790	0.0854390023774901	.	.
chr1	75192415	75192914	chr1	75495129	75495628	Ankzf1|chr1:75495129-75495628	0.127035822141805	.	.
chr1	75192415	75192914	chr1	75495129	75495628	Atg9a|chr1:75495129-75495628	0.127035822141805	.	.
chr1	75210546	75211045	chr1	74808065	74808564	Glb1l|chr1:74808065-74808564	0.106547016543552	.	.
chr1	75210546	75211045	chr1	74808065	74808564	Stk16|chr1:74808065-74808564	0.106547016543552	.	.
chr1	75210546	75211045	chr1	74816731	74817230	Glb1l|chr1:74816731-74817230	0.0664809082289221	.	.
chr1	75210546	75211045	chr1	74816731	74817230	Stk16|chr1:74816731-74817230	0.0664809082289221	.	.
chr1	75210546	75211045	chr1	74829962	74830461	Glb1l|chr1:74829962-74830461	0.156041684505431	.	.
chr1	75210546	75211045	chr1	74829962	74830461	Stk16|chr1:74829962-74830461	0.156041684505431	.	.
chr1	75210546	75211045	chr1	74858307	74858806	Glb1l|chr1:74858307-74858806	0.0926926226803753	.	.
chr1	75210546	75211045	chr1	74858307	74858806	Glb1l|chr1:74858307-74858806	0.0926926226803754	.	.
chr1	75210546	75211045	chr1	74858307	74858806	Stk16|chr1:74858307-74858806	0.0926926226803753	.	.
chr1	75210546	75211045	chr1	74858307	74858806	Stk16|chr1:74858307-74858806	0.0926926226803754	.	.
chr1	75210546	75211045	chr1	74926640	74927139	Glb1l|chr1:74926640-74927139	0.143209928290623	.	.
chr1	75210546	75211045	chr1	74926640	74927139	Stk16|chr1:74926640-74927139	0.143209928290623	.	.
chr1	75210546	75211045	chr1	74964428	74964927	Glb1l|chr1:74964428-74964927	0.115411447857049	.	.
chr1	75210546	75211045	chr1	74964428	74964927	Stk16|chr1:74964428-74964927	0.115411447857049	.	.
chr1	75210546	75211045	chr1	75052015	75052514	Glb1l|chr1:75052015-75052514	0.0807811741661348	.	.
chr1	75210546	75211045	chr1	75052015	75052514	Stk16|chr1:75052015-75052514	0.0807811741661348	.	.
chr1	75210546	75211045	chr1	75218312	75218811	Glb1l|chr1:75218312-75218811	0.0622167446791994	.	.
chr1	75210546	75211045	chr1	75218312	75218811	Stk16|chr1:75218312-75218811	0.0622167446791994	.	.
chr1	75210546	75211045	chr1	75254226	75254725	Glb1l|chr1:75254226-75254725	0.0656001398883294	.	.
chr1	75210546	75211045	chr1	75254226	75254725	Stk16|chr1:75254226-75254725	0.0656001398883294	.	.
chr1	75210546	75211045	chr1	75338331	75338830	Glb1l|chr1:75338331-75338830	0.0613790074922024	.	.
chr1	75210546	75211045	chr1	75338331	75338830	Stk16|chr1:75338331-75338830	0.0613790074922024	.	.
chr1	75210546	75211045	chr1	75342805	75343304	Glb1l|chr1:75342805-75343304	0.062046308331082	.	.
chr1	75210546	75211045	chr1	75342805	75343304	Stk16|chr1:75342805-75343304	0.062046308331082	.	.
chr1	75210546	75211045	chr1	75385291	75385790	Glb1l|chr1:75385291-75385790	0.0602219497358889	.	.
chr1	75210546	75211045	chr1	75385291	75385790	Stk16|chr1:75385291-75385790	0.0602219497358889	.	.
chr1	75210546	75211045	chr1	75447581	75448080	Glb1l|chr1:75447581-75448080	0.106987716131308	.	.
chr1	75210546	75211045	chr1	75447581	75448080	Stk16|chr1:75447581-75448080	0.106987716131308	.	.
chr1	75210546	75211045	chr1	75459319	75459818	Glb1l|chr1:75459319-75459818	0.0988137095126656	.	.
chr1	75210546	75211045	chr1	75459319	75459818	Stk16|chr1:75459319-75459818	0.0988137095126656	.	.
chr1	75210546	75211045	chr1	75477362	75477861	Glb1l|chr1:75477362-75477861	0.0585380730968828	.	.
chr1	75210546	75211045	chr1	75477362	75477861	Glb1l|chr1:75477362-75477861	0.0585380730968829	.	.
chr1	75210546	75211045	chr1	75477362	75477861	Stk16|chr1:75477362-75477861	0.0585380730968828	.	.
chr1	75210546	75211045	chr1	75477362	75477861	Stk16|chr1:75477362-75477861	0.0585380730968829	.	.
chr1	75219086	75219585	chr1	74763029	74763528	Tuba4a|chr1:74763029-74763528	0.0922314479634198	.	.
chr1	75219086	75219585	chr1	74787775	74788274	Tuba4a|chr1:74787775-74788274	0.0674411251695899	.	.
chr1	75219086	75219585	chr1	74793218	74793717	Tuba4a|chr1:74793218-74793717	0.10015206624631	.	.
chr1	75219086	75219585	chr1	74799965	74800464	Tuba4a|chr1:74799965-74800464	0.0887209184387231	.	.
chr1	75219086	75219585	chr1	74806952	74807451	Tuba4a|chr1:74806952-74807451	0.0578462058630135	.	.
chr1	75219086	75219585	chr1	74816731	74817230	Tuba4a|chr1:74816731-74817230	0.11881292953422	.	.
chr1	75219086	75219585	chr1	74824729	74825228	Tuba4a|chr1:74824729-74825228	0.266904349545288	.	.
chr1	75219086	75219585	chr1	74858307	74858806	Tuba4a|chr1:74858307-74858806	0.115434132674021	.	.
chr1	75219086	75219585	chr1	74880737	74881236	Tuba4a|chr1:74880737-74881236	0.0663721175155132	.	.
chr1	75219086	75219585	chr1	74948735	74949234	Tuba4a|chr1:74948735-74949234	0.060547963275876	.	.
chr1	75219086	75219585	chr1	75218312	75218811	Tuba4a|chr1:75218312-75218811	0.16628211786674	.	.
chr1	75219086	75219585	chr1	75254226	75254725	Tuba4a|chr1:75254226-75254725	0.183767150406758	.	.
chr1	75219086	75219585	chr1	75381822	75382321	Tuba4a|chr1:75381822-75382321	0.146730474059228	.	.
chr1	75219086	75219585	chr1	75385291	75385790	Tuba4a|chr1:75385291-75385790	0.199776746576371	.	.
chr1	75219086	75219585	chr1	75399854	75400353	Tuba4a|chr1:75399854-75400353	0.087301276884191	.	.
chr1	75219086	75219585	chr1	75445624	75446123	Tuba4a|chr1:75445624-75446123	0.140156882082706	.	.
chr1	75219086	75219585	chr1	75477362	75477861	Tuba4a|chr1:75477362-75477861	0.0642775003931388	.	.
chr1	75230933	75231432	chr1	74759797	74760296	A630095N17Rik|chr1:74759797-74760296	0.080439280802425	.	.
chr1	75230933	75231432	chr1	74799965	74800464	A630095N17Rik|chr1:74799965-74800464	0.0736112188079199	.	.
chr1	75230933	75231432	chr1	74802933	74803432	A630095N17Rik|chr1:74802933-74803432	0.101133839460637	.	.
chr1	75230933	75231432	chr1	74806444	74806943	A630095N17Rik|chr1:74806444-74806943	0.0588136650532609	.	.
chr1	75230933	75231432	chr1	75016818	75017317	A630095N17Rik|chr1:75016818-75017317	0.107089074088384	.	.
chr1	75230933	75231432	chr1	75016818	75017317	A630095N17Rik|chr1:75016818-75017317	0.107089074088385	.	.
chr1	75230933	75231432	chr1	75234571	75235070	A630095N17Rik|chr1:75234571-75235070	0.0926293124923591	.	.
chr1	75230933	75231432	chr1	75263237	75263736	A630095N17Rik|chr1:75263237-75263736	0.0637030229495873	.	.
chr1	75230933	75231432	chr1	75371716	75372215	A630095N17Rik|chr1:75371716-75372215	0.0638497410328917	.	.
chr1	75230933	75231432	chr1	75384403	75384902	A630095N17Rik|chr1:75384403-75384902	0.0622028983798963	.	.
chr1	75230933	75231432	chr1	75393088	75393587	A630095N17Rik|chr1:75393088-75393587	0.0611554588211267	.	.
chr1	75230933	75231432	chr1	75399854	75400353	A630095N17Rik|chr1:75399854-75400353	0.0672722584809119	.	.
chr1	75230933	75231432	chr1	75422827	75423326	A630095N17Rik|chr1:75422827-75423326	0.198928290340114	.	.
chr1	75230933	75231432	chr1	75447581	75448080	A630095N17Rik|chr1:75447581-75448080	0.0689367277170314	.	.
chr1	75230933	75231432	chr1	75459319	75459818	A630095N17Rik|chr1:75459319-75459818	0.0613530357141248	.	.
chr1	75230933	75231432	chr1	75487302	75487801	A630095N17Rik|chr1:75487302-75487801	0.0769333335388236	.	.
chr1	75230933	75231432	chr1	75487302	75487801	A630095N17Rik|chr1:75487302-75487801	0.0769333335388237	.	.
chr1	75236144	75236643	chr1	74800566	74801065	Dnajb2|chr1:74800566-74801065	0.0761388585441087	.	.
chr1	75236144	75236643	chr1	74802933	74803432	Dnajb2|chr1:74802933-74803432	0.0695947795836585	.	.
chr1	75236144	75236643	chr1	74816731	74817230	Dnajb2|chr1:74816731-74817230	0.179095963766612	.	.
chr1	75236144	75236643	chr1	74880737	74881236	Dnajb2|chr1:74880737-74881236	0.0591501363640977	.	.
chr1	75236144	75236643	chr1	74948735	74949234	Dnajb2|chr1:74948735-74949234	0.0716784558455661	.	.
chr1	75236144	75236643	chr1	75218312	75218811	Dnajb2|chr1:75218312-75218811	0.187784071640612	.	.
chr1	75236144	75236643	chr1	75254226	75254725	Dnajb2|chr1:75254226-75254725	0.0972042243000263	.	.
chr1	75236144	75236643	chr1	75349185	75349684	Dnajb2|chr1:75349185-75349684	0.102557696912476	.	.
chr1	75236144	75236643	chr1	75385291	75385790	Dnajb2|chr1:75385291-75385790	0.0647448244811371	.	.
chr1	75236144	75236643	chr1	75398631	75399130	Dnajb2|chr1:75398631-75399130	0.207613480044375	.	.
chr1	75236144	75236643	chr1	75398631	75399130	Dnajb2|chr1:75398631-75399130	0.207613480044376	.	.
chr1	75236144	75236643	chr1	75459319	75459818	Dnajb2|chr1:75459319-75459818	0.0602601945891932	.	.
chr1	75236144	75236643	chr1	75467494	75467993	Dnajb2|chr1:75467494-75467993	0.0709332512524364	.	.
chr1	75236144	75236643	chr1	75477362	75477861	Dnajb2|chr1:75477362-75477861	0.0768256686798761	.	.
chr1	75236651	75237150	chr1	74793218	74793717	Dnajb2|chr1:74793218-74793717	0.0699289913750073	.	.
chr1	75236651	75237150	chr1	74794449	74794948	Dnajb2|chr1:74794449-74794948	0.0768141062140308	.	.
chr1	75236651	75237150	chr1	74806952	74807451	Dnajb2|chr1:74806952-74807451	0.0620469665545589	.	.
chr1	75236651	75237150	chr1	74808065	74808564	Dnajb2|chr1:74808065-74808564	0.0644160811306194	.	.
chr1	75236651	75237150	chr1	74816731	74817230	Dnajb2|chr1:74816731-74817230	0.153507961000808	.	.
chr1	75236651	75237150	chr1	74882110	74882609	Dnajb2|chr1:74882110-74882609	0.0811537773200845	.	.
chr1	75236651	75237150	chr1	75218312	75218811	Dnajb2|chr1:75218312-75218811	0.0845379746527458	.	.
chr1	75236651	75237150	chr1	75254226	75254725	Dnajb2|chr1:75254226-75254725	0.172849291115098	.	.
chr1	75236651	75237150	chr1	75342805	75343304	Dnajb2|chr1:75342805-75343304	0.0862701378073358	.	.
chr1	75236651	75237150	chr1	75393648	75394147	Dnajb2|chr1:75393648-75394147	0.138089445426688	.	.
chr1	75236651	75237150	chr1	75398631	75399130	Dnajb2|chr1:75398631-75399130	0.174153181740597	.	.
chr1	75236651	75237150	chr1	75459319	75459818	Dnajb2|chr1:75459319-75459818	0.0912332901223434	.	.
chr1	75251521	75252020	chr1	75128586	75129085	Gm28294|chr1:75128586-75129085	0.0950727381370231	.	.
chr1	75251521	75252020	chr1	75342805	75343304	Gm28294|chr1:75342805-75343304	0.12724173457244	.	.
chr1	75251521	75252020	chr1	75385291	75385790	Gm28294|chr1:75385291-75385790	0.1025463675218	.	.
chr1	75251521	75252020	chr1	75386007	75386506	Gm28294|chr1:75386007-75386506	0.0873500651367613	.	.
chr1	75251521	75252020	chr1	75398631	75399130	Gm28294|chr1:75398631-75399130	0.189758766471982	.	.
chr1	75251521	75252020	chr1	75413640	75414139	Gm28294|chr1:75413640-75414139	0.170559058141631	.	.
chr1	75251521	75252020	chr1	75426010	75426509	Gm28294|chr1:75426010-75426509	0.0624646085867483	.	.
chr1	75251521	75252020	chr1	75445624	75446123	Gm28294|chr1:75445624-75446123	0.128343115060313	.	.
chr1	75251521	75252020	chr1	75458368	75458867	Gm28294|chr1:75458368-75458867	0.0800973967531391	.	.
chr1	75264008	75264507	chr1	75141393	75141892	Ptprn|chr1:75141393-75141892	0.0974534789560434	.	.
chr1	75264008	75264507	chr1	75244823	75245322	Ptprn|chr1:75244823-75245322	0.128370895761629	.	.
chr1	75264008	75264507	chr1	75290547	75291046	Ptprn|chr1:75290547-75291046	0.0906646027173626	.	.
chr1	75264008	75264507	chr1	75338331	75338830	Ptprn|chr1:75338331-75338830	0.0823000956668902	.	.
chr1	75264008	75264507	chr1	75384403	75384902	Ptprn|chr1:75384403-75384902	0.0715380315356926	.	.
chr1	75264008	75264507	chr1	75393088	75393587	Ptprn|chr1:75393088-75393587	0.0987546163659858	.	.
chr1	75264008	75264507	chr1	75452593	75453092	Ptprn|chr1:75452593-75453092	0.0825500105186734	.	.
chr1	75277375	75277874	chr1	75016818	75017317	Resp18|chr1:75016818-75017317	0.0726583728957231	.	.
chr1	75277375	75277874	chr1	75342805	75343304	Resp18|chr1:75342805-75343304	0.0713852403482102	.	.
chr1	75277375	75277874	chr1	75385291	75385790	Resp18|chr1:75385291-75385790	0.0999384294245861	.	.
chr1	75277375	75277874	chr1	75386007	75386506	Resp18|chr1:75386007-75386506	0.11231473135031	.	.
chr1	75277375	75277874	chr1	75452593	75453092	Resp18|chr1:75452593-75453092	0.079121154476116	.	.
chr1	75278167	75278666	chr1	75016818	75017317	Resp18|chr1:75016818-75017317	0.0618277735031503	.	.
chr1	75278167	75278666	chr1	75244823	75245322	Resp18|chr1:75244823-75245322	0.142960434853137	.	.
chr1	75278167	75278666	chr1	75342805	75343304	Resp18|chr1:75342805-75343304	0.0605852593320999	.	.
chr1	75278167	75278666	chr1	75385291	75385790	Resp18|chr1:75385291-75385790	0.0736456849670792	.	.
chr1	75278167	75278666	chr1	75399854	75400353	Resp18|chr1:75399854-75400353	0.0612998911187426	.	.
chr1	75278167	75278666	chr1	75426010	75426509	Resp18|chr1:75426010-75426509	0.0778096883626749	.	.
chr1	75278167	75278666	chr1	75447581	75448080	Resp18|chr1:75447581-75448080	0.0807171353784442	.	.
chr1	75278167	75278666	chr1	75477362	75477861	Resp18|chr1:75477362-75477861	0.166117486858357	.	.
chr1	75278167	75278666	chr1	75487302	75487801	Resp18|chr1:75487302-75487801	0.0647471724768751	.	.
chr1	75278167	75278666	chr1	75495129	75495628	Resp18|chr1:75495129-75495628	0.206265330506773	.	.
chr1	75317346	75317845	chr1	75218312	75218811	Dnpep|chr1:75218312-75218811	0.142584735649244	.	.
chr1	75317346	75317845	chr1	75254226	75254725	Dnpep|chr1:75254226-75254725	0.17457450952839	.	.
chr1	75317346	75317845	chr1	75338331	75338830	Dnpep|chr1:75338331-75338830	0.117337262031703	.	.
chr1	75317346	75317845	chr1	75398631	75399130	Dnpep|chr1:75398631-75399130	0.0691293427942704	.	.
chr1	75317346	75317845	chr1	75422827	75423326	Dnpep|chr1:75422827-75423326	0.090691410257026	.	.
chr1	75317346	75317845	chr1	75459319	75459818	Dnpep|chr1:75459319-75459818	0.148033171123936	.	.
chr1	75317346	75317845	chr1	75459319	75459818	Dnpep|chr1:75459319-75459818	0.148033171123937	.	.
chr1	75359259	75359758	chr1	75016818	75017317	Des|chr1:75016818-75017317	0.0835134589987449	.	.
chr1	75359259	75359758	chr1	75128586	75129085	Des|chr1:75128586-75129085	0.111276335179496	.	.
chr1	75359259	75359758	chr1	75381822	75382321	Des|chr1:75381822-75382321	0.107464235962888	.	.
chr1	75359259	75359758	chr1	75422827	75423326	Des|chr1:75422827-75423326	0.0595023244283904	.	.
chr1	75359259	75359758	chr1	75459319	75459818	Des|chr1:75459319-75459818	0.0655692817478843	.	.
chr1	75359259	75359758	chr1	75477362	75477861	Des|chr1:75477362-75477861	0.108179228383103	.	.
chr1	75359259	75359758	chr1	75487834	75488333	Des|chr1:75487834-75488333	0.0826758877865663	.	.
chr1	75375446	75375945	chr1	75234571	75235070	Gm15179|chr1:75234571-75235070	0.0969554137861184	.	.
chr1	75375446	75375945	chr1	75234571	75235070	Speg|chr1:75234571-75235070	0.0969554137861184	.	.
chr1	75375446	75375945	chr1	75244823	75245322	Gm15179|chr1:75244823-75245322	0.0581656164774515	.	.
chr1	75375446	75375945	chr1	75244823	75245322	Speg|chr1:75244823-75245322	0.0581656164774515	.	.
chr1	75375446	75375945	chr1	75337797	75338296	Gm15179|chr1:75337797-75338296	0.0856212448694025	.	.
chr1	75375446	75375945	chr1	75337797	75338296	Speg|chr1:75337797-75338296	0.0856212448694025	.	.
chr1	75375446	75375945	chr1	75393648	75394147	Gm15179|chr1:75393648-75394147	0.0724011160942098	.	.
chr1	75375446	75375945	chr1	75393648	75394147	Speg|chr1:75393648-75394147	0.0724011160942098	.	.
chr1	75435709	75436208	chr1	75141393	75141892	Gmppa|chr1:75141393-75141892	0.0651441392546299	.	.
chr1	75435709	75436208	chr1	75234571	75235070	Gmppa|chr1:75234571-75235070	0.139885636223506	.	.
chr1	75435709	75436208	chr1	75337797	75338296	Gmppa|chr1:75337797-75338296	0.0913877005134688	.	.
chr1	75435709	75436208	chr1	75349185	75349684	Gmppa|chr1:75349185-75349684	0.0740673617227276	.	.
chr1	75435709	75436208	chr1	75384403	75384902	Gmppa|chr1:75384403-75384902	0.122831102950138	.	.
chr1	75435709	75436208	chr1	75422827	75423326	Gmppa|chr1:75422827-75423326	0.131673457796699	.	.
chr1	75435709	75436208	chr1	75477362	75477861	Gmppa|chr1:75477362-75477861	0.0647043711468656	.	.
chr1	75479156	75479655	chr1	75128586	75129085	Chpf|chr1:75128586-75129085	0.0615938207921983	.	.
chr1	75479156	75479655	chr1	75128586	75129085	Tmem198|chr1:75128586-75129085	0.0615938207921983	.	.
chr1	75479156	75479655	chr1	75218312	75218811	Chpf|chr1:75218312-75218811	0.132118399652639	.	.
chr1	75479156	75479655	chr1	75218312	75218811	Tmem198|chr1:75218312-75218811	0.132118399652639	.	.
chr1	75479156	75479655	chr1	75254226	75254725	Chpf|chr1:75254226-75254725	0.0673420742249334	.	.
chr1	75479156	75479655	chr1	75254226	75254725	Tmem198|chr1:75254226-75254725	0.0673420742249334	.	.
chr1	75479156	75479655	chr1	75381822	75382321	Chpf|chr1:75381822-75382321	0.15103331728099	.	.
chr1	75479156	75479655	chr1	75381822	75382321	Tmem198|chr1:75381822-75382321	0.15103331728099	.	.
chr1	75479156	75479655	chr1	75384403	75384902	Chpf|chr1:75384403-75384902	0.0791876462316201	.	.
chr1	75479156	75479655	chr1	75384403	75384902	Tmem198|chr1:75384403-75384902	0.0791876462316201	.	.
chr1	75479156	75479655	chr1	75399854	75400353	Chpf|chr1:75399854-75400353	0.0773650216096369	.	.
chr1	75479156	75479655	chr1	75399854	75400353	Chpf|chr1:75399854-75400353	0.077365021609637	.	.
chr1	75479156	75479655	chr1	75399854	75400353	Tmem198|chr1:75399854-75400353	0.0773650216096369	.	.
chr1	75479156	75479655	chr1	75399854	75400353	Tmem198|chr1:75399854-75400353	0.077365021609637	.	.
chr1	75479156	75479655	chr1	75426010	75426509	Chpf|chr1:75426010-75426509	0.108445254300935	.	.
chr1	75479156	75479655	chr1	75426010	75426509	Tmem198|chr1:75426010-75426509	0.108445254300935	.	.
chr1	75479156	75479655	chr1	75459319	75459818	Chpf|chr1:75459319-75459818	0.150677063882651	.	.
chr1	75479156	75479655	chr1	75459319	75459818	Tmem198|chr1:75459319-75459818	0.150677063882651	.	.
chr1	76420505	76421004	chr1	76365812	76366311	Gm29069|chr1:76365812-76366311	0.153292352037694	.	.
chr1	76420505	76421004	chr1	76410750	76411249	Gm29069|chr1:76410750-76411249	0.0576465252380006	.	.
chr1	76420505	76421004	chr1	76427433	76427932	Gm29069|chr1:76427433-76427932	0.154362562161333	.	.
chr1	76420505	76421004	chr1	76433538	76434037	Gm29069|chr1:76433538-76434037	0.138158511917276	.	.
chr1	76420505	76421004	chr1	76466525	76467024	Gm29069|chr1:76466525-76467024	0.197215117020633	.	.
chr1	76420505	76421004	chr1	76487367	76487866	Gm29069|chr1:76487367-76487866	0.166181174229168	.	.
chr1	76420505	76421004	chr1	76491162	76491661	Gm29069|chr1:76491162-76491661	0.156822670045182	.	.
chr1	76420505	76421004	chr1	76505043	76505542	Gm29069|chr1:76505043-76505542	0.0987647053707462	.	.
chr1	76420505	76421004	chr1	76509404	76509903	Gm29069|chr1:76509404-76509903	0.182596018819779	.	.
chr1	76420505	76421004	chr1	76519689	76520188	Gm29069|chr1:76519689-76520188	0.158395474128149	.	.
chr1	76420505	76421004	chr1	76528811	76529310	Gm29069|chr1:76528811-76529310	0.0756042685247843	.	.
chr1	76420505	76421004	chr1	76634076	76634575	Gm29069|chr1:76634076-76634575	0.154173113137417	.	.
chr1	76420505	76421004	chr1	76660126	76660625	Gm29069|chr1:76660126-76660625	0.162126715540147	.	.
chr1	76420505	76421004	chr1	76718530	76719029	Gm29069|chr1:76718530-76719029	0.138836967336047	.	.
chr1	77027546	77028045	chr1	76809589	76810088	Gm816|chr1:76809589-76810088	0.114653474335607	.	.
chr1	77027546	77028045	chr1	76866467	76866966	Gm816|chr1:76866467-76866966	0.0771303979019053	.	.
chr1	77027546	77028045	chr1	76872416	76872915	Gm816|chr1:76872416-76872915	0.059872932686991	.	.
chr1	77027546	77028045	chr1	76873170	76873669	Gm816|chr1:76873170-76873669	0.199384212880209	.	.
chr1	77027546	77028045	chr1	77080752	77081251	Gm816|chr1:77080752-77081251	0.156538826993215	.	.
chr1	77027546	77028045	chr1	77109758	77110257	Gm816|chr1:77109758-77110257	0.169738603307948	.	.
chr1	77027546	77028045	chr1	77147040	77147539	Gm816|chr1:77147040-77147539	0.0588571693203276	.	.
chr1	77028151	77028650	chr1	76821748	76822247	Gm816|chr1:76821748-76822247	0.127618900196778	.	.
chr1	77028151	77028650	chr1	77080752	77081251	Gm816|chr1:77080752-77081251	0.105966806073332	.	.
chr1	77028151	77028650	chr1	77110347	77110846	Gm816|chr1:77110347-77110846	0.0910806448714853	.	.
chr1	77514195	77514694	chr1	77841190	77841689	Epha4|chr1:77841190-77841689	0.0665451782943244	.	.
chr1	77514195	77514694	chr1	77841190	77841689	Gm28386|chr1:77841190-77841689	0.0665451782943244	.	.
chr1	77514939	77515438	chr1	77503680	77504179	Epha4|chr1:77503680-77504179	0.209458886224879	.	.
chr1	77514939	77515438	chr1	77503680	77504179	Gm28386|chr1:77503680-77504179	0.209458886224879	.	.
chr1	77514939	77515438	chr1	77513554	77514053	Epha4|chr1:77513554-77514053	0.128332194635973	.	.
chr1	77514939	77515438	chr1	77513554	77514053	Gm28386|chr1:77513554-77514053	0.128332194635973	.	.
chr1	77514939	77515438	chr1	77521188	77521687	Epha4|chr1:77521188-77521687	0.165612965767553	.	.
chr1	77514939	77515438	chr1	77521188	77521687	Gm28386|chr1:77521188-77521687	0.165612965767553	.	.
chr1	77514939	77515438	chr1	77521768	77522267	Epha4|chr1:77521768-77522267	0.0591236333283676	.	.
chr1	77514939	77515438	chr1	77521768	77522267	Gm28386|chr1:77521768-77522267	0.0591236333283676	.	.
chr1	77514939	77515438	chr1	77545710	77546209	Epha4|chr1:77545710-77546209	0.103665570802271	.	.
chr1	77514939	77515438	chr1	77545710	77546209	Gm28386|chr1:77545710-77546209	0.103665570802271	.	.
chr1	77514939	77515438	chr1	77947879	77948378	Epha4|chr1:77947879-77948378	0.199296545018923	.	.
chr1	77514939	77515438	chr1	77947879	77948378	Gm28386|chr1:77947879-77948378	0.199296545018923	.	.
chr1	77516009	77516508	chr1	77565713	77566212	Gm28386|chr1:77565713-77566212	0.0893287634968147	.	.
chr1	77516009	77516508	chr1	77567454	77567953	Gm28386|chr1:77567454-77567953	0.121717767524506	.	.
chr1	77516009	77516508	chr1	77567985	77568484	Gm28386|chr1:77567985-77568484	0.187683400256029	.	.
chr1	77516009	77516508	chr1	77651406	77651905	Gm28386|chr1:77651406-77651905	0.0698025570961833	.	.
chr1	77516009	77516508	chr1	77824022	77824521	Gm28386|chr1:77824022-77824521	0.0828207373346938	.	.
chr1	77516009	77516508	chr1	77841190	77841689	Gm28386|chr1:77841190-77841689	0.0704208424512506	.	.
chr1	77516009	77516508	chr1	77978623	77979122	Gm28386|chr1:77978623-77979122	0.0839749163250539	.	.
chr1	78310032	78310531	chr1	78032305	78032804	Sgpp2|chr1:78032305-78032804	0.115401847631004	.	.
chr1	78310032	78310531	chr1	78228748	78229247	Sgpp2|chr1:78228748-78229247	0.0727489630341399	.	.
chr1	78310931	78311430	chr1	78217089	78217588	Sgpp2|chr1:78217089-78217588	0.0600683110358134	.	.
chr1	78310931	78311430	chr1	78388062	78388561	Sgpp2|chr1:78388062-78388561	0.0675987852973798	.	.
chr1	78310931	78311430	chr1	78419495	78419994	Sgpp2|chr1:78419495-78419994	0.0586350659414957	.	.
chr1	78310931	78311430	chr1	78454635	78455134	Sgpp2|chr1:78454635-78455134	0.117496378126923	.	.
chr1	78488387	78488886	chr1	78217089	78217588	Farsb|chr1:78217089-78217588	0.0752153026707271	.	.
chr1	78488387	78488886	chr1	78380921	78381420	Farsb|chr1:78380921-78381420	0.120018757175462	.	.
chr1	78488900	78489399	chr1	78017879	78018378	Farsb|chr1:78017879-78018378	0.103816977541408	.	.
chr1	78488900	78489399	chr1	78217089	78217588	Farsb|chr1:78217089-78217588	0.111291428390497	.	.
chr1	78488900	78489399	chr1	78380921	78381420	Farsb|chr1:78380921-78381420	0.114446814978735	.	.
chr1	79439807	79440306	chr1	79212357	79212856	Scg2|chr1:79212357-79212856	0.0728436306609784	.	.
chr1	79439807	79440306	chr1	79212941	79213440	Scg2|chr1:79212941-79213440	0.06871025408092	.	.
chr1	79439807	79440306	chr1	79335726	79336225	Scg2|chr1:79335726-79336225	0.12121870659842	.	.
chr1	79439807	79440306	chr1	79401245	79401744	Scg2|chr1:79401245-79401744	0.102135748254925	.	.
chr1	79671350	79671849	chr1	79532543	79533042	Ap1s3|chr1:79532543-79533042	0.10494845670373	.	.
chr1	79671350	79671849	chr1	79701572	79702071	Ap1s3|chr1:79701572-79702071	0.0976354785140767	.	.
chr1	79671350	79671849	chr1	79703447	79703946	Ap1s3|chr1:79703447-79703946	0.103066079002332	.	.
chr1	79671350	79671849	chr1	79710659	79711158	Ap1s3|chr1:79710659-79711158	0.0632849853314891	.	.
chr1	79671350	79671849	chr1	79711170	79711669	Ap1s3|chr1:79711170-79711669	0.126213512139522	.	.
chr1	79671948	79672447	chr1	79485445	79485944	Ap1s3|chr1:79485445-79485944	0.157476954424734	.	.
chr1	79671948	79672447	chr1	79532543	79533042	Ap1s3|chr1:79532543-79533042	0.0644070154200589	.	.
chr1	84839165	84839664	chr1	84838531	84839030	Fbxo36|chr1:84838531-84839030	0.147505109428368	.	.
chr1	84839165	84839664	chr1	84993886	84994385	Fbxo36|chr1:84993886-84994385	0.0728051515470214	.	.
chr1	84839165	84839664	chr1	85114670	85115169	Fbxo36|chr1:85114670-85115169	0.100970029048276	.	.
chr1	84839808	84840307	chr1	84777376	84777875	Fbxo36|chr1:84777376-84777875	0.148385846595635	.	.
chr1	84839808	84840307	chr1	84777376	84777875	Trip12|chr1:84777376-84777875	0.148385846595635	.	.
chr1	84839808	84840307	chr1	84838531	84839030	Fbxo36|chr1:84838531-84839030	0.0762965286179895	.	.
chr1	84839808	84840307	chr1	84838531	84839030	Trip12|chr1:84838531-84839030	0.0762965286179895	.	.
chr1	84934371	84934870	chr1	84855742	84856241	Slc16a14|chr1:84855742-84856241	0.111557213917892	.	.
chr1	84934371	84934870	chr1	84881481	84881980	Slc16a14|chr1:84881481-84881980	0.174776049785235	.	.
chr1	84934371	84934870	chr1	84993886	84994385	Slc16a14|chr1:84993886-84994385	0.124534802334821	.	.
chr1	84934371	84934870	chr1	85114670	85115169	Slc16a14|chr1:85114670-85115169	0.102237285142226	.	.
chr1	84934883	84935382	chr1	84993886	84994385	Slc16a14|chr1:84993886-84994385	0.0630705986486706	.	.
chr1	84935649	84936148	chr1	84993886	84994385	Slc16a14|chr1:84993886-84994385	0.14393573091801	.	.
chr1	84935649	84936148	chr1	85114670	85115169	Slc16a14|chr1:85114670-85115169	0.170096977335583	.	.
chr1	85774994	85775493	chr1	85757814	85758313	9930111H07Rik|chr1:85757814-85758313	0.122534577185501	.	.
chr1	85774994	85775493	chr1	85758337	85758836	9930111H07Rik|chr1:85758337-85758836	0.12214932947583	.	.
chr1	85774994	85775493	chr1	85828911	85829410	9930111H07Rik|chr1:85828911-85829410	0.0761882181977251	.	.
chr1	85774994	85775493	chr1	85933089	85933588	9930111H07Rik|chr1:85933089-85933588	0.0814785396949911	.	.
chr1	85793160	85793659	chr1	85794440	85794939	Cab39|chr1:85794440-85794939	0.13851422112666	.	.
chr1	85793160	85793659	chr1	85853262	85853761	Cab39|chr1:85853262-85853761	0.166219265353596	.	.
chr1	85793160	85793659	chr1	85958147	85958646	Cab39|chr1:85958147-85958646	0.0952314698259382	.	.
chr1	85793160	85793659	chr1	85959264	85959763	Cab39|chr1:85959264-85959763	0.0625634202224293	.	.
chr1	85793728	85794227	chr1	85581168	85581667	Cab39|chr1:85581168-85581667	0.0641778514624444	.	.
chr1	85793728	85794227	chr1	85757814	85758313	Cab39|chr1:85757814-85758313	0.0788090957731269	.	.
chr1	85793728	85794227	chr1	85794440	85794939	Cab39|chr1:85794440-85794939	0.113248633427812	.	.
chr1	85793728	85794227	chr1	85870417	85870916	Cab39|chr1:85870417-85870916	0.145846018288711	.	.
chr1	85793728	85794227	chr1	85895455	85895954	Cab39|chr1:85895455-85895954	0.0742969936908511	.	.
chr1	85793728	85794227	chr1	85931026	85931525	Cab39|chr1:85931026-85931525	0.123180851795149	.	.
chr1	85793728	85794227	chr1	85933596	85934095	Cab39|chr1:85933596-85934095	0.0657887373778804	.	.
chr1	85894274	85894773	chr1	85857239	85857738	Itm2c|chr1:85857239-85857738	0.0693626120084028	.	.
chr1	85894274	85894773	chr1	85895455	85895954	Itm2c|chr1:85895455-85895954	0.0903027910417463	.	.
chr1	85894274	85894773	chr1	85895455	85895954	Itm2c|chr1:85895455-85895954	0.0903027910417464	.	.
chr1	85894274	85894773	chr1	85942262	85942761	Itm2c|chr1:85942262-85942761	0.0669979929597733	.	.
chr1	85894955	85895454	chr1	85794440	85794939	Itm2c|chr1:85794440-85794939	0.0829416629721737	.	.
chr1	85894955	85895454	chr1	85869875	85870374	Itm2c|chr1:85869875-85870374	0.0654622601839522	.	.
chr1	85894955	85895454	chr1	85895455	85895954	Itm2c|chr1:85895455-85895954	0.316289112868633	.	.
chr1	85894955	85895454	chr1	85931026	85931525	Itm2c|chr1:85931026-85931525	0.135902655584921	.	.
chr1	85894955	85895454	chr1	85933089	85933588	Itm2c|chr1:85933089-85933588	0.110626778600301	.	.
chr1	85894955	85895454	chr1	85933596	85934095	Itm2c|chr1:85933596-85934095	0.0988612433191582	.	.
chr1	85928201	85928700	chr1	85581168	85581667	4933407L21Rik|chr1:85581168-85581667	0.175105066259809	.	.
chr1	85928201	85928700	chr1	85736435	85736934	4933407L21Rik|chr1:85736435-85736934	0.18669378829687	.	.
chr1	85928201	85928700	chr1	85757814	85758313	4933407L21Rik|chr1:85757814-85758313	0.148283066555315	.	.
chr1	85928201	85928700	chr1	85758337	85758836	4933407L21Rik|chr1:85758337-85758836	0.174663475753924	.	.
chr1	85928201	85928700	chr1	85828911	85829410	4933407L21Rik|chr1:85828911-85829410	0.113800709846517	.	.
chr1	85928201	85928700	chr1	85838040	85838539	4933407L21Rik|chr1:85838040-85838539	0.0821522154989758	.	.
chr1	85928201	85928700	chr1	85838040	85838539	4933407L21Rik|chr1:85838040-85838539	0.0821522154989759	.	.
chr1	85928201	85928700	chr1	85853262	85853761	4933407L21Rik|chr1:85853262-85853761	0.0572164127230708	.	.
chr1	85928201	85928700	chr1	85857239	85857738	4933407L21Rik|chr1:85857239-85857738	0.129376943669735	.	.
chr1	85928201	85928700	chr1	85869875	85870374	4933407L21Rik|chr1:85869875-85870374	0.186175523020316	.	.
chr1	85928201	85928700	chr1	85870417	85870916	4933407L21Rik|chr1:85870417-85870916	0.128059174949591	.	.
chr1	85928201	85928700	chr1	85908911	85909410	4933407L21Rik|chr1:85908911-85909410	0.071429219158137	.	.
chr1	85928201	85928700	chr1	85918260	85918759	4933407L21Rik|chr1:85918260-85918759	0.0729978010806838	.	.
chr1	85928201	85928700	chr1	85931026	85931525	4933407L21Rik|chr1:85931026-85931525	0.112402543718666	.	.
chr1	85928201	85928700	chr1	85933596	85934095	4933407L21Rik|chr1:85933596-85934095	0.0855161159386284	.	.
chr1	85928201	85928700	chr1	85942262	85942761	4933407L21Rik|chr1:85942262-85942761	0.089178532111878	.	.
chr1	85928201	85928700	chr1	85959264	85959763	4933407L21Rik|chr1:85959264-85959763	0.0725075535744152	.	.
chr1	85928855	85929354	chr1	85870417	85870916	4933407L21Rik|chr1:85870417-85870916	0.0613581377073563	.	.
chr1	85928855	85929354	chr1	85916833	85917332	4933407L21Rik|chr1:85916833-85917332	0.0664299910055181	.	.
chr1	87755700	87756199	chr1	87811076	87811575	Atg16l1|chr1:87811076-87811575	0.0644612809862597	.	.
chr1	87755700	87756199	chr1	87871692	87872191	Atg16l1|chr1:87871692-87872191	0.107769013132162	.	.
chr1	87853009	87853508	chr1	87846806	87847305	Dgkd|chr1:87846806-87847305	0.0843095649397573	.	.
chr1	87853009	87853508	chr1	87891316	87891815	Dgkd|chr1:87891316-87891815	0.180684549893341	.	.
chr1	87853009	87853508	chr1	87935966	87936465	Dgkd|chr1:87935966-87936465	0.110864552131668	.	.
chr1	87853973	87854472	chr1	87811076	87811575	Dgkd|chr1:87811076-87811575	0.0632422977817268	.	.
chr1	87853973	87854472	chr1	87811076	87811575	Gm19582|chr1:87811076-87811575	0.0632422977817268	.	.
chr1	87853973	87854472	chr1	87811583	87812082	Dgkd|chr1:87811583-87812082	0.103412045230167	.	.
chr1	87853973	87854472	chr1	87811583	87812082	Gm19582|chr1:87811583-87812082	0.103412045230167	.	.
chr1	87853973	87854472	chr1	87813615	87814114	Dgkd|chr1:87813615-87814114	0.0906950251191667	.	.
chr1	87853973	87854472	chr1	87813615	87814114	Gm19582|chr1:87813615-87814114	0.0906950251191667	.	.
chr1	87853973	87854472	chr1	87856806	87857305	Dgkd|chr1:87856806-87857305	0.0819889134214562	.	.
chr1	87853973	87854472	chr1	87856806	87857305	Dgkd|chr1:87856806-87857305	0.0819889134214563	.	.
chr1	87853973	87854472	chr1	87856806	87857305	Gm19582|chr1:87856806-87857305	0.0819889134214562	.	.
chr1	87853973	87854472	chr1	87856806	87857305	Gm19582|chr1:87856806-87857305	0.0819889134214563	.	.
chr1	87853973	87854472	chr1	87913212	87913711	Dgkd|chr1:87913212-87913711	0.0803411611285287	.	.
chr1	87853973	87854472	chr1	87913212	87913711	Gm19582|chr1:87913212-87913711	0.0803411611285287	.	.
chr1	88007504	88008003	chr1	87793569	87794068	Usp40|chr1:87793569-87794068	0.086943750944858	.	.
chr1	88007504	88008003	chr1	87871692	87872191	Usp40|chr1:87871692-87872191	0.268516985958472	.	.
chr1	88007504	88008003	chr1	87935966	87936465	Usp40|chr1:87935966-87936465	0.129655165668726	.	.
chr1	88007504	88008003	chr1	87936469	87936968	Usp40|chr1:87936469-87936968	0.0860512284689268	.	.
chr1	88007504	88008003	chr1	88004899	88005398	Usp40|chr1:88004899-88005398	0.185329721755559	.	.
chr1	88007504	88008003	chr1	88443912	88444411	Usp40|chr1:88443912-88444411	0.107392573330157	.	.
chr1	88007504	88008003	chr1	88484021	88484520	Usp40|chr1:88484021-88484520	0.0740533093003703	.	.
chr1	88008031	88008530	chr1	87793569	87794068	Usp40|chr1:87793569-87794068	0.1686830586031	.	.
chr1	88008031	88008530	chr1	87798300	87798799	Usp40|chr1:87798300-87798799	0.0910748997357428	.	.
chr1	88008031	88008530	chr1	87813063	87813562	Usp40|chr1:87813063-87813562	0.076602853770786	.	.
chr1	88008031	88008530	chr1	87856806	87857305	Usp40|chr1:87856806-87857305	0.0874527010122149	.	.
chr1	88008031	88008530	chr1	87913212	87913711	Usp40|chr1:87913212-87913711	0.119874357872695	.	.
chr1	88008031	88008530	chr1	87935966	87936465	Usp40|chr1:87935966-87936465	0.138140070247998	.	.
chr1	88008031	88008530	chr1	87936469	87936968	Usp40|chr1:87936469-87936968	0.0714311468634757	.	.
chr1	88008031	88008530	chr1	87945930	87946429	Usp40|chr1:87945930-87946429	0.0652456522019309	.	.
chr1	88008031	88008530	chr1	88321196	88321695	Usp40|chr1:88321196-88321695	0.0889339511666593	.	.
chr1	88008031	88008530	chr1	88321196	88321695	Usp40|chr1:88321196-88321695	0.0889339511666594	.	.
chr1	88008031	88008530	chr1	88345509	88346008	Usp40|chr1:88345509-88346008	0.0867363675289753	.	.
chr1	88008031	88008530	chr1	88346059	88346558	Usp40|chr1:88346059-88346558	0.119483285212621	.	.
chr1	88008031	88008530	chr1	88443912	88444411	Usp40|chr1:88443912-88444411	0.213575095118118	.	.
chr1	88008031	88008530	chr1	88446553	88447052	Usp40|chr1:88446553-88447052	0.0896185826181198	.	.
chr1	88205505	88206004	chr1	87813063	87813562	Dnajb3|chr1:87813063-87813562	0.0846974796168432	.	.
chr1	88205505	88206004	chr1	87813615	87814114	Dnajb3|chr1:87813615-87814114	0.0885026275084059	.	.
chr1	88205505	88206004	chr1	87846806	87847305	Dnajb3|chr1:87846806-87847305	0.0884133661111954	.	.
chr1	88205505	88206004	chr1	87856806	87857305	Dnajb3|chr1:87856806-87857305	0.125928479326534	.	.
chr1	88205505	88206004	chr1	88411382	88411881	Dnajb3|chr1:88411382-88411881	0.0877820555873927	.	.
chr1	88205505	88206004	chr1	88424541	88425040	Dnajb3|chr1:88424541-88425040	0.103663409044147	.	.
chr1	88205505	88206004	chr1	88443912	88444411	Dnajb3|chr1:88443912-88444411	0.141120655789837	.	.
chr1	88205505	88206004	chr1	88456267	88456766	Dnajb3|chr1:88456267-88456766	0.0594874153383069	.	.
chr1	88205505	88206004	chr1	88484021	88484520	Dnajb3|chr1:88484021-88484520	0.0736890998057271	.	.
chr1	88205505	88206004	chr1	88489924	88490423	Dnajb3|chr1:88489924-88490423	0.0893835058144904	.	.
chr1	88211767	88212266	chr1	87813615	87814114	Ugt1a1|chr1:87813615-87814114	0.10297462237395	.	.
chr1	88211767	88212266	chr1	88411957	88412456	Ugt1a1|chr1:88411957-88412456	0.132553498175139	.	.
chr1	88211767	88212266	chr1	88424541	88425040	Ugt1a1|chr1:88424541-88425040	0.201819269996922	.	.
chr1	88277410	88277909	chr1	88258379	88258878	Hjurp|chr1:88258379-88258878	0.139666772138606	.	.
chr1	88277410	88277909	chr1	88258379	88258878	Trpm8|chr1:88258379-88258878	0.139666772138606	.	.
chr1	88277410	88277909	chr1	88259138	88259637	Hjurp|chr1:88259138-88259637	0.0705608778087011	.	.
chr1	88277410	88277909	chr1	88259138	88259637	Trpm8|chr1:88259138-88259637	0.0705608778087011	.	.
chr1	88277410	88277909	chr1	88321196	88321695	Hjurp|chr1:88321196-88321695	0.0918453107679511	.	.
chr1	88277410	88277909	chr1	88321196	88321695	Trpm8|chr1:88321196-88321695	0.0918453107679511	.	.
chr1	88277410	88277909	chr1	88411957	88412456	Hjurp|chr1:88411957-88412456	0.0836397428639934	.	.
chr1	88277410	88277909	chr1	88411957	88412456	Trpm8|chr1:88411957-88412456	0.0836397428639934	.	.
chr1	88277410	88277909	chr1	88489924	88490423	Hjurp|chr1:88489924-88490423	0.138261943090831	.	.
chr1	88277410	88277909	chr1	88489924	88490423	Trpm8|chr1:88489924-88490423	0.138261943090831	.	.
chr1	93305687	93306186	chr1	93362590	93363089	Gm28535|chr1:93362590-93363089	0.0879458110006408	.	.
chr1	93305687	93306186	chr1	93362590	93363089	Mterf4|chr1:93362590-93363089	0.0879458110006408	.	.
chr1	93305687	93306186	chr1	93445454	93445953	Gm28535|chr1:93445454-93445953	0.12830475588068	.	.
chr1	93305687	93306186	chr1	93445454	93445953	Mterf4|chr1:93445454-93445953	0.12830475588068	.	.
chr1	93305687	93306186	chr1	93577026	93577525	Gm28535|chr1:93577026-93577525	0.0713490997347845	.	.
chr1	93305687	93306186	chr1	93577026	93577525	Mterf4|chr1:93577026-93577525	0.0713490997347845	.	.
chr1	93305687	93306186	chr1	93577810	93578309	Gm28535|chr1:93577810-93578309	0.158742854902598	.	.
chr1	93305687	93306186	chr1	93577810	93578309	Mterf4|chr1:93577810-93578309	0.158742854902598	.	.
chr1	93305687	93306186	chr1	93725542	93726041	Gm28535|chr1:93725542-93726041	0.0658163189578289	.	.
chr1	93305687	93306186	chr1	93725542	93726041	Mterf4|chr1:93725542-93726041	0.0658163189578289	.	.
chr1	93305687	93306186	chr1	93740606	93741105	Gm28535|chr1:93740606-93741105	0.0617469835931187	.	.
chr1	93305687	93306186	chr1	93740606	93741105	Mterf4|chr1:93740606-93741105	0.0617469835931187	.	.
chr1	93343358	93343857	chr1	93362590	93363089	Pask|chr1:93362590-93363089	0.0717285642956563	.	.
chr1	93343358	93343857	chr1	93362590	93363089	Ppp1r7|chr1:93362590-93363089	0.0717285642956563	.	.
chr1	93343358	93343857	chr1	93649619	93650118	Pask|chr1:93649619-93650118	0.106833595772391	.	.
chr1	93343358	93343857	chr1	93649619	93650118	Ppp1r7|chr1:93649619-93650118	0.106833595772391	.	.
chr1	93343358	93343857	chr1	93691057	93691556	Pask|chr1:93691057-93691556	0.113792276650574	.	.
chr1	93343358	93343857	chr1	93691057	93691556	Ppp1r7|chr1:93691057-93691556	0.113792276650574	.	.
chr1	93478107	93478606	chr1	93362590	93363089	Hdlbp|chr1:93362590-93363089	0.107174176354128	.	.
chr1	93478107	93478606	chr1	93362590	93363089	Sept2|chr1:93362590-93363089	0.107174176354128	.	.
chr1	93478107	93478606	chr1	93577810	93578309	Hdlbp|chr1:93577810-93578309	0.0718676192072506	.	.
chr1	93478107	93478606	chr1	93577810	93578309	Sept2|chr1:93577810-93578309	0.0718676192072506	.	.
chr1	93478107	93478606	chr1	93691057	93691556	Hdlbp|chr1:93691057-93691556	0.106125723623268	.	.
chr1	93478107	93478606	chr1	93691057	93691556	Sept2|chr1:93691057-93691556	0.106125723623268	.	.
chr1	93511801	93512300	chr1	93444675	93445174	Farp2|chr1:93444675-93445174	0.0631164846802915	.	.
chr1	93511801	93512300	chr1	93445454	93445953	Farp2|chr1:93445454-93445953	0.174782567818372	.	.
chr1	93511801	93512300	chr1	93470151	93470650	Farp2|chr1:93470151-93470650	0.0599183492102454	.	.
chr1	93511801	93512300	chr1	93650155	93650654	Farp2|chr1:93650155-93650654	0.0836612404824656	.	.
chr1	93511801	93512300	chr1	93650155	93650654	Farp2|chr1:93650155-93650654	0.0836612404824657	.	.
chr1	93511801	93512300	chr1	93698616	93699115	Farp2|chr1:93698616-93699115	0.0660134412604732	.	.
chr1	93511801	93512300	chr1	93699126	93699625	Farp2|chr1:93699126-93699625	0.0792207670049578	.	.
chr1	93511801	93512300	chr1	93776610	93777109	Farp2|chr1:93776610-93777109	0.130113068136251	.	.
chr1	93511801	93512300	chr1	93937827	93938326	Farp2|chr1:93937827-93938326	0.0768589602878761	.	.
chr1	93635550	93636049	chr1	93577810	93578309	Gm28536|chr1:93577810-93578309	0.160483964350254	.	.
chr1	93635550	93636049	chr1	93874429	93874928	Gm28536|chr1:93874429-93874928	0.092332034466831	.	.
chr1	93635550	93636049	chr1	93898859	93899358	Gm28536|chr1:93898859-93899358	0.0692011553562704	.	.
chr1	93635550	93636049	chr1	93940526	93941025	Gm28536|chr1:93940526-93941025	0.091415461568757	.	.
chr1	93685241	93685740	chr1	93445454	93445953	Bok|chr1:93445454-93445953	0.0781863158026608	.	.
chr1	93685241	93685740	chr1	93595840	93596339	Bok|chr1:93595840-93596339	0.0764945517402255	.	.
chr1	93685241	93685740	chr1	93618024	93618523	Bok|chr1:93618024-93618523	0.0577767692988419	.	.
chr1	93685241	93685740	chr1	93650155	93650654	Bok|chr1:93650155-93650654	0.0861743326275384	.	.
chr1	93685241	93685740	chr1	93725542	93726041	Bok|chr1:93725542-93726041	0.0805569650953534	.	.
chr1	93685241	93685740	chr1	93775260	93775759	Bok|chr1:93775260-93775759	0.0943792893790403	.	.
chr1	93685241	93685740	chr1	93871648	93872147	Bok|chr1:93871648-93872147	0.0812643610567674	.	.
chr1	93685241	93685740	chr1	93940526	93941025	Bok|chr1:93940526-93941025	0.116602135177634	.	.
chr1	93686360	93686859	chr1	93577026	93577525	Bok|chr1:93577026-93577525	0.0888404188925437	.	.
chr1	93686360	93686859	chr1	93686883	93687382	Bok|chr1:93686883-93687382	0.360046858253059	.	.
chr1	93686360	93686859	chr1	93691057	93691556	Bok|chr1:93691057-93691556	0.0671592152353752	.	.
chr1	93686360	93686859	chr1	93776610	93777109	Bok|chr1:93776610-93777109	0.0579268643468805	.	.
chr1	93754078	93754577	chr1	93668682	93669181	Thap4|chr1:93668682-93669181	0.076235519294096	.	.
chr1	93754078	93754577	chr1	93686883	93687382	Thap4|chr1:93686883-93687382	0.129091018846419	.	.
chr1	93754078	93754577	chr1	93691057	93691556	Thap4|chr1:93691057-93691556	0.0811268442784782	.	.
chr1	93754078	93754577	chr1	93698616	93699115	Thap4|chr1:93698616-93699115	0.16954339627175	.	.
chr1	93754078	93754577	chr1	93699126	93699625	Thap4|chr1:93699126-93699625	0.172793295998031	.	.
chr1	93754078	93754577	chr1	93776610	93777109	Thap4|chr1:93776610-93777109	0.0705748421043998	.	.
chr1	93754078	93754577	chr1	93937827	93938326	Thap4|chr1:93937827-93938326	0.0819721760281888	.	.
chr1	93754617	93755116	chr1	94008651	94009150	Thap4|chr1:94008651-94009150	0.213785146204315	.	.
chr1	93754617	93755116	chr1	94035198	94035697	Thap4|chr1:94035198-94035697	0.153641089140726	.	.
chr1	93754617	93755116	chr1	94054468	94054967	Thap4|chr1:94054468-94054967	0.0585748300514509	.	.
chr1	93754617	93755116	chr1	94079039	94079538	Thap4|chr1:94079039-94079538	0.0738859632854632	.	.
chr1	93754617	93755116	chr1	94136673	94137172	Thap4|chr1:94136673-94137172	0.147323035285135	.	.
chr1	93754617	93755116	chr1	94183824	94184323	Thap4|chr1:94183824-94184323	0.0634878045901178	.	.
chr1	93801756	93802255	chr1	93699126	93699625	Dtymk|chr1:93699126-93699625	0.06783885745953	.	.
chr1	93801756	93802255	chr1	93940526	93941025	Dtymk|chr1:93940526-93941025	0.117395190221328	.	.
chr1	93801756	93802255	chr1	94000939	94001438	Dtymk|chr1:94000939-94001438	0.0582405169239275	.	.
chr1	93801756	93802255	chr1	94008651	94009150	Dtymk|chr1:94008651-94009150	0.109335876138292	.	.
chr1	93801756	93802255	chr1	94035198	94035697	Dtymk|chr1:94035198-94035697	0.0673688171434776	.	.
chr1	93801756	93802255	chr1	94053474	94053973	Dtymk|chr1:94053474-94053973	0.0679173746132882	.	.
chr1	93801756	93802255	chr1	94077469	94077968	Dtymk|chr1:94077469-94077968	0.119738988993638	.	.
chr1	93801756	93802255	chr1	94079039	94079538	Dtymk|chr1:94079039-94079538	0.117682934184149	.	.
chr1	93801756	93802255	chr1	94136673	94137172	Dtymk|chr1:94136673-94137172	0.12910443140395	.	.
chr1	93801756	93802255	chr1	94183824	94184323	Dtymk|chr1:94183824-94184323	0.0765376720318116	.	.
chr1	93803720	93804219	chr1	93577810	93578309	Ing5|chr1:93577810-93578309	0.0722159894104525	.	.
chr1	93803720	93804219	chr1	93725542	93726041	Ing5|chr1:93725542-93726041	0.0994518795795543	.	.
chr1	93803720	93804219	chr1	94008651	94009150	Ing5|chr1:94008651-94009150	0.195818813687828	.	.
chr1	93803720	93804219	chr1	94053474	94053973	Ing5|chr1:94053474-94053973	0.0739576521617604	.	.
chr1	93803720	93804219	chr1	94183824	94184323	Ing5|chr1:94183824-94184323	0.130466486536612	.	.
chr1	93825281	93825780	chr1	93686883	93687382	D2hgdh|chr1:93686883-93687382	0.180751836516559	.	.
chr1	93825281	93825780	chr1	93898859	93899358	D2hgdh|chr1:93898859-93899358	0.143250818433448	.	.
chr1	93825281	93825780	chr1	93940526	93941025	D2hgdh|chr1:93940526-93941025	0.102120785543197	.	.
chr1	93825281	93825780	chr1	94000939	94001438	D2hgdh|chr1:94000939-94001438	0.189791726909196	.	.
chr1	93825281	93825780	chr1	94001570	94002069	D2hgdh|chr1:94001570-94002069	0.111257497406038	.	.
chr1	93825281	93825780	chr1	94008651	94009150	D2hgdh|chr1:94008651-94009150	0.233505254085863	.	.
chr1	93825281	93825780	chr1	94035198	94035697	D2hgdh|chr1:94035198-94035697	0.0994733706684321	.	.
chr1	93825281	93825780	chr1	94035198	94035697	D2hgdh|chr1:94035198-94035697	0.0994733706684322	.	.
chr1	93825281	93825780	chr1	94077469	94077968	D2hgdh|chr1:94077469-94077968	0.21869741309898	.	.
chr1	93825281	93825780	chr1	94136673	94137172	D2hgdh|chr1:94136673-94137172	0.184989486908543	.	.
chr1	93825281	93825780	chr1	94147120	94147619	D2hgdh|chr1:94147120-94147619	0.101391876952829	.	.
chr1	95313333	95313832	chr1	95664542	95665041	Fam174a|chr1:95664542-95665041	0.0702970933515081	.	.
chr1	95313333	95313832	chr1	95673966	95674465	Fam174a|chr1:95673966-95674465	0.0859179874866327	.	.
chr1	95313851	95314350	chr1	95673349	95673848	Fam174a|chr1:95673349-95673848	0.134691411758639	.	.
chr1	95313851	95314350	chr1	95673966	95674465	Fam174a|chr1:95673966-95674465	0.0690545685605435	.	.
chr1	95667416	95667915	chr1	95665260	95665759	St8sia4|chr1:95665260-95665759	0.0750838865405631	.	.
chr1	95667416	95667915	chr1	95762201	95762700	St8sia4|chr1:95762201-95762700	0.101583962055014	.	.
chr1	95667921	95668420	chr1	95665260	95665759	St8sia4|chr1:95665260-95665759	0.0634881142548053	.	.
chr1	95667921	95668420	chr1	95673349	95673848	St8sia4|chr1:95673349-95673848	0.0818756082400116	.	.
chr1	96871195	96871694	chr1	96768274	96768773	Panct2|chr1:96768274-96768773	0.113156266569856	.	.
chr1	96871195	96871694	chr1	96768274	96768773	Slco4c1|chr1:96768274-96768773	0.113156266569856	.	.
chr1	96871195	96871694	chr1	96846733	96847232	Panct2|chr1:96846733-96847232	0.0600810749551997	.	.
chr1	96871195	96871694	chr1	96846733	96847232	Slco4c1|chr1:96846733-96847232	0.0600810749551997	.	.
chr1	96871195	96871694	chr1	97214362	97214861	Panct2|chr1:97214362-97214861	0.0746003786523892	.	.
chr1	96871195	96871694	chr1	97214362	97214861	Slco4c1|chr1:97214362-97214861	0.0746003786523892	.	.
chr1	96871948	96872447	chr1	96768274	96768773	Slco4c1|chr1:96768274-96768773	0.0780660623048999	.	.
chr1	96871948	96872447	chr1	96846733	96847232	Slco4c1|chr1:96846733-96847232	0.119292842293205	.	.
chr1	96871948	96872447	chr1	97038495	97038994	Slco4c1|chr1:97038495-97038994	0.0724071370944046	.	.
chr1	96871948	96872447	chr1	97214362	97214861	Slco4c1|chr1:97214362-97214861	0.140688131934463	.	.
chr1	97661204	97661703	chr1	97614601	97615100	D1Ertd622e|chr1:97614601-97615100	0.0707359932105088	.	.
chr1	97661204	97661703	chr1	97623122	97623621	D1Ertd622e|chr1:97623122-97623621	0.10826665316993	.	.
chr1	97661204	97661703	chr1	97636981	97637480	D1Ertd622e|chr1:97636981-97637480	0.137783733188117	.	.
chr1	97661204	97661703	chr1	97650037	97650536	D1Ertd622e|chr1:97650037-97650536	0.0733000897632543	.	.
chr1	97661204	97661703	chr1	97660435	97660934	D1Ertd622e|chr1:97660435-97660934	0.0727673904705075	.	.
chr1	97661800	97662299	chr1	97697535	97698034	D1Ertd622e|chr1:97697535-97698034	0.0874749991680398	.	.
chr1	98094805	98095304	chr1	98013782	98014281	Pam|chr1:98013782-98014281	0.153045630212668	.	.
chr1	98094805	98095304	chr1	98071998	98072497	Pam|chr1:98071998-98072497	0.120508127068464	.	.
chr1	98094805	98095304	chr1	98077325	98077824	Pam|chr1:98077325-98077824	0.0900995610434777	.	.
chr1	98094805	98095304	chr1	98079614	98080113	Pam|chr1:98079614-98080113	0.19644566345729	.	.
chr1	98094805	98095304	chr1	98163560	98164059	Pam|chr1:98163560-98164059	0.110081050196851	.	.
chr1	98095430	98095929	chr1	98178505	98179004	Pam|chr1:98178505-98179004	0.114266549262768	.	.
chr1	98095430	98095929	chr1	98190632	98191131	Pam|chr1:98190632-98191131	0.0639104071442118	.	.
chr1	98095430	98095929	chr1	98191394	98191893	Pam|chr1:98191394-98191893	0.0583545888876017	.	.
chr1	99772082	99772581	chr1	100016044	100016543	Cntnap5b|chr1:100016044-100016543	0.252797230501897	.	.
chr1	99772082	99772581	chr1	100118960	100119459	Cntnap5b|chr1:100118960-100119459	0.117850172314185	.	.
chr1	99772082	99772581	chr1	100193894	100194393	Cntnap5b|chr1:100193894-100194393	0.076002143399918	.	.
chr1	99772082	99772581	chr1	100231885	100232384	Cntnap5b|chr1:100231885-100232384	0.0988990878505367	.	.
chr1	99772082	99772581	chr1	99679923	99680422	Cntnap5b|chr1:99679923-99680422	0.148955983521283	.	.
chr1	99772082	99772581	chr1	99774058	99774557	Cntnap5b|chr1:99774058-99774557	0.187449869652986	.	.
chr1	99772082	99772581	chr1	99781198	99781697	Cntnap5b|chr1:99781198-99781697	0.12179681427186	.	.
chr1	99772082	99772581	chr1	99781700	99782199	Cntnap5b|chr1:99781700-99782199	0.179554804387576	.	.
chr1	99772082	99772581	chr1	99857904	99858403	Cntnap5b|chr1:99857904-99858403	0.129147934212783	.	.
chr1	99772082	99772581	chr1	99872272	99872771	Cntnap5b|chr1:99872272-99872771	0.182589038668286	.	.
chr1	99772082	99772581	chr1	99877784	99878283	Cntnap5b|chr1:99877784-99878283	0.171391206499187	.	.
[truncated: 72,865 more rows]
