# Supplementary material for: Single-cell analysis of chromatin accessibility in the adult mouse brain
Source: Nature. 2023 Dec 13;624(7991):378–89. doi: 10.1038/s41586-023-06824-9 (PMC10719105; doi:10.1038/s41586-023-06824-9)
Supplement: Supplementary file 3 — Supplementary Tables 1–25 and their legends. [file 41586_2023_6824_MOESM3_ESM.zip › 2023-03-05453B-s3/SI Tables/SI Table 13 Summary of all the gene-cCRE correlations/sa2subclass.L4_RSP-ACA_Glut.pdc.bedpe]

chr1	3670775	3671274	chr1	3900262	3900761	Xkr4|chr1:3900262-3900761	0.0805945839674722	.	.
chr1	3671529	3672028	chr1	3786917	3787416	Xkr4|chr1:3786917-3787416	0.130638507451439	.	.
chr1	3671529	3672028	chr1	3909181	3909680	Xkr4|chr1:3909181-3909680	0.109421693599875	.	.
chr1	4785497	4785996	chr1	4571692	4572191	Mrpl15|chr1:4571692-4572191	0.087656555704397	.	.
chr1	4785497	4785996	chr1	5015264	5015763	Mrpl15|chr1:5015264-5015763	0.0852741536496392	.	.
chr1	4785497	4785996	chr1	5133964	5134463	Mrpl15|chr1:5133964-5134463	0.0718867478928862	.	.
chr1	4785497	4785996	chr1	5230650	5231149	Mrpl15|chr1:5230650-5231149	0.151274179509185	.	.
chr1	4807592	4808091	chr1	4770615	4771114	Lypla1|chr1:4770615-4771114	0.121879503921395	.	.
chr1	4807592	4808091	chr1	4926263	4926762	Lypla1|chr1:4926263-4926762	0.0765056090774982	.	.
chr1	4857480	4857979	chr1	4926263	4926762	Tcea1|chr1:4926263-4926762	0.0776970175855145	.	.
chr1	4857480	4857979	chr1	4926263	4926762	Tcea1|chr1:4926263-4926762	0.0776970175855146	.	.
chr1	4857480	4857979	chr1	5015264	5015763	Tcea1|chr1:5015264-5015763	0.0991141798918389	.	.
chr1	4857480	4857979	chr1	5019201	5019700	Tcea1|chr1:5019201-5019700	0.0715251730168864	.	.
chr1	4857480	4857979	chr1	5045709	5046208	Tcea1|chr1:5045709-5046208	0.161669587860137	.	.
chr1	4857480	4857979	chr1	5133964	5134463	Tcea1|chr1:5133964-5134463	0.132451068815314	.	.
chr1	4857480	4857979	chr1	5137932	5138431	Tcea1|chr1:5137932-5138431	0.131960670357818	.	.
chr1	4857480	4857979	chr1	5183460	5183959	Tcea1|chr1:5183460-5183959	0.162809535161825	.	.
chr1	4857480	4857979	chr1	5208080	5208579	Tcea1|chr1:5208080-5208579	0.0894566776178488	.	.
chr1	4857480	4857979	chr1	5208080	5208579	Tcea1|chr1:5208080-5208579	0.0894566776178489	.	.
chr1	4857480	4857979	chr1	5230650	5231149	Tcea1|chr1:5230650-5231149	0.103513138392651	.	.
chr1	4857480	4857979	chr1	5232113	5232612	Tcea1|chr1:5232113-5232612	0.0840749022592097	.	.
chr1	4858123	4858622	chr1	4770615	4771114	Tcea1|chr1:4770615-4771114	0.0726543307587365	.	.
chr1	4858123	4858622	chr1	5015264	5015763	Tcea1|chr1:5015264-5015763	0.148039252471358	.	.
chr1	4858123	4858622	chr1	5045709	5046208	Tcea1|chr1:5045709-5046208	0.151483490066072	.	.
chr1	4858123	4858622	chr1	5232113	5232612	Tcea1|chr1:5232113-5232612	0.220222665142384	.	.
chr1	4971076	4971575	chr1	5103120	5103619	Gm16041|chr1:5103120-5103619	0.0742134338276751	.	.
chr1	4971076	4971575	chr1	5177158	5177657	Gm16041|chr1:5177158-5177657	0.147412490358675	.	.
chr1	5070122	5070621	chr1	4881318	4881817	Atp6v1h|chr1:4881318-4881817	0.101666118443009	.	.
chr1	5070122	5070621	chr1	4881318	4881817	Rgs20|chr1:4881318-4881817	0.101666118443009	.	.
chr1	5070122	5070621	chr1	4926263	4926762	Atp6v1h|chr1:4926263-4926762	0.0719348143983909	.	.
chr1	5070122	5070621	chr1	4926263	4926762	Rgs20|chr1:4926263-4926762	0.0719348143983909	.	.
chr1	5070122	5070621	chr1	5170387	5170886	Atp6v1h|chr1:5170387-5170886	0.121461022510337	.	.
chr1	5070122	5070621	chr1	5170387	5170886	Rgs20|chr1:5170387-5170886	0.121461022510337	.	.
chr1	5070122	5070621	chr1	5346066	5346565	Atp6v1h|chr1:5346066-5346565	0.0794744321775559	.	.
chr1	5070122	5070621	chr1	5346066	5346565	Rgs20|chr1:5346066-5346565	0.0794744321775559	.	.
chr1	6214386	6214885	chr1	6178736	6179235	4732440D04Rik|chr1:6178736-6179235	0.107064232483332	.	.
chr1	6214386	6214885	chr1	6289678	6290177	4732440D04Rik|chr1:6289678-6290177	0.086934107573029	.	.
chr1	6214386	6214885	chr1	6382628	6383127	4732440D04Rik|chr1:6382628-6383127	0.135825076800772	.	.
chr1	7088594	7089093	chr1	6866837	6867336	Pcmtd1|chr1:6866837-6867336	0.10154947980261	.	.
chr1	7088594	7089093	chr1	6907669	6908168	Pcmtd1|chr1:6907669-6908168	0.182527207591769	.	.
chr1	7088594	7089093	chr1	7086613	7087112	Pcmtd1|chr1:7086613-7087112	0.266006455314622	.	.
chr1	7088594	7089093	chr1	7105020	7105519	Pcmtd1|chr1:7105020-7105519	0.154111608718206	.	.
chr1	7088594	7089093	chr1	7138562	7139061	Pcmtd1|chr1:7138562-7139061	0.188463054826344	.	.
chr1	7088594	7089093	chr1	7139109	7139608	Pcmtd1|chr1:7139109-7139608	0.175931565282461	.	.
chr1	7088594	7089093	chr1	7148116	7148615	Pcmtd1|chr1:7148116-7148615	0.10725392877008	.	.
chr1	7088594	7089093	chr1	7158549	7159048	Pcmtd1|chr1:7158549-7159048	0.0972978790052591	.	.
chr1	7088594	7089093	chr1	7205959	7206458	Pcmtd1|chr1:7205959-7206458	0.122592973581358	.	.
chr1	7088594	7089093	chr1	7206575	7207074	Pcmtd1|chr1:7206575-7207074	0.26816610753253	.	.
chr1	7088594	7089093	chr1	7494762	7495261	Pcmtd1|chr1:7494762-7495261	0.140791269989017	.	.
chr1	7088594	7089093	chr1	7495295	7495794	Pcmtd1|chr1:7495295-7495794	0.13156665534965	.	.
chr1	7397837	7398336	chr1	7010156	7010655	Gm26901|chr1:7010156-7010655	0.24803969747434	.	.
chr1	7397837	7398336	chr1	7086613	7087112	Gm26901|chr1:7086613-7087112	0.167234298619016	.	.
chr1	7397837	7398336	chr1	7105020	7105519	Gm26901|chr1:7105020-7105519	0.0819472218441031	.	.
chr1	7397837	7398336	chr1	7138562	7139061	Gm26901|chr1:7138562-7139061	0.175951588820106	.	.
chr1	7397837	7398336	chr1	7139109	7139608	Gm26901|chr1:7139109-7139608	0.100310597295448	.	.
chr1	7397837	7398336	chr1	7148116	7148615	Gm26901|chr1:7148116-7148615	0.311096752673657	.	.
chr1	7397837	7398336	chr1	7148116	7148615	Gm26901|chr1:7148116-7148615	0.311096752673658	.	.
chr1	7397837	7398336	chr1	7158549	7159048	Gm26901|chr1:7158549-7159048	0.259908616838636	.	.
chr1	7397837	7398336	chr1	7206575	7207074	Gm26901|chr1:7206575-7207074	0.0828024443328965	.	.
chr1	7397837	7398336	chr1	7492688	7493187	Gm26901|chr1:7492688-7493187	0.258602970864693	.	.
chr1	7397837	7398336	chr1	7494762	7495261	Gm26901|chr1:7494762-7495261	0.135675385644307	.	.
chr1	7397837	7398336	chr1	7495295	7495794	Gm26901|chr1:7495295-7495794	0.265398600814575	.	.
chr1	7397837	7398336	chr1	7500075	7500574	Gm26901|chr1:7500075-7500574	0.15814003846446	.	.
chr1	7397837	7398336	chr1	7535148	7535647	Gm26901|chr1:7535148-7535647	0.105405065313978	.	.
chr1	7397837	7398336	chr1	7543474	7543973	Gm26901|chr1:7543474-7543973	0.0780374540279181	.	.
chr1	7397837	7398336	chr1	7731309	7731808	Gm26901|chr1:7731309-7731808	0.174798411965551	.	.
chr1	7398342	7398841	chr1	7010156	7010655	Gm26901|chr1:7010156-7010655	0.18598603589692	.	.
chr1	7398342	7398841	chr1	7086613	7087112	Gm26901|chr1:7086613-7087112	0.118697999885805	.	.
chr1	7398342	7398841	chr1	7158549	7159048	Gm26901|chr1:7158549-7159048	0.0757800211261129	.	.
chr1	7398342	7398841	chr1	7206575	7207074	Gm26901|chr1:7206575-7207074	0.153879790976725	.	.
chr1	7398342	7398841	chr1	7500075	7500574	Gm26901|chr1:7500075-7500574	0.171866977213191	.	.
chr1	7398342	7398841	chr1	7535148	7535647	Gm26901|chr1:7535148-7535647	0.12381442836524	.	.
chr1	7398342	7398841	chr1	7545171	7545670	Gm26901|chr1:7545171-7545670	0.100176742430102	.	.
chr1	7398342	7398841	chr1	7731309	7731808	Gm26901|chr1:7731309-7731808	0.082157301506401	.	.
chr1	9298975	9299474	chr1	9172288	9172787	Sntg1|chr1:9172288-9172787	0.0985063533372161	.	.
chr1	9298975	9299474	chr1	9248389	9248888	Sntg1|chr1:9248389-9248888	0.171092537023824	.	.
chr1	9299496	9299995	chr1	9210146	9210645	Sntg1|chr1:9210146-9210645	0.078517161985261	.	.
chr1	9299496	9299995	chr1	9248389	9248888	Sntg1|chr1:9248389-9248888	0.18330133420107	.	.
chr1	9299496	9299995	chr1	9289706	9290205	Sntg1|chr1:9289706-9290205	0.0848264308976842	.	.
chr1	9545042	9545541	chr1	9559906	9560405	Rrs1|chr1:9559906-9560405	0.156671420322848	.	.
chr1	9545042	9545541	chr1	9772700	9773199	Rrs1|chr1:9772700-9773199	0.0755718235034515	.	.
chr1	9545042	9545541	chr1	9848033	9848532	Rrs1|chr1:9848033-9848532	0.166383732873976	.	.
chr1	9547814	9548313	chr1	9616118	9616617	Adhfe1|chr1:9616118-9616617	0.12587069438872	.	.
chr1	9600949	9601448	chr1	9298270	9298769	Vxn|chr1:9298270-9298769	0.0913492407608772	.	.
chr1	9600949	9601448	chr1	9541113	9541612	Vxn|chr1:9541113-9541612	0.211961835032451	.	.
chr1	9600949	9601448	chr1	9616118	9616617	Vxn|chr1:9616118-9616617	0.0922966243914908	.	.
chr1	9600949	9601448	chr1	9618891	9619390	Vxn|chr1:9618891-9619390	0.173326054102799	.	.
chr1	9600949	9601448	chr1	9619425	9619924	Vxn|chr1:9619425-9619924	0.319785079689594	.	.
chr1	9600949	9601448	chr1	9823372	9823871	Vxn|chr1:9823372-9823871	0.09402144420905	.	.
chr1	9600949	9601448	chr1	9838745	9839244	Vxn|chr1:9838745-9839244	0.139668169848079	.	.
chr1	9600949	9601448	chr1	9993716	9994215	Vxn|chr1:9993716-9994215	0.150250923647415	.	.
chr1	9630048	9630547	chr1	9298270	9298769	2610203C22Rik|chr1:9298270-9298769	0.154893779516206	.	.
chr1	9630048	9630547	chr1	9616118	9616617	2610203C22Rik|chr1:9616118-9616617	0.0729332219558402	.	.
chr1	9700259	9700758	chr1	9289706	9290205	Mybl1|chr1:9289706-9290205	0.10111485442987	.	.
chr1	9700259	9700758	chr1	9298270	9298769	Mybl1|chr1:9298270-9298769	0.11005608113486	.	.
chr1	9700259	9700758	chr1	9616118	9616617	Mybl1|chr1:9616118-9616617	0.210825432378421	.	.
chr1	9700259	9700758	chr1	9804481	9804980	Mybl1|chr1:9804481-9804980	0.116834398367937	.	.
chr1	9748256	9748755	chr1	9541113	9541612	1700034P13Rik|chr1:9541113-9541612	0.0829583261009118	.	.
chr1	9748256	9748755	chr1	9541113	9541612	Vcpip1|chr1:9541113-9541612	0.0829583261009118	.	.
chr1	9748256	9748755	chr1	9616118	9616617	1700034P13Rik|chr1:9616118-9616617	0.174070908428696	.	.
chr1	9748256	9748755	chr1	9616118	9616617	Vcpip1|chr1:9616118-9616617	0.174070908428696	.	.
chr1	9748256	9748755	chr1	9618891	9619390	1700034P13Rik|chr1:9618891-9619390	0.0858930736876547	.	.
chr1	9748256	9748755	chr1	9618891	9619390	Vcpip1|chr1:9618891-9619390	0.0858930736876547	.	.
chr1	9748256	9748755	chr1	9619425	9619924	1700034P13Rik|chr1:9619425-9619924	0.16809816776436	.	.
chr1	9748256	9748755	chr1	9619425	9619924	Vcpip1|chr1:9619425-9619924	0.16809816776436	.	.
chr1	9748256	9748755	chr1	9812231	9812730	1700034P13Rik|chr1:9812231-9812730	0.115730868482053	.	.
chr1	9748256	9748755	chr1	9812231	9812730	Vcpip1|chr1:9812231-9812730	0.115730868482053	.	.
chr1	9798078	9798577	chr1	9609186	9609685	Sgk3|chr1:9609186-9609685	0.165152748016913	.	.
chr1	9798078	9798577	chr1	9812231	9812730	Sgk3|chr1:9812231-9812730	0.132674813328335	.	.
chr1	9798078	9798577	chr1	9848033	9848532	Sgk3|chr1:9848033-9848532	0.0833647314263171	.	.
chr1	9798078	9798577	chr1	9993716	9994215	Sgk3|chr1:9993716-9994215	0.072760270190322	.	.
chr1	9908384	9908883	chr1	9559906	9560405	Mcmdc2|chr1:9559906-9560405	0.112138052178879	.	.
chr1	9908384	9908883	chr1	9616118	9616617	Mcmdc2|chr1:9616118-9616617	0.0760729310989729	.	.
chr1	9908384	9908883	chr1	9815710	9816209	Mcmdc2|chr1:9815710-9816209	0.118282867066892	.	.
chr1	9943920	9944419	chr1	9541113	9541612	Snhg6|chr1:9541113-9541612	0.0894043505782078	.	.
chr1	9943920	9944419	chr1	9559906	9560405	Snhg6|chr1:9559906-9560405	0.0771088898289774	.	.
chr1	9943920	9944419	chr1	9619425	9619924	Snhg6|chr1:9619425-9619924	0.14230553823302	.	.
chr1	10008928	10009427	chr1	10056312	10056811	Ppp1r42|chr1:10056312-10056811	0.139661026254531	.	.
chr1	10008928	10009427	chr1	10132633	10133132	Ppp1r42|chr1:10132633-10133132	0.0995613207831046	.	.
chr1	10008928	10009427	chr1	10157287	10157786	Ppp1r42|chr1:10157287-10157786	0.0748445739160727	.	.
chr1	10037697	10038196	chr1	10039501	10040000	Cops5|chr1:10039501-10040000	0.147946126238407	.	.
chr1	10037697	10038196	chr1	10039501	10040000	Cspp1|chr1:10039501-10040000	0.147946126238407	.	.
chr1	10037697	10038196	chr1	10058311	10058810	Cops5|chr1:10058311-10058810	0.193224151737244	.	.
chr1	10037697	10038196	chr1	10058311	10058810	Cspp1|chr1:10058311-10058810	0.193224151737244	.	.
chr1	10037697	10038196	chr1	10116494	10116993	Cops5|chr1:10116494-10116993	0.129712828336693	.	.
chr1	10037697	10038196	chr1	10116494	10116993	Cspp1|chr1:10116494-10116993	0.129712828336693	.	.
chr1	10037697	10038196	chr1	10145399	10145898	Cops5|chr1:10145399-10145898	0.141648077817434	.	.
chr1	10037697	10038196	chr1	10145399	10145898	Cspp1|chr1:10145399-10145898	0.141648077817434	.	.
chr1	10037697	10038196	chr1	10156742	10157241	Cops5|chr1:10156742-10157241	0.1091351866471	.	.
chr1	10037697	10038196	chr1	10156742	10157241	Cspp1|chr1:10156742-10157241	0.1091351866471	.	.
chr1	10037697	10038196	chr1	10347746	10348245	Cops5|chr1:10347746-10348245	0.120691481031087	.	.
chr1	10037697	10038196	chr1	10347746	10348245	Cspp1|chr1:10347746-10348245	0.120691481031087	.	.
chr1	10037697	10038196	chr1	10399726	10400225	Cops5|chr1:10399726-10400225	0.149945124708209	.	.
chr1	10037697	10038196	chr1	10399726	10400225	Cspp1|chr1:10399726-10400225	0.149945124708209	.	.
chr1	10037697	10038196	chr1	10429834	10430333	Cops5|chr1:10429834-10430333	0.0924125046181203	.	.
chr1	10037697	10038196	chr1	10429834	10430333	Cspp1|chr1:10429834-10430333	0.0924125046181203	.	.
chr1	10232301	10232800	chr1	10039501	10040000	Arfgef1|chr1:10039501-10040000	0.15774731940492	.	.
chr1	10232301	10232800	chr1	10141373	10141872	Arfgef1|chr1:10141373-10141872	0.119418993947838	.	.
chr1	10232301	10232800	chr1	10247559	10248058	Arfgef1|chr1:10247559-10248058	0.159107058248065	.	.
chr1	10232301	10232800	chr1	10279058	10279557	Arfgef1|chr1:10279058-10279557	0.151134794060819	.	.
chr1	10232301	10232800	chr1	10337552	10338051	Arfgef1|chr1:10337552-10338051	0.0936667230231181	.	.
chr1	10232301	10232800	chr1	10355144	10355643	Arfgef1|chr1:10355144-10355643	0.148774823762829	.	.
chr1	10232855	10233354	chr1	10039501	10040000	Arfgef1|chr1:10039501-10040000	0.0962328041181139	.	.
chr1	10232855	10233354	chr1	10055443	10055942	Arfgef1|chr1:10055443-10055942	0.103516679836319	.	.
chr1	10232855	10233354	chr1	10057769	10058268	Arfgef1|chr1:10057769-10058268	0.0748457340570957	.	.
chr1	10232855	10233354	chr1	10116494	10116993	Arfgef1|chr1:10116494-10116993	0.0960793005622217	.	.
chr1	10232855	10233354	chr1	10141373	10141872	Arfgef1|chr1:10141373-10141872	0.0841888281832012	.	.
chr1	10232855	10233354	chr1	10193027	10193526	Arfgef1|chr1:10193027-10193526	0.124031265305313	.	.
chr1	10232855	10233354	chr1	10247559	10248058	Arfgef1|chr1:10247559-10248058	0.175240655394201	.	.
chr1	10719713	10720212	chr1	10535312	10535811	Cpa6|chr1:10535312-10535811	0.0893682966105183	.	.
chr1	10719713	10720212	chr1	10759501	10760000	Cpa6|chr1:10759501-10760000	0.096847799464592	.	.
chr1	10719713	10720212	chr1	10759501	10760000	Cpa6|chr1:10759501-10760000	0.0968477994645921	.	.
chr1	10993243	10993742	chr1	10759501	10760000	Prex2|chr1:10759501-10760000	0.123989975649234	.	.
chr1	10993243	10993742	chr1	11139848	11140347	Prex2|chr1:11139848-11140347	0.106410602765242	.	.
chr1	10993243	10993742	chr1	11216473	11216972	Prex2|chr1:11216473-11216972	0.191213879048403	.	.
chr1	10993243	10993742	chr1	11239434	11239933	Prex2|chr1:11239434-11239933	0.0731457887056187	.	.
chr1	10993772	10994271	chr1	10535312	10535811	Prex2|chr1:10535312-10535811	0.0937238640864247	.	.
chr1	10993772	10994271	chr1	11139848	11140347	Prex2|chr1:11139848-11140347	0.342127344184521	.	.
chr1	10993772	10994271	chr1	11180965	11181464	Prex2|chr1:11180965-11181464	0.11670672761502	.	.
chr1	10993772	10994271	chr1	11216473	11216972	Prex2|chr1:11216473-11216972	0.0736847764017512	.	.
chr1	11413910	11414409	chr1	11117387	11117886	A830018L16Rik|chr1:11117387-11117886	0.0735165455903412	.	.
chr1	11413910	11414409	chr1	11180965	11181464	A830018L16Rik|chr1:11180965-11181464	0.230132687094397	.	.
chr1	11413910	11414409	chr1	11216473	11216972	A830018L16Rik|chr1:11216473-11216972	0.173845071742611	.	.
chr1	11413910	11414409	chr1	11217547	11218046	A830018L16Rik|chr1:11217547-11218046	0.126306935742615	.	.
chr1	11413910	11414409	chr1	11239434	11239933	A830018L16Rik|chr1:11239434-11239933	0.0849711456847723	.	.
chr1	11413910	11414409	chr1	11458356	11458855	A830018L16Rik|chr1:11458356-11458855	0.141261181304081	.	.
chr1	11413910	11414409	chr1	11488550	11489049	A830018L16Rik|chr1:11488550-11489049	0.305226671014162	.	.
chr1	11413910	11414409	chr1	11489252	11489751	A830018L16Rik|chr1:11489252-11489751	0.14096926500277	.	.
chr1	11413910	11414409	chr1	11549701	11550200	A830018L16Rik|chr1:11549701-11550200	0.173625002059061	.	.
chr1	11413910	11414409	chr1	11573393	11573892	A830018L16Rik|chr1:11573393-11573892	0.265310056566891	.	.
chr1	11413910	11414409	chr1	11712713	11713212	A830018L16Rik|chr1:11712713-11713212	0.117024810632634	.	.
chr1	11413910	11414409	chr1	11739206	11739705	A830018L16Rik|chr1:11739206-11739705	0.193237266573933	.	.
chr1	11413910	11414409	chr1	11739746	11740245	A830018L16Rik|chr1:11739746-11740245	0.115386668512644	.	.
chr1	13588843	13589342	chr1	13657557	13658056	Tram1|chr1:13657557-13658056	0.220163370666013	.	.
chr1	13588843	13589342	chr1	13848704	13849203	Tram1|chr1:13848704-13849203	0.116586919539583	.	.
chr1	13589563	13590062	chr1	13599193	13599692	Tram1|chr1:13599193-13599692	0.0793315855416979	.	.
chr1	13589563	13590062	chr1	13752366	13752865	Tram1|chr1:13752366-13752865	0.113149526994447	.	.
chr1	13589563	13590062	chr1	13848704	13849203	Tram1|chr1:13848704-13849203	0.10731218702307	.	.
chr1	13659706	13660205	chr1	13576837	13577336	Lactb2|chr1:13576837-13577336	0.0781731143735178	.	.
chr1	13659706	13660205	chr1	13614814	13615313	Lactb2|chr1:13614814-13615313	0.147586184150658	.	.
chr1	13659706	13660205	chr1	13657557	13658056	Lactb2|chr1:13657557-13658056	0.118844590592971	.	.
chr1	13659706	13660205	chr1	13752366	13752865	Lactb2|chr1:13752366-13752865	0.180742812116539	.	.
chr1	13659706	13660205	chr1	13848704	13849203	Lactb2|chr1:13848704-13849203	0.117128274081161	.	.
chr1	13660314	13660813	chr1	13573930	13574429	Lactb2|chr1:13573930-13574429	0.0810574774506068	.	.
chr1	13660314	13660813	chr1	13614814	13615313	Lactb2|chr1:13614814-13615313	0.0741945818237914	.	.
chr1	13660314	13660813	chr1	13640977	13641476	Lactb2|chr1:13640977-13641476	0.173351551875454	.	.
chr1	13660314	13660813	chr1	13657557	13658056	Lactb2|chr1:13657557-13658056	0.119981951998038	.	.
chr1	13660314	13660813	chr1	13752366	13752865	Lactb2|chr1:13752366-13752865	0.271467181393065	.	.
chr1	13660314	13660813	chr1	13783752	13784251	Lactb2|chr1:13783752-13784251	0.142538581157734	.	.
chr1	13660314	13660813	chr1	13848704	13849203	Lactb2|chr1:13848704-13849203	0.130859911441565	.	.
chr1	14309549	14310048	chr1	14184228	14184727	Eya1|chr1:14184228-14184727	0.0865513829477067	.	.
chr1	14309549	14310048	chr1	14190348	14190847	Eya1|chr1:14190348-14190847	0.195014105590755	.	.
chr1	14309549	14310048	chr1	14204214	14204713	Eya1|chr1:14204214-14204713	0.0784568278446541	.	.
chr1	14309549	14310048	chr1	14231839	14232338	Eya1|chr1:14231839-14232338	0.151975500079455	.	.
chr1	14755218	14755717	chr1	14739996	14740495	Msc|chr1:14739996-14740495	0.190095908910342	.	.
chr1	14918622	14919121	chr1	14739996	14740495	Trpa1|chr1:14739996-14740495	0.0766649468838727	.	.
chr1	15286608	15287107	chr1	15293035	15293534	Kcnb2|chr1:15293035-15293534	0.08171983540119	.	.
chr1	15286608	15287107	chr1	15344142	15344641	Kcnb2|chr1:15344142-15344641	0.132655955198456	.	.
chr1	15286608	15287107	chr1	15483457	15483956	Kcnb2|chr1:15483457-15483956	0.199442243993025	.	.
chr1	15805340	15805839	chr1	15850704	15851203	Terf1|chr1:15850704-15851203	0.19382851961521	.	.
chr1	15805340	15805839	chr1	16113391	16113890	Terf1|chr1:16113391-16113890	0.0933949944772412	.	.
chr1	15805340	15805839	chr1	16129906	16130405	Terf1|chr1:16129906-16130405	0.18259562708498	.	.
chr1	15805340	15805839	chr1	16202130	16202629	Terf1|chr1:16202130-16202629	0.116790946101682	.	.
chr1	15805340	15805839	chr1	16248932	16249431	Terf1|chr1:16248932-16249431	0.122278784320753	.	.
chr1	16093096	16093595	chr1	15899561	15900060	4930444P10Rik|chr1:15899561-15900060	0.177752726052374	.	.
chr1	16093096	16093595	chr1	16115053	16115552	4930444P10Rik|chr1:16115053-16115552	0.10847735476446	.	.
chr1	16093096	16093595	chr1	16249569	16250068	4930444P10Rik|chr1:16249569-16250068	0.12058556071808	.	.
chr1	16104453	16104952	chr1	15990959	15991458	Rpl7|chr1:15990959-15991458	0.208089473408058	.	.
chr1	16104453	16104952	chr1	16113391	16113890	Rpl7|chr1:16113391-16113890	0.116652447954558	.	.
chr1	16104453	16104952	chr1	16129906	16130405	Rpl7|chr1:16129906-16130405	0.111922743206533	.	.
chr1	16104453	16104952	chr1	16205408	16205907	Rpl7|chr1:16205408-16205907	0.106016966495016	.	.
chr1	16104453	16104952	chr1	16205937	16206436	Rpl7|chr1:16205937-16206436	0.132758851871511	.	.
chr1	16104999	16105498	chr1	15811170	15811669	Rdh10|chr1:15811170-15811669	0.115415106958774	.	.
chr1	16104999	16105498	chr1	15811170	15811669	Rpl7|chr1:15811170-15811669	0.115415106958774	.	.
chr1	16104999	16105498	chr1	16205408	16205907	Rdh10|chr1:16205408-16205907	0.211463030039508	.	.
chr1	16104999	16105498	chr1	16205408	16205907	Rpl7|chr1:16205408-16205907	0.211463030039508	.	.
chr1	16104999	16105498	chr1	16205937	16206436	Rdh10|chr1:16205937-16206436	0.0832493390192446	.	.
chr1	16104999	16105498	chr1	16205937	16206436	Rpl7|chr1:16205937-16206436	0.0832493390192446	.	.
chr1	16104999	16105498	chr1	16225107	16225606	Rdh10|chr1:16225107-16225606	0.158868153350604	.	.
chr1	16104999	16105498	chr1	16225107	16225606	Rpl7|chr1:16225107-16225606	0.158868153350604	.	.
chr1	16105563	16106062	chr1	15899561	15900060	Rdh10|chr1:15899561-15900060	0.175864946547019	.	.
chr1	16105563	16106062	chr1	16202130	16202629	Rdh10|chr1:16202130-16202629	0.076646173861769	.	.
chr1	16105563	16106062	chr1	16202130	16202629	Rdh10|chr1:16202130-16202629	0.0766461738617691	.	.
chr1	16227445	16227944	chr1	16113391	16113890	Gm28095|chr1:16113391-16113890	0.201658668464676	.	.
chr1	16227445	16227944	chr1	16115053	16115552	Gm28095|chr1:16115053-16115552	0.0887337372928148	.	.
chr1	16227445	16227944	chr1	16129906	16130405	Gm28095|chr1:16129906-16130405	0.174720076638402	.	.
chr1	16227445	16227944	chr1	16205408	16205907	Gm28095|chr1:16205408-16205907	0.145816680562982	.	.
chr1	16227445	16227944	chr1	16205937	16206436	Gm28095|chr1:16205937-16206436	0.139137377435929	.	.
chr1	16227445	16227944	chr1	16248932	16249431	Gm28095|chr1:16248932-16249431	0.0921144023477288	.	.
chr1	16227445	16227944	chr1	16248932	16249431	Gm28095|chr1:16248932-16249431	0.0921144023477289	.	.
chr1	16519035	16519534	chr1	16564742	16565241	Stau2|chr1:16564742-16565241	0.0717665902683571	.	.
chr1	16519035	16519534	chr1	16798252	16798751	Stau2|chr1:16798252-16798751	0.120746539633071	.	.
chr1	16519761	16520260	chr1	16636459	16636958	Stau2|chr1:16636459-16636958	0.108478378882801	.	.
chr1	16519761	16520260	chr1	16644679	16645178	Stau2|chr1:16644679-16645178	0.0821956988687831	.	.
chr1	16618483	16618982	chr1	16564742	16565241	Ube2w|chr1:16564742-16565241	0.085454754188468	.	.
chr1	16618483	16618982	chr1	16759351	16759850	Ube2w|chr1:16759351-16759850	0.124820527837527	.	.
chr1	16618483	16618982	chr1	16934525	16935024	Ube2w|chr1:16934525-16935024	0.109933082502248	.	.
chr1	16619102	16619601	chr1	16546643	16547142	Ube2w|chr1:16546643-16547142	0.101041905760415	.	.
chr1	16619102	16619601	chr1	16636459	16636958	Ube2w|chr1:16636459-16636958	0.0728720682298271	.	.
chr1	16656744	16657243	chr1	16546643	16547142	D030040B21Rik|chr1:16546643-16547142	0.148020296373205	.	.
chr1	16656744	16657243	chr1	16546643	16547142	Eloc|chr1:16546643-16547142	0.148020296373205	.	.
chr1	16656744	16657243	chr1	16547143	16547642	D030040B21Rik|chr1:16547143-16547642	0.235280963085724	.	.
chr1	16656744	16657243	chr1	16547143	16547642	Eloc|chr1:16547143-16547642	0.235280963085724	.	.
chr1	16656744	16657243	chr1	16644679	16645178	D030040B21Rik|chr1:16644679-16645178	0.119025660275072	.	.
chr1	16656744	16657243	chr1	16644679	16645178	Eloc|chr1:16644679-16645178	0.119025660275072	.	.
chr1	16656744	16657243	chr1	16759351	16759850	D030040B21Rik|chr1:16759351-16759850	0.0911817644609777	.	.
chr1	16656744	16657243	chr1	16759351	16759850	Eloc|chr1:16759351-16759850	0.0911817644609777	.	.
chr1	16656744	16657243	chr1	16934525	16935024	D030040B21Rik|chr1:16934525-16935024	0.113680729022163	.	.
chr1	16656744	16657243	chr1	16934525	16935024	Eloc|chr1:16934525-16935024	0.113680729022163	.	.
chr1	16657258	16657757	chr1	16546643	16547142	D030040B21Rik|chr1:16546643-16547142	0.15459046488951	.	.
chr1	16657258	16657757	chr1	16546643	16547142	Eloc|chr1:16546643-16547142	0.15459046488951	.	.
chr1	16657258	16657757	chr1	16547143	16547642	D030040B21Rik|chr1:16547143-16547642	0.116437708765407	.	.
chr1	16657258	16657757	chr1	16547143	16547642	Eloc|chr1:16547143-16547642	0.116437708765407	.	.
chr1	16657258	16657757	chr1	16636459	16636958	D030040B21Rik|chr1:16636459-16636958	0.0826164174504051	.	.
chr1	16657258	16657757	chr1	16636459	16636958	Eloc|chr1:16636459-16636958	0.0826164174504051	.	.
chr1	16657258	16657757	chr1	16644679	16645178	D030040B21Rik|chr1:16644679-16645178	0.182264082632368	.	.
chr1	16657258	16657757	chr1	16644679	16645178	Eloc|chr1:16644679-16645178	0.182264082632368	.	.
chr1	16664905	16665404	chr1	16546643	16547142	Tmem70|chr1:16546643-16547142	0.170380316000183	.	.
chr1	16664905	16665404	chr1	16547143	16547642	Tmem70|chr1:16547143-16547642	0.0911426418634024	.	.
chr1	16664905	16665404	chr1	16758712	16759211	Tmem70|chr1:16758712-16759211	0.132014635341325	.	.
chr1	16664905	16665404	chr1	16759351	16759850	Tmem70|chr1:16759351-16759850	0.288419484870043	.	.
chr1	16688506	16689005	chr1	16636459	16636958	Ly96|chr1:16636459-16636958	0.125771608207575	.	.
chr1	16688506	16689005	chr1	16644679	16645178	Ly96|chr1:16644679-16645178	0.142468216248254	.	.
chr1	17097665	17098164	chr1	16769057	16769556	Jph1|chr1:16769057-16769556	0.128790868666377	.	.
chr1	17097665	17098164	chr1	17043302	17043801	Jph1|chr1:17043302-17043801	0.0759065112213908	.	.
chr1	17097665	17098164	chr1	17058743	17059242	Jph1|chr1:17058743-17059242	0.116301211727099	.	.
chr1	17098192	17098691	chr1	16759351	16759850	Jph1|chr1:16759351-16759850	0.108477398639285	.	.
chr1	17098192	17098691	chr1	17015917	17016416	Jph1|chr1:17015917-17016416	0.163940029396998	.	.
chr1	17098192	17098691	chr1	17043302	17043801	Jph1|chr1:17043302-17043801	0.241217096499138	.	.
chr1	17098192	17098691	chr1	17058743	17059242	Jph1|chr1:17058743-17059242	0.119747204971709	.	.
chr1	17145142	17145641	chr1	17015917	17016416	Gdap1|chr1:17015917-17016416	0.119341298607888	.	.
chr1	17145142	17145641	chr1	17123369	17123868	Gdap1|chr1:17123369-17123868	0.0744125935121006	.	.
chr1	17145142	17145641	chr1	17322435	17322934	Gdap1|chr1:17322435-17322934	0.0863276069651941	.	.
chr1	17727070	17727569	chr1	17322435	17322934	Crispld1|chr1:17322435-17322934	0.120905438591925	.	.
chr1	17727070	17727569	chr1	17322435	17322934	Gm16070|chr1:17322435-17322934	0.120905438591925	.	.
chr1	17727070	17727569	chr1	17657257	17657756	Crispld1|chr1:17657257-17657756	0.0975001166516805	.	.
chr1	17727070	17727569	chr1	17657257	17657756	Gm16070|chr1:17657257-17657756	0.0975001166516805	.	.
chr1	17727070	17727569	chr1	17924151	17924650	Crispld1|chr1:17924151-17924650	0.167027523993383	.	.
chr1	17727070	17727569	chr1	17924151	17924650	Gm16070|chr1:17924151-17924650	0.167027523993383	.	.
chr1	17727608	17728107	chr1	17924151	17924650	Crispld1|chr1:17924151-17924650	0.174144103955132	.	.
chr1	17727608	17728107	chr1	17924151	17924650	Gm16070|chr1:17924151-17924650	0.174144103955132	.	.
chr1	18057998	18058497	chr1	17873370	17873869	Gm28756|chr1:17873370-17873869	0.137593868782115	.	.
chr1	18057998	18058497	chr1	17983680	17984179	Gm28756|chr1:17983680-17984179	0.141808734382619	.	.
chr1	18057998	18058497	chr1	18106146	18106645	Gm28756|chr1:18106146-18106645	0.179577221059191	.	.
chr1	18057998	18058497	chr1	18266708	18267207	Gm28756|chr1:18266708-18267207	0.134658477936295	.	.
chr1	18058553	18059052	chr1	17873370	17873869	Gm28756|chr1:17873370-17873869	0.135126408584411	.	.
chr1	18058553	18059052	chr1	17935283	17935782	Gm28756|chr1:17935283-17935782	0.104462729259397	.	.
chr1	18058553	18059052	chr1	18412678	18413177	Gm28756|chr1:18412678-18413177	0.11879757622014	.	.
chr1	20820187	20820686	chr1	20554332	20554831	Mcm3|chr1:20554332-20554831	0.16899782207994	.	.
chr1	20820187	20820686	chr1	20612697	20613196	Mcm3|chr1:20612697-20613196	0.148516806793641	.	.
chr1	20820187	20820686	chr1	20749071	20749570	Mcm3|chr1:20749071-20749570	0.088782759122882	.	.
chr1	20820187	20820686	chr1	20786199	20786698	Mcm3|chr1:20786199-20786698	0.144162791523883	.	.
chr1	20820187	20820686	chr1	20905651	20906150	Mcm3|chr1:20905651-20906150	0.186497278119663	.	.
chr1	20820187	20820686	chr1	20995247	20995746	Mcm3|chr1:20995247-20995746	0.0720698435507362	.	.
chr1	20890311	20890810	chr1	20699955	20700454	6720483E21Rik|chr1:20699955-20700454	0.0959108766621885	.	.
chr1	20890311	20890810	chr1	20699955	20700454	Paqr8|chr1:20699955-20700454	0.0959108766621885	.	.
chr1	20890311	20890810	chr1	20749071	20749570	6720483E21Rik|chr1:20749071-20749570	0.0909395422612556	.	.
chr1	20890311	20890810	chr1	20749071	20749570	Paqr8|chr1:20749071-20749570	0.0909395422612556	.	.
chr1	20890311	20890810	chr1	20786199	20786698	6720483E21Rik|chr1:20786199-20786698	0.212486744769606	.	.
chr1	20890311	20890810	chr1	20786199	20786698	Paqr8|chr1:20786199-20786698	0.212486744769606	.	.
chr1	20890311	20890810	chr1	20832376	20832875	6720483E21Rik|chr1:20832376-20832875	0.0738998084624664	.	.
chr1	20890311	20890810	chr1	20832376	20832875	Paqr8|chr1:20832376-20832875	0.0738998084624664	.	.
chr1	20890311	20890810	chr1	20860754	20861253	6720483E21Rik|chr1:20860754-20861253	0.0727148778691848	.	.
chr1	20890311	20890810	chr1	20860754	20861253	Paqr8|chr1:20860754-20861253	0.0727148778691848	.	.
chr1	20890311	20890810	chr1	20906237	20906736	6720483E21Rik|chr1:20906237-20906736	0.111640504849349	.	.
chr1	20890311	20890810	chr1	20906237	20906736	Paqr8|chr1:20906237-20906736	0.111640504849349	.	.
chr1	20890311	20890810	chr1	20933361	20933860	6720483E21Rik|chr1:20933361-20933860	0.136774774069146	.	.
chr1	20890311	20890810	chr1	20933361	20933860	Paqr8|chr1:20933361-20933860	0.136774774069146	.	.
chr1	20890857	20891356	chr1	20612697	20613196	6720483E21Rik|chr1:20612697-20613196	0.170902577892063	.	.
chr1	20890857	20891356	chr1	20612697	20613196	Paqr8|chr1:20612697-20613196	0.170902577892063	.	.
chr1	20890857	20891356	chr1	20633812	20634311	6720483E21Rik|chr1:20633812-20634311	0.146205979606288	.	.
chr1	20890857	20891356	chr1	20633812	20634311	Paqr8|chr1:20633812-20634311	0.146205979606288	.	.
chr1	20890857	20891356	chr1	20786199	20786698	6720483E21Rik|chr1:20786199-20786698	0.115567664178496	.	.
chr1	20890857	20891356	chr1	20786199	20786698	Paqr8|chr1:20786199-20786698	0.115567664178496	.	.
chr1	20890857	20891356	chr1	20860754	20861253	6720483E21Rik|chr1:20860754-20861253	0.106901606584952	.	.
chr1	20890857	20891356	chr1	20860754	20861253	Paqr8|chr1:20860754-20861253	0.106901606584952	.	.
chr1	20890857	20891356	chr1	20905651	20906150	6720483E21Rik|chr1:20905651-20906150	0.124253908040608	.	.
chr1	20890857	20891356	chr1	20905651	20906150	Paqr8|chr1:20905651-20906150	0.124253908040608	.	.
chr1	20890857	20891356	chr1	20906237	20906736	6720483E21Rik|chr1:20906237-20906736	0.145396636415006	.	.
chr1	20890857	20891356	chr1	20906237	20906736	Paqr8|chr1:20906237-20906736	0.145396636415006	.	.
chr1	20890857	20891356	chr1	20995247	20995746	6720483E21Rik|chr1:20995247-20995746	0.0804303242559917	.	.
chr1	20890857	20891356	chr1	20995247	20995746	Paqr8|chr1:20995247-20995746	0.0804303242559917	.	.
chr1	20951400	20951899	chr1	20540367	20540866	Efhc1|chr1:20540367-20540866	0.147554625198445	.	.
chr1	20951400	20951899	chr1	20749071	20749570	Efhc1|chr1:20749071-20749570	0.121209321207312	.	.
chr1	20951400	20951899	chr1	20759760	20760259	Efhc1|chr1:20759760-20760259	0.121231475940529	.	.
chr1	20951400	20951899	chr1	20759760	20760259	Efhc1|chr1:20759760-20760259	0.12123147594053	.	.
chr1	20951400	20951899	chr1	20905651	20906150	Efhc1|chr1:20905651-20906150	0.134450898680956	.	.
chr1	20951400	20951899	chr1	20933361	20933860	Efhc1|chr1:20933361-20933860	0.144105956563009	.	.
chr1	20951400	20951899	chr1	20995247	20995746	Efhc1|chr1:20995247-20995746	0.14138035238701	.	.
chr1	22805771	22806270	chr1	22942497	22942996	Rims1|chr1:22942497-22942996	0.0901825068905416	.	.
chr1	22805771	22806270	chr1	23056680	23057179	Rims1|chr1:23056680-23057179	0.100290717932438	.	.
chr1	22805771	22806270	chr1	23061951	23062450	Rims1|chr1:23061951-23062450	0.0721380305325839	.	.
chr1	23102888	23103387	chr1	22789512	22790011	4933415F23Rik|chr1:22789512-22790011	0.0777307648267945	.	.
chr1	23102888	23103387	chr1	22939756	22940255	4933415F23Rik|chr1:22939756-22940255	0.125371263074561	.	.
chr1	23102888	23103387	chr1	22975644	22976143	4933415F23Rik|chr1:22975644-22976143	0.0850628325585902	.	.
chr1	23102888	23103387	chr1	23060057	23060556	4933415F23Rik|chr1:23060057-23060556	0.0936839596970895	.	.
chr1	23102888	23103387	chr1	23129450	23129949	4933415F23Rik|chr1:23129450-23129949	0.163888102519422	.	.
chr1	23102888	23103387	chr1	23256580	23257079	4933415F23Rik|chr1:23256580-23257079	0.106027654929216	.	.
chr1	23102888	23103387	chr1	23269223	23269722	4933415F23Rik|chr1:23269223-23269722	0.0934418004517997	.	.
chr1	23102888	23103387	chr1	23277165	23277664	4933415F23Rik|chr1:23277165-23277664	0.0994756431508143	.	.
chr1	23102888	23103387	chr1	23377541	23378040	4933415F23Rik|chr1:23377541-23378040	0.115786935318094	.	.
chr1	24586286	24586785	chr1	24633681	24634180	Col19a1|chr1:24633681-24634180	0.0777328408501105	.	.
chr1	24586286	24586785	chr1	24716338	24716837	Col19a1|chr1:24716338-24716837	0.120254007271677	.	.
chr1	24586286	24586785	chr1	24731795	24732294	Col19a1|chr1:24731795-24732294	0.0789737451892482	.	.
chr1	24586286	24586785	chr1	24901204	24901703	Col19a1|chr1:24901204-24901703	0.0952141601200226	.	.
chr1	24586286	24586785	chr1	24999740	25000239	Col19a1|chr1:24999740-25000239	0.153793147865902	.	.
chr1	24587149	24587648	chr1	24611656	24612155	Col19a1|chr1:24611656-24612155	0.109289440737091	.	.
chr1	24587149	24587648	chr1	24614093	24614592	Col19a1|chr1:24614093-24614592	0.123465944666069	.	.
chr1	24587149	24587648	chr1	24615721	24616220	Col19a1|chr1:24615721-24616220	0.112075229663612	.	.
chr1	24587149	24587648	chr1	24633681	24634180	Col19a1|chr1:24633681-24634180	0.123876941618262	.	.
chr1	24678265	24678764	chr1	24611656	24612155	Lmbrd1|chr1:24611656-24612155	0.125489279844566	.	.
chr1	24678265	24678764	chr1	24613347	24613846	Lmbrd1|chr1:24613347-24613846	0.180743765038389	.	.
chr1	24678265	24678764	chr1	24614093	24614592	Lmbrd1|chr1:24614093-24614592	0.128680504998066	.	.
chr1	24678265	24678764	chr1	24614797	24615296	Lmbrd1|chr1:24614797-24615296	0.126141791098495	.	.
chr1	24678265	24678764	chr1	24673108	24673607	Lmbrd1|chr1:24673108-24673607	0.165624319035204	.	.
chr1	24678265	24678764	chr1	24758535	24759034	Lmbrd1|chr1:24758535-24759034	0.0752456370704413	.	.
chr1	24679014	24679513	chr1	24611656	24612155	Lmbrd1|chr1:24611656-24612155	0.0885664562107662	.	.
chr1	24679014	24679513	chr1	24613347	24613846	Lmbrd1|chr1:24613347-24613846	0.118158317268461	.	.
chr1	24679014	24679513	chr1	24614093	24614592	Lmbrd1|chr1:24614093-24614592	0.192969321058515	.	.
chr1	24679014	24679513	chr1	24614797	24615296	Lmbrd1|chr1:24614797-24615296	0.104255830961573	.	.
chr1	24679014	24679513	chr1	24615721	24616220	Lmbrd1|chr1:24615721-24616220	0.077512824154803	.	.
chr1	24679014	24679513	chr1	24633681	24634180	Lmbrd1|chr1:24633681-24634180	0.13168769223193	.	.
chr1	24679014	24679513	chr1	24716338	24716837	Lmbrd1|chr1:24716338-24716837	0.125210189702169	.	.
chr1	24679014	24679513	chr1	24731795	24732294	Lmbrd1|chr1:24731795-24732294	0.084420099108534	.	.
chr1	25829930	25830429	chr1	25761146	25761645	Adgrb3|chr1:25761146-25761645	0.140207906042397	.	.
chr1	25829930	25830429	chr1	25891912	25892411	Adgrb3|chr1:25891912-25892411	0.109150731109989	.	.
chr1	25829930	25830429	chr1	25926920	25927419	Adgrb3|chr1:25926920-25927419	0.179045812711667	.	.
chr1	25829930	25830429	chr1	25927655	25928154	Adgrb3|chr1:25927655-25928154	0.16330641914096	.	.
chr1	30720698	30721197	chr1	30301867	30302366	Gm9898|chr1:30301867-30302366	0.1880412386301	.	.
chr1	30720698	30721197	chr1	30415582	30416081	Gm9898|chr1:30415582-30416081	0.101139678696862	.	.
chr1	30720698	30721197	chr1	30416562	30417061	Gm9898|chr1:30416562-30417061	0.143207270822933	.	.
chr1	30720698	30721197	chr1	30588877	30589376	Gm9898|chr1:30588877-30589376	0.0903438278193724	.	.
chr1	30720698	30721197	chr1	30588877	30589376	Gm9898|chr1:30588877-30589376	0.0903438278193725	.	.
chr1	30720698	30721197	chr1	30681140	30681639	Gm9898|chr1:30681140-30681639	0.0765437426125902	.	.
chr1	30720698	30721197	chr1	30792858	30793357	Gm9898|chr1:30792858-30793357	0.15738951322688	.	.
chr1	30872795	30873294	chr1	30681140	30681639	Phf3|chr1:30681140-30681639	0.1157287648854	.	.
chr1	30872795	30873294	chr1	30793399	30793898	Phf3|chr1:30793399-30793898	0.0724431887339044	.	.
chr1	30872795	30873294	chr1	31210103	31210602	Phf3|chr1:31210103-31210602	0.0754223016187346	.	.
chr1	30872795	30873294	chr1	31233074	31233573	Phf3|chr1:31233074-31233573	0.209747772907192	.	.
chr1	30873430	30873929	chr1	30503190	30503689	Phf3|chr1:30503190-30503689	0.112736839739817	.	.
chr1	30873430	30873929	chr1	30588877	30589376	Phf3|chr1:30588877-30589376	0.0986464429970045	.	.
chr1	30873430	30873929	chr1	30590651	30591150	Phf3|chr1:30590651-30591150	0.29591193811407	.	.
chr1	30873430	30873929	chr1	30636014	30636513	Phf3|chr1:30636014-30636513	0.170117888795551	.	.
chr1	30873430	30873929	chr1	30681140	30681639	Phf3|chr1:30681140-30681639	0.100689672732484	.	.
chr1	30873430	30873929	chr1	30700382	30700881	Phf3|chr1:30700382-30700881	0.0969776740846713	.	.
chr1	30873430	30873929	chr1	30751893	30752392	Phf3|chr1:30751893-30752392	0.0715842772040894	.	.
chr1	30873430	30873929	chr1	30773586	30774085	Phf3|chr1:30773586-30774085	0.0810993449531159	.	.
chr1	30873430	30873929	chr1	30891636	30892135	Phf3|chr1:30891636-30892135	0.182894197202558	.	.
chr1	30873430	30873929	chr1	31149448	31149947	Phf3|chr1:31149448-31149947	0.0876017409415849	.	.
chr1	30873430	30873929	chr1	31233074	31233573	Phf3|chr1:31233074-31233573	0.0724618801037266	.	.
chr1	30873942	30874441	chr1	30502671	30503170	Phf3|chr1:30502671-30503170	0.0856005230554017	.	.
chr1	30873942	30874441	chr1	30503190	30503689	Phf3|chr1:30503190-30503689	0.215821456068842	.	.
chr1	30949080	30949579	chr1	30502671	30503170	Ptp4a1|chr1:30502671-30503170	0.162432004374955	.	.
chr1	30949080	30949579	chr1	30636014	30636513	Ptp4a1|chr1:30636014-30636513	0.102601736250968	.	.
chr1	30949080	30949579	chr1	30891636	30892135	Ptp4a1|chr1:30891636-30892135	0.0982654627721642	.	.
chr1	30949582	30950081	chr1	30502671	30503170	Ptp4a1|chr1:30502671-30503170	0.122468993469357	.	.
chr1	30949582	30950081	chr1	30503190	30503689	Ptp4a1|chr1:30503190-30503689	0.0795680125203854	.	.
chr1	30949582	30950081	chr1	30503190	30503689	Ptp4a1|chr1:30503190-30503689	0.0795680125203855	.	.
chr1	30949582	30950081	chr1	30588877	30589376	Ptp4a1|chr1:30588877-30589376	0.195171148369756	.	.
chr1	30949582	30950081	chr1	30590651	30591150	Ptp4a1|chr1:30590651-30591150	0.092915992962046	.	.
chr1	30949582	30950081	chr1	30700382	30700881	Ptp4a1|chr1:30700382-30700881	0.125283191579042	.	.
chr1	30949582	30950081	chr1	30792858	30793357	Ptp4a1|chr1:30792858-30793357	0.0791592849385822	.	.
chr1	30949582	30950081	chr1	30891636	30892135	Ptp4a1|chr1:30891636-30892135	0.127108265128506	.	.
chr1	30949582	30950081	chr1	31233074	31233573	Ptp4a1|chr1:31233074-31233573	0.231803854141058	.	.
chr1	32172459	32172958	chr1	32174456	32174955	Khdrbs2|chr1:32174456-32174955	0.0748240822676286	.	.
chr1	32172459	32172958	chr1	32223833	32224332	Khdrbs2|chr1:32223833-32224332	0.296328650213692	.	.
chr1	32172459	32172958	chr1	32224627	32225126	Khdrbs2|chr1:32224627-32225126	0.18242238677541	.	.
chr1	34433080	34433579	chr1	34379267	34379766	Gm37233|chr1:34379267-34379766	0.156274494788454	.	.
chr1	34433080	34433579	chr1	34434650	34435149	Gm37233|chr1:34434650-34435149	0.125007594079908	.	.
chr1	34433080	34433579	chr1	34654197	34654696	Gm37233|chr1:34654197-34654696	0.0863677554435593	.	.
chr1	34439491	34439990	chr1	34379267	34379766	Ccdc115|chr1:34379267-34379766	0.14919654695011	.	.
chr1	34439491	34439990	chr1	34379267	34379766	Imp4|chr1:34379267-34379766	0.14919654695011	.	.
chr1	34439491	34439990	chr1	34388837	34389336	Ccdc115|chr1:34388837-34389336	0.113591997990322	.	.
chr1	34439491	34439990	chr1	34388837	34389336	Imp4|chr1:34388837-34389336	0.113591997990322	.	.
chr1	34439491	34439990	chr1	34654197	34654696	Ccdc115|chr1:34654197-34654696	0.150106309179884	.	.
chr1	34439491	34439990	chr1	34654197	34654696	Imp4|chr1:34654197-34654696	0.150106309179884	.	.
chr1	34459438	34459937	chr1	34379267	34379766	Ptpn18|chr1:34379267-34379766	0.0949756789413457	.	.
chr1	34459438	34459937	chr1	34434650	34435149	Ptpn18|chr1:34434650-34435149	0.154269851094116	.	.
chr1	34459438	34459937	chr1	34712470	34712969	Ptpn18|chr1:34712470-34712969	0.111699838408766	.	.
chr1	34485782	34486281	chr1	34300508	34301007	4930568A12Rik|chr1:34300508-34301007	0.173941364043267	.	.
chr1	34485782	34486281	chr1	34434650	34435149	4930568A12Rik|chr1:34434650-34435149	0.120470754846009	.	.
chr1	34485782	34486281	chr1	34712470	34712969	4930568A12Rik|chr1:34712470-34712969	0.222569411439735	.	.
chr1	34801460	34801959	chr1	34752832	34753331	Arhgef4|chr1:34752832-34753331	0.190338473271184	.	.
chr1	34801460	34801959	chr1	34779365	34779864	Arhgef4|chr1:34779365-34779864	0.0967578655085124	.	.
chr1	34801460	34801959	chr1	34793414	34793913	Arhgef4|chr1:34793414-34793913	0.0825916513732838	.	.
chr1	34801460	34801959	chr1	34975877	34976376	Arhgef4|chr1:34975877-34976376	0.212370926533836	.	.
chr1	34802224	34802723	chr1	34583679	34584178	Arhgef4|chr1:34583679-34584178	0.126699655912647	.	.
chr1	34802224	34802723	chr1	34599926	34600425	Arhgef4|chr1:34599926-34600425	0.138130745774243	.	.
chr1	34802224	34802723	chr1	34712470	34712969	Arhgef4|chr1:34712470-34712969	0.124848415461429	.	.
chr1	34802224	34802723	chr1	34745743	34746242	Arhgef4|chr1:34745743-34746242	0.178034777945467	.	.
chr1	34802224	34802723	chr1	34752832	34753331	Arhgef4|chr1:34752832-34753331	0.0834053560392339	.	.
chr1	34802224	34802723	chr1	34824212	34824711	Arhgef4|chr1:34824212-34824711	0.0853702780986012	.	.
chr1	34802224	34802723	chr1	34867150	34867649	Arhgef4|chr1:34867150-34867649	0.210597502402926	.	.
chr1	34802224	34802723	chr1	34896857	34897356	Arhgef4|chr1:34896857-34897356	0.0727044663728411	.	.
chr1	34802224	34802723	chr1	34975877	34976376	Arhgef4|chr1:34975877-34976376	0.287308221677467	.	.
chr1	34802224	34802723	chr1	35202533	35203032	Arhgef4|chr1:35202533-35203032	0.0834772998026676	.	.
chr1	34842804	34843303	chr1	34712470	34712969	Fam168b|chr1:34712470-34712969	0.181158224443549	.	.
chr1	34842804	34843303	chr1	34824212	34824711	Fam168b|chr1:34824212-34824711	0.13860145271545	.	.
chr1	34842804	34843303	chr1	34867150	34867649	Fam168b|chr1:34867150-34867649	0.125394129936025	.	.
chr1	34842804	34843303	chr1	34873605	34874104	Fam168b|chr1:34873605-34874104	0.143917857424472	.	.
chr1	34842804	34843303	chr1	35180682	35181181	Fam168b|chr1:35180682-35181181	0.0955221722471658	.	.
chr1	34849768	34850267	chr1	34602327	34602826	Plekhb2|chr1:34602327-34602826	0.428167285542449	.	.
chr1	34849768	34850267	chr1	34779365	34779864	Plekhb2|chr1:34779365-34779864	0.273918177414647	.	.
chr1	34849768	34850267	chr1	34891506	34892005	Plekhb2|chr1:34891506-34892005	0.198973583978709	.	.
chr1	34849768	34850267	chr1	34896857	34897356	Plekhb2|chr1:34896857-34897356	0.0896804093771915	.	.
chr1	34850452	34850951	chr1	34583679	34584178	Plekhb2|chr1:34583679-34584178	0.105122179954203	.	.
chr1	34850452	34850951	chr1	34602327	34602826	Plekhb2|chr1:34602327-34602826	0.120335948216457	.	.
chr1	34850452	34850951	chr1	34745743	34746242	Plekhb2|chr1:34745743-34746242	0.0878254470258179	.	.
chr1	34850452	34850951	chr1	34873605	34874104	Plekhb2|chr1:34873605-34874104	0.288562809819964	.	.
chr1	34850452	34850951	chr1	34975877	34976376	Plekhb2|chr1:34975877-34976376	0.115419780691682	.	.
chr1	37540864	37541363	chr1	37628704	37629203	Mgat4a|chr1:37628704-37629203	0.107179521174316	.	.
chr1	37540864	37541363	chr1	37726317	37726816	Mgat4a|chr1:37726317-37726816	0.0755453669376237	.	.
chr1	37614024	37614523	chr1	37678238	37678737	4930556I23Rik|chr1:37678238-37678737	0.179313334326676	.	.
chr1	37614773	37615272	chr1	37696888	37697387	4930556I23Rik|chr1:37696888-37697387	0.172861777593652	.	.
chr1	37614773	37615272	chr1	37728032	37728531	4930556I23Rik|chr1:37728032-37728531	0.0914238917059959	.	.
chr1	37719678	37720177	chr1	37727093	37727592	2010300C02Rik|chr1:37727093-37727592	0.118266895925362	.	.
chr1	37864699	37865198	chr1	37628704	37629203	Gm26805|chr1:37628704-37629203	0.219702161610816	.	.
chr1	37865263	37865762	chr1	37959295	37959794	Gm26805|chr1:37959295-37959794	0.118764057246963	.	.
chr1	37865263	37865762	chr1	37959295	37959794	Tsga10|chr1:37959295-37959794	0.118764057246963	.	.
chr1	37871955	37872454	chr1	37689727	37690226	Lipt1|chr1:37689727-37690226	0.170653491839853	.	.
chr1	37871955	37872454	chr1	37728032	37728531	Lipt1|chr1:37728032-37728531	0.139898434384296	.	.
chr1	37871955	37872454	chr1	37872597	37873096	Lipt1|chr1:37872597-37873096	0.157842644717984	.	.
chr1	37871955	37872454	chr1	37959295	37959794	Lipt1|chr1:37959295-37959794	0.0863950528528903	.	.
chr1	37890241	37890740	chr1	37700082	37700581	Mitd1|chr1:37700082-37700581	0.11850289029668	.	.
chr1	37890241	37890740	chr1	37700082	37700581	Mrpl30|chr1:37700082-37700581	0.11850289029668	.	.
chr1	37890241	37890740	chr1	37725725	37726224	Mitd1|chr1:37725725-37726224	0.11381592707971	.	.
chr1	37890241	37890740	chr1	37725725	37726224	Mrpl30|chr1:37725725-37726224	0.11381592707971	.	.
chr1	37890241	37890740	chr1	37881730	37882229	Mitd1|chr1:37881730-37882229	0.0865400949164812	.	.
chr1	37890241	37890740	chr1	37881730	37882229	Mrpl30|chr1:37881730-37882229	0.0865400949164812	.	.
chr1	37890241	37890740	chr1	37959295	37959794	Mitd1|chr1:37959295-37959794	0.144033081478599	.	.
chr1	37890241	37890740	chr1	37959295	37959794	Mrpl30|chr1:37959295-37959794	0.144033081478599	.	.
chr1	37890241	37890740	chr1	38074036	38074535	Mitd1|chr1:38074036-38074535	0.0829812488177864	.	.
chr1	37890241	37890740	chr1	38074036	38074535	Mrpl30|chr1:38074036-38074535	0.0829812488177864	.	.
chr1	37890241	37890740	chr1	38180720	38181219	Mitd1|chr1:38180720-38181219	0.104981115401534	.	.
chr1	37890241	37890740	chr1	38180720	38181219	Mrpl30|chr1:38180720-38181219	0.104981115401534	.	.
chr1	37890241	37890740	chr1	38240358	38240857	Mitd1|chr1:38240358-38240857	0.0748551681677387	.	.
chr1	37890241	37890740	chr1	38240358	38240857	Mrpl30|chr1:38240358-38240857	0.0748551681677387	.	.
chr1	37997082	37997581	chr1	37628704	37629203	Eif5b|chr1:37628704-37629203	0.0761659801896321	.	.
chr1	37997082	37997581	chr1	37628704	37629203	Txndc9|chr1:37628704-37629203	0.0761659801896321	.	.
chr1	37997082	37997581	chr1	37881730	37882229	Eif5b|chr1:37881730-37882229	0.0719068298694224	.	.
chr1	37997082	37997581	chr1	37881730	37882229	Txndc9|chr1:37881730-37882229	0.0719068298694224	.	.
chr1	37997082	37997581	chr1	37959295	37959794	Eif5b|chr1:37959295-37959794	0.114909794923505	.	.
chr1	37997082	37997581	chr1	37959295	37959794	Txndc9|chr1:37959295-37959794	0.114909794923505	.	.
chr1	37997082	37997581	chr1	38074036	38074535	Eif5b|chr1:38074036-38074535	0.166026062306032	.	.
chr1	37997082	37997581	chr1	38074036	38074535	Txndc9|chr1:38074036-38074535	0.166026062306032	.	.
chr1	37997082	37997581	chr1	38098053	38098552	Eif5b|chr1:38098053-38098552	0.0887736860372505	.	.
chr1	37997082	37997581	chr1	38098053	38098552	Txndc9|chr1:38098053-38098552	0.0887736860372505	.	.
chr1	37997082	37997581	chr1	38199949	38200448	Eif5b|chr1:38199949-38200448	0.0747800812717892	.	.
chr1	37997082	37997581	chr1	38199949	38200448	Txndc9|chr1:38199949-38200448	0.0747800812717892	.	.
chr1	37997778	37998277	chr1	37686791	37687290	Eif5b|chr1:37686791-37687290	0.0791610887398541	.	.
chr1	37997778	37998277	chr1	37686791	37687290	Txndc9|chr1:37686791-37687290	0.0791610887398541	.	.
chr1	37997778	37998277	chr1	37689727	37690226	Eif5b|chr1:37689727-37690226	0.136204808181886	.	.
chr1	37997778	37998277	chr1	37689727	37690226	Txndc9|chr1:37689727-37690226	0.136204808181886	.	.
chr1	37997778	37998277	chr1	37725725	37726224	Eif5b|chr1:37725725-37726224	0.129239014872471	.	.
chr1	37997778	37998277	chr1	37725725	37726224	Txndc9|chr1:37725725-37726224	0.129239014872471	.	.
chr1	37997778	37998277	chr1	37727093	37727592	Eif5b|chr1:37727093-37727592	0.159316666853266	.	.
chr1	37997778	37998277	chr1	37727093	37727592	Txndc9|chr1:37727093-37727592	0.159316666853266	.	.
chr1	38128883	38129382	chr1	38074537	38075036	Rev1|chr1:38074537-38075036	0.184988497189942	.	.
chr1	38128883	38129382	chr1	38180720	38181219	Rev1|chr1:38180720-38181219	0.21126179643691	.	.
chr1	38129526	38130025	chr1	37903135	37903634	Rev1|chr1:37903135-37903634	0.087411862538922	.	.
chr1	38129526	38130025	chr1	38074036	38074535	Rev1|chr1:38074036-38074535	0.193837034309886	.	.
chr1	38129526	38130025	chr1	38240358	38240857	Rev1|chr1:38240358-38240857	0.186588953282974	.	.
chr1	38129526	38130025	chr1	38241011	38241510	Rev1|chr1:38241011-38241510	0.0713881375467012	.	.
chr1	40680467	40680966	chr1	40613169	40613668	Slc9a2|chr1:40613169-40613668	0.0972495337847138	.	.
chr1	40681063	40681562	chr1	40266363	40266862	Slc9a2|chr1:40266363-40266862	0.172657652278511	.	.
chr1	40681063	40681562	chr1	40887752	40888251	Slc9a2|chr1:40887752-40888251	0.0784674736909836	.	.
chr1	40790447	40790946	chr1	40613669	40614168	Mfsd9|chr1:40613669-40614168	0.0849308198920967	.	.
chr1	40790447	40790946	chr1	40657872	40658371	Mfsd9|chr1:40657872-40658371	0.0883605887715914	.	.
chr1	42229631	42230130	chr1	41820801	41821300	Gm9915|chr1:41820801-41821300	0.150774224500577	.	.
chr1	42229631	42230130	chr1	41900326	41900825	Gm9915|chr1:41900326-41900825	0.248683958671167	.	.
chr1	42229631	42230130	chr1	41911758	41912257	Gm9915|chr1:41911758-41912257	0.107172293116644	.	.
chr1	42229631	42230130	chr1	42012828	42013327	Gm9915|chr1:42012828-42013327	0.111503693884242	.	.
chr1	42229631	42230130	chr1	42035446	42035945	Gm9915|chr1:42035446-42035945	0.185074576574216	.	.
chr1	42229631	42230130	chr1	42296306	42296805	Gm9915|chr1:42296306-42296805	0.2386271152017	.	.
chr1	42229631	42230130	chr1	42395790	42396289	Gm9915|chr1:42395790-42396289	0.134972157679874	.	.
chr1	42229631	42230130	chr1	42427802	42428301	Gm9915|chr1:42427802-42428301	0.103382165260096	.	.
chr1	42229631	42230130	chr1	42468813	42469312	Gm9915|chr1:42468813-42469312	0.180314346364291	.	.
chr1	42261772	42262271	chr1	42070023	42070522	Gm28175|chr1:42070023-42070522	0.143279856092198	.	.
chr1	42261772	42262271	chr1	42070023	42070522	Gm28175|chr1:42070023-42070522	0.143279856092199	.	.
chr1	42261772	42262271	chr1	42345851	42346350	Gm28175|chr1:42345851-42346350	0.0903427668185418	.	.
chr1	42261772	42262271	chr1	42427802	42428301	Gm28175|chr1:42427802-42428301	0.095350045792793	.	.
chr1	42261772	42262271	chr1	42481581	42482080	Gm28175|chr1:42481581-42482080	0.13171035694133	.	.
chr1	42261772	42262271	chr1	42485682	42486181	Gm28175|chr1:42485682-42486181	0.0789713363141313	.	.
chr1	44102213	44102712	chr1	44198134	44198633	Tex30|chr1:44198134-44198633	0.231330975079855	.	.
chr1	44102213	44102712	chr1	44217086	44217585	Tex30|chr1:44217086-44217585	0.178203961973208	.	.
chr1	44118638	44119137	chr1	44022523	44023022	Bivm|chr1:44022523-44023022	0.138725981308312	.	.
chr1	44118638	44119137	chr1	44022523	44023022	Poglut2|chr1:44022523-44023022	0.138725981308312	.	.
chr1	44118638	44119137	chr1	44061882	44062381	Bivm|chr1:44061882-44062381	0.0889183752114328	.	.
chr1	44118638	44119137	chr1	44061882	44062381	Poglut2|chr1:44061882-44062381	0.0889183752114328	.	.
chr1	44118638	44119137	chr1	44198134	44198633	Bivm|chr1:44198134-44198633	0.0798446322097448	.	.
chr1	44118638	44119137	chr1	44198134	44198633	Poglut2|chr1:44198134-44198633	0.0798446322097448	.	.
chr1	44118638	44119137	chr1	44217086	44217585	Bivm|chr1:44217086-44217585	0.0892876059066724	.	.
chr1	44118638	44119137	chr1	44217086	44217585	Poglut2|chr1:44217086-44217585	0.0892876059066724	.	.
chr1	44119144	44119643	chr1	44142002	44142501	Bivm|chr1:44142002-44142501	0.100021263795401	.	.
chr1	44119144	44119643	chr1	44142002	44142501	Poglut2|chr1:44142002-44142501	0.100021263795401	.	.
chr1	44119144	44119643	chr1	44198134	44198633	Bivm|chr1:44198134-44198633	0.175293577239715	.	.
chr1	44119144	44119643	chr1	44198134	44198633	Poglut2|chr1:44198134-44198633	0.175293577239715	.	.
chr1	44119144	44119643	chr1	44213643	44214142	Bivm|chr1:44213643-44214142	0.120775349656859	.	.
chr1	44119144	44119643	chr1	44213643	44214142	Poglut2|chr1:44213643-44214142	0.120775349656859	.	.
chr1	44119663	44120162	chr1	44064570	44065069	Bivm|chr1:44064570-44065069	0.106764665098278	.	.
chr1	44119663	44120162	chr1	44217086	44217585	Bivm|chr1:44217086-44217585	0.0810941529846349	.	.
chr1	44147693	44148192	chr1	44142721	44143220	Ercc5|chr1:44142721-44143220	0.126460993617812	.	.
chr1	44218903	44219402	chr1	44228990	44229489	Mettl21e|chr1:44228990-44229489	0.10313221156162	.	.
chr1	44551396	44551895	chr1	44974661	44975160	Gulp1|chr1:44974661-44975160	0.0801223432259736	.	.
chr1	45795197	45795696	chr1	45673557	45674056	Wdr75|chr1:45673557-45674056	0.21886214088354	.	.
chr1	45795197	45795696	chr1	45766100	45766599	Wdr75|chr1:45766100-45766599	0.0756228133983538	.	.
chr1	45795197	45795696	chr1	45825095	45825594	Wdr75|chr1:45825095-45825594	0.0935730393973659	.	.
chr1	45925424	45925923	chr1	45672672	45673171	Slc40a1|chr1:45672672-45673171	0.0867240668022571	.	.
chr1	45925424	45925923	chr1	45825095	45825594	Slc40a1|chr1:45825095-45825594	0.095313249563913	.	.
chr1	45925424	45925923	chr1	45891201	45891700	Slc40a1|chr1:45891201-45891700	0.14806329733766	.	.
chr1	52816845	52817344	chr1	52854016	52854515	Inpp1|chr1:52854016-52854515	0.0996516855056678	.	.
chr1	52816845	52817344	chr1	52986655	52987154	Inpp1|chr1:52986655-52987154	0.148590959872259	.	.
chr1	52816845	52817344	chr1	53037383	53037882	Inpp1|chr1:53037383-53037882	0.136167047500644	.	.
chr1	52817513	52818012	chr1	53014648	53015147	Inpp1|chr1:53014648-53015147	0.159590470823236	.	.
chr1	52844734	52845233	chr1	52799343	52799842	Hibch|chr1:52799343-52799842	0.148484923332781	.	.
chr1	52844734	52845233	chr1	52800230	52800729	Hibch|chr1:52800230-52800729	0.136248189454041	.	.
chr1	52844734	52845233	chr1	52834684	52835183	Hibch|chr1:52834684-52835183	0.0718052485601128	.	.
chr1	52844734	52845233	chr1	52854016	52854515	Hibch|chr1:52854016-52854515	0.0743440430189025	.	.
chr1	52844734	52845233	chr1	52863644	52864143	Hibch|chr1:52863644-52864143	0.0929597865565413	.	.
chr1	52844734	52845233	chr1	52952486	52952985	Hibch|chr1:52952486-52952985	0.0739441536859775	.	.
chr1	52844734	52845233	chr1	52986655	52987154	Hibch|chr1:52986655-52987154	0.242766306846028	.	.
chr1	52844734	52845233	chr1	53037383	53037882	Hibch|chr1:53037383-53037882	0.13913707186088	.	.
chr1	52844734	52845233	chr1	53225566	53226065	Hibch|chr1:53225566-53226065	0.0825730679921614	.	.
chr1	53296806	53297305	chr1	53303922	53304421	Ormdl1|chr1:53303922-53304421	0.105665675421728	.	.
chr1	53296806	53297305	chr1	53303922	53304421	Pms1|chr1:53303922-53304421	0.105665675421728	.	.
chr1	53296806	53297305	chr1	53628047	53628546	Ormdl1|chr1:53628047-53628546	0.182392419428824	.	.
chr1	53296806	53297305	chr1	53628047	53628546	Pms1|chr1:53628047-53628546	0.182392419428824	.	.
chr1	53313399	53313898	chr1	53303922	53304421	Osgepl1|chr1:53303922-53304421	0.0997519421751941	.	.
chr1	53313399	53313898	chr1	53330650	53331149	Osgepl1|chr1:53330650-53331149	0.155020541432269	.	.
chr1	53313399	53313898	chr1	53413492	53413991	Osgepl1|chr1:53413492-53413991	0.0768724219633354	.	.
chr1	53313399	53313898	chr1	53413492	53413991	Osgepl1|chr1:53413492-53413991	0.0768724219633355	.	.
chr1	53313399	53313898	chr1	53565138	53565637	Osgepl1|chr1:53565138-53565637	0.199577748376785	.	.
chr1	53313399	53313898	chr1	53628047	53628546	Osgepl1|chr1:53628047-53628546	0.0979666677930301	.	.
chr1	53352482	53352981	chr1	53272612	53273111	Asdurf|chr1:53272612-53273111	0.0897527769295853	.	.
chr1	53352482	53352981	chr1	53272612	53273111	Asnsd1|chr1:53272612-53273111	0.0897527769295853	.	.
chr1	53352482	53352981	chr1	53303922	53304421	Asdurf|chr1:53303922-53304421	0.103265082824127	.	.
chr1	53352482	53352981	chr1	53303922	53304421	Asnsd1|chr1:53303922-53304421	0.103265082824127	.	.
chr1	53352482	53352981	chr1	53330650	53331149	Asdurf|chr1:53330650-53331149	0.0879138793960209	.	.
chr1	53352482	53352981	chr1	53330650	53331149	Asnsd1|chr1:53330650-53331149	0.0879138793960209	.	.
chr1	53706596	53707095	chr1	53303922	53304421	Dnah7a|chr1:53303922-53304421	0.172102455852225	.	.
chr1	53706596	53707095	chr1	53330650	53331149	Dnah7a|chr1:53330650-53331149	0.0863842798225187	.	.
chr1	54194329	54194828	chr1	54133690	54134189	Hecw2|chr1:54133690-54134189	0.125917280193628	.	.
chr1	54194329	54194828	chr1	54160155	54160654	Hecw2|chr1:54160155-54160654	0.277068574367597	.	.
chr1	54194947	54195446	chr1	54002444	54002943	Hecw2|chr1:54002444-54002943	0.238686361123848	.	.
chr1	54194947	54195446	chr1	54118496	54118995	Hecw2|chr1:54118496-54118995	0.180075342591009	.	.
chr1	54194947	54195446	chr1	54133690	54134189	Hecw2|chr1:54133690-54134189	0.074188981559024	.	.
chr1	54250459	54250958	chr1	54014304	54014803	Ccdc150|chr1:54014304-54014803	0.0916506190297014	.	.
chr1	54250459	54250958	chr1	54040016	54040515	Ccdc150|chr1:54040016-54040515	0.0967834722956816	.	.
chr1	54250459	54250958	chr1	54040016	54040515	Ccdc150|chr1:54040016-54040515	0.0967834722956817	.	.
chr1	54250459	54250958	chr1	54080640	54081139	Ccdc150|chr1:54080640-54081139	0.124228648531878	.	.
chr1	54250459	54250958	chr1	54106679	54107178	Ccdc150|chr1:54106679-54107178	0.176127706817502	.	.
chr1	54250459	54250958	chr1	54133125	54133624	Ccdc150|chr1:54133125-54133624	0.176119927496235	.	.
chr1	54250459	54250958	chr1	54133690	54134189	Ccdc150|chr1:54133690-54134189	0.110446856557794	.	.
chr1	54250459	54250958	chr1	54160155	54160654	Ccdc150|chr1:54160155-54160654	0.133926594194772	.	.
chr1	54250459	54250958	chr1	54467308	54467807	Ccdc150|chr1:54467308-54467807	0.0842719070150695	.	.
chr1	54250459	54250958	chr1	54578469	54578968	Ccdc150|chr1:54578469-54578968	0.0978314418307243	.	.
chr1	54250459	54250958	chr1	54734870	54735369	Ccdc150|chr1:54734870-54735369	0.23021408969595	.	.
chr1	54438767	54439266	chr1	54040016	54040515	Gtf3c3|chr1:54040016-54040515	0.123415900058074	.	.
chr1	54438767	54439266	chr1	54065359	54065858	Gtf3c3|chr1:54065359-54065858	0.25975800577861	.	.
chr1	54438767	54439266	chr1	54080640	54081139	Gtf3c3|chr1:54080640-54081139	0.0869542052302	.	.
chr1	54438767	54439266	chr1	54118496	54118995	Gtf3c3|chr1:54118496-54118995	0.177951186968934	.	.
chr1	54438767	54439266	chr1	54122415	54122914	Gtf3c3|chr1:54122415-54122914	0.170095012089006	.	.
chr1	54438767	54439266	chr1	54133125	54133624	Gtf3c3|chr1:54133125-54133624	0.0765230596923675	.	.
chr1	54438767	54439266	chr1	54133690	54134189	Gtf3c3|chr1:54133690-54134189	0.110601513147846	.	.
chr1	54438767	54439266	chr1	54468102	54468601	Gtf3c3|chr1:54468102-54468601	0.118119603909485	.	.
chr1	54557443	54557942	chr1	54467308	54467807	Pgap1|chr1:54467308-54467807	0.0898896166517218	.	.
chr1	54557443	54557942	chr1	54584699	54585198	Pgap1|chr1:54584699-54585198	0.12634414155162	.	.
chr1	55026688	55027187	chr1	55201711	55202210	Sf3b1|chr1:55201711-55202210	0.104557757348125	.	.
chr1	55026688	55027187	chr1	55202211	55202710	Sf3b1|chr1:55202211-55202710	0.0761453339112914	.	.
chr1	55026688	55027187	chr1	55383081	55383580	Sf3b1|chr1:55383081-55383580	0.102154554304682	.	.
chr1	55026688	55027187	chr1	55392925	55393424	Sf3b1|chr1:55392925-55393424	0.0848275609794618	.	.
chr1	55027198	55027697	chr1	55392925	55393424	Sf3b1|chr1:55392925-55393424	0.110590995564904	.	.
chr1	55027198	55027697	chr1	55449137	55449636	Sf3b1|chr1:55449137-55449636	0.130573682097516	.	.
chr1	55052491	55052990	chr1	55158208	55158707	Coq10b|chr1:55158208-55158707	0.144210452323131	.	.
chr1	55052491	55052990	chr1	55161048	55161547	Coq10b|chr1:55161048-55161547	0.222946299309072	.	.
chr1	55052491	55052990	chr1	55378960	55379459	Coq10b|chr1:55378960-55379459	0.0849476286147346	.	.
chr1	55052491	55052990	chr1	55383081	55383580	Coq10b|chr1:55383081-55383580	0.0766797370928183	.	.
chr1	55052491	55052990	chr1	55392925	55393424	Coq10b|chr1:55392925-55393424	0.129435800889314	.	.
chr1	55052491	55052990	chr1	55399828	55400327	Coq10b|chr1:55399828-55400327	0.119512472878848	.	.
chr1	55052491	55052990	chr1	55489281	55489780	Coq10b|chr1:55489281-55489780	0.11220656159097	.	.
chr1	55087395	55087894	chr1	55161048	55161547	Hspd1|chr1:55161048-55161547	0.129050420951105	.	.
chr1	55087395	55087894	chr1	55161048	55161547	Hspe1|chr1:55161048-55161547	0.129050420951105	.	.
chr1	55087395	55087894	chr1	55378960	55379459	Hspd1|chr1:55378960-55379459	0.0756770183983176	.	.
chr1	55087395	55087894	chr1	55378960	55379459	Hspe1|chr1:55378960-55379459	0.0756770183983176	.	.
chr1	55087908	55088407	chr1	55378960	55379459	Hspd1|chr1:55378960-55379459	0.129158036144332	.	.
chr1	55087908	55088407	chr1	55378960	55379459	Hspe1|chr1:55378960-55379459	0.129158036144332	.	.
chr1	55087908	55088407	chr1	55454006	55454505	Hspd1|chr1:55454006-55454505	0.0872734161076015	.	.
chr1	55087908	55088407	chr1	55454006	55454505	Hspe1|chr1:55454006-55454505	0.0872734161076015	.	.
chr1	55087908	55088407	chr1	55489281	55489780	Hspd1|chr1:55489281-55489780	0.122515035517812	.	.
chr1	55087908	55088407	chr1	55489281	55489780	Hspe1|chr1:55489281-55489780	0.122515035517812	.	.
chr1	55131471	55131970	chr1	55158208	55158707	Mob4|chr1:55158208-55158707	0.0811956220415069	.	.
chr1	55131471	55131970	chr1	55161048	55161547	Mob4|chr1:55161048-55161547	0.127952373302243	.	.
chr1	55131471	55131970	chr1	55378960	55379459	Mob4|chr1:55378960-55379459	0.087415995934381	.	.
chr1	55131471	55131970	chr1	55392925	55393424	Mob4|chr1:55392925-55393424	0.192028588166809	.	.
chr1	55131471	55131970	chr1	55489281	55489780	Mob4|chr1:55489281-55489780	0.116119865041234	.	.
chr1	55236881	55237380	chr1	55158715	55159214	Mars2|chr1:55158715-55159214	0.173496338152893	.	.
chr1	55236881	55237380	chr1	55202211	55202710	Mars2|chr1:55202211-55202710	0.12030846282103	.	.
chr1	55236881	55237380	chr1	55378960	55379459	Mars2|chr1:55378960-55379459	0.107649553812591	.	.
chr1	55236881	55237380	chr1	55383081	55383580	Mars2|chr1:55383081-55383580	0.164365916432309	.	.
chr1	55236881	55237380	chr1	55399828	55400327	Mars2|chr1:55399828-55400327	0.0817636948673643	.	.
chr1	55237741	55238240	chr1	55378960	55379459	Mars2|chr1:55378960-55379459	0.390454429667943	.	.
chr1	55405572	55406071	chr1	55158208	55158707	Plcl1|chr1:55158208-55158707	0.0796968606141163	.	.
chr1	55405572	55406071	chr1	55378960	55379459	Plcl1|chr1:55378960-55379459	0.13379178452662	.	.
chr1	55405572	55406071	chr1	55392925	55393424	Plcl1|chr1:55392925-55393424	0.164585286915384	.	.
chr1	55405572	55406071	chr1	55399828	55400327	Plcl1|chr1:55399828-55400327	0.141957889390125	.	.
chr1	56970798	56971297	chr1	56833207	56833706	9130024F11Rik|chr1:56833207-56833706	0.0743909686066982	.	.
chr1	56970798	56971297	chr1	56855547	56856046	9130024F11Rik|chr1:56855547-56856046	0.1317524380397	.	.
chr1	56970798	56971297	chr1	56920379	56920878	9130024F11Rik|chr1:56920379-56920878	0.106849782233775	.	.
chr1	56970798	56971297	chr1	56977074	56977573	9130024F11Rik|chr1:56977074-56977573	0.101196215902726	.	.
chr1	56971495	56971994	chr1	56654963	56655462	9130024F11Rik|chr1:56654963-56655462	0.275510650326486	.	.
chr1	56971495	56971994	chr1	56750133	56750632	9130024F11Rik|chr1:56750133-56750632	0.133386507419671	.	.
chr1	56971495	56971994	chr1	56750642	56751141	9130024F11Rik|chr1:56750642-56751141	0.296132291356856	.	.
chr1	56971495	56971994	chr1	56788313	56788812	9130024F11Rik|chr1:56788313-56788812	0.134735484558315	.	.
chr1	56971495	56971994	chr1	56806219	56806718	9130024F11Rik|chr1:56806219-56806718	0.186676269854684	.	.
chr1	56971495	56971994	chr1	56855547	56856046	9130024F11Rik|chr1:56855547-56856046	0.170169523373487	.	.
chr1	56971495	56971994	chr1	56891420	56891919	9130024F11Rik|chr1:56891420-56891919	0.162454249399011	.	.
chr1	56971495	56971994	chr1	56900847	56901346	9130024F11Rik|chr1:56900847-56901346	0.132006796453722	.	.
chr1	56971495	56971994	chr1	56914187	56914686	9130024F11Rik|chr1:56914187-56914686	0.164608346031638	.	.
chr1	56971495	56971994	chr1	56920379	56920878	9130024F11Rik|chr1:56920379-56920878	0.159048713578668	.	.
chr1	56971495	56971994	chr1	56977074	56977573	9130024F11Rik|chr1:56977074-56977573	0.114580607633135	.	.
chr1	56972152	56972651	chr1	56806219	56806718	9130024F11Rik|chr1:56806219-56806718	0.235829285142656	.	.
chr1	56972152	56972651	chr1	56850347	56850846	9130024F11Rik|chr1:56850347-56850846	0.0855590983329613	.	.
chr1	56972152	56972651	chr1	56855547	56856046	9130024F11Rik|chr1:56855547-56856046	0.150239624329162	.	.
chr1	56972152	56972651	chr1	56891420	56891919	9130024F11Rik|chr1:56891420-56891919	0.0851640465254926	.	.
chr1	56972152	56972651	chr1	56900847	56901346	9130024F11Rik|chr1:56900847-56901346	0.109510616193282	.	.
chr1	56972152	56972651	chr1	56914187	56914686	9130024F11Rik|chr1:56914187-56914686	0.378643067287679	.	.
chr1	56972152	56972651	chr1	56943577	56944076	9130024F11Rik|chr1:56943577-56944076	0.0937264308236837	.	.
chr1	56972152	56972651	chr1	56957894	56958393	9130024F11Rik|chr1:56957894-56958393	0.094784777050412	.	.
chr1	57214259	57214758	chr1	57062396	57062895	BC055402|chr1:57062396-57062895	0.210402423920565	.	.
chr1	57214259	57214758	chr1	57388633	57389132	BC055402|chr1:57388633-57389132	0.112321571844213	.	.
chr1	57214259	57214758	chr1	57400829	57401328	BC055402|chr1:57400829-57401328	0.0980511932727732	.	.
chr1	57377374	57377873	chr1	57353214	57353713	1700066M21Rik|chr1:57353214-57353713	0.117216645840577	.	.
chr1	57377374	57377873	chr1	57353214	57353713	4930558J18Rik|chr1:57353214-57353713	0.117216645840577	.	.
chr1	57377374	57377873	chr1	57399839	57400338	1700066M21Rik|chr1:57399839-57400338	0.136567958381518	.	.
chr1	57377374	57377873	chr1	57399839	57400338	4930558J18Rik|chr1:57399839-57400338	0.136567958381518	.	.
chr1	57377374	57377873	chr1	57400829	57401328	1700066M21Rik|chr1:57400829-57401328	0.14459445542254	.	.
chr1	57377374	57377873	chr1	57400829	57401328	4930558J18Rik|chr1:57400829-57401328	0.14459445542254	.	.
chr1	57377374	57377873	chr1	57413334	57413833	1700066M21Rik|chr1:57413334-57413833	0.0953607061208756	.	.
chr1	57377374	57377873	chr1	57413334	57413833	4930558J18Rik|chr1:57413334-57413833	0.0953607061208756	.	.
chr1	57377988	57378487	chr1	57399839	57400338	1700066M21Rik|chr1:57399839-57400338	0.137602969807797	.	.
chr1	57377988	57378487	chr1	57399839	57400338	4930558J18Rik|chr1:57399839-57400338	0.137602969807797	.	.
chr1	57377988	57378487	chr1	57447131	57447630	1700066M21Rik|chr1:57447131-57447630	0.0797791593112844	.	.
chr1	57377988	57378487	chr1	57447131	57447630	4930558J18Rik|chr1:57447131-57447630	0.0797791593112844	.	.
chr1	57406257	57406756	chr1	57269706	57270205	Maip1|chr1:57269706-57270205	0.0889939439358131	.	.
chr1	57406257	57406756	chr1	57269706	57270205	Tyw5|chr1:57269706-57270205	0.0889939439358131	.	.
chr1	57406257	57406756	chr1	57353214	57353713	Maip1|chr1:57353214-57353713	0.090868962840964	.	.
chr1	57406257	57406756	chr1	57353214	57353713	Tyw5|chr1:57353214-57353713	0.090868962840964	.	.
chr1	57406257	57406756	chr1	57400829	57401328	Maip1|chr1:57400829-57401328	0.087341818795901	.	.
chr1	57406257	57406756	chr1	57400829	57401328	Tyw5|chr1:57400829-57401328	0.087341818795901	.	.
chr1	57406257	57406756	chr1	57428877	57429376	Maip1|chr1:57428877-57429376	0.131187833143105	.	.
chr1	57406257	57406756	chr1	57428877	57429376	Tyw5|chr1:57428877-57429376	0.131187833143105	.	.
chr1	57406257	57406756	chr1	57474926	57475425	Maip1|chr1:57474926-57475425	0.0880649974710579	.	.
chr1	57406257	57406756	chr1	57474926	57475425	Tyw5|chr1:57474926-57475425	0.0880649974710579	.	.
chr1	58504734	58505233	chr1	58697550	58698049	Gm15834|chr1:58697550-58698049	0.0968533011703515	.	.
chr1	58504734	58505233	chr1	58697550	58698049	Gm15834|chr1:58697550-58698049	0.0968533011703516	.	.
chr1	58504734	58505233	chr1	58697550	58698049	Orc2|chr1:58697550-58698049	0.0968533011703515	.	.
chr1	58504734	58505233	chr1	58697550	58698049	Orc2|chr1:58697550-58698049	0.0968533011703516	.	.
chr1	58504734	58505233	chr1	58856761	58857260	Gm15834|chr1:58856761-58857260	0.104539799773355	.	.
chr1	58504734	58505233	chr1	58856761	58857260	Orc2|chr1:58856761-58857260	0.104539799773355	.	.
chr1	58504734	58505233	chr1	58897489	58897988	Gm15834|chr1:58897489-58897988	0.147617750619538	.	.
chr1	58504734	58505233	chr1	58897489	58897988	Orc2|chr1:58897489-58897988	0.147617750619538	.	.
chr1	58504734	58505233	chr1	58937261	58937760	Gm15834|chr1:58937261-58937760	0.139404494971833	.	.
chr1	58504734	58505233	chr1	58937261	58937760	Orc2|chr1:58937261-58937760	0.139404494971833	.	.
chr1	58504734	58505233	chr1	58953049	58953548	Gm15834|chr1:58953049-58953548	0.169938958172671	.	.
chr1	58504734	58505233	chr1	58953049	58953548	Orc2|chr1:58953049-58953548	0.169938958172671	.	.
chr1	58585324	58585823	chr1	58614393	58614892	Fam126b|chr1:58614393-58614892	0.0713327557925059	.	.
chr1	58585324	58585823	chr1	58614393	58614892	Ndufb3|chr1:58614393-58614892	0.0713327557925059	.	.
chr1	58585324	58585823	chr1	58663285	58663784	Fam126b|chr1:58663285-58663784	0.118101005108965	.	.
chr1	58585324	58585823	chr1	58663285	58663784	Ndufb3|chr1:58663285-58663784	0.118101005108965	.	.
chr1	58585324	58585823	chr1	58736868	58737367	Fam126b|chr1:58736868-58737367	0.177057129990487	.	.
chr1	58585324	58585823	chr1	58736868	58737367	Ndufb3|chr1:58736868-58737367	0.177057129990487	.	.
chr1	58585324	58585823	chr1	58746853	58747352	Fam126b|chr1:58746853-58747352	0.0927109185618528	.	.
chr1	58585324	58585823	chr1	58746853	58747352	Ndufb3|chr1:58746853-58747352	0.0927109185618528	.	.
chr1	58585324	58585823	chr1	58770010	58770509	Fam126b|chr1:58770010-58770509	0.0886517747729712	.	.
chr1	58585324	58585823	chr1	58770010	58770509	Ndufb3|chr1:58770010-58770509	0.0886517747729712	.	.
chr1	58585324	58585823	chr1	58994642	58995141	Fam126b|chr1:58994642-58995141	0.123312318118645	.	.
chr1	58585324	58585823	chr1	58994642	58995141	Ndufb3|chr1:58994642-58995141	0.123312318118645	.	.
chr1	58585324	58585823	chr1	58995279	58995778	Fam126b|chr1:58995279-58995778	0.0902769621194208	.	.
chr1	58585324	58585823	chr1	58995279	58995778	Ndufb3|chr1:58995279-58995778	0.0902769621194208	.	.
chr1	58586034	58586533	chr1	58567994	58568493	Fam126b|chr1:58567994-58568493	0.0974837808984114	.	.
chr1	58586034	58586533	chr1	58567994	58568493	Ndufb3|chr1:58567994-58568493	0.0974837808984114	.	.
chr1	58586034	58586533	chr1	58621956	58622455	Fam126b|chr1:58621956-58622455	0.114517607681118	.	.
chr1	58586034	58586533	chr1	58621956	58622455	Ndufb3|chr1:58621956-58622455	0.114517607681118	.	.
chr1	58586034	58586533	chr1	58662653	58663152	Fam126b|chr1:58662653-58663152	0.128922150591818	.	.
chr1	58586034	58586533	chr1	58662653	58663152	Ndufb3|chr1:58662653-58663152	0.128922150591818	.	.
chr1	58586034	58586533	chr1	58745798	58746297	Fam126b|chr1:58745798-58746297	0.0895500160267406	.	.
chr1	58586034	58586533	chr1	58745798	58746297	Ndufb3|chr1:58745798-58746297	0.0895500160267406	.	.
chr1	58586034	58586533	chr1	58778742	58779241	Fam126b|chr1:58778742-58779241	0.142230496101781	.	.
chr1	58586034	58586533	chr1	58778742	58779241	Ndufb3|chr1:58778742-58779241	0.142230496101781	.	.
chr1	58586034	58586533	chr1	58994642	58995141	Fam126b|chr1:58994642-58995141	0.102665735190961	.	.
chr1	58586034	58586533	chr1	58994642	58995141	Ndufb3|chr1:58994642-58995141	0.102665735190961	.	.
chr1	58586034	58586533	chr1	58995279	58995778	Fam126b|chr1:58995279-58995778	0.107192397763655	.	.
chr1	58586034	58586533	chr1	58995279	58995778	Ndufb3|chr1:58995279-58995778	0.107192397763655	.	.
chr1	58586552	58587051	chr1	58621956	58622455	Fam126b|chr1:58621956-58622455	0.236486165624455	.	.
chr1	58586552	58587051	chr1	58621956	58622455	Ndufb3|chr1:58621956-58622455	0.236486165624455	.	.
chr1	58586552	58587051	chr1	58697550	58698049	Fam126b|chr1:58697550-58698049	0.103493835459719	.	.
chr1	58586552	58587051	chr1	58697550	58698049	Ndufb3|chr1:58697550-58698049	0.103493835459719	.	.
chr1	58586552	58587051	chr1	58745798	58746297	Fam126b|chr1:58745798-58746297	0.0716724121554858	.	.
chr1	58586552	58587051	chr1	58745798	58746297	Ndufb3|chr1:58745798-58746297	0.0716724121554858	.	.
chr1	58586552	58587051	chr1	58995279	58995778	Fam126b|chr1:58995279-58995778	0.08785967768175	.	.
chr1	58586552	58587051	chr1	58995279	58995778	Ndufb3|chr1:58995279-58995778	0.08785967768175	.	.
chr1	58711489	58711988	chr1	58697550	58698049	Cflar|chr1:58697550-58698049	0.0709968738623614	.	.
chr1	58711489	58711988	chr1	58746853	58747352	Cflar|chr1:58746853-58747352	0.0899680657182368	.	.
chr1	58711489	58711988	chr1	58855939	58856438	Cflar|chr1:58855939-58856438	0.0943034643343298	.	.
chr1	58711489	58711988	chr1	58937261	58937760	Cflar|chr1:58937261-58937760	0.127676278128409	.	.
chr1	58972763	58973262	chr1	58614393	58614892	Stradb|chr1:58614393-58614892	0.110539731684236	.	.
chr1	58972763	58973262	chr1	58614393	58614892	Trak2|chr1:58614393-58614892	0.110539731684236	.	.
chr1	58972763	58973262	chr1	58622546	58623045	Stradb|chr1:58622546-58623045	0.112245135655317	.	.
chr1	58972763	58973262	chr1	58622546	58623045	Trak2|chr1:58622546-58623045	0.112245135655317	.	.
chr1	58972763	58973262	chr1	58745798	58746297	Stradb|chr1:58745798-58746297	0.223809343153382	.	.
chr1	58972763	58973262	chr1	58745798	58746297	Trak2|chr1:58745798-58746297	0.223809343153382	.	.
chr1	58972763	58973262	chr1	58960902	58961401	Stradb|chr1:58960902-58961401	0.100227926099675	.	.
chr1	58972763	58973262	chr1	58960902	58961401	Trak2|chr1:58960902-58961401	0.100227926099675	.	.
chr1	58972763	58973262	chr1	59100963	59101462	Stradb|chr1:59100963-59101462	0.130345047118759	.	.
chr1	58972763	58973262	chr1	59100963	59101462	Trak2|chr1:59100963-59101462	0.130345047118759	.	.
chr1	58972763	58973262	chr1	59218942	59219441	Stradb|chr1:59218942-59219441	0.132776316773383	.	.
chr1	58972763	58973262	chr1	59218942	59219441	Trak2|chr1:59218942-59219441	0.132776316773383	.	.
chr1	58973284	58973783	chr1	58567994	58568493	Stradb|chr1:58567994-58568493	0.205341160463813	.	.
chr1	58973284	58973783	chr1	58567994	58568493	Trak2|chr1:58567994-58568493	0.205341160463813	.	.
chr1	58973284	58973783	chr1	58614393	58614892	Stradb|chr1:58614393-58614892	0.125712470080707	.	.
chr1	58973284	58973783	chr1	58614393	58614892	Trak2|chr1:58614393-58614892	0.125712470080707	.	.
chr1	58973284	58973783	chr1	58662653	58663152	Stradb|chr1:58662653-58663152	0.0890834238711594	.	.
chr1	58973284	58973783	chr1	58662653	58663152	Trak2|chr1:58662653-58663152	0.0890834238711594	.	.
chr1	58973284	58973783	chr1	58745798	58746297	Stradb|chr1:58745798-58746297	0.09076798763408	.	.
chr1	58973284	58973783	chr1	58745798	58746297	Stradb|chr1:58745798-58746297	0.0907679876340801	.	.
chr1	58973284	58973783	chr1	58745798	58746297	Trak2|chr1:58745798-58746297	0.09076798763408	.	.
chr1	58973284	58973783	chr1	58745798	58746297	Trak2|chr1:58745798-58746297	0.0907679876340801	.	.
chr1	58973284	58973783	chr1	58830865	58831364	Stradb|chr1:58830865-58831364	0.21206750721378	.	.
chr1	58973284	58973783	chr1	58830865	58831364	Trak2|chr1:58830865-58831364	0.21206750721378	.	.
chr1	58973284	58973783	chr1	58853775	58854274	Stradb|chr1:58853775-58854274	0.151328489483816	.	.
chr1	58973284	58973783	chr1	58853775	58854274	Trak2|chr1:58853775-58854274	0.151328489483816	.	.
chr1	58973284	58973783	chr1	58892899	58893398	Stradb|chr1:58892899-58893398	0.234013830601647	.	.
chr1	58973284	58973783	chr1	58892899	58893398	Trak2|chr1:58892899-58893398	0.234013830601647	.	.
chr1	58973284	58973783	chr1	58897489	58897988	Stradb|chr1:58897489-58897988	0.159212720302529	.	.
chr1	58973284	58973783	chr1	58897489	58897988	Trak2|chr1:58897489-58897988	0.159212720302529	.	.
chr1	58973284	58973783	chr1	58909565	58910064	Stradb|chr1:58909565-58910064	0.197573107981167	.	.
chr1	58973284	58973783	chr1	58909565	58910064	Trak2|chr1:58909565-58910064	0.197573107981167	.	.
chr1	58973284	58973783	chr1	58937261	58937760	Stradb|chr1:58937261-58937760	0.178459663727254	.	.
chr1	58973284	58973783	chr1	58937261	58937760	Trak2|chr1:58937261-58937760	0.178459663727254	.	.
chr1	58973284	58973783	chr1	59100963	59101462	Stradb|chr1:59100963-59101462	0.224202407122619	.	.
chr1	58973284	58973783	chr1	59100963	59101462	Trak2|chr1:59100963-59101462	0.224202407122619	.	.
chr1	58973284	58973783	chr1	59218942	59219441	Stradb|chr1:59218942-59219441	0.133307823557047	.	.
chr1	58973284	58973783	chr1	59218942	59219441	Trak2|chr1:59218942-59219441	0.133307823557047	.	.
chr1	58973886	58974385	chr1	58567994	58568493	Stradb|chr1:58567994-58568493	0.14382275659488	.	.
chr1	58973886	58974385	chr1	58567994	58568493	Trak2|chr1:58567994-58568493	0.14382275659488	.	.
chr1	58973886	58974385	chr1	58745798	58746297	Stradb|chr1:58745798-58746297	0.0890346019879933	.	.
chr1	58973886	58974385	chr1	58745798	58746297	Trak2|chr1:58745798-58746297	0.0890346019879933	.	.
chr1	58973886	58974385	chr1	58856761	58857260	Stradb|chr1:58856761-58857260	0.0779443060321265	.	.
chr1	58973886	58974385	chr1	58856761	58857260	Trak2|chr1:58856761-58857260	0.0779443060321265	.	.
chr1	58973886	58974385	chr1	58892899	58893398	Stradb|chr1:58892899-58893398	0.140334839714338	.	.
chr1	58973886	58974385	chr1	58892899	58893398	Trak2|chr1:58892899-58893398	0.140334839714338	.	.
chr1	58973886	58974385	chr1	58897489	58897988	Stradb|chr1:58897489-58897988	0.176289643694667	.	.
chr1	58973886	58974385	chr1	58897489	58897988	Trak2|chr1:58897489-58897988	0.176289643694667	.	.
chr1	58973886	58974385	chr1	58909565	58910064	Stradb|chr1:58909565-58910064	0.153681980865821	.	.
chr1	58973886	58974385	chr1	58909565	58910064	Trak2|chr1:58909565-58910064	0.153681980865821	.	.
chr1	58973886	58974385	chr1	58924819	58925318	Stradb|chr1:58924819-58925318	0.0787280205398363	.	.
chr1	58973886	58974385	chr1	58924819	58925318	Trak2|chr1:58924819-58925318	0.0787280205398363	.	.
chr1	58973886	58974385	chr1	58937261	58937760	Stradb|chr1:58937261-58937760	0.0881146983239216	.	.
chr1	58973886	58974385	chr1	58937261	58937760	Trak2|chr1:58937261-58937760	0.0881146983239216	.	.
chr1	58973886	58974385	chr1	58962504	58963003	Stradb|chr1:58962504-58963003	0.126315251015903	.	.
chr1	58973886	58974385	chr1	58962504	58963003	Trak2|chr1:58962504-58963003	0.126315251015903	.	.
chr1	58973886	58974385	chr1	59218942	59219441	Stradb|chr1:59218942-59219441	0.08071132221989	.	.
chr1	58973886	58974385	chr1	59218942	59219441	Trak2|chr1:59218942-59219441	0.08071132221989	.	.
chr1	59119578	59120077	chr1	58778742	58779241	G730003C15Rik|chr1:58778742-58779241	0.116230763528384	.	.
chr1	59119578	59120077	chr1	58778742	58779241	Tmem237|chr1:58778742-58779241	0.116230763528384	.	.
chr1	59119578	59120077	chr1	58897489	58897988	G730003C15Rik|chr1:58897489-58897988	0.126999880092026	.	.
chr1	59119578	59120077	chr1	58897489	58897988	Tmem237|chr1:58897489-58897988	0.126999880092026	.	.
chr1	59119578	59120077	chr1	58962504	58963003	G730003C15Rik|chr1:58962504-58963003	0.122628004066116	.	.
chr1	59119578	59120077	chr1	58962504	58963003	Tmem237|chr1:58962504-58963003	0.122628004066116	.	.
chr1	59119578	59120077	chr1	59100963	59101462	G730003C15Rik|chr1:59100963-59101462	0.097410413303124	.	.
chr1	59119578	59120077	chr1	59100963	59101462	Tmem237|chr1:59100963-59101462	0.097410413303124	.	.
chr1	59120147	59120646	chr1	58830865	58831364	G730003C15Rik|chr1:58830865-58831364	0.081445884662428	.	.
chr1	59120147	59120646	chr1	58830865	58831364	Tmem237|chr1:58830865-58831364	0.081445884662428	.	.
chr1	59120147	59120646	chr1	58953049	58953548	G730003C15Rik|chr1:58953049-58953548	0.0941492126912359	.	.
chr1	59120147	59120646	chr1	58953049	58953548	Tmem237|chr1:58953049-58953548	0.0941492126912359	.	.
chr1	59120147	59120646	chr1	59100963	59101462	G730003C15Rik|chr1:59100963-59101462	0.247813756488034	.	.
chr1	59120147	59120646	chr1	59100963	59101462	Tmem237|chr1:59100963-59101462	0.247813756488034	.	.
chr1	59120147	59120646	chr1	59218942	59219441	G730003C15Rik|chr1:59218942-59219441	0.124276857004405	.	.
chr1	59120147	59120646	chr1	59218942	59219441	Tmem237|chr1:59218942-59219441	0.124276857004405	.	.
chr1	59162341	59162840	chr1	58770010	58770509	Mpp4|chr1:58770010-58770509	0.110955229655997	.	.
chr1	59162341	59162840	chr1	59172506	59173005	Mpp4|chr1:59172506-59173005	0.173203954321408	.	.
chr1	59162883	59163382	chr1	58778742	58779241	Mpp4|chr1:58778742-58779241	0.297422434416488	.	.
chr1	59162883	59163382	chr1	58853775	58854274	Mpp4|chr1:58853775-58854274	0.0733013453883598	.	.
chr1	59162883	59163382	chr1	58994642	58995141	Mpp4|chr1:58994642-58995141	0.18308698894655	.	.
chr1	59162883	59163382	chr1	58995279	58995778	Mpp4|chr1:58995279-58995778	0.0923699499269898	.	.
chr1	59162883	59163382	chr1	59033427	59033926	Mpp4|chr1:59033427-59033926	0.104106970815992	.	.
chr1	59162883	59163382	chr1	59100963	59101462	Mpp4|chr1:59100963-59101462	0.148716260533438	.	.
chr1	59163876	59164375	chr1	58770010	58770509	Mpp4|chr1:58770010-58770509	0.108507695151716	.	.
chr1	59163876	59164375	chr1	58856761	58857260	Mpp4|chr1:58856761-58857260	0.153302971219273	.	.
chr1	59163876	59164375	chr1	58892899	58893398	Mpp4|chr1:58892899-58893398	0.208253563061448	.	.
chr1	59163876	59164375	chr1	58909565	58910064	Mpp4|chr1:58909565-58910064	0.212611287924111	.	.
chr1	59163876	59164375	chr1	58962504	58963003	Mpp4|chr1:58962504-58963003	0.0850571541629223	.	.
chr1	59163876	59164375	chr1	59100963	59101462	Mpp4|chr1:59100963-59101462	0.184631382878194	.	.
chr1	59237006	59237505	chr1	58770010	58770509	Als2|chr1:58770010-58770509	0.134446195231662	.	.
chr1	59237006	59237505	chr1	58778742	58779241	Als2|chr1:58778742-58779241	0.0741668955763097	.	.
chr1	59237006	59237505	chr1	58830865	58831364	Als2|chr1:58830865-58831364	0.0765230195983931	.	.
chr1	59237006	59237505	chr1	58985170	58985669	Als2|chr1:58985170-58985669	0.0917294713532601	.	.
chr1	59237006	59237505	chr1	59100963	59101462	Als2|chr1:59100963-59101462	0.0984220671809573	.	.
chr1	59237006	59237505	chr1	59172506	59173005	Als2|chr1:59172506-59173005	0.164872510766696	.	.
chr1	59237895	59238394	chr1	58830865	58831364	Als2|chr1:58830865-58831364	0.116727626495106	.	.
chr1	59237895	59238394	chr1	58855939	58856438	Als2|chr1:58855939-58856438	0.127889924844219	.	.
chr1	59237895	59238394	chr1	59009165	59009664	Als2|chr1:59009165-59009664	0.102530820200542	.	.
chr1	59237895	59238394	chr1	59034008	59034507	Als2|chr1:59034008-59034507	0.172617099924675	.	.
chr1	59237895	59238394	chr1	59170223	59170722	Als2|chr1:59170223-59170722	0.0783229066688083	.	.
chr1	59237895	59238394	chr1	59218942	59219441	Als2|chr1:59218942-59219441	0.196150338156429	.	.
chr1	59762644	59763143	chr1	59886825	59887324	Bmpr2|chr1:59886825-59887324	0.102286736908649	.	.
chr1	59762644	59763143	chr1	59944025	59944524	Bmpr2|chr1:59944025-59944524	0.0817441692186566	.	.
chr1	59762644	59763143	chr1	59987611	59988110	Bmpr2|chr1:59987611-59988110	0.0724724526806463	.	.
chr1	59763159	59763658	chr1	59826439	59826938	Bmpr2|chr1:59826439-59826938	0.113801996003707	.	.
chr1	59763159	59763658	chr1	60018728	60019227	Bmpr2|chr1:60018728-60019227	0.0786528343577123	.	.
chr1	59763681	59764180	chr1	59826439	59826938	Bmpr2|chr1:59826439-59826938	0.0930712995161726	.	.
chr1	59912662	59913161	chr1	59826439	59826938	Fam117b|chr1:59826439-59826938	0.200046487784754	.	.
chr1	59912662	59913161	chr1	59927245	59927744	Fam117b|chr1:59927245-59927744	0.0827880782205776	.	.
chr1	59912662	59913161	chr1	60018728	60019227	Fam117b|chr1:60018728-60019227	0.193789861107317	.	.
chr1	59913211	59913710	chr1	60016294	60016793	Fam117b|chr1:60016294-60016793	0.0963090531856962	.	.
chr1	60042424	60042923	chr1	59927245	59927744	Ica1l|chr1:59927245-59927744	0.0943044199386424	.	.
chr1	60042424	60042923	chr1	59987611	59988110	Ica1l|chr1:59987611-59988110	0.104337917395048	.	.
chr1	60042935	60043434	chr1	59987611	59988110	Ica1l|chr1:59987611-59988110	0.170229054093828	.	.
chr1	60042935	60043434	chr1	60013925	60014424	Ica1l|chr1:60013925-60014424	0.1181209775105	.	.
chr1	60042935	60043434	chr1	60018728	60019227	Ica1l|chr1:60018728-60019227	0.0843334310664371	.	.
chr1	60042935	60043434	chr1	60403750	60404249	Ica1l|chr1:60403750-60404249	0.105959642473105	.	.
chr1	60097393	60097892	chr1	60016294	60016793	Carf|chr1:60016294-60016793	0.182718639723122	.	.
chr1	60097393	60097892	chr1	60469405	60469904	Carf|chr1:60469405-60469904	0.146212279021299	.	.
chr1	60097980	60098479	chr1	59826439	59826938	Carf|chr1:59826439-59826938	0.109114123567415	.	.
chr1	60097980	60098479	chr1	59826439	59826938	Wdr12|chr1:59826439-59826938	0.109114123567415	.	.
chr1	60097980	60098479	chr1	59878109	59878608	Carf|chr1:59878109-59878608	0.176515876947494	.	.
chr1	60097980	60098479	chr1	59878109	59878608	Wdr12|chr1:59878109-59878608	0.176515876947494	.	.
chr1	60097980	60098479	chr1	60016294	60016793	Carf|chr1:60016294-60016793	0.0712866813311725	.	.
chr1	60097980	60098479	chr1	60016294	60016793	Wdr12|chr1:60016294-60016793	0.0712866813311725	.	.
chr1	60097980	60098479	chr1	60488668	60489167	Carf|chr1:60488668-60489167	0.142095894877514	.	.
chr1	60097980	60098479	chr1	60488668	60489167	Wdr12|chr1:60488668-60489167	0.142095894877514	.	.
chr1	60098487	60098986	chr1	59927245	59927744	Carf|chr1:59927245-59927744	0.0708782466679138	.	.
chr1	60098487	60098986	chr1	59927245	59927744	Wdr12|chr1:59927245-59927744	0.0708782466679138	.	.
chr1	60098487	60098986	chr1	59944025	59944524	Carf|chr1:59944025-59944524	0.123407617009488	.	.
chr1	60098487	60098986	chr1	59944025	59944524	Wdr12|chr1:59944025-59944524	0.123407617009488	.	.
chr1	60098487	60098986	chr1	60469405	60469904	Carf|chr1:60469405-60469904	0.102315576468643	.	.
chr1	60098487	60098986	chr1	60469405	60469904	Wdr12|chr1:60469405-60469904	0.102315576468643	.	.
chr1	60180257	60180756	chr1	59826439	59826938	Nbeal1|chr1:59826439-59826938	0.104999001426063	.	.
chr1	60180257	60180756	chr1	59878109	59878608	Nbeal1|chr1:59878109-59878608	0.287215194738678	.	.
chr1	60180257	60180756	chr1	60081673	60082172	Nbeal1|chr1:60081673-60082172	0.116470410106803	.	.
chr1	60342754	60343253	chr1	60081673	60082172	Cyp20a1|chr1:60081673-60082172	0.124038458393735	.	.
chr1	60342754	60343253	chr1	60469405	60469904	Cyp20a1|chr1:60469405-60469904	0.204767676861316	.	.
chr1	60343314	60343813	chr1	60013925	60014424	Cyp20a1|chr1:60013925-60014424	0.0759784985870142	.	.
chr1	60343314	60343813	chr1	60081673	60082172	Cyp20a1|chr1:60081673-60082172	0.165310240497948	.	.
chr1	60343314	60343813	chr1	60403750	60404249	Cyp20a1|chr1:60403750-60404249	0.103021101045945	.	.
chr1	60409462	60409961	chr1	60013925	60014424	Abi2|chr1:60013925-60014424	0.0961663954142558	.	.
chr1	60409462	60409961	chr1	60018728	60019227	Abi2|chr1:60018728-60019227	0.0723529638133675	.	.
chr1	61620139	61620638	chr1	61312502	61313001	4930587A21Rik|chr1:61312502-61313001	0.105595688546842	.	.
chr1	65063338	65063837	chr1	65060479	65060978	Crygd|chr1:65060479-65060978	0.178527911041243	.	.
chr1	65063338	65063837	chr1	65129584	65130083	Crygd|chr1:65129584-65130083	0.0750567332136657	.	.
chr1	65063338	65063837	chr1	65193165	65193664	Crygd|chr1:65193165-65193664	0.174483970624715	.	.
chr1	65064160	65064659	chr1	65137473	65137972	Crygd|chr1:65137473-65137972	0.0730796683281872	.	.
chr1	65064160	65064659	chr1	65193165	65193664	Crygd|chr1:65193165-65193664	0.0725155027208288	.	.
chr1	65064160	65064659	chr1	65258854	65259353	Crygd|chr1:65258854-65259353	0.0876046134837045	.	.
chr1	65122893	65123392	chr1	65060479	65060978	D630023F18Rik|chr1:65060479-65060978	0.180093298075025	.	.
chr1	65122893	65123392	chr1	65179041	65179540	D630023F18Rik|chr1:65179041-65179540	0.130226109781939	.	.
chr1	65186396	65186895	chr1	65333902	65334401	Idh1|chr1:65333902-65334401	0.120079221318402	.	.
chr1	65186396	65186895	chr1	65333902	65334401	Pikfyve|chr1:65333902-65334401	0.120079221318402	.	.
chr1	65186396	65186895	chr1	65452285	65452784	Idh1|chr1:65452285-65452784	0.188040088497629	.	.
chr1	65186396	65186895	chr1	65452285	65452784	Pikfyve|chr1:65452285-65452784	0.188040088497629	.	.
chr1	65282716	65283215	chr1	65060479	65060978	Pth2r|chr1:65060479-65060978	0.140648240751648	.	.
chr1	65282716	65283215	chr1	65091505	65092004	Pth2r|chr1:65091505-65092004	0.092747492950851	.	.
chr1	65282716	65283215	chr1	65091505	65092004	Pth2r|chr1:65091505-65092004	0.0927474929508511	.	.
chr1	65282716	65283215	chr1	65193165	65193664	Pth2r|chr1:65193165-65193664	0.0840666506859661	.	.
chr1	65282716	65283215	chr1	65258854	65259353	Pth2r|chr1:65258854-65259353	0.24282175652157	.	.
chr1	65282716	65283215	chr1	65347403	65347902	Pth2r|chr1:65347403-65347902	0.0896827615453435	.	.
chr1	65282716	65283215	chr1	65350549	65351048	Pth2r|chr1:65350549-65351048	0.0793108222205694	.	.
chr1	65282716	65283215	chr1	65635272	65635771	Pth2r|chr1:65635272-65635771	0.130065021140532	.	.
chr1	66174880	66175379	chr1	65966145	65966644	Map2|chr1:65966145-65966644	0.175335867097449	.	.
chr1	66174880	66175379	chr1	66115312	66115811	Map2|chr1:66115312-66115811	0.169928245024501	.	.
chr1	66174880	66175379	chr1	66177771	66178270	Map2|chr1:66177771-66178270	0.123945763540399	.	.
chr1	66174880	66175379	chr1	66205476	66205975	Map2|chr1:66205476-66205975	0.130264713380098	.	.
chr1	66174880	66175379	chr1	66211343	66211842	Map2|chr1:66211343-66211842	0.133040841216966	.	.
chr1	66174880	66175379	chr1	66215173	66215672	Map2|chr1:66215173-66215672	0.100572195045484	.	.
chr1	67038596	67039095	chr1	67021486	67021985	Lancl1|chr1:67021486-67021985	0.12238043852488	.	.
chr1	67038596	67039095	chr1	67061456	67061955	Lancl1|chr1:67061456-67061955	0.103407574162279	.	.
chr1	67038596	67039095	chr1	67103774	67104273	Lancl1|chr1:67103774-67104273	0.074652988199516	.	.
chr1	67038596	67039095	chr1	67167263	67167762	Lancl1|chr1:67167263-67167762	0.158966641835966	.	.
chr1	67038596	67039095	chr1	67181101	67181600	Lancl1|chr1:67181101-67181600	0.11464725393161	.	.
chr1	70725497	70725996	chr1	70316336	70316835	Vwc2l|chr1:70316336-70316835	0.265921059346444	.	.
chr1	70725497	70725996	chr1	70429422	70429921	Vwc2l|chr1:70429422-70429921	0.209007274685862	.	.
chr1	70725497	70725996	chr1	70527735	70528234	Vwc2l|chr1:70527735-70528234	0.141714787041153	.	.
chr1	71102248	71102747	chr1	70795064	70795563	Bard1|chr1:70795064-70795563	0.188352272211321	.	.
chr1	71102248	71102747	chr1	70923886	70924385	Bard1|chr1:70923886-70924385	0.136805126437162	.	.
chr1	71102248	71102747	chr1	71271989	71272488	Bard1|chr1:71271989-71272488	0.0877946105823065	.	.
chr1	71102248	71102747	chr1	71289474	71289973	Bard1|chr1:71289474-71289973	0.104225168884016	.	.
chr1	71102248	71102747	chr1	71418427	71418926	Bard1|chr1:71418427-71418926	0.0771091501845225	.	.
chr1	71102861	71103360	chr1	70795064	70795563	Bard1|chr1:70795064-70795563	0.0901274126015041	.	.
chr1	73268708	73269207	chr1	73374638	73375137	Gm29185|chr1:73374638-73375137	0.1326996256381	.	.
chr1	73268708	73269207	chr1	73379867	73380366	Gm29185|chr1:73379867-73380366	0.144730731739876	.	.
chr1	73268708	73269207	chr1	73388537	73389036	Gm29185|chr1:73388537-73389036	0.14400923541056	.	.
chr1	73268708	73269207	chr1	73444073	73444572	Gm29185|chr1:73444073-73444572	0.0916849480951266	.	.
chr1	74505730	74506229	chr1	74859556	74860055	Cnot9|chr1:74859556-74860055	0.0838404731241932	.	.
chr1	74505730	74506229	chr1	74900755	74901254	Cnot9|chr1:74900755-74901254	0.109284887464688	.	.
chr1	74541923	74542422	chr1	74793218	74793717	Plcd4|chr1:74793218-74793717	0.240503351076903	.	.
chr1	74541923	74542422	chr1	74793218	74793717	Plcd4|chr1:74793218-74793717	0.240503351076904	.	.
chr1	74542596	74543095	chr1	74784124	74784623	Plcd4|chr1:74784124-74784623	0.132762574990493	.	.
chr1	74542596	74543095	chr1	74859556	74860055	Plcd4|chr1:74859556-74860055	0.118600087302064	.	.
chr1	74542596	74543095	chr1	74900755	74901254	Plcd4|chr1:74900755-74901254	0.0910684651657279	.	.
chr1	74587205	74587704	chr1	74763029	74763528	Bcs1l|chr1:74763029-74763528	0.143813108898888	.	.
chr1	74587205	74587704	chr1	74763029	74763528	Zfp142|chr1:74763029-74763528	0.143813108898888	.	.
chr1	74587205	74587704	chr1	74806444	74806943	Bcs1l|chr1:74806444-74806943	0.0882170575269044	.	.
chr1	74587205	74587704	chr1	74806444	74806943	Zfp142|chr1:74806444-74806943	0.0882170575269044	.	.
chr1	74587205	74587704	chr1	74829962	74830461	Bcs1l|chr1:74829962-74830461	0.0841023866501224	.	.
chr1	74587205	74587704	chr1	74829962	74830461	Zfp142|chr1:74829962-74830461	0.0841023866501224	.	.
chr1	74587205	74587704	chr1	74839961	74840460	Bcs1l|chr1:74839961-74840460	0.153916868601468	.	.
chr1	74587205	74587704	chr1	74839961	74840460	Zfp142|chr1:74839961-74840460	0.153916868601468	.	.
chr1	74587205	74587704	chr1	74858307	74858806	Bcs1l|chr1:74858307-74858806	0.169073517441655	.	.
chr1	74587205	74587704	chr1	74858307	74858806	Zfp142|chr1:74858307-74858806	0.169073517441655	.	.
chr1	74587205	74587704	chr1	74880737	74881236	Bcs1l|chr1:74880737-74881236	0.083292502542402	.	.
chr1	74587205	74587704	chr1	74880737	74881236	Bcs1l|chr1:74880737-74881236	0.0832925025424021	.	.
chr1	74587205	74587704	chr1	74880737	74881236	Zfp142|chr1:74880737-74881236	0.083292502542402	.	.
chr1	74587205	74587704	chr1	74880737	74881236	Zfp142|chr1:74880737-74881236	0.0832925025424021	.	.
chr1	74587205	74587704	chr1	74894978	74895477	Bcs1l|chr1:74894978-74895477	0.145272651262054	.	.
chr1	74587205	74587704	chr1	74894978	74895477	Bcs1l|chr1:74894978-74895477	0.145272651262055	.	.
chr1	74587205	74587704	chr1	74894978	74895477	Zfp142|chr1:74894978-74895477	0.145272651262054	.	.
chr1	74587205	74587704	chr1	74894978	74895477	Zfp142|chr1:74894978-74895477	0.145272651262055	.	.
chr1	74587962	74588461	chr1	74800566	74801065	Bcs1l|chr1:74800566-74801065	0.13784641659531	.	.
chr1	74587962	74588461	chr1	74800566	74801065	Zfp142|chr1:74800566-74801065	0.13784641659531	.	.
chr1	74601175	74601674	chr1	74784124	74784623	Rnf25|chr1:74784124-74784623	0.0815174772675951	.	.
chr1	74601175	74601674	chr1	74784124	74784623	Stk36|chr1:74784124-74784623	0.0815174772675951	.	.
chr1	74601175	74601674	chr1	74799965	74800464	Rnf25|chr1:74799965-74800464	0.0841875835601643	.	.
chr1	74601175	74601674	chr1	74799965	74800464	Stk36|chr1:74799965-74800464	0.0841875835601643	.	.
chr1	74601175	74601674	chr1	74806952	74807451	Rnf25|chr1:74806952-74807451	0.0735036137286773	.	.
chr1	74601175	74601674	chr1	74806952	74807451	Stk36|chr1:74806952-74807451	0.0735036137286773	.	.
chr1	74601175	74601674	chr1	74859556	74860055	Rnf25|chr1:74859556-74860055	0.108085400590447	.	.
chr1	74601175	74601674	chr1	74859556	74860055	Stk36|chr1:74859556-74860055	0.108085400590447	.	.
chr1	74601175	74601674	chr1	74894978	74895477	Rnf25|chr1:74894978-74895477	0.0902598240281717	.	.
chr1	74601175	74601674	chr1	74894978	74895477	Stk36|chr1:74894978-74895477	0.0902598240281717	.	.
chr1	74661495	74661994	chr1	74740879	74741378	Ttll4|chr1:74740879-74741378	0.144698128183205	.	.
chr1	74661495	74661994	chr1	74780652	74781151	Ttll4|chr1:74780652-74781151	0.0792622838194129	.	.
chr1	74661495	74661994	chr1	74784124	74784623	Ttll4|chr1:74784124-74784623	0.087079353830986	.	.
chr1	74661495	74661994	chr1	74793218	74793717	Ttll4|chr1:74793218-74793717	0.138925620865455	.	.
chr1	74661495	74661994	chr1	74808065	74808564	Ttll4|chr1:74808065-74808564	0.169432046452569	.	.
chr1	74661495	74661994	chr1	74816731	74817230	Ttll4|chr1:74816731-74817230	0.127397958380495	.	.
chr1	74661495	74661994	chr1	74824729	74825228	Ttll4|chr1:74824729-74825228	0.120533042199249	.	.
chr1	74661495	74661994	chr1	74839961	74840460	Ttll4|chr1:74839961-74840460	0.0731637946291172	.	.
chr1	74661495	74661994	chr1	74948735	74949234	Ttll4|chr1:74948735-74949234	0.118279465041156	.	.
chr1	74850152	74850651	chr1	74806444	74806943	Gm16582|chr1:74806444-74806943	0.1221341576581	.	.
chr1	74850152	74850651	chr1	74816731	74817230	Gm16582|chr1:74816731-74817230	0.102203352826303	.	.
chr1	74850152	74850651	chr1	74894978	74895477	Gm16582|chr1:74894978-74895477	0.0814944626558382	.	.
chr1	74850152	74850651	chr1	75023523	75024022	Gm16582|chr1:75023523-75024022	0.0774706278268199	.	.
chr1	74850152	74850651	chr1	75218312	75218811	Gm16582|chr1:75218312-75218811	0.102233043971344	.	.
chr1	74851328	74851827	chr1	74793218	74793717	Gm16582|chr1:74793218-74793717	0.134871115557297	.	.
chr1	74851328	74851827	chr1	74800566	74801065	Gm16582|chr1:74800566-74801065	0.0973993720321904	.	.
chr1	74851328	74851827	chr1	74894978	74895477	Gm16582|chr1:74894978-74895477	0.170739966540151	.	.
chr1	74854708	74855207	chr1	74740879	74741378	Cdk5r2|chr1:74740879-74741378	0.112181918909765	.	.
chr1	74854708	74855207	chr1	74772969	74773468	Cdk5r2|chr1:74772969-74773468	0.156200659870851	.	.
chr1	74854708	74855207	chr1	74784124	74784623	Cdk5r2|chr1:74784124-74784623	0.0861638470556195	.	.
chr1	74854708	74855207	chr1	74858307	74858806	Cdk5r2|chr1:74858307-74858806	0.0896850508825824	.	.
chr1	74854708	74855207	chr1	74859556	74860055	Cdk5r2|chr1:74859556-74860055	0.159429627440559	.	.
chr1	74854708	74855207	chr1	75024118	75024617	Cdk5r2|chr1:75024118-75024617	0.0831291634403497	.	.
chr1	74892867	74893366	chr1	74806444	74806943	Cryba2|chr1:74806444-74806943	0.10130734999215	.	.
chr1	74892867	74893366	chr1	74806952	74807451	Cryba2|chr1:74806952-74807451	0.0752064302153322	.	.
chr1	74892867	74893366	chr1	74829962	74830461	Cryba2|chr1:74829962-74830461	0.0746940888773324	.	.
chr1	74893408	74893907	chr1	74763029	74763528	Cryba2|chr1:74763029-74763528	0.098804124571283	.	.
chr1	74893408	74893907	chr1	74806444	74806943	Cryba2|chr1:74806444-74806943	0.155756589985099	.	.
chr1	74893408	74893907	chr1	74806952	74807451	Cryba2|chr1:74806952-74807451	0.235290635702028	.	.
chr1	74893408	74893907	chr1	74829962	74830461	Cryba2|chr1:74829962-74830461	0.0719035735223118	.	.
chr1	74893408	74893907	chr1	74858307	74858806	Cryba2|chr1:74858307-74858806	0.148295238465457	.	.
chr1	74893408	74893907	chr1	74894978	74895477	Cryba2|chr1:74894978-74895477	0.0855681335177594	.	.
chr1	74893408	74893907	chr1	75128586	75129085	Cryba2|chr1:75128586-75129085	0.146812492906616	.	.
chr1	74893408	74893907	chr1	75218312	75218811	Cryba2|chr1:75218312-75218811	0.117175757501721	.	.
chr1	74935357	74935856	chr1	74763029	74763528	Cfap65|chr1:74763029-74763528	0.0860897429985738	.	.
chr1	74935357	74935856	chr1	74793218	74793717	Cfap65|chr1:74793218-74793717	0.0778746878560545	.	.
chr1	74935357	74935856	chr1	74799965	74800464	Cfap65|chr1:74799965-74800464	0.0887375694904913	.	.
chr1	74935357	74935856	chr1	74800566	74801065	Cfap65|chr1:74800566-74801065	0.0884968270504259	.	.
chr1	74935357	74935856	chr1	74808065	74808564	Cfap65|chr1:74808065-74808564	0.12835036657047	.	.
chr1	74935357	74935856	chr1	74816731	74817230	Cfap65|chr1:74816731-74817230	0.0833603150301038	.	.
chr1	74935357	74935856	chr1	74824729	74825228	Cfap65|chr1:74824729-74825228	0.129596669698829	.	.
chr1	74935357	74935856	chr1	74880737	74881236	Cfap65|chr1:74880737-74881236	0.117634212563618	.	.
chr1	74935357	74935856	chr1	75016818	75017317	Cfap65|chr1:75016818-75017317	0.0931145799768419	.	.
chr1	75124760	75125259	chr1	74763029	74763528	Nhej1|chr1:74763029-74763528	0.0992201479423595	.	.
chr1	75124760	75125259	chr1	74793218	74793717	Nhej1|chr1:74793218-74793717	0.20066070862607	.	.
chr1	75124760	75125259	chr1	74816731	74817230	Nhej1|chr1:74816731-74817230	0.22690033225191	.	.
chr1	75124760	75125259	chr1	74839961	74840460	Nhej1|chr1:74839961-74840460	0.0977631856441938	.	.
chr1	75124760	75125259	chr1	74948735	74949234	Nhej1|chr1:74948735-74949234	0.163303492463409	.	.
chr1	75124760	75125259	chr1	75244823	75245322	Nhej1|chr1:75244823-75245322	0.116902725245181	.	.
chr1	75133313	75133812	chr1	74759797	74760296	Slc23a3|chr1:74759797-74760296	0.0732926059797583	.	.
chr1	75133313	75133812	chr1	74780652	74781151	Slc23a3|chr1:74780652-74781151	0.0786653520980486	.	.
chr1	75133313	75133812	chr1	74800566	74801065	Slc23a3|chr1:74800566-74801065	0.0765810877209157	.	.
chr1	75133313	75133812	chr1	74802933	74803432	Slc23a3|chr1:74802933-74803432	0.0849738537316531	.	.
chr1	75133313	75133812	chr1	74816731	74817230	Slc23a3|chr1:74816731-74817230	0.0824450393916354	.	.
chr1	75133313	75133812	chr1	74816731	74817230	Slc23a3|chr1:74816731-74817230	0.0824450393916355	.	.
chr1	75133313	75133812	chr1	74948735	74949234	Slc23a3|chr1:74948735-74949234	0.0712969791600061	.	.
chr1	75133313	75133812	chr1	75016818	75017317	Slc23a3|chr1:75016818-75017317	0.136779489383276	.	.
chr1	75142499	75142998	chr1	74780652	74781151	Cnppd1|chr1:74780652-74781151	0.0887403179261075	.	.
chr1	75142499	75142998	chr1	74780652	74781151	Retreg2|chr1:74780652-74781151	0.0887403179261075	.	.
chr1	75142499	75142998	chr1	74808065	74808564	Cnppd1|chr1:74808065-74808564	0.117237811885672	.	.
chr1	75142499	75142998	chr1	74808065	74808564	Retreg2|chr1:74808065-74808564	0.117237811885672	.	.
chr1	75142499	75142998	chr1	74824729	74825228	Cnppd1|chr1:74824729-74825228	0.161671456905606	.	.
chr1	75142499	75142998	chr1	74824729	74825228	Retreg2|chr1:74824729-74825228	0.161671456905606	.	.
chr1	75142499	75142998	chr1	74829962	74830461	Cnppd1|chr1:74829962-74830461	0.0808040323169951	.	.
chr1	75142499	75142998	chr1	74829962	74830461	Retreg2|chr1:74829962-74830461	0.0808040323169951	.	.
chr1	75142499	75142998	chr1	74839961	74840460	Cnppd1|chr1:74839961-74840460	0.0902994109225073	.	.
chr1	75142499	75142998	chr1	74839961	74840460	Cnppd1|chr1:74839961-74840460	0.0902994109225074	.	.
chr1	75142499	75142998	chr1	74839961	74840460	Retreg2|chr1:74839961-74840460	0.0902994109225073	.	.
chr1	75142499	75142998	chr1	74839961	74840460	Retreg2|chr1:74839961-74840460	0.0902994109225074	.	.
chr1	75142499	75142998	chr1	75024118	75024617	Cnppd1|chr1:75024118-75024617	0.0772614573777752	.	.
chr1	75142499	75142998	chr1	75024118	75024617	Retreg2|chr1:75024118-75024617	0.0772614573777752	.	.
chr1	75142499	75142998	chr1	75031996	75032495	Cnppd1|chr1:75031996-75032495	0.136076456087639	.	.
chr1	75142499	75142998	chr1	75031996	75032495	Retreg2|chr1:75031996-75032495	0.136076456087639	.	.
chr1	75142499	75142998	chr1	75218312	75218811	Cnppd1|chr1:75218312-75218811	0.220287452002634	.	.
chr1	75142499	75142998	chr1	75218312	75218811	Retreg2|chr1:75218312-75218811	0.220287452002634	.	.
chr1	75168424	75168923	chr1	74808065	74808564	Zfand2b|chr1:74808065-74808564	0.138709471453102	.	.
chr1	75168424	75168923	chr1	74824729	74825228	Zfand2b|chr1:74824729-74825228	0.144877829739072	.	.
chr1	75168424	75168923	chr1	74900755	74901254	Zfand2b|chr1:74900755-74901254	0.108965996345196	.	.
chr1	75168424	75168923	chr1	75024118	75024617	Zfand2b|chr1:75024118-75024617	0.162237894190435	.	.
chr1	75168424	75168923	chr1	75128586	75129085	Zfand2b|chr1:75128586-75129085	0.0763194966333733	.	.
chr1	75168424	75168923	chr1	75218312	75218811	Zfand2b|chr1:75218312-75218811	0.273584509526257	.	.
chr1	75180079	75180578	chr1	74763029	74763528	Abcb6|chr1:74763029-74763528	0.094726969218705	.	.
chr1	75180079	75180578	chr1	74772969	74773468	Abcb6|chr1:74772969-74773468	0.281748016424534	.	.
chr1	75180079	75180578	chr1	74780652	74781151	Abcb6|chr1:74780652-74781151	0.0734671763679367	.	.
chr1	75180079	75180578	chr1	74808065	74808564	Abcb6|chr1:74808065-74808564	0.0764322672731373	.	.
chr1	75180079	75180578	chr1	74824729	74825228	Abcb6|chr1:74824729-74825228	0.10273699729116	.	.
chr1	75180079	75180578	chr1	74880737	74881236	Abcb6|chr1:74880737-74881236	0.172430505996358	.	.
chr1	75180079	75180578	chr1	74926640	74927139	Abcb6|chr1:74926640-74927139	0.118553592383547	.	.
chr1	75180079	75180578	chr1	75024118	75024617	Abcb6|chr1:75024118-75024617	0.127599594877295	.	.
chr1	75180079	75180578	chr1	75218312	75218811	Abcb6|chr1:75218312-75218811	0.100167451799508	.	.
chr1	75191753	75192252	chr1	74772969	74773468	Ankzf1|chr1:74772969-74773468	0.103853140822673	.	.
chr1	75191753	75192252	chr1	74772969	74773468	Atg9a|chr1:74772969-74773468	0.103853140822673	.	.
chr1	75191753	75192252	chr1	74802933	74803432	Ankzf1|chr1:74802933-74803432	0.110087011994301	.	.
chr1	75191753	75192252	chr1	74802933	74803432	Atg9a|chr1:74802933-74803432	0.110087011994301	.	.
chr1	75191753	75192252	chr1	74816731	74817230	Ankzf1|chr1:74816731-74817230	0.0891490168873812	.	.
chr1	75191753	75192252	chr1	74816731	74817230	Atg9a|chr1:74816731-74817230	0.0891490168873812	.	.
chr1	75191753	75192252	chr1	74839961	74840460	Ankzf1|chr1:74839961-74840460	0.170636911450436	.	.
chr1	75191753	75192252	chr1	74839961	74840460	Atg9a|chr1:74839961-74840460	0.170636911450436	.	.
chr1	75191753	75192252	chr1	74882110	74882609	Ankzf1|chr1:74882110-74882609	0.102723605366381	.	.
chr1	75191753	75192252	chr1	74882110	74882609	Atg9a|chr1:74882110-74882609	0.102723605366381	.	.
chr1	75191753	75192252	chr1	74944182	74944681	Ankzf1|chr1:74944182-74944681	0.115692951739608	.	.
chr1	75191753	75192252	chr1	74944182	74944681	Atg9a|chr1:74944182-74944681	0.115692951739608	.	.
chr1	75191753	75192252	chr1	75128586	75129085	Ankzf1|chr1:75128586-75129085	0.0712654716684886	.	.
chr1	75191753	75192252	chr1	75128586	75129085	Atg9a|chr1:75128586-75129085	0.0712654716684886	.	.
chr1	75191753	75192252	chr1	75141393	75141892	Ankzf1|chr1:75141393-75141892	0.0886816870579872	.	.
chr1	75191753	75192252	chr1	75141393	75141892	Ankzf1|chr1:75141393-75141892	0.0886816870579873	.	.
chr1	75191753	75192252	chr1	75141393	75141892	Atg9a|chr1:75141393-75141892	0.0886816870579872	.	.
chr1	75191753	75192252	chr1	75141393	75141892	Atg9a|chr1:75141393-75141892	0.0886816870579873	.	.
chr1	75191753	75192252	chr1	75218312	75218811	Ankzf1|chr1:75218312-75218811	0.194345167678312	.	.
chr1	75191753	75192252	chr1	75218312	75218811	Atg9a|chr1:75218312-75218811	0.194345167678312	.	.
chr1	75192415	75192914	chr1	74808065	74808564	Ankzf1|chr1:74808065-74808564	0.0854133677446614	.	.
chr1	75192415	75192914	chr1	74808065	74808564	Atg9a|chr1:74808065-74808564	0.0854133677446614	.	.
chr1	75192415	75192914	chr1	74824729	74825228	Ankzf1|chr1:74824729-74825228	0.171097998136097	.	.
chr1	75192415	75192914	chr1	74824729	74825228	Atg9a|chr1:74824729-74825228	0.171097998136097	.	.
chr1	75192415	75192914	chr1	75016818	75017317	Ankzf1|chr1:75016818-75017317	0.220907217993806	.	.
chr1	75192415	75192914	chr1	75016818	75017317	Atg9a|chr1:75016818-75017317	0.220907217993806	.	.
chr1	75192415	75192914	chr1	75218312	75218811	Ankzf1|chr1:75218312-75218811	0.216334900993846	.	.
chr1	75192415	75192914	chr1	75218312	75218811	Atg9a|chr1:75218312-75218811	0.216334900993846	.	.
chr1	75210546	75211045	chr1	74772969	74773468	Glb1l|chr1:74772969-74773468	0.094197178321999	.	.
chr1	75210546	75211045	chr1	74772969	74773468	Stk16|chr1:74772969-74773468	0.094197178321999	.	.
chr1	75210546	75211045	chr1	74793218	74793717	Glb1l|chr1:74793218-74793717	0.103295610500343	.	.
chr1	75210546	75211045	chr1	74793218	74793717	Stk16|chr1:74793218-74793717	0.103295610500343	.	.
chr1	75210546	75211045	chr1	74802933	74803432	Glb1l|chr1:74802933-74803432	0.0717861738730409	.	.
chr1	75210546	75211045	chr1	74802933	74803432	Stk16|chr1:74802933-74803432	0.0717861738730409	.	.
chr1	75210546	75211045	chr1	74806444	74806943	Glb1l|chr1:74806444-74806943	0.147778891633027	.	.
chr1	75210546	75211045	chr1	74806444	74806943	Stk16|chr1:74806444-74806943	0.147778891633027	.	.
chr1	75210546	75211045	chr1	74808065	74808564	Glb1l|chr1:74808065-74808564	0.161764866470821	.	.
chr1	75210546	75211045	chr1	74808065	74808564	Stk16|chr1:74808065-74808564	0.161764866470821	.	.
chr1	75210546	75211045	chr1	74816731	74817230	Glb1l|chr1:74816731-74817230	0.0847026666500876	.	.
chr1	75210546	75211045	chr1	74816731	74817230	Stk16|chr1:74816731-74817230	0.0847026666500876	.	.
chr1	75210546	75211045	chr1	74839961	74840460	Glb1l|chr1:74839961-74840460	0.094059394859165	.	.
chr1	75210546	75211045	chr1	74839961	74840460	Stk16|chr1:74839961-74840460	0.094059394859165	.	.
chr1	75210546	75211045	chr1	74880737	74881236	Glb1l|chr1:74880737-74881236	0.0919814023224957	.	.
chr1	75210546	75211045	chr1	74880737	74881236	Stk16|chr1:74880737-74881236	0.0919814023224957	.	.
chr1	75210546	75211045	chr1	74894978	74895477	Glb1l|chr1:74894978-74895477	0.0904225906113014	.	.
chr1	75210546	75211045	chr1	74894978	74895477	Stk16|chr1:74894978-74895477	0.0904225906113014	.	.
chr1	75210546	75211045	chr1	74926640	74927139	Glb1l|chr1:74926640-74927139	0.0894121792574684	.	.
chr1	75210546	75211045	chr1	74926640	74927139	Stk16|chr1:74926640-74927139	0.0894121792574684	.	.
chr1	75210546	75211045	chr1	74948735	74949234	Glb1l|chr1:74948735-74949234	0.135904152142646	.	.
chr1	75210546	75211045	chr1	74948735	74949234	Stk16|chr1:74948735-74949234	0.135904152142646	.	.
chr1	75210546	75211045	chr1	75128586	75129085	Glb1l|chr1:75128586-75129085	0.075985195999643	.	.
chr1	75210546	75211045	chr1	75128586	75129085	Stk16|chr1:75128586-75129085	0.075985195999643	.	.
chr1	75210546	75211045	chr1	75218312	75218811	Glb1l|chr1:75218312-75218811	0.298862237350335	.	.
chr1	75210546	75211045	chr1	75218312	75218811	Stk16|chr1:75218312-75218811	0.298862237350335	.	.
chr1	75219086	75219585	chr1	74772969	74773468	Tuba4a|chr1:74772969-74773468	0.114843656636122	.	.
chr1	75219086	75219585	chr1	74802933	74803432	Tuba4a|chr1:74802933-74803432	0.0797015887962136	.	.
chr1	75219086	75219585	chr1	74816731	74817230	Tuba4a|chr1:74816731-74817230	0.0915445246042818	.	.
chr1	75219086	75219585	chr1	74839961	74840460	Tuba4a|chr1:74839961-74840460	0.0925022553263015	.	.
chr1	75219086	75219585	chr1	74882110	74882609	Tuba4a|chr1:74882110-74882609	0.087215387349224	.	.
chr1	75219086	75219585	chr1	74882110	74882609	Tuba4a|chr1:74882110-74882609	0.0872153873492241	.	.
chr1	75219086	75219585	chr1	74894978	74895477	Tuba4a|chr1:74894978-74895477	0.186935256421954	.	.
chr1	75219086	75219585	chr1	75218312	75218811	Tuba4a|chr1:75218312-75218811	0.107634192472233	.	.
chr1	75219086	75219585	chr1	75244823	75245322	Tuba4a|chr1:75244823-75245322	0.133177021662441	.	.
chr1	75230933	75231432	chr1	74793218	74793717	A630095N17Rik|chr1:74793218-74793717	0.180616415438751	.	.
chr1	75230933	75231432	chr1	74824729	74825228	A630095N17Rik|chr1:74824729-74825228	0.0758233542510501	.	.
chr1	75230933	75231432	chr1	74880737	74881236	A630095N17Rik|chr1:74880737-74881236	0.110888863616799	.	.
chr1	75230933	75231432	chr1	74948735	74949234	A630095N17Rik|chr1:74948735-74949234	0.118431497901313	.	.
chr1	75230933	75231432	chr1	75218312	75218811	A630095N17Rik|chr1:75218312-75218811	0.073064310781654	.	.
chr1	75236144	75236643	chr1	74772969	74773468	Dnajb2|chr1:74772969-74773468	0.0718529886798686	.	.
chr1	75236144	75236643	chr1	74802933	74803432	Dnajb2|chr1:74802933-74803432	0.104503341505766	.	.
chr1	75236144	75236643	chr1	74808065	74808564	Dnajb2|chr1:74808065-74808564	0.151211084976011	.	.
chr1	75236144	75236643	chr1	74816731	74817230	Dnajb2|chr1:74816731-74817230	0.0994853874325443	.	.
chr1	75236144	75236643	chr1	74824729	74825228	Dnajb2|chr1:74824729-74825228	0.100443536205022	.	.
chr1	75236144	75236643	chr1	74880737	74881236	Dnajb2|chr1:74880737-74881236	0.332499987240314	.	.
chr1	75236144	75236643	chr1	74882110	74882609	Dnajb2|chr1:74882110-74882609	0.13526727529301	.	.
chr1	75236144	75236643	chr1	74948735	74949234	Dnajb2|chr1:74948735-74949234	0.0746224163296421	.	.
chr1	75236144	75236643	chr1	75016818	75017317	Dnajb2|chr1:75016818-75017317	0.0718372708474775	.	.
chr1	75236144	75236643	chr1	75031996	75032495	Dnajb2|chr1:75031996-75032495	0.141456365471121	.	.
chr1	75236144	75236643	chr1	75141393	75141892	Dnajb2|chr1:75141393-75141892	0.0757160933426037	.	.
chr1	75236144	75236643	chr1	75218312	75218811	Dnajb2|chr1:75218312-75218811	0.147852961999061	.	.
chr1	75236651	75237150	chr1	74793218	74793717	Dnajb2|chr1:74793218-74793717	0.128400329508573	.	.
chr1	75236651	75237150	chr1	74806952	74807451	Dnajb2|chr1:74806952-74807451	0.0908783326758816	.	.
chr1	75236651	75237150	chr1	74808065	74808564	Dnajb2|chr1:74808065-74808564	0.147021939339304	.	.
chr1	75236651	75237150	chr1	74880737	74881236	Dnajb2|chr1:74880737-74881236	0.191417229512405	.	.
chr1	75236651	75237150	chr1	74882110	74882609	Dnajb2|chr1:74882110-74882609	0.180803270572466	.	.
chr1	75236651	75237150	chr1	74948735	74949234	Dnajb2|chr1:74948735-74949234	0.0942638487376065	.	.
chr1	75236651	75237150	chr1	75031996	75032495	Dnajb2|chr1:75031996-75032495	0.0736864382531784	.	.
chr1	75236651	75237150	chr1	75141393	75141892	Dnajb2|chr1:75141393-75141892	0.186136254856834	.	.
chr1	75236651	75237150	chr1	75244823	75245322	Dnajb2|chr1:75244823-75245322	0.282087481847216	.	.
chr1	76420505	76421004	chr1	76070718	76071217	Gm29069|chr1:76070718-76071217	0.104843237937934	.	.
chr1	76420505	76421004	chr1	76427433	76427932	Gm29069|chr1:76427433-76427932	0.147570148291976	.	.
chr1	76420505	76421004	chr1	76484120	76484619	Gm29069|chr1:76484120-76484619	0.295927125176346	.	.
chr1	76420505	76421004	chr1	76491162	76491661	Gm29069|chr1:76491162-76491661	0.0749920905606451	.	.
chr1	76420505	76421004	chr1	76575323	76575822	Gm29069|chr1:76575323-76575822	0.0977209647681486	.	.
chr1	77027546	77028045	chr1	76866467	76866966	Gm816|chr1:76866467-76866966	0.192810475072334	.	.
chr1	77027546	77028045	chr1	76880210	76880709	Gm816|chr1:76880210-76880709	0.08660682846491	.	.
chr1	77027546	77028045	chr1	77147040	77147539	Gm816|chr1:77147040-77147539	0.0805204893591275	.	.
chr1	77514939	77515438	chr1	77600629	77601128	Epha4|chr1:77600629-77601128	0.0829188698323892	.	.
chr1	77514939	77515438	chr1	77600629	77601128	Gm28386|chr1:77600629-77601128	0.0829188698323892	.	.
chr1	77514939	77515438	chr1	77896157	77896656	Epha4|chr1:77896157-77896656	0.0772855932186842	.	.
chr1	77514939	77515438	chr1	77896157	77896656	Gm28386|chr1:77896157-77896656	0.0772855932186842	.	.
chr1	77514939	77515438	chr1	77947164	77947663	Epha4|chr1:77947164-77947663	0.120244226587694	.	.
chr1	77514939	77515438	chr1	77947164	77947663	Gm28386|chr1:77947164-77947663	0.120244226587694	.	.
chr1	77516009	77516508	chr1	77533410	77533909	Gm28386|chr1:77533410-77533909	0.0881693963930203	.	.
chr1	77516009	77516508	chr1	77947164	77947663	Gm28386|chr1:77947164-77947663	0.151807635436369	.	.
chr1	77516009	77516508	chr1	77947879	77948378	Gm28386|chr1:77947879-77948378	0.094905690868757	.	.
chr1	78310032	78310531	chr1	78215765	78216264	Sgpp2|chr1:78215765-78216264	0.0993359797251581	.	.
chr1	78310032	78310531	chr1	78228748	78229247	Sgpp2|chr1:78228748-78229247	0.0956637161025734	.	.
chr1	78310032	78310531	chr1	78233977	78234476	Sgpp2|chr1:78233977-78234476	0.308598239986941	.	.
chr1	78310032	78310531	chr1	78234564	78235063	Sgpp2|chr1:78234564-78235063	0.143075674709249	.	.
chr1	78310032	78310531	chr1	78364253	78364752	Sgpp2|chr1:78364253-78364752	0.0979117208418979	.	.
chr1	78310032	78310531	chr1	78365013	78365512	Sgpp2|chr1:78365013-78365512	0.226733885638336	.	.
chr1	78310032	78310531	chr1	78366883	78367382	Sgpp2|chr1:78366883-78367382	0.182320625850118	.	.
chr1	78310032	78310531	chr1	78419495	78419994	Sgpp2|chr1:78419495-78419994	0.287030221528169	.	.
chr1	78310931	78311430	chr1	78233977	78234476	Sgpp2|chr1:78233977-78234476	0.100620775894972	.	.
chr1	78310931	78311430	chr1	78234564	78235063	Sgpp2|chr1:78234564-78235063	0.246007885338242	.	.
chr1	78310931	78311430	chr1	78365013	78365512	Sgpp2|chr1:78365013-78365512	0.17678029664859	.	.
chr1	78310931	78311430	chr1	78371610	78372109	Sgpp2|chr1:78371610-78372109	0.0838545962929808	.	.
chr1	78310931	78311430	chr1	78380921	78381420	Sgpp2|chr1:78380921-78381420	0.0961283738356999	.	.
chr1	78310931	78311430	chr1	78425895	78426394	Sgpp2|chr1:78425895-78426394	0.0780853043816884	.	.
chr1	78310931	78311430	chr1	78425895	78426394	Sgpp2|chr1:78425895-78426394	0.0780853043816885	.	.
chr1	78488387	78488886	chr1	78370887	78371386	Farsb|chr1:78370887-78371386	0.0914157027232319	.	.
chr1	78488387	78488886	chr1	78425218	78425717	Farsb|chr1:78425218-78425717	0.135065221067983	.	.
chr1	78488900	78489399	chr1	78228748	78229247	Farsb|chr1:78228748-78229247	0.119412832428203	.	.
chr1	79439807	79440306	chr1	79410154	79410653	Scg2|chr1:79410154-79410653	0.124507886545392	.	.
chr1	79439807	79440306	chr1	79450145	79450644	Scg2|chr1:79450145-79450644	0.0875708051604059	.	.
chr1	79439807	79440306	chr1	79532543	79533042	Scg2|chr1:79532543-79533042	0.0750222475636335	.	.
chr1	79439807	79440306	chr1	79640097	79640596	Scg2|chr1:79640097-79640596	0.0874257008572974	.	.
chr1	79671350	79671849	chr1	79401245	79401744	Ap1s3|chr1:79401245-79401744	0.159935062481782	.	.
chr1	79671350	79671849	chr1	79481546	79482045	Ap1s3|chr1:79481546-79482045	0.0717727997536789	.	.
chr1	79671350	79671849	chr1	79485445	79485944	Ap1s3|chr1:79485445-79485944	0.139360495751701	.	.
chr1	79671350	79671849	chr1	79657259	79657758	Ap1s3|chr1:79657259-79657758	0.117266187064564	.	.
chr1	79671350	79671849	chr1	79711170	79711669	Ap1s3|chr1:79711170-79711669	0.119587147197474	.	.
chr1	79671948	79672447	chr1	79481546	79482045	Ap1s3|chr1:79481546-79482045	0.078000820556608	.	.
chr1	79671948	79672447	chr1	79485445	79485944	Ap1s3|chr1:79485445-79485944	0.275189144507673	.	.
chr1	79671948	79672447	chr1	79496352	79496851	Ap1s3|chr1:79496352-79496851	0.188384357901415	.	.
chr1	79671948	79672447	chr1	79710659	79711158	Ap1s3|chr1:79710659-79711158	0.139450066619866	.	.
chr1	79671948	79672447	chr1	79711170	79711669	Ap1s3|chr1:79711170-79711669	0.1503328754913	.	.
chr1	84839165	84839664	chr1	84927003	84927502	Fbxo36|chr1:84927003-84927502	0.154117997267013	.	.
chr1	84934371	84934870	chr1	84936836	84937335	Slc16a14|chr1:84936836-84937335	0.0964961353043896	.	.
chr1	84934883	84935382	chr1	84827638	84828137	Slc16a14|chr1:84827638-84828137	0.0725272813748566	.	.
chr1	84934883	84935382	chr1	84838531	84839030	Slc16a14|chr1:84838531-84839030	0.11308731673845	.	.
chr1	84934883	84935382	chr1	84927003	84927502	Slc16a14|chr1:84927003-84927502	0.190433201591911	.	.
chr1	84935649	84936148	chr1	84838531	84839030	Slc16a14|chr1:84838531-84839030	0.0769042717333207	.	.
chr1	84935649	84936148	chr1	84881481	84881980	Slc16a14|chr1:84881481-84881980	0.136931408921935	.	.
chr1	85774994	85775493	chr1	85757814	85758313	9930111H07Rik|chr1:85757814-85758313	0.14901551511869	.	.
chr1	85774994	85775493	chr1	85958147	85958646	9930111H07Rik|chr1:85958147-85958646	0.0779515544045105	.	.
chr1	85793160	85793659	chr1	85757814	85758313	Cab39|chr1:85757814-85758313	0.105527896217625	.	.
chr1	85793160	85793659	chr1	85926704	85927203	Cab39|chr1:85926704-85927203	0.0718025708048784	.	.
chr1	85793160	85793659	chr1	85994863	85995362	Cab39|chr1:85994863-85995362	0.116590480281456	.	.
chr1	85793728	85794227	chr1	85857239	85857738	Cab39|chr1:85857239-85857738	0.0733751270255507	.	.
chr1	85793728	85794227	chr1	85926704	85927203	Cab39|chr1:85926704-85927203	0.138876988826101	.	.
chr1	85894274	85894773	chr1	85757814	85758313	Itm2c|chr1:85757814-85758313	0.0709838738184427	.	.
chr1	85894274	85894773	chr1	85820214	85820713	Itm2c|chr1:85820214-85820713	0.0729385946548761	.	.
chr1	85894274	85894773	chr1	85931026	85931525	Itm2c|chr1:85931026-85931525	0.0781005318363715	.	.
chr1	85894274	85894773	chr1	85958147	85958646	Itm2c|chr1:85958147-85958646	0.212951966197908	.	.
chr1	85894955	85895454	chr1	85856290	85856789	Itm2c|chr1:85856290-85856789	0.0723760797110599	.	.
chr1	85894955	85895454	chr1	85857239	85857738	Itm2c|chr1:85857239-85857738	0.24306666037518	.	.
chr1	85894955	85895454	chr1	85857775	85858274	Itm2c|chr1:85857775-85858274	0.106953840676414	.	.
chr1	85894955	85895454	chr1	85895455	85895954	Itm2c|chr1:85895455-85895954	0.396948679105332	.	.
chr1	85894955	85895454	chr1	85958147	85958646	Itm2c|chr1:85958147-85958646	0.0884506874839438	.	.
chr1	85928201	85928700	chr1	85758337	85758836	4933407L21Rik|chr1:85758337-85758836	0.228889588718179	.	.
chr1	85928201	85928700	chr1	85856290	85856789	4933407L21Rik|chr1:85856290-85856789	0.094023535936408	.	.
chr1	85928201	85928700	chr1	85962044	85962543	4933407L21Rik|chr1:85962044-85962543	0.0988466204010005	.	.
chr1	85928201	85928700	chr1	85972949	85973448	4933407L21Rik|chr1:85972949-85973448	0.10798462575573	.	.
chr1	85928855	85929354	chr1	85838040	85838539	4933407L21Rik|chr1:85838040-85838539	0.123327564946055	.	.
chr1	85928855	85929354	chr1	85842205	85842704	4933407L21Rik|chr1:85842205-85842704	0.230478109802017	.	.
chr1	85928855	85929354	chr1	85857239	85857738	4933407L21Rik|chr1:85857239-85857738	0.0909708742311131	.	.
chr1	85928855	85929354	chr1	85869875	85870374	4933407L21Rik|chr1:85869875-85870374	0.0828956790550117	.	.
chr1	85928855	85929354	chr1	85931026	85931525	4933407L21Rik|chr1:85931026-85931525	0.165617202436333	.	.
chr1	85928855	85929354	chr1	85958147	85958646	4933407L21Rik|chr1:85958147-85958646	0.282441778465896	.	.
chr1	87755700	87756199	chr1	87792484	87792983	Atg16l1|chr1:87792484-87792983	0.0747610926785046	.	.
chr1	87755700	87756199	chr1	87811076	87811575	Atg16l1|chr1:87811076-87811575	0.0793211732142068	.	.
chr1	87853009	87853508	chr1	87793063	87793562	Dgkd|chr1:87793063-87793562	0.0802491978043666	.	.
chr1	87853009	87853508	chr1	87934991	87935490	Dgkd|chr1:87934991-87935490	0.200427052514868	.	.
chr1	87853973	87854472	chr1	87793569	87794068	Dgkd|chr1:87793569-87794068	0.116259957990893	.	.
chr1	87853973	87854472	chr1	87793569	87794068	Gm19582|chr1:87793569-87794068	0.116259957990893	.	.
chr1	88008031	88008530	chr1	87786247	87786746	Usp40|chr1:87786247-87786746	0.103062884250317	.	.
chr1	88008031	88008530	chr1	87793063	87793562	Usp40|chr1:87793063-87793562	0.10588246017225	.	.
chr1	88008031	88008530	chr1	87856806	87857305	Usp40|chr1:87856806-87857305	0.121452809952666	.	.
chr1	88008031	88008530	chr1	87948726	87949225	Usp40|chr1:87948726-87949225	0.103276409720862	.	.
chr1	88205505	88206004	chr1	87813063	87813562	Dnajb3|chr1:87813063-87813562	0.12365190768807	.	.
chr1	88205505	88206004	chr1	87945930	87946429	Dnajb3|chr1:87945930-87946429	0.127974846964087	.	.
chr1	88205505	88206004	chr1	88258379	88258878	Dnajb3|chr1:88258379-88258878	0.124839371139598	.	.
chr1	88205505	88206004	chr1	88348421	88348920	Dnajb3|chr1:88348421-88348920	0.110703709623699	.	.
chr1	88277410	88277909	chr1	88301574	88302073	Hjurp|chr1:88301574-88302073	0.204682193304333	.	.
chr1	88277410	88277909	chr1	88301574	88302073	Trpm8|chr1:88301574-88302073	0.204682193304333	.	.
chr1	88277410	88277909	chr1	88456267	88456766	Hjurp|chr1:88456267-88456766	0.258728971545643	.	.
chr1	88277410	88277909	chr1	88456267	88456766	Trpm8|chr1:88456267-88456766	0.258728971545643	.	.
chr1	93305687	93306186	chr1	93287162	93287661	Gm28535|chr1:93287162-93287661	0.0936389957363137	.	.
chr1	93305687	93306186	chr1	93287162	93287661	Mterf4|chr1:93287162-93287661	0.0936389957363137	.	.
chr1	93305687	93306186	chr1	93347074	93347573	Gm28535|chr1:93347074-93347573	0.0874163347790246	.	.
chr1	93305687	93306186	chr1	93347074	93347573	Mterf4|chr1:93347074-93347573	0.0874163347790246	.	.
chr1	93305687	93306186	chr1	93405661	93406160	Gm28535|chr1:93405661-93406160	0.0894446632166374	.	.
chr1	93305687	93306186	chr1	93405661	93406160	Mterf4|chr1:93405661-93406160	0.0894446632166374	.	.
chr1	93305687	93306186	chr1	93444675	93445174	Gm28535|chr1:93444675-93445174	0.0784514795794566	.	.
chr1	93305687	93306186	chr1	93444675	93445174	Mterf4|chr1:93444675-93445174	0.0784514795794566	.	.
chr1	93305687	93306186	chr1	93699126	93699625	Gm28535|chr1:93699126-93699625	0.073308095854013	.	.
chr1	93305687	93306186	chr1	93699126	93699625	Mterf4|chr1:93699126-93699625	0.073308095854013	.	.
chr1	93305687	93306186	chr1	93719477	93719976	Gm28535|chr1:93719477-93719976	0.107690095973884	.	.
chr1	93305687	93306186	chr1	93719477	93719976	Mterf4|chr1:93719477-93719976	0.107690095973884	.	.
chr1	93342619	93343118	chr1	93287162	93287661	Pask|chr1:93287162-93287661	0.0738259095084282	.	.
chr1	93342619	93343118	chr1	93287162	93287661	Ppp1r7|chr1:93287162-93287661	0.0738259095084282	.	.
chr1	93342619	93343118	chr1	93352667	93353166	Pask|chr1:93352667-93353166	0.0964178629318456	.	.
chr1	93342619	93343118	chr1	93352667	93353166	Ppp1r7|chr1:93352667-93353166	0.0964178629318456	.	.
chr1	93342619	93343118	chr1	93445454	93445953	Pask|chr1:93445454-93445953	0.146681231407633	.	.
chr1	93342619	93343118	chr1	93445454	93445953	Ppp1r7|chr1:93445454-93445953	0.146681231407633	.	.
chr1	93342619	93343118	chr1	93719477	93719976	Pask|chr1:93719477-93719976	0.103163619217711	.	.
chr1	93342619	93343118	chr1	93719477	93719976	Ppp1r7|chr1:93719477-93719976	0.103163619217711	.	.
chr1	93342619	93343118	chr1	93726046	93726545	Pask|chr1:93726046-93726545	0.156649251116155	.	.
chr1	93342619	93343118	chr1	93726046	93726545	Ppp1r7|chr1:93726046-93726545	0.156649251116155	.	.
chr1	93343358	93343857	chr1	93347074	93347573	Pask|chr1:93347074-93347573	0.102180992109827	.	.
chr1	93343358	93343857	chr1	93347074	93347573	Ppp1r7|chr1:93347074-93347573	0.102180992109827	.	.
chr1	93343358	93343857	chr1	93352667	93353166	Pask|chr1:93352667-93353166	0.219017361133979	.	.
chr1	93343358	93343857	chr1	93352667	93353166	Ppp1r7|chr1:93352667-93353166	0.219017361133979	.	.
chr1	93343358	93343857	chr1	93445454	93445953	Pask|chr1:93445454-93445953	0.114834333688244	.	.
chr1	93343358	93343857	chr1	93445454	93445953	Ppp1r7|chr1:93445454-93445953	0.114834333688244	.	.
chr1	93343358	93343857	chr1	93577810	93578309	Pask|chr1:93577810-93578309	0.0893008347872108	.	.
chr1	93343358	93343857	chr1	93577810	93578309	Ppp1r7|chr1:93577810-93578309	0.0893008347872108	.	.
chr1	93343358	93343857	chr1	93725542	93726041	Pask|chr1:93725542-93726041	0.132891169004666	.	.
chr1	93343358	93343857	chr1	93725542	93726041	Ppp1r7|chr1:93725542-93726041	0.132891169004666	.	.
chr1	93478107	93478606	chr1	93362590	93363089	Hdlbp|chr1:93362590-93363089	0.0876992151666955	.	.
chr1	93478107	93478606	chr1	93362590	93363089	Sept2|chr1:93362590-93363089	0.0876992151666955	.	.
chr1	93478107	93478606	chr1	93405661	93406160	Hdlbp|chr1:93405661-93406160	0.225015920310866	.	.
chr1	93478107	93478606	chr1	93405661	93406160	Sept2|chr1:93405661-93406160	0.225015920310866	.	.
chr1	93478107	93478606	chr1	93719477	93719976	Hdlbp|chr1:93719477-93719976	0.0930618146746715	.	.
chr1	93478107	93478606	chr1	93719477	93719976	Sept2|chr1:93719477-93719976	0.0930618146746715	.	.
chr1	93478622	93479121	chr1	93405661	93406160	Hdlbp|chr1:93405661-93406160	0.148595302057905	.	.
chr1	93478622	93479121	chr1	93405661	93406160	Sept2|chr1:93405661-93406160	0.148595302057905	.	.
chr1	93478622	93479121	chr1	93719477	93719976	Hdlbp|chr1:93719477-93719976	0.0798855721332028	.	.
chr1	93478622	93479121	chr1	93719477	93719976	Sept2|chr1:93719477-93719976	0.0798855721332028	.	.
chr1	93511801	93512300	chr1	93444675	93445174	Farp2|chr1:93444675-93445174	0.0783563764371841	.	.
chr1	93511801	93512300	chr1	93620816	93621315	Farp2|chr1:93620816-93621315	0.114199243084132	.	.
chr1	93511801	93512300	chr1	93699126	93699625	Farp2|chr1:93699126-93699625	0.237828961811074	.	.
chr1	93511801	93512300	chr1	93719477	93719976	Farp2|chr1:93719477-93719976	0.110831158100587	.	.
chr1	93511801	93512300	chr1	93726046	93726545	Farp2|chr1:93726046-93726545	0.226463533925643	.	.
chr1	93634337	93634836	chr1	93362590	93363089	Gm28536|chr1:93362590-93363089	0.0915120545905505	.	.
chr1	93634337	93634836	chr1	93445454	93445953	Gm28536|chr1:93445454-93445953	0.145472395051348	.	.
chr1	93634337	93634836	chr1	93726046	93726545	Gm28536|chr1:93726046-93726545	0.125359611836936	.	.
chr1	93635550	93636049	chr1	93347074	93347573	Gm28536|chr1:93347074-93347573	0.124242455575029	.	.
chr1	93685241	93685740	chr1	93699126	93699625	Bok|chr1:93699126-93699625	0.111240194943898	.	.
chr1	93685241	93685740	chr1	93811294	93811793	Bok|chr1:93811294-93811793	0.0945686536076995	.	.
chr1	93686360	93686859	chr1	93287162	93287661	Bok|chr1:93287162-93287661	0.146248259386759	.	.
chr1	93686360	93686859	chr1	93444675	93445174	Bok|chr1:93444675-93445174	0.135894227746434	.	.
chr1	93686360	93686859	chr1	93445454	93445953	Bok|chr1:93445454-93445953	0.0740382654735366	.	.
chr1	93686360	93686859	chr1	93577810	93578309	Bok|chr1:93577810-93578309	0.17466463027045	.	.
chr1	93686360	93686859	chr1	93698616	93699115	Bok|chr1:93698616-93699115	0.206066958899172	.	.
chr1	93686360	93686859	chr1	93699126	93699625	Bok|chr1:93699126-93699625	0.14057897781526	.	.
chr1	93686360	93686859	chr1	93725542	93726041	Bok|chr1:93725542-93726041	0.159797171952653	.	.
chr1	93686360	93686859	chr1	93940526	93941025	Bok|chr1:93940526-93941025	0.225325556595963	.	.
chr1	93731754	93732253	chr1	93577810	93578309	Gm10550|chr1:93577810-93578309	0.178447873046107	.	.
chr1	93731754	93732253	chr1	93698616	93699115	Gm10550|chr1:93698616-93699115	0.108579134002284	.	.
chr1	93731754	93732253	chr1	93874429	93874928	Gm10550|chr1:93874429-93874928	0.134267218847114	.	.
chr1	93754617	93755116	chr1	93577810	93578309	Thap4|chr1:93577810-93578309	0.210065977160947	.	.
chr1	93754617	93755116	chr1	93719477	93719976	Thap4|chr1:93719477-93719976	0.167845070467775	.	.
chr1	93754617	93755116	chr1	93726046	93726545	Thap4|chr1:93726046-93726545	0.190310451664663	.	.
chr1	93754617	93755116	chr1	93874429	93874928	Thap4|chr1:93874429-93874928	0.112679719144873	.	.
chr1	93754617	93755116	chr1	93940526	93941025	Thap4|chr1:93940526-93941025	0.117217815312883	.	.
chr1	93754617	93755116	chr1	94060902	94061401	Thap4|chr1:94060902-94061401	0.114787557741036	.	.
chr1	93754617	93755116	chr1	94183824	94184323	Thap4|chr1:94183824-94184323	0.209474034724875	.	.
chr1	93801756	93802255	chr1	93698616	93699115	Dtymk|chr1:93698616-93699115	0.10295461150296	.	.
chr1	93801756	93802255	chr1	93811294	93811793	Dtymk|chr1:93811294-93811793	0.134553611938477	.	.
chr1	93801756	93802255	chr1	93874429	93874928	Dtymk|chr1:93874429-93874928	0.173028377626681	.	.
chr1	93801756	93802255	chr1	94079039	94079538	Dtymk|chr1:94079039-94079538	0.09976280384145	.	.
chr1	93801756	93802255	chr1	94139409	94139908	Dtymk|chr1:94139409-94139908	0.0856503072081556	.	.
chr1	93801756	93802255	chr1	94139409	94139908	Dtymk|chr1:94139409-94139908	0.0856503072081557	.	.
chr1	93803720	93804219	chr1	93698616	93699115	Ing5|chr1:93698616-93699115	0.102483854189644	.	.
chr1	93803720	93804219	chr1	93811294	93811793	Ing5|chr1:93811294-93811793	0.081428977976305	.	.
chr1	93803720	93804219	chr1	93940526	93941025	Ing5|chr1:93940526-93941025	0.104558908256331	.	.
chr1	93803720	93804219	chr1	94008651	94009150	Ing5|chr1:94008651-94009150	0.15142302804602	.	.
chr1	93803720	93804219	chr1	94065185	94065684	Ing5|chr1:94065185-94065684	0.284351767427031	.	.
chr1	93803720	93804219	chr1	94139409	94139908	Ing5|chr1:94139409-94139908	0.136939610814703	.	.
chr1	93803720	93804219	chr1	94183824	94184323	Ing5|chr1:94183824-94184323	0.074853465221002	.	.
chr1	93825281	93825780	chr1	93699126	93699625	D2hgdh|chr1:93699126-93699625	0.111413021240787	.	.
chr1	93825281	93825780	chr1	93874429	93874928	D2hgdh|chr1:93874429-93874928	0.232675794702541	.	.
chr1	93825281	93825780	chr1	93940526	93941025	D2hgdh|chr1:93940526-93941025	0.153889451477343	.	.
chr1	93825281	93825780	chr1	94008651	94009150	D2hgdh|chr1:94008651-94009150	0.175089095391135	.	.
chr1	93825281	93825780	chr1	94053474	94053973	D2hgdh|chr1:94053474-94053973	0.0842297903064533	.	.
chr1	93825281	93825780	chr1	94136673	94137172	D2hgdh|chr1:94136673-94137172	0.148889691699139	.	.
chr1	93825281	93825780	chr1	94139409	94139908	D2hgdh|chr1:94139409-94139908	0.0736288840687619	.	.
chr1	93825281	93825780	chr1	94183824	94184323	D2hgdh|chr1:94183824-94184323	0.0812126772101755	.	.
chr1	93825281	93825780	chr1	94210694	94211193	D2hgdh|chr1:94210694-94211193	0.134033658092555	.	.
chr1	95313333	95313832	chr1	95074976	95075475	Fam174a|chr1:95074976-95075475	0.0874622671578528	.	.
chr1	95313851	95314350	chr1	95048163	95048662	Fam174a|chr1:95048163-95048662	0.169046851766932	.	.
chr1	95667416	95667915	chr1	95342232	95342731	St8sia4|chr1:95342232-95342731	0.190927406494751	.	.
chr1	95667416	95667915	chr1	95952982	95953481	St8sia4|chr1:95952982-95953481	0.158930909675121	.	.
chr1	95667416	95667915	chr1	95999785	96000284	St8sia4|chr1:95999785-96000284	0.177565974470971	.	.
chr1	95667921	95668420	chr1	95342232	95342731	St8sia4|chr1:95342232-95342731	0.11228439025325	.	.
chr1	95667921	95668420	chr1	95952982	95953481	St8sia4|chr1:95952982-95953481	0.101644614384898	.	.
chr1	95667921	95668420	chr1	95999785	96000284	St8sia4|chr1:95999785-96000284	0.145339635906872	.	.
chr1	96871948	96872447	chr1	96725206	96725705	Slco4c1|chr1:96725206-96725705	0.167414468515108	.	.
chr1	96871948	96872447	chr1	96730333	96730832	Slco4c1|chr1:96730333-96730832	0.1929403773987	.	.
chr1	96871948	96872447	chr1	96941363	96941862	Slco4c1|chr1:96941363-96941862	0.0834810731361359	.	.
chr1	96871948	96872447	chr1	97038495	97038994	Slco4c1|chr1:97038495-97038994	0.0996062322708881	.	.
chr1	97661204	97661703	chr1	97614601	97615100	D1Ertd622e|chr1:97614601-97615100	0.0972160959084302	.	.
chr1	97661204	97661703	chr1	97615345	97615844	D1Ertd622e|chr1:97615345-97615844	0.198990517211542	.	.
chr1	97661204	97661703	chr1	97636981	97637480	D1Ertd622e|chr1:97636981-97637480	0.123071862696931	.	.
chr1	97661204	97661703	chr1	97650037	97650536	D1Ertd622e|chr1:97650037-97650536	0.335123238115215	.	.
chr1	97661204	97661703	chr1	97650615	97651114	D1Ertd622e|chr1:97650615-97651114	0.254892196878207	.	.
chr1	97661204	97661703	chr1	97660435	97660934	D1Ertd622e|chr1:97660435-97660934	0.158922061758018	.	.
chr1	97661800	97662299	chr1	97589639	97590138	D1Ertd622e|chr1:97589639-97590138	0.142936132709865	.	.
chr1	97661800	97662299	chr1	97624341	97624840	D1Ertd622e|chr1:97624341-97624840	0.0809051631064279	.	.
chr1	97661800	97662299	chr1	97650037	97650536	D1Ertd622e|chr1:97650037-97650536	0.161470541344335	.	.
chr1	97661800	97662299	chr1	97650615	97651114	D1Ertd622e|chr1:97650615-97651114	0.104395758449652	.	.
chr1	98094805	98095304	chr1	98156605	98157104	Pam|chr1:98156605-98157104	0.0925564842323115	.	.
chr1	98094805	98095304	chr1	98190086	98190585	Pam|chr1:98190086-98190585	0.0974880805729593	.	.
chr1	98094805	98095304	chr1	98279068	98279567	Pam|chr1:98279068-98279567	0.209751905528688	.	.
chr1	98095430	98095929	chr1	98002767	98003266	Pam|chr1:98002767-98003266	0.109045103547305	.	.
chr1	98095430	98095929	chr1	98019003	98019502	Pam|chr1:98019003-98019502	0.110611823794445	.	.
chr1	98095430	98095929	chr1	98047553	98048052	Pam|chr1:98047553-98048052	0.206166182634391	.	.
chr1	98095430	98095929	chr1	98097903	98098402	Pam|chr1:98097903-98098402	0.185744669001165	.	.
chr1	99772082	99772581	chr1	99774058	99774557	Cntnap5b|chr1:99774058-99774557	0.240679720786439	.	.
chr1	99772082	99772581	chr1	99857904	99858403	Cntnap5b|chr1:99857904-99858403	0.0859106837402567	.	.
chr1	99772082	99772581	chr1	99962537	99963036	Cntnap5b|chr1:99962537-99963036	0.0900294609942387	.	.
chr1	106758629	106759128	chr1	106962108	106962607	Kdsr|chr1:106962108-106962607	0.167914997864327	.	.
chr1	106758629	106759128	chr1	106968759	106969258	Kdsr|chr1:106968759-106969258	0.122700730071037	.	.
chr1	106758629	106759128	chr1	106971032	106971531	Kdsr|chr1:106971032-106971531	0.147239915925167	.	.
chr1	106758629	106759128	chr1	106971763	106972262	Kdsr|chr1:106971763-106972262	0.101280879509606	.	.
chr1	106759529	106760028	chr1	106752760	106753259	Kdsr|chr1:106752760-106753259	0.187462809293094	.	.
chr1	106759529	106760028	chr1	106971763	106972262	Kdsr|chr1:106971763-106972262	0.256982600857817	.	.
chr1	106759529	106760028	chr1	107034227	107034726	Kdsr|chr1:107034227-107034726	0.216305656016176	.	.
chr1	106796474	106796973	chr1	106752760	106753259	Vps4b|chr1:106752760-106753259	0.0738154615060551	.	.
chr1	106796474	106796973	chr1	106968759	106969258	Vps4b|chr1:106968759-106969258	0.173846809433659	.	.
chr1	106796474	106796973	chr1	106971763	106972262	Vps4b|chr1:106971763-106972262	0.20901639714404	.	.
chr1	106796474	106796973	chr1	107000364	107000863	Vps4b|chr1:107000364-107000863	0.145487486969693	.	.
chr1	107589493	107589992	chr1	107501988	107502487	Serpinb8|chr1:107501988-107502487	0.156147465395829	.	.
chr1	107589493	107589992	chr1	107985596	107986095	Serpinb8|chr1:107985596-107986095	0.117148251645179	.	.
chr1	107590073	107590572	chr1	107588726	107589225	Serpinb8|chr1:107588726-107589225	0.0855370256763675	.	.
chr1	107590073	107590572	chr1	107598444	107598943	Serpinb8|chr1:107598444-107598943	0.136794122354412	.	.
chr1	109982394	109982893	chr1	109509205	109509704	Cdh7|chr1:109509205-109509704	0.211110674782375	.	.
chr1	109982394	109982893	chr1	109662689	109663188	Cdh7|chr1:109662689-109663188	0.147665348208162	.	.
chr1	109982394	109982893	chr1	109929801	109930300	Cdh7|chr1:109929801-109930300	0.0875099045296041	.	.
chr1	109982394	109982893	chr1	110078415	110078914	Cdh7|chr1:110078415-110078914	0.0978546666958331	.	.
chr1	109982994	109983493	chr1	109509205	109509704	Cdh7|chr1:109509205-109509704	0.351750212183343	.	.
chr1	109982994	109983493	chr1	109662689	109663188	Cdh7|chr1:109662689-109663188	0.129747477531824	.	.
chr1	109982994	109983493	chr1	109929801	109930300	Cdh7|chr1:109929801-109930300	0.313761840904643	.	.
chr1	109982994	109983493	chr1	109955951	109956450	Cdh7|chr1:109955951-109956450	0.104463632873723	.	.
chr1	109982994	109983493	chr1	109956572	109957071	Cdh7|chr1:109956572-109957071	0.154171916780227	.	.
chr1	109982994	109983493	chr1	110078415	110078914	Cdh7|chr1:110078415-110078914	0.125409306301085	.	.
chr1	111863863	111864362	chr1	112050247	112050746	Dsel|chr1:112050247-112050746	0.106047982091626	.	.
chr1	111864757	111865256	chr1	111980502	111981001	Dsel|chr1:111980502-111981001	0.150909335489108	.	.
chr1	115684447	115684946	chr1	115964864	115965363	Cntnap5a|chr1:115964864-115965363	0.100848467760308	.	.
chr1	118310992	118311491	chr1	118338115	118338614	Tsn|chr1:118338115-118338614	0.127439788483632	.	.
chr1	118310992	118311491	chr1	118409363	118409862	Tsn|chr1:118409363-118409862	0.15924534631317	.	.
chr1	118310992	118311491	chr1	118422070	118422569	Tsn|chr1:118422070-118422569	0.104041591047689	.	.
chr1	118310992	118311491	chr1	118481738	118482237	Tsn|chr1:118481738-118482237	0.0851280126763569	.	.
chr1	118321592	118322091	chr1	118275095	118275594	Nifk|chr1:118275095-118275594	0.0813190361664403	.	.
chr1	118321592	118322091	chr1	118370021	118370520	Nifk|chr1:118370021-118370520	0.118235306991422	.	.
chr1	118321592	118322091	chr1	118492751	118493250	Nifk|chr1:118492751-118493250	0.086901382951289	.	.
chr1	118388537	118389036	chr1	118389960	118390459	Clasp1|chr1:118389960-118390459	0.161441720339622	.	.
chr1	118388537	118389036	chr1	118422766	118423265	Clasp1|chr1:118422766-118423265	0.220407257993342	.	.
chr1	118458765	118459264	chr1	118408669	118409168	2900060B14Rik|chr1:118408669-118409168	0.106473625157321	.	.
chr1	118458765	118459264	chr1	118422070	118422569	2900060B14Rik|chr1:118422070-118422569	0.22699917393256	.	.
chr1	118458765	118459264	chr1	118481738	118482237	2900060B14Rik|chr1:118481738-118482237	0.25322189432973	.	.
chr1	118458765	118459264	chr1	118498277	118498776	2900060B14Rik|chr1:118498277-118498776	0.15427781828921	.	.
chr1	118459308	118459807	chr1	118359556	118360055	2900060B14Rik|chr1:118359556-118360055	0.0793783487708072	.	.
chr1	118459308	118459807	chr1	118408669	118409168	2900060B14Rik|chr1:118408669-118409168	0.0807435322065098	.	.
chr1	118459308	118459807	chr1	118409363	118409862	2900060B14Rik|chr1:118409363-118409862	0.0851174684265211	.	.
chr1	118459862	118460361	chr1	118409363	118409862	2900060B14Rik|chr1:118409363-118409862	0.111616330711486	.	.
chr1	119053430	119053929	chr1	119033799	119034298	Gli2|chr1:119033799-119034298	0.0756225958753794	.	.
chr1	119053430	119053929	chr1	119087525	119088024	Gli2|chr1:119087525-119088024	0.0814240276452958	.	.
chr1	119053430	119053929	chr1	119287322	119287821	Gli2|chr1:119287322-119287821	0.0989273309003397	.	.
chr1	119053430	119053929	chr1	119419998	119420497	Gli2|chr1:119419998-119420497	0.269509625396147	.	.
chr1	119053430	119053929	chr1	119470644	119471143	Gli2|chr1:119470644-119471143	0.209243371663456	.	.
chr1	119421524	119422023	chr1	119033799	119034298	Inhbb|chr1:119033799-119034298	0.0958061116638594	.	.
chr1	119421524	119422023	chr1	119087525	119088024	Inhbb|chr1:119087525-119088024	0.179454779048022	.	.
chr1	119421524	119422023	chr1	119097937	119098436	Inhbb|chr1:119097937-119098436	0.218071268465864	.	.
chr1	119421524	119422023	chr1	119166038	119166537	Inhbb|chr1:119166038-119166537	0.174387999361497	.	.
chr1	119421524	119422023	chr1	119189552	119190051	Inhbb|chr1:119189552-119190051	0.0895195377056016	.	.
chr1	119421524	119422023	chr1	119287322	119287821	Inhbb|chr1:119287322-119287821	0.0730872984576402	.	.
chr1	119421524	119422023	chr1	119346761	119347260	Inhbb|chr1:119346761-119347260	0.135698493844798	.	.
chr1	119421524	119422023	chr1	119388650	119389149	Inhbb|chr1:119388650-119389149	0.0801398350728719	.	.
chr1	119421524	119422023	chr1	119419998	119420497	Inhbb|chr1:119419998-119420497	0.138458464045772	.	.
chr1	119421524	119422023	chr1	119420927	119421426	Inhbb|chr1:119420927-119421426	0.150523784742521	.	.
chr1	119421524	119422023	chr1	119456664	119457163	Inhbb|chr1:119456664-119457163	0.118195816101538	.	.
chr1	119422101	119422600	chr1	119016788	119017287	Inhbb|chr1:119016788-119017287	0.0744523564277601	.	.
chr1	119422101	119422600	chr1	119087525	119088024	Inhbb|chr1:119087525-119088024	0.0963256514841633	.	.
chr1	119422101	119422600	chr1	119097937	119098436	Inhbb|chr1:119097937-119098436	0.107125879407927	.	.
chr1	119422101	119422600	chr1	119419998	119420497	Inhbb|chr1:119419998-119420497	0.127798290997489	.	.
chr1	119422101	119422600	chr1	119420927	119421426	Inhbb|chr1:119420927-119421426	0.0717479934860382	.	.
chr1	119422101	119422600	chr1	119456664	119457163	Inhbb|chr1:119456664-119457163	0.174380986216124	.	.
chr1	120757376	120757875	chr1	120992134	120992633	Gm29346|chr1:120992134-120992633	0.148592707067506	.	.
chr1	120757376	120757875	chr1	121215797	121216296	Gm29346|chr1:121215797-121216296	0.128940564075029	.	.
chr1	121430778	121431277	chr1	121091219	121091718	Ccdc93|chr1:121091219-121091718	0.105404229761688	.	.
chr1	121430778	121431277	chr1	121194749	121195248	Ccdc93|chr1:121194749-121195248	0.0755274230114811	.	.
chr1	121430778	121431277	chr1	121215797	121216296	Ccdc93|chr1:121215797-121216296	0.154658430106541	.	.
chr1	121430778	121431277	chr1	121327621	121328120	Ccdc93|chr1:121327621-121328120	0.07116111728741	.	.
chr1	121430778	121431277	chr1	121328130	121328629	Ccdc93|chr1:121328130-121328629	0.318147728212395	.	.
chr1	121430778	121431277	chr1	121441031	121441530	Ccdc93|chr1:121441031-121441530	0.199382073535606	.	.
chr1	121430778	121431277	chr1	121477944	121478443	Ccdc93|chr1:121477944-121478443	0.132150433101363	.	.
chr1	121567757	121568256	chr1	121892555	121893054	Ddx18|chr1:121892555-121893054	0.230996255590814	.	.
chr1	124845344	124845843	chr1	124775451	124775950	Dpp10|chr1:124775451-124775950	0.0933861684667812	.	.
chr1	124845344	124845843	chr1	124811216	124811715	Dpp10|chr1:124811216-124811715	0.126285480549595	.	.
chr1	124845344	124845843	chr1	125242140	125242639	Dpp10|chr1:125242140-125242639	0.194829471224494	.	.
chr1	124845849	124846348	chr1	125242140	125242639	Dpp10|chr1:125242140-125242639	0.127372627324912	.	.
chr1	125434562	125435061	chr1	125373445	125373944	Actr3|chr1:125373445-125373944	0.0879463790557403	.	.
chr1	125435289	125435788	chr1	125314130	125314629	Actr3|chr1:125314130-125314629	0.0796885118999428	.	.
chr1	125435289	125435788	chr1	125372763	125373262	Actr3|chr1:125372763-125373262	0.071688184506579	.	.
chr1	125435289	125435788	chr1	125386168	125386667	Actr3|chr1:125386168-125386667	0.0823994041839635	.	.
chr1	125435289	125435788	chr1	125482904	125483403	Actr3|chr1:125482904-125483403	0.0819953947106608	.	.
chr1	125435289	125435788	chr1	125482904	125483403	Actr3|chr1:125482904-125483403	0.0819953947106609	.	.
chr1	125560306	125560805	chr1	125290586	125291085	Slc35f5|chr1:125290586-125291085	0.0791726979011769	.	.
chr1	125560306	125560805	chr1	125290586	125291085	Slc35f5|chr1:125290586-125291085	0.079172697901177	.	.
chr1	125560306	125560805	chr1	125326560	125327059	Slc35f5|chr1:125326560-125327059	0.0896494654837017	.	.
chr1	125560306	125560805	chr1	125372763	125373262	Slc35f5|chr1:125372763-125373262	0.0866252831999329	.	.
chr1	125560306	125560805	chr1	125386168	125386667	Slc35f5|chr1:125386168-125386667	0.13775869383144	.	.
chr1	125560306	125560805	chr1	125652167	125652666	Slc35f5|chr1:125652167-125652666	0.119326900519575	.	.
chr1	125560306	125560805	chr1	125911387	125911886	Slc35f5|chr1:125911387-125911886	0.130631266181386	.	.
chr1	125561216	125561715	chr1	125314130	125314629	Slc35f5|chr1:125314130-125314629	0.0836001656573893	.	.
chr1	125561216	125561715	chr1	125326560	125327059	Slc35f5|chr1:125326560-125327059	0.104783728792388	.	.
chr1	125561216	125561715	chr1	125370731	125371230	Slc35f5|chr1:125370731-125371230	0.0885882324807721	.	.
chr1	125561216	125561715	chr1	125808323	125808822	Slc35f5|chr1:125808323-125808822	0.100302121344932	.	.
chr1	125561216	125561715	chr1	125925516	125926015	Slc35f5|chr1:125925516-125926015	0.116124921598104	.	.
chr1	125911894	125912393	chr1	125575468	125575967	Lypd1|chr1:125575468-125575967	0.0762138612992065	.	.
chr1	125911894	125912393	chr1	125652167	125652666	Lypd1|chr1:125652167-125652666	0.112906393507747	.	.
chr1	125911894	125912393	chr1	125793019	125793518	Lypd1|chr1:125793019-125793518	0.124694248956084	.	.
chr1	125911894	125912393	chr1	125861525	125862024	Lypd1|chr1:125861525-125862024	0.194588075130837	.	.
chr1	125911894	125912393	chr1	125911387	125911886	Lypd1|chr1:125911387-125911886	0.325947784562024	.	.
chr1	125911894	125912393	chr1	125925516	125926015	Lypd1|chr1:125925516-125926015	0.112478789782338	.	.
chr1	125911894	125912393	chr1	125994394	125994893	Lypd1|chr1:125994394-125994893	0.192882765620225	.	.
chr1	127204681	127205180	chr1	127185206	127185705	Mgat5|chr1:127185206-127185705	0.101771558625391	.	.
chr1	127204681	127205180	chr1	127231508	127232007	Mgat5|chr1:127231508-127232007	0.0924493877790111	.	.
chr1	127204681	127205180	chr1	127246043	127246542	Mgat5|chr1:127246043-127246542	0.103206190955056	.	.
chr1	127205210	127205709	chr1	126930568	126931067	Mgat5|chr1:126930568-126931067	0.148953543199656	.	.
chr1	127205210	127205709	chr1	127185206	127185705	Mgat5|chr1:127185206-127185705	0.104197062133935	.	.
chr1	128359460	128359959	chr1	128593128	128593627	Mcm6|chr1:128593128-128593627	0.171469302914713	.	.
chr1	128359460	128359959	chr1	128747264	128747763	Mcm6|chr1:128747264-128747763	0.1332624297286	.	.
chr1	128416641	128417140	chr1	128466786	128467285	Dars|chr1:128466786-128467285	0.0879251823984232	.	.
chr1	128416641	128417140	chr1	128472408	128472907	Dars|chr1:128472408-128472907	0.233528144930602	.	.
chr1	128416641	128417140	chr1	128707626	128708125	Dars|chr1:128707626-128708125	0.12111480454808	.	.
chr1	128417141	128417640	chr1	128382535	128383034	Dars|chr1:128382535-128383034	0.0979249495079258	.	.
chr1	128417141	128417640	chr1	128472408	128472907	Dars|chr1:128472408-128472907	0.108929168441377	.	.
chr1	128417141	128417640	chr1	128593128	128593627	Dars|chr1:128593128-128593627	0.180338002116835	.	.
chr1	128417141	128417640	chr1	128636777	128637276	Dars|chr1:128636777-128637276	0.148270301639302	.	.
chr1	128592363	128592862	chr1	128787215	128787714	Cxcr4|chr1:128787215-128787714	0.166571316601392	.	.
chr1	128592363	128592862	chr1	128916874	128917373	Cxcr4|chr1:128916874-128917373	0.0836659322574725	.	.
chr1	130462505	130463004	chr1	130349489	130349988	Cd55|chr1:130349489-130349988	0.164873715070789	.	.
chr1	130462505	130463004	chr1	130349489	130349988	Gm16083|chr1:130349489-130349988	0.164873715070789	.	.
chr1	130728665	130729164	chr1	130285839	130286338	Pfkfb2|chr1:130285839-130286338	0.111327307697835	.	.
chr1	130728665	130729164	chr1	130835444	130835943	Pfkfb2|chr1:130835444-130835943	0.216784973279098	.	.
chr1	130728665	130729164	chr1	130849694	130850193	Pfkfb2|chr1:130849694-130850193	0.113563944532238	.	.
chr1	130728665	130729164	chr1	130878312	130878811	Pfkfb2|chr1:130878312-130878811	0.0959423649811506	.	.
chr1	133321339	133321838	chr1	133256326	133256825	Kiss1|chr1:133256326-133256825	0.0752467743167162	.	.
chr1	133321339	133321838	chr1	133283525	133284024	Kiss1|chr1:133283525-133284024	0.123608231306971	.	.
chr1	133321339	133321838	chr1	133311830	133312329	Kiss1|chr1:133311830-133312329	0.0745712920453328	.	.
chr1	133321339	133321838	chr1	133394620	133395119	Kiss1|chr1:133394620-133395119	0.125783719342157	.	.
chr1	133321339	133321838	chr1	133628889	133629388	Kiss1|chr1:133628889-133629388	0.0813305646502051	.	.
chr1	133321339	133321838	chr1	133642309	133642808	Kiss1|chr1:133642309-133642808	0.105503894339661	.	.
chr1	133321339	133321838	chr1	133645983	133646482	Kiss1|chr1:133645983-133646482	0.181294758708897	.	.
chr1	133321339	133321838	chr1	133736167	133736666	Kiss1|chr1:133736167-133736666	0.0718361236188293	.	.
chr1	133363199	133363698	chr1	133298804	133299303	Etnk2|chr1:133298804-133299303	0.0831503577417234	.	.
chr1	133363199	133363698	chr1	133628889	133629388	Etnk2|chr1:133628889-133629388	0.149700647909524	.	.
chr1	133363199	133363698	chr1	133645983	133646482	Etnk2|chr1:133645983-133646482	0.114101623953225	.	.
chr1	133609585	133610084	chr1	133267838	133268337	Snrpe|chr1:133267838-133268337	0.122480934993123	.	.
chr1	133609585	133610084	chr1	133645983	133646482	Snrpe|chr1:133645983-133646482	0.080159056527158	.	.
chr1	133610089	133610588	chr1	133298804	133299303	Snrpe|chr1:133298804-133299303	0.130695894965023	.	.
chr1	133610089	133610588	chr1	133353486	133353985	Snrpe|chr1:133353486-133353985	0.0979338292056317	.	.
chr1	133610089	133610588	chr1	133394620	133395119	Snrpe|chr1:133394620-133395119	0.158507541933282	.	.
chr1	133610089	133610588	chr1	133628889	133629388	Snrpe|chr1:133628889-133629388	0.108129827971999	.	.
chr1	133610089	133610588	chr1	133645983	133646482	Snrpe|chr1:133645983-133646482	0.164813178372151	.	.
chr1	133610089	133610588	chr1	133697992	133698491	Snrpe|chr1:133697992-133698491	0.100823234717004	.	.
chr1	133660660	133661159	chr1	133256326	133256825	Gm38394|chr1:133256326-133256825	0.148503951846502	.	.
chr1	133660660	133661159	chr1	133256326	133256825	Zbed6|chr1:133256326-133256825	0.148503951846502	.	.
chr1	133660660	133661159	chr1	133256326	133256825	Zc3h11a|chr1:133256326-133256825	0.148503951846502	.	.
chr1	133660660	133661159	chr1	133311830	133312329	Gm38394|chr1:133311830-133312329	0.186238986923693	.	.
chr1	133660660	133661159	chr1	133311830	133312329	Zbed6|chr1:133311830-133312329	0.186238986923693	.	.
chr1	133660660	133661159	chr1	133311830	133312329	Zc3h11a|chr1:133311830-133312329	0.186238986923693	.	.
chr1	133660660	133661159	chr1	133628889	133629388	Gm38394|chr1:133628889-133629388	0.126519819455747	.	.
chr1	133660660	133661159	chr1	133628889	133629388	Gm38394|chr1:133628889-133629388	0.126519819455748	.	.
chr1	133660660	133661159	chr1	133628889	133629388	Zbed6|chr1:133628889-133629388	0.126519819455747	.	.
chr1	133660660	133661159	chr1	133628889	133629388	Zbed6|chr1:133628889-133629388	0.126519819455748	.	.
chr1	133660660	133661159	chr1	133628889	133629388	Zc3h11a|chr1:133628889-133629388	0.126519819455747	.	.
chr1	133660660	133661159	chr1	133628889	133629388	Zc3h11a|chr1:133628889-133629388	0.126519819455748	.	.
chr1	133660660	133661159	chr1	133736167	133736666	Gm38394|chr1:133736167-133736666	0.155850336600981	.	.
chr1	133660660	133661159	chr1	133736167	133736666	Zbed6|chr1:133736167-133736666	0.155850336600981	.	.
chr1	133660660	133661159	chr1	133736167	133736666	Zc3h11a|chr1:133736167-133736666	0.155850336600981	.	.
chr1	133661173	133661672	chr1	133298804	133299303	Gm38394|chr1:133298804-133299303	0.137639042611658	.	.
chr1	133661173	133661672	chr1	133298804	133299303	Zbed6|chr1:133298804-133299303	0.137639042611658	.	.
chr1	133661173	133661672	chr1	133298804	133299303	Zc3h11a|chr1:133298804-133299303	0.137639042611658	.	.
chr1	133661173	133661672	chr1	133394620	133395119	Gm38394|chr1:133394620-133395119	0.0934122749708303	.	.
chr1	133661173	133661672	chr1	133394620	133395119	Zbed6|chr1:133394620-133395119	0.0934122749708303	.	.
chr1	133661173	133661672	chr1	133394620	133395119	Zc3h11a|chr1:133394620-133395119	0.0934122749708303	.	.
chr1	133661173	133661672	chr1	133736167	133736666	Gm38394|chr1:133736167-133736666	0.126954688530565	.	.
chr1	133661173	133661672	chr1	133736167	133736666	Zbed6|chr1:133736167-133736666	0.126954688530565	.	.
chr1	133661173	133661672	chr1	133736167	133736666	Zc3h11a|chr1:133736167-133736666	0.126954688530565	.	.
chr1	138618987	138619486	chr1	138643362	138643861	Nek7|chr1:138643362-138643861	0.125626434639366	.	.
chr1	138619514	138620013	chr1	138507605	138508104	Nek7|chr1:138507605-138508104	0.126958776163454	.	.
chr1	138619514	138620013	chr1	138614439	138614938	Nek7|chr1:138614439-138614938	0.168941412613847	.	.
chr1	138619514	138620013	chr1	138617900	138618399	Nek7|chr1:138617900-138618399	0.0767927277166777	.	.
chr1	138619514	138620013	chr1	138654187	138654686	Nek7|chr1:138654187-138654686	0.186556219960142	.	.
chr1	139421972	139422471	chr1	139279000	139279499	Zbtb41|chr1:139279000-139279499	0.0918915198169305	.	.
chr1	139421972	139422471	chr1	139480150	139480649	Zbtb41|chr1:139480150-139480649	0.0994524021910669	.	.
chr1	139421972	139422471	chr1	139734562	139735061	Zbtb41|chr1:139734562-139735061	0.245846115466283	.	.
chr1	139421972	139422471	chr1	139743282	139743781	Zbtb41|chr1:139743282-139743781	0.097346599388018	.	.
chr1	139454477	139454976	chr1	139342027	139342526	Aspm|chr1:139342027-139342526	0.117063718268367	.	.
chr1	139454477	139454976	chr1	139481086	139481585	Aspm|chr1:139481086-139481585	0.0713626546871088	.	.
chr1	139454477	139454976	chr1	139734562	139735061	Aspm|chr1:139734562-139735061	0.086545322474927	.	.
chr1	139454477	139454976	chr1	139743282	139743781	Aspm|chr1:139743282-139743781	0.186770067690542	.	.
chr1	140245761	140246260	chr1	140164407	140164906	Kcnt2|chr1:140164407-140164906	0.178776459332099	.	.
chr1	140245761	140246260	chr1	140295799	140296298	Kcnt2|chr1:140295799-140296298	0.123330027526314	.	.
chr1	140245761	140246260	chr1	140492218	140492717	Kcnt2|chr1:140492218-140492717	0.168034185896185	.	.
chr1	143640493	143640992	chr1	143739248	143739747	B3galt2|chr1:143739248-143739747	0.15491886602363	.	.
chr1	143701942	143702441	chr1	143318379	143318878	Cdc73|chr1:143318379-143318878	0.0884549672884539	.	.
chr1	143701942	143702441	chr1	143739248	143739747	Cdc73|chr1:143739248-143739747	0.22292178531842	.	.
chr1	143702603	143703102	chr1	143318379	143318878	Cdc73|chr1:143318379-143318878	0.221698731959476	.	.
chr1	143702603	143703102	chr1	143503441	143503940	Cdc73|chr1:143503441-143503940	0.0922854867193632	.	.
chr1	143702603	143703102	chr1	143739248	143739747	Cdc73|chr1:143739248-143739747	0.190521615066195	.	.
chr1	144003472	144003971	chr1	144018543	144019042	Rgs2|chr1:144018543-144019042	0.191574356584817	.	.
chr1	144003472	144003971	chr1	144029649	144030148	Rgs2|chr1:144029649-144030148	0.154252811247224	.	.
chr1	144004041	144004540	chr1	144018543	144019042	Rgs2|chr1:144018543-144019042	0.143453772421656	.	.
chr1	144004041	144004540	chr1	144231391	144231890	Rgs2|chr1:144231391-144231890	0.233023243906769	.	.
chr1	144004041	144004540	chr1	144488249	144488748	Rgs2|chr1:144488249-144488748	0.131688987291583	.	.
chr1	146495368	146495867	chr1	146231705	146232204	Brinp3|chr1:146231705-146232204	0.0880636234389977	.	.
chr1	146495368	146495867	chr1	146231705	146232204	Gm29514|chr1:146231705-146232204	0.0880636234389977	.	.
chr1	146495368	146495867	chr1	146232234	146232733	Brinp3|chr1:146232234-146232733	0.102035173896121	.	.
chr1	146495368	146495867	chr1	146232234	146232733	Gm29514|chr1:146232234-146232733	0.102035173896121	.	.
chr1	146495368	146495867	chr1	146298964	146299463	Brinp3|chr1:146298964-146299463	0.148560661192037	.	.
chr1	146495368	146495867	chr1	146298964	146299463	Gm29514|chr1:146298964-146299463	0.148560661192037	.	.
chr1	146495368	146495867	chr1	146497757	146498256	Brinp3|chr1:146497757-146498256	0.0814011828400797	.	.
chr1	146495368	146495867	chr1	146497757	146498256	Gm29514|chr1:146497757-146498256	0.0814011828400797	.	.
chr1	146495368	146495867	chr1	146640982	146641481	Brinp3|chr1:146640982-146641481	0.0865884779643703	.	.
chr1	146495368	146495867	chr1	146640982	146641481	Gm29514|chr1:146640982-146641481	0.0865884779643703	.	.
chr1	146806794	146807293	chr1	146792775	146793274	A230059L01Rik|chr1:146792775-146793274	0.107234099822884	.	.
chr1	146807304	146807803	chr1	146546784	146547283	A230059L01Rik|chr1:146546784-146547283	0.186406793108773	.	.
chr1	146807304	146807803	chr1	146719562	146720061	A230059L01Rik|chr1:146719562-146720061	0.0747017046421809	.	.
chr1	150099643	150100142	chr1	149756661	149757160	Ptgs2|chr1:149756661-149757160	0.174058348820312	.	.
chr1	150099643	150100142	chr1	149756661	149757160	Ptgs2os|chr1:149756661-149757160	0.174058348820312	.	.
chr1	150099643	150100142	chr1	149867204	149867703	Ptgs2|chr1:149867204-149867703	0.09941910025005	.	.
chr1	150099643	150100142	chr1	149867204	149867703	Ptgs2os|chr1:149867204-149867703	0.09941910025005	.	.
chr1	150099643	150100142	chr1	150089246	150089745	Ptgs2|chr1:150089246-150089745	0.142883090597519	.	.
chr1	150099643	150100142	chr1	150089246	150089745	Ptgs2os|chr1:150089246-150089745	0.142883090597519	.	.
chr1	150099643	150100142	chr1	150110332	150110831	Ptgs2|chr1:150110332-150110831	0.204689677811354	.	.
chr1	150099643	150100142	chr1	150110332	150110831	Ptgs2os|chr1:150110332-150110831	0.204689677811354	.	.
chr1	150392883	150393382	chr1	150110332	150110831	Odr4|chr1:150110332-150110831	0.153874411007684	.	.
chr1	150392883	150393382	chr1	150110332	150110831	Tpr|chr1:150110332-150110831	0.153874411007684	.	.
chr1	150392883	150393382	chr1	150489199	150489698	Odr4|chr1:150489199-150489698	0.150969867083943	.	.
chr1	150392883	150393382	chr1	150489199	150489698	Tpr|chr1:150489199-150489698	0.150969867083943	.	.
chr1	150392883	150393382	chr1	150496816	150497315	Odr4|chr1:150496816-150497315	0.100139282404519	.	.
chr1	150392883	150393382	chr1	150496816	150497315	Tpr|chr1:150496816-150497315	0.100139282404519	.	.
chr1	150392883	150393382	chr1	150680903	150681402	Odr4|chr1:150680903-150681402	0.12678267072	.	.
chr1	150392883	150393382	chr1	150680903	150681402	Tpr|chr1:150680903-150681402	0.12678267072	.	.
chr1	155812620	155813119	chr1	156217001	156217500	Qsox1|chr1:156217001-156217500	0.0765524929912243	.	.
chr1	155812620	155813119	chr1	156241652	156242151	Qsox1|chr1:156241652-156242151	0.0775267213234405	.	.
chr1	155973115	155973614	chr1	155951162	155951661	Cep350|chr1:155951162-155951661	0.0941300957671344	.	.
chr1	155973115	155973614	chr1	156040577	156041076	Cep350|chr1:156040577-156041076	0.206587113041123	.	.
chr1	156035878	156036377	chr1	156040577	156041076	Tor1aip1|chr1:156040577-156041076	0.116248004284436	.	.
chr1	156035878	156036377	chr1	156040577	156041076	Tor1aip2|chr1:156040577-156041076	0.116248004284436	.	.
chr1	156035878	156036377	chr1	156229365	156229864	Tor1aip1|chr1:156229365-156229864	0.0858210490665873	.	.
chr1	156035878	156036377	chr1	156229365	156229864	Tor1aip2|chr1:156229365-156229864	0.0858210490665873	.	.
chr1	156035878	156036377	chr1	156290689	156291188	Tor1aip1|chr1:156290689-156291188	0.0948509289011822	.	.
chr1	156035878	156036377	chr1	156290689	156291188	Tor1aip2|chr1:156290689-156291188	0.0948509289011822	.	.
chr1	156204775	156205274	chr1	155855451	155855950	Fam163a|chr1:155855451-155855950	0.0982743473472545	.	.
chr1	156204775	156205274	chr1	156040577	156041076	Fam163a|chr1:156040577-156041076	0.0726856828871957	.	.
chr1	156204775	156205274	chr1	156241652	156242151	Fam163a|chr1:156241652-156242151	0.140342238563981	.	.
chr1	156303125	156303624	chr1	156179815	156180314	4930518J20Rik|chr1:156179815-156180314	0.15739502229592	.	.
chr1	156303125	156303624	chr1	156179815	156180314	Tdrd5|chr1:156179815-156180314	0.15739502229592	.	.
chr1	156303125	156303624	chr1	156229365	156229864	4930518J20Rik|chr1:156229365-156229864	0.119836165006041	.	.
chr1	156303125	156303624	chr1	156229365	156229864	Tdrd5|chr1:156229365-156229864	0.119836165006041	.	.
chr1	156474061	156474560	chr1	156229365	156229864	Soat1|chr1:156229365-156229864	0.194310878071599	.	.
chr1	156474061	156474560	chr1	156442683	156443182	Soat1|chr1:156442683-156443182	0.166836284460624	.	.
chr1	159231910	159232409	chr1	158923811	158924310	Cop1|chr1:158923811-158924310	0.156828231642131	.	.
chr1	159231910	159232409	chr1	159135252	159135751	Cop1|chr1:159135252-159135751	0.104526723420658	.	.
chr1	159231910	159232409	chr1	159165960	159166459	Cop1|chr1:159165960-159166459	0.113124548350715	.	.
chr1	159231910	159232409	chr1	159393211	159393710	Cop1|chr1:159393211-159393710	0.0933622957794352	.	.
chr1	160791995	160792494	chr1	161090193	161090692	Rabgap1l|chr1:161090193-161090692	0.105690635077617	.	.
chr1	160792667	160793166	chr1	160862952	160863451	Rabgap1l|chr1:160862952-160863451	0.131964643419031	.	.
chr1	160792667	160793166	chr1	160942103	160942602	Rabgap1l|chr1:160942103-160942602	0.12640582883989	.	.
chr1	160792667	160793166	chr1	160958654	160959153	Rabgap1l|chr1:160958654-160959153	0.113537736173565	.	.
chr1	160792667	160793166	chr1	160968584	160969083	Rabgap1l|chr1:160968584-160969083	0.22173708562784	.	.
chr1	160792667	160793166	chr1	161195428	161195927	Rabgap1l|chr1:161195428-161195927	0.143960991023375	.	.
chr1	160792667	160793166	chr1	161219751	161220250	Rabgap1l|chr1:161219751-161220250	0.102273537740765	.	.
chr1	160906055	160906554	chr1	160958654	160959153	Rc3h1|chr1:160958654-160959153	0.135926934236395	.	.
chr1	160906055	160906554	chr1	161091094	161091593	Rc3h1|chr1:161091094-161091593	0.195623589727631	.	.
chr1	160906055	160906554	chr1	161114170	161114669	Rc3h1|chr1:161114170-161114669	0.0793622493315648	.	.
chr1	160906055	160906554	chr1	161195428	161195927	Rc3h1|chr1:161195428-161195927	0.1943617261584	.	.
chr1	160906592	160907091	chr1	160758182	160758681	Rc3h1|chr1:160758182-160758681	0.152755604815977	.	.
chr1	160906592	160907091	chr1	160799988	160800487	Rc3h1|chr1:160799988-160800487	0.131457839188325	.	.
chr1	160906592	160907091	chr1	160958654	160959153	Rc3h1|chr1:160958654-160959153	0.127907609961342	.	.
chr1	160906592	160907091	chr1	161091094	161091593	Rc3h1|chr1:161091094-161091593	0.0790695930648299	.	.
chr1	160906592	160907091	chr1	161114170	161114669	Rc3h1|chr1:161114170-161114669	0.152411381189109	.	.
chr1	160906592	160907091	chr1	161195428	161195927	Rc3h1|chr1:161195428-161195927	0.112977542748829	.	.
chr1	161034286	161034785	chr1	160939769	160940268	Gas5|chr1:160939769-160940268	0.109829046447458	.	.
chr1	161034286	161034785	chr1	160939769	160940268	Zbtb37|chr1:160939769-160940268	0.109829046447458	.	.
chr1	161034286	161034785	chr1	160958120	160958619	Gas5|chr1:160958120-160958619	0.148061466674497	.	.
chr1	161034286	161034785	chr1	160958120	160958619	Zbtb37|chr1:160958120-160958619	0.148061466674497	.	.
chr1	161034286	161034785	chr1	161091094	161091593	Gas5|chr1:161091094-161091593	0.0967990390321427	.	.
chr1	161034286	161034785	chr1	161091094	161091593	Zbtb37|chr1:161091094-161091593	0.0967990390321427	.	.
chr1	161034286	161034785	chr1	161170609	161171108	Gas5|chr1:161170609-161171108	0.0932997722615455	.	.
chr1	161034286	161034785	chr1	161170609	161171108	Zbtb37|chr1:161170609-161171108	0.0932997722615455	.	.
chr1	161034286	161034785	chr1	161327198	161327697	Gas5|chr1:161327198-161327697	0.0734611427669724	.	.
chr1	161034286	161034785	chr1	161327198	161327697	Zbtb37|chr1:161327198-161327697	0.0734611427669724	.	.
chr1	161034286	161034785	chr1	161400084	161400583	Gas5|chr1:161400084-161400583	0.111001894981561	.	.
chr1	161034286	161034785	chr1	161400084	161400583	Zbtb37|chr1:161400084-161400583	0.111001894981561	.	.
chr1	161034286	161034785	chr1	161452197	161452696	Gas5|chr1:161452197-161452696	0.0783368289286924	.	.
chr1	161034286	161034785	chr1	161452197	161452696	Zbtb37|chr1:161452197-161452696	0.0783368289286924	.	.
chr1	161034786	161035285	chr1	160862952	160863451	Gas5|chr1:160862952-160863451	0.0733684341466488	.	.
chr1	161034786	161035285	chr1	160862952	160863451	Zbtb37|chr1:160862952-160863451	0.0733684341466488	.	.
chr1	161034786	161035285	chr1	160942103	160942602	Gas5|chr1:160942103-160942602	0.136272128603276	.	.
chr1	161034786	161035285	chr1	160942103	160942602	Zbtb37|chr1:160942103-160942602	0.136272128603276	.	.
chr1	161034786	161035285	chr1	160958654	160959153	Gas5|chr1:160958654-160959153	0.0845653976076543	.	.
chr1	161034786	161035285	chr1	160958654	160959153	Zbtb37|chr1:160958654-160959153	0.0845653976076543	.	.
chr1	161034786	161035285	chr1	161195428	161195927	Gas5|chr1:161195428-161195927	0.260236182491314	.	.
chr1	161034786	161035285	chr1	161195428	161195927	Zbtb37|chr1:161195428-161195927	0.260236182491314	.	.
chr1	161034786	161035285	chr1	161400084	161400583	Gas5|chr1:161400084-161400583	0.0861169703236288	.	.
chr1	161034786	161035285	chr1	161400084	161400583	Zbtb37|chr1:161400084-161400583	0.0861169703236288	.	.
chr1	161034786	161035285	chr1	161452197	161452696	Gas5|chr1:161452197-161452696	0.116768990630158	.	.
chr1	161034786	161035285	chr1	161452197	161452696	Zbtb37|chr1:161452197-161452696	0.116768990630158	.	.
chr1	161034786	161035285	chr1	161491653	161492152	Gas5|chr1:161491653-161492152	0.177102957541435	.	.
chr1	161034786	161035285	chr1	161491653	161492152	Zbtb37|chr1:161491653-161492152	0.177102957541435	.	.
chr1	161070536	161071035	chr1	160799988	160800487	Cenpl|chr1:160799988-160800487	0.118313892627418	.	.
chr1	161070536	161071035	chr1	160799988	160800487	Dars2|chr1:160799988-160800487	0.118313892627418	.	.
chr1	161070536	161071035	chr1	160939769	160940268	Cenpl|chr1:160939769-160940268	0.131220935280215	.	.
chr1	161070536	161071035	chr1	160939769	160940268	Dars2|chr1:160939769-160940268	0.131220935280215	.	.
chr1	161070536	161071035	chr1	160942103	160942602	Cenpl|chr1:160942103-160942602	0.175767761306915	.	.
chr1	161070536	161071035	chr1	160942103	160942602	Dars2|chr1:160942103-160942602	0.175767761306915	.	.
chr1	161070536	161071035	chr1	160968584	160969083	Cenpl|chr1:160968584-160969083	0.105882502099622	.	.
chr1	161070536	161071035	chr1	160968584	160969083	Dars2|chr1:160968584-160969083	0.105882502099622	.	.
chr1	161070536	161071035	chr1	161114170	161114669	Cenpl|chr1:161114170-161114669	0.124526454146607	.	.
chr1	161070536	161071035	chr1	161114170	161114669	Dars2|chr1:161114170-161114669	0.124526454146607	.	.
chr1	161070536	161071035	chr1	161400084	161400583	Cenpl|chr1:161400084-161400583	0.0994603924419564	.	.
chr1	161070536	161071035	chr1	161400084	161400583	Dars2|chr1:161400084-161400583	0.0994603924419564	.	.
chr1	161130708	161131207	chr1	160799988	160800487	Klhl20|chr1:160799988-160800487	0.207605210753875	.	.
chr1	161130708	161131207	chr1	160958654	160959153	Klhl20|chr1:160958654-160959153	0.188369457967172	.	.
chr1	161130708	161131207	chr1	161091094	161091593	Klhl20|chr1:161091094-161091593	0.269066525460797	.	.
chr1	161130708	161131207	chr1	161197522	161198021	Klhl20|chr1:161197522-161198021	0.149809821419645	.	.
chr1	161130708	161131207	chr1	161219751	161220250	Klhl20|chr1:161219751-161220250	0.0785746709197954	.	.
chr1	161130708	161131207	chr1	161327198	161327697	Klhl20|chr1:161327198-161327697	0.222852448769142	.	.
chr1	161130708	161131207	chr1	161452197	161452696	Klhl20|chr1:161452197-161452696	0.105761514862963	.	.
chr1	161130708	161131207	chr1	161491653	161492152	Klhl20|chr1:161491653-161492152	0.108169093244342	.	.
chr1	161131254	161131753	chr1	160758182	160758681	Klhl20|chr1:160758182-160758681	0.187223208178129	.	.
chr1	161131254	161131753	chr1	160939769	160940268	Klhl20|chr1:160939769-160940268	0.0915635054243119	.	.
chr1	161131254	161131753	chr1	160958654	160959153	Klhl20|chr1:160958654-160959153	0.160214749667977	.	.
chr1	161131254	161131753	chr1	161090193	161090692	Klhl20|chr1:161090193-161090692	0.0878463263863996	.	.
chr1	161131254	161131753	chr1	161091094	161091593	Klhl20|chr1:161091094-161091593	0.0830415048346636	.	.
chr1	161131254	161131753	chr1	161170609	161171108	Klhl20|chr1:161170609-161171108	0.0930441517515715	.	.
chr1	161142436	161142935	chr1	160942103	160942602	Ankrd45|chr1:160942103-160942602	0.0759434683870995	.	.
chr1	161142436	161142935	chr1	161114170	161114669	Ankrd45|chr1:161114170-161114669	0.103165984901275	.	.
chr1	161142436	161142935	chr1	161170609	161171108	Ankrd45|chr1:161170609-161171108	0.174808061716633	.	.
chr1	161142436	161142935	chr1	161195428	161195927	Ankrd45|chr1:161195428-161195927	0.080109315423548	.	.
chr1	161142436	161142935	chr1	161491653	161492152	Ankrd45|chr1:161491653-161492152	0.124224956860698	.	.
chr1	161143255	161143754	chr1	161195428	161195927	Ankrd45|chr1:161195428-161195927	0.106021877159203	.	.
chr1	161250941	161251440	chr1	161400084	161400583	Prdx6|chr1:161400084-161400583	0.155215278317297	.	.
chr1	161250941	161251440	chr1	161463592	161464091	Prdx6|chr1:161463592-161464091	0.143187347027154	.	.
chr1	161250941	161251440	chr1	161491653	161492152	Prdx6|chr1:161491653-161492152	0.0952957650357786	.	.
chr1	162548386	162548885	chr1	162509243	162509742	Eef1aknmt|chr1:162509243-162509742	0.0950158339454646	.	.
chr1	162548386	162548885	chr1	162529637	162530136	Eef1aknmt|chr1:162529637-162530136	0.104234915728527	.	.
chr1	162548386	162548885	chr1	162665061	162665560	Eef1aknmt|chr1:162665061-162665560	0.109462187867692	.	.
chr1	162548386	162548885	chr1	162697863	162698362	Eef1aknmt|chr1:162697863-162698362	0.118956048715677	.	.
chr1	162548386	162548885	chr1	162819193	162819692	Eef1aknmt|chr1:162819193-162819692	0.0930381395205121	.	.
chr1	162548386	162548885	chr1	162879940	162880439	Eef1aknmt|chr1:162879940-162880439	0.0749364623012471	.	.
chr1	162570982	162571481	chr1	162774070	162774569	Vamp4|chr1:162774070-162774569	0.202666957731097	.	.
chr1	162570982	162571481	chr1	162819193	162819692	Vamp4|chr1:162819193-162819692	0.223804204883681	.	.
chr1	162739851	162740350	chr1	162506484	162506983	Prrc2c|chr1:162506484-162506983	0.0862885794629619	.	.
chr1	162739851	162740350	chr1	162529637	162530136	Prrc2c|chr1:162529637-162530136	0.190540692461853	.	.
chr1	162739851	162740350	chr1	162643722	162644221	Prrc2c|chr1:162643722-162644221	0.0813282465438935	.	.
chr1	162739851	162740350	chr1	162697863	162698362	Prrc2c|chr1:162697863-162698362	0.1023506161347	.	.
chr1	162740352	162740851	chr1	162529637	162530136	Prrc2c|chr1:162529637-162530136	0.0743083020750683	.	.
chr1	162740352	162740851	chr1	162665061	162665560	Prrc2c|chr1:162665061-162665560	0.088514931167158	.	.
chr1	162740352	162740851	chr1	162697863	162698362	Prrc2c|chr1:162697863-162698362	0.20242041988275	.	.
chr1	163403421	163403920	chr1	163599927	163600426	Gorab|chr1:163599927-163600426	0.13003660472968	.	.
chr1	163403421	163403920	chr1	163600459	163600958	Gorab|chr1:163600459-163600958	0.135199232107822	.	.
chr1	163403421	163403920	chr1	163608395	163608894	Gorab|chr1:163608395-163608894	0.122366651238248	.	.
chr1	163607079	163607578	chr1	163277056	163277555	Gm29500|chr1:163277056-163277555	0.0712221848886717	.	.
chr1	163607079	163607578	chr1	163552566	163553065	Gm29500|chr1:163552566-163553065	0.161527413012208	.	.
chr1	163779331	163779830	chr1	163552566	163553065	Kifap3|chr1:163552566-163553065	0.0871613889148407	.	.
chr1	163779331	163779830	chr1	163599927	163600426	Kifap3|chr1:163599927-163600426	0.333106478763282	.	.
chr1	163779331	163779830	chr1	163600459	163600958	Kifap3|chr1:163600459-163600958	0.199876542048902	.	.
chr1	163779331	163779830	chr1	163608395	163608894	Kifap3|chr1:163608395-163608894	0.190706064229444	.	.
chr1	163779331	163779830	chr1	163625575	163626074	Kifap3|chr1:163625575-163626074	0.0883294037755547	.	.
chr1	163779331	163779830	chr1	163923981	163924480	Kifap3|chr1:163923981-163924480	0.137298157421248	.	.
chr1	163779331	163779830	chr1	163944151	163944650	Kifap3|chr1:163944151-163944650	0.15692347027434	.	.
chr1	163929752	163930251	chr1	163552566	163553065	Scyl3|chr1:163552566-163553065	0.113585744103955	.	.
chr1	163929752	163930251	chr1	163608395	163608894	Scyl3|chr1:163608395-163608894	0.149263312856474	.	.
chr1	163929752	163930251	chr1	164138556	164139055	Scyl3|chr1:164138556-164139055	0.16892242207875	.	.
chr1	163929752	163930251	chr1	164185294	164185793	Scyl3|chr1:164185294-164185793	0.0838128228532906	.	.
chr1	163929752	163930251	chr1	164237708	164238207	Scyl3|chr1:164237708-164238207	0.085784048502252	.	.
chr1	163994642	163995141	chr1	163910292	163910791	BC055324|chr1:163910292-163910791	0.122716214039632	.	.
chr1	163994642	163995141	chr1	163910292	163910791	Mettl18|chr1:163910292-163910791	0.122716214039632	.	.
chr1	163994642	163995141	chr1	164109667	164110166	BC055324|chr1:164109667-164110166	0.11177548806627	.	.
chr1	163994642	163995141	chr1	164109667	164110166	Mettl18|chr1:164109667-164110166	0.11177548806627	.	.
chr1	163994642	163995141	chr1	164138556	164139055	BC055324|chr1:164138556-164139055	0.0736785800449496	.	.
chr1	163994642	163995141	chr1	164138556	164139055	Mettl18|chr1:164138556-164139055	0.0736785800449496	.	.
chr1	163994642	163995141	chr1	164185294	164185793	BC055324|chr1:164185294-164185793	0.102220078940254	.	.
chr1	163994642	163995141	chr1	164185294	164185793	Mettl18|chr1:164185294-164185793	0.102220078940254	.	.
chr1	163995217	163995716	chr1	163552566	163553065	BC055324|chr1:163552566-163553065	0.0953296235213028	.	.
chr1	163995217	163995716	chr1	163552566	163553065	Mettl18|chr1:163552566-163553065	0.0953296235213028	.	.
chr1	163995217	163995716	chr1	163599927	163600426	BC055324|chr1:163599927-163600426	0.0758269417513247	.	.
chr1	163995217	163995716	chr1	163599927	163600426	Mettl18|chr1:163599927-163600426	0.0758269417513247	.	.
chr1	163995217	163995716	chr1	163894196	163894695	BC055324|chr1:163894196-163894695	0.128990605856782	.	.
chr1	163995217	163995716	chr1	163894196	163894695	Mettl18|chr1:163894196-163894695	0.128990605856782	.	.
chr1	163995217	163995716	chr1	164109667	164110166	BC055324|chr1:164109667-164110166	0.0867704470415235	.	.
chr1	163995217	163995716	chr1	164109667	164110166	Mettl18|chr1:164109667-164110166	0.0867704470415235	.	.
chr1	163995217	163995716	chr1	164217833	164218332	BC055324|chr1:164217833-164218332	0.0976914835848729	.	.
chr1	163995217	163995716	chr1	164217833	164218332	Mettl18|chr1:164217833-164218332	0.0976914835848729	.	.
chr1	164115587	164116086	chr1	163923981	163924480	Selp|chr1:163923981-163924480	0.0780881764819451	.	.
chr1	164115587	164116086	chr1	163944151	163944650	Selp|chr1:163944151-163944650	0.0715664648768316	.	.
chr1	164115587	164116086	chr1	164138556	164139055	Selp|chr1:164138556-164139055	0.116824529710381	.	.
chr1	164248686	164249185	chr1	163894196	163894695	Slc19a2|chr1:163894196-163894695	0.12564124991274	.	.
chr1	164248686	164249185	chr1	163923981	163924480	Slc19a2|chr1:163923981-163924480	0.195740364569364	.	.
chr1	164248686	164249185	chr1	163957978	163958477	Slc19a2|chr1:163957978-163958477	0.131409455609364	.	.
chr1	166253817	166254316	chr1	166256113	166256612	Ildr2|chr1:166256113-166256612	0.0973756936827486	.	.
chr1	166253817	166254316	chr1	166284262	166284761	Ildr2|chr1:166284262-166284761	0.0787329384299031	.	.
chr1	166253817	166254316	chr1	166290551	166291050	Ildr2|chr1:166290551-166291050	0.136797619407783	.	.
chr1	166253817	166254316	chr1	166428926	166429425	Ildr2|chr1:166428926-166429425	0.133589686506477	.	.
chr1	166253817	166254316	chr1	166429732	166430231	Ildr2|chr1:166429732-166430231	0.105880155821171	.	.
chr1	166253817	166254316	chr1	166669186	166669685	Ildr2|chr1:166669186-166669685	0.094040468037485	.	.
chr1	166253817	166254316	chr1	166687825	166688324	Ildr2|chr1:166687825-166688324	0.0715420143108055	.	.
chr1	166254415	166254914	chr1	166259550	166260049	Ildr2|chr1:166259550-166260049	0.120506885358538	.	.
chr1	166254415	166254914	chr1	166267196	166267695	Ildr2|chr1:166267196-166267695	0.0919124367362347	.	.
chr1	166254415	166254914	chr1	166290551	166291050	Ildr2|chr1:166290551-166291050	0.123439934854124	.	.
chr1	166254415	166254914	chr1	166301382	166301881	Ildr2|chr1:166301382-166301881	0.0835925162031819	.	.
chr1	166254415	166254914	chr1	166319038	166319537	Ildr2|chr1:166319038-166319537	0.10915643878784	.	.
chr1	166254415	166254914	chr1	166330745	166331244	Ildr2|chr1:166330745-166331244	0.0806256750814321	.	.
chr1	166254415	166254914	chr1	166361038	166361537	Ildr2|chr1:166361038-166361537	0.0884477599164667	.	.
chr1	166254415	166254914	chr1	166395202	166395701	Ildr2|chr1:166395202-166395701	0.16452031757576	.	.
chr1	166254415	166254914	chr1	166395768	166396267	Ildr2|chr1:166395768-166396267	0.228777551761561	.	.
chr1	166254415	166254914	chr1	166428926	166429425	Ildr2|chr1:166428926-166429425	0.317951121846225	.	.
chr1	166254415	166254914	chr1	166669186	166669685	Ildr2|chr1:166669186-166669685	0.23815206368752	.	.
chr1	166254415	166254914	chr1	166687825	166688324	Ildr2|chr1:166687825-166688324	0.115790665704574	.	.
chr1	166308696	166309195	chr1	166290551	166291050	5330438I03Rik|chr1:166290551-166291050	0.11047145939334	.	.
chr1	166308696	166309195	chr1	166296364	166296863	5330438I03Rik|chr1:166296364-166296863	0.121547691341456	.	.
chr1	166308696	166309195	chr1	166307238	166307737	5330438I03Rik|chr1:166307238-166307737	0.0959439404216511	.	.
chr1	166308696	166309195	chr1	166326364	166326863	5330438I03Rik|chr1:166326364-166326863	0.176392836203037	.	.
chr1	166308696	166309195	chr1	166343030	166343529	5330438I03Rik|chr1:166343030-166343529	0.199668368632292	.	.
chr1	166308696	166309195	chr1	166428926	166429425	5330438I03Rik|chr1:166428926-166429425	0.117529181111773	.	.
chr1	166308696	166309195	chr1	166429732	166430231	5330438I03Rik|chr1:166429732-166430231	0.0933299493776863	.	.
chr1	166308696	166309195	chr1	166637949	166638448	5330438I03Rik|chr1:166637949-166638448	0.0759729355193378	.	.
chr1	166309200	166309699	chr1	166313555	166314054	5330438I03Rik|chr1:166313555-166314054	0.0758449261370753	.	.
chr1	166309200	166309699	chr1	166319038	166319537	5330438I03Rik|chr1:166319038-166319537	0.0783851444135586	.	.
chr1	166309200	166309699	chr1	166326364	166326863	5330438I03Rik|chr1:166326364-166326863	0.306911451553125	.	.
chr1	166309200	166309699	chr1	166343030	166343529	5330438I03Rik|chr1:166343030-166343529	0.210029982870397	.	.
chr1	166309200	166309699	chr1	166428926	166429425	5330438I03Rik|chr1:166428926-166429425	0.082338555795592	.	.
chr1	166309200	166309699	chr1	166429732	166430231	5330438I03Rik|chr1:166429732-166430231	0.161260735308881	.	.
chr1	166309200	166309699	chr1	166573637	166574136	5330438I03Rik|chr1:166573637-166574136	0.11343448139893	.	.
chr1	166309200	166309699	chr1	166637949	166638448	5330438I03Rik|chr1:166637949-166638448	0.138266274315078	.	.
chr1	166309200	166309699	chr1	166715336	166715835	5330438I03Rik|chr1:166715336-166715835	0.0939103375951127	.	.
chr1	166379002	166379501	chr1	166259550	166260049	Tada1|chr1:166259550-166260049	0.178538765547754	.	.
chr1	166379002	166379501	chr1	166267196	166267695	Tada1|chr1:166267196-166267695	0.0978114589802554	.	.
chr1	166379002	166379501	chr1	166301382	166301881	Tada1|chr1:166301382-166301881	0.104045321010425	.	.
chr1	166379002	166379501	chr1	166395202	166395701	Tada1|chr1:166395202-166395701	0.248020601926391	.	.
chr1	166379002	166379501	chr1	166395768	166396267	Tada1|chr1:166395768-166396267	0.227669280866225	.	.
chr1	166379002	166379501	chr1	166428926	166429425	Tada1|chr1:166428926-166429425	0.244241539042037	.	.
chr1	166379002	166379501	chr1	166429732	166430231	Tada1|chr1:166429732-166430231	0.21960295381087	.	.
chr1	166379002	166379501	chr1	166429732	166430231	Tada1|chr1:166429732-166430231	0.219602953810871	.	.
chr1	166379002	166379501	chr1	166573637	166574136	Tada1|chr1:166573637-166574136	0.182672244981376	.	.
chr1	166379002	166379501	chr1	166637949	166638448	Tada1|chr1:166637949-166638448	0.116148000520848	.	.
chr1	166379002	166379501	chr1	166669186	166669685	Tada1|chr1:166669186-166669685	0.176195911012967	.	.
chr1	166379002	166379501	chr1	166687825	166688324	Tada1|chr1:166687825-166688324	0.304143627475741	.	.
chr1	166379002	166379501	chr1	166714771	166715270	Tada1|chr1:166714771-166715270	0.0783497806441043	.	.
chr1	166379863	166380362	chr1	166304305	166304804	Gm15853|chr1:166304305-166304804	0.114910652425433	.	.
chr1	166379863	166380362	chr1	166304926	166305425	Gm15853|chr1:166304926-166305425	0.130513036656828	.	.
chr1	166379863	166380362	chr1	166429732	166430231	Gm15853|chr1:166429732-166430231	0.115187482291177	.	.
chr1	166379863	166380362	chr1	166643517	166644016	Gm15853|chr1:166643517-166644016	0.177903132680292	.	.
chr1	166379863	166380362	chr1	166688723	166689222	Gm15853|chr1:166688723-166689222	0.107524597984637	.	.
chr1	166409578	166410077	chr1	166267196	166267695	Pogk|chr1:166267196-166267695	0.117843456928205	.	.
chr1	166409578	166410077	chr1	166313555	166314054	Pogk|chr1:166313555-166314054	0.218637209575919	.	.
chr1	166409578	166410077	chr1	166330745	166331244	Pogk|chr1:166330745-166331244	0.104817912109631	.	.
chr1	166409578	166410077	chr1	166361038	166361537	Pogk|chr1:166361038-166361537	0.0766128779669748	.	.
chr1	166409578	166410077	chr1	166669186	166669685	Pogk|chr1:166669186-166669685	0.154667363982555	.	.
chr1	166409578	166410077	chr1	166687825	166688324	Pogk|chr1:166687825-166688324	0.0813773034886153	.	.
chr1	166409578	166410077	chr1	166715336	166715835	Pogk|chr1:166715336-166715835	0.0968421721236008	.	.
chr1	166409578	166410077	chr1	166715336	166715835	Pogk|chr1:166715336-166715835	0.0968421721236009	.	.
chr1	167597755	167598254	chr1	167523848	167524347	Rxrg|chr1:167523848-167524347	0.160568621664069	.	.
chr1	167598393	167598892	chr1	167523848	167524347	Rxrg|chr1:167523848-167524347	0.206986676088812	.	.
chr1	167598393	167598892	chr1	167669716	167670215	Rxrg|chr1:167669716-167670215	0.167426922279569	.	.
chr1	169346795	169347294	chr1	169060512	169061011	Gm37839|chr1:169060512-169061011	0.086544693375317	.	.
chr1	169346795	169347294	chr1	169155971	169156470	Gm37839|chr1:169155971-169156470	0.178717829169224	.	.
chr1	169346795	169347294	chr1	169462320	169462819	Gm37839|chr1:169462320-169462819	0.113929370877942	.	.
chr1	169346795	169347294	chr1	169462898	169463397	Gm37839|chr1:169462898-169463397	0.139486250214866	.	.
chr1	169346795	169347294	chr1	169485578	169486077	Gm37839|chr1:169485578-169486077	0.0932096877147737	.	.
chr1	171270057	171270556	chr1	171647647	171648146	B4galt3|chr1:171647647-171648146	0.134560891917353	.	.
chr1	171270057	171270556	chr1	171658362	171658861	B4galt3|chr1:171658362-171658861	0.116859164635028	.	.
chr1	171281054	171281553	chr1	171263038	171263537	Ppox|chr1:171263038-171263537	0.151428586981611	.	.
chr1	171281054	171281553	chr1	171478928	171479427	Ppox|chr1:171478928-171479427	0.283614636160823	.	.
chr1	171287719	171288218	chr1	171612352	171612851	Usp21|chr1:171612352-171612851	0.0782957852618796	.	.
chr1	171287719	171288218	chr1	171698913	171699412	Usp21|chr1:171698913-171699412	0.0973520729809657	.	.
chr1	171294566	171295065	chr1	171263038	171263537	Ufc1|chr1:171263038-171263537	0.183691324153002	.	.
chr1	171294566	171295065	chr1	171398129	171398628	Ufc1|chr1:171398129-171398628	0.115836154514668	.	.
chr1	171294566	171295065	chr1	171478928	171479427	Ufc1|chr1:171478928-171479427	0.245684082231613	.	.
chr1	171294566	171295065	chr1	171612352	171612851	Ufc1|chr1:171612352-171612851	0.103264026817285	.	.
chr1	171294566	171295065	chr1	171698913	171699412	Ufc1|chr1:171698913-171699412	0.0859688178772734	.	.
chr1	171328705	171329204	chr1	171257104	171257603	Dedd|chr1:171257104-171257603	0.152084707396541	.	.
chr1	171328705	171329204	chr1	171397617	171398116	Dedd|chr1:171397617-171398116	0.106425691135661	.	.
chr1	171328705	171329204	chr1	171459144	171459643	Dedd|chr1:171459144-171459643	0.0733976136600874	.	.
chr1	171328705	171329204	chr1	171672998	171673497	Dedd|chr1:171672998-171673497	0.0951058816064797	.	.
chr1	171329206	171329705	chr1	171257104	171257603	Dedd|chr1:171257104-171257603	0.0737766464924013	.	.
chr1	171329206	171329705	chr1	171262470	171262969	Dedd|chr1:171262470-171262969	0.0919190818329366	.	.
chr1	171329206	171329705	chr1	171385011	171385510	Dedd|chr1:171385011-171385510	0.109428984003549	.	.
chr1	171329206	171329705	chr1	171459144	171459643	Dedd|chr1:171459144-171459643	0.076221865060102	.	.
chr1	171329206	171329705	chr1	171612352	171612851	Dedd|chr1:171612352-171612851	0.111273292045069	.	.
chr1	171329206	171329705	chr1	171672998	171673497	Dedd|chr1:171672998-171673497	0.0850310861890615	.	.
chr1	171345437	171345936	chr1	171698913	171699412	Nit1|chr1:171698913-171699412	0.117902267808051	.	.
chr1	171345437	171345936	chr1	171698913	171699412	Pfdn2|chr1:171698913-171699412	0.117902267808051	.	.
chr1	171345938	171346437	chr1	171647647	171648146	Nit1|chr1:171647647-171648146	0.178449243981318	.	.
chr1	171345938	171346437	chr1	171647647	171648146	Pfdn2|chr1:171647647-171648146	0.178449243981318	.	.
chr1	171345938	171346437	chr1	171715360	171715859	Nit1|chr1:171715360-171715859	0.154684733314026	.	.
chr1	171345938	171346437	chr1	171715360	171715859	Pfdn2|chr1:171715360-171715859	0.154684733314026	.	.
chr1	171360576	171361075	chr1	171263038	171263537	Klhdc9|chr1:171263038-171263537	0.114800631732902	.	.
chr1	171360576	171361075	chr1	171385011	171385510	Klhdc9|chr1:171385011-171385510	0.0974862608092597	.	.
chr1	171360576	171361075	chr1	171612352	171612851	Klhdc9|chr1:171612352-171612851	0.102336792739168	.	.
chr1	171361088	171361587	chr1	171262470	171262969	Klhdc9|chr1:171262470-171262969	0.0938612551232579	.	.
chr1	171361088	171361587	chr1	171263038	171263537	Klhdc9|chr1:171263038-171263537	0.274568673290437	.	.
chr1	171361088	171361587	chr1	171379865	171380364	Klhdc9|chr1:171379865-171380364	0.109925857915333	.	.
chr1	171361088	171361587	chr1	171478928	171479427	Klhdc9|chr1:171478928-171479427	0.170695943507194	.	.
chr1	171369780	171370279	chr1	171576718	171577217	Nectin4|chr1:171576718-171577217	0.186664628989649	.	.
chr1	171369780	171370279	chr1	171613644	171614143	Nectin4|chr1:171613644-171614143	0.0899758964197137	.	.
chr1	171411068	171411567	chr1	171397617	171398116	Usf1|chr1:171397617-171398116	0.158814305404574	.	.
chr1	171411068	171411567	chr1	171398129	171398628	Usf1|chr1:171398129-171398628	0.152103725228363	.	.
chr1	171437234	171437733	chr1	171385011	171385510	F11r|chr1:171385011-171385510	0.0890456402969613	.	.
chr1	171437234	171437733	chr1	171397617	171398116	F11r|chr1:171397617-171398116	0.0906147762494282	.	.
chr1	171437234	171437733	chr1	171647647	171648146	F11r|chr1:171647647-171648146	0.0768961388475983	.	.
chr1	171437234	171437733	chr1	171715360	171715859	F11r|chr1:171715360-171715859	0.103547157030443	.	.
chr1	171503198	171503697	chr1	171263038	171263537	Alyref2|chr1:171263038-171263537	0.129549746517498	.	.
chr1	171503198	171503697	chr1	171263038	171263537	B930036N10Rik|chr1:171263038-171263537	0.129549746517498	.	.
chr1	171503198	171503697	chr1	171478928	171479427	Alyref2|chr1:171478928-171479427	0.0903226279882479	.	.
chr1	171503198	171503697	chr1	171478928	171479427	B930036N10Rik|chr1:171478928-171479427	0.0903226279882479	.	.
chr1	171503198	171503697	chr1	171576718	171577217	Alyref2|chr1:171576718-171577217	0.0862615294807317	.	.
chr1	171503198	171503697	chr1	171576718	171577217	B930036N10Rik|chr1:171576718-171577217	0.0862615294807317	.	.
chr1	171503198	171503697	chr1	171815706	171816205	Alyref2|chr1:171815706-171816205	0.124911510562409	.	.
chr1	171503198	171503697	chr1	171815706	171816205	B930036N10Rik|chr1:171815706-171816205	0.124911510562409	.	.
chr1	171503198	171503697	chr1	171826171	171826670	Alyref2|chr1:171826171-171826670	0.118092581799298	.	.
chr1	171503198	171503697	chr1	171826171	171826670	B930036N10Rik|chr1:171826171-171826670	0.118092581799298	.	.
chr1	171503198	171503697	chr1	171887003	171887502	Alyref2|chr1:171887003-171887502	0.16826256604851	.	.
chr1	171503198	171503697	chr1	171887003	171887502	B930036N10Rik|chr1:171887003-171887502	0.16826256604851	.	.
chr1	171503198	171503697	chr1	171922807	171923306	Alyref2|chr1:171922807-171923306	0.0768652878021211	.	.
chr1	171503198	171503697	chr1	171922807	171923306	Alyref2|chr1:171922807-171923306	0.0768652878021212	.	.
chr1	171503198	171503697	chr1	171922807	171923306	B930036N10Rik|chr1:171922807-171923306	0.0768652878021211	.	.
chr1	171503198	171503697	chr1	171922807	171923306	B930036N10Rik|chr1:171922807-171923306	0.0768652878021212	.	.
chr1	171607112	171607611	chr1	171613644	171614143	Ly9|chr1:171613644-171614143	0.154249209970628	.	.
chr1	171607112	171607611	chr1	171773402	171773901	Ly9|chr1:171773402-171773901	0.169634858440279	.	.
chr1	171607112	171607611	chr1	171826851	171827350	Ly9|chr1:171826851-171827350	0.0869574316324309	.	.
chr1	171607112	171607611	chr1	171981567	171982066	Ly9|chr1:171981567-171982066	0.0963847605590628	.	.
chr1	172520879	172521378	chr1	172528665	172529164	Cfap45|chr1:172528665-172529164	0.0869163010927405	.	.
chr1	172632827	172633326	chr1	172550479	172550978	Dusp23|chr1:172550479-172550978	0.0836323462814918	.	.
chr1	172632827	172633326	chr1	172562878	172563377	Dusp23|chr1:172562878-172563377	0.260580507823078	.	.
chr1	172632827	172633326	chr1	172751254	172751753	Dusp23|chr1:172751254-172751753	0.113814686097089	.	.
chr1	172632827	172633326	chr1	172751892	172752391	Dusp23|chr1:172751892-172752391	0.193061372278861	.	.
chr1	172632827	172633326	chr1	172752402	172752901	Dusp23|chr1:172752402-172752901	0.0794606706022769	.	.
chr1	172632827	172633326	chr1	172960383	172960882	Dusp23|chr1:172960383-172960882	0.226843709773895	.	.
chr1	173366644	173367143	chr1	173033230	173033729	Cadm3|chr1:173033230-173033729	0.094868480411843	.	.
chr1	173366644	173367143	chr1	173300727	173301226	Cadm3|chr1:173300727-173301226	0.10816992386716	.	.
chr1	173366644	173367143	chr1	173339459	173339958	Cadm3|chr1:173339459-173339958	0.152606359355243	.	.
chr1	173366644	173367143	chr1	173357691	173358190	Cadm3|chr1:173357691-173358190	0.132475240493599	.	.
chr1	173366644	173367143	chr1	173390016	173390515	Cadm3|chr1:173390016-173390515	0.0740055117222772	.	.
chr1	173366644	173367143	chr1	173406935	173407434	Cadm3|chr1:173406935-173407434	0.0824710325958166	.	.
chr1	173366644	173367143	chr1	173431447	173431946	Cadm3|chr1:173431447-173431946	0.10330037015938	.	.
chr1	173367390	173367889	chr1	173016097	173016596	Cadm3|chr1:173016097-173016596	0.110284125387189	.	.
chr1	173367390	173367889	chr1	173345578	173346077	Cadm3|chr1:173345578-173346077	0.138638945483677	.	.
chr1	173367390	173367889	chr1	173377444	173377943	Cadm3|chr1:173377444-173377943	0.18633036609041	.	.
chr1	175880538	175881037	chr1	176063110	176063609	Exo1|chr1:176063110-176063609	0.13531113115336	.	.
chr1	177795766	177796265	chr1	177522980	177523479	Adss|chr1:177522980-177523479	0.100200974373268	.	.
chr1	177795766	177796265	chr1	177573280	177573779	Adss|chr1:177573280-177573779	0.114964316378731	.	.
chr1	177795766	177796265	chr1	177595398	177595897	Adss|chr1:177595398-177595897	0.126088039470473	.	.
chr1	177795766	177796265	chr1	177690291	177690790	Adss|chr1:177690291-177690790	0.110110599966496	.	.
chr1	177795766	177796265	chr1	177690827	177691326	Adss|chr1:177690827-177691326	0.120604861274323	.	.
chr1	177795766	177796265	chr1	177702809	177703308	Adss|chr1:177702809-177703308	0.211970865091802	.	.
chr1	177796375	177796874	chr1	177592236	177592735	Adss|chr1:177592236-177592735	0.118186270289888	.	.
chr1	177796375	177796874	chr1	177676080	177676579	Adss|chr1:177676080-177676579	0.0869580109042209	.	.
chr1	177796375	177796874	chr1	177690291	177690790	Adss|chr1:177690291-177690790	0.0900734403870196	.	.
chr1	177796375	177796874	chr1	177994716	177995215	Adss|chr1:177994716-177995215	0.0834217362202724	.	.
chr1	177796375	177796874	chr1	178249061	178249560	Adss|chr1:178249061-178249560	0.213162163275585	.	.
chr1	177982967	177983466	chr1	177522980	177523479	Catspere2|chr1:177522980-177523479	0.0934072385623873	.	.
chr1	177982967	177983466	chr1	177545242	177545741	Catspere2|chr1:177545242-177545741	0.142809260189683	.	.
chr1	177982967	177983466	chr1	177592236	177592735	Catspere2|chr1:177592236-177592735	0.12563243248873	.	.
chr1	177982967	177983466	chr1	177626064	177626563	Catspere2|chr1:177626064-177626563	0.142697796089649	.	.
chr1	178187311	178187810	chr1	177994716	177995215	Desi2|chr1:177994716-177995215	0.16003472537179	.	.
chr1	178187311	178187810	chr1	178389088	178389587	Desi2|chr1:178389088-178389587	0.126945872179026	.	.
chr1	178276142	178276641	chr1	178249061	178249560	4930527J03Rik|chr1:178249061-178249560	0.146580726660419	.	.
chr1	178317988	178318487	chr1	178336353	178336852	B230369F24Rik|chr1:178336353-178336852	0.13367523211239	.	.
chr1	178317988	178318487	chr1	178336353	178336852	Cox20|chr1:178336353-178336852	0.13367523211239	.	.
chr1	178317988	178318487	chr1	178389088	178389587	B230369F24Rik|chr1:178389088-178389587	0.0990223439594041	.	.
chr1	178317988	178318487	chr1	178389088	178389587	Cox20|chr1:178389088-178389587	0.0990223439594041	.	.
chr1	178317988	178318487	chr1	178445138	178445637	B230369F24Rik|chr1:178445138-178445637	0.108645735356334	.	.
chr1	178317988	178318487	chr1	178445138	178445637	Cox20|chr1:178445138-178445637	0.108645735356334	.	.
chr1	178317988	178318487	chr1	178449116	178449615	B230369F24Rik|chr1:178449116-178449615	0.0948405561542679	.	.
chr1	178317988	178318487	chr1	178449116	178449615	Cox20|chr1:178449116-178449615	0.0948405561542679	.	.
chr1	178318532	178319031	chr1	178121159	178121658	B230369F24Rik|chr1:178121159-178121658	0.0908390357315551	.	.
chr1	178318532	178319031	chr1	178121159	178121658	Cox20|chr1:178121159-178121658	0.0908390357315551	.	.
chr1	178318532	178319031	chr1	178249061	178249560	B230369F24Rik|chr1:178249061-178249560	0.244328085091046	.	.
chr1	178318532	178319031	chr1	178249061	178249560	Cox20|chr1:178249061-178249560	0.244328085091046	.	.
chr1	178318532	178319031	chr1	178261356	178261855	B230369F24Rik|chr1:178261356-178261855	0.109750809686531	.	.
chr1	178318532	178319031	chr1	178261356	178261855	Cox20|chr1:178261356-178261855	0.109750809686531	.	.
chr1	178318532	178319031	chr1	178336353	178336852	B230369F24Rik|chr1:178336353-178336852	0.213286961169223	.	.
chr1	178318532	178319031	chr1	178336353	178336852	Cox20|chr1:178336353-178336852	0.213286961169223	.	.
chr1	178318532	178319031	chr1	178389088	178389587	B230369F24Rik|chr1:178389088-178389587	0.119030199256899	.	.
chr1	178318532	178319031	chr1	178389088	178389587	Cox20|chr1:178389088-178389587	0.119030199256899	.	.
chr1	178318532	178319031	chr1	178449116	178449615	B230369F24Rik|chr1:178449116-178449615	0.0798825351332221	.	.
chr1	178318532	178319031	chr1	178449116	178449615	Cox20|chr1:178449116-178449615	0.0798825351332221	.	.
chr1	178337022	178337521	chr1	178357754	178358253	Hnrnpu|chr1:178357754-178358253	0.123574693943276	.	.
chr1	178337022	178337521	chr1	178373101	178373600	Hnrnpu|chr1:178373101-178373600	0.117669533854728	.	.
chr1	178337022	178337521	chr1	178389088	178389587	Hnrnpu|chr1:178389088-178389587	0.0711125679494367	.	.
chr1	178337022	178337521	chr1	178391688	178392187	Hnrnpu|chr1:178391688-178392187	0.13524536283408	.	.
chr1	178337559	178338058	chr1	178121159	178121658	Hnrnpu|chr1:178121159-178121658	0.103875742084177	.	.
chr1	178337559	178338058	chr1	178357754	178358253	Hnrnpu|chr1:178357754-178358253	0.202001812514857	.	.
chr1	178337559	178338058	chr1	178368821	178369320	Hnrnpu|chr1:178368821-178369320	0.0854860939615708	.	.
chr1	178337559	178338058	chr1	178372600	178373099	Hnrnpu|chr1:178372600-178373099	0.122437425299285	.	.
chr1	178337559	178338058	chr1	178373101	178373600	Hnrnpu|chr1:178373101-178373600	0.123659639461291	.	.
chr1	178337559	178338058	chr1	178391688	178392187	Hnrnpu|chr1:178391688-178392187	0.109270067812921	.	.
chr1	178337559	178338058	chr1	178463658	178464157	Hnrnpu|chr1:178463658-178464157	0.103625625842085	.	.
chr1	178405450	178405949	chr1	178357754	178358253	Efcab2|chr1:178357754-178358253	0.225382029261941	.	.
chr1	178405450	178405949	chr1	178372600	178373099	Efcab2|chr1:178372600-178373099	0.0779444247792846	.	.
chr1	178405450	178405949	chr1	178373101	178373600	Efcab2|chr1:178373101-178373600	0.0888902758383447	.	.
chr1	178405450	178405949	chr1	178445138	178445637	Efcab2|chr1:178445138-178445637	0.0788689979641356	.	.
chr1	178406170	178406669	chr1	178357754	178358253	Efcab2|chr1:178357754-178358253	0.130189514840097	.	.
chr1	178406170	178406669	chr1	178357754	178358253	Efcab2|chr1:178357754-178358253	0.130189514840098	.	.
chr1	178406170	178406669	chr1	178454037	178454536	Efcab2|chr1:178454037-178454536	0.151254714957658	.	.
chr1	181510245	181510744	chr1	181832503	181833002	Ccdc121|chr1:181832503-181833002	0.133050823200401	.	.
chr1	181510245	181510744	chr1	181893718	181894217	Ccdc121|chr1:181893718-181894217	0.0725576458541104	.	.
chr1	181510835	181511334	chr1	181881545	181882044	Ccdc121|chr1:181881545-181882044	0.0874198280460021	.	.
chr1	181510835	181511334	chr1	181893718	181894217	Ccdc121|chr1:181893718-181894217	0.121091660814962	.	.
chr1	181842237	181842736	chr1	181549916	181550415	Lbr|chr1:181549916-181550415	0.125556051831688	.	.
chr1	181842237	181842736	chr1	181552723	181553222	Lbr|chr1:181552723-181553222	0.0813782458524045	.	.
chr1	181842237	181842736	chr1	181832503	181833002	Lbr|chr1:181832503-181833002	0.0755388782957474	.	.
chr1	181842237	181842736	chr1	181833072	181833571	Lbr|chr1:181833072-181833571	0.110212263061318	.	.
chr1	181842237	181842736	chr1	181855876	181856375	Lbr|chr1:181855876-181856375	0.0914533586556695	.	.
chr1	181842237	181842736	chr1	181881545	181882044	Lbr|chr1:181881545-181882044	0.0733807743757632	.	.
chr1	181842237	181842736	chr1	181893718	181894217	Lbr|chr1:181893718-181894217	0.105238022477958	.	.
chr1	181842237	181842736	chr1	181923286	181923785	Lbr|chr1:181923286-181923785	0.153424707457907	.	.
chr1	181842237	181842736	chr1	181984923	181985422	Lbr|chr1:181984923-181985422	0.0873673804275913	.	.
chr1	182019253	182019752	chr1	181832503	181833002	Enah|chr1:181832503-181833002	0.0957355722160267	.	.
chr1	182019253	182019752	chr1	181881545	181882044	Enah|chr1:181881545-181882044	0.132078507609317	.	.
chr1	182019253	182019752	chr1	182140320	182140819	Enah|chr1:182140320-182140819	0.183218931669003	.	.
chr1	182019822	182020321	chr1	181888749	181889248	Enah|chr1:181888749-181889248	0.0781636833365063	.	.
chr1	182019822	182020321	chr1	181893718	181894217	Enah|chr1:181893718-181894217	0.168031073871651	.	.
chr1	182019822	182020321	chr1	181997756	181998255	Enah|chr1:181997756-181998255	0.331936772939571	.	.
chr1	182019822	182020321	chr1	182140320	182140819	Enah|chr1:182140320-182140819	0.0909694100589485	.	.
chr1	182020341	182020840	chr1	181855876	181856375	Enah|chr1:181855876-181856375	0.153873340444025	.	.
chr1	182020341	182020840	chr1	181893718	181894217	Enah|chr1:181893718-181894217	0.163884005987384	.	.
chr1	182020341	182020840	chr1	181984923	181985422	Enah|chr1:181984923-181985422	0.166626545732716	.	.
chr1	182020341	182020840	chr1	182144749	182145248	Enah|chr1:182144749-182145248	0.076840047845108	.	.
chr1	183221261	183221760	chr1	183344755	183345254	Disp1|chr1:183344755-183345254	0.0943630679471852	.	.
chr1	183221261	183221760	chr1	183356226	183356725	Disp1|chr1:183356226-183356725	0.0735912924270305	.	.
chr1	183296308	183296807	chr1	183151372	183151871	Aida|chr1:183151372-183151871	0.117917477766245	.	.
chr1	183296308	183296807	chr1	183151372	183151871	Brox|chr1:183151372-183151871	0.117917477766245	.	.
chr1	183296308	183296807	chr1	183160956	183161455	Aida|chr1:183160956-183161455	0.0946805753049429	.	.
chr1	183296308	183296807	chr1	183160956	183161455	Brox|chr1:183160956-183161455	0.0946805753049429	.	.
chr1	183296308	183296807	chr1	183344755	183345254	Aida|chr1:183344755-183345254	0.0932300396348869	.	.
chr1	183296308	183296807	chr1	183344755	183345254	Brox|chr1:183344755-183345254	0.0932300396348869	.	.
chr1	183296308	183296807	chr1	183345255	183345754	Aida|chr1:183345255-183345754	0.094028634423027	.	.
chr1	183296308	183296807	chr1	183345255	183345754	Brox|chr1:183345255-183345754	0.094028634423027	.	.
chr1	183296308	183296807	chr1	183669579	183670078	Aida|chr1:183669579-183670078	0.144123012425654	.	.
[truncated: 53,463 more rows]
