# Supplementary material for: Single-cell analysis of chromatin accessibility in the adult mouse brain
Source: Nature. 2023 Dec 13;624(7991):378–89. doi: 10.1038/s41586-023-06824-9 (PMC10719105; doi:10.1038/s41586-023-06824-9)
Supplement: Supplementary file 3 — Supplementary Tables 1–25 and their legends. [file 41586_2023_6824_MOESM3_ESM.zip › 2023-03-05453B-s3/SI Tables/SI Table 13 Summary of all the gene-cCRE correlations/sa2subclass.L4-5_IT_CTX_Glut.pdc.bedpe]

chr1	3466260	3466759	chr1	3119489	3119988	Gm1992|chr1:3119489-3119988	0.0732553791078787	.	.
chr1	3466260	3466759	chr1	3120237	3120736	Gm1992|chr1:3120237-3120736	0.164905865011845	.	.
chr1	3466260	3466759	chr1	3121216	3121715	Gm1992|chr1:3121216-3121715	0.0899888669804368	.	.
chr1	3466260	3466759	chr1	3265098	3265597	Gm1992|chr1:3265098-3265597	0.195653224385708	.	.
chr1	3466260	3466759	chr1	3321442	3321941	Gm1992|chr1:3321442-3321941	0.120231333124203	.	.
chr1	3466260	3466759	chr1	3432786	3433285	Gm1992|chr1:3432786-3433285	0.195053196173555	.	.
chr1	3659247	3659746	chr1	3552481	3552980	Gm19938|chr1:3552481-3552980	0.0805367098041893	.	.
chr1	3659247	3659746	chr1	3611161	3611660	Gm19938|chr1:3611161-3611660	0.0931224523850968	.	.
chr1	3659247	3659746	chr1	3638975	3639474	Gm19938|chr1:3638975-3639474	0.139507668416366	.	.
chr1	3659247	3659746	chr1	3662628	3663127	Gm19938|chr1:3662628-3663127	0.167652583381757	.	.
chr1	3659247	3659746	chr1	3970474	3970973	Gm19938|chr1:3970474-3970973	0.13020503928789	.	.
chr1	3659247	3659746	chr1	3990324	3990823	Gm19938|chr1:3990324-3990823	0.152352884813848	.	.
chr1	3670775	3671274	chr1	3532883	3533382	Xkr4|chr1:3532883-3533382	0.0728112903926313	.	.
chr1	3670775	3671274	chr1	3560224	3560723	Xkr4|chr1:3560224-3560723	0.0716341018612297	.	.
chr1	3670775	3671274	chr1	3611161	3611660	Xkr4|chr1:3611161-3611660	0.0914593088229026	.	.
chr1	3670775	3671274	chr1	3692963	3693462	Xkr4|chr1:3692963-3693462	0.106955904819438	.	.
chr1	3671529	3672028	chr1	3560224	3560723	Xkr4|chr1:3560224-3560723	0.0930506027973951	.	.
chr1	3671529	3672028	chr1	3611161	3611660	Xkr4|chr1:3611161-3611660	0.174526890382349	.	.
chr1	3671529	3672028	chr1	3638975	3639474	Xkr4|chr1:3638975-3639474	0.200404855843633	.	.
chr1	3671529	3672028	chr1	3692963	3693462	Xkr4|chr1:3692963-3693462	0.0857921457713537	.	.
chr1	3672048	3672547	chr1	3511633	3512132	Xkr4|chr1:3511633-3512132	0.121926391904236	.	.
chr1	3672048	3672547	chr1	3692963	3693462	Xkr4|chr1:3692963-3693462	0.116275621569957	.	.
chr1	3672048	3672547	chr1	3715816	3716315	Xkr4|chr1:3715816-3716315	0.0695733093772661	.	.
chr1	3672048	3672547	chr1	3972162	3972661	Xkr4|chr1:3972162-3972661	0.0804970423116263	.	.
chr1	4785497	4785996	chr1	4688338	4688837	Mrpl15|chr1:4688338-4688837	0.11416922475853	.	.
chr1	4785497	4785996	chr1	4689112	4689611	Mrpl15|chr1:4689112-4689611	0.151616823052367	.	.
chr1	4785497	4785996	chr1	4703306	4703805	Mrpl15|chr1:4703306-4703805	0.262881047010066	.	.
chr1	4785497	4785996	chr1	4766696	4767195	Mrpl15|chr1:4766696-4767195	0.24802141701731	.	.
chr1	4785497	4785996	chr1	5082818	5083317	Mrpl15|chr1:5082818-5083317	0.0837596635068479	.	.
chr1	4785497	4785996	chr1	5128572	5129071	Mrpl15|chr1:5128572-5129071	0.0895963291561604	.	.
chr1	4785497	4785996	chr1	5160029	5160528	Mrpl15|chr1:5160029-5160528	0.0761184234678563	.	.
chr1	4807592	4808091	chr1	4571692	4572191	Lypla1|chr1:4571692-4572191	0.337093243072471	.	.
chr1	4807592	4808091	chr1	4688338	4688837	Lypla1|chr1:4688338-4688837	0.203718650789588	.	.
chr1	4807592	4808091	chr1	4703306	4703805	Lypla1|chr1:4703306-4703805	0.239595380286256	.	.
chr1	4807592	4808091	chr1	4747149	4747648	Lypla1|chr1:4747149-4747648	0.127227459763889	.	.
chr1	4807592	4808091	chr1	4766696	4767195	Lypla1|chr1:4766696-4767195	0.108158779705377	.	.
chr1	4807592	4808091	chr1	4833816	4834315	Lypla1|chr1:4833816-4834315	0.187873707009289	.	.
chr1	4807592	4808091	chr1	4868733	4869232	Lypla1|chr1:4868733-4869232	0.0904874603405233	.	.
chr1	4807592	4808091	chr1	4868733	4869232	Lypla1|chr1:4868733-4869232	0.0904874603405234	.	.
chr1	4807592	4808091	chr1	5019201	5019700	Lypla1|chr1:5019201-5019700	0.123766252409543	.	.
chr1	4807592	4808091	chr1	5082818	5083317	Lypla1|chr1:5082818-5083317	0.179638418948409	.	.
chr1	4807592	4808091	chr1	5160029	5160528	Lypla1|chr1:5160029-5160528	0.084375927441134	.	.
chr1	4857480	4857979	chr1	4571692	4572191	Tcea1|chr1:4571692-4572191	0.1094779008992	.	.
chr1	4857480	4857979	chr1	4688338	4688837	Tcea1|chr1:4688338-4688837	0.0810666696506396	.	.
chr1	4857480	4857979	chr1	4689112	4689611	Tcea1|chr1:4689112-4689611	0.0691817408332182	.	.
chr1	4857480	4857979	chr1	4703306	4703805	Tcea1|chr1:4703306-4703805	0.169457376614428	.	.
chr1	4857480	4857979	chr1	4747149	4747648	Tcea1|chr1:4747149-4747648	0.119596221918786	.	.
chr1	4857480	4857979	chr1	4766696	4767195	Tcea1|chr1:4766696-4767195	0.077816903992572	.	.
chr1	4857480	4857979	chr1	4833816	4834315	Tcea1|chr1:4833816-4834315	0.0666752170920236	.	.
chr1	4857480	4857979	chr1	4833816	4834315	Tcea1|chr1:4833816-4834315	0.0666752170920237	.	.
chr1	4857480	4857979	chr1	4873266	4873765	Tcea1|chr1:4873266-4873765	0.125881532936078	.	.
chr1	4857480	4857979	chr1	4907969	4908468	Tcea1|chr1:4907969-4908468	0.214918852533239	.	.
chr1	4857480	4857979	chr1	5017828	5018327	Tcea1|chr1:5017828-5018327	0.147404026789683	.	.
chr1	4857480	4857979	chr1	5019201	5019700	Tcea1|chr1:5019201-5019700	0.0853573324870333	.	.
chr1	4857480	4857979	chr1	5082818	5083317	Tcea1|chr1:5082818-5083317	0.160219750189327	.	.
chr1	4857480	4857979	chr1	5117195	5117694	Tcea1|chr1:5117195-5117694	0.0837597881540766	.	.
chr1	4857480	4857979	chr1	5130314	5130813	Tcea1|chr1:5130314-5130813	0.0725980359988603	.	.
chr1	4857480	4857979	chr1	5160029	5160528	Tcea1|chr1:5160029-5160528	0.174309437774697	.	.
chr1	4857480	4857979	chr1	5208080	5208579	Tcea1|chr1:5208080-5208579	0.0752285350013825	.	.
chr1	4858123	4858622	chr1	4571692	4572191	Tcea1|chr1:4571692-4572191	0.189027328165951	.	.
chr1	4858123	4858622	chr1	4688338	4688837	Tcea1|chr1:4688338-4688837	0.0861913020525692	.	.
chr1	4858123	4858622	chr1	4689112	4689611	Tcea1|chr1:4689112-4689611	0.152377438715742	.	.
chr1	4858123	4858622	chr1	4703306	4703805	Tcea1|chr1:4703306-4703805	0.184846805999333	.	.
chr1	4858123	4858622	chr1	4747149	4747648	Tcea1|chr1:4747149-4747648	0.0673827628657347	.	.
chr1	4858123	4858622	chr1	4748085	4748584	Tcea1|chr1:4748085-4748584	0.0656829184805873	.	.
chr1	4858123	4858622	chr1	4831250	4831749	Tcea1|chr1:4831250-4831749	0.101806802757914	.	.
chr1	4858123	4858622	chr1	4873266	4873765	Tcea1|chr1:4873266-4873765	0.103226472402946	.	.
chr1	4858123	4858622	chr1	4907969	4908468	Tcea1|chr1:4907969-4908468	0.0964473835637331	.	.
chr1	4858123	4858622	chr1	5082818	5083317	Tcea1|chr1:5082818-5083317	0.166849773524711	.	.
chr1	4858123	4858622	chr1	5128572	5129071	Tcea1|chr1:5128572-5129071	0.115245746607436	.	.
chr1	4858123	4858622	chr1	5160029	5160528	Tcea1|chr1:5160029-5160528	0.19610593974428	.	.
chr1	4970513	4971012	chr1	4907969	4908468	Gm16041|chr1:4907969-4908468	0.0725057265156884	.	.
chr1	4970513	4971012	chr1	5023205	5023704	Gm16041|chr1:5023205-5023704	0.0697184209306828	.	.
chr1	4970513	4971012	chr1	5220605	5221104	Gm16041|chr1:5220605-5221104	0.0850937994090303	.	.
chr1	4971076	4971575	chr1	4747149	4747648	Gm16041|chr1:4747149-4747648	0.214986651469778	.	.
chr1	4971076	4971575	chr1	4926263	4926762	Gm16041|chr1:4926263-4926762	0.0767801872820625	.	.
chr1	4971076	4971575	chr1	5045709	5046208	Gm16041|chr1:5045709-5046208	0.188294286563443	.	.
chr1	4971076	4971575	chr1	5117195	5117694	Gm16041|chr1:5117195-5117694	0.0738168187158277	.	.
chr1	4971076	4971575	chr1	5128572	5129071	Gm16041|chr1:5128572-5129071	0.0729402341518124	.	.
chr1	4971076	4971575	chr1	5130314	5130813	Gm16041|chr1:5130314-5130813	0.103827997663932	.	.
chr1	4971076	4971575	chr1	5177158	5177657	Gm16041|chr1:5177158-5177657	0.108812659648077	.	.
chr1	4971076	4971575	chr1	5183460	5183959	Gm16041|chr1:5183460-5183959	0.0807858807318034	.	.
chr1	4971076	4971575	chr1	5220605	5221104	Gm16041|chr1:5220605-5221104	0.0650621193536248	.	.
chr1	4971076	4971575	chr1	5230650	5231149	Gm16041|chr1:5230650-5231149	0.0891087109518747	.	.
chr1	4971076	4971575	chr1	5249272	5249771	Gm16041|chr1:5249272-5249771	0.0734653242442789	.	.
chr1	5070122	5070621	chr1	4833816	4834315	Atp6v1h|chr1:4833816-4834315	0.0684988300415347	.	.
chr1	5070122	5070621	chr1	4833816	4834315	Rgs20|chr1:4833816-4834315	0.0684988300415347	.	.
chr1	5070122	5070621	chr1	4910611	4911110	Atp6v1h|chr1:4910611-4911110	0.0752597216001956	.	.
chr1	5070122	5070621	chr1	4910611	4911110	Rgs20|chr1:4910611-4911110	0.0752597216001956	.	.
chr1	5070122	5070621	chr1	4922961	4923460	Atp6v1h|chr1:4922961-4923460	0.0967597230421582	.	.
chr1	5070122	5070621	chr1	4922961	4923460	Rgs20|chr1:4922961-4923460	0.0967597230421582	.	.
chr1	5070122	5070621	chr1	5018611	5019110	Atp6v1h|chr1:5018611-5019110	0.0654040214017305	.	.
chr1	5070122	5070621	chr1	5018611	5019110	Rgs20|chr1:5018611-5019110	0.0654040214017305	.	.
chr1	5070122	5070621	chr1	5019201	5019700	Atp6v1h|chr1:5019201-5019700	0.0840311820874833	.	.
chr1	5070122	5070621	chr1	5019201	5019700	Rgs20|chr1:5019201-5019700	0.0840311820874833	.	.
chr1	5070122	5070621	chr1	5022621	5023120	Atp6v1h|chr1:5022621-5023120	0.085473039769379	.	.
chr1	5070122	5070621	chr1	5022621	5023120	Rgs20|chr1:5022621-5023120	0.085473039769379	.	.
chr1	5070122	5070621	chr1	5106380	5106879	Atp6v1h|chr1:5106380-5106879	0.0791675378371213	.	.
chr1	5070122	5070621	chr1	5106380	5106879	Rgs20|chr1:5106380-5106879	0.0791675378371213	.	.
chr1	5070122	5070621	chr1	5128572	5129071	Atp6v1h|chr1:5128572-5129071	0.119825338493958	.	.
chr1	5070122	5070621	chr1	5128572	5129071	Rgs20|chr1:5128572-5129071	0.119825338493958	.	.
chr1	5070122	5070621	chr1	5138999	5139498	Atp6v1h|chr1:5138999-5139498	0.109735856818649	.	.
chr1	5070122	5070621	chr1	5138999	5139498	Rgs20|chr1:5138999-5139498	0.109735856818649	.	.
chr1	5070122	5070621	chr1	5177158	5177657	Atp6v1h|chr1:5177158-5177657	0.128346938094026	.	.
chr1	5070122	5070621	chr1	5177158	5177657	Rgs20|chr1:5177158-5177657	0.128346938094026	.	.
chr1	5070122	5070621	chr1	5208080	5208579	Atp6v1h|chr1:5208080-5208579	0.0868204644899554	.	.
chr1	5070122	5070621	chr1	5208080	5208579	Rgs20|chr1:5208080-5208579	0.0868204644899554	.	.
chr1	5070122	5070621	chr1	5220605	5221104	Atp6v1h|chr1:5220605-5221104	0.0923002033634649	.	.
chr1	5070122	5070621	chr1	5220605	5221104	Rgs20|chr1:5220605-5221104	0.0923002033634649	.	.
chr1	5070122	5070621	chr1	5285112	5285611	Atp6v1h|chr1:5285112-5285611	0.0911821123847458	.	.
chr1	5070122	5070621	chr1	5285112	5285611	Rgs20|chr1:5285112-5285611	0.0911821123847458	.	.
chr1	5070122	5070621	chr1	5297535	5298034	Atp6v1h|chr1:5297535-5298034	0.114797202213987	.	.
chr1	5070122	5070621	chr1	5297535	5298034	Rgs20|chr1:5297535-5298034	0.114797202213987	.	.
chr1	5070122	5070621	chr1	5322742	5323241	Atp6v1h|chr1:5322742-5323241	0.0823798315465898	.	.
chr1	5070122	5070621	chr1	5322742	5323241	Rgs20|chr1:5322742-5323241	0.0823798315465898	.	.
chr1	5070122	5070621	chr1	5336403	5336902	Atp6v1h|chr1:5336403-5336902	0.0809665213549535	.	.
chr1	5070122	5070621	chr1	5336403	5336902	Rgs20|chr1:5336403-5336902	0.0809665213549535	.	.
chr1	5588179	5588678	chr1	5382329	5382828	Oprk1|chr1:5382329-5382828	0.200978598553901	.	.
chr1	5588179	5588678	chr1	5915307	5915806	Oprk1|chr1:5915307-5915806	0.0730315134094063	.	.
chr1	5588820	5589319	chr1	5315438	5315937	Oprk1|chr1:5315438-5315937	0.095301460953939	.	.
chr1	5588820	5589319	chr1	5382329	5382828	Oprk1|chr1:5382329-5382828	0.0729288522875478	.	.
chr1	5916575	5917074	chr1	5904738	5905237	Npbwr1|chr1:5904738-5905237	0.0850291314147164	.	.
chr1	5916575	5917074	chr1	5904738	5905237	Npbwr1|chr1:5904738-5905237	0.0850291314147165	.	.
chr1	5916575	5917074	chr1	5925942	5926441	Npbwr1|chr1:5925942-5926441	0.103621134103627	.	.
chr1	5916575	5917074	chr1	5955757	5956256	Npbwr1|chr1:5955757-5956256	0.0712668005863405	.	.
chr1	5916575	5917074	chr1	5973219	5973718	Npbwr1|chr1:5973219-5973718	0.104053005378563	.	.
chr1	5916575	5917074	chr1	5985806	5986305	Npbwr1|chr1:5985806-5986305	0.100095600846258	.	.
chr1	5916575	5917074	chr1	6049552	6050051	Npbwr1|chr1:6049552-6050051	0.0849324383590083	.	.
chr1	5916575	5917074	chr1	6054114	6054613	Npbwr1|chr1:6054114-6054613	0.109782340314557	.	.
chr1	5916575	5917074	chr1	6094097	6094596	Npbwr1|chr1:6094097-6094596	0.102875276476382	.	.
chr1	5916575	5917074	chr1	6131847	6132346	Npbwr1|chr1:6131847-6132346	0.12209939870608	.	.
chr1	5916575	5917074	chr1	6134983	6135482	Npbwr1|chr1:6134983-6135482	0.117151184613017	.	.
chr1	5916575	5917074	chr1	6224051	6224550	Npbwr1|chr1:6224051-6224550	0.0681028690669449	.	.
chr1	5917179	5917678	chr1	6049552	6050051	Npbwr1|chr1:6049552-6050051	0.106156776546757	.	.
chr1	5917179	5917678	chr1	6178736	6179235	Npbwr1|chr1:6178736-6179235	0.0739005071043728	.	.
chr1	6214386	6214885	chr1	6178736	6179235	4732440D04Rik|chr1:6178736-6179235	0.214934600594948	.	.
chr1	6214386	6214885	chr1	6188376	6188875	4732440D04Rik|chr1:6188376-6188875	0.0885627202608384	.	.
chr1	6214386	6214885	chr1	6188907	6189406	4732440D04Rik|chr1:6188907-6189406	0.106908970134057	.	.
chr1	6214386	6214885	chr1	6406344	6406843	4732440D04Rik|chr1:6406344-6406843	0.116942440278286	.	.
chr1	6214386	6214885	chr1	6483297	6483796	4732440D04Rik|chr1:6483297-6483796	0.165642491241601	.	.
chr1	6214386	6214885	chr1	6499446	6499945	4732440D04Rik|chr1:6499446-6499945	0.114245849281932	.	.
chr1	6214899	6215398	chr1	6152392	6152891	4732440D04Rik|chr1:6152392-6152891	0.0911745615566056	.	.
chr1	6214899	6215398	chr1	6178736	6179235	4732440D04Rik|chr1:6178736-6179235	0.118169907420682	.	.
chr1	6214899	6215398	chr1	6188376	6188875	4732440D04Rik|chr1:6188376-6188875	0.106455518852471	.	.
chr1	6214899	6215398	chr1	6188907	6189406	4732440D04Rik|chr1:6188907-6189406	0.0898790187911953	.	.
chr1	6214899	6215398	chr1	6406344	6406843	4732440D04Rik|chr1:6406344-6406843	0.123188511146214	.	.
chr1	6214899	6215398	chr1	6441268	6441767	4732440D04Rik|chr1:6441268-6441767	0.103911342684279	.	.
chr1	6214899	6215398	chr1	6483297	6483796	4732440D04Rik|chr1:6483297-6483796	0.111108194679865	.	.
chr1	6359108	6359607	chr1	6178736	6179235	Alkal1|chr1:6178736-6179235	0.254321550537627	.	.
chr1	6359108	6359607	chr1	6188376	6188875	Alkal1|chr1:6188376-6188875	0.16391996211696	.	.
chr1	6359108	6359607	chr1	6188907	6189406	Alkal1|chr1:6188907-6189406	0.0946359349834447	.	.
chr1	6359108	6359607	chr1	6441268	6441767	Alkal1|chr1:6441268-6441767	0.138750141049372	.	.
chr1	6359108	6359607	chr1	6483297	6483796	Alkal1|chr1:6483297-6483796	0.0803568155516089	.	.
chr1	6359916	6360415	chr1	6178736	6179235	Alkal1|chr1:6178736-6179235	0.0690438689798466	.	.
chr1	6359916	6360415	chr1	6441268	6441767	Alkal1|chr1:6441268-6441767	0.075305385395095	.	.
chr1	7088594	7089093	chr1	6761338	6761837	Pcmtd1|chr1:6761338-6761837	0.243057680217302	.	.
chr1	7088594	7089093	chr1	6907669	6908168	Pcmtd1|chr1:6907669-6908168	0.0857219810965679	.	.
chr1	7088594	7089093	chr1	7095161	7095660	Pcmtd1|chr1:7095161-7095660	0.114797312369007	.	.
chr1	7088594	7089093	chr1	7102270	7102769	Pcmtd1|chr1:7102270-7102769	0.0696473051209584	.	.
chr1	7088594	7089093	chr1	7105020	7105519	Pcmtd1|chr1:7105020-7105519	0.379955274425956	.	.
chr1	7088594	7089093	chr1	7111444	7111943	Pcmtd1|chr1:7111444-7111943	0.101831635869075	.	.
chr1	7088594	7089093	chr1	7113207	7113706	Pcmtd1|chr1:7113207-7113706	0.093589058072415	.	.
chr1	7088594	7089093	chr1	7138562	7139061	Pcmtd1|chr1:7138562-7139061	0.358211209465191	.	.
chr1	7088594	7089093	chr1	7148116	7148615	Pcmtd1|chr1:7148116-7148615	0.109939735791603	.	.
chr1	7088594	7089093	chr1	7158549	7159048	Pcmtd1|chr1:7158549-7159048	0.19197558197316	.	.
chr1	7088594	7089093	chr1	7168199	7168698	Pcmtd1|chr1:7168199-7168698	0.11438567120246	.	.
chr1	7397174	7397673	chr1	7010156	7010655	Gm26901|chr1:7010156-7010655	0.0985687051741282	.	.
chr1	7397174	7397673	chr1	7095161	7095660	Gm26901|chr1:7095161-7095660	0.113137649811765	.	.
chr1	7397174	7397673	chr1	7102270	7102769	Gm26901|chr1:7102270-7102769	0.0915266322172504	.	.
chr1	7397174	7397673	chr1	7105020	7105519	Gm26901|chr1:7105020-7105519	0.230556571352638	.	.
chr1	7397174	7397673	chr1	7138562	7139061	Gm26901|chr1:7138562-7139061	0.199546670592699	.	.
chr1	7397174	7397673	chr1	7139109	7139608	Gm26901|chr1:7139109-7139608	0.183446111554636	.	.
chr1	7397174	7397673	chr1	7148116	7148615	Gm26901|chr1:7148116-7148615	0.1486760744819	.	.
chr1	7397174	7397673	chr1	7155129	7155628	Gm26901|chr1:7155129-7155628	0.117209085145921	.	.
chr1	7397174	7397673	chr1	7535148	7535647	Gm26901|chr1:7535148-7535647	0.0760117434499994	.	.
chr1	7397174	7397673	chr1	7731309	7731808	Gm26901|chr1:7731309-7731808	0.100388989630401	.	.
chr1	7397837	7398336	chr1	7035454	7035953	Gm26901|chr1:7035454-7035953	0.0874432710243326	.	.
chr1	7397837	7398336	chr1	7095161	7095660	Gm26901|chr1:7095161-7095660	0.277568151381583	.	.
chr1	7397837	7398336	chr1	7102270	7102769	Gm26901|chr1:7102270-7102769	0.194710543326063	.	.
chr1	7397837	7398336	chr1	7105020	7105519	Gm26901|chr1:7105020-7105519	0.392510618931903	.	.
chr1	7397837	7398336	chr1	7138562	7139061	Gm26901|chr1:7138562-7139061	0.390242895693021	.	.
chr1	7397837	7398336	chr1	7139109	7139608	Gm26901|chr1:7139109-7139608	0.079967964811702	.	.
chr1	7397837	7398336	chr1	7148116	7148615	Gm26901|chr1:7148116-7148615	0.17876360231399	.	.
chr1	7397837	7398336	chr1	7158549	7159048	Gm26901|chr1:7158549-7159048	0.100637712951287	.	.
chr1	7397837	7398336	chr1	7168199	7168698	Gm26901|chr1:7168199-7168698	0.0871743352077812	.	.
chr1	7397837	7398336	chr1	7170867	7171366	Gm26901|chr1:7170867-7171366	0.111706155160155	.	.
chr1	7397837	7398336	chr1	7205959	7206458	Gm26901|chr1:7205959-7206458	0.0723928129827071	.	.
chr1	7397837	7398336	chr1	7250113	7250612	Gm26901|chr1:7250113-7250612	0.0669432710432093	.	.
chr1	7397837	7398336	chr1	7535148	7535647	Gm26901|chr1:7535148-7535647	0.190006013262417	.	.
chr1	7397837	7398336	chr1	7545171	7545670	Gm26901|chr1:7545171-7545670	0.111125394930943	.	.
chr1	7398342	7398841	chr1	7095161	7095660	Gm26901|chr1:7095161-7095660	0.167862063544331	.	.
chr1	7398342	7398841	chr1	7102270	7102769	Gm26901|chr1:7102270-7102769	0.133735228147677	.	.
chr1	7398342	7398841	chr1	7105020	7105519	Gm26901|chr1:7105020-7105519	0.183219365719828	.	.
chr1	7398342	7398841	chr1	7111444	7111943	Gm26901|chr1:7111444-7111943	0.210652404511925	.	.
chr1	7398342	7398841	chr1	7131083	7131582	Gm26901|chr1:7131083-7131582	0.123467877871636	.	.
chr1	7398342	7398841	chr1	7138562	7139061	Gm26901|chr1:7138562-7139061	0.17551944130062	.	.
chr1	7398342	7398841	chr1	7139109	7139608	Gm26901|chr1:7139109-7139608	0.166469194410088	.	.
chr1	7398342	7398841	chr1	7148116	7148615	Gm26901|chr1:7148116-7148615	0.153305209336523	.	.
chr1	7398342	7398841	chr1	7148116	7148615	Gm26901|chr1:7148116-7148615	0.153305209336524	.	.
chr1	7398342	7398841	chr1	7168199	7168698	Gm26901|chr1:7168199-7168698	0.0972049490970164	.	.
chr1	7398342	7398841	chr1	7250113	7250612	Gm26901|chr1:7250113-7250612	0.106347881476457	.	.
chr1	7398342	7398841	chr1	7543474	7543973	Gm26901|chr1:7543474-7543973	0.0737388725766959	.	.
chr1	7398342	7398841	chr1	7545171	7545670	Gm26901|chr1:7545171-7545670	0.0773093508374094	.	.
chr1	7498025	7498524	chr1	7062461	7062960	Gm30414|chr1:7062461-7062960	0.134477200852022	.	.
chr1	7498025	7498524	chr1	7095161	7095660	Gm30414|chr1:7095161-7095660	0.078775013577151	.	.
chr1	7498025	7498524	chr1	7102270	7102769	Gm30414|chr1:7102270-7102769	0.169337321928476	.	.
chr1	7498025	7498524	chr1	7111444	7111943	Gm30414|chr1:7111444-7111943	0.0725082049130807	.	.
chr1	7498025	7498524	chr1	7113207	7113706	Gm30414|chr1:7113207-7113706	0.167975711247044	.	.
chr1	7498025	7498524	chr1	7132254	7132753	Gm30414|chr1:7132254-7132753	0.0763191501924249	.	.
chr1	7498025	7498524	chr1	7138562	7139061	Gm30414|chr1:7138562-7139061	0.0918627592922117	.	.
chr1	7498025	7498524	chr1	7158549	7159048	Gm30414|chr1:7158549-7159048	0.142634582757673	.	.
chr1	7498025	7498524	chr1	7731309	7731808	Gm30414|chr1:7731309-7731808	0.100145232919829	.	.
chr1	9298975	9299474	chr1	9202381	9202880	Sntg1|chr1:9202381-9202880	0.150914670776947	.	.
chr1	9298975	9299474	chr1	9207173	9207672	Sntg1|chr1:9207173-9207672	0.119652481397788	.	.
chr1	9298975	9299474	chr1	9210146	9210645	Sntg1|chr1:9210146-9210645	0.0802521105753687	.	.
chr1	9298975	9299474	chr1	9210146	9210645	Sntg1|chr1:9210146-9210645	0.0802521105753688	.	.
chr1	9298975	9299474	chr1	9523268	9523767	Sntg1|chr1:9523268-9523767	0.189749973182832	.	.
chr1	9298975	9299474	chr1	9523818	9524317	Sntg1|chr1:9523818-9524317	0.142955207132544	.	.
chr1	9298975	9299474	chr1	9641995	9642494	Sntg1|chr1:9641995-9642494	0.097501522707745	.	.
chr1	9298975	9299474	chr1	9645672	9646171	Sntg1|chr1:9645672-9646171	0.157310302512322	.	.
chr1	9299496	9299995	chr1	9172288	9172787	Sntg1|chr1:9172288-9172787	0.112502439313702	.	.
chr1	9299496	9299995	chr1	9207173	9207672	Sntg1|chr1:9207173-9207672	0.0743869212389188	.	.
chr1	9299496	9299995	chr1	9210146	9210645	Sntg1|chr1:9210146-9210645	0.0749954076648397	.	.
chr1	9299496	9299995	chr1	9289706	9290205	Sntg1|chr1:9289706-9290205	0.164984682288434	.	.
chr1	9299496	9299995	chr1	9298270	9298769	Sntg1|chr1:9298270-9298769	0.127576250442435	.	.
chr1	9299496	9299995	chr1	9315798	9316297	Sntg1|chr1:9315798-9316297	0.152556934836393	.	.
chr1	9299496	9299995	chr1	9523268	9523767	Sntg1|chr1:9523268-9523767	0.258170688084551	.	.
chr1	9299496	9299995	chr1	9523818	9524317	Sntg1|chr1:9523818-9524317	0.157197406326683	.	.
chr1	9299496	9299995	chr1	9609186	9609685	Sntg1|chr1:9609186-9609685	0.0865732946358204	.	.
chr1	9299496	9299995	chr1	9618891	9619390	Sntg1|chr1:9618891-9619390	0.0925884912290979	.	.
chr1	9299496	9299995	chr1	9645672	9646171	Sntg1|chr1:9645672-9646171	0.321954214311353	.	.
chr1	9545042	9545541	chr1	9541113	9541612	Rrs1|chr1:9541113-9541612	0.0818255603180298	.	.
chr1	9545042	9545541	chr1	9548921	9549420	Rrs1|chr1:9548921-9549420	0.107918200698478	.	.
chr1	9545042	9545541	chr1	9573148	9573647	Rrs1|chr1:9573148-9573647	0.094518291712065	.	.
chr1	9545042	9545541	chr1	9627223	9627722	Rrs1|chr1:9627223-9627722	0.0860377695421739	.	.
chr1	9545042	9545541	chr1	9645672	9646171	Rrs1|chr1:9645672-9646171	0.35139571554698	.	.
chr1	9545922	9546421	chr1	9258005	9258504	Rrs1|chr1:9258005-9258504	0.0721283523089514	.	.
chr1	9545922	9546421	chr1	9298270	9298769	Rrs1|chr1:9298270-9298769	0.109558228087416	.	.
chr1	9545922	9546421	chr1	9548921	9549420	Rrs1|chr1:9548921-9549420	0.0931566741023788	.	.
chr1	9545922	9546421	chr1	9548921	9549420	Rrs1|chr1:9548921-9549420	0.0931566741023789	.	.
chr1	9547814	9548313	chr1	9258005	9258504	Adhfe1|chr1:9258005-9258504	0.184866628835383	.	.
chr1	9547814	9548313	chr1	9298270	9298769	Adhfe1|chr1:9298270-9298769	0.131526599510462	.	.
chr1	9547814	9548313	chr1	9548921	9549420	Adhfe1|chr1:9548921-9549420	0.0694273163598789	.	.
chr1	9547814	9548313	chr1	9645672	9646171	Adhfe1|chr1:9645672-9646171	0.204638146735784	.	.
chr1	9547814	9548313	chr1	9645672	9646171	Adhfe1|chr1:9645672-9646171	0.204638146735785	.	.
chr1	9600949	9601448	chr1	9541113	9541612	Vxn|chr1:9541113-9541612	0.106931314267814	.	.
chr1	9600949	9601448	chr1	9559906	9560405	Vxn|chr1:9559906-9560405	0.0999177208538813	.	.
chr1	9600949	9601448	chr1	9569900	9570399	Vxn|chr1:9569900-9570399	0.090118183866659	.	.
chr1	9600949	9601448	chr1	9570415	9570914	Vxn|chr1:9570415-9570914	0.195218427636419	.	.
chr1	9600949	9601448	chr1	9577782	9578281	Vxn|chr1:9577782-9578281	0.143690803700799	.	.
chr1	9600949	9601448	chr1	9591855	9592354	Vxn|chr1:9591855-9592354	0.164817258993447	.	.
chr1	9600949	9601448	chr1	9602243	9602742	Vxn|chr1:9602243-9602742	0.126251710343695	.	.
chr1	9600949	9601448	chr1	9606575	9607074	Vxn|chr1:9606575-9607074	0.110690972567879	.	.
chr1	9600949	9601448	chr1	9610403	9610902	Vxn|chr1:9610403-9610902	0.148627907371113	.	.
chr1	9600949	9601448	chr1	9615198	9615697	Vxn|chr1:9615198-9615697	0.111561997700595	.	.
chr1	9600949	9601448	chr1	9616118	9616617	Vxn|chr1:9616118-9616617	0.192980870582081	.	.
chr1	9601474	9601973	chr1	9289706	9290205	Vxn|chr1:9289706-9290205	0.149372312878586	.	.
chr1	9601474	9601973	chr1	9541113	9541612	Vxn|chr1:9541113-9541612	0.114450533333525	.	.
chr1	9601474	9601973	chr1	9559906	9560405	Vxn|chr1:9559906-9560405	0.0881078466647735	.	.
chr1	9601474	9601973	chr1	9570415	9570914	Vxn|chr1:9570415-9570914	0.0829957430155075	.	.
chr1	9601474	9601973	chr1	9606575	9607074	Vxn|chr1:9606575-9607074	0.119402986660069	.	.
chr1	9601474	9601973	chr1	9610403	9610902	Vxn|chr1:9610403-9610902	0.0788994828857461	.	.
chr1	9601474	9601973	chr1	9615198	9615697	Vxn|chr1:9615198-9615697	0.112934542596724	.	.
chr1	9601474	9601973	chr1	9616118	9616617	Vxn|chr1:9616118-9616617	0.10893203208571	.	.
chr1	9630048	9630547	chr1	9541113	9541612	2610203C22Rik|chr1:9541113-9541612	0.0801159459364776	.	.
chr1	9630048	9630547	chr1	9591855	9592354	2610203C22Rik|chr1:9591855-9592354	0.139026431398614	.	.
chr1	9630048	9630547	chr1	9610403	9610902	2610203C22Rik|chr1:9610403-9610902	0.0947222287962809	.	.
chr1	9630048	9630547	chr1	9627223	9627722	2610203C22Rik|chr1:9627223-9627722	0.0818019393273629	.	.
chr1	9630048	9630547	chr1	9641995	9642494	2610203C22Rik|chr1:9641995-9642494	0.0937929508792658	.	.
chr1	9700259	9700758	chr1	9258005	9258504	Mybl1|chr1:9258005-9258504	0.154351093259849	.	.
chr1	9700259	9700758	chr1	9289706	9290205	Mybl1|chr1:9289706-9290205	0.144157030411828	.	.
chr1	9700259	9700758	chr1	9298270	9298769	Mybl1|chr1:9298270-9298769	0.115709267206502	.	.
chr1	9700259	9700758	chr1	9541113	9541612	Mybl1|chr1:9541113-9541612	0.0791984362564861	.	.
chr1	9700259	9700758	chr1	9610403	9610902	Mybl1|chr1:9610403-9610902	0.0966795126817041	.	.
chr1	9700259	9700758	chr1	9619425	9619924	Mybl1|chr1:9619425-9619924	0.0735770348888134	.	.
chr1	9700259	9700758	chr1	9641995	9642494	Mybl1|chr1:9641995-9642494	0.11648535435255	.	.
chr1	9747574	9748073	chr1	9289706	9290205	1700034P13Rik|chr1:9289706-9290205	0.0791620480300821	.	.
chr1	9747574	9748073	chr1	9289706	9290205	Vcpip1|chr1:9289706-9290205	0.0791620480300821	.	.
chr1	9747574	9748073	chr1	9298270	9298769	1700034P13Rik|chr1:9298270-9298769	0.0937883597830396	.	.
chr1	9747574	9748073	chr1	9298270	9298769	Vcpip1|chr1:9298270-9298769	0.0937883597830396	.	.
chr1	9747574	9748073	chr1	9315798	9316297	1700034P13Rik|chr1:9315798-9316297	0.109946962035551	.	.
chr1	9747574	9748073	chr1	9315798	9316297	Vcpip1|chr1:9315798-9316297	0.109946962035551	.	.
chr1	9747574	9748073	chr1	9458486	9458985	1700034P13Rik|chr1:9458486-9458985	0.121761594962027	.	.
chr1	9747574	9748073	chr1	9458486	9458985	Vcpip1|chr1:9458486-9458985	0.121761594962027	.	.
chr1	9747574	9748073	chr1	9523268	9523767	1700034P13Rik|chr1:9523268-9523767	0.0666968242715124	.	.
chr1	9747574	9748073	chr1	9523268	9523767	Vcpip1|chr1:9523268-9523767	0.0666968242715124	.	.
chr1	9747574	9748073	chr1	9523818	9524317	1700034P13Rik|chr1:9523818-9524317	0.0912304067856818	.	.
chr1	9747574	9748073	chr1	9523818	9524317	Vcpip1|chr1:9523818-9524317	0.0912304067856818	.	.
chr1	9747574	9748073	chr1	9569900	9570399	1700034P13Rik|chr1:9569900-9570399	0.0680812478303549	.	.
chr1	9747574	9748073	chr1	9569900	9570399	Vcpip1|chr1:9569900-9570399	0.0680812478303549	.	.
chr1	9747574	9748073	chr1	9610403	9610902	1700034P13Rik|chr1:9610403-9610902	0.124425540538675	.	.
chr1	9747574	9748073	chr1	9610403	9610902	Vcpip1|chr1:9610403-9610902	0.124425540538675	.	.
chr1	9748256	9748755	chr1	9258005	9258504	1700034P13Rik|chr1:9258005-9258504	0.0899663963083844	.	.
chr1	9748256	9748755	chr1	9258005	9258504	Vcpip1|chr1:9258005-9258504	0.0899663963083844	.	.
chr1	9748256	9748755	chr1	9298270	9298769	1700034P13Rik|chr1:9298270-9298769	0.0723418136263313	.	.
chr1	9748256	9748755	chr1	9298270	9298769	Vcpip1|chr1:9298270-9298769	0.0723418136263313	.	.
chr1	9748256	9748755	chr1	9523268	9523767	1700034P13Rik|chr1:9523268-9523767	0.10986558472058	.	.
chr1	9748256	9748755	chr1	9523268	9523767	Vcpip1|chr1:9523268-9523767	0.10986558472058	.	.
chr1	9748256	9748755	chr1	9523818	9524317	1700034P13Rik|chr1:9523818-9524317	0.0653697087025216	.	.
chr1	9748256	9748755	chr1	9523818	9524317	Vcpip1|chr1:9523818-9524317	0.0653697087025216	.	.
chr1	9748256	9748755	chr1	9627223	9627722	1700034P13Rik|chr1:9627223-9627722	0.0730597575826561	.	.
chr1	9748256	9748755	chr1	9627223	9627722	Vcpip1|chr1:9627223-9627722	0.0730597575826561	.	.
chr1	9748256	9748755	chr1	9641995	9642494	1700034P13Rik|chr1:9641995-9642494	0.067068701959551	.	.
chr1	9748256	9748755	chr1	9641995	9642494	Vcpip1|chr1:9641995-9642494	0.067068701959551	.	.
chr1	9748256	9748755	chr1	9645672	9646171	1700034P13Rik|chr1:9645672-9646171	0.21405144055388	.	.
chr1	9748256	9748755	chr1	9645672	9646171	Vcpip1|chr1:9645672-9646171	0.21405144055388	.	.
chr1	10719138	10719637	chr1	10279058	10279557	Cpa6|chr1:10279058-10279557	0.215272332401061	.	.
chr1	10719138	10719637	chr1	10493553	10494052	Cpa6|chr1:10493553-10494052	0.086968216481476	.	.
chr1	10719138	10719637	chr1	10699983	10700482	Cpa6|chr1:10699983-10700482	0.10527647142814	.	.
chr1	10719138	10719637	chr1	10771716	10772215	Cpa6|chr1:10771716-10772215	0.0854850593186766	.	.
chr1	10719713	10720212	chr1	10347746	10348245	Cpa6|chr1:10347746-10348245	0.0945918283360834	.	.
chr1	10719713	10720212	chr1	10452071	10452570	Cpa6|chr1:10452071-10452570	0.116117184645197	.	.
chr1	10719713	10720212	chr1	10486751	10487250	Cpa6|chr1:10486751-10487250	0.0987254963289457	.	.
chr1	10719713	10720212	chr1	10616904	10617403	Cpa6|chr1:10616904-10617403	0.0754616305944278	.	.
chr1	10719713	10720212	chr1	10673337	10673836	Cpa6|chr1:10673337-10673836	0.0800659781113913	.	.
chr1	10719713	10720212	chr1	10771716	10772215	Cpa6|chr1:10771716-10772215	0.0832529582353766	.	.
chr1	10719713	10720212	chr1	10781405	10781904	Cpa6|chr1:10781405-10781904	0.164437812827383	.	.
chr1	10719713	10720212	chr1	10943346	10943845	Cpa6|chr1:10943346-10943845	0.0737635226210148	.	.
chr1	10720532	10721031	chr1	10493553	10494052	Cpa6|chr1:10493553-10494052	0.125890466988449	.	.
chr1	10720532	10721031	chr1	10780704	10781203	Cpa6|chr1:10780704-10781203	0.138881670385261	.	.
chr1	10720532	10721031	chr1	10835602	10836101	Cpa6|chr1:10835602-10836101	0.102598669193275	.	.
chr1	10720532	10721031	chr1	10945193	10945692	Cpa6|chr1:10945193-10945692	0.156704281539616	.	.
chr1	10993243	10993742	chr1	10535312	10535811	Prex2|chr1:10535312-10535811	0.117446581492763	.	.
chr1	10993243	10993742	chr1	10593071	10593570	Prex2|chr1:10593071-10593570	0.0678095363253997	.	.
chr1	10993243	10993742	chr1	10637042	10637541	Prex2|chr1:10637042-10637541	0.133961999064935	.	.
chr1	10993243	10993742	chr1	10942845	10943344	Prex2|chr1:10942845-10943344	0.25137865903922	.	.
chr1	10993243	10993742	chr1	10943346	10943845	Prex2|chr1:10943346-10943845	0.0979654532503004	.	.
chr1	10993243	10993742	chr1	10945193	10945692	Prex2|chr1:10945193-10945692	0.210811866043752	.	.
chr1	10993243	10993742	chr1	11089494	11089993	Prex2|chr1:11089494-11089993	0.0853549478756802	.	.
chr1	10993243	10993742	chr1	11169569	11170068	Prex2|chr1:11169569-11170068	0.0716928200163196	.	.
chr1	10993243	10993742	chr1	11204514	11205013	Prex2|chr1:11204514-11205013	0.0658163067229609	.	.
chr1	10993243	10993742	chr1	11246988	11247487	Prex2|chr1:11246988-11247487	0.118207095584525	.	.
chr1	10993772	10994271	chr1	10673337	10673836	Prex2|chr1:10673337-10673836	0.104733884834104	.	.
chr1	10993772	10994271	chr1	10699983	10700482	Prex2|chr1:10699983-10700482	0.0914957298462166	.	.
chr1	10993772	10994271	chr1	10699983	10700482	Prex2|chr1:10699983-10700482	0.0914957298462167	.	.
chr1	10993772	10994271	chr1	10942845	10943344	Prex2|chr1:10942845-10943344	0.170664292778148	.	.
chr1	10993772	10994271	chr1	10943346	10943845	Prex2|chr1:10943346-10943845	0.070608089811626	.	.
chr1	10993772	10994271	chr1	10945193	10945692	Prex2|chr1:10945193-10945692	0.102321311164153	.	.
chr1	10993772	10994271	chr1	11116878	11117377	Prex2|chr1:11116878-11117377	0.127505851638777	.	.
chr1	10993772	10994271	chr1	11169062	11169561	Prex2|chr1:11169062-11169561	0.124750359982485	.	.
chr1	10993772	10994271	chr1	11169569	11170068	Prex2|chr1:11169569-11170068	0.110614358788051	.	.
chr1	10993772	10994271	chr1	11177671	11178170	Prex2|chr1:11177671-11178170	0.138238930832268	.	.
chr1	10993772	10994271	chr1	11179847	11180346	Prex2|chr1:11179847-11180346	0.105025326439533	.	.
chr1	10993772	10994271	chr1	11246988	11247487	Prex2|chr1:11246988-11247487	0.100875734832652	.	.
chr1	11413910	11414409	chr1	11065285	11065784	A830018L16Rik|chr1:11065285-11065784	0.0719788014567821	.	.
chr1	11413910	11414409	chr1	11099738	11100237	A830018L16Rik|chr1:11099738-11100237	0.10311387961664	.	.
chr1	11413910	11414409	chr1	11169569	11170068	A830018L16Rik|chr1:11169569-11170068	0.0821727147556824	.	.
chr1	11413910	11414409	chr1	11179847	11180346	A830018L16Rik|chr1:11179847-11180346	0.0754750766855697	.	.
chr1	11413910	11414409	chr1	11180965	11181464	A830018L16Rik|chr1:11180965-11181464	0.186103603893137	.	.
chr1	11413910	11414409	chr1	11216473	11216972	A830018L16Rik|chr1:11216473-11216972	0.116178881461949	.	.
chr1	11413910	11414409	chr1	11233822	11234321	A830018L16Rik|chr1:11233822-11234321	0.0881594131061629	.	.
chr1	11413910	11414409	chr1	11321079	11321578	A830018L16Rik|chr1:11321079-11321578	0.214724595088169	.	.
chr1	11413910	11414409	chr1	11399222	11399721	A830018L16Rik|chr1:11399222-11399721	0.21101622943556	.	.
chr1	11413910	11414409	chr1	11451649	11452148	A830018L16Rik|chr1:11451649-11452148	0.0965274267493845	.	.
chr1	11413910	11414409	chr1	11549701	11550200	A830018L16Rik|chr1:11549701-11550200	0.125112895951724	.	.
chr1	11413910	11414409	chr1	11551152	11551651	A830018L16Rik|chr1:11551152-11551651	0.128356723370441	.	.
chr1	11413910	11414409	chr1	11588252	11588751	A830018L16Rik|chr1:11588252-11588751	0.126546211869389	.	.
chr1	11413910	11414409	chr1	11627191	11627690	A830018L16Rik|chr1:11627191-11627690	0.0758956410929087	.	.
chr1	12691748	12692247	chr1	12367832	12368331	Sulf1|chr1:12367832-12368331	0.104058783413091	.	.
chr1	12691748	12692247	chr1	12722455	12722954	Sulf1|chr1:12722455-12722954	0.0784831351793879	.	.
chr1	12692265	12692764	chr1	12307089	12307588	Sulf1|chr1:12307089-12307588	0.0816328374754158	.	.
chr1	12692265	12692764	chr1	12310519	12311018	Sulf1|chr1:12310519-12311018	0.168616962175413	.	.
chr1	12692265	12692764	chr1	12367832	12368331	Sulf1|chr1:12367832-12368331	0.212193840326204	.	.
chr1	12692265	12692764	chr1	12452874	12453373	Sulf1|chr1:12452874-12453373	0.0780288980707078	.	.
chr1	12692265	12692764	chr1	12510491	12510990	Sulf1|chr1:12510491-12510990	0.0670860934968286	.	.
chr1	12692265	12692764	chr1	12519559	12520058	Sulf1|chr1:12519559-12520058	0.101785612935904	.	.
chr1	12692265	12692764	chr1	12528418	12528917	Sulf1|chr1:12528418-12528917	0.196168505565231	.	.
chr1	12692265	12692764	chr1	12620316	12620815	Sulf1|chr1:12620316-12620815	0.107589216849693	.	.
chr1	12692265	12692764	chr1	12706203	12706702	Sulf1|chr1:12706203-12706702	0.0732895422781273	.	.
chr1	12692265	12692764	chr1	12706814	12707313	Sulf1|chr1:12706814-12707313	0.0902817560589758	.	.
chr1	12692265	12692764	chr1	12718098	12718597	Sulf1|chr1:12718098-12718597	0.156356860321634	.	.
chr1	12692874	12693373	chr1	12476151	12476650	Sulf1|chr1:12476151-12476650	0.073673442263627	.	.
chr1	12692874	12693373	chr1	12519559	12520058	Sulf1|chr1:12519559-12520058	0.144424621528271	.	.
chr1	12692874	12693373	chr1	12528418	12528917	Sulf1|chr1:12528418-12528917	0.104847892870082	.	.
chr1	12692874	12693373	chr1	12697932	12698431	Sulf1|chr1:12697932-12698431	0.164271420216419	.	.
chr1	12692874	12693373	chr1	12715383	12715882	Sulf1|chr1:12715383-12715882	0.150985054324798	.	.
chr1	13588843	13589342	chr1	13630942	13631441	Tram1|chr1:13630942-13631441	0.0768798702575663	.	.
chr1	13588843	13589342	chr1	13682912	13683411	Tram1|chr1:13682912-13683411	0.150082468845327	.	.
chr1	13588843	13589342	chr1	13755786	13756285	Tram1|chr1:13755786-13756285	0.0956350920353641	.	.
chr1	13588843	13589342	chr1	13757129	13757628	Tram1|chr1:13757129-13757628	0.108356075205736	.	.
chr1	13588843	13589342	chr1	13801875	13802374	Tram1|chr1:13801875-13802374	0.0743851040460387	.	.
chr1	13589563	13590062	chr1	13500447	13500946	Tram1|chr1:13500447-13500946	0.103386060775078	.	.
chr1	13589563	13590062	chr1	13599193	13599692	Tram1|chr1:13599193-13599692	0.08907842870116	.	.
chr1	13589563	13590062	chr1	13614216	13614715	Tram1|chr1:13614216-13614715	0.0691997017605501	.	.
chr1	13589563	13590062	chr1	13628107	13628606	Tram1|chr1:13628107-13628606	0.0879629033258242	.	.
chr1	13589563	13590062	chr1	13647867	13648366	Tram1|chr1:13647867-13648366	0.221314474836913	.	.
chr1	13589563	13590062	chr1	13783752	13784251	Tram1|chr1:13783752-13784251	0.203358480773967	.	.
chr1	13659706	13660205	chr1	13531462	13531961	Lactb2|chr1:13531462-13531961	0.088187394701544	.	.
chr1	13659706	13660205	chr1	13568263	13568762	Lactb2|chr1:13568263-13568762	0.148492002920748	.	.
chr1	13659706	13660205	chr1	13647867	13648366	Lactb2|chr1:13647867-13648366	0.089462167256187	.	.
chr1	13659706	13660205	chr1	13649569	13650068	Lactb2|chr1:13649569-13650068	0.0694163971409152	.	.
chr1	13659706	13660205	chr1	13682912	13683411	Lactb2|chr1:13682912-13683411	0.0980940875789687	.	.
chr1	13659706	13660205	chr1	13738820	13739319	Lactb2|chr1:13738820-13739319	0.135267196132591	.	.
chr1	13659706	13660205	chr1	13752366	13752865	Lactb2|chr1:13752366-13752865	0.0836492510765662	.	.
chr1	13659706	13660205	chr1	13864805	13865304	Lactb2|chr1:13864805-13865304	0.0804886994555266	.	.
chr1	13659706	13660205	chr1	13901716	13902215	Lactb2|chr1:13901716-13902215	0.0801872618611788	.	.
chr1	13659706	13660205	chr1	13914552	13915051	Lactb2|chr1:13914552-13915051	0.0780862540222626	.	.
chr1	13659706	13660205	chr1	13935719	13936218	Lactb2|chr1:13935719-13936218	0.151242549434707	.	.
chr1	13660314	13660813	chr1	13500447	13500946	Lactb2|chr1:13500447-13500946	0.184085414734747	.	.
chr1	13660314	13660813	chr1	13531462	13531961	Lactb2|chr1:13531462-13531961	0.0704455659359052	.	.
chr1	13660314	13660813	chr1	13567299	13567798	Lactb2|chr1:13567299-13567798	0.13164182863268	.	.
chr1	13660314	13660813	chr1	13568263	13568762	Lactb2|chr1:13568263-13568762	0.111523167012987	.	.
chr1	13660314	13660813	chr1	13573930	13574429	Lactb2|chr1:13573930-13574429	0.0778994827112574	.	.
chr1	13660314	13660813	chr1	13599193	13599692	Lactb2|chr1:13599193-13599692	0.075426258207559	.	.
chr1	13660314	13660813	chr1	13627100	13627599	Lactb2|chr1:13627100-13627599	0.0700248596685716	.	.
chr1	13660314	13660813	chr1	13647867	13648366	Lactb2|chr1:13647867-13648366	0.15721567275054	.	.
chr1	13660314	13660813	chr1	13649569	13650068	Lactb2|chr1:13649569-13650068	0.172553177183542	.	.
chr1	13660314	13660813	chr1	13682912	13683411	Lactb2|chr1:13682912-13683411	0.242004121040773	.	.
chr1	13660314	13660813	chr1	13738820	13739319	Lactb2|chr1:13738820-13739319	0.185491764142477	.	.
chr1	13660314	13660813	chr1	13755786	13756285	Lactb2|chr1:13755786-13756285	0.147325668955914	.	.
chr1	13660314	13660813	chr1	13783752	13784251	Lactb2|chr1:13783752-13784251	0.0816817879508351	.	.
chr1	13660314	13660813	chr1	13801875	13802374	Lactb2|chr1:13801875-13802374	0.0838249320029356	.	.
chr1	14309549	14310048	chr1	14100807	14101306	Eya1|chr1:14100807-14101306	0.0690744122990463	.	.
chr1	14309549	14310048	chr1	14144372	14144871	Eya1|chr1:14144372-14144871	0.115325907318622	.	.
chr1	14309549	14310048	chr1	14164873	14165372	Eya1|chr1:14164873-14165372	0.0672159205286503	.	.
chr1	14309549	14310048	chr1	14185315	14185814	Eya1|chr1:14185315-14185814	0.0812730090270604	.	.
chr1	14309549	14310048	chr1	14185891	14186390	Eya1|chr1:14185891-14186390	0.0733245551014423	.	.
chr1	14309549	14310048	chr1	14204214	14204713	Eya1|chr1:14204214-14204713	0.13652206667896	.	.
chr1	14309549	14310048	chr1	14234125	14234624	Eya1|chr1:14234125-14234624	0.222012391701232	.	.
chr1	14309549	14310048	chr1	14236273	14236772	Eya1|chr1:14236273-14236772	0.127699576129113	.	.
chr1	14309549	14310048	chr1	14385022	14385521	Eya1|chr1:14385022-14385521	0.0668900245377371	.	.
chr1	14309549	14310048	chr1	14590838	14591337	Eya1|chr1:14590838-14591337	0.13146450177426	.	.
chr1	14309549	14310048	chr1	14635842	14636341	Eya1|chr1:14635842-14636341	0.13910506559213	.	.
chr1	14309549	14310048	chr1	14646667	14647166	Eya1|chr1:14646667-14647166	0.0834821068919465	.	.
chr1	14309549	14310048	chr1	14706391	14706890	Eya1|chr1:14706391-14706890	0.0729439379526717	.	.
chr1	14309549	14310048	chr1	14728986	14729485	Eya1|chr1:14728986-14729485	0.124949567986332	.	.
chr1	14309549	14310048	chr1	14739996	14740495	Eya1|chr1:14739996-14740495	0.0683939010469568	.	.
chr1	14755218	14755717	chr1	14669334	14669833	Msc|chr1:14669334-14669833	0.104885538513535	.	.
chr1	14755218	14755717	chr1	14706391	14706890	Msc|chr1:14706391-14706890	0.0912141922852659	.	.
chr1	14755218	14755717	chr1	14744252	14744751	Msc|chr1:14744252-14744751	0.0672219492116334	.	.
chr1	14756079	14756578	chr1	14706391	14706890	Msc|chr1:14706391-14706890	0.0820055411776726	.	.
chr1	14756079	14756578	chr1	14712235	14712734	Msc|chr1:14712235-14712734	0.149884781363156	.	.
chr1	14756079	14756578	chr1	14738247	14738746	Msc|chr1:14738247-14738746	0.0728832510780669	.	.
chr1	14756079	14756578	chr1	14816469	14816968	Msc|chr1:14816469-14816968	0.130942666009217	.	.
chr1	14756079	14756578	chr1	14831058	14831557	Msc|chr1:14831058-14831557	0.13981729598944	.	.
chr1	14756079	14756578	chr1	14861333	14861832	Msc|chr1:14861333-14861832	0.16788538829481	.	.
chr1	14756079	14756578	chr1	14904245	14904744	Msc|chr1:14904245-14904744	0.149818688629102	.	.
chr1	14756079	14756578	chr1	14980277	14980776	Msc|chr1:14980277-14980776	0.0968780729475396	.	.
chr1	14756079	14756578	chr1	15056096	15056595	Msc|chr1:15056096-15056595	0.158693973180433	.	.
chr1	14756079	14756578	chr1	15142624	15143123	Msc|chr1:15142624-15143123	0.0910010499759155	.	.
chr1	14756079	14756578	chr1	15155037	15155536	Msc|chr1:15155037-15155536	0.106547553072958	.	.
chr1	14917929	14918428	chr1	14635842	14636341	Trpa1|chr1:14635842-14636341	0.079342054201076	.	.
chr1	14917929	14918428	chr1	14728986	14729485	Trpa1|chr1:14728986-14729485	0.065334993836829	.	.
chr1	14917929	14918428	chr1	15056096	15056595	Trpa1|chr1:15056096-15056595	0.0912449052893597	.	.
chr1	15286608	15287107	chr1	15451606	15452105	Kcnb2|chr1:15451606-15452105	0.160075307031025	.	.
chr1	15286608	15287107	chr1	15482622	15483121	Kcnb2|chr1:15482622-15483121	0.0911310747781715	.	.
chr1	15287268	15287767	chr1	15294266	15294765	Kcnb2|chr1:15294266-15294765	0.222725621663089	.	.
chr1	15287268	15287767	chr1	15328087	15328586	Kcnb2|chr1:15328087-15328586	0.0989867751965316	.	.
chr1	15287268	15287767	chr1	15483457	15483956	Kcnb2|chr1:15483457-15483956	0.19251186151009	.	.
chr1	15287770	15288269	chr1	15007624	15008123	Kcnb2|chr1:15007624-15008123	0.0754368085868042	.	.
chr1	15287770	15288269	chr1	15142624	15143123	Kcnb2|chr1:15142624-15143123	0.134406073471811	.	.
chr1	15287770	15288269	chr1	15180076	15180575	Kcnb2|chr1:15180076-15180575	0.0874419475493263	.	.
chr1	15287770	15288269	chr1	15294266	15294765	Kcnb2|chr1:15294266-15294765	0.0862939777775939	.	.
chr1	15287770	15288269	chr1	15353025	15353524	Kcnb2|chr1:15353025-15353524	0.133858808125715	.	.
chr1	15287770	15288269	chr1	15397687	15398186	Kcnb2|chr1:15397687-15398186	0.0707921574280653	.	.
chr1	15287770	15288269	chr1	15483457	15483956	Kcnb2|chr1:15483457-15483956	0.10268475138072	.	.
chr1	15805340	15805839	chr1	15847785	15848284	Terf1|chr1:15847785-15848284	0.0746212060587641	.	.
chr1	15805340	15805839	chr1	15850704	15851203	Terf1|chr1:15850704-15851203	0.192143513893757	.	.
chr1	15805340	15805839	chr1	15942994	15943493	Terf1|chr1:15942994-15943493	0.135969010123978	.	.
chr1	15805340	15805839	chr1	15943655	15944154	Terf1|chr1:15943655-15944154	0.144491394238774	.	.
chr1	15805340	15805839	chr1	16113391	16113890	Terf1|chr1:16113391-16113890	0.12060493464573	.	.
chr1	15805340	15805839	chr1	16129906	16130405	Terf1|chr1:16129906-16130405	0.197388825719915	.	.
chr1	15805340	15805839	chr1	16177516	16178015	Terf1|chr1:16177516-16178015	0.119098294459876	.	.
chr1	15805340	15805839	chr1	16179868	16180367	Terf1|chr1:16179868-16180367	0.0683258632171047	.	.
chr1	15805340	15805839	chr1	16231425	16231924	Terf1|chr1:16231425-16231924	0.138978907410525	.	.
chr1	15806083	15806582	chr1	15850704	15851203	Terf1|chr1:15850704-15851203	0.0972800747680029	.	.
chr1	15806083	15806582	chr1	15850704	15851203	Terf1|chr1:15850704-15851203	0.097280074768003	.	.
chr1	15806083	15806582	chr1	16078933	16079432	Terf1|chr1:16078933-16079432	0.172471360978931	.	.
chr1	15806083	15806582	chr1	16113391	16113890	Terf1|chr1:16113391-16113890	0.0931401295151378	.	.
chr1	15806083	15806582	chr1	16129906	16130405	Terf1|chr1:16129906-16130405	0.151256247329935	.	.
chr1	15806083	15806582	chr1	16225107	16225606	Terf1|chr1:16225107-16225606	0.0722446066317963	.	.
chr1	15892493	15892992	chr1	15847785	15848284	Sbspon|chr1:15847785-15848284	0.1202778504155	.	.
chr1	15892493	15892992	chr1	15850704	15851203	Sbspon|chr1:15850704-15851203	0.085580039685793	.	.
chr1	15892493	15892992	chr1	16113391	16113890	Sbspon|chr1:16113391-16113890	0.0679993885931718	.	.
chr1	15892493	15892992	chr1	16129906	16130405	Sbspon|chr1:16129906-16130405	0.0651858187423981	.	.
chr1	16093096	16093595	chr1	15850704	15851203	4930444P10Rik|chr1:15850704-15851203	0.0922997829193073	.	.
chr1	16093096	16093595	chr1	15850704	15851203	4930444P10Rik|chr1:15850704-15851203	0.0922997829193074	.	.
chr1	16093096	16093595	chr1	15943655	15944154	4930444P10Rik|chr1:15943655-15944154	0.127330735038012	.	.
chr1	16093096	16093595	chr1	16113391	16113890	4930444P10Rik|chr1:16113391-16113890	0.103619912765321	.	.
chr1	16093096	16093595	chr1	16177516	16178015	4930444P10Rik|chr1:16177516-16178015	0.0964569962666069	.	.
chr1	16103947	16104446	chr1	15847785	15848284	Rpl7|chr1:15847785-15848284	0.107634606687847	.	.
chr1	16103947	16104446	chr1	15850704	15851203	Rpl7|chr1:15850704-15851203	0.0862593944969115	.	.
chr1	16103947	16104446	chr1	15991489	15991988	Rpl7|chr1:15991489-15991988	0.0712747552331847	.	.
chr1	16103947	16104446	chr1	16113391	16113890	Rpl7|chr1:16113391-16113890	0.09589292222803	.	.
chr1	16103947	16104446	chr1	16177516	16178015	Rpl7|chr1:16177516-16178015	0.0968303566097418	.	.
chr1	16103947	16104446	chr1	16224363	16224862	Rpl7|chr1:16224363-16224862	0.14539459836553	.	.
chr1	16103947	16104446	chr1	16237212	16237711	Rpl7|chr1:16237212-16237711	0.09305031384041	.	.
chr1	16104453	16104952	chr1	15850704	15851203	Rpl7|chr1:15850704-15851203	0.126623694022477	.	.
chr1	16104453	16104952	chr1	15943655	15944154	Rpl7|chr1:15943655-15944154	0.107817623015746	.	.
chr1	16104453	16104952	chr1	16078933	16079432	Rpl7|chr1:16078933-16079432	0.16330377460235	.	.
chr1	16104453	16104952	chr1	16113391	16113890	Rpl7|chr1:16113391-16113890	0.224658537404307	.	.
chr1	16104453	16104952	chr1	16115053	16115552	Rpl7|chr1:16115053-16115552	0.102646106382816	.	.
chr1	16104453	16104952	chr1	16129906	16130405	Rpl7|chr1:16129906-16130405	0.140863724242358	.	.
chr1	16104453	16104952	chr1	16177516	16178015	Rpl7|chr1:16177516-16178015	0.235238232450152	.	.
chr1	16104453	16104952	chr1	16179868	16180367	Rpl7|chr1:16179868-16180367	0.146417852505813	.	.
chr1	16104453	16104952	chr1	16231425	16231924	Rpl7|chr1:16231425-16231924	0.21653550780462	.	.
chr1	16104999	16105498	chr1	15847785	15848284	Rdh10|chr1:15847785-15848284	0.154019937096344	.	.
chr1	16104999	16105498	chr1	15847785	15848284	Rpl7|chr1:15847785-15848284	0.154019937096344	.	.
chr1	16104999	16105498	chr1	15943655	15944154	Rdh10|chr1:15943655-15944154	0.24407181521959	.	.
chr1	16104999	16105498	chr1	15943655	15944154	Rpl7|chr1:15943655-15944154	0.24407181521959	.	.
chr1	16104999	16105498	chr1	15990959	15991458	Rdh10|chr1:15990959-15991458	0.104132374994019	.	.
chr1	16104999	16105498	chr1	15990959	15991458	Rpl7|chr1:15990959-15991458	0.104132374994019	.	.
chr1	16104999	16105498	chr1	16078933	16079432	Rdh10|chr1:16078933-16079432	0.123943296059951	.	.
chr1	16104999	16105498	chr1	16078933	16079432	Rpl7|chr1:16078933-16079432	0.123943296059951	.	.
chr1	16104999	16105498	chr1	16091635	16092134	Rdh10|chr1:16091635-16092134	0.178043534431088	.	.
chr1	16104999	16105498	chr1	16091635	16092134	Rpl7|chr1:16091635-16092134	0.178043534431088	.	.
chr1	16104999	16105498	chr1	16113391	16113890	Rdh10|chr1:16113391-16113890	0.194129880025411	.	.
chr1	16104999	16105498	chr1	16113391	16113890	Rpl7|chr1:16113391-16113890	0.194129880025411	.	.
chr1	16104999	16105498	chr1	16177516	16178015	Rdh10|chr1:16177516-16178015	0.163994490587766	.	.
chr1	16104999	16105498	chr1	16177516	16178015	Rpl7|chr1:16177516-16178015	0.163994490587766	.	.
chr1	16104999	16105498	chr1	16179868	16180367	Rdh10|chr1:16179868-16180367	0.101531193235291	.	.
chr1	16104999	16105498	chr1	16179868	16180367	Rpl7|chr1:16179868-16180367	0.101531193235291	.	.
chr1	16104999	16105498	chr1	16231425	16231924	Rdh10|chr1:16231425-16231924	0.161694482202349	.	.
chr1	16104999	16105498	chr1	16231425	16231924	Rpl7|chr1:16231425-16231924	0.161694482202349	.	.
chr1	16105563	16106062	chr1	15847785	15848284	Rdh10|chr1:15847785-15848284	0.0973117079491662	.	.
chr1	16105563	16106062	chr1	15942994	15943493	Rdh10|chr1:15942994-15943493	0.0896456483150267	.	.
chr1	16105563	16106062	chr1	15943655	15944154	Rdh10|chr1:15943655-15944154	0.183946285341475	.	.
chr1	16105563	16106062	chr1	15991489	15991988	Rdh10|chr1:15991489-15991988	0.090676567014761	.	.
chr1	16105563	16106062	chr1	16007767	16008266	Rdh10|chr1:16007767-16008266	0.0928136000085887	.	.
chr1	16105563	16106062	chr1	16091635	16092134	Rdh10|chr1:16091635-16092134	0.105568006095045	.	.
chr1	16105563	16106062	chr1	16177516	16178015	Rdh10|chr1:16177516-16178015	0.183247286938597	.	.
chr1	16227445	16227944	chr1	15943655	15944154	Gm28095|chr1:15943655-15944154	0.0935391221875442	.	.
chr1	16227445	16227944	chr1	16078933	16079432	Gm28095|chr1:16078933-16079432	0.088843759515057	.	.
chr1	16227445	16227944	chr1	16113391	16113890	Gm28095|chr1:16113391-16113890	0.102746801389536	.	.
chr1	16227445	16227944	chr1	16129906	16130405	Gm28095|chr1:16129906-16130405	0.141826989399105	.	.
chr1	16227445	16227944	chr1	16177516	16178015	Gm28095|chr1:16177516-16178015	0.133498443296525	.	.
chr1	16227445	16227944	chr1	16179868	16180367	Gm28095|chr1:16179868-16180367	0.0900629502322982	.	.
chr1	16227445	16227944	chr1	16231425	16231924	Gm28095|chr1:16231425-16231924	0.104562994219182	.	.
chr1	16519035	16519534	chr1	16518345	16518844	Stau2|chr1:16518345-16518844	0.0835402819802169	.	.
chr1	16519035	16519534	chr1	16564742	16565241	Stau2|chr1:16564742-16565241	0.20061524706356	.	.
chr1	16519035	16519534	chr1	16703823	16704322	Stau2|chr1:16703823-16704322	0.23648434553603	.	.
chr1	16519035	16519534	chr1	16816484	16816983	Stau2|chr1:16816484-16816983	0.0664226206882676	.	.
chr1	16519761	16520260	chr1	16518345	16518844	Stau2|chr1:16518345-16518844	0.0658504330265413	.	.
chr1	16519761	16520260	chr1	16546643	16547142	Stau2|chr1:16546643-16547142	0.0993496849853173	.	.
chr1	16519761	16520260	chr1	16547143	16547642	Stau2|chr1:16547143-16547642	0.16585418957813	.	.
chr1	16519761	16520260	chr1	16554898	16555397	Stau2|chr1:16554898-16555397	0.0713300273958066	.	.
chr1	16519761	16520260	chr1	16564742	16565241	Stau2|chr1:16564742-16565241	0.218421114751516	.	.
chr1	16519761	16520260	chr1	16748624	16749123	Stau2|chr1:16748624-16749123	0.221479381436779	.	.
chr1	16519761	16520260	chr1	16758712	16759211	Stau2|chr1:16758712-16759211	0.153401763355364	.	.
chr1	16618483	16618982	chr1	16702758	16703257	Ube2w|chr1:16702758-16703257	0.0907347374317811	.	.
chr1	16618483	16618982	chr1	16735042	16735541	Ube2w|chr1:16735042-16735541	0.0729429639229497	.	.
chr1	16618483	16618982	chr1	16758712	16759211	Ube2w|chr1:16758712-16759211	0.192987406837652	.	.
chr1	16619102	16619601	chr1	16547143	16547642	Ube2w|chr1:16547143-16547642	0.0799966752454898	.	.
chr1	16619102	16619601	chr1	16564742	16565241	Ube2w|chr1:16564742-16565241	0.176105730725217	.	.
chr1	16619102	16619601	chr1	16703823	16704322	Ube2w|chr1:16703823-16704322	0.113430017903387	.	.
chr1	16619102	16619601	chr1	16748624	16749123	Ube2w|chr1:16748624-16749123	0.0946521242234535	.	.
chr1	16619102	16619601	chr1	16758712	16759211	Ube2w|chr1:16758712-16759211	0.269167521003912	.	.
chr1	16619102	16619601	chr1	16759351	16759850	Ube2w|chr1:16759351-16759850	0.118379511331874	.	.
chr1	16656744	16657243	chr1	16547143	16547642	D030040B21Rik|chr1:16547143-16547642	0.167595477015353	.	.
chr1	16656744	16657243	chr1	16547143	16547642	Eloc|chr1:16547143-16547642	0.167595477015353	.	.
chr1	16656744	16657243	chr1	16564742	16565241	D030040B21Rik|chr1:16564742-16565241	0.184256832335397	.	.
chr1	16656744	16657243	chr1	16564742	16565241	Eloc|chr1:16564742-16565241	0.184256832335397	.	.
chr1	16656744	16657243	chr1	16592201	16592700	D030040B21Rik|chr1:16592201-16592700	0.114853603327779	.	.
chr1	16656744	16657243	chr1	16592201	16592700	Eloc|chr1:16592201-16592700	0.114853603327779	.	.
chr1	16656744	16657243	chr1	16703823	16704322	D030040B21Rik|chr1:16703823-16704322	0.149096641261776	.	.
chr1	16656744	16657243	chr1	16703823	16704322	Eloc|chr1:16703823-16704322	0.149096641261776	.	.
chr1	16656744	16657243	chr1	16758712	16759211	D030040B21Rik|chr1:16758712-16759211	0.265014777353671	.	.
chr1	16656744	16657243	chr1	16758712	16759211	Eloc|chr1:16758712-16759211	0.265014777353671	.	.
chr1	16656744	16657243	chr1	16759351	16759850	D030040B21Rik|chr1:16759351-16759850	0.0988382036091443	.	.
chr1	16656744	16657243	chr1	16759351	16759850	Eloc|chr1:16759351-16759850	0.0988382036091443	.	.
chr1	16657258	16657757	chr1	16547143	16547642	D030040B21Rik|chr1:16547143-16547642	0.0906469917534176	.	.
chr1	16657258	16657757	chr1	16547143	16547642	Eloc|chr1:16547143-16547642	0.0906469917534176	.	.
chr1	16657258	16657757	chr1	16564742	16565241	D030040B21Rik|chr1:16564742-16565241	0.0797751451969404	.	.
chr1	16657258	16657757	chr1	16564742	16565241	Eloc|chr1:16564742-16565241	0.0797751451969404	.	.
chr1	16657258	16657757	chr1	16636459	16636958	D030040B21Rik|chr1:16636459-16636958	0.117775061787992	.	.
chr1	16657258	16657757	chr1	16636459	16636958	Eloc|chr1:16636459-16636958	0.117775061787992	.	.
chr1	16657258	16657757	chr1	16702758	16703257	D030040B21Rik|chr1:16702758-16703257	0.148573013239505	.	.
chr1	16657258	16657757	chr1	16702758	16703257	Eloc|chr1:16702758-16703257	0.148573013239505	.	.
chr1	16657258	16657757	chr1	16759351	16759850	D030040B21Rik|chr1:16759351-16759850	0.169406866705028	.	.
chr1	16657258	16657757	chr1	16759351	16759850	Eloc|chr1:16759351-16759850	0.169406866705028	.	.
chr1	16657258	16657757	chr1	16809163	16809662	D030040B21Rik|chr1:16809163-16809662	0.111864706247731	.	.
chr1	16657258	16657757	chr1	16809163	16809662	Eloc|chr1:16809163-16809662	0.111864706247731	.	.
chr1	16664905	16665404	chr1	16513251	16513750	Tmem70|chr1:16513251-16513750	0.103243256877049	.	.
chr1	16664905	16665404	chr1	16546643	16547142	Tmem70|chr1:16546643-16547142	0.0692811001792606	.	.
chr1	16664905	16665404	chr1	16758712	16759211	Tmem70|chr1:16758712-16759211	0.0705567638743686	.	.
chr1	16664905	16665404	chr1	16816484	16816983	Tmem70|chr1:16816484-16816983	0.121292032982646	.	.
chr1	16665581	16666080	chr1	16586933	16587432	Tmem70|chr1:16586933-16587432	0.142090771925707	.	.
chr1	16665581	16666080	chr1	16981638	16982137	Tmem70|chr1:16981638-16982137	0.128044356577745	.	.
chr1	16687901	16688400	chr1	16513251	16513750	Ly96|chr1:16513251-16513750	0.107019651284924	.	.
chr1	16687901	16688400	chr1	16546643	16547142	Ly96|chr1:16546643-16547142	0.229622093779067	.	.
chr1	16687901	16688400	chr1	16547143	16547642	Ly96|chr1:16547143-16547642	0.102023790501716	.	.
chr1	16687901	16688400	chr1	16678929	16679428	Ly96|chr1:16678929-16679428	0.155074931960631	.	.
chr1	16687901	16688400	chr1	16758712	16759211	Ly96|chr1:16758712-16759211	0.0945087459610057	.	.
chr1	16687901	16688400	chr1	16816484	16816983	Ly96|chr1:16816484-16816983	0.0893639776790972	.	.
chr1	16688506	16689005	chr1	16546643	16547142	Ly96|chr1:16546643-16547142	0.150930404671119	.	.
chr1	16688506	16689005	chr1	16547143	16547642	Ly96|chr1:16547143-16547642	0.102782828742556	.	.
chr1	16688506	16689005	chr1	16559647	16560146	Ly96|chr1:16559647-16560146	0.112336463351707	.	.
chr1	16688506	16689005	chr1	16758712	16759211	Ly96|chr1:16758712-16759211	0.111786496682952	.	.
chr1	17097078	17097577	chr1	16758712	16759211	Jph1|chr1:16758712-16759211	0.139729572145933	.	.
chr1	17097078	17097577	chr1	16759351	16759850	Jph1|chr1:16759351-16759850	0.0954285300362632	.	.
chr1	17097078	17097577	chr1	17015917	17016416	Jph1|chr1:17015917-17016416	0.181296242580964	.	.
chr1	17097078	17097577	chr1	17053897	17054396	Jph1|chr1:17053897-17054396	0.0837943204872184	.	.
chr1	17097078	17097577	chr1	17096566	17097065	Jph1|chr1:17096566-17097065	0.277583967335001	.	.
chr1	17097078	17097577	chr1	17120001	17120500	Jph1|chr1:17120001-17120500	0.0978683241428036	.	.
chr1	17097078	17097577	chr1	17122724	17123223	Jph1|chr1:17122724-17123223	0.0675351833827779	.	.
chr1	17097078	17097577	chr1	17123369	17123868	Jph1|chr1:17123369-17123868	0.161364207991436	.	.
chr1	17097078	17097577	chr1	17309890	17310389	Jph1|chr1:17309890-17310389	0.129226949700038	.	.
chr1	17097078	17097577	chr1	17449272	17449771	Jph1|chr1:17449272-17449771	0.0771156420980789	.	.
chr1	17097665	17098164	chr1	16987547	16988046	Jph1|chr1:16987547-16988046	0.0790361247828542	.	.
chr1	17097665	17098164	chr1	17041101	17041600	Jph1|chr1:17041101-17041600	0.100069531274864	.	.
chr1	17097665	17098164	chr1	17043302	17043801	Jph1|chr1:17043302-17043801	0.094658585836155	.	.
chr1	17097665	17098164	chr1	17085061	17085560	Jph1|chr1:17085061-17085560	0.166909254462457	.	.
chr1	17097665	17098164	chr1	17096566	17097065	Jph1|chr1:17096566-17097065	0.133847285479135	.	.
chr1	17097665	17098164	chr1	17302239	17302738	Jph1|chr1:17302239-17302738	0.0752845643973637	.	.
chr1	17097665	17098164	chr1	17302774	17303273	Jph1|chr1:17302774-17303273	0.136839249742014	.	.
chr1	17098192	17098691	chr1	16758712	16759211	Jph1|chr1:16758712-16759211	0.109026888184472	.	.
chr1	17098192	17098691	chr1	16809163	16809662	Jph1|chr1:16809163-16809662	0.089734245306609	.	.
chr1	17098192	17098691	chr1	16809163	16809662	Jph1|chr1:16809163-16809662	0.0897342453066091	.	.
chr1	17098192	17098691	chr1	16987547	16988046	Jph1|chr1:16987547-16988046	0.0895804550987999	.	.
chr1	17098192	17098691	chr1	17007951	17008450	Jph1|chr1:17007951-17008450	0.0675346588926972	.	.
chr1	17098192	17098691	chr1	17060493	17060992	Jph1|chr1:17060493-17060992	0.136625867203055	.	.
chr1	17098192	17098691	chr1	17085061	17085560	Jph1|chr1:17085061-17085560	0.118331151523473	.	.
chr1	17098192	17098691	chr1	17096566	17097065	Jph1|chr1:17096566-17097065	0.0688676425384195	.	.
chr1	17098192	17098691	chr1	17120838	17121337	Jph1|chr1:17120838-17121337	0.0914608804362207	.	.
chr1	17145142	17145641	chr1	16758712	16759211	Gdap1|chr1:16758712-16759211	0.326717148030344	.	.
chr1	17145142	17145641	chr1	16759351	16759850	Gdap1|chr1:16759351-16759850	0.119764615704464	.	.
chr1	17145142	17145641	chr1	16987547	16988046	Gdap1|chr1:16987547-16988046	0.0776530234412135	.	.
chr1	17145142	17145641	chr1	17053897	17054396	Gdap1|chr1:17053897-17054396	0.121769397720576	.	.
chr1	17145142	17145641	chr1	17085061	17085560	Gdap1|chr1:17085061-17085560	0.154798384751896	.	.
chr1	17145142	17145641	chr1	17120001	17120500	Gdap1|chr1:17120001-17120500	0.129515315049037	.	.
chr1	17145142	17145641	chr1	17132269	17132768	Gdap1|chr1:17132269-17132768	0.0818952167501586	.	.
chr1	17145142	17145641	chr1	17309890	17310389	Gdap1|chr1:17309890-17310389	0.157943755287744	.	.
chr1	17727070	17727569	chr1	17688382	17688881	Crispld1|chr1:17688382-17688881	0.0658385374994401	.	.
chr1	17727070	17727569	chr1	17688382	17688881	Gm16070|chr1:17688382-17688881	0.0658385374994401	.	.
chr1	17727070	17727569	chr1	17718466	17718965	Crispld1|chr1:17718466-17718965	0.089596353566239	.	.
chr1	17727070	17727569	chr1	17718466	17718965	Gm16070|chr1:17718466-17718965	0.089596353566239	.	.
chr1	17727070	17727569	chr1	17762816	17763315	Crispld1|chr1:17762816-17763315	0.0922676219590729	.	.
chr1	17727070	17727569	chr1	17762816	17763315	Gm16070|chr1:17762816-17763315	0.0922676219590729	.	.
chr1	17727070	17727569	chr1	17825827	17826326	Crispld1|chr1:17825827-17826326	0.115764556489965	.	.
chr1	17727070	17727569	chr1	17825827	17826326	Gm16070|chr1:17825827-17826326	0.115764556489965	.	.
chr1	17727608	17728107	chr1	17302239	17302738	Crispld1|chr1:17302239-17302738	0.105279395836734	.	.
chr1	17727608	17728107	chr1	17302239	17302738	Gm16070|chr1:17302239-17302738	0.105279395836734	.	.
chr1	17727608	17728107	chr1	17302774	17303273	Crispld1|chr1:17302774-17303273	0.192510796584683	.	.
chr1	17727608	17728107	chr1	17302774	17303273	Gm16070|chr1:17302774-17303273	0.192510796584683	.	.
chr1	17727608	17728107	chr1	17303274	17303773	Crispld1|chr1:17303274-17303773	0.0654955304617646	.	.
chr1	17727608	17728107	chr1	17303274	17303773	Gm16070|chr1:17303274-17303773	0.0654955304617646	.	.
chr1	17727608	17728107	chr1	17762816	17763315	Crispld1|chr1:17762816-17763315	0.0745352795607702	.	.
chr1	17727608	17728107	chr1	17762816	17763315	Gm16070|chr1:17762816-17763315	0.0745352795607702	.	.
chr1	18057998	18058497	chr1	17825827	17826326	Gm28756|chr1:17825827-17826326	0.142288001311516	.	.
chr1	18057998	18058497	chr1	18129930	18130429	Gm28756|chr1:18129930-18130429	0.131145779237872	.	.
chr1	18057998	18058497	chr1	18148103	18148602	Gm28756|chr1:18148103-18148602	0.17904153197728	.	.
chr1	18057998	18058497	chr1	18168208	18168707	Gm28756|chr1:18168208-18168707	0.225189597029678	.	.
chr1	18057998	18058497	chr1	18377362	18377861	Gm28756|chr1:18377362-18377861	0.0695101541883015	.	.
chr1	18057998	18058497	chr1	18412678	18413177	Gm28756|chr1:18412678-18413177	0.0731568931983401	.	.
chr1	18058553	18059052	chr1	17825827	17826326	Gm28756|chr1:17825827-17826326	0.249753594858547	.	.
chr1	18058553	18059052	chr1	18129930	18130429	Gm28756|chr1:18129930-18130429	0.11255631040656	.	.
chr1	18058553	18059052	chr1	18148103	18148602	Gm28756|chr1:18148103-18148602	0.250286918521537	.	.
chr1	18058553	18059052	chr1	18168208	18168707	Gm28756|chr1:18168208-18168707	0.110039055604325	.	.
chr1	18058553	18059052	chr1	18412678	18413177	Gm28756|chr1:18412678-18413177	0.0660087374532843	.	.
chr1	19103925	19104424	chr1	18961800	18962299	Gm15825|chr1:18961800-18962299	0.102415430620453	.	.
chr1	19103925	19104424	chr1	19109619	19110118	Gm15825|chr1:19109619-19110118	0.145908462947701	.	.
chr1	19103925	19104424	chr1	19178952	19179451	Gm15825|chr1:19178952-19179451	0.0708466010656348	.	.
chr1	19103925	19104424	chr1	19421109	19421608	Gm15825|chr1:19421109-19421608	0.102575216497877	.	.
chr1	19103925	19104424	chr1	19421609	19422108	Gm15825|chr1:19421609-19422108	0.104793302558371	.	.
chr1	19104658	19105157	chr1	18961800	18962299	Gm15825|chr1:18961800-18962299	0.106295700053262	.	.
chr1	19104658	19105157	chr1	19032346	19032845	Gm15825|chr1:19032346-19032845	0.0763697118922197	.	.
chr1	19104658	19105157	chr1	19109619	19110118	Gm15825|chr1:19109619-19110118	0.207666410736176	.	.
chr1	19104658	19105157	chr1	19327147	19327646	Gm15825|chr1:19327147-19327646	0.091819574815673	.	.
chr1	20791365	20791864	chr1	20620512	20621011	Il17f|chr1:20620512-20621011	0.184295830711097	.	.
chr1	20791365	20791864	chr1	20880399	20880898	Il17f|chr1:20880399-20880898	0.0761368420885069	.	.
chr1	20820187	20820686	chr1	20540367	20540866	Mcm3|chr1:20540367-20540866	0.0670568007536216	.	.
chr1	20820187	20820686	chr1	20759760	20760259	Mcm3|chr1:20759760-20760259	0.260124049137142	.	.
chr1	20820187	20820686	chr1	20848533	20849032	Mcm3|chr1:20848533-20849032	0.116304966192465	.	.
chr1	20820187	20820686	chr1	20860754	20861253	Mcm3|chr1:20860754-20861253	0.263696455849705	.	.
chr1	20820187	20820686	chr1	20905651	20906150	Mcm3|chr1:20905651-20906150	0.0740612424861024	.	.
chr1	20820187	20820686	chr1	20906237	20906736	Mcm3|chr1:20906237-20906736	0.205701562427785	.	.
chr1	20820187	20820686	chr1	20909477	20909976	Mcm3|chr1:20909477-20909976	0.130116649164009	.	.
chr1	20820187	20820686	chr1	20923365	20923864	Mcm3|chr1:20923365-20923864	0.0956621735020564	.	.
chr1	20820187	20820686	chr1	20995247	20995746	Mcm3|chr1:20995247-20995746	0.089065782937952	.	.
chr1	20890311	20890810	chr1	20620512	20621011	6720483E21Rik|chr1:20620512-20621011	0.14144666380614	.	.
chr1	20890311	20890810	chr1	20620512	20621011	Paqr8|chr1:20620512-20621011	0.14144666380614	.	.
chr1	20890311	20890810	chr1	20738421	20738920	6720483E21Rik|chr1:20738421-20738920	0.0850635489009625	.	.
chr1	20890311	20890810	chr1	20738421	20738920	Paqr8|chr1:20738421-20738920	0.0850635489009625	.	.
chr1	20890311	20890810	chr1	20754238	20754737	6720483E21Rik|chr1:20754238-20754737	0.120604486936879	.	.
chr1	20890311	20890810	chr1	20754238	20754737	Paqr8|chr1:20754238-20754737	0.120604486936879	.	.
chr1	20890311	20890810	chr1	20759760	20760259	6720483E21Rik|chr1:20759760-20760259	0.171810102960113	.	.
chr1	20890311	20890810	chr1	20759760	20760259	Paqr8|chr1:20759760-20760259	0.171810102960113	.	.
chr1	20890311	20890810	chr1	20786199	20786698	6720483E21Rik|chr1:20786199-20786698	0.0841169964223508	.	.
chr1	20890311	20890810	chr1	20786199	20786698	Paqr8|chr1:20786199-20786698	0.0841169964223508	.	.
chr1	20890311	20890810	chr1	20860754	20861253	6720483E21Rik|chr1:20860754-20861253	0.190213907300016	.	.
chr1	20890311	20890810	chr1	20860754	20861253	Paqr8|chr1:20860754-20861253	0.190213907300016	.	.
chr1	20890311	20890810	chr1	20874004	20874503	6720483E21Rik|chr1:20874004-20874503	0.0789672505349896	.	.
chr1	20890311	20890810	chr1	20874004	20874503	Paqr8|chr1:20874004-20874503	0.0789672505349896	.	.
chr1	20890311	20890810	chr1	20877410	20877909	6720483E21Rik|chr1:20877410-20877909	0.166272204985412	.	.
chr1	20890311	20890810	chr1	20877410	20877909	Paqr8|chr1:20877410-20877909	0.166272204985412	.	.
chr1	20890311	20890810	chr1	20905651	20906150	6720483E21Rik|chr1:20905651-20906150	0.195203547145028	.	.
chr1	20890311	20890810	chr1	20905651	20906150	Paqr8|chr1:20905651-20906150	0.195203547145028	.	.
chr1	20890311	20890810	chr1	20906237	20906736	6720483E21Rik|chr1:20906237-20906736	0.146669554992013	.	.
chr1	20890311	20890810	chr1	20906237	20906736	Paqr8|chr1:20906237-20906736	0.146669554992013	.	.
chr1	20890311	20890810	chr1	20926331	20926830	6720483E21Rik|chr1:20926331-20926830	0.0982645965579532	.	.
chr1	20890311	20890810	chr1	20926331	20926830	Paqr8|chr1:20926331-20926830	0.0982645965579532	.	.
chr1	20890857	20891356	chr1	20620512	20621011	6720483E21Rik|chr1:20620512-20621011	0.0695183785021304	.	.
chr1	20890857	20891356	chr1	20620512	20621011	6720483E21Rik|chr1:20620512-20621011	0.0695183785021305	.	.
chr1	20890857	20891356	chr1	20620512	20621011	Paqr8|chr1:20620512-20621011	0.0695183785021304	.	.
chr1	20890857	20891356	chr1	20620512	20621011	Paqr8|chr1:20620512-20621011	0.0695183785021305	.	.
chr1	20890857	20891356	chr1	20759760	20760259	6720483E21Rik|chr1:20759760-20760259	0.0755530338745995	.	.
chr1	20890857	20891356	chr1	20759760	20760259	Paqr8|chr1:20759760-20760259	0.0755530338745995	.	.
chr1	20890857	20891356	chr1	20860754	20861253	6720483E21Rik|chr1:20860754-20861253	0.114101249436322	.	.
chr1	20890857	20891356	chr1	20860754	20861253	Paqr8|chr1:20860754-20861253	0.114101249436322	.	.
chr1	20890857	20891356	chr1	20874004	20874503	6720483E21Rik|chr1:20874004-20874503	0.162200206498902	.	.
chr1	20890857	20891356	chr1	20874004	20874503	Paqr8|chr1:20874004-20874503	0.162200206498902	.	.
chr1	20951400	20951899	chr1	20754238	20754737	Efhc1|chr1:20754238-20754737	0.142331688716564	.	.
chr1	20951400	20951899	chr1	20759760	20760259	Efhc1|chr1:20759760-20760259	0.0933239442976222	.	.
chr1	20951400	20951899	chr1	20860754	20861253	Efhc1|chr1:20860754-20861253	0.0805078024139056	.	.
chr1	20951400	20951899	chr1	20906237	20906736	Efhc1|chr1:20906237-20906736	0.102181281344045	.	.
chr1	20951400	20951899	chr1	20933361	20933860	Efhc1|chr1:20933361-20933860	0.12974411390773	.	.
chr1	23102888	23103387	chr1	23056680	23057179	4933415F23Rik|chr1:23056680-23057179	0.0766061414733839	.	.
chr1	23102888	23103387	chr1	23058378	23058877	4933415F23Rik|chr1:23058378-23058877	0.182183378068976	.	.
chr1	23102888	23103387	chr1	23060057	23060556	4933415F23Rik|chr1:23060057-23060556	0.198616580380098	.	.
chr1	23102888	23103387	chr1	23067673	23068172	4933415F23Rik|chr1:23067673-23068172	0.106250210815347	.	.
chr1	23102888	23103387	chr1	23097693	23098192	4933415F23Rik|chr1:23097693-23098192	0.109908798213043	.	.
chr1	23102888	23103387	chr1	23098237	23098736	4933415F23Rik|chr1:23098237-23098736	0.258811225303805	.	.
chr1	23102888	23103387	chr1	23138405	23138904	4933415F23Rik|chr1:23138405-23138904	0.217752999174998	.	.
chr1	23102888	23103387	chr1	23151674	23152173	4933415F23Rik|chr1:23151674-23152173	0.0764829133447343	.	.
chr1	23102888	23103387	chr1	23152669	23153168	4933415F23Rik|chr1:23152669-23153168	0.11199725529751	.	.
chr1	23102888	23103387	chr1	23255866	23256365	4933415F23Rik|chr1:23255866-23256365	0.112943096723386	.	.
chr1	23102888	23103387	chr1	23286674	23287173	4933415F23Rik|chr1:23286674-23287173	0.102367026257854	.	.
chr1	23102888	23103387	chr1	23383148	23383647	4933415F23Rik|chr1:23383148-23383647	0.202706212183497	.	.
chr1	25828941	25829440	chr1	25828331	25828830	Adgrb3|chr1:25828331-25828830	0.165579249978426	.	.
chr1	25828941	25829440	chr1	25830663	25831162	Adgrb3|chr1:25830663-25831162	0.126665027260176	.	.
chr1	25828941	25829440	chr1	25856774	25857273	Adgrb3|chr1:25856774-25857273	0.102763357248088	.	.
chr1	25828941	25829440	chr1	25857420	25857919	Adgrb3|chr1:25857420-25857919	0.119334980729315	.	.
chr1	25828941	25829440	chr1	25877525	25878024	Adgrb3|chr1:25877525-25878024	0.0770213780234696	.	.
chr1	25828941	25829440	chr1	25921111	25921610	Adgrb3|chr1:25921111-25921610	0.159501441228502	.	.
chr1	25828941	25829440	chr1	25926920	25927419	Adgrb3|chr1:25926920-25927419	0.0901309264496406	.	.
chr1	25828941	25829440	chr1	25964051	25964550	Adgrb3|chr1:25964051-25964550	0.129031350787585	.	.
chr1	25829930	25830429	chr1	25751023	25751522	Adgrb3|chr1:25751023-25751522	0.144607058844864	.	.
chr1	25829930	25830429	chr1	25857420	25857919	Adgrb3|chr1:25857420-25857919	0.100022074710237	.	.
chr1	25829930	25830429	chr1	25930084	25930583	Adgrb3|chr1:25930084-25930583	0.0803822474468682	.	.
chr1	25829930	25830429	chr1	26053369	26053868	Adgrb3|chr1:26053369-26053868	0.134549049091896	.	.
chr1	27884161	27884660	chr1	27503821	27504320	Gm5524|chr1:27503821-27504320	0.19180986089922	.	.
chr1	27884161	27884660	chr1	27510996	27511495	Gm5524|chr1:27510996-27511495	0.0764468044906882	.	.
chr1	27884161	27884660	chr1	27559338	27559837	Gm5524|chr1:27559338-27559837	0.109798113039824	.	.
chr1	27884161	27884660	chr1	27608512	27609011	Gm5524|chr1:27608512-27609011	0.269120817456712	.	.
chr1	27884161	27884660	chr1	27621201	27621700	Gm5524|chr1:27621201-27621700	0.388829397639305	.	.
chr1	27884161	27884660	chr1	27629023	27629522	Gm5524|chr1:27629023-27629522	0.364574032367063	.	.
chr1	27884161	27884660	chr1	27638147	27638646	Gm5524|chr1:27638147-27638646	0.448760457764317	.	.
chr1	27884161	27884660	chr1	27641956	27642455	Gm5524|chr1:27641956-27642455	0.386252382849283	.	.
chr1	27884161	27884660	chr1	27657959	27658458	Gm5524|chr1:27657959-27658458	0.233811919670324	.	.
chr1	27884161	27884660	chr1	27658473	27658972	Gm5524|chr1:27658473-27658972	0.106333032459474	.	.
chr1	27884161	27884660	chr1	27668357	27668856	Gm5524|chr1:27668357-27668856	0.190527489925997	.	.
chr1	27884161	27884660	chr1	27693511	27694010	Gm5524|chr1:27693511-27694010	0.386935630353787	.	.
chr1	27884161	27884660	chr1	27722290	27722789	Gm5524|chr1:27722290-27722789	0.385589504395309	.	.
chr1	27884161	27884660	chr1	27828657	27829156	Gm5524|chr1:27828657-27829156	0.324471829202823	.	.
chr1	27884161	27884660	chr1	27873065	27873564	Gm5524|chr1:27873065-27873564	0.261683753277761	.	.
chr1	27884161	27884660	chr1	27887103	27887602	Gm5524|chr1:27887103-27887602	0.309471894625729	.	.
chr1	27884161	27884660	chr1	27958178	27958677	Gm5524|chr1:27958178-27958677	0.198645462205631	.	.
chr1	27884161	27884660	chr1	27965449	27965948	Gm5524|chr1:27965449-27965948	0.118345904887245	.	.
chr1	27884161	27884660	chr1	27983609	27984108	Gm5524|chr1:27983609-27984108	0.361106631277195	.	.
chr1	27884161	27884660	chr1	27999399	27999898	Gm5524|chr1:27999399-27999898	0.134966463905364	.	.
chr1	27884161	27884660	chr1	28003755	28004254	Gm5524|chr1:28003755-28004254	0.370511402164614	.	.
chr1	27884161	27884660	chr1	28045704	28046203	Gm5524|chr1:28045704-28046203	0.22576045236157	.	.
chr1	27884161	27884660	chr1	28047175	28047674	Gm5524|chr1:28047175-28047674	0.222849766819147	.	.
chr1	27884161	27884660	chr1	28102021	28102520	Gm5524|chr1:28102021-28102520	0.19162210909463	.	.
chr1	27884161	27884660	chr1	28129571	28130070	Gm5524|chr1:28129571-28130070	0.0758338373213519	.	.
chr1	27884161	27884660	chr1	28207957	28208456	Gm5524|chr1:28207957-28208456	0.291763163439362	.	.
chr1	27884161	27884660	chr1	28214210	28214709	Gm5524|chr1:28214210-28214709	0.129553654806684	.	.
chr1	27884161	27884660	chr1	28218579	28219078	Gm5524|chr1:28218579-28219078	0.289547627769603	.	.
chr1	27884161	27884660	chr1	28220409	28220908	Gm5524|chr1:28220409-28220908	0.130669865338837	.	.
chr1	27884161	27884660	chr1	28244217	28244716	Gm5524|chr1:28244217-28244716	0.0975658768797164	.	.
chr1	27884161	27884660	chr1	28244217	28244716	Gm5524|chr1:28244217-28244716	0.0975658768797165	.	.
chr1	30719264	30719763	chr1	30345584	30346083	Gm9898|chr1:30345584-30346083	0.0890385001982133	.	.
chr1	30719264	30719763	chr1	30391846	30392345	Gm9898|chr1:30391846-30392345	0.147102002502477	.	.
chr1	30719264	30719763	chr1	30498556	30499055	Gm9898|chr1:30498556-30499055	0.103033115753246	.	.
chr1	30719264	30719763	chr1	30503190	30503689	Gm9898|chr1:30503190-30503689	0.125275173628376	.	.
chr1	30719264	30719763	chr1	30588877	30589376	Gm9898|chr1:30588877-30589376	0.158016517749634	.	.
chr1	30719264	30719763	chr1	30593990	30594489	Gm9898|chr1:30593990-30594489	0.104770180322409	.	.
chr1	30719264	30719763	chr1	30646987	30647486	Gm9898|chr1:30646987-30647486	0.118460481090083	.	.
chr1	30719264	30719763	chr1	30656202	30656701	Gm9898|chr1:30656202-30656701	0.0822469386243347	.	.
chr1	30719264	30719763	chr1	30790220	30790719	Gm9898|chr1:30790220-30790719	0.0693175616703914	.	.
chr1	30719264	30719763	chr1	30819702	30820201	Gm9898|chr1:30819702-30820201	0.102099796592143	.	.
chr1	30720698	30721197	chr1	30415582	30416081	Gm9898|chr1:30415582-30416081	0.0888813261169128	.	.
chr1	30720698	30721197	chr1	30416562	30417061	Gm9898|chr1:30416562-30417061	0.13637245828454	.	.
chr1	30720698	30721197	chr1	30417068	30417567	Gm9898|chr1:30417068-30417567	0.160997372684524	.	.
chr1	30720698	30721197	chr1	30437939	30438438	Gm9898|chr1:30437939-30438438	0.0948450813464787	.	.
chr1	30720698	30721197	chr1	30486492	30486991	Gm9898|chr1:30486492-30486991	0.107690743497343	.	.
chr1	30720698	30721197	chr1	30498556	30499055	Gm9898|chr1:30498556-30499055	0.158248564556355	.	.
chr1	30720698	30721197	chr1	30569293	30569792	Gm9898|chr1:30569293-30569792	0.0741535277047183	.	.
chr1	30720698	30721197	chr1	30584783	30585282	Gm9898|chr1:30584783-30585282	0.112006597379573	.	.
chr1	30720698	30721197	chr1	30590651	30591150	Gm9898|chr1:30590651-30591150	0.17957163059672	.	.
chr1	30720698	30721197	chr1	30591249	30591748	Gm9898|chr1:30591249-30591748	0.122637578106304	.	.
chr1	30720698	30721197	chr1	30593990	30594489	Gm9898|chr1:30593990-30594489	0.259202073646548	.	.
chr1	30720698	30721197	chr1	30595347	30595846	Gm9898|chr1:30595347-30595846	0.101002568972706	.	.
chr1	30720698	30721197	chr1	30632686	30633185	Gm9898|chr1:30632686-30633185	0.189051446955994	.	.
chr1	30720698	30721197	chr1	30646987	30647486	Gm9898|chr1:30646987-30647486	0.108569245426848	.	.
chr1	30720698	30721197	chr1	30701088	30701587	Gm9898|chr1:30701088-30701587	0.092853131044374	.	.
chr1	30720698	30721197	chr1	30707395	30707894	Gm9898|chr1:30707395-30707894	0.0948888083333096	.	.
chr1	30720698	30721197	chr1	30716282	30716781	Gm9898|chr1:30716282-30716781	0.101985714102662	.	.
chr1	30720698	30721197	chr1	30740784	30741283	Gm9898|chr1:30740784-30741283	0.137598562669339	.	.
chr1	30720698	30721197	chr1	30751893	30752392	Gm9898|chr1:30751893-30752392	0.117854012318419	.	.
chr1	30720698	30721197	chr1	30792858	30793357	Gm9898|chr1:30792858-30793357	0.101089468898828	.	.
chr1	30720698	30721197	chr1	30793399	30793898	Gm9898|chr1:30793399-30793898	0.145279112960631	.	.
chr1	30720698	30721197	chr1	30832710	30833209	Gm9898|chr1:30832710-30833209	0.0771806062901266	.	.
chr1	30720698	30721197	chr1	30846371	30846870	Gm9898|chr1:30846371-30846870	0.0783248119293669	.	.
chr1	30720698	30721197	chr1	30891636	30892135	Gm9898|chr1:30891636-30892135	0.0685860772905594	.	.
chr1	30720698	30721197	chr1	30935884	30936383	Gm9898|chr1:30935884-30936383	0.0813135320080432	.	.
chr1	30872795	30873294	chr1	30554981	30555480	Phf3|chr1:30554981-30555480	0.133242822205845	.	.
chr1	30872795	30873294	chr1	30590651	30591150	Phf3|chr1:30590651-30591150	0.109295154320026	.	.
chr1	30872795	30873294	chr1	30681140	30681639	Phf3|chr1:30681140-30681639	0.0899173275244729	.	.
chr1	30872795	30873294	chr1	30750027	30750526	Phf3|chr1:30750027-30750526	0.156683303507571	.	.
chr1	30872795	30873294	chr1	30755349	30755848	Phf3|chr1:30755349-30755848	0.0754079819080421	.	.
chr1	30872795	30873294	chr1	30787239	30787738	Phf3|chr1:30787239-30787738	0.134033520641784	.	.
chr1	30872795	30873294	chr1	30819702	30820201	Phf3|chr1:30819702-30820201	0.133289232110207	.	.
chr1	30873430	30873929	chr1	30582365	30582864	Phf3|chr1:30582365-30582864	0.066101344881114	.	.
chr1	30873430	30873929	chr1	30583020	30583519	Phf3|chr1:30583020-30583519	0.0697155941450491	.	.
chr1	30873430	30873929	chr1	30588278	30588777	Phf3|chr1:30588278-30588777	0.204527519344483	.	.
chr1	30873430	30873929	chr1	30685293	30685792	Phf3|chr1:30685293-30685792	0.0690757824223897	.	.
chr1	30873430	30873929	chr1	30707395	30707894	Phf3|chr1:30707395-30707894	0.148266852210086	.	.
chr1	30873430	30873929	chr1	30750027	30750526	Phf3|chr1:30750027-30750526	0.0969800712489849	.	.
chr1	30873430	30873929	chr1	30751054	30751553	Phf3|chr1:30751054-30751553	0.084361422193014	.	.
chr1	30873430	30873929	chr1	30755349	30755848	Phf3|chr1:30755349-30755848	0.0939469980486602	.	.
chr1	30873430	30873929	chr1	30787239	30787738	Phf3|chr1:30787239-30787738	0.0897692513477161	.	.
chr1	30873430	30873929	chr1	30791648	30792147	Phf3|chr1:30791648-30792147	0.0760086865386633	.	.
chr1	30873430	30873929	chr1	30819702	30820201	Phf3|chr1:30819702-30820201	0.0665630007328092	.	.
chr1	30873430	30873929	chr1	30830229	30830728	Phf3|chr1:30830229-30830728	0.17951871104805	.	.
chr1	30873430	30873929	chr1	30832710	30833209	Phf3|chr1:30832710-30833209	0.214018263602064	.	.
chr1	30873942	30874441	chr1	30502089	30502588	Phf3|chr1:30502089-30502588	0.0802262050182411	.	.
chr1	30873942	30874441	chr1	30582365	30582864	Phf3|chr1:30582365-30582864	0.0684389868975119	.	.
chr1	30873942	30874441	chr1	30583020	30583519	Phf3|chr1:30583020-30583519	0.130330653167639	.	.
chr1	30873942	30874441	chr1	30588278	30588777	Phf3|chr1:30588278-30588777	0.106521991688843	.	.
chr1	30873942	30874441	chr1	30588877	30589376	Phf3|chr1:30588877-30589376	0.0913972999795623	.	.
chr1	30873942	30874441	chr1	30588877	30589376	Phf3|chr1:30588877-30589376	0.0913972999795624	.	.
chr1	30873942	30874441	chr1	30700382	30700881	Phf3|chr1:30700382-30700881	0.127639411766325	.	.
chr1	30873942	30874441	chr1	30750027	30750526	Phf3|chr1:30750027-30750526	0.0754274209575593	.	.
chr1	30873942	30874441	chr1	30787239	30787738	Phf3|chr1:30787239-30787738	0.134012036895068	.	.
chr1	30873942	30874441	chr1	30797959	30798458	Phf3|chr1:30797959-30798458	0.0899680330479898	.	.
chr1	30873942	30874441	chr1	30800748	30801247	Phf3|chr1:30800748-30801247	0.0903734776932383	.	.
chr1	30873942	30874441	chr1	30819061	30819560	Phf3|chr1:30819061-30819560	0.0759107891150661	.	.
chr1	30873942	30874441	chr1	30830229	30830728	Phf3|chr1:30830229-30830728	0.131198856984182	.	.
chr1	30949080	30949579	chr1	30583020	30583519	Ptp4a1|chr1:30583020-30583519	0.0912188706462961	.	.
chr1	30949080	30949579	chr1	30588278	30588777	Ptp4a1|chr1:30588278-30588777	0.127306322950547	.	.
chr1	30949080	30949579	chr1	30590651	30591150	Ptp4a1|chr1:30590651-30591150	0.104904942930884	.	.
chr1	30949080	30949579	chr1	30681140	30681639	Ptp4a1|chr1:30681140-30681639	0.210139410161734	.	.
chr1	30949080	30949579	chr1	30707395	30707894	Ptp4a1|chr1:30707395-30707894	0.130063680021101	.	.
chr1	30949080	30949579	chr1	30755349	30755848	Ptp4a1|chr1:30755349-30755848	0.0959380008031909	.	.
chr1	30949080	30949579	chr1	30773586	30774085	Ptp4a1|chr1:30773586-30774085	0.0754782717299308	.	.
chr1	30949080	30949579	chr1	30787239	30787738	Ptp4a1|chr1:30787239-30787738	0.0941206015955369	.	.
chr1	30949080	30949579	chr1	30800748	30801247	Ptp4a1|chr1:30800748-30801247	0.0862647654791957	.	.
chr1	30949080	30949579	chr1	30830229	30830728	Ptp4a1|chr1:30830229-30830728	0.147431783105353	.	.
chr1	30949080	30949579	chr1	30859835	30860334	Ptp4a1|chr1:30859835-30860334	0.0938405258282081	.	.
chr1	30949582	30950081	chr1	30588278	30588777	Ptp4a1|chr1:30588278-30588777	0.179651590832695	.	.
chr1	30949582	30950081	chr1	30588877	30589376	Ptp4a1|chr1:30588877-30589376	0.0927367368708321	.	.
chr1	30949582	30950081	chr1	30590651	30591150	Ptp4a1|chr1:30590651-30591150	0.158807246900327	.	.
chr1	30949582	30950081	chr1	30681140	30681639	Ptp4a1|chr1:30681140-30681639	0.168197821770147	.	.
chr1	30949582	30950081	chr1	30685293	30685792	Ptp4a1|chr1:30685293-30685792	0.1287902932211	.	.
chr1	30949582	30950081	chr1	30707395	30707894	Ptp4a1|chr1:30707395-30707894	0.162435527825619	.	.
chr1	30949582	30950081	chr1	30755349	30755848	Ptp4a1|chr1:30755349-30755848	0.128862609087747	.	.
chr1	30949582	30950081	chr1	30773586	30774085	Ptp4a1|chr1:30773586-30774085	0.0692286192570613	.	.
chr1	30949582	30950081	chr1	30830229	30830728	Ptp4a1|chr1:30830229-30830728	0.122575371788908	.	.
chr1	30949582	30950081	chr1	30859835	30860334	Ptp4a1|chr1:30859835-30860334	0.131377706192933	.	.
chr1	31222525	31223024	chr1	31156865	31157364	4931428L18Rik|chr1:31156865-31157364	0.394825946243523	.	.
chr1	31222525	31223024	chr1	31156865	31157364	Pih1d3|chr1:31156865-31157364	0.394825946243523	.	.
chr1	31222525	31223024	chr1	31161792	31162291	4931428L18Rik|chr1:31161792-31162291	0.109763844529929	.	.
chr1	31222525	31223024	chr1	31161792	31162291	Pih1d3|chr1:31161792-31162291	0.109763844529929	.	.
chr1	31222525	31223024	chr1	31260511	31261010	4931428L18Rik|chr1:31260511-31261010	0.148696709462759	.	.
chr1	31222525	31223024	chr1	31260511	31261010	Pih1d3|chr1:31260511-31261010	0.148696709462759	.	.
chr1	32172459	32172958	chr1	31811421	31811920	Khdrbs2|chr1:31811421-31811920	0.157504132389102	.	.
chr1	32172459	32172958	chr1	32197213	32197712	Khdrbs2|chr1:32197213-32197712	0.0686625731348178	.	.
chr1	32172459	32172958	chr1	32222943	32223442	Khdrbs2|chr1:32222943-32223442	0.0965268164793194	.	.
chr1	32172459	32172958	chr1	32223833	32224332	Khdrbs2|chr1:32223833-32224332	0.0803659912791354	.	.
chr1	32172459	32172958	chr1	32243390	32243889	Khdrbs2|chr1:32243390-32243889	0.248637650278148	.	.
chr1	34433080	34433579	chr1	34259993	34260492	Gm37233|chr1:34259993-34260492	0.0699788841437551	.	.
chr1	34433080	34433579	chr1	34296080	34296579	Gm37233|chr1:34296080-34296579	0.125477090112099	.	.
chr1	34433080	34433579	chr1	34328842	34329341	Gm37233|chr1:34328842-34329341	0.12792252213959	.	.
chr1	34433080	34433579	chr1	34331708	34332207	Gm37233|chr1:34331708-34332207	0.0875675566906862	.	.
chr1	34433080	34433579	chr1	34344742	34345241	Gm37233|chr1:34344742-34345241	0.114242744486692	.	.
chr1	34433080	34433579	chr1	34571342	34571841	Gm37233|chr1:34571342-34571841	0.12361665837511	.	.
chr1	34439491	34439990	chr1	34300508	34301007	Ccdc115|chr1:34300508-34301007	0.123870886641764	.	.
chr1	34439491	34439990	chr1	34300508	34301007	Imp4|chr1:34300508-34301007	0.123870886641764	.	.
chr1	34439491	34439990	chr1	34387918	34388417	Ccdc115|chr1:34387918-34388417	0.0985944782517054	.	.
chr1	34439491	34439990	chr1	34387918	34388417	Imp4|chr1:34387918-34388417	0.0985944782517054	.	.
chr1	34439491	34439990	chr1	34583679	34584178	Ccdc115|chr1:34583679-34584178	0.0954818466724674	.	.
chr1	34439491	34439990	chr1	34583679	34584178	Imp4|chr1:34583679-34584178	0.0954818466724674	.	.
chr1	34439491	34439990	chr1	34654197	34654696	Ccdc115|chr1:34654197-34654696	0.237331899611469	.	.
chr1	34439491	34439990	chr1	34654197	34654696	Imp4|chr1:34654197-34654696	0.237331899611469	.	.
chr1	34439491	34439990	chr1	34749649	34750148	Ccdc115|chr1:34749649-34750148	0.137473414395206	.	.
chr1	34439491	34439990	chr1	34749649	34750148	Imp4|chr1:34749649-34750148	0.137473414395206	.	.
chr1	34459438	34459937	chr1	34434650	34435149	Ptpn18|chr1:34434650-34435149	0.184009452150663	.	.
chr1	34459438	34459937	chr1	34599926	34600425	Ptpn18|chr1:34599926-34600425	0.14015841329849	.	.
chr1	34459438	34459937	chr1	34749126	34749625	Ptpn18|chr1:34749126-34749625	0.0999416659912845	.	.
chr1	34485782	34486281	chr1	34409815	34410314	4930568A12Rik|chr1:34409815-34410314	0.124161513886459	.	.
chr1	34485782	34486281	chr1	34599295	34599794	4930568A12Rik|chr1:34599295-34599794	0.1170680918387	.	.
chr1	34578791	34579290	chr1	34258718	34259217	1700101I19Rik|chr1:34258718-34259217	0.110265344255649	.	.
chr1	34578791	34579290	chr1	34258718	34259217	Amer3|chr1:34258718-34259217	0.110265344255649	.	.
chr1	34578791	34579290	chr1	34300508	34301007	1700101I19Rik|chr1:34300508-34301007	0.0657511333599775	.	.
chr1	34578791	34579290	chr1	34300508	34301007	Amer3|chr1:34300508-34301007	0.0657511333599775	.	.
chr1	34578791	34579290	chr1	34301029	34301528	1700101I19Rik|chr1:34301029-34301528	0.186718143118622	.	.
chr1	34578791	34579290	chr1	34301029	34301528	Amer3|chr1:34301029-34301528	0.186718143118622	.	.
chr1	34578791	34579290	chr1	34344742	34345241	1700101I19Rik|chr1:34344742-34345241	0.115040589389821	.	.
chr1	34578791	34579290	chr1	34344742	34345241	Amer3|chr1:34344742-34345241	0.115040589389821	.	.
chr1	34578791	34579290	chr1	34596806	34597305	1700101I19Rik|chr1:34596806-34597305	0.143967605935673	.	.
chr1	34578791	34579290	chr1	34596806	34597305	Amer3|chr1:34596806-34597305	0.143967605935673	.	.
chr1	34578791	34579290	chr1	34597394	34597893	1700101I19Rik|chr1:34597394-34597893	0.113844768676361	.	.
chr1	34578791	34579290	chr1	34597394	34597893	Amer3|chr1:34597394-34597893	0.113844768676361	.	.
chr1	34579442	34579941	chr1	34273440	34273939	1700101I19Rik|chr1:34273440-34273939	0.071866747074318	.	.
chr1	34579442	34579941	chr1	34273440	34273939	Amer3|chr1:34273440-34273939	0.071866747074318	.	.
chr1	34579442	34579941	chr1	34284938	34285437	1700101I19Rik|chr1:34284938-34285437	0.0659876972713347	.	.
chr1	34579442	34579941	chr1	34284938	34285437	Amer3|chr1:34284938-34285437	0.0659876972713347	.	.
chr1	34579442	34579941	chr1	34409815	34410314	1700101I19Rik|chr1:34409815-34410314	0.0715723958918191	.	.
chr1	34579442	34579941	chr1	34409815	34410314	Amer3|chr1:34409815-34410314	0.0715723958918191	.	.
chr1	34579442	34579941	chr1	34583679	34584178	1700101I19Rik|chr1:34583679-34584178	0.0762079568640431	.	.
chr1	34579442	34579941	chr1	34583679	34584178	Amer3|chr1:34583679-34584178	0.0762079568640431	.	.
chr1	34579442	34579941	chr1	34599926	34600425	1700101I19Rik|chr1:34599926-34600425	0.0968888970721513	.	.
chr1	34579442	34579941	chr1	34599926	34600425	Amer3|chr1:34599926-34600425	0.0968888970721513	.	.
chr1	34579990	34580489	chr1	34301029	34301528	1700101I19Rik|chr1:34301029-34301528	0.0928911994454907	.	.
chr1	34579990	34580489	chr1	34301029	34301528	Amer3|chr1:34301029-34301528	0.0928911994454907	.	.
chr1	34579990	34580489	chr1	34302519	34303018	1700101I19Rik|chr1:34302519-34303018	0.0671317413905133	.	.
chr1	34579990	34580489	chr1	34302519	34303018	Amer3|chr1:34302519-34303018	0.0671317413905133	.	.
chr1	34579990	34580489	chr1	34344742	34345241	1700101I19Rik|chr1:34344742-34345241	0.0664207184068365	.	.
chr1	34579990	34580489	chr1	34344742	34345241	Amer3|chr1:34344742-34345241	0.0664207184068365	.	.
chr1	34579990	34580489	chr1	34583679	34584178	1700101I19Rik|chr1:34583679-34584178	0.0734095928447708	.	.
chr1	34579990	34580489	chr1	34583679	34584178	Amer3|chr1:34583679-34584178	0.0734095928447708	.	.
chr1	34579990	34580489	chr1	34596806	34597305	1700101I19Rik|chr1:34596806-34597305	0.126006210951567	.	.
chr1	34579990	34580489	chr1	34596806	34597305	Amer3|chr1:34596806-34597305	0.126006210951567	.	.
chr1	34579990	34580489	chr1	34709062	34709561	1700101I19Rik|chr1:34709062-34709561	0.0759074214838279	.	.
chr1	34579990	34580489	chr1	34709062	34709561	Amer3|chr1:34709062-34709561	0.0759074214838279	.	.
chr1	34579990	34580489	chr1	34749126	34749625	1700101I19Rik|chr1:34749126-34749625	0.0788660125106719	.	.
chr1	34579990	34580489	chr1	34749126	34749625	1700101I19Rik|chr1:34749126-34749625	0.078866012510672	.	.
chr1	34579990	34580489	chr1	34749126	34749625	Amer3|chr1:34749126-34749625	0.0788660125106719	.	.
chr1	34579990	34580489	chr1	34749126	34749625	Amer3|chr1:34749126-34749625	0.078866012510672	.	.
chr1	34677895	34678394	chr1	34302519	34303018	Arhgef4|chr1:34302519-34303018	0.0823853356497266	.	.
chr1	34801460	34801959	chr1	34750293	34750792	Arhgef4|chr1:34750293-34750792	0.185430054044152	.	.
chr1	34801460	34801959	chr1	34753530	34754029	Arhgef4|chr1:34753530-34754029	0.0710388341800831	.	.
chr1	34801460	34801959	chr1	34769130	34769629	Arhgef4|chr1:34769130-34769629	0.177422963630991	.	.
chr1	34801460	34801959	chr1	34812797	34813296	Arhgef4|chr1:34812797-34813296	0.187853379426484	.	.
chr1	34801460	34801959	chr1	34813372	34813871	Arhgef4|chr1:34813372-34813871	0.157387205364101	.	.
chr1	34801460	34801959	chr1	34824212	34824711	Arhgef4|chr1:34824212-34824711	0.160681898820587	.	.
chr1	34801460	34801959	chr1	34830919	34831418	Arhgef4|chr1:34830919-34831418	0.0879023928047533	.	.
chr1	34801460	34801959	chr1	34867150	34867649	Arhgef4|chr1:34867150-34867649	0.109878707344164	.	.
chr1	34801460	34801959	chr1	34891506	34892005	Arhgef4|chr1:34891506-34892005	0.109176576043038	.	.
chr1	34801460	34801959	chr1	34975877	34976376	Arhgef4|chr1:34975877-34976376	0.079357469478792	.	.
chr1	34802224	34802723	chr1	34750293	34750792	Arhgef4|chr1:34750293-34750792	0.0998957561501129	.	.
chr1	34802224	34802723	chr1	34753530	34754029	Arhgef4|chr1:34753530-34754029	0.117199727012698	.	.
chr1	34802224	34802723	chr1	34760458	34760957	Arhgef4|chr1:34760458-34760957	0.0693019530253107	.	.
chr1	34802224	34802723	chr1	34760458	34760957	Arhgef4|chr1:34760458-34760957	0.0693019530253108	.	.
chr1	34802224	34802723	chr1	34799152	34799651	Arhgef4|chr1:34799152-34799651	0.154182556613032	.	.
chr1	34802224	34802723	chr1	34812797	34813296	Arhgef4|chr1:34812797-34813296	0.190564766754674	.	.
chr1	34802224	34802723	chr1	34824212	34824711	Arhgef4|chr1:34824212-34824711	0.126076494687907	.	.
chr1	34802224	34802723	chr1	34830919	34831418	Arhgef4|chr1:34830919-34831418	0.241584200039209	.	.
chr1	34802224	34802723	chr1	34863292	34863791	Arhgef4|chr1:34863292-34863791	0.0665747727094715	.	.
chr1	34802224	34802723	chr1	35162445	35162944	Arhgef4|chr1:35162445-35162944	0.183961993459109	.	.
chr1	34802224	34802723	chr1	35181287	35181786	Arhgef4|chr1:35181287-35181786	0.068890758098835	.	.
chr1	34802224	34802723	chr1	35202533	35203032	Arhgef4|chr1:35202533-35203032	0.191458518466528	.	.
chr1	34812196	34812695	chr1	34753530	34754029	Gm38336|chr1:34753530-34754029	0.11667569743419	.	.
chr1	34812196	34812695	chr1	34760458	34760957	Gm38336|chr1:34760458-34760957	0.117522853731946	.	.
chr1	34812196	34812695	chr1	34812797	34813296	Gm38336|chr1:34812797-34813296	0.251924043040555	.	.
chr1	34812196	34812695	chr1	34813372	34813871	Gm38336|chr1:34813372-34813871	0.071044200437257	.	.
chr1	34812196	34812695	chr1	35162445	35162944	Gm38336|chr1:35162445-35162944	0.0666282464763389	.	.
chr1	34812196	34812695	chr1	35175533	35176032	Gm38336|chr1:35175533-35176032	0.0706639676794904	.	.
chr1	34812196	34812695	chr1	35202533	35203032	Gm38336|chr1:35202533-35203032	0.066124598039034	.	.
chr1	34812196	34812695	chr1	35242014	35242513	Gm38336|chr1:35242014-35242513	0.112149535515562	.	.
chr1	34841956	34842455	chr1	34851479	34851978	Fam168b|chr1:34851479-34851978	0.073523012210171	.	.
chr1	34842804	34843303	chr1	34750293	34750792	Fam168b|chr1:34750293-34750792	0.20845495852283	.	.
chr1	34842804	34843303	chr1	34753530	34754029	Fam168b|chr1:34753530-34754029	0.20184008824148	.	.
chr1	34842804	34843303	chr1	34760458	34760957	Fam168b|chr1:34760458-34760957	0.0748402243243224	.	.
chr1	34842804	34843303	chr1	34799152	34799651	Fam168b|chr1:34799152-34799651	0.0861471601640101	.	.
chr1	34842804	34843303	chr1	34812797	34813296	Fam168b|chr1:34812797-34813296	0.159271407188746	.	.
chr1	34842804	34843303	chr1	34814010	34814509	Fam168b|chr1:34814010-34814509	0.122261851694822	.	.
chr1	34842804	34843303	chr1	34829219	34829718	Fam168b|chr1:34829219-34829718	0.129850394453553	.	.
chr1	34842804	34843303	chr1	34975877	34976376	Fam168b|chr1:34975877-34976376	0.109472340543554	.	.
chr1	34842804	34843303	chr1	35032577	35033076	Fam168b|chr1:35032577-35033076	0.193564142599201	.	.
chr1	34842804	34843303	chr1	35202533	35203032	Fam168b|chr1:35202533-35203032	0.0695164970016088	.	.
chr1	34849768	34850267	chr1	34753530	34754029	Plekhb2|chr1:34753530-34754029	0.0930518914800661	.	.
chr1	34849768	34850267	chr1	34779365	34779864	Plekhb2|chr1:34779365-34779864	0.0901052319622015	.	.
chr1	34849768	34850267	chr1	34851479	34851978	Plekhb2|chr1:34851479-34851978	0.223080444059976	.	.
chr1	34849768	34850267	chr1	35181287	35181786	Plekhb2|chr1:35181287-35181786	0.112712847202953	.	.
chr1	34849768	34850267	chr1	35202533	35203032	Plekhb2|chr1:35202533-35203032	0.0706009793157571	.	.
chr1	34850452	34850951	chr1	34750293	34750792	Plekhb2|chr1:34750293-34750792	0.237963393453677	.	.
chr1	34850452	34850951	chr1	34753530	34754029	Plekhb2|chr1:34753530-34754029	0.196552622509444	.	.
chr1	34850452	34850951	chr1	34829219	34829718	Plekhb2|chr1:34829219-34829718	0.0774893509128465	.	.
chr1	34850452	34850951	chr1	34830919	34831418	Plekhb2|chr1:34830919-34831418	0.0968842851081673	.	.
chr1	34850452	34850951	chr1	34896857	34897356	Plekhb2|chr1:34896857-34897356	0.134849145291115	.	.
chr1	40680467	40680966	chr1	40768563	40769062	Slc9a2|chr1:40768563-40769062	0.137312206436374	.	.
chr1	40680467	40680966	chr1	40865184	40865683	Slc9a2|chr1:40865184-40865683	0.0773236974784354	.	.
chr1	40680467	40680966	chr1	40950590	40951089	Slc9a2|chr1:40950590-40951089	0.0791504802437835	.	.
chr1	40681063	40681562	chr1	40681655	40682154	Slc9a2|chr1:40681655-40682154	0.302569937278691	.	.
chr1	40681063	40681562	chr1	40844577	40845076	Slc9a2|chr1:40844577-40845076	0.10834429175649	.	.
chr1	40681063	40681562	chr1	40878983	40879482	Slc9a2|chr1:40878983-40879482	0.0905552502643885	.	.
chr1	40681063	40681562	chr1	40903659	40904158	Slc9a2|chr1:40903659-40904158	0.111960687506057	.	.
chr1	40681063	40681562	chr1	40919739	40920238	Slc9a2|chr1:40919739-40920238	0.160052291747858	.	.
chr1	40681063	40681562	chr1	40951792	40952291	Slc9a2|chr1:40951792-40952291	0.233017816410437	.	.
chr1	40790447	40790946	chr1	40874280	40874779	Mfsd9|chr1:40874280-40874779	0.113766399381521	.	.
chr1	40790447	40790946	chr1	40945571	40946070	Mfsd9|chr1:40945571-40946070	0.0808774555636783	.	.
chr1	42229631	42230130	chr1	41750750	41751249	Gm9915|chr1:41750750-41751249	0.131425325050414	.	.
chr1	42229631	42230130	chr1	41810267	41810766	Gm9915|chr1:41810267-41810766	0.148707822865065	.	.
chr1	42229631	42230130	chr1	41823115	41823614	Gm9915|chr1:41823115-41823614	0.0766519644932692	.	.
chr1	42229631	42230130	chr1	41823115	41823614	Gm9915|chr1:41823115-41823614	0.0766519644932693	.	.
chr1	42229631	42230130	chr1	41827509	41828008	Gm9915|chr1:41827509-41828008	0.0836040441852401	.	.
chr1	42229631	42230130	chr1	41885247	41885746	Gm9915|chr1:41885247-41885746	0.068427815374134	.	.
chr1	42229631	42230130	chr1	41887694	41888193	Gm9915|chr1:41887694-41888193	0.287136548437174	.	.
chr1	42229631	42230130	chr1	41891036	41891535	Gm9915|chr1:41891036-41891535	0.0915264693170792	.	.
chr1	42229631	42230130	chr1	41891693	41892192	Gm9915|chr1:41891693-41892192	0.0955698788289833	.	.
chr1	42229631	42230130	chr1	41898824	41899323	Gm9915|chr1:41898824-41899323	0.190171426396027	.	.
chr1	42229631	42230130	chr1	41911758	41912257	Gm9915|chr1:41911758-41912257	0.0663913425570914	.	.
chr1	42229631	42230130	chr1	42012828	42013327	Gm9915|chr1:42012828-42013327	0.0733328956567593	.	.
chr1	42229631	42230130	chr1	42047939	42048438	Gm9915|chr1:42047939-42048438	0.0876868809239169	.	.
chr1	42229631	42230130	chr1	42070023	42070522	Gm9915|chr1:42070023-42070522	0.194337155280658	.	.
chr1	42238341	42238840	chr1	41801596	41802095	Gm29664|chr1:41801596-41802095	0.20801208158221	.	.
chr1	42238341	42238840	chr1	41805750	41806249	Gm29664|chr1:41805750-41806249	0.0689702279724626	.	.
chr1	42238341	42238840	chr1	41820801	41821300	Gm29664|chr1:41820801-41821300	0.129327820150778	.	.
chr1	42238341	42238840	chr1	41891036	41891535	Gm29664|chr1:41891036-41891535	0.0772252272951755	.	.
chr1	42238341	42238840	chr1	41897760	41898259	Gm29664|chr1:41897760-41898259	0.0816708329392772	.	.
chr1	42238341	42238840	chr1	41961208	41961707	Gm29664|chr1:41961208-41961707	0.073762438948506	.	.
chr1	42238341	42238840	chr1	42006152	42006651	Gm29664|chr1:42006152-42006651	0.147868464240737	.	.
chr1	42238341	42238840	chr1	42012220	42012719	Gm29664|chr1:42012220-42012719	0.0683257210907074	.	.
chr1	42238341	42238840	chr1	42035446	42035945	Gm29664|chr1:42035446-42035945	0.117784969586071	.	.
chr1	44101373	44101872	chr1	44022523	44023022	Tex30|chr1:44022523-44023022	0.0950417270907904	.	.
chr1	44102213	44102712	chr1	44022523	44023022	Tex30|chr1:44022523-44023022	0.0730426313834042	.	.
chr1	44102213	44102712	chr1	44124739	44125238	Tex30|chr1:44124739-44125238	0.165342629284176	.	.
chr1	44102213	44102712	chr1	44142721	44143220	Tex30|chr1:44142721-44143220	0.233706849595747	.	.
chr1	44102213	44102712	chr1	44198134	44198633	Tex30|chr1:44198134-44198633	0.170045606089302	.	.
chr1	44102213	44102712	chr1	44198840	44199339	Tex30|chr1:44198840-44199339	0.143342640034399	.	.
chr1	44102213	44102712	chr1	44459127	44459626	Tex30|chr1:44459127-44459626	0.0962056905716631	.	.
chr1	44118638	44119137	chr1	44142721	44143220	Bivm|chr1:44142721-44143220	0.137338843025409	.	.
chr1	44118638	44119137	chr1	44142721	44143220	Poglut2|chr1:44142721-44143220	0.137338843025409	.	.
chr1	44118638	44119137	chr1	44198840	44199339	Bivm|chr1:44198840-44199339	0.0671139757865252	.	.
chr1	44118638	44119137	chr1	44198840	44199339	Poglut2|chr1:44198840-44199339	0.0671139757865252	.	.
chr1	44119144	44119643	chr1	44124739	44125238	Bivm|chr1:44124739-44125238	0.0966713107020178	.	.
chr1	44119144	44119643	chr1	44124739	44125238	Poglut2|chr1:44124739-44125238	0.0966713107020178	.	.
chr1	44119144	44119643	chr1	44142721	44143220	Bivm|chr1:44142721-44143220	0.188105948545942	.	.
chr1	44119144	44119643	chr1	44142721	44143220	Poglut2|chr1:44142721-44143220	0.188105948545942	.	.
chr1	44119144	44119643	chr1	44198134	44198633	Bivm|chr1:44198134-44198633	0.069524482994586	.	.
chr1	44119144	44119643	chr1	44198134	44198633	Poglut2|chr1:44198134-44198633	0.069524482994586	.	.
chr1	44119144	44119643	chr1	44198840	44199339	Bivm|chr1:44198840-44199339	0.118727430778647	.	.
chr1	44119144	44119643	chr1	44198840	44199339	Poglut2|chr1:44198840-44199339	0.118727430778647	.	.
chr1	44119144	44119643	chr1	44459127	44459626	Bivm|chr1:44459127-44459626	0.234284258145064	.	.
chr1	44119144	44119643	chr1	44459127	44459626	Poglut2|chr1:44459127-44459626	0.234284258145064	.	.
chr1	44119663	44120162	chr1	44124739	44125238	Bivm|chr1:44124739-44125238	0.157179424927646	.	.
chr1	44119663	44120162	chr1	44142721	44143220	Bivm|chr1:44142721-44143220	0.286315615079063	.	.
chr1	44119663	44120162	chr1	44198134	44198633	Bivm|chr1:44198134-44198633	0.124988347290851	.	.
chr1	44119663	44120162	chr1	44459127	44459626	Bivm|chr1:44459127-44459626	0.0871449354622476	.	.
chr1	44147693	44148192	chr1	44142721	44143220	Ercc5|chr1:44142721-44143220	0.143810529742934	.	.
chr1	44147693	44148192	chr1	44198134	44198633	Ercc5|chr1:44198134-44198633	0.171073003081551	.	.
chr1	44218903	44219402	chr1	44042471	44042970	Mettl21e|chr1:44042471-44042970	0.0779818655643271	.	.
chr1	44218903	44219402	chr1	44057650	44058149	Mettl21e|chr1:44057650-44058149	0.0727902682601236	.	.
chr1	44218903	44219402	chr1	44061882	44062381	Mettl21e|chr1:44061882-44062381	0.122138574142679	.	.
chr1	44218903	44219402	chr1	44217086	44217585	Mettl21e|chr1:44217086-44217585	0.0790635649067222	.	.
chr1	44218903	44219402	chr1	44228226	44228725	Mettl21e|chr1:44228226-44228725	0.137978836869095	.	.
chr1	44218903	44219402	chr1	44228990	44229489	Mettl21e|chr1:44228990-44229489	0.153803047064645	.	.
chr1	44218903	44219402	chr1	44230666	44231165	Mettl21e|chr1:44230666-44231165	0.253764980880805	.	.
chr1	44552204	44552703	chr1	44588022	44588521	Gulp1|chr1:44588022-44588521	0.0829263325828123	.	.
chr1	44745649	44746148	chr1	44914547	44915046	4930521E06Rik|chr1:44914547-44915046	0.0759927102511214	.	.
chr1	45311881	45312380	chr1	45031380	45031879	Col3a1|chr1:45031380-45031879	0.144929967563759	.	.
chr1	45311881	45312380	chr1	45046338	45046837	Col3a1|chr1:45046338-45046837	0.078821399183177	.	.
chr1	45311881	45312380	chr1	45135169	45135668	Col3a1|chr1:45135169-45135668	0.145801444932296	.	.
chr1	45311881	45312380	chr1	45147025	45147524	Col3a1|chr1:45147025-45147524	0.377215512213954	.	.
chr1	45311881	45312380	chr1	45216224	45216723	Col3a1|chr1:45216224-45216723	0.185417774485809	.	.
chr1	45311881	45312380	chr1	45309418	45309917	Col3a1|chr1:45309418-45309917	0.426955279648512	.	.
chr1	45311881	45312380	chr1	45414663	45415162	Col3a1|chr1:45414663-45415162	0.175448606888122	.	.
chr1	45311881	45312380	chr1	45424246	45424745	Col3a1|chr1:45424246-45424745	0.0908954364249913	.	.
chr1	45311881	45312380	chr1	45431839	45432338	Col3a1|chr1:45431839-45432338	0.0888512442762707	.	.
chr1	45311881	45312380	chr1	45501409	45501908	Col3a1|chr1:45501409-45501908	0.14462763644785	.	.
chr1	45311881	45312380	chr1	45580100	45580599	Col3a1|chr1:45580100-45580599	0.114550016912283	.	.
chr1	45311881	45312380	chr1	45600358	45600857	Col3a1|chr1:45600358-45600857	0.0940248589833656	.	.
chr1	45311881	45312380	chr1	45673557	45674056	Col3a1|chr1:45673557-45674056	0.0708026957420874	.	.
chr1	45502189	45502688	chr1	45355868	45356367	Col5a2|chr1:45355868-45356367	0.0839201053045215	.	.
chr1	45502189	45502688	chr1	45359154	45359653	Col5a2|chr1:45359154-45359653	0.0657176815810086	.	.
chr1	45502189	45502688	chr1	45501409	45501908	Col5a2|chr1:45501409-45501908	0.0681100211177735	.	.
chr1	45502189	45502688	chr1	45700907	45701406	Col5a2|chr1:45700907-45701406	0.10488114602473	.	.
chr1	45502189	45502688	chr1	45755386	45755885	Col5a2|chr1:45755386-45755885	0.0716759496330974	.	.
chr1	45502189	45502688	chr1	45825095	45825594	Col5a2|chr1:45825095-45825594	0.14585827485753	.	.
chr1	45502889	45503388	chr1	45313936	45314435	Col5a2|chr1:45313936-45314435	0.132967944676085	.	.
chr1	45502889	45503388	chr1	45431839	45432338	Col5a2|chr1:45431839-45432338	0.14119436092027	.	.
chr1	45502889	45503388	chr1	45700907	45701406	Col5a2|chr1:45700907-45701406	0.0990657474970214	.	.
chr1	45795197	45795696	chr1	45672672	45673171	Wdr75|chr1:45672672-45673171	0.077111094195024	.	.
chr1	45795197	45795696	chr1	45845435	45845934	Wdr75|chr1:45845435-45845934	0.225203815448349	.	.
chr1	45795197	45795696	chr1	45872118	45872617	Wdr75|chr1:45872118-45872617	0.143474006818869	.	.
chr1	45795197	45795696	chr1	45907396	45907895	Wdr75|chr1:45907396-45907895	0.0782235106685324	.	.
chr1	45795197	45795696	chr1	46088799	46089298	Wdr75|chr1:46088799-46089298	0.114125475295336	.	.
chr1	45795197	45795696	chr1	46176640	46177139	Wdr75|chr1:46176640-46177139	0.0874255576939274	.	.
chr1	45795197	45795696	chr1	46201064	46201563	Wdr75|chr1:46201064-46201563	0.0867291810992007	.	.
chr1	45889106	45889605	chr1	45755386	45755885	Gm5269|chr1:45755386-45755885	0.220449251598554	.	.
chr1	45889106	45889605	chr1	45760934	45761433	Gm5269|chr1:45760934-45761433	0.107321706915101	.	.
chr1	45889106	45889605	chr1	45816821	45817320	Gm5269|chr1:45816821-45817320	0.129290018181692	.	.
chr1	45889106	45889605	chr1	45907396	45907895	Gm5269|chr1:45907396-45907895	0.221610963073133	.	.
chr1	45889106	45889605	chr1	46022239	46022738	Gm5269|chr1:46022239-46022738	0.0736969168732799	.	.
chr1	45889106	45889605	chr1	46137792	46138291	Gm5269|chr1:46137792-46138291	0.077399753911193	.	.
chr1	45925424	45925923	chr1	45765454	45765953	Slc40a1|chr1:45765454-45765953	0.140508001747537	.	.
chr1	45925424	45925923	chr1	45816821	45817320	Slc40a1|chr1:45816821-45817320	0.160057924521145	.	.
chr1	45925424	45925923	chr1	45845435	45845934	Slc40a1|chr1:45845435-45845934	0.174069199875452	.	.
chr1	45925424	45925923	chr1	45907396	45907895	Slc40a1|chr1:45907396-45907895	0.192881279578839	.	.
chr1	45925424	45925923	chr1	46176640	46177139	Slc40a1|chr1:46176640-46177139	0.199273555179041	.	.
chr1	45925424	45925923	chr1	46201064	46201563	Slc40a1|chr1:46201064-46201563	0.120058964323578	.	.
chr1	46065930	46066429	chr1	45837607	45838106	Dnah7b|chr1:45837607-45838106	0.0815023731134061	.	.
chr1	46065930	46066429	chr1	45845435	45845934	Dnah7b|chr1:45845435-45845934	0.085536738472734	.	.
chr1	46066566	46067065	chr1	46018316	46018815	Dnah7b|chr1:46018316-46018815	0.0846989389599998	.	.
chr1	46066566	46067065	chr1	46022239	46022738	Dnah7b|chr1:46022239-46022738	0.154948132267252	.	.
chr1	46066566	46067065	chr1	46067115	46067614	Dnah7b|chr1:46067115-46067614	0.261335303374299	.	.
chr1	46066566	46067065	chr1	46078963	46079462	Dnah7b|chr1:46078963-46079462	0.0666901381562139	.	.
chr1	46066566	46067065	chr1	46159918	46160417	Dnah7b|chr1:46159918-46160417	0.12496203986613	.	.
chr1	46425176	46425675	chr1	46654167	46654666	Dnah7c|chr1:46654167-46654666	0.137700469492343	.	.
chr1	46849702	46850201	chr1	46580384	46580883	Gm28151|chr1:46580384-46580883	0.0692166325991645	.	.
chr1	46849702	46850201	chr1	46725599	46726098	Gm28151|chr1:46725599-46726098	0.125180016432917	.	.
chr1	46849702	46850201	chr1	46760955	46761454	Gm28151|chr1:46760955-46761454	0.0804845021689521	.	.
chr1	46849702	46850201	chr1	46815219	46815718	Gm28151|chr1:46815219-46815718	0.0975727234646664	.	.
chr1	46849702	46850201	chr1	46841821	46842320	Gm28151|chr1:46841821-46842320	0.100019629313347	.	.
chr1	46849702	46850201	chr1	46852610	46853109	Gm28151|chr1:46852610-46853109	0.0786710746227503	.	.
chr1	46849702	46850201	chr1	46905670	46906169	Gm28151|chr1:46905670-46906169	0.122387256635392	.	.
chr1	46849702	46850201	chr1	46969700	46970199	Gm28151|chr1:46969700-46970199	0.0895658300001259	.	.
chr1	52816845	52817344	chr1	52763907	52764406	Inpp1|chr1:52763907-52764406	0.121695694176791	.	.
chr1	52816845	52817344	chr1	52764434	52764933	Inpp1|chr1:52764434-52764933	0.0892628855929151	.	.
chr1	52816845	52817344	chr1	52799343	52799842	Inpp1|chr1:52799343-52799842	0.0751723813972129	.	.
chr1	52816845	52817344	chr1	52863644	52864143	Inpp1|chr1:52863644-52864143	0.0839593494591481	.	.
chr1	52816845	52817344	chr1	52952486	52952985	Inpp1|chr1:52952486-52952985	0.0711183293345387	.	.
chr1	52816845	52817344	chr1	52986655	52987154	Inpp1|chr1:52986655-52987154	0.14590140347269	.	.
chr1	52816845	52817344	chr1	53018688	53019187	Inpp1|chr1:53018688-53019187	0.0654004592814303	.	.
chr1	52816845	52817344	chr1	53032502	53033001	Inpp1|chr1:53032502-53033001	0.169790788086444	.	.
chr1	52817513	52818012	chr1	52953081	52953580	Inpp1|chr1:52953081-52953580	0.0743214119648688	.	.
chr1	52817513	52818012	chr1	52991339	52991838	Inpp1|chr1:52991339-52991838	0.0983847877656647	.	.
chr1	52817513	52818012	chr1	53017260	53017759	Inpp1|chr1:53017260-53017759	0.0730518297519332	.	.
chr1	52817513	52818012	chr1	53018688	53019187	Inpp1|chr1:53018688-53019187	0.0724714832308356	.	.
chr1	52818253	52818752	chr1	52752671	52753170	Inpp1|chr1:52752671-52753170	0.0897334256240011	.	.
chr1	52818253	52818752	chr1	52763907	52764406	Inpp1|chr1:52763907-52764406	0.18223406495817	.	.
chr1	52818253	52818752	chr1	52764434	52764933	Inpp1|chr1:52764434-52764933	0.221713968427996	.	.
chr1	52818253	52818752	chr1	52951973	52952472	Inpp1|chr1:52951973-52952472	0.0935442697425786	.	.
chr1	52818253	52818752	chr1	52952486	52952985	Inpp1|chr1:52952486-52952985	0.193822137328801	.	.
chr1	52818253	52818752	chr1	52953081	52953580	Inpp1|chr1:52953081-52953580	0.147559255084195	.	.
chr1	52818253	52818752	chr1	52973207	52973706	Inpp1|chr1:52973207-52973706	0.136474651703961	.	.
chr1	52818253	52818752	chr1	53018688	53019187	Inpp1|chr1:53018688-53019187	0.151854651503981	.	.
chr1	52818253	52818752	chr1	53032502	53033001	Inpp1|chr1:53032502-53033001	0.0697087727251992	.	.
chr1	52818253	52818752	chr1	53053006	53053505	Inpp1|chr1:53053006-53053505	0.108188119233892	.	.
chr1	52844734	52845233	chr1	52763907	52764406	Hibch|chr1:52763907-52764406	0.0831977867756509	.	.
chr1	52844734	52845233	chr1	52769693	52770192	Hibch|chr1:52769693-52770192	0.0728507830634755	.	.
chr1	52844734	52845233	chr1	52991339	52991838	Hibch|chr1:52991339-52991838	0.0711821394446263	.	.
chr1	52844734	52845233	chr1	52991339	52991838	Hibch|chr1:52991339-52991838	0.0711821394446264	.	.
chr1	52844734	52845233	chr1	53018688	53019187	Hibch|chr1:53018688-53019187	0.0908730858041869	.	.
chr1	52844734	52845233	chr1	53018688	53019187	Hibch|chr1:53018688-53019187	0.090873085804187	.	.
chr1	52845579	52846078	chr1	52834684	52835183	Hibch|chr1:52834684-52835183	0.138963339615832	.	.
chr1	52845579	52846078	chr1	52955102	52955601	Hibch|chr1:52955102-52955601	0.0679119263495016	.	.
chr1	52845579	52846078	chr1	52987265	52987764	Hibch|chr1:52987265-52987764	0.13176113998382	.	.
chr1	52845579	52846078	chr1	52991339	52991838	Hibch|chr1:52991339-52991838	0.0712785591031246	.	.
chr1	53061825	53062324	chr1	52793573	52794072	Mstn|chr1:52793573-52794072	0.113488540818128	.	.
chr1	53061825	53062324	chr1	52800230	52800729	Mstn|chr1:52800230-52800729	0.136226063768695	.	.
chr1	53061825	53062324	chr1	52867787	52868286	Mstn|chr1:52867787-52868286	0.133997251073951	.	.
chr1	53061825	53062324	chr1	52897587	52898086	Mstn|chr1:52897587-52898086	0.290070573749431	.	.
chr1	53061825	53062324	chr1	52898532	52899031	Mstn|chr1:52898532-52899031	0.149366210144114	.	.
chr1	53061825	53062324	chr1	52903595	52904094	Mstn|chr1:52903595-52904094	0.0846761750822304	.	.
chr1	53061825	53062324	chr1	52904260	52904759	Mstn|chr1:52904260-52904759	0.318446866568145	.	.
chr1	53061825	53062324	chr1	52905486	52905985	Mstn|chr1:52905486-52905985	0.241736946735129	.	.
chr1	53061825	53062324	chr1	52916598	52917097	Mstn|chr1:52916598-52917097	0.129297876337596	.	.
chr1	53061825	53062324	chr1	52932107	52932606	Mstn|chr1:52932107-52932606	0.170672102015946	.	.
chr1	53061825	53062324	chr1	52934666	52935165	Mstn|chr1:52934666-52935165	0.0710483576193507	.	.
chr1	53061825	53062324	chr1	52955615	52956114	Mstn|chr1:52955615-52956114	0.108674201290061	.	.
chr1	53061825	53062324	chr1	52987265	52987764	Mstn|chr1:52987265-52987764	0.103417743627918	.	.
chr1	53061825	53062324	chr1	53004996	53005495	Mstn|chr1:53004996-53005495	0.0713810494550086	.	.
chr1	53061825	53062324	chr1	53014648	53015147	Mstn|chr1:53014648-53015147	0.146393999648986	.	.
chr1	53061825	53062324	chr1	53104882	53105381	Mstn|chr1:53104882-53105381	0.0786150434408568	.	.
chr1	53061825	53062324	chr1	53285115	53285614	Mstn|chr1:53285115-53285614	0.131360241277721	.	.
chr1	53061825	53062324	chr1	53321958	53322457	Mstn|chr1:53321958-53322457	0.11805250579997	.	.
chr1	53061825	53062324	chr1	53328587	53329086	Mstn|chr1:53328587-53329086	0.190792368285875	.	.
chr1	53061825	53062324	chr1	53393772	53394271	Mstn|chr1:53393772-53394271	0.156564991363399	.	.
chr1	53061825	53062324	chr1	53394356	53394855	Mstn|chr1:53394356-53394855	0.0700690334213942	.	.
chr1	53061825	53062324	chr1	53442911	53443410	Mstn|chr1:53442911-53443410	0.302750954633511	.	.
chr1	53061825	53062324	chr1	53465877	53466376	Mstn|chr1:53465877-53466376	0.116250444700598	.	.
chr1	53296806	53297305	chr1	53272612	53273111	Ormdl1|chr1:53272612-53273111	0.101826880465022	.	.
chr1	53296806	53297305	chr1	53272612	53273111	Pms1|chr1:53272612-53273111	0.101826880465022	.	.
chr1	53296806	53297305	chr1	53303922	53304421	Ormdl1|chr1:53303922-53304421	0.170048475890938	.	.
chr1	53296806	53297305	chr1	53303922	53304421	Pms1|chr1:53303922-53304421	0.170048475890938	.	.
chr1	53296806	53297305	chr1	53384017	53384516	Ormdl1|chr1:53384017-53384516	0.0945435077478612	.	.
chr1	53296806	53297305	chr1	53384017	53384516	Pms1|chr1:53384017-53384516	0.0945435077478612	.	.
chr1	53296806	53297305	chr1	53546977	53547476	Ormdl1|chr1:53546977-53547476	0.0715893829257259	.	.
chr1	53296806	53297305	chr1	53546977	53547476	Pms1|chr1:53546977-53547476	0.0715893829257259	.	.
chr1	53296806	53297305	chr1	53556030	53556529	Ormdl1|chr1:53556030-53556529	0.110681676269702	.	.
chr1	53296806	53297305	chr1	53556030	53556529	Pms1|chr1:53556030-53556529	0.110681676269702	.	.
chr1	53296806	53297305	chr1	53590553	53591052	Ormdl1|chr1:53590553-53591052	0.0757187593752997	.	.
chr1	53296806	53297305	chr1	53590553	53591052	Pms1|chr1:53590553-53591052	0.0757187593752997	.	.
chr1	53296806	53297305	chr1	53591081	53591580	Ormdl1|chr1:53591081-53591580	0.0736623316450274	.	.
chr1	53296806	53297305	chr1	53591081	53591580	Pms1|chr1:53591081-53591580	0.0736623316450274	.	.
chr1	53296806	53297305	chr1	53713424	53713923	Ormdl1|chr1:53713424-53713923	0.092917714730018	.	.
chr1	53296806	53297305	chr1	53713424	53713923	Pms1|chr1:53713424-53713923	0.092917714730018	.	.
chr1	53297308	53297807	chr1	53272612	53273111	Ormdl1|chr1:53272612-53273111	0.191725632125508	.	.
chr1	53297308	53297807	chr1	53272612	53273111	Pms1|chr1:53272612-53273111	0.191725632125508	.	.
chr1	53297308	53297807	chr1	53303922	53304421	Ormdl1|chr1:53303922-53304421	0.084313311213304	.	.
chr1	53297308	53297807	chr1	53303922	53304421	Pms1|chr1:53303922-53304421	0.084313311213304	.	.
chr1	53313399	53313898	chr1	53303922	53304421	Osgepl1|chr1:53303922-53304421	0.209048662274257	.	.
chr1	53313399	53313898	chr1	53546977	53547476	Osgepl1|chr1:53546977-53547476	0.0688374983856949	.	.
chr1	53313399	53313898	chr1	53591081	53591580	Osgepl1|chr1:53591081-53591580	0.148446467755203	.	.
chr1	53313399	53313898	chr1	53720556	53721055	Osgepl1|chr1:53720556-53721055	0.0764647936186235	.	.
chr1	53352482	53352981	chr1	53014648	53015147	Asdurf|chr1:53014648-53015147	0.106249678296913	.	.
chr1	53352482	53352981	chr1	53014648	53015147	Asnsd1|chr1:53014648-53015147	0.106249678296913	.	.
chr1	53352482	53352981	chr1	53018688	53019187	Asdurf|chr1:53018688-53019187	0.208599174703409	.	.
chr1	53352482	53352981	chr1	53018688	53019187	Asnsd1|chr1:53018688-53019187	0.208599174703409	.	.
chr1	53352482	53352981	chr1	53032502	53033001	Asdurf|chr1:53032502-53033001	0.115523763559214	.	.
chr1	53352482	53352981	chr1	53032502	53033001	Asnsd1|chr1:53032502-53033001	0.115523763559214	.	.
chr1	53352482	53352981	chr1	53468771	53469270	Asdurf|chr1:53468771-53469270	0.0712284361579782	.	.
chr1	53352482	53352981	chr1	53468771	53469270	Asnsd1|chr1:53468771-53469270	0.0712284361579782	.	.
chr1	53352482	53352981	chr1	53546977	53547476	Asdurf|chr1:53546977-53547476	0.17833835378357	.	.
chr1	53352482	53352981	chr1	53546977	53547476	Asnsd1|chr1:53546977-53547476	0.17833835378357	.	.
chr1	53352482	53352981	chr1	53547482	53547981	Asdurf|chr1:53547482-53547981	0.0912900261151659	.	.
chr1	53352482	53352981	chr1	53547482	53547981	Asnsd1|chr1:53547482-53547981	0.0912900261151659	.	.
chr1	53352482	53352981	chr1	53726204	53726703	Asdurf|chr1:53726204-53726703	0.102611923111763	.	.
chr1	53352482	53352981	chr1	53726204	53726703	Asnsd1|chr1:53726204-53726703	0.102611923111763	.	.
chr1	53352482	53352981	chr1	53726746	53727245	Asdurf|chr1:53726746-53727245	0.216586040745743	.	.
chr1	53352482	53352981	chr1	53726746	53727245	Asnsd1|chr1:53726746-53727245	0.216586040745743	.	.
chr1	53706596	53707095	chr1	53285115	53285614	Dnah7a|chr1:53285115-53285614	0.0786914879532337	.	.
chr1	53706596	53707095	chr1	53321958	53322457	Dnah7a|chr1:53321958-53322457	0.0778447995768466	.	.
chr1	53706596	53707095	chr1	53328587	53329086	Dnah7a|chr1:53328587-53329086	0.103404945903963	.	.
chr1	53706596	53707095	chr1	53358302	53358801	Dnah7a|chr1:53358302-53358801	0.0956034144449498	.	.
chr1	53706596	53707095	chr1	53393772	53394271	Dnah7a|chr1:53393772-53394271	0.0905724915337945	.	.
chr1	53706596	53707095	chr1	53442911	53443410	Dnah7a|chr1:53442911-53443410	0.136768317393358	.	.
chr1	53706596	53707095	chr1	53619941	53620440	Dnah7a|chr1:53619941-53620440	0.0695633714451889	.	.
chr1	53706596	53707095	chr1	53628047	53628546	Dnah7a|chr1:53628047-53628546	0.104409223818547	.	.
chr1	53706596	53707095	chr1	53647863	53648362	Dnah7a|chr1:53647863-53648362	0.086043512856604	.	.
chr1	53706596	53707095	chr1	53715382	53715881	Dnah7a|chr1:53715382-53715881	0.0844927864394826	.	.
chr1	53707111	53707610	chr1	53285115	53285614	Dnah7a|chr1:53285115-53285614	0.169117106732526	.	.
chr1	53707111	53707610	chr1	53321958	53322457	Dnah7a|chr1:53321958-53322457	0.164013516114149	.	.
chr1	53707111	53707610	chr1	53328587	53329086	Dnah7a|chr1:53328587-53329086	0.210866269054841	.	.
chr1	53707111	53707610	chr1	53393772	53394271	Dnah7a|chr1:53393772-53394271	0.255880815114976	.	.
chr1	53707111	53707610	chr1	53394356	53394855	Dnah7a|chr1:53394356-53394855	0.127982734760704	.	.
chr1	53707111	53707610	chr1	53409266	53409765	Dnah7a|chr1:53409266-53409765	0.151722487737027	.	.
chr1	53707111	53707610	chr1	53442911	53443410	Dnah7a|chr1:53442911-53443410	0.280251066099595	.	.
chr1	53707111	53707610	chr1	53465877	53466376	Dnah7a|chr1:53465877-53466376	0.206181138720296	.	.
chr1	53707111	53707610	chr1	53468771	53469270	Dnah7a|chr1:53468771-53469270	0.0892794999639415	.	.
chr1	53707111	53707610	chr1	53471855	53472354	Dnah7a|chr1:53471855-53472354	0.101872598326727	.	.
chr1	53707111	53707610	chr1	53521652	53522151	Dnah7a|chr1:53521652-53522151	0.120311876786053	.	.
chr1	53707111	53707610	chr1	53628047	53628546	Dnah7a|chr1:53628047-53628546	0.127591441820183	.	.
chr1	53707111	53707610	chr1	53647863	53648362	Dnah7a|chr1:53647863-53648362	0.235357623825213	.	.
chr1	53707111	53707610	chr1	53715382	53715881	Dnah7a|chr1:53715382-53715881	0.0935370430277711	.	.
chr1	53707111	53707610	chr1	53733927	53734426	Dnah7a|chr1:53733927-53734426	0.0748734533932572	.	.
chr1	54194329	54194828	chr1	54032500	54032999	Hecw2|chr1:54032500-54032999	0.114113892352402	.	.
chr1	54194329	54194828	chr1	54039037	54039536	Hecw2|chr1:54039037-54039536	0.116064507918985	.	.
chr1	54194329	54194828	chr1	54065359	54065858	Hecw2|chr1:54065359-54065858	0.0940953780939691	.	.
chr1	54194329	54194828	chr1	54095775	54096274	Hecw2|chr1:54095775-54096274	0.126693633284755	.	.
chr1	54194329	54194828	chr1	54106679	54107178	Hecw2|chr1:54106679-54107178	0.0948966595711597	.	.
chr1	54194329	54194828	chr1	54118496	54118995	Hecw2|chr1:54118496-54118995	0.0918946139352084	.	.
chr1	54194329	54194828	chr1	54130834	54131333	Hecw2|chr1:54130834-54131333	0.078846236855312	.	.
chr1	54194329	54194828	chr1	54193770	54194269	Hecw2|chr1:54193770-54194269	0.270641124529479	.	.
chr1	54194947	54195446	chr1	54092001	54092500	Hecw2|chr1:54092001-54092500	0.105027170988978	.	.
chr1	54194947	54195446	chr1	54159403	54159902	Hecw2|chr1:54159403-54159902	0.126727725933659	.	.
chr1	54194947	54195446	chr1	54381234	54381733	Hecw2|chr1:54381234-54381733	0.124788543789313	.	.
chr1	54194947	54195446	chr1	54464442	54464941	Hecw2|chr1:54464442-54464941	0.0697765375640738	.	.
chr1	54194947	54195446	chr1	54468102	54468601	Hecw2|chr1:54468102-54468601	0.0913358620224817	.	.
chr1	54250459	54250958	chr1	54012316	54012815	Ccdc150|chr1:54012316-54012815	0.182654939514244	.	.
chr1	54250459	54250958	chr1	54014304	54014803	Ccdc150|chr1:54014304-54014803	0.130848374043266	.	.
chr1	54250459	54250958	chr1	54091037	54091536	Ccdc150|chr1:54091037-54091536	0.123637356972863	.	.
chr1	54250459	54250958	chr1	54118496	54118995	Ccdc150|chr1:54118496-54118995	0.133792519229661	.	.
chr1	54250459	54250958	chr1	54137317	54137816	Ccdc150|chr1:54137317-54137816	0.123473508082941	.	.
chr1	54250459	54250958	chr1	54153278	54153777	Ccdc150|chr1:54153278-54153777	0.0775468044328787	.	.
chr1	54250459	54250958	chr1	54159403	54159902	Ccdc150|chr1:54159403-54159902	0.0763407915956766	.	.
chr1	54250459	54250958	chr1	54160155	54160654	Ccdc150|chr1:54160155-54160654	0.0706242390594191	.	.
chr1	54250459	54250958	chr1	54173618	54174117	Ccdc150|chr1:54173618-54174117	0.067228838179877	.	.
chr1	54250459	54250958	chr1	54176609	54177108	Ccdc150|chr1:54176609-54177108	0.116920862808096	.	.
chr1	54250459	54250958	chr1	54464442	54464941	Ccdc150|chr1:54464442-54464941	0.0852030585402797	.	.
chr1	54250459	54250958	chr1	54467308	54467807	Ccdc150|chr1:54467308-54467807	0.115511155477231	.	.
chr1	54250459	54250958	chr1	54695182	54695681	Ccdc150|chr1:54695182-54695681	0.136763557754911	.	.
chr1	54250459	54250958	chr1	54713166	54713665	Ccdc150|chr1:54713166-54713665	0.124863328965507	.	.
chr1	54250459	54250958	chr1	54716876	54717375	Ccdc150|chr1:54716876-54717375	0.143153892112044	.	.
chr1	54250459	54250958	chr1	54717584	54718083	Ccdc150|chr1:54717584-54718083	0.121351706718859	.	.
chr1	54438767	54439266	chr1	54001626	54002125	Gtf3c3|chr1:54001626-54002125	0.0891697536334294	.	.
chr1	54438767	54439266	chr1	54003210	54003709	Gtf3c3|chr1:54003210-54003709	0.0799913804580089	.	.
chr1	54438767	54439266	chr1	54003210	54003709	Gtf3c3|chr1:54003210-54003709	0.079991380458009	.	.
chr1	54438767	54439266	chr1	54003945	54004444	Gtf3c3|chr1:54003945-54004444	0.100496509404554	.	.
chr1	54438767	54439266	chr1	54010099	54010598	Gtf3c3|chr1:54010099-54010598	0.0702283681516417	.	.
chr1	54438767	54439266	chr1	54012316	54012815	Gtf3c3|chr1:54012316-54012815	0.0891531356405368	.	.
chr1	54438767	54439266	chr1	54014304	54014803	Gtf3c3|chr1:54014304-54014803	0.0677977728750847	.	.
chr1	54438767	54439266	chr1	54074337	54074836	Gtf3c3|chr1:54074337-54074836	0.114883627489908	.	.
chr1	54438767	54439266	chr1	54074920	54075419	Gtf3c3|chr1:54074920-54075419	0.163518259358503	.	.
chr1	54438767	54439266	chr1	54110912	54111411	Gtf3c3|chr1:54110912-54111411	0.209105893176374	.	.
chr1	54438767	54439266	chr1	54137317	54137816	Gtf3c3|chr1:54137317-54137816	0.0952671919282147	.	.
chr1	54438767	54439266	chr1	54159403	54159902	Gtf3c3|chr1:54159403-54159902	0.10334136176539	.	.
chr1	54438767	54439266	chr1	54160155	54160654	Gtf3c3|chr1:54160155-54160654	0.214013914566263	.	.
chr1	54438767	54439266	chr1	54168202	54168701	Gtf3c3|chr1:54168202-54168701	0.188181996550567	.	.
chr1	54438767	54439266	chr1	54176609	54177108	Gtf3c3|chr1:54176609-54177108	0.0753456177709641	.	.
chr1	54438767	54439266	chr1	54178989	54179488	Gtf3c3|chr1:54178989-54179488	0.221909559447836	.	.
chr1	54438767	54439266	chr1	54381234	54381733	Gtf3c3|chr1:54381234-54381733	0.137790454201569	.	.
chr1	54438767	54439266	chr1	54467308	54467807	Gtf3c3|chr1:54467308-54467807	0.111626973117912	.	.
chr1	54438767	54439266	chr1	54695182	54695681	Gtf3c3|chr1:54695182-54695681	0.136993954464806	.	.
chr1	54438767	54439266	chr1	54713166	54713665	Gtf3c3|chr1:54713166-54713665	0.121623620938918	.	.
chr1	54438767	54439266	chr1	54743069	54743568	Gtf3c3|chr1:54743069-54743568	0.150701638632282	.	.
chr1	54556498	54556997	chr1	54468624	54469123	Pgap1|chr1:54468624-54469123	0.0740971720893647	.	.
chr1	54556498	54556997	chr1	54579962	54580461	Pgap1|chr1:54579962-54580461	0.0806629201194822	.	.
chr1	54556498	54556997	chr1	54584699	54585198	Pgap1|chr1:54584699-54585198	0.0660720686982261	.	.
chr1	54556498	54556997	chr1	54702878	54703377	Pgap1|chr1:54702878-54703377	0.0658615921553364	.	.
chr1	54557443	54557942	chr1	54381234	54381733	Pgap1|chr1:54381234-54381733	0.0993505028578825	.	.
chr1	54557443	54557942	chr1	54467308	54467807	Pgap1|chr1:54467308-54467807	0.111520789825091	.	.
chr1	54557443	54557942	chr1	54498561	54499060	Pgap1|chr1:54498561-54499060	0.101337281968404	.	.
chr1	54557443	54557942	chr1	54624956	54625455	Pgap1|chr1:54624956-54625455	0.0833996005093508	.	.
chr1	54557443	54557942	chr1	54688768	54689267	Pgap1|chr1:54688768-54689267	0.0832843939666764	.	.
chr1	54557443	54557942	chr1	54702878	54703377	Pgap1|chr1:54702878-54703377	0.13705739307789	.	.
chr1	54557443	54557942	chr1	54713166	54713665	Pgap1|chr1:54713166-54713665	0.0720535415065537	.	.
chr1	54557443	54557942	chr1	54716876	54717375	Pgap1|chr1:54716876-54717375	0.0792873536513243	.	.
chr1	54557443	54557942	chr1	54717584	54718083	Pgap1|chr1:54717584-54718083	0.108431264890092	.	.
chr1	55026688	55027187	chr1	55161048	55161547	Sf3b1|chr1:55161048-55161547	0.083465757696472	.	.
chr1	55026688	55027187	chr1	55378960	55379459	Sf3b1|chr1:55378960-55379459	0.120723499410047	.	.
chr1	55026688	55027187	chr1	55383081	55383580	Sf3b1|chr1:55383081-55383580	0.0937814543434943	.	.
chr1	55026688	55027187	chr1	55383081	55383580	Sf3b1|chr1:55383081-55383580	0.0937814543434944	.	.
chr1	55026688	55027187	chr1	55489281	55489780	Sf3b1|chr1:55489281-55489780	0.181327983568475	.	.
chr1	55027198	55027697	chr1	55158208	55158707	Sf3b1|chr1:55158208-55158707	0.0743223009815354	.	.
chr1	55027198	55027697	chr1	55194445	55194944	Sf3b1|chr1:55194445-55194944	0.0866136746191122	.	.
chr1	55027198	55027697	chr1	55239226	55239725	Sf3b1|chr1:55239226-55239725	0.103032021168043	.	.
chr1	55027198	55027697	chr1	55378960	55379459	Sf3b1|chr1:55378960-55379459	0.131612336148493	.	.
chr1	55027198	55027697	chr1	55383081	55383580	Sf3b1|chr1:55383081-55383580	0.0869956247705647	.	.
chr1	55052491	55052990	chr1	55158208	55158707	Coq10b|chr1:55158208-55158707	0.125859663916085	.	.
chr1	55052491	55052990	chr1	55239226	55239725	Coq10b|chr1:55239226-55239725	0.0707755662940045	.	.
chr1	55052491	55052990	chr1	55378960	55379459	Coq10b|chr1:55378960-55379459	0.103964495758039	.	.
chr1	55052491	55052990	chr1	55383081	55383580	Coq10b|chr1:55383081-55383580	0.134780744674352	.	.
chr1	55053010	55053509	chr1	55158208	55158707	Coq10b|chr1:55158208-55158707	0.0927636522900744	.	.
chr1	55053010	55053509	chr1	55161048	55161547	Coq10b|chr1:55161048-55161547	0.133420100104265	.	.
chr1	55053010	55053509	chr1	55202211	55202710	Coq10b|chr1:55202211-55202710	0.145241096503235	.	.
chr1	55053010	55053509	chr1	55378960	55379459	Coq10b|chr1:55378960-55379459	0.0666146704245517	.	.
chr1	55053010	55053509	chr1	55489281	55489780	Coq10b|chr1:55489281-55489780	0.0906778598602957	.	.
chr1	55087395	55087894	chr1	55158208	55158707	Hspd1|chr1:55158208-55158707	0.152367340178136	.	.
chr1	55087395	55087894	chr1	55158208	55158707	Hspe1|chr1:55158208-55158707	0.152367340178136	.	.
chr1	55087395	55087894	chr1	55158715	55159214	Hspd1|chr1:55158715-55159214	0.072177350257816	.	.
chr1	55087395	55087894	chr1	55158715	55159214	Hspe1|chr1:55158715-55159214	0.072177350257816	.	.
chr1	55087395	55087894	chr1	55161048	55161547	Hspd1|chr1:55161048-55161547	0.153816252277363	.	.
chr1	55087395	55087894	chr1	55161048	55161547	Hspe1|chr1:55161048-55161547	0.153816252277363	.	.
chr1	55087395	55087894	chr1	55239226	55239725	Hspd1|chr1:55239226-55239725	0.106953315188102	.	.
chr1	55087395	55087894	chr1	55239226	55239725	Hspe1|chr1:55239226-55239725	0.106953315188102	.	.
chr1	55087908	55088407	chr1	55158208	55158707	Hspd1|chr1:55158208-55158707	0.0661834022829592	.	.
chr1	55087908	55088407	chr1	55158208	55158707	Hspe1|chr1:55158208-55158707	0.0661834022829592	.	.
chr1	55087908	55088407	chr1	55378960	55379459	Hspd1|chr1:55378960-55379459	0.112480582293703	.	.
chr1	55087908	55088407	chr1	55378960	55379459	Hspe1|chr1:55378960-55379459	0.112480582293703	.	.
chr1	55087908	55088407	chr1	55383081	55383580	Hspd1|chr1:55383081-55383580	0.144414474997036	.	.
chr1	55087908	55088407	chr1	55383081	55383580	Hspe1|chr1:55383081-55383580	0.144414474997036	.	.
chr1	55087908	55088407	chr1	55404316	55404815	Hspd1|chr1:55404316-55404815	0.114796827547077	.	.
chr1	55087908	55088407	chr1	55404316	55404815	Hspe1|chr1:55404316-55404815	0.114796827547077	.	.
chr1	55087908	55088407	chr1	55489281	55489780	Hspd1|chr1:55489281-55489780	0.111731951905207	.	.
chr1	55087908	55088407	chr1	55489281	55489780	Hspe1|chr1:55489281-55489780	0.111731951905207	.	.
chr1	55130908	55131407	chr1	55378960	55379459	Mob4|chr1:55378960-55379459	0.15335973967158	.	.
chr1	55130908	55131407	chr1	55489281	55489780	Mob4|chr1:55489281-55489780	0.0936937907769583	.	.
chr1	55131471	55131970	chr1	55171875	55172374	Mob4|chr1:55171875-55172374	0.0809808030432342	.	.
chr1	55131471	55131970	chr1	55383081	55383580	Mob4|chr1:55383081-55383580	0.0725974161730512	.	.
chr1	55131471	55131970	chr1	55404316	55404815	Mob4|chr1:55404316-55404815	0.132112256582605	.	.
chr1	55236881	55237380	chr1	55158208	55158707	Mars2|chr1:55158208-55158707	0.0894840455900355	.	.
chr1	55236881	55237380	chr1	55404316	55404815	Mars2|chr1:55404316-55404815	0.0776122641983066	.	.
chr1	55237741	55238240	chr1	55158208	55158707	Mars2|chr1:55158208-55158707	0.114607197002913	.	.
chr1	55237741	55238240	chr1	55239226	55239725	Mars2|chr1:55239226-55239725	0.151205642319708	.	.
chr1	55363229	55363728	chr1	55158208	55158707	Boll|chr1:55158208-55158707	0.130217746435693	.	.
chr1	55363229	55363728	chr1	55239226	55239725	Boll|chr1:55239226-55239725	0.132763872574975	.	.
chr1	55363229	55363728	chr1	55383081	55383580	Boll|chr1:55383081-55383580	0.129513114041215	.	.
chr1	55405572	55406071	chr1	55158208	55158707	Plcl1|chr1:55158208-55158707	0.0971625887485923	.	.
chr1	55405572	55406071	chr1	55171875	55172374	Plcl1|chr1:55171875-55172374	0.114244128920605	.	.
chr1	55405572	55406071	chr1	55378960	55379459	Plcl1|chr1:55378960-55379459	0.0984505087431756	.	.
chr1	55405572	55406071	chr1	55430068	55430567	Plcl1|chr1:55430068-55430567	0.0666881364857837	.	.
chr1	55406395	55406894	chr1	55158715	55159214	Plcl1|chr1:55158715-55159214	0.0752946774472122	.	.
chr1	55406395	55406894	chr1	55378960	55379459	Plcl1|chr1:55378960-55379459	0.140404530692639	.	.
chr1	55406395	55406894	chr1	55489281	55489780	Plcl1|chr1:55489281-55489780	0.082566933950399	.	.
chr1	55406395	55406894	chr1	55489281	55489780	Plcl1|chr1:55489281-55489780	0.0825669339503991	.	.
chr1	56970798	56971297	chr1	56557475	56557974	9130024F11Rik|chr1:56557475-56557974	0.104658626279607	.	.
chr1	56970798	56971297	chr1	56795043	56795542	9130024F11Rik|chr1:56795043-56795542	0.0693240936763499	.	.
chr1	56970798	56971297	chr1	56847276	56847775	9130024F11Rik|chr1:56847276-56847775	0.128702922109295	.	.
chr1	56970798	56971297	chr1	56857187	56857686	9130024F11Rik|chr1:56857187-56857686	0.114990084113069	.	.
chr1	56970798	56971297	chr1	56876169	56876668	9130024F11Rik|chr1:56876169-56876668	0.123918394110849	.	.
chr1	56970798	56971297	chr1	56882150	56882649	9130024F11Rik|chr1:56882150-56882649	0.0738482218120386	.	.
chr1	56970798	56971297	chr1	56882150	56882649	9130024F11Rik|chr1:56882150-56882649	0.0738482218120387	.	.
chr1	56970798	56971297	chr1	56900120	56900619	9130024F11Rik|chr1:56900120-56900619	0.111528660045201	.	.
chr1	56970798	56971297	chr1	56900847	56901346	9130024F11Rik|chr1:56900847-56901346	0.122567724229089	.	.
chr1	56970798	56971297	chr1	56950577	56951076	9130024F11Rik|chr1:56950577-56951076	0.101412194909396	.	.
chr1	56970798	56971297	chr1	56969180	56969679	9130024F11Rik|chr1:56969180-56969679	0.156613040658127	.	.
chr1	56970798	56971297	chr1	56969699	56970198	9130024F11Rik|chr1:56969699-56970198	0.138053571281863	.	.
chr1	56970798	56971297	chr1	56991459	56991958	9130024F11Rik|chr1:56991459-56991958	0.0758057744941212	.	.
chr1	56970798	56971297	chr1	57095292	57095791	9130024F11Rik|chr1:57095292-57095791	0.0995017926425684	.	.
chr1	56970798	56971297	chr1	57116000	57116499	9130024F11Rik|chr1:57116000-57116499	0.0749818492814683	.	.
chr1	56970798	56971297	chr1	57191617	57192116	9130024F11Rik|chr1:57191617-57192116	0.191063062295329	.	.
chr1	56971495	56971994	chr1	56750133	56750632	9130024F11Rik|chr1:56750133-56750632	0.10703237649868	.	.
chr1	56971495	56971994	chr1	56750642	56751141	9130024F11Rik|chr1:56750642-56751141	0.116923990278577	.	.
chr1	56971495	56971994	chr1	56900120	56900619	9130024F11Rik|chr1:56900120-56900619	0.131370586800643	.	.
chr1	56971495	56971994	chr1	56911231	56911730	9130024F11Rik|chr1:56911231-56911730	0.116944180264395	.	.
chr1	56971495	56971994	chr1	56933761	56934260	9130024F11Rik|chr1:56933761-56934260	0.0817641699219663	.	.
chr1	56971495	56971994	chr1	56950577	56951076	9130024F11Rik|chr1:56950577-56951076	0.0710192442262252	.	.
chr1	56971495	56971994	chr1	56977074	56977573	9130024F11Rik|chr1:56977074-56977573	0.117733210080192	.	.
chr1	56971495	56971994	chr1	56979893	56980392	9130024F11Rik|chr1:56979893-56980392	0.123559537949582	.	.
chr1	56971495	56971994	chr1	57040030	57040529	9130024F11Rik|chr1:57040030-57040529	0.0837601837793512	.	.
chr1	56971495	56971994	chr1	57191617	57192116	9130024F11Rik|chr1:57191617-57192116	0.181536414114545	.	.
chr1	56972152	56972651	chr1	56779339	56779838	9130024F11Rik|chr1:56779339-56779838	0.151397569382132	.	.
chr1	56972152	56972651	chr1	56876169	56876668	9130024F11Rik|chr1:56876169-56876668	0.128256039268452	.	.
chr1	56972152	56972651	chr1	56900120	56900619	9130024F11Rik|chr1:56900120-56900619	0.176301788298823	.	.
chr1	56972152	56972651	chr1	56900120	56900619	9130024F11Rik|chr1:56900120-56900619	0.176301788298824	.	.
chr1	56972152	56972651	chr1	56900847	56901346	9130024F11Rik|chr1:56900847-56901346	0.166579823564031	.	.
chr1	56972152	56972651	chr1	56911231	56911730	9130024F11Rik|chr1:56911231-56911730	0.113505198040761	.	.
chr1	56972152	56972651	chr1	56914187	56914686	9130024F11Rik|chr1:56914187-56914686	0.126227794494606	.	.
chr1	56972152	56972651	chr1	56920379	56920878	9130024F11Rik|chr1:56920379-56920878	0.200102295397961	.	.
chr1	56972152	56972651	chr1	56928702	56929201	9130024F11Rik|chr1:56928702-56929201	0.170843330541392	.	.
chr1	56972152	56972651	chr1	56943577	56944076	9130024F11Rik|chr1:56943577-56944076	0.101091662116682	.	.
chr1	56972152	56972651	chr1	56950577	56951076	9130024F11Rik|chr1:56950577-56951076	0.126712404011629	.	.
chr1	56972152	56972651	chr1	56951323	56951822	9130024F11Rik|chr1:56951323-56951822	0.0813068790225088	.	.
chr1	56972152	56972651	chr1	56957894	56958393	9130024F11Rik|chr1:56957894-56958393	0.111002921698779	.	.
chr1	56972152	56972651	chr1	56969180	56969679	9130024F11Rik|chr1:56969180-56969679	0.115509729831994	.	.
chr1	56972152	56972651	chr1	56969699	56970198	9130024F11Rik|chr1:56969699-56970198	0.1455095890273	.	.
chr1	56972152	56972651	chr1	56972961	56973460	9130024F11Rik|chr1:56972961-56973460	0.145051169387383	.	.
chr1	56972152	56972651	chr1	56977074	56977573	9130024F11Rik|chr1:56977074-56977573	0.183285318434552	.	.
chr1	56972152	56972651	chr1	56979893	56980392	9130024F11Rik|chr1:56979893-56980392	0.189234008200921	.	.
chr1	56972152	56972651	chr1	57095292	57095791	9130024F11Rik|chr1:57095292-57095791	0.146991799509657	.	.
chr1	56972152	56972651	chr1	57191617	57192116	9130024F11Rik|chr1:57191617-57192116	0.262864678575921	.	.
chr1	56972152	56972651	chr1	57224682	57225181	9130024F11Rik|chr1:57224682-57225181	0.16910774839677	.	.
chr1	56977700	56978199	chr1	56610101	56610600	Satb2|chr1:56610101-56610600	0.100782774616073	.	.
chr1	56977700	56978199	chr1	56892702	56893201	Satb2|chr1:56892702-56893201	0.0991734396889316	.	.
chr1	56977700	56978199	chr1	56914187	56914686	Satb2|chr1:56914187-56914686	0.10266863356112	.	.
chr1	56977700	56978199	chr1	56928702	56929201	Satb2|chr1:56928702-56929201	0.0725623464064779	.	.
chr1	56977700	56978199	chr1	56943577	56944076	Satb2|chr1:56943577-56944076	0.161300783154757	.	.
chr1	56977700	56978199	chr1	56957894	56958393	Satb2|chr1:56957894-56958393	0.0875757168173328	.	.
chr1	56977700	56978199	chr1	56969180	56969679	Satb2|chr1:56969180-56969679	0.112695236957966	.	.
chr1	56977700	56978199	chr1	56969699	56970198	Satb2|chr1:56969699-56970198	0.0947111041323272	.	.
chr1	56977700	56978199	chr1	56977074	56977573	Satb2|chr1:56977074-56977573	0.318383231600173	.	.
chr1	56977700	56978199	chr1	56979893	56980392	Satb2|chr1:56979893-56980392	0.0975978517128501	.	.
chr1	56977700	56978199	chr1	57012567	57013066	Satb2|chr1:57012567-57013066	0.0771165172847513	.	.
chr1	56978524	56979023	chr1	56604319	56604818	Satb2|chr1:56604319-56604818	0.130645683985721	.	.
chr1	56978524	56979023	chr1	56685059	56685558	Satb2|chr1:56685059-56685558	0.161473308134139	.	.
chr1	56978524	56979023	chr1	56750133	56750632	Satb2|chr1:56750133-56750632	0.14288516127067	.	.
chr1	56978524	56979023	chr1	56882150	56882649	Satb2|chr1:56882150-56882649	0.224428929451218	.	.
chr1	56978524	56979023	chr1	56888804	56889303	Satb2|chr1:56888804-56889303	0.144784079088974	.	.
chr1	56978524	56979023	chr1	56900847	56901346	Satb2|chr1:56900847-56901346	0.179992049944324	.	.
chr1	56978524	56979023	chr1	56914187	56914686	Satb2|chr1:56914187-56914686	0.0974336821715808	.	.
chr1	56978524	56979023	chr1	56920379	56920878	Satb2|chr1:56920379-56920878	0.15871801919707	.	.
chr1	56978524	56979023	chr1	56928702	56929201	Satb2|chr1:56928702-56929201	0.192429416067012	.	.
chr1	56978524	56979023	chr1	56938932	56939431	Satb2|chr1:56938932-56939431	0.209461114058025	.	.
chr1	56978524	56979023	chr1	56949242	56949741	Satb2|chr1:56949242-56949741	0.0741958688249567	.	.
chr1	56978524	56979023	chr1	56955684	56956183	Satb2|chr1:56955684-56956183	0.0736174750522872	.	.
chr1	56978524	56979023	chr1	56972961	56973460	Satb2|chr1:56972961-56973460	0.146884085510797	.	.
chr1	56978524	56979023	chr1	57010526	57011025	Satb2|chr1:57010526-57011025	0.108211301152432	.	.
chr1	56978524	56979023	chr1	57205521	57206020	Satb2|chr1:57205521-57206020	0.092249726308448	.	.
chr1	57214259	57214758	chr1	56808800	56809299	BC055402|chr1:56808800-56809299	0.104596826691753	.	.
chr1	57214259	57214758	chr1	56876169	56876668	BC055402|chr1:56876169-56876668	0.0700853737288847	.	.
chr1	57214259	57214758	chr1	56900847	56901346	BC055402|chr1:56900847-56901346	0.136373916883192	.	.
chr1	57214259	57214758	chr1	56920379	56920878	BC055402|chr1:56920379-56920878	0.146575671030097	.	.
chr1	57214259	57214758	chr1	56951323	56951822	BC055402|chr1:56951323-56951822	0.0927622656406217	.	.
chr1	57214259	57214758	chr1	56965710	56966209	BC055402|chr1:56965710-56966209	0.142863165363389	.	.
chr1	57214259	57214758	chr1	56972961	56973460	BC055402|chr1:56972961-56973460	0.0694419552851323	.	.
chr1	57214259	57214758	chr1	56972961	56973460	BC055402|chr1:56972961-56973460	0.0694419552851324	.	.
chr1	57214259	57214758	chr1	56991459	56991958	BC055402|chr1:56991459-56991958	0.201956013187875	.	.
chr1	57214259	57214758	chr1	57010526	57011025	BC055402|chr1:57010526-57011025	0.240052102957286	.	.
chr1	57214259	57214758	chr1	57033195	57033694	BC055402|chr1:57033195-57033694	0.145772494009381	.	.
chr1	57214259	57214758	chr1	57191617	57192116	BC055402|chr1:57191617-57192116	0.0668517769385761	.	.
chr1	57214259	57214758	chr1	57269706	57270205	BC055402|chr1:57269706-57270205	0.0651001933208076	.	.
chr1	57214259	57214758	chr1	57478975	57479474	BC055402|chr1:57478975-57479474	0.0807833305049304	.	.
chr1	57377374	57377873	chr1	57095292	57095791	1700066M21Rik|chr1:57095292-57095791	0.0858864651939217	.	.
chr1	57377374	57377873	chr1	57095292	57095791	4930558J18Rik|chr1:57095292-57095791	0.0858864651939217	.	.
chr1	57377374	57377873	chr1	57191617	57192116	1700066M21Rik|chr1:57191617-57192116	0.117486747764463	.	.
chr1	57377374	57377873	chr1	57191617	57192116	4930558J18Rik|chr1:57191617-57192116	0.117486747764463	.	.
chr1	57377374	57377873	chr1	57213367	57213866	1700066M21Rik|chr1:57213367-57213866	0.0775578553864411	.	.
chr1	57377374	57377873	chr1	57213367	57213866	4930558J18Rik|chr1:57213367-57213866	0.0775578553864411	.	.
chr1	57377374	57377873	chr1	57387818	57388317	1700066M21Rik|chr1:57387818-57388317	0.126528425108806	.	.
chr1	57377374	57377873	chr1	57387818	57388317	4930558J18Rik|chr1:57387818-57388317	0.126528425108806	.	.
chr1	57377374	57377873	chr1	57389153	57389652	1700066M21Rik|chr1:57389153-57389652	0.105427076416908	.	.
chr1	57377374	57377873	chr1	57389153	57389652	4930558J18Rik|chr1:57389153-57389652	0.105427076416908	.	.
chr1	57377374	57377873	chr1	57394001	57394500	1700066M21Rik|chr1:57394001-57394500	0.12185298588388	.	.
chr1	57377374	57377873	chr1	57394001	57394500	4930558J18Rik|chr1:57394001-57394500	0.12185298588388	.	.
chr1	57377374	57377873	chr1	57399839	57400338	1700066M21Rik|chr1:57399839-57400338	0.131625205210938	.	.
chr1	57377374	57377873	chr1	57399839	57400338	4930558J18Rik|chr1:57399839-57400338	0.131625205210938	.	.
chr1	57377374	57377873	chr1	57423605	57424104	1700066M21Rik|chr1:57423605-57424104	0.134138095507546	.	.
chr1	57377374	57377873	chr1	57423605	57424104	1700066M21Rik|chr1:57423605-57424104	0.134138095507547	.	.
chr1	57377374	57377873	chr1	57423605	57424104	4930558J18Rik|chr1:57423605-57424104	0.134138095507546	.	.
chr1	57377374	57377873	chr1	57423605	57424104	4930558J18Rik|chr1:57423605-57424104	0.134138095507547	.	.
chr1	57377374	57377873	chr1	57428877	57429376	1700066M21Rik|chr1:57428877-57429376	0.0930345568061257	.	.
chr1	57377374	57377873	chr1	57428877	57429376	4930558J18Rik|chr1:57428877-57429376	0.0930345568061257	.	.
chr1	57377374	57377873	chr1	57436393	57436892	1700066M21Rik|chr1:57436393-57436892	0.0661495016895923	.	.
chr1	57377374	57377873	chr1	57436393	57436892	4930558J18Rik|chr1:57436393-57436892	0.0661495016895923	.	.
chr1	57377988	57378487	chr1	57040030	57040529	1700066M21Rik|chr1:57040030-57040529	0.0720684966069537	.	.
chr1	57377988	57378487	chr1	57040030	57040529	4930558J18Rik|chr1:57040030-57040529	0.0720684966069537	.	.
chr1	57377988	57378487	chr1	57191617	57192116	1700066M21Rik|chr1:57191617-57192116	0.0698636382529705	.	.
chr1	57377988	57378487	chr1	57191617	57192116	4930558J18Rik|chr1:57191617-57192116	0.0698636382529705	.	.
chr1	57377988	57378487	chr1	57301867	57302366	1700066M21Rik|chr1:57301867-57302366	0.0653108127993886	.	.
chr1	57377988	57378487	chr1	57301867	57302366	4930558J18Rik|chr1:57301867-57302366	0.0653108127993886	.	.
chr1	57377988	57378487	chr1	57400829	57401328	1700066M21Rik|chr1:57400829-57401328	0.109123024946755	.	.
chr1	57377988	57378487	chr1	57400829	57401328	4930558J18Rik|chr1:57400829-57401328	0.109123024946755	.	.
chr1	57406257	57406756	chr1	57040030	57040529	Maip1|chr1:57040030-57040529	0.066977959363294	.	.
chr1	57406257	57406756	chr1	57040030	57040529	Tyw5|chr1:57040030-57040529	0.066977959363294	.	.
chr1	57406257	57406756	chr1	57191617	57192116	Maip1|chr1:57191617-57192116	0.197634044552382	.	.
chr1	57406257	57406756	chr1	57191617	57192116	Tyw5|chr1:57191617-57192116	0.197634044552382	.	.
chr1	57406257	57406756	chr1	57213367	57213866	Maip1|chr1:57213367-57213866	0.0668028831185529	.	.
chr1	57406257	57406756	chr1	57213367	57213866	Tyw5|chr1:57213367-57213866	0.0668028831185529	.	.
chr1	57406257	57406756	chr1	57224682	57225181	Maip1|chr1:57224682-57225181	0.0765737530518009	.	.
chr1	57406257	57406756	chr1	57224682	57225181	Tyw5|chr1:57224682-57225181	0.0765737530518009	.	.
chr1	57406257	57406756	chr1	57269706	57270205	Maip1|chr1:57269706-57270205	0.085663051296438	.	.
chr1	57406257	57406756	chr1	57269706	57270205	Tyw5|chr1:57269706-57270205	0.085663051296438	.	.
chr1	57406257	57406756	chr1	57298481	57298980	Maip1|chr1:57298481-57298980	0.215253494619417	.	.
chr1	57406257	57406756	chr1	57298481	57298980	Tyw5|chr1:57298481-57298980	0.215253494619417	.	.
chr1	57406257	57406756	chr1	57394001	57394500	Maip1|chr1:57394001-57394500	0.0926531222925652	.	.
chr1	57406257	57406756	chr1	57394001	57394500	Tyw5|chr1:57394001-57394500	0.0926531222925652	.	.
chr1	57406257	57406756	chr1	57399839	57400338	Maip1|chr1:57399839-57400338	0.173724663393756	.	.
chr1	57406257	57406756	chr1	57399839	57400338	Tyw5|chr1:57399839-57400338	0.173724663393756	.	.
chr1	57406257	57406756	chr1	57400829	57401328	Maip1|chr1:57400829-57401328	0.25768768827712	.	.
chr1	57406257	57406756	chr1	57400829	57401328	Tyw5|chr1:57400829-57401328	0.25768768827712	.	.
chr1	57406257	57406756	chr1	57428334	57428833	Maip1|chr1:57428334-57428833	0.0778487950745272	.	.
chr1	57406257	57406756	chr1	57428334	57428833	Tyw5|chr1:57428334-57428833	0.0778487950745272	.	.
chr1	57406257	57406756	chr1	57430057	57430556	Maip1|chr1:57430057-57430556	0.186953487209325	.	.
chr1	57406257	57406756	chr1	57430057	57430556	Tyw5|chr1:57430057-57430556	0.186953487209325	.	.
chr1	58972763	58973262	chr1	58774470	58774969	Stradb|chr1:58774470-58774969	0.11116990703668	.	.
chr1	58972763	58973262	chr1	58774470	58774969	Trak2|chr1:58774470-58774969	0.11116990703668	.	.
chr1	58972763	58973262	chr1	58984562	58985061	Stradb|chr1:58984562-58985061	0.147805450375925	.	.
chr1	58972763	58973262	chr1	58984562	58985061	Trak2|chr1:58984562-58985061	0.147805450375925	.	.
chr1	58972763	58973262	chr1	59170223	59170722	Stradb|chr1:59170223-59170722	0.0777508217657032	.	.
chr1	58972763	58973262	chr1	59170223	59170722	Trak2|chr1:59170223-59170722	0.0777508217657032	.	.
chr1	58972763	58973262	chr1	59222043	59222542	Stradb|chr1:59222043-59222542	0.117077507683652	.	.
chr1	58972763	58973262	chr1	59222043	59222542	Trak2|chr1:59222043-59222542	0.117077507683652	.	.
chr1	58973284	58973783	chr1	58893880	58894379	Stradb|chr1:58893880-58894379	0.0845760273574375	.	.
chr1	58973284	58973783	chr1	58893880	58894379	Trak2|chr1:58893880-58894379	0.0845760273574375	.	.
chr1	58973284	58973783	chr1	58937261	58937760	Stradb|chr1:58937261-58937760	0.0729875091277862	.	.
chr1	58973284	58973783	chr1	58937261	58937760	Trak2|chr1:58937261-58937760	0.0729875091277862	.	.
chr1	58973284	58973783	chr1	58937868	58938367	Stradb|chr1:58937868-58938367	0.0701223307487962	.	.
chr1	58973284	58973783	chr1	58937868	58938367	Trak2|chr1:58937868-58938367	0.0701223307487962	.	.
chr1	58973284	58973783	chr1	58995279	58995778	Stradb|chr1:58995279-58995778	0.147446394535724	.	.
chr1	58973284	58973783	chr1	58995279	58995778	Trak2|chr1:58995279-58995778	0.147446394535724	.	.
chr1	58973284	58973783	chr1	59067948	59068447	Stradb|chr1:59067948-59068447	0.0743005497265251	.	.
chr1	58973284	58973783	chr1	59067948	59068447	Trak2|chr1:59067948-59068447	0.0743005497265251	.	.
chr1	58973284	58973783	chr1	59170223	59170722	Stradb|chr1:59170223-59170722	0.0677302954552078	.	.
chr1	58973284	58973783	chr1	59170223	59170722	Trak2|chr1:59170223-59170722	0.0677302954552078	.	.
chr1	58973886	58974385	chr1	58937868	58938367	Stradb|chr1:58937868-58938367	0.0884495584148825	.	.
chr1	58973886	58974385	chr1	58937868	58938367	Trak2|chr1:58937868-58938367	0.0884495584148825	.	.
chr1	58973886	58974385	chr1	58995279	58995778	Stradb|chr1:58995279-58995778	0.0687737113492008	.	.
chr1	58973886	58974385	chr1	58995279	58995778	Trak2|chr1:58995279-58995778	0.0687737113492008	.	.
chr1	59003142	59003641	chr1	58852975	58853474	AC169382.1|chr1:58852975-58853474	0.0694392982586793	.	.
chr1	59013963	59014462	chr1	58830865	58831364	Gm29018|chr1:58830865-58831364	0.077816795992449	.	.
chr1	59119578	59120077	chr1	58770010	58770509	G730003C15Rik|chr1:58770010-58770509	0.0810523651131807	.	.
chr1	59119578	59120077	chr1	58770010	58770509	Tmem237|chr1:58770010-58770509	0.0810523651131807	.	.
chr1	59119578	59120077	chr1	58774470	58774969	G730003C15Rik|chr1:58774470-58774969	0.0693472183417641	.	.
chr1	59119578	59120077	chr1	58774470	58774969	Tmem237|chr1:58774470-58774969	0.0693472183417641	.	.
chr1	59119578	59120077	chr1	58936737	58937236	G730003C15Rik|chr1:58936737-58937236	0.0811560087791348	.	.
chr1	59119578	59120077	chr1	58936737	58937236	Tmem237|chr1:58936737-58937236	0.0811560087791348	.	.
chr1	59119578	59120077	chr1	58984562	58985061	G730003C15Rik|chr1:58984562-58985061	0.137716444169733	.	.
chr1	59119578	59120077	chr1	58984562	58985061	Tmem237|chr1:58984562-58985061	0.137716444169733	.	.
chr1	59119578	59120077	chr1	58993707	58994206	G730003C15Rik|chr1:58993707-58994206	0.11999135754306	.	.
chr1	59119578	59120077	chr1	58993707	58994206	Tmem237|chr1:58993707-58994206	0.11999135754306	.	.
chr1	59119578	59120077	chr1	59067948	59068447	G730003C15Rik|chr1:59067948-59068447	0.0899305677848901	.	.
chr1	59119578	59120077	chr1	59067948	59068447	Tmem237|chr1:59067948-59068447	0.0899305677848901	.	.
chr1	59119578	59120077	chr1	59100963	59101462	G730003C15Rik|chr1:59100963-59101462	0.0731638966736101	.	.
chr1	59119578	59120077	chr1	59100963	59101462	Tmem237|chr1:59100963-59101462	0.0731638966736101	.	.
chr1	59120147	59120646	chr1	58892899	58893398	G730003C15Rik|chr1:58892899-58893398	0.132036683680607	.	.
chr1	59120147	59120646	chr1	58892899	58893398	G730003C15Rik|chr1:58892899-58893398	0.132036683680608	.	.
chr1	59120147	59120646	chr1	58892899	58893398	Tmem237|chr1:58892899-58893398	0.132036683680607	.	.
chr1	59120147	59120646	chr1	58892899	58893398	Tmem237|chr1:58892899-58893398	0.132036683680608	.	.
chr1	59120147	59120646	chr1	58993707	58994206	G730003C15Rik|chr1:58993707-58994206	0.0721993604636851	.	.
chr1	59120147	59120646	chr1	58993707	58994206	Tmem237|chr1:58993707-58994206	0.0721993604636851	.	.
chr1	59120147	59120646	chr1	58995279	58995778	G730003C15Rik|chr1:58995279-58995778	0.0987512282551368	.	.
chr1	59120147	59120646	chr1	58995279	58995778	Tmem237|chr1:58995279-58995778	0.0987512282551368	.	.
chr1	59120147	59120646	chr1	59100963	59101462	G730003C15Rik|chr1:59100963-59101462	0.157508050012562	.	.
chr1	59120147	59120646	chr1	59100963	59101462	Tmem237|chr1:59100963-59101462	0.157508050012562	.	.
chr1	59120147	59120646	chr1	59170223	59170722	G730003C15Rik|chr1:59170223-59170722	0.138266974881684	.	.
chr1	59120147	59120646	chr1	59170223	59170722	Tmem237|chr1:59170223-59170722	0.138266974881684	.	.
chr1	59162341	59162840	chr1	58778236	58778735	Mpp4|chr1:58778236-58778735	0.0819575169113572	.	.
chr1	59162341	59162840	chr1	58778742	58779241	Mpp4|chr1:58778742-58779241	0.0762901478168549	.	.
chr1	59162341	59162840	chr1	58792006	58792505	Mpp4|chr1:58792006-58792505	0.0743053567919851	.	.
chr1	59162341	59162840	chr1	58830865	58831364	Mpp4|chr1:58830865-58831364	0.155616507518994	.	.
chr1	59162341	59162840	chr1	58856761	58857260	Mpp4|chr1:58856761-58857260	0.0865282421659472	.	.
chr1	59162341	59162840	chr1	58924093	58924592	Mpp4|chr1:58924093-58924592	0.0703241206785212	.	.
chr1	59162341	59162840	chr1	58936737	58937236	Mpp4|chr1:58936737-58937236	0.14204278924396	.	.
chr1	59162341	59162840	chr1	58937261	58937760	Mpp4|chr1:58937261-58937760	0.211328016069402	.	.
chr1	59162341	59162840	chr1	58937868	58938367	Mpp4|chr1:58937868-58938367	0.103150416840656	.	.
chr1	59162341	59162840	chr1	58960902	58961401	Mpp4|chr1:58960902-58961401	0.0714069628197291	.	.
chr1	59162341	59162840	chr1	58985170	58985669	Mpp4|chr1:58985170-58985669	0.0674301177375739	.	.
chr1	59162341	59162840	chr1	58993707	58994206	Mpp4|chr1:58993707-58994206	0.104765742346569	.	.
chr1	59162341	59162840	chr1	58994642	58995141	Mpp4|chr1:58994642-58995141	0.0694531232911405	.	.
chr1	59162341	59162840	chr1	58995279	58995778	Mpp4|chr1:58995279-58995778	0.132158305137294	.	.
chr1	59162341	59162840	chr1	59172506	59173005	Mpp4|chr1:59172506-59173005	0.0990739879261973	.	.
chr1	59162341	59162840	chr1	59172506	59173005	Mpp4|chr1:59172506-59173005	0.0990739879261974	.	.
chr1	59162341	59162840	chr1	59218942	59219441	Mpp4|chr1:59218942-59219441	0.0831764602914832	.	.
chr1	59162341	59162840	chr1	59222043	59222542	Mpp4|chr1:59222043-59222542	0.314041686789865	.	.
chr1	59162883	59163382	chr1	58766732	58767231	Mpp4|chr1:58766732-58767231	0.0693214993510037	.	.
chr1	59162883	59163382	chr1	58830865	58831364	Mpp4|chr1:58830865-58831364	0.172838162173068	.	.
chr1	59162883	59163382	chr1	58855939	58856438	Mpp4|chr1:58855939-58856438	0.156627581869772	.	.
chr1	59162883	59163382	chr1	58921343	58921842	Mpp4|chr1:58921343-58921842	0.0753681294990477	.	.
chr1	59162883	59163382	chr1	58936737	58937236	Mpp4|chr1:58936737-58937236	0.114092997524316	.	.
chr1	59162883	59163382	chr1	58937261	58937760	Mpp4|chr1:58937261-58937760	0.15171196640226	.	.
chr1	59162883	59163382	chr1	58937868	58938367	Mpp4|chr1:58937868-58938367	0.0790387210846352	.	.
chr1	59162883	59163382	chr1	58947998	58948497	Mpp4|chr1:58947998-58948497	0.111438803491547	.	.
chr1	59162883	59163382	chr1	58960902	58961401	Mpp4|chr1:58960902-58961401	0.125208479467332	.	.
chr1	59162883	59163382	chr1	58994642	58995141	Mpp4|chr1:58994642-58995141	0.104039884210904	.	.
chr1	59162883	59163382	chr1	59181832	59182331	Mpp4|chr1:59181832-59182331	0.104548575815607	.	.
chr1	59163876	59164375	chr1	58773850	58774349	Mpp4|chr1:58773850-58774349	0.126624212821268	.	.
chr1	59163876	59164375	chr1	58774470	58774969	Mpp4|chr1:58774470-58774969	0.0802206444129155	.	.
chr1	59163876	59164375	chr1	58892899	58893398	Mpp4|chr1:58892899-58893398	0.0909849314664749	.	.
chr1	59163876	59164375	chr1	58897489	58897988	Mpp4|chr1:58897489-58897988	0.245437697526352	.	.
chr1	59163876	59164375	chr1	58916437	58916936	Mpp4|chr1:58916437-58916936	0.0662086453136363	.	.
chr1	59163876	59164375	chr1	58936737	58937236	Mpp4|chr1:58936737-58937236	0.111946496172014	.	.
chr1	59163876	59164375	chr1	58960902	58961401	Mpp4|chr1:58960902-58961401	0.103564476876173	.	.
chr1	59163876	59164375	chr1	58984562	58985061	Mpp4|chr1:58984562-58985061	0.104150438986215	.	.
chr1	59163876	59164375	chr1	58993707	58994206	Mpp4|chr1:58993707-58994206	0.0827483060358934	.	.
chr1	59163876	59164375	chr1	58994642	58995141	Mpp4|chr1:58994642-58995141	0.0910802149998218	.	.
chr1	59163876	59164375	chr1	58995279	58995778	Mpp4|chr1:58995279-58995778	0.105183739427318	.	.
chr1	59163876	59164375	chr1	59100963	59101462	Mpp4|chr1:59100963-59101462	0.179627087994932	.	.
chr1	59163876	59164375	chr1	59183807	59184306	Mpp4|chr1:59183807-59184306	0.0983863015083467	.	.
chr1	59237006	59237505	chr1	58916437	58916936	Als2|chr1:58916437-58916936	0.0712910898038435	.	.
chr1	59237006	59237505	chr1	58916437	58916936	Als2|chr1:58916437-58916936	0.0712910898038436	.	.
chr1	59237006	59237505	chr1	58937868	58938367	Als2|chr1:58937868-58938367	0.0890313867255065	.	.
chr1	59237006	59237505	chr1	58960902	58961401	Als2|chr1:58960902-58961401	0.0842865075102399	.	.
chr1	59237006	59237505	chr1	58984562	58985061	Als2|chr1:58984562-58985061	0.108486079980741	.	.
chr1	59237006	59237505	chr1	58985170	58985669	Als2|chr1:58985170-58985669	0.102088557386424	.	.
chr1	59237006	59237505	chr1	59170223	59170722	Als2|chr1:59170223-59170722	0.199814419981547	.	.
chr1	59237895	59238394	chr1	58766732	58767231	Als2|chr1:58766732-58767231	0.0850614151729544	.	.
chr1	59237895	59238394	chr1	58856761	58857260	Als2|chr1:58856761-58857260	0.121583301716974	.	.
chr1	59237895	59238394	chr1	58921343	58921842	Als2|chr1:58921343-58921842	0.0743612188667035	.	.
chr1	59237895	59238394	chr1	58995279	58995778	Als2|chr1:58995279-58995778	0.133129372974028	.	.
chr1	59237895	59238394	chr1	59067948	59068447	Als2|chr1:59067948-59068447	0.18005807339525	.	.
chr1	59237895	59238394	chr1	59099306	59099805	Als2|chr1:59099306-59099805	0.0812184971873081	.	.
chr1	59237895	59238394	chr1	59229166	59229665	Als2|chr1:59229166-59229665	0.0745452965331235	.	.
chr1	59762644	59763143	chr1	59755159	59755658	Bmpr2|chr1:59755159-59755658	0.105965719261667	.	.
chr1	59762644	59763143	chr1	59826439	59826938	Bmpr2|chr1:59826439-59826938	0.105177171138109	.	.
chr1	59762644	59763143	chr1	59926659	59927158	Bmpr2|chr1:59926659-59927158	0.0706659290923019	.	.
chr1	59763159	59763658	chr1	59826439	59826938	Bmpr2|chr1:59826439-59826938	0.159085318040864	.	.
chr1	59763159	59763658	chr1	59926659	59927158	Bmpr2|chr1:59926659-59927158	0.0702960577372823	.	.
chr1	59763159	59763658	chr1	59927978	59928477	Bmpr2|chr1:59927978-59928477	0.068310129383429	.	.
chr1	59763159	59763658	chr1	59927978	59928477	Bmpr2|chr1:59927978-59928477	0.0683101293834291	.	.
chr1	59763681	59764180	chr1	59755159	59755658	Bmpr2|chr1:59755159-59755658	0.122323339060448	.	.
chr1	59763681	59764180	chr1	59926659	59927158	Bmpr2|chr1:59926659-59927158	0.11426390173346	.	.
chr1	59763681	59764180	chr1	59944025	59944524	Bmpr2|chr1:59944025-59944524	0.0933749052883233	.	.
chr1	59912662	59913161	chr1	59826439	59826938	Fam117b|chr1:59826439-59826938	0.0890218979720813	.	.
chr1	59912662	59913161	chr1	59878109	59878608	Fam117b|chr1:59878109-59878608	0.0805768095697541	.	.
chr1	59912662	59913161	chr1	59927978	59928477	Fam117b|chr1:59927978-59928477	0.115501886185986	.	.
chr1	59912662	59913161	chr1	59944025	59944524	Fam117b|chr1:59944025-59944524	0.0735343640405761	.	.
chr1	59913211	59913710	chr1	59764494	59764993	Fam117b|chr1:59764494-59764993	0.0745836448534438	.	.
chr1	59913211	59913710	chr1	59826439	59826938	Fam117b|chr1:59826439-59826938	0.0679540982150307	.	.
chr1	59913211	59913710	chr1	59848288	59848787	Fam117b|chr1:59848288-59848787	0.106844553880955	.	.
chr1	59913211	59913710	chr1	59878109	59878608	Fam117b|chr1:59878109-59878608	0.11720624648866	.	.
chr1	59913211	59913710	chr1	59883669	59884168	Fam117b|chr1:59883669-59884168	0.131115634516403	.	.
chr1	59913211	59913710	chr1	59918896	59919395	Fam117b|chr1:59918896-59919395	0.111248983659957	.	.
chr1	59913211	59913710	chr1	59926659	59927158	Fam117b|chr1:59926659-59927158	0.0732878561912634	.	.
chr1	59913211	59913710	chr1	59927978	59928477	Fam117b|chr1:59927978-59928477	0.152393149506056	.	.
chr1	59913211	59913710	chr1	59944025	59944524	Fam117b|chr1:59944025-59944524	0.0830055219032193	.	.
chr1	60042424	60042923	chr1	59804714	59805213	Ica1l|chr1:59804714-59805213	0.121481718503911	.	.
chr1	60042424	60042923	chr1	59944025	59944524	Ica1l|chr1:59944025-59944524	0.0819689965682028	.	.
chr1	60042424	60042923	chr1	59945819	59946318	Ica1l|chr1:59945819-59946318	0.11808612795462	.	.
chr1	60042424	60042923	chr1	59973390	59973889	Ica1l|chr1:59973390-59973889	0.0928709513971806	.	.
chr1	60042424	60042923	chr1	59987611	59988110	Ica1l|chr1:59987611-59988110	0.106148126496985	.	.
chr1	60042424	60042923	chr1	60469405	60469904	Ica1l|chr1:60469405-60469904	0.168707261551841	.	.
chr1	60042424	60042923	chr1	60471203	60471702	Ica1l|chr1:60471203-60471702	0.154397407184956	.	.
chr1	60042424	60042923	chr1	60488668	60489167	Ica1l|chr1:60488668-60489167	0.101715501226805	.	.
chr1	60042935	60043434	chr1	59944025	59944524	Ica1l|chr1:59944025-59944524	0.157296346585612	.	.
chr1	60042935	60043434	chr1	60428793	60429292	Ica1l|chr1:60428793-60429292	0.0831970994337054	.	.
chr1	60042935	60043434	chr1	60469405	60469904	Ica1l|chr1:60469405-60469904	0.0919869436539519	.	.
chr1	60042935	60043434	chr1	60469405	60469904	Ica1l|chr1:60469405-60469904	0.091986943653952	.	.
chr1	60042935	60043434	chr1	60471203	60471702	Ica1l|chr1:60471203-60471702	0.0747949349536654	.	.
chr1	60042935	60043434	chr1	60489274	60489773	Ica1l|chr1:60489274-60489773	0.0728528401373328	.	.
chr1	60097393	60097892	chr1	59788955	59789454	Carf|chr1:59788955-59789454	0.0925766478907575	.	.
chr1	60097393	60097892	chr1	59987611	59988110	Carf|chr1:59987611-59988110	0.100451607972319	.	.
chr1	60097393	60097892	chr1	60381871	60382370	Carf|chr1:60381871-60382370	0.114370928720321	.	.
chr1	60097393	60097892	chr1	60481516	60482015	Carf|chr1:60481516-60482015	0.176534575598844	.	.
chr1	60097393	60097892	chr1	60488668	60489167	Carf|chr1:60488668-60489167	0.0653822670739141	.	.
chr1	60097393	60097892	chr1	60489858	60490357	Carf|chr1:60489858-60490357	0.0706567233177259	.	.
chr1	60097980	60098479	chr1	59755159	59755658	Carf|chr1:59755159-59755658	0.0875680917897701	.	.
chr1	60097980	60098479	chr1	59755159	59755658	Wdr12|chr1:59755159-59755658	0.0875680917897701	.	.
chr1	60097980	60098479	chr1	59826439	59826938	Carf|chr1:59826439-59826938	0.116501676023196	.	.
chr1	60097980	60098479	chr1	59826439	59826938	Wdr12|chr1:59826439-59826938	0.116501676023196	.	.
chr1	60097980	60098479	chr1	59848288	59848787	Carf|chr1:59848288-59848787	0.0807958067591263	.	.
chr1	60097980	60098479	chr1	59848288	59848787	Wdr12|chr1:59848288-59848787	0.0807958067591263	.	.
chr1	60097980	60098479	chr1	60273371	60273870	Carf|chr1:60273371-60273870	0.161211572686529	.	.
chr1	60097980	60098479	chr1	60273371	60273870	Wdr12|chr1:60273371-60273870	0.161211572686529	.	.
chr1	60097980	60098479	chr1	60489274	60489773	Carf|chr1:60489274-60489773	0.246908542006742	.	.
chr1	60097980	60098479	chr1	60489274	60489773	Wdr12|chr1:60489274-60489773	0.246908542006742	.	.
chr1	60097980	60098479	chr1	60489858	60490357	Carf|chr1:60489858-60490357	0.197637391817543	.	.
chr1	60097980	60098479	chr1	60489858	60490357	Wdr12|chr1:60489858-60490357	0.197637391817543	.	.
chr1	60098487	60098986	chr1	59755159	59755658	Carf|chr1:59755159-59755658	0.1128108170594	.	.
chr1	60098487	60098986	chr1	59755159	59755658	Wdr12|chr1:59755159-59755658	0.1128108170594	.	.
chr1	60098487	60098986	chr1	59826439	59826938	Carf|chr1:59826439-59826938	0.0878215374526697	.	.
chr1	60098487	60098986	chr1	59826439	59826938	Wdr12|chr1:59826439-59826938	0.0878215374526697	.	.
chr1	60098487	60098986	chr1	59848288	59848787	Carf|chr1:59848288-59848787	0.134930695897759	.	.
chr1	60098487	60098986	chr1	59848288	59848787	Wdr12|chr1:59848288-59848787	0.134930695897759	.	.
chr1	60098487	60098986	chr1	59944025	59944524	Carf|chr1:59944025-59944524	0.0783897664112156	.	.
chr1	60098487	60098986	chr1	59944025	59944524	Wdr12|chr1:59944025-59944524	0.0783897664112156	.	.
chr1	60098487	60098986	chr1	60273371	60273870	Carf|chr1:60273371-60273870	0.0897185769138293	.	.
chr1	60098487	60098986	chr1	60273371	60273870	Wdr12|chr1:60273371-60273870	0.0897185769138293	.	.
chr1	60098487	60098986	chr1	60469405	60469904	Carf|chr1:60469405-60469904	0.103239006512288	.	.
chr1	60098487	60098986	chr1	60469405	60469904	Wdr12|chr1:60469405-60469904	0.103239006512288	.	.
chr1	60098487	60098986	chr1	60471203	60471702	Carf|chr1:60471203-60471702	0.0901027727583345	.	.
chr1	60098487	60098986	chr1	60471203	60471702	Wdr12|chr1:60471203-60471702	0.0901027727583345	.	.
chr1	60098487	60098986	chr1	60488668	60489167	Carf|chr1:60488668-60489167	0.089229930061736	.	.
chr1	60098487	60098986	chr1	60488668	60489167	Wdr12|chr1:60488668-60489167	0.089229930061736	.	.
chr1	60098487	60098986	chr1	60489274	60489773	Carf|chr1:60489274-60489773	0.119065541006703	.	.
chr1	60098487	60098986	chr1	60489274	60489773	Wdr12|chr1:60489274-60489773	0.119065541006703	.	.
chr1	60098487	60098986	chr1	60489858	60490357	Carf|chr1:60489858-60490357	0.147914255268626	.	.
chr1	60098487	60098986	chr1	60489858	60490357	Wdr12|chr1:60489858-60490357	0.147914255268626	.	.
chr1	60180257	60180756	chr1	59764494	59764993	Nbeal1|chr1:59764494-59764993	0.180115223407663	.	.
chr1	60180257	60180756	chr1	59826439	59826938	Nbeal1|chr1:59826439-59826938	0.247397002111718	.	.
chr1	60180257	60180756	chr1	59848288	59848787	Nbeal1|chr1:59848288-59848787	0.0787809190149533	.	.
chr1	60180257	60180756	chr1	59883669	59884168	Nbeal1|chr1:59883669-59884168	0.11867735657292	.	.
chr1	60180257	60180756	chr1	59926659	59927158	Nbeal1|chr1:59926659-59927158	0.0657162841304126	.	.
chr1	60180257	60180756	chr1	59944025	59944524	Nbeal1|chr1:59944025-59944524	0.127426404884947	.	.
chr1	60180257	60180756	chr1	60429963	60430462	Nbeal1|chr1:60429963-60430462	0.161790208107543	.	.
chr1	60180257	60180756	chr1	60469405	60469904	Nbeal1|chr1:60469405-60469904	0.114278863953392	.	.
chr1	60180257	60180756	chr1	60471203	60471702	Nbeal1|chr1:60471203-60471702	0.152845056533123	.	.
chr1	60180257	60180756	chr1	60489274	60489773	Nbeal1|chr1:60489274-60489773	0.173486705425503	.	.
chr1	60342754	60343253	chr1	60034986	60035485	Cyp20a1|chr1:60034986-60035485	0.0732052835596689	.	.
chr1	60342754	60343253	chr1	60034986	60035485	Cyp20a1|chr1:60034986-60035485	0.073205283559669	.	.
chr1	60342754	60343253	chr1	60273371	60273870	Cyp20a1|chr1:60273371-60273870	0.135671068808495	.	.
chr1	60343314	60343813	chr1	60034986	60035485	Cyp20a1|chr1:60034986-60035485	0.227765480478969	.	.
chr1	60343314	60343813	chr1	60273371	60273870	Cyp20a1|chr1:60273371-60273870	0.0823260488998161	.	.
chr1	60343314	60343813	chr1	60358170	60358669	Cyp20a1|chr1:60358170-60358669	0.147003167329195	.	.
chr1	60343314	60343813	chr1	60488668	60489167	Cyp20a1|chr1:60488668-60489167	0.0866529048514724	.	.
chr1	60343314	60343813	chr1	60494324	60494823	Cyp20a1|chr1:60494324-60494823	0.134733706660319	.	.
chr1	60409462	60409961	chr1	60273371	60273870	Abi2|chr1:60273371-60273870	0.153836013000582	.	.
chr1	60409462	60409961	chr1	60358931	60359430	Abi2|chr1:60358931-60359430	0.109630433808215	.	.
chr1	60409462	60409961	chr1	60381871	60382370	Abi2|chr1:60381871-60382370	0.0678957814393064	.	.
chr1	60409462	60409961	chr1	60387961	60388460	Abi2|chr1:60387961-60388460	0.0722634806375681	.	.
chr1	60409462	60409961	chr1	60489274	60489773	Abi2|chr1:60489274-60489773	0.0772930172013781	.	.
chr1	60409462	60409961	chr1	60489274	60489773	Abi2|chr1:60489274-60489773	0.0772930172013782	.	.
chr1	60409462	60409961	chr1	60489858	60490357	Abi2|chr1:60489858-60490357	0.0748907683521673	.	.
chr1	65064160	65064659	chr1	65049658	65050157	Crygd|chr1:65049658-65050157	0.0749987648533745	.	.
chr1	65064160	65064659	chr1	65060479	65060978	Crygd|chr1:65060479-65060978	0.0920331619288558	.	.
chr1	65064160	65064659	chr1	65129584	65130083	Crygd|chr1:65129584-65130083	0.0671165229450403	.	.
chr1	65064160	65064659	chr1	65236252	65236751	Crygd|chr1:65236252-65236751	0.0673654704318401	.	.
chr1	65064160	65064659	chr1	65330249	65330748	Crygd|chr1:65330249-65330748	0.169944872475506	.	.
chr1	65064160	65064659	chr1	65354915	65355414	Crygd|chr1:65354915-65355414	0.190528490256024	.	.
chr1	65064160	65064659	chr1	65452285	65452784	Crygd|chr1:65452285-65452784	0.0893604772109503	.	.
chr1	65064160	65064659	chr1	65459966	65460465	Crygd|chr1:65459966-65460465	0.0823167595364846	.	.
chr1	65122893	65123392	chr1	65129584	65130083	D630023F18Rik|chr1:65129584-65130083	0.105205517855312	.	.
chr1	65122893	65123392	chr1	65237642	65238141	D630023F18Rik|chr1:65237642-65238141	0.0964299905821715	.	.
chr1	65122893	65123392	chr1	65257306	65257805	D630023F18Rik|chr1:65257306-65257805	0.139804226678935	.	.
chr1	65122893	65123392	chr1	65258854	65259353	D630023F18Rik|chr1:65258854-65259353	0.109137109646661	.	.
chr1	65122893	65123392	chr1	65280343	65280842	D630023F18Rik|chr1:65280343-65280842	0.0951738489070252	.	.
chr1	65186396	65186895	chr1	65010101	65010600	Idh1|chr1:65010101-65010600	0.158350856952893	.	.
chr1	65186396	65186895	chr1	65010101	65010600	Pikfyve|chr1:65010101-65010600	0.158350856952893	.	.
chr1	65186396	65186895	chr1	65178123	65178622	Idh1|chr1:65178123-65178622	0.0822258330770799	.	.
chr1	65186396	65186895	chr1	65178123	65178622	Pikfyve|chr1:65178123-65178622	0.0822258330770799	.	.
chr1	65186396	65186895	chr1	65179041	65179540	Idh1|chr1:65179041-65179540	0.118596182012048	.	.
chr1	65186396	65186895	chr1	65179041	65179540	Pikfyve|chr1:65179041-65179540	0.118596182012048	.	.
chr1	65186396	65186895	chr1	65333902	65334401	Idh1|chr1:65333902-65334401	0.160347141018699	.	.
chr1	65186396	65186895	chr1	65333902	65334401	Pikfyve|chr1:65333902-65334401	0.160347141018699	.	.
chr1	65186396	65186895	chr1	65334688	65335187	Idh1|chr1:65334688-65335187	0.145012874762544	.	.
chr1	65186396	65186895	chr1	65334688	65335187	Pikfyve|chr1:65334688-65335187	0.145012874762544	.	.
chr1	65186396	65186895	chr1	65388260	65388759	Idh1|chr1:65388260-65388759	0.0653207859393184	.	.
chr1	65186396	65186895	chr1	65388260	65388759	Pikfyve|chr1:65388260-65388759	0.0653207859393184	.	.
chr1	65281263	65281762	chr1	65258854	65259353	Pth2r|chr1:65258854-65259353	0.097643010659814	.	.
chr1	65281263	65281762	chr1	65280343	65280842	Pth2r|chr1:65280343-65280842	0.0714850599083348	.	.
chr1	65281263	65281762	chr1	65311469	65311968	Pth2r|chr1:65311469-65311968	0.101860825294524	.	.
chr1	65281263	65281762	chr1	65330249	65330748	Pth2r|chr1:65330249-65330748	0.0717916795258607	.	.
chr1	65281263	65281762	chr1	65459966	65460465	Pth2r|chr1:65459966-65460465	0.119343267465841	.	.
chr1	65282716	65283215	chr1	65312053	65312552	Pth2r|chr1:65312053-65312552	0.0735331786763906	.	.
chr1	65282716	65283215	chr1	65548786	65549285	Pth2r|chr1:65548786-65549285	0.0909073287653959	.	.
chr1	65282716	65283215	chr1	65626530	65627029	Pth2r|chr1:65626530-65627029	0.116916516707112	.	.
chr1	65282716	65283215	chr1	65687075	65687574	Pth2r|chr1:65687075-65687574	0.0897246448884238	.	.
chr1	65282716	65283215	chr1	65687594	65688093	Pth2r|chr1:65687594-65688093	0.164074423390992	.	.
chr1	66174880	66175379	chr1	65847728	65848227	Map2|chr1:65847728-65848227	0.0692856360983423	.	.
chr1	66174880	66175379	chr1	65873659	65874158	Map2|chr1:65873659-65874158	0.0912453075134791	.	.
chr1	66174880	66175379	chr1	65981597	65982096	Map2|chr1:65981597-65982096	0.099035522518149	.	.
chr1	66174880	66175379	chr1	66009257	66009756	Map2|chr1:66009257-66009756	0.121861037044543	.	.
chr1	66174880	66175379	chr1	66099767	66100266	Map2|chr1:66099767-66100266	0.144914039565422	.	.
chr1	66174880	66175379	chr1	66115312	66115811	Map2|chr1:66115312-66115811	0.10772219445106	.	.
chr1	66174880	66175379	chr1	66186399	66186898	Map2|chr1:66186399-66186898	0.0989891395368506	.	.
chr1	66174880	66175379	chr1	66196627	66197126	Map2|chr1:66196627-66197126	0.109304492531413	.	.
chr1	66174880	66175379	chr1	66205476	66205975	Map2|chr1:66205476-66205975	0.117329132237685	.	.
chr1	69105603	69106102	chr1	68806645	68807144	Gm16076|chr1:68806645-68807144	0.127377523254448	.	.
chr1	69105603	69106102	chr1	69123856	69124355	Gm16076|chr1:69123856-69124355	0.0841636699240086	.	.
chr1	69106246	69106745	chr1	68995338	68995837	Gm16076|chr1:68995338-68995837	0.0798112947233305	.	.
chr1	69106246	69106745	chr1	69111014	69111513	Gm16076|chr1:69111014-69111513	0.0662251434825065	.	.
chr1	69106800	69107299	chr1	68907916	68908415	Gm16076|chr1:68907916-68908415	0.109907085368624	.	.
chr1	69106800	69107299	chr1	68914683	68915182	Gm16076|chr1:68914683-68915182	0.101735506025225	.	.
chr1	69106800	69107299	chr1	68994828	68995327	Gm16076|chr1:68994828-68995327	0.0820394917319198	.	.
chr1	69106800	69107299	chr1	69087106	69087605	Gm16076|chr1:69087106-69087605	0.157267050579566	.	.
chr1	69106800	69107299	chr1	69097363	69097862	Gm16076|chr1:69097363-69097862	0.0681549283634659	.	.
chr1	69106800	69107299	chr1	69124367	69124866	Gm16076|chr1:69124367-69124866	0.0656494449234852	.	.
chr1	69107780	69108279	chr1	68994828	68995327	Erbb4|chr1:68994828-68995327	0.113418122929718	.	.
chr1	69107780	69108279	chr1	68995338	68995837	Erbb4|chr1:68995338-68995837	0.089665819557369	.	.
chr1	69107780	69108279	chr1	69073494	69073993	Erbb4|chr1:69073494-69073993	0.0762227629396705	.	.
chr1	69107780	69108279	chr1	69073494	69073993	Erbb4|chr1:69073494-69073993	0.0762227629396706	.	.
chr1	69107780	69108279	chr1	69087106	69087605	Erbb4|chr1:69087106-69087605	0.0756983910829777	.	.
chr1	69107780	69108279	chr1	69123856	69124355	Erbb4|chr1:69123856-69124355	0.0652349479868542	.	.
chr1	69108309	69108808	chr1	68914683	68915182	Erbb4|chr1:68914683-68915182	0.0777805502485284	.	.
chr1	69108309	69108808	chr1	68994828	68995327	Erbb4|chr1:68994828-68995327	0.110391931765103	.	.
chr1	69108309	69108808	chr1	68995338	68995837	Erbb4|chr1:68995338-68995837	0.0661412969607684	.	.
chr1	69440858	69441357	chr1	69656928	69657427	Gm28497|chr1:69656928-69657427	0.0813589649053913	.	.
chr1	69440858	69441357	chr1	69697466	69697965	Gm28497|chr1:69697466-69697965	0.111779057120602	.	.
chr1	69493236	69493735	chr1	69367548	69368047	Gm29113|chr1:69367548-69368047	0.0799632613207219	.	.
chr1	69493236	69493735	chr1	69404763	69405262	Gm29113|chr1:69404763-69405262	0.185763748842937	.	.
chr1	69493236	69493735	chr1	69436973	69437472	Gm29113|chr1:69436973-69437472	0.0879645163719571	.	.
chr1	69493236	69493735	chr1	69693425	69693924	Gm29113|chr1:69693425-69693924	0.151067280974098	.	.
chr1	69493236	69493735	chr1	69697466	69697965	Gm29113|chr1:69697466-69697965	0.184672937628075	.	.
chr1	69493236	69493735	chr1	69708548	69709047	Gm29113|chr1:69708548-69709047	0.0954273884356433	.	.
chr1	69493236	69493735	chr1	69709533	69710032	Gm29113|chr1:69709533-69710032	0.151432444399818	.	.
chr1	69493236	69493735	chr1	69722879	69723378	Gm29113|chr1:69722879-69723378	0.17491526645146	.	.
chr1	69493236	69493735	chr1	69745423	69745922	Gm29113|chr1:69745423-69745922	0.294473008677992	.	.
chr1	69493236	69493735	chr1	69747752	69748251	Gm29113|chr1:69747752-69748251	0.217072910198365	.	.
chr1	69687151	69687650	chr1	69452231	69452730	Ikzf2|chr1:69452231-69452730	0.176731663834893	.	.
chr1	69687151	69687650	chr1	69548886	69549385	Ikzf2|chr1:69548886-69549385	0.0785802508983468	.	.
chr1	69687151	69687650	chr1	69591211	69591710	Ikzf2|chr1:69591211-69591710	0.0979842554694555	.	.
chr1	69687151	69687650	chr1	69680992	69681491	Ikzf2|chr1:69680992-69681491	0.135527015597448	.	.
chr1	69687151	69687650	chr1	69708548	69709047	Ikzf2|chr1:69708548-69709047	0.109649991543093	.	.
chr1	69687151	69687650	chr1	69747752	69748251	Ikzf2|chr1:69747752-69748251	0.0714425808579396	.	.
chr1	69687151	69687650	chr1	69790210	69790709	Ikzf2|chr1:69790210-69790709	0.0817927728781647	.	.
chr1	69687151	69687650	chr1	69950030	69950529	Ikzf2|chr1:69950030-69950529	0.138471712491379	.	.
chr1	69687982	69688481	chr1	69286238	69286737	Ikzf2|chr1:69286238-69286737	0.0699514882930619	.	.
chr1	69687982	69688481	chr1	69591211	69591710	Ikzf2|chr1:69591211-69591710	0.0803991452208571	.	.
chr1	69687982	69688481	chr1	69591806	69592305	Ikzf2|chr1:69591806-69592305	0.0667807593018769	.	.
chr1	69687982	69688481	chr1	69745423	69745922	Ikzf2|chr1:69745423-69745922	0.134618869013988	.	.
chr1	69687982	69688481	chr1	69747752	69748251	Ikzf2|chr1:69747752-69748251	0.104812711098648	.	.
chr1	69687982	69688481	chr1	69799108	69799607	Ikzf2|chr1:69799108-69799607	0.0746038781901727	.	.
chr1	69826647	69827146	chr1	69745423	69745922	Spag16|chr1:69745423-69745922	0.103753966981265	.	.
chr1	69826647	69827146	chr1	69799108	69799607	Spag16|chr1:69799108-69799607	0.17649624097407	.	.
chr1	69826647	69827146	chr1	70012899	70013398	Spag16|chr1:70012899-70013398	0.189869236158768	.	.
chr1	69826647	69827146	chr1	70105201	70105700	Spag16|chr1:70105201-70105700	0.068737695055517	.	.
chr1	69826647	69827146	chr1	70133206	70133705	Spag16|chr1:70133206-70133705	0.0954610486830072	.	.
chr1	70724978	70725477	chr1	70270747	70271246	Vwc2l|chr1:70270747-70271246	0.0732341153565408	.	.
chr1	70724978	70725477	chr1	70404463	70404962	Vwc2l|chr1:70404463-70404962	0.23965344849094	.	.
chr1	70724978	70725477	chr1	70429422	70429921	Vwc2l|chr1:70429422-70429921	0.149089429075582	.	.
chr1	70724978	70725477	chr1	70527735	70528234	Vwc2l|chr1:70527735-70528234	0.21183565625326	.	.
chr1	70725497	70725996	chr1	70351293	70351792	Vwc2l|chr1:70351293-70351792	0.0728586991529176	.	.
chr1	70725497	70725996	chr1	70404463	70404962	Vwc2l|chr1:70404463-70404962	0.0708640868953914	.	.
chr1	70725497	70725996	chr1	70527735	70528234	Vwc2l|chr1:70527735-70528234	0.121393703453841	.	.
chr1	70725497	70725996	chr1	70532909	70533408	Vwc2l|chr1:70532909-70533408	0.0660967264534269	.	.
chr1	70725497	70725996	chr1	70700160	70700659	Vwc2l|chr1:70700160-70700659	0.0740686694121581	.	.
chr1	70726264	70726763	chr1	70404463	70404962	Vwc2l|chr1:70404463-70404962	0.0664042663066137	.	.
chr1	73268708	73269207	chr1	73270735	73271234	Gm29185|chr1:73270735-73271234	0.139238830537464	.	.
chr1	73268708	73269207	chr1	73374638	73375137	Gm29185|chr1:73374638-73375137	0.0666960581472019	.	.
chr1	74505730	74506229	chr1	74570093	74570592	Cnot9|chr1:74570093-74570592	0.0908834891785219	.	.
chr1	74505730	74506229	chr1	74793218	74793717	Cnot9|chr1:74793218-74793717	0.187263775716275	.	.
chr1	74505730	74506229	chr1	74800566	74801065	Cnot9|chr1:74800566-74801065	0.0778403540322556	.	.
chr1	74505730	74506229	chr1	74806952	74807451	Cnot9|chr1:74806952-74807451	0.126858029198629	.	.
chr1	74505730	74506229	chr1	74808065	74808564	Cnot9|chr1:74808065-74808564	0.09853643053806	.	.
chr1	74505730	74506229	chr1	74808065	74808564	Cnot9|chr1:74808065-74808564	0.0985364305380601	.	.
chr1	74505730	74506229	chr1	74816731	74817230	Cnot9|chr1:74816731-74817230	0.0864042461471136	.	.
chr1	74505730	74506229	chr1	74824729	74825228	Cnot9|chr1:74824729-74825228	0.212256264234218	.	.
chr1	74505730	74506229	chr1	74829962	74830461	Cnot9|chr1:74829962-74830461	0.197876051235405	.	.
chr1	74505730	74506229	chr1	74843117	74843616	Cnot9|chr1:74843117-74843616	0.0721632478770406	.	.
chr1	74505730	74506229	chr1	74858307	74858806	Cnot9|chr1:74858307-74858806	0.158140175233595	.	.
chr1	74505730	74506229	chr1	74882110	74882609	Cnot9|chr1:74882110-74882609	0.102057333507852	.	.
chr1	74505730	74506229	chr1	74966325	74966824	Cnot9|chr1:74966325-74966824	0.143288045619217	.	.
chr1	74506443	74506942	chr1	74799965	74800464	Cnot9|chr1:74799965-74800464	0.0720833892235971	.	.
chr1	74506443	74506942	chr1	74800566	74801065	Cnot9|chr1:74800566-74801065	0.180246304367388	.	.
chr1	74506443	74506942	chr1	74802933	74803432	Cnot9|chr1:74802933-74803432	0.086366799109071	.	.
chr1	74506443	74506942	chr1	74816731	74817230	Cnot9|chr1:74816731-74817230	0.101768591728944	.	.
chr1	74506443	74506942	chr1	74843117	74843616	Cnot9|chr1:74843117-74843616	0.0744158393407355	.	.
chr1	74506443	74506942	chr1	74882110	74882609	Cnot9|chr1:74882110-74882609	0.112731903878086	.	.
chr1	74541923	74542422	chr1	74799965	74800464	Plcd4|chr1:74799965-74800464	0.127061434719613	.	.
chr1	74541923	74542422	chr1	74816731	74817230	Plcd4|chr1:74816731-74817230	0.0877171764669971	.	.
chr1	74541923	74542422	chr1	74880737	74881236	Plcd4|chr1:74880737-74881236	0.0947834356382023	.	.
chr1	74542596	74543095	chr1	74793218	74793717	Plcd4|chr1:74793218-74793717	0.131852986761153	.	.
chr1	74542596	74543095	chr1	74808065	74808564	Plcd4|chr1:74808065-74808564	0.137151402516162	.	.
chr1	74587205	74587704	chr1	74793218	74793717	Bcs1l|chr1:74793218-74793717	0.136101302682108	.	.
chr1	74587205	74587704	chr1	74793218	74793717	Zfp142|chr1:74793218-74793717	0.136101302682108	.	.
chr1	74587205	74587704	chr1	74800566	74801065	Bcs1l|chr1:74800566-74801065	0.0698458829147267	.	.
chr1	74587205	74587704	chr1	74800566	74801065	Zfp142|chr1:74800566-74801065	0.0698458829147267	.	.
chr1	74587205	74587704	chr1	74806444	74806943	Bcs1l|chr1:74806444-74806943	0.0954886821910642	.	.
chr1	74587205	74587704	chr1	74806444	74806943	Zfp142|chr1:74806444-74806943	0.0954886821910642	.	.
chr1	74587205	74587704	chr1	74824729	74825228	Bcs1l|chr1:74824729-74825228	0.116139240514516	.	.
chr1	74587205	74587704	chr1	74824729	74825228	Zfp142|chr1:74824729-74825228	0.116139240514516	.	.
chr1	74587205	74587704	chr1	74829962	74830461	Bcs1l|chr1:74829962-74830461	0.234670574844363	.	.
chr1	74587205	74587704	chr1	74829962	74830461	Zfp142|chr1:74829962-74830461	0.234670574844363	.	.
chr1	74587205	74587704	chr1	74858307	74858806	Bcs1l|chr1:74858307-74858806	0.0953097529692963	.	.
chr1	74587205	74587704	chr1	74858307	74858806	Zfp142|chr1:74858307-74858806	0.0953097529692963	.	.
chr1	74587205	74587704	chr1	74958193	74958692	Bcs1l|chr1:74958193-74958692	0.213180259651008	.	.
chr1	74587205	74587704	chr1	74958193	74958692	Zfp142|chr1:74958193-74958692	0.213180259651008	.	.
chr1	74587962	74588461	chr1	74784124	74784623	Bcs1l|chr1:74784124-74784623	0.102675125417387	.	.
chr1	74587962	74588461	chr1	74784124	74784623	Zfp142|chr1:74784124-74784623	0.102675125417387	.	.
chr1	74587962	74588461	chr1	74793218	74793717	Bcs1l|chr1:74793218-74793717	0.123395965433375	.	.
chr1	74587962	74588461	chr1	74793218	74793717	Zfp142|chr1:74793218-74793717	0.123395965433375	.	.
chr1	74587962	74588461	chr1	74794449	74794948	Bcs1l|chr1:74794449-74794948	0.0707878037331313	.	.
chr1	74587962	74588461	chr1	74794449	74794948	Zfp142|chr1:74794449-74794948	0.0707878037331313	.	.
chr1	74587962	74588461	chr1	74808065	74808564	Bcs1l|chr1:74808065-74808564	0.124099886026299	.	.
chr1	74587962	74588461	chr1	74808065	74808564	Zfp142|chr1:74808065-74808564	0.124099886026299	.	.
chr1	74587962	74588461	chr1	74816731	74817230	Bcs1l|chr1:74816731-74817230	0.125864947990001	.	.
chr1	74587962	74588461	chr1	74816731	74817230	Zfp142|chr1:74816731-74817230	0.125864947990001	.	.
chr1	74587962	74588461	chr1	74817277	74817776	Bcs1l|chr1:74817277-74817776	0.0860348528617924	.	.
chr1	74587962	74588461	chr1	74817277	74817776	Zfp142|chr1:74817277-74817776	0.0860348528617924	.	.
chr1	74587962	74588461	chr1	74824729	74825228	Bcs1l|chr1:74824729-74825228	0.135012305254872	.	.
chr1	74587962	74588461	chr1	74824729	74825228	Zfp142|chr1:74824729-74825228	0.135012305254872	.	.
chr1	74587962	74588461	chr1	74829962	74830461	Bcs1l|chr1:74829962-74830461	0.187602126181208	.	.
chr1	74587962	74588461	chr1	74829962	74830461	Zfp142|chr1:74829962-74830461	0.187602126181208	.	.
chr1	74587962	74588461	chr1	74843117	74843616	Bcs1l|chr1:74843117-74843616	0.0739199280595828	.	.
chr1	74587962	74588461	chr1	74843117	74843616	Zfp142|chr1:74843117-74843616	0.0739199280595828	.	.
chr1	74587962	74588461	chr1	74858307	74858806	Bcs1l|chr1:74858307-74858806	0.169987599691154	.	.
chr1	74587962	74588461	chr1	74858307	74858806	Zfp142|chr1:74858307-74858806	0.169987599691154	.	.
chr1	74587962	74588461	chr1	74964428	74964927	Bcs1l|chr1:74964428-74964927	0.137720079835686	.	.
chr1	74587962	74588461	chr1	74964428	74964927	Zfp142|chr1:74964428-74964927	0.137720079835686	.	.
chr1	74587962	74588461	chr1	74966325	74966824	Bcs1l|chr1:74966325-74966824	0.122928799030945	.	.
chr1	74587962	74588461	chr1	74966325	74966824	Zfp142|chr1:74966325-74966824	0.122928799030945	.	.
chr1	74601175	74601674	chr1	74763029	74763528	Rnf25|chr1:74763029-74763528	0.115203779794905	.	.
chr1	74601175	74601674	chr1	74763029	74763528	Stk36|chr1:74763029-74763528	0.115203779794905	.	.
chr1	74601175	74601674	chr1	74793218	74793717	Rnf25|chr1:74793218-74793717	0.10140120511449	.	.
chr1	74601175	74601674	chr1	74793218	74793717	Stk36|chr1:74793218-74793717	0.10140120511449	.	.
chr1	74601175	74601674	chr1	74800566	74801065	Rnf25|chr1:74800566-74801065	0.09774511066355	.	.
chr1	74601175	74601674	chr1	74800566	74801065	Stk36|chr1:74800566-74801065	0.09774511066355	.	.
chr1	74601175	74601674	chr1	74817277	74817776	Rnf25|chr1:74817277-74817776	0.123454964080033	.	.
chr1	74601175	74601674	chr1	74817277	74817776	Stk36|chr1:74817277-74817776	0.123454964080033	.	.
chr1	74601175	74601674	chr1	74829962	74830461	Rnf25|chr1:74829962-74830461	0.0733382167938284	.	.
chr1	74601175	74601674	chr1	74829962	74830461	Stk36|chr1:74829962-74830461	0.0733382167938284	.	.
chr1	74601175	74601674	chr1	74894978	74895477	Rnf25|chr1:74894978-74895477	0.124046826159978	.	.
chr1	74601175	74601674	chr1	74894978	74895477	Stk36|chr1:74894978-74895477	0.124046826159978	.	.
chr1	74601175	74601674	chr1	74948735	74949234	Rnf25|chr1:74948735-74949234	0.12668342688384	.	.
chr1	74601175	74601674	chr1	74948735	74949234	Stk36|chr1:74948735-74949234	0.12668342688384	.	.
chr1	74661495	74661994	chr1	74793218	74793717	Ttll4|chr1:74793218-74793717	0.0811920873878836	.	.
chr1	74661495	74661994	chr1	74794449	74794948	Ttll4|chr1:74794449-74794948	0.0760976751162282	.	.
chr1	74661495	74661994	chr1	74802933	74803432	Ttll4|chr1:74802933-74803432	0.16075079612655	.	.
chr1	74661495	74661994	chr1	74806444	74806943	Ttll4|chr1:74806444-74806943	0.083235852092697	.	.
chr1	74661495	74661994	chr1	74816731	74817230	Ttll4|chr1:74816731-74817230	0.170696123517171	.	.
chr1	74661495	74661994	chr1	74824729	74825228	Ttll4|chr1:74824729-74825228	0.21756095152786	.	.
chr1	74661495	74661994	chr1	74829962	74830461	Ttll4|chr1:74829962-74830461	0.124822961593176	.	.
chr1	74661495	74661994	chr1	74843117	74843616	Ttll4|chr1:74843117-74843616	0.0891295137734242	.	.
chr1	74661495	74661994	chr1	74858307	74858806	Ttll4|chr1:74858307-74858806	0.110374168250919	.	.
chr1	74661495	74661994	chr1	74926640	74927139	Ttll4|chr1:74926640-74927139	0.0891932250226858	.	.
chr1	74661495	74661994	chr1	74966325	74966824	Ttll4|chr1:74966325-74966824	0.106109161655974	.	.
chr1	74748718	74749217	chr1	74799965	74800464	Prkag3|chr1:74799965-74800464	0.0679644873184598	.	.
chr1	74748718	74749217	chr1	74800566	74801065	Prkag3|chr1:74800566-74801065	0.126170483785211	.	.
chr1	74748718	74749217	chr1	74816731	74817230	Prkag3|chr1:74816731-74817230	0.165321203590181	.	.
chr1	74748718	74749217	chr1	74859556	74860055	Prkag3|chr1:74859556-74860055	0.107360159657048	.	.
chr1	74748718	74749217	chr1	74882110	74882609	Prkag3|chr1:74882110-74882609	0.171352311348101	.	.
chr1	74748718	74749217	chr1	74900755	74901254	Prkag3|chr1:74900755-74901254	0.139925391642787	.	.
chr1	74749271	74749770	chr1	74570093	74570592	Prkag3|chr1:74570093-74570592	0.104288124281421	.	.
chr1	74749271	74749770	chr1	74784124	74784623	Prkag3|chr1:74784124-74784623	0.0956485169504543	.	.
chr1	74749271	74749770	chr1	74800566	74801065	Prkag3|chr1:74800566-74801065	0.0926224825361549	.	.
chr1	74749271	74749770	chr1	74802933	74803432	Prkag3|chr1:74802933-74803432	0.0948301137180543	.	.
chr1	74749271	74749770	chr1	74806444	74806943	Prkag3|chr1:74806444-74806943	0.134356937714382	.	.
chr1	74749271	74749770	chr1	74806952	74807451	Prkag3|chr1:74806952-74807451	0.11334525045843	.	.
chr1	74749271	74749770	chr1	74816731	74817230	Prkag3|chr1:74816731-74817230	0.102915563117007	.	.
chr1	74749271	74749770	chr1	74829962	74830461	Prkag3|chr1:74829962-74830461	0.0724523822186943	.	.
chr1	74749271	74749770	chr1	74859556	74860055	Prkag3|chr1:74859556-74860055	0.0971436692529581	.	.
chr1	74749271	74749770	chr1	74882110	74882609	Prkag3|chr1:74882110-74882609	0.0765841388005606	.	.
chr1	74749271	74749770	chr1	74900755	74901254	Prkag3|chr1:74900755-74901254	0.0666639378941139	.	.
chr1	74771522	74772021	chr1	74759797	74760296	Wnt6|chr1:74759797-74760296	0.0715896214930216	.	.
chr1	74771522	74772021	chr1	74770403	74770902	Wnt6|chr1:74770403-74770902	0.0697052850998605	.	.
chr1	74771522	74772021	chr1	74799965	74800464	Wnt6|chr1:74799965-74800464	0.19236892127179	.	.
chr1	74771522	74772021	chr1	74800566	74801065	Wnt6|chr1:74800566-74801065	0.183575757750248	.	.
chr1	74771522	74772021	chr1	74806444	74806943	Wnt6|chr1:74806444-74806943	0.0753643129949774	.	.
chr1	74771522	74772021	chr1	74816731	74817230	Wnt6|chr1:74816731-74817230	0.0725565149275722	.	.
chr1	74771522	74772021	chr1	74824729	74825228	Wnt6|chr1:74824729-74825228	0.129808786620889	.	.
chr1	74771522	74772021	chr1	75239896	75240395	Wnt6|chr1:75239896-75240395	0.239847985409172	.	.
chr1	74791332	74791831	chr1	74772969	74773468	Wnt10a|chr1:74772969-74773468	0.115561155932699	.	.
chr1	74791332	74791831	chr1	74784124	74784623	Wnt10a|chr1:74784124-74784623	0.0707495178821134	.	.
chr1	74791332	74791831	chr1	74793218	74793717	Wnt10a|chr1:74793218-74793717	0.0774350586033476	.	.
chr1	74791332	74791831	chr1	74794449	74794948	Wnt10a|chr1:74794449-74794948	0.158782483005743	.	.
chr1	74791332	74791831	chr1	74824729	74825228	Wnt10a|chr1:74824729-74825228	0.10526096294571	.	.
chr1	74791332	74791831	chr1	74829962	74830461	Wnt10a|chr1:74829962-74830461	0.0774020987387746	.	.
chr1	74791332	74791831	chr1	74948735	74949234	Wnt10a|chr1:74948735-74949234	0.152126732788402	.	.
chr1	74791332	74791831	chr1	75218312	75218811	Wnt10a|chr1:75218312-75218811	0.076260824853939	.	.
chr1	74791332	74791831	chr1	75226150	75226649	Wnt10a|chr1:75226150-75226649	0.18656907654968	.	.
chr1	74791332	74791831	chr1	75244823	75245322	Wnt10a|chr1:75244823-75245322	0.088242103420107	.	.
chr1	74850152	74850651	chr1	74793218	74793717	Gm16582|chr1:74793218-74793717	0.210501333781247	.	.
chr1	74850152	74850651	chr1	74806444	74806943	Gm16582|chr1:74806444-74806943	0.0845079654206457	.	.
chr1	74850152	74850651	chr1	74808065	74808564	Gm16582|chr1:74808065-74808564	0.076069455604574	.	.
chr1	74850152	74850651	chr1	74824729	74825228	Gm16582|chr1:74824729-74825228	0.38992175440724	.	.
chr1	74850152	74850651	chr1	74829962	74830461	Gm16582|chr1:74829962-74830461	0.276334145893433	.	.
chr1	74850152	74850651	chr1	74848813	74849312	Gm16582|chr1:74848813-74849312	0.087139380762677	.	.
chr1	74850152	74850651	chr1	74858307	74858806	Gm16582|chr1:74858307-74858806	0.279058236720958	.	.
chr1	74850152	74850651	chr1	74958193	74958692	Gm16582|chr1:74958193-74958692	0.196024130183527	.	.
chr1	74850152	74850651	chr1	75023523	75024022	Gm16582|chr1:75023523-75024022	0.0745615118319879	.	.
chr1	74850152	74850651	chr1	75128586	75129085	Gm16582|chr1:75128586-75129085	0.103567252072109	.	.
chr1	74850152	74850651	chr1	75234571	75235070	Gm16582|chr1:75234571-75235070	0.0987752266249911	.	.
chr1	74850152	74850651	chr1	75239896	75240395	Gm16582|chr1:75239896-75240395	0.0910171271354287	.	.
chr1	74850152	74850651	chr1	75244044	75244543	Gm16582|chr1:75244044-75244543	0.222499466598676	.	.
chr1	74851328	74851827	chr1	74793218	74793717	Gm16582|chr1:74793218-74793717	0.130146891652946	.	.
chr1	74851328	74851827	chr1	74808065	74808564	Gm16582|chr1:74808065-74808564	0.0931128950439383	.	.
chr1	74851328	74851827	chr1	74817277	74817776	Gm16582|chr1:74817277-74817776	0.0937642583834123	.	.
chr1	74851328	74851827	chr1	74824729	74825228	Gm16582|chr1:74824729-74825228	0.194783030940185	.	.
chr1	74851328	74851827	chr1	74829962	74830461	Gm16582|chr1:74829962-74830461	0.236034281776313	.	.
chr1	74851328	74851827	chr1	74843117	74843616	Gm16582|chr1:74843117-74843616	0.128638314547421	.	.
chr1	74851328	74851827	chr1	74858307	74858806	Gm16582|chr1:74858307-74858806	0.165713537123847	.	.
chr1	74851328	74851827	chr1	74859556	74860055	Gm16582|chr1:74859556-74860055	0.0843502606290609	.	.
chr1	74851328	74851827	chr1	74948735	74949234	Gm16582|chr1:74948735-74949234	0.100101723783637	.	.
chr1	74851328	74851827	chr1	75128586	75129085	Gm16582|chr1:75128586-75129085	0.0931777834462173	.	.
chr1	74851328	74851827	chr1	75141393	75141892	Gm16582|chr1:75141393-75141892	0.14747045584608	.	.
chr1	74851328	74851827	chr1	75244044	75244543	Gm16582|chr1:75244044-75244543	0.192385362113683	.	.
chr1	74851328	74851827	chr1	75244044	75244543	Gm16582|chr1:75244044-75244543	0.192385362113684	.	.
chr1	74854708	74855207	chr1	74570093	74570592	Cdk5r2|chr1:74570093-74570592	0.0926218574729107	.	.
chr1	74854708	74855207	chr1	74770403	74770902	Cdk5r2|chr1:74770403-74770902	0.0699973880052364	.	.
chr1	74854708	74855207	chr1	74772969	74773468	Cdk5r2|chr1:74772969-74773468	0.0706189495722194	.	.
chr1	74854708	74855207	chr1	74772969	74773468	Cdk5r2|chr1:74772969-74773468	0.0706189495722195	.	.
chr1	74854708	74855207	chr1	74793218	74793717	Cdk5r2|chr1:74793218-74793717	0.212444860197844	.	.
chr1	74854708	74855207	chr1	74800566	74801065	Cdk5r2|chr1:74800566-74801065	0.0725537154772039	.	.
chr1	74854708	74855207	chr1	74806444	74806943	Cdk5r2|chr1:74806444-74806943	0.109846332184175	.	.
chr1	74854708	74855207	chr1	74806952	74807451	Cdk5r2|chr1:74806952-74807451	0.133679196704931	.	.
chr1	74854708	74855207	chr1	74808065	74808564	Cdk5r2|chr1:74808065-74808564	0.126944344272526	.	.
chr1	74854708	74855207	chr1	74817277	74817776	Cdk5r2|chr1:74817277-74817776	0.0891114740452726	.	.
chr1	74854708	74855207	chr1	74824729	74825228	Cdk5r2|chr1:74824729-74825228	0.212400381629054	.	.
chr1	74854708	74855207	chr1	74829962	74830461	Cdk5r2|chr1:74829962-74830461	0.220404951495131	.	.
chr1	74854708	74855207	chr1	74858307	74858806	Cdk5r2|chr1:74858307-74858806	0.206379283443181	.	.
chr1	74854708	74855207	chr1	74859556	74860055	Cdk5r2|chr1:74859556-74860055	0.157920871432299	.	.
chr1	74854708	74855207	chr1	74882110	74882609	Cdk5r2|chr1:74882110-74882609	0.16247899560783	.	.
chr1	74854708	74855207	chr1	74958193	74958692	Cdk5r2|chr1:74958193-74958692	0.106892124531192	.	.
chr1	74854708	74855207	chr1	75226150	75226649	Cdk5r2|chr1:75226150-75226649	0.0652561279728695	.	.
chr1	74854708	74855207	chr1	75234571	75235070	Cdk5r2|chr1:75234571-75235070	0.103354536836165	.	.
chr1	74854708	74855207	chr1	75244044	75244543	Cdk5r2|chr1:75244044-75244543	0.121511425864055	.	.
chr1	74892867	74893366	chr1	74800566	74801065	Cryba2|chr1:74800566-74801065	0.0997811482130645	.	.
chr1	74892867	74893366	chr1	74806444	74806943	Cryba2|chr1:74806444-74806943	0.100762847926843	.	.
chr1	74892867	74893366	chr1	74816731	74817230	Cryba2|chr1:74816731-74817230	0.147065152789502	.	.
chr1	74892867	74893366	chr1	74829962	74830461	Cryba2|chr1:74829962-74830461	0.161650135334361	.	.
chr1	74892867	74893366	chr1	74858307	74858806	Cryba2|chr1:74858307-74858806	0.104114397377943	.	.
chr1	74892867	74893366	chr1	74895710	74896209	Cryba2|chr1:74895710-74896209	0.0843305163952188	.	.
chr1	74892867	74893366	chr1	74900755	74901254	Cryba2|chr1:74900755-74901254	0.0837894997399363	.	.
chr1	74892867	74893366	chr1	74958193	74958692	Cryba2|chr1:74958193-74958692	0.104201978779503	.	.
chr1	74892867	74893366	chr1	75218312	75218811	Cryba2|chr1:75218312-75218811	0.0773133525090554	.	.
chr1	74892867	74893366	chr1	75226150	75226649	Cryba2|chr1:75226150-75226649	0.0761606849483736	.	.
chr1	74892867	74893366	chr1	75229077	75229576	Cryba2|chr1:75229077-75229576	0.0817652852203682	.	.
chr1	74892867	74893366	chr1	75234571	75235070	Cryba2|chr1:75234571-75235070	0.101748857218508	.	.
chr1	74893408	74893907	chr1	74570093	74570592	Cryba2|chr1:74570093-74570592	0.109142703461374	.	.
chr1	74893408	74893907	chr1	74772969	74773468	Cryba2|chr1:74772969-74773468	0.0956107777101769	.	.
chr1	74893408	74893907	chr1	74799965	74800464	Cryba2|chr1:74799965-74800464	0.0915697766756388	.	.
chr1	74893408	74893907	chr1	74800566	74801065	Cryba2|chr1:74800566-74801065	0.183869961008808	.	.
chr1	74893408	74893907	chr1	74802933	74803432	Cryba2|chr1:74802933-74803432	0.0722720641830701	.	.
chr1	74893408	74893907	chr1	74806444	74806943	Cryba2|chr1:74806444-74806943	0.126212737482724	.	.
chr1	74893408	74893907	chr1	74806952	74807451	Cryba2|chr1:74806952-74807451	0.213950486568729	.	.
chr1	74893408	74893907	chr1	74816731	74817230	Cryba2|chr1:74816731-74817230	0.0884973849030201	.	.
chr1	74893408	74893907	chr1	74900755	74901254	Cryba2|chr1:74900755-74901254	0.0854844373028009	.	.
chr1	74893408	74893907	chr1	75128586	75129085	Cryba2|chr1:75128586-75129085	0.0943262643061853	.	.
chr1	74935357	74935856	chr1	74794449	74794948	Cfap65|chr1:74794449-74794948	0.113843109737771	.	.
chr1	74935357	74935856	chr1	74880737	74881236	Cfap65|chr1:74880737-74881236	0.117961754601941	.	.
chr1	74935357	74935856	chr1	74894978	74895477	Cfap65|chr1:74894978-74895477	0.114903708350811	.	.
chr1	74935357	74935856	chr1	74964428	74964927	Cfap65|chr1:74964428-74964927	0.140906010516094	.	.
chr1	74935357	74935856	chr1	75218312	75218811	Cfap65|chr1:75218312-75218811	0.0859383800353306	.	.
chr1	75124760	75125259	chr1	74784124	74784623	Nhej1|chr1:74784124-74784623	0.153169270145708	.	.
chr1	75124760	75125259	chr1	74802933	74803432	Nhej1|chr1:74802933-74803432	0.069999033065483	.	.
chr1	75124760	75125259	chr1	74808065	74808564	Nhej1|chr1:74808065-74808564	0.166953053241262	.	.
chr1	75124760	75125259	chr1	74816731	74817230	Nhej1|chr1:74816731-74817230	0.185369744707902	.	.
chr1	75124760	75125259	chr1	74817277	74817776	Nhej1|chr1:74817277-74817776	0.0908168206353682	.	.
chr1	75124760	75125259	chr1	74824729	74825228	Nhej1|chr1:74824729-74825228	0.195841841232415	.	.
chr1	75124760	75125259	chr1	74829962	74830461	Nhej1|chr1:74829962-74830461	0.173286328290842	.	.
chr1	75124760	75125259	chr1	74858307	74858806	Nhej1|chr1:74858307-74858806	0.185108652695279	.	.
chr1	75124760	75125259	chr1	74882110	74882609	Nhej1|chr1:74882110-74882609	0.0664828514068507	.	.
chr1	75124760	75125259	chr1	74944182	74944681	Nhej1|chr1:74944182-74944681	0.0690418272647439	.	.
chr1	75124760	75125259	chr1	75052015	75052514	Nhej1|chr1:75052015-75052514	0.0960663382654091	.	.
chr1	75124760	75125259	chr1	75226150	75226649	Nhej1|chr1:75226150-75226649	0.149816634829917	.	.
chr1	75124760	75125259	chr1	75234571	75235070	Nhej1|chr1:75234571-75235070	0.0810501579378578	.	.
chr1	75124760	75125259	chr1	75239896	75240395	Nhej1|chr1:75239896-75240395	0.0793865170873142	.	.
[truncated: 133,098 more rows]
