# Supplementary material for: Single-cell analysis of chromatin accessibility in the adult mouse brain
Source: Nature. 2023 Dec 13;624(7991):378–89. doi: 10.1038/s41586-023-06824-9 (PMC10719105; doi:10.1038/s41586-023-06824-9)
Supplement: Supplementary file 3 — Supplementary Tables 1–25 and their legends. [file 41586_2023_6824_MOESM3_ESM.zip › 2023-03-05453B-s3/SI Tables/SI Table 13 Summary of all the gene-cCRE correlations/sa2subclass.L5_ET_CTX_Glut.pdc.bedpe]

chr1	3466260	3466759	chr1	3077775	3078274	Gm1992|chr1:3077775-3078274	0.342664383042861	.	.
chr1	3466260	3466759	chr1	3164766	3165265	Gm1992|chr1:3164766-3165265	0.0754496538241541	.	.
chr1	3466260	3466759	chr1	3167386	3167885	Gm1992|chr1:3167386-3167885	0.0998198753006161	.	.
chr1	3466260	3466759	chr1	3210798	3211297	Gm1992|chr1:3210798-3211297	0.0899741091714677	.	.
chr1	3466260	3466759	chr1	3237378	3237877	Gm1992|chr1:3237378-3237877	0.112636384260673	.	.
chr1	3466260	3466759	chr1	3292503	3293002	Gm1992|chr1:3292503-3293002	0.183721517644797	.	.
chr1	3466260	3466759	chr1	3360848	3361347	Gm1992|chr1:3360848-3361347	0.331889340327285	.	.
chr1	3466260	3466759	chr1	3388310	3388809	Gm1992|chr1:3388310-3388809	0.136714828709082	.	.
chr1	3466260	3466759	chr1	3399705	3400204	Gm1992|chr1:3399705-3400204	0.4040598903711	.	.
chr1	3466260	3466759	chr1	3433741	3434240	Gm1992|chr1:3433741-3434240	0.358324671326404	.	.
chr1	3466260	3466759	chr1	3448400	3448899	Gm1992|chr1:3448400-3448899	0.457734805352831	.	.
chr1	3466260	3466759	chr1	3493512	3494011	Gm1992|chr1:3493512-3494011	0.0885387140181151	.	.
chr1	3670775	3671274	chr1	3909181	3909680	Xkr4|chr1:3909181-3909680	0.0665214903927682	.	.
chr1	3671529	3672028	chr1	3643247	3643746	Xkr4|chr1:3643247-3643746	0.140855080200551	.	.
chr1	3671529	3672028	chr1	3663273	3663772	Xkr4|chr1:3663273-3663772	0.120903517525166	.	.
chr1	3671529	3672028	chr1	3900262	3900761	Xkr4|chr1:3900262-3900761	0.112071189408032	.	.
chr1	3672048	3672547	chr1	3663273	3663772	Xkr4|chr1:3663273-3663772	0.130636031390162	.	.
chr1	3672048	3672547	chr1	3900262	3900761	Xkr4|chr1:3900262-3900761	0.138833088719218	.	.
chr1	3672048	3672547	chr1	3913641	3914140	Xkr4|chr1:3913641-3914140	0.181184676245441	.	.
chr1	4785497	4785996	chr1	4922961	4923460	Mrpl15|chr1:4922961-4923460	0.135498723920355	.	.
chr1	4785497	4785996	chr1	4926263	4926762	Mrpl15|chr1:4926263-4926762	0.074234672842156	.	.
chr1	4785497	4785996	chr1	4995227	4995726	Mrpl15|chr1:4995227-4995726	0.133757308982009	.	.
chr1	4785497	4785996	chr1	5022621	5023120	Mrpl15|chr1:5022621-5023120	0.195554580893113	.	.
chr1	4785497	4785996	chr1	5071134	5071633	Mrpl15|chr1:5071134-5071633	0.115731741978698	.	.
chr1	4785497	4785996	chr1	5090147	5090646	Mrpl15|chr1:5090147-5090646	0.0933819284162938	.	.
chr1	4785497	4785996	chr1	5170387	5170886	Mrpl15|chr1:5170387-5170886	0.129195984992893	.	.
chr1	4785497	4785996	chr1	5183460	5183959	Mrpl15|chr1:5183460-5183959	0.075116405765073	.	.
chr1	4807592	4808091	chr1	4703306	4703805	Lypla1|chr1:4703306-4703805	0.080466765603141	.	.
chr1	4807592	4808091	chr1	4703306	4703805	Lypla1|chr1:4703306-4703805	0.0804667656031411	.	.
chr1	4807592	4808091	chr1	4751842	4752341	Lypla1|chr1:4751842-4752341	0.0737037664853081	.	.
chr1	4807592	4808091	chr1	4812661	4813160	Lypla1|chr1:4812661-4813160	0.0781900470976751	.	.
chr1	4807592	4808091	chr1	4873266	4873765	Lypla1|chr1:4873266-4873765	0.125992538367839	.	.
chr1	4807592	4808091	chr1	4914347	4914846	Lypla1|chr1:4914347-4914846	0.138943487463824	.	.
chr1	4807592	4808091	chr1	4995227	4995726	Lypla1|chr1:4995227-4995726	0.116217901284786	.	.
chr1	4807592	4808091	chr1	5021428	5021927	Lypla1|chr1:5021428-5021927	0.139272647654755	.	.
chr1	4807592	4808091	chr1	5045709	5046208	Lypla1|chr1:5045709-5046208	0.0823417066379845	.	.
chr1	4807592	4808091	chr1	5082818	5083317	Lypla1|chr1:5082818-5083317	0.153415133440412	.	.
chr1	4807592	4808091	chr1	5127403	5127902	Lypla1|chr1:5127403-5127902	0.0726303244603829	.	.
chr1	4807592	4808091	chr1	5133964	5134463	Lypla1|chr1:5133964-5134463	0.100366676441119	.	.
chr1	4807592	4808091	chr1	5170387	5170886	Lypla1|chr1:5170387-5170886	0.0685723710644485	.	.
chr1	4857480	4857979	chr1	4571692	4572191	Tcea1|chr1:4571692-4572191	0.089895511655417	.	.
chr1	4857480	4857979	chr1	4751842	4752341	Tcea1|chr1:4751842-4752341	0.212439790017833	.	.
chr1	4857480	4857979	chr1	4770615	4771114	Tcea1|chr1:4770615-4771114	0.0950255865455793	.	.
chr1	4857480	4857979	chr1	4922961	4923460	Tcea1|chr1:4922961-4923460	0.121111763742834	.	.
chr1	4857480	4857979	chr1	4926263	4926762	Tcea1|chr1:4926263-4926762	0.164065071029483	.	.
chr1	4857480	4857979	chr1	4989943	4990442	Tcea1|chr1:4989943-4990442	0.0992743037953734	.	.
chr1	4857480	4857979	chr1	5021428	5021927	Tcea1|chr1:5021428-5021927	0.140439858494952	.	.
chr1	4857480	4857979	chr1	5022621	5023120	Tcea1|chr1:5022621-5023120	0.152582989602276	.	.
chr1	4857480	4857979	chr1	5082818	5083317	Tcea1|chr1:5082818-5083317	0.141339694034665	.	.
chr1	4857480	4857979	chr1	5090147	5090646	Tcea1|chr1:5090147-5090646	0.095365807802586	.	.
chr1	4857480	4857979	chr1	5130314	5130813	Tcea1|chr1:5130314-5130813	0.0988175958268732	.	.
chr1	4857480	4857979	chr1	5130314	5130813	Tcea1|chr1:5130314-5130813	0.0988175958268733	.	.
chr1	4857480	4857979	chr1	5133964	5134463	Tcea1|chr1:5133964-5134463	0.0700870417254654	.	.
chr1	4857480	4857979	chr1	5185381	5185880	Tcea1|chr1:5185381-5185880	0.0776722734644084	.	.
chr1	4857480	4857979	chr1	5208080	5208579	Tcea1|chr1:5208080-5208579	0.0677004501859472	.	.
chr1	4858123	4858622	chr1	4571692	4572191	Tcea1|chr1:4571692-4572191	0.0816471110840101	.	.
chr1	4858123	4858622	chr1	4995227	4995726	Tcea1|chr1:4995227-4995726	0.0729844369877132	.	.
chr1	4858123	4858622	chr1	5015264	5015763	Tcea1|chr1:5015264-5015763	0.148557707791259	.	.
chr1	4858123	4858622	chr1	5082818	5083317	Tcea1|chr1:5082818-5083317	0.0877179898223231	.	.
chr1	4858123	4858622	chr1	5103120	5103619	Tcea1|chr1:5103120-5103619	0.0790688148110045	.	.
chr1	4858123	4858622	chr1	5129402	5129901	Tcea1|chr1:5129402-5129901	0.0742007366770265	.	.
chr1	4970513	4971012	chr1	4766696	4767195	Gm16041|chr1:4766696-4767195	0.101749662755779	.	.
chr1	4970513	4971012	chr1	4818449	4818948	Gm16041|chr1:4818449-4818948	0.075048165791075	.	.
chr1	4970513	4971012	chr1	4918611	4919110	Gm16041|chr1:4918611-4919110	0.105416478746006	.	.
chr1	4971076	4971575	chr1	4751842	4752341	Gm16041|chr1:4751842-4752341	0.0725476407197307	.	.
chr1	4971076	4971575	chr1	4907969	4908468	Gm16041|chr1:4907969-4908468	0.0702149724909304	.	.
chr1	4971076	4971575	chr1	5177158	5177657	Gm16041|chr1:5177158-5177657	0.0746385162396988	.	.
chr1	5070122	5070621	chr1	4766696	4767195	Atp6v1h|chr1:4766696-4767195	0.106194141624359	.	.
chr1	5070122	5070621	chr1	4766696	4767195	Rgs20|chr1:4766696-4767195	0.106194141624359	.	.
chr1	5070122	5070621	chr1	4770615	4771114	Atp6v1h|chr1:4770615-4771114	0.0736572356730678	.	.
chr1	5070122	5070621	chr1	4770615	4771114	Rgs20|chr1:4770615-4771114	0.0736572356730678	.	.
chr1	5070122	5070621	chr1	4831250	4831749	Atp6v1h|chr1:4831250-4831749	0.0798899386070272	.	.
chr1	5070122	5070621	chr1	4831250	4831749	Rgs20|chr1:4831250-4831749	0.0798899386070272	.	.
chr1	5070122	5070621	chr1	4934807	4935306	Atp6v1h|chr1:4934807-4935306	0.078362946405125	.	.
chr1	5070122	5070621	chr1	4934807	4935306	Rgs20|chr1:4934807-4935306	0.078362946405125	.	.
chr1	5070122	5070621	chr1	5127403	5127902	Atp6v1h|chr1:5127403-5127902	0.109164611778488	.	.
chr1	5070122	5070621	chr1	5127403	5127902	Rgs20|chr1:5127403-5127902	0.109164611778488	.	.
chr1	5070122	5070621	chr1	5338385	5338884	Atp6v1h|chr1:5338385-5338884	0.209915727206611	.	.
chr1	5070122	5070621	chr1	5338385	5338884	Rgs20|chr1:5338385-5338884	0.209915727206611	.	.
chr1	5917179	5917678	chr1	6049043	6049542	Npbwr1|chr1:6049043-6049542	0.131853978182396	.	.
chr1	5917179	5917678	chr1	6092433	6092932	Npbwr1|chr1:6092433-6092932	0.0909359067688705	.	.
chr1	5917179	5917678	chr1	6094097	6094596	Npbwr1|chr1:6094097-6094596	0.124283532682295	.	.
chr1	5917179	5917678	chr1	6224051	6224550	Npbwr1|chr1:6224051-6224550	0.174135552529509	.	.
chr1	6214386	6214885	chr1	5753339	5753838	4732440D04Rik|chr1:5753339-5753838	0.0996839339416529	.	.
chr1	6214386	6214885	chr1	5780930	5781429	4732440D04Rik|chr1:5780930-5781429	0.0687164561613999	.	.
chr1	6214386	6214885	chr1	6092433	6092932	4732440D04Rik|chr1:6092433-6092932	0.1755301381363	.	.
chr1	6214386	6214885	chr1	6094097	6094596	4732440D04Rik|chr1:6094097-6094596	0.0797850100561639	.	.
chr1	6214386	6214885	chr1	6152392	6152891	4732440D04Rik|chr1:6152392-6152891	0.0661433007747459	.	.
chr1	6214386	6214885	chr1	6283119	6283618	4732440D04Rik|chr1:6283119-6283618	0.0738232391069608	.	.
chr1	6214386	6214885	chr1	6285926	6286425	4732440D04Rik|chr1:6285926-6286425	0.114758281938643	.	.
chr1	6214386	6214885	chr1	6330464	6330963	4732440D04Rik|chr1:6330464-6330963	0.148736870829383	.	.
chr1	6214386	6214885	chr1	6382628	6383127	4732440D04Rik|chr1:6382628-6383127	0.132497175501543	.	.
chr1	6214899	6215398	chr1	5753339	5753838	4732440D04Rik|chr1:5753339-5753838	0.158763977615575	.	.
chr1	6214899	6215398	chr1	5780930	5781429	4732440D04Rik|chr1:5780930-5781429	0.130591580755498	.	.
chr1	6214899	6215398	chr1	5904738	5905237	4732440D04Rik|chr1:5904738-5905237	0.0680779595310595	.	.
chr1	6214899	6215398	chr1	6152392	6152891	4732440D04Rik|chr1:6152392-6152891	0.13381397558985	.	.
chr1	6214899	6215398	chr1	6188376	6188875	4732440D04Rik|chr1:6188376-6188875	0.0853532766143636	.	.
chr1	6214899	6215398	chr1	6272212	6272711	4732440D04Rik|chr1:6272212-6272711	0.102655474687487	.	.
chr1	6214899	6215398	chr1	6283119	6283618	4732440D04Rik|chr1:6283119-6283618	0.0684027382495894	.	.
chr1	6214899	6215398	chr1	6330464	6330963	4732440D04Rik|chr1:6330464-6330963	0.0763426831186297	.	.
chr1	6214899	6215398	chr1	6483297	6483796	4732440D04Rik|chr1:6483297-6483796	0.0930880456495015	.	.
chr1	6214899	6215398	chr1	6483297	6483796	4732440D04Rik|chr1:6483297-6483796	0.0930880456495016	.	.
chr1	6487811	6488310	chr1	6283119	6283618	St18|chr1:6283119-6283618	0.137815157670545	.	.
chr1	6487811	6488310	chr1	6306576	6307075	St18|chr1:6306576-6307075	0.168217225296142	.	.
chr1	6487811	6488310	chr1	6311382	6311881	St18|chr1:6311382-6311881	0.286679534959845	.	.
chr1	6487811	6488310	chr1	6406344	6406843	St18|chr1:6406344-6406843	0.0747339565999719	.	.
chr1	7088594	7089093	chr1	6760502	6761001	Pcmtd1|chr1:6760502-6761001	0.0785315410273084	.	.
chr1	7088594	7089093	chr1	6769890	6770389	Pcmtd1|chr1:6769890-6770389	0.0940176405810579	.	.
chr1	7088594	7089093	chr1	6810198	6810697	Pcmtd1|chr1:6810198-6810697	0.290624774230763	.	.
chr1	7088594	7089093	chr1	6844819	6845318	Pcmtd1|chr1:6844819-6845318	0.126441666281893	.	.
chr1	7088594	7089093	chr1	6858934	6859433	Pcmtd1|chr1:6858934-6859433	0.0667080912917053	.	.
chr1	7088594	7089093	chr1	7010156	7010655	Pcmtd1|chr1:7010156-7010655	0.0700916141082591	.	.
chr1	7088594	7089093	chr1	7113207	7113706	Pcmtd1|chr1:7113207-7113706	0.0765109896583178	.	.
chr1	7088594	7089093	chr1	7123615	7124114	Pcmtd1|chr1:7123615-7124114	0.22083408570309	.	.
chr1	7088594	7089093	chr1	7131083	7131582	Pcmtd1|chr1:7131083-7131582	0.13197961680818	.	.
chr1	7088594	7089093	chr1	7139109	7139608	Pcmtd1|chr1:7139109-7139608	0.146089785227388	.	.
chr1	7088594	7089093	chr1	7218866	7219365	Pcmtd1|chr1:7218866-7219365	0.101407428339505	.	.
chr1	7088594	7089093	chr1	7226819	7227318	Pcmtd1|chr1:7226819-7227318	0.099025895859271	.	.
chr1	7088594	7089093	chr1	7359793	7360292	Pcmtd1|chr1:7359793-7360292	0.107501371759912	.	.
chr1	7088594	7089093	chr1	7371113	7371612	Pcmtd1|chr1:7371113-7371612	0.195299970347516	.	.
chr1	7088594	7089093	chr1	7447848	7448347	Pcmtd1|chr1:7447848-7448347	0.180853659333963	.	.
chr1	7397174	7397673	chr1	7086613	7087112	Gm26901|chr1:7086613-7087112	0.0783897832685618	.	.
chr1	7397174	7397673	chr1	7123615	7124114	Gm26901|chr1:7123615-7124114	0.0769917888965704	.	.
chr1	7397174	7397673	chr1	7148859	7149358	Gm26901|chr1:7148859-7149358	0.0765556783455773	.	.
chr1	7397174	7397673	chr1	7161739	7162238	Gm26901|chr1:7161739-7162238	0.107106885585691	.	.
chr1	7397174	7397673	chr1	7218866	7219365	Gm26901|chr1:7218866-7219365	0.104559198925956	.	.
chr1	7397174	7397673	chr1	7359793	7360292	Gm26901|chr1:7359793-7360292	0.113769058514582	.	.
chr1	7397174	7397673	chr1	7447848	7448347	Gm26901|chr1:7447848-7448347	0.12764690090612	.	.
chr1	7397174	7397673	chr1	7494762	7495261	Gm26901|chr1:7494762-7495261	0.0740901818078053	.	.
chr1	7397174	7397673	chr1	7505893	7506392	Gm26901|chr1:7505893-7506392	0.104324060424179	.	.
chr1	7397174	7397673	chr1	7535148	7535647	Gm26901|chr1:7535148-7535647	0.0962984693030651	.	.
chr1	7397174	7397673	chr1	7625907	7626406	Gm26901|chr1:7625907-7626406	0.069449229522652	.	.
chr1	7397174	7397673	chr1	7737647	7738146	Gm26901|chr1:7737647-7738146	0.0852045536628498	.	.
chr1	7397837	7398336	chr1	7123615	7124114	Gm26901|chr1:7123615-7124114	0.210190183927505	.	.
chr1	7397837	7398336	chr1	7131083	7131582	Gm26901|chr1:7131083-7131582	0.133192688505645	.	.
chr1	7397837	7398336	chr1	7139109	7139608	Gm26901|chr1:7139109-7139608	0.198312603817062	.	.
chr1	7397837	7398336	chr1	7226819	7227318	Gm26901|chr1:7226819-7227318	0.162550610222981	.	.
chr1	7397837	7398336	chr1	7359793	7360292	Gm26901|chr1:7359793-7360292	0.186954945317923	.	.
chr1	7397837	7398336	chr1	7371113	7371612	Gm26901|chr1:7371113-7371612	0.15332879615164	.	.
chr1	7397837	7398336	chr1	7447848	7448347	Gm26901|chr1:7447848-7448347	0.373649054286128	.	.
chr1	7397837	7398336	chr1	7505893	7506392	Gm26901|chr1:7505893-7506392	0.2030753532739	.	.
chr1	7397837	7398336	chr1	7523398	7523897	Gm26901|chr1:7523398-7523897	0.0683359677284095	.	.
chr1	7397837	7398336	chr1	7535148	7535647	Gm26901|chr1:7535148-7535647	0.128765147860294	.	.
chr1	7397837	7398336	chr1	7543474	7543973	Gm26901|chr1:7543474-7543973	0.182013708659604	.	.
chr1	7397837	7398336	chr1	7548737	7549236	Gm26901|chr1:7548737-7549236	0.117792320921936	.	.
chr1	7397837	7398336	chr1	7633742	7634241	Gm26901|chr1:7633742-7634241	0.0862918571767537	.	.
chr1	7397837	7398336	chr1	7641331	7641830	Gm26901|chr1:7641331-7641830	0.183183571126986	.	.
chr1	7397837	7398336	chr1	7737647	7738146	Gm26901|chr1:7737647-7738146	0.257155637500098	.	.
chr1	7398342	7398841	chr1	7123615	7124114	Gm26901|chr1:7123615-7124114	0.0678256503177773	.	.
chr1	7398342	7398841	chr1	7170867	7171366	Gm26901|chr1:7170867-7171366	0.0723977313436987	.	.
chr1	7398342	7398841	chr1	7447848	7448347	Gm26901|chr1:7447848-7448347	0.143524926182036	.	.
chr1	7398342	7398841	chr1	7523398	7523897	Gm26901|chr1:7523398-7523897	0.0768253255420288	.	.
chr1	7398342	7398841	chr1	7543474	7543973	Gm26901|chr1:7543474-7543973	0.172740071213386	.	.
chr1	7398342	7398841	chr1	7633742	7634241	Gm26901|chr1:7633742-7634241	0.0993734437100378	.	.
chr1	9298975	9299474	chr1	9153777	9154276	Sntg1|chr1:9153777-9154276	0.0655909233252702	.	.
chr1	9298975	9299474	chr1	9559906	9560405	Sntg1|chr1:9559906-9560405	0.0794376397642354	.	.
chr1	9298975	9299474	chr1	9619425	9619924	Sntg1|chr1:9619425-9619924	0.100533135968692	.	.
chr1	9299496	9299995	chr1	9033288	9033787	Sntg1|chr1:9033288-9033787	0.0676091181612323	.	.
chr1	9299496	9299995	chr1	9172288	9172787	Sntg1|chr1:9172288-9172787	0.141918428708442	.	.
chr1	9299496	9299995	chr1	9298270	9298769	Sntg1|chr1:9298270-9298769	0.0919403579249865	.	.
chr1	9299496	9299995	chr1	9376232	9376731	Sntg1|chr1:9376232-9376731	0.142267975216513	.	.
chr1	9299496	9299995	chr1	9559906	9560405	Sntg1|chr1:9559906-9560405	0.168930764091234	.	.
chr1	9299496	9299995	chr1	9602243	9602742	Sntg1|chr1:9602243-9602742	0.0844980218269244	.	.
chr1	9299496	9299995	chr1	9609186	9609685	Sntg1|chr1:9609186-9609685	0.135905649870304	.	.
chr1	9299496	9299995	chr1	9615198	9615697	Sntg1|chr1:9615198-9615697	0.144453317815027	.	.
chr1	9299496	9299995	chr1	9619425	9619924	Sntg1|chr1:9619425-9619924	0.14848498276731	.	.
chr1	9545042	9545541	chr1	9364753	9365252	Rrs1|chr1:9364753-9365252	0.136248331359935	.	.
chr1	9545042	9545541	chr1	9367720	9368219	Rrs1|chr1:9367720-9368219	0.0747393521264447	.	.
chr1	9545042	9545541	chr1	9541113	9541612	Rrs1|chr1:9541113-9541612	0.139404036165826	.	.
chr1	9600949	9601448	chr1	9253984	9254483	Vxn|chr1:9253984-9254483	0.355870774607882	.	.
chr1	9600949	9601448	chr1	9364753	9365252	Vxn|chr1:9364753-9365252	0.127847193250216	.	.
chr1	9600949	9601448	chr1	9367720	9368219	Vxn|chr1:9367720-9368219	0.0744547233598333	.	.
chr1	9600949	9601448	chr1	9569900	9570399	Vxn|chr1:9569900-9570399	0.227755308134961	.	.
chr1	9600949	9601448	chr1	9570415	9570914	Vxn|chr1:9570415-9570914	0.111323125504723	.	.
chr1	9600949	9601448	chr1	9573148	9573647	Vxn|chr1:9573148-9573647	0.0652997591205175	.	.
chr1	9600949	9601448	chr1	9577782	9578281	Vxn|chr1:9577782-9578281	0.277890340054675	.	.
chr1	9600949	9601448	chr1	9627223	9627722	Vxn|chr1:9627223-9627722	0.239965557847004	.	.
chr1	9600949	9601448	chr1	9672917	9673416	Vxn|chr1:9672917-9673416	0.10289811673308	.	.
chr1	9601474	9601973	chr1	9253984	9254483	Vxn|chr1:9253984-9254483	0.173087996263308	.	.
chr1	9601474	9601973	chr1	9569900	9570399	Vxn|chr1:9569900-9570399	0.161325011772422	.	.
chr1	9601474	9601973	chr1	9577782	9578281	Vxn|chr1:9577782-9578281	0.181119363781237	.	.
chr1	9601474	9601973	chr1	9619928	9620427	Vxn|chr1:9619928-9620427	0.0823583804673242	.	.
chr1	9601474	9601973	chr1	9627223	9627722	Vxn|chr1:9627223-9627722	0.0911819247215173	.	.
chr1	9601474	9601973	chr1	9672917	9673416	Vxn|chr1:9672917-9673416	0.0901734621107687	.	.
chr1	9630048	9630547	chr1	9289706	9290205	2610203C22Rik|chr1:9289706-9290205	0.0955041003657402	.	.
chr1	9630048	9630547	chr1	9289706	9290205	2610203C22Rik|chr1:9289706-9290205	0.0955041003657403	.	.
chr1	9630048	9630547	chr1	9298270	9298769	2610203C22Rik|chr1:9298270-9298769	0.0700735645831081	.	.
chr1	9630048	9630547	chr1	9376232	9376731	2610203C22Rik|chr1:9376232-9376731	0.183377082886815	.	.
chr1	9630048	9630547	chr1	9458486	9458985	2610203C22Rik|chr1:9458486-9458985	0.0898198512544732	.	.
chr1	9630048	9630547	chr1	9564420	9564919	2610203C22Rik|chr1:9564420-9564919	0.0672367483567411	.	.
chr1	9630048	9630547	chr1	9609186	9609685	2610203C22Rik|chr1:9609186-9609685	0.108600520612732	.	.
chr1	9630048	9630547	chr1	9615198	9615697	2610203C22Rik|chr1:9615198-9615697	0.092762364808549	.	.
chr1	9700259	9700758	chr1	9458486	9458985	Mybl1|chr1:9458486-9458985	0.101586081147673	.	.
chr1	9700259	9700758	chr1	9591855	9592354	Mybl1|chr1:9591855-9592354	0.0810284313456897	.	.
chr1	9747574	9748073	chr1	9364753	9365252	1700034P13Rik|chr1:9364753-9365252	0.107122485571567	.	.
chr1	9747574	9748073	chr1	9364753	9365252	Vcpip1|chr1:9364753-9365252	0.107122485571567	.	.
chr1	9747574	9748073	chr1	9559906	9560405	1700034P13Rik|chr1:9559906-9560405	0.104308175782588	.	.
chr1	9747574	9748073	chr1	9559906	9560405	Vcpip1|chr1:9559906-9560405	0.104308175782588	.	.
chr1	9747574	9748073	chr1	9577782	9578281	1700034P13Rik|chr1:9577782-9578281	0.127251840217146	.	.
chr1	9747574	9748073	chr1	9577782	9578281	Vcpip1|chr1:9577782-9578281	0.127251840217146	.	.
chr1	9748256	9748755	chr1	9289706	9290205	1700034P13Rik|chr1:9289706-9290205	0.0936831573822453	.	.
chr1	9748256	9748755	chr1	9289706	9290205	Vcpip1|chr1:9289706-9290205	0.0936831573822453	.	.
chr1	9748256	9748755	chr1	9298270	9298769	1700034P13Rik|chr1:9298270-9298769	0.0968630337994858	.	.
chr1	9748256	9748755	chr1	9298270	9298769	Vcpip1|chr1:9298270-9298769	0.0968630337994858	.	.
chr1	9748256	9748755	chr1	9559906	9560405	1700034P13Rik|chr1:9559906-9560405	0.071317945032294	.	.
chr1	9748256	9748755	chr1	9559906	9560405	Vcpip1|chr1:9559906-9560405	0.071317945032294	.	.
chr1	9748256	9748755	chr1	9615198	9615697	1700034P13Rik|chr1:9615198-9615697	0.093607344269774	.	.
chr1	9748256	9748755	chr1	9615198	9615697	Vcpip1|chr1:9615198-9615697	0.093607344269774	.	.
chr1	10719713	10720212	chr1	10317181	10317680	Cpa6|chr1:10317181-10317680	0.0978973334550163	.	.
chr1	10719713	10720212	chr1	10321196	10321695	Cpa6|chr1:10321196-10321695	0.0881012660445221	.	.
chr1	10719713	10720212	chr1	10321741	10322240	Cpa6|chr1:10321741-10322240	0.12774907473659	.	.
chr1	10719713	10720212	chr1	10322948	10323447	Cpa6|chr1:10322948-10323447	0.167505560350994	.	.
chr1	10719713	10720212	chr1	10592571	10593070	Cpa6|chr1:10592571-10593070	0.158471720993935	.	.
chr1	10719713	10720212	chr1	10596332	10596831	Cpa6|chr1:10596332-10596831	0.114053368255979	.	.
chr1	10719713	10720212	chr1	10606962	10607461	Cpa6|chr1:10606962-10607461	0.117749966842917	.	.
chr1	10719713	10720212	chr1	10699983	10700482	Cpa6|chr1:10699983-10700482	0.228453748467934	.	.
chr1	10719713	10720212	chr1	10837136	10837635	Cpa6|chr1:10837136-10837635	0.0860585510883605	.	.
chr1	10719713	10720212	chr1	10844320	10844819	Cpa6|chr1:10844320-10844819	0.0738211862075165	.	.
chr1	10719713	10720212	chr1	10844320	10844819	Cpa6|chr1:10844320-10844819	0.0738211862075166	.	.
chr1	10719713	10720212	chr1	10877384	10877883	Cpa6|chr1:10877384-10877883	0.179020070754922	.	.
chr1	10719713	10720212	chr1	10880273	10880772	Cpa6|chr1:10880273-10880772	0.269394946712657	.	.
chr1	10719713	10720212	chr1	10945193	10945692	Cpa6|chr1:10945193-10945692	0.239634624262728	.	.
chr1	10719713	10720212	chr1	10967321	10967820	Cpa6|chr1:10967321-10967820	0.102191350958329	.	.
chr1	10720532	10721031	chr1	10317181	10317680	Cpa6|chr1:10317181-10317680	0.128983123943289	.	.
chr1	10720532	10721031	chr1	10321196	10321695	Cpa6|chr1:10321196-10321695	0.18042870063014	.	.
chr1	10720532	10721031	chr1	10321741	10322240	Cpa6|chr1:10321741-10322240	0.28345972267556	.	.
chr1	10720532	10721031	chr1	10322948	10323447	Cpa6|chr1:10322948-10323447	0.366163399059013	.	.
chr1	10720532	10721031	chr1	10355144	10355643	Cpa6|chr1:10355144-10355643	0.0744625267046517	.	.
chr1	10720532	10721031	chr1	10510405	10510904	Cpa6|chr1:10510405-10510904	0.147842588913371	.	.
chr1	10720532	10721031	chr1	10592571	10593070	Cpa6|chr1:10592571-10593070	0.172444060790165	.	.
chr1	10720532	10721031	chr1	10596332	10596831	Cpa6|chr1:10596332-10596831	0.13793559894161	.	.
chr1	10720532	10721031	chr1	10699983	10700482	Cpa6|chr1:10699983-10700482	0.281157358661674	.	.
chr1	10720532	10721031	chr1	10713240	10713739	Cpa6|chr1:10713240-10713739	0.198618856339844	.	.
chr1	10720532	10721031	chr1	10837136	10837635	Cpa6|chr1:10837136-10837635	0.172622039767835	.	.
chr1	10720532	10721031	chr1	10861300	10861799	Cpa6|chr1:10861300-10861799	0.0732328572928031	.	.
chr1	10720532	10721031	chr1	10871396	10871895	Cpa6|chr1:10871396-10871895	0.156014124852387	.	.
chr1	10720532	10721031	chr1	10871396	10871895	Cpa6|chr1:10871396-10871895	0.156014124852388	.	.
chr1	10720532	10721031	chr1	10874715	10875214	Cpa6|chr1:10874715-10875214	0.0939707568235641	.	.
chr1	10720532	10721031	chr1	10877384	10877883	Cpa6|chr1:10877384-10877883	0.16460259224368	.	.
chr1	10720532	10721031	chr1	10880273	10880772	Cpa6|chr1:10880273-10880772	0.196391864196935	.	.
chr1	10720532	10721031	chr1	10945193	10945692	Cpa6|chr1:10945193-10945692	0.0914079097036575	.	.
chr1	10720532	10721031	chr1	10967321	10967820	Cpa6|chr1:10967321-10967820	0.0737871281294206	.	.
chr1	10993243	10993742	chr1	10592571	10593070	Prex2|chr1:10592571-10593070	0.129361009959822	.	.
chr1	10993243	10993742	chr1	10759501	10760000	Prex2|chr1:10759501-10760000	0.0930015965778605	.	.
chr1	10993243	10993742	chr1	10759501	10760000	Prex2|chr1:10759501-10760000	0.0930015965778606	.	.
chr1	10993243	10993742	chr1	10835602	10836101	Prex2|chr1:10835602-10836101	0.080199681115664	.	.
chr1	10993243	10993742	chr1	10844320	10844819	Prex2|chr1:10844320-10844819	0.119889629752603	.	.
chr1	10993243	10993742	chr1	10877384	10877883	Prex2|chr1:10877384-10877883	0.150415068292193	.	.
chr1	10993243	10993742	chr1	10880273	10880772	Prex2|chr1:10880273-10880772	0.0835643693660537	.	.
chr1	10993243	10993742	chr1	10967321	10967820	Prex2|chr1:10967321-10967820	0.280908433514439	.	.
chr1	10993772	10994271	chr1	10616904	10617403	Prex2|chr1:10616904-10617403	0.0699633665274246	.	.
chr1	10993772	10994271	chr1	10649658	10650157	Prex2|chr1:10649658-10650157	0.0714142146634724	.	.
chr1	10993772	10994271	chr1	10756941	10757440	Prex2|chr1:10756941-10757440	0.0908162028896857	.	.
chr1	10993772	10994271	chr1	10835602	10836101	Prex2|chr1:10835602-10836101	0.126249240101011	.	.
chr1	10993772	10994271	chr1	10852563	10853062	Prex2|chr1:10852563-10853062	0.0697750414688192	.	.
chr1	10993772	10994271	chr1	10877384	10877883	Prex2|chr1:10877384-10877883	0.102312038614123	.	.
chr1	10993772	10994271	chr1	10880273	10880772	Prex2|chr1:10880273-10880772	0.0811462814048791	.	.
chr1	10993772	10994271	chr1	10967321	10967820	Prex2|chr1:10967321-10967820	0.181186973310533	.	.
chr1	13588843	13589342	chr1	13628107	13628606	Tram1|chr1:13628107-13628606	0.0657366511606561	.	.
chr1	13588843	13589342	chr1	13706254	13706753	Tram1|chr1:13706254-13706753	0.107267425617809	.	.
chr1	13588843	13589342	chr1	13783752	13784251	Tram1|chr1:13783752-13784251	0.0895612199114029	.	.
chr1	13588843	13589342	chr1	13789111	13789610	Tram1|chr1:13789111-13789610	0.0651073877777755	.	.
chr1	13589563	13590062	chr1	13567299	13567798	Tram1|chr1:13567299-13567798	0.109998150672082	.	.
chr1	13589563	13590062	chr1	13573930	13574429	Tram1|chr1:13573930-13574429	0.147950055058522	.	.
chr1	13589563	13590062	chr1	13628107	13628606	Tram1|chr1:13628107-13628606	0.161074599110242	.	.
chr1	13589563	13590062	chr1	13651312	13651811	Tram1|chr1:13651312-13651811	0.125898597459329	.	.
chr1	13589563	13590062	chr1	13652051	13652550	Tram1|chr1:13652051-13652550	0.0828461924951465	.	.
chr1	13589563	13590062	chr1	13706254	13706753	Tram1|chr1:13706254-13706753	0.0677862678481777	.	.
chr1	13589563	13590062	chr1	13789111	13789610	Tram1|chr1:13789111-13789610	0.102278185525158	.	.
chr1	13589563	13590062	chr1	13845572	13846071	Tram1|chr1:13845572-13846071	0.131099863854424	.	.
chr1	13589563	13590062	chr1	13914035	13914534	Tram1|chr1:13914035-13914534	0.144156936905594	.	.
chr1	13589563	13590062	chr1	13925942	13926441	Tram1|chr1:13925942-13926441	0.176086161402438	.	.
chr1	13589563	13590062	chr1	13939176	13939675	Tram1|chr1:13939176-13939675	0.094205375192574	.	.
chr1	13659706	13660205	chr1	13649569	13650068	Lactb2|chr1:13649569-13650068	0.0892262839134875	.	.
chr1	13659706	13660205	chr1	13752366	13752865	Lactb2|chr1:13752366-13752865	0.0766895976836989	.	.
chr1	13659706	13660205	chr1	13966302	13966801	Lactb2|chr1:13966302-13966801	0.15062540195115	.	.
chr1	13660314	13660813	chr1	13573930	13574429	Lactb2|chr1:13573930-13574429	0.182688526928302	.	.
chr1	13660314	13660813	chr1	13615825	13616324	Lactb2|chr1:13615825-13616324	0.0648550520811947	.	.
chr1	13660314	13660813	chr1	13639420	13639919	Lactb2|chr1:13639420-13639919	0.0863786403636408	.	.
chr1	13660314	13660813	chr1	13755786	13756285	Lactb2|chr1:13755786-13756285	0.156487756194301	.	.
chr1	13660314	13660813	chr1	13914035	13914534	Lactb2|chr1:13914035-13914534	0.0829447765881206	.	.
chr1	13660314	13660813	chr1	13925942	13926441	Lactb2|chr1:13925942-13926441	0.14946211619811	.	.
chr1	13660314	13660813	chr1	13998145	13998644	Lactb2|chr1:13998145-13998644	0.114004263500881	.	.
chr1	14309549	14310048	chr1	14274152	14274651	Eya1|chr1:14274152-14274651	0.137274453433326	.	.
chr1	14309549	14310048	chr1	14385022	14385521	Eya1|chr1:14385022-14385521	0.114434335667358	.	.
chr1	14309549	14310048	chr1	14460763	14461262	Eya1|chr1:14460763-14461262	0.0948395417365931	.	.
chr1	14309549	14310048	chr1	14679434	14679933	Eya1|chr1:14679434-14679933	0.0703442987660934	.	.
chr1	14755218	14755717	chr1	14585344	14585843	Msc|chr1:14585344-14585843	0.0682622489188107	.	.
chr1	14755218	14755717	chr1	14775299	14775798	Msc|chr1:14775299-14775798	0.0720142724086786	.	.
chr1	14755218	14755717	chr1	14816469	14816968	Msc|chr1:14816469-14816968	0.104415037471259	.	.
chr1	14755218	14755717	chr1	14858340	14858839	Msc|chr1:14858340-14858839	0.0723521340822005	.	.
chr1	14755218	14755717	chr1	15056096	15056595	Msc|chr1:15056096-15056595	0.149953669970518	.	.
chr1	14756079	14756578	chr1	14625620	14626119	Msc|chr1:14625620-14626119	0.0703072368991056	.	.
chr1	14756079	14756578	chr1	14635842	14636341	Msc|chr1:14635842-14636341	0.0750253326265115	.	.
chr1	14756079	14756578	chr1	14904245	14904744	Msc|chr1:14904245-14904744	0.0788049323364202	.	.
chr1	14756079	14756578	chr1	14933425	14933924	Msc|chr1:14933425-14933924	0.145731083125869	.	.
chr1	14756079	14756578	chr1	15053364	15053863	Msc|chr1:15053364-15053863	0.162520161409193	.	.
chr1	14756079	14756578	chr1	15053866	15054365	Msc|chr1:15053866-15054365	0.0698660979783174	.	.
chr1	14756079	14756578	chr1	15110972	15111471	Msc|chr1:15110972-15111471	0.0800640157986287	.	.
chr1	14756079	14756578	chr1	15181907	15182406	Msc|chr1:15181907-15182406	0.103182528805315	.	.
chr1	14917929	14918428	chr1	14709995	14710494	Trpa1|chr1:14709995-14710494	0.148446138143055	.	.
chr1	14917929	14918428	chr1	14816469	14816968	Trpa1|chr1:14816469-14816968	0.0735680006587498	.	.
chr1	14917929	14918428	chr1	15053866	15054365	Trpa1|chr1:15053866-15054365	0.0673980547110529	.	.
chr1	14918622	14919121	chr1	14816469	14816968	Trpa1|chr1:14816469-14816968	0.210998515463459	.	.
chr1	14918622	14919121	chr1	14904245	14904744	Trpa1|chr1:14904245-14904744	0.13249882736932	.	.
chr1	14918622	14919121	chr1	14916735	14917234	Trpa1|chr1:14916735-14917234	0.184747056889099	.	.
chr1	14918622	14919121	chr1	15053866	15054365	Trpa1|chr1:15053866-15054365	0.0697811528895498	.	.
chr1	14918622	14919121	chr1	15154354	15154853	Trpa1|chr1:15154354-15154853	0.071900417752543	.	.
chr1	15805340	15805839	chr1	15778758	15779257	Terf1|chr1:15778758-15779257	0.0795044253524798	.	.
chr1	15805340	15805839	chr1	15914585	15915084	Terf1|chr1:15914585-15915084	0.0978192005738862	.	.
chr1	15805340	15805839	chr1	15988861	15989360	Terf1|chr1:15988861-15989360	0.186441962510627	.	.
chr1	15805340	15805839	chr1	15990959	15991458	Terf1|chr1:15990959-15991458	0.0958042458212872	.	.
chr1	15805340	15805839	chr1	16007767	16008266	Terf1|chr1:16007767-16008266	0.0794615574518659	.	.
chr1	15805340	15805839	chr1	16129906	16130405	Terf1|chr1:16129906-16130405	0.112820885202621	.	.
chr1	15806083	15806582	chr1	15961252	15961751	Terf1|chr1:15961252-15961751	0.125917636370086	.	.
chr1	16093096	16093595	chr1	16177516	16178015	4930444P10Rik|chr1:16177516-16178015	0.0935907428449055	.	.
chr1	16093096	16093595	chr1	16202130	16202629	4930444P10Rik|chr1:16202130-16202629	0.154061092944317	.	.
chr1	16093096	16093595	chr1	16224363	16224862	4930444P10Rik|chr1:16224363-16224862	0.0948796458990759	.	.
chr1	16093096	16093595	chr1	16225107	16225606	4930444P10Rik|chr1:16225107-16225606	0.111415900165003	.	.
chr1	16103947	16104446	chr1	15778229	15778728	Rpl7|chr1:15778229-15778728	0.170726713624724	.	.
chr1	16103947	16104446	chr1	15778758	15779257	Rpl7|chr1:15778758-15779257	0.0901013111548852	.	.
chr1	16103947	16104446	chr1	15899561	15900060	Rpl7|chr1:15899561-15900060	0.0843034311080762	.	.
chr1	16103947	16104446	chr1	15985546	15986045	Rpl7|chr1:15985546-15986045	0.12901892138159	.	.
chr1	16103947	16104446	chr1	16191088	16191587	Rpl7|chr1:16191088-16191587	0.0969873983476157	.	.
chr1	16103947	16104446	chr1	16205937	16206436	Rpl7|chr1:16205937-16206436	0.155315238833512	.	.
chr1	16103947	16104446	chr1	16229492	16229991	Rpl7|chr1:16229492-16229991	0.120780757164947	.	.
chr1	16104453	16104952	chr1	15847785	15848284	Rpl7|chr1:15847785-15848284	0.107752088615083	.	.
chr1	16104453	16104952	chr1	15899561	15900060	Rpl7|chr1:15899561-15900060	0.111741745436174	.	.
chr1	16104453	16104952	chr1	15985546	15986045	Rpl7|chr1:15985546-15986045	0.133111840851178	.	.
chr1	16104453	16104952	chr1	16007767	16008266	Rpl7|chr1:16007767-16008266	0.0887047564939818	.	.
chr1	16104453	16104952	chr1	16058539	16059038	Rpl7|chr1:16058539-16059038	0.154748130020685	.	.
chr1	16104453	16104952	chr1	16224363	16224862	Rpl7|chr1:16224363-16224862	0.121574388982812	.	.
chr1	16104453	16104952	chr1	16229492	16229991	Rpl7|chr1:16229492-16229991	0.20223944577389	.	.
chr1	16104999	16105498	chr1	15811170	15811669	Rdh10|chr1:15811170-15811669	0.105198227282644	.	.
chr1	16104999	16105498	chr1	15811170	15811669	Rpl7|chr1:15811170-15811669	0.105198227282644	.	.
chr1	16104999	16105498	chr1	15899561	15900060	Rdh10|chr1:15899561-15900060	0.156008215335155	.	.
chr1	16104999	16105498	chr1	15899561	15900060	Rpl7|chr1:15899561-15900060	0.156008215335155	.	.
chr1	16104999	16105498	chr1	15961252	15961751	Rdh10|chr1:15961252-15961751	0.110247356413807	.	.
chr1	16104999	16105498	chr1	15961252	15961751	Rpl7|chr1:15961252-15961751	0.110247356413807	.	.
chr1	16104999	16105498	chr1	16007767	16008266	Rdh10|chr1:16007767-16008266	0.0903925761639305	.	.
chr1	16104999	16105498	chr1	16007767	16008266	Rpl7|chr1:16007767-16008266	0.0903925761639305	.	.
chr1	16104999	16105498	chr1	16225107	16225606	Rdh10|chr1:16225107-16225606	0.0797931294064636	.	.
chr1	16104999	16105498	chr1	16225107	16225606	Rpl7|chr1:16225107-16225606	0.0797931294064636	.	.
chr1	16104999	16105498	chr1	16236428	16236927	Rdh10|chr1:16236428-16236927	0.0889103600722178	.	.
chr1	16104999	16105498	chr1	16236428	16236927	Rpl7|chr1:16236428-16236927	0.0889103600722178	.	.
chr1	16104999	16105498	chr1	16237212	16237711	Rdh10|chr1:16237212-16237711	0.0673897569220439	.	.
chr1	16104999	16105498	chr1	16237212	16237711	Rpl7|chr1:16237212-16237711	0.0673897569220439	.	.
chr1	16105563	16106062	chr1	15899561	15900060	Rdh10|chr1:15899561-15900060	0.112401331267891	.	.
chr1	16105563	16106062	chr1	16007767	16008266	Rdh10|chr1:16007767-16008266	0.0823690510770539	.	.
chr1	16105563	16106062	chr1	16112771	16113270	Rdh10|chr1:16112771-16113270	0.270111875800223	.	.
chr1	16105563	16106062	chr1	16129906	16130405	Rdh10|chr1:16129906-16130405	0.0892656297435342	.	.
chr1	16105563	16106062	chr1	16177516	16178015	Rdh10|chr1:16177516-16178015	0.0891806498197354	.	.
chr1	16105563	16106062	chr1	16225107	16225606	Rdh10|chr1:16225107-16225606	0.0666081411283344	.	.
chr1	16519035	16519534	chr1	16510697	16511196	Stau2|chr1:16510697-16511196	0.118133550443308	.	.
chr1	16519035	16519534	chr1	16513251	16513750	Stau2|chr1:16513251-16513750	0.101865377048842	.	.
chr1	16519035	16519534	chr1	16547143	16547642	Stau2|chr1:16547143-16547642	0.101968044346386	.	.
chr1	16519035	16519534	chr1	16636459	16636958	Stau2|chr1:16636459-16636958	0.0745101599312916	.	.
chr1	16519035	16519534	chr1	16703301	16703800	Stau2|chr1:16703301-16703800	0.275462558876854	.	.
chr1	16519035	16519534	chr1	16703823	16704322	Stau2|chr1:16703823-16704322	0.187477434074661	.	.
chr1	16519035	16519534	chr1	16758712	16759211	Stau2|chr1:16758712-16759211	0.0742015878807216	.	.
chr1	16519035	16519534	chr1	16759351	16759850	Stau2|chr1:16759351-16759850	0.0876529170250997	.	.
chr1	16519035	16519534	chr1	16809163	16809662	Stau2|chr1:16809163-16809662	0.0945254600569728	.	.
chr1	16519035	16519534	chr1	16979390	16979889	Stau2|chr1:16979390-16979889	0.112056762349535	.	.
chr1	16519761	16520260	chr1	16510697	16511196	Stau2|chr1:16510697-16511196	0.102431982580145	.	.
chr1	16519761	16520260	chr1	16554898	16555397	Stau2|chr1:16554898-16555397	0.230847218705319	.	.
chr1	16519761	16520260	chr1	16574973	16575472	Stau2|chr1:16574973-16575472	0.12811728975304	.	.
chr1	16519761	16520260	chr1	16586933	16587432	Stau2|chr1:16586933-16587432	0.133344282121932	.	.
chr1	16519761	16520260	chr1	16644679	16645178	Stau2|chr1:16644679-16645178	0.0764269286028889	.	.
chr1	16519761	16520260	chr1	16759351	16759850	Stau2|chr1:16759351-16759850	0.116325000972919	.	.
chr1	16519761	16520260	chr1	16981638	16982137	Stau2|chr1:16981638-16982137	0.11115588191559	.	.
chr1	16619102	16619601	chr1	16554898	16555397	Ube2w|chr1:16554898-16555397	0.162557272096239	.	.
chr1	16619102	16619601	chr1	16559647	16560146	Ube2w|chr1:16559647-16560146	0.0952312289514677	.	.
chr1	16619102	16619601	chr1	16586933	16587432	Ube2w|chr1:16586933-16587432	0.0954888694693521	.	.
chr1	16619102	16619601	chr1	16636459	16636958	Ube2w|chr1:16636459-16636958	0.130276126663055	.	.
chr1	16619102	16619601	chr1	16747229	16747728	Ube2w|chr1:16747229-16747728	0.0828316333016018	.	.
chr1	16619102	16619601	chr1	16929007	16929506	Ube2w|chr1:16929007-16929506	0.0975169013066517	.	.
chr1	16619102	16619601	chr1	16930176	16930675	Ube2w|chr1:16930176-16930675	0.133728672621633	.	.
chr1	16619102	16619601	chr1	16979390	16979889	Ube2w|chr1:16979390-16979889	0.109697543220775	.	.
chr1	16619102	16619601	chr1	16979971	16980470	Ube2w|chr1:16979971-16980470	0.201499974488711	.	.
chr1	16620190	16620689	chr1	16513251	16513750	Ube2w|chr1:16513251-16513750	0.0787743974234643	.	.
chr1	16620190	16620689	chr1	16559647	16560146	Ube2w|chr1:16559647-16560146	0.126012501679872	.	.
chr1	16620190	16620689	chr1	16566122	16566621	Ube2w|chr1:16566122-16566621	0.135711223871691	.	.
chr1	16620190	16620689	chr1	16636459	16636958	Ube2w|chr1:16636459-16636958	0.213557540930683	.	.
chr1	16620190	16620689	chr1	16644679	16645178	Ube2w|chr1:16644679-16645178	0.0658355938457879	.	.
chr1	16620190	16620689	chr1	16683778	16684277	Ube2w|chr1:16683778-16684277	0.0679103168607753	.	.
chr1	16620190	16620689	chr1	16703823	16704322	Ube2w|chr1:16703823-16704322	0.0729965018600215	.	.
chr1	16620190	16620689	chr1	16798252	16798751	Ube2w|chr1:16798252-16798751	0.18022640596605	.	.
chr1	16620190	16620689	chr1	16809716	16810215	Ube2w|chr1:16809716-16810215	0.0765383735820596	.	.
chr1	16620190	16620689	chr1	16816484	16816983	Ube2w|chr1:16816484-16816983	0.193543388878208	.	.
chr1	16620190	16620689	chr1	16916592	16917091	Ube2w|chr1:16916592-16917091	0.104812686503714	.	.
chr1	16620190	16620689	chr1	16979390	16979889	Ube2w|chr1:16979390-16979889	0.0797543829820343	.	.
chr1	16620190	16620689	chr1	16979971	16980470	Ube2w|chr1:16979971-16980470	0.140976171688166	.	.
chr1	16620190	16620689	chr1	16987547	16988046	Ube2w|chr1:16987547-16988046	0.144627411954146	.	.
chr1	16656744	16657243	chr1	16510697	16511196	D030040B21Rik|chr1:16510697-16511196	0.126707361731039	.	.
chr1	16656744	16657243	chr1	16510697	16511196	Eloc|chr1:16510697-16511196	0.126707361731039	.	.
chr1	16656744	16657243	chr1	16513251	16513750	D030040B21Rik|chr1:16513251-16513750	0.0885023013642176	.	.
chr1	16656744	16657243	chr1	16513251	16513750	Eloc|chr1:16513251-16513750	0.0885023013642176	.	.
chr1	16656744	16657243	chr1	16554898	16555397	D030040B21Rik|chr1:16554898-16555397	0.189752151250357	.	.
chr1	16656744	16657243	chr1	16554898	16555397	Eloc|chr1:16554898-16555397	0.189752151250357	.	.
chr1	16656744	16657243	chr1	16568298	16568797	D030040B21Rik|chr1:16568298-16568797	0.0938187434668677	.	.
chr1	16656744	16657243	chr1	16568298	16568797	Eloc|chr1:16568298-16568797	0.0938187434668677	.	.
chr1	16656744	16657243	chr1	16574973	16575472	D030040B21Rik|chr1:16574973-16575472	0.0811601393373188	.	.
chr1	16656744	16657243	chr1	16574973	16575472	Eloc|chr1:16574973-16575472	0.0811601393373188	.	.
chr1	16656744	16657243	chr1	16586933	16587432	D030040B21Rik|chr1:16586933-16587432	0.0827447244498431	.	.
chr1	16656744	16657243	chr1	16586933	16587432	Eloc|chr1:16586933-16587432	0.0827447244498431	.	.
chr1	16656744	16657243	chr1	16597020	16597519	D030040B21Rik|chr1:16597020-16597519	0.118871838659915	.	.
chr1	16656744	16657243	chr1	16597020	16597519	Eloc|chr1:16597020-16597519	0.118871838659915	.	.
chr1	16656744	16657243	chr1	16636459	16636958	D030040B21Rik|chr1:16636459-16636958	0.328240833494877	.	.
chr1	16656744	16657243	chr1	16636459	16636958	Eloc|chr1:16636459-16636958	0.328240833494877	.	.
chr1	16656744	16657243	chr1	16644679	16645178	D030040B21Rik|chr1:16644679-16645178	0.101042817990598	.	.
chr1	16656744	16657243	chr1	16644679	16645178	Eloc|chr1:16644679-16645178	0.101042817990598	.	.
chr1	16656744	16657243	chr1	16714089	16714588	D030040B21Rik|chr1:16714089-16714588	0.0746499714396208	.	.
chr1	16656744	16657243	chr1	16714089	16714588	Eloc|chr1:16714089-16714588	0.0746499714396208	.	.
chr1	16656744	16657243	chr1	16868483	16868982	D030040B21Rik|chr1:16868483-16868982	0.135250523871939	.	.
chr1	16656744	16657243	chr1	16868483	16868982	Eloc|chr1:16868483-16868982	0.135250523871939	.	.
chr1	16656744	16657243	chr1	16930176	16930675	D030040B21Rik|chr1:16930176-16930675	0.0942721037450467	.	.
chr1	16656744	16657243	chr1	16930176	16930675	Eloc|chr1:16930176-16930675	0.0942721037450467	.	.
chr1	16656744	16657243	chr1	16934525	16935024	D030040B21Rik|chr1:16934525-16935024	0.0656960359824127	.	.
chr1	16656744	16657243	chr1	16934525	16935024	Eloc|chr1:16934525-16935024	0.0656960359824127	.	.
chr1	16656744	16657243	chr1	16979971	16980470	D030040B21Rik|chr1:16979971-16980470	0.159538114480066	.	.
chr1	16656744	16657243	chr1	16979971	16980470	Eloc|chr1:16979971-16980470	0.159538114480066	.	.
chr1	16656744	16657243	chr1	16981638	16982137	D030040B21Rik|chr1:16981638-16982137	0.122032989824833	.	.
chr1	16656744	16657243	chr1	16981638	16982137	Eloc|chr1:16981638-16982137	0.122032989824833	.	.
chr1	16656744	16657243	chr1	16987547	16988046	D030040B21Rik|chr1:16987547-16988046	0.105887924421473	.	.
chr1	16656744	16657243	chr1	16987547	16988046	Eloc|chr1:16987547-16988046	0.105887924421473	.	.
chr1	16657258	16657757	chr1	16554898	16555397	D030040B21Rik|chr1:16554898-16555397	0.0950141158913123	.	.
chr1	16657258	16657757	chr1	16554898	16555397	Eloc|chr1:16554898-16555397	0.0950141158913123	.	.
chr1	16657258	16657757	chr1	16586933	16587432	D030040B21Rik|chr1:16586933-16587432	0.101640914187465	.	.
chr1	16657258	16657757	chr1	16586933	16587432	Eloc|chr1:16586933-16587432	0.101640914187465	.	.
chr1	16657258	16657757	chr1	16633672	16634171	D030040B21Rik|chr1:16633672-16634171	0.078705211004341	.	.
chr1	16657258	16657757	chr1	16633672	16634171	Eloc|chr1:16633672-16634171	0.078705211004341	.	.
chr1	16657258	16657757	chr1	16636459	16636958	D030040B21Rik|chr1:16636459-16636958	0.105998503817238	.	.
chr1	16657258	16657757	chr1	16636459	16636958	Eloc|chr1:16636459-16636958	0.105998503817238	.	.
chr1	16657258	16657757	chr1	16644679	16645178	D030040B21Rik|chr1:16644679-16645178	0.0898547205998675	.	.
chr1	16657258	16657757	chr1	16644679	16645178	Eloc|chr1:16644679-16645178	0.0898547205998675	.	.
chr1	16657258	16657757	chr1	16714089	16714588	D030040B21Rik|chr1:16714089-16714588	0.101438896771171	.	.
chr1	16657258	16657757	chr1	16714089	16714588	Eloc|chr1:16714089-16714588	0.101438896771171	.	.
chr1	16657258	16657757	chr1	16868483	16868982	D030040B21Rik|chr1:16868483-16868982	0.0784501246013365	.	.
chr1	16657258	16657757	chr1	16868483	16868982	Eloc|chr1:16868483-16868982	0.0784501246013365	.	.
chr1	16657258	16657757	chr1	16930176	16930675	D030040B21Rik|chr1:16930176-16930675	0.0938081557193737	.	.
chr1	16657258	16657757	chr1	16930176	16930675	Eloc|chr1:16930176-16930675	0.0938081557193737	.	.
chr1	16657258	16657757	chr1	16979390	16979889	D030040B21Rik|chr1:16979390-16979889	0.0677200748739832	.	.
chr1	16657258	16657757	chr1	16979390	16979889	Eloc|chr1:16979390-16979889	0.0677200748739832	.	.
chr1	16657258	16657757	chr1	16979971	16980470	D030040B21Rik|chr1:16979971-16980470	0.163967359549794	.	.
chr1	16657258	16657757	chr1	16979971	16980470	Eloc|chr1:16979971-16980470	0.163967359549794	.	.
chr1	16664905	16665404	chr1	16559647	16560146	Tmem70|chr1:16559647-16560146	0.122103556707486	.	.
chr1	16664905	16665404	chr1	16586933	16587432	Tmem70|chr1:16586933-16587432	0.22307357510381	.	.
chr1	16664905	16665404	chr1	16644679	16645178	Tmem70|chr1:16644679-16645178	0.0695568729710329	.	.
chr1	16687901	16688400	chr1	16586933	16587432	Ly96|chr1:16586933-16587432	0.0689907846409085	.	.
chr1	16687901	16688400	chr1	16809163	16809662	Ly96|chr1:16809163-16809662	0.080780506709304	.	.
chr1	16688506	16689005	chr1	16547143	16547642	Ly96|chr1:16547143-16547642	0.0700028555594787	.	.
chr1	16688506	16689005	chr1	16554898	16555397	Ly96|chr1:16554898-16555397	0.106456982544845	.	.
chr1	16688506	16689005	chr1	16574973	16575472	Ly96|chr1:16574973-16575472	0.0694738234494852	.	.
chr1	16688506	16689005	chr1	16683778	16684277	Ly96|chr1:16683778-16684277	0.0678442786107082	.	.
chr1	16688506	16689005	chr1	16798252	16798751	Ly96|chr1:16798252-16798751	0.0676153446009326	.	.
chr1	17097665	17098164	chr1	16809716	16810215	Jph1|chr1:16809716-16810215	0.103236309008486	.	.
chr1	17097665	17098164	chr1	16929007	16929506	Jph1|chr1:16929007-16929506	0.132626203035313	.	.
chr1	17097665	17098164	chr1	16930176	16930675	Jph1|chr1:16930176-16930675	0.245826923253757	.	.
chr1	17097665	17098164	chr1	16979390	16979889	Jph1|chr1:16979390-16979889	0.110172189181182	.	.
chr1	17097665	17098164	chr1	16979971	16980470	Jph1|chr1:16979971-16980470	0.274438171812001	.	.
chr1	17097665	17098164	chr1	16987547	16988046	Jph1|chr1:16987547-16988046	0.104290630723325	.	.
chr1	17097665	17098164	chr1	17007951	17008450	Jph1|chr1:17007951-17008450	0.0825722987674964	.	.
chr1	17097665	17098164	chr1	17024035	17024534	Jph1|chr1:17024035-17024534	0.0752442750162383	.	.
chr1	17097665	17098164	chr1	17043302	17043801	Jph1|chr1:17043302-17043801	0.0735367428830493	.	.
chr1	17097665	17098164	chr1	17060493	17060992	Jph1|chr1:17060493-17060992	0.310045595448699	.	.
chr1	17097665	17098164	chr1	17149112	17149611	Jph1|chr1:17149112-17149611	0.166529066268364	.	.
chr1	17097665	17098164	chr1	17311278	17311777	Jph1|chr1:17311278-17311777	0.110388769103353	.	.
chr1	17097665	17098164	chr1	17480907	17481406	Jph1|chr1:17480907-17481406	0.0985893146514619	.	.
chr1	17098192	17098691	chr1	16809716	16810215	Jph1|chr1:16809716-16810215	0.27841852512981	.	.
chr1	17098192	17098691	chr1	16810980	16811479	Jph1|chr1:16810980-16811479	0.119917722623741	.	.
chr1	17098192	17098691	chr1	16816484	16816983	Jph1|chr1:16816484-16816983	0.160443704873137	.	.
chr1	17098192	17098691	chr1	16825071	16825570	Jph1|chr1:16825071-16825570	0.0804135083336237	.	.
chr1	17098192	17098691	chr1	16916592	16917091	Jph1|chr1:16916592-16917091	0.269238683381352	.	.
chr1	17098192	17098691	chr1	16929007	16929506	Jph1|chr1:16929007-16929506	0.183693814804591	.	.
chr1	17098192	17098691	chr1	16930176	16930675	Jph1|chr1:16930176-16930675	0.213225205614287	.	.
chr1	17098192	17098691	chr1	16979390	16979889	Jph1|chr1:16979390-16979889	0.103294289062518	.	.
chr1	17098192	17098691	chr1	16979971	16980470	Jph1|chr1:16979971-16980470	0.251648556364634	.	.
chr1	17098192	17098691	chr1	16987547	16988046	Jph1|chr1:16987547-16988046	0.270430964884762	.	.
chr1	17098192	17098691	chr1	16987547	16988046	Jph1|chr1:16987547-16988046	0.270430964884763	.	.
chr1	17098192	17098691	chr1	17007951	17008450	Jph1|chr1:17007951-17008450	0.160642143431144	.	.
chr1	17098192	17098691	chr1	17010768	17011267	Jph1|chr1:17010768-17011267	0.0784206491508638	.	.
chr1	17098192	17098691	chr1	17024035	17024534	Jph1|chr1:17024035-17024534	0.159727989763778	.	.
chr1	17098192	17098691	chr1	17043302	17043801	Jph1|chr1:17043302-17043801	0.184264014265838	.	.
chr1	17098192	17098691	chr1	17060493	17060992	Jph1|chr1:17060493-17060992	0.354140024974979	.	.
chr1	17098192	17098691	chr1	17085061	17085560	Jph1|chr1:17085061-17085560	0.195760512221174	.	.
chr1	17098192	17098691	chr1	17120001	17120500	Jph1|chr1:17120001-17120500	0.0711067472696607	.	.
chr1	17098192	17098691	chr1	17120838	17121337	Jph1|chr1:17120838-17121337	0.109674849957848	.	.
chr1	17098192	17098691	chr1	17172604	17173103	Jph1|chr1:17172604-17173103	0.135870497077682	.	.
chr1	17098192	17098691	chr1	17181457	17181956	Jph1|chr1:17181457-17181956	0.127866286934561	.	.
chr1	17098192	17098691	chr1	17309890	17310389	Jph1|chr1:17309890-17310389	0.160384009207568	.	.
chr1	17098192	17098691	chr1	17311278	17311777	Jph1|chr1:17311278-17311777	0.232283268323756	.	.
chr1	17098192	17098691	chr1	17406304	17406803	Jph1|chr1:17406304-17406803	0.0898236009142009	.	.
chr1	17145142	17145641	chr1	16930176	16930675	Gdap1|chr1:16930176-16930675	0.070139715868492	.	.
chr1	17145142	17145641	chr1	16979971	16980470	Gdap1|chr1:16979971-16980470	0.166390131965985	.	.
chr1	17145142	17145641	chr1	16987547	16988046	Gdap1|chr1:16987547-16988046	0.118440921404822	.	.
chr1	17145142	17145641	chr1	17060493	17060992	Gdap1|chr1:17060493-17060992	0.15638859038414	.	.
chr1	17145142	17145641	chr1	17149112	17149611	Gdap1|chr1:17149112-17149611	0.140081275538006	.	.
chr1	17145142	17145641	chr1	17172604	17173103	Gdap1|chr1:17172604-17173103	0.138505088497073	.	.
chr1	17145142	17145641	chr1	17309890	17310389	Gdap1|chr1:17309890-17310389	0.180962345726557	.	.
chr1	17145142	17145641	chr1	17311278	17311777	Gdap1|chr1:17311278-17311777	0.217211494653458	.	.
chr1	17145142	17145641	chr1	17406304	17406803	Gdap1|chr1:17406304-17406803	0.133711098038163	.	.
chr1	17601268	17601767	chr1	17406304	17406803	Pi15|chr1:17406304-17406803	0.0684561406153638	.	.
chr1	17601268	17601767	chr1	17480907	17481406	Pi15|chr1:17480907-17481406	0.204134896522919	.	.
chr1	17601268	17601767	chr1	17537277	17537776	Pi15|chr1:17537277-17537776	0.287460001906655	.	.
chr1	17601268	17601767	chr1	17570129	17570628	Pi15|chr1:17570129-17570628	0.291728516533464	.	.
chr1	17601268	17601767	chr1	17599254	17599753	Pi15|chr1:17599254-17599753	0.0974040131577841	.	.
chr1	17601268	17601767	chr1	17599254	17599753	Pi15|chr1:17599254-17599753	0.0974040131577842	.	.
chr1	17601268	17601767	chr1	17600441	17600940	Pi15|chr1:17600441-17600940	0.452877034342753	.	.
chr1	17601268	17601767	chr1	17603226	17603725	Pi15|chr1:17603226-17603725	0.310105006650166	.	.
chr1	17601268	17601767	chr1	17629502	17630001	Pi15|chr1:17629502-17630001	0.0940409084266498	.	.
chr1	17601268	17601767	chr1	17664654	17665153	Pi15|chr1:17664654-17665153	0.133484887555403	.	.
chr1	17601268	17601767	chr1	17838342	17838841	Pi15|chr1:17838342-17838841	0.191944696807662	.	.
chr1	17727070	17727569	chr1	17302774	17303273	Crispld1|chr1:17302774-17303273	0.0717586453206991	.	.
chr1	17727070	17727569	chr1	17302774	17303273	Gm16070|chr1:17302774-17303273	0.0717586453206991	.	.
chr1	17727070	17727569	chr1	17873370	17873869	Crispld1|chr1:17873370-17873869	0.0792047673415855	.	.
chr1	17727070	17727569	chr1	17873370	17873869	Gm16070|chr1:17873370-17873869	0.0792047673415855	.	.
chr1	17727070	17727569	chr1	17980561	17981060	Crispld1|chr1:17980561-17981060	0.121579502536504	.	.
chr1	17727070	17727569	chr1	17980561	17981060	Gm16070|chr1:17980561-17981060	0.121579502536504	.	.
chr1	17727608	17728107	chr1	17629502	17630001	Crispld1|chr1:17629502-17630001	0.0680082260480181	.	.
chr1	17727608	17728107	chr1	17629502	17630001	Gm16070|chr1:17629502-17630001	0.0680082260480181	.	.
chr1	17727608	17728107	chr1	17646859	17647358	Crispld1|chr1:17646859-17647358	0.0732807794646755	.	.
chr1	17727608	17728107	chr1	17646859	17647358	Gm16070|chr1:17646859-17647358	0.0732807794646755	.	.
chr1	17805443	17805942	chr1	17599870	17600369	Gm28153|chr1:17599870-17600369	0.071018242397306	.	.
chr1	17805443	17805942	chr1	17646859	17647358	Gm28153|chr1:17646859-17647358	0.0941588686751849	.	.
chr1	17805443	17805942	chr1	17735428	17735927	Gm28153|chr1:17735428-17735927	0.157498647041727	.	.
chr1	17805443	17805942	chr1	17825827	17826326	Gm28153|chr1:17825827-17826326	0.293396289770561	.	.
chr1	17805443	17805942	chr1	17828468	17828967	Gm28153|chr1:17828468-17828967	0.188440783724631	.	.
chr1	17805443	17805942	chr1	17856927	17857426	Gm28153|chr1:17856927-17857426	0.0730910916285544	.	.
chr1	17805443	17805942	chr1	17856927	17857426	Gm28153|chr1:17856927-17857426	0.0730910916285545	.	.
chr1	17805443	17805942	chr1	17873370	17873869	Gm28153|chr1:17873370-17873869	0.242315392601667	.	.
chr1	17805443	17805942	chr1	17924151	17924650	Gm28153|chr1:17924151-17924650	0.0984763164964341	.	.
chr1	17805443	17805942	chr1	18005260	18005759	Gm28153|chr1:18005260-18005759	0.106412137957832	.	.
chr1	17805443	17805942	chr1	18009543	18010042	Gm28153|chr1:18009543-18010042	0.248311962741114	.	.
chr1	17805443	17805942	chr1	18030112	18030611	Gm28153|chr1:18030112-18030611	0.181450179118536	.	.
chr1	17805443	17805942	chr1	18041542	18042041	Gm28153|chr1:18041542-18042041	0.15420266746255	.	.
chr1	17805443	17805942	chr1	18148103	18148602	Gm28153|chr1:18148103-18148602	0.188726872600979	.	.
chr1	17805443	17805942	chr1	18148833	18149332	Gm28153|chr1:18148833-18149332	0.229538495185954	.	.
chr1	17805443	17805942	chr1	18180555	18181054	Gm28153|chr1:18180555-18181054	0.0977013055470551	.	.
chr1	17805443	17805942	chr1	18181145	18181644	Gm28153|chr1:18181145-18181644	0.0910008562637168	.	.
chr1	18057998	18058497	chr1	17924151	17924650	Gm28756|chr1:17924151-17924650	0.0655762405276122	.	.
chr1	18057998	18058497	chr1	18041542	18042041	Gm28756|chr1:18041542-18042041	0.101259752412674	.	.
chr1	18057998	18058497	chr1	18168208	18168707	Gm28756|chr1:18168208-18168707	0.0860138817205469	.	.
chr1	18057998	18058497	chr1	18313455	18313954	Gm28756|chr1:18313455-18313954	0.126754543614383	.	.
chr1	18057998	18058497	chr1	18364489	18364988	Gm28756|chr1:18364489-18364988	0.0694620120737491	.	.
chr1	18058553	18059052	chr1	17825827	17826326	Gm28756|chr1:17825827-17826326	0.314151049787132	.	.
chr1	18058553	18059052	chr1	18041542	18042041	Gm28756|chr1:18041542-18042041	0.0707331208789202	.	.
chr1	18058553	18059052	chr1	18148103	18148602	Gm28756|chr1:18148103-18148602	0.08855254228483	.	.
chr1	18058553	18059052	chr1	18148833	18149332	Gm28756|chr1:18148833-18149332	0.217692022214147	.	.
chr1	18058553	18059052	chr1	18180555	18181054	Gm28756|chr1:18180555-18181054	0.0662697087155558	.	.
chr1	18058553	18059052	chr1	18293563	18294062	Gm28756|chr1:18293563-18294062	0.10861716450074	.	.
chr1	20618611	20619110	chr1	20633241	20633740	Pkhd1|chr1:20633241-20633740	0.129604545351183	.	.
chr1	20618611	20619110	chr1	20633812	20634311	Pkhd1|chr1:20633812-20634311	0.0685294978499741	.	.
chr1	20618611	20619110	chr1	20683190	20683689	Pkhd1|chr1:20683190-20683689	0.0876536192769909	.	.
chr1	20618611	20619110	chr1	20731886	20732385	Pkhd1|chr1:20731886-20732385	0.107593787179986	.	.
chr1	20618611	20619110	chr1	20786199	20786698	Pkhd1|chr1:20786199-20786698	0.0773781782389727	.	.
chr1	20618611	20619110	chr1	20788317	20788816	Pkhd1|chr1:20788317-20788816	0.123373163667183	.	.
chr1	20618611	20619110	chr1	20796981	20797480	Pkhd1|chr1:20796981-20797480	0.106689961472067	.	.
chr1	20618611	20619110	chr1	20921118	20921617	Pkhd1|chr1:20921118-20921617	0.12064225115604	.	.
chr1	20618611	20619110	chr1	20941260	20941759	Pkhd1|chr1:20941260-20941759	0.110235548770655	.	.
chr1	20618611	20619110	chr1	20997805	20998304	Pkhd1|chr1:20997805-20998304	0.0655834965745169	.	.
chr1	20669436	20669935	chr1	20633241	20633740	Gm28653|chr1:20633241-20633740	0.086735120479365	.	.
chr1	20669436	20669935	chr1	20633241	20633740	Gm28653|chr1:20633241-20633740	0.0867351204793651	.	.
chr1	20669436	20669935	chr1	20633812	20634311	Gm28653|chr1:20633812-20634311	0.0930156463640839	.	.
chr1	20669436	20669935	chr1	20679474	20679973	Gm28653|chr1:20679474-20679973	0.182832211767035	.	.
chr1	20669436	20669935	chr1	20682151	20682650	Gm28653|chr1:20682151-20682650	0.167805317636139	.	.
chr1	20669436	20669935	chr1	20683190	20683689	Gm28653|chr1:20683190-20683689	0.158416998324573	.	.
chr1	20669436	20669935	chr1	20731886	20732385	Gm28653|chr1:20731886-20732385	0.106003627256548	.	.
chr1	20669436	20669935	chr1	20786199	20786698	Gm28653|chr1:20786199-20786698	0.122642909609214	.	.
chr1	20669436	20669935	chr1	20796981	20797480	Gm28653|chr1:20796981-20797480	0.0759998059322851	.	.
chr1	20669436	20669935	chr1	20912547	20913046	Gm28653|chr1:20912547-20913046	0.0745774591625009	.	.
chr1	20669436	20669935	chr1	20922285	20922784	Gm28653|chr1:20922285-20922784	0.228511649626529	.	.
chr1	20669436	20669935	chr1	20922853	20923352	Gm28653|chr1:20922853-20923352	0.0863063925839474	.	.
chr1	20669436	20669935	chr1	20923365	20923864	Gm28653|chr1:20923365-20923864	0.263760319864966	.	.
chr1	20669436	20669935	chr1	20981765	20982264	Gm28653|chr1:20981765-20982264	0.213294607965581	.	.
chr1	20731372	20731871	chr1	20633812	20634311	Il17a|chr1:20633812-20634311	0.0754721301883827	.	.
chr1	20731372	20731871	chr1	20679474	20679973	Il17a|chr1:20679474-20679973	0.0759295917008364	.	.
chr1	20731372	20731871	chr1	20682151	20682650	Il17a|chr1:20682151-20682650	0.292260071775653	.	.
chr1	20731372	20731871	chr1	20683190	20683689	Il17a|chr1:20683190-20683689	0.151453517033722	.	.
chr1	20731372	20731871	chr1	20725382	20725881	Il17a|chr1:20725382-20725881	0.09242112841723	.	.
chr1	20731372	20731871	chr1	20731886	20732385	Il17a|chr1:20731886-20732385	0.482807284917976	.	.
chr1	20731372	20731871	chr1	20786199	20786698	Il17a|chr1:20786199-20786698	0.127121072855869	.	.
chr1	20731372	20731871	chr1	20788317	20788816	Il17a|chr1:20788317-20788816	0.144900323853333	.	.
chr1	20731372	20731871	chr1	20796981	20797480	Il17a|chr1:20796981-20797480	0.37338899816879	.	.
chr1	20731372	20731871	chr1	20912038	20912537	Il17a|chr1:20912038-20912537	0.0706550113293319	.	.
chr1	20731372	20731871	chr1	20912547	20913046	Il17a|chr1:20912547-20913046	0.119898947407605	.	.
chr1	20731372	20731871	chr1	20921118	20921617	Il17a|chr1:20921118-20921617	0.198770856461466	.	.
chr1	20731372	20731871	chr1	20922285	20922784	Il17a|chr1:20922285-20922784	0.0769503119762391	.	.
chr1	20731372	20731871	chr1	20923365	20923864	Il17a|chr1:20923365-20923864	0.181710432485233	.	.
chr1	20731372	20731871	chr1	20981765	20982264	Il17a|chr1:20981765-20982264	0.123383072603209	.	.
chr1	20820187	20820686	chr1	20612697	20613196	Mcm3|chr1:20612697-20613196	0.0882872498059155	.	.
chr1	20820187	20820686	chr1	20679474	20679973	Mcm3|chr1:20679474-20679973	0.148966973019404	.	.
chr1	20820187	20820686	chr1	20682151	20682650	Mcm3|chr1:20682151-20682650	0.081858742906624	.	.
chr1	20820187	20820686	chr1	20731886	20732385	Mcm3|chr1:20731886-20732385	0.11257222631108	.	.
chr1	20820187	20820686	chr1	20786199	20786698	Mcm3|chr1:20786199-20786698	0.124803023530083	.	.
chr1	20820187	20820686	chr1	20796981	20797480	Mcm3|chr1:20796981-20797480	0.152896745702473	.	.
chr1	20820187	20820686	chr1	20912038	20912537	Mcm3|chr1:20912038-20912537	0.130248606929031	.	.
chr1	20820187	20820686	chr1	20912547	20913046	Mcm3|chr1:20912547-20913046	0.0777176368165045	.	.
chr1	20820187	20820686	chr1	20921118	20921617	Mcm3|chr1:20921118-20921617	0.0764976967402966	.	.
chr1	20820187	20820686	chr1	20941260	20941759	Mcm3|chr1:20941260-20941759	0.068400401148147	.	.
chr1	20890311	20890810	chr1	20620512	20621011	6720483E21Rik|chr1:20620512-20621011	0.0827862255376022	.	.
chr1	20890311	20890810	chr1	20620512	20621011	Paqr8|chr1:20620512-20621011	0.0827862255376022	.	.
chr1	20890311	20890810	chr1	20738421	20738920	6720483E21Rik|chr1:20738421-20738920	0.0692568046014597	.	.
chr1	20890311	20890810	chr1	20738421	20738920	Paqr8|chr1:20738421-20738920	0.0692568046014597	.	.
chr1	20890311	20890810	chr1	20749071	20749570	6720483E21Rik|chr1:20749071-20749570	0.112761131780493	.	.
chr1	20890311	20890810	chr1	20749071	20749570	Paqr8|chr1:20749071-20749570	0.112761131780493	.	.
chr1	20890311	20890810	chr1	20759760	20760259	6720483E21Rik|chr1:20759760-20760259	0.0998466434042582	.	.
chr1	20890311	20890810	chr1	20759760	20760259	Paqr8|chr1:20759760-20760259	0.0998466434042582	.	.
chr1	20890311	20890810	chr1	20801628	20802127	6720483E21Rik|chr1:20801628-20802127	0.0993896436549404	.	.
chr1	20890311	20890810	chr1	20801628	20802127	Paqr8|chr1:20801628-20802127	0.0993896436549404	.	.
chr1	20890311	20890810	chr1	20847924	20848423	6720483E21Rik|chr1:20847924-20848423	0.0890156765822236	.	.
chr1	20890311	20890810	chr1	20847924	20848423	Paqr8|chr1:20847924-20848423	0.0890156765822236	.	.
chr1	20890311	20890810	chr1	20861880	20862379	6720483E21Rik|chr1:20861880-20862379	0.0811752679490211	.	.
chr1	20890311	20890810	chr1	20861880	20862379	Paqr8|chr1:20861880-20862379	0.0811752679490211	.	.
chr1	20890311	20890810	chr1	20867294	20867793	6720483E21Rik|chr1:20867294-20867793	0.111670948828933	.	.
chr1	20890311	20890810	chr1	20867294	20867793	Paqr8|chr1:20867294-20867793	0.111670948828933	.	.
chr1	20890311	20890810	chr1	20874004	20874503	6720483E21Rik|chr1:20874004-20874503	0.176857020766623	.	.
chr1	20890311	20890810	chr1	20874004	20874503	Paqr8|chr1:20874004-20874503	0.176857020766623	.	.
chr1	20890311	20890810	chr1	20877410	20877909	6720483E21Rik|chr1:20877410-20877909	0.0746452253207424	.	.
chr1	20890311	20890810	chr1	20877410	20877909	Paqr8|chr1:20877410-20877909	0.0746452253207424	.	.
chr1	20890311	20890810	chr1	20906237	20906736	6720483E21Rik|chr1:20906237-20906736	0.0769224828398879	.	.
chr1	20890311	20890810	chr1	20906237	20906736	Paqr8|chr1:20906237-20906736	0.0769224828398879	.	.
chr1	20890311	20890810	chr1	20923365	20923864	6720483E21Rik|chr1:20923365-20923864	0.0901304200227432	.	.
chr1	20890311	20890810	chr1	20923365	20923864	Paqr8|chr1:20923365-20923864	0.0901304200227432	.	.
chr1	20890311	20890810	chr1	20981765	20982264	6720483E21Rik|chr1:20981765-20982264	0.0812994637730387	.	.
chr1	20890311	20890810	chr1	20981765	20982264	Paqr8|chr1:20981765-20982264	0.0812994637730387	.	.
chr1	20890311	20890810	chr1	20997805	20998304	6720483E21Rik|chr1:20997805-20998304	0.142790716260552	.	.
chr1	20890311	20890810	chr1	20997805	20998304	Paqr8|chr1:20997805-20998304	0.142790716260552	.	.
chr1	20890857	20891356	chr1	20759760	20760259	6720483E21Rik|chr1:20759760-20760259	0.115252575148402	.	.
chr1	20890857	20891356	chr1	20759760	20760259	Paqr8|chr1:20759760-20760259	0.115252575148402	.	.
chr1	20890857	20891356	chr1	20801628	20802127	6720483E21Rik|chr1:20801628-20802127	0.179784127146285	.	.
chr1	20890857	20891356	chr1	20801628	20802127	Paqr8|chr1:20801628-20802127	0.179784127146285	.	.
chr1	20890857	20891356	chr1	20860754	20861253	6720483E21Rik|chr1:20860754-20861253	0.0775062081816664	.	.
chr1	20890857	20891356	chr1	20860754	20861253	Paqr8|chr1:20860754-20861253	0.0775062081816664	.	.
chr1	20890857	20891356	chr1	20874004	20874503	6720483E21Rik|chr1:20874004-20874503	0.130685824804373	.	.
chr1	20890857	20891356	chr1	20874004	20874503	Paqr8|chr1:20874004-20874503	0.130685824804373	.	.
chr1	20890857	20891356	chr1	20877410	20877909	6720483E21Rik|chr1:20877410-20877909	0.162231064494678	.	.
chr1	20890857	20891356	chr1	20877410	20877909	Paqr8|chr1:20877410-20877909	0.162231064494678	.	.
chr1	20890857	20891356	chr1	20906237	20906736	6720483E21Rik|chr1:20906237-20906736	0.163549000429122	.	.
chr1	20890857	20891356	chr1	20906237	20906736	Paqr8|chr1:20906237-20906736	0.163549000429122	.	.
chr1	20890857	20891356	chr1	20938964	20939463	6720483E21Rik|chr1:20938964-20939463	0.107332523398252	.	.
chr1	20890857	20891356	chr1	20938964	20939463	Paqr8|chr1:20938964-20939463	0.107332523398252	.	.
chr1	20951400	20951899	chr1	20520007	20520506	Efhc1|chr1:20520007-20520506	0.172747435728733	.	.
chr1	20951400	20951899	chr1	20682151	20682650	Efhc1|chr1:20682151-20682650	0.0744045037657685	.	.
chr1	20951400	20951899	chr1	20786199	20786698	Efhc1|chr1:20786199-20786698	0.156876967174328	.	.
chr1	20951400	20951899	chr1	20801628	20802127	Efhc1|chr1:20801628-20802127	0.124500896623679	.	.
chr1	20951400	20951899	chr1	20861880	20862379	Efhc1|chr1:20861880-20862379	0.0789511234368595	.	.
chr1	20951400	20951899	chr1	20874004	20874503	Efhc1|chr1:20874004-20874503	0.0853317198847477	.	.
chr1	20951400	20951899	chr1	20877410	20877909	Efhc1|chr1:20877410-20877909	0.129689040301127	.	.
chr1	20951400	20951899	chr1	20905651	20906150	Efhc1|chr1:20905651-20906150	0.155279752219321	.	.
chr1	25828941	25829440	chr1	25754478	25754977	Adgrb3|chr1:25754478-25754977	0.12108506987548	.	.
chr1	25828941	25829440	chr1	25775391	25775890	Adgrb3|chr1:25775391-25775890	0.0726845307107215	.	.
chr1	25828941	25829440	chr1	25784517	25785016	Adgrb3|chr1:25784517-25785016	0.131396952902058	.	.
chr1	25828941	25829440	chr1	25823857	25824356	Adgrb3|chr1:25823857-25824356	0.171733045741742	.	.
chr1	25828941	25829440	chr1	25828331	25828830	Adgrb3|chr1:25828331-25828830	0.327021012706428	.	.
chr1	25828941	25829440	chr1	25843049	25843548	Adgrb3|chr1:25843049-25843548	0.092721891400783	.	.
chr1	25828941	25829440	chr1	25856774	25857273	Adgrb3|chr1:25856774-25857273	0.0940848606620855	.	.
chr1	25828941	25829440	chr1	25864458	25864957	Adgrb3|chr1:25864458-25864957	0.0647375985747404	.	.
chr1	25828941	25829440	chr1	25921111	25921610	Adgrb3|chr1:25921111-25921610	0.091202385160147	.	.
chr1	25828941	25829440	chr1	25964051	25964550	Adgrb3|chr1:25964051-25964550	0.142913263293552	.	.
chr1	25828941	25829440	chr1	25977781	25978280	Adgrb3|chr1:25977781-25978280	0.0770851279024213	.	.
chr1	25828941	25829440	chr1	25977781	25978280	Adgrb3|chr1:25977781-25978280	0.0770851279024214	.	.
chr1	25828941	25829440	chr1	26002368	26002867	Adgrb3|chr1:26002368-26002867	0.142709149017145	.	.
chr1	25828941	25829440	chr1	26111089	26111588	Adgrb3|chr1:26111089-26111588	0.0689410184758561	.	.
chr1	25828941	25829440	chr1	26160345	26160844	Adgrb3|chr1:26160345-26160844	0.148223136445485	.	.
chr1	25828941	25829440	chr1	26160908	26161407	Adgrb3|chr1:26160908-26161407	0.21731367671549	.	.
chr1	25828941	25829440	chr1	26222082	26222581	Adgrb3|chr1:26222082-26222581	0.134664480666522	.	.
chr1	25829930	25830429	chr1	25856774	25857273	Adgrb3|chr1:25856774-25857273	0.110401692933084	.	.
chr1	25829930	25830429	chr1	25857420	25857919	Adgrb3|chr1:25857420-25857919	0.0783929475748969	.	.
chr1	25829930	25830429	chr1	25877525	25878024	Adgrb3|chr1:25877525-25878024	0.13637320167269	.	.
chr1	25829930	25830429	chr1	25921111	25921610	Adgrb3|chr1:25921111-25921610	0.0774003695797913	.	.
chr1	25829930	25830429	chr1	25938498	25938997	Adgrb3|chr1:25938498-25938997	0.0848313126386553	.	.
chr1	25829930	25830429	chr1	26002368	26002867	Adgrb3|chr1:26002368-26002867	0.0927065982340875	.	.
chr1	25829930	25830429	chr1	26062604	26063103	Adgrb3|chr1:26062604-26063103	0.116406267396063	.	.
chr1	25829930	25830429	chr1	26204396	26204895	Adgrb3|chr1:26204396-26204895	0.0829586584601953	.	.
chr1	25829930	25830429	chr1	26222082	26222581	Adgrb3|chr1:26222082-26222581	0.0733110278135404	.	.
chr1	27884161	27884660	chr1	27608512	27609011	Gm5524|chr1:27608512-27609011	0.233596673137409	.	.
chr1	27884161	27884660	chr1	27700573	27701072	Gm5524|chr1:27700573-27701072	0.125081552694507	.	.
chr1	27884161	27884660	chr1	28003755	28004254	Gm5524|chr1:28003755-28004254	0.0906177906243453	.	.
chr1	27884161	27884660	chr1	28054043	28054542	Gm5524|chr1:28054043-28054542	0.15346611218578	.	.
chr1	27884161	27884660	chr1	28102021	28102520	Gm5524|chr1:28102021-28102520	0.147785675996653	.	.
chr1	27884161	27884660	chr1	28218579	28219078	Gm5524|chr1:28218579-28219078	0.110460061324379	.	.
chr1	30720698	30721197	chr1	30345584	30346083	Gm9898|chr1:30345584-30346083	0.0759527278017476	.	.
chr1	30720698	30721197	chr1	30345584	30346083	Gm9898|chr1:30345584-30346083	0.0759527278017477	.	.
chr1	30720698	30721197	chr1	30416562	30417061	Gm9898|chr1:30416562-30417061	0.0651074910445138	.	.
chr1	30720698	30721197	chr1	30417068	30417567	Gm9898|chr1:30417068-30417567	0.290185614786034	.	.
chr1	30720698	30721197	chr1	30417616	30418115	Gm9898|chr1:30417616-30418115	0.181918583306307	.	.
chr1	30720698	30721197	chr1	30437939	30438438	Gm9898|chr1:30437939-30438438	0.0683993833963377	.	.
chr1	30720698	30721197	chr1	30486492	30486991	Gm9898|chr1:30486492-30486991	0.114457356406136	.	.
chr1	30720698	30721197	chr1	30588278	30588777	Gm9898|chr1:30588278-30588777	0.351036898893673	.	.
chr1	30720698	30721197	chr1	30595347	30595846	Gm9898|chr1:30595347-30595846	0.192414977343744	.	.
chr1	30720698	30721197	chr1	30632686	30633185	Gm9898|chr1:30632686-30633185	0.126401975106572	.	.
chr1	30720698	30721197	chr1	30685293	30685792	Gm9898|chr1:30685293-30685792	0.0835200239160114	.	.
chr1	30720698	30721197	chr1	30700382	30700881	Gm9898|chr1:30700382-30700881	0.156720317478408	.	.
chr1	30720698	30721197	chr1	30701088	30701587	Gm9898|chr1:30701088-30701587	0.0951703385233172	.	.
chr1	30720698	30721197	chr1	30755349	30755848	Gm9898|chr1:30755349-30755848	0.0895043314976561	.	.
chr1	30720698	30721197	chr1	30776088	30776587	Gm9898|chr1:30776088-30776587	0.137371544719773	.	.
chr1	30720698	30721197	chr1	30789598	30790097	Gm9898|chr1:30789598-30790097	0.134071513435616	.	.
chr1	30720698	30721197	chr1	30790220	30790719	Gm9898|chr1:30790220-30790719	0.195811711774209	.	.
chr1	30720698	30721197	chr1	30792858	30793357	Gm9898|chr1:30792858-30793357	0.0668855418361633	.	.
chr1	30720698	30721197	chr1	30793399	30793898	Gm9898|chr1:30793399-30793898	0.12904662262436	.	.
chr1	30720698	30721197	chr1	30797959	30798458	Gm9898|chr1:30797959-30798458	0.117608677939082	.	.
chr1	30720698	30721197	chr1	30800748	30801247	Gm9898|chr1:30800748-30801247	0.170038918293513	.	.
chr1	30720698	30721197	chr1	30819061	30819560	Gm9898|chr1:30819061-30819560	0.194004328097372	.	.
chr1	30720698	30721197	chr1	30832710	30833209	Gm9898|chr1:30832710-30833209	0.161086939878836	.	.
chr1	30872795	30873294	chr1	30632686	30633185	Phf3|chr1:30632686-30633185	0.0780837618944203	.	.
chr1	30872795	30873294	chr1	30646987	30647486	Phf3|chr1:30646987-30647486	0.205124615530853	.	.
chr1	30872795	30873294	chr1	30685293	30685792	Phf3|chr1:30685293-30685792	0.0856017596735937	.	.
chr1	30872795	30873294	chr1	30685293	30685792	Phf3|chr1:30685293-30685792	0.0856017596735938	.	.
chr1	30872795	30873294	chr1	30700382	30700881	Phf3|chr1:30700382-30700881	0.0821383698012331	.	.
chr1	30872795	30873294	chr1	30716282	30716781	Phf3|chr1:30716282-30716781	0.0919562685547664	.	.
chr1	30872795	30873294	chr1	30751054	30751553	Phf3|chr1:30751054-30751553	0.114327194773792	.	.
chr1	30872795	30873294	chr1	30755349	30755848	Phf3|chr1:30755349-30755848	0.104167779884386	.	.
chr1	30872795	30873294	chr1	30776088	30776587	Phf3|chr1:30776088-30776587	0.151568047765269	.	.
chr1	30872795	30873294	chr1	30778631	30779130	Phf3|chr1:30778631-30779130	0.0786159332532226	.	.
chr1	30872795	30873294	chr1	30819061	30819560	Phf3|chr1:30819061-30819560	0.124022105521891	.	.
chr1	30872795	30873294	chr1	30846371	30846870	Phf3|chr1:30846371-30846870	0.0807427389855884	.	.
chr1	30872795	30873294	chr1	30859835	30860334	Phf3|chr1:30859835-30860334	0.0921733106427958	.	.
chr1	30873430	30873929	chr1	30503190	30503689	Phf3|chr1:30503190-30503689	0.180118512777108	.	.
chr1	30873430	30873929	chr1	30632686	30633185	Phf3|chr1:30632686-30633185	0.0655567513529358	.	.
chr1	30873430	30873929	chr1	30636014	30636513	Phf3|chr1:30636014-30636513	0.106320329756272	.	.
chr1	30873430	30873929	chr1	30681140	30681639	Phf3|chr1:30681140-30681639	0.137876288555774	.	.
chr1	30873430	30873929	chr1	30740784	30741283	Phf3|chr1:30740784-30741283	0.147032650734672	.	.
chr1	30873430	30873929	chr1	30773586	30774085	Phf3|chr1:30773586-30774085	0.0723362709871929	.	.
chr1	30873430	30873929	chr1	30778631	30779130	Phf3|chr1:30778631-30779130	0.153629142780996	.	.
chr1	30873430	30873929	chr1	30790220	30790719	Phf3|chr1:30790220-30790719	0.12498492361756	.	.
chr1	30873430	30873929	chr1	30819061	30819560	Phf3|chr1:30819061-30819560	0.0704027487944647	.	.
chr1	30873430	30873929	chr1	30892178	30892677	Phf3|chr1:30892178-30892677	0.172239086221236	.	.
chr1	30873430	30873929	chr1	30930527	30931026	Phf3|chr1:30930527-30931026	0.0695617435730082	.	.
chr1	30873430	30873929	chr1	30930527	30931026	Phf3|chr1:30930527-30931026	0.0695617435730083	.	.
chr1	30873942	30874441	chr1	30503190	30503689	Phf3|chr1:30503190-30503689	0.156727463706064	.	.
chr1	30873942	30874441	chr1	30554981	30555480	Phf3|chr1:30554981-30555480	0.103948838590586	.	.
chr1	30873942	30874441	chr1	30584783	30585282	Phf3|chr1:30584783-30585282	0.0913367565832126	.	.
chr1	30873942	30874441	chr1	30632686	30633185	Phf3|chr1:30632686-30633185	0.213379476622662	.	.
chr1	30873942	30874441	chr1	30646987	30647486	Phf3|chr1:30646987-30647486	0.118446137165331	.	.
chr1	30873942	30874441	chr1	30681140	30681639	Phf3|chr1:30681140-30681639	0.0765477563633327	.	.
chr1	30873942	30874441	chr1	30740784	30741283	Phf3|chr1:30740784-30741283	0.217375946150982	.	.
chr1	30873942	30874441	chr1	30751054	30751553	Phf3|chr1:30751054-30751553	0.186719307259812	.	.
chr1	30873942	30874441	chr1	30755349	30755848	Phf3|chr1:30755349-30755848	0.0697693532175003	.	.
chr1	30873942	30874441	chr1	30776088	30776587	Phf3|chr1:30776088-30776587	0.0691011626532675	.	.
chr1	30873942	30874441	chr1	30790220	30790719	Phf3|chr1:30790220-30790719	0.198001274734176	.	.
chr1	30873942	30874441	chr1	30825540	30826039	Phf3|chr1:30825540-30826039	0.0717635820079784	.	.
chr1	30873942	30874441	chr1	30825540	30826039	Phf3|chr1:30825540-30826039	0.0717635820079785	.	.
chr1	30873942	30874441	chr1	30841779	30842278	Phf3|chr1:30841779-30842278	0.065484926791293	.	.
chr1	30873942	30874441	chr1	30859835	30860334	Phf3|chr1:30859835-30860334	0.0801893598215254	.	.
chr1	30949080	30949579	chr1	30502671	30503170	Ptp4a1|chr1:30502671-30503170	0.128488747673238	.	.
chr1	30949080	30949579	chr1	30584783	30585282	Ptp4a1|chr1:30584783-30585282	0.0815257098227338	.	.
chr1	30949080	30949579	chr1	30685293	30685792	Ptp4a1|chr1:30685293-30685792	0.0802660925093242	.	.
chr1	30949080	30949579	chr1	30783074	30783573	Ptp4a1|chr1:30783074-30783573	0.0788456616233317	.	.
chr1	30949080	30949579	chr1	30832710	30833209	Ptp4a1|chr1:30832710-30833209	0.0773223764476048	.	.
chr1	30949080	30949579	chr1	30859835	30860334	Ptp4a1|chr1:30859835-30860334	0.0857689040499341	.	.
chr1	30949582	30950081	chr1	30503190	30503689	Ptp4a1|chr1:30503190-30503689	0.128495474308699	.	.
chr1	30949582	30950081	chr1	30559729	30560228	Ptp4a1|chr1:30559729-30560228	0.0922862156346242	.	.
chr1	30949582	30950081	chr1	30584783	30585282	Ptp4a1|chr1:30584783-30585282	0.0793281492546571	.	.
chr1	30949582	30950081	chr1	30590651	30591150	Ptp4a1|chr1:30590651-30591150	0.0747728459484347	.	.
chr1	30949582	30950081	chr1	30681722	30682221	Ptp4a1|chr1:30681722-30682221	0.139156315150527	.	.
chr1	30949582	30950081	chr1	30740784	30741283	Ptp4a1|chr1:30740784-30741283	0.0650404367758831	.	.
chr1	30949582	30950081	chr1	30751054	30751553	Ptp4a1|chr1:30751054-30751553	0.202917057479573	.	.
chr1	30949582	30950081	chr1	30783074	30783573	Ptp4a1|chr1:30783074-30783573	0.107199218044801	.	.
chr1	30949582	30950081	chr1	30790220	30790719	Ptp4a1|chr1:30790220-30790719	0.137104470877305	.	.
chr1	30949582	30950081	chr1	30859835	30860334	Ptp4a1|chr1:30859835-30860334	0.0803844721939993	.	.
chr1	30949582	30950081	chr1	30885514	30886013	Ptp4a1|chr1:30885514-30886013	0.110981520090785	.	.
chr1	30949582	30950081	chr1	30891636	30892135	Ptp4a1|chr1:30891636-30892135	0.0896518089876961	.	.
chr1	30949582	30950081	chr1	30892178	30892677	Ptp4a1|chr1:30892178-30892677	0.140394194479388	.	.
chr1	30950354	30950853	chr1	30502671	30503170	Ptp4a1|chr1:30502671-30503170	0.0839035566339615	.	.
chr1	30950354	30950853	chr1	30503190	30503689	Ptp4a1|chr1:30503190-30503689	0.188029255622869	.	.
chr1	30950354	30950853	chr1	30584783	30585282	Ptp4a1|chr1:30584783-30585282	0.11401210811923	.	.
chr1	30950354	30950853	chr1	30590651	30591150	Ptp4a1|chr1:30590651-30591150	0.0729237794598818	.	.
chr1	30950354	30950853	chr1	30632686	30633185	Ptp4a1|chr1:30632686-30633185	0.0937937178288009	.	.
chr1	30950354	30950853	chr1	30716282	30716781	Ptp4a1|chr1:30716282-30716781	0.100385158973877	.	.
chr1	30950354	30950853	chr1	30751054	30751553	Ptp4a1|chr1:30751054-30751553	0.0655193167171956	.	.
chr1	30950354	30950853	chr1	30755349	30755848	Ptp4a1|chr1:30755349-30755848	0.125203258331961	.	.
chr1	30950354	30950853	chr1	30776088	30776587	Ptp4a1|chr1:30776088-30776587	0.0755764793186577	.	.
chr1	32172459	32172958	chr1	31889516	31890015	Khdrbs2|chr1:31889516-31890015	0.136299991437956	.	.
chr1	32172459	32172958	chr1	32166697	32167196	Khdrbs2|chr1:32166697-32167196	0.0851854129546865	.	.
chr1	32172459	32172958	chr1	32242212	32242711	Khdrbs2|chr1:32242212-32242711	0.185148630951847	.	.
chr1	42229631	42230130	chr1	41862454	41862953	Gm9915|chr1:41862454-41862953	0.0688762647575575	.	.
chr1	42229631	42230130	chr1	41862454	41862953	Gm9915|chr1:41862454-41862953	0.0688762647575576	.	.
chr1	42229631	42230130	chr1	41885247	41885746	Gm9915|chr1:41885247-41885746	0.0911055395145493	.	.
chr1	42229631	42230130	chr1	41897760	41898259	Gm9915|chr1:41897760-41898259	0.0793321841817271	.	.
chr1	42229631	42230130	chr1	41899812	41900311	Gm9915|chr1:41899812-41900311	0.122352424764928	.	.
chr1	42229631	42230130	chr1	41900326	41900825	Gm9915|chr1:41900326-41900825	0.102950701278621	.	.
chr1	42229631	42230130	chr1	41905908	41906407	Gm9915|chr1:41905908-41906407	0.13875146711471	.	.
chr1	42229631	42230130	chr1	41911758	41912257	Gm9915|chr1:41911758-41912257	0.0869357697968994	.	.
chr1	42229631	42230130	chr1	42006152	42006651	Gm9915|chr1:42006152-42006651	0.109188764791542	.	.
chr1	42229631	42230130	chr1	42008023	42008522	Gm9915|chr1:42008023-42008522	0.190778700807327	.	.
chr1	42229631	42230130	chr1	42012828	42013327	Gm9915|chr1:42012828-42013327	0.0659872750811744	.	.
chr1	42229631	42230130	chr1	42243790	42244289	Gm9915|chr1:42243790-42244289	0.129353944733371	.	.
chr1	44101373	44101872	chr1	44057029	44057528	Tex30|chr1:44057029-44057528	0.0723046352124437	.	.
chr1	44101373	44101872	chr1	44111050	44111549	Tex30|chr1:44111050-44111549	0.113790843511142	.	.
chr1	44101373	44101872	chr1	44124739	44125238	Tex30|chr1:44124739-44125238	0.0662945551235737	.	.
chr1	44101373	44101872	chr1	44138045	44138544	Tex30|chr1:44138045-44138544	0.161782588450356	.	.
chr1	44101373	44101872	chr1	44138045	44138544	Tex30|chr1:44138045-44138544	0.161782588450357	.	.
chr1	44101373	44101872	chr1	44142002	44142501	Tex30|chr1:44142002-44142501	0.0873735943219289	.	.
chr1	44101373	44101872	chr1	44142721	44143220	Tex30|chr1:44142721-44143220	0.161516290092315	.	.
chr1	44101373	44101872	chr1	44198134	44198633	Tex30|chr1:44198134-44198633	0.0739663040533572	.	.
chr1	44101373	44101872	chr1	44325368	44325867	Tex30|chr1:44325368-44325867	0.115421927565031	.	.
chr1	44101373	44101872	chr1	44363118	44363617	Tex30|chr1:44363118-44363617	0.0851884685312812	.	.
chr1	44102213	44102712	chr1	44111050	44111549	Tex30|chr1:44111050-44111549	0.118721660449518	.	.
chr1	44102213	44102712	chr1	44124739	44125238	Tex30|chr1:44124739-44125238	0.112551627065791	.	.
chr1	44102213	44102712	chr1	44138045	44138544	Tex30|chr1:44138045-44138544	0.159781803281395	.	.
chr1	44102213	44102712	chr1	44142002	44142501	Tex30|chr1:44142002-44142501	0.0940901283267221	.	.
chr1	44102213	44102712	chr1	44142721	44143220	Tex30|chr1:44142721-44143220	0.161250405077877	.	.
chr1	44102213	44102712	chr1	44174622	44175121	Tex30|chr1:44174622-44175121	0.0972445783687991	.	.
chr1	44102213	44102712	chr1	44198134	44198633	Tex30|chr1:44198134-44198633	0.174390806373716	.	.
chr1	44102213	44102712	chr1	44325368	44325867	Tex30|chr1:44325368-44325867	0.181777593413762	.	.
chr1	44102213	44102712	chr1	44325955	44326454	Tex30|chr1:44325955-44326454	0.0856773978712118	.	.
chr1	44102213	44102712	chr1	44363118	44363617	Tex30|chr1:44363118-44363617	0.180768312022343	.	.
chr1	44102213	44102712	chr1	44441743	44442242	Tex30|chr1:44441743-44442242	0.202468981376269	.	.
chr1	44118638	44119137	chr1	44057650	44058149	Bivm|chr1:44057650-44058149	0.153361222322774	.	.
chr1	44118638	44119137	chr1	44057650	44058149	Poglut2|chr1:44057650-44058149	0.153361222322774	.	.
chr1	44118638	44119137	chr1	44064570	44065069	Bivm|chr1:44064570-44065069	0.124532179632734	.	.
chr1	44118638	44119137	chr1	44064570	44065069	Poglut2|chr1:44064570-44065069	0.124532179632734	.	.
chr1	44118638	44119137	chr1	44285533	44286032	Bivm|chr1:44285533-44286032	0.120263288448564	.	.
chr1	44118638	44119137	chr1	44285533	44286032	Poglut2|chr1:44285533-44286032	0.120263288448564	.	.
chr1	44119144	44119643	chr1	44081402	44081901	Bivm|chr1:44081402-44081901	0.143366096259926	.	.
chr1	44119144	44119643	chr1	44081402	44081901	Poglut2|chr1:44081402-44081901	0.143366096259926	.	.
chr1	44119144	44119643	chr1	44124739	44125238	Bivm|chr1:44124739-44125238	0.164454315799586	.	.
chr1	44119144	44119643	chr1	44124739	44125238	Poglut2|chr1:44124739-44125238	0.164454315799586	.	.
chr1	44119144	44119643	chr1	44325368	44325867	Bivm|chr1:44325368-44325867	0.104068309218807	.	.
chr1	44119144	44119643	chr1	44325368	44325867	Poglut2|chr1:44325368-44325867	0.104068309218807	.	.
chr1	44119144	44119643	chr1	44325955	44326454	Bivm|chr1:44325955-44326454	0.127216621246619	.	.
chr1	44119144	44119643	chr1	44325955	44326454	Poglut2|chr1:44325955-44326454	0.127216621246619	.	.
chr1	44119144	44119643	chr1	44363118	44363617	Bivm|chr1:44363118-44363617	0.0731322835010359	.	.
chr1	44119144	44119643	chr1	44363118	44363617	Poglut2|chr1:44363118-44363617	0.0731322835010359	.	.
chr1	44119663	44120162	chr1	44057650	44058149	Bivm|chr1:44057650-44058149	0.194763337839459	.	.
chr1	44119663	44120162	chr1	44136107	44136606	Bivm|chr1:44136107-44136606	0.127675552878082	.	.
chr1	44119663	44120162	chr1	44277960	44278459	Bivm|chr1:44277960-44278459	0.0693574861836194	.	.
chr1	44147693	44148192	chr1	44057650	44058149	Ercc5|chr1:44057650-44058149	0.0706894054808544	.	.
chr1	44147693	44148192	chr1	44111050	44111549	Ercc5|chr1:44111050-44111549	0.0970759920865549	.	.
chr1	44147693	44148192	chr1	44136107	44136606	Ercc5|chr1:44136107-44136606	0.0724864094451717	.	.
chr1	44147693	44148192	chr1	44228990	44229489	Ercc5|chr1:44228990-44229489	0.123590764142767	.	.
chr1	44147693	44148192	chr1	44285533	44286032	Ercc5|chr1:44285533-44286032	0.188682429786547	.	.
chr1	44147693	44148192	chr1	44325368	44325867	Ercc5|chr1:44325368-44325867	0.0710882450948578	.	.
chr1	44218903	44219402	chr1	44124739	44125238	Mettl21e|chr1:44124739-44125238	0.26929808028242	.	.
chr1	44218903	44219402	chr1	44135494	44135993	Mettl21e|chr1:44135494-44135993	0.124688209712686	.	.
chr1	44218903	44219402	chr1	44138045	44138544	Mettl21e|chr1:44138045-44138544	0.126435568139974	.	.
chr1	44218903	44219402	chr1	44142721	44143220	Mettl21e|chr1:44142721-44143220	0.117073605890419	.	.
chr1	44218903	44219402	chr1	44325368	44325867	Mettl21e|chr1:44325368-44325867	0.193569187201864	.	.
chr1	44218903	44219402	chr1	44325955	44326454	Mettl21e|chr1:44325955-44326454	0.161535041267452	.	.
chr1	44218903	44219402	chr1	44363118	44363617	Mettl21e|chr1:44363118-44363617	0.107609846122668	.	.
chr1	44551396	44551895	chr1	44325368	44325867	Gulp1|chr1:44325368-44325867	0.119822373813999	.	.
chr1	44551396	44551895	chr1	44325955	44326454	Gulp1|chr1:44325955-44326454	0.127246499321386	.	.
chr1	44551396	44551895	chr1	44506360	44506859	Gulp1|chr1:44506360-44506859	0.114540590758717	.	.
chr1	44551396	44551895	chr1	44549680	44550179	Gulp1|chr1:44549680-44550179	0.124172329444261	.	.
chr1	44551396	44551895	chr1	44623654	44624153	Gulp1|chr1:44623654-44624153	0.187137788675194	.	.
chr1	44551396	44551895	chr1	44624225	44624724	Gulp1|chr1:44624225-44624724	0.14327390808225	.	.
chr1	44551396	44551895	chr1	44640948	44641447	Gulp1|chr1:44640948-44641447	0.0852943197995779	.	.
chr1	44551396	44551895	chr1	44712403	44712902	Gulp1|chr1:44712403-44712902	0.186807809525125	.	.
chr1	45502889	45503388	chr1	45424246	45424745	Col5a2|chr1:45424246-45424745	0.0937382784058484	.	.
chr1	45502889	45503388	chr1	45495057	45495556	Col5a2|chr1:45495057-45495556	0.162244927670177	.	.
chr1	45502889	45503388	chr1	45501409	45501908	Col5a2|chr1:45501409-45501908	0.129614542426194	.	.
chr1	45502889	45503388	chr1	45663774	45664273	Col5a2|chr1:45663774-45664273	0.0681143782008833	.	.
chr1	45502889	45503388	chr1	45713120	45713619	Col5a2|chr1:45713120-45713619	0.184379774979491	.	.
chr1	45502889	45503388	chr1	45755386	45755885	Col5a2|chr1:45755386-45755885	0.0687805068984983	.	.
chr1	45502889	45503388	chr1	45780721	45781220	Col5a2|chr1:45780721-45781220	0.0750593509213872	.	.
chr1	45502889	45503388	chr1	45801268	45801767	Col5a2|chr1:45801268-45801767	0.130655475741256	.	.
chr1	45502889	45503388	chr1	45837607	45838106	Col5a2|chr1:45837607-45838106	0.192495694645166	.	.
chr1	45502889	45503388	chr1	45838233	45838732	Col5a2|chr1:45838233-45838732	0.192617089029078	.	.
chr1	45502889	45503388	chr1	45915175	45915674	Col5a2|chr1:45915175-45915674	0.103479528506201	.	.
chr1	45502889	45503388	chr1	45985207	45985706	Col5a2|chr1:45985207-45985706	0.0833696244101753	.	.
chr1	45794689	45795188	chr1	45583647	45584146	Wdr75|chr1:45583647-45584146	0.11494894336303	.	.
chr1	45794689	45795188	chr1	45599635	45600134	Wdr75|chr1:45599635-45600134	0.0700900293737603	.	.
chr1	45794689	45795188	chr1	45626729	45627228	Wdr75|chr1:45626729-45627228	0.113901480478407	.	.
chr1	45794689	45795188	chr1	45647650	45648149	Wdr75|chr1:45647650-45648149	0.079431204849639	.	.
chr1	45794689	45795188	chr1	45663774	45664273	Wdr75|chr1:45663774-45664273	0.133037411570487	.	.
chr1	45794689	45795188	chr1	45700907	45701406	Wdr75|chr1:45700907-45701406	0.086577140063129	.	.
chr1	45794689	45795188	chr1	45701508	45702007	Wdr75|chr1:45701508-45702007	0.121911385276535	.	.
chr1	45794689	45795188	chr1	45713120	45713619	Wdr75|chr1:45713120-45713619	0.0777534419683819	.	.
chr1	45794689	45795188	chr1	45755386	45755885	Wdr75|chr1:45755386-45755885	0.0868904438586874	.	.
chr1	45794689	45795188	chr1	45766100	45766599	Wdr75|chr1:45766100-45766599	0.0712216593337289	.	.
chr1	45794689	45795188	chr1	45811878	45812377	Wdr75|chr1:45811878-45812377	0.082217859181176	.	.
chr1	45794689	45795188	chr1	45915175	45915674	Wdr75|chr1:45915175-45915674	0.114384893146333	.	.
chr1	45794689	45795188	chr1	46160998	46161497	Wdr75|chr1:46160998-46161497	0.0700422983187639	.	.
chr1	45795197	45795696	chr1	45626729	45627228	Wdr75|chr1:45626729-45627228	0.0977536550943188	.	.
chr1	45795197	45795696	chr1	45647650	45648149	Wdr75|chr1:45647650-45648149	0.0776729677243123	.	.
chr1	45795197	45795696	chr1	45663774	45664273	Wdr75|chr1:45663774-45664273	0.0669135199912555	.	.
chr1	45795197	45795696	chr1	45673557	45674056	Wdr75|chr1:45673557-45674056	0.118968812971435	.	.
chr1	45795197	45795696	chr1	45700907	45701406	Wdr75|chr1:45700907-45701406	0.0768200622823251	.	.
chr1	45795197	45795696	chr1	45701508	45702007	Wdr75|chr1:45701508-45702007	0.123076637233047	.	.
chr1	45795197	45795696	chr1	45713120	45713619	Wdr75|chr1:45713120-45713619	0.0683528249510686	.	.
chr1	45795197	45795696	chr1	45755386	45755885	Wdr75|chr1:45755386-45755885	0.0670473373131616	.	.
chr1	45795197	45795696	chr1	45760934	45761433	Wdr75|chr1:45760934-45761433	0.156953132446862	.	.
chr1	45795197	45795696	chr1	45801268	45801767	Wdr75|chr1:45801268-45801767	0.0962910275194064	.	.
chr1	45795197	45795696	chr1	45811878	45812377	Wdr75|chr1:45811878-45812377	0.0648172048925123	.	.
chr1	45795197	45795696	chr1	45838233	45838732	Wdr75|chr1:45838233-45838732	0.0744707557369698	.	.
chr1	45795197	45795696	chr1	46137792	46138291	Wdr75|chr1:46137792-46138291	0.0720053674975262	.	.
chr1	45925424	45925923	chr1	45647136	45647635	Slc40a1|chr1:45647136-45647635	0.103428518230803	.	.
chr1	45925424	45925923	chr1	45672672	45673171	Slc40a1|chr1:45672672-45673171	0.0675668487731901	.	.
chr1	45925424	45925923	chr1	45673557	45674056	Slc40a1|chr1:45673557-45674056	0.109075754208923	.	.
chr1	45925424	45925923	chr1	45752700	45753199	Slc40a1|chr1:45752700-45753199	0.0648740037718662	.	.
chr1	45925424	45925923	chr1	45825095	45825594	Slc40a1|chr1:45825095-45825594	0.13242476692038	.	.
chr1	45925424	45925923	chr1	45845435	45845934	Slc40a1|chr1:45845435-45845934	0.140105874111184	.	.
chr1	45925424	45925923	chr1	45919615	45920114	Slc40a1|chr1:45919615-45920114	0.280689585159693	.	.
chr1	45925424	45925923	chr1	46188757	46189256	Slc40a1|chr1:46188757-46189256	0.184235010271583	.	.
chr1	45925424	45925923	chr1	46201064	46201563	Slc40a1|chr1:46201064-46201563	0.1561515954244	.	.
chr1	45926254	45926753	chr1	45723342	45723841	Slc40a1|chr1:45723342-45723841	0.116357195071425	.	.
chr1	45926254	45926753	chr1	45825095	45825594	Slc40a1|chr1:45825095-45825594	0.0914500357570887	.	.
chr1	45926254	45926753	chr1	45919615	45920114	Slc40a1|chr1:45919615-45920114	0.0740773442901066	.	.
chr1	46065930	46066429	chr1	45752700	45753199	Dnah7b|chr1:45752700-45753199	0.0693247350083394	.	.
chr1	46065930	46066429	chr1	45915175	45915674	Dnah7b|chr1:45915175-45915674	0.0718863493270099	.	.
chr1	46065930	46066429	chr1	45919615	45920114	Dnah7b|chr1:45919615-45920114	0.138780105869709	.	.
chr1	46066566	46067065	chr1	45752700	45753199	Dnah7b|chr1:45752700-45753199	0.132312964771822	.	.
chr1	46066566	46067065	chr1	45755386	45755885	Dnah7b|chr1:45755386-45755885	0.105820783563576	.	.
chr1	46066566	46067065	chr1	45782224	45782723	Dnah7b|chr1:45782224-45782723	0.065948243530344	.	.
chr1	46066566	46067065	chr1	45801268	45801767	Dnah7b|chr1:45801268-45801767	0.0693664142056839	.	.
chr1	46066566	46067065	chr1	45837607	45838106	Dnah7b|chr1:45837607-45838106	0.181937497402139	.	.
chr1	46066566	46067065	chr1	45838233	45838732	Dnah7b|chr1:45838233-45838732	0.285107714125468	.	.
chr1	46066566	46067065	chr1	45915175	45915674	Dnah7b|chr1:45915175-45915674	0.137532704793177	.	.
chr1	46066566	46067065	chr1	45919615	45920114	Dnah7b|chr1:45919615-45920114	0.107428943915748	.	.
chr1	46066566	46067065	chr1	46022239	46022738	Dnah7b|chr1:46022239-46022738	0.191661937822338	.	.
chr1	46066566	46067065	chr1	46067115	46067614	Dnah7b|chr1:46067115-46067614	0.309733608255315	.	.
chr1	46066566	46067065	chr1	46137792	46138291	Dnah7b|chr1:46137792-46138291	0.0781410073320404	.	.
chr1	46066566	46067065	chr1	46160998	46161497	Dnah7b|chr1:46160998-46161497	0.091015334496925	.	.
chr1	46425176	46425675	chr1	46022239	46022738	Dnah7c|chr1:46022239-46022738	0.155822872353728	.	.
chr1	46425176	46425675	chr1	46160998	46161497	Dnah7c|chr1:46160998-46161497	0.159231142997313	.	.
chr1	46425176	46425675	chr1	46268110	46268609	Dnah7c|chr1:46268110-46268609	0.101303168106723	.	.
chr1	46425176	46425675	chr1	46416614	46417113	Dnah7c|chr1:46416614-46417113	0.0712005562903081	.	.
chr1	52816845	52817344	chr1	52784635	52785134	Inpp1|chr1:52784635-52785134	0.0917398797610721	.	.
chr1	52816845	52817344	chr1	52796578	52797077	Inpp1|chr1:52796578-52797077	0.139021866187178	.	.
chr1	52816845	52817344	chr1	52799343	52799842	Inpp1|chr1:52799343-52799842	0.0731160569937707	.	.
chr1	52816845	52817344	chr1	52800230	52800729	Inpp1|chr1:52800230-52800729	0.0976836109319878	.	.
chr1	52816845	52817344	chr1	52854016	52854515	Inpp1|chr1:52854016-52854515	0.104604268547991	.	.
chr1	52816845	52817344	chr1	52897587	52898086	Inpp1|chr1:52897587-52898086	0.146635099889308	.	.
chr1	52816845	52817344	chr1	52932107	52932606	Inpp1|chr1:52932107-52932606	0.0802392624202617	.	.
chr1	52816845	52817344	chr1	52953081	52953580	Inpp1|chr1:52953081-52953580	0.0653728305397382	.	.
chr1	52816845	52817344	chr1	52973207	52973706	Inpp1|chr1:52973207-52973706	0.0869614963352567	.	.
chr1	52816845	52817344	chr1	52973207	52973706	Inpp1|chr1:52973207-52973706	0.0869614963352568	.	.
chr1	52816845	52817344	chr1	53014648	53015147	Inpp1|chr1:53014648-53015147	0.0668397999387451	.	.
chr1	52816845	52817344	chr1	53022900	53023399	Inpp1|chr1:53022900-53023399	0.171315432091406	.	.
chr1	52816845	52817344	chr1	53053006	53053505	Inpp1|chr1:53053006-53053505	0.100834057994807	.	.
chr1	52816845	52817344	chr1	53225566	53226065	Inpp1|chr1:53225566-53226065	0.167397342746764	.	.
chr1	52817513	52818012	chr1	52784635	52785134	Inpp1|chr1:52784635-52785134	0.096389644798953	.	.
chr1	52817513	52818012	chr1	52789713	52790212	Inpp1|chr1:52789713-52790212	0.1119521857984	.	.
chr1	52817513	52818012	chr1	52790857	52791356	Inpp1|chr1:52790857-52791356	0.116872063712488	.	.
chr1	52817513	52818012	chr1	52854016	52854515	Inpp1|chr1:52854016-52854515	0.0912069986811206	.	.
chr1	52817513	52818012	chr1	52960112	52960611	Inpp1|chr1:52960112-52960611	0.199555896703743	.	.
chr1	52817513	52818012	chr1	52986655	52987154	Inpp1|chr1:52986655-52987154	0.0707706944780618	.	.
chr1	52817513	52818012	chr1	53015814	53016313	Inpp1|chr1:53015814-53016313	0.122177508446276	.	.
chr1	52817513	52818012	chr1	53032502	53033001	Inpp1|chr1:53032502-53033001	0.108347271977701	.	.
chr1	52817513	52818012	chr1	53225566	53226065	Inpp1|chr1:53225566-53226065	0.0743314525569777	.	.
chr1	52844734	52845233	chr1	52790857	52791356	Hibch|chr1:52790857-52791356	0.116580243107461	.	.
chr1	52844734	52845233	chr1	52802854	52803353	Hibch|chr1:52802854-52803353	0.149587142427716	.	.
chr1	52844734	52845233	chr1	52863644	52864143	Hibch|chr1:52863644-52864143	0.108618190878691	.	.
chr1	52844734	52845233	chr1	52867787	52868286	Hibch|chr1:52867787-52868286	0.118866356217596	.	.
chr1	52844734	52845233	chr1	52932107	52932606	Hibch|chr1:52932107-52932606	0.0942156142681602	.	.
chr1	52844734	52845233	chr1	53014648	53015147	Hibch|chr1:53014648-53015147	0.15456246436089	.	.
chr1	52844734	52845233	chr1	53015814	53016313	Hibch|chr1:53015814-53016313	0.0760939423511927	.	.
chr1	52844734	52845233	chr1	53018688	53019187	Hibch|chr1:53018688-53019187	0.137496760127744	.	.
chr1	53061825	53062324	chr1	52897587	52898086	Mstn|chr1:52897587-52898086	0.390518771726223	.	.
chr1	53061825	53062324	chr1	52904260	52904759	Mstn|chr1:52904260-52904759	0.237736730884188	.	.
chr1	53061825	53062324	chr1	52904810	52905309	Mstn|chr1:52904810-52905309	0.185481408053234	.	.
chr1	53061825	53062324	chr1	52925439	52925938	Mstn|chr1:52925439-52925938	0.0687353012307364	.	.
chr1	53061825	53062324	chr1	52925972	52926471	Mstn|chr1:52925972-52926471	0.170892153551012	.	.
chr1	53061825	53062324	chr1	52932107	52932606	Mstn|chr1:52932107-52932606	0.0666056204062464	.	.
chr1	53061825	53062324	chr1	52934666	52935165	Mstn|chr1:52934666-52935165	0.0987707872252952	.	.
chr1	53061825	53062324	chr1	52951973	52952472	Mstn|chr1:52951973-52952472	0.0949577796864076	.	.
chr1	53061825	53062324	chr1	52955615	52956114	Mstn|chr1:52955615-52956114	0.185989616388483	.	.
chr1	53061825	53062324	chr1	52973207	52973706	Mstn|chr1:52973207-52973706	0.0831460628814882	.	.
chr1	53061825	53062324	chr1	53004996	53005495	Mstn|chr1:53004996-53005495	0.113270456942218	.	.
chr1	53061825	53062324	chr1	53014648	53015147	Mstn|chr1:53014648-53015147	0.235187338514029	.	.
chr1	53061825	53062324	chr1	53017260	53017759	Mstn|chr1:53017260-53017759	0.198617523398374	.	.
chr1	53061825	53062324	chr1	53018688	53019187	Mstn|chr1:53018688-53019187	0.202358082458323	.	.
chr1	53061825	53062324	chr1	53022900	53023399	Mstn|chr1:53022900-53023399	0.162445975706868	.	.
chr1	53061825	53062324	chr1	53053006	53053505	Mstn|chr1:53053006-53053505	0.150649742714935	.	.
chr1	53061825	53062324	chr1	53251120	53251619	Mstn|chr1:53251120-53251619	0.0814704264448313	.	.
chr1	53061825	53062324	chr1	53272612	53273111	Mstn|chr1:53272612-53273111	0.0712618515029475	.	.
chr1	53061825	53062324	chr1	53272612	53273111	Mstn|chr1:53272612-53273111	0.0712618515029476	.	.
chr1	53195021	53195520	chr1	53015814	53016313	Gm28777|chr1:53015814-53016313	0.141617695034044	.	.
chr1	53296806	53297305	chr1	53015814	53016313	Ormdl1|chr1:53015814-53016313	0.112584335346155	.	.
chr1	53296806	53297305	chr1	53015814	53016313	Pms1|chr1:53015814-53016313	0.112584335346155	.	.
chr1	53296806	53297305	chr1	53018688	53019187	Ormdl1|chr1:53018688-53019187	0.118890826364439	.	.
chr1	53296806	53297305	chr1	53018688	53019187	Pms1|chr1:53018688-53019187	0.118890826364439	.	.
chr1	53296806	53297305	chr1	53022900	53023399	Ormdl1|chr1:53022900-53023399	0.068120317424152	.	.
chr1	53296806	53297305	chr1	53022900	53023399	Pms1|chr1:53022900-53023399	0.068120317424152	.	.
chr1	53296806	53297305	chr1	53032502	53033001	Ormdl1|chr1:53032502-53033001	0.158794620005133	.	.
chr1	53296806	53297305	chr1	53032502	53033001	Pms1|chr1:53032502-53033001	0.158794620005133	.	.
chr1	53296806	53297305	chr1	53194136	53194635	Ormdl1|chr1:53194136-53194635	0.12143742405184	.	.
chr1	53296806	53297305	chr1	53194136	53194635	Pms1|chr1:53194136-53194635	0.12143742405184	.	.
chr1	53296806	53297305	chr1	53197960	53198459	Ormdl1|chr1:53197960-53198459	0.211543594355146	.	.
chr1	53296806	53297305	chr1	53197960	53198459	Pms1|chr1:53197960-53198459	0.211543594355146	.	.
chr1	53296806	53297305	chr1	53225566	53226065	Ormdl1|chr1:53225566-53226065	0.076532846100248	.	.
chr1	53296806	53297305	chr1	53225566	53226065	Pms1|chr1:53225566-53226065	0.076532846100248	.	.
chr1	53296806	53297305	chr1	53434745	53435244	Ormdl1|chr1:53434745-53435244	0.110193234413707	.	.
chr1	53296806	53297305	chr1	53434745	53435244	Pms1|chr1:53434745-53435244	0.110193234413707	.	.
chr1	53296806	53297305	chr1	53471319	53471818	Ormdl1|chr1:53471319-53471818	0.228675145131766	.	.
chr1	53296806	53297305	chr1	53471319	53471818	Pms1|chr1:53471319-53471818	0.228675145131766	.	.
chr1	53296806	53297305	chr1	53471855	53472354	Ormdl1|chr1:53471855-53472354	0.0807427326429249	.	.
chr1	53296806	53297305	chr1	53471855	53472354	Pms1|chr1:53471855-53472354	0.0807427326429249	.	.
chr1	53296806	53297305	chr1	53546977	53547476	Ormdl1|chr1:53546977-53547476	0.128787491810869	.	.
chr1	53296806	53297305	chr1	53546977	53547476	Pms1|chr1:53546977-53547476	0.128787491810869	.	.
chr1	53296806	53297305	chr1	53663141	53663640	Ormdl1|chr1:53663141-53663640	0.241280326561082	.	.
chr1	53296806	53297305	chr1	53663141	53663640	Pms1|chr1:53663141-53663640	0.241280326561082	.	.
chr1	53297308	53297807	chr1	53014648	53015147	Ormdl1|chr1:53014648-53015147	0.0701808546440895	.	.
chr1	53297308	53297807	chr1	53014648	53015147	Pms1|chr1:53014648-53015147	0.0701808546440895	.	.
chr1	53297308	53297807	chr1	53022900	53023399	Ormdl1|chr1:53022900-53023399	0.0945616772236274	.	.
chr1	53297308	53297807	chr1	53022900	53023399	Pms1|chr1:53022900-53023399	0.0945616772236274	.	.
chr1	53297308	53297807	chr1	53272612	53273111	Ormdl1|chr1:53272612-53273111	0.13867373425008	.	.
chr1	53297308	53297807	chr1	53272612	53273111	Pms1|chr1:53272612-53273111	0.13867373425008	.	.
chr1	53297308	53297807	chr1	53394356	53394855	Ormdl1|chr1:53394356-53394855	0.0950805923283253	.	.
chr1	53297308	53297807	chr1	53394356	53394855	Pms1|chr1:53394356-53394855	0.0950805923283253	.	.
chr1	53297308	53297807	chr1	53546977	53547476	Ormdl1|chr1:53546977-53547476	0.067203812054991	.	.
chr1	53297308	53297807	chr1	53546977	53547476	Pms1|chr1:53546977-53547476	0.067203812054991	.	.
chr1	53297308	53297807	chr1	53713424	53713923	Ormdl1|chr1:53713424-53713923	0.0971802348873792	.	.
chr1	53297308	53297807	chr1	53713424	53713923	Pms1|chr1:53713424-53713923	0.0971802348873792	.	.
chr1	53313399	53313898	chr1	53014648	53015147	Osgepl1|chr1:53014648-53015147	0.149104443112128	.	.
chr1	53313399	53313898	chr1	53018688	53019187	Osgepl1|chr1:53018688-53019187	0.11123512639467	.	.
chr1	53313399	53313898	chr1	53022900	53023399	Osgepl1|chr1:53022900-53023399	0.0703533786436163	.	.
chr1	53313399	53313898	chr1	53272612	53273111	Osgepl1|chr1:53272612-53273111	0.111681823652925	.	.
chr1	53313399	53313898	chr1	53303922	53304421	Osgepl1|chr1:53303922-53304421	0.079572371668999	.	.
chr1	53313399	53313898	chr1	53720556	53721055	Osgepl1|chr1:53720556-53721055	0.0772127204960662	.	.
chr1	53352482	53352981	chr1	53014648	53015147	Asdurf|chr1:53014648-53015147	0.157095410271185	.	.
chr1	53352482	53352981	chr1	53014648	53015147	Asnsd1|chr1:53014648-53015147	0.157095410271185	.	.
chr1	53352482	53352981	chr1	53017260	53017759	Asdurf|chr1:53017260-53017759	0.135245717301867	.	.
chr1	53352482	53352981	chr1	53017260	53017759	Asnsd1|chr1:53017260-53017759	0.135245717301867	.	.
chr1	53352482	53352981	chr1	53018688	53019187	Asdurf|chr1:53018688-53019187	0.0770294196541805	.	.
chr1	53352482	53352981	chr1	53018688	53019187	Asnsd1|chr1:53018688-53019187	0.0770294196541805	.	.
chr1	53352482	53352981	chr1	53022900	53023399	Asdurf|chr1:53022900-53023399	0.125242467485398	.	.
chr1	53352482	53352981	chr1	53022900	53023399	Asnsd1|chr1:53022900-53023399	0.125242467485398	.	.
chr1	53352482	53352981	chr1	53328587	53329086	Asdurf|chr1:53328587-53329086	0.110363787135917	.	.
chr1	53352482	53352981	chr1	53328587	53329086	Asnsd1|chr1:53328587-53329086	0.110363787135917	.	.
chr1	53352482	53352981	chr1	53395025	53395524	Asdurf|chr1:53395025-53395524	0.0774893498986757	.	.
chr1	53352482	53352981	chr1	53395025	53395524	Asnsd1|chr1:53395025-53395524	0.0774893498986757	.	.
chr1	53352482	53352981	chr1	53409266	53409765	Asdurf|chr1:53409266-53409765	0.0977429208881553	.	.
chr1	53352482	53352981	chr1	53409266	53409765	Asnsd1|chr1:53409266-53409765	0.0977429208881553	.	.
chr1	53352482	53352981	chr1	53471855	53472354	Asdurf|chr1:53471855-53472354	0.0686033556105209	.	.
chr1	53352482	53352981	chr1	53471855	53472354	Asnsd1|chr1:53471855-53472354	0.0686033556105209	.	.
chr1	53352482	53352981	chr1	53720556	53721055	Asdurf|chr1:53720556-53721055	0.174590768166218	.	.
chr1	53352482	53352981	chr1	53720556	53721055	Asnsd1|chr1:53720556-53721055	0.174590768166218	.	.
chr1	53706596	53707095	chr1	53546977	53547476	Dnah7a|chr1:53546977-53547476	0.101294137296302	.	.
chr1	53706596	53707095	chr1	53663141	53663640	Dnah7a|chr1:53663141-53663640	0.0721653680401934	.	.
chr1	53707111	53707610	chr1	53395025	53395524	Dnah7a|chr1:53395025-53395524	0.126741702756026	.	.
chr1	54250459	54250958	chr1	54578469	54578968	Ccdc150|chr1:54578469-54578968	0.103782618043484	.	.
chr1	54250459	54250958	chr1	54713166	54713665	Ccdc150|chr1:54713166-54713665	0.0877571966756861	.	.
chr1	54250459	54250958	chr1	54735435	54735934	Ccdc150|chr1:54735435-54735934	0.065100563441504	.	.
chr1	54438767	54439266	chr1	54341818	54342317	Gtf3c3|chr1:54341818-54342317	0.181886634430243	.	.
chr1	54438767	54439266	chr1	54550488	54550987	Gtf3c3|chr1:54550488-54550987	0.0915326338590194	.	.
chr1	54438767	54439266	chr1	54566809	54567308	Gtf3c3|chr1:54566809-54567308	0.0984608517270275	.	.
chr1	54438767	54439266	chr1	54597614	54598113	Gtf3c3|chr1:54597614-54598113	0.106546332595127	.	.
chr1	54438767	54439266	chr1	54729354	54729853	Gtf3c3|chr1:54729354-54729853	0.0933747453043931	.	.
chr1	54557443	54557942	chr1	54468624	54469123	Pgap1|chr1:54468624-54469123	0.100643019137237	.	.
chr1	54557443	54557942	chr1	54579962	54580461	Pgap1|chr1:54579962-54580461	0.0970324551017829	.	.
chr1	54557443	54557942	chr1	54596097	54596596	Pgap1|chr1:54596097-54596596	0.0989764546281918	.	.
chr1	54557443	54557942	chr1	54716876	54717375	Pgap1|chr1:54716876-54717375	0.06610551945302	.	.
chr1	54557443	54557942	chr1	54716876	54717375	Pgap1|chr1:54716876-54717375	0.0661055194530201	.	.
chr1	55026688	55027187	chr1	55184934	55185433	Sf3b1|chr1:55184934-55185433	0.158023797001272	.	.
chr1	55026688	55027187	chr1	55221300	55221799	Sf3b1|chr1:55221300-55221799	0.153231039241726	.	.
chr1	55026688	55027187	chr1	55383081	55383580	Sf3b1|chr1:55383081-55383580	0.0752575439319771	.	.
chr1	55027198	55027697	chr1	55265410	55265909	Sf3b1|chr1:55265410-55265909	0.076949462380633	.	.
chr1	55027198	55027697	chr1	55395794	55396293	Sf3b1|chr1:55395794-55396293	0.217848412982568	.	.
chr1	55027198	55027697	chr1	55499775	55500274	Sf3b1|chr1:55499775-55500274	0.117996495690756	.	.
chr1	55052491	55052990	chr1	55158208	55158707	Coq10b|chr1:55158208-55158707	0.134764709966822	.	.
chr1	55052491	55052990	chr1	55158715	55159214	Coq10b|chr1:55158715-55159214	0.0948027069044386	.	.
chr1	55052491	55052990	chr1	55161048	55161547	Coq10b|chr1:55161048-55161547	0.130984419682735	.	.
chr1	55052491	55052990	chr1	55164001	55164500	Coq10b|chr1:55164001-55164500	0.065323721432271	.	.
chr1	55052491	55052990	chr1	55265410	55265909	Coq10b|chr1:55265410-55265909	0.0921294020728951	.	.
chr1	55052491	55052990	chr1	55383081	55383580	Coq10b|chr1:55383081-55383580	0.157577930252551	.	.
chr1	55052491	55052990	chr1	55395794	55396293	Coq10b|chr1:55395794-55396293	0.129573021004839	.	.
chr1	55052491	55052990	chr1	55430068	55430567	Coq10b|chr1:55430068-55430567	0.0657512247237394	.	.
chr1	55052491	55052990	chr1	55448089	55448588	Coq10b|chr1:55448089-55448588	0.0768320154066884	.	.
chr1	55053010	55053509	chr1	55158208	55158707	Coq10b|chr1:55158208-55158707	0.124561198444213	.	.
chr1	55053010	55053509	chr1	55158715	55159214	Coq10b|chr1:55158715-55159214	0.0695130045241803	.	.
chr1	55053010	55053509	chr1	55239226	55239725	Coq10b|chr1:55239226-55239725	0.170958801295474	.	.
chr1	55053010	55053509	chr1	55395794	55396293	Coq10b|chr1:55395794-55396293	0.0835500703623388	.	.
chr1	55087395	55087894	chr1	55012469	55012968	Hspd1|chr1:55012469-55012968	0.0937596215479825	.	.
chr1	55087395	55087894	chr1	55012469	55012968	Hspe1|chr1:55012469-55012968	0.0937596215479825	.	.
chr1	55087395	55087894	chr1	55145490	55145989	Hspd1|chr1:55145490-55145989	0.0987670123807134	.	.
chr1	55087395	55087894	chr1	55145490	55145989	Hspe1|chr1:55145490-55145989	0.0987670123807134	.	.
chr1	55087395	55087894	chr1	55171875	55172374	Hspd1|chr1:55171875-55172374	0.101434156793231	.	.
chr1	55087395	55087894	chr1	55171875	55172374	Hspe1|chr1:55171875-55172374	0.101434156793231	.	.
chr1	55087395	55087894	chr1	55399828	55400327	Hspd1|chr1:55399828-55400327	0.182142463522025	.	.
chr1	55087395	55087894	chr1	55399828	55400327	Hspe1|chr1:55399828-55400327	0.182142463522025	.	.
chr1	55087908	55088407	chr1	55036205	55036704	Hspd1|chr1:55036205-55036704	0.0966936042502967	.	.
chr1	55087908	55088407	chr1	55036205	55036704	Hspe1|chr1:55036205-55036704	0.0966936042502967	.	.
chr1	55087908	55088407	chr1	55164001	55164500	Hspd1|chr1:55164001-55164500	0.144977025645881	.	.
chr1	55087908	55088407	chr1	55164001	55164500	Hspe1|chr1:55164001-55164500	0.144977025645881	.	.
chr1	55087908	55088407	chr1	55383081	55383580	Hspd1|chr1:55383081-55383580	0.0844059410199611	.	.
chr1	55087908	55088407	chr1	55383081	55383580	Hspe1|chr1:55383081-55383580	0.0844059410199611	.	.
chr1	55087908	55088407	chr1	55395794	55396293	Hspd1|chr1:55395794-55396293	0.154208545874083	.	.
chr1	55087908	55088407	chr1	55395794	55396293	Hspe1|chr1:55395794-55396293	0.154208545874083	.	.
chr1	55087908	55088407	chr1	55410613	55411112	Hspd1|chr1:55410613-55411112	0.11745279248075	.	.
chr1	55087908	55088407	chr1	55410613	55411112	Hspe1|chr1:55410613-55411112	0.11745279248075	.	.
chr1	55130908	55131407	chr1	55036205	55036704	Mob4|chr1:55036205-55036704	0.0725790546832272	.	.
chr1	55130908	55131407	chr1	55399828	55400327	Mob4|chr1:55399828-55400327	0.114065877697975	.	.
chr1	55131471	55131970	chr1	55158208	55158707	Mob4|chr1:55158208-55158707	0.0792494836046512	.	.
chr1	55131471	55131970	chr1	55184934	55185433	Mob4|chr1:55184934-55185433	0.0670620601365435	.	.
chr1	55131471	55131970	chr1	55399828	55400327	Mob4|chr1:55399828-55400327	0.151912033416332	.	.
chr1	55131471	55131970	chr1	55430068	55430567	Mob4|chr1:55430068-55430567	0.0679703210028773	.	.
chr1	55131471	55131970	chr1	55430068	55430567	Mob4|chr1:55430068-55430567	0.0679703210028774	.	.
chr1	55236881	55237380	chr1	55026005	55026504	Mars2|chr1:55026005-55026504	0.0790869806752593	.	.
chr1	55236881	55237380	chr1	55158208	55158707	Mars2|chr1:55158208-55158707	0.0851284190143908	.	.
chr1	55236881	55237380	chr1	55158715	55159214	Mars2|chr1:55158715-55159214	0.0787682130757201	.	.
chr1	55236881	55237380	chr1	55158715	55159214	Mars2|chr1:55158715-55159214	0.0787682130757202	.	.
chr1	55236881	55237380	chr1	55161048	55161547	Mars2|chr1:55161048-55161547	0.0928143037730761	.	.
chr1	55236881	55237380	chr1	55171875	55172374	Mars2|chr1:55171875-55172374	0.0739106936874284	.	.
chr1	55236881	55237380	chr1	55184934	55185433	Mars2|chr1:55184934-55185433	0.229888011950942	.	.
chr1	55236881	55237380	chr1	55201711	55202210	Mars2|chr1:55201711-55202210	0.0996845058137239	.	.
chr1	55236881	55237380	chr1	55202211	55202710	Mars2|chr1:55202211-55202710	0.0699302835322215	.	.
chr1	55236881	55237380	chr1	55395794	55396293	Mars2|chr1:55395794-55396293	0.101994613330982	.	.
chr1	55236881	55237380	chr1	55430568	55431067	Mars2|chr1:55430568-55431067	0.0926868851616155	.	.
chr1	55236881	55237380	chr1	55448089	55448588	Mars2|chr1:55448089-55448588	0.104872811324993	.	.
chr1	55237741	55238240	chr1	55221300	55221799	Mars2|chr1:55221300-55221799	0.118733012658052	.	.
chr1	55237741	55238240	chr1	55383081	55383580	Mars2|chr1:55383081-55383580	0.0844553579986517	.	.
chr1	55363229	55363728	chr1	55410613	55411112	Boll|chr1:55410613-55411112	0.0862313415410441	.	.
chr1	55405572	55406071	chr1	55012469	55012968	Plcl1|chr1:55012469-55012968	0.0856471009787428	.	.
chr1	55405572	55406071	chr1	55012469	55012968	Plcl1|chr1:55012469-55012968	0.0856471009787429	.	.
chr1	55405572	55406071	chr1	55158208	55158707	Plcl1|chr1:55158208-55158707	0.122741517249067	.	.
chr1	55405572	55406071	chr1	55239226	55239725	Plcl1|chr1:55239226-55239725	0.107240169402992	.	.
chr1	55405572	55406071	chr1	55265410	55265909	Plcl1|chr1:55265410-55265909	0.0798253321670684	.	.
chr1	55405572	55406071	chr1	55399828	55400327	Plcl1|chr1:55399828-55400327	0.111558206989551	.	.
chr1	55405572	55406071	chr1	55430068	55430567	Plcl1|chr1:55430068-55430567	0.137521606667806	.	.
chr1	55405572	55406071	chr1	55448089	55448588	Plcl1|chr1:55448089-55448588	0.151842970615921	.	.
chr1	56970798	56971297	chr1	56557475	56557974	9130024F11Rik|chr1:56557475-56557974	0.173584957949668	.	.
chr1	56970798	56971297	chr1	56634910	56635409	9130024F11Rik|chr1:56634910-56635409	0.102482498548078	.	.
chr1	56970798	56971297	chr1	56664491	56664990	9130024F11Rik|chr1:56664491-56664990	0.0800031648635168	.	.
chr1	56970798	56971297	chr1	56732032	56732531	9130024F11Rik|chr1:56732032-56732531	0.0794185161344165	.	.
chr1	56970798	56971297	chr1	56732597	56733096	9130024F11Rik|chr1:56732597-56733096	0.102720901241204	.	.
chr1	56970798	56971297	chr1	56900120	56900619	9130024F11Rik|chr1:56900120-56900619	0.0677724994232652	.	.
chr1	56970798	56971297	chr1	56914187	56914686	9130024F11Rik|chr1:56914187-56914686	0.14884469251752	.	.
chr1	56970798	56971297	chr1	56924499	56924998	9130024F11Rik|chr1:56924499-56924998	0.0815842596280059	.	.
chr1	56970798	56971297	chr1	56943577	56944076	9130024F11Rik|chr1:56943577-56944076	0.0878965209421729	.	.
chr1	56970798	56971297	chr1	56972961	56973460	9130024F11Rik|chr1:56972961-56973460	0.0646940711080821	.	.
chr1	56970798	56971297	chr1	56977074	56977573	9130024F11Rik|chr1:56977074-56977573	0.0768923014547179	.	.
chr1	56971495	56971994	chr1	56535264	56535763	9130024F11Rik|chr1:56535264-56535763	0.146557584060657	.	.
chr1	56971495	56971994	chr1	56557475	56557974	9130024F11Rik|chr1:56557475-56557974	0.23374286067439	.	.
chr1	56971495	56971994	chr1	56587194	56587693	9130024F11Rik|chr1:56587194-56587693	0.26687014177755	.	.
chr1	56971495	56971994	chr1	56610101	56610600	9130024F11Rik|chr1:56610101-56610600	0.156598009037769	.	.
chr1	56971495	56971994	chr1	56634910	56635409	9130024F11Rik|chr1:56634910-56635409	0.163817523027612	.	.
chr1	56971495	56971994	chr1	56639069	56639568	9130024F11Rik|chr1:56639069-56639568	0.257429833285781	.	.
chr1	56971495	56971994	chr1	56654963	56655462	9130024F11Rik|chr1:56654963-56655462	0.12127086568394	.	.
chr1	56971495	56971994	chr1	56780305	56780804	9130024F11Rik|chr1:56780305-56780804	0.280891959280472	.	.
chr1	56971495	56971994	chr1	56788313	56788812	9130024F11Rik|chr1:56788313-56788812	0.11049419748017	.	.
chr1	56971495	56971994	chr1	56843575	56844074	9130024F11Rik|chr1:56843575-56844074	0.330909518078522	.	.
chr1	56971495	56971994	chr1	56900847	56901346	9130024F11Rik|chr1:56900847-56901346	0.16658954158584	.	.
chr1	56971495	56971994	chr1	56912912	56913411	9130024F11Rik|chr1:56912912-56913411	0.113001392825467	.	.
chr1	56971495	56971994	chr1	56924499	56924998	9130024F11Rik|chr1:56924499-56924998	0.167742461118098	.	.
chr1	56971495	56971994	chr1	56933761	56934260	9130024F11Rik|chr1:56933761-56934260	0.112532108957916	.	.
chr1	56971495	56971994	chr1	56938932	56939431	9130024F11Rik|chr1:56938932-56939431	0.125748721737756	.	.
chr1	56971495	56971994	chr1	56957894	56958393	9130024F11Rik|chr1:56957894-56958393	0.240392322600819	.	.
chr1	56971495	56971994	chr1	56969699	56970198	9130024F11Rik|chr1:56969699-56970198	0.160437496569161	.	.
chr1	56971495	56971994	chr1	56977074	56977573	9130024F11Rik|chr1:56977074-56977573	0.232335610724999	.	.
chr1	56972152	56972651	chr1	56557475	56557974	9130024F11Rik|chr1:56557475-56557974	0.193351608626374	.	.
chr1	56972152	56972651	chr1	56610101	56610600	9130024F11Rik|chr1:56610101-56610600	0.163301699211439	.	.
chr1	56972152	56972651	chr1	56631358	56631857	9130024F11Rik|chr1:56631358-56631857	0.0796339633879676	.	.
chr1	56972152	56972651	chr1	56634910	56635409	9130024F11Rik|chr1:56634910-56635409	0.262136644652382	.	.
chr1	56972152	56972651	chr1	56639069	56639568	9130024F11Rik|chr1:56639069-56639568	0.098662711769186	.	.
chr1	56972152	56972651	chr1	56732032	56732531	9130024F11Rik|chr1:56732032-56732531	0.0978515591034568	.	.
chr1	56972152	56972651	chr1	56732597	56733096	9130024F11Rik|chr1:56732597-56733096	0.158662283914079	.	.
chr1	56972152	56972651	chr1	56749555	56750054	9130024F11Rik|chr1:56749555-56750054	0.106735428247566	.	.
chr1	56972152	56972651	chr1	56780305	56780804	9130024F11Rik|chr1:56780305-56780804	0.108934656152212	.	.
chr1	56972152	56972651	chr1	56788313	56788812	9130024F11Rik|chr1:56788313-56788812	0.0886620259368829	.	.
chr1	56972152	56972651	chr1	56843575	56844074	9130024F11Rik|chr1:56843575-56844074	0.187006456272271	.	.
chr1	56972152	56972651	chr1	56850347	56850846	9130024F11Rik|chr1:56850347-56850846	0.122619522500035	.	.
chr1	56972152	56972651	chr1	56900120	56900619	9130024F11Rik|chr1:56900120-56900619	0.190797133850839	.	.
chr1	56972152	56972651	chr1	56900847	56901346	9130024F11Rik|chr1:56900847-56901346	0.186458393211805	.	.
chr1	56972152	56972651	chr1	56912912	56913411	9130024F11Rik|chr1:56912912-56913411	0.134449217469635	.	.
chr1	56972152	56972651	chr1	56924499	56924998	9130024F11Rik|chr1:56924499-56924998	0.254208933048229	.	.
chr1	56972152	56972651	chr1	56938932	56939431	9130024F11Rik|chr1:56938932-56939431	0.118739137201602	.	.
chr1	56972152	56972651	chr1	56957894	56958393	9130024F11Rik|chr1:56957894-56958393	0.169553179412043	.	.
chr1	56972152	56972651	chr1	56969699	56970198	9130024F11Rik|chr1:56969699-56970198	0.125830784110062	.	.
chr1	56972152	56972651	chr1	56977074	56977573	9130024F11Rik|chr1:56977074-56977573	0.202254084399903	.	.
chr1	56972152	56972651	chr1	56991459	56991958	9130024F11Rik|chr1:56991459-56991958	0.0657540114982873	.	.
chr1	56977700	56978199	chr1	56535264	56535763	Satb2|chr1:56535264-56535763	0.162526224770658	.	.
chr1	56977700	56978199	chr1	56548737	56549236	Satb2|chr1:56548737-56549236	0.0777319879677545	.	.
chr1	56977700	56978199	chr1	56548737	56549236	Satb2|chr1:56548737-56549236	0.0777319879677546	.	.
chr1	56977700	56978199	chr1	56587194	56587693	Satb2|chr1:56587194-56587693	0.0971244053203904	.	.
chr1	56977700	56978199	chr1	56610101	56610600	Satb2|chr1:56610101-56610600	0.147956490380316	.	.
chr1	56977700	56978199	chr1	56634910	56635409	Satb2|chr1:56634910-56635409	0.239466489342245	.	.
chr1	56977700	56978199	chr1	56639069	56639568	Satb2|chr1:56639069-56639568	0.301082832653411	.	.
chr1	56977700	56978199	chr1	56654963	56655462	Satb2|chr1:56654963-56655462	0.128069398708553	.	.
chr1	56977700	56978199	chr1	56732597	56733096	Satb2|chr1:56732597-56733096	0.0712509794170138	.	.
chr1	56977700	56978199	chr1	56750133	56750632	Satb2|chr1:56750133-56750632	0.0687969367842204	.	.
chr1	56977700	56978199	chr1	56780305	56780804	Satb2|chr1:56780305-56780804	0.343118858262513	.	.
chr1	56977700	56978199	chr1	56843575	56844074	Satb2|chr1:56843575-56844074	0.160098714770116	.	.
chr1	56977700	56978199	chr1	56879227	56879726	Satb2|chr1:56879227-56879726	0.115121631711412	.	.
chr1	56977700	56978199	chr1	56882150	56882649	Satb2|chr1:56882150-56882649	0.0985930936012895	.	.
chr1	56977700	56978199	chr1	56900120	56900619	Satb2|chr1:56900120-56900619	0.140307112931778	.	.
chr1	56977700	56978199	chr1	56900847	56901346	Satb2|chr1:56900847-56901346	0.106739680594033	.	.
chr1	56977700	56978199	chr1	56912912	56913411	Satb2|chr1:56912912-56913411	0.098000407128974	.	.
chr1	56977700	56978199	chr1	56920379	56920878	Satb2|chr1:56920379-56920878	0.0731483627646624	.	.
chr1	56977700	56978199	chr1	56924499	56924998	Satb2|chr1:56924499-56924998	0.334899331318831	.	.
chr1	56977700	56978199	chr1	56938932	56939431	Satb2|chr1:56938932-56939431	0.135016419606383	.	.
chr1	56977700	56978199	chr1	56943577	56944076	Satb2|chr1:56943577-56944076	0.135466102602487	.	.
chr1	56977700	56978199	chr1	56957894	56958393	Satb2|chr1:56957894-56958393	0.324283128176137	.	.
chr1	56977700	56978199	chr1	56969699	56970198	Satb2|chr1:56969699-56970198	0.262788529665408	.	.
chr1	56977700	56978199	chr1	56977074	56977573	Satb2|chr1:56977074-56977573	0.379662046661767	.	.
chr1	56978524	56979023	chr1	56535264	56535763	Satb2|chr1:56535264-56535763	0.0680973318376653	.	.
chr1	56978524	56979023	chr1	56548737	56549236	Satb2|chr1:56548737-56549236	0.0968204901299301	.	.
chr1	56978524	56979023	chr1	56557475	56557974	Satb2|chr1:56557475-56557974	0.190414964473796	.	.
chr1	56978524	56979023	chr1	56634910	56635409	Satb2|chr1:56634910-56635409	0.171564804886947	.	.
chr1	56978524	56979023	chr1	56639069	56639568	Satb2|chr1:56639069-56639568	0.0764684053274904	.	.
chr1	56978524	56979023	chr1	56732032	56732531	Satb2|chr1:56732032-56732531	0.0815242543940775	.	.
chr1	56978524	56979023	chr1	56732597	56733096	Satb2|chr1:56732597-56733096	0.139263534943169	.	.
chr1	56978524	56979023	chr1	56780305	56780804	Satb2|chr1:56780305-56780804	0.3318793320286	.	.
chr1	56978524	56979023	chr1	56823439	56823938	Satb2|chr1:56823439-56823938	0.0878377741510615	.	.
chr1	56978524	56979023	chr1	56843575	56844074	Satb2|chr1:56843575-56844074	0.29363291353108	.	.
chr1	56978524	56979023	chr1	56879227	56879726	Satb2|chr1:56879227-56879726	0.109676673399307	.	.
chr1	56978524	56979023	chr1	56900847	56901346	Satb2|chr1:56900847-56901346	0.0707808223438101	.	.
chr1	56978524	56979023	chr1	56912912	56913411	Satb2|chr1:56912912-56913411	0.0929689135531478	.	.
chr1	56978524	56979023	chr1	56914187	56914686	Satb2|chr1:56914187-56914686	0.0735630541141422	.	.
chr1	56978524	56979023	chr1	56924499	56924998	Satb2|chr1:56924499-56924998	0.248855005747917	.	.
chr1	56978524	56979023	chr1	56938932	56939431	Satb2|chr1:56938932-56939431	0.0866054189064592	.	.
chr1	56978524	56979023	chr1	56943577	56944076	Satb2|chr1:56943577-56944076	0.298813201608603	.	.
chr1	56978524	56979023	chr1	56957894	56958393	Satb2|chr1:56957894-56958393	0.208065833343527	.	.
chr1	56978524	56979023	chr1	56969699	56970198	Satb2|chr1:56969699-56970198	0.176401419032964	.	.
chr1	56978524	56979023	chr1	56977074	56977573	Satb2|chr1:56977074-56977573	0.178814748154205	.	.
chr1	56978524	56979023	chr1	56988423	56988922	Satb2|chr1:56988423-56988922	0.119140061869804	.	.
chr1	57214259	57214758	chr1	57167159	57167658	BC055402|chr1:57167159-57167658	0.117814331841313	.	.
chr1	57214259	57214758	chr1	57198962	57199461	BC055402|chr1:57198962-57199461	0.247975157904907	.	.
chr1	57214259	57214758	chr1	57205521	57206020	BC055402|chr1:57205521-57206020	0.115017221417146	.	.
chr1	57214259	57214758	chr1	57265242	57265741	BC055402|chr1:57265242-57265741	0.1528839464502	.	.
chr1	57214259	57214758	chr1	57387818	57388317	BC055402|chr1:57387818-57388317	0.108330534047249	.	.
chr1	57214259	57214758	chr1	57389153	57389652	BC055402|chr1:57389153-57389652	0.116920975400712	.	.
chr1	57214259	57214758	chr1	57400829	57401328	BC055402|chr1:57400829-57401328	0.136996437888301	.	.
chr1	57214259	57214758	chr1	57413334	57413833	BC055402|chr1:57413334-57413833	0.265634027657899	.	.
chr1	57214259	57214758	chr1	57428334	57428833	BC055402|chr1:57428334-57428833	0.0659549009346707	.	.
chr1	57377374	57377873	chr1	57032689	57033188	1700066M21Rik|chr1:57032689-57033188	0.0675577214036961	.	.
chr1	57377374	57377873	chr1	57032689	57033188	4930558J18Rik|chr1:57032689-57033188	0.0675577214036961	.	.
chr1	57377374	57377873	chr1	57033195	57033694	1700066M21Rik|chr1:57033195-57033694	0.124233668081284	.	.
chr1	57377374	57377873	chr1	57033195	57033694	4930558J18Rik|chr1:57033195-57033694	0.124233668081284	.	.
chr1	57377374	57377873	chr1	57144179	57144678	1700066M21Rik|chr1:57144179-57144678	0.0917096218399407	.	.
chr1	57377374	57377873	chr1	57144179	57144678	4930558J18Rik|chr1:57144179-57144678	0.0917096218399407	.	.
chr1	57377374	57377873	chr1	57269706	57270205	1700066M21Rik|chr1:57269706-57270205	0.0687548522966975	.	.
chr1	57377374	57377873	chr1	57269706	57270205	4930558J18Rik|chr1:57269706-57270205	0.0687548522966975	.	.
chr1	57377374	57377873	chr1	57301867	57302366	1700066M21Rik|chr1:57301867-57302366	0.0654815998377934	.	.
chr1	57377374	57377873	chr1	57301867	57302366	4930558J18Rik|chr1:57301867-57302366	0.0654815998377934	.	.
chr1	57377374	57377873	chr1	57384165	57384664	1700066M21Rik|chr1:57384165-57384664	0.134628343357043	.	.
chr1	57377374	57377873	chr1	57384165	57384664	4930558J18Rik|chr1:57384165-57384664	0.134628343357043	.	.
chr1	57377374	57377873	chr1	57388633	57389132	1700066M21Rik|chr1:57388633-57389132	0.0958962354415813	.	.
chr1	57377374	57377873	chr1	57388633	57389132	4930558J18Rik|chr1:57388633-57389132	0.0958962354415813	.	.
chr1	57377374	57377873	chr1	57478975	57479474	1700066M21Rik|chr1:57478975-57479474	0.0852366154456929	.	.
chr1	57377374	57377873	chr1	57478975	57479474	4930558J18Rik|chr1:57478975-57479474	0.0852366154456929	.	.
chr1	57377988	57378487	chr1	57033195	57033694	1700066M21Rik|chr1:57033195-57033694	0.0888162079966323	.	.
chr1	57377988	57378487	chr1	57033195	57033694	4930558J18Rik|chr1:57033195-57033694	0.0888162079966323	.	.
chr1	57377988	57378487	chr1	57167159	57167658	1700066M21Rik|chr1:57167159-57167658	0.129488419223001	.	.
chr1	57377988	57378487	chr1	57167159	57167658	4930558J18Rik|chr1:57167159-57167658	0.129488419223001	.	.
chr1	57377988	57378487	chr1	57198962	57199461	1700066M21Rik|chr1:57198962-57199461	0.109901343263085	.	.
chr1	57377988	57378487	chr1	57198962	57199461	4930558J18Rik|chr1:57198962-57199461	0.109901343263085	.	.
chr1	57377988	57378487	chr1	57205521	57206020	1700066M21Rik|chr1:57205521-57206020	0.0727679806460338	.	.
chr1	57377988	57378487	chr1	57205521	57206020	4930558J18Rik|chr1:57205521-57206020	0.0727679806460338	.	.
chr1	57377988	57378487	chr1	57265242	57265741	1700066M21Rik|chr1:57265242-57265741	0.0726040354302039	.	.
chr1	57377988	57378487	chr1	57265242	57265741	4930558J18Rik|chr1:57265242-57265741	0.0726040354302039	.	.
chr1	57377988	57378487	chr1	57400829	57401328	1700066M21Rik|chr1:57400829-57401328	0.0815581590633142	.	.
chr1	57377988	57378487	chr1	57400829	57401328	4930558J18Rik|chr1:57400829-57401328	0.0815581590633142	.	.
chr1	57377988	57378487	chr1	57416709	57417208	1700066M21Rik|chr1:57416709-57417208	0.134262561076082	.	.
chr1	57377988	57378487	chr1	57416709	57417208	4930558J18Rik|chr1:57416709-57417208	0.134262561076082	.	.
chr1	57406257	57406756	chr1	57330107	57330606	Maip1|chr1:57330107-57330606	0.0932359420575588	.	.
chr1	57406257	57406756	chr1	57330107	57330606	Tyw5|chr1:57330107-57330606	0.0932359420575588	.	.
chr1	57406257	57406756	chr1	57341639	57342138	Maip1|chr1:57341639-57342138	0.0819669624320033	.	.
chr1	57406257	57406756	chr1	57341639	57342138	Tyw5|chr1:57341639-57342138	0.0819669624320033	.	.
chr1	57406257	57406756	chr1	57358458	57358957	Maip1|chr1:57358458-57358957	0.132733390529672	.	.
chr1	57406257	57406756	chr1	57358458	57358957	Tyw5|chr1:57358458-57358957	0.132733390529672	.	.
chr1	57406257	57406756	chr1	57413334	57413833	Maip1|chr1:57413334-57413833	0.110017133220845	.	.
chr1	57406257	57406756	chr1	57413334	57413833	Tyw5|chr1:57413334-57413833	0.110017133220845	.	.
chr1	57406257	57406756	chr1	57428877	57429376	Maip1|chr1:57428877-57429376	0.0814381428542182	.	.
chr1	57406257	57406756	chr1	57428877	57429376	Tyw5|chr1:57428877-57429376	0.0814381428542182	.	.
chr1	57406257	57406756	chr1	57450186	57450685	Maip1|chr1:57450186-57450685	0.0705494249637884	.	.
chr1	57406257	57406756	chr1	57450186	57450685	Tyw5|chr1:57450186-57450685	0.0705494249637884	.	.
chr1	57406257	57406756	chr1	57479500	57479999	Maip1|chr1:57479500-57479999	0.107161077715204	.	.
chr1	57406257	57406756	chr1	57479500	57479999	Tyw5|chr1:57479500-57479999	0.107161077715204	.	.
chr1	57406767	57407266	chr1	57073284	57073783	Maip1|chr1:57073284-57073783	0.0952520483952567	.	.
chr1	57406767	57407266	chr1	57073284	57073783	Maip1|chr1:57073284-57073783	0.0952520483952568	.	.
chr1	57406767	57407266	chr1	57073284	57073783	Tyw5|chr1:57073284-57073783	0.0952520483952567	.	.
chr1	57406767	57407266	chr1	57073284	57073783	Tyw5|chr1:57073284-57073783	0.0952520483952568	.	.
chr1	57406767	57407266	chr1	57474926	57475425	Maip1|chr1:57474926-57475425	0.0995618236684804	.	.
chr1	57406767	57407266	chr1	57474926	57475425	Tyw5|chr1:57474926-57475425	0.0995618236684804	.	.
chr1	57406767	57407266	chr1	57478975	57479474	Maip1|chr1:57478975-57479474	0.082297273398043	.	.
chr1	57406767	57407266	chr1	57478975	57479474	Tyw5|chr1:57478975-57479474	0.082297273398043	.	.
chr1	57406767	57407266	chr1	57479500	57479999	Maip1|chr1:57479500-57479999	0.113909162743653	.	.
chr1	57406767	57407266	chr1	57479500	57479999	Tyw5|chr1:57479500-57479999	0.113909162743653	.	.
chr1	58972763	58973262	chr1	58859128	58859627	Stradb|chr1:58859128-58859627	0.0716159044150238	.	.
chr1	58972763	58973262	chr1	58859128	58859627	Trak2|chr1:58859128-58859627	0.0716159044150238	.	.
chr1	58972763	58973262	chr1	58909565	58910064	Stradb|chr1:58909565-58910064	0.110982469470632	.	.
chr1	58972763	58973262	chr1	58909565	58910064	Trak2|chr1:58909565-58910064	0.110982469470632	.	.
chr1	58972763	58973262	chr1	58937261	58937760	Stradb|chr1:58937261-58937760	0.0840097519501892	.	.
chr1	58972763	58973262	chr1	58937261	58937760	Trak2|chr1:58937261-58937760	0.0840097519501892	.	.
chr1	58973284	58973783	chr1	58830865	58831364	Stradb|chr1:58830865-58831364	0.0806585058722185	.	.
chr1	58973284	58973783	chr1	58830865	58831364	Trak2|chr1:58830865-58831364	0.0806585058722185	.	.
chr1	58973284	58973783	chr1	58859128	58859627	Stradb|chr1:58859128-58859627	0.170317382415971	.	.
chr1	58973284	58973783	chr1	58859128	58859627	Trak2|chr1:58859128-58859627	0.170317382415971	.	.
chr1	58973284	58973783	chr1	58924093	58924592	Stradb|chr1:58924093-58924592	0.0900631089271017	.	.
chr1	58973284	58973783	chr1	58924093	58924592	Trak2|chr1:58924093-58924592	0.0900631089271017	.	.
chr1	58973284	58973783	chr1	58935047	58935546	Stradb|chr1:58935047-58935546	0.0772951803606961	.	.
chr1	58973284	58973783	chr1	58935047	58935546	Trak2|chr1:58935047-58935546	0.0772951803606961	.	.
chr1	58973284	58973783	chr1	58965374	58965873	Stradb|chr1:58965374-58965873	0.0709861894827242	.	.
chr1	58973284	58973783	chr1	58965374	58965873	Trak2|chr1:58965374-58965873	0.0709861894827242	.	.
chr1	58973284	58973783	chr1	58985170	58985669	Stradb|chr1:58985170-58985669	0.094457372839637	.	.
chr1	58973284	58973783	chr1	58985170	58985669	Trak2|chr1:58985170-58985669	0.094457372839637	.	.
chr1	58973284	58973783	chr1	58985738	58986237	Stradb|chr1:58985738-58986237	0.149301434384486	.	.
chr1	58973284	58973783	chr1	58985738	58986237	Trak2|chr1:58985738-58986237	0.149301434384486	.	.
chr1	58973284	58973783	chr1	58995279	58995778	Stradb|chr1:58995279-58995778	0.0902553420341831	.	.
chr1	58973284	58973783	chr1	58995279	58995778	Trak2|chr1:58995279-58995778	0.0902553420341831	.	.
chr1	58973284	58973783	chr1	59009165	59009664	Stradb|chr1:59009165-59009664	0.0984369520025872	.	.
chr1	58973284	58973783	chr1	59009165	59009664	Trak2|chr1:59009165-59009664	0.0984369520025872	.	.
chr1	58973886	58974385	chr1	58830865	58831364	Stradb|chr1:58830865-58831364	0.0844443828500904	.	.
chr1	58973886	58974385	chr1	58830865	58831364	Trak2|chr1:58830865-58831364	0.0844443828500904	.	.
chr1	58973886	58974385	chr1	58909565	58910064	Stradb|chr1:58909565-58910064	0.119673903838236	.	.
chr1	58973886	58974385	chr1	58909565	58910064	Trak2|chr1:58909565-58910064	0.119673903838236	.	.
chr1	58973886	58974385	chr1	58944492	58944991	Stradb|chr1:58944492-58944991	0.170696168684792	.	.
chr1	58973886	58974385	chr1	58944492	58944991	Trak2|chr1:58944492-58944991	0.170696168684792	.	.
chr1	58973886	58974385	chr1	58960902	58961401	Stradb|chr1:58960902-58961401	0.0655402163745598	.	.
chr1	58973886	58974385	chr1	58960902	58961401	Trak2|chr1:58960902-58961401	0.0655402163745598	.	.
chr1	58973886	58974385	chr1	58962504	58963003	Stradb|chr1:58962504-58963003	0.190178228862756	.	.
chr1	58973886	58974385	chr1	58962504	58963003	Trak2|chr1:58962504-58963003	0.190178228862756	.	.
chr1	58973886	58974385	chr1	58965374	58965873	Stradb|chr1:58965374-58965873	0.211412300429083	.	.
chr1	58973886	58974385	chr1	58965374	58965873	Trak2|chr1:58965374-58965873	0.211412300429083	.	.
chr1	58973886	58974385	chr1	58985170	58985669	Stradb|chr1:58985170-58985669	0.234636502940366	.	.
chr1	58973886	58974385	chr1	58985170	58985669	Trak2|chr1:58985170-58985669	0.234636502940366	.	.
chr1	58973886	58974385	chr1	58985738	58986237	Stradb|chr1:58985738-58986237	0.153414906578503	.	.
chr1	58973886	58974385	chr1	58985738	58986237	Trak2|chr1:58985738-58986237	0.153414906578503	.	.
chr1	58973886	58974385	chr1	58995279	58995778	Stradb|chr1:58995279-58995778	0.0955973995961951	.	.
chr1	58973886	58974385	chr1	58995279	58995778	Trak2|chr1:58995279-58995778	0.0955973995961951	.	.
chr1	58973886	58974385	chr1	59009165	59009664	Stradb|chr1:59009165-59009664	0.114680182945594	.	.
chr1	58973886	58974385	chr1	59009165	59009664	Trak2|chr1:59009165-59009664	0.114680182945594	.	.
chr1	58973886	58974385	chr1	59100963	59101462	Stradb|chr1:59100963-59101462	0.118529140189237	.	.
chr1	58973886	58974385	chr1	59100963	59101462	Trak2|chr1:59100963-59101462	0.118529140189237	.	.
chr1	58973886	58974385	chr1	59131867	59132366	Stradb|chr1:59131867-59132366	0.107591954881847	.	.
chr1	58973886	58974385	chr1	59131867	59132366	Trak2|chr1:59131867-59132366	0.107591954881847	.	.
chr1	59003142	59003641	chr1	59011846	59012345	AC169382.1|chr1:59011846-59012345	0.107184879426882	.	.
chr1	59013963	59014462	chr1	58961439	58961938	Gm29018|chr1:58961439-58961938	0.0973441245050091	.	.
chr1	59013963	59014462	chr1	58994642	58995141	Gm29018|chr1:58994642-58995141	0.0983235670462753	.	.
chr1	59013963	59014462	chr1	59100963	59101462	Gm29018|chr1:59100963-59101462	0.0912593994422343	.	.
chr1	59013963	59014462	chr1	59178854	59179353	Gm29018|chr1:59178854-59179353	0.20235584668557	.	.
chr1	59119578	59120077	chr1	58859128	58859627	G730003C15Rik|chr1:58859128-58859627	0.128046835744975	.	.
chr1	59119578	59120077	chr1	58859128	58859627	Tmem237|chr1:58859128-58859627	0.128046835744975	.	.
chr1	59119578	59120077	chr1	58985170	58985669	G730003C15Rik|chr1:58985170-58985669	0.109163046909679	.	.
chr1	59119578	59120077	chr1	58985170	58985669	Tmem237|chr1:58985170-58985669	0.109163046909679	.	.
chr1	59119578	59120077	chr1	59080303	59080802	G730003C15Rik|chr1:59080303-59080802	0.072515648854358	.	.
chr1	59119578	59120077	chr1	59080303	59080802	Tmem237|chr1:59080303-59080802	0.072515648854358	.	.
chr1	59119578	59120077	chr1	59100963	59101462	G730003C15Rik|chr1:59100963-59101462	0.0858513005181663	.	.
chr1	59119578	59120077	chr1	59100963	59101462	Tmem237|chr1:59100963-59101462	0.0858513005181663	.	.
chr1	59119578	59120077	chr1	59170223	59170722	G730003C15Rik|chr1:59170223-59170722	0.104250648747395	.	.
chr1	59119578	59120077	chr1	59170223	59170722	Tmem237|chr1:59170223-59170722	0.104250648747395	.	.
chr1	59120147	59120646	chr1	58859128	58859627	G730003C15Rik|chr1:58859128-58859627	0.114627826397716	.	.
chr1	59120147	59120646	chr1	58859128	58859627	Tmem237|chr1:58859128-58859627	0.114627826397716	.	.
chr1	59120147	59120646	chr1	58937261	58937760	G730003C15Rik|chr1:58937261-58937760	0.106790001844447	.	.
chr1	59120147	59120646	chr1	58937261	58937760	Tmem237|chr1:58937261-58937760	0.106790001844447	.	.
chr1	59120147	59120646	chr1	58952480	58952979	G730003C15Rik|chr1:58952480-58952979	0.160932016602464	.	.
chr1	59120147	59120646	chr1	58952480	58952979	Tmem237|chr1:58952480-58952979	0.160932016602464	.	.
chr1	59120147	59120646	chr1	58953049	58953548	G730003C15Rik|chr1:58953049-58953548	0.133434743556042	.	.
chr1	59120147	59120646	chr1	58953049	58953548	Tmem237|chr1:58953049-58953548	0.133434743556042	.	.
chr1	59120147	59120646	chr1	58965374	58965873	G730003C15Rik|chr1:58965374-58965873	0.0949150323039075	.	.
chr1	59120147	59120646	chr1	58965374	58965873	Tmem237|chr1:58965374-58965873	0.0949150323039075	.	.
chr1	59120147	59120646	chr1	59247600	59248099	G730003C15Rik|chr1:59247600-59248099	0.116793984355624	.	.
chr1	59120147	59120646	chr1	59247600	59248099	Tmem237|chr1:59247600-59248099	0.116793984355624	.	.
chr1	59162883	59163382	chr1	58830865	58831364	Mpp4|chr1:58830865-58831364	0.248646348702545	.	.
chr1	59162883	59163382	chr1	58856761	58857260	Mpp4|chr1:58856761-58857260	0.186891805050095	.	.
chr1	59162883	59163382	chr1	58909565	58910064	Mpp4|chr1:58909565-58910064	0.206845421830584	.	.
chr1	59162883	59163382	chr1	58936737	58937236	Mpp4|chr1:58936737-58937236	0.20292932102169	.	.
chr1	59162883	59163382	chr1	58937261	58937760	Mpp4|chr1:58937261-58937760	0.236972860506626	.	.
chr1	59162883	59163382	chr1	58953049	58953548	Mpp4|chr1:58953049-58953548	0.0727144407253322	.	.
chr1	59163876	59164375	chr1	58893880	58894379	Mpp4|chr1:58893880-58894379	0.121040480713586	.	.
chr1	59163876	59164375	chr1	58960902	58961401	Mpp4|chr1:58960902-58961401	0.133873723411874	.	.
chr1	59163876	59164375	chr1	58961439	58961938	Mpp4|chr1:58961439-58961938	0.16901474527005	.	.
chr1	59163876	59164375	chr1	58994642	58995141	Mpp4|chr1:58994642-58995141	0.199240816560133	.	.
chr1	59163876	59164375	chr1	58995279	58995778	Mpp4|chr1:58995279-58995778	0.10966161525464	.	.
chr1	59163876	59164375	chr1	59020668	59021167	Mpp4|chr1:59020668-59021167	0.160170069870657	.	.
chr1	59163876	59164375	chr1	59100963	59101462	Mpp4|chr1:59100963-59101462	0.230452822322929	.	.
chr1	59163876	59164375	chr1	59170223	59170722	Mpp4|chr1:59170223-59170722	0.102127983557172	.	.
chr1	59163876	59164375	chr1	59178854	59179353	Mpp4|chr1:59178854-59179353	0.343844706684139	.	.
chr1	59163876	59164375	chr1	59179444	59179943	Mpp4|chr1:59179444-59179943	0.105822962621927	.	.
chr1	59237006	59237505	chr1	58830865	58831364	Als2|chr1:58830865-58831364	0.124978537193139	.	.
chr1	59237006	59237505	chr1	58859128	58859627	Als2|chr1:58859128-58859627	0.0849118862925895	.	.
chr1	59237006	59237505	chr1	58909565	58910064	Als2|chr1:58909565-58910064	0.0813780070626254	.	.
chr1	59237006	59237505	chr1	58944492	58944991	Als2|chr1:58944492-58944991	0.0857284092574119	.	.
chr1	59237006	59237505	chr1	58962504	58963003	Als2|chr1:58962504-58963003	0.0743541989322474	.	.
chr1	59237006	59237505	chr1	58985170	58985669	Als2|chr1:58985170-58985669	0.0946165862175552	.	.
chr1	59237006	59237505	chr1	58985738	58986237	Als2|chr1:58985738-58986237	0.10558657567364	.	.
chr1	59237006	59237505	chr1	59009165	59009664	Als2|chr1:59009165-59009664	0.070857391361421	.	.
chr1	59237006	59237505	chr1	59131867	59132366	Als2|chr1:59131867-59132366	0.143121163740315	.	.
chr1	59762644	59763143	chr1	59764494	59764993	Bmpr2|chr1:59764494-59764993	0.107929335560628	.	.
chr1	59762644	59763143	chr1	59964125	59964624	Bmpr2|chr1:59964125-59964624	0.084365879564711	.	.
chr1	59762644	59763143	chr1	60017811	60018310	Bmpr2|chr1:60017811-60018310	0.0922785362483194	.	.
chr1	59762644	59763143	chr1	60018728	60019227	Bmpr2|chr1:60018728-60019227	0.113838318367781	.	.
chr1	59763159	59763658	chr1	59826439	59826938	Bmpr2|chr1:59826439-59826938	0.132817720210564	.	.
chr1	59763159	59763658	chr1	59871945	59872444	Bmpr2|chr1:59871945-59872444	0.07932231059506	.	.
chr1	59763159	59763658	chr1	60081673	60082172	Bmpr2|chr1:60081673-60082172	0.192872490075608	.	.
chr1	59763681	59764180	chr1	59849045	59849544	Bmpr2|chr1:59849045-59849544	0.100642442393574	.	.
chr1	59763681	59764180	chr1	59873976	59874475	Bmpr2|chr1:59873976-59874475	0.0676362097052488	.	.
chr1	59763681	59764180	chr1	59886825	59887324	Bmpr2|chr1:59886825-59887324	0.106127704129657	.	.
chr1	59763681	59764180	chr1	59987611	59988110	Bmpr2|chr1:59987611-59988110	0.130331092413669	.	.
chr1	59763681	59764180	chr1	60017811	60018310	Bmpr2|chr1:60017811-60018310	0.123529770597099	.	.
chr1	59763681	59764180	chr1	60207337	60207836	Bmpr2|chr1:60207337-60207836	0.0704713779117507	.	.
chr1	59763681	59764180	chr1	60228487	60228986	Bmpr2|chr1:60228487-60228986	0.0815004884322592	.	.
chr1	59912662	59913161	chr1	59755159	59755658	Fam117b|chr1:59755159-59755658	0.0853153100370843	.	.
chr1	59912662	59913161	chr1	59755159	59755658	Fam117b|chr1:59755159-59755658	0.0853153100370844	.	.
chr1	59912662	59913161	chr1	59764494	59764993	Fam117b|chr1:59764494-59764993	0.098626446151413	.	.
chr1	59912662	59913161	chr1	59849045	59849544	Fam117b|chr1:59849045-59849544	0.102102386827102	.	.
chr1	59912662	59913161	chr1	59871945	59872444	Fam117b|chr1:59871945-59872444	0.08248659923002	.	.
chr1	59912662	59913161	chr1	59927245	59927744	Fam117b|chr1:59927245-59927744	0.0901035329532184	.	.
chr1	59912662	59913161	chr1	60017811	60018310	Fam117b|chr1:60017811-60018310	0.13447906232851	.	.
chr1	59912662	59913161	chr1	60081673	60082172	Fam117b|chr1:60081673-60082172	0.0996585016640066	.	.
chr1	59912662	59913161	chr1	60199858	60200357	Fam117b|chr1:60199858-60200357	0.0797318992759293	.	.
chr1	59912662	59913161	chr1	60207337	60207836	Fam117b|chr1:60207337-60207836	0.110824008368254	.	.
chr1	59912662	59913161	chr1	60235029	60235528	Fam117b|chr1:60235029-60235528	0.0826504181997103	.	.
chr1	59913211	59913710	chr1	59755159	59755658	Fam117b|chr1:59755159-59755658	0.220523150666217	.	.
chr1	59913211	59913710	chr1	59764494	59764993	Fam117b|chr1:59764494-59764993	0.152563724057954	.	.
chr1	59913211	59913710	chr1	59804714	59805213	Fam117b|chr1:59804714-59805213	0.113556841519913	.	.
chr1	59913211	59913710	chr1	59873976	59874475	Fam117b|chr1:59873976-59874475	0.0729468296321136	.	.
chr1	59913211	59913710	chr1	59913763	59914262	Fam117b|chr1:59913763-59914262	0.192425365520639	.	.
chr1	59913211	59913710	chr1	59964125	59964624	Fam117b|chr1:59964125-59964624	0.0785898600041702	.	.
chr1	59913211	59913710	chr1	60081673	60082172	Fam117b|chr1:60081673-60082172	0.226079882089985	.	.
chr1	60042424	60042923	chr1	59878109	59878608	Ica1l|chr1:59878109-59878608	0.0715653583785146	.	.
chr1	60042424	60042923	chr1	59965547	59966046	Ica1l|chr1:59965547-59966046	0.19921446365641	.	.
chr1	60042424	60042923	chr1	60017811	60018310	Ica1l|chr1:60017811-60018310	0.0843102262950904	.	.
chr1	60042424	60042923	chr1	60018728	60019227	Ica1l|chr1:60018728-60019227	0.148221564729617	.	.
chr1	60042935	60043434	chr1	59826439	59826938	Ica1l|chr1:59826439-59826938	0.0828652180318633	.	.
chr1	60042935	60043434	chr1	59886825	59887324	Ica1l|chr1:59886825-59887324	0.0929878525937149	.	.
chr1	60042935	60043434	chr1	59927245	59927744	Ica1l|chr1:59927245-59927744	0.139024143328282	.	.
chr1	60042935	60043434	chr1	59965547	59966046	Ica1l|chr1:59965547-59966046	0.154733660260218	.	.
chr1	60042935	60043434	chr1	59966136	59966635	Ica1l|chr1:59966136-59966635	0.131402390536306	.	.
chr1	60042935	60043434	chr1	60010207	60010706	Ica1l|chr1:60010207-60010706	0.0918380037445856	.	.
chr1	60042935	60043434	chr1	60017811	60018310	Ica1l|chr1:60017811-60018310	0.0810349476997093	.	.
chr1	60042935	60043434	chr1	60018728	60019227	Ica1l|chr1:60018728-60019227	0.135954772067629	.	.
chr1	60042935	60043434	chr1	60273371	60273870	Ica1l|chr1:60273371-60273870	0.084010080174883	.	.
chr1	60097393	60097892	chr1	59764494	59764993	Carf|chr1:59764494-59764993	0.0857880894682224	.	.
chr1	60097393	60097892	chr1	59925686	59926185	Carf|chr1:59925686-59926185	0.0875696466752957	.	.
chr1	60097393	60097892	chr1	60299911	60300410	Carf|chr1:60299911-60300410	0.0931294587251615	.	.
chr1	60097393	60097892	chr1	60334291	60334790	Carf|chr1:60334291-60334790	0.148711127317871	.	.
chr1	60097393	60097892	chr1	60396111	60396610	Carf|chr1:60396111-60396610	0.072734545273742	.	.
chr1	60097393	60097892	chr1	60403750	60404249	Carf|chr1:60403750-60404249	0.199128254002063	.	.
chr1	60097393	60097892	chr1	60416718	60417217	Carf|chr1:60416718-60417217	0.14131894043164	.	.
chr1	60097393	60097892	chr1	60469405	60469904	Carf|chr1:60469405-60469904	0.175502034747744	.	.
chr1	60097393	60097892	chr1	60488668	60489167	Carf|chr1:60488668-60489167	0.295729196571864	.	.
chr1	60097980	60098479	chr1	59755159	59755658	Carf|chr1:59755159-59755658	0.0778103754725167	.	.
chr1	60097980	60098479	chr1	59755159	59755658	Wdr12|chr1:59755159-59755658	0.0778103754725167	.	.
chr1	60097980	60098479	chr1	59788955	59789454	Carf|chr1:59788955-59789454	0.0653375219156112	.	.
chr1	60097980	60098479	chr1	59788955	59789454	Wdr12|chr1:59788955-59789454	0.0653375219156112	.	.
chr1	60097980	60098479	chr1	59863631	59864130	Carf|chr1:59863631-59864130	0.090992531204554	.	.
chr1	60097980	60098479	chr1	59863631	59864130	Wdr12|chr1:59863631-59864130	0.090992531204554	.	.
chr1	60097980	60098479	chr1	59987611	59988110	Carf|chr1:59987611-59988110	0.107173009073243	.	.
chr1	60097980	60098479	chr1	59987611	59988110	Wdr12|chr1:59987611-59988110	0.107173009073243	.	.
chr1	60097980	60098479	chr1	60017811	60018310	Carf|chr1:60017811-60018310	0.125332209764923	.	.
chr1	60097980	60098479	chr1	60017811	60018310	Wdr12|chr1:60017811-60018310	0.125332209764923	.	.
chr1	60097980	60098479	chr1	60199858	60200357	Carf|chr1:60199858-60200357	0.172756457095124	.	.
chr1	60097980	60098479	chr1	60199858	60200357	Wdr12|chr1:60199858-60200357	0.172756457095124	.	.
chr1	60097980	60098479	chr1	60416718	60417217	Carf|chr1:60416718-60417217	0.0950876246535781	.	.
chr1	60097980	60098479	chr1	60416718	60417217	Wdr12|chr1:60416718-60417217	0.0950876246535781	.	.
chr1	60098487	60098986	chr1	59755159	59755658	Carf|chr1:59755159-59755658	0.0935474896940064	.	.
chr1	60098487	60098986	chr1	59755159	59755658	Wdr12|chr1:59755159-59755658	0.0935474896940064	.	.
chr1	60098487	60098986	chr1	59826439	59826938	Carf|chr1:59826439-59826938	0.103139765012338	.	.
chr1	60098487	60098986	chr1	59826439	59826938	Wdr12|chr1:59826439-59826938	0.103139765012338	.	.
chr1	60098487	60098986	chr1	59871945	59872444	Carf|chr1:59871945-59872444	0.0786867249192124	.	.
chr1	60098487	60098986	chr1	59871945	59872444	Wdr12|chr1:59871945-59872444	0.0786867249192124	.	.
chr1	60098487	60098986	chr1	60081673	60082172	Carf|chr1:60081673-60082172	0.0907264235378044	.	.
chr1	60098487	60098986	chr1	60081673	60082172	Wdr12|chr1:60081673-60082172	0.0907264235378044	.	.
chr1	60098487	60098986	chr1	60207337	60207836	Carf|chr1:60207337-60207836	0.189242575612162	.	.
chr1	60098487	60098986	chr1	60207337	60207836	Wdr12|chr1:60207337-60207836	0.189242575612162	.	.
chr1	60098487	60098986	chr1	60273371	60273870	Carf|chr1:60273371-60273870	0.111969924478913	.	.
chr1	60098487	60098986	chr1	60273371	60273870	Wdr12|chr1:60273371-60273870	0.111969924478913	.	.
chr1	60180257	60180756	chr1	59788955	59789454	Nbeal1|chr1:59788955-59789454	0.15383132241571	.	.
chr1	60180257	60180756	chr1	59927245	59927744	Nbeal1|chr1:59927245-59927744	0.1470161371772	.	.
chr1	60180257	60180756	chr1	60081673	60082172	Nbeal1|chr1:60081673-60082172	0.16742832542838	.	.
chr1	60180257	60180756	chr1	60207337	60207836	Nbeal1|chr1:60207337-60207836	0.0670001947863973	.	.
chr1	60180257	60180756	chr1	60273371	60273870	Nbeal1|chr1:60273371-60273870	0.180831814838656	.	.
chr1	60180257	60180756	chr1	60289786	60290285	Nbeal1|chr1:60289786-60290285	0.150934103268512	.	.
chr1	60180257	60180756	chr1	60421386	60421885	Nbeal1|chr1:60421386-60421885	0.128729040716358	.	.
chr1	60180257	60180756	chr1	60428793	60429292	Nbeal1|chr1:60428793-60429292	0.0677910785902054	.	.
chr1	60180257	60180756	chr1	60467901	60468400	Nbeal1|chr1:60467901-60468400	0.0785006388543559	.	.
chr1	60180257	60180756	chr1	60489274	60489773	Nbeal1|chr1:60489274-60489773	0.108090094926313	.	.
chr1	60342754	60343253	chr1	60447042	60447541	Cyp20a1|chr1:60447042-60447541	0.141915652605418	.	.
chr1	60342754	60343253	chr1	60488668	60489167	Cyp20a1|chr1:60488668-60489167	0.0863407970668857	.	.
chr1	60343314	60343813	chr1	60010207	60010706	Cyp20a1|chr1:60010207-60010706	0.0652038827649799	.	.
chr1	60343314	60343813	chr1	60081673	60082172	Cyp20a1|chr1:60081673-60082172	0.0957892425409634	.	.
chr1	60343314	60343813	chr1	60228487	60228986	Cyp20a1|chr1:60228487-60228986	0.0874767570038102	.	.
chr1	60343314	60343813	chr1	60289786	60290285	Cyp20a1|chr1:60289786-60290285	0.0672230923619162	.	.
chr1	60343314	60343813	chr1	60403750	60404249	Cyp20a1|chr1:60403750-60404249	0.0851482088153269	.	.
chr1	60343314	60343813	chr1	60467901	60468400	Cyp20a1|chr1:60467901-60468400	0.0650377279982004	.	.
chr1	60409462	60409961	chr1	60017811	60018310	Abi2|chr1:60017811-60018310	0.0856477217696585	.	.
chr1	60409462	60409961	chr1	60081673	60082172	Abi2|chr1:60081673-60082172	0.0709076907236238	.	.
chr1	60409462	60409961	chr1	60199858	60200357	Abi2|chr1:60199858-60200357	0.114373655391073	.	.
chr1	60409462	60409961	chr1	60289786	60290285	Abi2|chr1:60289786-60290285	0.0712600920922573	.	.
chr1	60409462	60409961	chr1	60396111	60396610	Abi2|chr1:60396111-60396610	0.111049791841317	.	.
chr1	60409462	60409961	chr1	60447042	60447541	Abi2|chr1:60447042-60447541	0.105821326808605	.	.
chr1	65122893	65123392	chr1	65091505	65092004	D630023F18Rik|chr1:65091505-65092004	0.0750664361663689	.	.
chr1	65122893	65123392	chr1	65114963	65115462	D630023F18Rik|chr1:65114963-65115462	0.0951534677760827	.	.
chr1	65122893	65123392	chr1	65129584	65130083	D630023F18Rik|chr1:65129584-65130083	0.171048977796978	.	.
chr1	65122893	65123392	chr1	65193165	65193664	D630023F18Rik|chr1:65193165-65193664	0.120719901179696	.	.
chr1	65122893	65123392	chr1	65280343	65280842	D630023F18Rik|chr1:65280343-65280842	0.147153014153522	.	.
chr1	65122893	65123392	chr1	65312053	65312552	D630023F18Rik|chr1:65312053-65312552	0.0752830112677336	.	.
chr1	65122893	65123392	chr1	65452285	65452784	D630023F18Rik|chr1:65452285-65452784	0.0721166398923449	.	.
chr1	65186396	65186895	chr1	65055111	65055610	Idh1|chr1:65055111-65055610	0.229051738905387	.	.
chr1	65186396	65186895	chr1	65055111	65055610	Pikfyve|chr1:65055111-65055610	0.229051738905387	.	.
chr1	65186396	65186895	chr1	65145528	65146027	Idh1|chr1:65145528-65146027	0.111338094319759	.	.
chr1	65186396	65186895	chr1	65145528	65146027	Pikfyve|chr1:65145528-65146027	0.111338094319759	.	.
chr1	65186396	65186895	chr1	65162227	65162726	Idh1|chr1:65162227-65162726	0.0745738115281473	.	.
chr1	65186396	65186895	chr1	65162227	65162726	Pikfyve|chr1:65162227-65162726	0.0745738115281473	.	.
chr1	65186396	65186895	chr1	65280343	65280842	Idh1|chr1:65280343-65280842	0.127948674146122	.	.
chr1	65186396	65186895	chr1	65280343	65280842	Pikfyve|chr1:65280343-65280842	0.127948674146122	.	.
chr1	65186396	65186895	chr1	65333902	65334401	Idh1|chr1:65333902-65334401	0.130576195197184	.	.
chr1	65186396	65186895	chr1	65333902	65334401	Pikfyve|chr1:65333902-65334401	0.130576195197184	.	.
chr1	65186396	65186895	chr1	65347403	65347902	Idh1|chr1:65347403-65347902	0.0668959739747536	.	.
chr1	65186396	65186895	chr1	65347403	65347902	Pikfyve|chr1:65347403-65347902	0.0668959739747536	.	.
chr1	65186396	65186895	chr1	65354915	65355414	Idh1|chr1:65354915-65355414	0.0838818308573891	.	.
chr1	65186396	65186895	chr1	65354915	65355414	Pikfyve|chr1:65354915-65355414	0.0838818308573891	.	.
chr1	65186396	65186895	chr1	65388260	65388759	Idh1|chr1:65388260-65388759	0.149911586054183	.	.
chr1	65186396	65186895	chr1	65388260	65388759	Pikfyve|chr1:65388260-65388759	0.149911586054183	.	.
chr1	65186396	65186895	chr1	65431052	65431551	Idh1|chr1:65431052-65431551	0.172077375752592	.	.
chr1	65186396	65186895	chr1	65431052	65431551	Pikfyve|chr1:65431052-65431551	0.172077375752592	.	.
chr1	65186396	65186895	chr1	65451040	65451539	Idh1|chr1:65451040-65451539	0.149132428739523	.	.
chr1	65186396	65186895	chr1	65451040	65451539	Pikfyve|chr1:65451040-65451539	0.149132428739523	.	.
chr1	65186396	65186895	chr1	65452285	65452784	Idh1|chr1:65452285-65452784	0.158542856951165	.	.
chr1	65186396	65186895	chr1	65452285	65452784	Pikfyve|chr1:65452285-65452784	0.158542856951165	.	.
chr1	65282716	65283215	chr1	65055111	65055610	Pth2r|chr1:65055111-65055610	0.117700115286612	.	.
chr1	65282716	65283215	chr1	65145528	65146027	Pth2r|chr1:65145528-65146027	0.0922770544843699	.	.
chr1	65282716	65283215	chr1	65268509	65269008	Pth2r|chr1:65268509-65269008	0.213823085253645	.	.
chr1	65282716	65283215	chr1	65333902	65334401	Pth2r|chr1:65333902-65334401	0.178549317614724	.	.
chr1	65282716	65283215	chr1	65347403	65347902	Pth2r|chr1:65347403-65347902	0.0794164760987482	.	.
chr1	65282716	65283215	chr1	65389673	65390172	Pth2r|chr1:65389673-65390172	0.11790940348951	.	.
chr1	65282716	65283215	chr1	65431052	65431551	Pth2r|chr1:65431052-65431551	0.160784396722166	.	.
chr1	65282716	65283215	chr1	65452285	65452784	Pth2r|chr1:65452285-65452784	0.112950927773252	.	.
chr1	65282716	65283215	chr1	65538495	65538994	Pth2r|chr1:65538495-65538994	0.182520499890332	.	.
chr1	65282716	65283215	chr1	65635272	65635771	Pth2r|chr1:65635272-65635771	0.0675392700369412	.	.
chr1	65282716	65283215	chr1	65687075	65687574	Pth2r|chr1:65687075-65687574	0.0862964234846466	.	.
chr1	65282716	65283215	chr1	65687594	65688093	Pth2r|chr1:65687594-65688093	0.0810504189488256	.	.
chr1	66174880	66175379	chr1	65981597	65982096	Map2|chr1:65981597-65982096	0.0697756688846914	.	.
chr1	66174880	66175379	chr1	66044553	66045052	Map2|chr1:66044553-66045052	0.0909940183843029	.	.
chr1	66174880	66175379	chr1	66099767	66100266	Map2|chr1:66099767-66100266	0.0808437078170881	.	.
chr1	66174880	66175379	chr1	66115312	66115811	Map2|chr1:66115312-66115811	0.0678974032000606	.	.
chr1	66174880	66175379	chr1	66124330	66124829	Map2|chr1:66124330-66124829	0.102432896620856	.	.
chr1	66174880	66175379	chr1	66164548	66165047	Map2|chr1:66164548-66165047	0.257157919842106	.	.
chr1	66174880	66175379	chr1	66165064	66165563	Map2|chr1:66165064-66165563	0.0975672685690506	.	.
chr1	66174880	66175379	chr1	66199213	66199712	Map2|chr1:66199213-66199712	0.203276536301104	.	.
chr1	66174880	66175379	chr1	66211343	66211842	Map2|chr1:66211343-66211842	0.179825559127345	.	.
chr1	69687151	69687650	chr1	69512488	69512987	Ikzf2|chr1:69512488-69512987	0.0968088661948659	.	.
chr1	69687151	69687650	chr1	69530423	69530922	Ikzf2|chr1:69530423-69530922	0.148886699361529	.	.
chr1	69687151	69687650	chr1	69600991	69601490	Ikzf2|chr1:69600991-69601490	0.149115740021938	.	.
chr1	69687151	69687650	chr1	69656928	69657427	Ikzf2|chr1:69656928-69657427	0.128403781626063	.	.
chr1	69687151	69687650	chr1	69680992	69681491	Ikzf2|chr1:69680992-69681491	0.103199221566382	.	.
chr1	69687151	69687650	chr1	69688924	69689423	Ikzf2|chr1:69688924-69689423	0.100013836518665	.	.
chr1	69687151	69687650	chr1	69693425	69693924	Ikzf2|chr1:69693425-69693924	0.110704256253011	.	.
chr1	69687151	69687650	chr1	69703784	69704283	Ikzf2|chr1:69703784-69704283	0.129900870970016	.	.
chr1	69687151	69687650	chr1	69719325	69719824	Ikzf2|chr1:69719325-69719824	0.141052177081768	.	.
chr1	69687151	69687650	chr1	69759552	69760051	Ikzf2|chr1:69759552-69760051	0.0860629273171375	.	.
chr1	69687151	69687650	chr1	69766455	69766954	Ikzf2|chr1:69766455-69766954	0.0739976840642516	.	.
chr1	69687151	69687650	chr1	69799108	69799607	Ikzf2|chr1:69799108-69799607	0.0779161301545156	.	.
chr1	69687151	69687650	chr1	69813780	69814279	Ikzf2|chr1:69813780-69814279	0.0865734699673392	.	.
chr1	69687982	69688481	chr1	69505370	69505869	Ikzf2|chr1:69505370-69505869	0.181985746676104	.	.
chr1	69687982	69688481	chr1	69505370	69505869	Ikzf2|chr1:69505370-69505869	0.181985746676105	.	.
chr1	69687982	69688481	chr1	69512488	69512987	Ikzf2|chr1:69512488-69512987	0.136743225231185	.	.
chr1	69687982	69688481	chr1	69600991	69601490	Ikzf2|chr1:69600991-69601490	0.140869403278027	.	.
chr1	69687982	69688481	chr1	69703784	69704283	Ikzf2|chr1:69703784-69704283	0.0838314062097662	.	.
chr1	69687982	69688481	chr1	69719325	69719824	Ikzf2|chr1:69719325-69719824	0.0823310488716341	.	.
chr1	69687982	69688481	chr1	69759552	69760051	Ikzf2|chr1:69759552-69760051	0.177856294854538	.	.
chr1	69687982	69688481	chr1	69785070	69785569	Ikzf2|chr1:69785070-69785569	0.100870553511472	.	.
chr1	69687982	69688481	chr1	69790210	69790709	Ikzf2|chr1:69790210-69790709	0.113048887136991	.	.
chr1	69687982	69688481	chr1	69950030	69950529	Ikzf2|chr1:69950030-69950529	0.116620152821042	.	.
chr1	70724978	70725477	chr1	70316336	70316835	Vwc2l|chr1:70316336-70316835	0.0978537300753855	.	.
chr1	70724978	70725477	chr1	70527111	70527610	Vwc2l|chr1:70527111-70527610	0.0826457117684933	.	.
chr1	70724978	70725477	chr1	70572779	70573278	Vwc2l|chr1:70572779-70573278	0.0665435700763793	.	.
chr1	70724978	70725477	chr1	70621773	70622272	Vwc2l|chr1:70621773-70622272	0.077023713483133	.	.
chr1	70724978	70725477	chr1	70652581	70653080	Vwc2l|chr1:70652581-70653080	0.0802252509503309	.	.
chr1	70724978	70725477	chr1	70672189	70672688	Vwc2l|chr1:70672189-70672688	0.110067844078568	.	.
chr1	70724978	70725477	chr1	70748802	70749301	Vwc2l|chr1:70748802-70749301	0.157342084880902	.	.
chr1	70725497	70725996	chr1	70275193	70275692	Vwc2l|chr1:70275193-70275692	0.100328385635468	.	.
chr1	70725497	70725996	chr1	70316336	70316835	Vwc2l|chr1:70316336-70316835	0.410056266496731	.	.
chr1	70725497	70725996	chr1	70339456	70339955	Vwc2l|chr1:70339456-70339955	0.108860007064314	.	.
chr1	70725497	70725996	chr1	70371685	70372184	Vwc2l|chr1:70371685-70372184	0.0713955730471085	.	.
chr1	70725497	70725996	chr1	70423558	70424057	Vwc2l|chr1:70423558-70424057	0.257682742826087	.	.
chr1	70725497	70725996	chr1	70429422	70429921	Vwc2l|chr1:70429422-70429921	0.261435817228468	.	.
chr1	70725497	70725996	chr1	70527111	70527610	Vwc2l|chr1:70527111-70527610	0.17501542164879	.	.
chr1	70725497	70725996	chr1	70527735	70528234	Vwc2l|chr1:70527735-70528234	0.333025260710251	.	.
chr1	70725497	70725996	chr1	70572254	70572753	Vwc2l|chr1:70572254-70572753	0.0870042921232503	.	.
chr1	70725497	70725996	chr1	70572779	70573278	Vwc2l|chr1:70572779-70573278	0.121882089500045	.	.
chr1	70725497	70725996	chr1	70652581	70653080	Vwc2l|chr1:70652581-70653080	0.284288654022423	.	.
chr1	70725497	70725996	chr1	70672189	70672688	Vwc2l|chr1:70672189-70672688	0.292610342321349	.	.
chr1	70725497	70725996	chr1	70700160	70700659	Vwc2l|chr1:70700160-70700659	0.285186885878257	.	.
chr1	70725497	70725996	chr1	70700714	70701213	Vwc2l|chr1:70700714-70701213	0.198873029943972	.	.
chr1	70725497	70725996	chr1	70713380	70713879	Vwc2l|chr1:70713380-70713879	0.250877141669231	.	.
chr1	70725497	70725996	chr1	70748802	70749301	Vwc2l|chr1:70748802-70749301	0.334605149447302	.	.
chr1	70726264	70726763	chr1	70275193	70275692	Vwc2l|chr1:70275193-70275692	0.0856908332124816	.	.
chr1	70726264	70726763	chr1	70316336	70316835	Vwc2l|chr1:70316336-70316835	0.317346299995126	.	.
chr1	70726264	70726763	chr1	70339456	70339955	Vwc2l|chr1:70339456-70339955	0.0745823305243603	.	.
chr1	70726264	70726763	chr1	70423558	70424057	Vwc2l|chr1:70423558-70424057	0.0733337734151203	.	.
chr1	70726264	70726763	chr1	70423558	70424057	Vwc2l|chr1:70423558-70424057	0.0733337734151204	.	.
chr1	70726264	70726763	chr1	70429422	70429921	Vwc2l|chr1:70429422-70429921	0.197704535891927	.	.
chr1	70726264	70726763	chr1	70497120	70497619	Vwc2l|chr1:70497120-70497619	0.104899757656765	.	.
chr1	70726264	70726763	chr1	70527111	70527610	Vwc2l|chr1:70527111-70527610	0.130496620153667	.	.
chr1	70726264	70726763	chr1	70527735	70528234	Vwc2l|chr1:70527735-70528234	0.263292403937398	.	.
chr1	70726264	70726763	chr1	70536410	70536909	Vwc2l|chr1:70536410-70536909	0.120831621083673	.	.
chr1	70726264	70726763	chr1	70536925	70537424	Vwc2l|chr1:70536925-70537424	0.110657711050965	.	.
chr1	70726264	70726763	chr1	70572254	70572753	Vwc2l|chr1:70572254-70572753	0.110779092363427	.	.
chr1	70726264	70726763	chr1	70572779	70573278	Vwc2l|chr1:70572779-70573278	0.143272981281093	.	.
chr1	70726264	70726763	chr1	70652581	70653080	Vwc2l|chr1:70652581-70653080	0.222350846408311	.	.
chr1	70726264	70726763	chr1	70672189	70672688	Vwc2l|chr1:70672189-70672688	0.0709145557910316	.	.
chr1	70726264	70726763	chr1	70700160	70700659	Vwc2l|chr1:70700160-70700659	0.164707536461312	.	.
chr1	70726264	70726763	chr1	70700714	70701213	Vwc2l|chr1:70700714-70701213	0.135694467371256	.	.
chr1	70726264	70726763	chr1	70713380	70713879	Vwc2l|chr1:70713380-70713879	0.0831844729134529	.	.
chr1	70726264	70726763	chr1	70714447	70714946	Vwc2l|chr1:70714447-70714946	0.121628885816164	.	.
chr1	70726264	70726763	chr1	70748802	70749301	Vwc2l|chr1:70748802-70749301	0.0776753505487942	.	.
chr1	74505730	74506229	chr1	74538638	74539137	Cnot9|chr1:74538638-74539137	0.14599124912423	.	.
chr1	74505730	74506229	chr1	74753532	74754031	Cnot9|chr1:74753532-74754031	0.088499168262334	.	.
chr1	74505730	74506229	chr1	74759797	74760296	Cnot9|chr1:74759797-74760296	0.13191020801003	.	.
chr1	74505730	74506229	chr1	74816731	74817230	Cnot9|chr1:74816731-74817230	0.232662153908788	.	.
chr1	74505730	74506229	chr1	74817277	74817776	Cnot9|chr1:74817277-74817776	0.0795692867183326	.	.
chr1	74505730	74506229	chr1	74824729	74825228	Cnot9|chr1:74824729-74825228	0.068100602981549	.	.
chr1	74505730	74506229	chr1	74839961	74840460	Cnot9|chr1:74839961-74840460	0.111129630874136	.	.
chr1	74505730	74506229	chr1	74848813	74849312	Cnot9|chr1:74848813-74849312	0.0741178330946327	.	.
chr1	74505730	74506229	chr1	74858307	74858806	Cnot9|chr1:74858307-74858806	0.228592385428841	.	.
chr1	74505730	74506229	chr1	74900755	74901254	Cnot9|chr1:74900755-74901254	0.0765556929755064	.	.
chr1	74541923	74542422	chr1	74694100	74694599	Plcd4|chr1:74694100-74694599	0.0853246959039382	.	.
chr1	74541923	74542422	chr1	74753532	74754031	Plcd4|chr1:74753532-74754031	0.106285343228359	.	.
chr1	74541923	74542422	chr1	74784124	74784623	Plcd4|chr1:74784124-74784623	0.0736086035576935	.	.
chr1	74541923	74542422	chr1	74787775	74788274	Plcd4|chr1:74787775-74788274	0.114482683830178	.	.
chr1	74541923	74542422	chr1	74829962	74830461	Plcd4|chr1:74829962-74830461	0.162987284833392	.	.
chr1	74541923	74542422	chr1	74948735	74949234	Plcd4|chr1:74948735-74949234	0.153274095980847	.	.
chr1	74542596	74543095	chr1	74793218	74793717	Plcd4|chr1:74793218-74793717	0.173069501676008	.	.
chr1	74542596	74543095	chr1	74806952	74807451	Plcd4|chr1:74806952-74807451	0.0893324189001174	.	.
chr1	74542596	74543095	chr1	74824729	74825228	Plcd4|chr1:74824729-74825228	0.11106289582282	.	.
chr1	74542596	74543095	chr1	74829962	74830461	Plcd4|chr1:74829962-74830461	0.0864207266741118	.	.
chr1	74542596	74543095	chr1	74894978	74895477	Plcd4|chr1:74894978-74895477	0.0755537454294345	.	.
chr1	74542596	74543095	chr1	74894978	74895477	Plcd4|chr1:74894978-74895477	0.0755537454294346	.	.
chr1	74587205	74587704	chr1	74694100	74694599	Bcs1l|chr1:74694100-74694599	0.0855773136393003	.	.
chr1	74587205	74587704	chr1	74694100	74694599	Zfp142|chr1:74694100-74694599	0.0855773136393003	.	.
chr1	74587205	74587704	chr1	74784124	74784623	Bcs1l|chr1:74784124-74784623	0.0822803184044932	.	.
chr1	74587205	74587704	chr1	74784124	74784623	Zfp142|chr1:74784124-74784623	0.0822803184044932	.	.
chr1	74587205	74587704	chr1	74787775	74788274	Bcs1l|chr1:74787775-74788274	0.109236336372074	.	.
chr1	74587205	74587704	chr1	74787775	74788274	Zfp142|chr1:74787775-74788274	0.109236336372074	.	.
chr1	74587205	74587704	chr1	74806444	74806943	Bcs1l|chr1:74806444-74806943	0.187315531830635	.	.
chr1	74587205	74587704	chr1	74806444	74806943	Zfp142|chr1:74806444-74806943	0.187315531830635	.	.
chr1	74587205	74587704	chr1	74839961	74840460	Bcs1l|chr1:74839961-74840460	0.0789248481555607	.	.
chr1	74587205	74587704	chr1	74839961	74840460	Zfp142|chr1:74839961-74840460	0.0789248481555607	.	.
chr1	74587962	74588461	chr1	74538638	74539137	Bcs1l|chr1:74538638-74539137	0.103940264336136	.	.
chr1	74587962	74588461	chr1	74538638	74539137	Zfp142|chr1:74538638-74539137	0.103940264336136	.	.
chr1	74587962	74588461	chr1	74635618	74636117	Bcs1l|chr1:74635618-74636117	0.0681058695985147	.	.
chr1	74587962	74588461	chr1	74635618	74636117	Zfp142|chr1:74635618-74636117	0.0681058695985147	.	.
chr1	74587962	74588461	chr1	74753532	74754031	Bcs1l|chr1:74753532-74754031	0.0837935060132871	.	.
chr1	74587962	74588461	chr1	74753532	74754031	Zfp142|chr1:74753532-74754031	0.0837935060132871	.	.
chr1	74587962	74588461	chr1	74806444	74806943	Bcs1l|chr1:74806444-74806943	0.12763394881355	.	.
chr1	74587962	74588461	chr1	74806444	74806943	Zfp142|chr1:74806444-74806943	0.12763394881355	.	.
chr1	74587962	74588461	chr1	74816731	74817230	Bcs1l|chr1:74816731-74817230	0.149983845595737	.	.
chr1	74587962	74588461	chr1	74816731	74817230	Zfp142|chr1:74816731-74817230	0.149983845595737	.	.
chr1	74587962	74588461	chr1	74858307	74858806	Bcs1l|chr1:74858307-74858806	0.11902905557395	.	.
chr1	74587962	74588461	chr1	74858307	74858806	Zfp142|chr1:74858307-74858806	0.11902905557395	.	.
chr1	74587962	74588461	chr1	74880737	74881236	Bcs1l|chr1:74880737-74881236	0.073300318685428	.	.
chr1	74587962	74588461	chr1	74880737	74881236	Zfp142|chr1:74880737-74881236	0.073300318685428	.	.
chr1	74587962	74588461	chr1	74948735	74949234	Bcs1l|chr1:74948735-74949234	0.0662367010473627	.	.
chr1	74587962	74588461	chr1	74948735	74949234	Zfp142|chr1:74948735-74949234	0.0662367010473627	.	.
chr1	74601175	74601674	chr1	74772969	74773468	Rnf25|chr1:74772969-74773468	0.100420384898574	.	.
chr1	74601175	74601674	chr1	74772969	74773468	Stk36|chr1:74772969-74773468	0.100420384898574	.	.
chr1	74601175	74601674	chr1	74784124	74784623	Rnf25|chr1:74784124-74784623	0.137473948876682	.	.
chr1	74601175	74601674	chr1	74784124	74784623	Stk36|chr1:74784124-74784623	0.137473948876682	.	.
chr1	74601175	74601674	chr1	74806444	74806943	Rnf25|chr1:74806444-74806943	0.105272118849288	.	.
chr1	74601175	74601674	chr1	74806444	74806943	Stk36|chr1:74806444-74806943	0.105272118849288	.	.
chr1	74601175	74601674	chr1	74808065	74808564	Rnf25|chr1:74808065-74808564	0.0977937805374587	.	.
chr1	74601175	74601674	chr1	74808065	74808564	Stk36|chr1:74808065-74808564	0.0977937805374587	.	.
chr1	74601175	74601674	chr1	74829962	74830461	Rnf25|chr1:74829962-74830461	0.0875010649957558	.	.
chr1	74601175	74601674	chr1	74829962	74830461	Rnf25|chr1:74829962-74830461	0.0875010649957559	.	.
chr1	74601175	74601674	chr1	74829962	74830461	Stk36|chr1:74829962-74830461	0.0875010649957558	.	.
chr1	74601175	74601674	chr1	74829962	74830461	Stk36|chr1:74829962-74830461	0.0875010649957559	.	.
chr1	74661495	74661994	chr1	74538638	74539137	Ttll4|chr1:74538638-74539137	0.0736620399799872	.	.
chr1	74661495	74661994	chr1	74759797	74760296	Ttll4|chr1:74759797-74760296	0.104144653442066	.	.
chr1	74661495	74661994	chr1	74816731	74817230	Ttll4|chr1:74816731-74817230	0.163999747072892	.	.
chr1	74661495	74661994	chr1	74880737	74881236	Ttll4|chr1:74880737-74881236	0.115964179666318	.	.
chr1	74748718	74749217	chr1	74694100	74694599	Prkag3|chr1:74694100-74694599	0.211757802189704	.	.
chr1	74748718	74749217	chr1	74806952	74807451	Prkag3|chr1:74806952-74807451	0.0977387550496766	.	.
chr1	74748718	74749217	chr1	74829962	74830461	Prkag3|chr1:74829962-74830461	0.146954376644021	.	.
chr1	74748718	74749217	chr1	74894978	74895477	Prkag3|chr1:74894978-74895477	0.128827850841207	.	.
chr1	74791332	74791831	chr1	74672684	74673183	Wnt10a|chr1:74672684-74673183	0.0670344710039032	.	.
chr1	74791332	74791831	chr1	74772969	74773468	Wnt10a|chr1:74772969-74773468	0.11653873468282	.	.
chr1	74791332	74791831	chr1	74784124	74784623	Wnt10a|chr1:74784124-74784623	0.0885515258104803	.	.
chr1	74791332	74791831	chr1	74784124	74784623	Wnt10a|chr1:74784124-74784623	0.0885515258104804	.	.
chr1	74791332	74791831	chr1	74793218	74793717	Wnt10a|chr1:74793218-74793717	0.360477899471813	.	.
chr1	74791332	74791831	chr1	74794449	74794948	Wnt10a|chr1:74794449-74794948	0.0746389743741575	.	.
chr1	74791332	74791831	chr1	74799965	74800464	Wnt10a|chr1:74799965-74800464	0.0929634345523095	.	.
chr1	74791332	74791831	chr1	74800566	74801065	Wnt10a|chr1:74800566-74801065	0.194322438056763	.	.
chr1	74791332	74791831	chr1	74802933	74803432	Wnt10a|chr1:74802933-74803432	0.178897381881689	.	.
chr1	74791332	74791831	chr1	74829962	74830461	Wnt10a|chr1:74829962-74830461	0.184482545452305	.	.
chr1	74791332	74791831	chr1	74880737	74881236	Wnt10a|chr1:74880737-74881236	0.12752825593735	.	.
chr1	74792003	74792502	chr1	74784124	74784623	Wnt10a|chr1:74784124-74784623	0.224203774838922	.	.
chr1	74792003	74792502	chr1	74793218	74793717	Wnt10a|chr1:74793218-74793717	0.0767944376544877	.	.
chr1	74792003	74792502	chr1	74794449	74794948	Wnt10a|chr1:74794449-74794948	0.134356577339061	.	.
chr1	74792003	74792502	chr1	74799965	74800464	Wnt10a|chr1:74799965-74800464	0.1600537405937	.	.
chr1	74792003	74792502	chr1	74800566	74801065	Wnt10a|chr1:74800566-74801065	0.160709891017975	.	.
chr1	74792003	74792502	chr1	74802933	74803432	Wnt10a|chr1:74802933-74803432	0.232197212440039	.	.
chr1	74792003	74792502	chr1	74829962	74830461	Wnt10a|chr1:74829962-74830461	0.142053902594929	.	.
chr1	74792003	74792502	chr1	74880737	74881236	Wnt10a|chr1:74880737-74881236	0.071053583595322	.	.
chr1	74850152	74850651	chr1	74694100	74694599	Gm16582|chr1:74694100-74694599	0.122776385922248	.	.
chr1	74850152	74850651	chr1	74794449	74794948	Gm16582|chr1:74794449-74794948	0.10090765121714	.	.
chr1	74850152	74850651	chr1	74799965	74800464	Gm16582|chr1:74799965-74800464	0.074502686800618	.	.
chr1	74850152	74850651	chr1	74800566	74801065	Gm16582|chr1:74800566-74801065	0.0985529445501522	.	.
chr1	74850152	74850651	chr1	74802933	74803432	Gm16582|chr1:74802933-74803432	0.139738558970994	.	.
chr1	74850152	74850651	chr1	74824729	74825228	Gm16582|chr1:74824729-74825228	0.1835532703836	.	.
chr1	74850152	74850651	chr1	74829962	74830461	Gm16582|chr1:74829962-74830461	0.450657582756424	.	.
chr1	74850152	74850651	chr1	74894978	74895477	Gm16582|chr1:74894978-74895477	0.144923692742293	.	.
chr1	74850152	74850651	chr1	74900755	74901254	Gm16582|chr1:74900755-74901254	0.0750897411646229	.	.
chr1	74850152	74850651	chr1	74948735	74949234	Gm16582|chr1:74948735-74949234	0.115515795414579	.	.
chr1	74850152	74850651	chr1	75218312	75218811	Gm16582|chr1:75218312-75218811	0.159308711815817	.	.
chr1	74850152	74850651	chr1	75226150	75226649	Gm16582|chr1:75226150-75226649	0.0943411744716668	.	.
chr1	74850152	74850651	chr1	75234571	75235070	Gm16582|chr1:75234571-75235070	0.102240118796388	.	.
chr1	74850152	74850651	chr1	75244823	75245322	Gm16582|chr1:75244823-75245322	0.10923779308957	.	.
chr1	74851328	74851827	chr1	74570093	74570592	Gm16582|chr1:74570093-74570592	0.124515926507443	.	.
chr1	74851328	74851827	chr1	74694100	74694599	Gm16582|chr1:74694100-74694599	0.116963843966366	.	.
chr1	74851328	74851827	chr1	74794449	74794948	Gm16582|chr1:74794449-74794948	0.125706255449046	.	.
chr1	74851328	74851827	chr1	74799965	74800464	Gm16582|chr1:74799965-74800464	0.118322479724796	.	.
chr1	74851328	74851827	chr1	74808065	74808564	Gm16582|chr1:74808065-74808564	0.120640321500798	.	.
chr1	74851328	74851827	chr1	74824729	74825228	Gm16582|chr1:74824729-74825228	0.313425740044424	.	.
chr1	74851328	74851827	chr1	74829962	74830461	Gm16582|chr1:74829962-74830461	0.271480230971198	.	.
chr1	74851328	74851827	chr1	74858307	74858806	Gm16582|chr1:74858307-74858806	0.0677816229449719	.	.
chr1	74851328	74851827	chr1	74872216	74872715	Gm16582|chr1:74872216-74872715	0.103091025036702	.	.
chr1	74851328	74851827	chr1	74894978	74895477	Gm16582|chr1:74894978-74895477	0.152344825623129	.	.
chr1	74851328	74851827	chr1	74926640	74927139	Gm16582|chr1:74926640-74927139	0.103072411199813	.	.
chr1	74851328	74851827	chr1	75218312	75218811	Gm16582|chr1:75218312-75218811	0.163670785030418	.	.
chr1	74851328	74851827	chr1	75244823	75245322	Gm16582|chr1:75244823-75245322	0.0946319722802833	.	.
chr1	74851328	74851827	chr1	75244823	75245322	Gm16582|chr1:75244823-75245322	0.0946319722802834	.	.
chr1	74854708	74855207	chr1	74787775	74788274	Cdk5r2|chr1:74787775-74788274	0.0691311859804317	.	.
chr1	74854708	74855207	chr1	74794449	74794948	Cdk5r2|chr1:74794449-74794948	0.074964734020714	.	.
chr1	74854708	74855207	chr1	74806952	74807451	Cdk5r2|chr1:74806952-74807451	0.0808128427608502	.	.
chr1	74854708	74855207	chr1	74808065	74808564	Cdk5r2|chr1:74808065-74808564	0.140296218809384	.	.
chr1	74854708	74855207	chr1	74824729	74825228	Cdk5r2|chr1:74824729-74825228	0.153440895964969	.	.
chr1	74854708	74855207	chr1	74829962	74830461	Cdk5r2|chr1:74829962-74830461	0.218537581192118	.	.
chr1	74854708	74855207	chr1	74858307	74858806	Cdk5r2|chr1:74858307-74858806	0.187586961639529	.	.
chr1	74854708	74855207	chr1	74894978	74895477	Cdk5r2|chr1:74894978-74895477	0.108464599218414	.	.
chr1	74855313	74855812	chr1	74839961	74840460	Cdk5r2|chr1:74839961-74840460	0.11388127140077	.	.
chr1	74855313	74855812	chr1	75244823	75245322	Cdk5r2|chr1:75244823-75245322	0.141225443068748	.	.
chr1	74892867	74893366	chr1	74570093	74570592	Cryba2|chr1:74570093-74570592	0.104207796342338	.	.
chr1	74892867	74893366	chr1	74784124	74784623	Cryba2|chr1:74784124-74784623	0.0715258562653428	.	.
chr1	74892867	74893366	chr1	74802933	74803432	Cryba2|chr1:74802933-74803432	0.108622820639131	.	.
chr1	74893408	74893907	chr1	74672684	74673183	Cryba2|chr1:74672684-74673183	0.0813127893014832	.	.
chr1	74893408	74893907	chr1	74806444	74806943	Cryba2|chr1:74806444-74806943	0.0757988228907295	.	.
chr1	74935357	74935856	chr1	74538638	74539137	Cfap65|chr1:74538638-74539137	0.13267315132948	.	.
chr1	74935357	74935856	chr1	74635618	74636117	Cfap65|chr1:74635618-74636117	0.0931578933245565	.	.
chr1	74935357	74935856	chr1	74753532	74754031	Cfap65|chr1:74753532-74754031	0.0765904197488899	.	.
chr1	74935357	74935856	chr1	74806952	74807451	Cfap65|chr1:74806952-74807451	0.0665339115650441	.	.
chr1	74935357	74935856	chr1	74816731	74817230	Cfap65|chr1:74816731-74817230	0.0775340989200243	.	.
chr1	74935357	74935856	chr1	74948735	74949234	Cfap65|chr1:74948735-74949234	0.116029616030869	.	.
chr1	75124760	75125259	chr1	74763029	74763528	Nhej1|chr1:74763029-74763528	0.0657967539618994	.	.
chr1	75124760	75125259	chr1	74794449	74794948	Nhej1|chr1:74794449-74794948	0.129851329619551	.	.
chr1	75124760	75125259	chr1	74816731	74817230	Nhej1|chr1:74816731-74817230	0.0986681247500719	.	.
chr1	75124760	75125259	chr1	74948735	74949234	Nhej1|chr1:74948735-74949234	0.194647779031985	.	.
chr1	75124760	75125259	chr1	75024118	75024617	Nhej1|chr1:75024118-75024617	0.15560064741689	.	.
chr1	75124760	75125259	chr1	75128586	75129085	Nhej1|chr1:75128586-75129085	0.086787200929636	.	.
chr1	75124760	75125259	chr1	75209245	75209744	Nhej1|chr1:75209245-75209744	0.0770883086165598	.	.
chr1	75124760	75125259	chr1	75239896	75240395	Nhej1|chr1:75239896-75240395	0.152712056129297	.	.
chr1	75124760	75125259	chr1	75244823	75245322	Nhej1|chr1:75244823-75245322	0.0741854222037301	.	.
chr1	75133313	75133812	chr1	74802933	74803432	Slc23a3|chr1:74802933-74803432	0.0867621041804271	.	.
chr1	75133313	75133812	chr1	74817277	74817776	Slc23a3|chr1:74817277-74817776	0.11043493762925	.	.
chr1	75133313	75133812	chr1	74829962	74830461	Slc23a3|chr1:74829962-74830461	0.19353523444397	.	.
chr1	75133313	75133812	chr1	74900755	74901254	Slc23a3|chr1:74900755-74901254	0.139317580355809	.	.
chr1	75133313	75133812	chr1	75016818	75017317	Slc23a3|chr1:75016818-75017317	0.0771985266549613	.	.
chr1	75133313	75133812	chr1	75128586	75129085	Slc23a3|chr1:75128586-75129085	0.136333882601795	.	.
chr1	75142499	75142998	chr1	74784124	74784623	Cnppd1|chr1:74784124-74784623	0.125223258301355	.	.
chr1	75142499	75142998	chr1	74784124	74784623	Retreg2|chr1:74784124-74784623	0.125223258301355	.	.
chr1	75142499	75142998	chr1	74824729	74825228	Cnppd1|chr1:74824729-74825228	0.108959560677518	.	.
chr1	75142499	75142998	chr1	74824729	74825228	Retreg2|chr1:74824729-74825228	0.108959560677518	.	.
chr1	75142499	75142998	chr1	74948735	74949234	Cnppd1|chr1:74948735-74949234	0.0813476131973651	.	.
chr1	75142499	75142998	chr1	74948735	74949234	Retreg2|chr1:74948735-74949234	0.0813476131973651	.	.
chr1	75142499	75142998	chr1	75024118	75024617	Cnppd1|chr1:75024118-75024617	0.103502863547911	.	.
chr1	75142499	75142998	chr1	75024118	75024617	Retreg2|chr1:75024118-75024617	0.103502863547911	.	.
chr1	75142499	75142998	chr1	75128586	75129085	Cnppd1|chr1:75128586-75129085	0.094586509743579	.	.
chr1	75142499	75142998	chr1	75128586	75129085	Retreg2|chr1:75128586-75129085	0.094586509743579	.	.
chr1	75142499	75142998	chr1	75218312	75218811	Cnppd1|chr1:75218312-75218811	0.117685198298139	.	.
chr1	75142499	75142998	chr1	75218312	75218811	Retreg2|chr1:75218312-75218811	0.117685198298139	.	.
chr1	75142499	75142998	chr1	75226150	75226649	Cnppd1|chr1:75226150-75226649	0.0857082508943655	.	.
chr1	75142499	75142998	chr1	75226150	75226649	Retreg2|chr1:75226150-75226649	0.0857082508943655	.	.
chr1	75142499	75142998	chr1	75234571	75235070	Cnppd1|chr1:75234571-75235070	0.0740649141601146	.	.
chr1	75142499	75142998	chr1	75234571	75235070	Retreg2|chr1:75234571-75235070	0.0740649141601146	.	.
chr1	75142499	75142998	chr1	75239896	75240395	Cnppd1|chr1:75239896-75240395	0.145770368908628	.	.
chr1	75142499	75142998	chr1	75239896	75240395	Retreg2|chr1:75239896-75240395	0.145770368908628	.	.
chr1	75168424	75168923	chr1	74763029	74763528	Zfand2b|chr1:74763029-74763528	0.0824560905290406	.	.
chr1	75168424	75168923	chr1	74772969	74773468	Zfand2b|chr1:74772969-74773468	0.0768221857348174	.	.
chr1	75168424	75168923	chr1	74794449	74794948	Zfand2b|chr1:74794449-74794948	0.0968058130149245	.	.
chr1	75168424	75168923	chr1	74799965	74800464	Zfand2b|chr1:74799965-74800464	0.0782509578746703	.	.
chr1	75168424	75168923	chr1	74808065	74808564	Zfand2b|chr1:74808065-74808564	0.227350345934231	.	.
chr1	75168424	75168923	chr1	74816731	74817230	Zfand2b|chr1:74816731-74817230	0.079933708528525	.	.
chr1	75168424	75168923	chr1	74880737	74881236	Zfand2b|chr1:74880737-74881236	0.0663774568200474	.	.
chr1	75168424	75168923	chr1	75023523	75024022	Zfand2b|chr1:75023523-75024022	0.106870364791504	.	.
chr1	75168424	75168923	chr1	75024118	75024617	Zfand2b|chr1:75024118-75024617	0.116057728997738	.	.
chr1	75168424	75168923	chr1	75218312	75218811	Zfand2b|chr1:75218312-75218811	0.195222564463921	.	.
chr1	75168424	75168923	chr1	75234571	75235070	Zfand2b|chr1:75234571-75235070	0.0834309826638574	.	.
chr1	75168424	75168923	chr1	75239896	75240395	Zfand2b|chr1:75239896-75240395	0.124713615607579	.	.
chr1	75168424	75168923	chr1	75244823	75245322	Zfand2b|chr1:75244823-75245322	0.0742710706183762	.	.
chr1	75169048	75169547	chr1	74829962	74830461	Zfand2b|chr1:74829962-74830461	0.100495557692536	.	.
chr1	75169048	75169547	chr1	74894978	74895477	Zfand2b|chr1:74894978-74895477	0.104137618214638	.	.
chr1	75169048	75169547	chr1	75024118	75024617	Zfand2b|chr1:75024118-75024617	0.0983298622314872	.	.
chr1	75169048	75169547	chr1	75234571	75235070	Zfand2b|chr1:75234571-75235070	0.0824773212755039	.	.
chr1	75169048	75169547	chr1	75244823	75245322	Zfand2b|chr1:75244823-75245322	0.0895995008716037	.	.
chr1	75169048	75169547	chr1	75244823	75245322	Zfand2b|chr1:75244823-75245322	0.0895995008716038	.	.
chr1	75180079	75180578	chr1	74753532	74754031	Abcb6|chr1:74753532-74754031	0.0984046330946545	.	.
chr1	75180079	75180578	chr1	74753532	74754031	Abcb6|chr1:74753532-74754031	0.0984046330946546	.	.
chr1	75180079	75180578	chr1	74772969	74773468	Abcb6|chr1:74772969-74773468	0.0794732495679218	.	.
chr1	75180079	75180578	chr1	74772969	74773468	Abcb6|chr1:74772969-74773468	0.0794732495679219	.	.
chr1	75180079	75180578	chr1	74808065	74808564	Abcb6|chr1:74808065-74808564	0.085742585217114	.	.
chr1	75180079	75180578	chr1	74808065	74808564	Abcb6|chr1:74808065-74808564	0.0857425852171141	.	.
chr1	75180079	75180578	chr1	74816731	74817230	Abcb6|chr1:74816731-74817230	0.156380995048128	.	.
chr1	75180079	75180578	chr1	74829962	74830461	Abcb6|chr1:74829962-74830461	0.0932961231862618	.	.
chr1	75180079	75180578	chr1	74880737	74881236	Abcb6|chr1:74880737-74881236	0.0841993217669074	.	.
chr1	75180079	75180578	chr1	74948735	74949234	Abcb6|chr1:74948735-74949234	0.159725468179389	.	.
chr1	75180079	75180578	chr1	75024118	75024617	Abcb6|chr1:75024118-75024617	0.107226390846155	.	.
chr1	75180079	75180578	chr1	75128586	75129085	Abcb6|chr1:75128586-75129085	0.103080622693429	.	.
chr1	75180079	75180578	chr1	75244823	75245322	Abcb6|chr1:75244823-75245322	0.0930024790878155	.	.
chr1	75191753	75192252	chr1	74753532	74754031	Ankzf1|chr1:74753532-74754031	0.125415849223176	.	.
chr1	75191753	75192252	chr1	74753532	74754031	Atg9a|chr1:74753532-74754031	0.125415849223176	.	.
chr1	75191753	75192252	chr1	74784124	74784623	Ankzf1|chr1:74784124-74784623	0.0782328825690632	.	.
chr1	75191753	75192252	chr1	74784124	74784623	Atg9a|chr1:74784124-74784623	0.0782328825690632	.	.
chr1	75191753	75192252	chr1	74794449	74794948	Ankzf1|chr1:74794449-74794948	0.0674756301209918	.	.
chr1	75191753	75192252	chr1	74794449	74794948	Atg9a|chr1:74794449-74794948	0.0674756301209918	.	.
chr1	75191753	75192252	chr1	74816731	74817230	Ankzf1|chr1:74816731-74817230	0.160440097813614	.	.
chr1	75191753	75192252	chr1	74816731	74817230	Atg9a|chr1:74816731-74817230	0.160440097813614	.	.
chr1	75191753	75192252	chr1	74829962	74830461	Ankzf1|chr1:74829962-74830461	0.11874539142984	.	.
chr1	75191753	75192252	chr1	74829962	74830461	Atg9a|chr1:74829962-74830461	0.11874539142984	.	.
chr1	75191753	75192252	chr1	74848813	74849312	Ankzf1|chr1:74848813-74849312	0.133956866345707	.	.
chr1	75191753	75192252	chr1	74848813	74849312	Atg9a|chr1:74848813-74849312	0.133956866345707	.	.
chr1	75191753	75192252	chr1	74858307	74858806	Ankzf1|chr1:74858307-74858806	0.0709358328386087	.	.
chr1	75191753	75192252	chr1	74858307	74858806	Atg9a|chr1:74858307-74858806	0.0709358328386087	.	.
chr1	75191753	75192252	chr1	74900755	74901254	Ankzf1|chr1:74900755-74901254	0.118044491493467	.	.
chr1	75191753	75192252	chr1	74900755	74901254	Atg9a|chr1:74900755-74901254	0.118044491493467	.	.
chr1	75191753	75192252	chr1	74948735	74949234	Ankzf1|chr1:74948735-74949234	0.112025845122483	.	.
chr1	75191753	75192252	chr1	74948735	74949234	Atg9a|chr1:74948735-74949234	0.112025845122483	.	.
chr1	75191753	75192252	chr1	75024118	75024617	Ankzf1|chr1:75024118-75024617	0.226832788617867	.	.
chr1	75191753	75192252	chr1	75024118	75024617	Atg9a|chr1:75024118-75024617	0.226832788617867	.	.
chr1	75191753	75192252	chr1	75128586	75129085	Ankzf1|chr1:75128586-75129085	0.122421502642726	.	.
chr1	75191753	75192252	chr1	75128586	75129085	Atg9a|chr1:75128586-75129085	0.122421502642726	.	.
chr1	75191753	75192252	chr1	75234571	75235070	Ankzf1|chr1:75234571-75235070	0.0729188481677225	.	.
chr1	75191753	75192252	chr1	75234571	75235070	Atg9a|chr1:75234571-75235070	0.0729188481677225	.	.
chr1	75191753	75192252	chr1	75244823	75245322	Ankzf1|chr1:75244823-75245322	0.082243434816248	.	.
chr1	75191753	75192252	chr1	75244823	75245322	Atg9a|chr1:75244823-75245322	0.082243434816248	.	.
chr1	75192415	75192914	chr1	74759797	74760296	Ankzf1|chr1:74759797-74760296	0.072681399424473	.	.
chr1	75192415	75192914	chr1	74759797	74760296	Atg9a|chr1:74759797-74760296	0.072681399424473	.	.
chr1	75192415	75192914	chr1	74772969	74773468	Ankzf1|chr1:74772969-74773468	0.119578198121837	.	.
chr1	75192415	75192914	chr1	74772969	74773468	Atg9a|chr1:74772969-74773468	0.119578198121837	.	.
chr1	75192415	75192914	chr1	74787775	74788274	Ankzf1|chr1:74787775-74788274	0.13878697216141	.	.
chr1	75192415	75192914	chr1	74787775	74788274	Atg9a|chr1:74787775-74788274	0.13878697216141	.	.
chr1	75192415	75192914	chr1	74793218	74793717	Ankzf1|chr1:74793218-74793717	0.069129935799888	.	.
chr1	75192415	75192914	chr1	74793218	74793717	Atg9a|chr1:74793218-74793717	0.069129935799888	.	.
chr1	75192415	75192914	chr1	74802933	74803432	Ankzf1|chr1:74802933-74803432	0.156271376110982	.	.
chr1	75192415	75192914	chr1	74802933	74803432	Atg9a|chr1:74802933-74803432	0.156271376110982	.	.
chr1	75210546	75211045	chr1	74753532	74754031	Glb1l|chr1:74753532-74754031	0.13706131219376	.	.
chr1	75210546	75211045	chr1	74753532	74754031	Stk16|chr1:74753532-74754031	0.13706131219376	.	.
chr1	75210546	75211045	chr1	74772969	74773468	Glb1l|chr1:74772969-74773468	0.0788808684917319	.	.
chr1	75210546	75211045	chr1	74772969	74773468	Stk16|chr1:74772969-74773468	0.0788808684917319	.	.
chr1	75210546	75211045	chr1	74948735	74949234	Glb1l|chr1:74948735-74949234	0.0833134969271675	.	.
chr1	75210546	75211045	chr1	74948735	74949234	Glb1l|chr1:74948735-74949234	0.0833134969271676	.	.
chr1	75210546	75211045	chr1	74948735	74949234	Stk16|chr1:74948735-74949234	0.0833134969271675	.	.
chr1	75210546	75211045	chr1	74948735	74949234	Stk16|chr1:74948735-74949234	0.0833134969271676	.	.
chr1	75210546	75211045	chr1	75128586	75129085	Glb1l|chr1:75128586-75129085	0.0669563293657019	.	.
chr1	75210546	75211045	chr1	75128586	75129085	Stk16|chr1:75128586-75129085	0.0669563293657019	.	.
chr1	75210546	75211045	chr1	75234571	75235070	Glb1l|chr1:75234571-75235070	0.0813572802116992	.	.
chr1	75210546	75211045	chr1	75234571	75235070	Stk16|chr1:75234571-75235070	0.0813572802116992	.	.
chr1	75219086	75219585	chr1	74753532	74754031	Tuba4a|chr1:74753532-74754031	0.12455086269494	.	.
chr1	75219086	75219585	chr1	74793218	74793717	Tuba4a|chr1:74793218-74793717	0.078035102996594	.	.
chr1	75219086	75219585	chr1	74806444	74806943	Tuba4a|chr1:74806444-74806943	0.0748969690651406	.	.
chr1	75219086	75219585	chr1	74806952	74807451	Tuba4a|chr1:74806952-74807451	0.0700814472276378	.	.
chr1	75219086	75219585	chr1	74816731	74817230	Tuba4a|chr1:74816731-74817230	0.107523810459716	.	.
chr1	75219086	75219585	chr1	74848813	74849312	Tuba4a|chr1:74848813-74849312	0.135397883321533	.	.
chr1	75219086	75219585	chr1	74880737	74881236	Tuba4a|chr1:74880737-74881236	0.0836631507712183	.	.
chr1	75219086	75219585	chr1	74900755	74901254	Tuba4a|chr1:74900755-74901254	0.0931317164893727	.	.
chr1	75219086	75219585	chr1	74948735	74949234	Tuba4a|chr1:74948735-74949234	0.189975146861454	.	.
chr1	75219086	75219585	chr1	75024118	75024617	Tuba4a|chr1:75024118-75024617	0.0710082570675063	.	.
chr1	75219086	75219585	chr1	75128586	75129085	Tuba4a|chr1:75128586-75129085	0.0744004639221357	.	.
chr1	75219086	75219585	chr1	75218312	75218811	Tuba4a|chr1:75218312-75218811	0.197083462166589	.	.
chr1	75219086	75219585	chr1	75234571	75235070	Tuba4a|chr1:75234571-75235070	0.116164902416837	.	.
chr1	75230933	75231432	chr1	74763029	74763528	A630095N17Rik|chr1:74763029-74763528	0.110243331093592	.	.
chr1	75230933	75231432	chr1	74784124	74784623	A630095N17Rik|chr1:74784124-74784623	0.0876054747027612	.	.
chr1	75230933	75231432	chr1	74787775	74788274	A630095N17Rik|chr1:74787775-74788274	0.0705357682136708	.	.
chr1	75230933	75231432	chr1	74787775	74788274	A630095N17Rik|chr1:74787775-74788274	0.0705357682136709	.	.
chr1	75230933	75231432	chr1	74793218	74793717	A630095N17Rik|chr1:74793218-74793717	0.270684868607982	.	.
chr1	75230933	75231432	chr1	74802933	74803432	A630095N17Rik|chr1:74802933-74803432	0.0704032366056378	.	.
chr1	75230933	75231432	chr1	74806444	74806943	A630095N17Rik|chr1:74806444-74806943	0.152855968303248	.	.
chr1	75230933	75231432	chr1	74806952	74807451	A630095N17Rik|chr1:74806952-74807451	0.117309475490777	.	.
chr1	75230933	75231432	chr1	74880737	74881236	A630095N17Rik|chr1:74880737-74881236	0.0700612719116104	.	.
chr1	75230933	75231432	chr1	75023523	75024022	A630095N17Rik|chr1:75023523-75024022	0.0753819318013992	.	.
chr1	75230933	75231432	chr1	75128586	75129085	A630095N17Rik|chr1:75128586-75129085	0.101094861800931	.	.
chr1	75230933	75231432	chr1	75218312	75218811	A630095N17Rik|chr1:75218312-75218811	0.318722306472547	.	.
chr1	75230933	75231432	chr1	75234571	75235070	A630095N17Rik|chr1:75234571-75235070	0.07602764724764	.	.
chr1	75236144	75236643	chr1	74794449	74794948	Dnajb2|chr1:74794449-74794948	0.106406845832232	.	.
chr1	75236144	75236643	chr1	74806444	74806943	Dnajb2|chr1:74806444-74806943	0.0985853857250026	.	.
chr1	75236144	75236643	chr1	74808065	74808564	Dnajb2|chr1:74808065-74808564	0.085541799211768	.	.
chr1	75236144	75236643	chr1	74816731	74817230	Dnajb2|chr1:74816731-74817230	0.127027892059884	.	.
chr1	75236144	75236643	chr1	74824729	74825228	Dnajb2|chr1:74824729-74825228	0.227826039238305	.	.
chr1	75236144	75236643	chr1	74829962	74830461	Dnajb2|chr1:74829962-74830461	0.167174207261993	.	.
chr1	75236144	75236643	chr1	74894978	74895477	Dnajb2|chr1:74894978-74895477	0.14099253568012	.	.
chr1	75236144	75236643	chr1	74948735	74949234	Dnajb2|chr1:74948735-74949234	0.109284744050958	.	.
chr1	75236144	75236643	chr1	75024118	75024617	Dnajb2|chr1:75024118-75024617	0.146675541230564	.	.
chr1	75236144	75236643	chr1	75209245	75209744	Dnajb2|chr1:75209245-75209744	0.134647863195123	.	.
chr1	75236144	75236643	chr1	75218312	75218811	Dnajb2|chr1:75218312-75218811	0.210512069245291	.	.
chr1	75236144	75236643	chr1	75226150	75226649	Dnajb2|chr1:75226150-75226649	0.0950654485718752	.	.
chr1	75236144	75236643	chr1	75234571	75235070	Dnajb2|chr1:75234571-75235070	0.150857577886575	.	.
chr1	75236144	75236643	chr1	75239896	75240395	Dnajb2|chr1:75239896-75240395	0.104851131410632	.	.
chr1	75236144	75236643	chr1	75244823	75245322	Dnajb2|chr1:75244823-75245322	0.157334274731523	.	.
chr1	75236651	75237150	chr1	74772969	74773468	Dnajb2|chr1:74772969-74773468	0.0878487507179177	.	.
chr1	75236651	75237150	chr1	74794449	74794948	Dnajb2|chr1:74794449-74794948	0.0718596262876711	.	.
chr1	75236651	75237150	chr1	74799965	74800464	Dnajb2|chr1:74799965-74800464	0.197664503231457	.	.
chr1	75236651	75237150	chr1	74800566	74801065	Dnajb2|chr1:74800566-74801065	0.0777261054792496	.	.
chr1	75236651	75237150	chr1	74816731	74817230	Dnajb2|chr1:74816731-74817230	0.109511517238717	.	.
chr1	75236651	75237150	chr1	74824729	74825228	Dnajb2|chr1:74824729-74825228	0.0991786173655136	.	.
chr1	75236651	75237150	chr1	74829962	74830461	Dnajb2|chr1:74829962-74830461	0.116134359631247	.	.
chr1	75236651	75237150	chr1	74948735	74949234	Dnajb2|chr1:74948735-74949234	0.144604488708168	.	.
chr1	75236651	75237150	chr1	75024118	75024617	Dnajb2|chr1:75024118-75024617	0.151475891050512	.	.
chr1	75236651	75237150	chr1	75209245	75209744	Dnajb2|chr1:75209245-75209744	0.102099841254208	.	.
chr1	75236651	75237150	chr1	75218312	75218811	Dnajb2|chr1:75218312-75218811	0.138497603791101	.	.
chr1	75236651	75237150	chr1	75239896	75240395	Dnajb2|chr1:75239896-75240395	0.189995284087653	.	.
chr1	78310032	78310531	chr1	78215765	78216264	Sgpp2|chr1:78215765-78216264	0.257746553852392	.	.
chr1	78310032	78310531	chr1	78216563	78217062	Sgpp2|chr1:78216563-78217062	0.181701647214924	.	.
chr1	78310032	78310531	chr1	78217089	78217588	Sgpp2|chr1:78217089-78217588	0.419768317784449	.	.
chr1	78310032	78310531	chr1	78218104	78218603	Sgpp2|chr1:78218104-78218603	0.279716938892581	.	.
chr1	78310032	78310531	chr1	78223337	78223836	Sgpp2|chr1:78223337-78223836	0.259387067831932	.	.
chr1	78310032	78310531	chr1	78228748	78229247	Sgpp2|chr1:78228748-78229247	0.204919246576691	.	.
chr1	78310032	78310531	chr1	78230714	78231213	Sgpp2|chr1:78230714-78231213	0.189041133617262	.	.
chr1	78310032	78310531	chr1	78232045	78232544	Sgpp2|chr1:78232045-78232544	0.116898715012623	.	.
chr1	78310032	78310531	chr1	78233977	78234476	Sgpp2|chr1:78233977-78234476	0.0786116745665239	.	.
chr1	78310032	78310531	chr1	78234564	78235063	Sgpp2|chr1:78234564-78235063	0.133539264283998	.	.
chr1	78310032	78310531	chr1	78240459	78240958	Sgpp2|chr1:78240459-78240958	0.26959895828259	.	.
chr1	78310032	78310531	chr1	78317483	78317982	Sgpp2|chr1:78317483-78317982	0.242739728108524	.	.
chr1	78310032	78310531	chr1	78318078	78318577	Sgpp2|chr1:78318078-78318577	0.20900194645561	.	.
chr1	78310032	78310531	chr1	78357374	78357873	Sgpp2|chr1:78357374-78357873	0.144729197374963	.	.
chr1	78310032	78310531	chr1	78357937	78358436	Sgpp2|chr1:78357937-78358436	0.232899867608499	.	.
chr1	78310032	78310531	chr1	78363000	78363499	Sgpp2|chr1:78363000-78363499	0.126384140321064	.	.
chr1	78310032	78310531	chr1	78363543	78364042	Sgpp2|chr1:78363543-78364042	0.113213768055376	.	.
chr1	78310032	78310531	chr1	78370887	78371386	Sgpp2|chr1:78370887-78371386	0.0920165876534764	.	.
chr1	78310032	78310531	chr1	78371610	78372109	Sgpp2|chr1:78371610-78372109	0.260329392691518	.	.
chr1	78310032	78310531	chr1	78372111	78372610	Sgpp2|chr1:78372111-78372610	0.208581505009319	.	.
chr1	78310032	78310531	chr1	78378740	78379239	Sgpp2|chr1:78378740-78379239	0.102169186500316	.	.
chr1	78310032	78310531	chr1	78380921	78381420	Sgpp2|chr1:78380921-78381420	0.0969025643272242	.	.
chr1	78310032	78310531	chr1	78442031	78442530	Sgpp2|chr1:78442031-78442530	0.0867547481092485	.	.
chr1	78310931	78311430	chr1	78215765	78216264	Sgpp2|chr1:78215765-78216264	0.324269101113254	.	.
chr1	78310931	78311430	chr1	78216563	78217062	Sgpp2|chr1:78216563-78217062	0.16382363715556	.	.
chr1	78310931	78311430	chr1	78217089	78217588	Sgpp2|chr1:78217089-78217588	0.332280945289501	.	.
chr1	78310931	78311430	chr1	78218104	78218603	Sgpp2|chr1:78218104-78218603	0.292179177718726	.	.
chr1	78310931	78311430	chr1	78223337	78223836	Sgpp2|chr1:78223337-78223836	0.158881732057656	.	.
chr1	78310931	78311430	chr1	78228748	78229247	Sgpp2|chr1:78228748-78229247	0.0762330479327672	.	.
chr1	78310931	78311430	chr1	78230714	78231213	Sgpp2|chr1:78230714-78231213	0.320329013420811	.	.
chr1	78310931	78311430	chr1	78232045	78232544	Sgpp2|chr1:78232045-78232544	0.137477644665043	.	.
chr1	78310931	78311430	chr1	78233977	78234476	Sgpp2|chr1:78233977-78234476	0.0936313464170617	.	.
chr1	78310931	78311430	chr1	78234564	78235063	Sgpp2|chr1:78234564-78235063	0.129756762755301	.	.
chr1	78310931	78311430	chr1	78240459	78240958	Sgpp2|chr1:78240459-78240958	0.161319451322719	.	.
chr1	78310931	78311430	chr1	78270026	78270525	Sgpp2|chr1:78270026-78270525	0.119306133556438	.	.
chr1	78310931	78311430	chr1	78317483	78317982	Sgpp2|chr1:78317483-78317982	0.194768576899556	.	.
chr1	78310931	78311430	chr1	78318078	78318577	Sgpp2|chr1:78318078-78318577	0.131897532475551	.	.
chr1	78310931	78311430	chr1	78337608	78338107	Sgpp2|chr1:78337608-78338107	0.0700258312510421	.	.
chr1	78310931	78311430	chr1	78338129	78338628	Sgpp2|chr1:78338129-78338628	0.0983141898131457	.	.
chr1	78310931	78311430	chr1	78357374	78357873	Sgpp2|chr1:78357374-78357873	0.132605992060341	.	.
chr1	78310931	78311430	chr1	78357937	78358436	Sgpp2|chr1:78357937-78358436	0.245484257486959	.	.
chr1	78310931	78311430	chr1	78363000	78363499	Sgpp2|chr1:78363000-78363499	0.132647558384542	.	.
chr1	78310931	78311430	chr1	78370887	78371386	Sgpp2|chr1:78370887-78371386	0.101429720057946	.	.
chr1	78310931	78311430	chr1	78371610	78372109	Sgpp2|chr1:78371610-78372109	0.267183571345051	.	.
chr1	78310931	78311430	chr1	78372111	78372610	Sgpp2|chr1:78372111-78372610	0.0739848372959354	.	.
chr1	78310931	78311430	chr1	78378740	78379239	Sgpp2|chr1:78378740-78379239	0.116498749474702	.	.
chr1	78310931	78311430	chr1	78388062	78388561	Sgpp2|chr1:78388062-78388561	0.0802918347485069	.	.
chr1	78310931	78311430	chr1	78419495	78419994	Sgpp2|chr1:78419495-78419994	0.085466989902933	.	.
chr1	78310931	78311430	chr1	78425895	78426394	Sgpp2|chr1:78425895-78426394	0.0712952380650131	.	.
chr1	78310931	78311430	chr1	78442031	78442530	Sgpp2|chr1:78442031-78442530	0.0869157302342641	.	.
chr1	78488387	78488886	chr1	78032305	78032804	Farsb|chr1:78032305-78032804	0.109029254949118	.	.
chr1	78488387	78488886	chr1	78076055	78076554	Farsb|chr1:78076055-78076554	0.0858968441305417	.	.
chr1	78488387	78488886	chr1	78419495	78419994	Farsb|chr1:78419495-78419994	0.102615786074865	.	.
chr1	78488387	78488886	chr1	78451480	78451979	Farsb|chr1:78451480-78451979	0.116516577868898	.	.
chr1	78488900	78489399	chr1	78076055	78076554	Farsb|chr1:78076055-78076554	0.0816269949160978	.	.
chr1	78488900	78489399	chr1	78076055	78076554	Farsb|chr1:78076055-78076554	0.0816269949160979	.	.
chr1	78488900	78489399	chr1	78284569	78285068	Farsb|chr1:78284569-78285068	0.0776745339426837	.	.
chr1	78488900	78489399	chr1	78357937	78358436	Farsb|chr1:78357937-78358436	0.0976740678102308	.	.
chr1	78488900	78489399	chr1	78451480	78451979	Farsb|chr1:78451480-78451979	0.142230055604798	.	.
chr1	78488900	78489399	chr1	78454635	78455134	Farsb|chr1:78454635-78455134	0.177696430946031	.	.
chr1	79439807	79440306	chr1	79189409	79189908	Scg2|chr1:79189409-79189908	0.074734693681264	.	.
chr1	79439807	79440306	chr1	79259662	79260161	Scg2|chr1:79259662-79260161	0.145730628922915	.	.
chr1	79439807	79440306	chr1	79291096	79291595	Scg2|chr1:79291096-79291595	0.0911948020230832	.	.
chr1	79439807	79440306	chr1	79303543	79304042	Scg2|chr1:79303543-79304042	0.142981582632582	.	.
chr1	79439807	79440306	chr1	79312113	79312612	Scg2|chr1:79312113-79312612	0.238812078506957	.	.
chr1	79439807	79440306	chr1	79335726	79336225	Scg2|chr1:79335726-79336225	0.141002299233954	.	.
chr1	79439807	79440306	chr1	79394264	79394763	Scg2|chr1:79394264-79394763	0.10418726184388	.	.
chr1	79439807	79440306	chr1	79400244	79400743	Scg2|chr1:79400244-79400743	0.141511979430489	.	.
chr1	79439807	79440306	chr1	79432366	79432865	Scg2|chr1:79432366-79432865	0.150408297866451	.	.
chr1	79439807	79440306	chr1	79450145	79450644	Scg2|chr1:79450145-79450644	0.107834875585521	.	.
chr1	84839165	84839664	chr1	84751623	84752122	Fbxo36|chr1:84751623-84752122	0.0866377875650438	.	.
chr1	84839165	84839664	chr1	84838531	84839030	Fbxo36|chr1:84838531-84839030	0.0963920998441673	.	.
chr1	84839808	84840307	chr1	84751623	84752122	Fbxo36|chr1:84751623-84752122	0.213039345091842	.	.
chr1	84839808	84840307	chr1	84751623	84752122	Trip12|chr1:84751623-84752122	0.213039345091842	.	.
chr1	84839808	84840307	chr1	84855235	84855734	Fbxo36|chr1:84855235-84855734	0.066599886729293	.	.
chr1	84839808	84840307	chr1	84855235	84855734	Trip12|chr1:84855235-84855734	0.066599886729293	.	.
chr1	84839808	84840307	chr1	84855742	84856241	Fbxo36|chr1:84855742-84856241	0.147589785648737	.	.
chr1	84839808	84840307	chr1	84855742	84856241	Trip12|chr1:84855742-84856241	0.147589785648737	.	.
chr1	84934371	84934870	chr1	84881481	84881980	Slc16a14|chr1:84881481-84881980	0.084769388875469	.	.
chr1	84934371	84934870	chr1	84897411	84897910	Slc16a14|chr1:84897411-84897910	0.0795981178095906	.	.
chr1	84934883	84935382	chr1	84850480	84850979	Slc16a14|chr1:84850480-84850979	0.113353607242173	.	.
chr1	84934883	84935382	chr1	84881481	84881980	Slc16a14|chr1:84881481-84881980	0.144940919224717	.	.
chr1	84935649	84936148	chr1	84751623	84752122	Slc16a14|chr1:84751623-84752122	0.0999639907829742	.	.
chr1	84935649	84936148	chr1	84777376	84777875	Slc16a14|chr1:84777376-84777875	0.207472020985356	.	.
chr1	84935649	84936148	chr1	84838531	84839030	Slc16a14|chr1:84838531-84839030	0.0995279725259172	.	.
chr1	85774994	85775493	chr1	85913329	85913828	9930111H07Rik|chr1:85913329-85913828	0.0792290434940359	.	.
chr1	85774994	85775493	chr1	85958147	85958646	9930111H07Rik|chr1:85958147-85958646	0.209477871024218	.	.
chr1	85774994	85775493	chr1	85976453	85976952	9930111H07Rik|chr1:85976453-85976952	0.146217849279202	.	.
chr1	85793160	85793659	chr1	85857775	85858274	Cab39|chr1:85857775-85858274	0.0875161030784672	.	.
chr1	85793160	85793659	chr1	85898791	85899290	Cab39|chr1:85898791-85899290	0.0873085383924701	.	.
chr1	85793160	85793659	chr1	85916833	85917332	Cab39|chr1:85916833-85917332	0.140455721165574	.	.
chr1	85793160	85793659	chr1	85931026	85931525	Cab39|chr1:85931026-85931525	0.11292988808063	.	.
chr1	85793160	85793659	chr1	85958147	85958646	Cab39|chr1:85958147-85958646	0.12647094518562	.	.
chr1	85793728	85794227	chr1	85794440	85794939	Cab39|chr1:85794440-85794939	0.11268692585631	.	.
chr1	85793728	85794227	chr1	85821789	85822288	Cab39|chr1:85821789-85822288	0.128475480241477	.	.
chr1	85793728	85794227	chr1	85822289	85822788	Cab39|chr1:85822289-85822788	0.119598014342829	.	.
chr1	85793728	85794227	chr1	85828911	85829410	Cab39|chr1:85828911-85829410	0.0804218351255881	.	.
chr1	85793728	85794227	chr1	85853262	85853761	Cab39|chr1:85853262-85853761	0.11835400341094	.	.
chr1	85793728	85794227	chr1	85856290	85856789	Cab39|chr1:85856290-85856789	0.0771877898484965	.	.
chr1	85793728	85794227	chr1	85898178	85898677	Cab39|chr1:85898178-85898677	0.0671231335620414	.	.
chr1	85793728	85794227	chr1	85913329	85913828	Cab39|chr1:85913329-85913828	0.180760405351343	.	.
chr1	85894274	85894773	chr1	85838617	85839116	Itm2c|chr1:85838617-85839116	0.103761719886806	.	.
chr1	85894274	85894773	chr1	85857775	85858274	Itm2c|chr1:85857775-85858274	0.214929972218902	.	.
chr1	85894274	85894773	chr1	85869875	85870374	Itm2c|chr1:85869875-85870374	0.117064864976333	.	.
chr1	85894274	85894773	chr1	85916833	85917332	Itm2c|chr1:85916833-85917332	0.0848191095549648	.	.
chr1	85894274	85894773	chr1	85984308	85984807	Itm2c|chr1:85984308-85984807	0.174856695398562	.	.
chr1	85894274	85894773	chr1	85999484	85999983	Itm2c|chr1:85999484-85999983	0.110540156490321	.	.
chr1	85928201	85928700	chr1	85703519	85704018	4933407L21Rik|chr1:85703519-85704018	0.0667135515202592	.	.
chr1	85928201	85928700	chr1	85869875	85870374	4933407L21Rik|chr1:85869875-85870374	0.103215971697735	.	.
[truncated: 105,971 more rows]
