# Supplementary material for: Single-cell analysis of chromatin accessibility in the adult mouse brain
Source: Nature. 2023 Dec 13;624(7991):378–89. doi: 10.1038/s41586-023-06824-9 (PMC10719105; doi:10.1038/s41586-023-06824-9)
Supplement: Supplementary file 3 — Supplementary Tables 1–25 and their legends. [file 41586_2023_6824_MOESM3_ESM.zip › 2023-03-05453B-s3/SI Tables/SI Table 13 Summary of all the gene-cCRE correlations/sa2subclass.L5_IT_CTX_Glut.pdc.bedpe]

chr1	3466260	3466759	chr1	3119489	3119988	Gm1992|chr1:3119489-3119988	0.0857348776846884	.	.
chr1	3466260	3466759	chr1	3120237	3120736	Gm1992|chr1:3120237-3120736	0.0825970718563278	.	.
chr1	3466260	3466759	chr1	3299578	3300077	Gm1992|chr1:3299578-3300077	0.0779199291598924	.	.
chr1	3670775	3671274	chr1	3532883	3533382	Xkr4|chr1:3532883-3533382	0.0796299342484256	.	.
chr1	3670775	3671274	chr1	3788661	3789160	Xkr4|chr1:3788661-3789160	0.115929425513873	.	.
chr1	3671529	3672028	chr1	3576132	3576631	Xkr4|chr1:3576132-3576631	0.123955207140055	.	.
chr1	3671529	3672028	chr1	3903336	3903835	Xkr4|chr1:3903336-3903835	0.0741866938783669	.	.
chr1	3671529	3672028	chr1	3970474	3970973	Xkr4|chr1:3970474-3970973	0.0737136024642262	.	.
chr1	3671529	3672028	chr1	3972162	3972661	Xkr4|chr1:3972162-3972661	0.19419119689328	.	.
chr1	3672048	3672547	chr1	3511633	3512132	Xkr4|chr1:3511633-3512132	0.111212117571547	.	.
chr1	3672048	3672547	chr1	3786917	3787416	Xkr4|chr1:3786917-3787416	0.192472139354487	.	.
chr1	3672048	3672547	chr1	3788661	3789160	Xkr4|chr1:3788661-3789160	0.230862008646423	.	.
chr1	3672048	3672547	chr1	3909181	3909680	Xkr4|chr1:3909181-3909680	0.116155607552794	.	.
chr1	3672048	3672547	chr1	3972162	3972661	Xkr4|chr1:3972162-3972661	0.261111738910859	.	.
chr1	4785497	4785996	chr1	4748085	4748584	Mrpl15|chr1:4748085-4748584	0.108867455541222	.	.
chr1	4785497	4785996	chr1	5017828	5018327	Mrpl15|chr1:5017828-5018327	0.0872050156713447	.	.
chr1	4785497	4785996	chr1	5017828	5018327	Mrpl15|chr1:5017828-5018327	0.0872050156713448	.	.
chr1	4785497	4785996	chr1	5022621	5023120	Mrpl15|chr1:5022621-5023120	0.148315963296062	.	.
chr1	4785497	4785996	chr1	5045709	5046208	Mrpl15|chr1:5045709-5046208	0.0682291014077921	.	.
chr1	4785497	4785996	chr1	5170387	5170886	Mrpl15|chr1:5170387-5170886	0.11882370778088	.	.
chr1	4807592	4808091	chr1	4571692	4572191	Lypla1|chr1:4571692-4572191	0.135959611802704	.	.
chr1	4807592	4808091	chr1	4703306	4703805	Lypla1|chr1:4703306-4703805	0.147994141402696	.	.
chr1	4807592	4808091	chr1	4766696	4767195	Lypla1|chr1:4766696-4767195	0.0723204857786083	.	.
chr1	4857480	4857979	chr1	4703306	4703805	Tcea1|chr1:4703306-4703805	0.103907147560705	.	.
chr1	4857480	4857979	chr1	4926263	4926762	Tcea1|chr1:4926263-4926762	0.0820481588475862	.	.
chr1	4857480	4857979	chr1	5110350	5110849	Tcea1|chr1:5110350-5110849	0.125489817598801	.	.
chr1	4857480	4857979	chr1	5137932	5138431	Tcea1|chr1:5137932-5138431	0.0977037898004194	.	.
chr1	4858123	4858622	chr1	4550034	4550533	Tcea1|chr1:4550034-4550533	0.0689134944809117	.	.
chr1	4858123	4858622	chr1	4703306	4703805	Tcea1|chr1:4703306-4703805	0.0811939645443439	.	.
chr1	4858123	4858622	chr1	5017828	5018327	Tcea1|chr1:5017828-5018327	0.121528235037207	.	.
chr1	4858123	4858622	chr1	5046485	5046984	Tcea1|chr1:5046485-5046984	0.159485120355135	.	.
chr1	4971076	4971575	chr1	4550034	4550533	Gm16041|chr1:4550034-4550533	0.170293137432167	.	.
chr1	4971076	4971575	chr1	4748085	4748584	Gm16041|chr1:4748085-4748584	0.118282383941628	.	.
chr1	4971076	4971575	chr1	4881318	4881817	Gm16041|chr1:4881318-4881817	0.140811352337911	.	.
chr1	4971076	4971575	chr1	4922961	4923460	Gm16041|chr1:4922961-4923460	0.137526814781159	.	.
chr1	4971076	4971575	chr1	4926263	4926762	Gm16041|chr1:4926263-4926762	0.139153324279239	.	.
chr1	4971076	4971575	chr1	5022621	5023120	Gm16041|chr1:5022621-5023120	0.089589605026099	.	.
chr1	4971076	4971575	chr1	5046485	5046984	Gm16041|chr1:5046485-5046984	0.0863301118517701	.	.
chr1	4971076	4971575	chr1	5071134	5071633	Gm16041|chr1:5071134-5071633	0.130368780781459	.	.
chr1	4971076	4971575	chr1	5103120	5103619	Gm16041|chr1:5103120-5103619	0.0893157442705744	.	.
chr1	4971076	4971575	chr1	5130314	5130813	Gm16041|chr1:5130314-5130813	0.0772464812489095	.	.
chr1	4971076	4971575	chr1	5130314	5130813	Gm16041|chr1:5130314-5130813	0.0772464812489096	.	.
chr1	4971076	4971575	chr1	5177158	5177657	Gm16041|chr1:5177158-5177657	0.192699168262325	.	.
chr1	4971076	4971575	chr1	5183460	5183959	Gm16041|chr1:5183460-5183959	0.157625813552539	.	.
chr1	4971076	4971575	chr1	5249272	5249771	Gm16041|chr1:5249272-5249771	0.103425751678322	.	.
chr1	5070122	5070621	chr1	5018611	5019110	Atp6v1h|chr1:5018611-5019110	0.154961708702687	.	.
chr1	5070122	5070621	chr1	5018611	5019110	Rgs20|chr1:5018611-5019110	0.154961708702687	.	.
chr1	5070122	5070621	chr1	5022621	5023120	Atp6v1h|chr1:5022621-5023120	0.111061385170234	.	.
chr1	5070122	5070621	chr1	5022621	5023120	Rgs20|chr1:5022621-5023120	0.111061385170234	.	.
chr1	5070122	5070621	chr1	5316209	5316708	Atp6v1h|chr1:5316209-5316708	0.12001740384959	.	.
chr1	5070122	5070621	chr1	5316209	5316708	Rgs20|chr1:5316209-5316708	0.12001740384959	.	.
chr1	5588179	5588678	chr1	5315438	5315937	Oprk1|chr1:5315438-5315937	0.111953849289824	.	.
chr1	5588179	5588678	chr1	5316209	5316708	Oprk1|chr1:5316209-5316708	0.130261058993631	.	.
chr1	5588179	5588678	chr1	5915307	5915806	Oprk1|chr1:5915307-5915806	0.204228090401798	.	.
chr1	5917179	5917678	chr1	5689294	5689793	Npbwr1|chr1:5689294-5689793	0.136021848308462	.	.
chr1	5917179	5917678	chr1	5915307	5915806	Npbwr1|chr1:5915307-5915806	0.131358269362639	.	.
chr1	5917179	5917678	chr1	5955256	5955755	Npbwr1|chr1:5955256-5955755	0.0787747934432055	.	.
chr1	6214386	6214885	chr1	5904738	5905237	4732440D04Rik|chr1:5904738-5905237	0.141907845962219	.	.
chr1	6214386	6214885	chr1	6049043	6049542	4732440D04Rik|chr1:6049043-6049542	0.0937039937149609	.	.
chr1	6214386	6214885	chr1	6178736	6179235	4732440D04Rik|chr1:6178736-6179235	0.113925373686924	.	.
chr1	6214386	6214885	chr1	6188376	6188875	4732440D04Rik|chr1:6188376-6188875	0.0864105367407637	.	.
chr1	6214386	6214885	chr1	6188376	6188875	4732440D04Rik|chr1:6188376-6188875	0.0864105367407638	.	.
chr1	6214386	6214885	chr1	6410037	6410536	4732440D04Rik|chr1:6410037-6410536	0.0762645108088991	.	.
chr1	6214386	6214885	chr1	6483297	6483796	4732440D04Rik|chr1:6483297-6483796	0.117548308021848	.	.
chr1	6214899	6215398	chr1	6178736	6179235	4732440D04Rik|chr1:6178736-6179235	0.13914583797099	.	.
chr1	6214899	6215398	chr1	6272212	6272711	4732440D04Rik|chr1:6272212-6272711	0.0708758793716067	.	.
chr1	6214899	6215398	chr1	6483297	6483796	4732440D04Rik|chr1:6483297-6483796	0.14378512896612	.	.
chr1	7088594	7089093	chr1	6769890	6770389	Pcmtd1|chr1:6769890-6770389	0.169340496772657	.	.
chr1	7088594	7089093	chr1	7131083	7131582	Pcmtd1|chr1:7131083-7131582	0.09546219303952	.	.
chr1	7088594	7089093	chr1	7138562	7139061	Pcmtd1|chr1:7138562-7139061	0.145559756371291	.	.
chr1	7088594	7089093	chr1	7139109	7139608	Pcmtd1|chr1:7139109-7139608	0.102510724247363	.	.
chr1	7088594	7089093	chr1	7206575	7207074	Pcmtd1|chr1:7206575-7207074	0.0721032012254626	.	.
chr1	7088594	7089093	chr1	7359793	7360292	Pcmtd1|chr1:7359793-7360292	0.129899414297868	.	.
chr1	7397174	7397673	chr1	7086613	7087112	Gm26901|chr1:7086613-7087112	0.0855483763776398	.	.
chr1	7397174	7397673	chr1	7148116	7148615	Gm26901|chr1:7148116-7148615	0.184295890065002	.	.
chr1	7397174	7397673	chr1	7168199	7168698	Gm26901|chr1:7168199-7168698	0.114110262839745	.	.
chr1	7397174	7397673	chr1	7543474	7543973	Gm26901|chr1:7543474-7543973	0.0723482464218864	.	.
chr1	7397837	7398336	chr1	7105020	7105519	Gm26901|chr1:7105020-7105519	0.193354005994676	.	.
chr1	7397837	7398336	chr1	7113207	7113706	Gm26901|chr1:7113207-7113706	0.16928757460249	.	.
chr1	7397837	7398336	chr1	7117802	7118301	Gm26901|chr1:7117802-7118301	0.160585139205488	.	.
chr1	7397837	7398336	chr1	7138562	7139061	Gm26901|chr1:7138562-7139061	0.0942125592083297	.	.
chr1	7397837	7398336	chr1	7199436	7199935	Gm26901|chr1:7199436-7199935	0.0947892714193973	.	.
chr1	7397837	7398336	chr1	7494762	7495261	Gm26901|chr1:7494762-7495261	0.0833382251369645	.	.
chr1	7397837	7398336	chr1	7523398	7523897	Gm26901|chr1:7523398-7523897	0.122025523863976	.	.
chr1	7397837	7398336	chr1	7535148	7535647	Gm26901|chr1:7535148-7535647	0.20164949445013	.	.
chr1	7398342	7398841	chr1	7086613	7087112	Gm26901|chr1:7086613-7087112	0.117766768028761	.	.
chr1	7398342	7398841	chr1	7105020	7105519	Gm26901|chr1:7105020-7105519	0.0733561840185943	.	.
chr1	7398342	7398841	chr1	7105020	7105519	Gm26901|chr1:7105020-7105519	0.0733561840185944	.	.
chr1	7398342	7398841	chr1	7205959	7206458	Gm26901|chr1:7205959-7206458	0.0968783187264269	.	.
chr1	7398342	7398841	chr1	7218866	7219365	Gm26901|chr1:7218866-7219365	0.078340788374533	.	.
chr1	7398342	7398841	chr1	7505893	7506392	Gm26901|chr1:7505893-7506392	0.103809289470809	.	.
chr1	7398342	7398841	chr1	7523398	7523897	Gm26901|chr1:7523398-7523897	0.0945871910600306	.	.
chr1	7398342	7398841	chr1	7641331	7641830	Gm26901|chr1:7641331-7641830	0.159978904714614	.	.
chr1	7498025	7498524	chr1	7158549	7159048	Gm30414|chr1:7158549-7159048	0.0691578984775223	.	.
chr1	7498025	7498524	chr1	7292884	7293383	Gm30414|chr1:7292884-7293383	0.176076388510703	.	.
chr1	7498025	7498524	chr1	7492688	7493187	Gm30414|chr1:7492688-7493187	0.218307333308726	.	.
chr1	7498025	7498524	chr1	7495295	7495794	Gm30414|chr1:7495295-7495794	0.0956223272816111	.	.
chr1	7498025	7498524	chr1	7523398	7523897	Gm30414|chr1:7523398-7523897	0.205425272703783	.	.
chr1	7498025	7498524	chr1	7535148	7535647	Gm30414|chr1:7535148-7535647	0.114949961889395	.	.
chr1	9298975	9299474	chr1	9248389	9248888	Sntg1|chr1:9248389-9248888	0.142374503673713	.	.
chr1	9298975	9299474	chr1	9541113	9541612	Sntg1|chr1:9541113-9541612	0.086940314196195	.	.
chr1	9298975	9299474	chr1	9554511	9555010	Sntg1|chr1:9554511-9555010	0.0951175957015678	.	.
chr1	9298975	9299474	chr1	9641995	9642494	Sntg1|chr1:9641995-9642494	0.178001470905997	.	.
chr1	9298975	9299474	chr1	9645672	9646171	Sntg1|chr1:9645672-9646171	0.0941085505536873	.	.
chr1	9299496	9299995	chr1	9248389	9248888	Sntg1|chr1:9248389-9248888	0.113241055339633	.	.
chr1	9299496	9299995	chr1	9541113	9541612	Sntg1|chr1:9541113-9541612	0.0800292440517737	.	.
chr1	9299496	9299995	chr1	9641995	9642494	Sntg1|chr1:9641995-9642494	0.176453269687616	.	.
chr1	9299496	9299995	chr1	9645672	9646171	Sntg1|chr1:9645672-9646171	0.167128162681714	.	.
chr1	9545042	9545541	chr1	9340392	9340891	Rrs1|chr1:9340392-9340891	0.0850290350830436	.	.
chr1	9545042	9545541	chr1	9367720	9368219	Rrs1|chr1:9367720-9368219	0.132023657408425	.	.
chr1	9545042	9545541	chr1	9541113	9541612	Rrs1|chr1:9541113-9541612	0.0707012043629494	.	.
chr1	9545042	9545541	chr1	9554007	9554506	Rrs1|chr1:9554007-9554506	0.172293597846885	.	.
chr1	9545042	9545541	chr1	9554511	9555010	Rrs1|chr1:9554511-9555010	0.126939383154087	.	.
chr1	9545042	9545541	chr1	9570415	9570914	Rrs1|chr1:9570415-9570914	0.126563967769686	.	.
chr1	9545042	9545541	chr1	9570415	9570914	Rrs1|chr1:9570415-9570914	0.126563967769687	.	.
chr1	9545042	9545541	chr1	9577782	9578281	Rrs1|chr1:9577782-9578281	0.0757863412546903	.	.
chr1	9545042	9545541	chr1	9615198	9615697	Rrs1|chr1:9615198-9615697	0.0772228218303594	.	.
chr1	9545042	9545541	chr1	9616118	9616617	Rrs1|chr1:9616118-9616617	0.069589384832324	.	.
chr1	9545042	9545541	chr1	9616118	9616617	Rrs1|chr1:9616118-9616617	0.0695893848323241	.	.
chr1	9545042	9545541	chr1	9619425	9619924	Rrs1|chr1:9619425-9619924	0.102024864786202	.	.
chr1	9545042	9545541	chr1	9619928	9620427	Rrs1|chr1:9619928-9620427	0.074702277516353	.	.
chr1	9545042	9545541	chr1	9627223	9627722	Rrs1|chr1:9627223-9627722	0.124104687470923	.	.
chr1	9545042	9545541	chr1	9641995	9642494	Rrs1|chr1:9641995-9642494	0.0928735308396372	.	.
chr1	9600949	9601448	chr1	9340392	9340891	Vxn|chr1:9340392-9340891	0.113029646426779	.	.
chr1	9600949	9601448	chr1	9569900	9570399	Vxn|chr1:9569900-9570399	0.069698703431892	.	.
chr1	9600949	9601448	chr1	9570415	9570914	Vxn|chr1:9570415-9570914	0.0903225651750517	.	.
chr1	9600949	9601448	chr1	9577782	9578281	Vxn|chr1:9577782-9578281	0.106612359360572	.	.
chr1	9600949	9601448	chr1	9609186	9609685	Vxn|chr1:9609186-9609685	0.192122805626794	.	.
chr1	9600949	9601448	chr1	9615198	9615697	Vxn|chr1:9615198-9615697	0.0970931579124554	.	.
chr1	9600949	9601448	chr1	9619928	9620427	Vxn|chr1:9619928-9620427	0.116257716459284	.	.
chr1	9600949	9601448	chr1	9673557	9674056	Vxn|chr1:9673557-9674056	0.127764969756722	.	.
chr1	9601474	9601973	chr1	9340392	9340891	Vxn|chr1:9340392-9340891	0.0932581059626282	.	.
chr1	9601474	9601973	chr1	9570415	9570914	Vxn|chr1:9570415-9570914	0.101219805071825	.	.
chr1	9601474	9601973	chr1	9573148	9573647	Vxn|chr1:9573148-9573647	0.111527415279768	.	.
chr1	9601474	9601973	chr1	9602243	9602742	Vxn|chr1:9602243-9602742	0.112474712137605	.	.
chr1	9601474	9601973	chr1	9609186	9609685	Vxn|chr1:9609186-9609685	0.192950473770628	.	.
chr1	9630048	9630547	chr1	9289706	9290205	2610203C22Rik|chr1:9289706-9290205	0.148357107276894	.	.
chr1	9630048	9630547	chr1	9541113	9541612	2610203C22Rik|chr1:9541113-9541612	0.0790930263764157	.	.
chr1	9630048	9630547	chr1	9609186	9609685	2610203C22Rik|chr1:9609186-9609685	0.145300562639935	.	.
chr1	9700259	9700758	chr1	9541113	9541612	Mybl1|chr1:9541113-9541612	0.0955156092712373	.	.
chr1	9700259	9700758	chr1	9602243	9602742	Mybl1|chr1:9602243-9602742	0.0803096711421636	.	.
chr1	9700259	9700758	chr1	9602243	9602742	Mybl1|chr1:9602243-9602742	0.0803096711421637	.	.
chr1	9700259	9700758	chr1	9616118	9616617	Mybl1|chr1:9616118-9616617	0.112779978147666	.	.
chr1	9700259	9700758	chr1	9619425	9619924	Mybl1|chr1:9619425-9619924	0.103516783302182	.	.
chr1	9747574	9748073	chr1	9577782	9578281	1700034P13Rik|chr1:9577782-9578281	0.134336399671059	.	.
chr1	9747574	9748073	chr1	9577782	9578281	Vcpip1|chr1:9577782-9578281	0.134336399671059	.	.
chr1	9747574	9748073	chr1	9645672	9646171	1700034P13Rik|chr1:9645672-9646171	0.120265103921795	.	.
chr1	9747574	9748073	chr1	9645672	9646171	Vcpip1|chr1:9645672-9646171	0.120265103921795	.	.
chr1	9748256	9748755	chr1	9367720	9368219	1700034P13Rik|chr1:9367720-9368219	0.158066257641465	.	.
chr1	9748256	9748755	chr1	9367720	9368219	Vcpip1|chr1:9367720-9368219	0.158066257641465	.	.
chr1	9748256	9748755	chr1	9554007	9554506	1700034P13Rik|chr1:9554007-9554506	0.0809053727660203	.	.
chr1	9748256	9748755	chr1	9554007	9554506	Vcpip1|chr1:9554007-9554506	0.0809053727660203	.	.
chr1	9748256	9748755	chr1	9570415	9570914	1700034P13Rik|chr1:9570415-9570914	0.0790310190218707	.	.
chr1	9748256	9748755	chr1	9570415	9570914	Vcpip1|chr1:9570415-9570914	0.0790310190218707	.	.
chr1	9748256	9748755	chr1	9615198	9615697	1700034P13Rik|chr1:9615198-9615697	0.0849974979291838	.	.
chr1	9748256	9748755	chr1	9615198	9615697	Vcpip1|chr1:9615198-9615697	0.0849974979291838	.	.
chr1	9748256	9748755	chr1	9616118	9616617	1700034P13Rik|chr1:9616118-9616617	0.132029286296567	.	.
chr1	9748256	9748755	chr1	9616118	9616617	Vcpip1|chr1:9616118-9616617	0.132029286296567	.	.
chr1	9748256	9748755	chr1	9619928	9620427	1700034P13Rik|chr1:9619928-9620427	0.143773303842323	.	.
chr1	9748256	9748755	chr1	9619928	9620427	Vcpip1|chr1:9619928-9620427	0.143773303842323	.	.
chr1	9748256	9748755	chr1	9627223	9627722	1700034P13Rik|chr1:9627223-9627722	0.150410672259458	.	.
chr1	9748256	9748755	chr1	9627223	9627722	Vcpip1|chr1:9627223-9627722	0.150410672259458	.	.
chr1	9748256	9748755	chr1	9641995	9642494	1700034P13Rik|chr1:9641995-9642494	0.188177459497773	.	.
chr1	9748256	9748755	chr1	9641995	9642494	Vcpip1|chr1:9641995-9642494	0.188177459497773	.	.
chr1	10719138	10719637	chr1	10322948	10323447	Cpa6|chr1:10322948-10323447	0.0803934153869156	.	.
chr1	10719138	10719637	chr1	10449597	10450096	Cpa6|chr1:10449597-10450096	0.0991230134080411	.	.
chr1	10719138	10719637	chr1	10486186	10486685	Cpa6|chr1:10486186-10486685	0.0817900428992161	.	.
chr1	10719138	10719637	chr1	10486751	10487250	Cpa6|chr1:10486751-10487250	0.0924768103660803	.	.
chr1	10719138	10719637	chr1	10493553	10494052	Cpa6|chr1:10493553-10494052	0.164165423470816	.	.
chr1	10719138	10719637	chr1	10510405	10510904	Cpa6|chr1:10510405-10510904	0.104186675290027	.	.
chr1	10719138	10719637	chr1	10553376	10553875	Cpa6|chr1:10553376-10553875	0.0934888695253603	.	.
chr1	10719138	10719637	chr1	10570791	10571290	Cpa6|chr1:10570791-10571290	0.309191559116327	.	.
chr1	10719138	10719637	chr1	10592571	10593070	Cpa6|chr1:10592571-10593070	0.147293261961207	.	.
chr1	10719138	10719637	chr1	10593071	10593570	Cpa6|chr1:10593071-10593570	0.242743000115524	.	.
chr1	10719138	10719637	chr1	10596332	10596831	Cpa6|chr1:10596332-10596831	0.336414406536029	.	.
chr1	10719138	10719637	chr1	10606962	10607461	Cpa6|chr1:10606962-10607461	0.0900020848732812	.	.
chr1	10719138	10719637	chr1	10606962	10607461	Cpa6|chr1:10606962-10607461	0.0900020848732813	.	.
chr1	10719138	10719637	chr1	10699983	10700482	Cpa6|chr1:10699983-10700482	0.189897188541124	.	.
chr1	10719138	10719637	chr1	10708458	10708957	Cpa6|chr1:10708458-10708957	0.133879778289297	.	.
chr1	10719138	10719637	chr1	10771716	10772215	Cpa6|chr1:10771716-10772215	0.0943470626352275	.	.
chr1	10719138	10719637	chr1	10871396	10871895	Cpa6|chr1:10871396-10871895	0.0756152594058864	.	.
chr1	10719138	10719637	chr1	10945193	10945692	Cpa6|chr1:10945193-10945692	0.098028421447517	.	.
chr1	10719713	10720212	chr1	10322948	10323447	Cpa6|chr1:10322948-10323447	0.131993238229476	.	.
chr1	10719713	10720212	chr1	10429834	10430333	Cpa6|chr1:10429834-10430333	0.207473558509313	.	.
chr1	10719713	10720212	chr1	10449597	10450096	Cpa6|chr1:10449597-10450096	0.113504865288456	.	.
chr1	10719713	10720212	chr1	10486186	10486685	Cpa6|chr1:10486186-10486685	0.105506328599619	.	.
chr1	10719713	10720212	chr1	10486751	10487250	Cpa6|chr1:10486751-10487250	0.0896351152085159	.	.
chr1	10719713	10720212	chr1	10493553	10494052	Cpa6|chr1:10493553-10494052	0.078550608153329	.	.
chr1	10719713	10720212	chr1	10510405	10510904	Cpa6|chr1:10510405-10510904	0.10567230878644	.	.
chr1	10719713	10720212	chr1	10535312	10535811	Cpa6|chr1:10535312-10535811	0.0964907501100286	.	.
chr1	10719713	10720212	chr1	10553376	10553875	Cpa6|chr1:10553376-10553875	0.0812148210513392	.	.
chr1	10719713	10720212	chr1	10570791	10571290	Cpa6|chr1:10570791-10571290	0.391596823861949	.	.
chr1	10719713	10720212	chr1	10592571	10593070	Cpa6|chr1:10592571-10593070	0.199524041470296	.	.
chr1	10719713	10720212	chr1	10596332	10596831	Cpa6|chr1:10596332-10596831	0.374161329213526	.	.
chr1	10719713	10720212	chr1	10606962	10607461	Cpa6|chr1:10606962-10607461	0.296108552353586	.	.
chr1	10719713	10720212	chr1	10637042	10637541	Cpa6|chr1:10637042-10637541	0.0956828530761202	.	.
chr1	10719713	10720212	chr1	10699983	10700482	Cpa6|chr1:10699983-10700482	0.091079607925168	.	.
chr1	10719713	10720212	chr1	10708458	10708957	Cpa6|chr1:10708458-10708957	0.154839753373823	.	.
chr1	10719713	10720212	chr1	10751324	10751823	Cpa6|chr1:10751324-10751823	0.0731107030123888	.	.
chr1	10719713	10720212	chr1	10771716	10772215	Cpa6|chr1:10771716-10772215	0.115182596805667	.	.
chr1	10719713	10720212	chr1	10835602	10836101	Cpa6|chr1:10835602-10836101	0.138745215655254	.	.
chr1	10719713	10720212	chr1	10837136	10837635	Cpa6|chr1:10837136-10837635	0.0841300516210019	.	.
chr1	10719713	10720212	chr1	10880273	10880772	Cpa6|chr1:10880273-10880772	0.0994270204114848	.	.
chr1	10720532	10721031	chr1	10321741	10322240	Cpa6|chr1:10321741-10322240	0.0837698313805746	.	.
chr1	10720532	10721031	chr1	10322948	10323447	Cpa6|chr1:10322948-10323447	0.288670431478273	.	.
chr1	10720532	10721031	chr1	10429834	10430333	Cpa6|chr1:10429834-10430333	0.151048135512865	.	.
chr1	10720532	10721031	chr1	10449597	10450096	Cpa6|chr1:10449597-10450096	0.199936014920205	.	.
chr1	10720532	10721031	chr1	10486186	10486685	Cpa6|chr1:10486186-10486685	0.140500761601375	.	.
chr1	10720532	10721031	chr1	10486751	10487250	Cpa6|chr1:10486751-10487250	0.0858019959005558	.	.
chr1	10720532	10721031	chr1	10493553	10494052	Cpa6|chr1:10493553-10494052	0.255070742191159	.	.
chr1	10720532	10721031	chr1	10510405	10510904	Cpa6|chr1:10510405-10510904	0.146143299638457	.	.
chr1	10720532	10721031	chr1	10553376	10553875	Cpa6|chr1:10553376-10553875	0.218075434989127	.	.
chr1	10720532	10721031	chr1	10570791	10571290	Cpa6|chr1:10570791-10571290	0.482160935548581	.	.
chr1	10720532	10721031	chr1	10592571	10593070	Cpa6|chr1:10592571-10593070	0.235709780883879	.	.
chr1	10720532	10721031	chr1	10593071	10593570	Cpa6|chr1:10593071-10593570	0.14643128210343	.	.
chr1	10720532	10721031	chr1	10596332	10596831	Cpa6|chr1:10596332-10596831	0.408032377616362	.	.
chr1	10720532	10721031	chr1	10606962	10607461	Cpa6|chr1:10606962-10607461	0.205537228604601	.	.
chr1	10720532	10721031	chr1	10699983	10700482	Cpa6|chr1:10699983-10700482	0.216093605107071	.	.
chr1	10720532	10721031	chr1	10708458	10708957	Cpa6|chr1:10708458-10708957	0.220738710144595	.	.
chr1	10720532	10721031	chr1	10751324	10751823	Cpa6|chr1:10751324-10751823	0.11787601000491	.	.
chr1	10720532	10721031	chr1	10771716	10772215	Cpa6|chr1:10771716-10772215	0.16106674281171	.	.
chr1	10720532	10721031	chr1	10837136	10837635	Cpa6|chr1:10837136-10837635	0.184850363396942	.	.
chr1	10720532	10721031	chr1	10872206	10872705	Cpa6|chr1:10872206-10872705	0.0875193733511011	.	.
chr1	10720532	10721031	chr1	10880273	10880772	Cpa6|chr1:10880273-10880772	0.181205121389263	.	.
chr1	10720532	10721031	chr1	10945193	10945692	Cpa6|chr1:10945193-10945692	0.114040968243354	.	.
chr1	10720532	10721031	chr1	10955127	10955626	Cpa6|chr1:10955127-10955626	0.117047695914127	.	.
chr1	10993243	10993742	chr1	10535312	10535811	Prex2|chr1:10535312-10535811	0.10092095823065	.	.
chr1	10993243	10993742	chr1	10570791	10571290	Prex2|chr1:10570791-10571290	0.103063890393592	.	.
chr1	10993243	10993742	chr1	11116878	11117377	Prex2|chr1:11116878-11117377	0.113063357211535	.	.
chr1	10993772	10994271	chr1	10510405	10510904	Prex2|chr1:10510405-10510904	0.0727309139988061	.	.
chr1	10993772	10994271	chr1	10535312	10535811	Prex2|chr1:10535312-10535811	0.0768874787800871	.	.
chr1	10993772	10994271	chr1	10871396	10871895	Prex2|chr1:10871396-10871895	0.142553103743699	.	.
chr1	10993772	10994271	chr1	11177671	11178170	Prex2|chr1:11177671-11178170	0.094274152405591	.	.
chr1	10993772	10994271	chr1	11202449	11202948	Prex2|chr1:11202449-11202948	0.0878095443179864	.	.
chr1	10993772	10994271	chr1	11231148	11231647	Prex2|chr1:11231148-11231647	0.183276079999261	.	.
chr1	11413910	11414409	chr1	11320274	11320773	A830018L16Rik|chr1:11320274-11320773	0.0701466483652351	.	.
chr1	11413910	11414409	chr1	11350474	11350973	A830018L16Rik|chr1:11350474-11350973	0.117497120451744	.	.
chr1	11413910	11414409	chr1	11549701	11550200	A830018L16Rik|chr1:11549701-11550200	0.106876451173175	.	.
chr1	11413910	11414409	chr1	11551152	11551651	A830018L16Rik|chr1:11551152-11551651	0.112610420953243	.	.
chr1	11413910	11414409	chr1	11566022	11566521	A830018L16Rik|chr1:11566022-11566521	0.0893008245527398	.	.
chr1	11413910	11414409	chr1	11579857	11580356	A830018L16Rik|chr1:11579857-11580356	0.12328321218175	.	.
chr1	11413910	11414409	chr1	11638339	11638838	A830018L16Rik|chr1:11638339-11638838	0.0828492475861019	.	.
chr1	12691748	12692247	chr1	12276158	12276657	Sulf1|chr1:12276158-12276657	0.158216338463426	.	.
chr1	12691748	12692247	chr1	12282380	12282879	Sulf1|chr1:12282380-12282879	0.236257996995587	.	.
chr1	12691748	12692247	chr1	12307089	12307588	Sulf1|chr1:12307089-12307588	0.172576931147277	.	.
chr1	12691748	12692247	chr1	12345372	12345871	Sulf1|chr1:12345372-12345871	0.240805146624534	.	.
chr1	12691748	12692247	chr1	12353440	12353939	Sulf1|chr1:12353440-12353939	0.0871202766351418	.	.
chr1	12691748	12692247	chr1	12367832	12368331	Sulf1|chr1:12367832-12368331	0.139955207349876	.	.
chr1	12691748	12692247	chr1	12405815	12406314	Sulf1|chr1:12405815-12406314	0.176261174805249	.	.
chr1	12691748	12692247	chr1	12452874	12453373	Sulf1|chr1:12452874-12453373	0.0866038932339097	.	.
chr1	12691748	12692247	chr1	12500397	12500896	Sulf1|chr1:12500397-12500896	0.111157498371615	.	.
chr1	12691748	12692247	chr1	12509644	12510143	Sulf1|chr1:12509644-12510143	0.117541601025616	.	.
chr1	12691748	12692247	chr1	12510491	12510990	Sulf1|chr1:12510491-12510990	0.202806186642113	.	.
chr1	12691748	12692247	chr1	12519559	12520058	Sulf1|chr1:12519559-12520058	0.146448544650948	.	.
chr1	12691748	12692247	chr1	12528948	12529447	Sulf1|chr1:12528948-12529447	0.190487754944808	.	.
chr1	12691748	12692247	chr1	12588100	12588599	Sulf1|chr1:12588100-12588599	0.168620967381098	.	.
chr1	12691748	12692247	chr1	12623117	12623616	Sulf1|chr1:12623117-12623616	0.0693529083431067	.	.
chr1	12691748	12692247	chr1	12706203	12706702	Sulf1|chr1:12706203-12706702	0.171847034417112	.	.
chr1	12691748	12692247	chr1	12712976	12713475	Sulf1|chr1:12712976-12713475	0.0757272889357009	.	.
chr1	12691748	12692247	chr1	12715383	12715882	Sulf1|chr1:12715383-12715882	0.109096794236385	.	.
chr1	12691748	12692247	chr1	12718098	12718597	Sulf1|chr1:12718098-12718597	0.145346457243679	.	.
chr1	12692265	12692764	chr1	12310018	12310517	Sulf1|chr1:12310018-12310517	0.0714212864942035	.	.
chr1	12692265	12692764	chr1	12519559	12520058	Sulf1|chr1:12519559-12520058	0.0812616307908794	.	.
chr1	12692265	12692764	chr1	12528418	12528917	Sulf1|chr1:12528418-12528917	0.0912717176314003	.	.
chr1	12692265	12692764	chr1	12528948	12529447	Sulf1|chr1:12528948-12529447	0.146516251141125	.	.
chr1	12692265	12692764	chr1	12620316	12620815	Sulf1|chr1:12620316-12620815	0.106668810908096	.	.
chr1	12692265	12692764	chr1	12623117	12623616	Sulf1|chr1:12623117-12623616	0.149144824293598	.	.
chr1	12692265	12692764	chr1	12712976	12713475	Sulf1|chr1:12712976-12713475	0.117770603282932	.	.
chr1	12692874	12693373	chr1	12319030	12319529	Sulf1|chr1:12319030-12319529	0.073181298854487	.	.
chr1	12692874	12693373	chr1	12345372	12345871	Sulf1|chr1:12345372-12345871	0.0885493020910141	.	.
chr1	12692874	12693373	chr1	12620316	12620815	Sulf1|chr1:12620316-12620815	0.117949448130886	.	.
chr1	12692874	12693373	chr1	12623117	12623616	Sulf1|chr1:12623117-12623616	0.148429227078081	.	.
chr1	12692874	12693373	chr1	12706203	12706702	Sulf1|chr1:12706203-12706702	0.0917524679907431	.	.
chr1	13588843	13589342	chr1	13567299	13567798	Tram1|chr1:13567299-13567798	0.0933016488782085	.	.
chr1	13588843	13589342	chr1	13568263	13568762	Tram1|chr1:13568263-13568762	0.142156515146347	.	.
chr1	13588843	13589342	chr1	13568263	13568762	Tram1|chr1:13568263-13568762	0.142156515146348	.	.
chr1	13588843	13589342	chr1	13631678	13632177	Tram1|chr1:13631678-13632177	0.0813544936875	.	.
chr1	13588843	13589342	chr1	13752366	13752865	Tram1|chr1:13752366-13752865	0.0803115948407531	.	.
chr1	13588843	13589342	chr1	13770360	13770859	Tram1|chr1:13770360-13770859	0.147723505449664	.	.
chr1	13588843	13589342	chr1	13870553	13871052	Tram1|chr1:13870553-13871052	0.0959479660465496	.	.
chr1	13588843	13589342	chr1	13914035	13914534	Tram1|chr1:13914035-13914534	0.0875896005835454	.	.
chr1	13588843	13589342	chr1	13998145	13998644	Tram1|chr1:13998145-13998644	0.132451290139856	.	.
chr1	13589563	13590062	chr1	13531462	13531961	Tram1|chr1:13531462-13531961	0.0925402414666659	.	.
chr1	13589563	13590062	chr1	13531462	13531961	Tram1|chr1:13531462-13531961	0.092540241466666	.	.
chr1	13589563	13590062	chr1	13599193	13599692	Tram1|chr1:13599193-13599692	0.113530147861509	.	.
chr1	13589563	13590062	chr1	13607816	13608315	Tram1|chr1:13607816-13608315	0.127769836696652	.	.
chr1	13589563	13590062	chr1	13657557	13658056	Tram1|chr1:13657557-13658056	0.122715893710499	.	.
chr1	13589563	13590062	chr1	13789111	13789610	Tram1|chr1:13789111-13789610	0.186394047485139	.	.
chr1	13589563	13590062	chr1	13848704	13849203	Tram1|chr1:13848704-13849203	0.0853464389879385	.	.
chr1	13659706	13660205	chr1	13568263	13568762	Lactb2|chr1:13568263-13568762	0.109508806972058	.	.
chr1	13659706	13660205	chr1	13647867	13648366	Lactb2|chr1:13647867-13648366	0.0828628723795322	.	.
chr1	13659706	13660205	chr1	13651312	13651811	Lactb2|chr1:13651312-13651811	0.153633346695835	.	.
chr1	13659706	13660205	chr1	13738820	13739319	Lactb2|chr1:13738820-13739319	0.11640019315405	.	.
chr1	13659706	13660205	chr1	13752366	13752865	Lactb2|chr1:13752366-13752865	0.139839764093672	.	.
chr1	13659706	13660205	chr1	13770360	13770859	Lactb2|chr1:13770360-13770859	0.0953030531886733	.	.
chr1	13659706	13660205	chr1	13771623	13772122	Lactb2|chr1:13771623-13772122	0.076265586264986	.	.
chr1	13659706	13660205	chr1	13870553	13871052	Lactb2|chr1:13870553-13871052	0.070931442012609	.	.
chr1	13659706	13660205	chr1	13925942	13926441	Lactb2|chr1:13925942-13926441	0.0831493435721543	.	.
chr1	13660314	13660813	chr1	13573930	13574429	Lactb2|chr1:13573930-13574429	0.0760911008049212	.	.
chr1	13660314	13660813	chr1	13647867	13648366	Lactb2|chr1:13647867-13648366	0.144272424881743	.	.
chr1	13660314	13660813	chr1	13738820	13739319	Lactb2|chr1:13738820-13739319	0.0684375878918939	.	.
chr1	13660314	13660813	chr1	13752366	13752865	Lactb2|chr1:13752366-13752865	0.121053322910576	.	.
chr1	13660314	13660813	chr1	13771623	13772122	Lactb2|chr1:13771623-13772122	0.100793889258894	.	.
chr1	14309549	14310048	chr1	14008932	14009431	Eya1|chr1:14008932-14009431	0.108382548757622	.	.
chr1	14309549	14310048	chr1	14101913	14102412	Eya1|chr1:14101913-14102412	0.127898279451199	.	.
chr1	14309549	14310048	chr1	14108207	14108706	Eya1|chr1:14108207-14108706	0.144453784763168	.	.
chr1	14309549	14310048	chr1	14108902	14109401	Eya1|chr1:14108902-14109401	0.163835912952999	.	.
chr1	14309549	14310048	chr1	14129419	14129918	Eya1|chr1:14129419-14129918	0.170606648969722	.	.
chr1	14309549	14310048	chr1	14142814	14143313	Eya1|chr1:14142814-14143313	0.285118824308361	.	.
chr1	14309549	14310048	chr1	14151073	14151572	Eya1|chr1:14151073-14151572	0.189301350909833	.	.
chr1	14309549	14310048	chr1	14162799	14163298	Eya1|chr1:14162799-14163298	0.275185017737989	.	.
chr1	14309549	14310048	chr1	14164873	14165372	Eya1|chr1:14164873-14165372	0.0731486384555839	.	.
chr1	14309549	14310048	chr1	14165440	14165939	Eya1|chr1:14165440-14165939	0.119753434751058	.	.
chr1	14309549	14310048	chr1	14190348	14190847	Eya1|chr1:14190348-14190847	0.0724602984602388	.	.
chr1	14309549	14310048	chr1	14204214	14204713	Eya1|chr1:14204214-14204713	0.272545431658865	.	.
chr1	14309549	14310048	chr1	14208338	14208837	Eya1|chr1:14208338-14208837	0.116620699633373	.	.
chr1	14309549	14310048	chr1	14248308	14248807	Eya1|chr1:14248308-14248807	0.0801896722595505	.	.
chr1	14309549	14310048	chr1	14264813	14265312	Eya1|chr1:14264813-14265312	0.16598349471929	.	.
chr1	14309549	14310048	chr1	14265314	14265813	Eya1|chr1:14265314-14265813	0.210347891120663	.	.
chr1	14309549	14310048	chr1	14293533	14294032	Eya1|chr1:14293533-14294032	0.0906251983208015	.	.
chr1	14309549	14310048	chr1	14385022	14385521	Eya1|chr1:14385022-14385521	0.109610197876637	.	.
chr1	14309549	14310048	chr1	14403744	14404243	Eya1|chr1:14403744-14404243	0.202372219324771	.	.
chr1	14309549	14310048	chr1	14484440	14484939	Eya1|chr1:14484440-14484939	0.0912062832176324	.	.
chr1	14309549	14310048	chr1	14630564	14631063	Eya1|chr1:14630564-14631063	0.093900636343405	.	.
chr1	14309549	14310048	chr1	14646667	14647166	Eya1|chr1:14646667-14647166	0.0784182960526893	.	.
chr1	14309549	14310048	chr1	14675282	14675781	Eya1|chr1:14675282-14675781	0.134007447978429	.	.
chr1	14309549	14310048	chr1	14704896	14705395	Eya1|chr1:14704896-14705395	0.072243622837466	.	.
chr1	14309549	14310048	chr1	14712235	14712734	Eya1|chr1:14712235-14712734	0.172487507133903	.	.
chr1	14309549	14310048	chr1	14744252	14744751	Eya1|chr1:14744252-14744751	0.113337845027596	.	.
chr1	15805340	15805839	chr1	15811170	15811669	Terf1|chr1:15811170-15811669	0.0884481353960892	.	.
chr1	15805340	15805839	chr1	16177516	16178015	Terf1|chr1:16177516-16178015	0.107548266933271	.	.
chr1	15805340	15805839	chr1	16205937	16206436	Terf1|chr1:16205937-16206436	0.138968435800652	.	.
chr1	15806083	15806582	chr1	15770298	15770797	Terf1|chr1:15770298-15770797	0.100767436060977	.	.
chr1	15806083	15806582	chr1	15770806	15771305	Terf1|chr1:15770806-15771305	0.181303140098321	.	.
chr1	15806083	15806582	chr1	15847785	15848284	Terf1|chr1:15847785-15848284	0.0756796006082434	.	.
chr1	15806083	15806582	chr1	15899561	15900060	Terf1|chr1:15899561-15900060	0.0902528155949651	.	.
chr1	15806083	15806582	chr1	15936337	15936836	Terf1|chr1:15936337-15936836	0.216611328976841	.	.
chr1	15806083	15806582	chr1	15942994	15943493	Terf1|chr1:15942994-15943493	0.147410989457167	.	.
chr1	15806083	15806582	chr1	15943655	15944154	Terf1|chr1:15943655-15944154	0.0910413225025165	.	.
chr1	15806083	15806582	chr1	16063926	16064425	Terf1|chr1:16063926-16064425	0.0782662517044357	.	.
chr1	15892493	15892992	chr1	15899561	15900060	Sbspon|chr1:15899561-15900060	0.0771693320689475	.	.
chr1	15892493	15892992	chr1	15944192	15944691	Sbspon|chr1:15944192-15944691	0.0993053809647992	.	.
chr1	15892493	15892992	chr1	15961252	15961751	Sbspon|chr1:15961252-15961751	0.125531984422415	.	.
chr1	15892493	15892992	chr1	16205408	16205907	Sbspon|chr1:16205408-16205907	0.0908555553440707	.	.
chr1	15892493	15892992	chr1	16205937	16206436	Sbspon|chr1:16205937-16206436	0.146967454038678	.	.
chr1	15892493	15892992	chr1	16225107	16225606	Sbspon|chr1:16225107-16225606	0.0800213402222102	.	.
chr1	16093096	16093595	chr1	15791827	15792326	4930444P10Rik|chr1:15791827-15792326	0.126801223889153	.	.
chr1	16093096	16093595	chr1	15811170	15811669	4930444P10Rik|chr1:15811170-15811669	0.108351166775276	.	.
chr1	16093096	16093595	chr1	15944192	15944691	4930444P10Rik|chr1:15944192-15944691	0.068164047642495	.	.
chr1	16093096	16093595	chr1	15961252	15961751	4930444P10Rik|chr1:15961252-15961751	0.160472571372259	.	.
chr1	16093096	16093595	chr1	16095157	16095656	4930444P10Rik|chr1:16095157-16095656	0.106134062831006	.	.
chr1	16093096	16093595	chr1	16205408	16205907	4930444P10Rik|chr1:16205408-16205907	0.100824377900645	.	.
chr1	16093096	16093595	chr1	16205937	16206436	4930444P10Rik|chr1:16205937-16206436	0.209783851624915	.	.
chr1	16093096	16093595	chr1	16225107	16225606	4930444P10Rik|chr1:16225107-16225606	0.112558406056133	.	.
chr1	16103947	16104446	chr1	15811170	15811669	Rpl7|chr1:15811170-15811669	0.0707517791902556	.	.
chr1	16103947	16104446	chr1	15811170	15811669	Rpl7|chr1:15811170-15811669	0.0707517791902557	.	.
chr1	16103947	16104446	chr1	15961252	15961751	Rpl7|chr1:15961252-15961751	0.0818376132469058	.	.
chr1	16103947	16104446	chr1	16115053	16115552	Rpl7|chr1:16115053-16115552	0.174315489758469	.	.
chr1	16103947	16104446	chr1	16205408	16205907	Rpl7|chr1:16205408-16205907	0.217071276275218	.	.
chr1	16103947	16104446	chr1	16205937	16206436	Rpl7|chr1:16205937-16206436	0.149071953890615	.	.
chr1	16104453	16104952	chr1	15847785	15848284	Rpl7|chr1:15847785-15848284	0.133275454481121	.	.
chr1	16104453	16104952	chr1	15942994	15943493	Rpl7|chr1:15942994-15943493	0.151231443142602	.	.
chr1	16104453	16104952	chr1	16115053	16115552	Rpl7|chr1:16115053-16115552	0.0963625480603009	.	.
chr1	16104453	16104952	chr1	16129906	16130405	Rpl7|chr1:16129906-16130405	0.0726927509685117	.	.
chr1	16104453	16104952	chr1	16177516	16178015	Rpl7|chr1:16177516-16178015	0.0842928468606835	.	.
chr1	16104453	16104952	chr1	16205408	16205907	Rpl7|chr1:16205408-16205907	0.0893999787156345	.	.
chr1	16104453	16104952	chr1	16205937	16206436	Rpl7|chr1:16205937-16206436	0.144276141807852	.	.
chr1	16104999	16105498	chr1	15942994	15943493	Rdh10|chr1:15942994-15943493	0.0995308058171785	.	.
chr1	16104999	16105498	chr1	15942994	15943493	Rpl7|chr1:15942994-15943493	0.0995308058171785	.	.
chr1	16104999	16105498	chr1	15943655	15944154	Rdh10|chr1:15943655-15944154	0.107998140711026	.	.
chr1	16104999	16105498	chr1	15943655	15944154	Rpl7|chr1:15943655-15944154	0.107998140711026	.	.
chr1	16104999	16105498	chr1	15944192	15944691	Rdh10|chr1:15944192-15944691	0.107889097453832	.	.
chr1	16104999	16105498	chr1	15944192	15944691	Rpl7|chr1:15944192-15944691	0.107889097453832	.	.
chr1	16104999	16105498	chr1	15961252	15961751	Rdh10|chr1:15961252-15961751	0.205270223261447	.	.
chr1	16104999	16105498	chr1	15961252	15961751	Rpl7|chr1:15961252-15961751	0.205270223261447	.	.
chr1	16104999	16105498	chr1	15993491	15993990	Rdh10|chr1:15993491-15993990	0.0857013042969136	.	.
chr1	16104999	16105498	chr1	15993491	15993990	Rpl7|chr1:15993491-15993990	0.0857013042969136	.	.
chr1	16104999	16105498	chr1	16095157	16095656	Rdh10|chr1:16095157-16095656	0.0963331020014219	.	.
chr1	16104999	16105498	chr1	16095157	16095656	Rpl7|chr1:16095157-16095656	0.0963331020014219	.	.
chr1	16104999	16105498	chr1	16115053	16115552	Rdh10|chr1:16115053-16115552	0.0725958277747993	.	.
chr1	16104999	16105498	chr1	16115053	16115552	Rpl7|chr1:16115053-16115552	0.0725958277747993	.	.
chr1	16104999	16105498	chr1	16205937	16206436	Rdh10|chr1:16205937-16206436	0.139896960595377	.	.
chr1	16104999	16105498	chr1	16205937	16206436	Rpl7|chr1:16205937-16206436	0.139896960595377	.	.
chr1	16105563	16106062	chr1	15850704	15851203	Rdh10|chr1:15850704-15851203	0.0869404736371486	.	.
chr1	16105563	16106062	chr1	15902414	15902913	Rdh10|chr1:15902414-15902913	0.12848096133795	.	.
chr1	16105563	16106062	chr1	15942994	15943493	Rdh10|chr1:15942994-15943493	0.0851370318298819	.	.
chr1	16105563	16106062	chr1	15942994	15943493	Rdh10|chr1:15942994-15943493	0.085137031829882	.	.
chr1	16105563	16106062	chr1	15943655	15944154	Rdh10|chr1:15943655-15944154	0.0967409676004971	.	.
chr1	16105563	16106062	chr1	15944192	15944691	Rdh10|chr1:15944192-15944691	0.0899283346923145	.	.
chr1	16105563	16106062	chr1	15993491	15993990	Rdh10|chr1:15993491-15993990	0.0935874571673801	.	.
chr1	16105563	16106062	chr1	16205937	16206436	Rdh10|chr1:16205937-16206436	0.199741831149132	.	.
chr1	16105563	16106062	chr1	16224363	16224862	Rdh10|chr1:16224363-16224862	0.0811348112518906	.	.
chr1	16105563	16106062	chr1	16225107	16225606	Rdh10|chr1:16225107-16225606	0.311297815515587	.	.
chr1	16519035	16519534	chr1	16678929	16679428	Stau2|chr1:16678929-16679428	0.252296151428591	.	.
chr1	16519035	16519534	chr1	16758712	16759211	Stau2|chr1:16758712-16759211	0.260976821387845	.	.
chr1	16519035	16519534	chr1	16798252	16798751	Stau2|chr1:16798252-16798751	0.17903509431526	.	.
chr1	16519761	16520260	chr1	16512456	16512955	Stau2|chr1:16512456-16512955	0.110283557767976	.	.
chr1	16519761	16520260	chr1	16592201	16592700	Stau2|chr1:16592201-16592700	0.0965157313463768	.	.
chr1	16519761	16520260	chr1	16678929	16679428	Stau2|chr1:16678929-16679428	0.078565112122798	.	.
chr1	16519761	16520260	chr1	16758712	16759211	Stau2|chr1:16758712-16759211	0.267343195146282	.	.
chr1	16519761	16520260	chr1	16759351	16759850	Stau2|chr1:16759351-16759850	0.121317628735336	.	.
chr1	16618483	16618982	chr1	16765196	16765695	Ube2w|chr1:16765196-16765695	0.0983148583618287	.	.
chr1	16618483	16618982	chr1	16809716	16810215	Ube2w|chr1:16809716-16810215	0.105995097852067	.	.
chr1	16618483	16618982	chr1	16979390	16979889	Ube2w|chr1:16979390-16979889	0.111741640037149	.	.
chr1	16618483	16618982	chr1	16987547	16988046	Ube2w|chr1:16987547-16988046	0.0855340715924401	.	.
chr1	16619102	16619601	chr1	16559647	16560146	Ube2w|chr1:16559647-16560146	0.0921939233411204	.	.
chr1	16619102	16619601	chr1	16644679	16645178	Ube2w|chr1:16644679-16645178	0.0704348340710812	.	.
chr1	16619102	16619601	chr1	16678929	16679428	Ube2w|chr1:16678929-16679428	0.0739396630512565	.	.
chr1	16619102	16619601	chr1	16979390	16979889	Ube2w|chr1:16979390-16979889	0.106079359030212	.	.
chr1	16620190	16620689	chr1	16758712	16759211	Ube2w|chr1:16758712-16759211	0.143994508602054	.	.
chr1	16656744	16657243	chr1	16513251	16513750	D030040B21Rik|chr1:16513251-16513750	0.0868068929271045	.	.
chr1	16656744	16657243	chr1	16513251	16513750	Eloc|chr1:16513251-16513750	0.0868068929271045	.	.
chr1	16656744	16657243	chr1	16559647	16560146	D030040B21Rik|chr1:16559647-16560146	0.133209203239478	.	.
chr1	16656744	16657243	chr1	16559647	16560146	Eloc|chr1:16559647-16560146	0.133209203239478	.	.
chr1	16656744	16657243	chr1	16644679	16645178	D030040B21Rik|chr1:16644679-16645178	0.0927265916232288	.	.
chr1	16656744	16657243	chr1	16644679	16645178	Eloc|chr1:16644679-16645178	0.0927265916232288	.	.
chr1	16656744	16657243	chr1	16735042	16735541	D030040B21Rik|chr1:16735042-16735541	0.0841844737426794	.	.
chr1	16656744	16657243	chr1	16735042	16735541	Eloc|chr1:16735042-16735541	0.0841844737426794	.	.
chr1	16656744	16657243	chr1	16809716	16810215	D030040B21Rik|chr1:16809716-16810215	0.107990137615305	.	.
chr1	16656744	16657243	chr1	16809716	16810215	Eloc|chr1:16809716-16810215	0.107990137615305	.	.
chr1	16656744	16657243	chr1	16816484	16816983	D030040B21Rik|chr1:16816484-16816983	0.151336432735029	.	.
chr1	16656744	16657243	chr1	16816484	16816983	Eloc|chr1:16816484-16816983	0.151336432735029	.	.
chr1	16656744	16657243	chr1	16916592	16917091	D030040B21Rik|chr1:16916592-16917091	0.0699719512253452	.	.
chr1	16656744	16657243	chr1	16916592	16917091	Eloc|chr1:16916592-16917091	0.0699719512253452	.	.
chr1	16656744	16657243	chr1	16929007	16929506	D030040B21Rik|chr1:16929007-16929506	0.103470918366209	.	.
chr1	16656744	16657243	chr1	16929007	16929506	Eloc|chr1:16929007-16929506	0.103470918366209	.	.
chr1	16656744	16657243	chr1	16958003	16958502	D030040B21Rik|chr1:16958003-16958502	0.107692752247838	.	.
chr1	16656744	16657243	chr1	16958003	16958502	Eloc|chr1:16958003-16958502	0.107692752247838	.	.
chr1	16657258	16657757	chr1	16547143	16547642	D030040B21Rik|chr1:16547143-16547642	0.10315041668885	.	.
chr1	16657258	16657757	chr1	16547143	16547642	Eloc|chr1:16547143-16547642	0.10315041668885	.	.
chr1	16657258	16657757	chr1	16559647	16560146	D030040B21Rik|chr1:16559647-16560146	0.107629511624521	.	.
chr1	16657258	16657757	chr1	16559647	16560146	Eloc|chr1:16559647-16560146	0.107629511624521	.	.
chr1	16657258	16657757	chr1	16564742	16565241	D030040B21Rik|chr1:16564742-16565241	0.107160750954133	.	.
chr1	16657258	16657757	chr1	16564742	16565241	Eloc|chr1:16564742-16565241	0.107160750954133	.	.
chr1	16657258	16657757	chr1	16958003	16958502	D030040B21Rik|chr1:16958003-16958502	0.176146561255716	.	.
chr1	16657258	16657757	chr1	16958003	16958502	Eloc|chr1:16958003-16958502	0.176146561255716	.	.
chr1	16657258	16657757	chr1	16996662	16997161	D030040B21Rik|chr1:16996662-16997161	0.0708714836315432	.	.
chr1	16657258	16657757	chr1	16996662	16997161	Eloc|chr1:16996662-16997161	0.0708714836315432	.	.
chr1	16664905	16665404	chr1	16546643	16547142	Tmem70|chr1:16546643-16547142	0.0696334341017827	.	.
chr1	16664905	16665404	chr1	16703301	16703800	Tmem70|chr1:16703301-16703800	0.0762217603292364	.	.
chr1	16664905	16665404	chr1	16747229	16747728	Tmem70|chr1:16747229-16747728	0.0735982222173557	.	.
chr1	16687901	16688400	chr1	16518345	16518844	Ly96|chr1:16518345-16518844	0.204071945332818	.	.
chr1	16687901	16688400	chr1	16546643	16547142	Ly96|chr1:16546643-16547142	0.0807354077044695	.	.
chr1	16687901	16688400	chr1	16586933	16587432	Ly96|chr1:16586933-16587432	0.0916969643961247	.	.
chr1	16687901	16688400	chr1	16809716	16810215	Ly96|chr1:16809716-16810215	0.141917427643894	.	.
chr1	16687901	16688400	chr1	16816484	16816983	Ly96|chr1:16816484-16816983	0.105418784813433	.	.
chr1	16687901	16688400	chr1	16958003	16958502	Ly96|chr1:16958003-16958502	0.069003901786103	.	.
chr1	16688506	16689005	chr1	16518345	16518844	Ly96|chr1:16518345-16518844	0.12672396064683	.	.
chr1	16688506	16689005	chr1	16546643	16547142	Ly96|chr1:16546643-16547142	0.107517488109951	.	.
chr1	16688506	16689005	chr1	16547143	16547642	Ly96|chr1:16547143-16547642	0.114647825652914	.	.
chr1	16688506	16689005	chr1	16644679	16645178	Ly96|chr1:16644679-16645178	0.114918902479328	.	.
chr1	16688506	16689005	chr1	16809163	16809662	Ly96|chr1:16809163-16809662	0.115934460618565	.	.
chr1	16688506	16689005	chr1	16809716	16810215	Ly96|chr1:16809716-16810215	0.274731290550713	.	.
chr1	16688506	16689005	chr1	16809716	16810215	Ly96|chr1:16809716-16810215	0.274731290550714	.	.
chr1	16688506	16689005	chr1	16816484	16816983	Ly96|chr1:16816484-16816983	0.343980992431463	.	.
chr1	16688506	16689005	chr1	16916592	16917091	Ly96|chr1:16916592-16917091	0.0729684439271305	.	.
chr1	16688506	16689005	chr1	16929007	16929506	Ly96|chr1:16929007-16929506	0.0862772536542591	.	.
chr1	16688506	16689005	chr1	16987547	16988046	Ly96|chr1:16987547-16988046	0.138250137389221	.	.
chr1	17097078	17097577	chr1	16798252	16798751	Jph1|chr1:16798252-16798751	0.0939650783480456	.	.
chr1	17097078	17097577	chr1	17060493	17060992	Jph1|chr1:17060493-17060992	0.107856721838525	.	.
chr1	17097078	17097577	chr1	17096566	17097065	Jph1|chr1:17096566-17097065	0.298301288534223	.	.
chr1	17097078	17097577	chr1	17120001	17120500	Jph1|chr1:17120001-17120500	0.0765914458232182	.	.
chr1	17097078	17097577	chr1	17123369	17123868	Jph1|chr1:17123369-17123868	0.0955909330330716	.	.
chr1	17097078	17097577	chr1	17163496	17163995	Jph1|chr1:17163496-17163995	0.072593106766597	.	.
chr1	17097078	17097577	chr1	17311278	17311777	Jph1|chr1:17311278-17311777	0.0797848916063178	.	.
chr1	17097665	17098164	chr1	16809163	16809662	Jph1|chr1:16809163-16809662	0.0714917501992347	.	.
chr1	17097665	17098164	chr1	16809716	16810215	Jph1|chr1:16809716-16810215	0.0822111336816589	.	.
chr1	17097665	17098164	chr1	16916592	16917091	Jph1|chr1:16916592-16917091	0.161355294332897	.	.
chr1	17097665	17098164	chr1	16929007	16929506	Jph1|chr1:16929007-16929506	0.092063829213272	.	.
chr1	17097665	17098164	chr1	16934525	16935024	Jph1|chr1:16934525-16935024	0.119812045067278	.	.
chr1	17097665	17098164	chr1	16979971	16980470	Jph1|chr1:16979971-16980470	0.0966070877135737	.	.
chr1	17097665	17098164	chr1	16987547	16988046	Jph1|chr1:16987547-16988046	0.233488256606507	.	.
chr1	17097665	17098164	chr1	16996662	16997161	Jph1|chr1:16996662-16997161	0.0843412368238443	.	.
chr1	17097665	17098164	chr1	17007951	17008450	Jph1|chr1:17007951-17008450	0.130409804003206	.	.
chr1	17097665	17098164	chr1	17010768	17011267	Jph1|chr1:17010768-17011267	0.142994545416033	.	.
chr1	17097665	17098164	chr1	17043302	17043801	Jph1|chr1:17043302-17043801	0.169804377348211	.	.
chr1	17097665	17098164	chr1	17053897	17054396	Jph1|chr1:17053897-17054396	0.0862009473324859	.	.
chr1	17097665	17098164	chr1	17060493	17060992	Jph1|chr1:17060493-17060992	0.127146315058865	.	.
chr1	17097665	17098164	chr1	17120001	17120500	Jph1|chr1:17120001-17120500	0.160752251891651	.	.
chr1	17097665	17098164	chr1	17120838	17121337	Jph1|chr1:17120838-17121337	0.0700694776894816	.	.
chr1	17097665	17098164	chr1	17122724	17123223	Jph1|chr1:17122724-17123223	0.293525914095492	.	.
chr1	17097665	17098164	chr1	17123369	17123868	Jph1|chr1:17123369-17123868	0.128939746277881	.	.
chr1	17097665	17098164	chr1	17163496	17163995	Jph1|chr1:17163496-17163995	0.107221796621219	.	.
chr1	17097665	17098164	chr1	17172604	17173103	Jph1|chr1:17172604-17173103	0.0817092373157943	.	.
chr1	17098192	17098691	chr1	16765196	16765695	Jph1|chr1:16765196-16765695	0.196371341832967	.	.
chr1	17098192	17098691	chr1	16809163	16809662	Jph1|chr1:16809163-16809662	0.293962431929419	.	.
chr1	17098192	17098691	chr1	16809716	16810215	Jph1|chr1:16809716-16810215	0.380005827140733	.	.
chr1	17098192	17098691	chr1	16816484	16816983	Jph1|chr1:16816484-16816983	0.304511179034105	.	.
chr1	17098192	17098691	chr1	16916592	16917091	Jph1|chr1:16916592-16917091	0.278292383178697	.	.
chr1	17098192	17098691	chr1	16929007	16929506	Jph1|chr1:16929007-16929506	0.235095555261618	.	.
chr1	17098192	17098691	chr1	16934525	16935024	Jph1|chr1:16934525-16935024	0.290491963260652	.	.
chr1	17098192	17098691	chr1	16958003	16958502	Jph1|chr1:16958003-16958502	0.11649949267215	.	.
chr1	17098192	17098691	chr1	16987547	16988046	Jph1|chr1:16987547-16988046	0.341886523309946	.	.
chr1	17098192	17098691	chr1	16996662	16997161	Jph1|chr1:16996662-16997161	0.232951742701366	.	.
chr1	17098192	17098691	chr1	17003175	17003674	Jph1|chr1:17003175-17003674	0.16814495949739	.	.
chr1	17098192	17098691	chr1	17007951	17008450	Jph1|chr1:17007951-17008450	0.165155274473777	.	.
chr1	17098192	17098691	chr1	17010768	17011267	Jph1|chr1:17010768-17011267	0.154190160313859	.	.
chr1	17098192	17098691	chr1	17041101	17041600	Jph1|chr1:17041101-17041600	0.181457482658783	.	.
chr1	17098192	17098691	chr1	17043302	17043801	Jph1|chr1:17043302-17043801	0.326965904896032	.	.
chr1	17098192	17098691	chr1	17053897	17054396	Jph1|chr1:17053897-17054396	0.240198721082539	.	.
chr1	17098192	17098691	chr1	17085061	17085560	Jph1|chr1:17085061-17085560	0.311626114670929	.	.
chr1	17098192	17098691	chr1	17120001	17120500	Jph1|chr1:17120001-17120500	0.196350435074416	.	.
chr1	17098192	17098691	chr1	17120838	17121337	Jph1|chr1:17120838-17121337	0.213255771428373	.	.
chr1	17098192	17098691	chr1	17122724	17123223	Jph1|chr1:17122724-17123223	0.123547610432331	.	.
chr1	17098192	17098691	chr1	17132269	17132768	Jph1|chr1:17132269-17132768	0.118599781993518	.	.
chr1	17098192	17098691	chr1	17172604	17173103	Jph1|chr1:17172604-17173103	0.0969765406069355	.	.
chr1	17098192	17098691	chr1	17309890	17310389	Jph1|chr1:17309890-17310389	0.122416523355838	.	.
chr1	17145142	17145641	chr1	17041101	17041600	Gdap1|chr1:17041101-17041600	0.0986823278971446	.	.
chr1	17145142	17145641	chr1	17043302	17043801	Gdap1|chr1:17043302-17043801	0.125285721426371	.	.
chr1	17145142	17145641	chr1	17120001	17120500	Gdap1|chr1:17120001-17120500	0.0700720157134484	.	.
chr1	17727070	17727569	chr1	17309890	17310389	Crispld1|chr1:17309890-17310389	0.0771342977367109	.	.
chr1	17727070	17727569	chr1	17309890	17310389	Gm16070|chr1:17309890-17310389	0.0771342977367109	.	.
chr1	17727070	17727569	chr1	17717899	17718398	Crispld1|chr1:17717899-17718398	0.106738620875454	.	.
chr1	17727070	17727569	chr1	17717899	17718398	Gm16070|chr1:17717899-17718398	0.106738620875454	.	.
chr1	17727070	17727569	chr1	17838342	17838841	Crispld1|chr1:17838342-17838841	0.0851938513187285	.	.
chr1	17727070	17727569	chr1	17838342	17838841	Gm16070|chr1:17838342-17838841	0.0851938513187285	.	.
chr1	17727070	17727569	chr1	17949185	17949684	Crispld1|chr1:17949185-17949684	0.0890884791197147	.	.
chr1	17727070	17727569	chr1	17949185	17949684	Gm16070|chr1:17949185-17949684	0.0890884791197147	.	.
chr1	17727608	17728107	chr1	17754008	17754507	Crispld1|chr1:17754008-17754507	0.0763774194004467	.	.
chr1	17727608	17728107	chr1	17754008	17754507	Gm16070|chr1:17754008-17754507	0.0763774194004467	.	.
chr1	17727608	17728107	chr1	17825827	17826326	Crispld1|chr1:17825827-17826326	0.0832252050642523	.	.
chr1	17727608	17728107	chr1	17825827	17826326	Gm16070|chr1:17825827-17826326	0.0832252050642523	.	.
chr1	18057998	18058497	chr1	17838342	17838841	Gm28756|chr1:17838342-17838841	0.0995456621126316	.	.
chr1	18057998	18058497	chr1	17935283	17935782	Gm28756|chr1:17935283-17935782	0.124148986401949	.	.
chr1	18057998	18058497	chr1	18168208	18168707	Gm28756|chr1:18168208-18168707	0.0728930881483504	.	.
chr1	18058553	18059052	chr1	18030112	18030611	Gm28756|chr1:18030112-18030611	0.174180004904378	.	.
chr1	20820187	20820686	chr1	20699955	20700454	Mcm3|chr1:20699955-20700454	0.111755442538043	.	.
chr1	20820187	20820686	chr1	20754238	20754737	Mcm3|chr1:20754238-20754737	0.11812906393914	.	.
chr1	20820187	20820686	chr1	20759760	20760259	Mcm3|chr1:20759760-20760259	0.123418072349229	.	.
chr1	20890311	20890810	chr1	20759760	20760259	6720483E21Rik|chr1:20759760-20760259	0.166670228266817	.	.
chr1	20890311	20890810	chr1	20759760	20760259	Paqr8|chr1:20759760-20760259	0.166670228266817	.	.
chr1	20890311	20890810	chr1	20786199	20786698	6720483E21Rik|chr1:20786199-20786698	0.0836165067558882	.	.
chr1	20890311	20890810	chr1	20786199	20786698	Paqr8|chr1:20786199-20786698	0.0836165067558882	.	.
chr1	20890311	20890810	chr1	20788317	20788816	6720483E21Rik|chr1:20788317-20788816	0.0714316578652374	.	.
chr1	20890311	20890810	chr1	20788317	20788816	Paqr8|chr1:20788317-20788816	0.0714316578652374	.	.
chr1	20890311	20890810	chr1	20848533	20849032	6720483E21Rik|chr1:20848533-20849032	0.164282458898209	.	.
chr1	20890311	20890810	chr1	20848533	20849032	Paqr8|chr1:20848533-20849032	0.164282458898209	.	.
chr1	20890311	20890810	chr1	20860754	20861253	6720483E21Rik|chr1:20860754-20861253	0.117465185749392	.	.
chr1	20890311	20890810	chr1	20860754	20861253	Paqr8|chr1:20860754-20861253	0.117465185749392	.	.
chr1	20890311	20890810	chr1	20867294	20867793	6720483E21Rik|chr1:20867294-20867793	0.068932428191726	.	.
chr1	20890311	20890810	chr1	20867294	20867793	Paqr8|chr1:20867294-20867793	0.068932428191726	.	.
chr1	20890311	20890810	chr1	20877410	20877909	6720483E21Rik|chr1:20877410-20877909	0.163218528487882	.	.
chr1	20890311	20890810	chr1	20877410	20877909	Paqr8|chr1:20877410-20877909	0.163218528487882	.	.
chr1	20890311	20890810	chr1	20906237	20906736	6720483E21Rik|chr1:20906237-20906736	0.129354069915869	.	.
chr1	20890311	20890810	chr1	20906237	20906736	Paqr8|chr1:20906237-20906736	0.129354069915869	.	.
chr1	20890311	20890810	chr1	20922853	20923352	6720483E21Rik|chr1:20922853-20923352	0.129607276333573	.	.
chr1	20890311	20890810	chr1	20922853	20923352	Paqr8|chr1:20922853-20923352	0.129607276333573	.	.
chr1	20890311	20890810	chr1	20923365	20923864	6720483E21Rik|chr1:20923365-20923864	0.0713702094575479	.	.
chr1	20890311	20890810	chr1	20923365	20923864	Paqr8|chr1:20923365-20923864	0.0713702094575479	.	.
chr1	20890857	20891356	chr1	20832376	20832875	6720483E21Rik|chr1:20832376-20832875	0.143537540878441	.	.
chr1	20890857	20891356	chr1	20832376	20832875	Paqr8|chr1:20832376-20832875	0.143537540878441	.	.
chr1	20890857	20891356	chr1	20848533	20849032	6720483E21Rik|chr1:20848533-20849032	0.127609257424073	.	.
chr1	20890857	20891356	chr1	20848533	20849032	Paqr8|chr1:20848533-20849032	0.127609257424073	.	.
chr1	20890857	20891356	chr1	20877410	20877909	6720483E21Rik|chr1:20877410-20877909	0.0741962031636986	.	.
chr1	20890857	20891356	chr1	20877410	20877909	Paqr8|chr1:20877410-20877909	0.0741962031636986	.	.
chr1	20890857	20891356	chr1	20880399	20880898	6720483E21Rik|chr1:20880399-20880898	0.13244468172857	.	.
chr1	20890857	20891356	chr1	20880399	20880898	Paqr8|chr1:20880399-20880898	0.13244468172857	.	.
chr1	20890857	20891356	chr1	20905651	20906150	6720483E21Rik|chr1:20905651-20906150	0.113438269040449	.	.
chr1	20890857	20891356	chr1	20905651	20906150	Paqr8|chr1:20905651-20906150	0.113438269040449	.	.
chr1	20890857	20891356	chr1	20921118	20921617	6720483E21Rik|chr1:20921118-20921617	0.155516719403612	.	.
chr1	20890857	20891356	chr1	20921118	20921617	Paqr8|chr1:20921118-20921617	0.155516719403612	.	.
chr1	20890857	20891356	chr1	20933361	20933860	6720483E21Rik|chr1:20933361-20933860	0.076787288648279	.	.
chr1	20890857	20891356	chr1	20933361	20933860	Paqr8|chr1:20933361-20933860	0.076787288648279	.	.
chr1	20890857	20891356	chr1	20938964	20939463	6720483E21Rik|chr1:20938964-20939463	0.111939241034468	.	.
chr1	20890857	20891356	chr1	20938964	20939463	Paqr8|chr1:20938964-20939463	0.111939241034468	.	.
chr1	20951400	20951899	chr1	20513637	20514136	Efhc1|chr1:20513637-20514136	0.0810004750505501	.	.
chr1	20951400	20951899	chr1	20882999	20883498	Efhc1|chr1:20882999-20883498	0.0938117834008375	.	.
chr1	24586286	24586785	chr1	24601610	24602109	Col19a1|chr1:24601610-24602109	0.114811682081538	.	.
chr1	24586286	24586785	chr1	24611656	24612155	Col19a1|chr1:24611656-24612155	0.0794122564717778	.	.
chr1	24586286	24586785	chr1	24613347	24613846	Col19a1|chr1:24613347-24613846	0.082326386092349	.	.
chr1	24586286	24586785	chr1	24614093	24614592	Col19a1|chr1:24614093-24614592	0.0883247610334982	.	.
chr1	24586286	24586785	chr1	24615721	24616220	Col19a1|chr1:24615721-24616220	0.0689817951195458	.	.
chr1	24586286	24586785	chr1	24661501	24662000	Col19a1|chr1:24661501-24662000	0.173525046477361	.	.
chr1	24586286	24586785	chr1	24673108	24673607	Col19a1|chr1:24673108-24673607	0.116167109207865	.	.
chr1	24586286	24586785	chr1	24714054	24714553	Col19a1|chr1:24714054-24714553	0.0811264175339709	.	.
chr1	24586286	24586785	chr1	24714054	24714553	Col19a1|chr1:24714054-24714553	0.081126417533971	.	.
chr1	24586286	24586785	chr1	24759742	24760241	Col19a1|chr1:24759742-24760241	0.083313392759247	.	.
chr1	24586286	24586785	chr1	24760282	24760781	Col19a1|chr1:24760282-24760781	0.0857863035198387	.	.
chr1	24587149	24587648	chr1	24528862	24529361	Col19a1|chr1:24528862-24529361	0.113004322835972	.	.
chr1	24587149	24587648	chr1	24558122	24558621	Col19a1|chr1:24558122-24558621	0.152792718126971	.	.
chr1	24587149	24587648	chr1	24613347	24613846	Col19a1|chr1:24613347-24613846	0.115410566830988	.	.
chr1	24587149	24587648	chr1	24614093	24614592	Col19a1|chr1:24614093-24614592	0.0790935404310391	.	.
chr1	24587149	24587648	chr1	24614797	24615296	Col19a1|chr1:24614797-24615296	0.0954936939772681	.	.
chr1	24587149	24587648	chr1	24664038	24664537	Col19a1|chr1:24664038-24664537	0.0818582426111597	.	.
chr1	24587149	24587648	chr1	24673108	24673607	Col19a1|chr1:24673108-24673607	0.104295872633146	.	.
chr1	24587149	24587648	chr1	24675534	24676033	Col19a1|chr1:24675534-24676033	0.124891212474478	.	.
chr1	24587149	24587648	chr1	24739155	24739654	Col19a1|chr1:24739155-24739654	0.179713235080602	.	.
chr1	24587149	24587648	chr1	24760282	24760781	Col19a1|chr1:24760282-24760781	0.112371488287531	.	.
chr1	24587149	24587648	chr1	24891326	24891825	Col19a1|chr1:24891326-24891825	0.0845042834227921	.	.
chr1	24587149	24587648	chr1	24920450	24920949	Col19a1|chr1:24920450-24920949	0.100558750349413	.	.
chr1	24678265	24678764	chr1	24661501	24662000	Lmbrd1|chr1:24661501-24662000	0.084227548660558	.	.
chr1	24678265	24678764	chr1	24673108	24673607	Lmbrd1|chr1:24673108-24673607	0.0855208661640858	.	.
chr1	24678265	24678764	chr1	24699236	24699735	Lmbrd1|chr1:24699236-24699735	0.0899968314099992	.	.
chr1	24678265	24678764	chr1	24759742	24760241	Lmbrd1|chr1:24759742-24760241	0.0797483411847162	.	.
chr1	24678265	24678764	chr1	24920450	24920949	Lmbrd1|chr1:24920450-24920949	0.160960745731471	.	.
chr1	24678265	24678764	chr1	24999740	25000239	Lmbrd1|chr1:24999740-25000239	0.161287163566371	.	.
chr1	24679014	24679513	chr1	24673108	24673607	Lmbrd1|chr1:24673108-24673607	0.169968186019608	.	.
chr1	24679014	24679513	chr1	24675534	24676033	Lmbrd1|chr1:24675534-24676033	0.151920146383391	.	.
chr1	24679014	24679513	chr1	24758535	24759034	Lmbrd1|chr1:24758535-24759034	0.0980300620600886	.	.
chr1	24679014	24679513	chr1	24759044	24759543	Lmbrd1|chr1:24759044-24759543	0.0838572872171131	.	.
chr1	24679014	24679513	chr1	24759742	24760241	Lmbrd1|chr1:24759742-24760241	0.2333429325223	.	.
chr1	24679014	24679513	chr1	24760282	24760781	Lmbrd1|chr1:24760282-24760781	0.112216124535551	.	.
chr1	25828941	25829440	chr1	25761146	25761645	Adgrb3|chr1:25761146-25761645	0.111332626622743	.	.
chr1	25828941	25829440	chr1	25816727	25817226	Adgrb3|chr1:25816727-25817226	0.081064268166408	.	.
chr1	25828941	25829440	chr1	25828331	25828830	Adgrb3|chr1:25828331-25828830	0.113250527875189	.	.
chr1	25828941	25829440	chr1	25830663	25831162	Adgrb3|chr1:25830663-25831162	0.183426091926794	.	.
chr1	25828941	25829440	chr1	25857420	25857919	Adgrb3|chr1:25857420-25857919	0.0829533207735938	.	.
chr1	25828941	25829440	chr1	25857420	25857919	Adgrb3|chr1:25857420-25857919	0.0829533207735939	.	.
chr1	25828941	25829440	chr1	25877525	25878024	Adgrb3|chr1:25877525-25878024	0.0964271394254726	.	.
chr1	25828941	25829440	chr1	26182670	26183169	Adgrb3|chr1:26182670-26183169	0.104837894677661	.	.
chr1	25829930	25830429	chr1	25761146	25761645	Adgrb3|chr1:25761146-25761645	0.143744298726187	.	.
chr1	25829930	25830429	chr1	25830663	25831162	Adgrb3|chr1:25830663-25831162	0.0997500756262643	.	.
chr1	25829930	25830429	chr1	25856261	25856760	Adgrb3|chr1:25856261-25856760	0.0763550622678934	.	.
chr1	25829930	25830429	chr1	25857420	25857919	Adgrb3|chr1:25857420-25857919	0.0881293666385197	.	.
chr1	25829930	25830429	chr1	26182670	26183169	Adgrb3|chr1:26182670-26183169	0.0768158201682265	.	.
chr1	27884161	27884660	chr1	27559338	27559837	Gm5524|chr1:27559338-27559837	0.105000027611155	.	.
chr1	27884161	27884660	chr1	27621201	27621700	Gm5524|chr1:27621201-27621700	0.242353491742884	.	.
chr1	27884161	27884660	chr1	27626896	27627395	Gm5524|chr1:27626896-27627395	0.123159804521385	.	.
chr1	27884161	27884660	chr1	27629023	27629522	Gm5524|chr1:27629023-27629522	0.169499788378845	.	.
chr1	27884161	27884660	chr1	27641956	27642455	Gm5524|chr1:27641956-27642455	0.225679938500098	.	.
chr1	27884161	27884660	chr1	27657959	27658458	Gm5524|chr1:27657959-27658458	0.218296954121715	.	.
chr1	27884161	27884660	chr1	27658473	27658972	Gm5524|chr1:27658473-27658972	0.0941508015658029	.	.
chr1	27884161	27884660	chr1	27693511	27694010	Gm5524|chr1:27693511-27694010	0.188047083518135	.	.
chr1	27884161	27884660	chr1	27695819	27696318	Gm5524|chr1:27695819-27696318	0.089927521942244	.	.
chr1	27884161	27884660	chr1	27697682	27698181	Gm5524|chr1:27697682-27698181	0.119782913468774	.	.
chr1	27884161	27884660	chr1	27828657	27829156	Gm5524|chr1:27828657-27829156	0.336340099714278	.	.
chr1	27884161	27884660	chr1	27835356	27835855	Gm5524|chr1:27835356-27835855	0.105756594458627	.	.
chr1	27884161	27884660	chr1	27873065	27873564	Gm5524|chr1:27873065-27873564	0.224052634521688	.	.
chr1	27884161	27884660	chr1	27887103	27887602	Gm5524|chr1:27887103-27887602	0.0795900092371955	.	.
chr1	27884161	27884660	chr1	27965449	27965948	Gm5524|chr1:27965449-27965948	0.109914329946482	.	.
chr1	27884161	27884660	chr1	27999399	27999898	Gm5524|chr1:27999399-27999898	0.210337712598546	.	.
chr1	27884161	27884660	chr1	28014269	28014768	Gm5524|chr1:28014269-28014768	0.116789461330821	.	.
chr1	27884161	27884660	chr1	28030961	28031460	Gm5524|chr1:28030961-28031460	0.0947555708344884	.	.
chr1	27884161	27884660	chr1	28045704	28046203	Gm5524|chr1:28045704-28046203	0.389948239326217	.	.
chr1	27884161	27884660	chr1	28047175	28047674	Gm5524|chr1:28047175-28047674	0.262950967360353	.	.
chr1	27884161	27884660	chr1	28047936	28048435	Gm5524|chr1:28047936-28048435	0.138795498243432	.	.
chr1	27884161	27884660	chr1	28054043	28054542	Gm5524|chr1:28054043-28054542	0.339102525714983	.	.
chr1	27884161	27884660	chr1	28083670	28084169	Gm5524|chr1:28083670-28084169	0.190855675881773	.	.
chr1	27884161	27884660	chr1	28094181	28094680	Gm5524|chr1:28094181-28094680	0.114396873890177	.	.
chr1	27884161	27884660	chr1	28100295	28100794	Gm5524|chr1:28100295-28100794	0.326764406300046	.	.
chr1	27884161	27884660	chr1	28207957	28208456	Gm5524|chr1:28207957-28208456	0.216480658393739	.	.
chr1	27884161	27884660	chr1	28214210	28214709	Gm5524|chr1:28214210-28214709	0.173107830165741	.	.
chr1	27884161	27884660	chr1	28214753	28215252	Gm5524|chr1:28214753-28215252	0.156184173595009	.	.
chr1	27884161	27884660	chr1	28218579	28219078	Gm5524|chr1:28218579-28219078	0.256693629655181	.	.
chr1	27884161	27884660	chr1	28220409	28220908	Gm5524|chr1:28220409-28220908	0.217344023556854	.	.
chr1	30719264	30719763	chr1	30416562	30417061	Gm9898|chr1:30416562-30417061	0.139067314927453	.	.
chr1	30719264	30719763	chr1	30486492	30486991	Gm9898|chr1:30486492-30486991	0.108222933077205	.	.
chr1	30719264	30719763	chr1	30498556	30499055	Gm9898|chr1:30498556-30499055	0.124839986003426	.	.
chr1	30719264	30719763	chr1	30554981	30555480	Gm9898|chr1:30554981-30555480	0.172670926546225	.	.
chr1	30719264	30719763	chr1	30588877	30589376	Gm9898|chr1:30588877-30589376	0.141381398550138	.	.
chr1	30719264	30719763	chr1	30589976	30590475	Gm9898|chr1:30589976-30590475	0.115739905841469	.	.
chr1	30719264	30719763	chr1	30590651	30591150	Gm9898|chr1:30590651-30591150	0.134840780594102	.	.
chr1	30719264	30719763	chr1	30591249	30591748	Gm9898|chr1:30591249-30591748	0.0739569170709764	.	.
chr1	30719264	30719763	chr1	30593990	30594489	Gm9898|chr1:30593990-30594489	0.10644488532257	.	.
chr1	30719264	30719763	chr1	30632686	30633185	Gm9898|chr1:30632686-30633185	0.168689346168542	.	.
chr1	30719264	30719763	chr1	30646987	30647486	Gm9898|chr1:30646987-30647486	0.173695062468473	.	.
chr1	30719264	30719763	chr1	30649743	30650242	Gm9898|chr1:30649743-30650242	0.119039684341558	.	.
chr1	30719264	30719763	chr1	30656202	30656701	Gm9898|chr1:30656202-30656701	0.19128252592506	.	.
chr1	30719264	30719763	chr1	30685293	30685792	Gm9898|chr1:30685293-30685792	0.0722997642952587	.	.
chr1	30719264	30719763	chr1	30716282	30716781	Gm9898|chr1:30716282-30716781	0.0715358233689498	.	.
chr1	30719264	30719763	chr1	30751054	30751553	Gm9898|chr1:30751054-30751553	0.0777782469701261	.	.
chr1	30719264	30719763	chr1	30776088	30776587	Gm9898|chr1:30776088-30776587	0.0820257331606532	.	.
chr1	30719264	30719763	chr1	30793399	30793898	Gm9898|chr1:30793399-30793898	0.105556061201804	.	.
chr1	30719264	30719763	chr1	30819061	30819560	Gm9898|chr1:30819061-30819560	0.102252202141115	.	.
chr1	30719264	30719763	chr1	30819702	30820201	Gm9898|chr1:30819702-30820201	0.242520376637127	.	.
chr1	30719264	30719763	chr1	30832710	30833209	Gm9898|chr1:30832710-30833209	0.169006383271679	.	.
chr1	30719264	30719763	chr1	30891636	30892135	Gm9898|chr1:30891636-30892135	0.138767541744821	.	.
chr1	30719264	30719763	chr1	30935884	30936383	Gm9898|chr1:30935884-30936383	0.0911781455930539	.	.
chr1	30720698	30721197	chr1	30262349	30262848	Gm9898|chr1:30262349-30262848	0.139072085077598	.	.
chr1	30720698	30721197	chr1	30417068	30417567	Gm9898|chr1:30417068-30417567	0.0683891864745345	.	.
chr1	30720698	30721197	chr1	30417068	30417567	Gm9898|chr1:30417068-30417567	0.0683891864745346	.	.
chr1	30720698	30721197	chr1	30417616	30418115	Gm9898|chr1:30417616-30418115	0.0968059470136121	.	.
chr1	30720698	30721197	chr1	30486492	30486991	Gm9898|chr1:30486492-30486991	0.087603985535525	.	.
chr1	30720698	30721197	chr1	30497908	30498407	Gm9898|chr1:30497908-30498407	0.0912457096633884	.	.
chr1	30720698	30721197	chr1	30498556	30499055	Gm9898|chr1:30498556-30499055	0.174268845433744	.	.
chr1	30720698	30721197	chr1	30554981	30555480	Gm9898|chr1:30554981-30555480	0.261548739702934	.	.
chr1	30720698	30721197	chr1	30584783	30585282	Gm9898|chr1:30584783-30585282	0.107405741577683	.	.
chr1	30720698	30721197	chr1	30588278	30588777	Gm9898|chr1:30588278-30588777	0.248198608950873	.	.
chr1	30720698	30721197	chr1	30588877	30589376	Gm9898|chr1:30588877-30589376	0.279845999169598	.	.
chr1	30720698	30721197	chr1	30589976	30590475	Gm9898|chr1:30589976-30590475	0.148693110249259	.	.
chr1	30720698	30721197	chr1	30590651	30591150	Gm9898|chr1:30590651-30591150	0.133354809180731	.	.
chr1	30720698	30721197	chr1	30632686	30633185	Gm9898|chr1:30632686-30633185	0.134650367104026	.	.
chr1	30720698	30721197	chr1	30636014	30636513	Gm9898|chr1:30636014-30636513	0.0990013613894831	.	.
chr1	30720698	30721197	chr1	30646987	30647486	Gm9898|chr1:30646987-30647486	0.193746665117325	.	.
chr1	30720698	30721197	chr1	30649743	30650242	Gm9898|chr1:30649743-30650242	0.0977444910482469	.	.
chr1	30720698	30721197	chr1	30656202	30656701	Gm9898|chr1:30656202-30656701	0.193822050258367	.	.
chr1	30720698	30721197	chr1	30681140	30681639	Gm9898|chr1:30681140-30681639	0.203388696946215	.	.
chr1	30720698	30721197	chr1	30685293	30685792	Gm9898|chr1:30685293-30685792	0.15208985554882	.	.
chr1	30720698	30721197	chr1	30700382	30700881	Gm9898|chr1:30700382-30700881	0.197324724332338	.	.
chr1	30720698	30721197	chr1	30701088	30701587	Gm9898|chr1:30701088-30701587	0.122928934760655	.	.
chr1	30720698	30721197	chr1	30716282	30716781	Gm9898|chr1:30716282-30716781	0.125445055165321	.	.
chr1	30720698	30721197	chr1	30740784	30741283	Gm9898|chr1:30740784-30741283	0.139761906059909	.	.
chr1	30720698	30721197	chr1	30751054	30751553	Gm9898|chr1:30751054-30751553	0.0844423635558688	.	.
chr1	30720698	30721197	chr1	30751893	30752392	Gm9898|chr1:30751893-30752392	0.155853302170717	.	.
chr1	30720698	30721197	chr1	30793399	30793898	Gm9898|chr1:30793399-30793898	0.213119347439125	.	.
chr1	30720698	30721197	chr1	30819702	30820201	Gm9898|chr1:30819702-30820201	0.103866276879243	.	.
chr1	30720698	30721197	chr1	30852516	30853015	Gm9898|chr1:30852516-30853015	0.0987690413014619	.	.
chr1	30720698	30721197	chr1	30891636	30892135	Gm9898|chr1:30891636-30892135	0.156709565601558	.	.
chr1	30720698	30721197	chr1	30892178	30892677	Gm9898|chr1:30892178-30892677	0.0882384217308215	.	.
chr1	30720698	30721197	chr1	30930527	30931026	Gm9898|chr1:30930527-30931026	0.15448109352838	.	.
chr1	30720698	30721197	chr1	30935884	30936383	Gm9898|chr1:30935884-30936383	0.251525841990801	.	.
chr1	30872795	30873294	chr1	30681140	30681639	Phf3|chr1:30681140-30681639	0.0685536254398378	.	.
chr1	30872795	30873294	chr1	30755349	30755848	Phf3|chr1:30755349-30755848	0.0850000352664528	.	.
chr1	30872795	30873294	chr1	30773586	30774085	Phf3|chr1:30773586-30774085	0.142138443238568	.	.
chr1	30872795	30873294	chr1	30832710	30833209	Phf3|chr1:30832710-30833209	0.121422032193643	.	.
chr1	30872795	30873294	chr1	30846371	30846870	Phf3|chr1:30846371-30846870	0.135353545778434	.	.
chr1	30872795	30873294	chr1	30852516	30853015	Phf3|chr1:30852516-30853015	0.0844397788770413	.	.
chr1	30872795	30873294	chr1	30929933	30930432	Phf3|chr1:30929933-30930432	0.15536803643202	.	.
chr1	30873430	30873929	chr1	30701088	30701587	Phf3|chr1:30701088-30701587	0.10843496034199	.	.
chr1	30873430	30873929	chr1	30740784	30741283	Phf3|chr1:30740784-30741283	0.0682570487551429	.	.
chr1	30873430	30873929	chr1	30773586	30774085	Phf3|chr1:30773586-30774085	0.111688087893312	.	.
chr1	30873430	30873929	chr1	30773586	30774085	Phf3|chr1:30773586-30774085	0.111688087893313	.	.
chr1	30873430	30873929	chr1	30792858	30793357	Phf3|chr1:30792858-30793357	0.0815330497383834	.	.
chr1	30873430	30873929	chr1	30793399	30793898	Phf3|chr1:30793399-30793898	0.0782963280331497	.	.
chr1	30873430	30873929	chr1	30832710	30833209	Phf3|chr1:30832710-30833209	0.111831403573198	.	.
chr1	30873430	30873929	chr1	30929933	30930432	Phf3|chr1:30929933-30930432	0.0804842888124623	.	.
chr1	30873942	30874441	chr1	30740784	30741283	Phf3|chr1:30740784-30741283	0.131004091637231	.	.
chr1	30873942	30874441	chr1	30750027	30750526	Phf3|chr1:30750027-30750526	0.228081048593076	.	.
chr1	30873942	30874441	chr1	30773586	30774085	Phf3|chr1:30773586-30774085	0.0793846905760991	.	.
chr1	30873942	30874441	chr1	30852516	30853015	Phf3|chr1:30852516-30853015	0.0689773270997734	.	.
chr1	30873942	30874441	chr1	30892178	30892677	Phf3|chr1:30892178-30892677	0.0837007953895046	.	.
chr1	30949080	30949579	chr1	30755349	30755848	Ptp4a1|chr1:30755349-30755848	0.0942212081868464	.	.
chr1	30949080	30949579	chr1	30771766	30772265	Ptp4a1|chr1:30771766-30772265	0.082071559271317	.	.
chr1	30949582	30950081	chr1	30681140	30681639	Ptp4a1|chr1:30681140-30681639	0.144546596333467	.	.
chr1	30949582	30950081	chr1	30707395	30707894	Ptp4a1|chr1:30707395-30707894	0.0898411340294324	.	.
chr1	30949582	30950081	chr1	30773586	30774085	Ptp4a1|chr1:30773586-30774085	0.12099690309176	.	.
chr1	30949582	30950081	chr1	30792858	30793357	Ptp4a1|chr1:30792858-30793357	0.0707415574983698	.	.
chr1	32172459	32172958	chr1	32104030	32104529	Khdrbs2|chr1:32104030-32104529	0.100498591320538	.	.
chr1	32172459	32172958	chr1	32190721	32191220	Khdrbs2|chr1:32190721-32191220	0.078950579830459	.	.
chr1	34801460	34801959	chr1	34750293	34750792	Arhgef4|chr1:34750293-34750792	0.12178673094838	.	.
chr1	34801460	34801959	chr1	34779365	34779864	Arhgef4|chr1:34779365-34779864	0.0851986518796736	.	.
chr1	34801460	34801959	chr1	34812797	34813296	Arhgef4|chr1:34812797-34813296	0.105503507999255	.	.
chr1	34801460	34801959	chr1	34824212	34824711	Arhgef4|chr1:34824212-34824711	0.0925943008956501	.	.
chr1	34801460	34801959	chr1	34851479	34851978	Arhgef4|chr1:34851479-34851978	0.0824281419250152	.	.
chr1	34801460	34801959	chr1	34867150	34867649	Arhgef4|chr1:34867150-34867649	0.177964491917525	.	.
chr1	34802224	34802723	chr1	34750293	34750792	Arhgef4|chr1:34750293-34750792	0.0711434002714428	.	.
chr1	34802224	34802723	chr1	34753530	34754029	Arhgef4|chr1:34753530-34754029	0.112206244718344	.	.
chr1	34802224	34802723	chr1	34768535	34769034	Arhgef4|chr1:34768535-34769034	0.153786520341827	.	.
chr1	34802224	34802723	chr1	34769130	34769629	Arhgef4|chr1:34769130-34769629	0.0775136599212212	.	.
chr1	34802224	34802723	chr1	34804896	34805395	Arhgef4|chr1:34804896-34805395	0.0996245051999494	.	.
chr1	34802224	34802723	chr1	34804896	34805395	Arhgef4|chr1:34804896-34805395	0.0996245051999495	.	.
chr1	34802224	34802723	chr1	34824212	34824711	Arhgef4|chr1:34824212-34824711	0.141077059136341	.	.
chr1	34802224	34802723	chr1	34867150	34867649	Arhgef4|chr1:34867150-34867649	0.112304186312903	.	.
chr1	34802224	34802723	chr1	34873605	34874104	Arhgef4|chr1:34873605-34874104	0.147583526761398	.	.
chr1	34802224	34802723	chr1	35162445	35162944	Arhgef4|chr1:35162445-35162944	0.0804317168687404	.	.
chr1	34802224	34802723	chr1	35202533	35203032	Arhgef4|chr1:35202533-35203032	0.100847020276372	.	.
chr1	34812196	34812695	chr1	34812797	34813296	Gm38336|chr1:34812797-34813296	0.128253534201632	.	.
chr1	34812196	34812695	chr1	34814010	34814509	Gm38336|chr1:34814010-34814509	0.0831634840698683	.	.
chr1	34812196	34812695	chr1	34822738	34823237	Gm38336|chr1:34822738-34823237	0.0858295083861863	.	.
chr1	34841956	34842455	chr1	34752832	34753331	Fam168b|chr1:34752832-34753331	0.102339239427413	.	.
chr1	34841956	34842455	chr1	34793414	34793913	Fam168b|chr1:34793414-34793913	0.116039881852455	.	.
chr1	34841956	34842455	chr1	35162445	35162944	Fam168b|chr1:35162445-35162944	0.121070927086957	.	.
chr1	34842804	34843303	chr1	34793414	34793913	Fam168b|chr1:34793414-34793913	0.0710853209073175	.	.
chr1	34842804	34843303	chr1	34793992	34794491	Fam168b|chr1:34793992-34794491	0.105576948438409	.	.
chr1	34842804	34843303	chr1	34812797	34813296	Fam168b|chr1:34812797-34813296	0.0888976167384391	.	.
chr1	34842804	34843303	chr1	34824212	34824711	Fam168b|chr1:34824212-34824711	0.0792040347147688	.	.
chr1	34842804	34843303	chr1	34975877	34976376	Fam168b|chr1:34975877-34976376	0.0822926108857204	.	.
chr1	34849768	34850267	chr1	34750293	34750792	Plekhb2|chr1:34750293-34750792	0.165312323468858	.	.
chr1	34849768	34850267	chr1	34779365	34779864	Plekhb2|chr1:34779365-34779864	0.0817750179148314	.	.
chr1	34849768	34850267	chr1	34799152	34799651	Plekhb2|chr1:34799152-34799651	0.0694494040756294	.	.
chr1	34849768	34850267	chr1	34812797	34813296	Plekhb2|chr1:34812797-34813296	0.194660554356453	.	.
chr1	34849768	34850267	chr1	34867150	34867649	Plekhb2|chr1:34867150-34867649	0.177009720949161	.	.
chr1	34849768	34850267	chr1	35032577	35033076	Plekhb2|chr1:35032577-35033076	0.135581226097932	.	.
chr1	34850452	34850951	chr1	34753530	34754029	Plekhb2|chr1:34753530-34754029	0.121281865698761	.	.
chr1	34850452	34850951	chr1	34799152	34799651	Plekhb2|chr1:34799152-34799651	0.116099903749754	.	.
chr1	34850452	34850951	chr1	34824212	34824711	Plekhb2|chr1:34824212-34824711	0.101907579563412	.	.
chr1	42229631	42230130	chr1	41898824	41899323	Gm9915|chr1:41898824-41899323	0.0742901585972805	.	.
chr1	42229631	42230130	chr1	41900326	41900825	Gm9915|chr1:41900326-41900825	0.187793014355746	.	.
chr1	42229631	42230130	chr1	41981851	41982350	Gm9915|chr1:41981851-41982350	0.0973211356847476	.	.
chr1	42229631	42230130	chr1	41981851	41982350	Gm9915|chr1:41981851-41982350	0.0973211356847477	.	.
chr1	42229631	42230130	chr1	42006152	42006651	Gm9915|chr1:42006152-42006651	0.140876093076431	.	.
chr1	42229631	42230130	chr1	42012828	42013327	Gm9915|chr1:42012828-42013327	0.189473890058008	.	.
chr1	42229631	42230130	chr1	42230621	42231120	Gm9915|chr1:42230621-42231120	0.101515297656659	.	.
chr1	42229631	42230130	chr1	42243790	42244289	Gm9915|chr1:42243790-42244289	0.114129504662498	.	.
chr1	42229631	42230130	chr1	42253693	42254192	Gm9915|chr1:42253693-42254192	0.194561851035573	.	.
chr1	42229631	42230130	chr1	42468813	42469312	Gm9915|chr1:42468813-42469312	0.0761202392188844	.	.
chr1	42238341	42238840	chr1	41960483	41960982	Gm29664|chr1:41960483-41960982	0.1175205199267	.	.
chr1	42238341	42238840	chr1	42043656	42044155	Gm29664|chr1:42043656-42044155	0.0709344790777572	.	.
chr1	42238341	42238840	chr1	42098027	42098526	Gm29664|chr1:42098027-42098526	0.0907552075228377	.	.
chr1	42238341	42238840	chr1	42098563	42099062	Gm29664|chr1:42098563-42099062	0.18218932297857	.	.
chr1	42238341	42238840	chr1	42100429	42100928	Gm29664|chr1:42100429-42100928	0.108438273336765	.	.
chr1	42238341	42238840	chr1	42105900	42106399	Gm29664|chr1:42105900-42106399	0.110078703984633	.	.
chr1	42238341	42238840	chr1	42259292	42259791	Gm29664|chr1:42259292-42259791	0.0917853670600193	.	.
chr1	42238341	42238840	chr1	42388680	42389179	Gm29664|chr1:42388680-42389179	0.196809463947236	.	.
chr1	42238341	42238840	chr1	42395790	42396289	Gm29664|chr1:42395790-42396289	0.0688633870973281	.	.
chr1	42261772	42262271	chr1	42043656	42044155	Gm28175|chr1:42043656-42044155	0.0751298727054139	.	.
chr1	42261772	42262271	chr1	42047939	42048438	Gm28175|chr1:42047939-42048438	0.0839709453781008	.	.
chr1	42261772	42262271	chr1	42070023	42070522	Gm28175|chr1:42070023-42070522	0.260378497407574	.	.
chr1	42261772	42262271	chr1	42098027	42098526	Gm28175|chr1:42098027-42098526	0.126774082344254	.	.
chr1	42261772	42262271	chr1	42098563	42099062	Gm28175|chr1:42098563-42099062	0.135647448092833	.	.
chr1	42261772	42262271	chr1	42105900	42106399	Gm28175|chr1:42105900-42106399	0.270501740981406	.	.
chr1	42261772	42262271	chr1	42230621	42231120	Gm28175|chr1:42230621-42231120	0.15555146728503	.	.
chr1	42261772	42262271	chr1	42243790	42244289	Gm28175|chr1:42243790-42244289	0.094257256209001	.	.
chr1	42261772	42262271	chr1	42253693	42254192	Gm28175|chr1:42253693-42254192	0.139454090524204	.	.
chr1	42261772	42262271	chr1	42259292	42259791	Gm28175|chr1:42259292-42259791	0.0987534388671865	.	.
chr1	42261772	42262271	chr1	42388680	42389179	Gm28175|chr1:42388680-42389179	0.111571972608844	.	.
chr1	42261772	42262271	chr1	42395186	42395685	Gm28175|chr1:42395186-42395685	0.0913281820706635	.	.
chr1	42261772	42262271	chr1	42395186	42395685	Gm28175|chr1:42395186-42395685	0.0913281820706636	.	.
chr1	42261772	42262271	chr1	42395790	42396289	Gm28175|chr1:42395790-42396289	0.116795887928447	.	.
chr1	42261772	42262271	chr1	42480994	42481493	Gm28175|chr1:42480994-42481493	0.0791180726230824	.	.
chr1	42261772	42262271	chr1	42481581	42482080	Gm28175|chr1:42481581-42482080	0.0695226550203147	.	.
chr1	42261772	42262271	chr1	42484107	42484606	Gm28175|chr1:42484107-42484606	0.156228097916173	.	.
chr1	42261772	42262271	chr1	42485682	42486181	Gm28175|chr1:42485682-42486181	0.134872001800959	.	.
chr1	44101373	44101872	chr1	44198840	44199339	Tex30|chr1:44198840-44199339	0.0815393809961522	.	.
chr1	44101373	44101872	chr1	44230666	44231165	Tex30|chr1:44230666-44231165	0.17967743060098	.	.
chr1	44102213	44102712	chr1	44142721	44143220	Tex30|chr1:44142721-44143220	0.220921021485808	.	.
chr1	44102213	44102712	chr1	44213643	44214142	Tex30|chr1:44213643-44214142	0.196346637203684	.	.
chr1	44102213	44102712	chr1	44217086	44217585	Tex30|chr1:44217086-44217585	0.0795586286197731	.	.
chr1	44102213	44102712	chr1	44230666	44231165	Tex30|chr1:44230666-44231165	0.0941452508702674	.	.
chr1	44118638	44119137	chr1	44142721	44143220	Bivm|chr1:44142721-44143220	0.11643294052677	.	.
chr1	44118638	44119137	chr1	44142721	44143220	Poglut2|chr1:44142721-44143220	0.11643294052677	.	.
chr1	44118638	44119137	chr1	44213643	44214142	Bivm|chr1:44213643-44214142	0.146351275698462	.	.
chr1	44118638	44119137	chr1	44213643	44214142	Poglut2|chr1:44213643-44214142	0.146351275698462	.	.
chr1	44119144	44119643	chr1	44142721	44143220	Bivm|chr1:44142721-44143220	0.133421531741275	.	.
chr1	44119144	44119643	chr1	44142721	44143220	Poglut2|chr1:44142721-44143220	0.133421531741275	.	.
chr1	44119144	44119643	chr1	44198134	44198633	Bivm|chr1:44198134-44198633	0.084454750099564	.	.
chr1	44119144	44119643	chr1	44198134	44198633	Poglut2|chr1:44198134-44198633	0.084454750099564	.	.
chr1	44119144	44119643	chr1	44213643	44214142	Bivm|chr1:44213643-44214142	0.157593815877355	.	.
chr1	44119144	44119643	chr1	44213643	44214142	Poglut2|chr1:44213643-44214142	0.157593815877355	.	.
chr1	44119663	44120162	chr1	44064570	44065069	Bivm|chr1:44064570-44065069	0.0711233297448882	.	.
chr1	44119663	44120162	chr1	44142721	44143220	Bivm|chr1:44142721-44143220	0.102671222732923	.	.
chr1	44119663	44120162	chr1	44213643	44214142	Bivm|chr1:44213643-44214142	0.0765359232967945	.	.
chr1	44119663	44120162	chr1	44217086	44217585	Bivm|chr1:44217086-44217585	0.0883800498136161	.	.
chr1	44147693	44148192	chr1	44198134	44198633	Ercc5|chr1:44198134-44198633	0.0775506351555929	.	.
chr1	44147693	44148192	chr1	44213643	44214142	Ercc5|chr1:44213643-44214142	0.133752725489564	.	.
chr1	44218903	44219402	chr1	44057650	44058149	Mettl21e|chr1:44057650-44058149	0.126814749103066	.	.
chr1	44218903	44219402	chr1	44134895	44135394	Mettl21e|chr1:44134895-44135394	0.33152612534266	.	.
chr1	44218903	44219402	chr1	44198134	44198633	Mettl21e|chr1:44198134-44198633	0.113867672160867	.	.
chr1	44551396	44551895	chr1	44624225	44624724	Gulp1|chr1:44624225-44624724	0.10784293388153	.	.
chr1	44551396	44551895	chr1	44676212	44676711	Gulp1|chr1:44676212-44676711	0.115763095194469	.	.
chr1	44551396	44551895	chr1	44950990	44951489	Gulp1|chr1:44950990-44951489	0.0924123075797068	.	.
chr1	44552204	44552703	chr1	44596710	44597209	Gulp1|chr1:44596710-44597209	0.102754868552408	.	.
chr1	44552204	44552703	chr1	44596710	44597209	Gulp1|chr1:44596710-44597209	0.102754868552409	.	.
chr1	44552204	44552703	chr1	44597236	44597735	Gulp1|chr1:44597236-44597735	0.0812416108499569	.	.
chr1	44552204	44552703	chr1	44623654	44624153	Gulp1|chr1:44623654-44624153	0.0711195377455567	.	.
chr1	44552204	44552703	chr1	44624225	44624724	Gulp1|chr1:44624225-44624724	0.072174005256629	.	.
chr1	44552204	44552703	chr1	44974661	44975160	Gulp1|chr1:44974661-44975160	0.172978283747063	.	.
chr1	45502189	45502688	chr1	45313936	45314435	Col5a2|chr1:45313936-45314435	0.15288229705611	.	.
chr1	45502189	45502688	chr1	45359154	45359653	Col5a2|chr1:45359154-45359653	0.142355817862238	.	.
chr1	45502189	45502688	chr1	45431839	45432338	Col5a2|chr1:45431839-45432338	0.12146931918785	.	.
chr1	45502189	45502688	chr1	45472713	45473212	Col5a2|chr1:45472713-45473212	0.129708752402024	.	.
chr1	45502189	45502688	chr1	45488226	45488725	Col5a2|chr1:45488226-45488725	0.084999561047195	.	.
chr1	45502189	45502688	chr1	45492300	45492799	Col5a2|chr1:45492300-45492799	0.132544288437067	.	.
chr1	45502189	45502688	chr1	45501409	45501908	Col5a2|chr1:45501409-45501908	0.176947599483405	.	.
chr1	45502189	45502688	chr1	45583647	45584146	Col5a2|chr1:45583647-45584146	0.0843675519162523	.	.
chr1	45502189	45502688	chr1	45600358	45600857	Col5a2|chr1:45600358-45600857	0.0979509040312249	.	.
chr1	45502189	45502688	chr1	45755386	45755885	Col5a2|chr1:45755386-45755885	0.118504233017023	.	.
chr1	45502189	45502688	chr1	45985207	45985706	Col5a2|chr1:45985207-45985706	0.163008653692355	.	.
chr1	45502889	45503388	chr1	45309418	45309917	Col5a2|chr1:45309418-45309917	0.212078365564408	.	.
chr1	45502889	45503388	chr1	45313936	45314435	Col5a2|chr1:45313936-45314435	0.0707384870391725	.	.
chr1	45502889	45503388	chr1	45355868	45356367	Col5a2|chr1:45355868-45356367	0.236662344300639	.	.
chr1	45502889	45503388	chr1	45356486	45356985	Col5a2|chr1:45356486-45356985	0.102157849590257	.	.
chr1	45502889	45503388	chr1	45359154	45359653	Col5a2|chr1:45359154-45359653	0.256001016005965	.	.
chr1	45502889	45503388	chr1	45380221	45380720	Col5a2|chr1:45380221-45380720	0.303397193951417	.	.
chr1	45502889	45503388	chr1	45411514	45412013	Col5a2|chr1:45411514-45412013	0.237301431249779	.	.
chr1	45502889	45503388	chr1	45424246	45424745	Col5a2|chr1:45424246-45424745	0.0968018857812174	.	.
chr1	45502889	45503388	chr1	45431839	45432338	Col5a2|chr1:45431839-45432338	0.127872827067656	.	.
chr1	45502889	45503388	chr1	45472713	45473212	Col5a2|chr1:45472713-45473212	0.149907301440263	.	.
chr1	45502889	45503388	chr1	45488226	45488725	Col5a2|chr1:45488226-45488725	0.219251574759246	.	.
chr1	45502889	45503388	chr1	45492300	45492799	Col5a2|chr1:45492300-45492799	0.397591824617135	.	.
chr1	45502889	45503388	chr1	45501409	45501908	Col5a2|chr1:45501409-45501908	0.150939723563557	.	.
chr1	45502889	45503388	chr1	45583647	45584146	Col5a2|chr1:45583647-45584146	0.377020934460902	.	.
chr1	45502889	45503388	chr1	45647136	45647635	Col5a2|chr1:45647136-45647635	0.101419780810283	.	.
chr1	45502889	45503388	chr1	45672672	45673171	Col5a2|chr1:45672672-45673171	0.134737025130821	.	.
chr1	45502889	45503388	chr1	45760934	45761433	Col5a2|chr1:45760934-45761433	0.116655545651323	.	.
chr1	45502889	45503388	chr1	45766100	45766599	Col5a2|chr1:45766100-45766599	0.0831880093357105	.	.
chr1	45502889	45503388	chr1	45766100	45766599	Col5a2|chr1:45766100-45766599	0.0831880093357106	.	.
chr1	45502889	45503388	chr1	45837607	45838106	Col5a2|chr1:45837607-45838106	0.183770154463985	.	.
chr1	45502889	45503388	chr1	45838233	45838732	Col5a2|chr1:45838233-45838732	0.140661938129064	.	.
chr1	45502889	45503388	chr1	45859740	45860239	Col5a2|chr1:45859740-45860239	0.100604259278517	.	.
chr1	45502889	45503388	chr1	45860275	45860774	Col5a2|chr1:45860275-45860774	0.0839371714750103	.	.
chr1	45502889	45503388	chr1	45919615	45920114	Col5a2|chr1:45919615-45920114	0.0869653424649542	.	.
chr1	45502889	45503388	chr1	45985207	45985706	Col5a2|chr1:45985207-45985706	0.132698876249541	.	.
chr1	45795197	45795696	chr1	45647136	45647635	Wdr75|chr1:45647136-45647635	0.231547594739682	.	.
chr1	45795197	45795696	chr1	45755386	45755885	Wdr75|chr1:45755386-45755885	0.0965243455332355	.	.
chr1	45795197	45795696	chr1	45760934	45761433	Wdr75|chr1:45760934-45761433	0.116809667244999	.	.
chr1	45795197	45795696	chr1	45815508	45816007	Wdr75|chr1:45815508-45816007	0.0722033192411345	.	.
chr1	45795197	45795696	chr1	45837607	45838106	Wdr75|chr1:45837607-45838106	0.0715036303225317	.	.
chr1	45795197	45795696	chr1	45837607	45838106	Wdr75|chr1:45837607-45838106	0.0715036303225318	.	.
chr1	45795197	45795696	chr1	45985207	45985706	Wdr75|chr1:45985207-45985706	0.120008285901373	.	.
chr1	45795197	45795696	chr1	46022239	46022738	Wdr75|chr1:46022239-46022738	0.134254323724563	.	.
chr1	45889106	45889605	chr1	45838233	45838732	Gm5269|chr1:45838233-45838732	0.194410971993209	.	.
chr1	45925424	45925923	chr1	45825095	45825594	Slc40a1|chr1:45825095-45825594	0.0813919503258313	.	.
chr1	45925424	45925923	chr1	45891201	45891700	Slc40a1|chr1:45891201-45891700	0.131453387314529	.	.
chr1	46065930	46066429	chr1	45755386	45755885	Dnah7b|chr1:45755386-45755885	0.12434614236518	.	.
chr1	46065930	46066429	chr1	45845435	45845934	Dnah7b|chr1:45845435-45845934	0.116223812160555	.	.
chr1	46066566	46067065	chr1	45837607	45838106	Dnah7b|chr1:45837607-45838106	0.118338451822267	.	.
chr1	46066566	46067065	chr1	45838233	45838732	Dnah7b|chr1:45838233-45838732	0.187368141724169	.	.
chr1	46066566	46067065	chr1	46022239	46022738	Dnah7b|chr1:46022239-46022738	0.107077825001898	.	.
chr1	46066566	46067065	chr1	46067115	46067614	Dnah7b|chr1:46067115-46067614	0.199862323344041	.	.
chr1	46425176	46425675	chr1	46596288	46596787	Dnah7c|chr1:46596288-46596787	0.0855300727531713	.	.
chr1	46425176	46425675	chr1	46683867	46684366	Dnah7c|chr1:46683867-46684366	0.0886017752954846	.	.
chr1	46425176	46425675	chr1	46712333	46712832	Dnah7c|chr1:46712333-46712832	0.17166431601926	.	.
chr1	46425176	46425675	chr1	46725599	46726098	Dnah7c|chr1:46725599-46726098	0.121699836710184	.	.
chr1	46849702	46850201	chr1	46593790	46594289	Gm28151|chr1:46593790-46594289	0.106897640838493	.	.
chr1	46849702	46850201	chr1	46625313	46625812	Gm28151|chr1:46625313-46625812	0.086716690702735	.	.
chr1	46849702	46850201	chr1	46625844	46626343	Gm28151|chr1:46625844-46626343	0.0892767076938756	.	.
chr1	46849702	46850201	chr1	46764520	46765019	Gm28151|chr1:46764520-46765019	0.070810674289787	.	.
chr1	46849702	46850201	chr1	46805066	46805565	Gm28151|chr1:46805066-46805565	0.160533384934787	.	.
chr1	46849702	46850201	chr1	46812178	46812677	Gm28151|chr1:46812178-46812677	0.125603828252849	.	.
chr1	46849702	46850201	chr1	46815785	46816284	Gm28151|chr1:46815785-46816284	0.0722394808850818	.	.
chr1	46849702	46850201	chr1	46841821	46842320	Gm28151|chr1:46841821-46842320	0.145665879810035	.	.
chr1	46849702	46850201	chr1	46852610	46853109	Gm28151|chr1:46852610-46853109	0.088638623928704	.	.
chr1	46849702	46850201	chr1	46853907	46854406	Gm28151|chr1:46853907-46854406	0.141642410303513	.	.
chr1	46849702	46850201	chr1	46859235	46859734	Gm28151|chr1:46859235-46859734	0.0786582333336149	.	.
chr1	46849702	46850201	chr1	46875880	46876379	Gm28151|chr1:46875880-46876379	0.0827621189670916	.	.
chr1	46849702	46850201	chr1	46876838	46877337	Gm28151|chr1:46876838-46877337	0.0883711966892033	.	.
chr1	46849702	46850201	chr1	46888199	46888698	Gm28151|chr1:46888199-46888698	0.128152999905673	.	.
chr1	46849702	46850201	chr1	46966595	46967094	Gm28151|chr1:46966595-46967094	0.143689552312126	.	.
chr1	46849702	46850201	chr1	46982279	46982778	Gm28151|chr1:46982279-46982778	0.076663675635861	.	.
chr1	46849702	46850201	chr1	46983046	46983545	Gm28151|chr1:46983046-46983545	0.27197746279693	.	.
chr1	52816845	52817344	chr1	52764434	52764933	Inpp1|chr1:52764434-52764933	0.0873719148388736	.	.
chr1	52816845	52817344	chr1	52904260	52904759	Inpp1|chr1:52904260-52904759	0.0856226204690903	.	.
chr1	52816845	52817344	chr1	52905486	52905985	Inpp1|chr1:52905486-52905985	0.106027792401279	.	.
chr1	52816845	52817344	chr1	52949384	52949883	Inpp1|chr1:52949384-52949883	0.152981684770103	.	.
chr1	52816845	52817344	chr1	53015814	53016313	Inpp1|chr1:53015814-53016313	0.0864485779366609	.	.
chr1	52817513	52818012	chr1	52867787	52868286	Inpp1|chr1:52867787-52868286	0.073058577555419	.	.
chr1	52817513	52818012	chr1	52973207	52973706	Inpp1|chr1:52973207-52973706	0.0819172068872246	.	.
chr1	52817513	52818012	chr1	53225566	53226065	Inpp1|chr1:53225566-53226065	0.100684433097778	.	.
chr1	52844734	52845233	chr1	52784635	52785134	Hibch|chr1:52784635-52785134	0.150062027974731	.	.
chr1	52844734	52845233	chr1	52834684	52835183	Hibch|chr1:52834684-52835183	0.0829276399745938	.	.
chr1	52844734	52845233	chr1	52903595	52904094	Hibch|chr1:52903595-52904094	0.0904667948932335	.	.
chr1	52844734	52845233	chr1	53014648	53015147	Hibch|chr1:53014648-53015147	0.0779786459689931	.	.
chr1	52844734	52845233	chr1	53017260	53017759	Hibch|chr1:53017260-53017759	0.0730811283390866	.	.
chr1	52844734	52845233	chr1	53053006	53053505	Hibch|chr1:53053006-53053505	0.0869135425911044	.	.
chr1	52844734	52845233	chr1	53053006	53053505	Hibch|chr1:53053006-53053505	0.0869135425911045	.	.
chr1	52844734	52845233	chr1	53225566	53226065	Hibch|chr1:53225566-53226065	0.193084809719504	.	.
chr1	52845579	52846078	chr1	52905486	52905985	Hibch|chr1:52905486-52905985	0.0716330661989769	.	.
chr1	53061825	53062324	chr1	52784635	52785134	Mstn|chr1:52784635-52785134	0.213850472574294	.	.
chr1	53061825	53062324	chr1	52793573	52794072	Mstn|chr1:52793573-52794072	0.0898767680277328	.	.
chr1	53061825	53062324	chr1	52834684	52835183	Mstn|chr1:52834684-52835183	0.290882390347044	.	.
chr1	53061825	53062324	chr1	52897587	52898086	Mstn|chr1:52897587-52898086	0.111636760428911	.	.
chr1	53061825	53062324	chr1	52904260	52904759	Mstn|chr1:52904260-52904759	0.171781573025787	.	.
chr1	53061825	53062324	chr1	52905486	52905985	Mstn|chr1:52905486-52905985	0.0989736071964847	.	.
chr1	53061825	53062324	chr1	52916598	52917097	Mstn|chr1:52916598-52917097	0.161425100902624	.	.
chr1	53061825	53062324	chr1	52932107	52932606	Mstn|chr1:52932107-52932606	0.384481606594394	.	.
chr1	53061825	53062324	chr1	52949384	52949883	Mstn|chr1:52949384-52949883	0.159707226072857	.	.
chr1	53061825	53062324	chr1	52955102	52955601	Mstn|chr1:52955102-52955601	0.0751772740683452	.	.
chr1	53061825	53062324	chr1	52955615	52956114	Mstn|chr1:52955615-52956114	0.11551197825172	.	.
chr1	53061825	53062324	chr1	52973207	52973706	Mstn|chr1:52973207-52973706	0.107505110513966	.	.
chr1	53061825	53062324	chr1	52986655	52987154	Mstn|chr1:52986655-52987154	0.122766377552841	.	.
chr1	53061825	53062324	chr1	52987265	52987764	Mstn|chr1:52987265-52987764	0.229841897882013	.	.
chr1	53061825	53062324	chr1	53004996	53005495	Mstn|chr1:53004996-53005495	0.162760649709988	.	.
chr1	53061825	53062324	chr1	53015814	53016313	Mstn|chr1:53015814-53016313	0.12557311303628	.	.
chr1	53061825	53062324	chr1	53017260	53017759	Mstn|chr1:53017260-53017759	0.206754634423364	.	.
chr1	53061825	53062324	chr1	53018688	53019187	Mstn|chr1:53018688-53019187	0.246286824364275	.	.
chr1	53061825	53062324	chr1	53032502	53033001	Mstn|chr1:53032502-53033001	0.0714831905994754	.	.
chr1	53061825	53062324	chr1	53104882	53105381	Mstn|chr1:53104882-53105381	0.23358639105489	.	.
chr1	53061825	53062324	chr1	53285115	53285614	Mstn|chr1:53285115-53285614	0.0773588887788379	.	.
chr1	53061825	53062324	chr1	53321958	53322457	Mstn|chr1:53321958-53322457	0.234367257413879	.	.
chr1	53061825	53062324	chr1	53358302	53358801	Mstn|chr1:53358302-53358801	0.0722302171246277	.	.
chr1	53061825	53062324	chr1	53393772	53394271	Mstn|chr1:53393772-53394271	0.207318324369919	.	.
chr1	53061825	53062324	chr1	53394356	53394855	Mstn|chr1:53394356-53394855	0.196694443543615	.	.
chr1	53061825	53062324	chr1	53409266	53409765	Mstn|chr1:53409266-53409765	0.119828412930105	.	.
chr1	53061825	53062324	chr1	53442911	53443410	Mstn|chr1:53442911-53443410	0.195599006707701	.	.
chr1	53061825	53062324	chr1	53474205	53474704	Mstn|chr1:53474205-53474704	0.177366095092372	.	.
chr1	53296806	53297305	chr1	53018688	53019187	Ormdl1|chr1:53018688-53019187	0.0751671661550658	.	.
chr1	53296806	53297305	chr1	53018688	53019187	Pms1|chr1:53018688-53019187	0.0751671661550658	.	.
chr1	53296806	53297305	chr1	53053006	53053505	Ormdl1|chr1:53053006-53053505	0.0731686020962238	.	.
chr1	53296806	53297305	chr1	53053006	53053505	Pms1|chr1:53053006-53053505	0.0731686020962238	.	.
chr1	53296806	53297305	chr1	53474205	53474704	Ormdl1|chr1:53474205-53474704	0.0708950033314869	.	.
chr1	53296806	53297305	chr1	53474205	53474704	Pms1|chr1:53474205-53474704	0.0708950033314869	.	.
chr1	53296806	53297305	chr1	53547482	53547981	Ormdl1|chr1:53547482-53547981	0.0750323659864776	.	.
chr1	53296806	53297305	chr1	53547482	53547981	Pms1|chr1:53547482-53547981	0.0750323659864776	.	.
chr1	53297308	53297807	chr1	53014648	53015147	Ormdl1|chr1:53014648-53015147	0.0752443583462395	.	.
chr1	53297308	53297807	chr1	53014648	53015147	Pms1|chr1:53014648-53015147	0.0752443583462395	.	.
chr1	53297308	53297807	chr1	53053006	53053505	Ormdl1|chr1:53053006-53053505	0.129219940235793	.	.
chr1	53297308	53297807	chr1	53053006	53053505	Pms1|chr1:53053006-53053505	0.129219940235793	.	.
chr1	53297308	53297807	chr1	53442911	53443410	Ormdl1|chr1:53442911-53443410	0.113734307380836	.	.
chr1	53297308	53297807	chr1	53442911	53443410	Pms1|chr1:53442911-53443410	0.113734307380836	.	.
chr1	53297308	53297807	chr1	53474205	53474704	Ormdl1|chr1:53474205-53474704	0.0794832135959643	.	.
chr1	53297308	53297807	chr1	53474205	53474704	Pms1|chr1:53474205-53474704	0.0794832135959643	.	.
chr1	53297308	53297807	chr1	53591081	53591580	Ormdl1|chr1:53591081-53591580	0.0879362421349145	.	.
chr1	53297308	53297807	chr1	53591081	53591580	Pms1|chr1:53591081-53591580	0.0879362421349145	.	.
chr1	53297308	53297807	chr1	53720556	53721055	Ormdl1|chr1:53720556-53721055	0.103835265814463	.	.
chr1	53297308	53297807	chr1	53720556	53721055	Pms1|chr1:53720556-53721055	0.103835265814463	.	.
chr1	53313399	53313898	chr1	53004996	53005495	Osgepl1|chr1:53004996-53005495	0.156621573101129	.	.
chr1	53313399	53313898	chr1	53053006	53053505	Osgepl1|chr1:53053006-53053505	0.167797212683931	.	.
chr1	53313399	53313898	chr1	53104882	53105381	Osgepl1|chr1:53104882-53105381	0.0689223317369675	.	.
chr1	53313399	53313898	chr1	53321958	53322457	Osgepl1|chr1:53321958-53322457	0.136888918057339	.	.
chr1	53313399	53313898	chr1	53328587	53329086	Osgepl1|chr1:53328587-53329086	0.195476130548927	.	.
chr1	53313399	53313898	chr1	53358302	53358801	Osgepl1|chr1:53358302-53358801	0.139393173936409	.	.
chr1	53352482	53352981	chr1	53014648	53015147	Asdurf|chr1:53014648-53015147	0.162466443800852	.	.
chr1	53352482	53352981	chr1	53014648	53015147	Asnsd1|chr1:53014648-53015147	0.162466443800852	.	.
chr1	53352482	53352981	chr1	53303922	53304421	Asdurf|chr1:53303922-53304421	0.130382365209377	.	.
chr1	53352482	53352981	chr1	53303922	53304421	Asnsd1|chr1:53303922-53304421	0.130382365209377	.	.
chr1	53352482	53352981	chr1	53524107	53524606	Asdurf|chr1:53524107-53524606	0.0794903673020858	.	.
chr1	53352482	53352981	chr1	53524107	53524606	Asnsd1|chr1:53524107-53524606	0.0794903673020858	.	.
chr1	53352482	53352981	chr1	53590553	53591052	Asdurf|chr1:53590553-53591052	0.0887684107562951	.	.
chr1	53352482	53352981	chr1	53590553	53591052	Asnsd1|chr1:53590553-53591052	0.0887684107562951	.	.
chr1	53706596	53707095	chr1	53393772	53394271	Dnah7a|chr1:53393772-53394271	0.184875064328088	.	.
chr1	53706596	53707095	chr1	53394356	53394855	Dnah7a|chr1:53394356-53394855	0.140676408736199	.	.
chr1	53706596	53707095	chr1	53409266	53409765	Dnah7a|chr1:53409266-53409765	0.212542962607393	.	.
chr1	53706596	53707095	chr1	53720556	53721055	Dnah7a|chr1:53720556-53721055	0.0795402780192701	.	.
chr1	53706596	53707095	chr1	53733927	53734426	Dnah7a|chr1:53733927-53734426	0.120139623977709	.	.
chr1	53707111	53707610	chr1	53393772	53394271	Dnah7a|chr1:53393772-53394271	0.254783101774523	.	.
chr1	53707111	53707610	chr1	53394356	53394855	Dnah7a|chr1:53394356-53394855	0.168284023801704	.	.
chr1	53707111	53707610	chr1	53409266	53409765	Dnah7a|chr1:53409266-53409765	0.1902865076751	.	.
chr1	53707111	53707610	chr1	53442911	53443410	Dnah7a|chr1:53442911-53443410	0.0808731892595149	.	.
chr1	53707111	53707610	chr1	53474205	53474704	Dnah7a|chr1:53474205-53474704	0.186787928809464	.	.
chr1	53707111	53707610	chr1	53546977	53547476	Dnah7a|chr1:53546977-53547476	0.156542818859069	.	.
chr1	53707111	53707610	chr1	53720556	53721055	Dnah7a|chr1:53720556-53721055	0.280146564309317	.	.
chr1	53707111	53707610	chr1	53726204	53726703	Dnah7a|chr1:53726204-53726703	0.089710086901395	.	.
chr1	53707111	53707610	chr1	53733927	53734426	Dnah7a|chr1:53733927-53734426	0.0993578768552472	.	.
chr1	54250459	54250958	chr1	54468102	54468601	Ccdc150|chr1:54468102-54468601	0.111929772873198	.	.
chr1	54250459	54250958	chr1	54600204	54600703	Ccdc150|chr1:54600204-54600703	0.100504586671358	.	.
chr1	54250459	54250958	chr1	54643804	54644303	Ccdc150|chr1:54643804-54644303	0.0890334934181921	.	.
chr1	54250459	54250958	chr1	54716876	54717375	Ccdc150|chr1:54716876-54717375	0.160392500770766	.	.
chr1	54250459	54250958	chr1	54734870	54735369	Ccdc150|chr1:54734870-54735369	0.151005495341827	.	.
chr1	54250459	54250958	chr1	54735435	54735934	Ccdc150|chr1:54735435-54735934	0.0722790794166501	.	.
chr1	54438767	54439266	chr1	54467308	54467807	Gtf3c3|chr1:54467308-54467807	0.0802259461454834	.	.
chr1	54438767	54439266	chr1	54584699	54585198	Gtf3c3|chr1:54584699-54585198	0.128727962799845	.	.
chr1	54438767	54439266	chr1	54643804	54644303	Gtf3c3|chr1:54643804-54644303	0.258063241562107	.	.
chr1	54438767	54439266	chr1	54665931	54666430	Gtf3c3|chr1:54665931-54666430	0.155637562510505	.	.
chr1	54438767	54439266	chr1	54716876	54717375	Gtf3c3|chr1:54716876-54717375	0.144411991376055	.	.
chr1	54438767	54439266	chr1	54734870	54735369	Gtf3c3|chr1:54734870-54735369	0.104114317003944	.	.
chr1	54438767	54439266	chr1	54735435	54735934	Gtf3c3|chr1:54735435-54735934	0.0977418711411102	.	.
chr1	54438767	54439266	chr1	54735435	54735934	Gtf3c3|chr1:54735435-54735934	0.0977418711411103	.	.
chr1	54557443	54557942	chr1	54584699	54585198	Pgap1|chr1:54584699-54585198	0.146398932901441	.	.
chr1	54557443	54557942	chr1	54665931	54666430	Pgap1|chr1:54665931-54666430	0.146961887577817	.	.
chr1	54557443	54557942	chr1	54716876	54717375	Pgap1|chr1:54716876-54717375	0.112110433693812	.	.
chr1	54557443	54557942	chr1	54734870	54735369	Pgap1|chr1:54734870-54735369	0.0759276300269508	.	.
chr1	55026688	55027187	chr1	55221300	55221799	Sf3b1|chr1:55221300-55221799	0.07268603754673	.	.
chr1	55026688	55027187	chr1	55383081	55383580	Sf3b1|chr1:55383081-55383580	0.0870248007118697	.	.
chr1	55027198	55027697	chr1	55171875	55172374	Sf3b1|chr1:55171875-55172374	0.0905710023658287	.	.
chr1	55027198	55027697	chr1	55378960	55379459	Sf3b1|chr1:55378960-55379459	0.107059010071798	.	.
chr1	55027198	55027697	chr1	55383081	55383580	Sf3b1|chr1:55383081-55383580	0.139807798500141	.	.
chr1	55052491	55052990	chr1	55378960	55379459	Coq10b|chr1:55378960-55379459	0.0862776500582947	.	.
chr1	55087395	55087894	chr1	55378960	55379459	Hspd1|chr1:55378960-55379459	0.109699607605452	.	.
chr1	55087395	55087894	chr1	55378960	55379459	Hspe1|chr1:55378960-55379459	0.109699607605452	.	.
chr1	55087908	55088407	chr1	55221300	55221799	Hspd1|chr1:55221300-55221799	0.170873162843035	.	.
chr1	55087908	55088407	chr1	55221300	55221799	Hspe1|chr1:55221300-55221799	0.170873162843035	.	.
chr1	55087908	55088407	chr1	55378960	55379459	Hspd1|chr1:55378960-55379459	0.394776050489958	.	.
chr1	55087908	55088407	chr1	55378960	55379459	Hspe1|chr1:55378960-55379459	0.394776050489958	.	.
chr1	55087908	55088407	chr1	55383081	55383580	Hspd1|chr1:55383081-55383580	0.164673570323062	.	.
chr1	55087908	55088407	chr1	55383081	55383580	Hspe1|chr1:55383081-55383580	0.164673570323062	.	.
chr1	55130908	55131407	chr1	55221300	55221799	Mob4|chr1:55221300-55221799	0.12733438595428	.	.
chr1	55130908	55131407	chr1	55378960	55379459	Mob4|chr1:55378960-55379459	0.204314801671321	.	.
chr1	55236881	55237380	chr1	55161048	55161547	Mars2|chr1:55161048-55161547	0.0814820534707734	.	.
chr1	55236881	55237380	chr1	55265410	55265909	Mars2|chr1:55265410-55265909	0.0707151887425684	.	.
chr1	55236881	55237380	chr1	55378960	55379459	Mars2|chr1:55378960-55379459	0.113386990102246	.	.
chr1	55236881	55237380	chr1	55383081	55383580	Mars2|chr1:55383081-55383580	0.141701665952722	.	.
chr1	55363229	55363728	chr1	55378960	55379459	Boll|chr1:55378960-55379459	0.153729077705005	.	.
chr1	55405572	55406071	chr1	55171875	55172374	Plcl1|chr1:55171875-55172374	0.120305176088511	.	.
chr1	55405572	55406071	chr1	55201711	55202210	Plcl1|chr1:55201711-55202210	0.115352015363735	.	.
chr1	55405572	55406071	chr1	55202211	55202710	Plcl1|chr1:55202211-55202710	0.15448465661248	.	.
chr1	55405572	55406071	chr1	55395794	55396293	Plcl1|chr1:55395794-55396293	0.201576959811519	.	.
chr1	55405572	55406071	chr1	55399828	55400327	Plcl1|chr1:55399828-55400327	0.193349147667238	.	.
chr1	55405572	55406071	chr1	55428056	55428555	Plcl1|chr1:55428056-55428555	0.0732694405078654	.	.
chr1	55405572	55406071	chr1	55432262	55432761	Plcl1|chr1:55432262-55432761	0.221297469610705	.	.
chr1	55405572	55406071	chr1	55448089	55448588	Plcl1|chr1:55448089-55448588	0.103357975246695	.	.
chr1	55405572	55406071	chr1	55454006	55454505	Plcl1|chr1:55454006-55454505	0.0988340126681476	.	.
chr1	55405572	55406071	chr1	55489281	55489780	Plcl1|chr1:55489281-55489780	0.157759595029469	.	.
chr1	55405572	55406071	chr1	55499775	55500274	Plcl1|chr1:55499775-55500274	0.0684695433542358	.	.
chr1	55406395	55406894	chr1	55194977	55195476	Plcl1|chr1:55194977-55195476	0.113352192624953	.	.
chr1	55406395	55406894	chr1	55221300	55221799	Plcl1|chr1:55221300-55221799	0.120338522240885	.	.
chr1	55406395	55406894	chr1	55395794	55396293	Plcl1|chr1:55395794-55396293	0.0885297986537903	.	.
chr1	55406395	55406894	chr1	55395794	55396293	Plcl1|chr1:55395794-55396293	0.0885297986537904	.	.
chr1	55406395	55406894	chr1	55432262	55432761	Plcl1|chr1:55432262-55432761	0.097175532375275	.	.
chr1	55406395	55406894	chr1	55489281	55489780	Plcl1|chr1:55489281-55489780	0.0849515997568137	.	.
chr1	55406395	55406894	chr1	55499775	55500274	Plcl1|chr1:55499775-55500274	0.0865509110347593	.	.
chr1	56530726	56531225	chr1	56395124	56395623	Gm28240|chr1:56395124-56395623	0.174899286785966	.	.
chr1	56530726	56531225	chr1	56402593	56403092	Gm28240|chr1:56402593-56403092	0.0976868790353388	.	.
chr1	56530726	56531225	chr1	56535264	56535763	Gm28240|chr1:56535264-56535763	0.174225477678052	.	.
chr1	56530726	56531225	chr1	56654117	56654616	Gm28240|chr1:56654117-56654616	0.0749174203216754	.	.
chr1	56530726	56531225	chr1	56795043	56795542	Gm28240|chr1:56795043-56795542	0.118151984048464	.	.
chr1	56530726	56531225	chr1	56843575	56844074	Gm28240|chr1:56843575-56844074	0.0867445967475615	.	.
chr1	56530726	56531225	chr1	56850347	56850846	Gm28240|chr1:56850347-56850846	0.287563855653552	.	.
chr1	56530726	56531225	chr1	56850848	56851347	Gm28240|chr1:56850848-56851347	0.12635980184656	.	.
chr1	56530726	56531225	chr1	56852586	56853085	Gm28240|chr1:56852586-56853085	0.0754223679788989	.	.
chr1	56530726	56531225	chr1	56852586	56853085	Gm28240|chr1:56852586-56853085	0.075422367978899	.	.
chr1	56530726	56531225	chr1	56882150	56882649	Gm28240|chr1:56882150-56882649	0.141206020744211	.	.
chr1	56530726	56531225	chr1	56900120	56900619	Gm28240|chr1:56900120-56900619	0.105987222465802	.	.
chr1	56530726	56531225	chr1	56900847	56901346	Gm28240|chr1:56900847-56901346	0.110457030734158	.	.
chr1	56530726	56531225	chr1	56914187	56914686	Gm28240|chr1:56914187-56914686	0.136708128170679	.	.
chr1	56530726	56531225	chr1	56977074	56977573	Gm28240|chr1:56977074-56977573	0.220442652629522	.	.
chr1	56970798	56971297	chr1	56557475	56557974	9130024F11Rik|chr1:56557475-56557974	0.0928419206581002	.	.
chr1	56970798	56971297	chr1	56695795	56696294	9130024F11Rik|chr1:56695795-56696294	0.0941674704202768	.	.
chr1	56970798	56971297	chr1	56882150	56882649	9130024F11Rik|chr1:56882150-56882649	0.145023113425102	.	.
chr1	56970798	56971297	chr1	56891420	56891919	9130024F11Rik|chr1:56891420-56891919	0.147018311648188	.	.
chr1	56970798	56971297	chr1	56900120	56900619	9130024F11Rik|chr1:56900120-56900619	0.122756085268944	.	.
chr1	56970798	56971297	chr1	56920379	56920878	9130024F11Rik|chr1:56920379-56920878	0.134290280398652	.	.
chr1	56970798	56971297	chr1	56943577	56944076	9130024F11Rik|chr1:56943577-56944076	0.10217459818049	.	.
chr1	56970798	56971297	chr1	56957894	56958393	9130024F11Rik|chr1:56957894-56958393	0.144907900008848	.	.
chr1	56970798	56971297	chr1	56964475	56964974	9130024F11Rik|chr1:56964475-56964974	0.127247095972885	.	.
chr1	56970798	56971297	chr1	56969699	56970198	9130024F11Rik|chr1:56969699-56970198	0.080752984350287	.	.
chr1	56971495	56971994	chr1	56587194	56587693	9130024F11Rik|chr1:56587194-56587693	0.0924012826763774	.	.
chr1	56971495	56971994	chr1	56610101	56610600	9130024F11Rik|chr1:56610101-56610600	0.0847984168882298	.	.
chr1	56971495	56971994	chr1	56639069	56639568	9130024F11Rik|chr1:56639069-56639568	0.0928062468086507	.	.
chr1	56971495	56971994	chr1	56645224	56645723	9130024F11Rik|chr1:56645224-56645723	0.0880696741745858	.	.
chr1	56971495	56971994	chr1	56685059	56685558	9130024F11Rik|chr1:56685059-56685558	0.230646685424762	.	.
chr1	56971495	56971994	chr1	56750133	56750632	9130024F11Rik|chr1:56750133-56750632	0.0915695184022013	.	.
chr1	56971495	56971994	chr1	56808800	56809299	9130024F11Rik|chr1:56808800-56809299	0.118942643857244	.	.
chr1	56971495	56971994	chr1	56839356	56839855	9130024F11Rik|chr1:56839356-56839855	0.0803448089054144	.	.
chr1	56971495	56971994	chr1	56879227	56879726	9130024F11Rik|chr1:56879227-56879726	0.126032415932266	.	.
chr1	56971495	56971994	chr1	56891420	56891919	9130024F11Rik|chr1:56891420-56891919	0.0779816919244817	.	.
chr1	56971495	56971994	chr1	56892702	56893201	9130024F11Rik|chr1:56892702-56893201	0.105730953667297	.	.
chr1	56971495	56971994	chr1	56900847	56901346	9130024F11Rik|chr1:56900847-56901346	0.0985666985778906	.	.
chr1	56971495	56971994	chr1	56955684	56956183	9130024F11Rik|chr1:56955684-56956183	0.0681199597139666	.	.
chr1	56972152	56972651	chr1	56557475	56557974	9130024F11Rik|chr1:56557475-56557974	0.155773036342247	.	.
chr1	56972152	56972651	chr1	56587194	56587693	9130024F11Rik|chr1:56587194-56587693	0.189931892418862	.	.
chr1	56972152	56972651	chr1	56639069	56639568	9130024F11Rik|chr1:56639069-56639568	0.0943873179212261	.	.
chr1	56972152	56972651	chr1	56738447	56738946	9130024F11Rik|chr1:56738447-56738946	0.11166014200007	.	.
chr1	56972152	56972651	chr1	56749555	56750054	9130024F11Rik|chr1:56749555-56750054	0.109110207373696	.	.
chr1	56972152	56972651	chr1	56750133	56750632	9130024F11Rik|chr1:56750133-56750632	0.119794956887354	.	.
chr1	56972152	56972651	chr1	56843575	56844074	9130024F11Rik|chr1:56843575-56844074	0.0879431932690576	.	.
chr1	56972152	56972651	chr1	56847276	56847775	9130024F11Rik|chr1:56847276-56847775	0.0996593959046408	.	.
chr1	56972152	56972651	chr1	56892702	56893201	9130024F11Rik|chr1:56892702-56893201	0.228288506592847	.	.
chr1	56972152	56972651	chr1	56898347	56898846	9130024F11Rik|chr1:56898347-56898846	0.118197368600451	.	.
chr1	56972152	56972651	chr1	56898981	56899480	9130024F11Rik|chr1:56898981-56899480	0.153528905512198	.	.
chr1	56972152	56972651	chr1	56900847	56901346	9130024F11Rik|chr1:56900847-56901346	0.183552350699488	.	.
chr1	56972152	56972651	chr1	56928702	56929201	9130024F11Rik|chr1:56928702-56929201	0.163691836146206	.	.
chr1	56972152	56972651	chr1	56938932	56939431	9130024F11Rik|chr1:56938932-56939431	0.103875404036296	.	.
chr1	56972152	56972651	chr1	56955684	56956183	9130024F11Rik|chr1:56955684-56956183	0.127427154704606	.	.
chr1	56972152	56972651	chr1	56964475	56964974	9130024F11Rik|chr1:56964475-56964974	0.0919425109920544	.	.
chr1	56972152	56972651	chr1	56965710	56966209	9130024F11Rik|chr1:56965710-56966209	0.105232425849781	.	.
chr1	56972152	56972651	chr1	56969180	56969679	9130024F11Rik|chr1:56969180-56969679	0.123111412534657	.	.
chr1	56977700	56978199	chr1	56535264	56535763	Satb2|chr1:56535264-56535763	0.194207451977821	.	.
chr1	56977700	56978199	chr1	56557475	56557974	Satb2|chr1:56557475-56557974	0.184238983565678	.	.
chr1	56977700	56978199	chr1	56654117	56654616	Satb2|chr1:56654117-56654616	0.0874092023453296	.	.
chr1	56977700	56978199	chr1	56654963	56655462	Satb2|chr1:56654963-56655462	0.0843610794794803	.	.
chr1	56977700	56978199	chr1	56654963	56655462	Satb2|chr1:56654963-56655462	0.0843610794794804	.	.
chr1	56977700	56978199	chr1	56788313	56788812	Satb2|chr1:56788313-56788812	0.0862348944596872	.	.
chr1	56977700	56978199	chr1	56843575	56844074	Satb2|chr1:56843575-56844074	0.0902806095412057	.	.
chr1	56977700	56978199	chr1	56850347	56850846	Satb2|chr1:56850347-56850846	0.206497574211199	.	.
chr1	56977700	56978199	chr1	56850848	56851347	Satb2|chr1:56850848-56851347	0.143239547775408	.	.
chr1	56977700	56978199	chr1	56882150	56882649	Satb2|chr1:56882150-56882649	0.132731759660441	.	.
chr1	56977700	56978199	chr1	56900120	56900619	Satb2|chr1:56900120-56900619	0.0946828097719473	.	.
chr1	56977700	56978199	chr1	56900847	56901346	Satb2|chr1:56900847-56901346	0.103947847488717	.	.
chr1	56977700	56978199	chr1	56914187	56914686	Satb2|chr1:56914187-56914686	0.0756387140213551	.	.
chr1	56977700	56978199	chr1	56933761	56934260	Satb2|chr1:56933761-56934260	0.0839692572051887	.	.
chr1	56977700	56978199	chr1	56943577	56944076	Satb2|chr1:56943577-56944076	0.100769930513924	.	.
chr1	56977700	56978199	chr1	56964475	56964974	Satb2|chr1:56964475-56964974	0.0808716642766104	.	.
chr1	56977700	56978199	chr1	56969180	56969679	Satb2|chr1:56969180-56969679	0.0756791341995234	.	.
chr1	56977700	56978199	chr1	56969699	56970198	Satb2|chr1:56969699-56970198	0.172219721183557	.	.
chr1	56977700	56978199	chr1	56977074	56977573	Satb2|chr1:56977074-56977573	0.239995414174766	.	.
chr1	56978524	56979023	chr1	56535264	56535763	Satb2|chr1:56535264-56535763	0.122660994712758	.	.
chr1	56978524	56979023	chr1	56557475	56557974	Satb2|chr1:56557475-56557974	0.152847511705967	.	.
chr1	56978524	56979023	chr1	56639069	56639568	Satb2|chr1:56639069-56639568	0.0855580471007177	.	.
chr1	56978524	56979023	chr1	56795043	56795542	Satb2|chr1:56795043-56795542	0.0804082158450454	.	.
chr1	56978524	56979023	chr1	56843575	56844074	Satb2|chr1:56843575-56844074	0.202213754977305	.	.
chr1	56978524	56979023	chr1	56850347	56850846	Satb2|chr1:56850347-56850846	0.133733518222031	.	.
chr1	56978524	56979023	chr1	56850848	56851347	Satb2|chr1:56850848-56851347	0.096831857776934	.	.
chr1	56978524	56979023	chr1	56852586	56853085	Satb2|chr1:56852586-56853085	0.0725819155099251	.	.
chr1	56978524	56979023	chr1	56882150	56882649	Satb2|chr1:56882150-56882649	0.108066214782861	.	.
chr1	56978524	56979023	chr1	56900847	56901346	Satb2|chr1:56900847-56901346	0.145146068540717	.	.
chr1	56978524	56979023	chr1	56951323	56951822	Satb2|chr1:56951323-56951822	0.216000659168171	.	.
chr1	56978524	56979023	chr1	56955684	56956183	Satb2|chr1:56955684-56956183	0.0860954577587735	.	.
chr1	56978524	56979023	chr1	56977074	56977573	Satb2|chr1:56977074-56977573	0.224972315998271	.	.
chr1	57214259	57214758	chr1	57073284	57073783	BC055402|chr1:57073284-57073783	0.0684943789944463	.	.
chr1	57214259	57214758	chr1	57167159	57167658	BC055402|chr1:57167159-57167658	0.0833872606975885	.	.
chr1	57214259	57214758	chr1	57213367	57213866	BC055402|chr1:57213367-57213866	0.196246676945272	.	.
chr1	57214259	57214758	chr1	57265242	57265741	BC055402|chr1:57265242-57265741	0.107239439724172	.	.
chr1	57214259	57214758	chr1	57269706	57270205	BC055402|chr1:57269706-57270205	0.0751856829883764	.	.
chr1	57214259	57214758	chr1	57400829	57401328	BC055402|chr1:57400829-57401328	0.182788501515574	.	.
chr1	57214259	57214758	chr1	57423605	57424104	BC055402|chr1:57423605-57424104	0.173956218008303	.	.
chr1	57377374	57377873	chr1	57167159	57167658	1700066M21Rik|chr1:57167159-57167658	0.155724826335281	.	.
chr1	57377374	57377873	chr1	57167159	57167658	4930558J18Rik|chr1:57167159-57167658	0.155724826335281	.	.
chr1	57377374	57377873	chr1	57205521	57206020	1700066M21Rik|chr1:57205521-57206020	0.107286421866837	.	.
chr1	57377374	57377873	chr1	57205521	57206020	4930558J18Rik|chr1:57205521-57206020	0.107286421866837	.	.
chr1	57377374	57377873	chr1	57269706	57270205	1700066M21Rik|chr1:57269706-57270205	0.148558204003039	.	.
chr1	57377374	57377873	chr1	57269706	57270205	4930558J18Rik|chr1:57269706-57270205	0.148558204003039	.	.
chr1	57377374	57377873	chr1	57353214	57353713	1700066M21Rik|chr1:57353214-57353713	0.114941402870971	.	.
chr1	57377374	57377873	chr1	57353214	57353713	4930558J18Rik|chr1:57353214-57353713	0.114941402870971	.	.
chr1	57377374	57377873	chr1	57400829	57401328	1700066M21Rik|chr1:57400829-57401328	0.163421632765691	.	.
chr1	57377374	57377873	chr1	57400829	57401328	4930558J18Rik|chr1:57400829-57401328	0.163421632765691	.	.
chr1	57377374	57377873	chr1	57423605	57424104	1700066M21Rik|chr1:57423605-57424104	0.0709590454839472	.	.
chr1	57377374	57377873	chr1	57423605	57424104	4930558J18Rik|chr1:57423605-57424104	0.0709590454839472	.	.
chr1	57377374	57377873	chr1	57428334	57428833	1700066M21Rik|chr1:57428334-57428833	0.105325584303296	.	.
chr1	57377374	57377873	chr1	57428334	57428833	4930558J18Rik|chr1:57428334-57428833	0.105325584303296	.	.
chr1	57377374	57377873	chr1	57428877	57429376	1700066M21Rik|chr1:57428877-57429376	0.149263690973366	.	.
chr1	57377374	57377873	chr1	57428877	57429376	4930558J18Rik|chr1:57428877-57429376	0.149263690973366	.	.
chr1	57377988	57378487	chr1	57116000	57116499	1700066M21Rik|chr1:57116000-57116499	0.0954159030637476	.	.
chr1	57377988	57378487	chr1	57116000	57116499	4930558J18Rik|chr1:57116000-57116499	0.0954159030637476	.	.
chr1	57406257	57406756	chr1	57167159	57167658	Maip1|chr1:57167159-57167658	0.111089329262707	.	.
chr1	57406257	57406756	chr1	57167159	57167658	Tyw5|chr1:57167159-57167658	0.111089329262707	.	.
chr1	57406257	57406756	chr1	57184701	57185200	Maip1|chr1:57184701-57185200	0.126833235447115	.	.
chr1	57406257	57406756	chr1	57184701	57185200	Tyw5|chr1:57184701-57185200	0.126833235447115	.	.
chr1	57406257	57406756	chr1	57205521	57206020	Maip1|chr1:57205521-57206020	0.148858217032989	.	.
chr1	57406257	57406756	chr1	57205521	57206020	Tyw5|chr1:57205521-57206020	0.148858217032989	.	.
chr1	57406257	57406756	chr1	57213367	57213866	Maip1|chr1:57213367-57213866	0.14698537268636	.	.
chr1	57406257	57406756	chr1	57213367	57213866	Tyw5|chr1:57213367-57213866	0.14698537268636	.	.
chr1	57406257	57406756	chr1	57269706	57270205	Maip1|chr1:57269706-57270205	0.0872140169586159	.	.
chr1	57406257	57406756	chr1	57269706	57270205	Tyw5|chr1:57269706-57270205	0.0872140169586159	.	.
chr1	57406257	57406756	chr1	57353214	57353713	Maip1|chr1:57353214-57353713	0.0691826573822723	.	.
chr1	57406257	57406756	chr1	57353214	57353713	Tyw5|chr1:57353214-57353713	0.0691826573822723	.	.
chr1	57406257	57406756	chr1	57400829	57401328	Maip1|chr1:57400829-57401328	0.162107023050268	.	.
chr1	57406257	57406756	chr1	57400829	57401328	Tyw5|chr1:57400829-57401328	0.162107023050268	.	.
chr1	57406257	57406756	chr1	57428877	57429376	Maip1|chr1:57428877-57429376	0.118934291977502	.	.
chr1	57406257	57406756	chr1	57428877	57429376	Tyw5|chr1:57428877-57429376	0.118934291977502	.	.
chr1	57406257	57406756	chr1	57436901	57437400	Maip1|chr1:57436901-57437400	0.115144571648819	.	.
chr1	57406257	57406756	chr1	57436901	57437400	Tyw5|chr1:57436901-57437400	0.115144571648819	.	.
chr1	58504734	58505233	chr1	58599003	58599502	Gm15834|chr1:58599003-58599502	0.0795049120567742	.	.
chr1	58504734	58505233	chr1	58599003	58599502	Orc2|chr1:58599003-58599502	0.0795049120567742	.	.
chr1	58504734	58505233	chr1	58621956	58622455	Gm15834|chr1:58621956-58622455	0.148299472411882	.	.
chr1	58504734	58505233	chr1	58621956	58622455	Orc2|chr1:58621956-58622455	0.148299472411882	.	.
chr1	58504734	58505233	chr1	58622546	58623045	Gm15834|chr1:58622546-58623045	0.0964162519556665	.	.
chr1	58504734	58505233	chr1	58622546	58623045	Orc2|chr1:58622546-58623045	0.0964162519556665	.	.
chr1	58504734	58505233	chr1	58652543	58653042	Gm15834|chr1:58652543-58653042	0.26450146950018	.	.
chr1	58504734	58505233	chr1	58652543	58653042	Orc2|chr1:58652543-58653042	0.26450146950018	.	.
chr1	58504734	58505233	chr1	58662653	58663152	Gm15834|chr1:58662653-58663152	0.0689850074125941	.	.
chr1	58504734	58505233	chr1	58662653	58663152	Orc2|chr1:58662653-58663152	0.0689850074125941	.	.
chr1	58504734	58505233	chr1	58712890	58713389	Gm15834|chr1:58712890-58713389	0.200160206037206	.	.
chr1	58504734	58505233	chr1	58712890	58713389	Orc2|chr1:58712890-58713389	0.200160206037206	.	.
chr1	58504734	58505233	chr1	58746853	58747352	Gm15834|chr1:58746853-58747352	0.0712808508694725	.	.
chr1	58504734	58505233	chr1	58746853	58747352	Orc2|chr1:58746853-58747352	0.0712808508694725	.	.
chr1	58504734	58505233	chr1	58770010	58770509	Gm15834|chr1:58770010-58770509	0.171697708310814	.	.
chr1	58504734	58505233	chr1	58770010	58770509	Orc2|chr1:58770010-58770509	0.171697708310814	.	.
chr1	58504734	58505233	chr1	58778742	58779241	Gm15834|chr1:58778742-58779241	0.133689686449374	.	.
chr1	58504734	58505233	chr1	58778742	58779241	Orc2|chr1:58778742-58779241	0.133689686449374	.	.
chr1	58504734	58505233	chr1	58853775	58854274	Gm15834|chr1:58853775-58854274	0.185996664696452	.	.
chr1	58504734	58505233	chr1	58853775	58854274	Orc2|chr1:58853775-58854274	0.185996664696452	.	.
chr1	58504734	58505233	chr1	58993707	58994206	Gm15834|chr1:58993707-58994206	0.117628421130184	.	.
chr1	58504734	58505233	chr1	58993707	58994206	Orc2|chr1:58993707-58994206	0.117628421130184	.	.
chr1	58585324	58585823	chr1	58567994	58568493	Fam126b|chr1:58567994-58568493	0.131947804604136	.	.
chr1	58585324	58585823	chr1	58567994	58568493	Ndufb3|chr1:58567994-58568493	0.131947804604136	.	.
chr1	58585324	58585823	chr1	58568637	58569136	Fam126b|chr1:58568637-58569136	0.077607460075447	.	.
chr1	58585324	58585823	chr1	58568637	58569136	Ndufb3|chr1:58568637-58569136	0.077607460075447	.	.
chr1	58585324	58585823	chr1	58621956	58622455	Fam126b|chr1:58621956-58622455	0.11044424537519	.	.
chr1	58585324	58585823	chr1	58621956	58622455	Ndufb3|chr1:58621956-58622455	0.11044424537519	.	.
chr1	58585324	58585823	chr1	58622546	58623045	Fam126b|chr1:58622546-58623045	0.089252420714299	.	.
chr1	58585324	58585823	chr1	58622546	58623045	Ndufb3|chr1:58622546-58623045	0.089252420714299	.	.
chr1	58585324	58585823	chr1	58733959	58734458	Fam126b|chr1:58733959-58734458	0.0681777016780769	.	.
chr1	58585324	58585823	chr1	58733959	58734458	Ndufb3|chr1:58733959-58734458	0.0681777016780769	.	.
chr1	58585324	58585823	chr1	58830865	58831364	Fam126b|chr1:58830865-58831364	0.0716375649378883	.	.
chr1	58585324	58585823	chr1	58830865	58831364	Ndufb3|chr1:58830865-58831364	0.0716375649378883	.	.
chr1	58585324	58585823	chr1	58856761	58857260	Fam126b|chr1:58856761-58857260	0.103502388186111	.	.
chr1	58585324	58585823	chr1	58856761	58857260	Ndufb3|chr1:58856761-58857260	0.103502388186111	.	.
chr1	58585324	58585823	chr1	58924819	58925318	Fam126b|chr1:58924819-58925318	0.0821822888635345	.	.
chr1	58585324	58585823	chr1	58924819	58925318	Ndufb3|chr1:58924819-58925318	0.0821822888635345	.	.
chr1	58585324	58585823	chr1	58937868	58938367	Fam126b|chr1:58937868-58938367	0.142599986287738	.	.
chr1	58585324	58585823	chr1	58937868	58938367	Ndufb3|chr1:58937868-58938367	0.142599986287738	.	.
chr1	58585324	58585823	chr1	58994642	58995141	Fam126b|chr1:58994642-58995141	0.129185392228679	.	.
chr1	58585324	58585823	chr1	58994642	58995141	Ndufb3|chr1:58994642-58995141	0.129185392228679	.	.
chr1	58585324	58585823	chr1	58995279	58995778	Fam126b|chr1:58995279-58995778	0.0821359647693218	.	.
chr1	58585324	58585823	chr1	58995279	58995778	Ndufb3|chr1:58995279-58995778	0.0821359647693218	.	.
chr1	58586034	58586533	chr1	58569223	58569722	Fam126b|chr1:58569223-58569722	0.09296724578779	.	.
chr1	58586034	58586533	chr1	58569223	58569722	Ndufb3|chr1:58569223-58569722	0.09296724578779	.	.
chr1	58586034	58586533	chr1	58618279	58618778	Fam126b|chr1:58618279-58618778	0.108612897567964	.	.
chr1	58586034	58586533	chr1	58618279	58618778	Ndufb3|chr1:58618279-58618778	0.108612897567964	.	.
chr1	58586034	58586533	chr1	58622546	58623045	Fam126b|chr1:58622546-58623045	0.136234133576251	.	.
chr1	58586034	58586533	chr1	58622546	58623045	Ndufb3|chr1:58622546-58623045	0.136234133576251	.	.
chr1	58586034	58586533	chr1	58652543	58653042	Fam126b|chr1:58652543-58653042	0.116628400053461	.	.
chr1	58586034	58586533	chr1	58652543	58653042	Ndufb3|chr1:58652543-58653042	0.116628400053461	.	.
chr1	58586034	58586533	chr1	58746853	58747352	Fam126b|chr1:58746853-58747352	0.136770094903921	.	.
chr1	58586034	58586533	chr1	58746853	58747352	Ndufb3|chr1:58746853-58747352	0.136770094903921	.	.
chr1	58586034	58586533	chr1	58778742	58779241	Fam126b|chr1:58778742-58779241	0.105750898281687	.	.
chr1	58586034	58586533	chr1	58778742	58779241	Ndufb3|chr1:58778742-58779241	0.105750898281687	.	.
chr1	58586034	58586533	chr1	58962504	58963003	Fam126b|chr1:58962504-58963003	0.14596445703494	.	.
chr1	58586034	58586533	chr1	58962504	58963003	Ndufb3|chr1:58962504-58963003	0.14596445703494	.	.
chr1	58586034	58586533	chr1	58966781	58967280	Fam126b|chr1:58966781-58967280	0.101029188100977	.	.
chr1	58586034	58586533	chr1	58966781	58967280	Ndufb3|chr1:58966781-58967280	0.101029188100977	.	.
chr1	58586034	58586533	chr1	58994642	58995141	Fam126b|chr1:58994642-58995141	0.0721564702262102	.	.
chr1	58586034	58586533	chr1	58994642	58995141	Ndufb3|chr1:58994642-58995141	0.0721564702262102	.	.
chr1	58586552	58587051	chr1	58778742	58779241	Fam126b|chr1:58778742-58779241	0.102704946019101	.	.
chr1	58586552	58587051	chr1	58778742	58779241	Ndufb3|chr1:58778742-58779241	0.102704946019101	.	.
chr1	58586552	58587051	chr1	58830865	58831364	Fam126b|chr1:58830865-58831364	0.148416868248446	.	.
chr1	58586552	58587051	chr1	58830865	58831364	Ndufb3|chr1:58830865-58831364	0.148416868248446	.	.
chr1	58586552	58587051	chr1	58897489	58897988	Fam126b|chr1:58897489-58897988	0.0760259598507134	.	.
chr1	58586552	58587051	chr1	58897489	58897988	Ndufb3|chr1:58897489-58897988	0.0760259598507134	.	.
chr1	58586552	58587051	chr1	58962504	58963003	Fam126b|chr1:58962504-58963003	0.0817569943426678	.	.
chr1	58586552	58587051	chr1	58962504	58963003	Ndufb3|chr1:58962504-58963003	0.0817569943426678	.	.
chr1	58710970	58711469	chr1	58621956	58622455	Cflar|chr1:58621956-58622455	0.112283157502755	.	.
chr1	58710970	58711469	chr1	58622546	58623045	Cflar|chr1:58622546-58623045	0.0970684563101544	.	.
chr1	58710970	58711469	chr1	58622546	58623045	Cflar|chr1:58622546-58623045	0.0970684563101545	.	.
chr1	58710970	58711469	chr1	58909565	58910064	Cflar|chr1:58909565-58910064	0.187506445099633	.	.
chr1	58711489	58711988	chr1	58617773	58618272	Cflar|chr1:58617773-58618272	0.123658831548188	.	.
chr1	58711489	58711988	chr1	58618279	58618778	Cflar|chr1:58618279-58618778	0.188803802854662	.	.
chr1	58711489	58711988	chr1	58621956	58622455	Cflar|chr1:58621956-58622455	0.104985202927913	.	.
chr1	58711489	58711988	chr1	58622546	58623045	Cflar|chr1:58622546-58623045	0.170396993549823	.	.
chr1	58711489	58711988	chr1	58746853	58747352	Cflar|chr1:58746853-58747352	0.0781833934663759	.	.
chr1	58711489	58711988	chr1	58778742	58779241	Cflar|chr1:58778742-58779241	0.0875065129315069	.	.
chr1	58711489	58711988	chr1	58830865	58831364	Cflar|chr1:58830865-58831364	0.0878774718681982	.	.
chr1	58711489	58711988	chr1	58937868	58938367	Cflar|chr1:58937868-58938367	0.0806448085225264	.	.
chr1	58972763	58973262	chr1	58614393	58614892	Stradb|chr1:58614393-58614892	0.0681684868742148	.	.
chr1	58972763	58973262	chr1	58614393	58614892	Trak2|chr1:58614393-58614892	0.0681684868742148	.	.
chr1	58972763	58973262	chr1	58652543	58653042	Stradb|chr1:58652543-58653042	0.258020446298879	.	.
chr1	58972763	58973262	chr1	58652543	58653042	Trak2|chr1:58652543-58653042	0.258020446298879	.	.
chr1	58972763	58973262	chr1	58746853	58747352	Stradb|chr1:58746853-58747352	0.162695790784107	.	.
chr1	58972763	58973262	chr1	58746853	58747352	Trak2|chr1:58746853-58747352	0.162695790784107	.	.
chr1	58972763	58973262	chr1	58993707	58994206	Stradb|chr1:58993707-58994206	0.135401412527515	.	.
chr1	58972763	58973262	chr1	58993707	58994206	Trak2|chr1:58993707-58994206	0.135401412527515	.	.
chr1	58973284	58973783	chr1	58621956	58622455	Stradb|chr1:58621956-58622455	0.0808171919333418	.	.
chr1	58973284	58973783	chr1	58621956	58622455	Trak2|chr1:58621956-58622455	0.0808171919333418	.	.
chr1	58973284	58973783	chr1	58652543	58653042	Stradb|chr1:58652543-58653042	0.165842190901128	.	.
chr1	58973284	58973783	chr1	58652543	58653042	Trak2|chr1:58652543-58653042	0.165842190901128	.	.
chr1	58973284	58973783	chr1	58677513	58678012	Stradb|chr1:58677513-58678012	0.206011813543762	.	.
chr1	58973284	58973783	chr1	58677513	58678012	Trak2|chr1:58677513-58678012	0.206011813543762	.	.
chr1	58973284	58973783	chr1	58712890	58713389	Stradb|chr1:58712890-58713389	0.0858578458695564	.	.
chr1	58973284	58973783	chr1	58712890	58713389	Trak2|chr1:58712890-58713389	0.0858578458695564	.	.
chr1	58973284	58973783	chr1	58853775	58854274	Stradb|chr1:58853775-58854274	0.185233388616537	.	.
chr1	58973284	58973783	chr1	58853775	58854274	Trak2|chr1:58853775-58854274	0.185233388616537	.	.
chr1	58973284	58973783	chr1	58921343	58921842	Stradb|chr1:58921343-58921842	0.0684487235898152	.	.
chr1	58973284	58973783	chr1	58921343	58921842	Trak2|chr1:58921343-58921842	0.0684487235898152	.	.
chr1	58973284	58973783	chr1	58936737	58937236	Stradb|chr1:58936737-58937236	0.113166097432055	.	.
chr1	58973284	58973783	chr1	58936737	58937236	Trak2|chr1:58936737-58937236	0.113166097432055	.	.
chr1	58973284	58973783	chr1	58937261	58937760	Stradb|chr1:58937261-58937760	0.0709673976560647	.	.
chr1	58973284	58973783	chr1	58937261	58937760	Trak2|chr1:58937261-58937760	0.0709673976560647	.	.
chr1	58973284	58973783	chr1	58960902	58961401	Stradb|chr1:58960902-58961401	0.119554357871355	.	.
chr1	58973284	58973783	chr1	58960902	58961401	Trak2|chr1:58960902-58961401	0.119554357871355	.	.
chr1	58973284	58973783	chr1	58984562	58985061	Stradb|chr1:58984562-58985061	0.0926183439578689	.	.
chr1	58973284	58973783	chr1	58984562	58985061	Trak2|chr1:58984562-58985061	0.0926183439578689	.	.
chr1	58973284	58973783	chr1	58985170	58985669	Stradb|chr1:58985170-58985669	0.0852764262470137	.	.
chr1	58973284	58973783	chr1	58985170	58985669	Trak2|chr1:58985170-58985669	0.0852764262470137	.	.
chr1	58973284	58973783	chr1	58993707	58994206	Stradb|chr1:58993707-58994206	0.182389439845423	.	.
chr1	58973284	58973783	chr1	58993707	58994206	Trak2|chr1:58993707-58994206	0.182389439845423	.	.
chr1	58973886	58974385	chr1	58617773	58618272	Stradb|chr1:58617773-58618272	0.0687377883295592	.	.
chr1	58973886	58974385	chr1	58617773	58618272	Stradb|chr1:58617773-58618272	0.0687377883295593	.	.
chr1	58973886	58974385	chr1	58617773	58618272	Trak2|chr1:58617773-58618272	0.0687377883295592	.	.
chr1	58973886	58974385	chr1	58617773	58618272	Trak2|chr1:58617773-58618272	0.0687377883295593	.	.
chr1	58973886	58974385	chr1	58712890	58713389	Stradb|chr1:58712890-58713389	0.136381275835681	.	.
chr1	58973886	58974385	chr1	58712890	58713389	Trak2|chr1:58712890-58713389	0.136381275835681	.	.
chr1	58973886	58974385	chr1	58746853	58747352	Stradb|chr1:58746853-58747352	0.103888031699577	.	.
chr1	58973886	58974385	chr1	58746853	58747352	Trak2|chr1:58746853-58747352	0.103888031699577	.	.
chr1	58973886	58974385	chr1	58909565	58910064	Stradb|chr1:58909565-58910064	0.096437833386983	.	.
chr1	58973886	58974385	chr1	58909565	58910064	Trak2|chr1:58909565-58910064	0.096437833386983	.	.
chr1	58973886	58974385	chr1	58937868	58938367	Stradb|chr1:58937868-58938367	0.117881893148686	.	.
chr1	58973886	58974385	chr1	58937868	58938367	Trak2|chr1:58937868-58938367	0.117881893148686	.	.
chr1	58973886	58974385	chr1	58960902	58961401	Stradb|chr1:58960902-58961401	0.0986016821918781	.	.
chr1	58973886	58974385	chr1	58960902	58961401	Trak2|chr1:58960902-58961401	0.0986016821918781	.	.
chr1	58973886	58974385	chr1	58994642	58995141	Stradb|chr1:58994642-58995141	0.196808429698482	.	.
chr1	58973886	58974385	chr1	58994642	58995141	Trak2|chr1:58994642-58995141	0.196808429698482	.	.
chr1	59119578	59120077	chr1	58778742	58779241	G730003C15Rik|chr1:58778742-58779241	0.128780352671707	.	.
chr1	59119578	59120077	chr1	58778742	58779241	Tmem237|chr1:58778742-58779241	0.128780352671707	.	.
chr1	59119578	59120077	chr1	58853775	58854274	G730003C15Rik|chr1:58853775-58854274	0.209783242440809	.	.
chr1	59119578	59120077	chr1	58853775	58854274	Tmem237|chr1:58853775-58854274	0.209783242440809	.	.
chr1	59119578	59120077	chr1	58984562	58985061	G730003C15Rik|chr1:58984562-58985061	0.0912454035684081	.	.
chr1	59119578	59120077	chr1	58984562	58985061	Tmem237|chr1:58984562-58985061	0.0912454035684081	.	.
chr1	59119578	59120077	chr1	58985170	58985669	G730003C15Rik|chr1:58985170-58985669	0.12447777262608	.	.
chr1	59119578	59120077	chr1	58985170	58985669	Tmem237|chr1:58985170-58985669	0.12447777262608	.	.
chr1	59120147	59120646	chr1	58778742	58779241	G730003C15Rik|chr1:58778742-58779241	0.116318428473943	.	.
chr1	59120147	59120646	chr1	58778742	58779241	Tmem237|chr1:58778742-58779241	0.116318428473943	.	.
chr1	59120147	59120646	chr1	58830865	58831364	G730003C15Rik|chr1:58830865-58831364	0.113380205652288	.	.
chr1	59120147	59120646	chr1	58830865	58831364	Tmem237|chr1:58830865-58831364	0.113380205652288	.	.
chr1	59162341	59162840	chr1	58778742	58779241	Mpp4|chr1:58778742-58779241	0.154217718215118	.	.
chr1	59162341	59162840	chr1	58852975	58853474	Mpp4|chr1:58852975-58853474	0.0989625587351118	.	.
chr1	59162341	59162840	chr1	58856761	58857260	Mpp4|chr1:58856761-58857260	0.105292313869365	.	.
chr1	59162341	59162840	chr1	58859128	58859627	Mpp4|chr1:58859128-58859627	0.149886260677078	.	.
chr1	59162341	59162840	chr1	58909565	58910064	Mpp4|chr1:58909565-58910064	0.192441056007681	.	.
chr1	59162341	59162840	chr1	58937261	58937760	Mpp4|chr1:58937261-58937760	0.0719684981187148	.	.
chr1	59162341	59162840	chr1	59172506	59173005	Mpp4|chr1:59172506-59173005	0.180586352105902	.	.
chr1	59162341	59162840	chr1	59222043	59222542	Mpp4|chr1:59222043-59222542	0.14957780567119	.	.
chr1	59162883	59163382	chr1	58830865	58831364	Mpp4|chr1:58830865-58831364	0.229200071600398	.	.
chr1	59162883	59163382	chr1	58937261	58937760	Mpp4|chr1:58937261-58937760	0.11800897206392	.	.
chr1	59162883	59163382	chr1	58937868	58938367	Mpp4|chr1:58937868-58938367	0.124633488751331	.	.
chr1	59162883	59163382	chr1	58953049	58953548	Mpp4|chr1:58953049-58953548	0.117622311247457	.	.
chr1	59162883	59163382	chr1	58960902	58961401	Mpp4|chr1:58960902-58961401	0.137996853154342	.	.
chr1	59162883	59163382	chr1	58966781	58967280	Mpp4|chr1:58966781-58967280	0.148913072054112	.	.
chr1	59162883	59163382	chr1	58984562	58985061	Mpp4|chr1:58984562-58985061	0.15563215720928	.	.
chr1	59162883	59163382	chr1	58994642	58995141	Mpp4|chr1:58994642-58995141	0.0796201177377323	.	.
chr1	59163876	59164375	chr1	58770010	58770509	Mpp4|chr1:58770010-58770509	0.0949465561899434	.	.
chr1	59163876	59164375	chr1	58778742	58779241	Mpp4|chr1:58778742-58779241	0.304346473677274	.	.
chr1	59163876	59164375	chr1	58830865	58831364	Mpp4|chr1:58830865-58831364	0.114008649915815	.	.
chr1	59163876	59164375	chr1	58852975	58853474	Mpp4|chr1:58852975-58853474	0.0824375945186394	.	.
chr1	59163876	59164375	chr1	58853775	58854274	Mpp4|chr1:58853775-58854274	0.239262705756054	.	.
chr1	59163876	59164375	chr1	58960902	58961401	Mpp4|chr1:58960902-58961401	0.0683667313547881	.	.
chr1	59163876	59164375	chr1	58960902	58961401	Mpp4|chr1:58960902-58961401	0.0683667313547882	.	.
chr1	59163876	59164375	chr1	58985170	58985669	Mpp4|chr1:58985170-58985669	0.229159990776567	.	.
chr1	59163876	59164375	chr1	58994642	58995141	Mpp4|chr1:58994642-58995141	0.0922271490705345	.	.
chr1	59163876	59164375	chr1	59170223	59170722	Mpp4|chr1:59170223-59170722	0.0812453692557543	.	.
chr1	59237006	59237505	chr1	58778742	58779241	Als2|chr1:58778742-58779241	0.0738955273281375	.	.
chr1	59237006	59237505	chr1	58853775	58854274	Als2|chr1:58853775-58854274	0.0905553524689709	.	.
chr1	59237006	59237505	chr1	58960902	58961401	Als2|chr1:58960902-58961401	0.235915234498429	.	.
chr1	59237006	59237505	chr1	58985170	58985669	Als2|chr1:58985170-58985669	0.120958781467719	.	.
chr1	59237006	59237505	chr1	58993707	58994206	Als2|chr1:58993707-58994206	0.11007623849045	.	.
chr1	59237006	59237505	chr1	58994642	58995141	Als2|chr1:58994642-58995141	0.106480748115746	.	.
chr1	59237895	59238394	chr1	58778742	58779241	Als2|chr1:58778742-58779241	0.082430116659918	.	.
chr1	59237895	59238394	chr1	58830865	58831364	Als2|chr1:58830865-58831364	0.106018453959495	.	.
chr1	59237895	59238394	chr1	58853775	58854274	Als2|chr1:58853775-58854274	0.22521010199956	.	.
chr1	59237895	59238394	chr1	58856761	58857260	Als2|chr1:58856761-58857260	0.0701927139153594	.	.
chr1	59237895	59238394	chr1	58859128	58859627	Als2|chr1:58859128-58859627	0.128461289482494	.	.
chr1	59237895	59238394	chr1	58993707	58994206	Als2|chr1:58993707-58994206	0.075851599759629	.	.
chr1	59237895	59238394	chr1	58994642	58995141	Als2|chr1:58994642-58995141	0.078229535191563	.	.
chr1	59237895	59238394	chr1	59170223	59170722	Als2|chr1:59170223-59170722	0.167612171887047	.	.
chr1	59762644	59763143	chr1	59987611	59988110	Bmpr2|chr1:59987611-59988110	0.0762931358357195	.	.
chr1	59763159	59763658	chr1	59755159	59755658	Bmpr2|chr1:59755159-59755658	0.2095007192496	.	.
chr1	59763159	59763658	chr1	59788955	59789454	Bmpr2|chr1:59788955-59789454	0.108568581171882	.	.
chr1	59763159	59763658	chr1	59826439	59826938	Bmpr2|chr1:59826439-59826938	0.148071472996811	.	.
chr1	59763159	59763658	chr1	59873976	59874475	Bmpr2|chr1:59873976-59874475	0.185236227379024	.	.
chr1	59763159	59763658	chr1	59927245	59927744	Bmpr2|chr1:59927245-59927744	0.135860169463501	.	.
chr1	59763159	59763658	chr1	60018728	60019227	Bmpr2|chr1:60018728-60019227	0.132459366748071	.	.
chr1	59763159	59763658	chr1	60169674	60170173	Bmpr2|chr1:60169674-60170173	0.098792524611325	.	.
chr1	59763159	59763658	chr1	60169674	60170173	Bmpr2|chr1:60169674-60170173	0.0987925246113251	.	.
chr1	59763681	59764180	chr1	59755159	59755658	Bmpr2|chr1:59755159-59755658	0.139480535403307	.	.
chr1	59763681	59764180	chr1	59873976	59874475	Bmpr2|chr1:59873976-59874475	0.182656578152921	.	.
chr1	59763681	59764180	chr1	59944025	59944524	Bmpr2|chr1:59944025-59944524	0.104153105126684	.	.
chr1	59763681	59764180	chr1	60018728	60019227	Bmpr2|chr1:60018728-60019227	0.141397084006735	.	.
chr1	59912662	59913161	chr1	59883669	59884168	Fam117b|chr1:59883669-59884168	0.0793996691774568	.	.
chr1	59912662	59913161	chr1	59927245	59927744	Fam117b|chr1:59927245-59927744	0.173786419688662	.	.
chr1	59912662	59913161	chr1	60169674	60170173	Fam117b|chr1:60169674-60170173	0.0945851070192175	.	.
chr1	59913211	59913710	chr1	59826439	59826938	Fam117b|chr1:59826439-59826938	0.153422644449563	.	.
chr1	59913211	59913710	chr1	59878109	59878608	Fam117b|chr1:59878109-59878608	0.136335645736118	.	.
chr1	59913211	59913710	chr1	59883669	59884168	Fam117b|chr1:59883669-59884168	0.123001609677599	.	.
chr1	59913211	59913710	chr1	59927245	59927744	Fam117b|chr1:59927245-59927744	0.19729202096852	.	.
chr1	59913211	59913710	chr1	60169674	60170173	Fam117b|chr1:60169674-60170173	0.162651460003046	.	.
chr1	60042424	60042923	chr1	59826439	59826938	Ica1l|chr1:59826439-59826938	0.0976889481480627	.	.
chr1	60042424	60042923	chr1	59927245	59927744	Ica1l|chr1:59927245-59927744	0.0923023904434463	.	.
chr1	60042424	60042923	chr1	60410443	60410942	Ica1l|chr1:60410443-60410942	0.0842966298725491	.	.
chr1	60042424	60042923	chr1	60471203	60471702	Ica1l|chr1:60471203-60471702	0.150741656854695	.	.
chr1	60042935	60043434	chr1	59826439	59826938	Ica1l|chr1:59826439-59826938	0.0837244474078807	.	.
chr1	60042935	60043434	chr1	59927245	59927744	Ica1l|chr1:59927245-59927744	0.184374988229055	.	.
chr1	60042935	60043434	chr1	59944025	59944524	Ica1l|chr1:59944025-59944524	0.0958577247002927	.	.
chr1	60042935	60043434	chr1	60018728	60019227	Ica1l|chr1:60018728-60019227	0.0705829209455075	.	.
chr1	60042935	60043434	chr1	60169674	60170173	Ica1l|chr1:60169674-60170173	0.116296554602662	.	.
chr1	60042935	60043434	chr1	60358931	60359430	Ica1l|chr1:60358931-60359430	0.151466424161077	.	.
chr1	60042935	60043434	chr1	60410443	60410942	Ica1l|chr1:60410443-60410942	0.0983135276220852	.	.
chr1	60042935	60043434	chr1	60429963	60430462	Ica1l|chr1:60429963-60430462	0.108999351336214	.	.
chr1	60042935	60043434	chr1	60471203	60471702	Ica1l|chr1:60471203-60471702	0.334531121394225	.	.
chr1	60097393	60097892	chr1	59826439	59826938	Carf|chr1:59826439-59826938	0.189703477833148	.	.
chr1	60097393	60097892	chr1	59927245	59927744	Carf|chr1:59927245-59927744	0.123562067953867	.	.
chr1	60097393	60097892	chr1	59945819	59946318	Carf|chr1:59945819-59946318	0.161140931256611	.	.
chr1	60097393	60097892	chr1	60018728	60019227	Carf|chr1:60018728-60019227	0.0839345804788054	.	.
chr1	60097393	60097892	chr1	60169674	60170173	Carf|chr1:60169674-60170173	0.143777442437694	.	.
chr1	60097393	60097892	chr1	60410443	60410942	Carf|chr1:60410443-60410942	0.104456199748051	.	.
chr1	60097393	60097892	chr1	60469405	60469904	Carf|chr1:60469405-60469904	0.201586377233637	.	.
chr1	60097393	60097892	chr1	60471203	60471702	Carf|chr1:60471203-60471702	0.0694875898711505	.	.
chr1	60097980	60098479	chr1	59826439	59826938	Carf|chr1:59826439-59826938	0.10614933870245	.	.
chr1	60097980	60098479	chr1	59826439	59826938	Wdr12|chr1:59826439-59826938	0.10614933870245	.	.
chr1	60097980	60098479	chr1	59883669	59884168	Carf|chr1:59883669-59884168	0.0938929130449896	.	.
chr1	60097980	60098479	chr1	59883669	59884168	Wdr12|chr1:59883669-59884168	0.0938929130449896	.	.
chr1	60097980	60098479	chr1	59927245	59927744	Carf|chr1:59927245-59927744	0.0748285452670206	.	.
chr1	60097980	60098479	chr1	59927245	59927744	Wdr12|chr1:59927245-59927744	0.0748285452670206	.	.
chr1	60097980	60098479	chr1	59945819	59946318	Carf|chr1:59945819-59946318	0.128764664273058	.	.
chr1	60097980	60098479	chr1	59945819	59946318	Wdr12|chr1:59945819-59946318	0.128764664273058	.	.
chr1	60097980	60098479	chr1	60018728	60019227	Carf|chr1:60018728-60019227	0.0740400507163864	.	.
chr1	60097980	60098479	chr1	60018728	60019227	Wdr12|chr1:60018728-60019227	0.0740400507163864	.	.
chr1	60097980	60098479	chr1	60169674	60170173	Carf|chr1:60169674-60170173	0.119576349087311	.	.
chr1	60097980	60098479	chr1	60169674	60170173	Wdr12|chr1:60169674-60170173	0.119576349087311	.	.
chr1	60097980	60098479	chr1	60334291	60334790	Carf|chr1:60334291-60334790	0.110988412333124	.	.
chr1	60097980	60098479	chr1	60334291	60334790	Wdr12|chr1:60334291-60334790	0.110988412333124	.	.
chr1	60097980	60098479	chr1	60358170	60358669	Carf|chr1:60358170-60358669	0.0706594079259237	.	.
chr1	60097980	60098479	chr1	60358170	60358669	Wdr12|chr1:60358170-60358669	0.0706594079259237	.	.
chr1	60097980	60098479	chr1	60410443	60410942	Carf|chr1:60410443-60410942	0.0802745788480533	.	.
chr1	60097980	60098479	chr1	60410443	60410942	Wdr12|chr1:60410443-60410942	0.0802745788480533	.	.
chr1	60097980	60098479	chr1	60429963	60430462	Carf|chr1:60429963-60430462	0.0811910327553351	.	.
chr1	60097980	60098479	chr1	60429963	60430462	Wdr12|chr1:60429963-60430462	0.0811910327553351	.	.
chr1	60097980	60098479	chr1	60471203	60471702	Carf|chr1:60471203-60471702	0.11693185696679	.	.
chr1	60097980	60098479	chr1	60471203	60471702	Wdr12|chr1:60471203-60471702	0.11693185696679	.	.
chr1	60098487	60098986	chr1	59826439	59826938	Carf|chr1:59826439-59826938	0.159201302288786	.	.
chr1	60098487	60098986	chr1	59826439	59826938	Wdr12|chr1:59826439-59826938	0.159201302288786	.	.
chr1	60098487	60098986	chr1	59883669	59884168	Carf|chr1:59883669-59884168	0.0819154537955195	.	.
chr1	60098487	60098986	chr1	59883669	59884168	Wdr12|chr1:59883669-59884168	0.0819154537955195	.	.
chr1	60098487	60098986	chr1	60334291	60334790	Carf|chr1:60334291-60334790	0.238160733527003	.	.
chr1	60098487	60098986	chr1	60334291	60334790	Wdr12|chr1:60334291-60334790	0.238160733527003	.	.
chr1	60098487	60098986	chr1	60488668	60489167	Carf|chr1:60488668-60489167	0.164984509497764	.	.
chr1	60098487	60098986	chr1	60488668	60489167	Wdr12|chr1:60488668-60489167	0.164984509497764	.	.
chr1	60180257	60180756	chr1	59755159	59755658	Nbeal1|chr1:59755159-59755658	0.0826114930092508	.	.
chr1	60180257	60180756	chr1	59805359	59805858	Nbeal1|chr1:59805359-59805858	0.0756913474864135	.	.
chr1	60180257	60180756	chr1	59927245	59927744	Nbeal1|chr1:59927245-59927744	0.180431375360857	.	.
chr1	60180257	60180756	chr1	59944025	59944524	Nbeal1|chr1:59944025-59944524	0.168911513524652	.	.
chr1	60180257	60180756	chr1	59987611	59988110	Nbeal1|chr1:59987611-59988110	0.0686716140027631	.	.
chr1	60180257	60180756	chr1	60358931	60359430	Nbeal1|chr1:60358931-60359430	0.101240305028704	.	.
chr1	60180257	60180756	chr1	60359762	60360261	Nbeal1|chr1:60359762-60360261	0.124258607898841	.	.
chr1	60180257	60180756	chr1	60396111	60396610	Nbeal1|chr1:60396111-60396610	0.0892644928785862	.	.
chr1	60180257	60180756	chr1	60410443	60410942	Nbeal1|chr1:60410443-60410942	0.0974449608685992	.	.
chr1	60180257	60180756	chr1	60429963	60430462	Nbeal1|chr1:60429963-60430462	0.0750417042430758	.	.
chr1	60342754	60343253	chr1	60000360	60000859	Cyp20a1|chr1:60000360-60000859	0.0737501869312932	.	.
chr1	60342754	60343253	chr1	60358931	60359430	Cyp20a1|chr1:60358931-60359430	0.116836861917045	.	.
chr1	60342754	60343253	chr1	60387961	60388460	Cyp20a1|chr1:60387961-60388460	0.130642365968164	.	.
chr1	60342754	60343253	chr1	60410443	60410942	Cyp20a1|chr1:60410443-60410942	0.136413338474827	.	.
chr1	60343314	60343813	chr1	60169674	60170173	Cyp20a1|chr1:60169674-60170173	0.101411365598082	.	.
chr1	60343314	60343813	chr1	60410443	60410942	Cyp20a1|chr1:60410443-60410942	0.212478970363689	.	.
chr1	60343314	60343813	chr1	60429963	60430462	Cyp20a1|chr1:60429963-60430462	0.0864999193358777	.	.
chr1	60343314	60343813	chr1	60471203	60471702	Cyp20a1|chr1:60471203-60471702	0.208021693766264	.	.
chr1	60409462	60409961	chr1	60169674	60170173	Abi2|chr1:60169674-60170173	0.169435832095709	.	.
chr1	60409462	60409961	chr1	60272439	60272938	Abi2|chr1:60272439-60272938	0.0801720223089146	.	.
chr1	60409462	60409961	chr1	60410443	60410942	Abi2|chr1:60410443-60410942	0.151130725945326	.	.
chr1	60409462	60409961	chr1	60471203	60471702	Abi2|chr1:60471203-60471702	0.217775453294799	.	.
chr1	61620139	61620638	chr1	61528694	61529193	4930587A21Rik|chr1:61528694-61529193	0.14060366496357	.	.
chr1	61620139	61620638	chr1	61987801	61988300	4930587A21Rik|chr1:61987801-61988300	0.127585682000747	.	.
chr1	65122893	65123392	chr1	65060479	65060978	D630023F18Rik|chr1:65060479-65060978	0.0681460358774348	.	.
chr1	65122893	65123392	chr1	65193165	65193664	D630023F18Rik|chr1:65193165-65193664	0.0803957056167581	.	.
chr1	65122893	65123392	chr1	65452285	65452784	D630023F18Rik|chr1:65452285-65452784	0.0883628975014915	.	.
chr1	65186396	65186895	chr1	65280343	65280842	Idh1|chr1:65280343-65280842	0.12617494964302	.	.
chr1	65186396	65186895	chr1	65280343	65280842	Pikfyve|chr1:65280343-65280842	0.12617494964302	.	.
chr1	65186396	65186895	chr1	65355639	65356138	Idh1|chr1:65355639-65356138	0.130517271799026	.	.
chr1	65186396	65186895	chr1	65355639	65356138	Pikfyve|chr1:65355639-65356138	0.130517271799026	.	.
chr1	65186396	65186895	chr1	65388260	65388759	Idh1|chr1:65388260-65388759	0.0692023579467815	.	.
chr1	65186396	65186895	chr1	65388260	65388759	Pikfyve|chr1:65388260-65388759	0.0692023579467815	.	.
chr1	65186396	65186895	chr1	65389673	65390172	Idh1|chr1:65389673-65390172	0.0851303630840514	.	.
chr1	65186396	65186895	chr1	65389673	65390172	Pikfyve|chr1:65389673-65390172	0.0851303630840514	.	.
chr1	65281263	65281762	chr1	65060479	65060978	Pth2r|chr1:65060479-65060978	0.0689809395204982	.	.
chr1	65281263	65281762	chr1	65142057	65142556	Pth2r|chr1:65142057-65142556	0.132275644809489	.	.
chr1	65281263	65281762	chr1	65179041	65179540	Pth2r|chr1:65179041-65179540	0.130703256913882	.	.
chr1	65281263	65281762	chr1	65268509	65269008	Pth2r|chr1:65268509-65269008	0.094759859262939	.	.
chr1	65281263	65281762	chr1	65635272	65635771	Pth2r|chr1:65635272-65635771	0.142119195345742	.	.
chr1	65281263	65281762	chr1	65687075	65687574	Pth2r|chr1:65687075-65687574	0.24366365177223	.	.
chr1	65281263	65281762	chr1	65687594	65688093	Pth2r|chr1:65687594-65688093	0.117542071765942	.	.
chr1	65281263	65281762	chr1	65738769	65739268	Pth2r|chr1:65738769-65739268	0.149774182185734	.	.
chr1	65282716	65283215	chr1	65548786	65549285	Pth2r|chr1:65548786-65549285	0.109031256159712	.	.
chr1	65282716	65283215	chr1	65687594	65688093	Pth2r|chr1:65687594-65688093	0.122170131044962	.	.
chr1	66174880	66175379	chr1	65929973	65930472	Map2|chr1:65929973-65930472	0.0988823553444009	.	.
chr1	66174880	66175379	chr1	65972483	65972982	Map2|chr1:65972483-65972982	0.135679842710939	.	.
chr1	66174880	66175379	chr1	66099767	66100266	Map2|chr1:66099767-66100266	0.0926434741124302	.	.
chr1	66174880	66175379	chr1	66205476	66205975	Map2|chr1:66205476-66205975	0.121638480700319	.	.
chr1	66174880	66175379	chr1	66211343	66211842	Map2|chr1:66211343-66211842	0.099811440787926	.	.
chr1	69106800	69107299	chr1	68870718	68871217	Gm16076|chr1:68870718-68871217	0.123883051639252	.	.
chr1	69106800	69107299	chr1	69165136	69165635	Gm16076|chr1:69165136-69165635	0.104550978394144	.	.
chr1	69107780	69108279	chr1	68806645	68807144	Erbb4|chr1:68806645-68807144	0.119523338858091	.	.
chr1	69107780	69108279	chr1	68870718	68871217	Erbb4|chr1:68870718-68871217	0.0780060600136172	.	.
chr1	69107780	69108279	chr1	68907916	68908415	Erbb4|chr1:68907916-68908415	0.0975661307894981	.	.
chr1	69107780	69108279	chr1	68995338	68995837	Erbb4|chr1:68995338-68995837	0.0712325812112069	.	.
chr1	69107780	69108279	chr1	69277094	69277593	Erbb4|chr1:69277094-69277593	0.134604109757676	.	.
chr1	69107780	69108279	chr1	69286238	69286737	Erbb4|chr1:69286238-69286737	0.0719537041156862	.	.
chr1	69108309	69108808	chr1	69241684	69242183	Erbb4|chr1:69241684-69242183	0.114985352075285	.	.
chr1	69108309	69108808	chr1	69367548	69368047	Erbb4|chr1:69367548-69368047	0.123287959082352	.	.
chr1	69440858	69441357	chr1	69097363	69097862	Gm28497|chr1:69097363-69097862	0.173586071639061	.	.
chr1	69440858	69441357	chr1	69124367	69124866	Gm28497|chr1:69124367-69124866	0.154256623072649	.	.
chr1	69440858	69441357	chr1	69179391	69179890	Gm28497|chr1:69179391-69179890	0.205542574267826	.	.
chr1	69440858	69441357	chr1	69186402	69186901	Gm28497|chr1:69186402-69186901	0.196807584525821	.	.
chr1	69440858	69441357	chr1	69216007	69216506	Gm28497|chr1:69216007-69216506	0.156473875657633	.	.
chr1	69440858	69441357	chr1	69241684	69242183	Gm28497|chr1:69241684-69242183	0.186456811782165	.	.
chr1	69440858	69441357	chr1	69277094	69277593	Gm28497|chr1:69277094-69277593	0.258426893778077	.	.
chr1	69440858	69441357	chr1	69286238	69286737	Gm28497|chr1:69286238-69286737	0.293699581105438	.	.
chr1	69440858	69441357	chr1	69331656	69332155	Gm28497|chr1:69331656-69332155	0.0769863103427258	.	.
chr1	69440858	69441357	chr1	69367548	69368047	Gm28497|chr1:69367548-69368047	0.423091318223718	.	.
chr1	69440858	69441357	chr1	69404763	69405262	Gm28497|chr1:69404763-69405262	0.158957915638435	.	.
chr1	69440858	69441357	chr1	69436973	69437472	Gm28497|chr1:69436973-69437472	0.309291846287707	.	.
chr1	69440858	69441357	chr1	69548886	69549385	Gm28497|chr1:69548886-69549385	0.350763143242253	.	.
chr1	69440858	69441357	chr1	69656928	69657427	Gm28497|chr1:69656928-69657427	0.162422984672062	.	.
chr1	69440858	69441357	chr1	69693425	69693924	Gm28497|chr1:69693425-69693924	0.285205543345327	.	.
chr1	69440858	69441357	chr1	69697466	69697965	Gm28497|chr1:69697466-69697965	0.262304136997851	.	.
chr1	69440858	69441357	chr1	69722879	69723378	Gm28497|chr1:69722879-69723378	0.440416532302719	.	.
chr1	69440858	69441357	chr1	69747752	69748251	Gm28497|chr1:69747752-69748251	0.269889461565534	.	.
chr1	69441406	69441905	chr1	69097363	69097862	Gm28497|chr1:69097363-69097862	0.0787947538952006	.	.
chr1	69441406	69441905	chr1	69138793	69139292	Gm28497|chr1:69138793-69139292	0.103717706301419	.	.
chr1	69441406	69441905	chr1	69179391	69179890	Gm28497|chr1:69179391-69179890	0.0859584665525207	.	.
chr1	69441406	69441905	chr1	69186402	69186901	Gm28497|chr1:69186402-69186901	0.146915051057435	.	.
chr1	69441406	69441905	chr1	69241684	69242183	Gm28497|chr1:69241684-69242183	0.0838587506357035	.	.
chr1	69441406	69441905	chr1	69277094	69277593	Gm28497|chr1:69277094-69277593	0.0983414903704254	.	.
chr1	69441406	69441905	chr1	69286238	69286737	Gm28497|chr1:69286238-69286737	0.118403690970286	.	.
chr1	69441406	69441905	chr1	69367548	69368047	Gm28497|chr1:69367548-69368047	0.167495913043174	.	.
chr1	69441406	69441905	chr1	69436973	69437472	Gm28497|chr1:69436973-69437472	0.122594081374258	.	.
chr1	69441406	69441905	chr1	69548886	69549385	Gm28497|chr1:69548886-69549385	0.149674937893402	.	.
chr1	69441406	69441905	chr1	69656928	69657427	Gm28497|chr1:69656928-69657427	0.0692582487633129	.	.
chr1	69441406	69441905	chr1	69693425	69693924	Gm28497|chr1:69693425-69693924	0.110123392921167	.	.
chr1	69441406	69441905	chr1	69697466	69697965	Gm28497|chr1:69697466-69697965	0.117120766025158	.	.
chr1	69441406	69441905	chr1	69722879	69723378	Gm28497|chr1:69722879-69723378	0.213146347942742	.	.
chr1	69441406	69441905	chr1	69747752	69748251	Gm28497|chr1:69747752-69748251	0.143568546303797	.	.
chr1	69493236	69493735	chr1	69097363	69097862	Gm29113|chr1:69097363-69097862	0.0763568376478955	.	.
chr1	69493236	69493735	chr1	69179391	69179890	Gm29113|chr1:69179391-69179890	0.081994558392707	.	.
chr1	69493236	69493735	chr1	69186402	69186901	Gm29113|chr1:69186402-69186901	0.13161378870317	.	.
chr1	69493236	69493735	chr1	69189245	69189744	Gm29113|chr1:69189245-69189744	0.0918218826495052	.	.
chr1	69493236	69493735	chr1	69216007	69216506	Gm29113|chr1:69216007-69216506	0.0801103492351398	.	.
chr1	69493236	69493735	chr1	69241684	69242183	Gm29113|chr1:69241684-69242183	0.149183460210382	.	.
chr1	69493236	69493735	chr1	69277094	69277593	Gm29113|chr1:69277094-69277593	0.0962337894300941	.	.
chr1	69493236	69493735	chr1	69286238	69286737	Gm29113|chr1:69286238-69286737	0.135166773812069	.	.
chr1	69493236	69493735	chr1	69367548	69368047	Gm29113|chr1:69367548-69368047	0.199172714641864	.	.
chr1	69493236	69493735	chr1	69404763	69405262	Gm29113|chr1:69404763-69405262	0.0749504210863011	.	.
chr1	69493236	69493735	chr1	69436973	69437472	Gm29113|chr1:69436973-69437472	0.178602221127719	.	.
chr1	69493236	69493735	chr1	69548886	69549385	Gm29113|chr1:69548886-69549385	0.152042515024806	.	.
chr1	69493236	69493735	chr1	69656928	69657427	Gm29113|chr1:69656928-69657427	0.0778494253536608	.	.
chr1	69493236	69493735	chr1	69693425	69693924	Gm29113|chr1:69693425-69693924	0.208058959853977	.	.
chr1	69493236	69493735	chr1	69697466	69697965	Gm29113|chr1:69697466-69697965	0.287628808702004	.	.
chr1	69493236	69493735	chr1	69722879	69723378	Gm29113|chr1:69722879-69723378	0.259857738794352	.	.
chr1	69493236	69493735	chr1	69747752	69748251	Gm29113|chr1:69747752-69748251	0.124399815301931	.	.
chr1	69687151	69687650	chr1	69688924	69689423	Ikzf2|chr1:69688924-69689423	0.087402946155106	.	.
chr1	69687151	69687650	chr1	69799108	69799607	Ikzf2|chr1:69799108-69799607	0.152196975550737	.	.
chr1	69687151	69687650	chr1	69853673	69854172	Ikzf2|chr1:69853673-69854172	0.145251229962865	.	.
chr1	69687151	69687650	chr1	69904297	69904796	Ikzf2|chr1:69904297-69904796	0.0781873164087587	.	.
chr1	69687151	69687650	chr1	69917403	69917902	Ikzf2|chr1:69917403-69917902	0.104173837433087	.	.
chr1	69687151	69687650	chr1	69950030	69950529	Ikzf2|chr1:69950030-69950529	0.104845959092227	.	.
chr1	69687982	69688481	chr1	69286238	69286737	Ikzf2|chr1:69286238-69286737	0.100296391827456	.	.
chr1	69687982	69688481	chr1	69367548	69368047	Ikzf2|chr1:69367548-69368047	0.0734343813689324	.	.
chr1	69687982	69688481	chr1	69404763	69405262	Ikzf2|chr1:69404763-69405262	0.112984581358855	.	.
chr1	69687982	69688481	chr1	69688924	69689423	Ikzf2|chr1:69688924-69689423	0.070705816759703	.	.
chr1	69687982	69688481	chr1	69722879	69723378	Ikzf2|chr1:69722879-69723378	0.0837174268306932	.	.
chr1	69687982	69688481	chr1	69759552	69760051	Ikzf2|chr1:69759552-69760051	0.0988940849719117	.	.
chr1	69687982	69688481	chr1	69766455	69766954	Ikzf2|chr1:69766455-69766954	0.1351523008162	.	.
chr1	69687982	69688481	chr1	69799108	69799607	Ikzf2|chr1:69799108-69799607	0.0894441669516066	.	.
chr1	69687982	69688481	chr1	69904297	69904796	Ikzf2|chr1:69904297-69904796	0.149160291944139	.	.
chr1	70724978	70725477	chr1	70385837	70386336	Vwc2l|chr1:70385837-70386336	0.0976760298900833	.	.
chr1	70724978	70725477	chr1	70385837	70386336	Vwc2l|chr1:70385837-70386336	0.0976760298900834	.	.
chr1	70724978	70725477	chr1	70440504	70441003	Vwc2l|chr1:70440504-70441003	0.0739540007546275	.	.
chr1	70725497	70725996	chr1	70270077	70270576	Vwc2l|chr1:70270077-70270576	0.0746552599578206	.	.
chr1	70725497	70725996	chr1	70451477	70451976	Vwc2l|chr1:70451477-70451976	0.159918911485431	.	.
chr1	70725497	70725996	chr1	70700160	70700659	Vwc2l|chr1:70700160-70700659	0.0862999559919861	.	.
chr1	70725497	70725996	chr1	70700714	70701213	Vwc2l|chr1:70700714-70701213	0.129632891937318	.	.
chr1	74505730	74506229	chr1	74719733	74720232	Cnot9|chr1:74719733-74720232	0.100712873947036	.	.
chr1	74505730	74506229	chr1	74794449	74794948	Cnot9|chr1:74794449-74794948	0.101960643316137	.	.
chr1	74505730	74506229	chr1	74802933	74803432	Cnot9|chr1:74802933-74803432	0.08280248884	.	.
chr1	74505730	74506229	chr1	74806952	74807451	Cnot9|chr1:74806952-74807451	0.0950985732611485	.	.
chr1	74505730	74506229	chr1	74817277	74817776	Cnot9|chr1:74817277-74817776	0.113386196615069	.	.
chr1	74505730	74506229	chr1	74824729	74825228	Cnot9|chr1:74824729-74825228	0.200990654281876	.	.
chr1	74505730	74506229	chr1	74829962	74830461	Cnot9|chr1:74829962-74830461	0.084215832299127	.	.
chr1	74505730	74506229	chr1	74858307	74858806	Cnot9|chr1:74858307-74858806	0.0680922273332445	.	.
chr1	74505730	74506229	chr1	74880737	74881236	Cnot9|chr1:74880737-74881236	0.232353345537158	.	.
chr1	74506443	74506942	chr1	74635618	74636117	Cnot9|chr1:74635618-74636117	0.109476422385253	.	.
chr1	74506443	74506942	chr1	74806952	74807451	Cnot9|chr1:74806952-74807451	0.116963808867715	.	.
chr1	74506443	74506942	chr1	74817277	74817776	Cnot9|chr1:74817277-74817776	0.141901822956575	.	.
chr1	74506443	74506942	chr1	74858307	74858806	Cnot9|chr1:74858307-74858806	0.0934660911052877	.	.
chr1	74506443	74506942	chr1	74894978	74895477	Cnot9|chr1:74894978-74895477	0.103440315295979	.	.
chr1	74542596	74543095	chr1	74787775	74788274	Plcd4|chr1:74787775-74788274	0.102124229273565	.	.
chr1	74542596	74543095	chr1	74793218	74793717	Plcd4|chr1:74793218-74793717	0.0895307640881336	.	.
chr1	74542596	74543095	chr1	74794449	74794948	Plcd4|chr1:74794449-74794948	0.0911942265913141	.	.
chr1	74542596	74543095	chr1	74806952	74807451	Plcd4|chr1:74806952-74807451	0.0977987372095861	.	.
chr1	74542596	74543095	chr1	74824729	74825228	Plcd4|chr1:74824729-74825228	0.111308069872438	.	.
chr1	74542596	74543095	chr1	74882110	74882609	Plcd4|chr1:74882110-74882609	0.0947062581375248	.	.
chr1	74587205	74587704	chr1	74570093	74570592	Bcs1l|chr1:74570093-74570592	0.167305217661453	.	.
chr1	74587205	74587704	chr1	74570093	74570592	Zfp142|chr1:74570093-74570592	0.167305217661453	.	.
chr1	74587205	74587704	chr1	74759797	74760296	Bcs1l|chr1:74759797-74760296	0.0979039174395379	.	.
chr1	74587205	74587704	chr1	74759797	74760296	Zfp142|chr1:74759797-74760296	0.0979039174395379	.	.
chr1	74587205	74587704	chr1	74772969	74773468	Bcs1l|chr1:74772969-74773468	0.0854726379859329	.	.
chr1	74587205	74587704	chr1	74772969	74773468	Zfp142|chr1:74772969-74773468	0.0854726379859329	.	.
chr1	74587205	74587704	chr1	74806444	74806943	Bcs1l|chr1:74806444-74806943	0.110487623932441	.	.
chr1	74587205	74587704	chr1	74806444	74806943	Zfp142|chr1:74806444-74806943	0.110487623932441	.	.
chr1	74587205	74587704	chr1	74806952	74807451	Bcs1l|chr1:74806952-74807451	0.120735613604922	.	.
chr1	74587205	74587704	chr1	74806952	74807451	Zfp142|chr1:74806952-74807451	0.120735613604922	.	.
chr1	74587205	74587704	chr1	74958193	74958692	Bcs1l|chr1:74958193-74958692	0.176916938120527	.	.
chr1	74587205	74587704	chr1	74958193	74958692	Zfp142|chr1:74958193-74958692	0.176916938120527	.	.
chr1	74587205	74587704	chr1	74964428	74964927	Bcs1l|chr1:74964428-74964927	0.100979315115377	.	.
chr1	74587205	74587704	chr1	74964428	74964927	Zfp142|chr1:74964428-74964927	0.100979315115377	.	.
chr1	74587962	74588461	chr1	74570093	74570592	Bcs1l|chr1:74570093-74570592	0.0908765493184814	.	.
chr1	74587962	74588461	chr1	74570093	74570592	Zfp142|chr1:74570093-74570592	0.0908765493184814	.	.
chr1	74587962	74588461	chr1	74759797	74760296	Bcs1l|chr1:74759797-74760296	0.0922645822347429	.	.
chr1	74587962	74588461	chr1	74759797	74760296	Zfp142|chr1:74759797-74760296	0.0922645822347429	.	.
chr1	74587962	74588461	chr1	74799965	74800464	Bcs1l|chr1:74799965-74800464	0.0693315773818119	.	.
chr1	74587962	74588461	chr1	74799965	74800464	Zfp142|chr1:74799965-74800464	0.0693315773818119	.	.
chr1	74587962	74588461	chr1	74802933	74803432	Bcs1l|chr1:74802933-74803432	0.125045363433828	.	.
chr1	74587962	74588461	chr1	74802933	74803432	Zfp142|chr1:74802933-74803432	0.125045363433828	.	.
chr1	74587962	74588461	chr1	74816731	74817230	Bcs1l|chr1:74816731-74817230	0.111350638991771	.	.
chr1	74587962	74588461	chr1	74816731	74817230	Zfp142|chr1:74816731-74817230	0.111350638991771	.	.
chr1	74587962	74588461	chr1	74829962	74830461	Bcs1l|chr1:74829962-74830461	0.0809227023583991	.	.
chr1	74587962	74588461	chr1	74829962	74830461	Zfp142|chr1:74829962-74830461	0.0809227023583991	.	.
chr1	74587962	74588461	chr1	74858307	74858806	Bcs1l|chr1:74858307-74858806	0.167126989638871	.	.
chr1	74587962	74588461	chr1	74858307	74858806	Zfp142|chr1:74858307-74858806	0.167126989638871	.	.
chr1	74601175	74601674	chr1	74726711	74727210	Rnf25|chr1:74726711-74727210	0.144568670003918	.	.
chr1	74601175	74601674	chr1	74726711	74727210	Stk36|chr1:74726711-74727210	0.144568670003918	.	.
chr1	74601175	74601674	chr1	74816731	74817230	Rnf25|chr1:74816731-74817230	0.0850297907171206	.	.
chr1	74601175	74601674	chr1	74816731	74817230	Stk36|chr1:74816731-74817230	0.0850297907171206	.	.
chr1	74601175	74601674	chr1	74839961	74840460	Rnf25|chr1:74839961-74840460	0.0863304962360815	.	.
chr1	74601175	74601674	chr1	74839961	74840460	Stk36|chr1:74839961-74840460	0.0863304962360815	.	.
chr1	74601175	74601674	chr1	74894978	74895477	Rnf25|chr1:74894978-74895477	0.0902572661520962	.	.
chr1	74601175	74601674	chr1	74894978	74895477	Stk36|chr1:74894978-74895477	0.0902572661520962	.	.
chr1	74661495	74661994	chr1	74784124	74784623	Ttll4|chr1:74784124-74784623	0.152655584164697	.	.
chr1	74661495	74661994	chr1	74787775	74788274	Ttll4|chr1:74787775-74788274	0.187338853512889	.	.
chr1	74661495	74661994	chr1	74793218	74793717	Ttll4|chr1:74793218-74793717	0.125094525527161	.	.
chr1	74661495	74661994	chr1	74794449	74794948	Ttll4|chr1:74794449-74794948	0.221787979255842	.	.
chr1	74661495	74661994	chr1	74806952	74807451	Ttll4|chr1:74806952-74807451	0.0696841240884291	.	.
chr1	74661495	74661994	chr1	74808065	74808564	Ttll4|chr1:74808065-74808564	0.0777994059693851	.	.
chr1	74661495	74661994	chr1	74816731	74817230	Ttll4|chr1:74816731-74817230	0.116136005472242	.	.
chr1	74661495	74661994	chr1	74817277	74817776	Ttll4|chr1:74817277-74817776	0.152791080577561	.	.
chr1	74661495	74661994	chr1	74824729	74825228	Ttll4|chr1:74824729-74825228	0.244061389447357	.	.
chr1	74661495	74661994	chr1	74829962	74830461	Ttll4|chr1:74829962-74830461	0.155071306047174	.	.
chr1	74661495	74661994	chr1	74843117	74843616	Ttll4|chr1:74843117-74843616	0.176252971014057	.	.
chr1	74661495	74661994	chr1	74848813	74849312	Ttll4|chr1:74848813-74849312	0.0741814725392919	.	.
chr1	74661495	74661994	chr1	74858307	74858806	Ttll4|chr1:74858307-74858806	0.112206278631547	.	.
chr1	74661495	74661994	chr1	74900755	74901254	Ttll4|chr1:74900755-74901254	0.101099301144192	.	.
chr1	74661495	74661994	chr1	74926640	74927139	Ttll4|chr1:74926640-74927139	0.125461918529304	.	.
chr1	74661495	74661994	chr1	74964428	74964927	Ttll4|chr1:74964428-74964927	0.0877501397064608	.	.
chr1	74748718	74749217	chr1	74784124	74784623	Prkag3|chr1:74784124-74784623	0.0886182621921556	.	.
chr1	74748718	74749217	chr1	74794449	74794948	Prkag3|chr1:74794449-74794948	0.0872917916752055	.	.
chr1	74748718	74749217	chr1	74824729	74825228	Prkag3|chr1:74824729-74825228	0.0692733959311917	.	.
chr1	74748718	74749217	chr1	74843117	74843616	Prkag3|chr1:74843117-74843616	0.121905393596153	.	.
chr1	74748718	74749217	chr1	74882110	74882609	Prkag3|chr1:74882110-74882609	0.11286912937833	.	.
chr1	74791332	74791831	chr1	74759797	74760296	Wnt10a|chr1:74759797-74760296	0.113984769417915	.	.
chr1	74791332	74791831	chr1	74763029	74763528	Wnt10a|chr1:74763029-74763528	0.0848091097017181	.	.
chr1	74791332	74791831	chr1	74763029	74763528	Wnt10a|chr1:74763029-74763528	0.0848091097017182	.	.
chr1	74791332	74791831	chr1	74784124	74784623	Wnt10a|chr1:74784124-74784623	0.273304174300128	.	.
chr1	74791332	74791831	chr1	74787775	74788274	Wnt10a|chr1:74787775-74788274	0.246151820610283	.	.
chr1	74791332	74791831	chr1	74793218	74793717	Wnt10a|chr1:74793218-74793717	0.289201444563787	.	.
chr1	74791332	74791831	chr1	74794449	74794948	Wnt10a|chr1:74794449-74794948	0.264108034529759	.	.
chr1	74791332	74791831	chr1	74802933	74803432	Wnt10a|chr1:74802933-74803432	0.285578944019205	.	.
chr1	74791332	74791831	chr1	74806444	74806943	Wnt10a|chr1:74806444-74806943	0.0945113965839832	.	.
chr1	74791332	74791831	chr1	74806952	74807451	Wnt10a|chr1:74806952-74807451	0.106023919996443	.	.
chr1	74791332	74791831	chr1	74808065	74808564	Wnt10a|chr1:74808065-74808564	0.0842938443809673	.	.
chr1	74791332	74791831	chr1	74816731	74817230	Wnt10a|chr1:74816731-74817230	0.147251774993737	.	.
chr1	74791332	74791831	chr1	74817277	74817776	Wnt10a|chr1:74817277-74817776	0.191130117970716	.	.
chr1	74791332	74791831	chr1	74824729	74825228	Wnt10a|chr1:74824729-74825228	0.28784400539518	.	.
chr1	74791332	74791831	chr1	74829962	74830461	Wnt10a|chr1:74829962-74830461	0.0697828864514963	.	.
chr1	74791332	74791831	chr1	74858307	74858806	Wnt10a|chr1:74858307-74858806	0.155950778611272	.	.
chr1	74791332	74791831	chr1	74882110	74882609	Wnt10a|chr1:74882110-74882609	0.16438439776136	.	.
chr1	74791332	74791831	chr1	74894978	74895477	Wnt10a|chr1:74894978-74895477	0.0853072891658439	.	.
chr1	74791332	74791831	chr1	74900755	74901254	Wnt10a|chr1:74900755-74901254	0.156068244523882	.	.
chr1	74791332	74791831	chr1	74926640	74927139	Wnt10a|chr1:74926640-74927139	0.0718391881491574	.	.
chr1	74791332	74791831	chr1	74948735	74949234	Wnt10a|chr1:74948735-74949234	0.103078225884334	.	.
chr1	74791332	74791831	chr1	74964428	74964927	Wnt10a|chr1:74964428-74964927	0.0904863268075745	.	.
chr1	74791332	74791831	chr1	75016818	75017317	Wnt10a|chr1:75016818-75017317	0.100753122357028	.	.
chr1	74791332	74791831	chr1	75052015	75052514	Wnt10a|chr1:75052015-75052514	0.147261485136068	.	.
chr1	74791332	74791831	chr1	75141393	75141892	Wnt10a|chr1:75141393-75141892	0.0755944717767858	.	.
chr1	74791332	74791831	chr1	75218312	75218811	Wnt10a|chr1:75218312-75218811	0.338650696213775	.	.
chr1	74791332	74791831	chr1	75244044	75244543	Wnt10a|chr1:75244044-75244543	0.151780077267459	.	.
chr1	74792003	74792502	chr1	74719733	74720232	Wnt10a|chr1:74719733-74720232	0.0976724088468073	.	.
chr1	74792003	74792502	chr1	74726711	74727210	Wnt10a|chr1:74726711-74727210	0.115967636407009	.	.
chr1	74792003	74792502	chr1	74772969	74773468	Wnt10a|chr1:74772969-74773468	0.0685897920474447	.	.
chr1	74792003	74792502	chr1	74784124	74784623	Wnt10a|chr1:74784124-74784623	0.202436222518234	.	.
chr1	74792003	74792502	chr1	74787775	74788274	Wnt10a|chr1:74787775-74788274	0.246548576243078	.	.
chr1	74792003	74792502	chr1	74793218	74793717	Wnt10a|chr1:74793218-74793717	0.263510011710245	.	.
chr1	74792003	74792502	chr1	74794449	74794948	Wnt10a|chr1:74794449-74794948	0.229874665353562	.	.
chr1	74792003	74792502	chr1	74800566	74801065	Wnt10a|chr1:74800566-74801065	0.0750999741256324	.	.
chr1	74792003	74792502	chr1	74802933	74803432	Wnt10a|chr1:74802933-74803432	0.188855281065786	.	.
chr1	74792003	74792502	chr1	74806444	74806943	Wnt10a|chr1:74806444-74806943	0.187926889911172	.	.
chr1	74792003	74792502	chr1	74806952	74807451	Wnt10a|chr1:74806952-74807451	0.147548931826446	.	.
chr1	74792003	74792502	chr1	74808065	74808564	Wnt10a|chr1:74808065-74808564	0.154015954814379	.	.
chr1	74792003	74792502	chr1	74816731	74817230	Wnt10a|chr1:74816731-74817230	0.0870074924705707	.	.
chr1	74792003	74792502	chr1	74817277	74817776	Wnt10a|chr1:74817277-74817776	0.117953597008668	.	.
chr1	74792003	74792502	chr1	74824729	74825228	Wnt10a|chr1:74824729-74825228	0.276855346570091	.	.
chr1	74792003	74792502	chr1	74858307	74858806	Wnt10a|chr1:74858307-74858806	0.11606869781661	.	.
chr1	74792003	74792502	chr1	74880737	74881236	Wnt10a|chr1:74880737-74881236	0.0745714644154923	.	.
chr1	74792003	74792502	chr1	74882110	74882609	Wnt10a|chr1:74882110-74882609	0.100237645276525	.	.
chr1	74792003	74792502	chr1	74894978	74895477	Wnt10a|chr1:74894978-74895477	0.0926867075022574	.	.
chr1	74792003	74792502	chr1	74900755	74901254	Wnt10a|chr1:74900755-74901254	0.141890687496909	.	.
chr1	74792003	74792502	chr1	74964428	74964927	Wnt10a|chr1:74964428-74964927	0.0975372927951682	.	.
chr1	74792003	74792502	chr1	75024118	75024617	Wnt10a|chr1:75024118-75024617	0.0835221517963525	.	.
chr1	74792003	74792502	chr1	75052015	75052514	Wnt10a|chr1:75052015-75052514	0.0723285458470353	.	.
chr1	74792003	74792502	chr1	75141393	75141892	Wnt10a|chr1:75141393-75141892	0.121546279770712	.	.
chr1	74792003	74792502	chr1	75218312	75218811	Wnt10a|chr1:75218312-75218811	0.35006940675923	.	.
chr1	74850152	74850651	chr1	74719733	74720232	Gm16582|chr1:74719733-74720232	0.077101423577762	.	.
chr1	74850152	74850651	chr1	74784124	74784623	Gm16582|chr1:74784124-74784623	0.137461256964701	.	.
chr1	74850152	74850651	chr1	74787775	74788274	Gm16582|chr1:74787775-74788274	0.110972702927343	.	.
chr1	74850152	74850651	chr1	74793218	74793717	Gm16582|chr1:74793218-74793717	0.17866885127534	.	.
chr1	74850152	74850651	chr1	74794449	74794948	Gm16582|chr1:74794449-74794948	0.126101537199857	.	.
chr1	74850152	74850651	chr1	74802933	74803432	Gm16582|chr1:74802933-74803432	0.230391429757553	.	.
chr1	74850152	74850651	chr1	74806444	74806943	Gm16582|chr1:74806444-74806943	0.131338343481624	.	.
chr1	74850152	74850651	chr1	74806952	74807451	Gm16582|chr1:74806952-74807451	0.140550666530236	.	.
chr1	74850152	74850651	chr1	74808065	74808564	Gm16582|chr1:74808065-74808564	0.0809660286866129	.	.
chr1	74850152	74850651	chr1	74824729	74825228	Gm16582|chr1:74824729-74825228	0.20312337590079	.	.
chr1	74850152	74850651	chr1	74829962	74830461	Gm16582|chr1:74829962-74830461	0.158866118848557	.	.
chr1	74850152	74850651	chr1	74858307	74858806	Gm16582|chr1:74858307-74858806	0.220478698791868	.	.
chr1	74850152	74850651	chr1	74880737	74881236	Gm16582|chr1:74880737-74881236	0.0681219562784055	.	.
chr1	74850152	74850651	chr1	74882110	74882609	Gm16582|chr1:74882110-74882609	0.082575236331369	.	.
chr1	74850152	74850651	chr1	74926640	74927139	Gm16582|chr1:74926640-74927139	0.0857438536953585	.	.
chr1	74850152	74850651	chr1	74964428	74964927	Gm16582|chr1:74964428-74964927	0.125272106036204	.	.
chr1	74850152	74850651	chr1	75016818	75017317	Gm16582|chr1:75016818-75017317	0.0882395783837913	.	.
chr1	74850152	74850651	chr1	75141393	75141892	Gm16582|chr1:75141393-75141892	0.0731111687025566	.	.
chr1	74850152	74850651	chr1	75218312	75218811	Gm16582|chr1:75218312-75218811	0.140413377180228	.	.
chr1	74850152	74850651	chr1	75244823	75245322	Gm16582|chr1:75244823-75245322	0.0729917115942652	.	.
chr1	74851328	74851827	chr1	74784124	74784623	Gm16582|chr1:74784124-74784623	0.14728183546706	.	.
chr1	74851328	74851827	chr1	74787775	74788274	Gm16582|chr1:74787775-74788274	0.158260972852165	.	.
chr1	74851328	74851827	chr1	74793218	74793717	Gm16582|chr1:74793218-74793717	0.134911816638263	.	.
chr1	74851328	74851827	chr1	74794449	74794948	Gm16582|chr1:74794449-74794948	0.19036150269852	.	.
chr1	74851328	74851827	chr1	74800566	74801065	Gm16582|chr1:74800566-74801065	0.107202421537419	.	.
chr1	74851328	74851827	chr1	74802933	74803432	Gm16582|chr1:74802933-74803432	0.0813891615744127	.	.
chr1	74851328	74851827	chr1	74806444	74806943	Gm16582|chr1:74806444-74806943	0.085704487092512	.	.
chr1	74851328	74851827	chr1	74806952	74807451	Gm16582|chr1:74806952-74807451	0.0775553464155295	.	.
chr1	74851328	74851827	chr1	74808065	74808564	Gm16582|chr1:74808065-74808564	0.09510745088371	.	.
chr1	74851328	74851827	chr1	74817277	74817776	Gm16582|chr1:74817277-74817776	0.0981878146894864	.	.
chr1	74851328	74851827	chr1	74824729	74825228	Gm16582|chr1:74824729-74825228	0.244019649128111	.	.
chr1	74851328	74851827	chr1	74843117	74843616	Gm16582|chr1:74843117-74843616	0.104948070755602	.	.
chr1	74851328	74851827	chr1	74848813	74849312	Gm16582|chr1:74848813-74849312	0.134162395272158	.	.
chr1	74851328	74851827	chr1	74858307	74858806	Gm16582|chr1:74858307-74858806	0.0959195526134997	.	.
chr1	74851328	74851827	chr1	74880737	74881236	Gm16582|chr1:74880737-74881236	0.104098500790873	.	.
chr1	74851328	74851827	chr1	74894978	74895477	Gm16582|chr1:74894978-74895477	0.204253144024567	.	.
chr1	74851328	74851827	chr1	74900755	74901254	Gm16582|chr1:74900755-74901254	0.0797568954839491	.	.
chr1	74851328	74851827	chr1	74964428	74964927	Gm16582|chr1:74964428-74964927	0.13424275489648	.	.
chr1	74851328	74851827	chr1	75141393	75141892	Gm16582|chr1:75141393-75141892	0.0892776647575275	.	.
chr1	74851328	74851827	chr1	75218312	75218811	Gm16582|chr1:75218312-75218811	0.221793691520296	.	.
chr1	74851328	74851827	chr1	75218312	75218811	Gm16582|chr1:75218312-75218811	0.221793691520297	.	.
chr1	74851328	74851827	chr1	75244044	75244543	Gm16582|chr1:75244044-75244543	0.126286019693014	.	.
chr1	74851328	74851827	chr1	75244823	75245322	Gm16582|chr1:75244823-75245322	0.0703260316337248	.	.
chr1	74854708	74855207	chr1	74673255	74673754	Cdk5r2|chr1:74673255-74673754	0.151475943099429	.	.
chr1	74854708	74855207	chr1	74759797	74760296	Cdk5r2|chr1:74759797-74760296	0.116015947252925	.	.
chr1	74854708	74855207	chr1	74763029	74763528	Cdk5r2|chr1:74763029-74763528	0.169771056108725	.	.
chr1	74854708	74855207	chr1	74784124	74784623	Cdk5r2|chr1:74784124-74784623	0.174311473542656	.	.
chr1	74854708	74855207	chr1	74787775	74788274	Cdk5r2|chr1:74787775-74788274	0.13872253098326	.	.
chr1	74854708	74855207	chr1	74793218	74793717	Cdk5r2|chr1:74793218-74793717	0.086242626721246	.	.
chr1	74854708	74855207	chr1	74794449	74794948	Cdk5r2|chr1:74794449-74794948	0.142061156411919	.	.
chr1	74854708	74855207	chr1	74799965	74800464	Cdk5r2|chr1:74799965-74800464	0.132223056130119	.	.
chr1	74854708	74855207	chr1	74802933	74803432	Cdk5r2|chr1:74802933-74803432	0.114918024045718	.	.
chr1	74854708	74855207	chr1	74806444	74806943	Cdk5r2|chr1:74806444-74806943	0.130163346369812	.	.
chr1	74854708	74855207	chr1	74806952	74807451	Cdk5r2|chr1:74806952-74807451	0.152931283922547	.	.
chr1	74854708	74855207	chr1	74808065	74808564	Cdk5r2|chr1:74808065-74808564	0.0996799865053722	.	.
chr1	74854708	74855207	chr1	74816731	74817230	Cdk5r2|chr1:74816731-74817230	0.158281706462574	.	.
chr1	74854708	74855207	chr1	74817277	74817776	Cdk5r2|chr1:74817277-74817776	0.153487010481046	.	.
chr1	74854708	74855207	chr1	74824729	74825228	Cdk5r2|chr1:74824729-74825228	0.280790571450766	.	.
chr1	74854708	74855207	chr1	74829962	74830461	Cdk5r2|chr1:74829962-74830461	0.10450748563893	.	.
chr1	74854708	74855207	chr1	74858307	74858806	Cdk5r2|chr1:74858307-74858806	0.202622120159281	.	.
chr1	74854708	74855207	chr1	74882110	74882609	Cdk5r2|chr1:74882110-74882609	0.072838191989259	.	.
chr1	74854708	74855207	chr1	74894978	74895477	Cdk5r2|chr1:74894978-74895477	0.105293147865284	.	.
chr1	74854708	74855207	chr1	74900755	74901254	Cdk5r2|chr1:74900755-74901254	0.203463720300979	.	.
chr1	74854708	74855207	chr1	74964428	74964927	Cdk5r2|chr1:74964428-74964927	0.0685165131983141	.	.
chr1	74854708	74855207	chr1	75016818	75017317	Cdk5r2|chr1:75016818-75017317	0.137985342782918	.	.
chr1	74854708	74855207	chr1	75031996	75032495	Cdk5r2|chr1:75031996-75032495	0.0710750657524392	.	.
chr1	74854708	74855207	chr1	75218312	75218811	Cdk5r2|chr1:75218312-75218811	0.252187199619353	.	.
chr1	74854708	74855207	chr1	75244044	75244543	Cdk5r2|chr1:75244044-75244543	0.176292901141438	.	.
chr1	74892867	74893366	chr1	74784124	74784623	Cryba2|chr1:74784124-74784623	0.106432831747972	.	.
chr1	74892867	74893366	chr1	74787775	74788274	Cryba2|chr1:74787775-74788274	0.0958379390732232	.	.
chr1	74892867	74893366	chr1	74794449	74794948	Cryba2|chr1:74794449-74794948	0.180324963347451	.	.
chr1	74892867	74893366	chr1	74799965	74800464	Cryba2|chr1:74799965-74800464	0.0779382499361436	.	.
chr1	74892867	74893366	chr1	74800566	74801065	Cryba2|chr1:74800566-74801065	0.119700558462676	.	.
chr1	74892867	74893366	chr1	74802933	74803432	Cryba2|chr1:74802933-74803432	0.134354612807213	.	.
chr1	74892867	74893366	chr1	74806444	74806943	Cryba2|chr1:74806444-74806943	0.106346510431435	.	.
chr1	74892867	74893366	chr1	74806952	74807451	Cryba2|chr1:74806952-74807451	0.187894663098132	.	.
chr1	74892867	74893366	chr1	74817277	74817776	Cryba2|chr1:74817277-74817776	0.160880752708619	.	.
chr1	74892867	74893366	chr1	74824729	74825228	Cryba2|chr1:74824729-74825228	0.11833014076112	.	.
chr1	74892867	74893366	chr1	74882110	74882609	Cryba2|chr1:74882110-74882609	0.0972882250971824	.	.
chr1	74892867	74893366	chr1	74894978	74895477	Cryba2|chr1:74894978-74895477	0.155574113232449	.	.
chr1	74892867	74893366	chr1	74900755	74901254	Cryba2|chr1:74900755-74901254	0.0886852811203064	.	.
chr1	74892867	74893366	chr1	74958193	74958692	Cryba2|chr1:74958193-74958692	0.08621919297448	.	.
chr1	74892867	74893366	chr1	75218312	75218811	Cryba2|chr1:75218312-75218811	0.194795473288929	.	.
chr1	74892867	74893366	chr1	75244044	75244543	Cryba2|chr1:75244044-75244543	0.126118970267734	.	.
chr1	74893408	74893907	chr1	74787775	74788274	Cryba2|chr1:74787775-74788274	0.0952667836299559	.	.
chr1	74893408	74893907	chr1	74824729	74825228	Cryba2|chr1:74824729-74825228	0.079155695675812	.	.
chr1	74893408	74893907	chr1	75218312	75218811	Cryba2|chr1:75218312-75218811	0.112501389522786	.	.
chr1	74935357	74935856	chr1	74759797	74760296	Cfap65|chr1:74759797-74760296	0.0914948951400723	.	.
chr1	74935357	74935856	chr1	74772969	74773468	Cfap65|chr1:74772969-74773468	0.0803313854643339	.	.
chr1	74935357	74935856	chr1	74784124	74784623	Cfap65|chr1:74784124-74784623	0.104140091696825	.	.
chr1	74935357	74935856	chr1	74787775	74788274	Cfap65|chr1:74787775-74788274	0.0727534495874737	.	.
chr1	74935357	74935856	chr1	74806444	74806943	Cfap65|chr1:74806444-74806943	0.157527693467961	.	.
chr1	74935357	74935856	chr1	74806952	74807451	Cfap65|chr1:74806952-74807451	0.0997453161679257	.	.
chr1	74935357	74935856	chr1	75024118	75024617	Cfap65|chr1:75024118-75024617	0.188687499729913	.	.
chr1	74935357	74935856	chr1	75128586	75129085	Cfap65|chr1:75128586-75129085	0.108760748403301	.	.
chr1	74935357	74935856	chr1	75218312	75218811	Cfap65|chr1:75218312-75218811	0.0879979315532484	.	.
chr1	75124760	75125259	chr1	74759797	74760296	Nhej1|chr1:74759797-74760296	0.0753493292152168	.	.
chr1	75124760	75125259	chr1	74784124	74784623	Nhej1|chr1:74784124-74784623	0.196923454511683	.	.
chr1	75124760	75125259	chr1	74787775	74788274	Nhej1|chr1:74787775-74788274	0.151417408832982	.	.
chr1	75124760	75125259	chr1	74793218	74793717	Nhej1|chr1:74793218-74793717	0.132949523942186	.	.
chr1	75124760	75125259	chr1	74794449	74794948	Nhej1|chr1:74794449-74794948	0.152899428640753	.	.
chr1	75124760	75125259	chr1	74799965	74800464	Nhej1|chr1:74799965-74800464	0.11600040181357	.	.
chr1	75124760	75125259	chr1	74802933	74803432	Nhej1|chr1:74802933-74803432	0.194134372024425	.	.
chr1	75124760	75125259	chr1	74806444	74806943	Nhej1|chr1:74806444-74806943	0.0790925285818599	.	.
chr1	75124760	75125259	chr1	74806952	74807451	Nhej1|chr1:74806952-74807451	0.101234759560068	.	.
chr1	75124760	75125259	chr1	74808065	74808564	Nhej1|chr1:74808065-74808564	0.16377499738415	.	.
chr1	75124760	75125259	chr1	74816731	74817230	Nhej1|chr1:74816731-74817230	0.207123460169718	.	.
chr1	75124760	75125259	chr1	74817277	74817776	Nhej1|chr1:74817277-74817776	0.220332854427747	.	.
chr1	75124760	75125259	chr1	74824729	74825228	Nhej1|chr1:74824729-74825228	0.215462239445631	.	.
chr1	75124760	75125259	chr1	74829962	74830461	Nhej1|chr1:74829962-74830461	0.0907680830073641	.	.
chr1	75124760	75125259	chr1	74858307	74858806	Nhej1|chr1:74858307-74858806	0.168026341580693	.	.
chr1	75124760	75125259	chr1	74882110	74882609	Nhej1|chr1:74882110-74882609	0.0837191519458501	.	.
chr1	75124760	75125259	chr1	74894978	74895477	Nhej1|chr1:74894978-74895477	0.136638450205731	.	.
chr1	75124760	75125259	chr1	74900755	74901254	Nhej1|chr1:74900755-74901254	0.145049523427853	.	.
chr1	75124760	75125259	chr1	74926640	74927139	Nhej1|chr1:74926640-74927139	0.088976388905337	.	.
chr1	75124760	75125259	chr1	74948735	74949234	Nhej1|chr1:74948735-74949234	0.127728614270313	.	.
chr1	75124760	75125259	chr1	74964428	74964927	Nhej1|chr1:74964428-74964927	0.113353737148523	.	.
chr1	75124760	75125259	chr1	75016818	75017317	Nhej1|chr1:75016818-75017317	0.0831034725500124	.	.
chr1	75124760	75125259	chr1	75141393	75141892	Nhej1|chr1:75141393-75141892	0.073697278705056	.	.
chr1	75124760	75125259	chr1	75218312	75218811	Nhej1|chr1:75218312-75218811	0.244150858370599	.	.
chr1	75124760	75125259	chr1	75244044	75244543	Nhej1|chr1:75244044-75244543	0.0872432926828164	.	.
chr1	75133313	75133812	chr1	74784124	74784623	Slc23a3|chr1:74784124-74784623	0.23578609050544	.	.
chr1	75133313	75133812	chr1	74787775	74788274	Slc23a3|chr1:74787775-74788274	0.154594627709081	.	.
chr1	75133313	75133812	chr1	74793218	74793717	Slc23a3|chr1:74793218-74793717	0.201367171544643	.	.
chr1	75133313	75133812	chr1	74794449	74794948	Slc23a3|chr1:74794449-74794948	0.296367563686808	.	.
chr1	75133313	75133812	chr1	74799965	74800464	Slc23a3|chr1:74799965-74800464	0.0767733929374993	.	.
chr1	75133313	75133812	chr1	74800566	74801065	Slc23a3|chr1:74800566-74801065	0.105196928976477	.	.
chr1	75133313	75133812	chr1	74802933	74803432	Slc23a3|chr1:74802933-74803432	0.186862249293912	.	.
chr1	75133313	75133812	chr1	74806444	74806943	Slc23a3|chr1:74806444-74806943	0.0970267376751998	.	.
chr1	75133313	75133812	chr1	74806952	74807451	Slc23a3|chr1:74806952-74807451	0.204752079562546	.	.
chr1	75133313	75133812	chr1	74816731	74817230	Slc23a3|chr1:74816731-74817230	0.0858396143992431	.	.
chr1	75133313	75133812	chr1	74817277	74817776	Slc23a3|chr1:74817277-74817776	0.213292108221187	.	.
chr1	75133313	75133812	chr1	74824729	74825228	Slc23a3|chr1:74824729-74825228	0.365169865834408	.	.
chr1	75133313	75133812	chr1	74829962	74830461	Slc23a3|chr1:74829962-74830461	0.16220247344367	.	.
chr1	75133313	75133812	chr1	74843117	74843616	Slc23a3|chr1:74843117-74843616	0.125986708378161	.	.
chr1	75133313	75133812	chr1	74858307	74858806	Slc23a3|chr1:74858307-74858806	0.149310739308344	.	.
chr1	75133313	75133812	chr1	74880737	74881236	Slc23a3|chr1:74880737-74881236	0.173302629131188	.	.
chr1	75133313	75133812	chr1	74882110	74882609	Slc23a3|chr1:74882110-74882609	0.153677126468116	.	.
chr1	75133313	75133812	chr1	74894978	74895477	Slc23a3|chr1:74894978-74895477	0.276092763444026	.	.
chr1	75133313	75133812	chr1	74900755	74901254	Slc23a3|chr1:74900755-74901254	0.228843570414557	.	.
chr1	75133313	75133812	chr1	74964428	74964927	Slc23a3|chr1:74964428-74964927	0.0805766521129351	.	.
chr1	75133313	75133812	chr1	75016818	75017317	Slc23a3|chr1:75016818-75017317	0.18695000962223	.	.
chr1	75133313	75133812	chr1	75023523	75024022	Slc23a3|chr1:75023523-75024022	0.0959610708093844	.	.
chr1	75133313	75133812	chr1	75052015	75052514	Slc23a3|chr1:75052015-75052514	0.0875621998652148	.	.
chr1	75133313	75133812	chr1	75141393	75141892	Slc23a3|chr1:75141393-75141892	0.284223641187782	.	.
chr1	75133313	75133812	chr1	75218312	75218811	Slc23a3|chr1:75218312-75218811	0.543603364345127	.	.
chr1	75133313	75133812	chr1	75244044	75244543	Slc23a3|chr1:75244044-75244543	0.180689088426947	.	.
chr1	75142499	75142998	chr1	74784124	74784623	Cnppd1|chr1:74784124-74784623	0.207898662887921	.	.
chr1	75142499	75142998	chr1	74784124	74784623	Retreg2|chr1:74784124-74784623	0.207898662887921	.	.
chr1	75142499	75142998	chr1	74787775	74788274	Cnppd1|chr1:74787775-74788274	0.127274939871959	.	.
chr1	75142499	75142998	chr1	74787775	74788274	Retreg2|chr1:74787775-74788274	0.127274939871959	.	.
chr1	75142499	75142998	chr1	74793218	74793717	Cnppd1|chr1:74793218-74793717	0.13689547291095	.	.
chr1	75142499	75142998	chr1	74793218	74793717	Retreg2|chr1:74793218-74793717	0.13689547291095	.	.
chr1	75142499	75142998	chr1	74794449	74794948	Cnppd1|chr1:74794449-74794948	0.156013912506665	.	.
chr1	75142499	75142998	chr1	74794449	74794948	Retreg2|chr1:74794449-74794948	0.156013912506665	.	.
chr1	75142499	75142998	chr1	74802933	74803432	Cnppd1|chr1:74802933-74803432	0.0993237069640311	.	.
chr1	75142499	75142998	chr1	74802933	74803432	Retreg2|chr1:74802933-74803432	0.0993237069640311	.	.
chr1	75142499	75142998	chr1	74806952	74807451	Cnppd1|chr1:74806952-74807451	0.0898240686010627	.	.
chr1	75142499	75142998	chr1	74806952	74807451	Retreg2|chr1:74806952-74807451	0.0898240686010627	.	.
chr1	75142499	75142998	chr1	74817277	74817776	Cnppd1|chr1:74817277-74817776	0.126566968706948	.	.
chr1	75142499	75142998	chr1	74817277	74817776	Retreg2|chr1:74817277-74817776	0.126566968706948	.	.
chr1	75142499	75142998	chr1	74824729	74825228	Cnppd1|chr1:74824729-74825228	0.219374698726392	.	.
chr1	75142499	75142998	chr1	74824729	74825228	Retreg2|chr1:74824729-74825228	0.219374698726392	.	.
chr1	75142499	75142998	chr1	74829962	74830461	Cnppd1|chr1:74829962-74830461	0.0782492607979119	.	.
chr1	75142499	75142998	chr1	74829962	74830461	Retreg2|chr1:74829962-74830461	0.0782492607979119	.	.
chr1	75142499	75142998	chr1	74848813	74849312	Cnppd1|chr1:74848813-74849312	0.163908410265749	.	.
chr1	75142499	75142998	chr1	74848813	74849312	Retreg2|chr1:74848813-74849312	0.163908410265749	.	.
chr1	75142499	75142998	chr1	74858307	74858806	Cnppd1|chr1:74858307-74858806	0.0774418409001458	.	.
chr1	75142499	75142998	chr1	74858307	74858806	Retreg2|chr1:74858307-74858806	0.0774418409001458	.	.
chr1	75142499	75142998	chr1	74880737	74881236	Cnppd1|chr1:74880737-74881236	0.129941809574619	.	.
chr1	75142499	75142998	chr1	74880737	74881236	Retreg2|chr1:74880737-74881236	0.129941809574619	.	.
chr1	75142499	75142998	chr1	74894978	74895477	Cnppd1|chr1:74894978-74895477	0.173231826688825	.	.
chr1	75142499	75142998	chr1	74894978	74895477	Retreg2|chr1:74894978-74895477	0.173231826688825	.	.
chr1	75142499	75142998	chr1	74900755	74901254	Cnppd1|chr1:74900755-74901254	0.121472363847729	.	.
chr1	75142499	75142998	chr1	74900755	74901254	Retreg2|chr1:74900755-74901254	0.121472363847729	.	.
chr1	75142499	75142998	chr1	74926640	74927139	Cnppd1|chr1:74926640-74927139	0.131581464626809	.	.
chr1	75142499	75142998	chr1	74926640	74927139	Retreg2|chr1:74926640-74927139	0.131581464626809	.	.
chr1	75142499	75142998	chr1	74948735	74949234	Cnppd1|chr1:74948735-74949234	0.0951842673650039	.	.
chr1	75142499	75142998	chr1	74948735	74949234	Retreg2|chr1:74948735-74949234	0.0951842673650039	.	.
chr1	75142499	75142998	chr1	75024118	75024617	Cnppd1|chr1:75024118-75024617	0.0697221382023124	.	.
chr1	75142499	75142998	chr1	75024118	75024617	Retreg2|chr1:75024118-75024617	0.0697221382023124	.	.
chr1	75142499	75142998	chr1	75052015	75052514	Cnppd1|chr1:75052015-75052514	0.117408237505437	.	.
chr1	75142499	75142998	chr1	75052015	75052514	Retreg2|chr1:75052015-75052514	0.117408237505437	.	.
chr1	75142499	75142998	chr1	75218312	75218811	Cnppd1|chr1:75218312-75218811	0.224970803122477	.	.
chr1	75142499	75142998	chr1	75218312	75218811	Retreg2|chr1:75218312-75218811	0.224970803122477	.	.
chr1	75142499	75142998	chr1	75244044	75244543	Cnppd1|chr1:75244044-75244543	0.0819247591049457	.	.
chr1	75142499	75142998	chr1	75244044	75244543	Retreg2|chr1:75244044-75244543	0.0819247591049457	.	.
chr1	75168424	75168923	chr1	74763029	74763528	Zfand2b|chr1:74763029-74763528	0.0862397235275788	.	.
chr1	75168424	75168923	chr1	74784124	74784623	Zfand2b|chr1:74784124-74784623	0.178388545842904	.	.
chr1	75168424	75168923	chr1	74787775	74788274	Zfand2b|chr1:74787775-74788274	0.107464846733312	.	.
chr1	75168424	75168923	chr1	74816731	74817230	Zfand2b|chr1:74816731-74817230	0.171510566658148	.	.
chr1	75168424	75168923	chr1	74817277	74817776	Zfand2b|chr1:74817277-74817776	0.083224326996383	.	.
chr1	75168424	75168923	chr1	74824729	74825228	Zfand2b|chr1:74824729-74825228	0.194779749543989	.	.
chr1	75168424	75168923	chr1	74829962	74830461	Zfand2b|chr1:74829962-74830461	0.144766043580715	.	.
chr1	75168424	75168923	chr1	74848813	74849312	Zfand2b|chr1:74848813-74849312	0.114338749719862	.	.
chr1	75168424	75168923	chr1	74858307	74858806	Zfand2b|chr1:74858307-74858806	0.187562561426089	.	.
chr1	75168424	75168923	chr1	74882110	74882609	Zfand2b|chr1:74882110-74882609	0.0750661203829421	.	.
chr1	75168424	75168923	chr1	74894978	74895477	Zfand2b|chr1:74894978-74895477	0.110559845800086	.	.
chr1	75168424	75168923	chr1	74900755	74901254	Zfand2b|chr1:74900755-74901254	0.104338200724313	.	.
chr1	75168424	75168923	chr1	75052015	75052514	Zfand2b|chr1:75052015-75052514	0.12849778536592	.	.
chr1	75168424	75168923	chr1	75141393	75141892	Zfand2b|chr1:75141393-75141892	0.136762357657325	.	.
chr1	75168424	75168923	chr1	75234571	75235070	Zfand2b|chr1:75234571-75235070	0.125389076965471	.	.
chr1	75168424	75168923	chr1	75239896	75240395	Zfand2b|chr1:75239896-75240395	0.0849617960558431	.	.
chr1	75168424	75168923	chr1	75244044	75244543	Zfand2b|chr1:75244044-75244543	0.0785153330575988	.	.
chr1	75169048	75169547	chr1	74858307	74858806	Zfand2b|chr1:74858307-74858806	0.139619822234948	.	.
chr1	75169048	75169547	chr1	74882110	74882609	Zfand2b|chr1:74882110-74882609	0.0740090441776051	.	.
chr1	75169048	75169547	chr1	74894978	74895477	Zfand2b|chr1:74894978-74895477	0.0802985030166966	.	.
chr1	75169048	75169547	chr1	74948735	74949234	Zfand2b|chr1:74948735-74949234	0.165304790198564	.	.
chr1	75169048	75169547	chr1	75234571	75235070	Zfand2b|chr1:75234571-75235070	0.141058422004563	.	.
chr1	75180079	75180578	chr1	74759797	74760296	Abcb6|chr1:74759797-74760296	0.116332446371172	.	.
chr1	75180079	75180578	chr1	74784124	74784623	Abcb6|chr1:74784124-74784623	0.0828693991299832	.	.
chr1	75180079	75180578	chr1	74787775	74788274	Abcb6|chr1:74787775-74788274	0.131265578628461	.	.
chr1	75180079	75180578	chr1	74793218	74793717	Abcb6|chr1:74793218-74793717	0.0722812813757735	.	.
chr1	75180079	75180578	chr1	74794449	74794948	Abcb6|chr1:74794449-74794948	0.120796533185209	.	.
chr1	75180079	75180578	chr1	74802933	74803432	Abcb6|chr1:74802933-74803432	0.0913114921640034	.	.
chr1	75180079	75180578	chr1	74816731	74817230	Abcb6|chr1:74816731-74817230	0.147999685539178	.	.
chr1	75180079	75180578	chr1	74817277	74817776	Abcb6|chr1:74817277-74817776	0.181331426892093	.	.
chr1	75180079	75180578	chr1	74824729	74825228	Abcb6|chr1:74824729-74825228	0.201414913077722	.	.
chr1	75180079	75180578	chr1	74829962	74830461	Abcb6|chr1:74829962-74830461	0.0939012695583912	.	.
chr1	75180079	75180578	chr1	74858307	74858806	Abcb6|chr1:74858307-74858806	0.100639281557717	.	.
chr1	75180079	75180578	chr1	74882110	74882609	Abcb6|chr1:74882110-74882609	0.0868803032554427	.	.
chr1	75180079	75180578	chr1	74926640	74927139	Abcb6|chr1:74926640-74927139	0.0971973045041567	.	.
chr1	75180079	75180578	chr1	75052015	75052514	Abcb6|chr1:75052015-75052514	0.0728831177444285	.	.
chr1	75180079	75180578	chr1	75141393	75141892	Abcb6|chr1:75141393-75141892	0.0978382264782698	.	.
chr1	75180079	75180578	chr1	75218312	75218811	Abcb6|chr1:75218312-75218811	0.241447110002914	.	.
chr1	75180079	75180578	chr1	75234571	75235070	Abcb6|chr1:75234571-75235070	0.109303151925223	.	.
chr1	75180079	75180578	chr1	75244044	75244543	Abcb6|chr1:75244044-75244543	0.0787176005013356	.	.
chr1	75191753	75192252	chr1	74784124	74784623	Ankzf1|chr1:74784124-74784623	0.101972279196824	.	.
chr1	75191753	75192252	chr1	74784124	74784623	Atg9a|chr1:74784124-74784623	0.101972279196824	.	.
chr1	75191753	75192252	chr1	74793218	74793717	Ankzf1|chr1:74793218-74793717	0.103275498992927	.	.
chr1	75191753	75192252	chr1	74793218	74793717	Atg9a|chr1:74793218-74793717	0.103275498992927	.	.
chr1	75191753	75192252	chr1	74794449	74794948	Ankzf1|chr1:74794449-74794948	0.19684117001696	.	.
chr1	75191753	75192252	chr1	74794449	74794948	Atg9a|chr1:74794449-74794948	0.19684117001696	.	.
chr1	75191753	75192252	chr1	74800566	74801065	Ankzf1|chr1:74800566-74801065	0.0909753469229115	.	.
chr1	75191753	75192252	chr1	74800566	74801065	Ankzf1|chr1:74800566-74801065	0.0909753469229116	.	.
chr1	75191753	75192252	chr1	74800566	74801065	Atg9a|chr1:74800566-74801065	0.0909753469229115	.	.
chr1	75191753	75192252	chr1	74800566	74801065	Atg9a|chr1:74800566-74801065	0.0909753469229116	.	.
chr1	75191753	75192252	chr1	74802933	74803432	Ankzf1|chr1:74802933-74803432	0.133849373509821	.	.
chr1	75191753	75192252	chr1	74802933	74803432	Atg9a|chr1:74802933-74803432	0.133849373509821	.	.
chr1	75191753	75192252	chr1	74806952	74807451	Ankzf1|chr1:74806952-74807451	0.113908480951925	.	.
chr1	75191753	75192252	chr1	74806952	74807451	Atg9a|chr1:74806952-74807451	0.113908480951925	.	.
chr1	75191753	75192252	chr1	74816731	74817230	Ankzf1|chr1:74816731-74817230	0.0926658141651774	.	.
chr1	75191753	75192252	chr1	74816731	74817230	Atg9a|chr1:74816731-74817230	0.0926658141651774	.	.
chr1	75191753	75192252	chr1	74817277	74817776	Ankzf1|chr1:74817277-74817776	0.110301041784689	.	.
chr1	75191753	75192252	chr1	74817277	74817776	Atg9a|chr1:74817277-74817776	0.110301041784689	.	.
chr1	75191753	75192252	chr1	74824729	74825228	Ankzf1|chr1:74824729-74825228	0.203356989442097	.	.
chr1	75191753	75192252	chr1	74824729	74825228	Atg9a|chr1:74824729-74825228	0.203356989442097	.	.
chr1	75191753	75192252	chr1	74829962	74830461	Ankzf1|chr1:74829962-74830461	0.124256938010872	.	.
chr1	75191753	75192252	chr1	74829962	74830461	Atg9a|chr1:74829962-74830461	0.124256938010872	.	.
chr1	75191753	75192252	chr1	74858307	74858806	Ankzf1|chr1:74858307-74858806	0.176596543392285	.	.
chr1	75191753	75192252	chr1	74858307	74858806	Atg9a|chr1:74858307-74858806	0.176596543392285	.	.
chr1	75191753	75192252	chr1	74880737	74881236	Ankzf1|chr1:74880737-74881236	0.102263097491994	.	.
chr1	75191753	75192252	chr1	74880737	74881236	Atg9a|chr1:74880737-74881236	0.102263097491994	.	.
chr1	75191753	75192252	chr1	74882110	74882609	Ankzf1|chr1:74882110-74882609	0.0917924159360028	.	.
chr1	75191753	75192252	chr1	74882110	74882609	Atg9a|chr1:74882110-74882609	0.0917924159360028	.	.
chr1	75191753	75192252	chr1	74894978	74895477	Ankzf1|chr1:74894978-74895477	0.11897951216006	.	.
chr1	75191753	75192252	chr1	74894978	74895477	Atg9a|chr1:74894978-74895477	0.11897951216006	.	.
chr1	75191753	75192252	chr1	74900755	74901254	Ankzf1|chr1:74900755-74901254	0.108029740036613	.	.
chr1	75191753	75192252	chr1	74900755	74901254	Atg9a|chr1:74900755-74901254	0.108029740036613	.	.
chr1	75191753	75192252	chr1	75016818	75017317	Ankzf1|chr1:75016818-75017317	0.109918626490326	.	.
chr1	75191753	75192252	chr1	75016818	75017317	Atg9a|chr1:75016818-75017317	0.109918626490326	.	.
chr1	75191753	75192252	chr1	75141393	75141892	Ankzf1|chr1:75141393-75141892	0.151129106387402	.	.
chr1	75191753	75192252	chr1	75141393	75141892	Atg9a|chr1:75141393-75141892	0.151129106387402	.	.
chr1	75191753	75192252	chr1	75218312	75218811	Ankzf1|chr1:75218312-75218811	0.282230397978369	.	.
chr1	75191753	75192252	chr1	75218312	75218811	Atg9a|chr1:75218312-75218811	0.282230397978369	.	.
chr1	75191753	75192252	chr1	75244044	75244543	Ankzf1|chr1:75244044-75244543	0.156161624289753	.	.
chr1	75191753	75192252	chr1	75244044	75244543	Atg9a|chr1:75244044-75244543	0.156161624289753	.	.
chr1	75191753	75192252	chr1	75244823	75245322	Ankzf1|chr1:75244823-75245322	0.0950900076225185	.	.
chr1	75191753	75192252	chr1	75244823	75245322	Atg9a|chr1:75244823-75245322	0.0950900076225185	.	.
chr1	75192415	75192914	chr1	74784124	74784623	Ankzf1|chr1:74784124-74784623	0.141477740151349	.	.
chr1	75192415	75192914	chr1	74784124	74784623	Atg9a|chr1:74784124-74784623	0.141477740151349	.	.
chr1	75192415	75192914	chr1	74787775	74788274	Ankzf1|chr1:74787775-74788274	0.244046136449229	.	.
chr1	75192415	75192914	chr1	74787775	74788274	Atg9a|chr1:74787775-74788274	0.244046136449229	.	.
chr1	75192415	75192914	chr1	74793218	74793717	Ankzf1|chr1:74793218-74793717	0.113494843937428	.	.
chr1	75192415	75192914	chr1	74793218	74793717	Atg9a|chr1:74793218-74793717	0.113494843937428	.	.
chr1	75192415	75192914	chr1	74794449	74794948	Ankzf1|chr1:74794449-74794948	0.0895093703558816	.	.
chr1	75192415	75192914	chr1	74794449	74794948	Atg9a|chr1:74794449-74794948	0.0895093703558816	.	.
chr1	75192415	75192914	chr1	74802933	74803432	Ankzf1|chr1:74802933-74803432	0.139783583478848	.	.
chr1	75192415	75192914	chr1	74802933	74803432	Atg9a|chr1:74802933-74803432	0.139783583478848	.	.
chr1	75192415	75192914	chr1	74808065	74808564	Ankzf1|chr1:74808065-74808564	0.0974394531332843	.	.
chr1	75192415	75192914	chr1	74808065	74808564	Atg9a|chr1:74808065-74808564	0.0974394531332843	.	.
chr1	75192415	75192914	chr1	74816731	74817230	Ankzf1|chr1:74816731-74817230	0.175839585431248	.	.
chr1	75192415	75192914	chr1	74816731	74817230	Atg9a|chr1:74816731-74817230	0.175839585431248	.	.
chr1	75192415	75192914	chr1	74817277	74817776	Ankzf1|chr1:74817277-74817776	0.129795829400696	.	.
chr1	75192415	75192914	chr1	74817277	74817776	Atg9a|chr1:74817277-74817776	0.129795829400696	.	.
chr1	75192415	75192914	chr1	74824729	74825228	Ankzf1|chr1:74824729-74825228	0.283639538059312	.	.
chr1	75192415	75192914	chr1	74824729	74825228	Atg9a|chr1:74824729-74825228	0.283639538059312	.	.
chr1	75192415	75192914	chr1	74829962	74830461	Ankzf1|chr1:74829962-74830461	0.099768362994447	.	.
chr1	75192415	75192914	chr1	74829962	74830461	Atg9a|chr1:74829962-74830461	0.099768362994447	.	.
chr1	75192415	75192914	chr1	74858307	74858806	Ankzf1|chr1:74858307-74858806	0.256878377094334	.	.
chr1	75192415	75192914	chr1	74858307	74858806	Atg9a|chr1:74858307-74858806	0.256878377094334	.	.
chr1	75192415	75192914	chr1	74894978	74895477	Ankzf1|chr1:74894978-74895477	0.103434363866266	.	.
chr1	75192415	75192914	chr1	74894978	74895477	Atg9a|chr1:74894978-74895477	0.103434363866266	.	.
[truncated: 126,689 more rows]
