# Supplementary material for: Single-cell analysis of chromatin accessibility in the adult mouse brain
Source: Nature. 2023 Dec 13;624(7991):378–89. doi: 10.1038/s41586-023-06824-9 (PMC10719105; doi:10.1038/s41586-023-06824-9)
Supplement: Supplementary file 3 — Supplementary Tables 1–25 and their legends. [file 41586_2023_6824_MOESM3_ESM.zip › 2023-03-05453B-s3/SI Tables/SI Table 13 Summary of all the gene-cCRE correlations/sa2subclass.L5_NP_CTX_Glut.pdc.bedpe]

chr1	3671529	3672028	chr1	3511633	3512132	Xkr4|chr1:3511633-3512132	0.169380068038875	.	.
chr1	4785497	4785996	chr1	4926263	4926762	Mrpl15|chr1:4926263-4926762	0.124403950980971	.	.
chr1	4785497	4785996	chr1	5082818	5083317	Mrpl15|chr1:5082818-5083317	0.11226238370929	.	.
chr1	4807592	4808091	chr1	5018611	5019110	Lypla1|chr1:5018611-5019110	0.0649174911975957	.	.
chr1	4807592	4808091	chr1	5082818	5083317	Lypla1|chr1:5082818-5083317	0.0911154546529139	.	.
chr1	4857480	4857979	chr1	5018611	5019110	Tcea1|chr1:5018611-5019110	0.279176639542193	.	.
chr1	4857480	4857979	chr1	5082818	5083317	Tcea1|chr1:5082818-5083317	0.089199157522143	.	.
chr1	4857480	4857979	chr1	5082818	5083317	Tcea1|chr1:5082818-5083317	0.0891991575221431	.	.
chr1	4858123	4858622	chr1	4873266	4873765	Tcea1|chr1:4873266-4873765	0.0748521837999686	.	.
chr1	4858123	4858622	chr1	5019201	5019700	Tcea1|chr1:5019201-5019700	0.0969771465083992	.	.
chr1	5070122	5070621	chr1	4766696	4767195	Atp6v1h|chr1:4766696-4767195	0.158391006270177	.	.
chr1	5070122	5070621	chr1	4766696	4767195	Rgs20|chr1:4766696-4767195	0.158391006270177	.	.
chr1	5070122	5070621	chr1	5103120	5103619	Atp6v1h|chr1:5103120-5103619	0.0746038616788585	.	.
chr1	5070122	5070621	chr1	5103120	5103619	Rgs20|chr1:5103120-5103619	0.0746038616788585	.	.
chr1	6214386	6214885	chr1	6406344	6406843	4732440D04Rik|chr1:6406344-6406843	0.131210740819313	.	.
chr1	6214386	6214885	chr1	6441268	6441767	4732440D04Rik|chr1:6441268-6441767	0.0629530005594605	.	.
chr1	6214386	6214885	chr1	6483297	6483796	4732440D04Rik|chr1:6483297-6483796	0.0752944670579296	.	.
chr1	6214899	6215398	chr1	6272212	6272711	4732440D04Rik|chr1:6272212-6272711	0.0587065925627932	.	.
chr1	6214899	6215398	chr1	6441268	6441767	4732440D04Rik|chr1:6441268-6441767	0.106788628561256	.	.
chr1	6214899	6215398	chr1	6483297	6483796	4732440D04Rik|chr1:6483297-6483796	0.0936589776309427	.	.
chr1	6359916	6360415	chr1	6406344	6406843	Alkal1|chr1:6406344-6406843	0.0912261410631903	.	.
chr1	6359916	6360415	chr1	6441268	6441767	Alkal1|chr1:6441268-6441767	0.10417793335832	.	.
chr1	6359916	6360415	chr1	6483297	6483796	Alkal1|chr1:6483297-6483796	0.0634583431296289	.	.
chr1	6359916	6360415	chr1	6510327	6510826	Alkal1|chr1:6510327-6510826	0.0695077956013204	.	.
chr1	7088594	7089093	chr1	6760502	6761001	Pcmtd1|chr1:6760502-6761001	0.137956898449248	.	.
chr1	7088594	7089093	chr1	6858934	6859433	Pcmtd1|chr1:6858934-6859433	0.10135970844548	.	.
chr1	7088594	7089093	chr1	7010156	7010655	Pcmtd1|chr1:7010156-7010655	0.0628282522958524	.	.
chr1	7397837	7398336	chr1	7543474	7543973	Gm26901|chr1:7543474-7543973	0.157910519588749	.	.
chr1	9298975	9299474	chr1	9207173	9207672	Sntg1|chr1:9207173-9207672	0.0978956928167939	.	.
chr1	9298975	9299474	chr1	9289706	9290205	Sntg1|chr1:9289706-9290205	0.0576180044426508	.	.
chr1	9299496	9299995	chr1	9541113	9541612	Sntg1|chr1:9541113-9541612	0.123537513776053	.	.
chr1	9299496	9299995	chr1	9616118	9616617	Sntg1|chr1:9616118-9616617	0.073387558370986	.	.
chr1	9545042	9545541	chr1	9541113	9541612	Rrs1|chr1:9541113-9541612	0.15738174780618	.	.
chr1	9545042	9545541	chr1	9812231	9812730	Rrs1|chr1:9812231-9812730	0.0667494675553347	.	.
chr1	9545042	9545541	chr1	9848033	9848532	Rrs1|chr1:9848033-9848532	0.0592338479183558	.	.
chr1	9600949	9601448	chr1	9289706	9290205	Vxn|chr1:9289706-9290205	0.122079733842863	.	.
chr1	9600949	9601448	chr1	9573148	9573647	Vxn|chr1:9573148-9573647	0.059189984283544	.	.
chr1	9600949	9601448	chr1	9591855	9592354	Vxn|chr1:9591855-9592354	0.274561370070731	.	.
chr1	9600949	9601448	chr1	9616118	9616617	Vxn|chr1:9616118-9616617	0.186054219358406	.	.
chr1	9600949	9601448	chr1	9616118	9616617	Vxn|chr1:9616118-9616617	0.186054219358407	.	.
chr1	9600949	9601448	chr1	9645005	9645504	Vxn|chr1:9645005-9645504	0.342990643719412	.	.
chr1	9600949	9601448	chr1	9645672	9646171	Vxn|chr1:9645672-9646171	0.40221955573269	.	.
chr1	9600949	9601448	chr1	9815710	9816209	Vxn|chr1:9815710-9816209	0.0862839170765772	.	.
chr1	9601474	9601973	chr1	9289706	9290205	Vxn|chr1:9289706-9290205	0.07874220662487	.	.
chr1	9601474	9601973	chr1	9289706	9290205	Vxn|chr1:9289706-9290205	0.0787422066248701	.	.
chr1	9601474	9601973	chr1	9573148	9573647	Vxn|chr1:9573148-9573647	0.168690497150419	.	.
chr1	9601474	9601973	chr1	9591855	9592354	Vxn|chr1:9591855-9592354	0.156167383518393	.	.
chr1	9601474	9601973	chr1	9616118	9616617	Vxn|chr1:9616118-9616617	0.0869534519874675	.	.
chr1	9601474	9601973	chr1	9645005	9645504	Vxn|chr1:9645005-9645504	0.221097780780609	.	.
chr1	9601474	9601973	chr1	9645672	9646171	Vxn|chr1:9645672-9646171	0.251247878720441	.	.
chr1	9601474	9601973	chr1	9815710	9816209	Vxn|chr1:9815710-9816209	0.0792530017671983	.	.
chr1	9601474	9601973	chr1	9816219	9816718	Vxn|chr1:9816219-9816718	0.0661916856632821	.	.
chr1	9630048	9630547	chr1	9591855	9592354	2610203C22Rik|chr1:9591855-9592354	0.44812175211394	.	.
chr1	9630048	9630547	chr1	9616118	9616617	2610203C22Rik|chr1:9616118-9616617	0.425861074136289	.	.
chr1	9630048	9630547	chr1	9645005	9645504	2610203C22Rik|chr1:9645005-9645504	0.541055632444647	.	.
chr1	9630048	9630547	chr1	9645672	9646171	2610203C22Rik|chr1:9645672-9646171	0.520432821289101	.	.
chr1	9630048	9630547	chr1	9770567	9771066	2610203C22Rik|chr1:9770567-9771066	0.0874590070608841	.	.
chr1	9630048	9630547	chr1	9812231	9812730	2610203C22Rik|chr1:9812231-9812730	0.200699458387408	.	.
chr1	9630048	9630547	chr1	9823372	9823871	2610203C22Rik|chr1:9823372-9823871	0.117250711986169	.	.
chr1	9700259	9700758	chr1	9289706	9290205	Mybl1|chr1:9289706-9290205	0.0763615606822688	.	.
chr1	9700259	9700758	chr1	9298270	9298769	Mybl1|chr1:9298270-9298769	0.0624140683980743	.	.
chr1	9700259	9700758	chr1	9573148	9573647	Mybl1|chr1:9573148-9573647	0.0810894743272285	.	.
chr1	9700259	9700758	chr1	9772700	9773199	Mybl1|chr1:9772700-9773199	0.113275200336787	.	.
chr1	9700259	9700758	chr1	9848033	9848532	Mybl1|chr1:9848033-9848532	0.144270963211675	.	.
chr1	9747574	9748073	chr1	9848033	9848532	1700034P13Rik|chr1:9848033-9848532	0.143531899905269	.	.
chr1	9747574	9748073	chr1	9848033	9848532	Vcpip1|chr1:9848033-9848532	0.143531899905269	.	.
chr1	9748256	9748755	chr1	9289706	9290205	1700034P13Rik|chr1:9289706-9290205	0.200265069936521	.	.
chr1	9748256	9748755	chr1	9289706	9290205	Vcpip1|chr1:9289706-9290205	0.200265069936521	.	.
chr1	9748256	9748755	chr1	9298270	9298769	1700034P13Rik|chr1:9298270-9298769	0.125160484721607	.	.
chr1	9748256	9748755	chr1	9298270	9298769	Vcpip1|chr1:9298270-9298769	0.125160484721607	.	.
chr1	9748256	9748755	chr1	9848033	9848532	1700034P13Rik|chr1:9848033-9848532	0.121813397444676	.	.
chr1	9748256	9748755	chr1	9848033	9848532	Vcpip1|chr1:9848033-9848532	0.121813397444676	.	.
chr1	9748256	9748755	chr1	9993716	9994215	1700034P13Rik|chr1:9993716-9994215	0.0754147442465611	.	.
chr1	9748256	9748755	chr1	9993716	9994215	Vcpip1|chr1:9993716-9994215	0.0754147442465611	.	.
chr1	9798078	9798577	chr1	9591855	9592354	Sgk3|chr1:9591855-9592354	0.0904279393261774	.	.
chr1	9798078	9798577	chr1	9616118	9616617	Sgk3|chr1:9616118-9616617	0.155853383662783	.	.
chr1	9798078	9798577	chr1	9645005	9645504	Sgk3|chr1:9645005-9645504	0.0884808363529007	.	.
chr1	9798078	9798577	chr1	9645672	9646171	Sgk3|chr1:9645672-9646171	0.0721086118971318	.	.
chr1	9798078	9798577	chr1	9770567	9771066	Sgk3|chr1:9770567-9771066	0.0849309861767228	.	.
chr1	9908384	9908883	chr1	9541113	9541612	Mcmdc2|chr1:9541113-9541612	0.176482807594611	.	.
chr1	9908384	9908883	chr1	9645672	9646171	Mcmdc2|chr1:9645672-9646171	0.0722456856882807	.	.
chr1	9908384	9908883	chr1	9823372	9823871	Mcmdc2|chr1:9823372-9823871	0.0885505442671615	.	.
chr1	9943920	9944419	chr1	9541113	9541612	Snhg6|chr1:9541113-9541612	0.106412990555187	.	.
chr1	9943920	9944419	chr1	9876801	9877300	Snhg6|chr1:9876801-9877300	0.0697997818006401	.	.
chr1	10232855	10233354	chr1	10039501	10040000	Arfgef1|chr1:10039501-10040000	0.0604887122653729	.	.
chr1	10232855	10233354	chr1	10089475	10089974	Arfgef1|chr1:10089475-10089974	0.0878033642836117	.	.
chr1	10232855	10233354	chr1	10300525	10301024	Arfgef1|chr1:10300525-10301024	0.0792773642970227	.	.
chr1	10719713	10720212	chr1	10449597	10450096	Cpa6|chr1:10449597-10450096	0.0911089579509498	.	.
chr1	10719713	10720212	chr1	10573141	10573640	Cpa6|chr1:10573141-10573640	0.0626789492859875	.	.
chr1	10719713	10720212	chr1	10596332	10596831	Cpa6|chr1:10596332-10596831	0.111416394587657	.	.
chr1	10719713	10720212	chr1	10759501	10760000	Cpa6|chr1:10759501-10760000	0.0648170360380756	.	.
chr1	10720532	10721031	chr1	10449597	10450096	Cpa6|chr1:10449597-10450096	0.165398248429725	.	.
chr1	10720532	10721031	chr1	10573141	10573640	Cpa6|chr1:10573141-10573640	0.0926925084055739	.	.
chr1	10720532	10721031	chr1	10596332	10596831	Cpa6|chr1:10596332-10596831	0.105955925688506	.	.
chr1	10720532	10721031	chr1	10759501	10760000	Cpa6|chr1:10759501-10760000	0.100733542761964	.	.
chr1	10720532	10721031	chr1	10835602	10836101	Cpa6|chr1:10835602-10836101	0.059837683660722	.	.
chr1	10720532	10721031	chr1	10837136	10837635	Cpa6|chr1:10837136-10837635	0.0877010612362138	.	.
chr1	10720532	10721031	chr1	10945193	10945692	Cpa6|chr1:10945193-10945692	0.0804215559436863	.	.
chr1	10993243	10993742	chr1	10945193	10945692	Prex2|chr1:10945193-10945692	0.0867928717062856	.	.
chr1	10993243	10993742	chr1	11097221	11097720	Prex2|chr1:11097221-11097720	0.19325894526832	.	.
chr1	10993243	10993742	chr1	11179847	11180346	Prex2|chr1:11179847-11180346	0.231086125285627	.	.
chr1	10993243	10993742	chr1	11216473	11216972	Prex2|chr1:11216473-11216972	0.111799423273294	.	.
chr1	10993243	10993742	chr1	11217547	11218046	Prex2|chr1:11217547-11218046	0.1031247871526	.	.
chr1	10993772	10994271	chr1	10596332	10596831	Prex2|chr1:10596332-10596831	0.121890118540176	.	.
chr1	10993772	10994271	chr1	10771716	10772215	Prex2|chr1:10771716-10772215	0.0639669481703719	.	.
chr1	10993772	10994271	chr1	11097221	11097720	Prex2|chr1:11097221-11097720	0.255927475900588	.	.
chr1	10993772	10994271	chr1	11117387	11117886	Prex2|chr1:11117387-11117886	0.0899661807304862	.	.
chr1	10993772	10994271	chr1	11179847	11180346	Prex2|chr1:11179847-11180346	0.146124802852416	.	.
chr1	10993772	10994271	chr1	11216473	11216972	Prex2|chr1:11216473-11216972	0.0606392542982324	.	.
chr1	11413910	11414409	chr1	11065285	11065784	A830018L16Rik|chr1:11065285-11065784	0.138024415472279	.	.
chr1	11413910	11414409	chr1	11116878	11117377	A830018L16Rik|chr1:11116878-11117377	0.128884643466624	.	.
chr1	11413910	11414409	chr1	11117387	11117886	A830018L16Rik|chr1:11117387-11117886	0.154035301414625	.	.
chr1	11413910	11414409	chr1	11216473	11216972	A830018L16Rik|chr1:11216473-11216972	0.153795677878645	.	.
chr1	11413910	11414409	chr1	11451032	11451531	A830018L16Rik|chr1:11451032-11451531	0.0989244062270539	.	.
chr1	11413910	11414409	chr1	11458356	11458855	A830018L16Rik|chr1:11458356-11458855	0.172354496261452	.	.
chr1	11413910	11414409	chr1	11458356	11458855	A830018L16Rik|chr1:11458356-11458855	0.172354496261453	.	.
chr1	11413910	11414409	chr1	11627191	11627690	A830018L16Rik|chr1:11627191-11627690	0.133579223894678	.	.
chr1	11413910	11414409	chr1	11657996	11658495	A830018L16Rik|chr1:11657996-11658495	0.0789983418499339	.	.
chr1	11413910	11414409	chr1	11739746	11740245	A830018L16Rik|chr1:11739746-11740245	0.139758890608615	.	.
chr1	12692874	12693373	chr1	12620316	12620815	Sulf1|chr1:12620316-12620815	0.0746531983347866	.	.
chr1	13588843	13589342	chr1	13531462	13531961	Tram1|chr1:13531462-13531961	0.0864785314539625	.	.
chr1	13588843	13589342	chr1	13706254	13706753	Tram1|chr1:13706254-13706753	0.0663443866516455	.	.
chr1	13589563	13590062	chr1	13614814	13615313	Tram1|chr1:13614814-13615313	0.0848239193758771	.	.
chr1	13589563	13590062	chr1	13639420	13639919	Tram1|chr1:13639420-13639919	0.0720801676509681	.	.
chr1	13659706	13660205	chr1	13697354	13697853	Lactb2|chr1:13697354-13697853	0.0866085113808126	.	.
chr1	13659706	13660205	chr1	13850577	13851076	Lactb2|chr1:13850577-13851076	0.0975056347586481	.	.
chr1	13660314	13660813	chr1	13500447	13500946	Lactb2|chr1:13500447-13500946	0.0716017371640123	.	.
chr1	13660314	13660813	chr1	13614814	13615313	Lactb2|chr1:13614814-13615313	0.0690903298207814	.	.
chr1	13660314	13660813	chr1	13639420	13639919	Lactb2|chr1:13639420-13639919	0.0646872747341833	.	.
chr1	13660314	13660813	chr1	13784344	13784843	Lactb2|chr1:13784344-13784843	0.0651892979710412	.	.
chr1	13660314	13660813	chr1	13848704	13849203	Lactb2|chr1:13848704-13849203	0.165330016882669	.	.
chr1	13660314	13660813	chr1	13850577	13851076	Lactb2|chr1:13850577-13851076	0.150377036330019	.	.
chr1	13660314	13660813	chr1	13851123	13851622	Lactb2|chr1:13851123-13851622	0.139562006361178	.	.
chr1	13660314	13660813	chr1	13864805	13865304	Lactb2|chr1:13864805-13865304	0.0659551925540858	.	.
chr1	14309549	14310048	chr1	14164873	14165372	Eya1|chr1:14164873-14165372	0.0703183815860826	.	.
chr1	14755218	14755717	chr1	14556070	14556569	Msc|chr1:14556070-14556569	0.0717872945528818	.	.
chr1	14755218	14755717	chr1	14739996	14740495	Msc|chr1:14739996-14740495	0.0995514234760969	.	.
chr1	15286608	15287107	chr1	15327303	15327802	Kcnb2|chr1:15327303-15327802	0.0773476343619479	.	.
chr1	15286608	15287107	chr1	15425680	15426179	Kcnb2|chr1:15425680-15426179	0.12697593650438	.	.
chr1	15286608	15287107	chr1	15482622	15483121	Kcnb2|chr1:15482622-15483121	0.102815474969938	.	.
chr1	15286608	15287107	chr1	15483457	15483956	Kcnb2|chr1:15483457-15483956	0.0732072261088712	.	.
chr1	15287268	15287767	chr1	15482622	15483121	Kcnb2|chr1:15482622-15483121	0.111356885232506	.	.
chr1	15805340	15805839	chr1	15847785	15848284	Terf1|chr1:15847785-15848284	0.116534607174986	.	.
chr1	15805340	15805839	chr1	15850704	15851203	Terf1|chr1:15850704-15851203	0.264486030942095	.	.
chr1	15805340	15805839	chr1	15899561	15900060	Terf1|chr1:15899561-15900060	0.0790669388633387	.	.
chr1	15805340	15805839	chr1	15993491	15993990	Terf1|chr1:15993491-15993990	0.0839300651951463	.	.
chr1	15805340	15805839	chr1	16177516	16178015	Terf1|chr1:16177516-16178015	0.06848442731347	.	.
chr1	16093096	16093595	chr1	15847785	15848284	4930444P10Rik|chr1:15847785-15848284	0.0604878760661376	.	.
chr1	16093096	16093595	chr1	15990959	15991458	4930444P10Rik|chr1:15990959-15991458	0.117867419537908	.	.
chr1	16093096	16093595	chr1	16248932	16249431	4930444P10Rik|chr1:16248932-16249431	0.0687415943661187	.	.
chr1	16103947	16104446	chr1	15993491	15993990	Rpl7|chr1:15993491-15993990	0.0827625643277995	.	.
chr1	16103947	16104446	chr1	16115053	16115552	Rpl7|chr1:16115053-16115552	0.0738689868872493	.	.
chr1	16103947	16104446	chr1	16185878	16186377	Rpl7|chr1:16185878-16186377	0.0787128553113089	.	.
chr1	16103947	16104446	chr1	16248932	16249431	Rpl7|chr1:16248932-16249431	0.0727839464860766	.	.
chr1	16104453	16104952	chr1	15847785	15848284	Rpl7|chr1:15847785-15848284	0.0719994317214355	.	.
chr1	16104453	16104952	chr1	15990959	15991458	Rpl7|chr1:15990959-15991458	0.0621908655859482	.	.
chr1	16104453	16104952	chr1	15993491	15993990	Rpl7|chr1:15993491-15993990	0.117585628161231	.	.
chr1	16104999	16105498	chr1	15990959	15991458	Rdh10|chr1:15990959-15991458	0.0953431828731624	.	.
chr1	16104999	16105498	chr1	15990959	15991458	Rpl7|chr1:15990959-15991458	0.0953431828731624	.	.
chr1	16104999	16105498	chr1	15993491	15993990	Rdh10|chr1:15993491-15993990	0.146336903814092	.	.
chr1	16104999	16105498	chr1	15993491	15993990	Rpl7|chr1:15993491-15993990	0.146336903814092	.	.
chr1	16104999	16105498	chr1	16185878	16186377	Rdh10|chr1:16185878-16186377	0.113238889845249	.	.
chr1	16104999	16105498	chr1	16185878	16186377	Rpl7|chr1:16185878-16186377	0.113238889845249	.	.
chr1	16104999	16105498	chr1	16248932	16249431	Rdh10|chr1:16248932-16249431	0.0663142741294187	.	.
chr1	16104999	16105498	chr1	16248932	16249431	Rpl7|chr1:16248932-16249431	0.0663142741294187	.	.
chr1	16105563	16106062	chr1	15850704	15851203	Rdh10|chr1:15850704-15851203	0.0792083030406201	.	.
chr1	16105563	16106062	chr1	15850704	15851203	Rdh10|chr1:15850704-15851203	0.0792083030406202	.	.
chr1	16105563	16106062	chr1	15899561	15900060	Rdh10|chr1:15899561-15900060	0.0613442564333553	.	.
chr1	16105563	16106062	chr1	16185878	16186377	Rdh10|chr1:16185878-16186377	0.115589093006227	.	.
chr1	16519035	16519534	chr1	16577609	16578108	Stau2|chr1:16577609-16578108	0.0689273014552867	.	.
chr1	16519035	16519534	chr1	16714089	16714588	Stau2|chr1:16714089-16714588	0.0789091318416371	.	.
chr1	16519035	16519534	chr1	16758712	16759211	Stau2|chr1:16758712-16759211	0.0642383847259706	.	.
chr1	16519035	16519534	chr1	16759351	16759850	Stau2|chr1:16759351-16759850	0.125739068800966	.	.
chr1	16519035	16519534	chr1	16809716	16810215	Stau2|chr1:16809716-16810215	0.0686730076677292	.	.
chr1	16519761	16520260	chr1	16636459	16636958	Stau2|chr1:16636459-16636958	0.0658676739479549	.	.
chr1	16519761	16520260	chr1	16714089	16714588	Stau2|chr1:16714089-16714588	0.0817557572722736	.	.
chr1	16519761	16520260	chr1	16714089	16714588	Stau2|chr1:16714089-16714588	0.0817557572722737	.	.
chr1	16519761	16520260	chr1	16758712	16759211	Stau2|chr1:16758712-16759211	0.135507384861668	.	.
chr1	16519761	16520260	chr1	16759351	16759850	Stau2|chr1:16759351-16759850	0.104348564521911	.	.
chr1	16619102	16619601	chr1	16547143	16547642	Ube2w|chr1:16547143-16547642	0.069502428112691	.	.
chr1	16619102	16619601	chr1	16714089	16714588	Ube2w|chr1:16714089-16714588	0.144518589915367	.	.
chr1	16619102	16619601	chr1	16758712	16759211	Ube2w|chr1:16758712-16759211	0.211493670099239	.	.
chr1	16619102	16619601	chr1	16759351	16759850	Ube2w|chr1:16759351-16759850	0.0798759648509178	.	.
chr1	16619102	16619601	chr1	16809716	16810215	Ube2w|chr1:16809716-16810215	0.0739261968324686	.	.
chr1	16656744	16657243	chr1	16577609	16578108	D030040B21Rik|chr1:16577609-16578108	0.102004947233716	.	.
chr1	16656744	16657243	chr1	16577609	16578108	Eloc|chr1:16577609-16578108	0.102004947233716	.	.
chr1	16656744	16657243	chr1	16758712	16759211	D030040B21Rik|chr1:16758712-16759211	0.0646370681725687	.	.
chr1	16656744	16657243	chr1	16758712	16759211	Eloc|chr1:16758712-16759211	0.0646370681725687	.	.
chr1	16657258	16657757	chr1	16547143	16547642	D030040B21Rik|chr1:16547143-16547642	0.11642945066407	.	.
chr1	16657258	16657757	chr1	16547143	16547642	Eloc|chr1:16547143-16547642	0.11642945066407	.	.
chr1	16657258	16657757	chr1	16577609	16578108	D030040B21Rik|chr1:16577609-16578108	0.0644747405012881	.	.
chr1	16657258	16657757	chr1	16577609	16578108	Eloc|chr1:16577609-16578108	0.0644747405012881	.	.
chr1	16688506	16689005	chr1	16747229	16747728	Ly96|chr1:16747229-16747728	0.0704858922923645	.	.
chr1	16688506	16689005	chr1	16809716	16810215	Ly96|chr1:16809716-16810215	0.130929105948151	.	.
chr1	17097665	17098164	chr1	16758712	16759211	Jph1|chr1:16758712-16759211	0.150588998208978	.	.
chr1	17097665	17098164	chr1	16798252	16798751	Jph1|chr1:16798252-16798751	0.100519657628009	.	.
chr1	17097665	17098164	chr1	16809716	16810215	Jph1|chr1:16809716-16810215	0.0719468764670786	.	.
chr1	17097665	17098164	chr1	16979971	16980470	Jph1|chr1:16979971-16980470	0.133168797760432	.	.
chr1	17098192	17098691	chr1	16758712	16759211	Jph1|chr1:16758712-16759211	0.136766727059556	.	.
chr1	17098192	17098691	chr1	16759351	16759850	Jph1|chr1:16759351-16759850	0.128509640261215	.	.
chr1	17098192	17098691	chr1	16809716	16810215	Jph1|chr1:16809716-16810215	0.0575353423236546	.	.
chr1	17145142	17145641	chr1	16798252	16798751	Gdap1|chr1:16798252-16798751	0.092901815378024	.	.
chr1	17145142	17145641	chr1	16979390	16979889	Gdap1|chr1:16979390-16979889	0.074519734300604	.	.
chr1	17145142	17145641	chr1	17053897	17054396	Gdap1|chr1:17053897-17054396	0.226802006677136	.	.
chr1	17145142	17145641	chr1	17163496	17163995	Gdap1|chr1:17163496-17163995	0.128094174066586	.	.
chr1	17727608	17728107	chr1	17629502	17630001	Crispld1|chr1:17629502-17630001	0.106276006288277	.	.
chr1	17727608	17728107	chr1	17629502	17630001	Gm16070|chr1:17629502-17630001	0.106276006288277	.	.
chr1	18057998	18058497	chr1	18106689	18107188	Gm28756|chr1:18106689-18107188	0.0649205816332453	.	.
chr1	18058553	18059052	chr1	17838342	17838841	Gm28756|chr1:17838342-17838841	0.123887367656209	.	.
chr1	18058553	18059052	chr1	18106146	18106645	Gm28756|chr1:18106146-18106645	0.0986749012581597	.	.
chr1	18058553	18059052	chr1	18106689	18107188	Gm28756|chr1:18106689-18107188	0.141543327256755	.	.
chr1	20820187	20820686	chr1	20513637	20514136	Mcm3|chr1:20513637-20514136	0.0627542537460583	.	.
chr1	20820187	20820686	chr1	20612697	20613196	Mcm3|chr1:20612697-20613196	0.129542230396331	.	.
chr1	20820187	20820686	chr1	20941260	20941759	Mcm3|chr1:20941260-20941759	0.0884397959349074	.	.
chr1	20890311	20890810	chr1	20612697	20613196	6720483E21Rik|chr1:20612697-20613196	0.10706070641147	.	.
chr1	20890311	20890810	chr1	20612697	20613196	Paqr8|chr1:20612697-20613196	0.10706070641147	.	.
chr1	20890311	20890810	chr1	20848533	20849032	6720483E21Rik|chr1:20848533-20849032	0.100567361396818	.	.
chr1	20890311	20890810	chr1	20848533	20849032	Paqr8|chr1:20848533-20849032	0.100567361396818	.	.
chr1	20890311	20890810	chr1	20874004	20874503	6720483E21Rik|chr1:20874004-20874503	0.0735452542258489	.	.
chr1	20890311	20890810	chr1	20874004	20874503	Paqr8|chr1:20874004-20874503	0.0735452542258489	.	.
chr1	20890311	20890810	chr1	20922853	20923352	6720483E21Rik|chr1:20922853-20923352	0.0732108972069978	.	.
chr1	20890311	20890810	chr1	20922853	20923352	Paqr8|chr1:20922853-20923352	0.0732108972069978	.	.
chr1	20890311	20890810	chr1	20933361	20933860	6720483E21Rik|chr1:20933361-20933860	0.0598614939436915	.	.
chr1	20890311	20890810	chr1	20933361	20933860	Paqr8|chr1:20933361-20933860	0.0598614939436915	.	.
chr1	20890311	20890810	chr1	20941260	20941759	6720483E21Rik|chr1:20941260-20941759	0.0775009367851599	.	.
chr1	20890311	20890810	chr1	20941260	20941759	Paqr8|chr1:20941260-20941759	0.0775009367851599	.	.
chr1	20951400	20951899	chr1	20874004	20874503	Efhc1|chr1:20874004-20874503	0.0704064102286778	.	.
chr1	20951400	20951899	chr1	20874004	20874503	Efhc1|chr1:20874004-20874503	0.0704064102286779	.	.
chr1	20951400	20951899	chr1	20940187	20940686	Efhc1|chr1:20940187-20940686	0.116272110532475	.	.
chr1	22805183	22805682	chr1	23119401	23119900	Rims1|chr1:23119401-23119900	0.115370820896684	.	.
chr1	24586286	24586785	chr1	24699236	24699735	Col19a1|chr1:24699236-24699735	0.0591456153452238	.	.
chr1	24586286	24586785	chr1	24703679	24704178	Col19a1|chr1:24703679-24704178	0.126222068879389	.	.
chr1	24678265	24678764	chr1	24611656	24612155	Lmbrd1|chr1:24611656-24612155	0.21321275164187	.	.
chr1	24678265	24678764	chr1	24613347	24613846	Lmbrd1|chr1:24613347-24613846	0.190333467326564	.	.
chr1	24678265	24678764	chr1	24614093	24614592	Lmbrd1|chr1:24614093-24614592	0.210161617073059	.	.
chr1	24678265	24678764	chr1	24614797	24615296	Lmbrd1|chr1:24614797-24615296	0.210957470176631	.	.
chr1	24678265	24678764	chr1	24615721	24616220	Lmbrd1|chr1:24615721-24616220	0.18383737910802	.	.
chr1	25828941	25829440	chr1	25783482	25783981	Adgrb3|chr1:25783482-25783981	0.0840724334990113	.	.
chr1	25829930	25830429	chr1	25761146	25761645	Adgrb3|chr1:25761146-25761645	0.0993848434689337	.	.
chr1	30872795	30873294	chr1	30707395	30707894	Phf3|chr1:30707395-30707894	0.125806392347096	.	.
chr1	30873430	30873929	chr1	30701088	30701587	Phf3|chr1:30701088-30701587	0.110080216043224	.	.
chr1	30873430	30873929	chr1	30716282	30716781	Phf3|chr1:30716282-30716781	0.107436242719172	.	.
chr1	30873430	30873929	chr1	31034591	31035090	Phf3|chr1:31034591-31035090	0.0845444231238531	.	.
chr1	30873430	30873929	chr1	31210103	31210602	Phf3|chr1:31210103-31210602	0.080927905544463	.	.
chr1	30873942	30874441	chr1	30565242	30565741	Phf3|chr1:30565242-30565741	0.0693374577134377	.	.
chr1	30873942	30874441	chr1	30700382	30700881	Phf3|chr1:30700382-30700881	0.0851307697048272	.	.
chr1	30873942	30874441	chr1	30701088	30701587	Phf3|chr1:30701088-30701587	0.143555838055869	.	.
chr1	30873942	30874441	chr1	30716282	30716781	Phf3|chr1:30716282-30716781	0.155912030476345	.	.
chr1	30873942	30874441	chr1	30740784	30741283	Phf3|chr1:30740784-30741283	0.0884814042725508	.	.
chr1	30873942	30874441	chr1	31034591	31035090	Phf3|chr1:31034591-31035090	0.0769973306819806	.	.
chr1	30873942	30874441	chr1	31210103	31210602	Phf3|chr1:31210103-31210602	0.129229168877654	.	.
chr1	30949080	30949579	chr1	30502671	30503170	Ptp4a1|chr1:30502671-30503170	0.0717853184784828	.	.
chr1	30949080	30949579	chr1	30565242	30565741	Ptp4a1|chr1:30565242-30565741	0.0650341956184846	.	.
chr1	30949080	30949579	chr1	31153918	31154417	Ptp4a1|chr1:31153918-31154417	0.0637995402297866	.	.
chr1	30949582	30950081	chr1	30716282	30716781	Ptp4a1|chr1:30716282-30716781	0.175744714721697	.	.
chr1	30949582	30950081	chr1	31210103	31210602	Ptp4a1|chr1:31210103-31210602	0.0986632438470256	.	.
chr1	30950354	30950853	chr1	30503190	30503689	Ptp4a1|chr1:30503190-30503689	0.0695486951443706	.	.
chr1	30950354	30950853	chr1	30716282	30716781	Ptp4a1|chr1:30716282-30716781	0.0842582492742789	.	.
chr1	32172459	32172958	chr1	32243390	32243889	Khdrbs2|chr1:32243390-32243889	0.0660507333341121	.	.
chr1	34433080	34433579	chr1	34602327	34602826	Gm37233|chr1:34602327-34602826	0.0737057919661381	.	.
chr1	34439491	34439990	chr1	34745743	34746242	Ccdc115|chr1:34745743-34746242	0.132021852366935	.	.
chr1	34439491	34439990	chr1	34745743	34746242	Imp4|chr1:34745743-34746242	0.132021852366935	.	.
chr1	34459438	34459937	chr1	34434650	34435149	Ptpn18|chr1:34434650-34435149	0.17826995422127	.	.
chr1	34485782	34486281	chr1	34376200	34376699	4930568A12Rik|chr1:34376200-34376699	0.266822510027422	.	.
chr1	34485782	34486281	chr1	34462689	34463188	4930568A12Rik|chr1:34462689-34463188	0.13698777515882	.	.
chr1	34485782	34486281	chr1	34511013	34511512	4930568A12Rik|chr1:34511013-34511512	0.183895301707435	.	.
chr1	34485782	34486281	chr1	34700679	34701178	4930568A12Rik|chr1:34700679-34701178	0.102714409659398	.	.
chr1	34485782	34486281	chr1	34745743	34746242	4930568A12Rik|chr1:34745743-34746242	0.332510510556159	.	.
chr1	34579442	34579941	chr1	34434650	34435149	1700101I19Rik|chr1:34434650-34435149	0.120911416620219	.	.
chr1	34579442	34579941	chr1	34434650	34435149	Amer3|chr1:34434650-34435149	0.120911416620219	.	.
chr1	34579442	34579941	chr1	34602327	34602826	1700101I19Rik|chr1:34602327-34602826	0.0576019203177996	.	.
chr1	34579442	34579941	chr1	34602327	34602826	Amer3|chr1:34602327-34602826	0.0576019203177996	.	.
chr1	34579442	34579941	chr1	34745743	34746242	1700101I19Rik|chr1:34745743-34746242	0.175899701076229	.	.
chr1	34579442	34579941	chr1	34745743	34746242	Amer3|chr1:34745743-34746242	0.175899701076229	.	.
chr1	34579442	34579941	chr1	34750293	34750792	1700101I19Rik|chr1:34750293-34750792	0.221345424996537	.	.
chr1	34579442	34579941	chr1	34750293	34750792	Amer3|chr1:34750293-34750792	0.221345424996537	.	.
chr1	34579442	34579941	chr1	34814010	34814509	1700101I19Rik|chr1:34814010-34814509	0.0731026505430859	.	.
chr1	34579442	34579941	chr1	34814010	34814509	Amer3|chr1:34814010-34814509	0.0731026505430859	.	.
chr1	34579442	34579941	chr1	34873605	34874104	1700101I19Rik|chr1:34873605-34874104	0.21312300363855	.	.
chr1	34579442	34579941	chr1	34873605	34874104	Amer3|chr1:34873605-34874104	0.21312300363855	.	.
chr1	34579442	34579941	chr1	34891506	34892005	1700101I19Rik|chr1:34891506-34892005	0.19543706204711	.	.
chr1	34579442	34579941	chr1	34891506	34892005	Amer3|chr1:34891506-34892005	0.19543706204711	.	.
chr1	34579990	34580489	chr1	34409815	34410314	1700101I19Rik|chr1:34409815-34410314	0.200349477703621	.	.
chr1	34579990	34580489	chr1	34409815	34410314	Amer3|chr1:34409815-34410314	0.200349477703621	.	.
chr1	34579990	34580489	chr1	34434650	34435149	1700101I19Rik|chr1:34434650-34435149	0.0575801568146386	.	.
chr1	34579990	34580489	chr1	34434650	34435149	Amer3|chr1:34434650-34435149	0.0575801568146386	.	.
chr1	34579990	34580489	chr1	34769130	34769629	1700101I19Rik|chr1:34769130-34769629	0.185291440377935	.	.
chr1	34579990	34580489	chr1	34769130	34769629	Amer3|chr1:34769130-34769629	0.185291440377935	.	.
chr1	34579990	34580489	chr1	34814010	34814509	1700101I19Rik|chr1:34814010-34814509	0.0674113093271072	.	.
chr1	34579990	34580489	chr1	34814010	34814509	Amer3|chr1:34814010-34814509	0.0674113093271072	.	.
chr1	34579990	34580489	chr1	34873605	34874104	1700101I19Rik|chr1:34873605-34874104	0.0876704703170827	.	.
chr1	34579990	34580489	chr1	34873605	34874104	Amer3|chr1:34873605-34874104	0.0876704703170827	.	.
chr1	34579990	34580489	chr1	34877526	34878025	1700101I19Rik|chr1:34877526-34878025	0.0915596270493011	.	.
chr1	34579990	34580489	chr1	34877526	34878025	Amer3|chr1:34877526-34878025	0.0915596270493011	.	.
chr1	34801460	34801959	chr1	34511013	34511512	Arhgef4|chr1:34511013-34511512	0.100102147009494	.	.
chr1	34801460	34801959	chr1	34745743	34746242	Arhgef4|chr1:34745743-34746242	0.134510655931561	.	.
chr1	34801460	34801959	chr1	34745743	34746242	Arhgef4|chr1:34745743-34746242	0.134510655931562	.	.
chr1	34801460	34801959	chr1	34750293	34750792	Arhgef4|chr1:34750293-34750792	0.0793555524731875	.	.
chr1	34801460	34801959	chr1	34750293	34750792	Arhgef4|chr1:34750293-34750792	0.0793555524731876	.	.
chr1	34802224	34802723	chr1	34700679	34701178	Arhgef4|chr1:34700679-34701178	0.118849161616967	.	.
chr1	34802224	34802723	chr1	34745743	34746242	Arhgef4|chr1:34745743-34746242	0.126312380270019	.	.
chr1	34802224	34802723	chr1	34745743	34746242	Arhgef4|chr1:34745743-34746242	0.12631238027002	.	.
chr1	34802224	34802723	chr1	34824212	34824711	Arhgef4|chr1:34824212-34824711	0.114847801400984	.	.
chr1	34802224	34802723	chr1	34873605	34874104	Arhgef4|chr1:34873605-34874104	0.0901485897194608	.	.
chr1	34802224	34802723	chr1	34891506	34892005	Arhgef4|chr1:34891506-34892005	0.13119313800097	.	.
chr1	34842804	34843303	chr1	34642414	34642913	Fam168b|chr1:34642414-34642913	0.143593443503058	.	.
chr1	34842804	34843303	chr1	34779365	34779864	Fam168b|chr1:34779365-34779864	0.0909961299912491	.	.
chr1	34842804	34843303	chr1	34873605	34874104	Fam168b|chr1:34873605-34874104	0.065848501019919	.	.
chr1	34842804	34843303	chr1	35202533	35203032	Fam168b|chr1:35202533-35203032	0.0783357101980543	.	.
chr1	34849768	34850267	chr1	34745743	34746242	Plekhb2|chr1:34745743-34746242	0.28245275143104	.	.
chr1	34849768	34850267	chr1	34750293	34750792	Plekhb2|chr1:34750293-34750792	0.156853842398954	.	.
chr1	34849768	34850267	chr1	34769130	34769629	Plekhb2|chr1:34769130-34769629	0.0652823481090314	.	.
chr1	34849768	34850267	chr1	34873605	34874104	Plekhb2|chr1:34873605-34874104	0.209924209858964	.	.
chr1	34849768	34850267	chr1	34896857	34897356	Plekhb2|chr1:34896857-34897356	0.134360148392631	.	.
chr1	34850452	34850951	chr1	34602327	34602826	Plekhb2|chr1:34602327-34602826	0.141246755640071	.	.
chr1	34850452	34850951	chr1	34768535	34769034	Plekhb2|chr1:34768535-34769034	0.0601966031606429	.	.
chr1	34850452	34850951	chr1	34814010	34814509	Plekhb2|chr1:34814010-34814509	0.107461108676929	.	.
chr1	34850452	34850951	chr1	34878067	34878566	Plekhb2|chr1:34878067-34878566	0.133341169370867	.	.
chr1	34850452	34850951	chr1	34896857	34897356	Plekhb2|chr1:34896857-34897356	0.129401297525457	.	.
chr1	37540354	37540853	chr1	37686791	37687290	Mgat4a|chr1:37686791-37687290	0.0998920792612314	.	.
chr1	37540354	37540853	chr1	37706674	37707173	Mgat4a|chr1:37706674-37707173	0.0620324490980844	.	.
chr1	37540864	37541363	chr1	37678238	37678737	Mgat4a|chr1:37678238-37678737	0.0845973816072165	.	.
chr1	37540864	37541363	chr1	37726317	37726816	Mgat4a|chr1:37726317-37726816	0.0650021780341852	.	.
chr1	37614773	37615272	chr1	37510054	37510553	4930556I23Rik|chr1:37510054-37510553	0.0689859934301862	.	.
chr1	37614773	37615272	chr1	37628704	37629203	4930556I23Rik|chr1:37628704-37629203	0.271416859777139	.	.
chr1	37614773	37615272	chr1	37634610	37635109	4930556I23Rik|chr1:37634610-37635109	0.0856385065849325	.	.
chr1	37614773	37615272	chr1	37686791	37687290	4930556I23Rik|chr1:37686791-37687290	0.116982409294617	.	.
chr1	37614773	37615272	chr1	37696888	37697387	4930556I23Rik|chr1:37696888-37697387	0.142309459628371	.	.
chr1	37614773	37615272	chr1	37698784	37699283	4930556I23Rik|chr1:37698784-37699283	0.120300022939873	.	.
chr1	37614773	37615272	chr1	37706674	37707173	4930556I23Rik|chr1:37706674-37707173	0.0657632003652859	.	.
chr1	37614773	37615272	chr1	37706674	37707173	4930556I23Rik|chr1:37706674-37707173	0.065763200365286	.	.
chr1	37614773	37615272	chr1	37727093	37727592	4930556I23Rik|chr1:37727093-37727592	0.0871436886725784	.	.
chr1	37719678	37720177	chr1	37678238	37678737	2010300C02Rik|chr1:37678238-37678737	0.0966114206011808	.	.
chr1	37719678	37720177	chr1	37725725	37726224	2010300C02Rik|chr1:37725725-37726224	0.136468012322292	.	.
chr1	37864699	37865198	chr1	37698784	37699283	Gm26805|chr1:37698784-37699283	0.108478657431033	.	.
chr1	37864699	37865198	chr1	37725725	37726224	Gm26805|chr1:37725725-37726224	0.155013792471407	.	.
chr1	37864699	37865198	chr1	37881730	37882229	Gm26805|chr1:37881730-37882229	0.0643990463337622	.	.
chr1	37864699	37865198	chr1	38046006	38046505	Gm26805|chr1:38046006-38046505	0.105891237495567	.	.
chr1	37864699	37865198	chr1	38046523	38047022	Gm26805|chr1:38046523-38047022	0.124539398535479	.	.
chr1	37864699	37865198	chr1	38187292	38187791	Gm26805|chr1:38187292-38187791	0.0699583135221377	.	.
chr1	37865263	37865762	chr1	37634610	37635109	Gm26805|chr1:37634610-37635109	0.114657393272072	.	.
chr1	37865263	37865762	chr1	37634610	37635109	Tsga10|chr1:37634610-37635109	0.114657393272072	.	.
chr1	37865263	37865762	chr1	37728032	37728531	Gm26805|chr1:37728032-37728531	0.0616511393085168	.	.
chr1	37865263	37865762	chr1	37728032	37728531	Tsga10|chr1:37728032-37728531	0.0616511393085168	.	.
chr1	37865263	37865762	chr1	37872597	37873096	Gm26805|chr1:37872597-37873096	0.0646696732793311	.	.
chr1	37865263	37865762	chr1	37872597	37873096	Tsga10|chr1:37872597-37873096	0.0646696732793311	.	.
chr1	37865263	37865762	chr1	37881730	37882229	Gm26805|chr1:37881730-37882229	0.138291025852412	.	.
chr1	37865263	37865762	chr1	37881730	37882229	Tsga10|chr1:37881730-37882229	0.138291025852412	.	.
chr1	37865263	37865762	chr1	38046523	38047022	Gm26805|chr1:38046523-38047022	0.0672015166803094	.	.
chr1	37865263	37865762	chr1	38046523	38047022	Tsga10|chr1:38046523-38047022	0.0672015166803094	.	.
chr1	37865263	37865762	chr1	38218077	38218576	Gm26805|chr1:38218077-38218576	0.13409326293335	.	.
chr1	37865263	37865762	chr1	38218077	38218576	Tsga10|chr1:38218077-38218576	0.13409326293335	.	.
chr1	37871955	37872454	chr1	37689727	37690226	Lipt1|chr1:37689727-37690226	0.0685149831615047	.	.
chr1	37871955	37872454	chr1	37706674	37707173	Lipt1|chr1:37706674-37707173	0.0578919431397747	.	.
chr1	37871955	37872454	chr1	37725725	37726224	Lipt1|chr1:37725725-37726224	0.0852964479733517	.	.
chr1	37871955	37872454	chr1	37872597	37873096	Lipt1|chr1:37872597-37873096	0.192964004558096	.	.
chr1	37871955	37872454	chr1	38046006	38046505	Lipt1|chr1:38046006-38046505	0.104259472826668	.	.
chr1	37871955	37872454	chr1	38062161	38062660	Lipt1|chr1:38062161-38062660	0.0904762836794803	.	.
chr1	37871955	37872454	chr1	38199949	38200448	Lipt1|chr1:38199949-38200448	0.19957296990502	.	.
chr1	37871955	37872454	chr1	38218077	38218576	Lipt1|chr1:38218077-38218576	0.187101294452405	.	.
chr1	37890241	37890740	chr1	37634610	37635109	Mitd1|chr1:37634610-37635109	0.0600052546080708	.	.
chr1	37890241	37890740	chr1	37634610	37635109	Mrpl30|chr1:37634610-37635109	0.0600052546080708	.	.
chr1	37890241	37890740	chr1	37698784	37699283	Mitd1|chr1:37698784-37699283	0.102749085510483	.	.
chr1	37890241	37890740	chr1	37698784	37699283	Mrpl30|chr1:37698784-37699283	0.102749085510483	.	.
chr1	37890241	37890740	chr1	38062161	38062660	Mitd1|chr1:38062161-38062660	0.0648549174912576	.	.
chr1	37890241	37890740	chr1	38062161	38062660	Mrpl30|chr1:38062161-38062660	0.0648549174912576	.	.
chr1	37890241	37890740	chr1	38169551	38170050	Mitd1|chr1:38169551-38170050	0.0590864196923265	.	.
chr1	37890241	37890740	chr1	38169551	38170050	Mrpl30|chr1:38169551-38170050	0.0590864196923265	.	.
chr1	37997082	37997581	chr1	37698784	37699283	Eif5b|chr1:37698784-37699283	0.0793819917381254	.	.
chr1	37997082	37997581	chr1	37698784	37699283	Txndc9|chr1:37698784-37699283	0.0793819917381254	.	.
chr1	37997082	37997581	chr1	37726317	37726816	Eif5b|chr1:37726317-37726816	0.0965193827679787	.	.
chr1	37997082	37997581	chr1	37726317	37726816	Txndc9|chr1:37726317-37726816	0.0965193827679787	.	.
chr1	37997082	37997581	chr1	38046006	38046505	Eif5b|chr1:38046006-38046505	0.122780545175352	.	.
chr1	37997082	37997581	chr1	38046006	38046505	Txndc9|chr1:38046006-38046505	0.122780545175352	.	.
chr1	37997082	37997581	chr1	38199949	38200448	Eif5b|chr1:38199949-38200448	0.0760047918840893	.	.
chr1	37997082	37997581	chr1	38199949	38200448	Txndc9|chr1:38199949-38200448	0.0760047918840893	.	.
chr1	37997082	37997581	chr1	38218077	38218576	Eif5b|chr1:38218077-38218576	0.0691792596161363	.	.
chr1	37997082	37997581	chr1	38218077	38218576	Txndc9|chr1:38218077-38218576	0.0691792596161363	.	.
chr1	37997778	37998277	chr1	37510054	37510553	Eif5b|chr1:37510054-37510553	0.148453805492171	.	.
chr1	37997778	37998277	chr1	37510054	37510553	Txndc9|chr1:37510054-37510553	0.148453805492171	.	.
chr1	37997778	37998277	chr1	37706674	37707173	Eif5b|chr1:37706674-37707173	0.0946176020820034	.	.
chr1	37997778	37998277	chr1	37706674	37707173	Txndc9|chr1:37706674-37707173	0.0946176020820034	.	.
chr1	37997778	37998277	chr1	37872597	37873096	Eif5b|chr1:37872597-37873096	0.160902141636289	.	.
chr1	37997778	37998277	chr1	37872597	37873096	Txndc9|chr1:37872597-37873096	0.160902141636289	.	.
chr1	37997778	37998277	chr1	38185452	38185951	Eif5b|chr1:38185452-38185951	0.0638139597430984	.	.
chr1	37997778	37998277	chr1	38185452	38185951	Txndc9|chr1:38185452-38185951	0.0638139597430984	.	.
chr1	38076711	38077210	chr1	38187292	38187791	Gm37062|chr1:38187292-38187791	0.102028062247756	.	.
chr1	38128883	38129382	chr1	38062161	38062660	Rev1|chr1:38062161-38062660	0.0737585507354687	.	.
chr1	38128883	38129382	chr1	38062161	38062660	Rev1|chr1:38062161-38062660	0.0737585507354688	.	.
chr1	40790447	40790946	chr1	40758191	40758690	Mfsd9|chr1:40758191-40758690	0.0604116821187256	.	.
chr1	40790447	40790946	chr1	40844577	40845076	Mfsd9|chr1:40844577-40845076	0.061686060639543	.	.
chr1	40790447	40790946	chr1	40890317	40890816	Mfsd9|chr1:40890317-40890816	0.153379612105494	.	.
chr1	40790447	40790946	chr1	40898355	40898854	Mfsd9|chr1:40898355-40898854	0.139821835161422	.	.
chr1	40790447	40790946	chr1	41055966	41056465	Mfsd9|chr1:41055966-41056465	0.1129255050154	.	.
chr1	40790447	40790946	chr1	41055966	41056465	Mfsd9|chr1:41055966-41056465	0.112925505015401	.	.
chr1	40790447	40790946	chr1	41152509	41153008	Mfsd9|chr1:41152509-41153008	0.107458823104408	.	.
chr1	42229631	42230130	chr1	41897760	41898259	Gm9915|chr1:41897760-41898259	0.205400317840617	.	.
chr1	42229631	42230130	chr1	42012828	42013327	Gm9915|chr1:42012828-42013327	0.0832510590925028	.	.
chr1	42229631	42230130	chr1	42242955	42243454	Gm9915|chr1:42242955-42243454	0.150164132365414	.	.
chr1	42229631	42230130	chr1	42491441	42491940	Gm9915|chr1:42491441-42491940	0.117982051385012	.	.
chr1	42261772	42262271	chr1	42012828	42013327	Gm28175|chr1:42012828-42013327	0.237304140965142	.	.
chr1	42261772	42262271	chr1	42243790	42244289	Gm28175|chr1:42243790-42244289	0.0930956876121529	.	.
chr1	44118638	44119137	chr1	44042471	44042970	Bivm|chr1:44042471-44042970	0.0582178726842189	.	.
chr1	44118638	44119137	chr1	44042471	44042970	Poglut2|chr1:44042471-44042970	0.0582178726842189	.	.
chr1	44119144	44119643	chr1	44198840	44199339	Bivm|chr1:44198840-44199339	0.119253683674997	.	.
chr1	44119144	44119643	chr1	44198840	44199339	Poglut2|chr1:44198840-44199339	0.119253683674997	.	.
chr1	44119663	44120162	chr1	44198840	44199339	Bivm|chr1:44198840-44199339	0.119074975423926	.	.
chr1	44218903	44219402	chr1	44028218	44028717	Mettl21e|chr1:44028218-44028717	0.114418979676758	.	.
chr1	44218903	44219402	chr1	44198134	44198633	Mettl21e|chr1:44198134-44198633	0.100545627178962	.	.
chr1	44218903	44219402	chr1	44198840	44199339	Mettl21e|chr1:44198840-44199339	0.108992403190059	.	.
chr1	44218903	44219402	chr1	44217086	44217585	Mettl21e|chr1:44217086-44217585	0.127211572811556	.	.
chr1	44551396	44551895	chr1	44596710	44597209	Gulp1|chr1:44596710-44597209	0.0709106126846307	.	.
chr1	44551396	44551895	chr1	44597236	44597735	Gulp1|chr1:44597236-44597735	0.0764244525124802	.	.
chr1	45795197	45795696	chr1	45755386	45755885	Wdr75|chr1:45755386-45755885	0.112599005691822	.	.
chr1	45795197	45795696	chr1	45816821	45817320	Wdr75|chr1:45816821-45817320	0.168811588361123	.	.
chr1	45795197	45795696	chr1	45825095	45825594	Wdr75|chr1:45825095-45825594	0.084659942381975	.	.
chr1	45795197	45795696	chr1	46022239	46022738	Wdr75|chr1:46022239-46022738	0.0674398004064991	.	.
chr1	45925424	45925923	chr1	45825095	45825594	Slc40a1|chr1:45825095-45825594	0.103485567221299	.	.
chr1	46065930	46066429	chr1	45755386	45755885	Dnah7b|chr1:45755386-45755885	0.0738307993441681	.	.
chr1	46065930	46066429	chr1	45766100	45766599	Dnah7b|chr1:45766100-45766599	0.0585350004941293	.	.
chr1	46065930	46066429	chr1	45825095	45825594	Dnah7b|chr1:45825095-45825594	0.183661525479595	.	.
chr1	46065930	46066429	chr1	46201064	46201563	Dnah7b|chr1:46201064-46201563	0.189538195920825	.	.
chr1	46066566	46067065	chr1	45752700	45753199	Dnah7b|chr1:45752700-45753199	0.0893262391511776	.	.
chr1	46425176	46425675	chr1	46201064	46201563	Dnah7c|chr1:46201064-46201563	0.0748735301284653	.	.
chr1	52816845	52817344	chr1	52784635	52785134	Inpp1|chr1:52784635-52785134	0.173546888718872	.	.
chr1	52816845	52817344	chr1	52986655	52987154	Inpp1|chr1:52986655-52987154	0.104903359878116	.	.
chr1	52816845	52817344	chr1	53004996	53005495	Inpp1|chr1:53004996-53005495	0.0610630286116753	.	.
chr1	52817513	52818012	chr1	52799343	52799842	Inpp1|chr1:52799343-52799842	0.118550028792329	.	.
chr1	52817513	52818012	chr1	52800230	52800729	Inpp1|chr1:52800230-52800729	0.0875851691097521	.	.
chr1	52817513	52818012	chr1	52905486	52905985	Inpp1|chr1:52905486-52905985	0.0631695143584232	.	.
chr1	52817513	52818012	chr1	52952486	52952985	Inpp1|chr1:52952486-52952985	0.137353470407097	.	.
chr1	52817513	52818012	chr1	52973207	52973706	Inpp1|chr1:52973207-52973706	0.0600439343592431	.	.
chr1	52844734	52845233	chr1	52784635	52785134	Hibch|chr1:52784635-52785134	0.130234162606728	.	.
chr1	52844734	52845233	chr1	52854016	52854515	Hibch|chr1:52854016-52854515	0.0726603075977432	.	.
chr1	52844734	52845233	chr1	52951973	52952472	Hibch|chr1:52951973-52952472	0.122287694535998	.	.
chr1	52844734	52845233	chr1	52953081	52953580	Hibch|chr1:52953081-52953580	0.166692569141894	.	.
chr1	52844734	52845233	chr1	52973207	52973706	Hibch|chr1:52973207-52973706	0.0655129583668258	.	.
chr1	52844734	52845233	chr1	52986655	52987154	Hibch|chr1:52986655-52987154	0.0852035878735416	.	.
chr1	52845579	52846078	chr1	52784635	52785134	Hibch|chr1:52784635-52785134	0.137117433671979	.	.
chr1	52845579	52846078	chr1	52800230	52800729	Hibch|chr1:52800230-52800729	0.0590019721129153	.	.
chr1	52845579	52846078	chr1	52854016	52854515	Hibch|chr1:52854016-52854515	0.0979938376684528	.	.
chr1	52845579	52846078	chr1	52951973	52952472	Hibch|chr1:52951973-52952472	0.060160658246934	.	.
chr1	52845579	52846078	chr1	52952486	52952985	Hibch|chr1:52952486-52952985	0.0717693427880998	.	.
chr1	52845579	52846078	chr1	52960112	52960611	Hibch|chr1:52960112-52960611	0.0589934061459405	.	.
chr1	52845579	52846078	chr1	52973207	52973706	Hibch|chr1:52973207-52973706	0.0788092499346355	.	.
chr1	53296806	53297305	chr1	53285115	53285614	Ormdl1|chr1:53285115-53285614	0.137028973569124	.	.
chr1	53296806	53297305	chr1	53285115	53285614	Pms1|chr1:53285115-53285614	0.137028973569124	.	.
chr1	53313399	53313898	chr1	53032502	53033001	Osgepl1|chr1:53032502-53033001	0.0923388333375913	.	.
chr1	53313399	53313898	chr1	53053006	53053505	Osgepl1|chr1:53053006-53053505	0.0904110304107751	.	.
chr1	53313399	53313898	chr1	53224765	53225264	Osgepl1|chr1:53224765-53225264	0.114486826827062	.	.
chr1	53313399	53313898	chr1	53225566	53226065	Osgepl1|chr1:53225566-53226065	0.192763747626227	.	.
chr1	53352482	53352981	chr1	53004996	53005495	Asdurf|chr1:53004996-53005495	0.0591653892366146	.	.
chr1	53352482	53352981	chr1	53004996	53005495	Asnsd1|chr1:53004996-53005495	0.0591653892366146	.	.
chr1	53352482	53352981	chr1	53037383	53037882	Asdurf|chr1:53037383-53037882	0.0769674420009704	.	.
chr1	53352482	53352981	chr1	53037383	53037882	Asnsd1|chr1:53037383-53037882	0.0769674420009704	.	.
chr1	54194329	54194828	chr1	54076531	54077030	Hecw2|chr1:54076531-54077030	0.0706276974957715	.	.
chr1	54194329	54194828	chr1	54144996	54145495	Hecw2|chr1:54144996-54145495	0.133853600622929	.	.
chr1	54194329	54194828	chr1	54193770	54194269	Hecw2|chr1:54193770-54194269	0.0921929403698781	.	.
chr1	54194947	54195446	chr1	54468102	54468601	Hecw2|chr1:54468102-54468601	0.0756735117826657	.	.
chr1	54194947	54195446	chr1	54468624	54469123	Hecw2|chr1:54468624-54469123	0.19768356336604	.	.
chr1	54250459	54250958	chr1	54077054	54077553	Ccdc150|chr1:54077054-54077553	0.111762545944851	.	.
chr1	54250459	54250958	chr1	54122415	54122914	Ccdc150|chr1:54122415-54122914	0.0880347087375391	.	.
chr1	54250459	54250958	chr1	54468624	54469123	Ccdc150|chr1:54468624-54469123	0.162602126921534	.	.
chr1	54250459	54250958	chr1	54579962	54580461	Ccdc150|chr1:54579962-54580461	0.149368857934066	.	.
chr1	54438767	54439266	chr1	54061058	54061557	Gtf3c3|chr1:54061058-54061557	0.140905747594441	.	.
chr1	54438767	54439266	chr1	54077054	54077553	Gtf3c3|chr1:54077054-54077553	0.104664794386055	.	.
chr1	54438767	54439266	chr1	54193770	54194269	Gtf3c3|chr1:54193770-54194269	0.0924161014371863	.	.
chr1	54438767	54439266	chr1	54584699	54585198	Gtf3c3|chr1:54584699-54585198	0.120072297211691	.	.
chr1	54438767	54439266	chr1	54695182	54695681	Gtf3c3|chr1:54695182-54695681	0.0667756721503711	.	.
chr1	54557443	54557942	chr1	54584699	54585198	Pgap1|chr1:54584699-54585198	0.0825765881817034	.	.
chr1	55026688	55027187	chr1	55446132	55446631	Sf3b1|chr1:55446132-55446631	0.166318881536152	.	.
chr1	55026688	55027187	chr1	55449137	55449636	Sf3b1|chr1:55449137-55449636	0.151168397552231	.	.
chr1	55027198	55027697	chr1	55201711	55202210	Sf3b1|chr1:55201711-55202210	0.123029147488876	.	.
chr1	55027198	55027697	chr1	55399828	55400327	Sf3b1|chr1:55399828-55400327	0.0885860129238278	.	.
chr1	55052491	55052990	chr1	55446132	55446631	Coq10b|chr1:55446132-55446631	0.126031148365822	.	.
chr1	55052491	55052990	chr1	55449137	55449636	Coq10b|chr1:55449137-55449636	0.061992355176157	.	.
chr1	55053010	55053509	chr1	55192060	55192559	Coq10b|chr1:55192060-55192559	0.124476884892769	.	.
chr1	55053010	55053509	chr1	55201711	55202210	Coq10b|chr1:55201711-55202210	0.114399325239464	.	.
chr1	55053010	55053509	chr1	55392925	55393424	Coq10b|chr1:55392925-55393424	0.0810951022153651	.	.
chr1	55053010	55053509	chr1	55446132	55446631	Coq10b|chr1:55446132-55446631	0.091249259006516	.	.
chr1	55053010	55053509	chr1	55449137	55449636	Coq10b|chr1:55449137-55449636	0.158407433225153	.	.
chr1	55087395	55087894	chr1	55158208	55158707	Hspd1|chr1:55158208-55158707	0.0649639446550247	.	.
chr1	55087395	55087894	chr1	55158208	55158707	Hspe1|chr1:55158208-55158707	0.0649639446550247	.	.
chr1	55087395	55087894	chr1	55201711	55202210	Hspd1|chr1:55201711-55202210	0.0861303380963979	.	.
chr1	55087395	55087894	chr1	55201711	55202210	Hspe1|chr1:55201711-55202210	0.0861303380963979	.	.
chr1	55087395	55087894	chr1	55399828	55400327	Hspd1|chr1:55399828-55400327	0.156659096679568	.	.
chr1	55087395	55087894	chr1	55399828	55400327	Hspe1|chr1:55399828-55400327	0.156659096679568	.	.
chr1	55087908	55088407	chr1	55201711	55202210	Hspd1|chr1:55201711-55202210	0.135714177869915	.	.
chr1	55087908	55088407	chr1	55201711	55202210	Hspe1|chr1:55201711-55202210	0.135714177869915	.	.
chr1	55087908	55088407	chr1	55399828	55400327	Hspd1|chr1:55399828-55400327	0.0874807360525979	.	.
chr1	55087908	55088407	chr1	55399828	55400327	Hspd1|chr1:55399828-55400327	0.087480736052598	.	.
chr1	55087908	55088407	chr1	55399828	55400327	Hspe1|chr1:55399828-55400327	0.0874807360525979	.	.
chr1	55087908	55088407	chr1	55399828	55400327	Hspe1|chr1:55399828-55400327	0.087480736052598	.	.
chr1	55236881	55237380	chr1	55399828	55400327	Mars2|chr1:55399828-55400327	0.19352374376442	.	.
chr1	55363229	55363728	chr1	55158208	55158707	Boll|chr1:55158208-55158707	0.0811728923296919	.	.
chr1	55405572	55406071	chr1	55158208	55158707	Plcl1|chr1:55158208-55158707	0.104775304610519	.	.
chr1	55405572	55406071	chr1	55201711	55202210	Plcl1|chr1:55201711-55202210	0.16241141742278	.	.
chr1	55405572	55406071	chr1	55202211	55202710	Plcl1|chr1:55202211-55202710	0.0631207628954469	.	.
chr1	55405572	55406071	chr1	55392925	55393424	Plcl1|chr1:55392925-55393424	0.0724926097735351	.	.
chr1	55405572	55406071	chr1	55399828	55400327	Plcl1|chr1:55399828-55400327	0.28880092629937	.	.
chr1	56970798	56971297	chr1	56850347	56850846	9130024F11Rik|chr1:56850347-56850846	0.0977437692691072	.	.
chr1	56970798	56971297	chr1	56850347	56850846	9130024F11Rik|chr1:56850347-56850846	0.0977437692691073	.	.
chr1	56970798	56971297	chr1	56857187	56857686	9130024F11Rik|chr1:56857187-56857686	0.122706012546073	.	.
chr1	56970798	56971297	chr1	56891420	56891919	9130024F11Rik|chr1:56891420-56891919	0.141621651336695	.	.
chr1	56970798	56971297	chr1	56920379	56920878	9130024F11Rik|chr1:56920379-56920878	0.0590530285214443	.	.
chr1	56970798	56971297	chr1	56977074	56977573	9130024F11Rik|chr1:56977074-56977573	0.182873445958327	.	.
chr1	56970798	56971297	chr1	56977074	56977573	9130024F11Rik|chr1:56977074-56977573	0.182873445958328	.	.
chr1	56972152	56972651	chr1	56823439	56823938	9130024F11Rik|chr1:56823439-56823938	0.100392644769845	.	.
chr1	56972152	56972651	chr1	56857187	56857686	9130024F11Rik|chr1:56857187-56857686	0.0969878633451922	.	.
chr1	56972152	56972651	chr1	56891420	56891919	9130024F11Rik|chr1:56891420-56891919	0.117690389072336	.	.
chr1	56972152	56972651	chr1	56928702	56929201	9130024F11Rik|chr1:56928702-56929201	0.0789694606048458	.	.
chr1	56972152	56972651	chr1	56938932	56939431	9130024F11Rik|chr1:56938932-56939431	0.161309064184743	.	.
chr1	56972152	56972651	chr1	56972961	56973460	9130024F11Rik|chr1:56972961-56973460	0.179380072704722	.	.
chr1	56972152	56972651	chr1	56977074	56977573	9130024F11Rik|chr1:56977074-56977573	0.196805295415838	.	.
chr1	56977700	56978199	chr1	56823439	56823938	Satb2|chr1:56823439-56823938	0.0828637043869344	.	.
chr1	56977700	56978199	chr1	56823439	56823938	Satb2|chr1:56823439-56823938	0.0828637043869345	.	.
chr1	56977700	56978199	chr1	56891420	56891919	Satb2|chr1:56891420-56891919	0.143232426732228	.	.
chr1	56977700	56978199	chr1	56892702	56893201	Satb2|chr1:56892702-56893201	0.167123527952696	.	.
chr1	56977700	56978199	chr1	56938932	56939431	Satb2|chr1:56938932-56939431	0.209810688889955	.	.
chr1	56977700	56978199	chr1	56977074	56977573	Satb2|chr1:56977074-56977573	0.478796105839841	.	.
chr1	56978524	56979023	chr1	56664491	56664990	Satb2|chr1:56664491-56664990	0.0652227838999716	.	.
chr1	56978524	56979023	chr1	56857187	56857686	Satb2|chr1:56857187-56857686	0.0576741367359269	.	.
chr1	56978524	56979023	chr1	56938932	56939431	Satb2|chr1:56938932-56939431	0.0788414882867205	.	.
chr1	56978524	56979023	chr1	56972961	56973460	Satb2|chr1:56972961-56973460	0.189378159803485	.	.
chr1	56978524	56979023	chr1	56977074	56977573	Satb2|chr1:56977074-56977573	0.119118145390288	.	.
chr1	57214259	57214758	chr1	57073284	57073783	BC055402|chr1:57073284-57073783	0.119612919773457	.	.
chr1	57214259	57214758	chr1	57114564	57115063	BC055402|chr1:57114564-57115063	0.133147007275922	.	.
chr1	57214259	57214758	chr1	57119257	57119756	BC055402|chr1:57119257-57119756	0.140593918760208	.	.
chr1	57214259	57214758	chr1	57167159	57167658	BC055402|chr1:57167159-57167658	0.0692384203706869	.	.
chr1	57214259	57214758	chr1	57168740	57169239	BC055402|chr1:57168740-57169239	0.120837428442	.	.
chr1	57214259	57214758	chr1	57182856	57183355	BC055402|chr1:57182856-57183355	0.116699559923808	.	.
chr1	57214259	57214758	chr1	57205521	57206020	BC055402|chr1:57205521-57206020	0.0830156530840267	.	.
chr1	57214259	57214758	chr1	57224682	57225181	BC055402|chr1:57224682-57225181	0.197563653163963	.	.
chr1	57214259	57214758	chr1	57234246	57234745	BC055402|chr1:57234246-57234745	0.266503992921905	.	.
chr1	57214259	57214758	chr1	57265242	57265741	BC055402|chr1:57265242-57265741	0.113054806380827	.	.
chr1	57214259	57214758	chr1	57269706	57270205	BC055402|chr1:57269706-57270205	0.197926998652003	.	.
chr1	57214259	57214758	chr1	57298481	57298980	BC055402|chr1:57298481-57298980	0.351830100220275	.	.
chr1	57214259	57214758	chr1	57301867	57302366	BC055402|chr1:57301867-57302366	0.0998487489431737	.	.
chr1	57214259	57214758	chr1	57353214	57353713	BC055402|chr1:57353214-57353713	0.218674011349422	.	.
chr1	57214259	57214758	chr1	57428877	57429376	BC055402|chr1:57428877-57429376	0.0669047633036511	.	.
chr1	57214259	57214758	chr1	57436393	57436892	BC055402|chr1:57436393-57436892	0.116764415543165	.	.
chr1	57214259	57214758	chr1	57436901	57437400	BC055402|chr1:57436901-57437400	0.140270909159968	.	.
chr1	57377374	57377873	chr1	57184701	57185200	1700066M21Rik|chr1:57184701-57185200	0.0668603972797528	.	.
chr1	57377374	57377873	chr1	57184701	57185200	4930558J18Rik|chr1:57184701-57185200	0.0668603972797528	.	.
chr1	57377374	57377873	chr1	57265242	57265741	1700066M21Rik|chr1:57265242-57265741	0.213802556179412	.	.
chr1	57377374	57377873	chr1	57265242	57265741	4930558J18Rik|chr1:57265242-57265741	0.213802556179412	.	.
chr1	57406257	57406756	chr1	57301867	57302366	Maip1|chr1:57301867-57302366	0.0585036483269885	.	.
chr1	57406257	57406756	chr1	57301867	57302366	Tyw5|chr1:57301867-57302366	0.0585036483269885	.	.
chr1	58392818	58393317	chr1	58296260	58296759	Bzw1|chr1:58296260-58296759	0.12059109234976	.	.
chr1	58392818	58393317	chr1	58415452	58415951	Bzw1|chr1:58415452-58415951	0.0693175915373679	.	.
chr1	58392818	58393317	chr1	58746853	58747352	Bzw1|chr1:58746853-58747352	0.0968051056513658	.	.
chr1	58393482	58393981	chr1	58746853	58747352	Bzw1|chr1:58746853-58747352	0.107158464290331	.	.
chr1	58423825	58424324	chr1	58291873	58292372	Clk1|chr1:58291873-58292372	0.14202607115361	.	.
chr1	58423825	58424324	chr1	58422814	58423313	Clk1|chr1:58422814-58423313	0.128596117082955	.	.
chr1	58423825	58424324	chr1	58614393	58614892	Clk1|chr1:58614393-58614892	0.09123810938811	.	.
chr1	58445384	58445883	chr1	58285535	58286034	Nif3l1|chr1:58285535-58286034	0.0659687679998152	.	.
chr1	58445384	58445883	chr1	58285535	58286034	Ppil3|chr1:58285535-58286034	0.0659687679998152	.	.
chr1	58445384	58445883	chr1	58736868	58737367	Nif3l1|chr1:58736868-58737367	0.0883453606586221	.	.
chr1	58445384	58445883	chr1	58736868	58737367	Ppil3|chr1:58736868-58737367	0.0883453606586221	.	.
chr1	58504734	58505233	chr1	58736868	58737367	Gm15834|chr1:58736868-58737367	0.145338287644272	.	.
chr1	58504734	58505233	chr1	58736868	58737367	Orc2|chr1:58736868-58737367	0.145338287644272	.	.
chr1	58504734	58505233	chr1	58993707	58994206	Gm15834|chr1:58993707-58994206	0.0694548477062747	.	.
chr1	58504734	58505233	chr1	58993707	58994206	Orc2|chr1:58993707-58994206	0.0694548477062747	.	.
chr1	58586034	58586533	chr1	58465509	58466008	Fam126b|chr1:58465509-58466008	0.110853251826485	.	.
chr1	58586034	58586533	chr1	58465509	58466008	Ndufb3|chr1:58465509-58466008	0.110853251826485	.	.
chr1	58586034	58586533	chr1	58736868	58737367	Fam126b|chr1:58736868-58737367	0.132210996982602	.	.
chr1	58586034	58586533	chr1	58736868	58737367	Ndufb3|chr1:58736868-58737367	0.132210996982602	.	.
chr1	58586552	58587051	chr1	58993707	58994206	Fam126b|chr1:58993707-58994206	0.107368234936815	.	.
chr1	58586552	58587051	chr1	58993707	58994206	Ndufb3|chr1:58993707-58994206	0.107368234936815	.	.
chr1	58710970	58711469	chr1	58614393	58614892	Cflar|chr1:58614393-58614892	0.0598282186662387	.	.
chr1	58710970	58711469	chr1	58736868	58737367	Cflar|chr1:58736868-58737367	0.069171511025253	.	.
chr1	58710970	58711469	chr1	58909565	58910064	Cflar|chr1:58909565-58910064	0.0658195237561865	.	.
chr1	58711489	58711988	chr1	58271090	58271589	Cflar|chr1:58271090-58271589	0.0703986843949404	.	.
chr1	58711489	58711988	chr1	58614393	58614892	Cflar|chr1:58614393-58614892	0.0673299278713227	.	.
chr1	58711489	58711988	chr1	58909565	58910064	Cflar|chr1:58909565-58910064	0.0720562918729973	.	.
chr1	58711489	58711988	chr1	58984562	58985061	Cflar|chr1:58984562-58985061	0.0637022219666581	.	.
chr1	58711489	58711988	chr1	58985170	58985669	Cflar|chr1:58985170-58985669	0.0634703897637914	.	.
chr1	58972763	58973262	chr1	58746853	58747352	Stradb|chr1:58746853-58747352	0.0875289385919989	.	.
chr1	58972763	58973262	chr1	58746853	58747352	Trak2|chr1:58746853-58747352	0.0875289385919989	.	.
chr1	58972763	58973262	chr1	58936737	58937236	Stradb|chr1:58936737-58937236	0.0850215958212479	.	.
chr1	58972763	58973262	chr1	58936737	58937236	Trak2|chr1:58936737-58937236	0.0850215958212479	.	.
chr1	58972763	58973262	chr1	58937261	58937760	Stradb|chr1:58937261-58937760	0.086084455854219	.	.
chr1	58972763	58973262	chr1	58937261	58937760	Trak2|chr1:58937261-58937760	0.086084455854219	.	.
chr1	58973284	58973783	chr1	58746853	58747352	Stradb|chr1:58746853-58747352	0.233344985541073	.	.
chr1	58973284	58973783	chr1	58746853	58747352	Trak2|chr1:58746853-58747352	0.233344985541073	.	.
chr1	58973284	58973783	chr1	58993707	58994206	Stradb|chr1:58993707-58994206	0.0853224977308814	.	.
chr1	58973284	58973783	chr1	58993707	58994206	Trak2|chr1:58993707-58994206	0.0853224977308814	.	.
chr1	58973886	58974385	chr1	58614393	58614892	Stradb|chr1:58614393-58614892	0.0972739068521369	.	.
chr1	58973886	58974385	chr1	58614393	58614892	Trak2|chr1:58614393-58614892	0.0972739068521369	.	.
chr1	58973886	58974385	chr1	58909565	58910064	Stradb|chr1:58909565-58910064	0.133423691574981	.	.
chr1	58973886	58974385	chr1	58909565	58910064	Trak2|chr1:58909565-58910064	0.133423691574981	.	.
chr1	58973886	58974385	chr1	58936737	58937236	Stradb|chr1:58936737-58937236	0.0620820582218923	.	.
chr1	58973886	58974385	chr1	58936737	58937236	Trak2|chr1:58936737-58937236	0.0620820582218923	.	.
chr1	58973886	58974385	chr1	58937261	58937760	Stradb|chr1:58937261-58937760	0.132517072779604	.	.
chr1	58973886	58974385	chr1	58937261	58937760	Trak2|chr1:58937261-58937760	0.132517072779604	.	.
chr1	58973886	58974385	chr1	58985170	58985669	Stradb|chr1:58985170-58985669	0.214935058066327	.	.
chr1	58973886	58974385	chr1	58985170	58985669	Trak2|chr1:58985170-58985669	0.214935058066327	.	.
chr1	59119578	59120077	chr1	58897489	58897988	G730003C15Rik|chr1:58897489-58897988	0.0681032046564816	.	.
chr1	59119578	59120077	chr1	58897489	58897988	Tmem237|chr1:58897489-58897988	0.0681032046564816	.	.
chr1	59120147	59120646	chr1	58897489	58897988	G730003C15Rik|chr1:58897489-58897988	0.109417269235562	.	.
chr1	59120147	59120646	chr1	58897489	58897988	Tmem237|chr1:58897489-58897988	0.109417269235562	.	.
chr1	59120147	59120646	chr1	58936737	58937236	G730003C15Rik|chr1:58936737-58937236	0.0626224811021326	.	.
chr1	59120147	59120646	chr1	58936737	58937236	Tmem237|chr1:58936737-58937236	0.0626224811021326	.	.
chr1	59120147	59120646	chr1	58937261	58937760	G730003C15Rik|chr1:58937261-58937760	0.118740160331764	.	.
chr1	59120147	59120646	chr1	58937261	58937760	Tmem237|chr1:58937261-58937760	0.118740160331764	.	.
chr1	59120147	59120646	chr1	58985170	58985669	G730003C15Rik|chr1:58985170-58985669	0.120401273049641	.	.
chr1	59120147	59120646	chr1	58985170	58985669	Tmem237|chr1:58985170-58985669	0.120401273049641	.	.
chr1	59120147	59120646	chr1	58993707	58994206	G730003C15Rik|chr1:58993707-58994206	0.22068321772136	.	.
chr1	59120147	59120646	chr1	58993707	58994206	Tmem237|chr1:58993707-58994206	0.22068321772136	.	.
chr1	59162883	59163382	chr1	58909565	58910064	Mpp4|chr1:58909565-58910064	0.178407281739128	.	.
chr1	59162883	59163382	chr1	58936737	58937236	Mpp4|chr1:58936737-58937236	0.11671998634285	.	.
chr1	59162883	59163382	chr1	58937261	58937760	Mpp4|chr1:58937261-58937760	0.100596219152627	.	.
chr1	59237006	59237505	chr1	58909565	58910064	Als2|chr1:58909565-58910064	0.107298673116067	.	.
chr1	59237006	59237505	chr1	58985170	58985669	Als2|chr1:58985170-58985669	0.0719909174059111	.	.
chr1	59762644	59763143	chr1	59826439	59826938	Bmpr2|chr1:59826439-59826938	0.219540331322495	.	.
chr1	59762644	59763143	chr1	59826439	59826938	Bmpr2|chr1:59826439-59826938	0.219540331322496	.	.
chr1	59762644	59763143	chr1	59878109	59878608	Bmpr2|chr1:59878109-59878608	0.112524260527143	.	.
chr1	59762644	59763143	chr1	59927245	59927744	Bmpr2|chr1:59927245-59927744	0.20609830067959	.	.
chr1	59762644	59763143	chr1	59987611	59988110	Bmpr2|chr1:59987611-59988110	0.142082259025799	.	.
chr1	59763159	59763658	chr1	60158400	60158899	Bmpr2|chr1:60158400-60158899	0.164893124704179	.	.
chr1	59763681	59764180	chr1	59886825	59887324	Bmpr2|chr1:59886825-59887324	0.177300314516535	.	.
chr1	59763681	59764180	chr1	59967234	59967733	Bmpr2|chr1:59967234-59967733	0.101507449073861	.	.
chr1	59912662	59913161	chr1	59886825	59887324	Fam117b|chr1:59886825-59887324	0.115763013708932	.	.
chr1	59912662	59913161	chr1	59927245	59927744	Fam117b|chr1:59927245-59927744	0.100079013860028	.	.
chr1	59912662	59913161	chr1	59957157	59957656	Fam117b|chr1:59957157-59957656	0.132038862399494	.	.
chr1	59912662	59913161	chr1	59987611	59988110	Fam117b|chr1:59987611-59988110	0.114167975195968	.	.
chr1	59912662	59913161	chr1	60018728	60019227	Fam117b|chr1:60018728-60019227	0.0688161756777065	.	.
chr1	59912662	59913161	chr1	60158400	60158899	Fam117b|chr1:60158400-60158899	0.0682710368997139	.	.
chr1	59913211	59913710	chr1	59826439	59826938	Fam117b|chr1:59826439-59826938	0.0724227977838582	.	.
chr1	59913211	59913710	chr1	59895373	59895872	Fam117b|chr1:59895373-59895872	0.0754556747789106	.	.
chr1	59913211	59913710	chr1	59895373	59895872	Fam117b|chr1:59895373-59895872	0.0754556747789107	.	.
chr1	59913211	59913710	chr1	59987611	59988110	Fam117b|chr1:59987611-59988110	0.067203406947471	.	.
chr1	59913211	59913710	chr1	60158400	60158899	Fam117b|chr1:60158400-60158899	0.0944208874972355	.	.
chr1	60042424	60042923	chr1	59873976	59874475	Ica1l|chr1:59873976-59874475	0.061125500561653	.	.
chr1	60042424	60042923	chr1	59967234	59967733	Ica1l|chr1:59967234-59967733	0.0629695414120452	.	.
chr1	60042424	60042923	chr1	60018728	60019227	Ica1l|chr1:60018728-60019227	0.0601315892886098	.	.
chr1	60042424	60042923	chr1	60034986	60035485	Ica1l|chr1:60034986-60035485	0.192319590083301	.	.
chr1	60042424	60042923	chr1	60158400	60158899	Ica1l|chr1:60158400-60158899	0.126304773377406	.	.
chr1	60042424	60042923	chr1	60359762	60360261	Ica1l|chr1:60359762-60360261	0.0965288925865953	.	.
chr1	60042424	60042923	chr1	60471203	60471702	Ica1l|chr1:60471203-60471702	0.0721345349192433	.	.
chr1	60042424	60042923	chr1	60490433	60490932	Ica1l|chr1:60490433-60490932	0.120760757174355	.	.
chr1	60042935	60043434	chr1	59926659	59927158	Ica1l|chr1:59926659-59927158	0.0889686015026353	.	.
chr1	60042935	60043434	chr1	59944025	59944524	Ica1l|chr1:59944025-59944524	0.0626549706728914	.	.
chr1	60042935	60043434	chr1	59944025	59944524	Ica1l|chr1:59944025-59944524	0.0626549706728915	.	.
chr1	60042935	60043434	chr1	59957157	59957656	Ica1l|chr1:59957157-59957656	0.127363118743888	.	.
chr1	60042935	60043434	chr1	60018728	60019227	Ica1l|chr1:60018728-60019227	0.058072671744913	.	.
chr1	60042935	60043434	chr1	60152642	60153141	Ica1l|chr1:60152642-60153141	0.101805917876519	.	.
chr1	60042935	60043434	chr1	60158400	60158899	Ica1l|chr1:60158400-60158899	0.121424172044967	.	.
chr1	60042935	60043434	chr1	60360288	60360787	Ica1l|chr1:60360288-60360787	0.111677352239388	.	.
chr1	60097393	60097892	chr1	59878109	59878608	Carf|chr1:59878109-59878608	0.17733347988559	.	.
chr1	60097393	60097892	chr1	59883669	59884168	Carf|chr1:59883669-59884168	0.0791271990088549	.	.
chr1	60097393	60097892	chr1	59927245	59927744	Carf|chr1:59927245-59927744	0.0649733894317799	.	.
chr1	60097393	60097892	chr1	59957157	59957656	Carf|chr1:59957157-59957656	0.13031322858154	.	.
chr1	60097393	60097892	chr1	59987611	59988110	Carf|chr1:59987611-59988110	0.246362197289929	.	.
chr1	60097393	60097892	chr1	60158400	60158899	Carf|chr1:60158400-60158899	0.0785676888026023	.	.
chr1	60097980	60098479	chr1	59873976	59874475	Carf|chr1:59873976-59874475	0.120120224440336	.	.
chr1	60097980	60098479	chr1	59873976	59874475	Wdr12|chr1:59873976-59874475	0.120120224440336	.	.
chr1	60097980	60098479	chr1	59926659	59927158	Carf|chr1:59926659-59927158	0.177012725633819	.	.
chr1	60097980	60098479	chr1	59926659	59927158	Wdr12|chr1:59926659-59927158	0.177012725633819	.	.
chr1	60097980	60098479	chr1	59944025	59944524	Carf|chr1:59944025-59944524	0.0920779754444174	.	.
chr1	60097980	60098479	chr1	59944025	59944524	Wdr12|chr1:59944025-59944524	0.0920779754444174	.	.
chr1	60097980	60098479	chr1	59957157	59957656	Carf|chr1:59957157-59957656	0.0718080503177149	.	.
chr1	60097980	60098479	chr1	59957157	59957656	Carf|chr1:59957157-59957656	0.071808050317715	.	.
chr1	60097980	60098479	chr1	59957157	59957656	Wdr12|chr1:59957157-59957656	0.0718080503177149	.	.
chr1	60097980	60098479	chr1	59957157	59957656	Wdr12|chr1:59957157-59957656	0.071808050317715	.	.
chr1	60097980	60098479	chr1	60396111	60396610	Carf|chr1:60396111-60396610	0.0805140703747042	.	.
chr1	60097980	60098479	chr1	60396111	60396610	Wdr12|chr1:60396111-60396610	0.0805140703747042	.	.
chr1	60097980	60098479	chr1	60469405	60469904	Carf|chr1:60469405-60469904	0.0881307613629187	.	.
chr1	60097980	60098479	chr1	60469405	60469904	Wdr12|chr1:60469405-60469904	0.0881307613629187	.	.
chr1	60098487	60098986	chr1	59957157	59957656	Carf|chr1:59957157-59957656	0.0768982714992807	.	.
chr1	60098487	60098986	chr1	59957157	59957656	Wdr12|chr1:59957157-59957656	0.0768982714992807	.	.
chr1	60098487	60098986	chr1	59967234	59967733	Carf|chr1:59967234-59967733	0.111992867263719	.	.
chr1	60098487	60098986	chr1	59967234	59967733	Wdr12|chr1:59967234-59967733	0.111992867263719	.	.
chr1	60098487	60098986	chr1	60272439	60272938	Carf|chr1:60272439-60272938	0.0810278299642902	.	.
chr1	60098487	60098986	chr1	60272439	60272938	Wdr12|chr1:60272439-60272938	0.0810278299642902	.	.
chr1	60098487	60098986	chr1	60359762	60360261	Carf|chr1:60359762-60360261	0.175128613643893	.	.
chr1	60098487	60098986	chr1	60359762	60360261	Wdr12|chr1:60359762-60360261	0.175128613643893	.	.
chr1	60098487	60098986	chr1	60360288	60360787	Carf|chr1:60360288-60360787	0.0831781763454736	.	.
chr1	60098487	60098986	chr1	60360288	60360787	Wdr12|chr1:60360288-60360787	0.0831781763454736	.	.
chr1	60098487	60098986	chr1	60471203	60471702	Carf|chr1:60471203-60471702	0.0612400464181374	.	.
chr1	60098487	60098986	chr1	60471203	60471702	Wdr12|chr1:60471203-60471702	0.0612400464181374	.	.
chr1	60180257	60180756	chr1	59826439	59826938	Nbeal1|chr1:59826439-59826938	0.0876975562232673	.	.
chr1	60180257	60180756	chr1	59826439	59826938	Nbeal1|chr1:59826439-59826938	0.0876975562232674	.	.
chr1	60180257	60180756	chr1	59848288	59848787	Nbeal1|chr1:59848288-59848787	0.0632739258897899	.	.
chr1	60180257	60180756	chr1	59927245	59927744	Nbeal1|chr1:59927245-59927744	0.0877167055344568	.	.
chr1	60180257	60180756	chr1	59961705	59962204	Nbeal1|chr1:59961705-59962204	0.093510806632698	.	.
chr1	60180257	60180756	chr1	59967234	59967733	Nbeal1|chr1:59967234-59967733	0.0996934000989892	.	.
chr1	60180257	60180756	chr1	60018728	60019227	Nbeal1|chr1:60018728-60019227	0.0953942124134654	.	.
chr1	60180257	60180756	chr1	60272439	60272938	Nbeal1|chr1:60272439-60272938	0.0742639977278415	.	.
chr1	60343314	60343813	chr1	60471203	60471702	Cyp20a1|chr1:60471203-60471702	0.083344533854461	.	.
chr1	65122893	65123392	chr1	65129584	65130083	D630023F18Rik|chr1:65129584-65130083	0.118825415130318	.	.
chr1	65122893	65123392	chr1	65137473	65137972	D630023F18Rik|chr1:65137473-65137972	0.133957820463283	.	.
chr1	65186396	65186895	chr1	65010101	65010600	Idh1|chr1:65010101-65010600	0.199691276515775	.	.
chr1	65186396	65186895	chr1	65010101	65010600	Pikfyve|chr1:65010101-65010600	0.199691276515775	.	.
chr1	65186396	65186895	chr1	65060479	65060978	Idh1|chr1:65060479-65060978	0.115194958023741	.	.
chr1	65186396	65186895	chr1	65060479	65060978	Pikfyve|chr1:65060479-65060978	0.115194958023741	.	.
chr1	65186396	65186895	chr1	65137473	65137972	Idh1|chr1:65137473-65137972	0.0601229211154958	.	.
chr1	65186396	65186895	chr1	65137473	65137972	Pikfyve|chr1:65137473-65137972	0.0601229211154958	.	.
chr1	65186396	65186895	chr1	65162227	65162726	Idh1|chr1:65162227-65162726	0.0796365504165299	.	.
chr1	65186396	65186895	chr1	65162227	65162726	Pikfyve|chr1:65162227-65162726	0.0796365504165299	.	.
chr1	65186396	65186895	chr1	65178123	65178622	Idh1|chr1:65178123-65178622	0.0636353337598258	.	.
chr1	65186396	65186895	chr1	65178123	65178622	Idh1|chr1:65178123-65178622	0.0636353337598259	.	.
chr1	65186396	65186895	chr1	65178123	65178622	Pikfyve|chr1:65178123-65178622	0.0636353337598258	.	.
chr1	65186396	65186895	chr1	65178123	65178622	Pikfyve|chr1:65178123-65178622	0.0636353337598259	.	.
chr1	65186396	65186895	chr1	65179041	65179540	Idh1|chr1:65179041-65179540	0.0587006093445031	.	.
chr1	65186396	65186895	chr1	65179041	65179540	Pikfyve|chr1:65179041-65179540	0.0587006093445031	.	.
chr1	65186396	65186895	chr1	65258854	65259353	Idh1|chr1:65258854-65259353	0.140629028184454	.	.
chr1	65186396	65186895	chr1	65258854	65259353	Pikfyve|chr1:65258854-65259353	0.140629028184454	.	.
chr1	65282716	65283215	chr1	65111968	65112467	Pth2r|chr1:65111968-65112467	0.0933033333327034	.	.
chr1	65282716	65283215	chr1	65538495	65538994	Pth2r|chr1:65538495-65538994	0.09927949674987	.	.
chr1	66174880	66175379	chr1	65929973	65930472	Map2|chr1:65929973-65930472	0.15420089781002	.	.
chr1	66174880	66175379	chr1	66196627	66197126	Map2|chr1:66196627-66197126	0.0969997628477543	.	.
chr1	67038596	67039095	chr1	67061456	67061955	Lancl1|chr1:67061456-67061955	0.0858477532826059	.	.
chr1	67038596	67039095	chr1	67183506	67184005	Lancl1|chr1:67183506-67184005	0.0933561481004281	.	.
chr1	69440858	69441357	chr1	69241684	69242183	Gm28497|chr1:69241684-69242183	0.185210325892107	.	.
chr1	69440858	69441357	chr1	69245826	69246325	Gm28497|chr1:69245826-69246325	0.212154313570044	.	.
chr1	69440858	69441357	chr1	69251496	69251995	Gm28497|chr1:69251496-69251995	0.133748921244487	.	.
chr1	69440858	69441357	chr1	69591806	69592305	Gm28497|chr1:69591806-69592305	0.0853368458852168	.	.
chr1	69441406	69441905	chr1	69245826	69246325	Gm28497|chr1:69245826-69246325	0.11493105611765	.	.
chr1	69441406	69441905	chr1	69251496	69251995	Gm28497|chr1:69251496-69251995	0.0714733953492483	.	.
chr1	69441406	69441905	chr1	69591806	69592305	Gm28497|chr1:69591806-69592305	0.0646548347934667	.	.
chr1	69687151	69687650	chr1	69251496	69251995	Ikzf2|chr1:69251496-69251995	0.137788596443918	.	.
chr1	69687151	69687650	chr1	69591211	69591710	Ikzf2|chr1:69591211-69591710	0.198033877436246	.	.
chr1	69687151	69687650	chr1	69591806	69592305	Ikzf2|chr1:69591806-69592305	0.168732464259501	.	.
chr1	69687151	69687650	chr1	69656928	69657427	Ikzf2|chr1:69656928-69657427	0.146690248881643	.	.
chr1	69687151	69687650	chr1	69766455	69766954	Ikzf2|chr1:69766455-69766954	0.172973278581754	.	.
chr1	69687151	69687650	chr1	69790210	69790709	Ikzf2|chr1:69790210-69790709	0.0589256583845557	.	.
chr1	69687151	69687650	chr1	69799108	69799607	Ikzf2|chr1:69799108-69799607	0.132419562058743	.	.
chr1	69687151	69687650	chr1	69811253	69811752	Ikzf2|chr1:69811253-69811752	0.170346142388317	.	.
chr1	69687151	69687650	chr1	69821447	69821946	Ikzf2|chr1:69821447-69821946	0.178380774398573	.	.
chr1	69826647	69827146	chr1	69729310	69729809	Spag16|chr1:69729310-69729809	0.0594823199207517	.	.
chr1	69826647	69827146	chr1	69799108	69799607	Spag16|chr1:69799108-69799607	0.214387642268556	.	.
chr1	69826647	69827146	chr1	69811253	69811752	Spag16|chr1:69811253-69811752	0.179988161266163	.	.
chr1	69826647	69827146	chr1	69821447	69821946	Spag16|chr1:69821447-69821946	0.105034673088749	.	.
chr1	69826647	69827146	chr1	70103681	70104180	Spag16|chr1:70103681-70104180	0.123785776370695	.	.
chr1	70724978	70725477	chr1	70270077	70270576	Vwc2l|chr1:70270077-70270576	0.0700235026981391	.	.
chr1	70724978	70725477	chr1	70404463	70404962	Vwc2l|chr1:70404463-70404962	0.0809294259649496	.	.
chr1	70724978	70725477	chr1	70700160	70700659	Vwc2l|chr1:70700160-70700659	0.191487250495582	.	.
chr1	70725497	70725996	chr1	70316336	70316835	Vwc2l|chr1:70316336-70316835	0.0925433245915237	.	.
chr1	70725497	70725996	chr1	70339456	70339955	Vwc2l|chr1:70339456-70339955	0.0926321478388181	.	.
chr1	70725497	70725996	chr1	70700160	70700659	Vwc2l|chr1:70700160-70700659	0.183762366155767	.	.
chr1	70725497	70725996	chr1	70700714	70701213	Vwc2l|chr1:70700714-70701213	0.12155997580141	.	.
chr1	70726264	70726763	chr1	70700714	70701213	Vwc2l|chr1:70700714-70701213	0.0662015272103496	.	.
chr1	70726264	70726763	chr1	70701225	70701724	Vwc2l|chr1:70701225-70701724	0.0921376929660664	.	.
chr1	74505730	74506229	chr1	74787775	74788274	Cnot9|chr1:74787775-74788274	0.0590404068620376	.	.
chr1	74505730	74506229	chr1	74793218	74793717	Cnot9|chr1:74793218-74793717	0.162623516325917	.	.
chr1	74505730	74506229	chr1	74806952	74807451	Cnot9|chr1:74806952-74807451	0.0884122153034662	.	.
chr1	74505730	74506229	chr1	74824729	74825228	Cnot9|chr1:74824729-74825228	0.0816671514304237	.	.
chr1	74505730	74506229	chr1	74829962	74830461	Cnot9|chr1:74829962-74830461	0.0832480342854997	.	.
chr1	74505730	74506229	chr1	74872216	74872715	Cnot9|chr1:74872216-74872715	0.0836036506660803	.	.
chr1	74505730	74506229	chr1	74894978	74895477	Cnot9|chr1:74894978-74895477	0.114216784438591	.	.
chr1	74505730	74506229	chr1	74926640	74927139	Cnot9|chr1:74926640-74927139	0.104267112916297	.	.
chr1	74506443	74506942	chr1	74763029	74763528	Cnot9|chr1:74763029-74763528	0.098385576335378	.	.
chr1	74506443	74506942	chr1	74808065	74808564	Cnot9|chr1:74808065-74808564	0.0962141129012134	.	.
chr1	74506443	74506942	chr1	74882110	74882609	Cnot9|chr1:74882110-74882609	0.132904905281381	.	.
chr1	74541923	74542422	chr1	74759797	74760296	Plcd4|chr1:74759797-74760296	0.0854614844868078	.	.
chr1	74541923	74542422	chr1	74784124	74784623	Plcd4|chr1:74784124-74784623	0.0651588578835196	.	.
chr1	74541923	74542422	chr1	74829962	74830461	Plcd4|chr1:74829962-74830461	0.07302236623271	.	.
chr1	74542596	74543095	chr1	74772969	74773468	Plcd4|chr1:74772969-74773468	0.0725179008784717	.	.
chr1	74542596	74543095	chr1	74804632	74805131	Plcd4|chr1:74804632-74805131	0.13142171662805	.	.
chr1	74542596	74543095	chr1	74816731	74817230	Plcd4|chr1:74816731-74817230	0.110547592326584	.	.
chr1	74542596	74543095	chr1	74898623	74899122	Plcd4|chr1:74898623-74899122	0.0697717012015596	.	.
chr1	74587962	74588461	chr1	74784124	74784623	Bcs1l|chr1:74784124-74784623	0.0708371691731179	.	.
chr1	74587962	74588461	chr1	74784124	74784623	Zfp142|chr1:74784124-74784623	0.0708371691731179	.	.
chr1	74587962	74588461	chr1	74806952	74807451	Bcs1l|chr1:74806952-74807451	0.061213760275791	.	.
chr1	74587962	74588461	chr1	74806952	74807451	Zfp142|chr1:74806952-74807451	0.061213760275791	.	.
chr1	74587962	74588461	chr1	74858307	74858806	Bcs1l|chr1:74858307-74858806	0.0724387360154307	.	.
chr1	74587962	74588461	chr1	74858307	74858806	Zfp142|chr1:74858307-74858806	0.0724387360154307	.	.
chr1	74601175	74601674	chr1	74759797	74760296	Rnf25|chr1:74759797-74760296	0.0974064261636823	.	.
chr1	74601175	74601674	chr1	74759797	74760296	Stk36|chr1:74759797-74760296	0.0974064261636823	.	.
chr1	74601175	74601674	chr1	74787775	74788274	Rnf25|chr1:74787775-74788274	0.105126772739074	.	.
chr1	74601175	74601674	chr1	74787775	74788274	Stk36|chr1:74787775-74788274	0.105126772739074	.	.
chr1	74601175	74601674	chr1	74802933	74803432	Rnf25|chr1:74802933-74803432	0.072685651291804	.	.
chr1	74601175	74601674	chr1	74802933	74803432	Stk36|chr1:74802933-74803432	0.072685651291804	.	.
chr1	74601175	74601674	chr1	74804632	74805131	Rnf25|chr1:74804632-74805131	0.0655394765979666	.	.
chr1	74601175	74601674	chr1	74804632	74805131	Stk36|chr1:74804632-74805131	0.0655394765979666	.	.
chr1	74601175	74601674	chr1	74816731	74817230	Rnf25|chr1:74816731-74817230	0.207825343788046	.	.
chr1	74601175	74601674	chr1	74816731	74817230	Stk36|chr1:74816731-74817230	0.207825343788046	.	.
chr1	74601175	74601674	chr1	74898623	74899122	Rnf25|chr1:74898623-74899122	0.0625677616699378	.	.
chr1	74601175	74601674	chr1	74898623	74899122	Stk36|chr1:74898623-74899122	0.0625677616699378	.	.
chr1	74601175	74601674	chr1	74926640	74927139	Rnf25|chr1:74926640-74927139	0.0621266736178803	.	.
chr1	74601175	74601674	chr1	74926640	74927139	Stk36|chr1:74926640-74927139	0.0621266736178803	.	.
chr1	74601175	74601674	chr1	74939724	74940223	Rnf25|chr1:74939724-74940223	0.0759414704710904	.	.
chr1	74601175	74601674	chr1	74939724	74940223	Stk36|chr1:74939724-74940223	0.0759414704710904	.	.
chr1	74661495	74661994	chr1	74802933	74803432	Ttll4|chr1:74802933-74803432	0.116537363388727	.	.
chr1	74661495	74661994	chr1	74808065	74808564	Ttll4|chr1:74808065-74808564	0.116479754708224	.	.
chr1	74661495	74661994	chr1	74898623	74899122	Ttll4|chr1:74898623-74899122	0.0942729800885296	.	.
chr1	74661495	74661994	chr1	74898623	74899122	Ttll4|chr1:74898623-74899122	0.0942729800885297	.	.
chr1	74771522	74772021	chr1	74763029	74763528	Wnt6|chr1:74763029-74763528	0.0893265593804058	.	.
chr1	74771522	74772021	chr1	74772969	74773468	Wnt6|chr1:74772969-74773468	0.0620719266457195	.	.
chr1	74771522	74772021	chr1	74793218	74793717	Wnt6|chr1:74793218-74793717	0.0998311084646177	.	.
chr1	74771522	74772021	chr1	74816731	74817230	Wnt6|chr1:74816731-74817230	0.0614389655187211	.	.
chr1	74771522	74772021	chr1	74880737	74881236	Wnt6|chr1:74880737-74881236	0.100956819758532	.	.
chr1	74771522	74772021	chr1	74939724	74940223	Wnt6|chr1:74939724-74940223	0.185612285472863	.	.
chr1	74771522	74772021	chr1	75244823	75245322	Wnt6|chr1:75244823-75245322	0.0573623112734658	.	.
chr1	74791332	74791831	chr1	74759797	74760296	Wnt10a|chr1:74759797-74760296	0.12449865219028	.	.
chr1	74791332	74791831	chr1	74772969	74773468	Wnt10a|chr1:74772969-74773468	0.0854786746751715	.	.
chr1	74791332	74791831	chr1	74793218	74793717	Wnt10a|chr1:74793218-74793717	0.206320843180383	.	.
chr1	74791332	74791831	chr1	75016818	75017317	Wnt10a|chr1:75016818-75017317	0.133760803098987	.	.
chr1	74792003	74792502	chr1	74784124	74784623	Wnt10a|chr1:74784124-74784623	0.114860245397294	.	.
chr1	74792003	74792502	chr1	74793218	74793717	Wnt10a|chr1:74793218-74793717	0.0789953154321368	.	.
chr1	74792003	74792502	chr1	74824729	74825228	Wnt10a|chr1:74824729-74825228	0.0995142550953515	.	.
chr1	74792003	74792502	chr1	74898623	74899122	Wnt10a|chr1:74898623-74899122	0.0630089153686923	.	.
chr1	74792003	74792502	chr1	75016818	75017317	Wnt10a|chr1:75016818-75017317	0.103286515183033	.	.
chr1	74792003	74792502	chr1	75218312	75218811	Wnt10a|chr1:75218312-75218811	0.105202173277396	.	.
chr1	74850152	74850651	chr1	74806952	74807451	Gm16582|chr1:74806952-74807451	0.16670357680513	.	.
chr1	74850152	74850651	chr1	74808065	74808564	Gm16582|chr1:74808065-74808564	0.126841159530542	.	.
chr1	74850152	74850651	chr1	74829962	74830461	Gm16582|chr1:74829962-74830461	0.174343546166045	.	.
chr1	74850152	74850651	chr1	74858307	74858806	Gm16582|chr1:74858307-74858806	0.208266819046387	.	.
chr1	74850152	74850651	chr1	74872216	74872715	Gm16582|chr1:74872216-74872715	0.0609730096811248	.	.
chr1	74850152	74850651	chr1	74894978	74895477	Gm16582|chr1:74894978-74895477	0.0645510756104819	.	.
chr1	74850152	74850651	chr1	74926640	74927139	Gm16582|chr1:74926640-74927139	0.0785649996863269	.	.
chr1	74850152	74850651	chr1	75016818	75017317	Gm16582|chr1:75016818-75017317	0.0922467542350127	.	.
chr1	74850152	74850651	chr1	75218312	75218811	Gm16582|chr1:75218312-75218811	0.0738094249506731	.	.
chr1	74851328	74851827	chr1	74763029	74763528	Gm16582|chr1:74763029-74763528	0.09201257603761	.	.
chr1	74851328	74851827	chr1	74806952	74807451	Gm16582|chr1:74806952-74807451	0.0578290077723707	.	.
chr1	74851328	74851827	chr1	75218312	75218811	Gm16582|chr1:75218312-75218811	0.0854127334430529	.	.
chr1	74851328	74851827	chr1	75218312	75218811	Gm16582|chr1:75218312-75218811	0.085412733443053	.	.
chr1	74851328	74851827	chr1	75234571	75235070	Gm16582|chr1:75234571-75235070	0.111831900602445	.	.
chr1	74854708	74855207	chr1	74806444	74806943	Cdk5r2|chr1:74806444-74806943	0.0664333345717989	.	.
chr1	74854708	74855207	chr1	74824729	74825228	Cdk5r2|chr1:74824729-74825228	0.120985625746684	.	.
chr1	74854708	74855207	chr1	75141393	75141892	Cdk5r2|chr1:75141393-75141892	0.149388835906052	.	.
chr1	74854708	74855207	chr1	75218312	75218811	Cdk5r2|chr1:75218312-75218811	0.076675040712809	.	.
chr1	74893408	74893907	chr1	74804632	74805131	Cryba2|chr1:74804632-74805131	0.0847606507470964	.	.
chr1	74893408	74893907	chr1	74894978	74895477	Cryba2|chr1:74894978-74895477	0.058954718880204	.	.
chr1	74893408	74893907	chr1	75052015	75052514	Cryba2|chr1:75052015-75052514	0.0806606173623975	.	.
chr1	74935357	74935856	chr1	74772969	74773468	Cfap65|chr1:74772969-74773468	0.0636751965718981	.	.
chr1	74935357	74935856	chr1	74784124	74784623	Cfap65|chr1:74784124-74784623	0.0675535404767914	.	.
chr1	74935357	74935856	chr1	74793218	74793717	Cfap65|chr1:74793218-74793717	0.101757304728154	.	.
chr1	74935357	74935856	chr1	74816731	74817230	Cfap65|chr1:74816731-74817230	0.0714386850617274	.	.
chr1	74935357	74935856	chr1	74824729	74825228	Cfap65|chr1:74824729-74825228	0.062286943768202	.	.
chr1	74935357	74935856	chr1	74872216	74872715	Cfap65|chr1:74872216-74872715	0.142091847534311	.	.
chr1	74935357	74935856	chr1	74948735	74949234	Cfap65|chr1:74948735-74949234	0.148346773817499	.	.
chr1	74935357	74935856	chr1	75016818	75017317	Cfap65|chr1:75016818-75017317	0.131364666180895	.	.
chr1	75124760	75125259	chr1	74772969	74773468	Nhej1|chr1:74772969-74773468	0.127294598272527	.	.
chr1	75124760	75125259	chr1	74829962	74830461	Nhej1|chr1:74829962-74830461	0.0930336109064892	.	.
chr1	75124760	75125259	chr1	74898623	74899122	Nhej1|chr1:74898623-74899122	0.145160537653355	.	.
chr1	75124760	75125259	chr1	75016818	75017317	Nhej1|chr1:75016818-75017317	0.124708781381843	.	.
chr1	75142499	75142998	chr1	74759797	74760296	Cnppd1|chr1:74759797-74760296	0.142466226362013	.	.
chr1	75142499	75142998	chr1	74759797	74760296	Retreg2|chr1:74759797-74760296	0.142466226362013	.	.
chr1	75142499	75142998	chr1	74787775	74788274	Cnppd1|chr1:74787775-74788274	0.0661102288024421	.	.
chr1	75142499	75142998	chr1	74787775	74788274	Retreg2|chr1:74787775-74788274	0.0661102288024421	.	.
chr1	75142499	75142998	chr1	74808065	74808564	Cnppd1|chr1:74808065-74808564	0.0591581880914956	.	.
chr1	75142499	75142998	chr1	74808065	74808564	Retreg2|chr1:74808065-74808564	0.0591581880914956	.	.
chr1	75142499	75142998	chr1	74816731	74817230	Cnppd1|chr1:74816731-74817230	0.0680513494386855	.	.
chr1	75142499	75142998	chr1	74816731	74817230	Retreg2|chr1:74816731-74817230	0.0680513494386855	.	.
chr1	75142499	75142998	chr1	74824729	74825228	Cnppd1|chr1:74824729-74825228	0.129681360665219	.	.
chr1	75142499	75142998	chr1	74824729	74825228	Retreg2|chr1:74824729-74825228	0.129681360665219	.	.
chr1	75142499	75142998	chr1	74829962	74830461	Cnppd1|chr1:74829962-74830461	0.0701450551062417	.	.
chr1	75142499	75142998	chr1	74829962	74830461	Cnppd1|chr1:74829962-74830461	0.0701450551062418	.	.
chr1	75142499	75142998	chr1	74829962	74830461	Retreg2|chr1:74829962-74830461	0.0701450551062417	.	.
chr1	75142499	75142998	chr1	74829962	74830461	Retreg2|chr1:74829962-74830461	0.0701450551062418	.	.
chr1	75142499	75142998	chr1	74880737	74881236	Cnppd1|chr1:74880737-74881236	0.13663332992558	.	.
chr1	75142499	75142998	chr1	74880737	74881236	Retreg2|chr1:74880737-74881236	0.13663332992558	.	.
chr1	75142499	75142998	chr1	74882110	74882609	Cnppd1|chr1:74882110-74882609	0.103147569706214	.	.
chr1	75142499	75142998	chr1	74882110	74882609	Retreg2|chr1:74882110-74882609	0.103147569706214	.	.
chr1	75142499	75142998	chr1	74939724	74940223	Cnppd1|chr1:74939724-74940223	0.0882582403247326	.	.
chr1	75142499	75142998	chr1	74939724	74940223	Cnppd1|chr1:74939724-74940223	0.0882582403247327	.	.
chr1	75142499	75142998	chr1	74939724	74940223	Retreg2|chr1:74939724-74940223	0.0882582403247326	.	.
chr1	75142499	75142998	chr1	74939724	74940223	Retreg2|chr1:74939724-74940223	0.0882582403247327	.	.
chr1	75142499	75142998	chr1	75016818	75017317	Cnppd1|chr1:75016818-75017317	0.0602761629391248	.	.
chr1	75142499	75142998	chr1	75016818	75017317	Retreg2|chr1:75016818-75017317	0.0602761629391248	.	.
chr1	75168424	75168923	chr1	74772969	74773468	Zfand2b|chr1:74772969-74773468	0.0679337786644849	.	.
chr1	75168424	75168923	chr1	74806952	74807451	Zfand2b|chr1:74806952-74807451	0.104195413428299	.	.
chr1	75168424	75168923	chr1	74808065	74808564	Zfand2b|chr1:74808065-74808564	0.0973591364578443	.	.
chr1	75168424	75168923	chr1	74829962	74830461	Zfand2b|chr1:74829962-74830461	0.0630920041887656	.	.
chr1	75168424	75168923	chr1	75016818	75017317	Zfand2b|chr1:75016818-75017317	0.0991578869739281	.	.
chr1	75180079	75180578	chr1	74763029	74763528	Abcb6|chr1:74763029-74763528	0.0874876108736364	.	.
chr1	75180079	75180578	chr1	74787775	74788274	Abcb6|chr1:74787775-74788274	0.0577486972444885	.	.
chr1	75180079	75180578	chr1	74802933	74803432	Abcb6|chr1:74802933-74803432	0.061793134116391	.	.
chr1	75180079	75180578	chr1	74806952	74807451	Abcb6|chr1:74806952-74807451	0.163795771441037	.	.
chr1	75180079	75180578	chr1	74808065	74808564	Abcb6|chr1:74808065-74808564	0.060334171153647	.	.
chr1	75180079	75180578	chr1	74898623	74899122	Abcb6|chr1:74898623-74899122	0.140216982548877	.	.
chr1	75180079	75180578	chr1	74926640	74927139	Abcb6|chr1:74926640-74927139	0.0933193049698498	.	.
chr1	75180079	75180578	chr1	75141393	75141892	Abcb6|chr1:75141393-75141892	0.0591336233619749	.	.
chr1	75180079	75180578	chr1	75234571	75235070	Abcb6|chr1:75234571-75235070	0.098062429373534	.	.
chr1	75191753	75192252	chr1	74784124	74784623	Ankzf1|chr1:74784124-74784623	0.0740283416744193	.	.
chr1	75191753	75192252	chr1	74784124	74784623	Atg9a|chr1:74784124-74784623	0.0740283416744193	.	.
chr1	75191753	75192252	chr1	74802933	74803432	Ankzf1|chr1:74802933-74803432	0.0753961395139097	.	.
chr1	75191753	75192252	chr1	74802933	74803432	Atg9a|chr1:74802933-74803432	0.0753961395139097	.	.
chr1	75191753	75192252	chr1	74816731	74817230	Ankzf1|chr1:74816731-74817230	0.06796153547895	.	.
chr1	75191753	75192252	chr1	74816731	74817230	Atg9a|chr1:74816731-74817230	0.06796153547895	.	.
chr1	75191753	75192252	chr1	74829962	74830461	Ankzf1|chr1:74829962-74830461	0.0723866025638178	.	.
chr1	75191753	75192252	chr1	74829962	74830461	Atg9a|chr1:74829962-74830461	0.0723866025638178	.	.
chr1	75191753	75192252	chr1	74858307	74858806	Ankzf1|chr1:74858307-74858806	0.0855793288581475	.	.
chr1	75191753	75192252	chr1	74858307	74858806	Atg9a|chr1:74858307-74858806	0.0855793288581475	.	.
chr1	75191753	75192252	chr1	75016818	75017317	Ankzf1|chr1:75016818-75017317	0.0589269101370066	.	.
chr1	75191753	75192252	chr1	75016818	75017317	Atg9a|chr1:75016818-75017317	0.0589269101370066	.	.
chr1	75191753	75192252	chr1	75141393	75141892	Ankzf1|chr1:75141393-75141892	0.0718441310879603	.	.
chr1	75191753	75192252	chr1	75141393	75141892	Atg9a|chr1:75141393-75141892	0.0718441310879603	.	.
chr1	75191753	75192252	chr1	75218312	75218811	Ankzf1|chr1:75218312-75218811	0.0896890054157394	.	.
chr1	75191753	75192252	chr1	75218312	75218811	Atg9a|chr1:75218312-75218811	0.0896890054157394	.	.
chr1	75191753	75192252	chr1	75244823	75245322	Ankzf1|chr1:75244823-75245322	0.128585637134075	.	.
chr1	75191753	75192252	chr1	75244823	75245322	Atg9a|chr1:75244823-75245322	0.128585637134075	.	.
chr1	75210546	75211045	chr1	74763029	74763528	Glb1l|chr1:74763029-74763528	0.0603294438934615	.	.
chr1	75210546	75211045	chr1	74763029	74763528	Stk16|chr1:74763029-74763528	0.0603294438934615	.	.
chr1	75210546	75211045	chr1	74772969	74773468	Glb1l|chr1:74772969-74773468	0.0820903199310735	.	.
chr1	75210546	75211045	chr1	74772969	74773468	Stk16|chr1:74772969-74773468	0.0820903199310735	.	.
chr1	75210546	75211045	chr1	74784124	74784623	Glb1l|chr1:74784124-74784623	0.0689721901756505	.	.
chr1	75210546	75211045	chr1	74784124	74784623	Stk16|chr1:74784124-74784623	0.0689721901756505	.	.
chr1	75210546	75211045	chr1	74802933	74803432	Glb1l|chr1:74802933-74803432	0.0676525161811428	.	.
chr1	75210546	75211045	chr1	74802933	74803432	Stk16|chr1:74802933-74803432	0.0676525161811428	.	.
chr1	75210546	75211045	chr1	74816731	74817230	Glb1l|chr1:74816731-74817230	0.12744528837249	.	.
chr1	75210546	75211045	chr1	74816731	74817230	Stk16|chr1:74816731-74817230	0.12744528837249	.	.
chr1	75210546	75211045	chr1	75016818	75017317	Glb1l|chr1:75016818-75017317	0.0960851986359842	.	.
chr1	75210546	75211045	chr1	75016818	75017317	Stk16|chr1:75016818-75017317	0.0960851986359842	.	.
chr1	75210546	75211045	chr1	75052015	75052514	Glb1l|chr1:75052015-75052514	0.064835646044444	.	.
chr1	75210546	75211045	chr1	75052015	75052514	Stk16|chr1:75052015-75052514	0.064835646044444	.	.
chr1	75219086	75219585	chr1	74784124	74784623	Tuba4a|chr1:74784124-74784623	0.100467230979323	.	.
chr1	75219086	75219585	chr1	74802933	74803432	Tuba4a|chr1:74802933-74803432	0.085661164373543	.	.
chr1	75219086	75219585	chr1	74824729	74825228	Tuba4a|chr1:74824729-74825228	0.14036908846693	.	.
chr1	75219086	75219585	chr1	74880737	74881236	Tuba4a|chr1:74880737-74881236	0.113221799130679	.	.
chr1	75219086	75219585	chr1	74948735	74949234	Tuba4a|chr1:74948735-74949234	0.0695880590551651	.	.
chr1	75219086	75219585	chr1	75218312	75218811	Tuba4a|chr1:75218312-75218811	0.240559734613773	.	.
chr1	75230933	75231432	chr1	74772969	74773468	A630095N17Rik|chr1:74772969-74773468	0.0815758896580533	.	.
chr1	75230933	75231432	chr1	74939724	74940223	A630095N17Rik|chr1:74939724-74940223	0.076217090309494	.	.
chr1	75236144	75236643	chr1	74784124	74784623	Dnajb2|chr1:74784124-74784623	0.0728568132755267	.	.
chr1	75236144	75236643	chr1	74806444	74806943	Dnajb2|chr1:74806444-74806943	0.070657729729929	.	.
chr1	75236144	75236643	chr1	74806952	74807451	Dnajb2|chr1:74806952-74807451	0.188042846283483	.	.
chr1	75236144	75236643	chr1	74824729	74825228	Dnajb2|chr1:74824729-74825228	0.0823539492839218	.	.
chr1	75236144	75236643	chr1	74829962	74830461	Dnajb2|chr1:74829962-74830461	0.0662456440431566	.	.
chr1	75236144	75236643	chr1	74858307	74858806	Dnajb2|chr1:74858307-74858806	0.186917616523439	.	.
chr1	75236144	75236643	chr1	74872216	74872715	Dnajb2|chr1:74872216-74872715	0.144703678098798	.	.
chr1	75236144	75236643	chr1	75016818	75017317	Dnajb2|chr1:75016818-75017317	0.0764364732274072	.	.
chr1	75236144	75236643	chr1	75016818	75017317	Dnajb2|chr1:75016818-75017317	0.0764364732274073	.	.
chr1	75236144	75236643	chr1	75244823	75245322	Dnajb2|chr1:75244823-75245322	0.111920665317642	.	.
chr1	75236651	75237150	chr1	74784124	74784623	Dnajb2|chr1:74784124-74784623	0.0862271423698982	.	.
chr1	75236651	75237150	chr1	74787775	74788274	Dnajb2|chr1:74787775-74788274	0.111150541985109	.	.
chr1	75236651	75237150	chr1	74804632	74805131	Dnajb2|chr1:74804632-74805131	0.106431012371324	.	.
chr1	75236651	75237150	chr1	74806444	74806943	Dnajb2|chr1:74806444-74806943	0.0726214280531759	.	.
chr1	75236651	75237150	chr1	74806952	74807451	Dnajb2|chr1:74806952-74807451	0.12954435493665	.	.
chr1	75236651	75237150	chr1	74824729	74825228	Dnajb2|chr1:74824729-74825228	0.14335286197449	.	.
chr1	75236651	75237150	chr1	74858307	74858806	Dnajb2|chr1:74858307-74858806	0.0782258095263349	.	.
chr1	75236651	75237150	chr1	74872216	74872715	Dnajb2|chr1:74872216-74872715	0.123244023100632	.	.
chr1	75236651	75237150	chr1	74948735	74949234	Dnajb2|chr1:74948735-74949234	0.0622628390038041	.	.
chr1	75236651	75237150	chr1	75218312	75218811	Dnajb2|chr1:75218312-75218811	0.0819737537970186	.	.
chr1	75236651	75237150	chr1	75234571	75235070	Dnajb2|chr1:75234571-75235070	0.147192365266524	.	.
chr1	77514195	77514694	chr1	77503680	77504179	Epha4|chr1:77503680-77504179	0.210475908240639	.	.
chr1	77514195	77514694	chr1	77503680	77504179	Gm28386|chr1:77503680-77504179	0.210475908240639	.	.
chr1	77514195	77514694	chr1	77513554	77514053	Epha4|chr1:77513554-77514053	0.263113187791736	.	.
chr1	77514195	77514694	chr1	77513554	77514053	Gm28386|chr1:77513554-77514053	0.263113187791736	.	.
chr1	77514195	77514694	chr1	77896157	77896656	Epha4|chr1:77896157-77896656	0.194519791961739	.	.
chr1	77514195	77514694	chr1	77896157	77896656	Gm28386|chr1:77896157-77896656	0.194519791961739	.	.
chr1	77514939	77515438	chr1	77503680	77504179	Epha4|chr1:77503680-77504179	0.134293117073445	.	.
chr1	77514939	77515438	chr1	77503680	77504179	Gm28386|chr1:77503680-77504179	0.134293117073445	.	.
chr1	77514939	77515438	chr1	77513554	77514053	Epha4|chr1:77513554-77514053	0.439236331213392	.	.
chr1	77514939	77515438	chr1	77513554	77514053	Gm28386|chr1:77513554-77514053	0.439236331213392	.	.
chr1	77514939	77515438	chr1	77663210	77663709	Epha4|chr1:77663210-77663709	0.122254979864923	.	.
chr1	77514939	77515438	chr1	77663210	77663709	Gm28386|chr1:77663210-77663709	0.122254979864923	.	.
chr1	77514939	77515438	chr1	77896157	77896656	Epha4|chr1:77896157-77896656	0.196096422121931	.	.
chr1	77514939	77515438	chr1	77896157	77896656	Gm28386|chr1:77896157-77896656	0.196096422121931	.	.
chr1	77516009	77516508	chr1	77630308	77630807	Gm28386|chr1:77630308-77630807	0.141757415003848	.	.
chr1	78310032	78310531	chr1	78217089	78217588	Sgpp2|chr1:78217089-78217588	0.166763516727648	.	.
chr1	78310032	78310531	chr1	78371610	78372109	Sgpp2|chr1:78371610-78372109	0.259627245433789	.	.
chr1	78310032	78310531	chr1	78372111	78372610	Sgpp2|chr1:78372111-78372610	0.249972781969018	.	.
chr1	78310032	78310531	chr1	78454635	78455134	Sgpp2|chr1:78454635-78455134	0.0672033714577311	.	.
chr1	78310931	78311430	chr1	78017879	78018378	Sgpp2|chr1:78017879-78018378	0.0707960613950071	.	.
chr1	78310931	78311430	chr1	78217089	78217588	Sgpp2|chr1:78217089-78217588	0.102201804739786	.	.
chr1	78310931	78311430	chr1	78338129	78338628	Sgpp2|chr1:78338129-78338628	0.0795924502494123	.	.
chr1	78310931	78311430	chr1	78371610	78372109	Sgpp2|chr1:78371610-78372109	0.127163524458381	.	.
chr1	78310931	78311430	chr1	78372111	78372610	Sgpp2|chr1:78372111-78372610	0.0716193438520614	.	.
chr1	78488387	78488886	chr1	78217089	78217588	Farsb|chr1:78217089-78217588	0.173123658790247	.	.
chr1	78488387	78488886	chr1	78419495	78419994	Farsb|chr1:78419495-78419994	0.0756329604285735	.	.
chr1	78488387	78488886	chr1	78454635	78455134	Farsb|chr1:78454635-78455134	0.097591980540067	.	.
chr1	78488900	78489399	chr1	78217089	78217588	Farsb|chr1:78217089-78217588	0.107604436189513	.	.
chr1	78488900	78489399	chr1	78371610	78372109	Farsb|chr1:78371610-78372109	0.129541699308374	.	.
chr1	78488900	78489399	chr1	78419495	78419994	Farsb|chr1:78419495-78419994	0.149850169726639	.	.
chr1	78488900	78489399	chr1	78454635	78455134	Farsb|chr1:78454635-78455134	0.104601998877712	.	.
chr1	79439807	79440306	chr1	79303543	79304042	Scg2|chr1:79303543-79304042	0.0600074436307758	.	.
chr1	79439807	79440306	chr1	79335726	79336225	Scg2|chr1:79335726-79336225	0.0621909197725996	.	.
chr1	79439807	79440306	chr1	79365465	79365964	Scg2|chr1:79365465-79365964	0.133801905509561	.	.
chr1	79439807	79440306	chr1	79406269	79406768	Scg2|chr1:79406269-79406768	0.0586465593352059	.	.
chr1	79439807	79440306	chr1	79429173	79429672	Scg2|chr1:79429173-79429672	0.218886596542482	.	.
chr1	79439807	79440306	chr1	79437683	79438182	Scg2|chr1:79437683-79438182	0.068470743017342	.	.
chr1	79439807	79440306	chr1	79485445	79485944	Scg2|chr1:79485445-79485944	0.113874338030263	.	.
chr1	84839165	84839664	chr1	84838531	84839030	Fbxo36|chr1:84838531-84839030	0.0943230805302328	.	.
chr1	84839165	84839664	chr1	85114670	85115169	Fbxo36|chr1:85114670-85115169	0.177277814744267	.	.
chr1	84839808	84840307	chr1	84936836	84937335	Fbxo36|chr1:84936836-84937335	0.10849643802237	.	.
chr1	84839808	84840307	chr1	84936836	84937335	Trip12|chr1:84936836-84937335	0.10849643802237	.	.
chr1	84934371	84934870	chr1	84838531	84839030	Slc16a14|chr1:84838531-84839030	0.138559064461875	.	.
chr1	84934371	84934870	chr1	85114670	85115169	Slc16a14|chr1:85114670-85115169	0.0612923415334179	.	.
chr1	84934371	84934870	chr1	85114670	85115169	Slc16a14|chr1:85114670-85115169	0.061292341533418	.	.
chr1	85793160	85793659	chr1	85581168	85581667	Cab39|chr1:85581168-85581667	0.0926991494169371	.	.
chr1	85793160	85793659	chr1	85794440	85794939	Cab39|chr1:85794440-85794939	0.0593465693439145	.	.
chr1	85793160	85793659	chr1	85838617	85839116	Cab39|chr1:85838617-85839116	0.101030965998613	.	.
chr1	85793160	85793659	chr1	85898178	85898677	Cab39|chr1:85898178-85898677	0.0620564080029777	.	.
chr1	85793160	85793659	chr1	85898178	85898677	Cab39|chr1:85898178-85898677	0.0620564080029778	.	.
chr1	85793728	85794227	chr1	85581168	85581667	Cab39|chr1:85581168-85581667	0.134839841208869	.	.
chr1	85793728	85794227	chr1	85794440	85794939	Cab39|chr1:85794440-85794939	0.0703448710532255	.	.
chr1	85793728	85794227	chr1	85853262	85853761	Cab39|chr1:85853262-85853761	0.106314023565635	.	.
chr1	85793728	85794227	chr1	85898178	85898677	Cab39|chr1:85898178-85898677	0.0667943580966007	.	.
chr1	85793728	85794227	chr1	85916833	85917332	Cab39|chr1:85916833-85917332	0.121065818060319	.	.
chr1	85894274	85894773	chr1	85581168	85581667	Itm2c|chr1:85581168-85581667	0.168743577575799	.	.
chr1	85894274	85894773	chr1	85757814	85758313	Itm2c|chr1:85757814-85758313	0.0768319937046845	.	.
chr1	85894274	85894773	chr1	85771895	85772394	Itm2c|chr1:85771895-85772394	0.0827834713520317	.	.
chr1	85894274	85894773	chr1	85828911	85829410	Itm2c|chr1:85828911-85829410	0.158467843762606	.	.
chr1	85894274	85894773	chr1	85916833	85917332	Itm2c|chr1:85916833-85917332	0.111643973448405	.	.
chr1	85894274	85894773	chr1	85933596	85934095	Itm2c|chr1:85933596-85934095	0.253469045947145	.	.
chr1	85894274	85894773	chr1	85934135	85934634	Itm2c|chr1:85934135-85934634	0.107078755913156	.	.
chr1	85928201	85928700	chr1	85758337	85758836	4933407L21Rik|chr1:85758337-85758836	0.0719904309867444	.	.
chr1	85928201	85928700	chr1	85916833	85917332	4933407L21Rik|chr1:85916833-85917332	0.108707834174579	.	.
chr1	85928201	85928700	chr1	85931026	85931525	4933407L21Rik|chr1:85931026-85931525	0.0826607157776797	.	.
chr1	85928855	85929354	chr1	85828911	85829410	4933407L21Rik|chr1:85828911-85829410	0.0583613926030155	.	.
chr1	85928855	85929354	chr1	85853262	85853761	4933407L21Rik|chr1:85853262-85853761	0.0677772535077189	.	.
chr1	85928855	85929354	chr1	85916833	85917332	4933407L21Rik|chr1:85916833-85917332	0.0597462322633171	.	.
chr1	85928855	85929354	chr1	85918260	85918759	4933407L21Rik|chr1:85918260-85918759	0.103620227553903	.	.
chr1	85928855	85929354	chr1	85933596	85934095	4933407L21Rik|chr1:85933596-85934095	0.070219191982262	.	.
chr1	85928855	85929354	chr1	85942262	85942761	4933407L21Rik|chr1:85942262-85942761	0.104254635939436	.	.
chr1	85928855	85929354	chr1	85958147	85958646	4933407L21Rik|chr1:85958147-85958646	0.125556412286177	.	.
chr1	87755700	87756199	chr1	87807693	87808192	Atg16l1|chr1:87807693-87808192	0.112137486345184	.	.
chr1	87755700	87756199	chr1	87811076	87811575	Atg16l1|chr1:87811076-87811575	0.113261889154025	.	.
chr1	87755700	87756199	chr1	87925537	87926036	Atg16l1|chr1:87925537-87926036	0.194211336150628	.	.
chr1	87755700	87756199	chr1	87936469	87936968	Atg16l1|chr1:87936469-87936968	0.0835061992662027	.	.
chr1	87853973	87854472	chr1	87811583	87812082	Dgkd|chr1:87811583-87812082	0.0753089352587236	.	.
chr1	87853973	87854472	chr1	87811583	87812082	Gm19582|chr1:87811583-87812082	0.0753089352587236	.	.
chr1	87853973	87854472	chr1	87935966	87936465	Dgkd|chr1:87935966-87936465	0.0946151370436417	.	.
chr1	87853973	87854472	chr1	87935966	87936465	Gm19582|chr1:87935966-87936465	0.0946151370436417	.	.
chr1	88007504	88008003	chr1	87811076	87811575	Usp40|chr1:87811076-87811575	0.10642649925154	.	.
chr1	88007504	88008003	chr1	87811583	87812082	Usp40|chr1:87811583-87812082	0.0610443182710308	.	.
chr1	88007504	88008003	chr1	87925537	87926036	Usp40|chr1:87925537-87926036	0.175962668562286	.	.
chr1	88007504	88008003	chr1	87925537	87926036	Usp40|chr1:87925537-87926036	0.175962668562287	.	.
chr1	88007504	88008003	chr1	88461073	88461572	Usp40|chr1:88461073-88461572	0.144964196265569	.	.
chr1	88008031	88008530	chr1	87811583	87812082	Usp40|chr1:87811583-87812082	0.057967215296172	.	.
chr1	88008031	88008530	chr1	87846806	87847305	Usp40|chr1:87846806-87847305	0.0590308374575229	.	.
chr1	88008031	88008530	chr1	87925537	87926036	Usp40|chr1:87925537-87926036	0.0689426942696708	.	.
chr1	88008031	88008530	chr1	88259138	88259637	Usp40|chr1:88259138-88259637	0.096251732173436	.	.
chr1	88008031	88008530	chr1	88321196	88321695	Usp40|chr1:88321196-88321695	0.19029876188279	.	.
chr1	88008031	88008530	chr1	88357393	88357892	Usp40|chr1:88357393-88357892	0.124915967825415	.	.
chr1	88205505	88206004	chr1	87871692	87872191	Dnajb3|chr1:87871692-87872191	0.136065108612796	.	.
chr1	88205505	88206004	chr1	87935966	87936465	Dnajb3|chr1:87935966-87936465	0.0835191293569717	.	.
chr1	88205505	88206004	chr1	87936469	87936968	Dnajb3|chr1:87936469-87936968	0.109645961048508	.	.
chr1	88205505	88206004	chr1	88259138	88259637	Dnajb3|chr1:88259138-88259637	0.0882720878823213	.	.
chr1	88205505	88206004	chr1	88489924	88490423	Dnajb3|chr1:88489924-88490423	0.0729653342127287	.	.
chr1	88277410	88277909	chr1	88259138	88259637	Hjurp|chr1:88259138-88259637	0.0972197491802422	.	.
chr1	88277410	88277909	chr1	88259138	88259637	Trpm8|chr1:88259138-88259637	0.0972197491802422	.	.
chr1	88277410	88277909	chr1	88456267	88456766	Hjurp|chr1:88456267-88456766	0.0895592660861064	.	.
chr1	88277410	88277909	chr1	88456267	88456766	Trpm8|chr1:88456267-88456766	0.0895592660861064	.	.
chr1	88277410	88277909	chr1	88489924	88490423	Hjurp|chr1:88489924-88490423	0.120661937317639	.	.
chr1	88277410	88277909	chr1	88489924	88490423	Trpm8|chr1:88489924-88490423	0.120661937317639	.	.
chr1	92641765	92642264	chr1	92521236	92521735	Cops9|chr1:92521236-92521735	0.0579841399146297	.	.
chr1	92641765	92642264	chr1	92633694	92634193	Cops9|chr1:92633694-92634193	0.0597683387913818	.	.
chr1	92641765	92642264	chr1	92781808	92782307	Cops9|chr1:92781808-92782307	0.0861651867840504	.	.
chr1	92641765	92642264	chr1	92895020	92895519	Cops9|chr1:92895020-92895519	0.0933532819256988	.	.
chr1	92648213	92648712	chr1	92521236	92521735	Otos|chr1:92521236-92521735	0.0916449314944417	.	.
chr1	92648213	92648712	chr1	92727856	92728355	Otos|chr1:92727856-92728355	0.0750676202139837	.	.
chr1	92648720	92649219	chr1	92683124	92683623	Otos|chr1:92683124-92683623	0.131115572557131	.	.
chr1	92648720	92649219	chr1	92895020	92895519	Otos|chr1:92895020-92895519	0.0809467347613058	.	.
chr1	92648720	92649219	chr1	92912226	92912725	Otos|chr1:92912226-92912725	0.0681617428070787	.	.
chr1	92831030	92831529	chr1	92633694	92634193	Gpc1|chr1:92633694-92634193	0.0937050003380902	.	.
chr1	92831030	92831529	chr1	92725734	92726233	Gpc1|chr1:92725734-92726233	0.0581235101667292	.	.
chr1	92831030	92831529	chr1	92726321	92726820	Gpc1|chr1:92726321-92726820	0.0801507913928547	.	.
chr1	92831030	92831529	chr1	92895020	92895519	Gpc1|chr1:92895020-92895519	0.0935713018876787	.	.
chr1	92831616	92832115	chr1	92521236	92521735	Gpc1|chr1:92521236-92521735	0.147453140065608	.	.
chr1	92831616	92832115	chr1	92833921	92834420	Gpc1|chr1:92833921-92834420	0.0985924475756099	.	.
chr1	92848463	92848962	chr1	92781808	92782307	Gm29480|chr1:92781808-92782307	0.0829736960434567	.	.
chr1	92848463	92848962	chr1	92833921	92834420	Gm29480|chr1:92833921-92834420	0.0784411723927802	.	.
chr1	92848463	92848962	chr1	92912226	92912725	Gm29480|chr1:92912226-92912725	0.0719695566604992	.	.
chr1	92849473	92849972	chr1	92521236	92521735	Gm29480|chr1:92521236-92521735	0.104853200794649	.	.
chr1	92849473	92849972	chr1	92781808	92782307	Gm29480|chr1:92781808-92782307	0.120863557095258	.	.
chr1	92902753	92903252	chr1	92633694	92634193	Ankmy1|chr1:92633694-92634193	0.0720051424967581	.	.
chr1	92902753	92903252	chr1	92638070	92638569	Ankmy1|chr1:92638070-92638569	0.0735347490407913	.	.
chr1	92907215	92907714	chr1	92521236	92521735	Dusp28|chr1:92521236-92521735	0.0835593563555217	.	.
chr1	92907215	92907714	chr1	92895020	92895519	Dusp28|chr1:92895020-92895519	0.119312575994715	.	.
chr1	92910422	92910921	chr1	92610875	92611374	5033417F24Rik|chr1:92610875-92611374	0.0911004056069683	.	.
chr1	92910422	92910921	chr1	92610875	92611374	Rnpepl1|chr1:92610875-92611374	0.0911004056069683	.	.
chr1	92910422	92910921	chr1	92727856	92728355	5033417F24Rik|chr1:92727856-92728355	0.070542131901003	.	.
chr1	92910422	92910921	chr1	92727856	92728355	Rnpepl1|chr1:92727856-92728355	0.070542131901003	.	.
chr1	92910928	92911427	chr1	92521236	92521735	5033417F24Rik|chr1:92521236-92521735	0.0881888334495382	.	.
chr1	92910928	92911427	chr1	92521236	92521735	Rnpepl1|chr1:92521236-92521735	0.0881888334495382	.	.
chr1	92910928	92911427	chr1	92610875	92611374	5033417F24Rik|chr1:92610875-92611374	0.163430138672236	.	.
chr1	92910928	92911427	chr1	92610875	92611374	Rnpepl1|chr1:92610875-92611374	0.163430138672236	.	.
chr1	92910928	92911427	chr1	92638070	92638569	5033417F24Rik|chr1:92638070-92638569	0.0629849841099655	.	.
chr1	92910928	92911427	chr1	92638070	92638569	Rnpepl1|chr1:92638070-92638569	0.0629849841099655	.	.
chr1	92910928	92911427	chr1	92720419	92720918	5033417F24Rik|chr1:92720419-92720918	0.0769011638668533	.	.
chr1	92910928	92911427	chr1	92720419	92720918	Rnpepl1|chr1:92720419-92720918	0.0769011638668533	.	.
chr1	92910928	92911427	chr1	92727856	92728355	5033417F24Rik|chr1:92727856-92728355	0.165134697177448	.	.
chr1	92910928	92911427	chr1	92727856	92728355	Rnpepl1|chr1:92727856-92728355	0.165134697177448	.	.
chr1	92910928	92911427	chr1	92781808	92782307	5033417F24Rik|chr1:92781808-92782307	0.133089405167939	.	.
chr1	92910928	92911427	chr1	92781808	92782307	Rnpepl1|chr1:92781808-92782307	0.133089405167939	.	.
chr1	93305687	93306186	chr1	93577810	93578309	Gm28535|chr1:93577810-93578309	0.094388235771056	.	.
chr1	93305687	93306186	chr1	93577810	93578309	Mterf4|chr1:93577810-93578309	0.094388235771056	.	.
chr1	93343358	93343857	chr1	93698616	93699115	Pask|chr1:93698616-93699115	0.0832682121953347	.	.
chr1	93343358	93343857	chr1	93698616	93699115	Ppp1r7|chr1:93698616-93699115	0.0832682121953347	.	.
chr1	93478107	93478606	chr1	93272407	93272906	Hdlbp|chr1:93272407-93272906	0.0697292296954195	.	.
chr1	93478107	93478606	chr1	93272407	93272906	Sept2|chr1:93272407-93272906	0.0697292296954195	.	.
chr1	93478107	93478606	chr1	93405661	93406160	Hdlbp|chr1:93405661-93406160	0.0578655071900775	.	.
chr1	93478107	93478606	chr1	93405661	93406160	Sept2|chr1:93405661-93406160	0.0578655071900775	.	.
chr1	93478107	93478606	chr1	93445454	93445953	Hdlbp|chr1:93445454-93445953	0.112446190285858	.	.
chr1	93478107	93478606	chr1	93445454	93445953	Sept2|chr1:93445454-93445953	0.112446190285858	.	.
chr1	93478107	93478606	chr1	93727334	93727833	Hdlbp|chr1:93727334-93727833	0.148012243579826	.	.
chr1	93478107	93478606	chr1	93727334	93727833	Sept2|chr1:93727334-93727833	0.148012243579826	.	.
chr1	93478622	93479121	chr1	93272407	93272906	Hdlbp|chr1:93272407-93272906	0.0765222543266538	.	.
chr1	93478622	93479121	chr1	93272407	93272906	Sept2|chr1:93272407-93272906	0.0765222543266538	.	.
chr1	93478622	93479121	chr1	93405661	93406160	Hdlbp|chr1:93405661-93406160	0.119313166334679	.	.
chr1	93478622	93479121	chr1	93405661	93406160	Sept2|chr1:93405661-93406160	0.119313166334679	.	.
chr1	93478622	93479121	chr1	93445454	93445953	Hdlbp|chr1:93445454-93445953	0.118509437295128	.	.
chr1	93478622	93479121	chr1	93445454	93445953	Sept2|chr1:93445454-93445953	0.118509437295128	.	.
chr1	93511801	93512300	chr1	93522431	93522930	Farp2|chr1:93522431-93522930	0.0636374240395295	.	.
chr1	93511801	93512300	chr1	93698616	93699115	Farp2|chr1:93698616-93699115	0.0899792846164895	.	.
chr1	93511801	93512300	chr1	93795882	93796381	Farp2|chr1:93795882-93796381	0.0613686741551663	.	.
chr1	93634337	93634836	chr1	93405661	93406160	Gm28536|chr1:93405661-93406160	0.0919239321186247	.	.
chr1	93634337	93634836	chr1	93444675	93445174	Gm28536|chr1:93444675-93445174	0.0885902864238581	.	.
chr1	93634337	93634836	chr1	93522431	93522930	Gm28536|chr1:93522431-93522930	0.104151977735021	.	.
chr1	93634337	93634836	chr1	93649619	93650118	Gm28536|chr1:93649619-93650118	0.157908144158436	.	.
chr1	93634337	93634836	chr1	93699126	93699625	Gm28536|chr1:93699126-93699625	0.0577861839370006	.	.
chr1	93634337	93634836	chr1	93795882	93796381	Gm28536|chr1:93795882-93796381	0.0768435339455897	.	.
chr1	93634975	93635474	chr1	93405661	93406160	Gm28536|chr1:93405661-93406160	0.0896978513984211	.	.
chr1	93634975	93635474	chr1	93577810	93578309	Gm28536|chr1:93577810-93578309	0.112724718268051	.	.
chr1	93634975	93635474	chr1	93940526	93941025	Gm28536|chr1:93940526-93941025	0.106611285920955	.	.
chr1	93635550	93636049	chr1	93698616	93699115	Gm28536|chr1:93698616-93699115	0.139607259238359	.	.
chr1	93686360	93686859	chr1	93649619	93650118	Bok|chr1:93649619-93650118	0.0674414058536924	.	.
chr1	93686360	93686859	chr1	93725542	93726041	Bok|chr1:93725542-93726041	0.0617396233889705	.	.
chr1	93731754	93732253	chr1	93444675	93445174	Gm10550|chr1:93444675-93445174	0.10383739511529	.	.
chr1	93731754	93732253	chr1	93727334	93727833	Gm10550|chr1:93727334-93727833	0.0666182064012937	.	.
chr1	93731754	93732253	chr1	93940526	93941025	Gm10550|chr1:93940526-93941025	0.125223631456962	.	.
chr1	93754078	93754577	chr1	93522431	93522930	Thap4|chr1:93522431-93522930	0.0767462226008454	.	.
chr1	93754078	93754577	chr1	93795882	93796381	Thap4|chr1:93795882-93796381	0.0630468817367342	.	.
chr1	93754078	93754577	chr1	94035198	94035697	Thap4|chr1:94035198-94035697	0.0870306202963557	.	.
chr1	93754078	93754577	chr1	94100693	94101192	Thap4|chr1:94100693-94101192	0.0808910751295632	.	.
chr1	93754078	93754577	chr1	94136673	94137172	Thap4|chr1:94136673-94137172	0.102182941566756	.	.
chr1	93754617	93755116	chr1	93725542	93726041	Thap4|chr1:93725542-93726041	0.0659004083355705	.	.
chr1	93754617	93755116	chr1	93795882	93796381	Thap4|chr1:93795882-93796381	0.0879147036023923	.	.
chr1	93754617	93755116	chr1	94100693	94101192	Thap4|chr1:94100693-94101192	0.0913820584201478	.	.
chr1	93754617	93755116	chr1	94136673	94137172	Thap4|chr1:94136673-94137172	0.0657766716707918	.	.
chr1	93754617	93755116	chr1	94210694	94211193	Thap4|chr1:94210694-94211193	0.176637387781284	.	.
chr1	93801756	93802255	chr1	93727334	93727833	Dtymk|chr1:93727334-93727833	0.11049347506498	.	.
chr1	93801756	93802255	chr1	93795882	93796381	Dtymk|chr1:93795882-93796381	0.0821246660176554	.	.
chr1	93801756	93802255	chr1	93940526	93941025	Dtymk|chr1:93940526-93941025	0.168806514950347	.	.
chr1	93801756	93802255	chr1	94053474	94053973	Dtymk|chr1:94053474-94053973	0.100559924371872	.	.
chr1	93801756	93802255	chr1	94139409	94139908	Dtymk|chr1:94139409-94139908	0.0944505781885294	.	.
chr1	93801756	93802255	chr1	94217195	94217694	Dtymk|chr1:94217195-94217694	0.0647694474838597	.	.
chr1	93803720	93804219	chr1	93874429	93874928	Ing5|chr1:93874429-93874928	0.074422793599461	.	.
chr1	93803720	93804219	chr1	94035198	94035697	Ing5|chr1:94035198-94035697	0.0632792542046201	.	.
chr1	93803720	93804219	chr1	94079039	94079538	Ing5|chr1:94079039-94079538	0.0993135301771782	.	.
chr1	93803720	93804219	chr1	94183824	94184323	Ing5|chr1:94183824-94184323	0.0917132434999922	.	.
chr1	93803720	93804219	chr1	94210694	94211193	Ing5|chr1:94210694-94211193	0.0725588442318916	.	.
chr1	93825281	93825780	chr1	94183824	94184323	D2hgdh|chr1:94183824-94184323	0.188343751464176	.	.
chr1	93825281	93825780	chr1	94188984	94189483	D2hgdh|chr1:94188984-94189483	0.0894138413502671	.	.
chr1	93825281	93825780	chr1	94210694	94211193	D2hgdh|chr1:94210694-94211193	0.196669021218424	.	.
chr1	95313333	95313832	chr1	95108290	95108789	Fam174a|chr1:95108290-95108789	0.106892654655016	.	.
chr1	95313333	95313832	chr1	95664542	95665041	Fam174a|chr1:95664542-95665041	0.108970364958657	.	.
chr1	95313333	95313832	chr1	95665260	95665759	Fam174a|chr1:95665260-95665759	0.0676251580748738	.	.
chr1	95313851	95314350	chr1	95639498	95639997	Fam174a|chr1:95639498-95639997	0.10258683697337	.	.
chr1	95313851	95314350	chr1	95664542	95665041	Fam174a|chr1:95664542-95665041	0.0826229332260543	.	.
chr1	95667416	95667915	chr1	95342232	95342731	St8sia4|chr1:95342232-95342731	0.0820780029621658	.	.
chr1	95667416	95667915	chr1	95342232	95342731	St8sia4|chr1:95342232-95342731	0.0820780029621659	.	.
chr1	95667416	95667915	chr1	95665260	95665759	St8sia4|chr1:95665260-95665759	0.0772140846700877	.	.
chr1	95667921	95668420	chr1	95609892	95610391	St8sia4|chr1:95609892-95610391	0.083566993712376	.	.
chr1	95667921	95668420	chr1	95664542	95665041	St8sia4|chr1:95664542-95665041	0.199091996093646	.	.
chr1	95667921	95668420	chr1	95762201	95762700	St8sia4|chr1:95762201-95762700	0.0675811454718808	.	.
chr1	96871948	96872447	chr1	96625841	96626340	Slco4c1|chr1:96625841-96626340	0.0636511553575331	.	.
chr1	97661204	97661703	chr1	97552882	97553381	D1Ertd622e|chr1:97552882-97553381	0.102629689787099	.	.
chr1	97661204	97661703	chr1	97597515	97598014	D1Ertd622e|chr1:97597515-97598014	0.161442522088376	.	.
chr1	97661204	97661703	chr1	97615345	97615844	D1Ertd622e|chr1:97615345-97615844	0.0923047427056319	.	.
chr1	97661204	97661703	chr1	97624341	97624840	D1Ertd622e|chr1:97624341-97624840	0.0617758669232309	.	.
chr1	97661204	97661703	chr1	97726669	97727168	D1Ertd622e|chr1:97726669-97727168	0.107478120887708	.	.
chr1	97661800	97662299	chr1	97552882	97553381	D1Ertd622e|chr1:97552882-97553381	0.061933379854546	.	.
chr1	97661800	97662299	chr1	97614601	97615100	D1Ertd622e|chr1:97614601-97615100	0.194663309363929	.	.
chr1	98094805	98095304	chr1	98049299	98049798	Pam|chr1:98049299-98049798	0.0979141941022978	.	.
chr1	98094805	98095304	chr1	98097903	98098402	Pam|chr1:98097903-98098402	0.0752138051667923	.	.
chr1	98094805	98095304	chr1	98157106	98157605	Pam|chr1:98157106-98157605	0.0906631860718053	.	.
chr1	98094805	98095304	chr1	98190632	98191131	Pam|chr1:98190632-98191131	0.101556164355897	.	.
chr1	98094805	98095304	chr1	98349951	98350450	Pam|chr1:98349951-98350450	0.123760206908408	.	.
chr1	98095430	98095929	chr1	98013782	98014281	Pam|chr1:98013782-98014281	0.0657200585568577	.	.
chr1	98095430	98095929	chr1	98019003	98019502	Pam|chr1:98019003-98019502	0.115688575881372	.	.
chr1	98095430	98095929	chr1	98049299	98049798	Pam|chr1:98049299-98049798	0.118598290998034	.	.
chr1	98095430	98095929	chr1	98077325	98077824	Pam|chr1:98077325-98077824	0.173217185976773	.	.
chr1	98095430	98095929	chr1	98097903	98098402	Pam|chr1:98097903-98098402	0.143150604411013	.	.
chr1	98095430	98095929	chr1	98190086	98190585	Pam|chr1:98190086-98190585	0.104111982249488	.	.
chr1	98095430	98095929	chr1	98190632	98191131	Pam|chr1:98190632-98191131	0.112350274962692	.	.
chr1	98095430	98095929	chr1	98192084	98192583	Pam|chr1:98192084-98192583	0.0626140187227679	.	.
chr1	98095430	98095929	chr1	98281356	98281855	Pam|chr1:98281356-98281855	0.0885006674337633	.	.
chr1	99772082	99772581	chr1	99774058	99774557	Cntnap5b|chr1:99774058-99774557	0.0876176399072684	.	.
chr1	99772082	99772581	chr1	99812306	99812805	Cntnap5b|chr1:99812306-99812805	0.170236108026556	.	.
chr1	99772082	99772581	chr1	99911980	99912479	Cntnap5b|chr1:99911980-99912479	0.106812031424219	.	.
chr1	99772082	99772581	chr1	99936795	99937294	Cntnap5b|chr1:99936795-99937294	0.111742386327744	.	.
chr1	99772082	99772581	chr1	99987905	99988404	Cntnap5b|chr1:99987905-99988404	0.141247647542747	.	.
chr1	99772850	99773349	chr1	99896352	99896851	Cntnap5b|chr1:99896352-99896851	0.113136492986497	.	.
chr1	99772850	99773349	chr1	99911980	99912479	Cntnap5b|chr1:99911980-99912479	0.139013721594356	.	.
chr1	99772850	99773349	chr1	99936795	99937294	Cntnap5b|chr1:99936795-99937294	0.0864383685026835	.	.
chr1	99772850	99773349	chr1	99987905	99988404	Cntnap5b|chr1:99987905-99988404	0.104032436488432	.	.
chr1	99772850	99773349	chr1	99987905	99988404	Cntnap5b|chr1:99987905-99988404	0.104032436488433	.	.
chr1	106759529	106760028	chr1	106752760	106753259	Kdsr|chr1:106752760-106753259	0.0994875974909586	.	.
chr1	106796474	106796973	chr1	107034227	107034726	Vps4b|chr1:107034227-107034726	0.121267322568444	.	.
chr1	107589493	107589992	chr1	107581164	107581663	Serpinb8|chr1:107581164-107581663	0.194756581079352	.	.
chr1	107590073	107590572	chr1	107362955	107363454	Serpinb8|chr1:107362955-107363454	0.0688655616273316	.	.
chr1	107590073	107590572	chr1	107581164	107581663	Serpinb8|chr1:107581164-107581663	0.0752161507772367	.	.
chr1	109982394	109982893	chr1	110004849	110005348	Cdh7|chr1:110004849-110005348	0.0657425534753793	.	.
chr1	111863863	111864362	chr1	111600786	111601285	Dsel|chr1:111600786-111601285	0.0786989119953276	.	.
chr1	111863863	111864362	chr1	111600786	111601285	Dsel|chr1:111600786-111601285	0.0786989119953277	.	.
chr1	111863863	111864362	chr1	111660215	111660714	Dsel|chr1:111660215-111660714	0.0719288537471574	.	.
chr1	111864757	111865256	chr1	111634029	111634528	Dsel|chr1:111634029-111634528	0.0651002000242441	.	.
chr1	111864757	111865256	chr1	111833732	111834231	Dsel|chr1:111833732-111834231	0.129500119945526	.	.
chr1	115684447	115684946	chr1	115533698	115534197	Cntnap5a|chr1:115533698-115534197	0.108734838121274	.	.
chr1	115684447	115684946	chr1	115686455	115686954	Cntnap5a|chr1:115686455-115686954	0.110432448326536	.	.
chr1	115684447	115684946	chr1	115745518	115746017	Cntnap5a|chr1:115745518-115746017	0.131387803550847	.	.
chr1	118310992	118311491	chr1	118481738	118482237	Tsn|chr1:118481738-118482237	0.172311825308507	.	.
chr1	118321592	118322091	chr1	118275095	118275594	Nifk|chr1:118275095-118275594	0.116851458445662	.	.
chr1	118321592	118322091	chr1	118476824	118477323	Nifk|chr1:118476824-118477323	0.0699417259152684	.	.
chr1	118321592	118322091	chr1	118482394	118482893	Nifk|chr1:118482394-118482893	0.17494256363463	.	.
chr1	118321592	118322091	chr1	118498277	118498776	Nifk|chr1:118498277-118498776	0.0751550658226468	.	.
chr1	118388033	118388532	chr1	118275095	118275594	Clasp1|chr1:118275095-118275594	0.119954933976521	.	.
chr1	118458765	118459264	chr1	118275095	118275594	2900060B14Rik|chr1:118275095-118275594	0.0904783624105044	.	.
chr1	118458765	118459264	chr1	118482394	118482893	2900060B14Rik|chr1:118482394-118482893	0.0994052795597039	.	.
chr1	118458765	118459264	chr1	118492751	118493250	2900060B14Rik|chr1:118492751-118493250	0.22615498434546	.	.
chr1	118459308	118459807	chr1	118492751	118493250	2900060B14Rik|chr1:118492751-118493250	0.0664607303210687	.	.
chr1	120602767	120603266	chr1	120315686	120316185	En1|chr1:120315686-120316185	0.147484319750609	.	.
chr1	120602767	120603266	chr1	120323197	120323696	En1|chr1:120323197-120323696	0.0629328834684592	.	.
chr1	121430778	121431277	chr1	121194749	121195248	Ccdc93|chr1:121194749-121195248	0.138315326055142	.	.
chr1	121430778	121431277	chr1	121441031	121441530	Ccdc93|chr1:121441031-121441530	0.118216889106572	.	.
chr1	121430778	121431277	chr1	121447257	121447756	Ccdc93|chr1:121447257-121447756	0.122616903499103	.	.
chr1	121430778	121431277	chr1	121472289	121472788	Ccdc93|chr1:121472289-121472788	0.163037012551907	.	.
chr1	121431333	121431832	chr1	121180229	121180728	Ccdc93|chr1:121180229-121180728	0.0730682783552228	.	.
chr1	121431333	121431832	chr1	121327621	121328120	Ccdc93|chr1:121327621-121328120	0.106102600097966	.	.
chr1	121431333	121431832	chr1	121441031	121441530	Ccdc93|chr1:121441031-121441530	0.140586700717902	.	.
chr1	121528273	121528772	chr1	121527010	121527509	Htr5b|chr1:121527010-121527509	0.309465139655417	.	.
chr1	121528273	121528772	chr1	121550823	121551322	Htr5b|chr1:121550823-121551322	0.169077913895456	.	.
chr1	121528273	121528772	chr1	121596927	121597426	Htr5b|chr1:121596927-121597426	0.0907952696921488	.	.
chr1	121528273	121528772	chr1	121653809	121654308	Htr5b|chr1:121653809-121654308	0.133077184024483	.	.
chr1	121528273	121528772	chr1	121798489	121798988	Htr5b|chr1:121798489-121798988	0.113946642608161	.	.
chr1	121567757	121568256	chr1	121774435	121774934	Ddx18|chr1:121774435-121774934	0.0660954303380379	.	.
chr1	125434562	125435061	chr1	125370731	125371230	Actr3|chr1:125370731-125371230	0.100409790991638	.	.
chr1	125434562	125435061	chr1	125372763	125373262	Actr3|chr1:125372763-125373262	0.0621101965448864	.	.
chr1	125434562	125435061	chr1	125482904	125483403	Actr3|chr1:125482904-125483403	0.0712798752569478	.	.
chr1	125434562	125435061	chr1	125520228	125520727	Actr3|chr1:125520228-125520727	0.0593022955784801	.	.
chr1	125435289	125435788	chr1	125496930	125497429	Actr3|chr1:125496930-125497429	0.133900506993428	.	.
chr1	125435289	125435788	chr1	125575468	125575967	Actr3|chr1:125575468-125575967	0.0980824235423225	.	.
chr1	125560306	125560805	chr1	125290586	125291085	Slc35f5|chr1:125290586-125291085	0.131180200613841	.	.
chr1	125560306	125560805	chr1	125411794	125412293	Slc35f5|chr1:125411794-125412293	0.0811410662049797	.	.
chr1	125560306	125560805	chr1	125575468	125575967	Slc35f5|chr1:125575468-125575967	0.0616730158434838	.	.
chr1	125560306	125560805	chr1	125643580	125644079	Slc35f5|chr1:125643580-125644079	0.108487029742668	.	.
chr1	125561216	125561715	chr1	125290586	125291085	Slc35f5|chr1:125290586-125291085	0.0666461328600798	.	.
chr1	125561216	125561715	chr1	125295670	125296169	Slc35f5|chr1:125295670-125296169	0.116162935194682	.	.
chr1	125561216	125561715	chr1	125643580	125644079	Slc35f5|chr1:125643580-125644079	0.0601446523276798	.	.
chr1	129273098	129273597	chr1	129324320	129324819	Thsd7b|chr1:129324320-129324819	0.124408881490563	.	.
chr1	130462505	130463004	chr1	130192564	130193063	Cd55|chr1:130192564-130193063	0.185446116031398	.	.
chr1	130462505	130463004	chr1	130192564	130193063	Gm16083|chr1:130192564-130193063	0.185446116031398	.	.
chr1	130462505	130463004	chr1	130691567	130692066	Cd55|chr1:130691567-130692066	0.067749392477563	.	.
chr1	130462505	130463004	chr1	130691567	130692066	Gm16083|chr1:130691567-130692066	0.067749392477563	.	.
chr1	130717229	130717728	chr1	130784030	130784529	Yod1|chr1:130784030-130784529	0.0961080716349849	.	.
chr1	130717229	130717728	chr1	130835444	130835943	Yod1|chr1:130835444-130835943	0.153525690650176	.	.
chr1	130717229	130717728	chr1	130878312	130878811	Yod1|chr1:130878312-130878811	0.0769413261508188	.	.
chr1	130728665	130729164	chr1	130576286	130576785	Pfkfb2|chr1:130576286-130576785	0.0854737230021847	.	.
chr1	130728665	130729164	chr1	130633945	130634444	Pfkfb2|chr1:130633945-130634444	0.108581648454393	.	.
chr1	130728665	130729164	chr1	130715647	130716146	Pfkfb2|chr1:130715647-130716146	0.188442373812715	.	.
chr1	130728665	130729164	chr1	130786960	130787459	Pfkfb2|chr1:130786960-130787459	0.0589782964255807	.	.
chr1	130728665	130729164	chr1	130849694	130850193	Pfkfb2|chr1:130849694-130850193	0.0711820073505622	.	.
chr1	130728665	130729164	chr1	130878312	130878811	Pfkfb2|chr1:130878312-130878811	0.0666517533193696	.	.
chr1	130731670	130732169	chr1	130633945	130634444	AA986860|chr1:130633945-130634444	0.0901961117303579	.	.
chr1	130731670	130732169	chr1	130786960	130787459	AA986860|chr1:130786960-130787459	0.068349999741516	.	.
chr1	130731670	130732169	chr1	130849694	130850193	AA986860|chr1:130849694-130850193	0.0892813792820796	.	.
chr1	130740232	130740731	chr1	130551356	130551855	Gm28857|chr1:130551356-130551855	0.0618333320509803	.	.
chr1	130740232	130740731	chr1	130691567	130692066	Gm28857|chr1:130691567-130692066	0.0847792665600587	.	.
chr1	130740232	130740731	chr1	130876890	130877389	Gm28857|chr1:130876890-130877389	0.100544936703981	.	.
chr1	130740732	130741231	chr1	130551356	130551855	Gm28857|chr1:130551356-130551855	0.0851781005464911	.	.
chr1	130740732	130741231	chr1	130784030	130784529	Gm28857|chr1:130784030-130784529	0.0687549876854043	.	.
chr1	130740732	130741231	chr1	130849694	130850193	Gm28857|chr1:130849694-130850193	0.120611162785648	.	.
chr1	138191564	138192063	chr1	138148897	138149396	Gm28556|chr1:138148897-138149396	0.2820625731621	.	.
chr1	138191564	138192063	chr1	138256381	138256880	Gm28556|chr1:138256381-138256880	0.0881555003503742	.	.
chr1	138618987	138619486	chr1	138290053	138290552	Nek7|chr1:138290053-138290552	0.0947954802204997	.	.
chr1	138618987	138619486	chr1	138298140	138298639	Nek7|chr1:138298140-138298639	0.169021937045881	.	.
chr1	138618987	138619486	chr1	138499382	138499881	Nek7|chr1:138499382-138499881	0.061633278371314	.	.
chr1	138618987	138619486	chr1	138507605	138508104	Nek7|chr1:138507605-138508104	0.195862455310532	.	.
chr1	138618987	138619486	chr1	138587741	138588240	Nek7|chr1:138587741-138588240	0.261492689944385	.	.
chr1	138618987	138619486	chr1	138607516	138608015	Nek7|chr1:138607516-138608015	0.123670020641427	.	.
chr1	138619514	138620013	chr1	138290053	138290552	Nek7|chr1:138290053-138290552	0.0935768121031326	.	.
chr1	138619514	138620013	chr1	138290053	138290552	Nek7|chr1:138290053-138290552	0.0935768121031327	.	.
chr1	138619514	138620013	chr1	138298140	138298639	Nek7|chr1:138298140-138298639	0.150659736291823	.	.
chr1	138619514	138620013	chr1	138304082	138304581	Nek7|chr1:138304082-138304581	0.0896516635577536	.	.
chr1	138619514	138620013	chr1	138499382	138499881	Nek7|chr1:138499382-138499881	0.091740309018036	.	.
chr1	138619514	138620013	chr1	138507605	138508104	Nek7|chr1:138507605-138508104	0.134875066368261	.	.
chr1	138619514	138620013	chr1	138537873	138538372	Nek7|chr1:138537873-138538372	0.106743922423301	.	.
chr1	138619514	138620013	chr1	138587741	138588240	Nek7|chr1:138587741-138588240	0.330839000904649	.	.
chr1	138619514	138620013	chr1	138607516	138608015	Nek7|chr1:138607516-138608015	0.161507252637198	.	.
chr1	138619514	138620013	chr1	138608018	138608517	Nek7|chr1:138608018-138608517	0.0635879565565846	.	.
chr1	138619514	138620013	chr1	138609184	138609683	Nek7|chr1:138609184-138609683	0.139018771882115	.	.
chr1	139376823	139377322	chr1	139254603	139255102	Crb1|chr1:139254603-139255102	0.266007359530098	.	.
chr1	139421972	139422471	chr1	139254603	139255102	Zbtb41|chr1:139254603-139255102	0.140561266734116	.	.
chr1	139421972	139422471	chr1	139267783	139268282	Zbtb41|chr1:139267783-139268282	0.0713180301223505	.	.
chr1	139421972	139422471	chr1	139340430	139340929	Zbtb41|chr1:139340430-139340929	0.126344157086259	.	.
chr1	139421972	139422471	chr1	139340430	139340929	Zbtb41|chr1:139340430-139340929	0.12634415708626	.	.
chr1	139421972	139422471	chr1	139481086	139481585	Zbtb41|chr1:139481086-139481585	0.0625719400583379	.	.
chr1	139454477	139454976	chr1	139340430	139340929	Aspm|chr1:139340430-139340929	0.139329668158322	.	.
chr1	139454477	139454976	chr1	139480150	139480649	Aspm|chr1:139480150-139480649	0.0935904461621196	.	.
chr1	139454477	139454976	chr1	139481086	139481585	Aspm|chr1:139481086-139481585	0.0933757974212407	.	.
chr1	139454477	139454976	chr1	139481086	139481585	Aspm|chr1:139481086-139481585	0.0933757974212408	.	.
chr1	139454477	139454976	chr1	139734562	139735061	Aspm|chr1:139734562-139735061	0.0599386975909663	.	.
chr1	140245761	140246260	chr1	140179977	140180476	Kcnt2|chr1:140179977-140180476	0.143949892086892	.	.
chr1	140245761	140246260	chr1	140295799	140296298	Kcnt2|chr1:140295799-140296298	0.112375253768281	.	.
chr1	140245761	140246260	chr1	140330778	140331277	Kcnt2|chr1:140330778-140331277	0.240539921467968	.	.
chr1	140245761	140246260	chr1	140339188	140339687	Kcnt2|chr1:140339188-140339687	0.0748571536518633	.	.
chr1	140245761	140246260	chr1	140339188	140339687	Kcnt2|chr1:140339188-140339687	0.0748571536518634	.	.
chr1	140245761	140246260	chr1	140342083	140342582	Kcnt2|chr1:140342083-140342582	0.128327116077582	.	.
chr1	140245761	140246260	chr1	140373489	140373988	Kcnt2|chr1:140373489-140373988	0.0777424130682403	.	.
chr1	140245761	140246260	chr1	140397708	140398207	Kcnt2|chr1:140397708-140398207	0.157597430306159	.	.
chr1	140245761	140246260	chr1	140398491	140398990	Kcnt2|chr1:140398491-140398990	0.170316875950783	.	.
chr1	140245761	140246260	chr1	140434703	140435202	Kcnt2|chr1:140434703-140435202	0.0850686934650227	.	.
chr1	140245761	140246260	chr1	140438069	140438568	Kcnt2|chr1:140438069-140438568	0.0857450912003261	.	.
chr1	140245761	140246260	chr1	140456875	140457374	Kcnt2|chr1:140456875-140457374	0.127656657425248	.	.
chr1	140245761	140246260	chr1	140489751	140490250	Kcnt2|chr1:140489751-140490250	0.11551656103365	.	.
chr1	140245761	140246260	chr1	140491695	140492194	Kcnt2|chr1:140491695-140492194	0.181243618046614	.	.
chr1	140245761	140246260	chr1	140492218	140492717	Kcnt2|chr1:140492218-140492717	0.117104223758573	.	.
chr1	140246413	140246912	chr1	140294946	140295445	Kcnt2|chr1:140294946-140295445	0.0891999068960293	.	.
chr1	140246413	140246912	chr1	140330778	140331277	Kcnt2|chr1:140330778-140331277	0.0601113297894602	.	.
chr1	140246413	140246912	chr1	140339188	140339687	Kcnt2|chr1:140339188-140339687	0.115885752434113	.	.
chr1	140246413	140246912	chr1	140438069	140438568	Kcnt2|chr1:140438069-140438568	0.0699844163858312	.	.
chr1	140246413	140246912	chr1	140456875	140457374	Kcnt2|chr1:140456875-140457374	0.135345262142967	.	.
chr1	140246413	140246912	chr1	140468290	140468789	Kcnt2|chr1:140468290-140468789	0.0614084712355524	.	.
chr1	140246413	140246912	chr1	140476797	140477296	Kcnt2|chr1:140476797-140477296	0.0776012582954039	.	.
chr1	140246413	140246912	chr1	140489751	140490250	Kcnt2|chr1:140489751-140490250	0.089406253078697	.	.
chr1	140246413	140246912	chr1	140491695	140492194	Kcnt2|chr1:140491695-140492194	0.0870292605861125	.	.
chr1	140246413	140246912	chr1	140492218	140492717	Kcnt2|chr1:140492218-140492717	0.0870767007597934	.	.
chr1	140246413	140246912	chr1	140497747	140498246	Kcnt2|chr1:140497747-140498246	0.0999810684448855	.	.
chr1	143640493	143640992	chr1	143339383	143339882	B3galt2|chr1:143339383-143339882	0.0830531107353217	.	.
chr1	143640493	143640992	chr1	143339383	143339882	B3galt2|chr1:143339383-143339882	0.0830531107353218	.	.
chr1	143640493	143640992	chr1	143464880	143465379	B3galt2|chr1:143464880-143465379	0.112217514422718	.	.
chr1	143640493	143640992	chr1	143644121	143644620	B3galt2|chr1:143644121-143644620	0.159923591733163	.	.
chr1	143640493	143640992	chr1	143646176	143646675	B3galt2|chr1:143646176-143646675	0.071000955130774	.	.
chr1	143640493	143640992	chr1	143912580	143913079	B3galt2|chr1:143912580-143913079	0.128910711799827	.	.
chr1	143702603	143703102	chr1	143503441	143503940	Cdc73|chr1:143503441-143503940	0.0609472469696334	.	.
chr1	143702603	143703102	chr1	143516982	143517481	Cdc73|chr1:143516982-143517481	0.119766174482409	.	.
chr1	143702603	143703102	chr1	143739248	143739747	Cdc73|chr1:143739248-143739747	0.110845259241545	.	.
chr1	143776839	143777338	chr1	143501364	143501863	Gm29170|chr1:143501364-143501863	0.0773607036976098	.	.
chr1	143776839	143777338	chr1	143501364	143501863	Ro60|chr1:143501364-143501863	0.0773607036976098	.	.
chr1	143776839	143777338	chr1	143501364	143501863	Uchl5|chr1:143501364-143501863	0.0773607036976098	.	.
chr1	143776839	143777338	chr1	143644121	143644620	Gm29170|chr1:143644121-143644620	0.178760489784508	.	.
chr1	143776839	143777338	chr1	143644121	143644620	Ro60|chr1:143644121-143644620	0.178760489784508	.	.
chr1	143776839	143777338	chr1	143644121	143644620	Uchl5|chr1:143644121-143644620	0.178760489784508	.	.
chr1	143776839	143777338	chr1	143646176	143646675	Gm29170|chr1:143646176-143646675	0.0652490588997889	.	.
chr1	143776839	143777338	chr1	143646176	143646675	Ro60|chr1:143646176-143646675	0.0652490588997889	.	.
chr1	143776839	143777338	chr1	143646176	143646675	Uchl5|chr1:143646176-143646675	0.0652490588997889	.	.
chr1	143776839	143777338	chr1	143739248	143739747	Gm29170|chr1:143739248-143739747	0.209284486982992	.	.
chr1	143776839	143777338	chr1	143739248	143739747	Ro60|chr1:143739248-143739747	0.209284486982992	.	.
chr1	143776839	143777338	chr1	143739248	143739747	Uchl5|chr1:143739248-143739747	0.209284486982992	.	.
chr1	143776839	143777338	chr1	143739932	143740431	Gm29170|chr1:143739932-143740431	0.165604945846465	.	.
chr1	143776839	143777338	chr1	143739932	143740431	Ro60|chr1:143739932-143740431	0.165604945846465	.	.
chr1	143776839	143777338	chr1	143739932	143740431	Uchl5|chr1:143739932-143740431	0.165604945846465	.	.
chr1	143776839	143777338	chr1	143912580	143913079	Gm29170|chr1:143912580-143913079	0.207939346904586	.	.
chr1	143776839	143777338	chr1	143912580	143913079	Ro60|chr1:143912580-143913079	0.207939346904586	.	.
chr1	143776839	143777338	chr1	143912580	143913079	Uchl5|chr1:143912580-143913079	0.207939346904586	.	.
chr1	143777394	143777893	chr1	143501364	143501863	Gm29170|chr1:143501364-143501863	0.0916999742029988	.	.
chr1	143777394	143777893	chr1	143501364	143501863	Ro60|chr1:143501364-143501863	0.0916999742029988	.	.
chr1	143777394	143777893	chr1	143501364	143501863	Uchl5|chr1:143501364-143501863	0.0916999742029988	.	.
chr1	143777394	143777893	chr1	143503441	143503940	Gm29170|chr1:143503441-143503940	0.0730306786965525	.	.
chr1	143777394	143777893	chr1	143503441	143503940	Ro60|chr1:143503441-143503940	0.0730306786965525	.	.
chr1	143777394	143777893	chr1	143503441	143503940	Uchl5|chr1:143503441-143503940	0.0730306786965525	.	.
chr1	143777394	143777893	chr1	143644121	143644620	Gm29170|chr1:143644121-143644620	0.149195429168215	.	.
chr1	143777394	143777893	chr1	143644121	143644620	Ro60|chr1:143644121-143644620	0.149195429168215	.	.
chr1	143777394	143777893	chr1	143644121	143644620	Uchl5|chr1:143644121-143644620	0.149195429168215	.	.
chr1	143777394	143777893	chr1	143739248	143739747	Gm29170|chr1:143739248-143739747	0.12951237588312	.	.
chr1	143777394	143777893	chr1	143739248	143739747	Ro60|chr1:143739248-143739747	0.12951237588312	.	.
chr1	143777394	143777893	chr1	143739248	143739747	Uchl5|chr1:143739248-143739747	0.12951237588312	.	.
chr1	143777394	143777893	chr1	143764413	143764912	Gm29170|chr1:143764413-143764912	0.19181749046106	.	.
chr1	143777394	143777893	chr1	143764413	143764912	Ro60|chr1:143764413-143764912	0.19181749046106	.	.
chr1	143777394	143777893	chr1	143764413	143764912	Uchl5|chr1:143764413-143764912	0.19181749046106	.	.
chr1	143777394	143777893	chr1	143912580	143913079	Gm29170|chr1:143912580-143913079	0.0949128001850212	.	.
chr1	143777394	143777893	chr1	143912580	143913079	Ro60|chr1:143912580-143913079	0.0949128001850212	.	.
chr1	143777394	143777893	chr1	143912580	143913079	Uchl5|chr1:143912580-143913079	0.0949128001850212	.	.
chr1	144003472	144003971	chr1	144127831	144128330	Rgs2|chr1:144127831-144128330	0.120232805885004	.	.
chr1	144003472	144003971	chr1	144406592	144407091	Rgs2|chr1:144406592-144407091	0.176084653312441	.	.
chr1	144003472	144003971	chr1	144406592	144407091	Rgs2|chr1:144406592-144407091	0.176084653312442	.	.
chr1	144004041	144004540	chr1	144406592	144407091	Rgs2|chr1:144406592-144407091	0.0780589976115963	.	.
chr1	146495368	146495867	chr1	146052423	146052922	Brinp3|chr1:146052423-146052922	0.0943334748340041	.	.
chr1	146495368	146495867	chr1	146052423	146052922	Gm29514|chr1:146052423-146052922	0.0943334748340041	.	.
chr1	146495368	146495867	chr1	146497237	146497736	Brinp3|chr1:146497237-146497736	0.286416520558231	.	.
chr1	146495368	146495867	chr1	146497237	146497736	Gm29514|chr1:146497237-146497736	0.286416520558231	.	.
chr1	146495368	146495867	chr1	146497757	146498256	Brinp3|chr1:146497757-146498256	0.436353092087173	.	.
chr1	146495368	146495867	chr1	146497757	146498256	Gm29514|chr1:146497757-146498256	0.436353092087173	.	.
chr1	146495368	146495867	chr1	146546784	146547283	Brinp3|chr1:146546784-146547283	0.360276088639401	.	.
chr1	146495368	146495867	chr1	146546784	146547283	Gm29514|chr1:146546784-146547283	0.360276088639401	.	.
chr1	149960676	149961175	chr1	149795670	149796169	Pla2g4a|chr1:149795670-149796169	0.117672488967584	.	.
chr1	149960676	149961175	chr1	149832907	149833406	Pla2g4a|chr1:149832907-149833406	0.0668711664231669	.	.
chr1	149961394	149961893	chr1	149758331	149758830	Pla2g4a|chr1:149758331-149758830	0.0668592664759559	.	.
chr1	149961394	149961893	chr1	149867204	149867703	Pla2g4a|chr1:149867204-149867703	0.0678433434131375	.	.
chr1	149961394	149961893	chr1	149867204	149867703	Pla2g4a|chr1:149867204-149867703	0.0678433434131376	.	.
chr1	149961394	149961893	chr1	150118321	150118820	Pla2g4a|chr1:150118321-150118820	0.0813828880583028	.	.
chr1	150099643	150100142	chr1	149832907	149833406	Ptgs2|chr1:149832907-149833406	0.0637370495781336	.	.
chr1	150099643	150100142	chr1	149832907	149833406	Ptgs2os|chr1:149832907-149833406	0.0637370495781336	.	.
chr1	150099643	150100142	chr1	149856755	149857254	Ptgs2|chr1:149856755-149857254	0.229333723618584	.	.
chr1	150099643	150100142	chr1	149856755	149857254	Ptgs2os|chr1:149856755-149857254	0.229333723618584	.	.
chr1	150099643	150100142	chr1	149867204	149867703	Ptgs2|chr1:149867204-149867703	0.273675151801337	.	.
chr1	150099643	150100142	chr1	149867204	149867703	Ptgs2|chr1:149867204-149867703	0.273675151801338	.	.
chr1	150099643	150100142	chr1	149867204	149867703	Ptgs2os|chr1:149867204-149867703	0.273675151801337	.	.
chr1	150099643	150100142	chr1	149867204	149867703	Ptgs2os|chr1:149867204-149867703	0.273675151801338	.	.
chr1	150099643	150100142	chr1	149876488	149876987	Ptgs2|chr1:149876488-149876987	0.257148328590449	.	.
chr1	150099643	150100142	chr1	149876488	149876987	Ptgs2os|chr1:149876488-149876987	0.257148328590449	.	.
chr1	150099643	150100142	chr1	150118321	150118820	Ptgs2|chr1:150118321-150118820	0.276996199999935	.	.
chr1	150099643	150100142	chr1	150118321	150118820	Ptgs2os|chr1:150118321-150118820	0.276996199999935	.	.
chr1	150099643	150100142	chr1	150131445	150131944	Ptgs2|chr1:150131445-150131944	0.0734660570811791	.	.
chr1	150099643	150100142	chr1	150131445	150131944	Ptgs2os|chr1:150131445-150131944	0.0734660570811791	.	.
chr1	150099643	150100142	chr1	150489199	150489698	Ptgs2|chr1:150489199-150489698	0.0666532190297985	.	.
chr1	150099643	150100142	chr1	150489199	150489698	Ptgs2os|chr1:150489199-150489698	0.0666532190297985	.	.
chr1	150392883	150393382	chr1	150489199	150489698	Odr4|chr1:150489199-150489698	0.142235815062292	.	.
chr1	150392883	150393382	chr1	150489199	150489698	Tpr|chr1:150489199-150489698	0.142235815062292	.	.
chr1	155812620	155813119	chr1	156043002	156043501	Qsox1|chr1:156043002-156043501	0.0578790169369243	.	.
chr1	155973115	155973614	chr1	155801634	155802133	Cep350|chr1:155801634-155802133	0.066082625941021	.	.
chr1	156035344	156035843	chr1	155801634	155802133	Tor1aip1|chr1:155801634-155802133	0.0671768302259468	.	.
chr1	156035344	156035843	chr1	155801634	155802133	Tor1aip2|chr1:155801634-155802133	0.0671768302259468	.	.
chr1	156035344	156035843	chr1	156040577	156041076	Tor1aip1|chr1:156040577-156041076	0.0667159317718092	.	.
chr1	156035344	156035843	chr1	156040577	156041076	Tor1aip2|chr1:156040577-156041076	0.0667159317718092	.	.
chr1	156035344	156035843	chr1	156228862	156229361	Tor1aip1|chr1:156228862-156229361	0.147657675679107	.	.
chr1	156035344	156035843	chr1	156228862	156229361	Tor1aip2|chr1:156228862-156229361	0.147657675679107	.	.
chr1	156035344	156035843	chr1	156229365	156229864	Tor1aip1|chr1:156229365-156229864	0.0624896375122738	.	.
chr1	156035344	156035843	chr1	156229365	156229864	Tor1aip2|chr1:156229365-156229864	0.0624896375122738	.	.
chr1	156035878	156036377	chr1	155801634	155802133	Tor1aip1|chr1:155801634-155802133	0.348123872968742	.	.
chr1	156035878	156036377	chr1	155801634	155802133	Tor1aip2|chr1:155801634-155802133	0.348123872968742	.	.
chr1	156035878	156036377	chr1	156040577	156041076	Tor1aip1|chr1:156040577-156041076	0.0579235166094946	.	.
chr1	156035878	156036377	chr1	156040577	156041076	Tor1aip2|chr1:156040577-156041076	0.0579235166094946	.	.
chr1	156035878	156036377	chr1	156085751	156086250	Tor1aip1|chr1:156085751-156086250	0.0631989281160522	.	.
chr1	156035878	156036377	chr1	156085751	156086250	Tor1aip2|chr1:156085751-156086250	0.0631989281160522	.	.
chr1	156035878	156036377	chr1	156228862	156229361	Tor1aip1|chr1:156228862-156229361	0.283264901208873	.	.
chr1	156035878	156036377	chr1	156228862	156229361	Tor1aip2|chr1:156228862-156229361	0.283264901208873	.	.
chr1	156035878	156036377	chr1	156229365	156229864	Tor1aip1|chr1:156229365-156229864	0.186196799212536	.	.
chr1	156035878	156036377	chr1	156229365	156229864	Tor1aip2|chr1:156229365-156229864	0.186196799212536	.	.
chr1	156035878	156036377	chr1	156241652	156242151	Tor1aip1|chr1:156241652-156242151	0.100802676978063	.	.
chr1	156035878	156036377	chr1	156241652	156242151	Tor1aip2|chr1:156241652-156242151	0.100802676978063	.	.
chr1	156204775	156205274	chr1	155801634	155802133	Fam163a|chr1:155801634-155802133	0.18101596169763	.	.
chr1	156204775	156205274	chr1	156085751	156086250	Fam163a|chr1:156085751-156086250	0.114520899848623	.	.
chr1	156204775	156205274	chr1	156230632	156231131	Fam163a|chr1:156230632-156231131	0.125943788199051	.	.
chr1	156204775	156205274	chr1	156263255	156263754	Fam163a|chr1:156263255-156263754	0.0934315791183634	.	.
chr1	156302600	156303099	chr1	156228862	156229361	4930518J20Rik|chr1:156228862-156229361	0.067842190185879	.	.
chr1	156302600	156303099	chr1	156228862	156229361	Tdrd5|chr1:156228862-156229361	0.067842190185879	.	.
chr1	156302600	156303099	chr1	156229365	156229864	4930518J20Rik|chr1:156229365-156229864	0.160612569518567	.	.
chr1	156302600	156303099	chr1	156229365	156229864	Tdrd5|chr1:156229365-156229864	0.160612569518567	.	.
chr1	156303125	156303624	chr1	156085751	156086250	4930518J20Rik|chr1:156085751-156086250	0.124855505130474	.	.
chr1	156303125	156303624	chr1	156085751	156086250	Tdrd5|chr1:156085751-156086250	0.124855505130474	.	.
chr1	156303125	156303624	chr1	156228862	156229361	4930518J20Rik|chr1:156228862-156229361	0.093737254753968	.	.
chr1	156303125	156303624	chr1	156228862	156229361	Tdrd5|chr1:156228862-156229361	0.093737254753968	.	.
chr1	156303125	156303624	chr1	156229365	156229864	4930518J20Rik|chr1:156229365-156229864	0.153350992776124	.	.
chr1	156303125	156303624	chr1	156229365	156229864	Tdrd5|chr1:156229365-156229864	0.153350992776124	.	.
chr1	156303125	156303624	chr1	156710672	156711171	4930518J20Rik|chr1:156710672-156711171	0.0623860500864402	.	.
chr1	156303125	156303624	chr1	156710672	156711171	Tdrd5|chr1:156710672-156711171	0.0623860500864402	.	.
chr1	156303125	156303624	chr1	156741799	156742298	4930518J20Rik|chr1:156741799-156742298	0.113817780728189	.	.
chr1	156303125	156303624	chr1	156741799	156742298	Tdrd5|chr1:156741799-156742298	0.113817780728189	.	.
chr1	156420903	156421402	chr1	156043002	156043501	Axdnd1|chr1:156043002-156043501	0.0599373739886316	.	.
chr1	156420903	156421402	chr1	156710672	156711171	Axdnd1|chr1:156710672-156711171	0.0588800906620317	.	.
chr1	156474061	156474560	chr1	156593173	156593672	Soat1|chr1:156593173-156593672	0.087795081738174	.	.
chr1	156474061	156474560	chr1	156710672	156711171	Soat1|chr1:156710672-156711171	0.0893928964963777	.	.
chr1	156558476	156558975	chr1	156572845	156573344	Abl2|chr1:156572845-156573344	0.0629146665764624	.	.
chr1	156558476	156558975	chr1	156613877	156614376	Abl2|chr1:156613877-156614376	0.126068044373359	.	.
chr1	156558476	156558975	chr1	156676142	156676641	Abl2|chr1:156676142-156676641	0.082627634915984	.	.
chr1	156559155	156559654	chr1	156613877	156614376	Abl2|chr1:156613877-156614376	0.151179512937512	.	.
chr1	156559155	156559654	chr1	156727855	156728354	Abl2|chr1:156727855-156728354	0.0703725401505234	.	.
chr1	156718854	156719353	chr1	156572845	156573344	Fam20b|chr1:156572845-156573344	0.0791292911487333	.	.
chr1	156718854	156719353	chr1	156676142	156676641	Fam20b|chr1:156676142-156676641	0.0951387214082764	.	.
chr1	160791995	160792494	chr1	160862952	160863451	Rabgap1l|chr1:160862952-160863451	0.112271819112987	.	.
chr1	160791995	160792494	chr1	160881265	160881764	Rabgap1l|chr1:160881265-160881764	0.178451073419149	.	.
chr1	160791995	160792494	chr1	160935496	160935995	Rabgap1l|chr1:160935496-160935995	0.0862069466335514	.	.
chr1	160791995	160792494	chr1	161114170	161114669	Rabgap1l|chr1:161114170-161114669	0.0775955093028414	.	.
chr1	160791995	160792494	chr1	161170609	161171108	Rabgap1l|chr1:161170609-161171108	0.0835736834648782	.	.
chr1	160792667	160793166	chr1	160935496	160935995	Rabgap1l|chr1:160935496-160935995	0.116574165773738	.	.
chr1	160792667	160793166	chr1	161107240	161107739	Rabgap1l|chr1:161107240-161107739	0.0601017489836525	.	.
chr1	160906055	160906554	chr1	160881265	160881764	Rc3h1|chr1:160881265-160881764	0.0729289650470394	.	.
chr1	160906055	160906554	chr1	160935496	160935995	Rc3h1|chr1:160935496-160935995	0.0679762558699798	.	.
chr1	160906592	160907091	chr1	160881265	160881764	Rc3h1|chr1:160881265-160881764	0.0586429078393942	.	.
chr1	160906592	160907091	chr1	160942103	160942602	Rc3h1|chr1:160942103-160942602	0.0972953439086403	.	.
chr1	161034786	161035285	chr1	160881265	160881764	Gas5|chr1:160881265-160881764	0.0850375986379113	.	.
chr1	161034786	161035285	chr1	160881265	160881764	Zbtb37|chr1:160881265-160881764	0.0850375986379113	.	.
chr1	161070536	161071035	chr1	160862952	160863451	Cenpl|chr1:160862952-160863451	0.120410315614717	.	.
chr1	161070536	161071035	chr1	160862952	160863451	Dars2|chr1:160862952-160863451	0.120410315614717	.	.
chr1	161070536	161071035	chr1	161043365	161043864	Cenpl|chr1:161043365-161043864	0.0796738617271508	.	.
chr1	161070536	161071035	chr1	161043365	161043864	Dars2|chr1:161043365-161043864	0.0796738617271508	.	.
chr1	161070536	161071035	chr1	161170609	161171108	Cenpl|chr1:161170609-161171108	0.111011555793443	.	.
chr1	161070536	161071035	chr1	161170609	161171108	Dars2|chr1:161170609-161171108	0.111011555793443	.	.
chr1	161131254	161131753	chr1	160862952	160863451	Klhl20|chr1:160862952-160863451	0.152166004311381	.	.
chr1	161131254	161131753	chr1	160881265	160881764	Klhl20|chr1:160881265-160881764	0.112209297569975	.	.
chr1	161131254	161131753	chr1	161170609	161171108	Klhl20|chr1:161170609-161171108	0.0839603448377581	.	.
chr1	161142436	161142935	chr1	161043365	161043864	Ankrd45|chr1:161043365-161043864	0.124819132639505	.	.
chr1	161143255	161143754	chr1	160862952	160863451	Ankrd45|chr1:160862952-160863451	0.126600871024582	.	.
chr1	161143255	161143754	chr1	160881265	160881764	Ankrd45|chr1:160881265-160881764	0.0618029861122194	.	.
chr1	161143255	161143754	chr1	160942103	160942602	Ankrd45|chr1:160942103-160942602	0.0707765713108022	.	.
chr1	161143255	161143754	chr1	161114170	161114669	Ankrd45|chr1:161114170-161114669	0.0968768127768924	.	.
chr1	163403421	163403920	chr1	163231180	163231679	Gorab|chr1:163231180-163231679	0.0912246520907216	.	.
chr1	163403421	163403920	chr1	163281583	163282082	Gorab|chr1:163281583-163282082	0.0774393023607436	.	.
chr1	163403421	163403920	chr1	163291941	163292440	Gorab|chr1:163291941-163292440	0.114094873873162	.	.
chr1	163779331	163779830	chr1	163957978	163958477	Kifap3|chr1:163957978-163958477	0.0896665309221888	.	.
chr1	163995217	163995716	chr1	163961383	163961882	BC055324|chr1:163961383-163961882	0.0779990924494681	.	.
chr1	163995217	163995716	chr1	163961383	163961882	Mettl18|chr1:163961383-163961882	0.0779990924494681	.	.
chr1	166253817	166254316	chr1	166259550	166260049	Ildr2|chr1:166259550-166260049	0.0900367212711332	.	.
chr1	166253817	166254316	chr1	166302681	166303180	Ildr2|chr1:166302681-166303180	0.0614479328205233	.	.
chr1	166253817	166254316	chr1	166319038	166319537	Ildr2|chr1:166319038-166319537	0.0611534544381537	.	.
chr1	166253817	166254316	chr1	166360121	166360620	Ildr2|chr1:166360121-166360620	0.194706830528235	.	.
chr1	166253817	166254316	chr1	166395768	166396267	Ildr2|chr1:166395768-166396267	0.148388282662182	.	.
chr1	166254415	166254914	chr1	166256113	166256612	Ildr2|chr1:166256113-166256612	0.136667593592115	.	.
chr1	166254415	166254914	chr1	166256640	166257139	Ildr2|chr1:166256640-166257139	0.176434731796667	.	.
chr1	166254415	166254914	chr1	166267196	166267695	Ildr2|chr1:166267196-166267695	0.0967012486478662	.	.
chr1	166254415	166254914	chr1	166279985	166280484	Ildr2|chr1:166279985-166280484	0.0648554819546669	.	.
chr1	166254415	166254914	chr1	166302681	166303180	Ildr2|chr1:166302681-166303180	0.0728155047308145	.	.
chr1	166254415	166254914	chr1	166344303	166344802	Ildr2|chr1:166344303-166344802	0.152881441468377	.	.
chr1	166254415	166254914	chr1	166361789	166362288	Ildr2|chr1:166361789-166362288	0.0580136589054909	.	.
chr1	166308696	166309195	chr1	166279148	166279647	5330438I03Rik|chr1:166279148-166279647	0.0829977775583124	.	.
chr1	166308696	166309195	chr1	166299784	166300283	5330438I03Rik|chr1:166299784-166300283	0.13589259118965	.	.
chr1	166308696	166309195	chr1	166319038	166319537	5330438I03Rik|chr1:166319038-166319537	0.175992384439714	.	.
chr1	166308696	166309195	chr1	166343030	166343529	5330438I03Rik|chr1:166343030-166343529	0.060692835775103	.	.
chr1	166308696	166309195	chr1	166361038	166361537	5330438I03Rik|chr1:166361038-166361537	0.069841399749224	.	.
chr1	166308696	166309195	chr1	166361789	166362288	5330438I03Rik|chr1:166361789-166362288	0.0606354542136757	.	.
chr1	166309200	166309699	chr1	166284262	166284761	5330438I03Rik|chr1:166284262-166284761	0.106192229460379	.	.
chr1	166309200	166309699	chr1	166290551	166291050	5330438I03Rik|chr1:166290551-166291050	0.0606639037568339	.	.
chr1	166309200	166309699	chr1	166290551	166291050	5330438I03Rik|chr1:166290551-166291050	0.060663903756834	.	.
chr1	166309200	166309699	chr1	166299784	166300283	5330438I03Rik|chr1:166299784-166300283	0.084296971612303	.	.
chr1	166309200	166309699	chr1	166319038	166319537	5330438I03Rik|chr1:166319038-166319537	0.0751493966517038	.	.
chr1	166309200	166309699	chr1	166330745	166331244	5330438I03Rik|chr1:166330745-166331244	0.112190773930453	.	.
chr1	166309200	166309699	chr1	166343030	166343529	5330438I03Rik|chr1:166343030-166343529	0.174251025992293	.	.
chr1	166309200	166309699	chr1	166573637	166574136	5330438I03Rik|chr1:166573637-166574136	0.0744633211516427	.	.
chr1	166309200	166309699	chr1	166573637	166574136	5330438I03Rik|chr1:166573637-166574136	0.0744633211516428	.	.
chr1	166379002	166379501	chr1	166290551	166291050	Tada1|chr1:166290551-166291050	0.068272328552613	.	.
chr1	166379002	166379501	chr1	166361789	166362288	Tada1|chr1:166361789-166362288	0.084808941020584	.	.
chr1	166379863	166380362	chr1	166256113	166256612	Gm15853|chr1:166256113-166256612	0.0620737278844155	.	.
chr1	166379863	166380362	chr1	166256640	166257139	Gm15853|chr1:166256640-166257139	0.0709375726612746	.	.
chr1	166379863	166380362	chr1	166259550	166260049	Gm15853|chr1:166259550-166260049	0.110817947038061	.	.
chr1	166379863	166380362	chr1	166284262	166284761	Gm15853|chr1:166284262-166284761	0.0648002755506019	.	.
chr1	166379863	166380362	chr1	166284262	166284761	Gm15853|chr1:166284262-166284761	0.064800275550602	.	.
chr1	166379863	166380362	chr1	166297917	166298416	Gm15853|chr1:166297917-166298416	0.224663233981761	.	.
chr1	166379863	166380362	chr1	166319038	166319537	Gm15853|chr1:166319038-166319537	0.0919908920269176	.	.
chr1	166379863	166380362	chr1	166330745	166331244	Gm15853|chr1:166330745-166331244	0.0739761791130694	.	.
chr1	166379863	166380362	chr1	166428926	166429425	Gm15853|chr1:166428926-166429425	0.0765645306553412	.	.
chr1	166408940	166409439	chr1	166360121	166360620	Pogk|chr1:166360121-166360620	0.0678742501312962	.	.
chr1	166408940	166409439	chr1	166395202	166395701	Pogk|chr1:166395202-166395701	0.0680821906301215	.	.
chr1	166408940	166409439	chr1	166395768	166396267	Pogk|chr1:166395768-166396267	0.118260205832273	.	.
chr1	166408940	166409439	chr1	166428926	166429425	Pogk|chr1:166428926-166429425	0.110901382752864	.	.
chr1	166409578	166410077	chr1	166296364	166296863	Pogk|chr1:166296364-166296863	0.102094473247886	.	.
chr1	166409578	166410077	chr1	166302681	166303180	Pogk|chr1:166302681-166303180	0.0720680490468169	.	.
chr1	166409578	166410077	chr1	166302681	166303180	Pogk|chr1:166302681-166303180	0.072068049046817	.	.
chr1	166409578	166410077	chr1	166344303	166344802	Pogk|chr1:166344303-166344802	0.093716871310366	.	.
chr1	166409578	166410077	chr1	166361038	166361537	Pogk|chr1:166361038-166361537	0.0673088904880541	.	.
chr1	166409578	166410077	chr1	166361789	166362288	Pogk|chr1:166361789-166362288	0.153515828457428	.	.
chr1	171270057	171270556	chr1	171630819	171631318	B4galt3|chr1:171630819-171631318	0.142284269619307	.	.
chr1	171270057	171270556	chr1	171672998	171673497	B4galt3|chr1:171672998-171673497	0.087481231390786	.	.
chr1	171281054	171281553	chr1	171262470	171262969	Ppox|chr1:171262470-171262969	0.0785792693163284	.	.
chr1	171281054	171281553	chr1	171470192	171470691	Ppox|chr1:171470192-171470691	0.0931604756196691	.	.
chr1	171281054	171281553	chr1	171612352	171612851	Ppox|chr1:171612352-171612851	0.127780236281751	.	.
chr1	171281054	171281553	chr1	171715360	171715859	Ppox|chr1:171715360-171715859	0.10857603031955	.	.
chr1	171281563	171282062	chr1	171612352	171612851	Ppox|chr1:171612352-171612851	0.160750135261984	.	.
chr1	171281563	171282062	chr1	171612352	171612851	Ppox|chr1:171612352-171612851	0.160750135261985	.	.
chr1	171287719	171288218	chr1	171263038	171263537	Usp21|chr1:171263038-171263537	0.0648668445639036	.	.
chr1	171287719	171288218	chr1	171613644	171614143	Usp21|chr1:171613644-171614143	0.141382945263612	.	.
chr1	171287719	171288218	chr1	171698913	171699412	Usp21|chr1:171698913-171699412	0.121434585575769	.	.
chr1	171287719	171288218	chr1	171715360	171715859	Usp21|chr1:171715360-171715859	0.0987684198000628	.	.
chr1	171294566	171295065	chr1	171257104	171257603	Ufc1|chr1:171257104-171257603	0.0780139774089895	.	.
chr1	171294566	171295065	chr1	171613644	171614143	Ufc1|chr1:171613644-171614143	0.0755808744009436	.	.
chr1	171294566	171295065	chr1	171698913	171699412	Ufc1|chr1:171698913-171699412	0.142265095981568	.	.
chr1	171328705	171329204	chr1	171666276	171666775	Dedd|chr1:171666276-171666775	0.0903661854718053	.	.
chr1	171328705	171329204	chr1	171672998	171673497	Dedd|chr1:171672998-171673497	0.0728843823533468	.	.
chr1	171329206	171329705	chr1	171613644	171614143	Dedd|chr1:171613644-171614143	0.14093319152214	.	.
chr1	171329710	171330209	chr1	171262470	171262969	Dedd|chr1:171262470-171262969	0.0928807663805456	.	.
chr1	171329710	171330209	chr1	171612352	171612851	Dedd|chr1:171612352-171612851	0.112991405938947	.	.
chr1	171329710	171330209	chr1	171713676	171714175	Dedd|chr1:171713676-171714175	0.0605220413570481	.	.
chr1	171345437	171345936	chr1	171630819	171631318	Nit1|chr1:171630819-171631318	0.201472662412491	.	.
chr1	171345437	171345936	chr1	171630819	171631318	Pfdn2|chr1:171630819-171631318	0.201472662412491	.	.
chr1	171345437	171345936	chr1	171666276	171666775	Nit1|chr1:171666276-171666775	0.119228134390994	.	.
chr1	171345437	171345936	chr1	171666276	171666775	Pfdn2|chr1:171666276-171666775	0.119228134390994	.	.
chr1	171345437	171345936	chr1	171713676	171714175	Nit1|chr1:171713676-171714175	0.189553800538253	.	.
chr1	171345437	171345936	chr1	171713676	171714175	Pfdn2|chr1:171713676-171714175	0.189553800538253	.	.
chr1	171360073	171360572	chr1	171612352	171612851	Klhdc9|chr1:171612352-171612851	0.100810261140099	.	.
chr1	171360073	171360572	chr1	171613644	171614143	Klhdc9|chr1:171613644-171614143	0.117047917042426	.	.
chr1	171360073	171360572	chr1	171631372	171631871	Klhdc9|chr1:171631372-171631871	0.111662072479831	.	.
chr1	171360073	171360572	chr1	171715360	171715859	Klhdc9|chr1:171715360-171715859	0.0893513254311882	.	.
chr1	171360576	171361075	chr1	171257104	171257603	Klhdc9|chr1:171257104-171257603	0.0779652095584897	.	.
chr1	171361088	171361587	chr1	171257104	171257603	Klhdc9|chr1:171257104-171257603	0.0791727687443048	.	.
chr1	171361088	171361587	chr1	171470192	171470691	Klhdc9|chr1:171470192-171470691	0.112464630291121	.	.
chr1	171361088	171361587	chr1	171613644	171614143	Klhdc9|chr1:171613644-171614143	0.0660217444941856	.	.
chr1	171411068	171411567	chr1	171379865	171380364	Usf1|chr1:171379865-171380364	0.101029775107908	.	.
chr1	171411068	171411567	chr1	171478928	171479427	Usf1|chr1:171478928-171479427	0.079412822042058	.	.
chr1	171437234	171437733	chr1	171613644	171614143	F11r|chr1:171613644-171614143	0.0675279017533279	.	.
chr1	171502334	171502833	chr1	171379865	171380364	Alyref2|chr1:171379865-171380364	0.0622563106388095	.	.
chr1	171502334	171502833	chr1	171775740	171776239	Alyref2|chr1:171775740-171776239	0.0647025565921586	.	.
chr1	171502334	171502833	chr1	171788900	171789399	Alyref2|chr1:171788900-171789399	0.211113862906452	.	.
chr1	171502334	171502833	chr1	171887003	171887502	Alyref2|chr1:171887003-171887502	0.118209696336794	.	.
chr1	171503198	171503697	chr1	171612352	171612851	Alyref2|chr1:171612352-171612851	0.102091730994371	.	.
chr1	171503198	171503697	chr1	171612352	171612851	B930036N10Rik|chr1:171612352-171612851	0.102091730994371	.	.
chr1	171503198	171503697	chr1	171613644	171614143	Alyref2|chr1:171613644-171614143	0.0980594816773282	.	.
chr1	171503198	171503697	chr1	171613644	171614143	B930036N10Rik|chr1:171613644-171614143	0.0980594816773282	.	.
chr1	171503198	171503697	chr1	171631372	171631871	Alyref2|chr1:171631372-171631871	0.0744598325047545	.	.
chr1	171503198	171503697	chr1	171631372	171631871	B930036N10Rik|chr1:171631372-171631871	0.0744598325047545	.	.
chr1	171503198	171503697	chr1	171672998	171673497	Alyref2|chr1:171672998-171673497	0.111507508247155	.	.
chr1	171503198	171503697	chr1	171672998	171673497	B930036N10Rik|chr1:171672998-171673497	0.111507508247155	.	.
chr1	171503198	171503697	chr1	171788900	171789399	Alyref2|chr1:171788900-171789399	0.108855892475383	.	.
chr1	171503198	171503697	chr1	171788900	171789399	B930036N10Rik|chr1:171788900-171789399	0.108855892475383	.	.
chr1	171503198	171503697	chr1	171797155	171797654	Alyref2|chr1:171797155-171797654	0.0578483261195792	.	.
chr1	171503198	171503697	chr1	171797155	171797654	B930036N10Rik|chr1:171797155-171797654	0.0578483261195792	.	.
chr1	171503198	171503697	chr1	171815706	171816205	Alyref2|chr1:171815706-171816205	0.119832187858762	.	.
chr1	171503198	171503697	chr1	171815706	171816205	B930036N10Rik|chr1:171815706-171816205	0.119832187858762	.	.
chr1	171503848	171504347	chr1	171379865	171380364	Alyref2|chr1:171379865-171380364	0.0716340236112035	.	.
chr1	171503848	171504347	chr1	171379865	171380364	B930036N10Rik|chr1:171379865-171380364	0.0716340236112035	.	.
chr1	171503848	171504347	chr1	171566785	171567284	Alyref2|chr1:171566785-171567284	0.257821034309111	.	.
chr1	171503848	171504347	chr1	171566785	171567284	B930036N10Rik|chr1:171566785-171567284	0.257821034309111	.	.
chr1	171503848	171504347	chr1	171698913	171699412	Alyref2|chr1:171698913-171699412	0.174623838077928	.	.
chr1	171503848	171504347	chr1	171698913	171699412	B930036N10Rik|chr1:171698913-171699412	0.174623838077928	.	.
chr1	171503848	171504347	chr1	171797155	171797654	Alyref2|chr1:171797155-171797654	0.158875309137529	.	.
chr1	171503848	171504347	chr1	171797155	171797654	B930036N10Rik|chr1:171797155-171797654	0.158875309137529	.	.
chr1	172520879	172521378	chr1	172619200	172619699	Cfap45|chr1:172619200-172619699	0.0713386973759021	.	.
chr1	172520879	172521378	chr1	172846996	172847495	Cfap45|chr1:172846996-172847495	0.146614182309543	.	.
chr1	172632295	172632794	chr1	172528665	172529164	Dusp23|chr1:172528665-172529164	0.136605590298507	.	.
chr1	172632295	172632794	chr1	172562878	172563377	Dusp23|chr1:172562878-172563377	0.0766695823280923	.	.
chr1	172632295	172632794	chr1	172562878	172563377	Dusp23|chr1:172562878-172563377	0.0766695823280924	.	.
chr1	172632295	172632794	chr1	172846996	172847495	Dusp23|chr1:172846996-172847495	0.0626955628600333	.	.
chr1	172632295	172632794	chr1	172918457	172918956	Dusp23|chr1:172918457-172918956	0.0593869506129001	.	.
chr1	172632827	172633326	chr1	172618126	172618625	Dusp23|chr1:172618126-172618625	0.0709270468906585	.	.
chr1	172632827	172633326	chr1	172619200	172619699	Dusp23|chr1:172619200-172619699	0.147726844721572	.	.
chr1	172632827	172633326	chr1	172638792	172639291	Dusp23|chr1:172638792-172639291	0.0580181455151229	.	.
chr1	172632827	172633326	chr1	172918457	172918956	Dusp23|chr1:172918457-172918956	0.0906776241004999	.	.
chr1	173349883	173350382	chr1	173335927	173336426	Aim2|chr1:173335927-173336426	0.143355817806419	.	.
chr1	173349883	173350382	chr1	173357691	173358190	Aim2|chr1:173357691-173358190	0.112854752722109	.	.
chr1	173349883	173350382	chr1	173377444	173377943	Aim2|chr1:173377444-173377943	0.118395885278283	.	.
chr1	173349883	173350382	chr1	173390016	173390515	Aim2|chr1:173390016-173390515	0.0635888124324713	.	.
chr1	173349883	173350382	chr1	173423402	173423901	Aim2|chr1:173423402-173423901	0.0901260639624017	.	.
chr1	173349883	173350382	chr1	173456303	173456802	Aim2|chr1:173456303-173456802	0.0778219109198489	.	.
chr1	173349883	173350382	chr1	173569741	173570240	Aim2|chr1:173569741-173570240	0.104236159401283	.	.
chr1	173366644	173367143	chr1	173355088	173355587	Cadm3|chr1:173355088-173355587	0.0575730294685163	.	.
chr1	173366644	173367143	chr1	173389447	173389946	Cadm3|chr1:173389447-173389946	0.113764774135284	.	.
chr1	173366644	173367143	chr1	173569741	173570240	Cadm3|chr1:173569741-173570240	0.107191058539845	.	.
chr1	173367390	173367889	chr1	173329676	173330175	Cadm3|chr1:173329676-173330175	0.078547265608552	.	.
chr1	173367390	173367889	chr1	173377444	173377943	Cadm3|chr1:173377444-173377943	0.0710854085210719	.	.
chr1	173367390	173367889	chr1	173398534	173399033	Cadm3|chr1:173398534-173399033	0.0829331273901644	.	.
chr1	173367390	173367889	chr1	173456303	173456802	Cadm3|chr1:173456303-173456802	0.0646399867601882	.	.
chr1	173367390	173367889	chr1	173569741	173570240	Cadm3|chr1:173569741-173570240	0.133848677201461	.	.
chr1	173367390	173367889	chr1	173694281	173694780	Cadm3|chr1:173694281-173694780	0.122999188245069	.	.
chr1	174040733	174041232	chr1	174469688	174470187	Olfr433|chr1:174469688-174470187	0.109263116124552	.	.
chr1	174040733	174041232	chr1	174482779	174483278	Olfr433|chr1:174482779-174483278	0.109055217122953	.	.
chr1	175624890	175625389	chr1	175615019	175615518	Fh1|chr1:175615019-175615518	0.0948817521391508	.	.
chr1	175624890	175625389	chr1	175668954	175669453	Fh1|chr1:175668954-175669453	0.0584827893187096	.	.
chr1	175624890	175625389	chr1	175923807	175924306	Fh1|chr1:175923807-175924306	0.0816105427867749	.	.
chr1	175624890	175625389	chr1	175936373	175936872	Fh1|chr1:175936373-175936872	0.0752274849777514	.	.
chr1	175625436	175625935	chr1	175668954	175669453	Fh1|chr1:175668954-175669453	0.0596153976824356	.	.
chr1	175625436	175625935	chr1	175823962	175824461	Fh1|chr1:175823962-175824461	0.102153721954106	.	.
chr1	175625938	175626437	chr1	175668954	175669453	Fh1|chr1:175668954-175669453	0.0837771944297948	.	.
chr1	175625938	175626437	chr1	175710930	175711429	Fh1|chr1:175710930-175711429	0.0823796004557106	.	.
chr1	175625938	175626437	chr1	175823962	175824461	Fh1|chr1:175823962-175824461	0.137784908960185	.	.
chr1	175625938	175626437	chr1	175993790	175994289	Fh1|chr1:175993790-175994289	0.1424589841484	.	.
chr1	175625938	175626437	chr1	175995354	175995853	Fh1|chr1:175995354-175995853	0.07954749190334	.	.
chr1	175692503	175693002	chr1	175615019	175615518	Chml|chr1:175615019-175615518	0.102431210956229	.	.
chr1	175692503	175693002	chr1	175615019	175615518	Opn3|chr1:175615019-175615518	0.102431210956229	.	.
chr1	175692503	175693002	chr1	175668954	175669453	Chml|chr1:175668954-175669453	0.169856388677731	.	.
chr1	175692503	175693002	chr1	175668954	175669453	Opn3|chr1:175668954-175669453	0.169856388677731	.	.
chr1	175692503	175693002	chr1	175710930	175711429	Chml|chr1:175710930-175711429	0.0852656299217795	.	.
chr1	175692503	175693002	chr1	175710930	175711429	Opn3|chr1:175710930-175711429	0.0852656299217795	.	.
chr1	175692503	175693002	chr1	175936373	175936872	Chml|chr1:175936373-175936872	0.0648759192536333	.	.
chr1	175692503	175693002	chr1	175936373	175936872	Chml|chr1:175936373-175936872	0.0648759192536334	.	.
chr1	175692503	175693002	chr1	175936373	175936872	Opn3|chr1:175936373-175936872	0.0648759192536333	.	.
chr1	175692503	175693002	chr1	175936373	175936872	Opn3|chr1:175936373-175936872	0.0648759192536334	.	.
chr1	175693049	175693548	chr1	175582786	175583285	Chml|chr1:175582786-175583285	0.135907451926705	.	.
chr1	175693049	175693548	chr1	175582786	175583285	Opn3|chr1:175582786-175583285	0.135907451926705	.	.
chr1	175693049	175693548	chr1	175923807	175924306	Chml|chr1:175923807-175924306	0.155418944765662	.	.
chr1	175693049	175693548	chr1	175923807	175924306	Opn3|chr1:175923807-175924306	0.155418944765662	.	.
chr1	175699292	175699791	chr1	175514916	175515415	Wdr64|chr1:175514916-175515415	0.0781436063109325	.	.
chr1	175699292	175699791	chr1	175823962	175824461	Wdr64|chr1:175823962-175824461	0.122296517197733	.	.
chr1	175880538	175881037	chr1	175668954	175669453	Exo1|chr1:175668954-175669453	0.101964312732834	.	.
chr1	176275192	176275691	chr1	176446686	176447185	Gm38101|chr1:176446686-176447185	0.0731571605677993	.	.
chr1	176275192	176275691	chr1	176446686	176447185	Gm38101|chr1:176446686-176447185	0.0731571605677994	.	.
chr1	176275192	176275691	chr1	176446686	176447185	Pld5|chr1:176446686-176447185	0.0731571605677993	.	.
chr1	176275192	176275691	chr1	176446686	176447185	Pld5|chr1:176446686-176447185	0.0731571605677994	.	.
chr1	176275192	176275691	chr1	176698563	176699062	Gm38101|chr1:176698563-176699062	0.0652489570314073	.	.
chr1	176275192	176275691	chr1	176698563	176699062	Pld5|chr1:176698563-176699062	0.0652489570314073	.	.
chr1	176275192	176275691	chr1	176699769	176700268	Gm38101|chr1:176699769-176700268	0.0806219602863974	.	.
chr1	176275192	176275691	chr1	176699769	176700268	Pld5|chr1:176699769-176700268	0.0806219602863974	.	.
chr1	177795766	177796265	chr1	177640159	177640658	Adss|chr1:177640159-177640658	0.0577749310551704	.	.
chr1	177795766	177796265	chr1	177690291	177690790	Adss|chr1:177690291-177690790	0.1127806864776	.	.
chr1	177795766	177796265	chr1	177690827	177691326	Adss|chr1:177690827-177691326	0.220943862945078	.	.
chr1	177795766	177796265	chr1	178235016	178235515	Adss|chr1:178235016-178235515	0.0599526921236064	.	.
chr1	177795766	177796265	chr1	178235812	178236311	Adss|chr1:178235812-178236311	0.0995290303512317	.	.
chr1	177796375	177796874	chr1	177690291	177690790	Adss|chr1:177690291-177690790	0.180590708032333	.	.
chr1	177796375	177796874	chr1	177690827	177691326	Adss|chr1:177690827-177691326	0.264487940968628	.	.
chr1	177796375	177796874	chr1	178235016	178235515	Adss|chr1:178235016-178235515	0.0709556812143807	.	.
chr1	177796375	177796874	chr1	178235812	178236311	Adss|chr1:178235812-178236311	0.0953948583764401	.	.
chr1	177982967	177983466	chr1	177640159	177640658	Catspere2|chr1:177640159-177640658	0.066350336645494	.	.
chr1	177982967	177983466	chr1	178235016	178235515	Catspere2|chr1:178235016-178235515	0.124562156398331	.	.
chr1	177982967	177983466	chr1	178235812	178236311	Catspere2|chr1:178235812-178236311	0.111575711738319	.	.
chr1	178187311	178187810	chr1	178235016	178235515	Desi2|chr1:178235016-178235515	0.122422997595953	.	.
chr1	178187311	178187810	chr1	178357754	178358253	Desi2|chr1:178357754-178358253	0.0681162801749408	.	.
chr1	178187311	178187810	chr1	178368821	178369320	Desi2|chr1:178368821-178369320	0.129894610588734	.	.
chr1	178187311	178187810	chr1	178400883	178401382	Desi2|chr1:178400883-178401382	0.114905150897293	.	.
chr1	178187311	178187810	chr1	178431556	178432055	Desi2|chr1:178431556-178432055	0.116061213574797	.	.
chr1	178187311	178187810	chr1	178449116	178449615	Desi2|chr1:178449116-178449615	0.127923048867144	.	.
chr1	178276142	178276641	chr1	178235016	178235515	4930527J03Rik|chr1:178235016-178235515	0.118924840782666	.	.
chr1	178276142	178276641	chr1	178359796	178360295	4930527J03Rik|chr1:178359796-178360295	0.0830986397960674	.	.
chr1	178276142	178276641	chr1	178368821	178369320	4930527J03Rik|chr1:178368821-178369320	0.107897440689857	.	.
chr1	178317988	178318487	chr1	178235016	178235515	B230369F24Rik|chr1:178235016-178235515	0.0830174763444323	.	.
chr1	178317988	178318487	chr1	178235016	178235515	Cox20|chr1:178235016-178235515	0.0830174763444323	.	.
chr1	178317988	178318487	chr1	178336353	178336852	B230369F24Rik|chr1:178336353-178336852	0.0715145787684982	.	.
chr1	178317988	178318487	chr1	178336353	178336852	Cox20|chr1:178336353-178336852	0.0715145787684982	.	.
chr1	178317988	178318487	chr1	178357754	178358253	B230369F24Rik|chr1:178357754-178358253	0.0664466706842603	.	.
chr1	178317988	178318487	chr1	178357754	178358253	Cox20|chr1:178357754-178358253	0.0664466706842603	.	.
chr1	178317988	178318487	chr1	178368821	178369320	B230369F24Rik|chr1:178368821-178369320	0.0648981230012563	.	.
chr1	178317988	178318487	chr1	178368821	178369320	Cox20|chr1:178368821-178369320	0.0648981230012563	.	.
chr1	178317988	178318487	chr1	178400883	178401382	B230369F24Rik|chr1:178400883-178401382	0.128456317834759	.	.
chr1	178317988	178318487	chr1	178400883	178401382	Cox20|chr1:178400883-178401382	0.128456317834759	.	.
chr1	178318532	178319031	chr1	178235016	178235515	B230369F24Rik|chr1:178235016-178235515	0.114687354143974	.	.
chr1	178318532	178319031	chr1	178235016	178235515	Cox20|chr1:178235016-178235515	0.114687354143974	.	.
chr1	178318532	178319031	chr1	178235812	178236311	B230369F24Rik|chr1:178235812-178236311	0.0849369563694157	.	.
chr1	178318532	178319031	chr1	178235812	178236311	Cox20|chr1:178235812-178236311	0.0849369563694157	.	.
chr1	178318532	178319031	chr1	178359796	178360295	B230369F24Rik|chr1:178359796-178360295	0.112512782601904	.	.
chr1	178318532	178319031	chr1	178359796	178360295	Cox20|chr1:178359796-178360295	0.112512782601904	.	.
chr1	178318532	178319031	chr1	178368821	178369320	B230369F24Rik|chr1:178368821-178369320	0.220573561409757	.	.
chr1	178318532	178319031	chr1	178368821	178369320	Cox20|chr1:178368821-178369320	0.220573561409757	.	.
chr1	178318532	178319031	chr1	178400883	178401382	B230369F24Rik|chr1:178400883-178401382	0.292623330153136	.	.
chr1	178318532	178319031	chr1	178400883	178401382	Cox20|chr1:178400883-178401382	0.292623330153136	.	.
chr1	178318532	178319031	chr1	178486689	178487188	B230369F24Rik|chr1:178486689-178487188	0.0896504029321298	.	.
chr1	178318532	178319031	chr1	178486689	178487188	Cox20|chr1:178486689-178487188	0.0896504029321298	.	.
chr1	178337022	178337521	chr1	178121159	178121658	Hnrnpu|chr1:178121159-178121658	0.0744073770823696	.	.
chr1	178337022	178337521	chr1	178336353	178336852	Hnrnpu|chr1:178336353-178336852	0.266813347553555	.	.
chr1	178337022	178337521	chr1	178368821	178369320	Hnrnpu|chr1:178368821-178369320	0.0915930048133535	.	.
chr1	178337022	178337521	chr1	178399916	178400415	Hnrnpu|chr1:178399916-178400415	0.109713600171183	.	.
chr1	178337022	178337521	chr1	178431556	178432055	Hnrnpu|chr1:178431556-178432055	0.117324401318266	.	.
chr1	178337022	178337521	chr1	178435847	178436346	Hnrnpu|chr1:178435847-178436346	0.0705833393358714	.	.
chr1	178337022	178337521	chr1	178448418	178448917	Hnrnpu|chr1:178448418-178448917	0.105277755607034	.	.
chr1	178337022	178337521	chr1	178449116	178449615	Hnrnpu|chr1:178449116-178449615	0.187622633721941	.	.
chr1	178337022	178337521	chr1	178454037	178454536	Hnrnpu|chr1:178454037-178454536	0.0910621608768896	.	.
chr1	178337022	178337521	chr1	178459827	178460326	Hnrnpu|chr1:178459827-178460326	0.107925715136974	.	.
chr1	178337559	178338058	chr1	178336353	178336852	Hnrnpu|chr1:178336353-178336852	0.208145109778015	.	.
chr1	178337559	178338058	chr1	178357754	178358253	Hnrnpu|chr1:178357754-178358253	0.0593409822365092	.	.
chr1	178337559	178338058	chr1	178366176	178366675	Hnrnpu|chr1:178366176-178366675	0.0631569203448136	.	.
chr1	178337559	178338058	chr1	178368821	178369320	Hnrnpu|chr1:178368821-178369320	0.2283623981526	.	.
chr1	178337559	178338058	chr1	178399916	178400415	Hnrnpu|chr1:178399916-178400415	0.0687590148291653	.	.
chr1	178337559	178338058	chr1	178431556	178432055	Hnrnpu|chr1:178431556-178432055	0.1288177983724	.	.
chr1	178337559	178338058	chr1	178448418	178448917	Hnrnpu|chr1:178448418-178448917	0.0830165888406474	.	.
chr1	178337559	178338058	chr1	178449116	178449615	Hnrnpu|chr1:178449116-178449615	0.221635165648672	.	.
chr1	178337559	178338058	chr1	178454037	178454536	Hnrnpu|chr1:178454037-178454536	0.162056172836257	.	.
chr1	178337559	178338058	chr1	178463658	178464157	Hnrnpu|chr1:178463658-178464157	0.0626402203829847	.	.
chr1	178405450	178405949	chr1	178121159	178121658	Efcab2|chr1:178121159-178121658	0.136997362521927	.	.
chr1	178405450	178405949	chr1	178366176	178366675	Efcab2|chr1:178366176-178366675	0.14657562098508	.	.
chr1	178405450	178405949	chr1	178368821	178369320	Efcab2|chr1:178368821-178369320	0.0818842331323758	.	.
chr1	178406170	178406669	chr1	178121159	178121658	Efcab2|chr1:178121159-178121658	0.076547222795084	.	.
chr1	178406170	178406669	chr1	178235016	178235515	Efcab2|chr1:178235016-178235515	0.094715410585417	.	.
chr1	178406170	178406669	chr1	178357754	178358253	Efcab2|chr1:178357754-178358253	0.0581181117630686	.	.
chr1	178406170	178406669	chr1	178368821	178369320	Efcab2|chr1:178368821-178369320	0.125577321844953	.	.
chr1	178406170	178406669	chr1	178449116	178449615	Efcab2|chr1:178449116-178449615	0.162217657365067	.	.
chr1	178406170	178406669	chr1	178454037	178454536	Efcab2|chr1:178454037-178454536	0.11853004136034	.	.
chr1	179802857	179803356	chr1	179859220	179859719	Ahctf1|chr1:179859220-179859719	0.111182906072157	.	.
chr1	179802857	179803356	chr1	179859220	179859719	Gm10518|chr1:179859220-179859719	0.111182906072157	.	.
chr1	179802857	179803356	chr1	179974990	179975489	Ahctf1|chr1:179974990-179975489	0.116617678641502	.	.
chr1	179802857	179803356	chr1	179974990	179975489	Gm10518|chr1:179974990-179975489	0.116617678641502	.	.
chr1	179802857	179803356	chr1	180004042	180004541	Ahctf1|chr1:180004042-180004541	0.0818081791932759	.	.
chr1	179802857	179803356	chr1	180004042	180004541	Gm10518|chr1:180004042-180004541	0.0818081791932759	.	.
chr1	179802857	179803356	chr1	180104488	180104987	Ahctf1|chr1:180104488-180104987	0.108044516269182	.	.
chr1	179802857	179803356	chr1	180104488	180104987	Gm10518|chr1:180104488-180104987	0.108044516269182	.	.
chr1	179802857	179803356	chr1	180140927	180141426	Ahctf1|chr1:180140927-180141426	0.136478802335855	.	.
chr1	179802857	179803356	chr1	180140927	180141426	Gm10518|chr1:180140927-180141426	0.136478802335855	.	.
chr1	179803447	179803946	chr1	180104488	180104987	Ahctf1|chr1:180104488-180104987	0.153365197608499	.	.
chr1	179803447	179803946	chr1	180104488	180104987	Gm10518|chr1:180104488-180104987	0.153365197608499	.	.
chr1	179803447	179803946	chr1	180161063	180161562	Ahctf1|chr1:180161063-180161562	0.072659447326345	.	.
chr1	179803447	179803946	chr1	180161063	180161562	Gm10518|chr1:180161063-180161562	0.072659447326345	.	.
chr1	179803447	179803946	chr1	180195828	180196327	Ahctf1|chr1:180195828-180196327	0.0957685435330752	.	.
chr1	179803447	179803946	chr1	180195828	180196327	Gm10518|chr1:180195828-180196327	0.0957685435330752	.	.
chr1	179959653	179960152	chr1	179844815	179845314	Cdc42bpa|chr1:179844815-179845314	0.0604724663043791	.	.
chr1	179959653	179960152	chr1	179859220	179859719	Cdc42bpa|chr1:179859220-179859719	0.123038433387611	.	.
chr1	179959653	179960152	chr1	179974990	179975489	Cdc42bpa|chr1:179974990-179975489	0.111434333548005	.	.
chr1	179959653	179960152	chr1	180140927	180141426	Cdc42bpa|chr1:180140927-180141426	0.130644558206279	.	.
chr1	179959653	179960152	chr1	180195828	180196327	Cdc42bpa|chr1:180195828-180196327	0.152173746759535	.	.
chr1	179959653	179960152	chr1	180249956	180250455	Cdc42bpa|chr1:180249956-180250455	0.0760803876785658	.	.
chr1	179960232	179960731	chr1	179844815	179845314	Cdc42bpa|chr1:179844815-179845314	0.115320020643434	.	.
chr1	179960232	179960731	chr1	179847684	179848183	Cdc42bpa|chr1:179847684-179848183	0.146464206298919	.	.
chr1	179960232	179960731	chr1	179974990	179975489	Cdc42bpa|chr1:179974990-179975489	0.148839785006381	.	.
chr1	179960232	179960731	chr1	180004042	180004541	Cdc42bpa|chr1:180004042-180004541	0.0883872012430572	.	.
chr1	179960232	179960731	chr1	180139117	180139616	Cdc42bpa|chr1:180139117-180139616	0.0888791467643174	.	.
chr1	179960232	179960731	chr1	180195828	180196327	Cdc42bpa|chr1:180195828-180196327	0.0931742781775642	.	.
chr1	179960232	179960731	chr1	180249956	180250455	Cdc42bpa|chr1:180249956-180250455	0.118793292368273	.	.
chr1	180211326	180211825	chr1	180078856	180079355	Gm37336|chr1:180078856-180079355	0.0685832370170556	.	.
chr1	180211326	180211825	chr1	180161063	180161562	Gm37336|chr1:180161063-180161562	0.110361913126197	.	.
chr1	180211326	180211825	chr1	180195828	180196327	Gm37336|chr1:180195828-180196327	0.097907589381373	.	.
chr1	181842237	181842736	chr1	181855876	181856375	Lbr|chr1:181855876-181856375	0.0623101051509176	.	.
chr1	181842237	181842736	chr1	181923286	181923785	Lbr|chr1:181923286-181923785	0.0933044414749165	.	.
chr1	181842760	181843259	chr1	181832503	181833002	Lbr|chr1:181832503-181833002	0.126234334114979	.	.
chr1	181842760	181843259	chr1	181888749	181889248	Lbr|chr1:181888749-181889248	0.0956536739209049	.	.
chr1	181842760	181843259	chr1	181923286	181923785	Lbr|chr1:181923286-181923785	0.101773136867834	.	.
chr1	181842760	181843259	chr1	181989275	181989774	Lbr|chr1:181989275-181989774	0.196375187572147	.	.
chr1	181842760	181843259	chr1	182115179	182115678	Lbr|chr1:182115179-182115678	0.174937937063906	.	.
chr1	182019253	182019752	chr1	181851472	181851971	Enah|chr1:181851472-181851971	0.0680491869285423	.	.
chr1	182019253	182019752	chr1	181935045	181935544	Enah|chr1:181935045-181935544	0.196095614935099	.	.
chr1	182019253	182019752	chr1	181956183	181956682	Enah|chr1:181956183-181956682	0.0649850526902904	.	.
chr1	182019253	182019752	chr1	182115179	182115678	Enah|chr1:182115179-182115678	0.066338629961968	.	.
chr1	182019253	182019752	chr1	182376142	182376641	Enah|chr1:182376142-182376641	0.152606156665546	.	.
chr1	182019822	182020321	chr1	181851472	181851971	Enah|chr1:181851472-181851971	0.0835304893462634	.	.
chr1	182019822	182020321	chr1	181980260	181980759	Enah|chr1:181980260-181980759	0.0872554874616669	.	.
chr1	182019822	182020321	chr1	182376142	182376641	Enah|chr1:182376142-182376641	0.109063604415857	.	.
chr1	182019822	182020321	chr1	182424759	182425258	Enah|chr1:182424759-182425258	0.121998118021376	.	.
chr1	182019822	182020321	chr1	182425562	182426061	Enah|chr1:182425562-182426061	0.0924968253992844	.	.
chr1	182020341	182020840	chr1	181935045	181935544	Enah|chr1:181935045-181935544	0.0727609449169767	.	.
chr1	182020341	182020840	chr1	182319265	182319764	Enah|chr1:182319265-182319764	0.0727518868664046	.	.
chr1	182124497	182124996	chr1	182115179	182115678	Srp9|chr1:182115179-182115678	0.091545540999738	.	.
chr1	182124497	182124996	chr1	182489705	182490204	Srp9|chr1:182489705-182490204	0.0992767988418848	.	.
chr1	182125000	182125499	chr1	181832503	181833002	Srp9|chr1:181832503-181833002	0.134803051003538	.	.
chr1	182125000	182125499	chr1	181989275	181989774	Srp9|chr1:181989275-181989774	0.080610363465093	.	.
chr1	182125000	182125499	chr1	181990064	181990563	Srp9|chr1:181990064-181990563	0.133296501240778	.	.
chr1	182125000	182125499	chr1	182115179	182115678	Srp9|chr1:182115179-182115678	0.113204332352752	.	.
chr1	182125000	182125499	chr1	182140320	182140819	Srp9|chr1:182140320-182140819	0.0939435307810361	.	.
chr1	182282007	182282506	chr1	182302497	182302996	Degs1|chr1:182302497-182302996	0.0860572726273798	.	.
chr1	182282007	182282506	chr1	182489705	182490204	Degs1|chr1:182489705-182490204	0.0681804466615601	.	.
chr1	182282558	182283057	chr1	182302497	182302996	Degs1|chr1:182302497-182302996	0.0806519499656698	.	.
chr1	182282558	182283057	chr1	182319786	182320285	Degs1|chr1:182319786-182320285	0.0939296262829182	.	.
chr1	182282558	182283057	chr1	182319786	182320285	Degs1|chr1:182319786-182320285	0.0939296262829183	.	.
chr1	182282558	182283057	chr1	182354834	182355333	Degs1|chr1:182354834-182355333	0.0595620093410815	.	.
chr1	182282558	182283057	chr1	182425562	182426061	Degs1|chr1:182425562-182426061	0.150533198830629	.	.
chr1	182282558	182283057	chr1	182489705	182490204	Degs1|chr1:182489705-182490204	0.101574483618945	.	.
chr1	182341398	182341897	chr1	182319265	182319764	Fbxo28|chr1:182319265-182319764	0.131045463708249	.	.
chr1	182341398	182341897	chr1	182319786	182320285	Fbxo28|chr1:182319786-182320285	0.127498564031865	.	.
chr1	182341398	182341897	chr1	182454779	182455278	Fbxo28|chr1:182454779-182455278	0.142153022277843	.	.
chr1	183296308	183296807	chr1	183273134	183273633	Aida|chr1:183273134-183273633	0.0917081997882752	.	.
chr1	183296308	183296807	chr1	183273134	183273633	Brox|chr1:183273134-183273633	0.0917081997882752	.	.
chr1	183296824	183297323	chr1	183264016	183264515	Aida|chr1:183264016-183264515	0.0775223413613325	.	.
chr1	183296824	183297323	chr1	183264016	183264515	Brox|chr1:183264016-183264515	0.0775223413613325	.	.
chr1	183297516	183298015	chr1	183419133	183419632	Brox|chr1:183419133-183419632	0.145455300287071	.	.
chr1	183369413	183369912	chr1	183357368	183357867	Mia3|chr1:183357368-183357867	0.118476501233749	.	.
chr1	183369413	183369912	chr1	183537358	183537857	Mia3|chr1:183537358-183537857	0.0865169808623763	.	.
chr1	183388644	183389143	chr1	183359496	183359995	Taf1a|chr1:183359496-183359995	0.119030474111765	.	.
chr1	183388644	183389143	chr1	183442295	183442794	Taf1a|chr1:183442295-183442794	0.13305429293018	.	.
chr1	183419689	183420188	chr1	183419133	183419632	Gm37214|chr1:183419133-183419632	0.269859351536372	.	.
chr1	183419689	183420188	chr1	183442295	183442794	Gm37214|chr1:183442295-183442794	0.106644943545777	.	.
chr1	183419689	183420188	chr1	183669579	183670078	Gm37214|chr1:183669579-183670078	0.113909134513713	.	.
chr1	184033370	184033869	chr1	183793858	183794357	1700056E22Rik|chr1:183793858-183794357	0.0839715794384523	.	.
chr1	184033370	184033869	chr1	183981984	183982483	1700056E22Rik|chr1:183981984-183982483	0.214439646318442	.	.
chr1	184033370	184033869	chr1	183982493	183982992	1700056E22Rik|chr1:183982493-183982992	0.0849416086499313	.	.
chr1	184033370	184033869	chr1	184235529	184236028	1700056E22Rik|chr1:184235529-184236028	0.0575018109318495	.	.
chr1	184033370	184033869	chr1	184266033	184266532	1700056E22Rik|chr1:184266033-184266532	0.0873115338544813	.	.
chr1	184034061	184034560	chr1	183982493	183982992	1700056E22Rik|chr1:183982493-183982992	0.0802150455891185	.	.
chr1	184034061	184034560	chr1	184187583	184188082	1700056E22Rik|chr1:184187583-184188082	0.068534468547035	.	.
chr1	184034061	184034560	chr1	184237342	184237841	1700056E22Rik|chr1:184237342-184237841	0.109940693851645	.	.
chr1	184034061	184034560	chr1	184266033	184266532	1700056E22Rik|chr1:184266033-184266532	0.118119393713766	.	.
chr1	186117016	186117515	chr1	185754379	185754878	Lyplal1|chr1:185754379-185754878	0.137260734093356	.	.
chr1	186117016	186117515	chr1	185842451	185842950	Lyplal1|chr1:185842451-185842950	0.0923541483490637	.	.
chr1	186117016	186117515	chr1	185847099	185847598	Lyplal1|chr1:185847099-185847598	0.113566402054905	.	.
chr1	186117016	186117515	chr1	186249140	186249639	Lyplal1|chr1:186249140-186249639	0.103367926748614	.	.
chr1	194938639	194939138	chr1	194777569	194778068	Cd34|chr1:194777569-194778068	0.194778862164185	.	.
chr1	194938639	194939138	chr1	194816816	194817315	Cd34|chr1:194816816-194817315	0.102304865884643	.	.
chr1	194938639	194939138	chr1	195040386	195040885	Cd34|chr1:195040386-195040885	0.0941237736645836	.	.
chr1	194976111	194976610	chr1	195033930	195034429	A330023F24Rik|chr1:195033930-195034429	0.0695132393968423	.	.
chr1	194976111	194976610	chr1	195033930	195034429	Gm16897|chr1:195033930-195034429	0.0695132393968423	.	.
chr1	194976725	194977224	chr1	194761366	194761865	A330023F24Rik|chr1:194761366-194761865	0.113084235856116	.	.
chr1	194976725	194977224	chr1	194761366	194761865	Gm16897|chr1:194761366-194761865	0.113084235856116	.	.
chr1	194976725	194977224	chr1	194839176	194839675	A330023F24Rik|chr1:194839176-194839675	0.141389432225928	.	.
chr1	194976725	194977224	chr1	194839176	194839675	Gm16897|chr1:194839176-194839675	0.141389432225928	.	.
chr1	194977431	194977930	chr1	194839176	194839675	Gm16897|chr1:194839176-194839675	0.0620357848671207	.	.
chr1	194977431	194977930	chr1	194977967	194978466	Gm16897|chr1:194977967-194978466	0.249951200714903	.	.
chr1	194977431	194977930	chr1	195016706	195017205	Gm16897|chr1:195016706-195017205	0.0709640865225289	.	.
chr1	194977431	194977930	chr1	195023839	195024338	Gm16897|chr1:195023839-195024338	0.323009436957532	.	.
chr1	194977431	194977930	chr1	195038372	195038871	Gm16897|chr1:195038372-195038871	0.0970344367933173	.	.
chr1	195018071	195018570	chr1	194777569	194778068	Gm37027|chr1:194777569-194778068	0.112970781028736	.	.
chr1	195018071	195018570	chr1	194793141	194793640	Gm37027|chr1:194793141-194793640	0.0946174116966783	.	.
chr1	195018071	195018570	chr1	195005656	195006155	Gm37027|chr1:195005656-195006155	0.0638707520660607	.	.
chr1	195018071	195018570	chr1	195023839	195024338	Gm37027|chr1:195023839-195024338	0.0917139126581004	.	.
chr1	195018071	195018570	chr1	195232530	195233029	Gm37027|chr1:195232530-195233029	0.105293911816476	.	.
chr1	195092132	195092631	chr1	194839176	194839675	Cd46|chr1:194839176-194839675	0.0616944018731081	.	.
chr1	195092132	195092631	chr1	195016706	195017205	Cd46|chr1:195016706-195017205	0.13525616065451	.	.
chr1	195092132	195092631	chr1	195040386	195040885	Cd46|chr1:195040386-195040885	0.115713310958361	.	.
chr1	195092132	195092631	chr1	195232530	195233029	Cd46|chr1:195232530-195233029	0.159248460901472	.	.
chr1	195130829	195131328	chr1	195038372	195038871	Cr1l|chr1:195038372-195038871	0.134475377533023	.	.
chr1	195130829	195131328	chr1	195040386	195040885	Cr1l|chr1:195040386-195040885	0.112686400904442	.	.
chr1	195130829	195131328	chr1	195362429	195362928	Cr1l|chr1:195362429-195362928	0.0687408668028173	.	.
chr1	195131381	195131880	chr1	194761366	194761865	Cr1l|chr1:194761366-194761865	0.15051695787318	.	.
chr1	195131381	195131880	chr1	194816816	194817315	Cr1l|chr1:194816816-194817315	0.0830272313692343	.	.
chr1	195131381	195131880	chr1	195005656	195006155	Cr1l|chr1:195005656-195006155	0.0881865909391971	.	.
chr1	195131381	195131880	chr1	195023839	195024338	Cr1l|chr1:195023839-195024338	0.147565093287121	.	.
chr1	195131381	195131880	chr1	195038372	195038871	Cr1l|chr1:195038372-195038871	0.219808091864766	.	.
chr1	195131381	195131880	chr1	195362429	195362928	Cr1l|chr1:195362429-195362928	0.0712545550456468	.	.
chr1	195176500	195176999	chr1	194777569	194778068	Cr2|chr1:194777569-194778068	0.108628773751703	.	.
chr1	195176500	195176999	chr1	194793141	194793640	Cr2|chr1:194793141-194793640	0.0732921218821625	.	.
chr1	195176500	195176999	chr1	194879521	194880020	Cr2|chr1:194879521-194880020	0.107690103035198	.	.
chr1	195176500	195176999	chr1	194962131	194962630	Cr2|chr1:194962131-194962630	0.109264854806933	.	.
chr1	195176500	195176999	chr1	194977967	194978466	Cr2|chr1:194977967-194978466	0.103446576498731	.	.
chr10	3366298	3366797	chr10	3366890	3367389	Ppp1r14c|chr10:3366890-3367389	0.253375027454186	.	.
chr10	3740116	3740615	chr10	3332842	3333341	Plekhg1|chr10:3332842-3333341	0.0648709519138506	.	.
chr10	3740116	3740615	chr10	3366890	3367389	Plekhg1|chr10:3366890-3367389	0.102420926622109	.	.
chr10	3740116	3740615	chr10	3367391	3367890	Plekhg1|chr10:3367391-3367890	0.0757027542967604	.	.
chr10	3740116	3740615	chr10	3996387	3996886	Plekhg1|chr10:3996387-3996886	0.075935290447592	.	.
chr10	3972861	3973360	chr10	3536796	3537295	Mthfd1l|chr10:3536796-3537295	0.110026958480498	.	.
chr10	3972861	3973360	chr10	3996387	3996886	Mthfd1l|chr10:3996387-3996886	0.151470323882407	.	.
chr10	3972861	3973360	chr10	3996972	3997471	Mthfd1l|chr10:3996972-3997471	0.0716267255478301	.	.
chr10	3973553	3974052	chr10	3536280	3536779	Mthfd1l|chr10:3536280-3536779	0.209341694582951	.	.
chr10	3973553	3974052	chr10	3846389	3846888	Mthfd1l|chr10:3846389-3846888	0.10853655096642	.	.
chr10	3973553	3974052	chr10	3860570	3861069	Mthfd1l|chr10:3860570-3861069	0.125346089713204	.	.
chr10	4611722	4612221	chr10	4598223	4598722	Esr1|chr10:4598223-4598722	0.129506857410676	.	.
chr10	4611722	4612221	chr10	4598874	4599373	Esr1|chr10:4598874-4599373	0.0647123922683429	.	.
chr10	4611722	4612221	chr10	4684027	4684526	Esr1|chr10:4684027-4684526	0.110063914957122	.	.
chr10	4611722	4612221	chr10	4712513	4713012	Esr1|chr10:4712513-4713012	0.111464385896096	.	.
chr10	4611722	4612221	chr10	4924312	4924811	Esr1|chr10:4924312-4924811	0.0609952382897841	.	.
chr10	4611722	4612221	chr10	4988970	4989469	Esr1|chr10:4988970-4989469	0.125999433032094	.	.
chr10	5550504	5551003	chr10	5549987	5550486	Syne1|chr10:5549987-5550486	0.167056501210057	.	.
chr10	5550504	5551003	chr10	5568911	5569410	Syne1|chr10:5568911-5569410	0.085817922309262	.	.
chr10	5550504	5551003	chr10	5620876	5621375	Syne1|chr10:5620876-5621375	0.113560326822676	.	.
chr10	5550504	5551003	chr10	5632637	5633136	Syne1|chr10:5632637-5633136	0.118654944131375	.	.
chr10	5550504	5551003	chr10	5634278	5634777	Syne1|chr10:5634278-5634777	0.0796092918218973	.	.
chr10	5550504	5551003	chr10	5841371	5841870	Syne1|chr10:5841371-5841870	0.0746466269906574	.	.
chr10	5550504	5551003	chr10	5999579	6000078	Syne1|chr10:5999579-6000078	0.0960683918379508	.	.
chr10	5805395	5805894	chr10	5528242	5528741	Fbxo5|chr10:5528242-5528741	0.137405539541923	.	.
chr10	5805395	5805894	chr10	5554911	5555410	Fbxo5|chr10:5554911-5555410	0.155244186586441	.	.
chr10	5805395	5805894	chr10	5904861	5905360	Fbxo5|chr10:5904861-5905360	0.075498804317563	.	.
chr10	5805395	5805894	chr10	5912713	5913212	Fbxo5|chr10:5912713-5913212	0.112601753339533	.	.
chr10	5805395	5805894	chr10	5999579	6000078	Fbxo5|chr10:5999579-6000078	0.0883734879150038	.	.
chr10	5805395	5805894	chr10	6007345	6007844	Fbxo5|chr10:6007345-6007844	0.196403473990249	.	.
chr10	5805395	5805894	chr10	6035780	6036279	Fbxo5|chr10:6035780-6036279	0.117600808954686	.	.
chr10	5823844	5824343	chr10	5528242	5528741	Mtrf1l|chr10:5528242-5528741	0.117820864295231	.	.
chr10	5823844	5824343	chr10	5554911	5555410	Mtrf1l|chr10:5554911-5555410	0.103688415730122	.	.
chr10	5823844	5824343	chr10	5591979	5592478	Mtrf1l|chr10:5591979-5592478	0.16138629600843	.	.
chr10	5823844	5824343	chr10	5620876	5621375	Mtrf1l|chr10:5620876-5621375	0.108285054164096	.	.
chr10	5823844	5824343	chr10	5633616	5634115	Mtrf1l|chr10:5633616-5634115	0.110687544603071	.	.
chr10	5823844	5824343	chr10	5634278	5634777	Mtrf1l|chr10:5634278-5634777	0.218480914725051	.	.
chr10	5823844	5824343	chr10	5841371	5841870	Mtrf1l|chr10:5841371-5841870	0.0685894042781624	.	.
chr10	5823844	5824343	chr10	5904861	5905360	Mtrf1l|chr10:5904861-5905360	0.110977305864118	.	.
chr10	5823844	5824343	chr10	5999579	6000078	Mtrf1l|chr10:5999579-6000078	0.139383890696735	.	.
chr10	5823844	5824343	chr10	6007345	6007844	Mtrf1l|chr10:6007345-6007844	0.324767141792527	.	.
chr10	5823844	5824343	chr10	6011475	6011974	Mtrf1l|chr10:6011475-6011974	0.139215704937216	.	.
chr10	5823844	5824343	chr10	6020820	6021319	Mtrf1l|chr10:6020820-6021319	0.0846085925024131	.	.
chr10	5823844	5824343	chr10	6124365	6124864	Mtrf1l|chr10:6124365-6124864	0.0621863860232268	.	.
chr10	5921342	5921841	chr10	5597425	5597924	Rgs17|chr10:5597425-5597924	0.112653201051065	.	.
chr10	5922199	5922698	chr10	5595305	5595804	Rgs17|chr10:5595305-5595804	0.114426405348951	.	.
chr10	5922199	5922698	chr10	5597425	5597924	Rgs17|chr10:5597425-5597924	0.0897439976369858	.	.
chr10	5922199	5922698	chr10	5600051	5600550	Rgs17|chr10:5600051-5600550	0.125305696073021	.	.
chr10	5922199	5922698	chr10	5632637	5633136	Rgs17|chr10:5632637-5633136	0.0817270582079576	.	.
chr10	5922199	5922698	chr10	5868026	5868525	Rgs17|chr10:5868026-5868525	0.231809591321493	.	.
chr10	5922199	5922698	chr10	5904251	5904750	Rgs17|chr10:5904251-5904750	0.0638611029936196	.	.
chr10	5922199	5922698	chr10	5999579	6000078	Rgs17|chr10:5999579-6000078	0.0616360430034488	.	.
chr10	5922199	5922698	chr10	6007345	6007844	Rgs17|chr10:6007345-6007844	0.172055419137373	.	.
chr10	5922199	5922698	chr10	6035780	6036279	Rgs17|chr10:6035780-6036279	0.115119083705831	.	.
chr10	7051748	7052247	chr10	7118324	7118823	Ipcef1|chr10:7118324-7118823	0.179928804086805	.	.
chr10	7051748	7052247	chr10	7124937	7125436	Ipcef1|chr10:7124937-7125436	0.183824221608618	.	.
chr10	7052495	7052994	chr10	7039973	7040472	Ipcef1|chr10:7039973-7040472	0.110606985322516	.	.
chr10	7052495	7052994	chr10	7063761	7064260	Ipcef1|chr10:7063761-7064260	0.227667056827946	.	.
chr10	7052495	7052994	chr10	7076118	7076617	Ipcef1|chr10:7076118-7076617	0.17949079798142	.	.
chr10	7052495	7052994	chr10	7103341	7103840	Ipcef1|chr10:7103341-7103840	0.195143232293882	.	.
chr10	7052495	7052994	chr10	7103842	7104341	Ipcef1|chr10:7103842-7104341	0.147525385807357	.	.
chr10	7052495	7052994	chr10	7111549	7112048	Ipcef1|chr10:7111549-7112048	0.117469996386963	.	.
chr10	7052495	7052994	chr10	7117739	7118238	Ipcef1|chr10:7117739-7118238	0.139830283155251	.	.
chr10	7052495	7052994	chr10	7118324	7118823	Ipcef1|chr10:7118324-7118823	0.107042838451033	.	.
chr10	7052495	7052994	chr10	7124937	7125436	Ipcef1|chr10:7124937-7125436	0.0747731015156093	.	.
chr10	7052495	7052994	chr10	7182553	7183052	Ipcef1|chr10:7182553-7183052	0.0868862945390777	.	.
chr10	7052495	7052994	chr10	7210985	7211484	Ipcef1|chr10:7210985-7211484	0.0992411459357546	.	.
chr10	7052495	7052994	chr10	7333209	7333708	Ipcef1|chr10:7333209-7333708	0.172723395212707	.	.
chr10	7211500	7211999	chr10	7063761	7064260	Cnksr3|chr10:7063761-7064260	0.142320881402598	.	.
chr10	7211500	7211999	chr10	7076118	7076617	Cnksr3|chr10:7076118-7076617	0.0977073194116065	.	.
chr10	7211500	7211999	chr10	7210985	7211484	Cnksr3|chr10:7210985-7211484	0.189348810870841	.	.
chr10	7212004	7212503	chr10	7063761	7064260	Cnksr3|chr10:7063761-7064260	0.159996967029553	.	.
chr10	7212004	7212503	chr10	7111549	7112048	Cnksr3|chr10:7111549-7112048	0.163113635616593	.	.
chr10	7473449	7473948	chr10	7039973	7040472	Ulbp1|chr10:7039973-7040472	0.159129101955086	.	.
chr10	7473449	7473948	chr10	7077482	7077981	Ulbp1|chr10:7077482-7077981	0.0693227284638265	.	.
chr10	7589567	7590066	chr10	7809906	7810405	Lrp11|chr10:7809906-7810405	0.207196599998065	.	.
chr10	7590117	7590616	chr10	7390606	7391105	Lrp11|chr10:7390606-7391105	0.074744358177083	.	.
chr10	7590117	7590616	chr10	7600611	7601110	Lrp11|chr10:7600611-7601110	0.0722919981655145	.	.
chr10	7590117	7590616	chr10	7622308	7622807	Lrp11|chr10:7622308-7622807	0.115729208274531	.	.
chr10	7590117	7590616	chr10	7663092	7663591	Lrp11|chr10:7663092-7663591	0.11236618358757	.	.
chr10	7667254	7667753	chr10	7622308	7622807	Nup43|chr10:7622308-7622807	0.0674997066729486	.	.
chr10	7667254	7667753	chr10	7809906	7810405	Nup43|chr10:7809906-7810405	0.107882511779769	.	.
chr10	7667254	7667753	chr10	7883479	7883978	Nup43|chr10:7883479-7883978	0.069712169477249	.	.
chr10	7680943	7681442	chr10	7469964	7470463	Lats1|chr10:7469964-7470463	0.0635636726072595	.	.
chr10	7680943	7681442	chr10	7469964	7470463	Pcmt1|chr10:7469964-7470463	0.0635636726072595	.	.
chr10	7680943	7681442	chr10	7663092	7663591	Lats1|chr10:7663092-7663591	0.0845476746999554	.	.
chr10	7680943	7681442	chr10	7663092	7663591	Pcmt1|chr10:7663092-7663591	0.0845476746999554	.	.
chr10	7680943	7681442	chr10	7900869	7901368	Lats1|chr10:7900869-7901368	0.108508810503345	.	.
chr10	7680943	7681442	chr10	7900869	7901368	Pcmt1|chr10:7900869-7901368	0.108508810503345	.	.
chr10	7680943	7681442	chr10	7959016	7959515	Lats1|chr10:7959016-7959515	0.116825267929425	.	.
chr10	7680943	7681442	chr10	7959016	7959515	Pcmt1|chr10:7959016-7959515	0.116825267929425	.	.
chr10	7725685	7726184	chr10	7663092	7663591	Katna1|chr10:7663092-7663591	0.119336986878296	.	.
chr10	7780721	7781220	chr10	7577962	7578461	B430219N15Rik|chr10:7577962-7578461	0.0692582484212065	.	.
chr10	7780721	7781220	chr10	7622308	7622807	B430219N15Rik|chr10:7622308-7622807	0.173002648504725	.	.
chr10	7780721	7781220	chr10	7900869	7901368	B430219N15Rik|chr10:7900869-7901368	0.0802907727572984	.	.
chr10	7780721	7781220	chr10	7911145	7911644	B430219N15Rik|chr10:7911145-7911644	0.100652292954614	.	.
chr10	7780721	7781220	chr10	7959016	7959515	B430219N15Rik|chr10:7959016-7959515	0.118206451415833	.	.
chr10	7792631	7793130	chr10	7582125	7582624	Ginm1|chr10:7582125-7582624	0.0738062683316516	.	.
chr10	7792631	7793130	chr10	7582125	7582624	Ppil4|chr10:7582125-7582624	0.0738062683316516	.	.
chr10	7792631	7793130	chr10	7622308	7622807	Ginm1|chr10:7622308-7622807	0.0593400044296345	.	.
chr10	7792631	7793130	chr10	7622308	7622807	Ppil4|chr10:7622308-7622807	0.0593400044296345	.	.
chr10	7792631	7793130	chr10	7663092	7663591	Ginm1|chr10:7663092-7663591	0.0615084442655059	.	.
chr10	7792631	7793130	chr10	7663092	7663591	Ppil4|chr10:7663092-7663591	0.0615084442655059	.	.
chr10	7792631	7793130	chr10	7839497	7839996	Ginm1|chr10:7839497-7839996	0.0801577544197006	.	.
chr10	7792631	7793130	chr10	7839497	7839996	Ppil4|chr10:7839497-7839996	0.0801577544197006	.	.
chr10	7792631	7793130	chr10	7900869	7901368	Ginm1|chr10:7900869-7901368	0.0716977891583302	.	.
chr10	7792631	7793130	chr10	7900869	7901368	Ppil4|chr10:7900869-7901368	0.0716977891583302	.	.
chr10	7792631	7793130	chr10	7959016	7959515	Ginm1|chr10:7959016-7959515	0.109938233300495	.	.
chr10	7792631	7793130	chr10	7959016	7959515	Ppil4|chr10:7959016-7959515	0.109938233300495	.	.
chr10	7955534	7956033	chr10	7663092	7663591	Tab2|chr10:7663092-7663591	0.174980793509373	.	.
chr10	7955534	7956033	chr10	7911145	7911644	Tab2|chr10:7911145-7911644	0.119554326384168	.	.
chr10	7956090	7956589	chr10	7663092	7663591	Tab2|chr10:7663092-7663591	0.123792568381956	.	.
chr10	7956090	7956589	chr10	7809906	7810405	Tab2|chr10:7809906-7810405	0.156576230291424	.	.
chr10	7956090	7956589	chr10	7839497	7839996	Tab2|chr10:7839497-7839996	0.148325901333454	.	.
chr10	10557986	10558485	chr10	10320464	10320963	Rab32|chr10:10320464-10320963	0.136851143138785	.	.
chr10	10557986	10558485	chr10	10320999	10321498	Rab32|chr10:10320999-10321498	0.0602949161127941	.	.
chr10	10557986	10558485	chr10	10320999	10321498	Rab32|chr10:10320999-10321498	0.0602949161127942	.	.
chr10	11280524	11281023	chr10	11362273	11362772	4930432B10Rik|chr10:11362273-11362772	0.130081228820015	.	.
chr10	11280524	11281023	chr10	11362273	11362772	Fbxo30|chr10:11362273-11362772	0.130081228820015	.	.
chr10	11280524	11281023	chr10	11381186	11381685	4930432B10Rik|chr10:11381186-11381685	0.0931715937173554	.	.
chr10	11280524	11281023	chr10	11381186	11381685	Fbxo30|chr10:11381186-11381685	0.0931715937173554	.	.
chr10	11280524	11281023	chr10	11449856	11450355	4930432B10Rik|chr10:11449856-11450355	0.073547080620782	.	.
chr10	11280524	11281023	chr10	11449856	11450355	Fbxo30|chr10:11449856-11450355	0.073547080620782	.	.
chr10	11280524	11281023	chr10	11730917	11731416	4930432B10Rik|chr10:11730917-11731416	0.0930606894991318	.	.
chr10	11280524	11281023	chr10	11730917	11731416	Fbxo30|chr10:11730917-11731416	0.0930606894991318	.	.
chr10	11281047	11281546	chr10	11362273	11362772	4930432B10Rik|chr10:11362273-11362772	0.114402955801061	.	.
chr10	11281047	11281546	chr10	11362273	11362772	Fbxo30|chr10:11362273-11362772	0.114402955801061	.	.
chr10	11281047	11281546	chr10	11449856	11450355	4930432B10Rik|chr10:11449856-11450355	0.091177289023899	.	.
chr10	11281047	11281546	chr10	11449856	11450355	Fbxo30|chr10:11449856-11450355	0.091177289023899	.	.
chr10	11281047	11281546	chr10	11730917	11731416	4930432B10Rik|chr10:11730917-11731416	0.060395940633217	.	.
chr10	11281047	11281546	chr10	11730917	11731416	Fbxo30|chr10:11730917-11731416	0.060395940633217	.	.
chr10	11841343	11841842	chr10	11730917	11731416	Gm48697|chr10:11730917-11731416	0.281059656591639	.	.
chr10	11841343	11841842	chr10	11805298	11805797	Gm48697|chr10:11805298-11805797	0.268340003172875	.	.
chr10	11841343	11841842	chr10	11922141	11922640	Gm48697|chr10:11922141-11922640	0.206076247152668	.	.
chr10	14544690	14545189	chr10	14321485	14321984	Adgrg6|chr10:14321485-14321984	0.0852334526513502	.	.
chr10	14544690	14545189	chr10	14321485	14321984	Gm46212|chr10:14321485-14321984	0.0852334526513502	.	.
chr10	14544690	14545189	chr10	14362672	14363171	Adgrg6|chr10:14362672-14363171	0.210539248649079	.	.
chr10	14544690	14545189	chr10	14362672	14363171	Gm46212|chr10:14362672-14363171	0.210539248649079	.	.
chr10	14544690	14545189	chr10	14391220	14391719	Adgrg6|chr10:14391220-14391719	0.0632917527543465	.	.
chr10	14544690	14545189	chr10	14391220	14391719	Gm46212|chr10:14391220-14391719	0.0632917527543465	.	.
chr10	14544690	14545189	chr10	14451754	14452253	Adgrg6|chr10:14451754-14452253	0.163982948426214	.	.
chr10	14544690	14545189	chr10	14451754	14452253	Gm46212|chr10:14451754-14452253	0.163982948426214	.	.
[truncated: 57,296 more rows]
