# Supplementary material for: Single-cell analysis of chromatin accessibility in the adult mouse brain
Source: Nature. 2023 Dec 13;624(7991):378–89. doi: 10.1038/s41586-023-06824-9 (PMC10719105; doi:10.1038/s41586-023-06824-9)
Supplement: Supplementary file 3 — Supplementary Tables 1–25 and their legends. [file 41586_2023_6824_MOESM3_ESM.zip › 2023-03-05453B-s3/SI Tables/SI Table 13 Summary of all the gene-cCRE correlations/sa2subclass.L5_PPP_Glut.pdc.bedpe]

chr1	4857480	4857979	chr1	4917297	4917796	Tcea1|chr1:4917297-4917796	0.659519897971086	.	.
chr1	4857480	4857979	chr1	5082818	5083317	Tcea1|chr1:5082818-5083317	0.574367704998676	.	.
chr1	7397837	7398336	chr1	7158549	7159048	Gm26901|chr1:7158549-7159048	0.547609078795721	.	.
chr1	7397837	7398336	chr1	7641331	7641830	Gm26901|chr1:7641331-7641830	0.691734146818866	.	.
chr1	7398342	7398841	chr1	7641331	7641830	Gm26901|chr1:7641331-7641830	0.849513493452902	.	.
chr1	9299496	9299995	chr1	9616118	9616617	Sntg1|chr1:9616118-9616617	0.529367020923772	.	.
chr1	9545042	9545541	chr1	9609186	9609685	Rrs1|chr1:9609186-9609685	0.69793090559363	.	.
chr1	9600949	9601448	chr1	9812231	9812730	Vxn|chr1:9812231-9812730	0.630214952930882	.	.
chr1	9700259	9700758	chr1	9609186	9609685	Mybl1|chr1:9609186-9609685	0.626054778099532	.	.
chr1	9908384	9908883	chr1	10039501	10040000	Mcmdc2|chr1:10039501-10040000	0.531137626320569	.	.
chr1	9908384	9908883	chr1	9848033	9848532	Mcmdc2|chr1:9848033-9848532	0.636307749549433	.	.
chr1	10993243	10993742	chr1	11044870	11045369	Prex2|chr1:11044870-11045369	0.593120935180266	.	.
chr1	10993772	10994271	chr1	11246988	11247487	Prex2|chr1:11246988-11247487	0.615655665701204	.	.
chr1	13372876	13373375	chr1	13188362	13188861	Ncoa2|chr1:13188362-13188861	0.711240091855534	.	.
chr1	13372876	13373375	chr1	13196919	13197418	Ncoa2|chr1:13196919-13197418	0.679070027185563	.	.
chr1	15805340	15805839	chr1	15683532	15684031	Terf1|chr1:15683532-15684031	0.55973580063274	.	.
chr1	16619102	16619601	chr1	16258349	16258848	Ube2w|chr1:16258349-16258848	0.655224214297171	.	.
chr1	20890311	20890810	chr1	20759760	20760259	6720483E21Rik|chr1:20759760-20760259	0.532043762905411	.	.
chr1	20890311	20890810	chr1	20759760	20760259	Paqr8|chr1:20759760-20760259	0.532043762905411	.	.
chr1	21079134	21079633	chr1	20796981	20797480	Gm28287|chr1:20796981-20797480	0.534844684243782	.	.
chr1	21079134	21079633	chr1	20796981	20797480	Tram2|chr1:20796981-20797480	0.534844684243782	.	.
chr1	21079134	21079633	chr1	21084587	21085086	Gm28287|chr1:21084587-21085086	0.598592695226291	.	.
chr1	21079134	21079633	chr1	21084587	21085086	Tram2|chr1:21084587-21085086	0.598592695226291	.	.
chr1	22805771	22806270	chr1	22533921	22534420	Rims1|chr1:22533921-22534420	0.566203534822502	.	.
chr1	22805771	22806270	chr1	23098237	23098736	Rims1|chr1:23098237-23098736	0.553092331966724	.	.
chr1	24005456	24005955	chr1	24137077	24137576	Sdhaf4|chr1:24137077-24137576	0.550928950291472	.	.
chr1	24100186	24100685	chr1	24137077	24137576	Fam135a|chr1:24137077-24137576	0.645954076577734	.	.
chr1	25829930	25830429	chr1	26170392	26170891	Adgrb3|chr1:26170392-26170891	0.63315009102732	.	.
chr1	33907935	33908434	chr1	33758948	33759447	Bend6|chr1:33758948-33759447	0.638552692107888	.	.
chr1	33907935	33908434	chr1	33758948	33759447	Dst|chr1:33758948-33759447	0.638552692107888	.	.
chr1	34849768	34850267	chr1	35107278	35107777	Plekhb2|chr1:35107278-35107777	0.754512502218136	.	.
chr1	36244101	36244600	chr1	35869575	35870074	Uggt1|chr1:35869575-35870074	0.662250286822333	.	.
chr1	36471319	36471818	chr1	36634901	36635400	Cnnm4|chr1:36634901-36635400	0.719377726703938	.	.
chr1	36471319	36471818	chr1	36634901	36635400	Cnnm4|chr1:36634901-36635400	0.719377726703939	.	.
chr1	37299595	37300094	chr1	37639092	37639591	Inpp4a|chr1:37639092-37639591	0.517899122401567	.	.
chr1	37300101	37300600	chr1	37639092	37639591	Inpp4a|chr1:37639092-37639591	0.616449160673117	.	.
chr1	37300101	37300600	chr1	37696888	37697387	Inpp4a|chr1:37696888-37697387	0.519430702016465	.	.
chr1	37719678	37720177	chr1	37368090	37368589	2010300C02Rik|chr1:37368090-37368589	0.522601327298389	.	.
chr1	37719678	37720177	chr1	37696888	37697387	2010300C02Rik|chr1:37696888-37697387	0.629260301176018	.	.
chr1	37864699	37865198	chr1	37725725	37726224	Gm26805|chr1:37725725-37726224	0.692967950729027	.	.
chr1	37864699	37865198	chr1	37759364	37759863	Gm26805|chr1:37759364-37759863	0.532004056244776	.	.
chr1	37865263	37865762	chr1	37639092	37639591	Gm26805|chr1:37639092-37639591	0.653677707852432	.	.
chr1	37865263	37865762	chr1	37639092	37639591	Tsga10|chr1:37639092-37639591	0.653677707852432	.	.
chr1	37871955	37872454	chr1	37639092	37639591	Lipt1|chr1:37639092-37639591	0.707185655725527	.	.
chr1	37997082	37997581	chr1	37698123	37698622	Eif5b|chr1:37698123-37698622	0.559194427170325	.	.
chr1	37997082	37997581	chr1	37698123	37698622	Txndc9|chr1:37698123-37698622	0.559194427170325	.	.
chr1	38129526	38130025	chr1	38438393	38438892	Rev1|chr1:38438393-38438892	0.521053428212586	.	.
chr1	38835659	38836158	chr1	38807059	38807558	Lonrf2|chr1:38807059-38807558	0.75126021951274	.	.
chr1	38835659	38836158	chr1	39063984	39064483	Lonrf2|chr1:39063984-39064483	0.624464126073232	.	.
chr1	38836359	38836858	chr1	38626826	38627325	Lonrf2|chr1:38626826-38627325	0.843853042357995	.	.
chr1	38836359	38836858	chr1	39098818	39099317	Lonrf2|chr1:39098818-39099317	0.677712289997369	.	.
chr1	38836359	38836858	chr1	39177188	39177687	Lonrf2|chr1:39177188-39177687	0.647596718990743	.	.
chr1	38897724	38898223	chr1	38987477	38987976	Chst10|chr1:38987477-38987976	0.540588887528125	.	.
chr1	39576797	39577296	chr1	39446174	39446673	Rnf149|chr1:39446174-39446673	0.565941805936183	.	.
chr1	42749935	42750434	chr1	42253693	42254192	Dalir|chr1:42253693-42254192	0.763959334286941	.	.
chr1	42749935	42750434	chr1	42253693	42254192	Dalir|chr1:42253693-42254192	0.763959334286942	.	.
chr1	42749935	42750434	chr1	42599354	42599853	Dalir|chr1:42599354-42599853	0.578347581778913	.	.
chr1	42850995	42851494	chr1	42721325	42721824	Mrps9|chr1:42721325-42721824	0.638642346001768	.	.
chr1	42850995	42851494	chr1	42788326	42788825	Mrps9|chr1:42788326-42788825	0.602872381305748	.	.
chr1	42850995	42851494	chr1	42814824	42815323	Mrps9|chr1:42814824-42815323	0.623587184014807	.	.
chr1	42953132	42953631	chr1	42579543	42580042	Gpr45|chr1:42579543-42580042	0.732790104232714	.	.
chr1	42953132	42953631	chr1	43051900	43052399	Gpr45|chr1:43051900-43052399	0.585206102452083	.	.
chr1	43092237	43092736	chr1	42773888	42774387	8430432A02Rik|chr1:42773888-42774387	0.626018629756977	.	.
chr1	43092237	43092736	chr1	42989548	42990047	8430432A02Rik|chr1:42989548-42990047	0.599077688635419	.	.
chr1	43092237	43092736	chr1	43489246	43489745	8430432A02Rik|chr1:43489246-43489745	0.539601156217875	.	.
chr1	43092237	43092736	chr1	43489246	43489745	8430432A02Rik|chr1:43489246-43489745	0.539601156217876	.	.
chr1	43827615	43828114	chr1	43531264	43531763	Uxs1|chr1:43531264-43531763	0.560029048641156	.	.
chr1	43827615	43828114	chr1	44142721	44143220	Uxs1|chr1:44142721-44143220	0.580904020580287	.	.
chr1	43933698	43934197	chr1	43732549	43733048	Tpp2|chr1:43732549-43733048	0.752302198902165	.	.
chr1	43933698	43934197	chr1	44217086	44217585	Tpp2|chr1:44217086-44217585	0.643033183546409	.	.
chr1	51478239	51478738	chr1	51008051	51008550	Nabp1|chr1:51008051-51008550	0.650369259258966	.	.
chr1	51478239	51478738	chr1	51584935	51585434	Nabp1|chr1:51584935-51585434	0.708669080216372	.	.
chr1	52119152	52119651	chr1	52149939	52150438	Stat1|chr1:52149939-52150438	0.640173767045118	.	.
chr1	52233098	52233597	chr1	51991988	51992487	Gls|chr1:51991988-51992487	0.537925732747264	.	.
chr1	52500159	52500658	chr1	52578365	52578864	Nab1|chr1:52578365-52578864	0.518926652329473	.	.
chr1	52816845	52817344	chr1	53201415	53201914	Inpp1|chr1:53201415-53201914	0.677842693286056	.	.
chr1	53352482	53352981	chr1	53032502	53033001	Asdurf|chr1:53032502-53033001	0.522445433562036	.	.
chr1	53352482	53352981	chr1	53032502	53033001	Asnsd1|chr1:53032502-53033001	0.522445433562036	.	.
chr1	54194329	54194828	chr1	53773908	53774407	Hecw2|chr1:53773908-53774407	0.561112075743916	.	.
chr1	54194329	54194828	chr1	53776575	53777074	Hecw2|chr1:53776575-53777074	0.714951604411041	.	.
chr1	55087908	55088407	chr1	55394056	55394555	Hspd1|chr1:55394056-55394555	0.558838815543963	.	.
chr1	55087908	55088407	chr1	55394056	55394555	Hspe1|chr1:55394056-55394555	0.558838815543963	.	.
chr1	57214259	57214758	chr1	57265242	57265741	BC055402|chr1:57265242-57265741	0.551848451603365	.	.
chr1	57406257	57406756	chr1	57353214	57353713	Maip1|chr1:57353214-57353713	0.518074576668528	.	.
chr1	57406257	57406756	chr1	57353214	57353713	Maip1|chr1:57353214-57353713	0.518074576668529	.	.
chr1	57406257	57406756	chr1	57353214	57353713	Tyw5|chr1:57353214-57353713	0.518074576668528	.	.
chr1	57406257	57406756	chr1	57353214	57353713	Tyw5|chr1:57353214-57353713	0.518074576668529	.	.
chr1	58423825	58424324	chr1	58271090	58271589	Clk1|chr1:58271090-58271589	0.564841560740303	.	.
chr1	58423825	58424324	chr1	58739453	58739952	Clk1|chr1:58739453-58739952	0.547807991943267	.	.
chr1	59763159	59763658	chr1	59927245	59927744	Bmpr2|chr1:59927245-59927744	0.698305452176591	.	.
chr1	59912662	59913161	chr1	59927245	59927744	Fam117b|chr1:59927245-59927744	0.57802224668676	.	.
chr1	60097980	60098479	chr1	59927245	59927744	Carf|chr1:59927245-59927744	0.703363888131807	.	.
chr1	60097980	60098479	chr1	59927245	59927744	Wdr12|chr1:59927245-59927744	0.703363888131807	.	.
chr1	60409462	60409961	chr1	60081673	60082172	Abi2|chr1:60081673-60082172	0.751372878099093	.	.
chr1	60409462	60409961	chr1	60664399	60664898	Abi2|chr1:60664399-60664898	0.618976654559119	.	.
chr1	62717818	62718317	chr1	62919051	62919550	Gm29083|chr1:62919051-62919550	0.580464576824868	.	.
chr1	63272985	63273484	chr1	63478882	63479381	Gm11608|chr1:63478882-63479381	0.604526806887267	.	.
chr1	63272985	63273484	chr1	63478882	63479381	Zdbf2|chr1:63478882-63479381	0.604526806887267	.	.
chr1	63273583	63274082	chr1	63478882	63479381	Gm11608|chr1:63478882-63479381	0.687430382089796	.	.
chr1	63273583	63274082	chr1	63478882	63479381	Zdbf2|chr1:63478882-63479381	0.687430382089796	.	.
chr1	63445671	63446170	chr1	63478882	63479381	Adam23|chr1:63478882-63479381	0.547820564387213	.	.
chr1	63445671	63446170	chr1	63671247	63671746	Adam23|chr1:63671247-63671746	0.613018258890778	.	.
chr1	63730384	63730883	chr1	63934343	63934842	Fastkd2|chr1:63934343-63934842	0.572994138030154	.	.
chr1	63730384	63730883	chr1	63934343	63934842	Mdh1b|chr1:63934343-63934842	0.572994138030154	.	.
chr1	64121506	64122005	chr1	63804422	63804921	Klf7|chr1:63804422-63804921	0.558395881728424	.	.
chr1	64121506	64122005	chr1	64305488	64305987	Klf7|chr1:64305488-64305987	0.562018515367661	.	.
chr1	64616950	64617449	chr1	64791706	64792205	Gm28982|chr1:64791706-64792205	0.650704912433355	.	.
chr1	64616950	64617449	chr1	64791706	64792205	Mettl21a|chr1:64791706-64792205	0.650704912433355	.	.
chr1	64616950	64617449	chr1	64885199	64885698	Gm28982|chr1:64885199-64885698	0.655417922888499	.	.
chr1	64616950	64617449	chr1	64885199	64885698	Mettl21a|chr1:64885199-64885698	0.655417922888499	.	.
chr1	65186396	65186895	chr1	64885199	64885698	Idh1|chr1:64885199-64885698	0.792854039022517	.	.
chr1	65186396	65186895	chr1	64885199	64885698	Pikfyve|chr1:64885199-64885698	0.792854039022517	.	.
chr1	66174880	66175379	chr1	66115312	66115811	Map2|chr1:66115312-66115811	0.752493847298413	.	.
chr1	66174880	66175379	chr1	66164548	66165047	Map2|chr1:66164548-66165047	0.55280186365406	.	.
chr1	66174880	66175379	chr1	66196627	66197126	Map2|chr1:66196627-66197126	0.619044972315665	.	.
chr1	66174880	66175379	chr1	66320710	66321209	Map2|chr1:66320710-66321209	0.684125086368219	.	.
chr1	66174880	66175379	chr1	66321754	66322253	Map2|chr1:66321754-66322253	0.588909718975405	.	.
chr1	66467921	66468420	chr1	66115312	66115811	Unc80|chr1:66115312-66115811	0.825325618836469	.	.
chr1	66467921	66468420	chr1	66164548	66165047	Unc80|chr1:66164548-66165047	0.73318557340657	.	.
chr1	66467921	66468420	chr1	66196627	66197126	Unc80|chr1:66196627-66197126	0.719929816906068	.	.
chr1	66467921	66468420	chr1	66320710	66321209	Unc80|chr1:66320710-66321209	0.797260907255176	.	.
chr1	66467921	66468420	chr1	66321754	66322253	Unc80|chr1:66321754-66322253	0.722870011512207	.	.
chr1	66816734	66817233	chr1	66854371	66854870	Kansl1l|chr1:66854371-66854870	0.52904852734908	.	.
chr1	72284104	72284603	chr1	72243720	72244219	Pecr|chr1:72243720-72244219	0.654223107464649	.	.
chr1	72284104	72284603	chr1	72243720	72244219	Tmem169|chr1:72243720-72244219	0.654223107464649	.	.
chr1	72284104	72284603	chr1	72254545	72255044	Pecr|chr1:72254545-72255044	0.71823719603073	.	.
chr1	72284104	72284603	chr1	72254545	72255044	Tmem169|chr1:72254545-72255044	0.71823719603073	.	.
chr1	72284104	72284603	chr1	72340104	72340603	Pecr|chr1:72340104-72340603	0.688611453558503	.	.
chr1	72284104	72284603	chr1	72340104	72340603	Tmem169|chr1:72340104-72340603	0.688611453558503	.	.
chr1	72284104	72284603	chr1	72413972	72414471	Pecr|chr1:72413972-72414471	0.561298291652709	.	.
chr1	72284104	72284603	chr1	72413972	72414471	Pecr|chr1:72413972-72414471	0.56129829165271	.	.
chr1	72284104	72284603	chr1	72413972	72414471	Tmem169|chr1:72413972-72414471	0.561298291652709	.	.
chr1	72284104	72284603	chr1	72413972	72414471	Tmem169|chr1:72413972-72414471	0.56129829165271	.	.
chr1	72307199	72307698	chr1	72225715	72226214	Xrcc5|chr1:72225715-72226214	0.649451446627013	.	.
chr1	72307199	72307698	chr1	72236179	72236678	Xrcc5|chr1:72236179-72236678	0.665995393943378	.	.
chr1	72307199	72307698	chr1	72243720	72244219	Xrcc5|chr1:72243720-72244219	0.63528359119065	.	.
chr1	72307199	72307698	chr1	72244220	72244719	Xrcc5|chr1:72244220-72244719	0.71943231518769	.	.
chr1	72536444	72536943	chr1	72718809	72719308	March4|chr1:72718809-72719308	0.629371283862679	.	.
chr1	72536972	72537471	chr1	72841091	72841590	March4|chr1:72841091-72841590	0.686642456971811	.	.
chr1	72582908	72583407	chr1	72254545	72255044	Smarcal1|chr1:72254545-72255044	0.711912992914853	.	.
chr1	72582908	72583407	chr1	72340104	72340603	Smarcal1|chr1:72340104-72340603	0.70390438810454	.	.
chr1	72582908	72583407	chr1	72413972	72414471	Smarcal1|chr1:72413972-72414471	0.711165839511158	.	.
chr1	72582908	72583407	chr1	72746325	72746824	Smarcal1|chr1:72746325-72746824	0.530321195238069	.	.
chr1	72640885	72641384	chr1	72718809	72719308	Gm39662|chr1:72718809-72719308	0.556965003270222	.	.
chr1	74236196	74236695	chr1	74332262	74332761	Arpc2|chr1:74332262-74332761	0.57293087119372	.	.
chr1	74236196	74236695	chr1	74342139	74342638	Arpc2|chr1:74342139-74342638	0.568580005664896	.	.
chr1	74284588	74285087	chr1	74219896	74220395	Aamp|chr1:74219896-74220395	0.652014531670074	.	.
chr1	74284588	74285087	chr1	74219896	74220395	Pnkd|chr1:74219896-74220395	0.652014531670074	.	.
chr1	74284588	74285087	chr1	74332262	74332761	Aamp|chr1:74332262-74332761	0.900961537411409	.	.
chr1	74284588	74285087	chr1	74332262	74332761	Pnkd|chr1:74332262-74332761	0.900961537411409	.	.
chr1	74284588	74285087	chr1	74342139	74342638	Aamp|chr1:74342139-74342638	0.906654100462914	.	.
chr1	74284588	74285087	chr1	74342139	74342638	Pnkd|chr1:74342139-74342638	0.906654100462914	.	.
chr1	74284588	74285087	chr1	74386756	74387255	Aamp|chr1:74386756-74387255	0.721032489722667	.	.
chr1	74284588	74285087	chr1	74386756	74387255	Pnkd|chr1:74386756-74387255	0.721032489722667	.	.
chr1	74361763	74362262	chr1	74219896	74220395	Catip|chr1:74219896-74220395	0.573829013006988	.	.
chr1	74587962	74588461	chr1	74332262	74332761	Bcs1l|chr1:74332262-74332761	0.84902173409305	.	.
chr1	74587962	74588461	chr1	74332262	74332761	Zfp142|chr1:74332262-74332761	0.84902173409305	.	.
chr1	74587962	74588461	chr1	74342139	74342638	Bcs1l|chr1:74342139-74342638	0.809560700748775	.	.
chr1	74587962	74588461	chr1	74342139	74342638	Zfp142|chr1:74342139-74342638	0.809560700748775	.	.
chr1	74587962	74588461	chr1	74386756	74387255	Bcs1l|chr1:74386756-74387255	0.610801737711893	.	.
chr1	74587962	74588461	chr1	74386756	74387255	Zfp142|chr1:74386756-74387255	0.610801737711893	.	.
chr1	74587962	74588461	chr1	74829962	74830461	Bcs1l|chr1:74829962-74830461	0.569511497448515	.	.
chr1	74587962	74588461	chr1	74829962	74830461	Zfp142|chr1:74829962-74830461	0.569511497448515	.	.
chr1	74854708	74855207	chr1	74858307	74858806	Cdk5r2|chr1:74858307-74858806	0.740607544822098	.	.
chr1	75124760	75125259	chr1	74816731	74817230	Nhej1|chr1:74816731-74817230	0.842924575550997	.	.
chr1	75124760	75125259	chr1	74817277	74817776	Nhej1|chr1:74817277-74817776	0.786422245626494	.	.
chr1	75124760	75125259	chr1	74829962	74830461	Nhej1|chr1:74829962-74830461	0.873033045261709	.	.
chr1	75124760	75125259	chr1	75458368	75458867	Nhej1|chr1:75458368-75458867	0.699916049068877	.	.
chr1	75124760	75125259	chr1	75459319	75459818	Nhej1|chr1:75459319-75459818	0.549166895476839	.	.
chr1	75142499	75142998	chr1	74816731	74817230	Cnppd1|chr1:74816731-74817230	0.572050037624603	.	.
chr1	75142499	75142998	chr1	74816731	74817230	Retreg2|chr1:74816731-74817230	0.572050037624603	.	.
chr1	75168424	75168923	chr1	75381822	75382321	Zfand2b|chr1:75381822-75382321	0.527441366508072	.	.
chr1	75180079	75180578	chr1	74816731	74817230	Abcb6|chr1:74816731-74817230	0.700136286406359	.	.
chr1	75180079	75180578	chr1	74817277	74817776	Abcb6|chr1:74817277-74817776	0.553694575389697	.	.
chr1	75180079	75180578	chr1	74817277	74817776	Abcb6|chr1:74817277-74817776	0.553694575389698	.	.
chr1	75180079	75180578	chr1	74829962	74830461	Abcb6|chr1:74829962-74830461	0.54565214944976	.	.
chr1	75180079	75180578	chr1	75458368	75458867	Abcb6|chr1:75458368-75458867	0.576123426023467	.	.
chr1	75210546	75211045	chr1	74816731	74817230	Glb1l|chr1:74816731-74817230	0.592444485309905	.	.
chr1	75210546	75211045	chr1	74816731	74817230	Stk16|chr1:74816731-74817230	0.592444485309905	.	.
chr1	75210546	75211045	chr1	74817277	74817776	Glb1l|chr1:74817277-74817776	0.527165236587231	.	.
chr1	75210546	75211045	chr1	74817277	74817776	Stk16|chr1:74817277-74817776	0.527165236587231	.	.
chr1	75210546	75211045	chr1	74829962	74830461	Glb1l|chr1:74829962-74830461	0.561914388579932	.	.
chr1	75210546	75211045	chr1	74829962	74830461	Stk16|chr1:74829962-74830461	0.561914388579932	.	.
chr1	75219086	75219585	chr1	74816731	74817230	Tuba4a|chr1:74816731-74817230	0.717482119840815	.	.
chr1	75219086	75219585	chr1	74817277	74817776	Tuba4a|chr1:74817277-74817776	0.564746723092456	.	.
chr1	75219086	75219585	chr1	74829962	74830461	Tuba4a|chr1:74829962-74830461	0.566927856330824	.	.
chr1	75219086	75219585	chr1	75458368	75458867	Tuba4a|chr1:75458368-75458867	0.591511285560492	.	.
chr1	75236144	75236643	chr1	74829962	74830461	Dnajb2|chr1:74829962-74830461	0.580309277576999	.	.
chr1	75317346	75317845	chr1	75459319	75459818	Dnpep|chr1:75459319-75459818	0.643449596445739	.	.
chr1	75505376	75505875	chr1	75381822	75382321	Obsl1|chr1:75381822-75382321	0.636470307778635	.	.
chr1	75505376	75505875	chr1	75565391	75565890	Obsl1|chr1:75565391-75565890	0.566379351069106	.	.
chr1	78310032	78310531	chr1	78216563	78217062	Sgpp2|chr1:78216563-78217062	0.628289367885146	.	.
chr1	78310032	78310531	chr1	78217089	78217588	Sgpp2|chr1:78217089-78217588	0.667314247559565	.	.
chr1	78310032	78310531	chr1	78371610	78372109	Sgpp2|chr1:78371610-78372109	0.681714885025048	.	.
chr1	78310032	78310531	chr1	78380921	78381420	Sgpp2|chr1:78380921-78381420	0.589495730680821	.	.
chr1	78488387	78488886	chr1	78216563	78217062	Farsb|chr1:78216563-78217062	0.694065688041426	.	.
chr1	78488387	78488886	chr1	78372111	78372610	Farsb|chr1:78372111-78372610	0.578269354651219	.	.
chr1	78488387	78488886	chr1	78649277	78649776	Farsb|chr1:78649277-78649776	0.706717371161458	.	.
chr1	78488900	78489399	chr1	78216563	78217062	Farsb|chr1:78216563-78217062	0.748149630083248	.	.
chr1	78488900	78489399	chr1	78217089	78217588	Farsb|chr1:78217089-78217588	0.77752293608837	.	.
chr1	78488900	78489399	chr1	78371610	78372109	Farsb|chr1:78371610-78372109	0.815698435360977	.	.
chr1	78488900	78489399	chr1	78380921	78381420	Farsb|chr1:78380921-78381420	0.560875801196268	.	.
chr1	82291243	82291742	chr1	82283141	82283640	Irs1|chr1:82283141-82283640	0.752295802284184	.	.
chr1	86111698	86112197	chr1	86032144	86032643	Htr2b|chr1:86032144-86032643	0.672652838283086	.	.
chr1	86111698	86112197	chr1	86435332	86435831	Htr2b|chr1:86435332-86435831	0.522974395188015	.	.
chr1	86112477	86112976	chr1	86178901	86179400	Htr2b|chr1:86178901-86179400	0.560153474269892	.	.
chr1	86112477	86112976	chr1	86282207	86282706	Htr2b|chr1:86282207-86282706	0.742052073456901	.	.
chr1	86359268	86359767	chr1	86032144	86032643	C130036L24Rik|chr1:86032144-86032643	0.629774400496995	.	.
chr1	86359268	86359767	chr1	86032144	86032643	Ncl|chr1:86032144-86032643	0.629774400496995	.	.
chr1	86359268	86359767	chr1	86178901	86179400	C130036L24Rik|chr1:86178901-86179400	0.727356238752986	.	.
chr1	86359268	86359767	chr1	86178901	86179400	Ncl|chr1:86178901-86179400	0.727356238752986	.	.
chr1	86359268	86359767	chr1	86282207	86282706	C130036L24Rik|chr1:86282207-86282706	0.680212029254026	.	.
chr1	86359268	86359767	chr1	86282207	86282706	Ncl|chr1:86282207-86282706	0.680212029254026	.	.
chr1	86359268	86359767	chr1	86435332	86435831	C130036L24Rik|chr1:86435332-86435831	0.551131673843673	.	.
chr1	86359268	86359767	chr1	86435332	86435831	Ncl|chr1:86435332-86435831	0.551131673843673	.	.
chr1	86359268	86359767	chr1	86503968	86504467	C130036L24Rik|chr1:86503968-86504467	0.684532111348357	.	.
chr1	86359268	86359767	chr1	86503968	86504467	Ncl|chr1:86503968-86504467	0.684532111348357	.	.
chr1	86525710	86526209	chr1	86282207	86282706	Ptma|chr1:86282207-86282706	0.571812477562141	.	.
chr1	86525710	86526209	chr1	86931540	86932039	Ptma|chr1:86931540-86932039	0.577676252025223	.	.
chr1	86526360	86526859	chr1	86434501	86435000	Ptma|chr1:86434501-86435000	0.566136077684606	.	.
chr1	86582078	86582577	chr1	86435332	86435831	Cops7b|chr1:86435332-86435831	0.646969853491497	.	.
chr1	86582078	86582577	chr1	86435332	86435831	Pde6d|chr1:86435332-86435831	0.646969853491497	.	.
chr1	86582603	86583102	chr1	86433961	86434460	Cops7b|chr1:86433961-86434460	0.517489256481546	.	.
chr1	86582603	86583102	chr1	86433961	86434460	Pde6d|chr1:86433961-86434460	0.517489256481546	.	.
chr1	86703565	86704064	chr1	86281705	86282204	Dis3l2|chr1:86281705-86282204	0.67640097063979	.	.
chr1	86703565	86704064	chr1	86442428	86442927	Dis3l2|chr1:86442428-86442927	0.704953876813028	.	.
chr1	87853009	87853508	chr1	87811076	87811575	Dgkd|chr1:87811076-87811575	0.748545743103367	.	.
chr1	87853009	87853508	chr1	87935966	87936465	Dgkd|chr1:87935966-87936465	0.630099792497734	.	.
chr1	88205505	88206004	chr1	87925537	87926036	Dnajb3|chr1:87925537-87926036	0.627541503491735	.	.
chr1	90203739	90204238	chr1	90380231	90380730	Ackr3|chr1:90380231-90380730	0.747311097581673	.	.
chr1	90203739	90204238	chr1	90487846	90488345	Ackr3|chr1:90487846-90488345	0.811179203101478	.	.
chr1	90203739	90204238	chr1	90495079	90495578	Ackr3|chr1:90495079-90495578	0.625448230777429	.	.
chr1	90975809	90976308	chr1	90564549	90565048	Gm28199|chr1:90564549-90565048	0.539721225313623	.	.
chr1	90975809	90976308	chr1	90838175	90838674	Gm28199|chr1:90838175-90838674	0.759217923636862	.	.
chr1	90998483	90998982	chr1	90509294	90509793	Lrrfip1|chr1:90509294-90509793	0.695448920138019	.	.
chr1	90998483	90998982	chr1	90733954	90734453	Lrrfip1|chr1:90733954-90734453	0.763592029381909	.	.
chr1	90998483	90998982	chr1	90896594	90897093	Lrrfip1|chr1:90896594-90897093	0.877971375233788	.	.
chr1	90998483	90998982	chr1	91209256	91209755	Lrrfip1|chr1:91209256-91209755	0.622867703453883	.	.
chr1	91540218	91540717	chr1	91620190	91620689	Asb1|chr1:91620190-91620689	0.523370821534913	.	.
chr1	91540218	91540717	chr1	91664551	91665050	Asb1|chr1:91664551-91665050	0.554151237125115	.	.
chr1	91540218	91540717	chr1	91942520	91943019	Asb1|chr1:91942520-91943019	0.624816767978839	.	.
chr1	92910422	92910921	chr1	92712294	92712793	5033417F24Rik|chr1:92712294-92712793	0.672902638329695	.	.
chr1	92910422	92910921	chr1	92712294	92712793	Rnpepl1|chr1:92712294-92712793	0.672902638329695	.	.
chr1	92910422	92910921	chr1	93063426	93063925	5033417F24Rik|chr1:93063426-93063925	0.745788949216704	.	.
chr1	92910422	92910921	chr1	93063426	93063925	Rnpepl1|chr1:93063426-93063925	0.745788949216704	.	.
chr1	92910928	92911427	chr1	93063426	93063925	5033417F24Rik|chr1:93063426-93063925	0.533332828838433	.	.
chr1	92910928	92911427	chr1	93063426	93063925	Rnpepl1|chr1:93063426-93063925	0.533332828838433	.	.
chr1	92934435	92934934	chr1	93063426	93063925	Capn10|chr1:93063426-93063925	0.737686270786272	.	.
chr1	93101696	93102195	chr1	93063426	93063925	Kif1a|chr1:93063426-93063925	0.677349657306261	.	.
chr1	93511801	93512300	chr1	93445454	93445953	Farp2|chr1:93445454-93445953	0.591922120027975	.	.
chr1	93511801	93512300	chr1	93940526	93941025	Farp2|chr1:93940526-93941025	0.549426477974514	.	.
chr1	93635550	93636049	chr1	93444675	93445174	Gm28536|chr1:93444675-93445174	0.605086034612028	.	.
chr1	93635550	93636049	chr1	93577810	93578309	Gm28536|chr1:93577810-93578309	0.627419558800402	.	.
chr1	93754078	93754577	chr1	94147120	94147619	Thap4|chr1:94147120-94147619	0.613576264582269	.	.
chr1	97661204	97661703	chr1	97963738	97964237	D1Ertd622e|chr1:97963738-97964237	0.55487978298108	.	.
chr1	97769886	97770385	chr1	97726669	97727168	Gin1|chr1:97726669-97727168	0.562794978458864	.	.
chr1	97769886	97770385	chr1	97726669	97727168	Ppip5k2|chr1:97726669-97727168	0.562794978458864	.	.
chr1	97769886	97770385	chr1	98047553	98048052	Gin1|chr1:98047553-98048052	0.700552929659267	.	.
chr1	97769886	97770385	chr1	98047553	98048052	Ppip5k2|chr1:98047553-98048052	0.700552929659267	.	.
chr1	104769230	104769729	chr1	104517413	104517912	Cdh20|chr1:104517413-104517912	0.670465892765363	.	.
chr1	104769230	104769729	chr1	104784480	104784979	Cdh20|chr1:104784480-104784979	0.721157657763957	.	.
chr1	104769230	104769729	chr1	104822808	104823307	Cdh20|chr1:104822808-104823307	0.67947999026188	.	.
chr1	104769230	104769729	chr1	104944687	104945186	Cdh20|chr1:104944687-104945186	0.604790753503428	.	.
chr1	104769230	104769729	chr1	105094412	105094911	Cdh20|chr1:105094412-105094911	0.69617485587545	.	.
chr1	106171270	106171769	chr1	105907913	105908412	Gm20753|chr1:105907913-105908412	0.833785624688633	.	.
chr1	106171270	106171769	chr1	105907913	105908412	Phlpp1|chr1:105907913-105908412	0.833785624688633	.	.
chr1	106713878	106714377	chr1	106547511	106548010	Bcl2|chr1:106547511-106548010	0.826670169493549	.	.
chr1	106759529	106760028	chr1	106547511	106548010	Kdsr|chr1:106547511-106548010	0.70990452120215	.	.
chr1	106759529	106760028	chr1	107120327	107120826	Kdsr|chr1:107120327-107120826	0.561750995845099	.	.
chr1	109982994	109983493	chr1	109509205	109509704	Cdh7|chr1:109509205-109509704	0.581656690792246	.	.
chr1	118389052	118389551	chr1	118201420	118201919	Clasp1|chr1:118201420-118201919	0.552145796553388	.	.
chr1	118459308	118459807	chr1	118201420	118201919	2900060B14Rik|chr1:118201420-118201919	0.575309311932817	.	.
chr1	127204681	127205180	chr1	127439264	127439763	Mgat5|chr1:127439264-127439763	0.580138849109978	.	.
chr1	127773884	127774383	chr1	127632124	127632623	2900009J06Rik|chr1:127632124-127632623	0.585796375963386	.	.
chr1	127773884	127774383	chr1	127632124	127632623	Ccnt2|chr1:127632124-127632623	0.585796375963386	.	.
chr1	127773884	127774383	chr1	128031435	128031934	2900009J06Rik|chr1:128031435-128031934	0.60573367630687	.	.
chr1	127773884	127774383	chr1	128031435	128031934	Ccnt2|chr1:128031435-128031934	0.60573367630687	.	.
chr1	127868495	127868994	chr1	127632124	127632623	Rab3gap1|chr1:127632124-127632623	0.613460379161	.	.
chr1	127868495	127868994	chr1	127676116	127676615	Rab3gap1|chr1:127676116-127676615	0.743939898171439	.	.
chr1	127868495	127868994	chr1	128031435	128031934	Rab3gap1|chr1:128031435-128031934	0.559187239548521	.	.
chr1	128103473	128103972	chr1	128382535	128383034	R3hdm1|chr1:128382535-128383034	0.567790898251079	.	.
chr1	128103473	128103972	chr1	128382535	128383034	Zranb3|chr1:128382535-128383034	0.567790898251079	.	.
chr1	128243885	128244384	chr1	128382535	128383034	Ubxn4|chr1:128382535-128383034	0.555637732215395	.	.
chr1	129273098	129273597	chr1	129180331	129180830	Thsd7b|chr1:129180331-129180830	0.70505353359604	.	.
chr1	129273098	129273597	chr1	129602248	129602747	Thsd7b|chr1:129602248-129602747	0.611720345141936	.	.
chr1	129273649	129274148	chr1	129180331	129180830	Thsd7b|chr1:129180331-129180830	0.635352430069409	.	.
chr1	131152939	131153438	chr1	131125876	131126375	Eif2d|chr1:131125876-131126375	0.779638903354219	.	.
chr1	131827667	131828166	chr1	132143643	132144142	Slc41a1|chr1:132143643-132144142	0.812601170370868	.	.
chr1	131910162	131910661	chr1	131737250	131737749	Nucks1|chr1:131737250-131737749	0.548879917272336	.	.
chr1	131910162	131910661	chr1	132075366	132075865	Nucks1|chr1:132075366-132075865	0.608504614293569	.	.
chr1	131910162	131910661	chr1	132144172	132144671	Nucks1|chr1:132144172-132144671	0.710250584983076	.	.
chr1	131910162	131910661	chr1	132158680	132159179	Nucks1|chr1:132158680-132159179	0.616078382506344	.	.
chr1	131910666	131911165	chr1	131737250	131737749	Nucks1|chr1:131737250-131737749	0.730688157623414	.	.
chr1	131910666	131911165	chr1	132075366	132075865	Nucks1|chr1:132075366-132075865	0.569796214578568	.	.
chr1	131910666	131911165	chr1	132144172	132144671	Nucks1|chr1:132144172-132144671	0.700535629641266	.	.
chr1	131910666	131911165	chr1	132158680	132159179	Nucks1|chr1:132158680-132159179	0.649933746631181	.	.
chr1	131910666	131911165	chr1	132212150	132212649	Nucks1|chr1:132212150-132212649	0.519233827929212	.	.
chr1	132007800	132008299	chr1	132143643	132144142	Elk4|chr1:132143643-132144142	0.69371623593446	.	.
chr1	132067653	132068152	chr1	132143643	132144142	Mfsd4a|chr1:132143643-132144142	0.72136729602993	.	.
chr1	132067653	132068152	chr1	132212150	132212649	Mfsd4a|chr1:132212150-132212649	0.52622713882202	.	.
chr1	132315820	132316319	chr1	132158680	132159179	Nuak2|chr1:132158680-132159179	0.542809528173111	.	.
chr1	132391552	132392051	chr1	132143643	132144142	Tmcc2|chr1:132143643-132144142	0.742353873527219	.	.
chr1	132417199	132417698	chr1	132212150	132212649	Dstyk|chr1:132212150-132212649	0.542047915162566	.	.
chr1	132417199	132417698	chr1	132295451	132295950	Dstyk|chr1:132295451-132295950	0.642285702740543	.	.
chr1	132417199	132417698	chr1	132722330	132722829	Dstyk|chr1:132722330-132722829	0.531821444849403	.	.
chr1	132477175	132477674	chr1	132143643	132144142	6030442K20Rik|chr1:132143643-132144142	0.721520507806022	.	.
chr1	132477175	132477674	chr1	132143643	132144142	Rbbp5|chr1:132143643-132144142	0.721520507806022	.	.
chr1	132477175	132477674	chr1	132722330	132722829	6030442K20Rik|chr1:132722330-132722829	0.625319420808233	.	.
chr1	132477175	132477674	chr1	132722330	132722829	Rbbp5|chr1:132722330-132722829	0.625319420808233	.	.
chr1	132542654	132543153	chr1	132746338	132746837	Cntn2|chr1:132746338-132746837	0.580069929244693	.	.
chr1	132741608	132742107	chr1	132295451	132295950	Nfasc|chr1:132295451-132295950	0.820234400994168	.	.
chr1	132880112	132880611	chr1	133101330	133101829	Lrrn2|chr1:133101330-133101829	0.556258035700331	.	.
chr1	132880112	132880611	chr1	133181476	133181975	Lrrn2|chr1:133181476-133181975	0.582424774309705	.	.
chr1	133130962	133131461	chr1	133071615	133072114	Ppp1r15b|chr1:133071615-133072114	0.798424058096194	.	.
chr1	133130962	133131461	chr1	133239413	133239912	Ppp1r15b|chr1:133239413-133239912	0.675918475397801	.	.
chr1	134078899	134079398	chr1	134229223	134229722	Btg2|chr1:134229223-134229722	0.782295830002094	.	.
chr1	134234747	134235246	chr1	133886923	133887422	Adora1|chr1:133886923-133887422	0.523727920575694	.	.
chr1	134234747	134235246	chr1	133896218	133896717	Adora1|chr1:133896218-133896717	0.569750684850697	.	.
chr1	134234747	134235246	chr1	133915875	133916374	Adora1|chr1:133915875-133916374	0.553956190618012	.	.
chr1	134234747	134235246	chr1	134092834	134093333	Adora1|chr1:134092834-134093333	0.735585142231119	.	.
chr1	134332671	134333170	chr1	134092834	134093333	Ppfia4|chr1:134092834-134093333	0.806442830243783	.	.
chr1	134332671	134333170	chr1	134694981	134695480	Ppfia4|chr1:134694981-134695480	0.520252216025298	.	.
chr1	134361764	134362263	chr1	134625345	134625844	Tmem183a|chr1:134625345-134625844	0.604979566933927	.	.
chr1	134405737	134406236	chr1	134694981	134695480	Cyb5r1|chr1:134694981-134695480	0.527580887020721	.	.
chr1	134415089	134415588	chr1	134145986	134146485	Adipor1|chr1:134145986-134146485	0.688376701744777	.	.
chr1	134415089	134415588	chr1	134195773	134196272	Adipor1|chr1:134195773-134196272	0.65023398723821	.	.
chr1	134415089	134415588	chr1	134229223	134229722	Adipor1|chr1:134229223-134229722	0.568976000319759	.	.
chr1	134415089	134415588	chr1	134344509	134345008	Adipor1|chr1:134344509-134345008	0.528383652619585	.	.
chr1	134415089	134415588	chr1	134556771	134557270	Adipor1|chr1:134556771-134557270	0.724625467849268	.	.
chr1	134415089	134415588	chr1	134625345	134625844	Adipor1|chr1:134625345-134625844	0.611326015543225	.	.
chr1	134455268	134455767	chr1	134092834	134093333	Klhl12|chr1:134092834-134093333	0.590758645793301	.	.
chr1	134494334	134494833	chr1	134092834	134093333	Rabif|chr1:134092834-134093333	0.66369700784979	.	.
chr1	134646329	134646828	chr1	134344509	134345008	Gm26783|chr1:134344509-134345008	0.729168039491033	.	.
chr1	134646329	134646828	chr1	134344509	134345008	Syt2|chr1:134344509-134345008	0.729168039491033	.	.
chr1	134646329	134646828	chr1	134802113	134802612	Gm26783|chr1:134802113-134802612	0.634237714863602	.	.
chr1	134646329	134646828	chr1	134802113	134802612	Syt2|chr1:134802113-134802612	0.634237714863602	.	.
chr1	134646329	134646828	chr1	134846503	134847002	Gm26783|chr1:134846503-134847002	0.662407741936988	.	.
chr1	134646329	134646828	chr1	134846503	134847002	Syt2|chr1:134846503-134847002	0.662407741936988	.	.
chr1	134955755	134956254	chr1	134846503	134847002	Ppp1r12b|chr1:134846503-134847002	0.69530977459958	.	.
chr1	134962267	134962766	chr1	134846503	134847002	Ube2t|chr1:134846503-134847002	0.807451779741658	.	.
chr1	135283732	135284231	chr1	135585530	135586029	Rnpep|chr1:135585530-135586029	0.565328163249786	.	.
chr1	135430227	135430726	chr1	135585530	135586029	Ipo9|chr1:135585530-135586029	0.619342668251874	.	.
chr1	136345389	136345888	chr1	136017772	136018271	Camsap2|chr1:136017772-136018271	0.754061781338752	.	.
chr1	136345389	136345888	chr1	136045692	136046191	Camsap2|chr1:136045692-136046191	0.562676902050927	.	.
chr1	136345389	136345888	chr1	136665082	136665581	Camsap2|chr1:136665082-136665581	0.628055033767226	.	.
chr1	136345389	136345888	chr1	136714150	136714649	Camsap2|chr1:136714150-136714649	0.558381366119122	.	.
chr1	137898255	137898754	chr1	137548394	137548893	Gm4258|chr1:137548394-137548893	0.612252281789414	.	.
chr1	138618987	138619486	chr1	138901789	138902288	Nek7|chr1:138901789-138902288	0.726658836158337	.	.
chr1	138619514	138620013	chr1	138901789	138902288	Nek7|chr1:138901789-138902288	0.742178895080199	.	.
chr1	138856629	138857128	chr1	138928726	138929225	2310009B15Rik|chr1:138928726-138929225	0.552898256611655	.	.
chr1	138856629	138857128	chr1	139180662	139181161	2310009B15Rik|chr1:139180662-139181161	0.672822229536004	.	.
chr1	143702603	143703102	chr1	143503441	143503940	Cdc73|chr1:143503441-143503940	0.66685265613197	.	.
chr1	143702603	143703102	chr1	143739248	143739747	Cdc73|chr1:143739248-143739747	0.534083735355366	.	.
chr1	143702603	143703102	chr1	143985296	143985795	Cdc73|chr1:143985296-143985795	0.543610126617243	.	.
chr1	143776839	143777338	chr1	143644121	143644620	Gm29170|chr1:143644121-143644620	0.530609240550659	.	.
chr1	143776839	143777338	chr1	143644121	143644620	Ro60|chr1:143644121-143644620	0.530609240550659	.	.
chr1	143776839	143777338	chr1	143644121	143644620	Uchl5|chr1:143644121-143644620	0.530609240550659	.	.
chr1	144004041	144004540	chr1	143903919	143904418	Rgs2|chr1:143903919-143904418	0.517411215166588	.	.
chr1	151345057	151345556	chr1	151564412	151564911	Gm10138|chr1:151564412-151564911	0.541516303505246	.	.
chr1	151345057	151345556	chr1	151564412	151564911	Ivns1abp|chr1:151564412-151564911	0.541516303505246	.	.
chr1	151428258	151428757	chr1	151514139	151514638	Swt1|chr1:151514139-151514638	0.632612868359967	.	.
chr1	151428258	151428757	chr1	151514139	151514638	Trmt1l|chr1:151514139-151514638	0.632612868359967	.	.
chr1	151428258	151428757	chr1	151526586	151527085	Swt1|chr1:151526586-151527085	0.662270990504354	.	.
chr1	151428258	151428757	chr1	151526586	151527085	Trmt1l|chr1:151526586-151527085	0.662270990504354	.	.
chr1	151500739	151501238	chr1	151526586	151527085	Rnf2|chr1:151526586-151527085	0.595223317564427	.	.
chr1	151754914	151755413	chr1	151514139	151514638	2810414N06Rik|chr1:151514139-151514638	0.590072280582122	.	.
chr1	151754914	151755413	chr1	151514139	151514638	Edem3|chr1:151514139-151514638	0.590072280582122	.	.
chr1	151754914	151755413	chr1	151656958	151657457	2810414N06Rik|chr1:151656958-151657457	0.525201932914427	.	.
chr1	151754914	151755413	chr1	151656958	151657457	Edem3|chr1:151656958-151657457	0.525201932914427	.	.
chr1	152766246	152766745	chr1	152640067	152640566	Arpc5|chr1:152640067-152640566	0.806746970015581	.	.
chr1	152766246	152766745	chr1	152640067	152640566	Rgl1|chr1:152640067-152640566	0.806746970015581	.	.
chr1	152766246	152766745	chr1	153180593	153181092	Arpc5|chr1:153180593-153181092	0.625052665467094	.	.
chr1	152766246	152766745	chr1	153180593	153181092	Rgl1|chr1:153180593-153181092	0.625052665467094	.	.
chr1	152902442	152902941	chr1	152640067	152640566	Smg7|chr1:152640067-152640566	0.537942176571652	.	.
chr1	152902442	152902941	chr1	153180593	153181092	Smg7|chr1:153180593-153181092	0.604339869111611	.	.
chr1	155099441	155099940	chr1	155014107	155014606	Ier5|chr1:155014107-155014606	0.631555188783862	.	.
chr1	156035878	156036377	chr1	156024715	156025214	Tor1aip1|chr1:156024715-156025214	0.643291552178988	.	.
chr1	156035878	156036377	chr1	156024715	156025214	Tor1aip2|chr1:156024715-156025214	0.643291552178988	.	.
chr1	156035878	156036377	chr1	156442683	156443182	Tor1aip1|chr1:156442683-156443182	0.562783650843844	.	.
chr1	156035878	156036377	chr1	156442683	156443182	Tor1aip2|chr1:156442683-156443182	0.562783650843844	.	.
chr1	156036379	156036878	chr1	156024715	156025214	Tor1aip1|chr1:156024715-156025214	0.562623131993205	.	.
chr1	156303125	156303624	chr1	156442683	156443182	4930518J20Rik|chr1:156442683-156443182	0.646087406341059	.	.
chr1	156303125	156303624	chr1	156442683	156443182	Tdrd5|chr1:156442683-156443182	0.646087406341059	.	.
chr1	156420903	156421402	chr1	156024715	156025214	Axdnd1|chr1:156024715-156025214	0.534144241999359	.	.
chr1	156674112	156674611	chr1	156765212	156765711	Tor3a|chr1:156765212-156765711	0.679350839094542	.	.
chr1	156939411	156939910	chr1	156593173	156593672	4930439D14Rik|chr1:156593173-156593672	0.59925683748545	.	.
chr1	156939411	156939910	chr1	156593173	156593672	Ralgps2|chr1:156593173-156593672	0.59925683748545	.	.
chr1	156939411	156939910	chr1	156765212	156765711	4930439D14Rik|chr1:156765212-156765711	0.660576723093377	.	.
chr1	156939411	156939910	chr1	156765212	156765711	Ralgps2|chr1:156765212-156765711	0.660576723093377	.	.
chr1	158356145	158356644	chr1	158328082	158328581	Brinp2|chr1:158328082-158328581	0.70988224101441	.	.
chr1	158356145	158356644	chr1	158411103	158411602	Brinp2|chr1:158411103-158411602	0.779170243793504	.	.
chr1	158356145	158356644	chr1	158422703	158423202	Brinp2|chr1:158422703-158423202	0.779899109204073	.	.
chr1	158356145	158356644	chr1	158483692	158484191	Brinp2|chr1:158483692-158484191	0.662747345152098	.	.
chr1	158356145	158356644	chr1	158484198	158484697	Brinp2|chr1:158484198-158484697	0.740236609792972	.	.
chr1	158356145	158356644	chr1	158513442	158513941	Brinp2|chr1:158513442-158513941	0.584506423893555	.	.
chr1	158356145	158356644	chr1	158588889	158589388	Brinp2|chr1:158588889-158589388	0.91209997515287	.	.
chr1	159524202	159524701	chr1	159393211	159393710	Tnr|chr1:159393211-159393710	0.56851450810526	.	.
chr1	159524202	159524701	chr1	159889332	159889831	Tnr|chr1:159889332-159889831	0.610369659131694	.	.
chr1	160194792	160195291	chr1	159788283	159788782	Mrps14|chr1:159788283-159788782	0.701478923467404	.	.
chr1	162477766	162478265	chr1	162271140	162271639	Dnm3|chr1:162271140-162271639	0.700804076283987	.	.
chr1	162570372	162570871	chr1	162643722	162644221	Vamp4|chr1:162643722-162644221	0.652031174422316	.	.
chr1	162739851	162740350	chr1	162773543	162774042	Prrc2c|chr1:162773543-162774042	0.708687831653038	.	.
chr1	162740352	162740851	chr1	162773543	162774042	Prrc2c|chr1:162773543-162774042	0.651608632535946	.	.
chr1	163403421	163403920	chr1	163150346	163150845	Gorab|chr1:163150346-163150845	0.684165527224841	.	.
chr1	164248686	164249185	chr1	164318971	164319470	Slc19a2|chr1:164318971-164319470	0.733833609455036	.	.
chr1	164248686	164249185	chr1	164326733	164327232	Slc19a2|chr1:164326733-164327232	0.607787979542034	.	.
chr1	164248686	164249185	chr1	164366670	164367169	Slc19a2|chr1:164366670-164367169	0.575079334551643	.	.
chr1	164307370	164307869	chr1	164318971	164319470	Blzf1|chr1:164318971-164319470	0.750259424205112	.	.
chr1	164307370	164307869	chr1	164318971	164319470	Blzf1|chr1:164318971-164319470	0.750259424205113	.	.
chr1	164307370	164307869	chr1	164326733	164327232	Blzf1|chr1:164326733-164327232	0.737241516501761	.	.
chr1	164307370	164307869	chr1	164366670	164367169	Blzf1|chr1:164366670-164367169	0.567558978315877	.	.
chr1	164307370	164307869	chr1	164663167	164663666	Blzf1|chr1:164663167-164663666	0.521090254130134	.	.
chr1	164307370	164307869	chr1	164689190	164689689	Blzf1|chr1:164689190-164689689	0.546069865342748	.	.
chr1	164307370	164307869	chr1	164722054	164722553	Blzf1|chr1:164722054-164722553	0.852619721822512	.	.
chr1	164457803	164458302	chr1	164318971	164319470	Atp1b1|chr1:164318971-164319470	0.533472438615745	.	.
chr1	164457803	164458302	chr1	164722054	164722553	Atp1b1|chr1:164722054-164722553	0.592546504364504	.	.
chr1	164898957	164899456	chr1	164722054	164722553	Gm32569|chr1:164722054-164722553	0.536106464488968	.	.
chr1	164898957	164899456	chr1	165077314	165077813	Gm32569|chr1:165077314-165077813	0.581433185339609	.	.
chr1	165236724	165237223	chr1	164848571	164849070	Tiprl|chr1:164848571-164849070	0.626028363225079	.	.
chr1	165236724	165237223	chr1	165035620	165036119	Tiprl|chr1:165035620-165036119	0.726434193398404	.	.
chr1	165460922	165461421	chr1	165077314	165077813	Dcaf6|chr1:165077314-165077813	0.662078718105503	.	.
chr1	165460922	165461421	chr1	165077314	165077813	Mpc2|chr1:165077314-165077813	0.662078718105503	.	.
chr1	165460922	165461421	chr1	165303456	165303955	Dcaf6|chr1:165303456-165303955	0.846529819742109	.	.
chr1	165460922	165461421	chr1	165303456	165303955	Mpc2|chr1:165303456-165303955	0.846529819742109	.	.
chr1	165460922	165461421	chr1	165537213	165537712	Dcaf6|chr1:165537213-165537712	0.52802546354539	.	.
chr1	165460922	165461421	chr1	165537213	165537712	Mpc2|chr1:165537213-165537712	0.52802546354539	.	.
chr1	165460922	165461421	chr1	165642102	165642601	Dcaf6|chr1:165642102-165642601	0.788240112418636	.	.
chr1	165460922	165461421	chr1	165642102	165642601	Mpc2|chr1:165642102-165642601	0.788240112418636	.	.
chr1	165634316	165634815	chr1	165303456	165303955	Mpzl1|chr1:165303456-165303955	0.793683738466156	.	.
chr1	165634316	165634815	chr1	165537213	165537712	Mpzl1|chr1:165537213-165537712	0.722694315669123	.	.
chr1	165634316	165634815	chr1	165642102	165642601	Mpzl1|chr1:165642102-165642601	0.59284229276927	.	.
chr1	166309200	166309699	chr1	166669186	166669685	5330438I03Rik|chr1:166669186-166669685	0.556963969911883	.	.
chr1	167284924	167285423	chr1	167261705	167262204	Gm2453|chr1:167261705-167262204	0.751760141833721	.	.
chr1	167284924	167285423	chr1	167261705	167262204	Uck2|chr1:167261705-167262204	0.751760141833721	.	.
chr1	167308418	167308917	chr1	167259638	167260137	Tmco1|chr1:167259638-167260137	0.566552057970834	.	.
chr1	167308418	167308917	chr1	167261705	167262204	Tmco1|chr1:167261705-167262204	0.627822752035407	.	.
chr1	167349707	167350206	chr1	167259638	167260137	Aldh9a1|chr1:167259638-167260137	0.525173063488618	.	.
chr1	167349707	167350206	chr1	167261705	167262204	Aldh9a1|chr1:167261705-167262204	0.752680375653877	.	.
chr1	167393588	167394087	chr1	167261705	167262204	Mgst3|chr1:167261705-167262204	0.666554959784256	.	.
chr1	168432123	168432622	chr1	168079411	168079910	Pbx1|chr1:168079411-168079910	0.70208205780431	.	.
chr1	168432123	168432622	chr1	168325815	168326314	Pbx1|chr1:168325815-168326314	0.757842054645872	.	.
chr1	169531254	169531753	chr1	169739155	169739654	Nuf2|chr1:169739155-169739654	0.574326698985126	.	.
chr1	169531254	169531753	chr1	169840849	169841348	Nuf2|chr1:169840849-169841348	0.52057403649162	.	.
chr1	169747461	169747960	chr1	169300450	169300949	Rgs4|chr1:169300450-169300949	0.621902281448282	.	.
chr1	169934305	169934804	chr1	169868607	169869106	Gm15852|chr1:169868607-169869106	0.582069708877856	.	.
chr1	170174259	170174758	chr1	169868607	169869106	Gm37748|chr1:169868607-169869106	0.792912600405846	.	.
chr1	170174259	170174758	chr1	169868607	169869106	Uap1|chr1:169868607-169869106	0.792912600405846	.	.
chr1	170174259	170174758	chr1	169917937	169918436	Gm37748|chr1:169917937-169918436	0.63776524516092	.	.
chr1	170174259	170174758	chr1	169917937	169918436	Uap1|chr1:169917937-169918436	0.63776524516092	.	.
chr1	170174259	170174758	chr1	170387197	170387696	Gm37748|chr1:170387197-170387696	0.845023503144233	.	.
chr1	170174259	170174758	chr1	170387197	170387696	Uap1|chr1:170387197-170387696	0.845023503144233	.	.
chr1	170174840	170175339	chr1	169868607	169869106	Gm37748|chr1:169868607-169869106	0.765249928533019	.	.
chr1	170174840	170175339	chr1	169868607	169869106	Uap1|chr1:169868607-169869106	0.765249928533019	.	.
chr1	170174840	170175339	chr1	169917937	169918436	Gm37748|chr1:169917937-169918436	0.589717140363602	.	.
chr1	170174840	170175339	chr1	169917937	169918436	Uap1|chr1:169917937-169918436	0.589717140363602	.	.
chr1	170174840	170175339	chr1	170387197	170387696	Gm37748|chr1:170387197-170387696	0.779402427760927	.	.
chr1	170174840	170175339	chr1	170387197	170387696	Uap1|chr1:170387197-170387696	0.779402427760927	.	.
chr1	170215136	170215635	chr1	169764373	169764872	4930500M09Rik|chr1:169764373-169764872	0.693349443522286	.	.
chr1	170215136	170215635	chr1	169764373	169764872	Uhmk1|chr1:169764373-169764872	0.693349443522286	.	.
chr1	170215136	170215635	chr1	169822014	169822513	4930500M09Rik|chr1:169822014-169822513	0.657744464618375	.	.
chr1	170215136	170215635	chr1	169822014	169822513	Uhmk1|chr1:169822014-169822513	0.657744464618375	.	.
chr1	170215136	170215635	chr1	170152494	170152993	4930500M09Rik|chr1:170152494-170152993	0.520626748855981	.	.
chr1	170215136	170215635	chr1	170152494	170152993	Uhmk1|chr1:170152494-170152993	0.520626748855981	.	.
chr1	170589545	170590044	chr1	170998187	170998686	Nos1ap|chr1:170998187-170998686	0.624967231097095	.	.
chr1	170885252	170885751	chr1	170549051	170549550	Dusp12|chr1:170549051-170549550	0.555481073848966	.	.
chr1	170885252	170885751	chr1	170549051	170549550	Gm26620|chr1:170549051-170549550	0.555481073848966	.	.
chr1	170885252	170885751	chr1	170569681	170570180	Dusp12|chr1:170569681-170570180	0.685390670010552	.	.
chr1	170885252	170885751	chr1	170569681	170570180	Gm26620|chr1:170569681-170570180	0.685390670010552	.	.
chr1	170885252	170885751	chr1	171044266	171044765	Dusp12|chr1:171044266-171044765	0.533040184569295	.	.
chr1	170885252	170885751	chr1	171044266	171044765	Gm26620|chr1:171044266-171044765	0.533040184569295	.	.
chr1	171150371	171150870	chr1	171118208	171118707	Mpz|chr1:171118208-171118707	0.669480951513094	.	.
chr1	171150371	171150870	chr1	171118208	171118707	Sdhc|chr1:171118208-171118707	0.669480951513094	.	.
chr1	171150371	171150870	chr1	171263038	171263537	Mpz|chr1:171263038-171263537	0.637177720199485	.	.
chr1	171150371	171150870	chr1	171263038	171263537	Sdhc|chr1:171263038-171263537	0.637177720199485	.	.
chr1	171221759	171222258	chr1	171038357	171038856	Tomm40l|chr1:171038357-171038856	0.669160452065575	.	.
chr1	171221759	171222258	chr1	171119753	171120252	Tomm40l|chr1:171119753-171120252	0.574780693125677	.	.
chr1	171222404	171222903	chr1	170907734	170908233	Tomm40l|chr1:170907734-170908233	0.650259269597488	.	.
chr1	171270057	171270556	chr1	171119753	171120252	B4galt3|chr1:171119753-171120252	0.796107280840012	.	.
chr1	171329206	171329705	chr1	171102488	171102987	Dedd|chr1:171102488-171102987	0.613370959658905	.	.
chr1	171345437	171345936	chr1	171102488	171102987	Nit1|chr1:171102488-171102987	0.529395380731475	.	.
chr1	171345437	171345936	chr1	171102488	171102987	Pfdn2|chr1:171102488-171102987	0.529395380731475	.	.
chr1	171360576	171361075	chr1	171038357	171038856	Klhdc9|chr1:171038357-171038856	0.584087806632271	.	.
chr1	171437234	171437733	chr1	171263038	171263537	F11r|chr1:171263038-171263537	0.660953047007729	.	.
chr1	172126494	172126993	chr1	172311471	172311970	Pex19|chr1:172311471-172311970	0.559546174655906	.	.
chr1	172126494	172126993	chr1	172312070	172312569	Pex19|chr1:172312070-172312569	0.542792840269423	.	.
chr1	172147848	172148347	chr1	172357467	172357966	Dcaf8|chr1:172357467-172357966	0.647188826348456	.	.
chr1	172212407	172212906	chr1	172331397	172331896	Gm17224|chr1:172331397-172331896	0.54526857692986	.	.
chr1	172376174	172376673	chr1	172311471	172311970	Pigm|chr1:172311471-172311970	0.586311544080696	.	.
chr1	172376174	172376673	chr1	172312070	172312569	Pigm|chr1:172312070-172312569	0.527706724802618	.	.
chr1	172376174	172376673	chr1	172550479	172550978	Pigm|chr1:172550479-172550978	0.561081482766544	.	.
chr1	172481873	172482372	chr1	172327672	172328171	Igsf9|chr1:172327672-172328171	0.750721243553212	.	.
chr1	172520879	172521378	chr1	172311471	172311970	Cfap45|chr1:172311471-172311970	0.706998658175392	.	.
chr1	172520879	172521378	chr1	172312070	172312569	Cfap45|chr1:172312070-172312569	0.567026303502533	.	.
chr1	172520879	172521378	chr1	172331397	172331896	Cfap45|chr1:172331397-172331896	0.654134419374202	.	.
chr1	172520879	172521378	chr1	172550479	172550978	Cfap45|chr1:172550479-172550978	0.76309715793714	.	.
chr1	172520879	172521378	chr1	172751254	172751753	Cfap45|chr1:172751254-172751753	0.759955166361234	.	.
chr1	172632295	172632794	chr1	172327672	172328171	Dusp23|chr1:172327672-172328171	0.566986276959611	.	.
chr1	172632827	172633326	chr1	172311471	172311970	Dusp23|chr1:172311471-172311970	0.599176681709818	.	.
chr1	172632827	172633326	chr1	172312070	172312569	Dusp23|chr1:172312070-172312569	0.571795720235768	.	.
chr1	172632827	172633326	chr1	172331397	172331896	Dusp23|chr1:172331397-172331896	0.609552331509836	.	.
chr1	172632827	172633326	chr1	172751254	172751753	Dusp23|chr1:172751254-172751753	0.655958692057608	.	.
chr1	173367390	173367889	chr1	173410833	173411332	Cadm3|chr1:173410833-173411332	0.811753799636505	.	.
chr1	174502434	174502933	chr1	174482779	174483278	Fmn2|chr1:174482779-174483278	0.611739196870052	.	.
chr1	174921518	174922017	chr1	174759317	174759816	Grem2|chr1:174759317-174759816	0.643922276787015	.	.
chr1	175625436	175625935	chr1	175536693	175537192	Fh1|chr1:175536693-175537192	0.730098210293875	.	.
chr1	175691964	175692463	chr1	175296794	175297293	Chml|chr1:175296794-175297293	0.68290245442829	.	.
chr1	175691964	175692463	chr1	175296794	175297293	Opn3|chr1:175296794-175297293	0.68290245442829	.	.
chr1	175691964	175692463	chr1	175372507	175373006	Chml|chr1:175372507-175373006	0.593047082861492	.	.
chr1	175691964	175692463	chr1	175372507	175373006	Opn3|chr1:175372507-175373006	0.593047082861492	.	.
chr1	175691964	175692463	chr1	175528591	175529090	Chml|chr1:175528591-175529090	0.720598299829058	.	.
chr1	175691964	175692463	chr1	175528591	175529090	Opn3|chr1:175528591-175529090	0.720598299829058	.	.
chr1	175691964	175692463	chr1	175668954	175669453	Chml|chr1:175668954-175669453	0.597673432379692	.	.
chr1	175691964	175692463	chr1	175668954	175669453	Opn3|chr1:175668954-175669453	0.597673432379692	.	.
chr1	175880538	175881037	chr1	175579406	175579905	Exo1|chr1:175579406-175579905	0.632203663769966	.	.
chr1	176813947	176814446	chr1	176939889	176940388	Cep170|chr1:176939889-176940388	0.552367234622712	.	.
chr1	176813947	176814446	chr1	176939889	176940388	Sdccag8|chr1:176939889-176940388	0.552367234622712	.	.
chr1	176813947	176814446	chr1	176980171	176980670	Cep170|chr1:176980171-176980670	0.629876930008492	.	.
chr1	176813947	176814446	chr1	176980171	176980670	Sdccag8|chr1:176980171-176980670	0.629876930008492	.	.
chr1	176814465	176814964	chr1	176980171	176980670	Cep170|chr1:176980171-176980670	0.70951353247869	.	.
chr1	176814465	176814964	chr1	176980171	176980670	Sdccag8|chr1:176980171-176980670	0.70951353247869	.	.
chr1	176814465	176814964	chr1	176985616	176986115	Cep170|chr1:176985616-176986115	0.698608959136706	.	.
chr1	176814465	176814964	chr1	176985616	176986115	Sdccag8|chr1:176985616-176986115	0.698608959136706	.	.
chr1	176933369	176933868	chr1	177140594	177141093	Gm15423|chr1:177140594-177141093	0.659387459852144	.	.
chr1	177257580	177258079	chr1	177126516	177127015	Akt3|chr1:177126516-177127015	0.554762081126927	.	.
chr1	177257580	177258079	chr1	177126516	177127015	Akt3|chr1:177126516-177127015	0.554762081126928	.	.
chr1	177257580	177258079	chr1	177460340	177460839	Akt3|chr1:177460340-177460839	0.560135508176889	.	.
chr1	177258176	177258675	chr1	177347146	177347645	Akt3|chr1:177347146-177347645	0.558888957713042	.	.
chr1	177258176	177258675	chr1	177702809	177703308	Akt3|chr1:177702809-177703308	0.653130390762561	.	.
chr1	177258678	177259177	chr1	177347146	177347645	Akt3|chr1:177347146-177347645	0.5294032740971	.	.
chr1	177441840	177442339	chr1	177140594	177141093	Zbtb18|chr1:177140594-177141093	0.629236470466718	.	.
chr1	177441840	177442339	chr1	177188706	177189205	Zbtb18|chr1:177188706-177189205	0.522992022083841	.	.
chr1	177441840	177442339	chr1	177498769	177499268	Zbtb18|chr1:177498769-177499268	0.611150883837683	.	.
chr1	177441840	177442339	chr1	177702809	177703308	Zbtb18|chr1:177702809-177703308	0.830710607708119	.	.
chr1	177796375	177796874	chr1	177702809	177703308	Adss|chr1:177702809-177703308	0.544489159509641	.	.
chr1	178318532	178319031	chr1	178336353	178336852	B230369F24Rik|chr1:178336353-178336852	0.716549973662913	.	.
chr1	178318532	178319031	chr1	178336353	178336852	Cox20|chr1:178336353-178336852	0.716549973662913	.	.
chr1	178318532	178319031	chr1	178372600	178373099	B230369F24Rik|chr1:178372600-178373099	0.572851307760093	.	.
chr1	178318532	178319031	chr1	178372600	178373099	Cox20|chr1:178372600-178373099	0.572851307760093	.	.
chr1	178406170	178406669	chr1	178372600	178373099	Efcab2|chr1:178372600-178373099	0.645088094642437	.	.
chr1	180255556	180256055	chr1	180195828	180196327	Gm31728|chr1:180195828-180196327	0.651080343258585	.	.
chr1	180256056	180256555	chr1	180249956	180250455	Gm31728|chr1:180249956-180250455	0.556808872312028	.	.
chr1	180256056	180256555	chr1	180507456	180507955	Gm31728|chr1:180507456-180507955	0.637628313307178	.	.
chr1	180641033	180641532	chr1	180267172	180267671	Lin9|chr1:180267172-180267671	0.668864401732861	.	.
chr1	180641033	180641532	chr1	180268550	180269049	Lin9|chr1:180268550-180269049	0.711313270788702	.	.
chr1	180641033	180641532	chr1	180365065	180365564	Lin9|chr1:180365065-180365564	0.69624828822906	.	.
chr1	180641033	180641532	chr1	180451868	180452367	Lin9|chr1:180451868-180452367	0.603048210941406	.	.
chr1	180641033	180641532	chr1	180549779	180550278	Lin9|chr1:180549779-180550278	0.716050420746124	.	.
chr1	180641033	180641532	chr1	180778088	180778587	Lin9|chr1:180778088-180778587	0.708633545995023	.	.
chr1	180725789	180726288	chr1	180268550	180269049	Acbd3|chr1:180268550-180269049	0.651738585626183	.	.
chr1	180725789	180726288	chr1	180451868	180452367	Acbd3|chr1:180451868-180452367	0.719703612432889	.	.
chr1	180725789	180726288	chr1	180778088	180778587	Acbd3|chr1:180778088-180778587	0.556180455096252	.	.
chr1	181211764	181212263	chr1	181466664	181467163	Wdr26|chr1:181466664-181467163	0.552105487726052	.	.
chr1	182019253	182019752	chr1	182489705	182490204	Enah|chr1:182489705-182490204	0.586803015704269	.	.
chr1	182124497	182124996	chr1	182326206	182326705	Srp9|chr1:182326206-182326705	0.772836347199454	.	.
chr1	182340819	182341318	chr1	182539280	182539779	Fbxo28|chr1:182539280-182539779	0.814440899000013	.	.
chr1	182341398	182341897	chr1	182539280	182539779	Fbxo28|chr1:182539280-182539779	0.711545373886334	.	.
chr1	182408896	182409395	chr1	182539280	182539779	Trp53bp2|chr1:182539280-182539779	0.675901839225146	.	.
chr1	182517320	182517819	chr1	182753731	182754230	Capn2|chr1:182753731-182754230	0.554042323319116	.	.
chr1	183221261	183221760	chr1	182753731	182754230	Disp1|chr1:182753731-182754230	0.693458788804644	.	.
chr1	183296824	183297323	chr1	183345255	183345754	Aida|chr1:183345255-183345754	0.651709524966382	.	.
chr1	183296824	183297323	chr1	183345255	183345754	Brox|chr1:183345255-183345754	0.651709524966382	.	.
chr1	184999545	185000044	chr1	184958757	184959256	Mark1|chr1:184958757-184959256	0.774473041155077	.	.
chr1	184999545	185000044	chr1	185185526	185186025	Mark1|chr1:185185526-185186025	0.610422533564632	.	.
chr1	185203864	185204363	chr1	184958757	184959256	Rab3gap2|chr1:184958757-184959256	0.725996636989963	.	.
chr1	185362697	185363196	chr1	185297718	185298217	4930532G15Rik|chr1:185297718-185298217	0.596361918329028	.	.
chr1	185362697	185363196	chr1	185297718	185298217	Eprs|chr1:185297718-185298217	0.596361918329028	.	.
chr1	187651708	187652207	chr1	187834505	187835004	Gm36388|chr1:187834505-187835004	0.632414591490341	.	.
chr1	187651708	187652207	chr1	187834505	187835004	Gm36388|chr1:187834505-187835004	0.632414591490342	.	.
chr1	189687923	189688422	chr1	189593880	189594379	Cenpf|chr1:189593880-189594379	0.710504251288784	.	.
chr1	189687923	189688422	chr1	189894336	189894835	Cenpf|chr1:189894336-189894835	0.569255014551301	.	.
chr1	189922073	189922572	chr1	189639548	189640047	Smyd2|chr1:189639548-189640047	0.530946432727594	.	.
chr1	189922073	189922572	chr1	189817806	189818305	Smyd2|chr1:189817806-189818305	0.600123274124243	.	.
chr1	190911562	190912061	chr1	190928315	190928814	Rps6kc1|chr1:190928315-190928814	0.605578122907563	.	.
chr1	190979086	190979585	chr1	190831723	190832222	Vash2|chr1:190831723-190832222	0.615189850036864	.	.
chr1	190979086	190979585	chr1	190971665	190972164	Vash2|chr1:190971665-190972164	0.586958245557804	.	.
chr1	190979086	190979585	chr1	190971665	190972164	Vash2|chr1:190971665-190972164	0.586958245557805	.	.
chr1	191026045	191026544	chr1	190797118	190797617	A230020J21Rik|chr1:190797118-190797617	0.746449018326447	.	.
chr1	191026045	191026544	chr1	190797118	190797617	Flvcr1|chr1:190797118-190797617	0.746449018326447	.	.
chr1	191026045	191026544	chr1	191397049	191397548	A230020J21Rik|chr1:191397049-191397548	0.757830205647105	.	.
chr1	191026045	191026544	chr1	191397049	191397548	Flvcr1|chr1:191397049-191397548	0.757830205647105	.	.
chr1	191026045	191026544	chr1	191414363	191414862	A230020J21Rik|chr1:191414363-191414862	0.735872314577236	.	.
chr1	191026045	191026544	chr1	191414363	191414862	Flvcr1|chr1:191414363-191414862	0.735872314577236	.	.
chr1	191224177	191224676	chr1	190971665	190972164	D730003I15Rik|chr1:190971665-190972164	0.706821010443676	.	.
chr1	191317662	191318161	chr1	191397049	191397548	Nenf|chr1:191397049-191397548	0.519655035224136	.	.
chr1	191317662	191318161	chr1	191414363	191414862	Nenf|chr1:191414363-191414862	0.579252681174275	.	.
chr1	191325660	191326159	chr1	191470543	191471042	Pacc1|chr1:191470543-191471042	0.633814409697102	.	.
chr1	191717568	191718067	chr1	191414363	191414862	Lpgat1|chr1:191414363-191414862	0.642810056876143	.	.
chr1	191718068	191718567	chr1	191965032	191965531	Lpgat1|chr1:191965032-191965531	0.562248189086528	.	.
chr1	191718068	191718567	chr1	191974552	191975051	Lpgat1|chr1:191974552-191975051	0.549141430930137	.	.
chr1	191906374	191906873	chr1	191817776	191818275	1700034H15Rik|chr1:191817776-191818275	0.663972345515447	.	.
chr1	191906374	191906873	chr1	191817776	191818275	Slc30a1|chr1:191817776-191818275	0.663972345515447	.	.
chr1	192136426	192136925	chr1	191952914	191953413	Gm10516|chr1:191952914-191953413	0.824439658114006	.	.
chr1	192136426	192136925	chr1	192444435	192444934	Gm10516|chr1:192444435-192444934	0.557256974993288	.	.
chr1	192190456	192190955	chr1	192415678	192416177	Kcnh1|chr1:192415678-192416177	0.689829489970136	.	.
chr1	192770423	192770922	chr1	192834606	192835105	Hhat|chr1:192834606-192835105	0.645541130668664	.	.
chr1	192770423	192770922	chr1	193090274	193090773	Hhat|chr1:193090274-193090773	0.612290751408713	.	.
chr1	192770423	192770922	chr1	193173244	193173743	Hhat|chr1:193173244-193173743	0.802845239365513	.	.
chr1	192770423	192770922	chr1	193227040	193227539	Hhat|chr1:193227040-193227539	0.67147895994602	.	.
chr1	192770423	192770922	chr1	193242320	193242819	Hhat|chr1:193242320-193242819	0.531371158171168	.	.
chr1	192770423	192770922	chr1	193249913	193250412	Hhat|chr1:193249913-193250412	0.71733500854384	.	.
chr1	193035812	193036311	chr1	192834606	192835105	Syt14|chr1:192834606-192835105	0.53949693520489	.	.
chr1	193035812	193036311	chr1	193090274	193090773	Syt14|chr1:193090274-193090773	0.567346611534105	.	.
chr1	193035812	193036311	chr1	193173244	193173743	Syt14|chr1:193173244-193173743	0.547445963315327	.	.
chr1	193035812	193036311	chr1	193242320	193242819	Syt14|chr1:193242320-193242819	0.558979543745504	.	.
chr1	193035812	193036311	chr1	193249913	193250412	Syt14|chr1:193249913-193250412	0.634428997542495	.	.
chr1	193035812	193036311	chr1	193315867	193316366	Syt14|chr1:193315867-193316366	0.603200064783781	.	.
chr1	193035812	193036311	chr1	193350327	193350826	Syt14|chr1:193350327-193350826	0.713937991216675	.	.
chr1	193042742	193043241	chr1	193196730	193197229	Gm31406|chr1:193196730-193197229	0.53210966794853	.	.
chr1	193042742	193043241	chr1	193350327	193350826	Gm31406|chr1:193350327-193350826	0.574688673214684	.	.
chr1	193042742	193043241	chr1	193350327	193350826	Gm31406|chr1:193350327-193350826	0.574688673214685	.	.
chr1	193130022	193130521	chr1	192834606	192835105	Utp25|chr1:192834606-192835105	0.74415371112381	.	.
chr1	193130022	193130521	chr1	193090274	193090773	Utp25|chr1:193090274-193090773	0.664406390544088	.	.
chr1	193130022	193130521	chr1	193242320	193242819	Utp25|chr1:193242320-193242819	0.54742034639705	.	.
chr1	193130022	193130521	chr1	193249913	193250412	Utp25|chr1:193249913-193250412	0.563834510283687	.	.
chr1	193130022	193130521	chr1	193315867	193316366	Utp25|chr1:193315867-193316366	0.577393845473329	.	.
chr1	193130022	193130521	chr1	193350327	193350826	Utp25|chr1:193350327-193350826	0.673720246872202	.	.
chr1	193208153	193208652	chr1	193242320	193242819	Lamb3|chr1:193242320-193242819	0.527448075649385	.	.
chr1	193272880	193273379	chr1	193338277	193338776	G0s2|chr1:193338277-193338776	0.70366582013038	.	.
chr1	193272880	193273379	chr1	193447561	193448060	G0s2|chr1:193447561-193448060	0.7108929924266	.	.
chr1	193272880	193273379	chr1	193698811	193699310	G0s2|chr1:193698811-193699310	0.59291135022143	.	.
chr1	194976111	194976610	chr1	194613922	194614421	A330023F24Rik|chr1:194613922-194614421	0.521679066754967	.	.
chr1	194976111	194976610	chr1	194613922	194614421	Gm16897|chr1:194613922-194614421	0.521679066754967	.	.
chr1	194976111	194976610	chr1	194767578	194768077	A330023F24Rik|chr1:194767578-194768077	0.600581491275797	.	.
chr1	194976111	194976610	chr1	194767578	194768077	Gm16897|chr1:194767578-194768077	0.600581491275797	.	.
chr1	194976111	194976610	chr1	194971910	194972409	A330023F24Rik|chr1:194971910-194972409	0.534610134197617	.	.
chr1	194976111	194976610	chr1	194971910	194972409	Gm16897|chr1:194971910-194972409	0.534610134197617	.	.
chr1	195018071	195018570	chr1	194861129	194861628	Gm37027|chr1:194861129-194861628	0.746948288734923	.	.
chr1	195018071	195018570	chr1	195016706	195017205	Gm37027|chr1:195016706-195017205	0.592790248002393	.	.
chr1	195130829	195131328	chr1	194879521	194880020	Cr1l|chr1:194879521-194880020	0.595787100154491	.	.
chr1	195131381	195131880	chr1	194777569	194778068	Cr1l|chr1:194777569-194778068	0.592297357466494	.	.
chr1	195131381	195131880	chr1	194816816	194817315	Cr1l|chr1:194816816-194817315	0.556937251285179	.	.
chr1	195131381	195131880	chr1	195210944	195211443	Cr1l|chr1:195210944-195211443	0.756858250307107	.	.
chr1	195131381	195131880	chr1	195362429	195362928	Cr1l|chr1:195362429-195362928	0.553592755056806	.	.
chr1	195176500	195176999	chr1	194971910	194972409	Cr2|chr1:194971910-194972409	0.689812432045327	.	.
chr10	3972861	3973360	chr10	4113189	4113688	Mthfd1l|chr10:4113189-4113688	0.69876388400462	.	.
chr10	4265552	4266051	chr10	4386733	4387232	Akap12|chr10:4386733-4387232	0.712663203343647	.	.
chr10	4266269	4266768	chr10	4386733	4387232	Akap12|chr10:4386733-4387232	0.537073097907212	.	.
chr10	4387235	4387734	chr10	4386733	4387232	Zbtb2|chr10:4386733-4387232	0.674003914895345	.	.
chr10	7590117	7590616	chr10	7663092	7663591	Lrp11|chr10:7663092-7663591	0.558119181787589	.	.
chr10	7680943	7681442	chr10	7663092	7663591	Lats1|chr10:7663092-7663591	0.689229044888533	.	.
chr10	7680943	7681442	chr10	7663092	7663591	Pcmt1|chr10:7663092-7663591	0.689229044888533	.	.
chr10	9901024	9901523	chr10	9651533	9652032	Gm46210|chr10:9651533-9652032	0.639648768347332	.	.
chr10	9901024	9901523	chr10	9651533	9652032	Stxbp5|chr10:9651533-9652032	0.639648768347332	.	.
chr10	11343450	11343949	chr10	11005599	11006098	Epm2a|chr10:11005599-11006098	0.594589972216853	.	.
chr10	11343450	11343949	chr10	11531262	11531761	Epm2a|chr10:11531262-11531761	0.664549807458654	.	.
chr10	11841343	11841842	chr10	12180910	12181409	Gm48697|chr10:12180910-12181409	0.670786711657524	.	.
chr10	12922385	12922884	chr10	13008121	13008620	B230208H11Rik|chr10:13008121-13008620	0.679987412204671	.	.
chr10	13192919	13193418	chr10	12941340	12941839	Ltv1|chr10:12941340-12941839	0.612404909683226	.	.
chr10	13965511	13966010	chr10	13500872	13501371	Hivep2|chr10:13500872-13501371	0.733117253977864	.	.
chr10	13965511	13966010	chr10	13861013	13861512	Hivep2|chr10:13861013-13861512	0.714290085176708	.	.
chr10	13965511	13966010	chr10	13967576	13968075	Hivep2|chr10:13967576-13968075	0.6079484285153	.	.
chr10	13965511	13966010	chr10	14193588	14194087	Hivep2|chr10:14193588-14194087	0.579736785522844	.	.
chr10	13966790	13967289	chr10	14194103	14194602	Hivep2|chr10:14194103-14194602	0.670681774312655	.	.
chr10	13966790	13967289	chr10	14194103	14194602	Hivep2|chr10:14194103-14194602	0.670681774312656	.	.
chr10	17795966	17796465	chr10	17993963	17994462	Txlnb|chr10:17993963-17994462	0.573898680663577	.	.
chr10	17795966	17796465	chr10	18008043	18008542	Txlnb|chr10:18008043-18008542	0.594098243584569	.	.
chr10	17948344	17948843	chr10	17814956	17815455	Heca|chr10:17814956-17815455	0.550395861376084	.	.
chr10	18055292	18055791	chr10	18388588	18389087	Reps1|chr10:18388588-18389087	0.667548761962762	.	.
chr10	18886878	18887377	chr10	18827893	18828392	Gm48483|chr10:18827893-18828392	0.551089927928491	.	.
chr10	18886878	18887377	chr10	18918755	18919254	Gm48483|chr10:18918755-18919254	0.717150528630227	.	.
chr10	18886878	18887377	chr10	19002085	19002584	Gm48483|chr10:19002085-19002584	0.624940278396755	.	.
chr10	19907191	19907690	chr10	19903984	19904483	Pex7|chr10:19903984-19904483	0.704575641700111	.	.
chr10	19907191	19907690	chr10	20125124	20125623	Pex7|chr10:20125124-20125623	0.715206467538735	.	.
chr10	19907191	19907690	chr10	20170432	20170931	Pex7|chr10:20170432-20170931	0.741097530796544	.	.
chr10	19933991	19934490	chr10	20125124	20125623	Map3k5|chr10:20125124-20125623	0.631125913941915	.	.
chr10	19933991	19934490	chr10	20170432	20170931	Map3k5|chr10:20170432-20170931	0.647442689604242	.	.
chr10	20147901	20148400	chr10	19903984	19904483	Map7|chr10:19903984-19904483	0.536014505089191	.	.
chr10	20147901	20148400	chr10	20125124	20125623	Map7|chr10:20125124-20125623	0.544703947075846	.	.
chr10	20147901	20148400	chr10	20170432	20170931	Map7|chr10:20170432-20170931	0.518495077573606	.	.
chr10	20148657	20149156	chr10	19903984	19904483	Map7|chr10:19903984-19904483	0.616479613917581	.	.
chr10	20148657	20149156	chr10	20125124	20125623	Map7|chr10:20125124-20125623	0.770685513036196	.	.
chr10	20148657	20149156	chr10	20125124	20125623	Map7|chr10:20125124-20125623	0.770685513036197	.	.
chr10	20148657	20149156	chr10	20170432	20170931	Map7|chr10:20170432-20170931	0.757568838402311	.	.
chr10	20148657	20149156	chr10	20451511	20452010	Map7|chr10:20451511-20452010	0.534832547908002	.	.
chr10	20312122	20312621	chr10	20125124	20125623	4933406P04Rik|chr10:20125124-20125623	0.809393477859938	.	.
chr10	20312122	20312621	chr10	20125124	20125623	Bclaf1|chr10:20125124-20125623	0.809393477859938	.	.
chr10	20312122	20312621	chr10	20170432	20170931	4933406P04Rik|chr10:20170432-20170931	0.748883984168332	.	.
chr10	20312122	20312621	chr10	20170432	20170931	Bclaf1|chr10:20170432-20170931	0.748883984168332	.	.
chr10	20312122	20312621	chr10	20451511	20452010	4933406P04Rik|chr10:20451511-20452010	0.613445476857021	.	.
chr10	20312122	20312621	chr10	20451511	20452010	Bclaf1|chr10:20451511-20452010	0.613445476857021	.	.
chr10	20312122	20312621	chr10	20585888	20586387	4933406P04Rik|chr10:20585888-20586387	0.716589932745817	.	.
chr10	20312122	20312621	chr10	20585888	20586387	Bclaf1|chr10:20585888-20586387	0.716589932745817	.	.
chr10	20312656	20313155	chr10	20125124	20125623	4933406P04Rik|chr10:20125124-20125623	0.595762179287773	.	.
chr10	20312656	20313155	chr10	20125124	20125623	Bclaf1|chr10:20125124-20125623	0.595762179287773	.	.
chr10	20312656	20313155	chr10	20170432	20170931	4933406P04Rik|chr10:20170432-20170931	0.6400325293156	.	.
chr10	20312656	20313155	chr10	20170432	20170931	Bclaf1|chr10:20170432-20170931	0.6400325293156	.	.
chr10	20312656	20313155	chr10	20585888	20586387	4933406P04Rik|chr10:20585888-20586387	0.65980268439638	.	.
chr10	20312656	20313155	chr10	20585888	20586387	4933406P04Rik|chr10:20585888-20586387	0.659802684396381	.	.
chr10	20312656	20313155	chr10	20585888	20586387	Bclaf1|chr10:20585888-20586387	0.65980268439638	.	.
chr10	20312656	20313155	chr10	20585888	20586387	Bclaf1|chr10:20585888-20586387	0.659802684396381	.	.
chr10	20347497	20347996	chr10	20125124	20125623	Mtfr2|chr10:20125124-20125623	0.522194605927525	.	.
chr10	20347497	20347996	chr10	20170432	20170931	Mtfr2|chr10:20170432-20170931	0.519986850694121	.	.
chr10	20347497	20347996	chr10	20451511	20452010	Mtfr2|chr10:20451511-20452010	0.728227351159297	.	.
chr10	20724806	20725305	chr10	20954126	20954625	Pde7b|chr10:20954126-20954625	0.591408684175331	.	.
chr10	20952322	20952821	chr10	20865073	20865572	Ahi1|chr10:20865073-20865572	0.721226663825357	.	.
chr10	20952322	20952821	chr10	20944546	20945045	Ahi1|chr10:20944546-20945045	0.65779746799613	.	.
chr10	20952322	20952821	chr10	20954126	20954625	Ahi1|chr10:20954126-20954625	0.787804561024126	.	.
chr10	21881933	21882432	chr10	21994360	21994859	Sgk1|chr10:21994360-21994859	0.795835857440454	.	.
chr10	23796872	23797371	chr10	23992066	23992565	Slc18b1|chr10:23992066-23992565	0.576132311101492	.	.
chr10	24149016	24149515	chr10	23979250	23979749	Stx7|chr10:23979250-23979749	0.699713986518545	.	.
chr10	24149016	24149515	chr10	24448247	24448746	Stx7|chr10:24448247-24448746	0.705904642100081	.	.
chr10	25621404	25621903	chr10	25811950	25812449	Gm36908|chr10:25811950-25812449	0.736294163548638	.	.
chr10	25621404	25621903	chr10	25929353	25929852	Gm36908|chr10:25929353-25929852	0.698685707084342	.	.
chr10	26374914	26375413	chr10	26034872	26035371	L3mbtl3|chr10:26034872-26035371	0.723629672061	.	.
chr10	26374914	26375413	chr10	26297176	26297675	L3mbtl3|chr10:26297176-26297675	0.719329147574775	.	.
chr10	29313161	29313660	chr10	29320072	29320571	Echdc1|chr10:29320072-29320571	0.586196927064752	.	.
chr10	29313161	29313660	chr10	29320072	29320571	Gm46218|chr10:29320072-29320571	0.586196927064752	.	.
chr10	29361838	29362337	chr10	29146428	29146927	Rnf146|chr10:29146428-29146927	0.574553542302077	.	.
chr10	29361838	29362337	chr10	29424547	29425046	Rnf146|chr10:29424547-29425046	0.641553480126011	.	.
chr10	30200346	30200845	chr10	30342941	30343440	Cenpw|chr10:30342941-30343440	0.605690275263395	.	.
chr10	30802619	30803118	chr10	30537972	30538471	Ncoa7|chr10:30537972-30538471	0.583820039165849	.	.
chr10	31313140	31313639	chr10	31299140	31299639	Hddc2|chr10:31299140-31299639	0.56480265389907	.	.
chr10	32939783	32940282	chr10	32924872	32925371	Gm47823|chr10:32924872-32925371	0.745976146973671	.	.
chr10	34019491	34019990	chr10	33986736	33987235	Gm48045|chr10:33986736-33987235	0.583326804247934	.	.
chr10	34019491	34019990	chr10	33986736	33987235	Rwdd1|chr10:33986736-33987235	0.583326804247934	.	.
chr10	34206579	34207078	chr10	34316363	34316862	Dse|chr10:34316363-34316862	0.55928253350769	.	.
chr10	34207257	34207756	chr10	34316363	34316862	Dse|chr10:34316363-34316862	0.542794030104693	.	.
chr10	34207257	34207756	chr10	34316872	34317371	Dse|chr10:34316872-34317371	0.725613996572138	.	.
chr10	34281970	34282469	chr10	34316363	34316862	Tspyl1|chr10:34316363-34316862	0.625203644045814	.	.
chr10	34297174	34297673	chr10	34316363	34316862	Tspyl4|chr10:34316363-34316862	0.792723548058711	.	.
chr10	34297174	34297673	chr10	34316872	34317371	Tspyl4|chr10:34316872-34317371	0.543129263440553	.	.
chr10	36974613	36975112	chr10	37105384	37105883	Hdac2|chr10:37105384-37105883	0.748684399091788	.	.
chr10	39133692	39134191	chr10	39171094	39171593	Fam229b|chr10:39171094-39171593	0.602896395803124	.	.
chr10	39133692	39134191	chr10	39171094	39171593	Tube1|chr10:39171094-39171593	0.602896395803124	.	.
chr10	39133692	39134191	chr10	39193396	39193895	Fam229b|chr10:39193396-39193895	0.703006958300063	.	.
chr10	39133692	39134191	chr10	39193396	39193895	Tube1|chr10:39193396-39193895	0.703006958300063	.	.
chr10	39369440	39369939	chr10	39470979	39471478	Fyn|chr10:39470979-39471478	0.68971274514792	.	.
chr10	39369440	39369939	chr10	39659329	39659828	Fyn|chr10:39659329-39659828	0.66938091610631	.	.
chr10	39732127	39732626	chr10	39470979	39471478	E130307A14Rik|chr10:39470979-39471478	0.590845282158335	.	.
chr10	39732127	39732626	chr10	39470979	39471478	Rev3l|chr10:39470979-39471478	0.590845282158335	.	.
chr10	39732127	39732626	chr10	39659329	39659828	E130307A14Rik|chr10:39659329-39659828	0.547486181361827	.	.
chr10	39732127	39732626	chr10	39659329	39659828	Rev3l|chr10:39659329-39659828	0.547486181361827	.	.
chr10	40025041	40025540	chr10	39960047	39960546	Mfsd4b1|chr10:39960047-39960546	0.745892032276756	.	.
chr10	40025041	40025540	chr10	40108390	40108889	Mfsd4b1|chr10:40108390-40108889	0.612180326612531	.	.
chr10	40025041	40025540	chr10	40284074	40284573	Mfsd4b1|chr10:40284074-40284573	0.582860147431401	.	.
chr10	40025041	40025540	chr10	40364878	40365377	Mfsd4b1|chr10:40364878-40365377	0.808887435171436	.	.
chr10	40025041	40025540	chr10	40448335	40448834	Mfsd4b1|chr10:40448335-40448834	0.63884543880221	.	.
chr10	40246833	40247332	chr10	40069162	40069661	Rpf2|chr10:40069162-40069661	0.741664571297863	.	.
chr10	40257484	40257983	chr10	40128452	40128951	Gtf3c6|chr10:40128452-40128951	0.724027885551029	.	.
chr10	40257484	40257983	chr10	40592194	40592693	Gtf3c6|chr10:40592194-40592693	0.814695998632063	.	.
chr10	40257484	40257983	chr10	40626050	40626549	Gtf3c6|chr10:40626050-40626549	0.636096852455814	.	.
chr10	40348905	40349404	chr10	40284074	40284573	Cdk19os|chr10:40284074-40284573	0.543828889481351	.	.
chr10	40348905	40349404	chr10	40364878	40365377	Cdk19os|chr10:40364878-40365377	0.823546348494678	.	.
chr10	40348905	40349404	chr10	40448335	40448834	Cdk19os|chr10:40448335-40448834	0.520849353450672	.	.
chr10	40682406	40682905	chr10	40364878	40365377	Mettl24|chr10:40364878-40365377	0.829260110924713	.	.
chr10	42478381	42478880	chr10	42043321	42043820	Afg1l|chr10:42043321-42043820	0.689431684605973	.	.
chr10	42478381	42478880	chr10	42277563	42278062	Afg1l|chr10:42277563-42278062	0.583850942922801	.	.
chr10	42502326	42502825	chr10	42941844	42942343	Snx3|chr10:42941844-42942343	0.643107412394992	.	.
chr10	42761268	42761767	chr10	43093409	43093908	Sec63|chr10:43093409-43093908	0.638652582675479	.	.
chr10	42761268	42761767	chr10	43247908	43248407	Sec63|chr10:43247908-43248407	0.534004849801262	.	.
chr10	42761769	42762268	chr10	42678656	42679155	Sec63|chr10:42678656-42679155	0.77794559109044	.	.
chr10	42863983	42864482	chr10	43023460	43023959	Gm34006|chr10:43023460-43023959	0.545505140940173	.	.
chr10	43174324	43174823	chr10	43023460	43023959	9030612E09Rik|chr10:43023460-43023959	0.604564758363201	.	.
chr10	43174324	43174823	chr10	43023460	43023959	Sobp|chr10:43023460-43023959	0.604564758363201	.	.
chr10	43174324	43174823	chr10	43322300	43322799	9030612E09Rik|chr10:43322300-43322799	0.640315205395027	.	.
chr10	43174324	43174823	chr10	43322300	43322799	Sobp|chr10:43322300-43322799	0.640315205395027	.	.
chr10	43174324	43174823	chr10	43345148	43345647	9030612E09Rik|chr10:43345148-43345647	0.583483904135091	.	.
chr10	43174324	43174823	chr10	43345148	43345647	Sobp|chr10:43345148-43345647	0.583483904135091	.	.
chr10	43221102	43221601	chr10	43106200	43106699	Pdss2|chr10:43106200-43106699	0.637401441279205	.	.
chr10	43221102	43221601	chr10	43185077	43185576	Pdss2|chr10:43185077-43185576	0.677040496683841	.	.
chr10	43479312	43479811	chr10	43093409	43093908	Bend3|chr10:43093409-43093908	0.663322376328642	.	.
chr10	43479312	43479811	chr10	43322813	43323312	Bend3|chr10:43322813-43323312	0.575504494952276	.	.
chr10	44268090	44268589	chr10	44377795	44378294	Atg5|chr10:44377795-44378294	0.608522057276551	.	.
chr10	52233366	52233865	chr10	52368309	52368808	Dcbld1|chr10:52368309-52368808	0.664945169667675	.	.
chr10	52381975	52382474	chr10	52217561	52218060	Gopc|chr10:52217561-52218060	0.701470503222348	.	.
chr10	52381975	52382474	chr10	52731794	52732293	Gopc|chr10:52731794-52732293	0.76778401956577	.	.
chr10	52417238	52417737	chr10	52731794	52732293	Nus1|chr10:52731794-52732293	0.66119565180496	.	.
chr10	53596436	53596935	chr10	53641468	53641967	Asf1a|chr10:53641468-53641967	0.695242696967234	.	.
chr10	53596436	53596935	chr10	53745436	53745935	Asf1a|chr10:53745436-53745935	0.525971932640246	.	.
chr10	53597486	53597985	chr10	53414073	53414572	Asf1a|chr10:53414073-53414572	0.87418688267919	.	.
chr10	53629199	53629698	chr10	53397706	53398205	Mcm9|chr10:53397706-53398205	0.590577235049714	.	.
chr10	53629199	53629698	chr10	53745436	53745935	Mcm9|chr10:53745436-53745935	0.763698241103116	.	.
chr10	53629896	53630395	chr10	53641468	53641967	Mcm9|chr10:53641468-53641967	0.625715437722112	.	.
chr10	58497623	58498122	chr10	58601430	58601929	Ccdc138|chr10:58601430-58601929	0.524014895738365	.	.
chr10	58813051	58813550	chr10	58812094	58812593	Sh3rf3|chr10:58812094-58812593	0.59535924742015	.	.
chr10	59221544	59222043	chr10	59334817	59335316	Sept10|chr10:59334817-59335316	0.593729741404196	.	.
chr10	59221544	59222043	chr10	59334817	59335316	Sowahc|chr10:59334817-59335316	0.593729741404196	.	.
chr10	59879326	59879825	chr10	60120639	60121138	Dnajb12|chr10:60120639-60121138	0.555393725161285	.	.
chr10	60002334	60002833	chr10	59897556	59898055	Anapc16|chr10:59897556-59898055	0.637914266276779	.	.
chr10	60002334	60002833	chr10	59897556	59898055	Ascc1|chr10:59897556-59898055	0.637914266276779	.	.
chr10	60002334	60002833	chr10	60172910	60173409	Anapc16|chr10:60172910-60173409	0.634084220854537	.	.
chr10	60002334	60002833	chr10	60172910	60173409	Ascc1|chr10:60172910-60173409	0.634084220854537	.	.
chr10	60002852	60003351	chr10	59897556	59898055	Anapc16|chr10:59897556-59898055	0.702745604825729	.	.
chr10	60002852	60003351	chr10	59897556	59898055	Ascc1|chr10:59897556-59898055	0.702745604825729	.	.
chr10	60002852	60003351	chr10	60115485	60115984	Anapc16|chr10:60115485-60115984	0.631135437616031	.	.
chr10	60002852	60003351	chr10	60115485	60115984	Ascc1|chr10:60115485-60115984	0.631135437616031	.	.
chr10	60002852	60003351	chr10	60172910	60173409	Anapc16|chr10:60172910-60173409	0.621240946148741	.	.
chr10	60002852	60003351	chr10	60172910	60173409	Ascc1|chr10:60172910-60173409	0.621240946148741	.	.
chr10	60105854	60106353	chr10	59897556	59898055	Spock2|chr10:59897556-59898055	0.533391797843541	.	.
chr10	60105854	60106353	chr10	60115485	60115984	Spock2|chr10:60115485-60115984	0.764077096412683	.	.
chr10	60105854	60106353	chr10	60172910	60173409	Spock2|chr10:60172910-60173409	0.715974467631799	.	.
chr10	60277677	60278176	chr10	60115485	60115984	Psap|chr10:60115485-60115984	0.525317428938272	.	.
chr10	60277677	60278176	chr10	60172910	60173409	Psap|chr10:60172910-60173409	0.681627116498726	.	.
chr10	60831386	60831885	chr10	61068463	61068962	Unc5b|chr10:61068463-61068962	0.584508669959692	.	.
chr10	60831386	60831885	chr10	61116748	61117247	Unc5b|chr10:61116748-61117247	0.612898132060007	.	.
chr10	61147435	61147934	chr10	60779625	60780124	Sgpl1|chr10:60779625-60780124	0.820135467135267	.	.
chr10	61147435	61147934	chr10	61331014	61331513	Sgpl1|chr10:61331014-61331513	0.577266724910042	.	.
chr10	61475458	61475957	chr10	61331014	61331513	Lrrc20|chr10:61331014-61331513	0.521275276714129	.	.
chr10	61680030	61680529	chr10	61331014	61331513	1700022H01Rik|chr10:61331014-61331513	0.790079992816479	.	.
chr10	61680030	61680529	chr10	61331014	61331513	Sar1a|chr10:61331014-61331513	0.790079992816479	.	.
chr10	61680030	61680529	chr10	61815229	61815728	1700022H01Rik|chr10:61815229-61815728	0.554103959074774	.	.
chr10	61680030	61680529	chr10	61815229	61815728	Sar1a|chr10:61815229-61815728	0.554103959074774	.	.
chr10	62340040	62340539	chr10	62192668	62193167	Hk1os|chr10:62192668-62193167	0.603015828076507	.	.
chr10	62486629	62487128	chr10	62101434	62101933	Vps26a|chr10:62101434-62101933	0.557718148248714	.	.
chr10	62602590	62603089	chr10	62846898	62847397	Ddx21|chr10:62846898-62847397	0.684160569849433	.	.
chr10	62602590	62603089	chr10	62846898	62847397	Gm47257|chr10:62846898-62847397	0.684160569849433	.	.
chr10	62651098	62651597	chr10	62846898	62847397	Ddx50|chr10:62846898-62847397	0.759031198620679	.	.
chr10	62651098	62651597	chr10	62865210	62865709	Ddx50|chr10:62865210-62865709	0.688583987683028	.	.
chr10	62651098	62651597	chr10	62958956	62959455	Ddx50|chr10:62958956-62959455	0.603232520760177	.	.
chr10	62725538	62726037	chr10	62830770	62831269	Stox1|chr10:62830770-62831269	0.658465629177731	.	.
chr10	62792172	62792671	chr10	62830770	62831269	Ccar1|chr10:62830770-62831269	0.710894250656924	.	.
chr10	62792172	62792671	chr10	63122482	63122981	Ccar1|chr10:63122482-63122981	0.602555224151225	.	.
chr10	62919701	62920200	chr10	62865210	62865709	Slc25a16|chr10:62865210-62865709	0.606588765241926	.	.
chr10	62920395	62920894	chr10	62846898	62847397	Slc25a16|chr10:62846898-62847397	0.819896167960528	.	.
chr10	62920395	62920894	chr10	62865210	62865709	Slc25a16|chr10:62865210-62865709	0.834134921650275	.	.
chr10	62920395	62920894	chr10	62958956	62959455	Slc25a16|chr10:62958956-62959455	0.648458521196046	.	.
chr10	63243618	63244117	chr10	63308515	63309014	1700120B22Rik|chr10:63308515-63309014	0.557717974850156	.	.
chr10	63243618	63244117	chr10	63308515	63309014	Herc4|chr10:63308515-63309014	0.557717974850156	.	.
chr10	63382558	63383057	chr10	63338814	63339313	Dnajc12|chr10:63338814-63339313	0.519959749503032	.	.
chr10	64090014	64090513	chr10	63894583	63895082	Lrrtm3|chr10:63894583-63895082	0.560764969021328	.	.
chr10	64090014	64090513	chr10	64075936	64076435	Lrrtm3|chr10:64075936-64076435	0.749605557114313	.	.
chr10	64090014	64090513	chr10	64215607	64216106	Lrrtm3|chr10:64215607-64216106	0.555234450155885	.	.
chr10	67096187	67096686	chr10	67492035	67492534	Jmjd1c|chr10:67492035-67492534	0.619803258086986	.	.
chr10	67096187	67096686	chr10	67492035	67492534	Reep3|chr10:67492035-67492534	0.619803258086986	.	.
chr10	67548797	67549296	chr10	67537526	67538025	Ado|chr10:67537526-67538025	0.557919526916776	.	.
chr10	67548797	67549296	chr10	67918093	67918592	Ado|chr10:67918093-67918592	0.641728660436617	.	.
chr10	67912421	67912920	chr10	67910372	67910871	Zfp365|chr10:67910372-67910871	0.801478858576226	.	.
chr10	67979231	67979730	chr10	67864998	67865497	Rtkn2|chr10:67864998-67865497	0.634275327545172	.	.
chr10	69352755	69353254	chr10	69069635	69070134	Cdk1|chr10:69069635-69070134	0.663113769394983	.	.
chr10	69352755	69353254	chr10	69253926	69254425	Cdk1|chr10:69253926-69254425	0.553911454963612	.	.
chr10	69352755	69353254	chr10	69576955	69577454	Cdk1|chr10:69576955-69577454	0.59391860308194	.	.
chr10	69352755	69353254	chr10	69706257	69706756	Cdk1|chr10:69706257-69706756	0.662811177515059	.	.
chr10	69352755	69353254	chr10	69710733	69711232	Cdk1|chr10:69710733-69711232	0.573816441922221	.	.
chr10	70096855	70097354	chr10	69899734	69900233	Ccdc6|chr10:69899734-69900233	0.584475282063109	.	.
chr10	70096855	70097354	chr10	70098081	70098580	Ccdc6|chr10:70098081-70098580	0.834713375741578	.	.
chr10	70096855	70097354	chr10	70372681	70373180	Ccdc6|chr10:70372681-70373180	0.853261776791407	.	.
chr10	70440127	70440626	chr10	70103984	70104483	Fam13c|chr10:70103984-70104483	0.664796187055417	.	.
chr10	70814270	70814769	chr10	71114061	71114560	Gm48022|chr10:71114061-71114560	0.684016557962757	.	.
chr10	71285013	71285512	chr10	71114061	71114560	Ube2d1|chr10:71114061-71114560	0.652734392748123	.	.
chr10	71285013	71285512	chr10	71306112	71306611	Ube2d1|chr10:71306112-71306611	0.639194696715041	.	.
chr10	71347532	71348031	chr10	71380300	71380799	Ipmk|chr10:71380300-71380799	0.613377577020782	.	.
chr10	72654602	72655101	chr10	72484283	72484782	Zwint|chr10:72484283-72484782	0.549200659177938	.	.
chr10	75517195	75517694	chr10	75667316	75667815	Gucd1|chr10:75667316-75667815	0.67385450370197	.	.
chr10	75517195	75517694	chr10	75667316	75667815	Snrpd3|chr10:75667316-75667815	0.67385450370197	.	.
chr10	75517195	75517694	chr10	75743985	75744484	Gucd1|chr10:75743985-75744484	0.583911699697656	.	.
chr10	75517195	75517694	chr10	75743985	75744484	Snrpd3|chr10:75743985-75744484	0.583911699697656	.	.
chr10	75764120	75764619	chr10	75695082	75695581	Cabin1|chr10:75695082-75695581	0.710621273090539	.	.
chr10	75773277	75773776	chr10	75667316	75667815	Ddt|chr10:75667316-75667815	0.824604804378009	.	.
chr10	75773277	75773776	chr10	75743985	75744484	Ddt|chr10:75743985-75744484	0.915184879543705	.	.
chr10	75893088	75893587	chr10	75667316	75667815	Derl3|chr10:75667316-75667815	0.764218747395555	.	.
chr10	75893088	75893587	chr10	75743985	75744484	Derl3|chr10:75743985-75744484	0.694733904579623	.	.
chr10	75921379	75921878	chr10	75667316	75667815	Smarcb1|chr10:75667316-75667815	0.670487006852207	.	.
chr10	75921379	75921878	chr10	75743985	75744484	Smarcb1|chr10:75743985-75744484	0.570746070932098	.	.
chr10	75935571	75936070	chr10	75704087	75704586	Mmp11|chr10:75704087-75704586	0.658156627254132	.	.
chr10	75935571	75936070	chr10	75979374	75979873	Mmp11|chr10:75979374-75979873	0.595658561258974	.	.
chr10	76237626	76238125	chr10	75979374	75979873	Prmt2|chr10:75979374-75979873	0.608835126109677	.	.
chr10	76345090	76345589	chr10	76733248	76733747	Dip2a|chr10:76733248-76733747	0.528134412842714	.	.
chr10	76345090	76345589	chr10	76733248	76733747	Dip2a|chr10:76733248-76733747	0.528134412842715	.	.
chr10	76468680	76469179	chr10	76391682	76392181	Mcm3ap|chr10:76391682-76392181	0.555246103311034	.	.
chr10	76468680	76469179	chr10	76391682	76392181	Ybey|chr10:76391682-76392181	0.555246103311034	.	.
chr10	76468680	76469179	chr10	76733248	76733747	Mcm3ap|chr10:76733248-76733747	0.686505462654027	.	.
chr10	76468680	76469179	chr10	76733248	76733747	Ybey|chr10:76733248-76733747	0.686505462654027	.	.
chr10	77258974	77259473	chr10	77544793	77545292	Gm10941|chr10:77544793-77545292	0.551158697144746	.	.
chr10	77258974	77259473	chr10	77544793	77545292	Pofut2|chr10:77544793-77545292	0.551158697144746	.	.
chr10	77417987	77418486	chr10	77021332	77021831	Adarb1|chr10:77021332-77021831	0.788747408330237	.	.
chr10	77417987	77418486	chr10	77383017	77383516	Adarb1|chr10:77383017-77383516	0.667880213267301	.	.
chr10	77417987	77418486	chr10	77624446	77624945	Adarb1|chr10:77624446-77624945	0.709232364638883	.	.
chr10	77417987	77418486	chr10	77636493	77636992	Adarb1|chr10:77636493-77636992	0.562852583007288	.	.
chr10	77605769	77606268	chr10	77984634	77985133	Sumo3|chr10:77984634-77985133	0.769717045417095	.	.
chr10	77606279	77606778	chr10	77383017	77383516	Sumo3|chr10:77383017-77383516	0.530900534361336	.	.
chr10	77622031	77622530	chr10	77984634	77985133	Ube2g2|chr10:77984634-77985133	0.851435901183768	.	.
chr10	77978313	77978812	chr10	77984634	77985133	Cfap410|chr10:77984634-77985133	0.829807240166737	.	.
chr10	77978313	77978812	chr10	78001747	78002246	Cfap410|chr10:78001747-78002246	0.605262608025979	.	.
chr10	78009528	78010027	chr10	77984634	77985133	Pfkl|chr10:77984634-77985133	0.883643643805641	.	.
chr10	78009528	78010027	chr10	78001747	78002246	Pfkl|chr10:78001747-78002246	0.587938309289422	.	.
chr10	79668658	79669157	chr10	79840773	79841272	Tpgs1|chr10:79840773-79841272	0.52288817860428	.	.
chr10	79668658	79669157	chr10	79840773	79841272	Tpgs1|chr10:79840773-79841272	0.522888178604281	.	.
chr10	79681760	79682259	chr10	79595188	79595687	Cdc34|chr10:79595188-79595687	0.615992661108903	.	.
chr10	79681760	79682259	chr10	79780004	79780503	Cdc34|chr10:79780004-79780503	0.615310390689031	.	.
chr10	79681760	79682259	chr10	79840773	79841272	Cdc34|chr10:79840773-79841272	0.812826292784537	.	.
chr10	79704113	79704612	chr10	79780004	79780503	Bsg|chr10:79780004-79780503	0.629964038024069	.	.
chr10	79704113	79704612	chr10	79803556	79804055	Bsg|chr10:79803556-79804055	0.60781773195174	.	.
chr10	79717010	79717509	chr10	79780004	79780503	Hcn2|chr10:79780004-79780503	0.746570305226707	.	.
chr10	79717010	79717509	chr10	79840773	79841272	Hcn2|chr10:79840773-79841272	0.609888724672924	.	.
chr10	79717010	79717509	chr10	79840773	79841272	Hcn2|chr10:79840773-79841272	0.609888724672925	.	.
chr10	79766337	79766836	chr10	80159857	80160356	Rnf126|chr10:80159857-80160356	0.70631024711681	.	.
chr10	79793406	79793905	chr10	80149272	80149771	Palm|chr10:80149272-80149771	0.522336960095611	.	.
chr10	79854078	79854577	chr10	79595188	79595687	E130317F20Rik|chr10:79595188-79595687	0.566473210000656	.	.
chr10	79854078	79854577	chr10	79595188	79595687	Ptbp1|chr10:79595188-79595687	0.566473210000656	.	.
chr10	79854078	79854577	chr10	79840773	79841272	E130317F20Rik|chr10:79840773-79841272	0.793657146796388	.	.
chr10	79854078	79854577	chr10	79840773	79841272	Ptbp1|chr10:79840773-79841272	0.793657146796388	.	.
chr10	79854078	79854577	chr10	80053303	80053802	E130317F20Rik|chr10:80053303-80053802	0.782310492870113	.	.
chr10	79854078	79854577	chr10	80053303	80053802	Ptbp1|chr10:80053303-80053802	0.782310492870113	.	.
chr10	79854078	79854577	chr10	80142013	80142512	E130317F20Rik|chr10:80142013-80142512	0.722908457963495	.	.
chr10	79854078	79854577	chr10	80142013	80142512	Ptbp1|chr10:80142013-80142512	0.722908457963495	.	.
chr10	79926703	79927202	chr10	79595188	79595687	Arid3a|chr10:79595188-79595687	0.525621554627075	.	.
chr10	79926703	79927202	chr10	79780004	79780503	Arid3a|chr10:79780004-79780503	0.560051099338795	.	.
chr10	79926703	79927202	chr10	79840773	79841272	Arid3a|chr10:79840773-79841272	0.81458068470893	.	.
chr10	79926703	79927202	chr10	80053303	80053802	Arid3a|chr10:80053303-80053802	0.690731037409043	.	.
chr10	79926703	79927202	chr10	80142013	80142512	Arid3a|chr10:80142013-80142512	0.726054341191548	.	.
chr10	79959680	79960179	chr10	80149272	80149771	Wdr18|chr10:80149272-80149771	0.581391318268527	.	.
chr10	79984727	79985226	chr10	80149272	80149771	Tmem259|chr10:80149272-80149771	0.805985417022487	.	.
chr10	79984727	79985226	chr10	80167470	80167969	Tmem259|chr10:80167470-80167969	0.641313977937161	.	.
chr10	79996251	79996750	chr10	79780004	79780503	Abca7|chr10:79780004-79780503	0.518198669417019	.	.
chr10	79996251	79996750	chr10	79803556	79804055	Abca7|chr10:79803556-79804055	0.531991799175725	.	.
chr10	79996251	79996750	chr10	80149272	80149771	Abca7|chr10:80149272-80149771	0.618578418507921	.	.
chr10	79996251	79996750	chr10	80149272	80149771	Abca7|chr10:80149272-80149771	0.618578418507922	.	.
chr10	79996251	79996750	chr10	80167470	80167969	Abca7|chr10:80167470-80167969	0.622152652548971	.	.
chr10	80039610	80040109	chr10	80167470	80167969	Polr2e|chr10:80167470-80167969	0.542551307802206	.	.
chr10	80139151	80139650	chr10	79840773	79841272	Atp5d|chr10:79840773-79841272	0.684463744013801	.	.
chr10	80139151	80139650	chr10	80142013	80142512	Atp5d|chr10:80142013-80142512	0.778905536447362	.	.
chr10	80139151	80139650	chr10	80264751	80265250	Atp5d|chr10:80264751-80265250	0.67531197368227	.	.
chr10	80139151	80139650	chr10	80475205	80475704	Atp5d|chr10:80475205-80475704	0.549250687171752	.	.
chr10	80141214	80141713	chr10	79883618	79884117	Cbarp|chr10:79883618-79884117	0.533654375131659	.	.
chr10	80172665	80173164	chr10	79780004	79780503	1600002K03Rik|chr10:79780004-79780503	0.577780080062361	.	.
chr10	80172665	80173164	chr10	79840773	79841272	1600002K03Rik|chr10:79840773-79841272	0.75233131500187	.	.
chr10	80172665	80173164	chr10	80053303	80053802	1600002K03Rik|chr10:80053303-80053802	0.601764718853249	.	.
chr10	80172665	80173164	chr10	80142013	80142512	1600002K03Rik|chr10:80142013-80142512	0.609880718949086	.	.
chr10	80172665	80173164	chr10	80264751	80265250	1600002K03Rik|chr10:80264751-80265250	0.699454382594973	.	.
chr10	80172665	80173164	chr10	80475205	80475704	1600002K03Rik|chr10:80475205-80475704	0.522029842481644	.	.
chr10	80249168	80249667	chr10	80053303	80053802	Ndufs7|chr10:80053303-80053802	0.576916004051605	.	.
chr10	80249168	80249667	chr10	80167470	80167969	Ndufs7|chr10:80167470-80167969	0.680139250493804	.	.
chr10	80249168	80249667	chr10	80264751	80265250	Ndufs7|chr10:80264751-80265250	0.552770323000494	.	.
chr10	80260827	80261326	chr10	80264751	80265250	Dazap1|chr10:80264751-80265250	0.628968822842566	.	.
chr10	80260827	80261326	chr10	80264751	80265250	Gamt|chr10:80264751-80265250	0.628968822842566	.	.
chr10	80292185	80292684	chr10	80142013	80142512	Rps15|chr10:80142013-80142512	0.55193221845285	.	.
chr10	80292185	80292684	chr10	80142013	80142512	Rps15|chr10:80142013-80142512	0.551932218452851	.	.
chr10	80320339	80320838	chr10	80142013	80142512	2310011J03Rik|chr10:80142013-80142512	0.694357754969623	.	.
chr10	80372693	80373192	chr10	80053303	80053802	Gm15124|chr10:80053303-80053802	0.662230722314405	.	.
chr10	80372693	80373192	chr10	80142013	80142512	Gm15124|chr10:80142013-80142512	0.587491826546227	.	.
chr10	80372693	80373192	chr10	80142013	80142512	Gm15124|chr10:80142013-80142512	0.587491826546228	.	.
chr10	80372693	80373192	chr10	80167470	80167969	Gm15124|chr10:80167470-80167969	0.529732388772765	.	.
chr10	80372693	80373192	chr10	80264751	80265250	Gm15124|chr10:80264751-80265250	0.676210394114186	.	.
chr10	80372693	80373192	chr10	80475205	80475704	Gm15124|chr10:80475205-80475704	0.576240746712893	.	.
chr10	80372693	80373192	chr10	80475205	80475704	Gm15124|chr10:80475205-80475704	0.576240746712894	.	.
chr10	80387533	80388032	chr10	80142013	80142512	Mex3d|chr10:80142013-80142512	0.848949002688389	.	.
chr10	80398776	80399275	chr10	80142013	80142512	Mbd3|chr10:80142013-80142512	0.731767537888055	.	.
chr10	80398776	80399275	chr10	80264751	80265250	Mbd3|chr10:80264751-80265250	0.518120014404858	.	.
chr10	80398776	80399275	chr10	80475205	80475704	Mbd3|chr10:80475205-80475704	0.556154532931927	.	.
chr10	80399367	80399866	chr10	80053303	80053802	Mbd3|chr10:80053303-80053802	0.772115343571381	.	.
chr10	80399367	80399866	chr10	80142013	80142512	Mbd3|chr10:80142013-80142512	0.667685666716686	.	.
chr10	80399367	80399866	chr10	80167470	80167969	Mbd3|chr10:80167470-80167969	0.64754432513172	.	.
chr10	80399367	80399866	chr10	80264751	80265250	Mbd3|chr10:80264751-80265250	0.786682312163582	.	.
chr10	80399367	80399866	chr10	80475205	80475704	Mbd3|chr10:80475205-80475704	0.680530496734972	.	.
chr10	80406595	80407094	chr10	80676201	80676700	Uqcr11|chr10:80676201-80676700	0.676995373787959	.	.
chr10	80433205	80433704	chr10	80053303	80053802	Tcf3|chr10:80053303-80053802	0.567073064272913	.	.
chr10	80433205	80433704	chr10	80142013	80142512	Tcf3|chr10:80142013-80142512	0.690070732539265	.	.
chr10	80433205	80433704	chr10	80264751	80265250	Tcf3|chr10:80264751-80265250	0.606555495966306	.	.
chr10	80433205	80433704	chr10	80475205	80475704	Tcf3|chr10:80475205-80475704	0.571017875515685	.	.
chr10	80433784	80434283	chr10	80053303	80053802	Tcf3|chr10:80053303-80053802	0.554846738576072	.	.
chr10	80433784	80434283	chr10	80167470	80167969	Tcf3|chr10:80167470-80167969	0.820609620520449	.	.
chr10	80590198	80590697	chr10	80264751	80265250	Abhd17a|chr10:80264751-80265250	0.660459862426133	.	.
chr10	80590198	80590697	chr10	80264751	80265250	Gm29093|chr10:80264751-80265250	0.660459862426133	.	.
chr10	80602614	80603113	chr10	80475205	80475704	Adat3|chr10:80475205-80475704	0.531692553647176	.	.
chr10	80602614	80603113	chr10	80475205	80475704	Scamp4|chr10:80475205-80475704	0.531692553647176	.	.
chr10	80621853	80622352	chr10	80264751	80265250	Csnk1g2|chr10:80264751-80265250	0.598863667666652	.	.
chr10	80621853	80622352	chr10	80298753	80299252	Csnk1g2|chr10:80298753-80299252	0.634666967431603	.	.
chr10	80621853	80622352	chr10	80897823	80898322	Csnk1g2|chr10:80897823-80898322	0.625593686745255	.	.
chr10	80621853	80622352	chr10	80993190	80993689	Csnk1g2|chr10:80993190-80993689	0.617858448131076	.	.
chr10	80656327	80656826	chr10	80676201	80676700	Btbd2|chr10:80676201-80676700	0.559595268523408	.	.
chr10	80754853	80755352	chr10	81021528	81022027	Dot1l|chr10:81021528-81022027	0.534053604117225	.	.
chr10	80754853	80755352	chr10	81137227	81137726	Dot1l|chr10:81137227-81137726	0.598771341781508	.	.
chr10	80754853	80755352	chr10	81192202	81192701	Dot1l|chr10:81192202-81192701	0.5242708576644	.	.
chr10	80798353	80798852	chr10	80807167	80807666	Plekhj1|chr10:80807167-80807666	0.64980734265845	.	.
chr10	80798353	80798852	chr10	80807167	80807666	Plekhj1|chr10:80807167-80807666	0.649807342658451	.	.
chr10	80798353	80798852	chr10	80807167	80807666	Sf3a2|chr10:80807167-80807666	0.64980734265845	.	.
chr10	80798353	80798852	chr10	80807167	80807666	Sf3a2|chr10:80807167-80807666	0.649807342658451	.	.
chr10	80798353	80798852	chr10	81137227	81137726	Plekhj1|chr10:81137227-81137726	0.826194404502685	.	.
chr10	80798353	80798852	chr10	81137227	81137726	Sf3a2|chr10:81137227-81137726	0.826194404502685	.	.
chr10	80798353	80798852	chr10	81192202	81192701	Plekhj1|chr10:81192202-81192701	0.714227911926339	.	.
chr10	80798353	80798852	chr10	81192202	81192701	Sf3a2|chr10:81192202-81192701	0.714227911926339	.	.
chr10	80826143	80826642	chr10	80807167	80807666	Oaz1|chr10:80807167-80807666	0.6411286903215	.	.
chr10	80826143	80826642	chr10	81021528	81022027	Oaz1|chr10:81021528-81022027	0.690836485492553	.	.
chr10	80826143	80826642	chr10	81137227	81137726	Oaz1|chr10:81137227-81137726	0.729396686498913	.	.
chr10	80826143	80826642	chr10	81192202	81192701	Oaz1|chr10:81192202-81192701	0.736927981537064	.	.
chr10	80826780	80827279	chr10	80897823	80898322	Oaz1|chr10:80897823-80898322	0.517915064160571	.	.
chr10	80826780	80827279	chr10	81137227	81137726	Oaz1|chr10:81137227-81137726	0.716238759169536	.	.
chr10	80826780	80827279	chr10	81244521	81245020	Oaz1|chr10:81244521-81245020	0.625291414791235	.	.
chr10	80843833	80844332	chr10	80676201	80676700	Lingo3|chr10:80676201-80676700	0.682624536810556	.	.
chr10	80843833	80844332	chr10	81244521	81245020	Lingo3|chr10:81244521-81245020	0.541853522423882	.	.
chr10	80854995	80855494	chr10	81244521	81245020	Lsm7|chr10:81244521-81245020	0.713456667513714	.	.
chr10	80854995	80855494	chr10	81244521	81245020	Sppl2b|chr10:81244521-81245020	0.713456667513714	.	.
chr10	80918033	80918532	chr10	80676201	80676700	Lmnb2|chr10:80676201-80676700	0.531755892452704	.	.
chr10	80918033	80918532	chr10	81244521	81245020	Lmnb2|chr10:81244521-81245020	0.693810017517346	.	.
chr10	80929771	80930270	chr10	80807167	80807666	Gadd45b|chr10:80807167-80807666	0.672337171802857	.	.
chr10	80929771	80930270	chr10	81137227	81137726	Gadd45b|chr10:81137227-81137726	0.92052964052437	.	.
chr10	80929771	80930270	chr10	81192202	81192701	Gadd45b|chr10:81192202-81192701	0.72716294642018	.	.
chr10	81014811	81015310	chr10	80807167	80807666	Gng7|chr10:80807167-80807666	0.619486736717607	.	.
chr10	81014811	81015310	chr10	81021528	81022027	Gng7|chr10:81021528-81022027	0.721546919583749	.	.
chr10	81014811	81015310	chr10	81137227	81137726	Gng7|chr10:81137227-81137726	0.736752024772463	.	.
chr10	81014811	81015310	chr10	81192202	81192701	Gng7|chr10:81192202-81192701	0.721045209330289	.	.
chr10	81037087	81037586	chr10	80993190	80993689	Slc39a3|chr10:80993190-80993689	0.527448588985734	.	.
chr10	81037087	81037586	chr10	81244521	81245020	Slc39a3|chr10:81244521-81245020	0.765252098424635	.	.
chr10	81060133	81060632	chr10	80807167	80807666	Sgta|chr10:80807167-80807666	0.632773275248644	.	.
chr10	81060133	81060632	chr10	81021528	81022027	Sgta|chr10:81021528-81022027	0.601432280053774	.	.
chr10	81060133	81060632	chr10	81137227	81137726	Sgta|chr10:81137227-81137726	0.780332909090456	.	.
chr10	81060133	81060632	chr10	81192202	81192701	Sgta|chr10:81192202-81192701	0.71781884705378	.	.
chr10	81106248	81106747	chr10	80807167	80807666	Map2k2|chr10:80807167-80807666	0.585923872194848	.	.
chr10	81106248	81106747	chr10	80897823	80898322	Map2k2|chr10:80897823-80898322	0.521903647334094	.	.
chr10	81106248	81106747	chr10	81137227	81137726	Map2k2|chr10:81137227-81137726	0.845653526615064	.	.
chr10	81106248	81106747	chr10	81192202	81192701	Map2k2|chr10:81192202-81192701	0.624814447774303	.	.
chr10	81167584	81168083	chr10	81021528	81022027	Pias4|chr10:81021528-81022027	0.636733733742857	.	.
chr10	81182587	81183086	chr10	81137227	81137726	Dapk3|chr10:81137227-81137726	0.578626240599804	.	.
chr10	81182587	81183086	chr10	81192202	81192701	Dapk3|chr10:81192202-81192701	0.63309578183623	.	.
chr10	81320497	81320996	chr10	81137227	81137726	Cactin|chr10:81137227-81137726	0.93157189434459	.	.
chr10	81320497	81320996	chr10	81192202	81192701	Cactin|chr10:81192202-81192701	0.723358019502347	.	.
chr10	81378395	81378894	chr10	81137227	81137726	Fzr1|chr10:81137227-81137726	0.574972167717549	.	.
chr10	81481874	81482373	chr10	81137227	81137726	Celf5|chr10:81137227-81137726	0.739527301119765	.	.
chr10	81481874	81482373	chr10	81244521	81245020	Celf5|chr10:81244521-81245020	0.568639277966456	.	.
chr10	82985064	82985563	chr10	82698823	82699322	Chst11|chr10:82698823-82699322	0.699468292724836	.	.
chr10	82985064	82985563	chr10	83038113	83038612	Chst11|chr10:83038113-83038612	0.55563601885156	.	.
chr10	82985064	82985563	chr10	83242274	83242773	Chst11|chr10:83242274-83242773	0.590429259741127	.	.
chr10	83337299	83337798	chr10	83266619	83267118	Slc41a2|chr10:83266619-83267118	0.704806684831792	.	.
chr10	84576305	84576804	chr10	84358283	84358782	Tcp11l2|chr10:84358283-84358782	0.555951036790459	.	.
chr10	84576305	84576804	chr10	84364199	84364698	Tcp11l2|chr10:84364199-84364698	0.66956746966115	.	.
chr10	84576305	84576804	chr10	84646728	84647227	Tcp11l2|chr10:84646728-84647227	0.618380366057112	.	.
chr10	84622358	84622857	chr10	84364199	84364698	Gm17249|chr10:84364199-84364698	0.796577849868899	.	.
chr10	84622358	84622857	chr10	84364199	84364698	Polr3b|chr10:84364199-84364698	0.796577849868899	.	.
chr10	86021662	86022161	chr10	86064837	86065336	A230060F14Rik|chr10:86064837-86065336	0.536549929103295	.	.
chr10	86021662	86022161	chr10	86064837	86065336	Fbxo7|chr10:86064837-86065336	0.536549929103295	.	.
chr10	86705281	86705780	chr10	86992100	86992599	Hsp90b1|chr10:86992100-86992599	0.622041585357921	.	.
chr10	86705281	86705780	chr10	86992100	86992599	Ttc41|chr10:86992100-86992599	0.622041585357921	.	.
chr10	88146664	88147163	chr10	88008553	88009052	Nup37|chr10:88008553-88009052	0.518093484597066	.	.
chr10	88146664	88147163	chr10	88008553	88009052	Parpbp|chr10:88008553-88009052	0.518093484597066	.	.
chr10	88826571	88827070	chr10	89226129	89226628	Utp20|chr10:89226129-89226628	0.657804475472222	.	.
chr10	88826571	88827070	chr10	89226643	89227142	Utp20|chr10:89226643-89227142	0.558341513693697	.	.
chr10	88826571	88827070	chr10	89226643	89227142	Utp20|chr10:89226643-89227142	0.558341513693698	.	.
chr10	89685571	89686070	chr10	89995514	89996013	1500026H17Rik|chr10:89995514-89996013	0.552424341260215	.	.
chr10	89685571	89686070	chr10	89995514	89996013	Scyl2|chr10:89995514-89996013	0.552424341260215	.	.
chr10	89686076	89686575	chr10	89995514	89996013	1500026H17Rik|chr10:89995514-89996013	0.628654448420695	.	.
chr10	89686076	89686575	chr10	89995514	89996013	Scyl2|chr10:89995514-89996013	0.628654448420695	.	.
chr10	89744704	89745203	chr10	89995514	89996013	Uhrf1bp1l|chr10:89995514-89996013	0.802372287649903	.	.
chr10	90728693	90729192	chr10	90583047	90583546	Gm47591|chr10:90583047-90583546	0.610238294130104	.	.
chr10	90728693	90729192	chr10	90690088	90690587	Gm47591|chr10:90690088-90690587	0.592215458849211	.	.
chr10	90728693	90729192	chr10	90690088	90690587	Gm47591|chr10:90690088-90690587	0.592215458849212	.	.
chr10	91082684	91083183	chr10	90966753	90967252	Apaf1|chr10:90966753-90967252	0.80788337262115	.	.
chr10	91082684	91083183	chr10	90966753	90967252	Ikbip|chr10:90966753-90967252	0.80788337262115	.	.
chr10	91082684	91083183	chr10	90999850	91000349	Apaf1|chr10:90999850-91000349	0.775070130362353	.	.
chr10	91082684	91083183	chr10	90999850	91000349	Ikbip|chr10:90999850-91000349	0.775070130362353	.	.
chr10	91123779	91124278	chr10	90859835	90860334	Slc25a3|chr10:90859835-90860334	0.535820032458236	.	.
chr10	91181909	91182408	chr10	90859835	90860334	Tmpo|chr10:90859835-90860334	0.532420132876805	.	.
chr10	91181909	91182408	chr10	90859835	90860334	Tmpo|chr10:90859835-90860334	0.532420132876806	.	.
chr10	91181909	91182408	chr10	90873249	90873748	Tmpo|chr10:90873249-90873748	0.570940713684781	.	.
chr10	91181909	91182408	chr10	90941076	90941575	Tmpo|chr10:90941076-90941575	0.5177508585737	.	.
chr10	91181909	91182408	chr10	90956682	90957181	Tmpo|chr10:90956682-90957181	0.535955810495349	.	.
chr10	91181909	91182408	chr10	91171389	91171888	Tmpo|chr10:91171389-91171888	0.622613625459841	.	.
chr10	93160387	93160886	chr10	93036503	93037002	Cdk17|chr10:93036503-93037002	0.686352640994631	.	.
chr10	93160387	93160886	chr10	93471396	93471895	Cdk17|chr10:93471396-93471895	0.653924108452323	.	.
chr10	93589426	93589925	chr10	93274713	93275212	4933408J17Rik|chr10:93274713-93275212	0.681863232294158	.	.
chr10	93589426	93589925	chr10	93274713	93275212	Snrpf|chr10:93274713-93275212	0.681863232294158	.	.
chr10	94198747	94199246	chr10	93889551	93890050	Ndufa12|chr10:93889551-93890050	0.87452608649994	.	.
chr10	94198747	94199246	chr10	94343526	94344025	Ndufa12|chr10:94343526-94344025	0.693444001362957	.	.
chr10	94198747	94199246	chr10	94378423	94378922	Ndufa12|chr10:94378423-94378922	0.708295747870371	.	.
chr10	98914146	98914645	chr10	98648798	98649297	Atp2b1|chr10:98648798-98649297	0.706702956321715	.	.
chr10	98914146	98914645	chr10	98704454	98704953	Atp2b1|chr10:98704454-98704953	0.543401785696263	.	.
chr10	98914847	98915346	chr10	98619058	98619557	Atp2b1|chr10:98619058-98619557	0.591854243131442	.	.
chr10	98914847	98915346	chr10	98619058	98619557	Atp2b1|chr10:98619058-98619557	0.591854243131443	.	.
chr10	98914847	98915346	chr10	98648798	98649297	Atp2b1|chr10:98648798-98649297	0.58523012946475	.	.
chr10	99106866	99107365	chr10	98795201	98795700	Gm48768|chr10:98795201-98795700	0.55086265033358	.	.
chr10	99106866	99107365	chr10	98795201	98795700	Poc1b|chr10:98795201-98795700	0.55086265033358	.	.
chr10	99106866	99107365	chr10	98927405	98927904	Gm48768|chr10:98927405-98927904	0.661751933584018	.	.
chr10	99106866	99107365	chr10	98927405	98927904	Poc1b|chr10:98927405-98927904	0.661751933584018	.	.
chr10	99106866	99107365	chr10	99323235	99323734	Gm48768|chr10:99323235-99323734	0.576960555382674	.	.
chr10	99106866	99107365	chr10	99323235	99323734	Poc1b|chr10:99323235-99323734	0.576960555382674	.	.
chr10	99262970	99263469	chr10	99081441	99081940	Dusp6|chr10:99081441-99081940	0.683475194537199	.	.
chr10	99262970	99263469	chr10	99222713	99223212	Dusp6|chr10:99222713-99223212	0.688469396177158	.	.
chr10	99262970	99263469	chr10	99310207	99310706	Dusp6|chr10:99310207-99310706	0.610694650753797	.	.
chr10	99262970	99263469	chr10	99480528	99481027	Dusp6|chr10:99480528-99481027	0.534262742896231	.	.
chr10	99262970	99263469	chr10	99658820	99659319	Dusp6|chr10:99658820-99659319	0.742424502025446	.	.
chr10	100487126	100487625	chr10	100589041	100589540	Cep290|chr10:100589041-100589540	0.599844008005308	.	.
chr10	100487126	100487625	chr10	100589041	100589540	Tmtc3|chr10:100589041-100589540	0.599844008005308	.	.
chr10	105841096	105841595	chr10	106144287	106144786	Ccdc59|chr10:106144287-106144786	0.744924742116759	.	.
chr10	105841096	105841595	chr10	106144287	106144786	Mettl25|chr10:106144287-106144786	0.744924742116759	.	.
chr10	107271570	107272069	chr10	107294193	107294692	Lin7a|chr10:107294193-107294692	0.783971546702729	.	.
chr10	107271570	107272069	chr10	107323789	107324288	Lin7a|chr10:107323789-107324288	0.530389350243773	.	.
chr10	107271570	107272069	chr10	107499627	107500126	Lin7a|chr10:107499627-107500126	0.652270581844441	.	.
chr10	108161813	108162312	chr10	107818660	107819159	Ppp1r12a|chr10:107818660-107819159	0.540566105092673	.	.
chr10	108161813	108162312	chr10	108289996	108290495	Ppp1r12a|chr10:108289996-108290495	0.626973082819121	.	.
chr10	108161813	108162312	chr10	108300756	108301255	Ppp1r12a|chr10:108300756-108301255	0.67836729644746	.	.
chr10	110919959	110920458	chr10	111108712	111109211	Csrp2|chr10:111108712-111109211	0.54486694652755	.	.
chr10	111298357	111298856	chr10	111108712	111109211	Bbs10|chr10:111108712-111109211	0.571215351502704	.	.
chr10	111298357	111298856	chr10	111317938	111318437	Bbs10|chr10:111317938-111318437	0.83115105563433	.	.
chr10	111298357	111298856	chr10	111385566	111386065	Bbs10|chr10:111385566-111386065	0.736097700144953	.	.
chr10	111506260	111506759	chr10	111280183	111280682	Phlda1|chr10:111280183-111280682	0.547789803734294	.	.
chr10	111506260	111506759	chr10	111317938	111318437	Phlda1|chr10:111317938-111318437	0.64562803674612	.	.
chr10	111506260	111506759	chr10	111385566	111386065	Phlda1|chr10:111385566-111386065	0.620565292668872	.	.
chr10	111506260	111506759	chr10	111427338	111427837	Phlda1|chr10:111427338-111427837	0.520277308955238	.	.
chr10	111506260	111506759	chr10	111427338	111427837	Phlda1|chr10:111427338-111427837	0.520277308955239	.	.
chr10	115384626	115385125	chr10	115083558	115084057	Thap2|chr10:115083558-115084057	0.710915031172982	.	.
chr10	115384626	115385125	chr10	115083558	115084057	Zfc3h1|chr10:115083558-115084057	0.710915031172982	.	.
chr10	115384626	115385125	chr10	115660249	115660748	Thap2|chr10:115660249-115660748	0.572178442130669	.	.
chr10	115384626	115385125	chr10	115660249	115660748	Zfc3h1|chr10:115660249-115660748	0.572178442130669	.	.
chr10	116018133	116018632	chr10	116116294	116116793	Ptprr|chr10:116116294-116116793	0.522360152668879	.	.
chr10	116018133	116018632	chr10	116393745	116394244	Ptprr|chr10:116393745-116394244	0.69877077970038	.	.
chr10	116473410	116473909	chr10	116177084	116177583	Kcnmb4|chr10:116177084-116177583	0.667588144983569	.	.
chr10	116473410	116473909	chr10	116177084	116177583	Kcnmb4os2|chr10:116177084-116177583	0.667588144983569	.	.
chr10	116473410	116473909	chr10	116291110	116291609	Kcnmb4|chr10:116291110-116291609	0.533589690911513	.	.
chr10	116473410	116473909	chr10	116291110	116291609	Kcnmb4os2|chr10:116291110-116291609	0.533589690911513	.	.
chr10	116474199	116474698	chr10	116393745	116394244	Kcnmb4|chr10:116393745-116394244	0.561819765607121	.	.
chr10	116950206	116950705	chr10	116930995	116931494	4933412E12Rik|chr10:116930995-116931494	0.537447542941048	.	.
chr10	116950206	116950705	chr10	116930995	116931494	Rab3ip|chr10:116930995-116931494	0.537447542941048	.	.
chr10	117045665	117046164	chr10	117229786	117230285	Lrrc10|chr10:117229786-117230285	0.662708124587598	.	.
chr10	117045665	117046164	chr10	117446099	117446598	Lrrc10|chr10:117446099-117446598	0.746102280266302	.	.
chr10	117063108	117063607	chr10	117446099	117446598	Cct2|chr10:117446099-117446598	0.635505984319804	.	.
chr10	117148327	117148826	chr10	117446099	117446598	Frs2|chr10:117446099-117446598	0.586184149285159	.	.
chr10	117710064	117710563	chr10	117446099	117446598	Mdm2|chr10:117446099-117446598	0.610762052992742	.	.
chr10	117746155	117746654	chr10	117509013	117509512	Slc35e3|chr10:117509013-117509512	0.646190477712802	.	.
chr10	117746155	117746654	chr10	117603735	117604234	Slc35e3|chr10:117603735-117604234	0.639488137726507	.	.
chr10	117746155	117746654	chr10	117604266	117604765	Slc35e3|chr10:117604266-117604765	0.737480701743143	.	.
chr10	117746155	117746654	chr10	117916380	117916879	Slc35e3|chr10:117916380-117916879	0.617817347701325	.	.
chr10	117792609	117793108	chr10	117500387	117500886	Nup107|chr10:117500387-117500886	0.573908111671598	.	.
chr10	117792609	117793108	chr10	117509013	117509512	Nup107|chr10:117509013-117509512	0.67249985519907	.	.
chr10	117792609	117793108	chr10	117603735	117604234	Nup107|chr10:117603735-117604234	0.793171336964017	.	.
chr10	117792609	117793108	chr10	117604266	117604765	Nup107|chr10:117604266-117604765	0.628801791685187	.	.
chr10	117792609	117793108	chr10	117916380	117916879	Nup107|chr10:117916380-117916879	0.834834704253855	.	.
chr10	117792609	117793108	chr10	117916380	117916879	Nup107|chr10:117916380-117916879	0.834834704253856	.	.
chr10	117792609	117793108	chr10	117940936	117941435	Nup107|chr10:117940936-117941435	0.713627210200125	.	.
chr10	117845812	117846311	chr10	117572063	117572562	Rap1b|chr10:117572063-117572562	0.543001983490064	.	.
chr10	117845812	117846311	chr10	118043592	118044091	Rap1b|chr10:118043592-118044091	0.537715307434252	.	.
chr10	117845812	117846311	chr10	118043592	118044091	Rap1b|chr10:118043592-118044091	0.537715307434253	.	.
chr10	118141391	118141890	chr10	117916380	117916879	Mdm1|chr10:117916380-117916879	0.5457773715929	.	.
chr10	119111752	119112251	chr10	118956240	118956739	Gm47480|chr10:118956240-118956739	0.669585876741544	.	.
chr10	119240331	119240830	chr10	118868601	118869100	Cand1|chr10:118868601-118869100	0.683754355923827	.	.
chr10	119453212	119453711	chr10	119661656	119662155	Grip1|chr10:119661656-119662155	0.56045501924743	.	.
chr10	119453726	119454225	chr10	119615152	119615651	Grip1|chr10:119615152-119615651	0.636977481174927	.	.
chr10	119453726	119454225	chr10	119661656	119662155	Grip1|chr10:119661656-119662155	0.718440694240029	.	.
chr10	119761370	119761869	chr10	119818965	119819464	Grip1os2|chr10:119818965-119819464	0.564952445163082	.	.
chr10	121505183	121505682	chr10	121946051	121946550	Gm46204|chr10:121946051-121946550	0.659387120713991	.	.
chr10	121586575	121587074	chr10	121263199	121263698	Tbk1|chr10:121263199-121263698	0.782040238940859	.	.
chr10	121626329	121626828	chr10	121860114	121860613	Xpot|chr10:121860114-121860613	0.575387765530015	.	.
chr10	121626329	121626828	chr10	121886690	121887189	Xpot|chr10:121886690-121887189	0.647922006956791	.	.
chr10	121739673	121740172	chr10	121886690	121887189	BC048403|chr10:121886690-121887189	0.66083840399902	.	.
chr10	122097114	122097613	chr10	121860114	121860613	Rxylt1|chr10:121860114-121860613	0.58350298370671	.	.
chr10	122097114	122097613	chr10	121886690	121887189	Rxylt1|chr10:121886690-121887189	0.874186650756625	.	.
chr10	122569309	122569808	chr10	122808085	122808584	A130077B15Rik|chr10:122808085-122808584	0.667273314869166	.	.
chr10	122569309	122569808	chr10	122851790	122852289	A130077B15Rik|chr10:122851790-122852289	0.79997364529553	.	.
chr10	122569309	122569808	chr10	122896419	122896918	A130077B15Rik|chr10:122896419-122896918	0.538512254748962	.	.
chr10	122569309	122569808	chr10	122953584	122954083	A130077B15Rik|chr10:122953584-122954083	0.539529950317019	.	.
chr10	123076214	123076713	chr10	123144199	123144698	Mon2|chr10:123144199-123144698	0.694935597507609	.	.
chr10	125389021	125389520	chr10	125152894	125153393	Slc16a7|chr10:125152894-125153393	0.556710359206198	.	.
chr10	126901130	126901629	chr10	126815601	126816100	Atp23|chr10:126815601-126816100	0.687632327781379	.	.
chr10	126957144	126957643	chr10	126956613	126957112	Gm49335|chr10:126956613-126957112	0.922179230298353	.	.
chr10	126957144	126957643	chr10	127188571	127189070	Gm49335|chr10:127188571-127189070	0.732835473095225	.	.
chr10	126978303	126978802	chr10	126814915	126815414	Ctdsp2|chr10:126814915-126815414	0.551739340714242	.	.
chr10	126978303	126978802	chr10	126928205	126928704	Ctdsp2|chr10:126928205-126928704	0.592140542852451	.	.
chr10	126978303	126978802	chr10	127177568	127178067	Ctdsp2|chr10:127177568-127178067	0.584703283361446	.	.
chr10	126978303	126978802	chr10	127188571	127189070	Ctdsp2|chr10:127188571-127189070	0.60608402271713	.	.
chr10	127030601	127031100	chr10	126956613	126957112	Tsfm|chr10:126956613-126957112	0.734494527311122	.	.
chr10	127030601	127031100	chr10	127188571	127189070	Tsfm|chr10:127188571-127189070	0.617774689162237	.	.
chr10	127063299	127063798	chr10	127188571	127189070	Cdk4|chr10:127188571-127189070	0.592372584498041	.	.
chr10	127121077	127121576	chr10	126814915	126815414	Os9|chr10:126814915-126815414	0.70641066411492	.	.
chr10	127121077	127121576	chr10	126928205	126928704	Os9|chr10:126928205-126928704	0.544987583444366	.	.
chr10	127121077	127121576	chr10	127177568	127178067	Os9|chr10:127177568-127178067	0.574511548407556	.	.
chr10	127262910	127263409	chr10	127511500	127511999	Kif5a|chr10:127511500-127511999	0.58073165385306	.	.
chr10	127311513	127312012	chr10	127511500	127511999	Mars|chr10:127511500-127511999	0.71953406497496	.	.
chr10	127380330	127380829	chr10	127511500	127511999	R3hdm2|chr10:127511500-127511999	0.536540071965182	.	.
chr10	128548928	128549427	chr10	128867929	128868428	Rpl41|chr10:128867929-128868428	0.830350455743339	.	.
chr10	128673679	128674178	chr10	128867929	128868428	Suox|chr10:128867929-128868428	0.593881020694899	.	.
chr11	3202390	3202889	chr11	3289935	3290434	Eif4enif1|chr11:3289935-3290434	0.573157444272958	.	.
chr11	3266213	3266712	chr11	3289935	3290434	Drg1|chr11:3289935-3290434	0.558554713763976	.	.
chr11	3266213	3266712	chr11	3539001	3539500	Drg1|chr11:3539001-3539500	0.519077518415782	.	.
chr11	3266213	3266712	chr11	3741255	3741754	Drg1|chr11:3741255-3741754	0.560686799538973	.	.
chr11	3504555	3505054	chr11	3289935	3290434	Inpp5j|chr11:3289935-3290434	0.664539759129167	.	.
chr11	3514597	3515096	chr11	3767982	3768481	Selenom|chr11:3767982-3768481	0.669022732999988	.	.
chr11	4135417	4135916	chr11	4027472	4027971	Rnf215|chr11:4027472-4027971	0.585932217865075	.	.
chr11	4594654	4595153	chr11	4720821	4721320	Mtmr3|chr11:4720821-4721320	0.675069881619836	.	.
chr11	4594654	4595153	chr11	4821442	4821941	Mtmr3|chr11:4821442-4821941	0.649403981760478	.	.
chr11	4947019	4947518	chr11	5061708	5062207	Nefh|chr11:5061708-5062207	0.852274648463376	.	.
chr11	5098570	5099069	chr11	5273511	5274010	Ewsr1|chr11:5273511-5274010	0.603203547302445	.	.
chr11	5098570	5099069	chr11	5273511	5274010	Rhbdd3|chr11:5273511-5274010	0.603203547302445	.	.
chr11	5261501	5262000	chr11	5061708	5062207	Kremen1|chr11:5061708-5062207	0.76024879411823	.	.
chr11	5261501	5262000	chr11	5707491	5707990	Kremen1|chr11:5707491-5707990	0.63001062794366	.	.
chr11	5261501	5262000	chr11	5740921	5741420	Kremen1|chr11:5740921-5741420	0.526812263639755	.	.
chr11	5444680	5445179	chr11	5061708	5062207	Znrf3|chr11:5061708-5062207	0.826283452180374	.	.
chr11	5444680	5445179	chr11	5740921	5741420	Znrf3|chr11:5740921-5741420	0.714679360000621	.	.
chr11	5762152	5762651	chr11	5740921	5741420	Urgcp|chr11:5740921-5741420	0.563403300173401	.	.
chr11	5762152	5762651	chr11	6109895	6110394	Urgcp|chr11:6109895-6110394	0.602824819052489	.	.
chr11	6274682	6275181	chr11	6406154	6406653	Tmed4|chr11:6406154-6406653	0.592896410714481	.	.
chr11	6291660	6292159	chr11	6406154	6406653	Ogdh|chr11:6406154-6406653	0.635542107951526	.	.
chr11	6416022	6416521	chr11	6000282	6000781	Ppia|chr11:6000282-6000781	0.597982084760544	.	.
chr11	6444307	6444806	chr11	6109895	6110394	H2afv|chr11:6109895-6110394	0.714467632243687	.	.
chr11	6605844	6606343	chr11	6406154	6406653	Nacad|chr11:6406154-6406653	0.667844313873039	.	.
chr11	11808722	11809221	chr11	12026095	12026594	Fignl1|chr11:12026095-12026594	0.560420000177779	.	.
chr11	16951015	16951514	chr11	16596983	16597482	Eldr|chr11:16596983-16597482	0.622485236038018	.	.
chr11	16951015	16951514	chr11	16596983	16597482	Eldr|chr11:16596983-16597482	0.622485236038019	.	.
chr11	16951015	16951514	chr11	16596983	16597482	Fbxo48|chr11:16596983-16597482	0.622485236038018	.	.
chr11	16951015	16951514	chr11	16596983	16597482	Fbxo48|chr11:16596983-16597482	0.622485236038019	.	.
chr11	17052106	17052605	chr11	17007548	17008047	Cnrip1|chr11:17007548-17008047	0.561771937589002	.	.
chr11	17052106	17052605	chr11	17007548	17008047	Plek|chr11:17007548-17008047	0.561771937589002	.	.
chr11	19924013	19924512	chr11	19899587	19900086	Spred2|chr11:19899587-19900086	0.688780418351394	.	.
chr11	19924574	19925073	chr11	19920034	19920533	Spred2|chr11:19920034-19920533	0.522298914701338	.	.
chr11	19924574	19925073	chr11	19925308	19925807	Spred2|chr11:19925308-19925807	0.661624019563626	.	.
chr11	19924574	19925073	chr11	20011628	20012127	Spred2|chr11:20011628-20012127	0.610963789106989	.	.
chr11	19924574	19925073	chr11	20043103	20043602	Spred2|chr11:20043103-20043602	0.734340108360532	.	.
chr11	19924574	19925073	chr11	20072105	20072604	Spred2|chr11:20072105-20072604	0.654586778263067	.	.
chr11	20112677	20113176	chr11	20011628	20012127	Actr2|chr11:20011628-20012127	0.60350837780499	.	.
chr11	20112677	20113176	chr11	20304919	20305418	Actr2|chr11:20304919-20305418	0.683038677758273	.	.
chr11	20112677	20113176	chr11	20304919	20305418	Actr2|chr11:20304919-20305418	0.683038677758274	.	.
chr11	20249230	20249729	chr11	19920034	19920533	Cep68|chr11:19920034-19920533	0.524631041338833	.	.
chr11	20249230	20249729	chr11	20038677	20039176	Cep68|chr11:20038677-20039176	0.552386176960428	.	.
chr11	20542743	20543242	chr11	20304919	20305418	Sertad2|chr11:20304919-20305418	0.661420335135328	.	.
chr11	20740870	20741369	chr11	20445850	20446349	Aftph|chr11:20445850-20446349	0.599037923140848	.	.
chr11	20740870	20741369	chr11	20454941	20455440	Aftph|chr11:20454941-20455440	0.538335590809976	.	.
chr11	20740870	20741369	chr11	20987655	20988154	Aftph|chr11:20987655-20988154	0.658458137200734	.	.
chr11	20741392	20741891	chr11	20445850	20446349	Aftph|chr11:20445850-20446349	0.712248396171747	.	.
chr11	20741392	20741891	chr11	20987655	20988154	Aftph|chr11:20987655-20988154	0.716026864300775	.	.
chr11	20830845	20831344	chr11	20987655	20988154	Gm12037|chr11:20987655-20988154	0.573292883861905	.	.
chr11	20830845	20831344	chr11	20987655	20988154	Lgalsl|chr11:20987655-20988154	0.573292883861905	.	.
chr11	22512298	22512797	chr11	22286837	22287336	Tmem17|chr11:22286837-22287336	0.821917673390068	.	.
chr11	22512298	22512797	chr11	22778090	22778589	Tmem17|chr11:22778090-22778589	0.650430577252601	.	.
chr11	22981990	22982489	chr11	22778090	22778589	Commd1|chr11:22778090-22778589	0.572621265020287	.	.
chr11	23633475	23633974	chr11	23682305	23682804	0610010F05Rik|chr11:23682305-23682804	0.54441497851444	.	.
chr11	23895039	23895538	chr11	24062762	24063261	Gm12061|chr11:24062762-24063261	0.518476143844899	.	.
chr11	23895039	23895538	chr11	24062762	24063261	Papolg|chr11:24062762-24063261	0.518476143844899	.	.
chr11	24076250	24076749	chr11	24062762	24063261	Gm12063|chr11:24062762-24063261	0.520850114966785	.	.
chr11	26210094	26210593	chr11	26073822	26074321	5730522E02Rik|chr11:26073822-26074321	0.593754151156759	.	.
chr11	29373366	29373865	chr11	29747285	29747784	Ccdc88a|chr11:29747285-29747784	0.668225031068592	.	.
chr11	29526171	29526670	chr11	29777836	29778335	Mtif2|chr11:29777836-29778335	0.631451432179436	.	.
chr11	29547417	29547916	chr11	29777836	29778335	Clhc1|chr11:29777836-29778335	0.751138746014537	.	.
chr11	29547417	29547916	chr11	29777836	29778335	Rps27a|chr11:29777836-29778335	0.751138746014537	.	.
chr11	29547982	29548481	chr11	29766177	29766676	Clhc1|chr11:29766177-29766676	0.640194481965273	.	.
chr11	29547982	29548481	chr11	29766177	29766676	Clhc1|chr11:29766177-29766676	0.640194481965274	.	.
chr11	29547982	29548481	chr11	29766177	29766676	Rps27a|chr11:29766177-29766676	0.640194481965273	.	.
chr11	29547982	29548481	chr11	29766177	29766676	Rps27a|chr11:29766177-29766676	0.640194481965274	.	.
chr11	29692664	29693163	chr11	29638833	29639332	Rtn4|chr11:29638833-29639332	0.821801425882067	.	.
chr11	29692664	29693163	chr11	29795062	29795561	Rtn4|chr11:29795062-29795561	0.683982196522012	.	.
chr11	29824450	29824949	chr11	29747285	29747784	4931440F15Rik|chr11:29747285-29747784	0.637826665489462	.	.
chr11	29824450	29824949	chr11	29984871	29985370	4931440F15Rik|chr11:29984871-29985370	0.652231610589013	.	.
chr11	30025915	30026414	chr11	29777836	29778335	Eml6|chr11:29777836-29778335	0.576560227763703	.	.
chr11	30471695	30472194	chr11	30433208	30433707	4930505A04Rik|chr11:30433208-30433707	0.56444523562862	.	.
chr11	30885150	30885649	chr11	30888059	30888558	Asb3|chr11:30888059-30888558	0.759520418992294	.	.
chr11	30885150	30885649	chr11	30888059	30888558	Gpr75|chr11:30888059-30888558	0.759520418992294	.	.
chr11	32000129	32000628	chr11	32061897	32062396	Nsg2|chr11:32061897-32062396	0.680713169042656	.	.
chr11	32267425	32267924	chr11	32162109	32162608	Nprl3|chr11:32162109-32162608	0.561013528179899	.	.
chr11	32267425	32267924	chr11	32324574	32325073	Nprl3|chr11:32324574-32325073	0.655073975715577	.	.
chr11	32454804	32455303	chr11	32087314	32087813	Ubtd2|chr11:32087314-32087813	0.693939970542067	.	.
chr11	32454804	32455303	chr11	32127314	32127813	Ubtd2|chr11:32127314-32127813	0.525470628791236	.	.
chr11	32454804	32455303	chr11	32127314	32127813	Ubtd2|chr11:32127314-32127813	0.525470628791237	.	.
chr11	32532947	32533446	chr11	32649758	32650257	Stk10|chr11:32649758-32650257	0.646002988445576	.	.
chr11	32642247	32642746	chr11	32649758	32650257	Fbxw11|chr11:32649758-32650257	0.743412079281257	.	.
chr11	32642247	32642746	chr11	32751987	32752486	Fbxw11|chr11:32751987-32752486	0.717626630117387	.	.
chr11	32642247	32642746	chr11	32777948	32778447	Fbxw11|chr11:32777948-32778447	0.701743574752575	.	.
chr11	32642792	32643291	chr11	32517227	32517726	Fbxw11|chr11:32517227-32517726	0.818587405500111	.	.
chr11	33513514	33514013	chr11	33627309	33627808	Ranbp17|chr11:33627309-33627808	0.710865194966562	.	.
chr11	33513514	33514013	chr11	33701210	33701709	Ranbp17|chr11:33701210-33701709	0.822709413844733	.	.
chr11	35120783	35121282	chr11	35261570	35262069	Slit3|chr11:35261570-35262069	0.677705518852407	.	.
chr11	35769204	35769703	chr11	35679888	35680387	Pank3|chr11:35679888-35680387	0.692861552353785	.	.
chr11	35798359	35798858	chr11	35679888	35680387	Fbll1|chr11:35679888-35680387	0.674304152592827	.	.
chr11	37235651	37236150	chr11	37222031	37222530	Tenm2|chr11:37222031-37222530	0.569620104687103	.	.
chr11	40733291	40733790	chr11	40552031	40552530	Hmmr|chr11:40552031-40552530	0.758431001663214	.	.
chr11	40733291	40733790	chr11	40552031	40552530	Nudcd2|chr11:40552031-40552530	0.758431001663214	.	.
chr11	40733291	40733790	chr11	40601442	40601941	Hmmr|chr11:40601442-40601941	0.550256464947161	.	.
chr11	40733291	40733790	chr11	40601442	40601941	Nudcd2|chr11:40601442-40601941	0.550256464947161	.	.
chr11	40733291	40733790	chr11	40692427	40692926	Hmmr|chr11:40692427-40692926	0.824992537007484	.	.
chr11	40733291	40733790	chr11	40692427	40692926	Nudcd2|chr11:40692427-40692926	0.824992537007484	.	.
chr11	42182046	42182545	chr11	42222382	42222881	Gabra1|chr11:42222382-42222881	0.754379924215558	.	.
chr11	42182046	42182545	chr11	42464022	42464521	Gabra1|chr11:42464022-42464521	0.746125961052925	.	.
chr11	43385243	43385742	chr11	43313933	43314432	Gm12148|chr11:43313933-43314432	0.782704573879861	.	.
chr11	43385243	43385742	chr11	43404303	43404802	Gm12148|chr11:43404303-43404802	0.51831839395639	.	.
chr11	43425980	43426479	chr11	43313933	43314432	Pttg1|chr11:43313933-43314432	0.517319284085289	.	.
chr11	43425980	43426479	chr11	43404303	43404802	Pttg1|chr11:43404303-43404802	0.728959574449778	.	.
chr11	43682467	43682966	chr11	43313933	43314432	Pwwp2a|chr11:43313933-43314432	0.717102804795101	.	.
chr11	43682467	43682966	chr11	43404303	43404802	Pwwp2a|chr11:43404303-43404802	0.532377875756574	.	.
chr11	43682467	43682966	chr11	43766780	43767279	Pwwp2a|chr11:43766780-43767279	0.723200588127323	.	.
chr11	46235226	46235725	chr11	45869803	45870302	Fndc9|chr11:45869803-45870302	0.618839399443848	.	.
chr11	46235226	46235725	chr11	45926729	45927228	Fndc9|chr11:45926729-45927228	0.671107520546275	.	.
chr11	46312118	46312617	chr11	46113786	46114285	Cyfip2|chr11:46113786-46114285	0.584652335385764	.	.
chr11	46312118	46312617	chr11	46114295	46114794	Cyfip2|chr11:46114295-46114794	0.602395890209999	.	.
chr11	46312118	46312617	chr11	46620041	46620540	Cyfip2|chr11:46620041-46620540	0.617650865464979	.	.
chr11	46436683	46437182	chr11	46113786	46114285	Med7|chr11:46113786-46114285	0.574814889957622	.	.
chr11	46436683	46437182	chr11	46114295	46114794	Med7|chr11:46114295-46114794	0.600728222077492	.	.
chr11	46436683	46437182	chr11	46620679	46621178	Med7|chr11:46620679-46621178	0.552776718524006	.	.
chr11	46543822	46544321	chr11	46548947	46549446	Gm12171|chr11:46548947-46549446	0.62201358576836	.	.
chr11	46543822	46544321	chr11	46620679	46621178	Gm12171|chr11:46620679-46621178	0.542883895002122	.	.
chr11	46543822	46544321	chr11	46675673	46676172	Gm12171|chr11:46675673-46676172	0.558000690614648	.	.
chr11	47988620	47989119	chr11	47764070	47764569	Sgcd|chr11:47764070-47764569	0.580667719971077	.	.
chr11	49712561	49713060	chr11	49945630	49946129	Cnot6|chr11:49945630-49946129	0.737226208004824	.	.
chr11	49793905	49794404	chr11	49652685	49653184	Gfpt2|chr11:49652685-49653184	0.657635980572474	.	.
chr11	49793905	49794404	chr11	49927151	49927650	Gfpt2|chr11:49927151-49927650	0.742284135035839	.	.
chr11	49901955	49902454	chr11	49934309	49934808	Rasgef1c|chr11:49934309-49934808	0.655730210911438	.	.
chr11	49901955	49902454	chr11	49955731	49956230	Rasgef1c|chr11:49955731-49956230	0.651209593481015	.	.
chr11	50024486	50024985	chr11	49927151	49927650	Rnf130|chr11:49927151-49927650	0.595099668312919	.	.
chr11	50025016	50025515	chr11	50253981	50254480	Rnf130|chr11:50253981-50254480	0.531546767798348	.	.
chr11	50174553	50175052	chr11	49896066	49896565	Mrnip|chr11:49896066-49896565	0.578071678636417	.	.
chr11	50174553	50175052	chr11	49945630	49946129	Mrnip|chr11:49945630-49946129	0.546580110705326	.	.
chr11	50174553	50175052	chr11	50441534	50442033	Mrnip|chr11:50441534-50442033	0.642626342633975	.	.
chr11	50174553	50175052	chr11	50457385	50457884	Mrnip|chr11:50457385-50457884	0.640178784682684	.	.
chr11	50174553	50175052	chr11	50471976	50472475	Mrnip|chr11:50471976-50472475	0.758135466412828	.	.
chr11	50210588	50211087	chr11	49945630	49946129	Mgat4b|chr11:49945630-49946129	0.785878118754314	.	.
chr11	50210588	50211087	chr11	49945630	49946129	Sqstm1|chr11:49945630-49946129	0.785878118754314	.	.
chr11	50210588	50211087	chr11	50359542	50360041	Mgat4b|chr11:50359542-50360041	0.611758036871037	.	.
chr11	50210588	50211087	chr11	50359542	50360041	Sqstm1|chr11:50359542-50360041	0.611758036871037	.	.
chr11	50210588	50211087	chr11	50441534	50442033	Mgat4b|chr11:50441534-50442033	0.825154527884053	.	.
chr11	50210588	50211087	chr11	50441534	50442033	Sqstm1|chr11:50441534-50442033	0.825154527884053	.	.
chr11	50210588	50211087	chr11	50457385	50457884	Mgat4b|chr11:50457385-50457884	0.709962756100742	.	.
chr11	50210588	50211087	chr11	50457385	50457884	Sqstm1|chr11:50457385-50457884	0.709962756100742	.	.
chr11	50210588	50211087	chr11	50471976	50472475	Mgat4b|chr11:50471976-50472475	0.82701753976308	.	.
chr11	50210588	50211087	chr11	50471976	50472475	Sqstm1|chr11:50471976-50472475	0.82701753976308	.	.
chr11	50211160	50211659	chr11	50471976	50472475	Mgat4b|chr11:50471976-50472475	0.549645169648451	.	.
chr11	50211160	50211659	chr11	50471976	50472475	Sqstm1|chr11:50471976-50472475	0.549645169648451	.	.
chr11	50236581	50237080	chr11	49896066	49896565	Gm26542|chr11:49896066-49896565	0.579778642957999	.	.
chr11	50236581	50237080	chr11	49945630	49946129	Gm26542|chr11:49945630-49946129	0.561576859977188	.	.
chr11	50236581	50237080	chr11	50441534	50442033	Gm26542|chr11:50441534-50442033	0.681625508468196	.	.
chr11	50236581	50237080	chr11	50441534	50442033	Gm26542|chr11:50441534-50442033	0.681625508468197	.	.
chr11	50236581	50237080	chr11	50457385	50457884	Gm26542|chr11:50457385-50457884	0.650300149975556	.	.
chr11	50236581	50237080	chr11	50471976	50472475	Gm26542|chr11:50471976-50472475	0.82752676297612	.	.
chr11	50325563	50326062	chr11	50359542	50360041	Canx|chr11:50359542-50360041	0.664700826852006	.	.
chr11	50325563	50326062	chr11	50441534	50442033	Canx|chr11:50441534-50442033	0.843215494313621	.	.
chr11	50325563	50326062	chr11	50457385	50457884	Canx|chr11:50457385-50457884	0.78280805860409	.	.
chr11	50325563	50326062	chr11	50471976	50472475	Canx|chr11:50471976-50472475	0.708766501738682	.	.
chr11	50325563	50326062	chr11	50477125	50477624	Canx|chr11:50477125-50477624	0.597166441301307	.	.
chr11	50325563	50326062	chr11	50527906	50528405	Canx|chr11:50527906-50528405	0.521753561129207	.	.
chr11	50377343	50377842	chr11	50591042	50591541	Hnrnph1|chr11:50591042-50591541	0.524650341208539	.	.
chr11	50430591	50431090	chr11	50441534	50442033	Rufy1|chr11:50441534-50442033	0.725567025043247	.	.
chr11	50430591	50431090	chr11	50457385	50457884	Rufy1|chr11:50457385-50457884	0.754627862252509	.	.
chr11	50430591	50431090	chr11	50471976	50472475	Rufy1|chr11:50471976-50472475	0.696124984127988	.	.
chr11	50430591	50431090	chr11	50527906	50528405	Rufy1|chr11:50527906-50528405	0.579777614588248	.	.
chr11	50601732	50602231	chr11	50441534	50442033	Adamts2|chr11:50441534-50442033	0.637372044885331	.	.
chr11	50601732	50602231	chr11	50441534	50442033	Gm12198|chr11:50441534-50442033	0.637372044885331	.	.
chr11	50601732	50602231	chr11	50457385	50457884	Adamts2|chr11:50457385-50457884	0.612425320710145	.	.
chr11	50601732	50602231	chr11	50457385	50457884	Gm12198|chr11:50457385-50457884	0.612425320710145	.	.
chr11	50601732	50602231	chr11	50471976	50472475	Adamts2|chr11:50471976-50472475	0.753965893352304	.	.
chr11	50601732	50602231	chr11	50471976	50472475	Gm12198|chr11:50471976-50472475	0.753965893352304	.	.
chr11	50601732	50602231	chr11	50527906	50528405	Adamts2|chr11:50527906-50528405	0.691217596045537	.	.
chr11	50601732	50602231	chr11	50527906	50528405	Gm12198|chr11:50527906-50528405	0.691217596045537	.	.
chr11	50915869	50916368	chr11	50527906	50528405	Zfp2|chr11:50527906-50528405	0.758262977887969	.	.
chr11	50915869	50916368	chr11	51232524	51233023	Zfp2|chr11:51232524-51233023	0.612955315949873	.	.
chr11	50930921	50931420	chr11	50527906	50528405	Zfp354b|chr11:50527906-50528405	0.524769780417548	.	.
chr11	50930921	50931420	chr11	51232524	51233023	Zfp354b|chr11:51232524-51233023	0.62838851358382	.	.
chr11	51058989	51059488	chr11	51337503	51338002	Zfp354a|chr11:51337503-51338002	0.574620340318484	.	.
chr11	51058989	51059488	chr11	51342728	51343227	Zfp354a|chr11:51342728-51343227	0.523933534660951	.	.
chr11	51262855	51263354	chr11	51232524	51233023	BC049762|chr11:51232524-51233023	0.720967798704452	.	.
chr11	51262855	51263354	chr11	51467791	51468290	BC049762|chr11:51467791-51468290	0.638194531649267	.	.
chr11	51262855	51263354	chr11	51502268	51502767	BC049762|chr11:51502268-51502767	0.856534146202038	.	.
chr11	51289688	51290187	chr11	51318423	51318922	Col23a1|chr11:51318423-51318922	0.519142877318467	.	.
chr11	51583993	51584492	chr11	51318423	51318922	Phykpl|chr11:51318423-51318922	0.608871778109504	.	.
chr11	51583993	51584492	chr11	51502268	51502767	Phykpl|chr11:51502268-51502767	0.573026243154919	.	.
chr11	51606706	51607205	chr11	51756283	51756782	Hnrnpab|chr11:51756283-51756782	0.521386340353314	.	.
chr11	51619481	51619980	chr11	51467791	51468290	Nhp2|chr11:51467791-51468290	0.607160318990035	.	.
chr11	51619481	51619980	chr11	51502268	51502767	Nhp2|chr11:51502268-51502767	0.782142499483001	.	.
chr11	51619481	51619980	chr11	51539560	51540059	Nhp2|chr11:51539560-51540059	0.545106556787327	.	.
chr11	51619481	51619980	chr11	51756283	51756782	Nhp2|chr11:51756283-51756782	0.715730935467388	.	.
chr11	51688541	51689040	chr11	51380994	51381493	0610009B22Rik|chr11:51380994-51381493	0.58852173065987	.	.
chr11	51856924	51857423	chr11	51623558	51624057	Jade2|chr11:51623558-51624057	0.571300022043488	.	.
chr11	51898712	51899211	chr11	51502268	51502767	Gm39822|chr11:51502268-51502767	0.805893641315986	.	.
chr11	51898712	51899211	chr11	51539560	51540059	Gm39822|chr11:51539560-51540059	0.54801094174168	.	.
chr11	51898712	51899211	chr11	51756283	51756782	Gm39822|chr11:51756283-51756782	0.696597343369677	.	.
chr11	52098497	52098996	chr11	51756283	51756782	Ppp2ca|chr11:51756283-51756782	0.593002629793577	.	.
chr11	52099118	52099617	chr11	51756283	51756782	Ppp2ca|chr11:51756283-51756782	0.627514383897045	.	.
chr11	52764443	52764942	chr11	53228980	53229479	Fstl4|chr11:53228980-53229479	0.563440790747589	.	.
chr11	53430286	53430785	chr11	53520591	53521090	Gdf9|chr11:53520591-53521090	0.739602763996437	.	.
chr11	53430286	53430785	chr11	53520591	53521090	Uqcrq|chr11:53520591-53521090	0.739602763996437	.	.
chr11	53430286	53430785	chr11	53737553	53738052	Gdf9|chr11:53737553-53738052	0.648779861521236	.	.
chr11	53430286	53430785	chr11	53737553	53738052	Uqcrq|chr11:53737553-53738052	0.648779861521236	.	.
chr11	53891550	53892049	chr11	53520591	53521090	Slc22a5|chr11:53520591-53521090	0.629631470809418	.	.
chr11	53891550	53892049	chr11	53737553	53738052	Slc22a5|chr11:53737553-53738052	0.629761855734477	.	.
chr11	54437826	54438325	chr11	54675765	54676264	Fnip1|chr11:54675765-54676264	0.747880147537419	.	.
chr11	54522599	54523098	chr11	54927667	54928166	Rapgef6|chr11:54927667-54928166	0.603900601814469	.	.
chr11	54787443	54787942	chr11	54955884	54956383	Cdc42se2|chr11:54955884-54956383	0.544007784147853	.	.
chr11	54860391	54860890	chr11	54726360	54726859	Lyrm7|chr11:54726360-54726859	0.759006722201409	.	.
chr11	54866445	54866944	chr11	54833830	54834329	Hint1|chr11:54833830-54834329	0.664610789894093	.	.
chr11	55033230	55033729	chr11	55402600	55403099	Anxa6|chr11:55402600-55403099	0.711850941978254	.	.
chr11	55077886	55078385	chr11	54927667	54928166	Ccdc69|chr11:54927667-54928166	0.576102643308881	.	.
chr11	55097594	55098093	chr11	54833830	54834329	Gm2a|chr11:54833830-54834329	0.597937164301539	.	.
chr11	58008513	58009012	chr11	58301694	58302193	Larp1|chr11:58301694-58302193	0.595182995592737	.	.
chr11	58168278	58168777	chr11	57962245	57962744	Gemin5|chr11:57962245-57962744	0.736815162452033	.	.
chr11	58846859	58847358	chr11	59057960	59058459	Gm12258|chr11:59057960-59058459	0.548019289439082	.	.
chr11	58847366	58847865	chr11	58994394	58994893	Gm12258|chr11:58994394-58994893	0.64724903772563	.	.
chr11	58847366	58847865	chr11	59000546	59001045	Gm12258|chr11:59000546-59001045	0.637039871720041	.	.
chr11	58847366	58847865	chr11	59209071	59209570	Gm12258|chr11:59209071-59209570	0.55945605441493	.	.
chr11	58938679	58939178	chr11	58994394	58994893	Rnf187|chr11:58994394-58994893	0.664299740022162	.	.
chr11	58938679	58939178	chr11	59000546	59001045	Rnf187|chr11:59000546-59001045	0.590214939675789	.	.
chr11	58938679	58939178	chr11	59209071	59209570	Rnf187|chr11:59209071-59209570	0.649945632607362	.	.
chr11	58948024	58948523	chr11	58994394	58994893	Hist3h2ba|chr11:58994394-58994893	0.640640132234462	.	.
chr11	58948024	58948523	chr11	59000546	59001045	Hist3h2ba|chr11:59000546-59001045	0.560545849164254	.	.
chr11	58948024	58948523	chr11	59209071	59209570	Hist3h2ba|chr11:59209071-59209570	0.596320883037045	.	.
chr11	58948531	58949030	chr11	59057960	59058459	Hist3h2ba|chr11:59057960-59058459	0.567480681138505	.	.
chr11	58949416	58949915	chr11	58994394	58994893	Hist3h2ba|chr11:58994394-58994893	0.553989545440283	.	.
chr11	58949416	58949915	chr11	59000546	59001045	Hist3h2ba|chr11:59000546-59001045	0.639634526629769	.	.
chr11	59228020	59228519	chr11	59209071	59209570	Arf1|chr11:59209071-59209570	0.573313526180349	.	.
chr11	59809536	59810035	chr11	60088929	60089428	Flcn|chr11:60088929-60089428	0.52451723680885	.	.
chr11	59809536	59810035	chr11	60088929	60089428	Gm16062|chr11:60088929-60089428	0.52451723680885	.	.
chr11	60104659	60105158	chr11	60088929	60089428	Rai1|chr11:60088929-60089428	0.582652304880343	.	.
chr11	60104659	60105158	chr11	60175844	60176343	Rai1|chr11:60175844-60176343	0.587071155531531	.	.
chr11	60352835	60353334	chr11	60384581	60385080	Drc3|chr11:60384581-60385080	0.538287370166823	.	.
chr11	60352835	60353334	chr11	60384581	60385080	Tom1l2|chr11:60384581-60385080	0.538287370166823	.	.
chr11	60352835	60353334	chr11	60385093	60385592	Drc3|chr11:60385093-60385592	0.570350966086837	.	.
chr11	60352835	60353334	chr11	60385093	60385592	Tom1l2|chr11:60385093-60385592	0.570350966086837	.	.
chr11	60416982	60417481	chr11	60088929	60089428	Gid4|chr11:60088929-60089428	0.633240590000925	.	.
chr11	60536988	60537487	chr11	60385093	60385592	Alkbh5|chr11:60385093-60385592	0.538753461687287	.	.
chr11	60699509	60700008	chr11	60953740	60954239	Llgl1|chr11:60953740-60954239	0.526723561231951	.	.
chr11	60728149	60728648	chr11	60537735	60538234	Mief2|chr11:60537735-60538234	0.562340871273978	.	.
chr11	60777078	60777577	chr11	60755576	60756075	Smcr8|chr11:60755576-60756075	0.532814285450631	.	.
chr11	60777078	60777577	chr11	60755576	60756075	Top3a|chr11:60755576-60756075	0.532814285450631	.	.
chr11	60878582	60879081	chr11	60537735	60538234	Tmem11|chr11:60537735-60538234	0.530345488074448	.	.
chr11	60878582	60879081	chr11	60755576	60756075	Tmem11|chr11:60755576-60756075	0.725027334718001	.	.
chr11	60913533	60914032	chr11	60537735	60538234	Natd1|chr11:60537735-60538234	0.525507921920887	.	.
chr11	60931712	60932211	chr11	60953740	60954239	Map2k3|chr11:60953740-60954239	0.621446840746467	.	.
chr11	60931712	60932211	chr11	60953740	60954239	Map2k3os|chr11:60953740-60954239	0.621446840746467	.	.
chr11	61453844	61454343	chr11	61430902	61431401	Rnf112|chr11:61430902-61431401	0.535600141210833	.	.
chr11	61494087	61494586	chr11	61430902	61431401	Mapk7|chr11:61430902-61431401	0.671104231133883	.	.
chr11	61504354	61504853	chr11	61620296	61620795	B9d1|chr11:61620296-61620795	0.749882736025689	.	.
chr11	61504354	61504853	chr11	61620296	61620795	B9d1os|chr11:61620296-61620795	0.749882736025689	.	.
chr11	61504925	61505424	chr11	61573135	61573634	B9d1|chr11:61573135-61573634	0.642165101175529	.	.
chr11	61504925	61505424	chr11	61573135	61573634	B9d1os|chr11:61573135-61573634	0.642165101175529	.	.
chr11	62281160	62281659	chr11	62305793	62306292	Ttc19|chr11:62305793-62306292	0.687184428405098	.	.
chr11	62281160	62281659	chr11	62305793	62306292	Zswim7|chr11:62305793-62306292	0.687184428405098	.	.
chr11	62281160	62281659	chr11	62613558	62614057	Ttc19|chr11:62613558-62614057	0.750175335340368	.	.
chr11	62281160	62281659	chr11	62613558	62614057	Zswim7|chr11:62613558-62614057	0.750175335340368	.	.
chr11	62538999	62539498	chr11	62675625	62676124	Cenpv|chr11:62675625-62676124	0.556351242052215	.	.
chr11	62538999	62539498	chr11	62901637	62902136	Cenpv|chr11:62901637-62902136	0.575180334559977	.	.
chr11	62602541	62603040	chr11	62745881	62746380	2410006H16Rik|chr11:62745881-62746380	0.822819254174753	.	.
chr11	62648413	62648912	chr11	62756738	62757237	Lrrc75a|chr11:62756738-62757237	0.562750447141634	.	.
chr11	62648413	62648912	chr11	62756738	62757237	Mmgt2|chr11:62756738-62757237	0.562750447141634	.	.
chr11	62789221	62789720	chr11	63236808	63237307	Zfp286|chr11:63236808-63237307	0.739861170671836	.	.
chr11	64079226	64079725	chr11	64331811	64332310	2810001G20Rik|chr11:64331811-64332310	0.520814086910719	.	.
chr11	64079226	64079725	chr11	64331811	64332310	Cox10|chr11:64331811-64332310	0.520814086910719	.	.
chr11	65806877	65807376	chr11	66222086	66222585	Zkscan6|chr11:66222086-66222585	0.808988520205182	.	.
chr11	66167695	66168194	chr11	66030131	66030630	Dnah9|chr11:66030131-66030630	0.662021864035038	.	.
chr11	66167695	66168194	chr11	66030131	66030630	Gm12296|chr11:66030131-66030630	0.662021864035038	.	.
chr11	67052413	67052912	chr11	66992125	66992624	Adprm|chr11:66992125-66992624	0.580871840741311	.	.
chr11	67052413	67052912	chr11	66992125	66992624	Sco1|chr11:66992125-66992624	0.580871840741311	.	.
chr11	67052413	67052912	chr11	67098294	67098793	Adprm|chr11:67098294-67098793	0.665784099499918	.	.
chr11	67052413	67052912	chr11	67098294	67098793	Sco1|chr11:67098294-67098793	0.665784099499918	.	.
chr11	68691741	68692240	chr11	68341031	68341530	Myh10|chr11:68341031-68341530	0.577700129447628	.	.
chr11	68691741	68692240	chr11	68939581	68940080	Myh10|chr11:68939581-68940080	0.522165293301573	.	.
chr11	68691741	68692240	chr11	68973171	68973670	Myh10|chr11:68973171-68973670	0.676063772727967	.	.
chr11	68691741	68692240	chr11	68973171	68973670	Myh10|chr11:68973171-68973670	0.676063772727968	.	.
chr11	68901248	68901747	chr11	68526430	68526929	Rpl26|chr11:68526430-68526929	0.613859712566008	.	.
chr11	68901248	68901747	chr11	68623514	68624013	Rpl26|chr11:68623514-68624013	0.732391280847716	.	.
chr11	68901248	68901747	chr11	68758020	68758519	Rpl26|chr11:68758020-68758519	0.517663480203346	.	.
chr11	68901248	68901747	chr11	68852821	68853320	Rpl26|chr11:68852821-68853320	0.666442143732427	.	.
chr11	68901248	68901747	chr11	69012265	69012764	Rpl26|chr11:69012265-69012764	0.660972649367614	.	.
chr11	68967887	68968386	chr11	68863024	68863523	Slc25a35|chr11:68863024-68863523	0.723304700757887	.	.
chr11	68967887	68968386	chr11	68973672	68974171	Slc25a35|chr11:68973672-68974171	0.650309062038182	.	.
chr11	68967887	68968386	chr11	69040105	69040604	Slc25a35|chr11:69040105-69040604	0.683049658669343	.	.
chr11	69059376	69059875	chr11	69012265	69012764	9330160F10Rik|chr11:69012265-69012764	0.65812901419952	.	.
chr11	69059376	69059875	chr11	69012265	69012764	Borcs6|chr11:69012265-69012764	0.65812901419952	.	.
chr11	69059376	69059875	chr11	69235119	69235618	9330160F10Rik|chr11:69235119-69235618	0.54839167886841	.	.
chr11	69059376	69059875	chr11	69235119	69235618	Borcs6|chr11:69235119-69235618	0.54839167886841	.	.
chr11	69070533	69071032	chr11	68939581	68940080	Tmem107|chr11:68939581-68940080	0.569887534517319	.	.
chr11	69070533	69071032	chr11	68973171	68973670	Tmem107|chr11:68973171-68973670	0.677216998234161	.	.
chr11	69070533	69071032	chr11	69040105	69040604	Tmem107|chr11:69040105-69040604	0.588475317472136	.	.
chr11	69070533	69071032	chr11	69235119	69235618	Tmem107|chr11:69235119-69235618	0.531672055838049	.	.
chr11	69094565	69095064	chr11	69012265	69012764	Per1|chr11:69012265-69012764	0.634492206765873	.	.
chr11	69632563	69633062	chr11	69418783	69419282	Fxr2|chr11:69418783-69419282	0.603762523921623	.	.
chr11	69632563	69633062	chr11	69581263	69581762	Fxr2|chr11:69581263-69581762	0.581912613181709	.	.
chr11	69837273	69837772	chr11	70074630	70075129	Nlgn2|chr11:70074630-70075129	0.555575854253242	.	.
chr11	69837273	69837772	chr11	70074630	70075129	Tmem256|chr11:70074630-70075129	0.555575854253242	.	.
chr11	72207258	72207757	chr11	71929965	71930464	4933427D14Rik|chr11:71929965-71930464	0.577738644144004	.	.
chr11	72207258	72207757	chr11	71929965	71930464	Gm43951|chr11:71929965-71930464	0.577738644144004	.	.
chr11	72207258	72207757	chr11	71929965	71930464	Txndc17|chr11:71929965-71930464	0.577738644144004	.	.
chr11	72606942	72607441	chr11	72514913	72515412	Ube2g1|chr11:72514913-72515412	0.68256660494994	.	.
chr11	72606942	72607441	chr11	72852999	72853498	Ube2g1|chr11:72852999-72853498	0.565333254571906	.	.
chr11	72689722	72690221	chr11	72566710	72567209	Ankfy1|chr11:72566710-72567209	0.560779228698958	.	.
chr11	72795358	72795857	chr11	72769068	72769567	Cyb5d2|chr11:72769068-72769567	0.571283812331599	.	.
chr11	72795358	72795857	chr11	72769068	72769567	Zzef1|chr11:72769068-72769567	0.571283812331599	.	.
chr11	72795358	72795857	chr11	72813615	72814114	Cyb5d2|chr11:72813615-72814114	0.557670328361622	.	.
chr11	72795358	72795857	chr11	72813615	72814114	Cyb5d2|chr11:72813615-72814114	0.557670328361623	.	.
chr11	72795358	72795857	chr11	72813615	72814114	Zzef1|chr11:72813615-72814114	0.557670328361622	.	.
chr11	72795358	72795857	chr11	72813615	72814114	Zzef1|chr11:72813615-72814114	0.557670328361623	.	.
chr11	72795872	72796371	chr11	72769068	72769567	Cyb5d2|chr11:72769068-72769567	0.746501478480762	.	.
chr11	72795872	72796371	chr11	72769068	72769567	Zzef1|chr11:72769068-72769567	0.746501478480762	.	.
chr11	72795872	72796371	chr11	73030830	73031329	Cyb5d2|chr11:73030830-73031329	0.555152805773109	.	.
chr11	72795872	72796371	chr11	73030830	73031329	Zzef1|chr11:73030830-73031329	0.555152805773109	.	.
chr11	73019339	73019838	chr11	72806586	72807085	4732414G09Rik|chr11:72806586-72807085	0.544166349042738	.	.
chr11	73019339	73019838	chr11	72806586	72807085	Camkk1|chr11:72806586-72807085	0.544166349042738	.	.
chr11	73019339	73019838	chr11	72813615	72814114	4732414G09Rik|chr11:72813615-72814114	0.64585907452087	.	.
chr11	73019339	73019838	chr11	72813615	72814114	Camkk1|chr11:72813615-72814114	0.64585907452087	.	.
chr11	73047502	73048001	chr11	72852999	72853498	Ncbp3|chr11:72852999-72853498	0.604630591901076	.	.
chr11	73047502	73048001	chr11	73155064	73155563	Ncbp3|chr11:73155064-73155563	0.728735500901338	.	.
chr11	73176373	73176872	chr11	73155064	73155563	Emc6|chr11:73155064-73155563	0.558263235386298	.	.
chr11	73176373	73176872	chr11	73155064	73155563	Tax1bp3|chr11:73155064-73155563	0.558263235386298	.	.
chr11	73176898	73177397	chr11	72769068	72769567	Emc6|chr11:72769068-72769567	0.66915820513947	.	.
chr11	73176898	73177397	chr11	72769068	72769567	Tax1bp3|chr11:72769068-72769567	0.66915820513947	.	.
chr11	73176898	73177397	chr11	72813615	72814114	Emc6|chr11:72813615-72814114	0.560626468534331	.	.
chr11	73176898	73177397	chr11	72813615	72814114	Tax1bp3|chr11:72813615-72814114	0.560626468534331	.	.
chr11	73198454	73198953	chr11	72769068	72769567	Ctns|chr11:72769068-72769567	0.539831890884141	.	.
chr11	73198454	73198953	chr11	72769068	72769567	Shpk|chr11:72769068-72769567	0.539831890884141	.	.
chr11	74649173	74649672	chr11	74430047	74430546	Cluh|chr11:74430047-74430546	0.545412664723744	.	.
chr11	74649173	74649672	chr11	74583376	74583875	Cluh|chr11:74583376-74583875	0.591855399668322	.	.
chr11	74649173	74649672	chr11	74589917	74590416	Cluh|chr11:74589917-74590416	0.637447973780536	.	.
chr11	74724132	74724631	chr11	74507667	74508166	Pafah1b1|chr11:74507667-74508166	0.689078542926781	.	.
chr11	74724132	74724631	chr11	74583376	74583875	Pafah1b1|chr11:74583376-74583875	0.730971105343118	.	.
chr11	74724132	74724631	chr11	74583376	74583875	Pafah1b1|chr11:74583376-74583875	0.730971105343119	.	.
chr11	74724132	74724631	chr11	74589402	74589901	Pafah1b1|chr11:74589402-74589901	0.696337749274855	.	.
chr11	74724132	74724631	chr11	74832075	74832574	Pafah1b1|chr11:74832075-74832574	0.636406478357786	.	.
chr11	74770615	74771114	chr11	74507667	74508166	Mettl16|chr11:74507667-74508166	0.594987796737901	.	.
chr11	74770615	74771114	chr11	74583376	74583875	Mettl16|chr11:74583376-74583875	0.565511412139632	.	.
chr11	74770615	74771114	chr11	74589402	74589901	Mettl16|chr11:74589402-74589901	0.54326457334869	.	.
chr11	74770615	74771114	chr11	75234737	75235236	Mettl16|chr11:75234737-75235236	0.529527812673777	.	.
chr11	74830072	74830571	chr11	74583376	74583875	Mnt|chr11:74583376-74583875	0.810737896134695	.	.
chr11	74830072	74830571	chr11	74589402	74589901	Mnt|chr11:74589402-74589901	0.697035476445887	.	.
chr11	74830072	74830571	chr11	74589917	74590416	Mnt|chr11:74589917-74590416	0.659388634122539	.	.
chr11	74830072	74830571	chr11	74832075	74832574	Mnt|chr11:74832075-74832574	0.621655084268543	.	.
chr11	74925792	74926291	chr11	74507667	74508166	Smg6|chr11:74507667-74508166	0.576425753651271	.	.
chr11	74925792	74926291	chr11	74507667	74508166	Srr|chr11:74507667-74508166	0.576425753651271	.	.
chr11	74925792	74926291	chr11	75173494	75173993	Smg6|chr11:75173494-75173993	0.518414522936078	.	.
chr11	74925792	74926291	chr11	75173494	75173993	Srr|chr11:75173494-75173993	0.518414522936078	.	.
chr11	75190275	75190774	chr11	74832075	74832574	Dph1|chr11:74832075-74832574	0.74158945172683	.	.
chr11	75190275	75190774	chr11	75234737	75235236	Dph1|chr11:75234737-75235236	0.610908283129009	.	.
chr11	75486511	75487010	chr11	75173494	75173993	Prpf8|chr11:75173494-75173993	0.546505140933863	.	.
chr11	75531270	75531769	chr11	75612008	75612507	Slc43a2|chr11:75612008-75612507	0.535318993503927	.	.
chr11	75531270	75531769	chr11	75620405	75620904	Slc43a2|chr11:75620405-75620904	0.794517039967257	.	.
chr11	75587776	75588275	chr11	75620405	75620904	Pitpna|chr11:75620405-75620904	0.632446680601854	.	.
chr11	75630695	75631194	chr11	75291468	75291967	Inpp5k|chr11:75291468-75291967	0.681334265765561	.	.
chr11	75679022	75679521	chr11	75620405	75620904	Crk|chr11:75620405-75620904	0.574045631760164	.	.
chr11	75679022	75679521	chr11	75972146	75972645	Crk|chr11:75972146-75972645	0.653679174313006	.	.
chr11	76217339	76217838	chr11	76487992	76488491	Dbil5|chr11:76487992-76488491	0.550020611568965	.	.
chr11	76217339	76217838	chr11	76487992	76488491	Gemin4|chr11:76487992-76488491	0.550020611568965	.	.
chr11	76243486	76243985	chr11	76042899	76043398	Glod4|chr11:76042899-76043398	0.700449289580248	.	.
chr11	76243486	76243985	chr11	76042899	76043398	Glod4|chr11:76042899-76043398	0.700449289580249	.	.
chr11	76243486	76243985	chr11	76042899	76043398	Mrm3|chr11:76042899-76043398	0.700449289580248	.	.
chr11	76243486	76243985	chr11	76042899	76043398	Mrm3|chr11:76042899-76043398	0.700449289580249	.	.
chr11	76398949	76399448	chr11	76001474	76001973	Nxn|chr11:76001474-76001973	0.541539235754089	.	.
chr11	76406630	76407129	chr11	76571462	76571961	Timm22|chr11:76571462-76571961	0.579486107373824	.	.
chr11	76763345	76763844	chr11	76744507	76745006	Gosr1|chr11:76744507-76745006	0.692290250741714	.	.
chr11	76763345	76763844	chr11	76911975	76912474	Gosr1|chr11:76911975-76912474	0.5396082866645	.	.
chr11	76846785	76847284	chr11	76570811	76571310	Cpd|chr11:76570811-76571310	0.527412064224118	.	.
chr11	76846785	76847284	chr11	76571462	76571961	Cpd|chr11:76571462-76571961	0.637491974217463	.	.
chr11	76846785	76847284	chr11	76945418	76945917	Cpd|chr11:76945418-76945917	0.609015834298137	.	.
chr11	77078213	77078712	chr11	77347993	77348492	Nsrp1|chr11:77347993-77348492	0.705917380358581	.	.
chr11	77685747	77686246	chr11	77793165	77793664	Nufip2|chr11:77793165-77793664	0.712630019376955	.	.
chr11	77981544	77982043	chr11	77793165	77793664	Phf12|chr11:77793165-77793664	0.686882329824849	.	.
chr11	78094434	78094933	chr11	78005247	78005746	Fam222b|chr11:78005247-78005746	0.671382433257756	.	.
chr11	78183387	78183886	chr11	77793165	77793664	Rpl23a|chr11:77793165-77793664	0.718048221082949	.	.
chr11	78183387	78183886	chr11	78115204	78115703	Rpl23a|chr11:78115204-78115703	0.640185387696894	.	.
chr11	78465795	78466294	chr11	78726288	78726787	Slc46a1|chr11:78726288-78726787	0.637507233210667	.	.
chr11	78697802	78698301	chr11	78792412	78792911	Nlk|chr11:78792412-78792911	0.571913855467046	.	.
chr11	79146293	79146792	chr11	79083487	79083986	Ksr1|chr11:79083487-79083986	0.59749705237275	.	.
chr11	79590911	79591410	chr11	79459739	79460238	Rab11fip4|chr11:79459739-79460238	0.558317196800484	.	.
chr11	79704296	79704795	chr11	79711009	79711508	Gm11205|chr11:79711009-79711508	0.557942702775183	.	.
chr11	79962236	79962735	chr11	79711009	79711508	Utp6|chr11:79711009-79711508	0.56036253288171	.	.
chr11	80377823	80378322	chr11	80504048	80504547	5730455P16Rik|chr11:80504048-80504547	0.712297470528804	.	.
chr11	80377823	80378322	chr11	80566193	80566692	5730455P16Rik|chr11:80566193-80566692	0.638331129878337	.	.
chr11	80377823	80378322	chr11	80664172	80664671	5730455P16Rik|chr11:80664172-80664671	0.634501624695203	.	.
chr11	80428315	80428814	chr11	80504048	80504547	Psmd11|chr11:80504048-80504547	0.68667707660024	.	.
chr11	80428315	80428814	chr11	80566193	80566692	Psmd11|chr11:80566193-80566692	0.579990366178224	.	.
chr11	80428315	80428814	chr11	80664172	80664671	Psmd11|chr11:80664172-80664671	0.591513248215315	.	.
chr11	80779895	80780394	chr11	80504048	80504547	Myo1d|chr11:80504048-80504547	0.565023747431589	.	.
chr11	80779895	80780394	chr11	80664172	80664671	Myo1d|chr11:80664172-80664671	0.532675036660479	.	.
chr11	80779895	80780394	chr11	80670333	80670832	Myo1d|chr11:80670333-80670832	0.609719282008424	.	.
chr11	80779895	80780394	chr11	80897380	80897879	Myo1d|chr11:80897380-80897879	0.590553626787294	.	.
chr11	80779895	80780394	chr11	81069047	81069546	Myo1d|chr11:81069047-81069546	0.779983814806195	.	.
chr11	80779895	80780394	chr11	81079203	81079702	Myo1d|chr11:81079203-81079702	0.621289905594254	.	.
chr11	80779895	80780394	chr11	81153458	81153957	Myo1d|chr11:81153458-81153957	0.681605677322618	.	.
chr11	83302513	83303012	chr11	83285187	83285686	Pex12|chr11:83285187-83285686	0.584090713891956	.	.
chr11	83302513	83303012	chr11	83418491	83418990	Pex12|chr11:83418491-83418990	0.652902035670861	.	.
chr11	84129393	84129892	chr11	83985337	83985836	Acaca|chr11:83985337-83985836	0.77865705276497	.	.
chr11	84129393	84129892	chr11	83985337	83985836	Tada2a|chr11:83985337-83985836	0.77865705276497	.	.
chr11	84129393	84129892	chr11	84048397	84048896	Acaca|chr11:84048397-84048896	0.605752148391643	.	.
chr11	84129393	84129892	chr11	84048397	84048896	Tada2a|chr11:84048397-84048896	0.605752148391643	.	.
chr11	84129393	84129892	chr11	84179430	84179929	Acaca|chr11:84179430-84179929	0.588970846573541	.	.
chr11	84129393	84129892	chr11	84179430	84179929	Tada2a|chr11:84179430-84179929	0.588970846573541	.	.
chr11	84870552	84871051	chr11	84826121	84826620	Ggnbp2|chr11:84826121-84826620	0.597760083831323	.	.
chr11	85139906	85140405	chr11	84826121	84826620	Usp32|chr11:84826121-84826620	0.578313547789477	.	.
chr11	85139906	85140405	chr11	85372865	85373364	Usp32|chr11:85372865-85373364	0.53625694788165	.	.
chr11	85234581	85235080	chr11	84826121	84826620	Appbp2|chr11:84826121-84826620	0.896383561326333	.	.
chr11	85234581	85235080	chr11	84826121	84826620	Appbp2os|chr11:84826121-84826620	0.896383561326333	.	.
chr11	85310859	85311358	chr11	85372865	85373364	Ppm1d|chr11:85372865-85373364	0.531854188264761	.	.
chr11	85352812	85353311	chr11	85372865	85373364	Bcas3|chr11:85372865-85373364	0.544021028175196	.	.
chr11	86201007	86201506	chr11	86472724	86473223	Brip1|chr11:86472724-86473223	0.723180236302486	.	.
chr11	86201007	86201506	chr11	86472724	86473223	Brip1os|chr11:86472724-86473223	0.723180236302486	.	.
chr11	86484291	86484790	chr11	86278310	86278809	Rnft1|chr11:86278310-86278809	0.53173560883853	.	.
chr11	86484291	86484790	chr11	86434085	86434584	Rnft1|chr11:86434085-86434584	0.557344443749321	.	.
chr11	86544121	86544620	chr11	86434085	86434584	Rps6kb1|chr11:86434085-86434584	0.622213352893611	.	.
chr11	86544121	86544620	chr11	86434085	86434584	Tubd1|chr11:86434085-86434584	0.622213352893611	.	.
chr11	86544666	86545165	chr11	86434085	86434584	Rps6kb1|chr11:86434085-86434584	0.544040355115269	.	.
chr11	86544666	86545165	chr11	86434085	86434584	Tubd1|chr11:86434085-86434584	0.544040355115269	.	.
chr11	86683669	86684168	chr11	86472724	86473223	Ptrh2|chr11:86472724-86473223	0.717151358862211	.	.
chr11	86683669	86684168	chr11	86472724	86473223	Vmp1|chr11:86472724-86473223	0.717151358862211	.	.
chr11	86757320	86757819	chr11	86841206	86841705	Cltc|chr11:86841206-86841705	0.610424817698465	.	.
chr11	87126953	87127452	chr11	86841206	86841705	Gm11491|chr11:86841206-86841705	0.697234562968286	.	.
chr11	87126953	87127452	chr11	86841206	86841705	Trim37|chr11:86841206-86841705	0.697234562968286	.	.
chr11	88047380	88047879	chr11	88215966	88216465	Gm11508|chr11:88215966-88216465	0.696173813607985	.	.
chr11	88047380	88047879	chr11	88215966	88216465	Srsf1|chr11:88215966-88216465	0.696173813607985	.	.
chr11	88864555	88865054	chr11	89060527	89061026	Akap1|chr11:89060527-89061026	0.535244511555454	.	.
chr11	88955227	88955726	chr11	88576456	88576955	Scpep1|chr11:88576456-88576955	0.603090447504604	.	.
chr11	88955227	88955726	chr11	88973651	88974150	Scpep1|chr11:88973651-88974150	0.866938025058348	.	.
chr11	89302755	89303254	chr11	89060527	89061026	Gm2018|chr11:89060527-89061026	0.720505119240055	.	.
chr11	89302755	89303254	chr11	89060527	89061026	Nog|chr11:89060527-89061026	0.720505119240055	.	.
chr11	90390666	90391165	chr11	90283566	90284065	Hlf|chr11:90283566-90284065	0.614204435790742	.	.
chr11	90390666	90391165	chr11	90369558	90370057	Hlf|chr11:90369558-90370057	0.564248068154866	.	.
chr11	90390666	90391165	chr11	90417762	90418261	Hlf|chr11:90417762-90418261	0.572632279912857	.	.
chr11	90637863	90638362	chr11	90317478	90317977	Cox11|chr11:90317478-90317977	0.64460695888507	.	.
chr11	90637863	90638362	chr11	90317478	90317977	Stxbp4|chr11:90317478-90317977	0.64460695888507	.	.
chr11	93885537	93886036	chr11	94127924	94128423	Mbtd1|chr11:94127924-94128423	0.758429439100787	.	.
chr11	93885537	93886036	chr11	94127924	94128423	Utp18|chr11:94127924-94128423	0.758429439100787	.	.
chr11	93955766	93956265	chr11	94160335	94160834	Nme2|chr11:94160335-94160834	0.529422796874921	.	.
chr11	93968032	93968531	chr11	94160335	94160834	Nme1|chr11:94160335-94160834	0.669596084111631	.	.
chr11	94210914	94211413	chr11	94210093	94210592	Tob1|chr11:94210093-94210592	0.618873532810168	.	.
chr11	94321766	94322265	chr11	94404641	94405140	Luc7l3|chr11:94404641-94405140	0.63399725984597	.	.
chr11	94327658	94328157	chr11	94221242	94221741	Ankrd40|chr11:94221242-94221741	0.725832237516945	.	.
chr11	94327658	94328157	chr11	94420300	94420799	Ankrd40|chr11:94420300-94420799	0.589894932930068	.	.
chr11	94548971	94549470	chr11	94403631	94404130	Rsad1|chr11:94403631-94404130	0.558731683846853	.	.
chr11	94548971	94549470	chr11	94715588	94716087	Rsad1|chr11:94715588-94716087	0.56039047909833	.	.
chr11	94629478	94629977	chr11	94404641	94405140	Lrrc59|chr11:94404641-94405140	0.566239962363577	.	.
chr11	94653500	94653999	chr11	94420300	94420799	Eme1|chr11:94420300-94420799	0.569562807343872	.	.
chr11	94653500	94653999	chr11	94420300	94420799	Mrpl27|chr11:94420300-94420799	0.569562807343872	.	.
chr11	94677225	94677724	chr11	94715588	94716087	Gm11542|chr11:94715588-94716087	0.712711946667904	.	.
chr11	94677225	94677724	chr11	94715588	94716087	Xylt2|chr11:94715588-94716087	0.712711946667904	.	.
chr11	95041204	95041703	chr11	95392135	95392634	Pdk2|chr11:95392135-95392634	0.618003624740556	.	.
chr11	95076558	95077057	chr11	95223407	95223906	Itga3|chr11:95223407-95223906	0.564943397767169	.	.
chr11	95309485	95309984	chr11	95392135	95392634	Gm11520|chr11:95392135-95392634	0.615634453901552	.	.
chr11	95309485	95309984	chr11	95392135	95392634	Kat7|chr11:95392135-95392634	0.615634453901552	.	.
chr11	95309485	95309984	chr11	95533751	95534250	Gm11520|chr11:95533751-95534250	0.733631678298861	.	.
chr11	95309485	95309984	chr11	95533751	95534250	Kat7|chr11:95533751-95534250	0.733631678298861	.	.
chr11	95310004	95310503	chr11	95391633	95392132	Gm11520|chr11:95391633-95392132	0.718548184534725	.	.
chr11	95310004	95310503	chr11	95391633	95392132	Kat7|chr11:95391633-95392132	0.718548184534725	.	.
chr11	95384294	95384793	chr11	95223407	95223906	Gm29477|chr11:95223407-95223906	0.534995195097545	.	.
chr11	95384294	95384793	chr11	95223407	95223906	Slc35b1|chr11:95223407-95223906	0.534995195097545	.	.
chr11	95414623	95415122	chr11	95391633	95392132	Spop|chr11:95391633-95392132	0.693569177833506	.	.
chr11	95414623	95415122	chr11	95392135	95392634	Spop|chr11:95392135-95392634	0.626740574285709	.	.
chr11	95414623	95415122	chr11	95533751	95534250	Spop|chr11:95533751-95534250	0.648229916864679	.	.
chr11	95666650	95667149	chr11	95392135	95392634	Phb|chr11:95392135-95392634	0.672541242593985	.	.
chr11	95666650	95667149	chr11	95533751	95534250	Phb|chr11:95533751-95534250	0.529979929091847	.	.
chr11	95712621	95713120	chr11	95392135	95392634	Zfp652|chr11:95392135-95392634	0.523024424162132	.	.
chr11	95712621	95713120	chr11	95392135	95392634	Zfp652|chr11:95392135-95392634	0.523024424162133	.	.
chr11	95712621	95713120	chr11	95392135	95392634	Zfp652os|chr11:95392135-95392634	0.523024424162132	.	.
chr11	95712621	95713120	chr11	95392135	95392634	Zfp652os|chr11:95392135-95392634	0.523024424162133	.	.
chr11	95712621	95713120	chr11	95533751	95534250	Zfp652|chr11:95533751-95534250	0.518241636390609	.	.
chr11	95712621	95713120	chr11	95533751	95534250	Zfp652os|chr11:95533751-95534250	0.518241636390609	.	.
chr11	95713123	95713622	chr11	95392135	95392634	Zfp652|chr11:95392135-95392634	0.62606779920862	.	.
chr11	95713123	95713622	chr11	95392135	95392634	Zfp652os|chr11:95392135-95392634	0.62606779920862	.	.
chr11	95713123	95713622	chr11	95533751	95534250	Zfp652|chr11:95533751-95534250	0.557631587367096	.	.
chr11	95713123	95713622	chr11	95533751	95534250	Zfp652os|chr11:95533751-95534250	0.557631587367096	.	.
chr11	95824156	95824655	chr11	95533751	95534250	Phospho1|chr11:95533751-95534250	0.787555338204053	.	.
chr11	95824156	95824655	chr11	95544342	95544841	Phospho1|chr11:95544342-95544841	0.536359988619704	.	.
chr11	96943645	96944144	chr11	96501092	96501591	Pnpo|chr11:96501092-96501591	0.558345144251622	.	.
chr11	97041333	97041832	chr11	96861879	96862378	Lrrc46|chr11:96861879-96862378	0.59604215857999	.	.
chr11	97041333	97041832	chr11	96861879	96862378	Mrpl10|chr11:96861879-96862378	0.59604215857999	.	.
chr11	97041333	97041832	chr11	96977607	96978106	Lrrc46|chr11:96977607-96978106	0.547019331234949	.	.
chr11	97041333	97041832	chr11	96977607	96978106	Mrpl10|chr11:96977607-96978106	0.547019331234949	.	.
chr11	97187903	97188402	chr11	97036148	97036647	Kpnb1|chr11:97036148-97036647	0.545968725690073	.	.
chr11	97280371	97280870	chr11	97175446	97175945	Gm11592|chr11:97175446-97175945	0.684923873213152	.	.
chr11	97280371	97280870	chr11	97175446	97175945	Npepps|chr11:97175446-97175945	0.684923873213152	.	.
chr11	97362011	97362510	chr11	97400277	97400776	Socs7|chr11:97400277-97400776	0.598758814123174	.	.
chr11	97362011	97362510	chr11	97449874	97450373	Socs7|chr11:97449874-97450373	0.523042204382137	.	.
chr11	97629565	97630064	chr11	97988740	97989239	Epop|chr11:97988740-97989239	0.553419943491799	.	.
chr11	97702276	97702775	chr11	97400277	97400776	Psmb3|chr11:97400277-97400776	0.614240108133359	.	.
chr11	97702276	97702775	chr11	97449874	97450373	Psmb3|chr11:97449874-97450373	0.588599917211784	.	.
chr11	97702276	97702775	chr11	97867589	97868088	Psmb3|chr11:97867589-97868088	0.5542158983893	.	.
chr11	97744549	97745048	chr11	97400277	97400776	Pip4k2b|chr11:97400277-97400776	0.74749075444181	.	.
chr11	97744549	97745048	chr11	97449874	97450373	Pip4k2b|chr11:97449874-97450373	0.573761717309305	.	.
chr11	97744549	97745048	chr11	97560545	97561044	Pip4k2b|chr11:97560545-97561044	0.774230661783128	.	.
chr11	97744549	97745048	chr11	97611022	97611521	Pip4k2b|chr11:97611022-97611521	0.704638310198115	.	.
chr11	97766384	97766883	chr11	97573830	97574329	Cwc25|chr11:97573830-97574329	0.541255497094944	.	.
chr11	97782166	97782665	chr11	97560545	97561044	Rpl23|chr11:97560545-97561044	0.582007876678089	.	.
chr11	97799317	97799816	chr11	97609817	97610316	Lasp1|chr11:97609817-97610316	0.722823503982238	.	.
chr11	97799317	97799816	chr11	97988740	97989239	Lasp1|chr11:97988740-97989239	0.555553679092627	.	.
chr11	97799317	97799816	chr11	98018775	98019274	Lasp1|chr11:98018775-98019274	0.603270024755225	.	.
chr11	97840924	97841423	chr11	97609817	97610316	B230217C12Rik|chr11:97609817-97610316	0.741468410832694	.	.
chr11	97840924	97841423	chr11	97988740	97989239	B230217C12Rik|chr11:97988740-97989239	0.60744130714105	.	.
chr11	97840924	97841423	chr11	98018775	98019274	B230217C12Rik|chr11:98018775-98019274	0.583961551983931	.	.
chr11	98053267	98053766	chr11	98457689	98458188	Stac2|chr11:98457689-98458188	0.689766303052605	.	.
chr11	98150269	98150768	chr11	98342461	98342960	Fbxl20|chr11:98342461-98342960	0.626318469090614	.	.
chr11	98193030	98193529	chr11	97971184	97971683	Med1|chr11:97971184-97971683	0.592525728320025	.	.
chr11	98202507	98203006	chr11	98294422	98294921	Cdk12|chr11:98294422-98294921	0.713153928469654	.	.
chr11	98202507	98203006	chr11	98338256	98338755	Cdk12|chr11:98338256-98338755	0.72449136814183	.	.
chr11	98284153	98284652	chr11	98342461	98342960	Gm20644|chr11:98342461-98342960	0.533481573632856	.	.
chr11	98587062	98587561	chr11	98270110	98270609	Ormdl3|chr11:98270110-98270609	0.530595872293583	.	.
chr11	98587062	98587561	chr11	98294422	98294921	Ormdl3|chr11:98294422-98294921	0.837467339880239	.	.
chr11	98587062	98587561	chr11	98338256	98338755	Ormdl3|chr11:98338256-98338755	0.698003227731117	.	.
chr11	98587062	98587561	chr11	98717837	98718336	Ormdl3|chr11:98717837-98718336	0.635672705075109	.	.
chr11	98587062	98587561	chr11	98937345	98937844	Ormdl3|chr11:98937345-98937844	0.54495632830799	.	.
chr11	98682152	98682651	chr11	98457689	98458188	Psmd3|chr11:98457689-98458188	0.64462214276269	.	.
chr11	98795190	98795689	chr11	98741558	98742057	Msl1|chr11:98741558-98742057	0.519879062292169	.	.
chr11	98795190	98795689	chr11	98747368	98747867	Msl1|chr11:98747368-98747867	0.731805191486115	.	.
chr11	98795190	98795689	chr11	98871932	98872431	Msl1|chr11:98871932-98872431	0.598588581367237	.	.
chr11	98809461	98809960	chr11	98738272	98738771	Gm12359|chr11:98738272-98738771	0.557727266157194	.	.
chr11	98809461	98809960	chr11	99126425	99126924	Gm12359|chr11:99126425-99126924	0.525652515283599	.	.
chr11	98863352	98863851	chr11	99126425	99126924	Wipf2|chr11:99126425-99126924	0.813169803487946	.	.
chr11	99024155	99024654	chr11	99250121	99250620	Top2a|chr11:99250121-99250620	0.689792791981764	.	.
chr11	99229977	99230476	chr11	99126425	99126924	Smarce1|chr11:99126425-99126924	0.519426238738035	.	.
chr11	99386380	99386879	chr11	99126425	99126924	Gm11940|chr11:99126425-99126924	0.574264640273999	.	.
chr11	99386380	99386879	chr11	99385774	99386273	Gm11940|chr11:99385774-99386273	0.840710199789214	.	.
chr11	100472518	100473017	chr11	100292853	100293352	Klhl11|chr11:100292853-100293352	0.56996787877335	.	.
chr11	100472518	100473017	chr11	100292853	100293352	Klhl11|chr11:100292853-100293352	0.569967878773351	.	.
chr11	100527759	100528258	chr11	100640511	100641010	Acly|chr11:100640511-100641010	0.594079731194002	.	.
chr11	100619466	100619965	chr11	100292853	100293352	Dnajc7|chr11:100292853-100293352	0.570105198515069	.	.
chr11	100619466	100619965	chr11	100292853	100293352	Nkiras2|chr11:100292853-100293352	0.570105198515069	.	.
chr11	100738003	100738502	chr11	100622645	100623144	Rab5c|chr11:100622645-100623144	0.583723987671539	.	.
chr11	100939336	100939835	chr11	100640511	100641010	Stat3|chr11:100640511-100641010	0.533546817781956	.	.
chr11	101082281	101082780	chr11	101496975	101497474	Coasy|chr11:101496975-101497474	0.811065596466931	.	.
chr11	101095218	101095717	chr11	101496975	101497474	Psmc3ip|chr11:101496975-101497474	0.626726751226878	.	.
chr11	101278775	101279274	chr11	101496975	101497474	Cntd1|chr11:101496975-101497474	0.549809304176675	.	.
chr11	101278775	101279274	chr11	101496975	101497474	Coa3|chr11:101496975-101497474	0.549809304176675	.	.
chr11	101315945	101316444	chr11	101496975	101497474	Psme3|chr11:101496975-101497474	0.552758190690273	.	.
chr11	101417168	101417667	chr11	101544156	101544655	Aarsd1|chr11:101544156-101544655	0.560223834230817	.	.
chr11	101552475	101552974	chr11	101544156	101544655	Brca1|chr11:101544156-101544655	0.665766509558231	.	.
chr11	101552475	101552974	chr11	101544156	101544655	Nbr1|chr11:101544156-101544655	0.665766509558231	.	.
chr11	101552475	101552974	chr11	101968752	101969251	Brca1|chr11:101968752-101969251	0.547541216453398	.	.
chr11	101552475	101552974	chr11	101968752	101969251	Nbr1|chr11:101968752-101969251	0.547541216453398	.	.
chr11	101732628	101733127	chr11	101544156	101544655	Dhx8|chr11:101544156-101544655	0.69642515505683	.	.
chr11	102185000	102185499	chr11	102466978	102467477	Lsm12|chr11:102466978-102467477	0.667980430841148	.	.
chr11	102248553	102249052	chr11	102466978	102467477	BC030867|chr11:102466978-102467477	0.603866155556062	.	.
chr11	102296871	102297370	chr11	102466978	102467477	Atxn7l3|chr11:102466978-102467477	0.757919489679338	.	.
chr11	102296871	102297370	chr11	102562905	102563404	Atxn7l3|chr11:102562905-102563404	0.61212652630384	.	.
chr11	102430107	102430606	chr11	102466978	102467477	Grn|chr11:102466978-102467477	0.783761429714883	.	.
chr11	102430107	102430606	chr11	102562905	102563404	Grn|chr11:102562905-102563404	0.525174213906814	.	.
chr11	102447369	102447868	chr11	102466978	102467477	Fam171a2|chr11:102466978-102467477	0.540729994569183	.	.
chr11	102555988	102556487	chr11	102466978	102467477	Gpatch8|chr11:102466978-102467477	0.659637601872889	.	.
chr11	102880718	102881217	chr11	103173646	103174145	Ccdc103|chr11:103173646-103174145	0.591088478913567	.	.
chr11	102880718	102881217	chr11	103173646	103174145	Eftud2|chr11:103173646-103174145	0.591088478913567	.	.
chr11	103028280	103028779	chr11	103016871	103017370	Dcakd|chr11:103016871-103017370	0.576011261977165	.	.
chr11	103028280	103028779	chr11	103016871	103017370	Nmt1|chr11:103016871-103017370	0.576011261977165	.	.
chr11	103115834	103116333	chr11	103142312	103142811	Hexim1|chr11:103142312-103142811	0.712828810450733	.	.
chr11	103115834	103116333	chr11	103199036	103199535	Hexim1|chr11:103199036-103199535	0.756071919546799	.	.
chr11	103115834	103116333	chr11	103199542	103200041	Hexim1|chr11:103199542-103200041	0.606602476674778	.	.
chr11	103132782	103133281	chr11	103173646	103174145	Hexim2|chr11:103173646-103174145	0.855448353972066	.	.
chr11	103192878	103193377	chr11	102874845	102875344	Gm20511|chr11:102874845-102875344	0.69047997245509	.	.
chr11	103192878	103193377	chr11	103003154	103003653	Gm20511|chr11:103003154-103003653	0.677040040061869	.	.
chr11	103192878	103193377	chr11	103173646	103174145	Gm20511|chr11:103173646-103174145	0.751946390063572	.	.
chr11	103193378	103193877	chr11	103142312	103142811	Gm20511|chr11:103142312-103142811	0.54885534738087	.	.
chr11	103193378	103193877	chr11	103199036	103199535	Gm20511|chr11:103199036-103199535	0.57162993288883	.	.
chr11	103267330	103267829	chr11	103665597	103666096	1700028N14Rik|chr11:103665597-103666096	0.703723456821451	.	.
chr11	103267330	103267829	chr11	103665597	103666096	Map3k14|chr11:103665597-103666096	0.703723456821451	.	.
chr11	103267330	103267829	chr11	103666278	103666777	1700028N14Rik|chr11:103666278-103666777	0.775796022003928	.	.
chr11	103267330	103267829	chr11	103666278	103666777	Map3k14|chr11:103666278-103666777	0.775796022003928	.	.
chr11	103412544	103413043	chr11	103651412	103651911	Plekhm1|chr11:103651412-103651911	0.837419670846633	.	.
chr11	103649269	103649768	chr11	103666278	103666777	Rprml|chr11:103666278-103666777	0.589644437388369	.	.
chr11	103953840	103954339	chr11	103665597	103666096	Nsf|chr11:103665597-103666096	0.791977635225031	.	.
chr11	103953840	103954339	chr11	103666278	103666777	Nsf|chr11:103666278-103666777	0.81203313059129	.	.
chr11	103966292	103966791	chr11	103665597	103666096	Arf2|chr11:103665597-103666096	0.82721115702316	.	.
chr11	103966292	103966791	chr11	103666278	103666777	Arf2|chr11:103666278-103666777	0.703747450999086	.	.
chr11	103966807	103967306	chr11	103665597	103666096	Arf2|chr11:103665597-103666096	0.780478211223555	.	.
chr11	103966807	103967306	chr11	103666278	103666777	Arf2|chr11:103666278-103666777	0.555675041490492	.	.
chr11	105126125	105126624	chr11	104878328	104878827	Mettl2|chr11:104878328-104878827	0.595945135950097	.	.
chr11	105362785	105363284	chr11	105347759	105348258	Gm11638|chr11:105347759-105348258	0.706769219847573	.	.
chr11	105363300	105363799	chr11	105347759	105348258	Gm11638|chr11:105347759-105348258	0.569459206737359	.	.
chr11	105589563	105590062	chr11	105388594	105389093	Tanc2|chr11:105388594-105389093	0.662834773699125	.	.
chr11	105589563	105590062	chr11	105731478	105731977	Tanc2|chr11:105731478-105731977	0.753483715116352	.	.
chr11	106037326	106037825	chr11	105795901	105796400	Dcaf7|chr11:105795901-105796400	0.702395255687737	.	.
chr11	106065754	106066253	chr11	105828041	105828540	Taco1|chr11:105828041-105828540	0.645402323438195	.	.
chr11	106065754	106066253	chr11	105828041	105828540	Taco1os|chr11:105828041-105828540	0.645402323438195	.	.
chr11	106065754	106066253	chr11	106193332	106193831	Taco1|chr11:106193332-106193831	0.660725370969944	.	.
chr11	106065754	106066253	chr11	106193332	106193831	Taco1os|chr11:106193332-106193831	0.660725370969944	.	.
chr11	106084076	106084575	chr11	106020351	106020850	Map3k3|chr11:106020351-106020850	0.638646670849727	.	.
chr11	106159988	106160487	chr11	105795901	105796400	Limd2|chr11:105795901-105796400	0.554140038968173	.	.
chr11	106216219	106216718	chr11	105795901	105796400	Ccdc47|chr11:105795901-105796400	0.724443817419022	.	.
chr11	106216219	106216718	chr11	105795901	105796400	Ddx42|chr11:105795901-105796400	0.724443817419022	.	.
chr11	106216219	106216718	chr11	106193332	106193831	Ccdc47|chr11:106193332-106193831	0.690785995101689	.	.
chr11	106216219	106216718	chr11	106193332	106193831	Ddx42|chr11:106193332-106193831	0.690785995101689	.	.
chr11	106216731	106217230	chr11	105828041	105828540	Ccdc47|chr11:105828041-105828540	0.595155550995684	.	.
chr11	106216731	106217230	chr11	105828041	105828540	Ddx42|chr11:105828041-105828540	0.595155550995684	.	.
chr11	106216731	106217230	chr11	106193332	106193831	Ccdc47|chr11:106193332-106193831	0.673200457063979	.	.
chr11	106216731	106217230	chr11	106193332	106193831	Ddx42|chr11:106193332-106193831	0.673200457063979	.	.
chr11	106255864	106256363	chr11	106514956	106515455	Ftsj3|chr11:106514956-106515455	0.594680113589315	.	.
chr11	106255864	106256363	chr11	106514956	106515455	Psmc5|chr11:106514956-106515455	0.594680113589315	.	.
chr11	106255864	106256363	chr11	106559638	106560137	Ftsj3|chr11:106559638-106560137	0.600380887426774	.	.
chr11	106255864	106256363	chr11	106559638	106560137	Psmc5|chr11:106559638-106560137	0.600380887426774	.	.
chr11	106276357	106276856	chr11	106193332	106193831	Tcam1|chr11:106193332-106193831	0.59218663678692	.	.
chr11	106788359	106788858	chr11	106500561	106501060	Cep95|chr11:106500561-106501060	0.618767125680368	.	.
chr11	106788359	106788858	chr11	106500561	106501060	Ddx5|chr11:106500561-106501060	0.618767125680368	.	.
chr11	106920601	106921100	chr11	106500561	106501060	Smurf2|chr11:106500561-106501060	0.536943511487273	.	.
chr11	107470490	107470989	chr11	107027897	107028396	Pitpnc1|chr11:107027897-107028396	0.583794707034948	.	.
chr11	107547642	107548141	chr11	107853065	107853564	A830035A12Rik|chr11:107853065-107853564	0.532356900425017	.	.
chr11	107547642	107548141	chr11	107853065	107853564	Helz|chr11:107853065-107853564	0.532356900425017	.	.
chr11	108424888	108425387	chr11	108646891	108647390	Cep112|chr11:108646891-108647390	0.519641394828511	.	.
chr11	109362583	109363082	chr11	109650670	109651169	Gm11696|chr11:109650670-109651169	0.527394607225954	.	.
chr11	109362583	109363082	chr11	109650670	109651169	Gna13|chr11:109650670-109651169	0.527394607225954	.	.
chr11	109473773	109474272	chr11	109439843	109440342	Arsg|chr11:109439843-109440342	0.634738365943603	.	.
chr11	109473773	109474272	chr11	109439843	109440342	Slc16a6|chr11:109439843-109440342	0.634738365943603	.	.
chr11	109473773	109474272	chr11	109650670	109651169	Arsg|chr11:109650670-109651169	0.578248414551249	.	.
chr11	109473773	109474272	chr11	109650670	109651169	Slc16a6|chr11:109650670-109651169	0.578248414551249	.	.
chr11	109650140	109650639	chr11	109439843	109440342	Prkar1a|chr11:109439843-109440342	0.675281678288197	.	.
chr11	109721893	109722392	chr11	109942556	109943055	Fam20a|chr11:109942556-109943055	0.702986279393629	.	.
chr11	110337434	110337933	chr11	110155930	110156429	Abca5|chr11:110155930-110156429	0.699170623588602	.	.
chr11	113201604	113202103	chr11	113133376	113133875	2610035D17Rik|chr11:113133376-113133875	0.734013924822806	.	.
chr11	113201604	113202103	chr11	113363632	113364131	2610035D17Rik|chr11:113363632-113364131	0.696325811158704	.	.
chr11	113683838	113684337	chr11	113520333	113520832	D11Wsu47e|chr11:113520333-113520832	0.671999898564705	.	.
chr11	113683838	113684337	chr11	113520333	113520832	Fam104a|chr11:113520333-113520832	0.671999898564705	.	.
chr11	113683838	113684337	chr11	113816898	113817397	D11Wsu47e|chr11:113816898-113817397	0.626512956478375	.	.
chr11	113683838	113684337	chr11	113816898	113817397	D11Wsu47e|chr11:113816898-113817397	0.626512956478376	.	.
chr11	113683838	113684337	chr11	113816898	113817397	Fam104a|chr11:113816898-113817397	0.626512956478375	.	.
chr11	113683838	113684337	chr11	113816898	113817397	Fam104a|chr11:113816898-113817397	0.626512956478376	.	.
chr11	113683838	113684337	chr11	113892926	113893425	D11Wsu47e|chr11:113892926-113893425	0.541364155338254	.	.
chr11	113683838	113684337	chr11	113892926	113893425	Fam104a|chr11:113892926-113893425	0.541364155338254	.	.
chr11	114668308	114668807	chr11	114587216	114587715	Rpl38|chr11:114587216-114587715	0.554865429114218	.	.
chr11	114668308	114668807	chr11	114788975	114789474	Rpl38|chr11:114788975-114789474	0.51834455966492	.	.
chr11	114668887	114669386	chr11	114439964	114440463	Rpl38|chr11:114439964-114440463	0.536799923975993	.	.
chr11	114668887	114669386	chr11	114439964	114440463	Rpl38|chr11:114439964-114440463	0.536799923975994	.	.
chr11	114668887	114669386	chr11	114576880	114577379	Rpl38|chr11:114576880-114577379	0.543434840781766	.	.
chr11	114727101	114727600	chr11	114439964	114440463	Dnaic2|chr11:114439964-114440463	0.672943794406198	.	.
chr11	115163009	115163508	chr11	114786219	114786718	Slc9a3r1|chr11:114786219-114786718	0.586581325650805	.	.
chr11	115163009	115163508	chr11	115473784	115474283	Slc9a3r1|chr11:115473784-115474283	0.55701472625988	.	.
chr11	115276795	115277294	chr11	115473784	115474283	Fdxr|chr11:115473784-115474283	0.517734770311584	.	.
chr11	115277320	115277819	chr11	115473784	115474283	Fdxr|chr11:115473784-115474283	0.524312595570021	.	.
chr11	115296782	115297281	chr11	115674191	115674690	Fads6|chr11:115674191-115674690	0.535990618014549	.	.
chr11	115514173	115514672	chr11	115674191	115674690	Jpt1|chr11:115674191-115674690	0.539070162632707	.	.
chr11	115536035	115536534	chr11	115780469	115780968	Sumo2|chr11:115780469-115780968	0.746644561423157	.	.
chr11	115628027	115628526	chr11	115673405	115673904	Slc25a19|chr11:115673405-115673904	0.656470029447861	.	.
chr11	115628027	115628526	chr11	115674191	115674690	Slc25a19|chr11:115674191-115674690	0.739842424896185	.	.
chr11	115765196	115765695	chr11	115780469	115780968	Tmem94|chr11:115780469-115780968	0.617104442239794	.	.
chr11	115765196	115765695	chr11	116024264	116024763	Tmem94|chr11:116024264-116024763	0.690842186598998	.	.
chr11	115765196	115765695	chr11	116161988	116162487	Tmem94|chr11:116161988-116162487	0.526381390144376	.	.
chr11	115813506	115814005	chr11	115673405	115673904	Caskin2|chr11:115673405-115673904	0.740050526119002	.	.
chr11	115813506	115814005	chr11	115673405	115673904	Tsen54|chr11:115673405-115673904	0.740050526119002	.	.
chr11	115813506	115814005	chr11	115674191	115674690	Caskin2|chr11:115674191-115674690	0.573003056722464	.	.
chr11	115813506	115814005	chr11	115674191	115674690	Tsen54|chr11:115674191-115674690	0.573003056722464	.	.
chr11	116029953	116030452	chr11	115780469	115780968	Unk|chr11:115780469-115780968	0.552869082463703	.	.
chr11	116086859	116087358	chr11	115780469	115780968	Wbp2|chr11:115780469-115780968	0.725399774451529	.	.
chr11	116086859	116087358	chr11	116024264	116024763	Wbp2|chr11:116024264-116024763	0.551694257235755	.	.
chr11	116167984	116168483	chr11	115780469	115780968	Fbf1|chr11:115780469-115780968	0.617917685094793	.	.
chr11	116167984	116168483	chr11	116024264	116024763	Fbf1|chr11:116024264-116024763	0.733165940840294	.	.
chr11	116167984	116168483	chr11	116148654	116149153	Fbf1|chr11:116148654-116149153	0.613420691235494	.	.
chr11	116273969	116274468	chr11	116024264	116024763	Srp68|chr11:116024264-116024763	0.647390387290427	.	.
chr11	116273969	116274468	chr11	116573184	116573683	Srp68|chr11:116573184-116573683	0.740231357416233	.	.
chr11	116273969	116274468	chr11	116657725	116658224	Srp68|chr11:116657725-116658224	0.736295142550173	.	.
chr11	116335929	116336428	chr11	116024264	116024763	Foxj1|chr11:116024264-116024763	0.582426765499017	.	.
chr11	116335929	116336428	chr11	116657725	116658224	Foxj1|chr11:116657725-116658224	0.677389667858627	.	.
chr11	116581280	116581779	chr11	116573184	116573683	Ube2o|chr11:116573184-116573683	0.58220194372971	.	.
chr11	116581280	116581779	chr11	116657725	116658224	Ube2o|chr11:116657725-116658224	0.523653957567447	.	.
chr11	116671354	116671853	chr11	116657725	116658224	Snhg16|chr11:116657725-116658224	0.61714624123653	.	.
chr11	117114801	117115300	chr11	117395123	117395622	Sec14l1|chr11:117395123-117395622	0.76344284252862	.	.
chr11	117482593	117483092	chr11	117395123	117395622	Gm34418|chr11:117395123-117395622	0.523442271710235	.	.
chr11	117654388	117654887	chr11	117598631	117599130	Tnrc6c|chr11:117598631-117599130	0.622184610667391	.	.
chr11	117654388	117654887	chr11	117685481	117685980	Tnrc6c|chr11:117685481-117685980	0.610806642568676	.	.
chr11	117654388	117654887	chr11	117878302	117878801	Tnrc6c|chr11:117878302-117878801	0.568314651773348	.	.
chr11	117986626	117987125	chr11	117878302	117878801	Pgs1|chr11:117878302-117878801	0.559819682891492	.	.
chr11	118290007	118290506	chr11	118612245	118612744	Usp36|chr11:118612245-118612744	0.580740370883387	.	.
chr11	118355157	118355656	chr11	118569509	118570008	Timp2|chr11:118569509-118570008	0.562209695292448	.	.
chr11	118476673	118477172	chr11	118569509	118570008	Engase|chr11:118569509-118570008	0.639495031573168	.	.
chr11	119040875	119041374	chr11	118861683	118862182	Cbx8|chr11:118861683-118862182	0.580176620645806	.	.
chr11	119040875	119041374	chr11	118907068	118907567	Cbx8|chr11:118907068-118907567	0.69183242069319	.	.
chr11	120086644	120087143	chr11	120358057	120358556	Cep131|chr11:120358057-120358556	0.58206752211203	.	.
chr11	120098565	120099064	chr11	120310730	120311229	Ndufaf8|chr11:120310730-120311229	0.749876351152901	.	.
chr11	120098565	120099064	chr11	120310730	120311229	Tepsin|chr11:120310730-120311229	0.749876351152901	.	.
chr11	120151062	120151561	chr11	120310730	120311229	Gm11769|chr11:120310730-120311229	0.597805063775802	.	.
chr11	120151062	120151561	chr11	120310730	120311229	Slc38a10|chr11:120310730-120311229	0.597805063775802	.	.
chr11	120437465	120437964	chr11	120279289	120279788	Nploc4|chr11:120279289-120279788	0.524194950466163	.	.
chr11	120572732	120573231	chr11	120358057	120358556	P4hb|chr11:120358057-120358556	0.696646198375741	.	.
chr11	120581357	120581856	chr11	120310730	120311229	Arhgdia|chr11:120310730-120311229	0.570118777239375	.	.
chr11	120598167	120598666	chr11	120358057	120358556	Alyref|chr11:120358057-120358556	0.694328681894973	.	.
chr11	120598167	120598666	chr11	120358057	120358556	Anapc11|chr11:120358057-120358556	0.694328681894973	.	.
chr11	120617708	120618207	chr11	120358057	120358556	Pcyt2|chr11:120358057-120358556	0.687447557569687	.	.
chr11	120633431	120633930	chr11	120358057	120358556	Mafg|chr11:120358057-120358556	0.815184139856895	.	.
chr11	120643573	120644072	chr11	120358057	120358556	Pycr1|chr11:120358057-120358556	0.702477193980013	.	.
chr11	120673033	120673532	chr11	120310730	120311229	Aspscr1|chr11:120310730-120311229	0.635713709829246	.	.
chr11	120713472	120713971	chr11	120358057	120358556	Cenpx|chr11:120358057-120358556	0.739810091403761	.	.
chr11	120713472	120713971	chr11	120358057	120358556	Lrrc45|chr11:120358057-120358556	0.739810091403761	.	.
chr11	120714115	120714614	chr11	120358057	120358556	Cenpx|chr11:120358057-120358556	0.664886806295547	.	.
chr11	120714115	120714614	chr11	120358057	120358556	Lrrc45|chr11:120358057-120358556	0.664886806295547	.	.
chr11	120720365	120720864	chr11	120846688	120847187	Rac3|chr11:120846688-120847187	0.609051380642002	.	.
chr11	121204035	121204534	chr11	121407290	121407789	Hexdc|chr11:121407290-121407789	0.557337326087662	.	.
chr11	121204035	121204534	chr11	121407290	121407789	Ogfod3|chr11:121407290-121407789	0.557337326087662	.	.
chr11	121236873	121237372	chr11	120846688	120847187	Narf|chr11:120846688-120847187	0.61850173255356	.	.
chr11	121673070	121673569	chr11	121582188	121582687	B3gntl1|chr11:121582188-121582687	0.629193167281744	.	.
chr12	3426453	3426952	chr12	3568631	3569130	1110002L01Rik|chr12:3568631-3569130	0.551321637388782	.	.
chr12	3426453	3426952	chr12	3568631	3569130	Asxl2|chr12:3568631-3569130	0.551321637388782	.	.
chr12	3806745	3807244	chr12	3981340	3981839	Dnmt3a|chr12:3981340-3981839	0.58060399106283	.	.
chr12	3806745	3807244	chr12	4242241	4242740	Dnmt3a|chr12:4242241-4242740	0.5379920926813	.	.
chr12	4082669	4083168	chr12	3807724	3808223	Dnajc27|chr12:3807724-3808223	0.623162874999755	.	.
chr12	4476458	4476957	chr12	4679868	4680367	Ncoa1|chr12:4679868-4680367	0.56306337422228	.	.
chr12	4592759	4593258	chr12	4396146	4396645	AC241534.1|chr12:4396146-4396645	0.636803948711322	.	.
chr12	4592759	4593258	chr12	4396146	4396645	Itsn2|chr12:4396146-4396645	0.636803948711322	.	.
chr12	4592759	4593258	chr12	4864267	4864766	AC241534.1|chr12:4864267-4864766	0.521941550545085	.	.
chr12	4592759	4593258	chr12	4864267	4864766	Itsn2|chr12:4864267-4864766	0.521941550545085	.	.
chr12	4769054	4769553	chr12	4679343	4679842	Fam228b|chr12:4679343-4679842	0.611900647056149	.	.
chr12	4769054	4769553	chr12	4679343	4679842	Pfn4|chr12:4679343-4679842	0.611900647056149	.	.
chr12	4817230	4817729	chr12	4679868	4680367	Sf3b6|chr12:4679868-4680367	0.532445482617658	.	.
chr12	4817230	4817729	chr12	5210698	5211197	Sf3b6|chr12:5210698-5211197	0.539202448407474	.	.
chr12	4843083	4843582	chr12	4679343	4679842	Wdcp|chr12:4679343-4679842	0.540755388691986	.	.
chr12	4907269	4907768	chr12	4679343	4679842	Ubxn2a|chr12:4679343-4679842	0.541392787072967	.	.
chr12	4907269	4907768	chr12	4864267	4864766	Ubxn2a|chr12:4864267-4864766	0.609942864672351	.	.
chr12	4917091	4917590	chr12	5210698	5211197	Atad2b|chr12:5210698-5211197	0.539237813880576	.	.
chr12	8947613	8948112	chr12	9052020	9052519	Matn3|chr12:9052020-9052519	0.636833232360311	.	.
chr12	8973750	8974249	chr12	9232395	9232894	Wdr35|chr12:9232395-9232894	0.577386559381515	.	.
chr12	9029942	9030441	chr12	9471325	9471824	Ttc32|chr12:9471325-9471824	0.65420857635993	.	.
chr12	10390554	10391053	chr12	10168551	10169050	Rdh14|chr12:10168551-10169050	0.646963709709205	.	.
chr12	11204270	11204769	chr12	10866859	10867358	9530020I12Rik|chr12:10866859-10867358	0.620166103288912	.	.
chr12	12261959	12262458	chr12	12367749	12368248	Fam49a|chr12:12367749-12368248	0.653736210315477	.	.
chr12	12261959	12262458	chr12	12420797	12421296	Fam49a|chr12:12420797-12421296	0.753028415947383	.	.
chr12	13248936	13249435	chr12	13430192	13430691	Ddx1|chr12:13430192-13430691	0.737222465362465	.	.
chr12	13248936	13249435	chr12	13430192	13430691	Ddx1|chr12:13430192-13430691	0.737222465362466	.	.
chr12	14151855	14152354	chr12	14415302	14415801	Lratd1|chr12:14415302-14415801	0.801486409259143	.	.
chr12	15816680	15817179	chr12	15765931	15766430	Gm5432|chr12:15765931-15766430	0.547398250384552	.	.
chr12	15816680	15817179	chr12	15765931	15766430	Trib2|chr12:15765931-15766430	0.547398250384552	.	.
chr12	16894535	16895034	chr12	17037153	17037652	Rock2|chr12:17037153-17037652	0.670278273020633	.	.
chr12	17266282	17266781	chr12	17170367	17170866	Pdia6|chr12:17170367-17170866	0.700051985779562	.	.
chr12	17544569	17545068	chr12	17256855	17257354	Odc1|chr12:17256855-17257354	0.689915084086391	.	.
chr12	17544569	17545068	chr12	17882066	17882565	Odc1|chr12:17882066-17882565	0.563798450041393	.	.
chr12	21373421	21373920	chr12	21160499	21160998	Adam17|chr12:21160499-21160998	0.631374180621985	.	.
chr12	21373421	21373920	chr12	21160499	21160998	Gm49586|chr12:21160499-21160998	0.631374180621985	.	.
chr12	24651599	24652098	chr12	24928160	24928659	Klf11|chr12:24928160-24928659	0.626496835729698	.	.
chr12	25871088	25871587	chr12	25982477	25982976	Gm47733|chr12:25982477-25982976	0.742366267580141	.	.
chr12	25871088	25871587	chr12	26180953	26181452	Gm47733|chr12:26180953-26181452	0.598165450770079	.	.
chr12	26415033	26415532	chr12	26180953	26181452	Rnf144a|chr12:26180953-26181452	0.766435284470083	.	.
chr12	26415033	26415532	chr12	26285944	26286443	Rnf144a|chr12:26285944-26286443	0.737618003827454	.	.
chr12	28635653	28636152	chr12	28587902	28588401	Rps7|chr12:28587902-28588401	0.590244082223356	.	.
chr12	28675067	28675566	chr12	28784286	28784785	Adi1|chr12:28784286-28784785	0.657520829678377	.	.
chr12	31499339	31499838	chr12	31676552	31677051	Cbll1|chr12:31676552-31677051	0.58322491475889	.	.
chr12	31713661	31714160	chr12	31579040	31579539	Gpr22|chr12:31579040-31579539	0.534573528506424	.	.
chr12	31950291	31950790	chr12	31676552	31677051	Hbp1|chr12:31676552-31677051	0.645706648741477	.	.
chr12	31950291	31950790	chr12	31980417	31980916	Hbp1|chr12:31980417-31980916	0.570808801707108	.	.
chr12	32820132	32820631	chr12	32910064	32910563	Nampt|chr12:32910064-32910563	0.714444182143487	.	.
chr12	32820132	32820631	chr12	33023309	33023808	Nampt|chr12:33023309-33023808	0.62366357917367	.	.
chr12	32820132	32820631	chr12	33023869	33024368	Nampt|chr12:33023869-33024368	0.726579926209286	.	.
chr12	32953896	32954395	chr12	32910064	32910563	4933406C10Rik|chr12:32910064-32910563	0.655359507847562	.	.
chr12	32953896	32954395	chr12	32910064	32910563	Sypl|chr12:32910064-32910563	0.655359507847562	.	.
chr12	32953896	32954395	chr12	33023309	33023808	4933406C10Rik|chr12:33023309-33023808	0.529908806828875	.	.
chr12	32953896	32954395	chr12	33023309	33023808	Sypl|chr12:33023309-33023808	0.529908806828875	.	.
chr12	32953896	32954395	chr12	33023869	33024368	4933406C10Rik|chr12:33023869-33024368	0.617353862837546	.	.
chr12	32953896	32954395	chr12	33023869	33024368	Sypl|chr12:33023869-33024368	0.617353862837546	.	.
chr12	33147407	33147906	chr12	32926498	32926997	Atxn7l1|chr12:32926498-32926997	0.520915249619284	.	.
chr12	33147407	33147906	chr12	32926498	32926997	F730043M19Rik|chr12:32926498-32926997	0.520915249619284	.	.
chr12	33147407	33147906	chr12	33302586	33303085	Atxn7l1|chr12:33302586-33303085	0.581930562600336	.	.
chr12	33147407	33147906	chr12	33302586	33303085	F730043M19Rik|chr12:33302586-33303085	0.581930562600336	.	.
chr12	33147407	33147906	chr12	33360683	33361182	Atxn7l1|chr12:33360683-33361182	0.652789988374258	.	.
chr12	33147407	33147906	chr12	33360683	33361182	F730043M19Rik|chr12:33360683-33361182	0.652789988374258	.	.
chr12	35046916	35047415	chr12	35015995	35016494	Snx13|chr12:35015995-35016494	0.731359017378937	.	.
chr12	35534810	35535309	chr12	35401795	35402294	Ahr|chr12:35401795-35402294	0.563677944345762	.	.
chr12	35534810	35535309	chr12	35401795	35402294	Gm48236|chr12:35401795-35402294	0.563677944345762	.	.
chr12	36156866	36157365	chr12	36395049	36395548	Ankmy2|chr12:36395049-36395548	0.773540380906503	.	.
chr12	36156866	36157365	chr12	36395049	36395548	Bzw2|chr12:36395049-36395548	0.773540380906503	.	.
chr12	36381311	36381810	chr12	36110411	36110910	Crppa|chr12:36110411-36110910	0.701832523821357	.	.
chr12	36381311	36381810	chr12	36110411	36110910	D630036H23Rik|chr12:36110411-36110910	0.701832523821357	.	.
chr12	40037180	40037679	chr12	39920598	39921097	Arl4a|chr12:39920598-39921097	0.761561220231446	.	.
chr12	40037180	40037679	chr12	39920598	39921097	Arl4aos|chr12:39920598-39921097	0.761561220231446	.	.
chr12	40037180	40037679	chr12	39932140	39932639	Arl4a|chr12:39932140-39932639	0.684257137818952	.	.
chr12	40037180	40037679	chr12	39932140	39932639	Arl4aos|chr12:39932140-39932639	0.684257137818952	.	.
chr12	40037180	40037679	chr12	40378565	40379064	Arl4a|chr12:40378565-40379064	0.608420865796987	.	.
chr12	40037180	40037679	chr12	40378565	40379064	Arl4a|chr12:40378565-40379064	0.608420865796988	.	.
chr12	40037180	40037679	chr12	40378565	40379064	Arl4aos|chr12:40378565-40379064	0.608420865796987	.	.
chr12	40037180	40037679	chr12	40378565	40379064	Arl4aos|chr12:40378565-40379064	0.608420865796988	.	.
chr12	40037771	40038270	chr12	39920598	39921097	Arl4a|chr12:39920598-39921097	0.817740958612473	.	.
chr12	40037771	40038270	chr12	39920598	39921097	Arl4aos|chr12:39920598-39921097	0.817740958612473	.	.
chr12	40037771	40038270	chr12	39932140	39932639	Arl4a|chr12:39932140-39932639	0.666447905864919	.	.
chr12	40037771	40038270	chr12	39932140	39932639	Arl4aos|chr12:39932140-39932639	0.666447905864919	.	.
chr12	40037771	40038270	chr12	40378565	40379064	Arl4a|chr12:40378565-40379064	0.600447319853703	.	.
chr12	40037771	40038270	chr12	40378565	40379064	Arl4aos|chr12:40378565-40379064	0.600447319853703	.	.
chr12	40223096	40223595	chr12	39920598	39921097	Gm7008|chr12:39920598-39921097	0.696064968195353	.	.
chr12	40223096	40223595	chr12	39932140	39932639	Gm7008|chr12:39932140-39932639	0.680904184807766	.	.
chr12	40223096	40223595	chr12	40378565	40379064	Gm7008|chr12:40378565-40379064	0.537568206911128	.	.
chr12	44210008	44210507	chr12	43827194	43827693	Dnajb9|chr12:43827194-43827693	0.838338057892059	.	.
chr12	44210008	44210507	chr12	44274977	44275476	Dnajb9|chr12:44274977-44275476	0.660681833674811	.	.
chr12	50119671	50120170	chr12	49992425	49992924	Gm40418|chr12:49992425-49992924	0.73058325778399	.	.
chr12	50119671	50120170	chr12	50171675	50172174	Gm40418|chr12:50171675-50172174	0.592978705452156	.	.
chr12	50648923	50649422	chr12	50723208	50723707	Prkd1|chr12:50723208-50723707	0.648143258611754	.	.
chr12	50648923	50649422	chr12	50946982	50947481	Prkd1|chr12:50946982-50947481	0.518650719697742	.	.
chr12	51691713	51692212	chr12	51294786	51295285	Ap4s1|chr12:51294786-51295285	0.652160086991823	.	.
chr12	51691713	51692212	chr12	51294786	51295285	Strn3|chr12:51294786-51295285	0.652160086991823	.	.
chr12	52503547	52504046	chr12	52818582	52819081	Arhgap5|chr12:52818582-52819081	0.736731474254206	.	.
chr12	52504062	52504561	chr12	52604639	52605138	Arhgap5|chr12:52604639-52605138	0.730253729407052	.	.
chr12	54695650	54696149	chr12	54822762	54823261	Eapp|chr12:54822762-54823261	0.590968885492552	.	.
chr12	55492315	55492814	chr12	55398522	55399021	Nfkbia|chr12:55398522-55399021	0.608499569576595	.	.
chr12	55492315	55492814	chr12	55499017	55499516	Nfkbia|chr12:55499017-55499516	0.708811399664503	.	.
chr12	55492315	55492814	chr12	55666614	55667113	Nfkbia|chr12:55666614-55667113	0.641719167523332	.	.
chr12	55492315	55492814	chr12	55667126	55667625	Nfkbia|chr12:55667126-55667625	0.533302979286916	.	.
chr12	58212243	58212742	chr12	58087711	58088210	Sstr1|chr12:58087711-58088210	0.529735331524508	.	.
chr12	59013153	59013652	chr12	58802361	58802860	Gemin2|chr12:58802361-58802860	0.63095253991456	.	.
chr12	59013153	59013652	chr12	59178343	59178842	Gemin2|chr12:59178343-59178842	0.658922044840468	.	.
chr12	59066605	59067104	chr12	59262799	59263298	Pnn|chr12:59262799-59263298	0.758940402079094	.	.
chr12	59219648	59220147	chr12	59262799	59263298	Fbxo33|chr12:59262799-59263298	0.531698706254033	.	.
chr12	59219648	59220147	chr12	59262799	59263298	Fbxo33|chr12:59262799-59263298	0.531698706254034	.	.
chr12	61522907	61523406	chr12	61807185	61807684	Lrfn5|chr12:61807185-61807684	0.600117159943569	.	.
chr12	61522907	61523406	chr12	61989417	61989916	Lrfn5|chr12:61989417-61989916	0.518378585611353	.	.
chr12	64917543	64918042	chr12	64866154	64866653	Gm527|chr12:64866154-64866653	0.709996036213611	.	.
chr12	65036095	65036594	chr12	64897297	64897796	Prpf39|chr12:64897297-64897796	0.753962343551192	.	.
chr12	65036095	65036594	chr12	65194089	65194588	Prpf39|chr12:65194089-65194588	0.744639813515692	.	.
chr12	65073764	65074263	chr12	64897297	64897796	Fkbp3|chr12:64897297-64897796	0.605250178919216	.	.
chr12	65073764	65074263	chr12	65194089	65194588	Fkbp3|chr12:65194089-65194588	0.699440151774526	.	.
chr12	65172408	65172907	chr12	64897297	64897796	Mis18bp1|chr12:64897297-64897796	0.785984528869115	.	.
chr12	65172408	65172907	chr12	65194089	65194588	Mis18bp1|chr12:65194089-65194588	0.746182575406981	.	.
chr12	67221961	67222460	chr12	67017148	67017647	Mdga2|chr12:67017148-67017647	0.749922136857643	.	.
chr12	67222468	67222967	chr12	67011190	67011689	Mdga2|chr12:67011190-67011689	0.553772011061919	.	.
chr12	69183868	69184367	chr12	69458249	69458748	Mgat2|chr12:69458249-69458748	0.588834982272574	.	.
chr12	69183868	69184367	chr12	69458249	69458748	Rpl36al|chr12:69458249-69458748	0.588834982272574	.	.
chr12	69227933	69228432	chr12	69361318	69361817	Gm47545|chr12:69361318-69361817	0.558024090225334	.	.
chr12	69227933	69228432	chr12	69361318	69361817	Pole2|chr12:69361318-69361817	0.558024090225334	.	.
chr12	69296428	69296927	chr12	69361318	69361817	Klhdc2|chr12:69361318-69361817	0.673111595803147	.	.
chr12	69582767	69583266	chr12	69361318	69361817	Vcpkmt|chr12:69361318-69361817	0.771487536800793	.	.
chr12	69582767	69583266	chr12	69877772	69878271	Vcpkmt|chr12:69877772-69878271	0.600539287098493	.	.
chr12	69790450	69790949	chr12	70015722	70016221	4930512B01Rik|chr12:70015722-70016221	0.748957361869755	.	.
chr12	69790450	69790949	chr12	70015722	70016221	Cdkl1|chr12:70015722-70016221	0.748957361869755	.	.
chr12	69892906	69893405	chr12	69877772	69878271	Atl1|chr12:69877772-69878271	0.642434282757032	.	.
chr12	69892906	69893405	chr12	69877772	69878271	Map4k5|chr12:69877772-69878271	0.642434282757032	.	.
chr12	69892906	69893405	chr12	70043242	70043741	Atl1|chr12:70043242-70043741	0.713695274312163	.	.
chr12	69892906	69893405	chr12	70043242	70043741	Map4k5|chr12:70043242-70043741	0.713695274312163	.	.
chr12	69892906	69893405	chr12	70050650	70051149	Atl1|chr12:70050650-70051149	0.659170397509126	.	.
chr12	69892906	69893405	chr12	70050650	70051149	Map4k5|chr12:70050650-70051149	0.659170397509126	.	.
chr12	69892906	69893405	chr12	70076393	70076892	Atl1|chr12:70076393-70076892	0.555940824803667	.	.
chr12	69892906	69893405	chr12	70076393	70076892	Map4k5|chr12:70076393-70076892	0.555940824803667	.	.
chr12	69986845	69987344	chr12	70043242	70043741	Sav1|chr12:70043242-70043741	0.556111617840149	.	.
chr12	69986845	69987344	chr12	70050650	70051149	Sav1|chr12:70050650-70051149	0.61266684169708	.	.
chr12	69986845	69987344	chr12	70076393	70076892	Sav1|chr12:70076393-70076892	0.707028753303307	.	.
chr12	70347314	70347813	chr12	70050650	70051149	Gm32151|chr12:70050650-70051149	0.647858932917099	.	.
chr12	70347314	70347813	chr12	70050650	70051149	Trim9|chr12:70050650-70051149	0.647858932917099	.	.
chr12	70347314	70347813	chr12	70280461	70280960	Gm32151|chr12:70280461-70280960	0.66644668186445	.	.
chr12	70347314	70347813	chr12	70280461	70280960	Trim9|chr12:70280461-70280960	0.66644668186445	.	.
chr12	70452822	70453321	chr12	70050650	70051149	Tmx1|chr12:70050650-70051149	0.643854238170931	.	.
chr12	70452822	70453321	chr12	70280461	70280960	Tmx1|chr12:70280461-70280960	0.647791516957977	.	.
chr12	70825142	70825641	chr12	70593730	70594229	Frmd6|chr12:70593730-70594229	0.584746140373778	.	.
chr12	70825142	70825641	chr12	70593730	70594229	Gm40437|chr12:70593730-70594229	0.584746140373778	.	.
chr12	70825142	70825641	chr12	70594285	70594784	Frmd6|chr12:70594285-70594784	0.792727361800417	.	.
chr12	70825142	70825641	chr12	70594285	70594784	Gm40437|chr12:70594285-70594784	0.792727361800417	.	.
chr12	70825142	70825641	chr12	70852863	70853362	Frmd6|chr12:70852863-70853362	0.838070817067995	.	.
chr12	70825142	70825641	chr12	70852863	70853362	Gm40437|chr12:70852863-70853362	0.838070817067995	.	.
chr12	70937561	70938060	chr12	71113910	71114409	Actr10|chr12:71113910-71114409	0.738555506146421	.	.
chr12	70974423	70974922	chr12	70877800	70878299	Psma3|chr12:70877800-70878299	0.676143133657607	.	.
[truncated: 6,859 more rows]
