# Supplementary material for: Single-cell analysis of chromatin accessibility in the adult mouse brain
Source: Nature. 2023 Dec 13;624(7991):378–89. doi: 10.1038/s41586-023-06824-9 (PMC10719105; doi:10.1038/s41586-023-06824-9)
Supplement: Supplementary file 3 — Supplementary Tables 1–25 and their legends. [file 41586_2023_6824_MOESM3_ESM.zip › 2023-03-05453B-s3/SI Tables/SI Table 13 Summary of all the gene-cCRE correlations/sa2subclass.L5-6_IT_TPE-ENT_Glut.pdc.bedpe]

chr1	3466260	3466759	chr1	3120237	3120736	Gm1992|chr1:3120237-3120736	0.0879283865419219	.	.
chr1	3466260	3466759	chr1	3121216	3121715	Gm1992|chr1:3121216-3121715	0.0882741567233808	.	.
chr1	3466260	3466759	chr1	3167386	3167885	Gm1992|chr1:3167386-3167885	0.0950985489616309	.	.
chr1	3466260	3466759	chr1	3235321	3235820	Gm1992|chr1:3235321-3235820	0.130789548038583	.	.
chr1	3466260	3466759	chr1	3292503	3293002	Gm1992|chr1:3292503-3293002	0.134261023300984	.	.
chr1	3466260	3466759	chr1	3322460	3322959	Gm1992|chr1:3322460-3322959	0.140722950552218	.	.
chr1	3466260	3466759	chr1	3432786	3433285	Gm1992|chr1:3432786-3433285	0.104069467463515	.	.
chr1	3466260	3466759	chr1	3433741	3434240	Gm1992|chr1:3433741-3434240	0.195162771511453	.	.
chr1	3466260	3466759	chr1	3455283	3455782	Gm1992|chr1:3455283-3455782	0.18346311642532	.	.
chr1	3466260	3466759	chr1	3457749	3458248	Gm1992|chr1:3457749-3458248	0.135148208033189	.	.
chr1	3670775	3671274	chr1	3661902	3662401	Xkr4|chr1:3661902-3662401	0.211242429318056	.	.
chr1	3670775	3671274	chr1	3662628	3663127	Xkr4|chr1:3662628-3663127	0.110888077074056	.	.
chr1	3670775	3671274	chr1	3909181	3909680	Xkr4|chr1:3909181-3909680	0.092996123998171	.	.
chr1	3671529	3672028	chr1	3900262	3900761	Xkr4|chr1:3900262-3900761	0.361643973766976	.	.
chr1	3671529	3672028	chr1	3903336	3903835	Xkr4|chr1:3903336-3903835	0.318308480598594	.	.
chr1	3671529	3672028	chr1	3909181	3909680	Xkr4|chr1:3909181-3909680	0.174771388986864	.	.
chr1	3672048	3672547	chr1	3576132	3576631	Xkr4|chr1:3576132-3576631	0.109346716676353	.	.
chr1	3672048	3672547	chr1	3742073	3742572	Xkr4|chr1:3742073-3742572	0.0995236182131513	.	.
chr1	3672048	3672547	chr1	3853660	3854159	Xkr4|chr1:3853660-3854159	0.17486533977264	.	.
chr1	3672048	3672547	chr1	3900262	3900761	Xkr4|chr1:3900262-3900761	0.103043377261817	.	.
chr1	3672048	3672547	chr1	3909181	3909680	Xkr4|chr1:3909181-3909680	0.163183139249743	.	.
chr1	4785497	4785996	chr1	5019201	5019700	Mrpl15|chr1:5019201-5019700	0.126679901271608	.	.
chr1	4785497	4785996	chr1	5022621	5023120	Mrpl15|chr1:5022621-5023120	0.185550349308457	.	.
chr1	4785497	4785996	chr1	5045709	5046208	Mrpl15|chr1:5045709-5046208	0.105226858815802	.	.
chr1	4785497	4785996	chr1	5177158	5177657	Mrpl15|chr1:5177158-5177657	0.0906064414459983	.	.
chr1	4807592	4808091	chr1	5022621	5023120	Lypla1|chr1:5022621-5023120	0.32965031497099	.	.
chr1	4807592	4808091	chr1	5071134	5071633	Lypla1|chr1:5071134-5071633	0.177535224053554	.	.
chr1	4807592	4808091	chr1	5082818	5083317	Lypla1|chr1:5082818-5083317	0.247720329068092	.	.
chr1	4807592	4808091	chr1	5103120	5103619	Lypla1|chr1:5103120-5103619	0.161069702869072	.	.
chr1	4807592	4808091	chr1	5133964	5134463	Lypla1|chr1:5133964-5134463	0.120501886011568	.	.
chr1	4807592	4808091	chr1	5177158	5177657	Lypla1|chr1:5177158-5177657	0.239217972828075	.	.
chr1	4857480	4857979	chr1	5019201	5019700	Tcea1|chr1:5019201-5019700	0.194193355872822	.	.
chr1	4857480	4857979	chr1	5022621	5023120	Tcea1|chr1:5022621-5023120	0.413351191188103	.	.
chr1	4857480	4857979	chr1	5071134	5071633	Tcea1|chr1:5071134-5071633	0.256310484818574	.	.
chr1	4857480	4857979	chr1	5082818	5083317	Tcea1|chr1:5082818-5083317	0.298291770021347	.	.
chr1	4857480	4857979	chr1	5133964	5134463	Tcea1|chr1:5133964-5134463	0.168928282060258	.	.
chr1	4857480	4857979	chr1	5150490	5150989	Tcea1|chr1:5150490-5150989	0.165942610787044	.	.
chr1	4857480	4857979	chr1	5177158	5177657	Tcea1|chr1:5177158-5177657	0.366768974275392	.	.
chr1	4858123	4858622	chr1	4571692	4572191	Tcea1|chr1:4571692-4572191	0.236627176426946	.	.
chr1	4858123	4858622	chr1	4571692	4572191	Tcea1|chr1:4571692-4572191	0.236627176426947	.	.
chr1	4858123	4858622	chr1	5022621	5023120	Tcea1|chr1:5022621-5023120	0.16575342132119	.	.
chr1	4858123	4858622	chr1	5177158	5177657	Tcea1|chr1:5177158-5177657	0.156248316740486	.	.
chr1	4971076	4971575	chr1	4550034	4550533	Gm16041|chr1:4550034-4550533	0.147206006925603	.	.
chr1	4971076	4971575	chr1	4689112	4689611	Gm16041|chr1:4689112-4689611	0.117328613513688	.	.
chr1	4971076	4971575	chr1	4747149	4747648	Gm16041|chr1:4747149-4747648	0.0887847146065379	.	.
chr1	4971076	4971575	chr1	4748085	4748584	Gm16041|chr1:4748085-4748584	0.148798280428134	.	.
chr1	4971076	4971575	chr1	4907969	4908468	Gm16041|chr1:4907969-4908468	0.131831757143636	.	.
chr1	4971076	4971575	chr1	4922961	4923460	Gm16041|chr1:4922961-4923460	0.248473195199671	.	.
chr1	4971076	4971575	chr1	4926263	4926762	Gm16041|chr1:4926263-4926762	0.18345537029072	.	.
chr1	4971076	4971575	chr1	4934807	4935306	Gm16041|chr1:4934807-4935306	0.176652605556824	.	.
chr1	4971076	4971575	chr1	5045709	5046208	Gm16041|chr1:5045709-5046208	0.0930480401396914	.	.
chr1	4971076	4971575	chr1	5128572	5129071	Gm16041|chr1:5128572-5129071	0.180191050875231	.	.
chr1	4971076	4971575	chr1	5130314	5130813	Gm16041|chr1:5130314-5130813	0.332906028645216	.	.
chr1	4971076	4971575	chr1	5208080	5208579	Gm16041|chr1:5208080-5208579	0.134062753154601	.	.
chr1	5070122	5070621	chr1	5045709	5046208	Atp6v1h|chr1:5045709-5046208	0.172971912212627	.	.
chr1	5070122	5070621	chr1	5045709	5046208	Rgs20|chr1:5045709-5046208	0.172971912212627	.	.
chr1	5070122	5070621	chr1	5071134	5071633	Atp6v1h|chr1:5071134-5071633	0.148323890493485	.	.
chr1	5070122	5070621	chr1	5071134	5071633	Rgs20|chr1:5071134-5071633	0.148323890493485	.	.
chr1	5070122	5070621	chr1	5177158	5177657	Atp6v1h|chr1:5177158-5177657	0.103525909819244	.	.
chr1	5070122	5070621	chr1	5177158	5177657	Rgs20|chr1:5177158-5177657	0.103525909819244	.	.
chr1	5070122	5070621	chr1	5287900	5288399	Atp6v1h|chr1:5287900-5288399	0.185970192145989	.	.
chr1	5070122	5070621	chr1	5287900	5288399	Rgs20|chr1:5287900-5288399	0.185970192145989	.	.
chr1	5070122	5070621	chr1	5316209	5316708	Atp6v1h|chr1:5316209-5316708	0.098495404517434	.	.
chr1	5070122	5070621	chr1	5316209	5316708	Rgs20|chr1:5316209-5316708	0.098495404517434	.	.
chr1	5588179	5588678	chr1	5278857	5279356	Oprk1|chr1:5278857-5279356	0.103409182477795	.	.
chr1	5588179	5588678	chr1	5285839	5286338	Oprk1|chr1:5285839-5286338	0.239567896124208	.	.
chr1	5588179	5588678	chr1	5287900	5288399	Oprk1|chr1:5287900-5288399	0.274596715001348	.	.
chr1	5588179	5588678	chr1	5297535	5298034	Oprk1|chr1:5297535-5298034	0.493259054842886	.	.
chr1	5588179	5588678	chr1	5316209	5316708	Oprk1|chr1:5316209-5316708	0.0812140104804014	.	.
chr1	5588179	5588678	chr1	5334248	5334747	Oprk1|chr1:5334248-5334747	0.542740192726351	.	.
chr1	5588179	5588678	chr1	5336403	5336902	Oprk1|chr1:5336403-5336902	0.536286794326501	.	.
chr1	5588179	5588678	chr1	5378998	5379497	Oprk1|chr1:5378998-5379497	0.183623435852199	.	.
chr1	5588179	5588678	chr1	5382329	5382828	Oprk1|chr1:5382329-5382828	0.594257080044019	.	.
chr1	5588179	5588678	chr1	5394421	5394920	Oprk1|chr1:5394421-5394920	0.239777680310666	.	.
chr1	5588179	5588678	chr1	5689294	5689793	Oprk1|chr1:5689294-5689793	0.193849500330677	.	.
chr1	5588179	5588678	chr1	5753339	5753838	Oprk1|chr1:5753339-5753838	0.106189180679291	.	.
chr1	5588179	5588678	chr1	5780930	5781429	Oprk1|chr1:5780930-5781429	0.205862525430902	.	.
chr1	5588179	5588678	chr1	5915307	5915806	Oprk1|chr1:5915307-5915806	0.297964723020255	.	.
chr1	5588179	5588678	chr1	5955256	5955755	Oprk1|chr1:5955256-5955755	0.213453870261677	.	.
chr1	5588179	5588678	chr1	5955757	5956256	Oprk1|chr1:5955757-5956256	0.128149161385933	.	.
chr1	5916575	5917074	chr1	5915307	5915806	Npbwr1|chr1:5915307-5915806	0.11071624524608	.	.
chr1	5916575	5917074	chr1	5955757	5956256	Npbwr1|chr1:5955757-5956256	0.0984643178132695	.	.
chr1	5916575	5917074	chr1	6134983	6135482	Npbwr1|chr1:6134983-6135482	0.122714572024031	.	.
chr1	5917179	5917678	chr1	5955256	5955755	Npbwr1|chr1:5955256-5955755	0.186090836914222	.	.
chr1	5917179	5917678	chr1	5955757	5956256	Npbwr1|chr1:5955757-5956256	0.203950960295211	.	.
chr1	5917179	5917678	chr1	6097121	6097620	Npbwr1|chr1:6097121-6097620	0.292512233320224	.	.
chr1	6214386	6214885	chr1	5780930	5781429	4732440D04Rik|chr1:5780930-5781429	0.168965559951468	.	.
chr1	6214386	6214885	chr1	5955256	5955755	4732440D04Rik|chr1:5955256-5955755	0.216157455427127	.	.
chr1	6214386	6214885	chr1	5955757	5956256	4732440D04Rik|chr1:5955757-5956256	0.143835110067793	.	.
chr1	6214386	6214885	chr1	6094097	6094596	4732440D04Rik|chr1:6094097-6094596	0.120537213213919	.	.
chr1	6214386	6214885	chr1	6097121	6097620	4732440D04Rik|chr1:6097121-6097620	0.221186142092837	.	.
chr1	6214386	6214885	chr1	6152392	6152891	4732440D04Rik|chr1:6152392-6152891	0.210898515051991	.	.
chr1	6214386	6214885	chr1	6251147	6251646	4732440D04Rik|chr1:6251147-6251646	0.236810703695771	.	.
chr1	6214386	6214885	chr1	6279565	6280064	4732440D04Rik|chr1:6279565-6280064	0.208694772018094	.	.
chr1	6214386	6214885	chr1	6306576	6307075	4732440D04Rik|chr1:6306576-6307075	0.105100238927255	.	.
chr1	6214386	6214885	chr1	6354121	6354620	4732440D04Rik|chr1:6354121-6354620	0.185817663930853	.	.
chr1	6214386	6214885	chr1	6361850	6362349	4732440D04Rik|chr1:6361850-6362349	0.117283640105344	.	.
chr1	6214386	6214885	chr1	6363781	6364280	4732440D04Rik|chr1:6363781-6364280	0.267673361187844	.	.
chr1	6214386	6214885	chr1	6382628	6383127	4732440D04Rik|chr1:6382628-6383127	0.110335201606881	.	.
chr1	6214386	6214885	chr1	6483297	6483796	4732440D04Rik|chr1:6483297-6483796	0.330524941552993	.	.
chr1	6214899	6215398	chr1	5780930	5781429	4732440D04Rik|chr1:5780930-5781429	0.156636238312593	.	.
chr1	6214899	6215398	chr1	5955256	5955755	4732440D04Rik|chr1:5955256-5955755	0.271020416219273	.	.
chr1	6214899	6215398	chr1	5955757	5956256	4732440D04Rik|chr1:5955757-5956256	0.1494802510009	.	.
chr1	6214899	6215398	chr1	6152392	6152891	4732440D04Rik|chr1:6152392-6152891	0.102434651975602	.	.
chr1	6214899	6215398	chr1	6251147	6251646	4732440D04Rik|chr1:6251147-6251646	0.142475528853139	.	.
chr1	6214899	6215398	chr1	6279565	6280064	4732440D04Rik|chr1:6279565-6280064	0.140224087286367	.	.
chr1	6214899	6215398	chr1	6306576	6307075	4732440D04Rik|chr1:6306576-6307075	0.336335077192689	.	.
chr1	6214899	6215398	chr1	6320510	6321009	4732440D04Rik|chr1:6320510-6321009	0.147323293104919	.	.
chr1	6214899	6215398	chr1	6354121	6354620	4732440D04Rik|chr1:6354121-6354620	0.132907055202483	.	.
chr1	6214899	6215398	chr1	6361850	6362349	4732440D04Rik|chr1:6361850-6362349	0.153045458807232	.	.
chr1	6214899	6215398	chr1	6363781	6364280	4732440D04Rik|chr1:6363781-6364280	0.18437758871588	.	.
chr1	6214899	6215398	chr1	6382628	6383127	4732440D04Rik|chr1:6382628-6383127	0.184022079421783	.	.
chr1	6214899	6215398	chr1	6410037	6410536	4732440D04Rik|chr1:6410037-6410536	0.0809335663197759	.	.
chr1	6214899	6215398	chr1	6483297	6483796	4732440D04Rik|chr1:6483297-6483796	0.23761830828898	.	.
chr1	6487811	6488310	chr1	6036819	6037318	St18|chr1:6036819-6037318	0.184596409714672	.	.
chr1	6487811	6488310	chr1	6039669	6040168	St18|chr1:6039669-6040168	0.102666785958109	.	.
chr1	6487811	6488310	chr1	6054114	6054613	St18|chr1:6054114-6054613	0.137139550238141	.	.
chr1	6487811	6488310	chr1	6282390	6282889	St18|chr1:6282390-6282889	0.0993192028990487	.	.
chr1	6487811	6488310	chr1	6283119	6283618	St18|chr1:6283119-6283618	0.152161593211456	.	.
chr1	6487811	6488310	chr1	6311382	6311881	St18|chr1:6311382-6311881	0.40097646697423	.	.
chr1	6487811	6488310	chr1	6499446	6499945	St18|chr1:6499446-6499945	0.129107292135798	.	.
chr1	6487811	6488310	chr1	6715218	6715717	St18|chr1:6715218-6715717	0.143108045288471	.	.
chr1	6487811	6488310	chr1	6729383	6729882	St18|chr1:6729383-6729882	0.330892410712765	.	.
chr1	7088594	7089093	chr1	6769890	6770389	Pcmtd1|chr1:6769890-6770389	0.363670188594103	.	.
chr1	7088594	7089093	chr1	6810198	6810697	Pcmtd1|chr1:6810198-6810697	0.375545208204387	.	.
chr1	7088594	7089093	chr1	6844819	6845318	Pcmtd1|chr1:6844819-6845318	0.22059311989049	.	.
chr1	7088594	7089093	chr1	6928800	6929299	Pcmtd1|chr1:6928800-6929299	0.548804456150181	.	.
chr1	7088594	7089093	chr1	7040480	7040979	Pcmtd1|chr1:7040480-7040979	0.363702543013331	.	.
chr1	7088594	7089093	chr1	7105020	7105519	Pcmtd1|chr1:7105020-7105519	0.137900582812243	.	.
chr1	7088594	7089093	chr1	7113207	7113706	Pcmtd1|chr1:7113207-7113706	0.343464718695737	.	.
chr1	7088594	7089093	chr1	7138562	7139061	Pcmtd1|chr1:7138562-7139061	0.565452885406936	.	.
chr1	7088594	7089093	chr1	7139109	7139608	Pcmtd1|chr1:7139109-7139608	0.310038576154928	.	.
chr1	7397174	7397673	chr1	7040480	7040979	Gm26901|chr1:7040480-7040979	0.153790130889855	.	.
chr1	7397174	7397673	chr1	7105020	7105519	Gm26901|chr1:7105020-7105519	0.15438808411736	.	.
chr1	7397174	7397673	chr1	7138562	7139061	Gm26901|chr1:7138562-7139061	0.157770196269212	.	.
chr1	7397174	7397673	chr1	7139109	7139608	Gm26901|chr1:7139109-7139608	0.177883359384395	.	.
chr1	7397174	7397673	chr1	7223677	7224176	Gm26901|chr1:7223677-7224176	0.162392660653824	.	.
chr1	7397174	7397673	chr1	7535148	7535647	Gm26901|chr1:7535148-7535647	0.114237454164708	.	.
chr1	7397837	7398336	chr1	7040480	7040979	Gm26901|chr1:7040480-7040979	0.39457974991646	.	.
chr1	7397837	7398336	chr1	7105020	7105519	Gm26901|chr1:7105020-7105519	0.211997395529605	.	.
chr1	7397837	7398336	chr1	7113207	7113706	Gm26901|chr1:7113207-7113706	0.295985464062479	.	.
chr1	7397837	7398336	chr1	7138562	7139061	Gm26901|chr1:7138562-7139061	0.582818561656255	.	.
chr1	7397837	7398336	chr1	7139109	7139608	Gm26901|chr1:7139109-7139608	0.334957390742571	.	.
chr1	7397837	7398336	chr1	7535148	7535647	Gm26901|chr1:7535148-7535647	0.203803159679973	.	.
chr1	7397837	7398336	chr1	7731309	7731808	Gm26901|chr1:7731309-7731808	0.11593388547962	.	.
chr1	7398342	7398841	chr1	7040480	7040979	Gm26901|chr1:7040480-7040979	0.267589927909736	.	.
chr1	7398342	7398841	chr1	7105020	7105519	Gm26901|chr1:7105020-7105519	0.11129426488384	.	.
chr1	7398342	7398841	chr1	7113207	7113706	Gm26901|chr1:7113207-7113706	0.338742155635419	.	.
chr1	7398342	7398841	chr1	7138562	7139061	Gm26901|chr1:7138562-7139061	0.315571393348173	.	.
chr1	7398342	7398841	chr1	7139109	7139608	Gm26901|chr1:7139109-7139608	0.1953888551985	.	.
chr1	9298975	9299474	chr1	9127343	9127842	Sntg1|chr1:9127343-9127842	0.0822476833543516	.	.
chr1	9298975	9299474	chr1	9127343	9127842	Sntg1|chr1:9127343-9127842	0.0822476833543517	.	.
chr1	9298975	9299474	chr1	9541113	9541612	Sntg1|chr1:9541113-9541612	0.170734961790729	.	.
chr1	9298975	9299474	chr1	9602243	9602742	Sntg1|chr1:9602243-9602742	0.243764308151006	.	.
chr1	9298975	9299474	chr1	9609186	9609685	Sntg1|chr1:9609186-9609685	0.209594444911272	.	.
chr1	9298975	9299474	chr1	9616118	9616617	Sntg1|chr1:9616118-9616617	0.313766393791898	.	.
chr1	9298975	9299474	chr1	9619425	9619924	Sntg1|chr1:9619425-9619924	0.130244787093679	.	.
chr1	9298975	9299474	chr1	9619928	9620427	Sntg1|chr1:9619928-9620427	0.174328289266868	.	.
chr1	9298975	9299474	chr1	9627223	9627722	Sntg1|chr1:9627223-9627722	0.210892242518019	.	.
chr1	9298975	9299474	chr1	9645672	9646171	Sntg1|chr1:9645672-9646171	0.149684775373808	.	.
chr1	9299496	9299995	chr1	9289706	9290205	Sntg1|chr1:9289706-9290205	0.133597148013828	.	.
chr1	9299496	9299995	chr1	9298270	9298769	Sntg1|chr1:9298270-9298769	0.220169001959884	.	.
chr1	9299496	9299995	chr1	9541113	9541612	Sntg1|chr1:9541113-9541612	0.146982266416192	.	.
chr1	9299496	9299995	chr1	9602243	9602742	Sntg1|chr1:9602243-9602742	0.216635597387912	.	.
chr1	9299496	9299995	chr1	9609186	9609685	Sntg1|chr1:9609186-9609685	0.163252537315716	.	.
chr1	9299496	9299995	chr1	9616118	9616617	Sntg1|chr1:9616118-9616617	0.307434601630438	.	.
chr1	9299496	9299995	chr1	9619425	9619924	Sntg1|chr1:9619425-9619924	0.171786765116046	.	.
chr1	9299496	9299995	chr1	9627223	9627722	Sntg1|chr1:9627223-9627722	0.302367926113414	.	.
chr1	9545042	9545541	chr1	9298270	9298769	Rrs1|chr1:9298270-9298769	0.291319803410066	.	.
chr1	9545042	9545541	chr1	9541113	9541612	Rrs1|chr1:9541113-9541612	0.243647056446817	.	.
chr1	9545042	9545541	chr1	9602243	9602742	Rrs1|chr1:9602243-9602742	0.192881012211879	.	.
chr1	9545042	9545541	chr1	9609186	9609685	Rrs1|chr1:9609186-9609685	0.269441931380233	.	.
chr1	9545042	9545541	chr1	9616118	9616617	Rrs1|chr1:9616118-9616617	0.384548228858152	.	.
chr1	9545042	9545541	chr1	9619425	9619924	Rrs1|chr1:9619425-9619924	0.271582556315682	.	.
chr1	9545042	9545541	chr1	9619928	9620427	Rrs1|chr1:9619928-9620427	0.184854146181787	.	.
chr1	9545042	9545541	chr1	9627223	9627722	Rrs1|chr1:9627223-9627722	0.435917907832682	.	.
chr1	9600949	9601448	chr1	9541113	9541612	Vxn|chr1:9541113-9541612	0.0954916281355332	.	.
chr1	9600949	9601448	chr1	9602243	9602742	Vxn|chr1:9602243-9602742	0.269575302164549	.	.
chr1	9600949	9601448	chr1	9609186	9609685	Vxn|chr1:9609186-9609685	0.29108448021392	.	.
chr1	9600949	9601448	chr1	9616118	9616617	Vxn|chr1:9616118-9616617	0.256636701694907	.	.
chr1	9600949	9601448	chr1	9619425	9619924	Vxn|chr1:9619425-9619924	0.199176275120275	.	.
chr1	9600949	9601448	chr1	9619928	9620427	Vxn|chr1:9619928-9620427	0.143834160088109	.	.
chr1	9600949	9601448	chr1	9627223	9627722	Vxn|chr1:9627223-9627722	0.305037675880024	.	.
chr1	9600949	9601448	chr1	9645672	9646171	Vxn|chr1:9645672-9646171	0.100966698073688	.	.
chr1	9601474	9601973	chr1	9591855	9592354	Vxn|chr1:9591855-9592354	0.132628653089418	.	.
chr1	9601474	9601973	chr1	9602243	9602742	Vxn|chr1:9602243-9602742	0.134812798444278	.	.
chr1	9601474	9601973	chr1	9609186	9609685	Vxn|chr1:9609186-9609685	0.108777024724313	.	.
chr1	9601474	9601973	chr1	9616118	9616617	Vxn|chr1:9616118-9616617	0.107284098300642	.	.
chr1	9630048	9630547	chr1	9573148	9573647	2610203C22Rik|chr1:9573148-9573647	0.215073639045661	.	.
chr1	9630048	9630547	chr1	9591855	9592354	2610203C22Rik|chr1:9591855-9592354	0.130767019873468	.	.
chr1	9630048	9630547	chr1	9602243	9602742	2610203C22Rik|chr1:9602243-9602742	0.109748525101027	.	.
chr1	9630048	9630547	chr1	9609186	9609685	2610203C22Rik|chr1:9609186-9609685	0.0998810605906558	.	.
chr1	9630048	9630547	chr1	9616118	9616617	2610203C22Rik|chr1:9616118-9616617	0.369099857043661	.	.
chr1	9630048	9630547	chr1	9619425	9619924	2610203C22Rik|chr1:9619425-9619924	0.184727166592753	.	.
chr1	9630048	9630547	chr1	9619928	9620427	2610203C22Rik|chr1:9619928-9620427	0.0827670597916005	.	.
chr1	9630048	9630547	chr1	9627223	9627722	2610203C22Rik|chr1:9627223-9627722	0.21947486372444	.	.
chr1	9630048	9630547	chr1	9645672	9646171	2610203C22Rik|chr1:9645672-9646171	0.177126811345797	.	.
chr1	9700259	9700758	chr1	9298270	9298769	Mybl1|chr1:9298270-9298769	0.138799829114212	.	.
chr1	9700259	9700758	chr1	9541113	9541612	Mybl1|chr1:9541113-9541612	0.0950503316329293	.	.
chr1	9700259	9700758	chr1	9602243	9602742	Mybl1|chr1:9602243-9602742	0.109950789205542	.	.
chr1	9700259	9700758	chr1	9609186	9609685	Mybl1|chr1:9609186-9609685	0.165491723758394	.	.
chr1	9700259	9700758	chr1	9616118	9616617	Mybl1|chr1:9616118-9616617	0.337249830434686	.	.
chr1	9700259	9700758	chr1	9619425	9619924	Mybl1|chr1:9619425-9619924	0.188116160903558	.	.
chr1	9700259	9700758	chr1	9627223	9627722	Mybl1|chr1:9627223-9627722	0.381957860985323	.	.
chr1	9700259	9700758	chr1	9645672	9646171	Mybl1|chr1:9645672-9646171	0.146392653644737	.	.
chr1	9747574	9748073	chr1	9573148	9573647	1700034P13Rik|chr1:9573148-9573647	0.139026368333148	.	.
chr1	9747574	9748073	chr1	9573148	9573647	Vcpip1|chr1:9573148-9573647	0.139026368333148	.	.
chr1	9747574	9748073	chr1	9577782	9578281	1700034P13Rik|chr1:9577782-9578281	0.192481131167452	.	.
chr1	9747574	9748073	chr1	9577782	9578281	Vcpip1|chr1:9577782-9578281	0.192481131167452	.	.
chr1	9747574	9748073	chr1	9578314	9578813	1700034P13Rik|chr1:9578314-9578813	0.135880182469413	.	.
chr1	9747574	9748073	chr1	9578314	9578813	Vcpip1|chr1:9578314-9578813	0.135880182469413	.	.
chr1	9747574	9748073	chr1	9602243	9602742	1700034P13Rik|chr1:9602243-9602742	0.139872194267196	.	.
chr1	9747574	9748073	chr1	9602243	9602742	Vcpip1|chr1:9602243-9602742	0.139872194267196	.	.
chr1	9747574	9748073	chr1	9645672	9646171	1700034P13Rik|chr1:9645672-9646171	0.0879503493316266	.	.
chr1	9747574	9748073	chr1	9645672	9646171	Vcpip1|chr1:9645672-9646171	0.0879503493316266	.	.
chr1	9748256	9748755	chr1	9298270	9298769	1700034P13Rik|chr1:9298270-9298769	0.202348395309743	.	.
chr1	9748256	9748755	chr1	9298270	9298769	Vcpip1|chr1:9298270-9298769	0.202348395309743	.	.
chr1	9748256	9748755	chr1	9541113	9541612	1700034P13Rik|chr1:9541113-9541612	0.206353307472876	.	.
chr1	9748256	9748755	chr1	9541113	9541612	Vcpip1|chr1:9541113-9541612	0.206353307472876	.	.
chr1	9748256	9748755	chr1	9602243	9602742	1700034P13Rik|chr1:9602243-9602742	0.199166720232077	.	.
chr1	9748256	9748755	chr1	9602243	9602742	Vcpip1|chr1:9602243-9602742	0.199166720232077	.	.
chr1	9748256	9748755	chr1	9609186	9609685	1700034P13Rik|chr1:9609186-9609685	0.30388546121182	.	.
chr1	9748256	9748755	chr1	9609186	9609685	Vcpip1|chr1:9609186-9609685	0.30388546121182	.	.
chr1	9748256	9748755	chr1	9616118	9616617	1700034P13Rik|chr1:9616118-9616617	0.413963772035455	.	.
chr1	9748256	9748755	chr1	9616118	9616617	Vcpip1|chr1:9616118-9616617	0.413963772035455	.	.
chr1	9748256	9748755	chr1	9619425	9619924	1700034P13Rik|chr1:9619425-9619924	0.287559016640693	.	.
chr1	9748256	9748755	chr1	9619425	9619924	Vcpip1|chr1:9619425-9619924	0.287559016640693	.	.
chr1	9748256	9748755	chr1	9619928	9620427	1700034P13Rik|chr1:9619928-9620427	0.209385421508966	.	.
chr1	9748256	9748755	chr1	9619928	9620427	Vcpip1|chr1:9619928-9620427	0.209385421508966	.	.
chr1	9748256	9748755	chr1	9627223	9627722	1700034P13Rik|chr1:9627223-9627722	0.483072622254026	.	.
chr1	9748256	9748755	chr1	9627223	9627722	Vcpip1|chr1:9627223-9627722	0.483072622254026	.	.
chr1	9748256	9748755	chr1	9645672	9646171	1700034P13Rik|chr1:9645672-9646171	0.0856300485741022	.	.
chr1	9748256	9748755	chr1	9645672	9646171	Vcpip1|chr1:9645672-9646171	0.0856300485741022	.	.
chr1	10719713	10720212	chr1	10300525	10301024	Cpa6|chr1:10300525-10301024	0.149377030693976	.	.
chr1	10719713	10720212	chr1	10317181	10317680	Cpa6|chr1:10317181-10317680	0.106109575067755	.	.
chr1	10719713	10720212	chr1	10347746	10348245	Cpa6|chr1:10347746-10348245	0.190303191034148	.	.
chr1	10719713	10720212	chr1	10449597	10450096	Cpa6|chr1:10449597-10450096	0.176426393405163	.	.
chr1	10719713	10720212	chr1	10452071	10452570	Cpa6|chr1:10452071-10452570	0.248862411552234	.	.
chr1	10719713	10720212	chr1	10510405	10510904	Cpa6|chr1:10510405-10510904	0.217232861529082	.	.
chr1	10719713	10720212	chr1	10553376	10553875	Cpa6|chr1:10553376-10553875	0.201432170016672	.	.
chr1	10719713	10720212	chr1	10570791	10571290	Cpa6|chr1:10570791-10571290	0.169563241645601	.	.
chr1	10719713	10720212	chr1	10573141	10573640	Cpa6|chr1:10573141-10573640	0.245713690119113	.	.
chr1	10719713	10720212	chr1	10596332	10596831	Cpa6|chr1:10596332-10596831	0.182972079545181	.	.
chr1	10719713	10720212	chr1	10713240	10713739	Cpa6|chr1:10713240-10713739	0.111610734695572	.	.
chr1	10719713	10720212	chr1	10777738	10778237	Cpa6|chr1:10777738-10778237	0.152087985977683	.	.
chr1	10719713	10720212	chr1	10781405	10781904	Cpa6|chr1:10781405-10781904	0.108408894568765	.	.
chr1	10719713	10720212	chr1	10835602	10836101	Cpa6|chr1:10835602-10836101	0.104470802410072	.	.
chr1	10719713	10720212	chr1	10872206	10872705	Cpa6|chr1:10872206-10872705	0.153457297783315	.	.
chr1	10719713	10720212	chr1	10874715	10875214	Cpa6|chr1:10874715-10875214	0.167427876755739	.	.
chr1	10719713	10720212	chr1	10935748	10936247	Cpa6|chr1:10935748-10936247	0.146398570430136	.	.
chr1	10719713	10720212	chr1	10945193	10945692	Cpa6|chr1:10945193-10945692	0.160140839793971	.	.
chr1	10720532	10721031	chr1	10510405	10510904	Cpa6|chr1:10510405-10510904	0.152386758165504	.	.
chr1	10720532	10721031	chr1	10553376	10553875	Cpa6|chr1:10553376-10553875	0.112865254757115	.	.
chr1	10720532	10721031	chr1	10570791	10571290	Cpa6|chr1:10570791-10571290	0.338246641519941	.	.
chr1	10720532	10721031	chr1	10573141	10573640	Cpa6|chr1:10573141-10573640	0.100288286873766	.	.
chr1	10720532	10721031	chr1	10592571	10593070	Cpa6|chr1:10592571-10593070	0.141113755396852	.	.
chr1	10720532	10721031	chr1	10592571	10593070	Cpa6|chr1:10592571-10593070	0.141113755396853	.	.
chr1	10720532	10721031	chr1	10593071	10593570	Cpa6|chr1:10593071-10593570	0.0942050042124291	.	.
chr1	10720532	10721031	chr1	10596332	10596831	Cpa6|chr1:10596332-10596831	0.14304956699939	.	.
chr1	10720532	10721031	chr1	10700869	10701368	Cpa6|chr1:10700869-10701368	0.149979282168902	.	.
chr1	10720532	10721031	chr1	10708458	10708957	Cpa6|chr1:10708458-10708957	0.327217958288293	.	.
chr1	10720532	10721031	chr1	10713240	10713739	Cpa6|chr1:10713240-10713739	0.261148354712277	.	.
chr1	10720532	10721031	chr1	10835602	10836101	Cpa6|chr1:10835602-10836101	0.143855175232375	.	.
chr1	10720532	10721031	chr1	10880273	10880772	Cpa6|chr1:10880273-10880772	0.224493402516906	.	.
chr1	10720532	10721031	chr1	10945193	10945692	Cpa6|chr1:10945193-10945692	0.146112689598433	.	.
chr1	10993243	10993742	chr1	10637042	10637541	Prex2|chr1:10637042-10637541	0.156721045717671	.	.
chr1	10993772	10994271	chr1	10637042	10637541	Prex2|chr1:10637042-10637541	0.12069715103972	.	.
chr1	13588843	13589342	chr1	13573930	13574429	Tram1|chr1:13573930-13574429	0.0875476123319329	.	.
chr1	13588843	13589342	chr1	13607816	13608315	Tram1|chr1:13607816-13608315	0.116637461328937	.	.
chr1	13588843	13589342	chr1	13738820	13739319	Tram1|chr1:13738820-13739319	0.415635942271787	.	.
chr1	13588843	13589342	chr1	13752366	13752865	Tram1|chr1:13752366-13752865	0.13728967628679	.	.
chr1	13588843	13589342	chr1	13755786	13756285	Tram1|chr1:13755786-13756285	0.193878474052909	.	.
chr1	13588843	13589342	chr1	13789111	13789610	Tram1|chr1:13789111-13789610	0.126727739761652	.	.
chr1	13588843	13589342	chr1	13870553	13871052	Tram1|chr1:13870553-13871052	0.0995069799483631	.	.
chr1	13589563	13590062	chr1	13573930	13574429	Tram1|chr1:13573930-13574429	0.136599848428571	.	.
chr1	13589563	13590062	chr1	13599193	13599692	Tram1|chr1:13599193-13599692	0.13253772325654	.	.
chr1	13589563	13590062	chr1	13607816	13608315	Tram1|chr1:13607816-13608315	0.328410245900656	.	.
chr1	13589563	13590062	chr1	13614216	13614715	Tram1|chr1:13614216-13614715	0.231720634667317	.	.
chr1	13589563	13590062	chr1	13615825	13616324	Tram1|chr1:13615825-13616324	0.0962188278808696	.	.
chr1	13659706	13660205	chr1	13599193	13599692	Lactb2|chr1:13599193-13599692	0.303633737874499	.	.
chr1	13659706	13660205	chr1	13607816	13608315	Lactb2|chr1:13607816-13608315	0.298573943621514	.	.
chr1	13659706	13660205	chr1	13607816	13608315	Lactb2|chr1:13607816-13608315	0.298573943621515	.	.
chr1	13659706	13660205	chr1	13738820	13739319	Lactb2|chr1:13738820-13739319	0.0985882865863655	.	.
chr1	13659706	13660205	chr1	13738820	13739319	Lactb2|chr1:13738820-13739319	0.0985882865863656	.	.
chr1	13659706	13660205	chr1	13752366	13752865	Lactb2|chr1:13752366-13752865	0.144943635856578	.	.
chr1	13659706	13660205	chr1	13755786	13756285	Lactb2|chr1:13755786-13756285	0.108960408702205	.	.
chr1	13659706	13660205	chr1	13870553	13871052	Lactb2|chr1:13870553-13871052	0.227097941012601	.	.
chr1	13660314	13660813	chr1	13531462	13531961	Lactb2|chr1:13531462-13531961	0.119288724931101	.	.
chr1	13660314	13660813	chr1	13599193	13599692	Lactb2|chr1:13599193-13599692	0.154406709956086	.	.
chr1	13660314	13660813	chr1	13607816	13608315	Lactb2|chr1:13607816-13608315	0.234186590257816	.	.
chr1	13660314	13660813	chr1	13615825	13616324	Lactb2|chr1:13615825-13616324	0.210075099501197	.	.
chr1	13660314	13660813	chr1	13752366	13752865	Lactb2|chr1:13752366-13752865	0.0965276678655654	.	.
chr1	13660314	13660813	chr1	13755786	13756285	Lactb2|chr1:13755786-13756285	0.234608998580583	.	.
chr1	13660314	13660813	chr1	13789111	13789610	Lactb2|chr1:13789111-13789610	0.152435917618284	.	.
chr1	13660314	13660813	chr1	13870553	13871052	Lactb2|chr1:13870553-13871052	0.116804122487543	.	.
chr1	14309549	14310048	chr1	14264813	14265312	Eya1|chr1:14264813-14265312	0.0898472498436296	.	.
chr1	14309549	14310048	chr1	14294075	14294574	Eya1|chr1:14294075-14294574	0.103175437576176	.	.
chr1	14309549	14310048	chr1	14513458	14513957	Eya1|chr1:14513458-14513957	0.200935021617676	.	.
chr1	14309549	14310048	chr1	14675282	14675781	Eya1|chr1:14675282-14675781	0.141074795749874	.	.
chr1	14755218	14755717	chr1	14635842	14636341	Msc|chr1:14635842-14636341	0.151875276732014	.	.
chr1	14755218	14755717	chr1	14675282	14675781	Msc|chr1:14675282-14675781	0.176079741666626	.	.
chr1	14755218	14755717	chr1	15007624	15008123	Msc|chr1:15007624-15008123	0.152412592967867	.	.
chr1	14755218	14755717	chr1	15181907	15182406	Msc|chr1:15181907-15182406	0.241467889188741	.	.
chr1	14756079	14756578	chr1	14728986	14729485	Msc|chr1:14728986-14729485	0.0856663025191477	.	.
chr1	14756079	14756578	chr1	14739996	14740495	Msc|chr1:14739996-14740495	0.143649685200299	.	.
chr1	14917929	14918428	chr1	14712235	14712734	Trpa1|chr1:14712235-14712734	0.0952297286281551	.	.
chr1	14917929	14918428	chr1	14904245	14904744	Trpa1|chr1:14904245-14904744	0.134697489582136	.	.
chr1	14917929	14918428	chr1	15056096	15056595	Trpa1|chr1:15056096-15056595	0.11108430362945	.	.
chr1	16519035	16519534	chr1	16518345	16518844	Stau2|chr1:16518345-16518844	0.199918372214084	.	.
chr1	16519035	16519534	chr1	16554898	16555397	Stau2|chr1:16554898-16555397	0.127451213611804	.	.
chr1	16519035	16519534	chr1	16636459	16636958	Stau2|chr1:16636459-16636958	0.327348242218418	.	.
chr1	16519035	16519534	chr1	16759351	16759850	Stau2|chr1:16759351-16759850	0.0974239444300006	.	.
chr1	16519035	16519534	chr1	16759351	16759850	Stau2|chr1:16759351-16759850	0.0974239444300007	.	.
chr1	16519035	16519534	chr1	16916592	16917091	Stau2|chr1:16916592-16917091	0.256589446765217	.	.
chr1	16519761	16520260	chr1	16916592	16917091	Stau2|chr1:16916592-16917091	0.132965925757458	.	.
chr1	16618483	16618982	chr1	16758712	16759211	Ube2w|chr1:16758712-16759211	0.0972238502112478	.	.
chr1	16618483	16618982	chr1	16759351	16759850	Ube2w|chr1:16759351-16759850	0.111837191021425	.	.
chr1	16618483	16618982	chr1	16987547	16988046	Ube2w|chr1:16987547-16988046	0.0871067103402957	.	.
chr1	16619102	16619601	chr1	16518345	16518844	Ube2w|chr1:16518345-16518844	0.136370727444069	.	.
chr1	16619102	16619601	chr1	16554898	16555397	Ube2w|chr1:16554898-16555397	0.114633500854159	.	.
chr1	16619102	16619601	chr1	16636459	16636958	Ube2w|chr1:16636459-16636958	0.272165170410847	.	.
chr1	16619102	16619601	chr1	16758712	16759211	Ube2w|chr1:16758712-16759211	0.385002295991298	.	.
chr1	16619102	16619601	chr1	16759351	16759850	Ube2w|chr1:16759351-16759850	0.192639207012652	.	.
chr1	16619102	16619601	chr1	16809716	16810215	Ube2w|chr1:16809716-16810215	0.232978418754114	.	.
chr1	16619102	16619601	chr1	16816484	16816983	Ube2w|chr1:16816484-16816983	0.315595870987195	.	.
chr1	16619102	16619601	chr1	16916592	16917091	Ube2w|chr1:16916592-16917091	0.376043137696691	.	.
chr1	16619102	16619601	chr1	16987547	16988046	Ube2w|chr1:16987547-16988046	0.316744858581005	.	.
chr1	16656744	16657243	chr1	16518345	16518844	D030040B21Rik|chr1:16518345-16518844	0.129455619933569	.	.
chr1	16656744	16657243	chr1	16518345	16518844	Eloc|chr1:16518345-16518844	0.129455619933569	.	.
chr1	16656744	16657243	chr1	16568298	16568797	D030040B21Rik|chr1:16568298-16568797	0.0922115733712832	.	.
chr1	16656744	16657243	chr1	16568298	16568797	Eloc|chr1:16568298-16568797	0.0922115733712832	.	.
chr1	16656744	16657243	chr1	16636459	16636958	D030040B21Rik|chr1:16636459-16636958	0.316490277803166	.	.
chr1	16656744	16657243	chr1	16636459	16636958	Eloc|chr1:16636459-16636958	0.316490277803166	.	.
chr1	16656744	16657243	chr1	16758712	16759211	D030040B21Rik|chr1:16758712-16759211	0.34713255262141	.	.
chr1	16656744	16657243	chr1	16758712	16759211	Eloc|chr1:16758712-16759211	0.34713255262141	.	.
chr1	16656744	16657243	chr1	16759351	16759850	D030040B21Rik|chr1:16759351-16759850	0.0875991463973872	.	.
chr1	16656744	16657243	chr1	16759351	16759850	Eloc|chr1:16759351-16759850	0.0875991463973872	.	.
chr1	16656744	16657243	chr1	16809716	16810215	D030040B21Rik|chr1:16809716-16810215	0.222910264198936	.	.
chr1	16656744	16657243	chr1	16809716	16810215	Eloc|chr1:16809716-16810215	0.222910264198936	.	.
chr1	16656744	16657243	chr1	16816484	16816983	D030040B21Rik|chr1:16816484-16816983	0.240741356876638	.	.
chr1	16656744	16657243	chr1	16816484	16816983	Eloc|chr1:16816484-16816983	0.240741356876638	.	.
chr1	16656744	16657243	chr1	16848033	16848532	D030040B21Rik|chr1:16848033-16848532	0.123171555552278	.	.
chr1	16656744	16657243	chr1	16848033	16848532	Eloc|chr1:16848033-16848532	0.123171555552278	.	.
chr1	16656744	16657243	chr1	16916592	16917091	D030040B21Rik|chr1:16916592-16917091	0.471051307190765	.	.
chr1	16656744	16657243	chr1	16916592	16917091	Eloc|chr1:16916592-16917091	0.471051307190765	.	.
chr1	16656744	16657243	chr1	16934525	16935024	D030040B21Rik|chr1:16934525-16935024	0.206305137529166	.	.
chr1	16656744	16657243	chr1	16934525	16935024	D030040B21Rik|chr1:16934525-16935024	0.206305137529167	.	.
chr1	16656744	16657243	chr1	16934525	16935024	Eloc|chr1:16934525-16935024	0.206305137529166	.	.
chr1	16656744	16657243	chr1	16934525	16935024	Eloc|chr1:16934525-16935024	0.206305137529167	.	.
chr1	16656744	16657243	chr1	16987547	16988046	D030040B21Rik|chr1:16987547-16988046	0.298917612764313	.	.
chr1	16656744	16657243	chr1	16987547	16988046	Eloc|chr1:16987547-16988046	0.298917612764313	.	.
chr1	16657258	16657757	chr1	16546643	16547142	D030040B21Rik|chr1:16546643-16547142	0.0812596901542273	.	.
chr1	16657258	16657757	chr1	16546643	16547142	Eloc|chr1:16546643-16547142	0.0812596901542273	.	.
chr1	16657258	16657757	chr1	16559647	16560146	D030040B21Rik|chr1:16559647-16560146	0.0853231568379751	.	.
chr1	16657258	16657757	chr1	16559647	16560146	Eloc|chr1:16559647-16560146	0.0853231568379751	.	.
chr1	16657258	16657757	chr1	16758712	16759211	D030040B21Rik|chr1:16758712-16759211	0.0867879908935639	.	.
chr1	16657258	16657757	chr1	16758712	16759211	Eloc|chr1:16758712-16759211	0.0867879908935639	.	.
chr1	16657258	16657757	chr1	16825071	16825570	D030040B21Rik|chr1:16825071-16825570	0.0933167446298833	.	.
chr1	16657258	16657757	chr1	16825071	16825570	Eloc|chr1:16825071-16825570	0.0933167446298833	.	.
chr1	16657258	16657757	chr1	16916592	16917091	D030040B21Rik|chr1:16916592-16917091	0.193414677206265	.	.
chr1	16657258	16657757	chr1	16916592	16917091	Eloc|chr1:16916592-16917091	0.193414677206265	.	.
chr1	16657258	16657757	chr1	16934525	16935024	D030040B21Rik|chr1:16934525-16935024	0.231554733052149	.	.
chr1	16657258	16657757	chr1	16934525	16935024	Eloc|chr1:16934525-16935024	0.231554733052149	.	.
chr1	16664905	16665404	chr1	16518345	16518844	Tmem70|chr1:16518345-16518844	0.123872283754857	.	.
chr1	16664905	16665404	chr1	16758712	16759211	Tmem70|chr1:16758712-16759211	0.146736276464171	.	.
chr1	16664905	16665404	chr1	16816484	16816983	Tmem70|chr1:16816484-16816983	0.142644581056774	.	.
chr1	16664905	16665404	chr1	16816484	16816983	Tmem70|chr1:16816484-16816983	0.142644581056775	.	.
chr1	16664905	16665404	chr1	16825071	16825570	Tmem70|chr1:16825071-16825570	0.0909755331527133	.	.
chr1	16664905	16665404	chr1	16848033	16848532	Tmem70|chr1:16848033-16848532	0.0883160767217903	.	.
chr1	16664905	16665404	chr1	16916592	16917091	Tmem70|chr1:16916592-16917091	0.121122361383691	.	.
chr1	16664905	16665404	chr1	16987547	16988046	Tmem70|chr1:16987547-16988046	0.168266394074873	.	.
chr1	16687901	16688400	chr1	16518345	16518844	Ly96|chr1:16518345-16518844	0.134644091813053	.	.
chr1	16687901	16688400	chr1	16747229	16747728	Ly96|chr1:16747229-16747728	0.139935774171607	.	.
chr1	16687901	16688400	chr1	16759351	16759850	Ly96|chr1:16759351-16759850	0.0903383418579177	.	.
chr1	16687901	16688400	chr1	16929007	16929506	Ly96|chr1:16929007-16929506	0.114354892568165	.	.
chr1	16687901	16688400	chr1	16979971	16980470	Ly96|chr1:16979971-16980470	0.0834870338901899	.	.
chr1	16688506	16689005	chr1	16546643	16547142	Ly96|chr1:16546643-16547142	0.132780778051183	.	.
chr1	16688506	16689005	chr1	16559647	16560146	Ly96|chr1:16559647-16560146	0.112861190359483	.	.
chr1	16688506	16689005	chr1	16700095	16700594	Ly96|chr1:16700095-16700594	0.112748482243313	.	.
chr1	16688506	16689005	chr1	16747229	16747728	Ly96|chr1:16747229-16747728	0.163915775878792	.	.
chr1	16688506	16689005	chr1	16798252	16798751	Ly96|chr1:16798252-16798751	0.11653618065712	.	.
chr1	16688506	16689005	chr1	16809163	16809662	Ly96|chr1:16809163-16809662	0.173420367380732	.	.
chr1	16688506	16689005	chr1	16810255	16810754	Ly96|chr1:16810255-16810754	0.153453157242558	.	.
chr1	16688506	16689005	chr1	16958003	16958502	Ly96|chr1:16958003-16958502	0.0886742791808994	.	.
chr1	17097665	17098164	chr1	16758712	16759211	Jph1|chr1:16758712-16759211	0.363879137585279	.	.
chr1	17097665	17098164	chr1	16759351	16759850	Jph1|chr1:16759351-16759850	0.146736403702084	.	.
chr1	17097665	17098164	chr1	16809716	16810215	Jph1|chr1:16809716-16810215	0.287263148366007	.	.
chr1	17097665	17098164	chr1	16816484	16816983	Jph1|chr1:16816484-16816983	0.175373957498896	.	.
chr1	17097665	17098164	chr1	16916592	16917091	Jph1|chr1:16916592-16917091	0.245177365949369	.	.
chr1	17097665	17098164	chr1	16934525	16935024	Jph1|chr1:16934525-16935024	0.137066807632909	.	.
chr1	17097665	17098164	chr1	16987547	16988046	Jph1|chr1:16987547-16988046	0.30697773854608	.	.
chr1	17097665	17098164	chr1	17007951	17008450	Jph1|chr1:17007951-17008450	0.172923515479858	.	.
chr1	17097665	17098164	chr1	17010768	17011267	Jph1|chr1:17010768-17011267	0.137017538226412	.	.
chr1	17097665	17098164	chr1	17060493	17060992	Jph1|chr1:17060493-17060992	0.361265484972707	.	.
chr1	17097665	17098164	chr1	17085061	17085560	Jph1|chr1:17085061-17085560	0.174811123585478	.	.
chr1	17097665	17098164	chr1	17120001	17120500	Jph1|chr1:17120001-17120500	0.136917854516239	.	.
chr1	17097665	17098164	chr1	17120838	17121337	Jph1|chr1:17120838-17121337	0.119014564061354	.	.
chr1	17097665	17098164	chr1	17153854	17154353	Jph1|chr1:17153854-17154353	0.135178268708771	.	.
chr1	17097665	17098164	chr1	17163496	17163995	Jph1|chr1:17163496-17163995	0.186093569847504	.	.
chr1	17097665	17098164	chr1	17311278	17311777	Jph1|chr1:17311278-17311777	0.218824901300242	.	.
chr1	17098192	17098691	chr1	16758712	16759211	Jph1|chr1:16758712-16759211	0.267259381834567	.	.
chr1	17098192	17098691	chr1	16816484	16816983	Jph1|chr1:16816484-16816983	0.0909481835372841	.	.
chr1	17098192	17098691	chr1	16916592	16917091	Jph1|chr1:16916592-16917091	0.202023578203187	.	.
chr1	17098192	17098691	chr1	16958003	16958502	Jph1|chr1:16958003-16958502	0.0805426502803373	.	.
chr1	17098192	17098691	chr1	16987547	16988046	Jph1|chr1:16987547-16988046	0.303651959071589	.	.
chr1	17098192	17098691	chr1	17010768	17011267	Jph1|chr1:17010768-17011267	0.0820495096187186	.	.
chr1	17098192	17098691	chr1	17053897	17054396	Jph1|chr1:17053897-17054396	0.140365174409929	.	.
chr1	17098192	17098691	chr1	17060493	17060992	Jph1|chr1:17060493-17060992	0.109257839014684	.	.
chr1	17098192	17098691	chr1	17120838	17121337	Jph1|chr1:17120838-17121337	0.148495165108704	.	.
chr1	17098192	17098691	chr1	17154589	17155088	Jph1|chr1:17154589-17155088	0.0884182248747773	.	.
chr1	17145142	17145641	chr1	16758712	16759211	Gdap1|chr1:16758712-16759211	0.355591476039619	.	.
chr1	17145142	17145641	chr1	16809716	16810215	Gdap1|chr1:16809716-16810215	0.148863317254131	.	.
chr1	17145142	17145641	chr1	16816484	16816983	Gdap1|chr1:16816484-16816983	0.222964429333295	.	.
chr1	17145142	17145641	chr1	16916592	16917091	Gdap1|chr1:16916592-16917091	0.191554084312272	.	.
chr1	17145142	17145641	chr1	16987547	16988046	Gdap1|chr1:16987547-16988046	0.342684883130815	.	.
chr1	17145142	17145641	chr1	17010768	17011267	Gdap1|chr1:17010768-17011267	0.154518773208271	.	.
chr1	17145142	17145641	chr1	17041101	17041600	Gdap1|chr1:17041101-17041600	0.128929686305277	.	.
chr1	17145142	17145641	chr1	17060493	17060992	Gdap1|chr1:17060493-17060992	0.414745442134198	.	.
chr1	17145142	17145641	chr1	17085061	17085560	Gdap1|chr1:17085061-17085560	0.151093609563702	.	.
chr1	17145142	17145641	chr1	17123369	17123868	Gdap1|chr1:17123369-17123868	0.0818946808887747	.	.
chr1	17145142	17145641	chr1	17311278	17311777	Gdap1|chr1:17311278-17311777	0.238293350505824	.	.
chr1	17727070	17727569	chr1	17311278	17311777	Crispld1|chr1:17311278-17311777	0.296941541765653	.	.
chr1	17727070	17727569	chr1	17311278	17311777	Gm16070|chr1:17311278-17311777	0.296941541765653	.	.
chr1	17727070	17727569	chr1	17735428	17735927	Crispld1|chr1:17735428-17735927	0.191479252136912	.	.
chr1	17727070	17727569	chr1	17735428	17735927	Gm16070|chr1:17735428-17735927	0.191479252136912	.	.
chr1	17727070	17727569	chr1	17762816	17763315	Crispld1|chr1:17762816-17763315	0.162997369530327	.	.
chr1	17727070	17727569	chr1	17762816	17763315	Gm16070|chr1:17762816-17763315	0.162997369530327	.	.
chr1	17727608	17728107	chr1	17311278	17311777	Crispld1|chr1:17311278-17311777	0.106473205182051	.	.
chr1	17727608	17728107	chr1	17311278	17311777	Gm16070|chr1:17311278-17311777	0.106473205182051	.	.
chr1	17727608	17728107	chr1	17718466	17718965	Crispld1|chr1:17718466-17718965	0.178864815863639	.	.
chr1	17727608	17728107	chr1	17718466	17718965	Gm16070|chr1:17718466-17718965	0.178864815863639	.	.
chr1	17727608	17728107	chr1	17762816	17763315	Crispld1|chr1:17762816-17763315	0.195227712243635	.	.
chr1	17727608	17728107	chr1	17762816	17763315	Gm16070|chr1:17762816-17763315	0.195227712243635	.	.
chr1	18057998	18058497	chr1	17762816	17763315	Gm28756|chr1:17762816-17763315	0.1397535428866	.	.
chr1	18057998	18058497	chr1	18129930	18130429	Gm28756|chr1:18129930-18130429	0.0986385889586471	.	.
chr1	18057998	18058497	chr1	18148103	18148602	Gm28756|chr1:18148103-18148602	0.10976905860356	.	.
chr1	18057998	18058497	chr1	18180042	18180541	Gm28756|chr1:18180042-18180541	0.128210406554598	.	.
chr1	18057998	18058497	chr1	18180555	18181054	Gm28756|chr1:18180555-18181054	0.168942821603179	.	.
chr1	18057998	18058497	chr1	18181145	18181644	Gm28756|chr1:18181145-18181644	0.18040678693945	.	.
chr1	18058553	18059052	chr1	18009543	18010042	Gm28756|chr1:18009543-18010042	0.175841338291897	.	.
chr1	18058553	18059052	chr1	18129930	18130429	Gm28756|chr1:18129930-18130429	0.1453252965367	.	.
chr1	18058553	18059052	chr1	18148103	18148602	Gm28756|chr1:18148103-18148602	0.121214271632652	.	.
chr1	18058553	18059052	chr1	18180555	18181054	Gm28756|chr1:18180555-18181054	0.0881375481703763	.	.
chr1	18058553	18059052	chr1	18181145	18181644	Gm28756|chr1:18181145-18181644	0.0941306109230959	.	.
chr1	19103925	19104424	chr1	18755194	18755693	Gm15825|chr1:18755194-18755693	0.148522554888869	.	.
chr1	19103925	19104424	chr1	18758428	18758927	Gm15825|chr1:18758428-18758927	0.14746385795127	.	.
chr1	19103925	19104424	chr1	18766546	18767045	Gm15825|chr1:18766546-18767045	0.134595892335328	.	.
chr1	19103925	19104424	chr1	18807113	18807612	Gm15825|chr1:18807113-18807612	0.128547126194858	.	.
chr1	19103925	19104424	chr1	18857411	18857910	Gm15825|chr1:18857411-18857910	0.10978425437005	.	.
chr1	19103925	19104424	chr1	18905009	18905508	Gm15825|chr1:18905009-18905508	0.22038446949381	.	.
chr1	19103925	19104424	chr1	18961800	18962299	Gm15825|chr1:18961800-18962299	0.20962415704648	.	.
chr1	19103925	19104424	chr1	18962303	18962802	Gm15825|chr1:18962303-18962802	0.150343388140637	.	.
chr1	19103925	19104424	chr1	18963641	18964140	Gm15825|chr1:18963641-18964140	0.12781471951282	.	.
chr1	19103925	19104424	chr1	18973005	18973504	Gm15825|chr1:18973005-18973504	0.110987608055905	.	.
chr1	19103925	19104424	chr1	18979930	18980429	Gm15825|chr1:18979930-18980429	0.119985106649712	.	.
chr1	19103925	19104424	chr1	19032346	19032845	Gm15825|chr1:19032346-19032845	0.168097124484086	.	.
chr1	19103925	19104424	chr1	19159406	19159905	Gm15825|chr1:19159406-19159905	0.191109136978827	.	.
chr1	19103925	19104424	chr1	19265380	19265879	Gm15825|chr1:19265380-19265879	0.126812218902233	.	.
chr1	19103925	19104424	chr1	19291934	19292433	Gm15825|chr1:19291934-19292433	0.0855305274327042	.	.
chr1	19103925	19104424	chr1	19291934	19292433	Gm15825|chr1:19291934-19292433	0.0855305274327043	.	.
chr1	20820187	20820686	chr1	20867294	20867793	Mcm3|chr1:20867294-20867793	0.211859267993707	.	.
chr1	20820187	20820686	chr1	20905651	20906150	Mcm3|chr1:20905651-20906150	0.403929401998135	.	.
chr1	20820187	20820686	chr1	20906237	20906736	Mcm3|chr1:20906237-20906736	0.378519687939252	.	.
chr1	20820187	20820686	chr1	20922285	20922784	Mcm3|chr1:20922285-20922784	0.12843139452408	.	.
chr1	20820187	20820686	chr1	20923365	20923864	Mcm3|chr1:20923365-20923864	0.135997718729811	.	.
chr1	20820187	20820686	chr1	20933361	20933860	Mcm3|chr1:20933361-20933860	0.161422980346881	.	.
chr1	20890311	20890810	chr1	20759760	20760259	6720483E21Rik|chr1:20759760-20760259	0.0821518010195557	.	.
chr1	20890311	20890810	chr1	20759760	20760259	Paqr8|chr1:20759760-20760259	0.0821518010195557	.	.
chr1	20890311	20890810	chr1	20788317	20788816	6720483E21Rik|chr1:20788317-20788816	0.104795167812025	.	.
chr1	20890311	20890810	chr1	20788317	20788816	Paqr8|chr1:20788317-20788816	0.104795167812025	.	.
chr1	20890311	20890810	chr1	20848533	20849032	6720483E21Rik|chr1:20848533-20849032	0.100725434236407	.	.
chr1	20890311	20890810	chr1	20848533	20849032	Paqr8|chr1:20848533-20849032	0.100725434236407	.	.
chr1	20890311	20890810	chr1	20861880	20862379	6720483E21Rik|chr1:20861880-20862379	0.106899924819139	.	.
chr1	20890311	20890810	chr1	20861880	20862379	Paqr8|chr1:20861880-20862379	0.106899924819139	.	.
chr1	20890311	20890810	chr1	20867294	20867793	6720483E21Rik|chr1:20867294-20867793	0.232402135237222	.	.
chr1	20890311	20890810	chr1	20867294	20867793	Paqr8|chr1:20867294-20867793	0.232402135237222	.	.
chr1	20890311	20890810	chr1	20905651	20906150	6720483E21Rik|chr1:20905651-20906150	0.373857182245573	.	.
chr1	20890311	20890810	chr1	20905651	20906150	Paqr8|chr1:20905651-20906150	0.373857182245573	.	.
chr1	20890311	20890810	chr1	20906237	20906736	6720483E21Rik|chr1:20906237-20906736	0.367066700105731	.	.
chr1	20890311	20890810	chr1	20906237	20906736	Paqr8|chr1:20906237-20906736	0.367066700105731	.	.
chr1	20890311	20890810	chr1	20922285	20922784	6720483E21Rik|chr1:20922285-20922784	0.0968928822446287	.	.
chr1	20890311	20890810	chr1	20922285	20922784	Paqr8|chr1:20922285-20922784	0.0968928822446287	.	.
chr1	20890311	20890810	chr1	20933361	20933860	6720483E21Rik|chr1:20933361-20933860	0.150308605971186	.	.
chr1	20890311	20890810	chr1	20933361	20933860	Paqr8|chr1:20933361-20933860	0.150308605971186	.	.
chr1	20890857	20891356	chr1	20759760	20760259	6720483E21Rik|chr1:20759760-20760259	0.104329224846539	.	.
chr1	20890857	20891356	chr1	20759760	20760259	6720483E21Rik|chr1:20759760-20760259	0.10432922484654	.	.
chr1	20890857	20891356	chr1	20759760	20760259	Paqr8|chr1:20759760-20760259	0.104329224846539	.	.
chr1	20890857	20891356	chr1	20759760	20760259	Paqr8|chr1:20759760-20760259	0.10432922484654	.	.
chr1	20890857	20891356	chr1	20788317	20788816	6720483E21Rik|chr1:20788317-20788816	0.143968567365453	.	.
chr1	20890857	20891356	chr1	20788317	20788816	Paqr8|chr1:20788317-20788816	0.143968567365453	.	.
chr1	20890857	20891356	chr1	20848533	20849032	6720483E21Rik|chr1:20848533-20849032	0.182785800594468	.	.
chr1	20890857	20891356	chr1	20848533	20849032	Paqr8|chr1:20848533-20849032	0.182785800594468	.	.
chr1	20890857	20891356	chr1	20860754	20861253	6720483E21Rik|chr1:20860754-20861253	0.101660742462122	.	.
chr1	20890857	20891356	chr1	20860754	20861253	Paqr8|chr1:20860754-20861253	0.101660742462122	.	.
chr1	20890857	20891356	chr1	20861880	20862379	6720483E21Rik|chr1:20861880-20862379	0.156960292274149	.	.
chr1	20890857	20891356	chr1	20861880	20862379	Paqr8|chr1:20861880-20862379	0.156960292274149	.	.
chr1	20890857	20891356	chr1	20867294	20867793	6720483E21Rik|chr1:20867294-20867793	0.0896871011801412	.	.
chr1	20890857	20891356	chr1	20867294	20867793	Paqr8|chr1:20867294-20867793	0.0896871011801412	.	.
chr1	20890857	20891356	chr1	20880399	20880898	6720483E21Rik|chr1:20880399-20880898	0.154635933444321	.	.
chr1	20890857	20891356	chr1	20880399	20880898	Paqr8|chr1:20880399-20880898	0.154635933444321	.	.
chr1	20890857	20891356	chr1	20905651	20906150	6720483E21Rik|chr1:20905651-20906150	0.26731562015647	.	.
chr1	20890857	20891356	chr1	20905651	20906150	Paqr8|chr1:20905651-20906150	0.26731562015647	.	.
chr1	20890857	20891356	chr1	20906237	20906736	6720483E21Rik|chr1:20906237-20906736	0.129886787821019	.	.
chr1	20890857	20891356	chr1	20906237	20906736	Paqr8|chr1:20906237-20906736	0.129886787821019	.	.
chr1	20890857	20891356	chr1	20926331	20926830	6720483E21Rik|chr1:20926331-20926830	0.184894141929697	.	.
chr1	20890857	20891356	chr1	20926331	20926830	Paqr8|chr1:20926331-20926830	0.184894141929697	.	.
chr1	20890857	20891356	chr1	20933361	20933860	6720483E21Rik|chr1:20933361-20933860	0.147374583639049	.	.
chr1	20890857	20891356	chr1	20933361	20933860	Paqr8|chr1:20933361-20933860	0.147374583639049	.	.
chr1	20951400	20951899	chr1	20788317	20788816	Efhc1|chr1:20788317-20788816	0.0824001690033415	.	.
chr1	20951400	20951899	chr1	20867294	20867793	Efhc1|chr1:20867294-20867793	0.160010179851062	.	.
chr1	20951400	20951899	chr1	20905651	20906150	Efhc1|chr1:20905651-20906150	0.367313796607577	.	.
chr1	20951400	20951899	chr1	20906237	20906736	Efhc1|chr1:20906237-20906736	0.477713896613377	.	.
chr1	20951400	20951899	chr1	20923365	20923864	Efhc1|chr1:20923365-20923864	0.146848127805186	.	.
chr1	25828941	25829440	chr1	25783482	25783981	Adgrb3|chr1:25783482-25783981	0.201197978176809	.	.
chr1	25828941	25829440	chr1	25828331	25828830	Adgrb3|chr1:25828331-25828830	0.236366585026269	.	.
chr1	25828941	25829440	chr1	25856261	25856760	Adgrb3|chr1:25856261-25856760	0.0987010062639285	.	.
chr1	25828941	25829440	chr1	25877525	25878024	Adgrb3|chr1:25877525-25878024	0.178431273733765	.	.
chr1	25828941	25829440	chr1	25891912	25892411	Adgrb3|chr1:25891912-25892411	0.111954414954167	.	.
chr1	25828941	25829440	chr1	25921111	25921610	Adgrb3|chr1:25921111-25921610	0.202855788778184	.	.
chr1	25828941	25829440	chr1	25926920	25927419	Adgrb3|chr1:25926920-25927419	0.0810551811813649	.	.
chr1	25828941	25829440	chr1	26097827	26098326	Adgrb3|chr1:26097827-26098326	0.164036821014312	.	.
chr1	25828941	25829440	chr1	26182670	26183169	Adgrb3|chr1:26182670-26183169	0.137444097197269	.	.
chr1	25828941	25829440	chr1	26187710	26188209	Adgrb3|chr1:26187710-26188209	0.146504770967613	.	.
chr1	25829930	25830429	chr1	25783482	25783981	Adgrb3|chr1:25783482-25783981	0.106536696004518	.	.
chr1	25829930	25830429	chr1	25828331	25828830	Adgrb3|chr1:25828331-25828830	0.112780475742536	.	.
chr1	25829930	25830429	chr1	25830663	25831162	Adgrb3|chr1:25830663-25831162	0.0944699985498729	.	.
chr1	25829930	25830429	chr1	25877525	25878024	Adgrb3|chr1:25877525-25878024	0.23676194763879	.	.
chr1	25829930	25830429	chr1	25952192	25952691	Adgrb3|chr1:25952192-25952691	0.0809455402779405	.	.
chr1	25829930	25830429	chr1	25964051	25964550	Adgrb3|chr1:25964051-25964550	0.130219333903472	.	.
chr1	25829930	25830429	chr1	26062604	26063103	Adgrb3|chr1:26062604-26063103	0.178345693753588	.	.
chr1	25829930	25830429	chr1	26097827	26098326	Adgrb3|chr1:26097827-26098326	0.138938308425388	.	.
chr1	27884161	27884660	chr1	27621201	27621700	Gm5524|chr1:27621201-27621700	0.110260358701029	.	.
chr1	27884161	27884660	chr1	27668357	27668856	Gm5524|chr1:27668357-27668856	0.233438814010674	.	.
chr1	27884161	27884660	chr1	27828657	27829156	Gm5524|chr1:27828657-27829156	0.0855390369935489	.	.
chr1	27884161	27884660	chr1	27983609	27984108	Gm5524|chr1:27983609-27984108	0.0947720754783132	.	.
chr1	27884161	27884660	chr1	27999399	27999898	Gm5524|chr1:27999399-27999898	0.186121368512449	.	.
chr1	27884161	27884660	chr1	28047175	28047674	Gm5524|chr1:28047175-28047674	0.196376351218683	.	.
chr1	27884161	27884660	chr1	28047936	28048435	Gm5524|chr1:28047936-28048435	0.0987890108365588	.	.
chr1	27884161	27884660	chr1	28100295	28100794	Gm5524|chr1:28100295-28100794	0.153432113841254	.	.
chr1	27884161	27884660	chr1	28102021	28102520	Gm5524|chr1:28102021-28102520	0.235716968448175	.	.
chr1	27884161	27884660	chr1	28144823	28145322	Gm5524|chr1:28144823-28145322	0.0974144130381742	.	.
chr1	27884161	27884660	chr1	28144823	28145322	Gm5524|chr1:28144823-28145322	0.0974144130381743	.	.
chr1	27884161	27884660	chr1	28207957	28208456	Gm5524|chr1:28207957-28208456	0.237784737414505	.	.
chr1	27884161	27884660	chr1	28244217	28244716	Gm5524|chr1:28244217-28244716	0.25345678475843	.	.
chr1	30719264	30719763	chr1	30421773	30422272	Gm9898|chr1:30421773-30422272	0.0924963532721093	.	.
chr1	30719264	30719763	chr1	30584783	30585282	Gm9898|chr1:30584783-30585282	0.0872459060816176	.	.
chr1	30719264	30719763	chr1	30584783	30585282	Gm9898|chr1:30584783-30585282	0.0872459060816177	.	.
chr1	30719264	30719763	chr1	30685293	30685792	Gm9898|chr1:30685293-30685792	0.102703399031702	.	.
chr1	30719264	30719763	chr1	30700382	30700881	Gm9898|chr1:30700382-30700881	0.128174011965872	.	.
chr1	30720698	30721197	chr1	30554981	30555480	Gm9898|chr1:30554981-30555480	0.101506588053079	.	.
chr1	30720698	30721197	chr1	30588278	30588777	Gm9898|chr1:30588278-30588777	0.182608161449517	.	.
chr1	30720698	30721197	chr1	30590651	30591150	Gm9898|chr1:30590651-30591150	0.210444243531243	.	.
chr1	30720698	30721197	chr1	30591249	30591748	Gm9898|chr1:30591249-30591748	0.246774676307799	.	.
chr1	30720698	30721197	chr1	30593990	30594489	Gm9898|chr1:30593990-30594489	0.116054310694591	.	.
chr1	30720698	30721197	chr1	30632686	30633185	Gm9898|chr1:30632686-30633185	0.161071964944761	.	.
chr1	30720698	30721197	chr1	30632686	30633185	Gm9898|chr1:30632686-30633185	0.161071964944762	.	.
chr1	30720698	30721197	chr1	30646987	30647486	Gm9898|chr1:30646987-30647486	0.250159333869545	.	.
chr1	30720698	30721197	chr1	30700382	30700881	Gm9898|chr1:30700382-30700881	0.219848616181578	.	.
chr1	30720698	30721197	chr1	30701088	30701587	Gm9898|chr1:30701088-30701587	0.364282976648097	.	.
chr1	30720698	30721197	chr1	30707395	30707894	Gm9898|chr1:30707395-30707894	0.226265206839355	.	.
chr1	30720698	30721197	chr1	30716282	30716781	Gm9898|chr1:30716282-30716781	0.158559416225144	.	.
chr1	30720698	30721197	chr1	30755349	30755848	Gm9898|chr1:30755349-30755848	0.108281024811613	.	.
chr1	30720698	30721197	chr1	30841779	30842278	Gm9898|chr1:30841779-30842278	0.0880776404428043	.	.
chr1	30872795	30873294	chr1	30790220	30790719	Phf3|chr1:30790220-30790719	0.138610197453183	.	.
chr1	30873430	30873929	chr1	30554981	30555480	Phf3|chr1:30554981-30555480	0.265755753655618	.	.
chr1	30873430	30873929	chr1	30588278	30588777	Phf3|chr1:30588278-30588777	0.225033175922351	.	.
chr1	30873430	30873929	chr1	30591249	30591748	Phf3|chr1:30591249-30591748	0.264736182274794	.	.
chr1	30873430	30873929	chr1	30593990	30594489	Phf3|chr1:30593990-30594489	0.330549090895312	.	.
chr1	30873430	30873929	chr1	30632686	30633185	Phf3|chr1:30632686-30633185	0.27049161380454	.	.
chr1	30873430	30873929	chr1	30636014	30636513	Phf3|chr1:30636014-30636513	0.126398624297948	.	.
chr1	30873430	30873929	chr1	30646987	30647486	Phf3|chr1:30646987-30647486	0.159638266304881	.	.
chr1	30873430	30873929	chr1	30700382	30700881	Phf3|chr1:30700382-30700881	0.179789460058131	.	.
chr1	30873430	30873929	chr1	30701088	30701587	Phf3|chr1:30701088-30701587	0.351509482890559	.	.
chr1	30873430	30873929	chr1	30707395	30707894	Phf3|chr1:30707395-30707894	0.169278669341628	.	.
chr1	30873942	30874441	chr1	30554981	30555480	Phf3|chr1:30554981-30555480	0.0944619310262885	.	.
chr1	30873942	30874441	chr1	30588278	30588777	Phf3|chr1:30588278-30588777	0.102409460605391	.	.
chr1	30873942	30874441	chr1	30590651	30591150	Phf3|chr1:30590651-30591150	0.149523468656932	.	.
chr1	30873942	30874441	chr1	30591249	30591748	Phf3|chr1:30591249-30591748	0.204568952394295	.	.
chr1	30873942	30874441	chr1	30593990	30594489	Phf3|chr1:30593990-30594489	0.132553922873434	.	.
chr1	30873942	30874441	chr1	30632686	30633185	Phf3|chr1:30632686-30633185	0.161888973149445	.	.
chr1	30873942	30874441	chr1	30646987	30647486	Phf3|chr1:30646987-30647486	0.12871601678801	.	.
chr1	30873942	30874441	chr1	30700382	30700881	Phf3|chr1:30700382-30700881	0.142224826293741	.	.
chr1	30873942	30874441	chr1	30701088	30701587	Phf3|chr1:30701088-30701587	0.32471729456602	.	.
chr1	30873942	30874441	chr1	30707395	30707894	Phf3|chr1:30707395-30707894	0.256092276911307	.	.
chr1	30873942	30874441	chr1	30751054	30751553	Phf3|chr1:30751054-30751553	0.136715222651584	.	.
chr1	30873942	30874441	chr1	30935884	30936383	Phf3|chr1:30935884-30936383	0.0860385346559013	.	.
chr1	30949080	30949579	chr1	30588278	30588777	Ptp4a1|chr1:30588278-30588777	0.26642716053035	.	.
chr1	30949080	30949579	chr1	30590651	30591150	Ptp4a1|chr1:30590651-30591150	0.177152421675265	.	.
chr1	30949080	30949579	chr1	30591249	30591748	Ptp4a1|chr1:30591249-30591748	0.0801731580845027	.	.
chr1	30949080	30949579	chr1	30593990	30594489	Ptp4a1|chr1:30593990-30594489	0.155958898704118	.	.
chr1	30949080	30949579	chr1	30632686	30633185	Ptp4a1|chr1:30632686-30633185	0.0878116354584608	.	.
chr1	30949080	30949579	chr1	30646987	30647486	Ptp4a1|chr1:30646987-30647486	0.136567433276488	.	.
chr1	30949080	30949579	chr1	30701088	30701587	Ptp4a1|chr1:30701088-30701587	0.115946008360481	.	.
chr1	30949080	30949579	chr1	30716282	30716781	Ptp4a1|chr1:30716282-30716781	0.113953099974806	.	.
chr1	30949080	30949579	chr1	30819061	30819560	Ptp4a1|chr1:30819061-30819560	0.161551152587246	.	.
chr1	30949080	30949579	chr1	30841779	30842278	Ptp4a1|chr1:30841779-30842278	0.0907262438483356	.	.
chr1	30949080	30949579	chr1	30846371	30846870	Ptp4a1|chr1:30846371-30846870	0.174306579863244	.	.
chr1	30949080	30949579	chr1	30935884	30936383	Ptp4a1|chr1:30935884-30936383	0.136732637712478	.	.
chr1	30949582	30950081	chr1	30554981	30555480	Ptp4a1|chr1:30554981-30555480	0.233800713948846	.	.
chr1	30949582	30950081	chr1	30588278	30588777	Ptp4a1|chr1:30588278-30588777	0.240136524546762	.	.
chr1	30949582	30950081	chr1	30590651	30591150	Ptp4a1|chr1:30590651-30591150	0.110046231538315	.	.
chr1	30949582	30950081	chr1	30591249	30591748	Ptp4a1|chr1:30591249-30591748	0.344588540816262	.	.
chr1	30949582	30950081	chr1	30593990	30594489	Ptp4a1|chr1:30593990-30594489	0.410659233503146	.	.
chr1	30949582	30950081	chr1	30632686	30633185	Ptp4a1|chr1:30632686-30633185	0.17431696658356	.	.
chr1	30949582	30950081	chr1	30646987	30647486	Ptp4a1|chr1:30646987-30647486	0.0888007603677063	.	.
chr1	30949582	30950081	chr1	30700382	30700881	Ptp4a1|chr1:30700382-30700881	0.168581045321078	.	.
chr1	30949582	30950081	chr1	30701088	30701587	Ptp4a1|chr1:30701088-30701587	0.381730811625993	.	.
chr1	30949582	30950081	chr1	30707395	30707894	Ptp4a1|chr1:30707395-30707894	0.154775253329103	.	.
chr1	30949582	30950081	chr1	30935884	30936383	Ptp4a1|chr1:30935884-30936383	0.0805944191840731	.	.
chr1	30950354	30950853	chr1	30503190	30503689	Ptp4a1|chr1:30503190-30503689	0.0878579260910016	.	.
chr1	30950354	30950853	chr1	30561112	30561611	Ptp4a1|chr1:30561112-30561611	0.112307950879151	.	.
chr1	30950354	30950853	chr1	30656202	30656701	Ptp4a1|chr1:30656202-30656701	0.08909037083014	.	.
chr1	30950354	30950853	chr1	30740784	30741283	Ptp4a1|chr1:30740784-30741283	0.134193792890536	.	.
chr1	30950354	30950853	chr1	30892178	30892677	Ptp4a1|chr1:30892178-30892677	0.111611901677436	.	.
chr1	32172459	32172958	chr1	32085335	32085834	Khdrbs2|chr1:32085335-32085834	0.50739387929114	.	.
chr1	32172459	32172958	chr1	32197213	32197712	Khdrbs2|chr1:32197213-32197712	0.311972497461949	.	.
chr1	32172459	32172958	chr1	32229185	32229684	Khdrbs2|chr1:32229185-32229684	0.191482920519679	.	.
chr1	34801460	34801959	chr1	34750293	34750792	Arhgef4|chr1:34750293-34750792	0.0943360193781921	.	.
chr1	34801460	34801959	chr1	34752832	34753331	Arhgef4|chr1:34752832-34753331	0.0801303816098766	.	.
chr1	34801460	34801959	chr1	34768535	34769034	Arhgef4|chr1:34768535-34769034	0.087939948999833	.	.
chr1	34801460	34801959	chr1	34867150	34867649	Arhgef4|chr1:34867150-34867649	0.0954165619920508	.	.
chr1	34801460	34801959	chr1	34891506	34892005	Arhgef4|chr1:34891506-34892005	0.100170279218142	.	.
chr1	34801460	34801959	chr1	35162445	35162944	Arhgef4|chr1:35162445-35162944	0.184725353227248	.	.
chr1	34801460	34801959	chr1	35180682	35181181	Arhgef4|chr1:35180682-35181181	0.0924613050292089	.	.
chr1	34801460	34801959	chr1	35181287	35181786	Arhgef4|chr1:35181287-35181786	0.0849255919744407	.	.
chr1	34801460	34801959	chr1	35202533	35203032	Arhgef4|chr1:35202533-35203032	0.172795660848914	.	.
chr1	34802224	34802723	chr1	34753530	34754029	Arhgef4|chr1:34753530-34754029	0.0803229468756718	.	.
chr1	34802224	34802723	chr1	34769130	34769629	Arhgef4|chr1:34769130-34769629	0.0896095782525056	.	.
chr1	34802224	34802723	chr1	34769130	34769629	Arhgef4|chr1:34769130-34769629	0.0896095782525057	.	.
chr1	34802224	34802723	chr1	34804896	34805395	Arhgef4|chr1:34804896-34805395	0.420733638214985	.	.
chr1	34802224	34802723	chr1	34812797	34813296	Arhgef4|chr1:34812797-34813296	0.164512614459375	.	.
chr1	34802224	34802723	chr1	34824212	34824711	Arhgef4|chr1:34824212-34824711	0.114239821367665	.	.
chr1	34802224	34802723	chr1	34867150	34867649	Arhgef4|chr1:34867150-34867649	0.178893081999172	.	.
chr1	34802224	34802723	chr1	35162445	35162944	Arhgef4|chr1:35162445-35162944	0.224544663612057	.	.
chr1	34802224	34802723	chr1	35180682	35181181	Arhgef4|chr1:35180682-35181181	0.182114025318027	.	.
chr1	34802224	34802723	chr1	35181287	35181786	Arhgef4|chr1:35181287-35181786	0.164867985004532	.	.
chr1	34802224	34802723	chr1	35202533	35203032	Arhgef4|chr1:35202533-35203032	0.251381451143449	.	.
chr1	34842804	34843303	chr1	34750293	34750792	Fam168b|chr1:34750293-34750792	0.14184049889454	.	.
chr1	34842804	34843303	chr1	34804896	34805395	Fam168b|chr1:34804896-34805395	0.146046350148027	.	.
chr1	34842804	34843303	chr1	34814010	34814509	Fam168b|chr1:34814010-34814509	0.188834093222961	.	.
chr1	34842804	34843303	chr1	34824212	34824711	Fam168b|chr1:34824212-34824711	0.109136772274366	.	.
chr1	34842804	34843303	chr1	35180682	35181181	Fam168b|chr1:35180682-35181181	0.119242055355656	.	.
chr1	34842804	34843303	chr1	35181287	35181786	Fam168b|chr1:35181287-35181786	0.20311801596056	.	.
chr1	34849768	34850267	chr1	34822738	34823237	Plekhb2|chr1:34822738-34823237	0.129389350107481	.	.
chr1	34849768	34850267	chr1	34830919	34831418	Plekhb2|chr1:34830919-34831418	0.15935878106969	.	.
chr1	34849768	34850267	chr1	34891506	34892005	Plekhb2|chr1:34891506-34892005	0.111447060751195	.	.
chr1	34849768	34850267	chr1	35162445	35162944	Plekhb2|chr1:35162445-35162944	0.0893431407812787	.	.
chr1	34850452	34850951	chr1	34851479	34851978	Plekhb2|chr1:34851479-34851978	0.126605467512576	.	.
chr1	34850452	34850951	chr1	35180682	35181181	Plekhb2|chr1:35180682-35181181	0.194467830870837	.	.
chr1	34850452	34850951	chr1	35181287	35181786	Plekhb2|chr1:35181287-35181786	0.125915399443945	.	.
chr1	34850452	34850951	chr1	35202533	35203032	Plekhb2|chr1:35202533-35203032	0.0880508880931215	.	.
chr1	42229631	42230130	chr1	41774955	41775454	Gm9915|chr1:41774955-41775454	0.188395383528545	.	.
chr1	42229631	42230130	chr1	41810267	41810766	Gm9915|chr1:41810267-41810766	0.119712892881671	.	.
chr1	42229631	42230130	chr1	41900903	41901402	Gm9915|chr1:41900903-41901402	0.113138550009955	.	.
chr1	42229631	42230130	chr1	42012828	42013327	Gm9915|chr1:42012828-42013327	0.194980136060725	.	.
chr1	42229631	42230130	chr1	42152322	42152821	Gm9915|chr1:42152322-42152821	0.13272346027852	.	.
chr1	44102213	44102712	chr1	44055968	44056467	Tex30|chr1:44055968-44056467	0.122539419540715	.	.
chr1	44102213	44102712	chr1	44057650	44058149	Tex30|chr1:44057650-44058149	0.198142338946654	.	.
chr1	44102213	44102712	chr1	44142721	44143220	Tex30|chr1:44142721-44143220	0.41173137013503	.	.
chr1	44102213	44102712	chr1	44198134	44198633	Tex30|chr1:44198134-44198633	0.432960024480355	.	.
chr1	44118638	44119137	chr1	44055968	44056467	Bivm|chr1:44055968-44056467	0.089935735026993	.	.
chr1	44118638	44119137	chr1	44055968	44056467	Poglut2|chr1:44055968-44056467	0.089935735026993	.	.
chr1	44118638	44119137	chr1	44057650	44058149	Bivm|chr1:44057650-44058149	0.152808979897814	.	.
chr1	44118638	44119137	chr1	44057650	44058149	Poglut2|chr1:44057650-44058149	0.152808979897814	.	.
chr1	44118638	44119137	chr1	44134895	44135394	Bivm|chr1:44134895-44135394	0.0834917556517551	.	.
chr1	44118638	44119137	chr1	44134895	44135394	Poglut2|chr1:44134895-44135394	0.0834917556517551	.	.
chr1	44118638	44119137	chr1	44142721	44143220	Bivm|chr1:44142721-44143220	0.374869923376712	.	.
chr1	44118638	44119137	chr1	44142721	44143220	Poglut2|chr1:44142721-44143220	0.374869923376712	.	.
chr1	44118638	44119137	chr1	44198134	44198633	Bivm|chr1:44198134-44198633	0.300485745192076	.	.
chr1	44118638	44119137	chr1	44198134	44198633	Poglut2|chr1:44198134-44198633	0.300485745192076	.	.
chr1	44119144	44119643	chr1	44142721	44143220	Bivm|chr1:44142721-44143220	0.223453856962494	.	.
chr1	44119144	44119643	chr1	44142721	44143220	Poglut2|chr1:44142721-44143220	0.223453856962494	.	.
chr1	44119144	44119643	chr1	44198134	44198633	Bivm|chr1:44198134-44198633	0.226813480680231	.	.
chr1	44119144	44119643	chr1	44198134	44198633	Poglut2|chr1:44198134-44198633	0.226813480680231	.	.
chr1	44119663	44120162	chr1	44134895	44135394	Bivm|chr1:44134895-44135394	0.154911555357398	.	.
chr1	44119663	44120162	chr1	44142721	44143220	Bivm|chr1:44142721-44143220	0.246493189887328	.	.
chr1	44119663	44120162	chr1	44198134	44198633	Bivm|chr1:44198134-44198633	0.141003647172648	.	.
chr1	44147693	44148192	chr1	44055968	44056467	Ercc5|chr1:44055968-44056467	0.180698276931203	.	.
chr1	44147693	44148192	chr1	44057650	44058149	Ercc5|chr1:44057650-44058149	0.193495105889732	.	.
chr1	44147693	44148192	chr1	44142721	44143220	Ercc5|chr1:44142721-44143220	0.249835407971615	.	.
chr1	44147693	44148192	chr1	44198134	44198633	Ercc5|chr1:44198134-44198633	0.364660206412835	.	.
chr1	44218903	44219402	chr1	44055968	44056467	Mettl21e|chr1:44055968-44056467	0.112806305282227	.	.
chr1	44218903	44219402	chr1	44057650	44058149	Mettl21e|chr1:44057650-44058149	0.103553392786494	.	.
chr1	44218903	44219402	chr1	44142721	44143220	Mettl21e|chr1:44142721-44143220	0.290216869629085	.	.
chr1	44218903	44219402	chr1	44142721	44143220	Mettl21e|chr1:44142721-44143220	0.290216869629086	.	.
chr1	44218903	44219402	chr1	44198134	44198633	Mettl21e|chr1:44198134-44198633	0.399043433807527	.	.
chr1	44551396	44551895	chr1	44589518	44590017	Gulp1|chr1:44589518-44590017	0.11825171660112	.	.
chr1	44745649	44746148	chr1	44596710	44597209	4930521E06Rik|chr1:44596710-44597209	0.161222755554021	.	.
chr1	44745649	44746148	chr1	44780800	44781299	4930521E06Rik|chr1:44780800-44781299	0.101325462571369	.	.
chr1	44745649	44746148	chr1	44914547	44915046	4930521E06Rik|chr1:44914547-44915046	0.143958861339297	.	.
chr1	44745649	44746148	chr1	44943712	44944211	4930521E06Rik|chr1:44943712-44944211	0.091304676090632	.	.
chr1	45502889	45503388	chr1	45309418	45309917	Col5a2|chr1:45309418-45309917	0.183827162839351	.	.
chr1	45502889	45503388	chr1	45355868	45356367	Col5a2|chr1:45355868-45356367	0.216804722394416	.	.
chr1	45502889	45503388	chr1	45380221	45380720	Col5a2|chr1:45380221-45380720	0.316439236145784	.	.
chr1	45502889	45503388	chr1	45411514	45412013	Col5a2|chr1:45411514-45412013	0.269225869665662	.	.
chr1	45502889	45503388	chr1	45424246	45424745	Col5a2|chr1:45424246-45424745	0.464386259191046	.	.
chr1	45502889	45503388	chr1	45472713	45473212	Col5a2|chr1:45472713-45473212	0.25100818235856	.	.
chr1	45502889	45503388	chr1	45488226	45488725	Col5a2|chr1:45488226-45488725	0.327522379437984	.	.
chr1	45502889	45503388	chr1	45492300	45492799	Col5a2|chr1:45492300-45492799	0.105680959008823	.	.
chr1	45502889	45503388	chr1	45501409	45501908	Col5a2|chr1:45501409-45501908	0.222086016925163	.	.
chr1	45502889	45503388	chr1	45600358	45600857	Col5a2|chr1:45600358-45600857	0.11180030831332	.	.
chr1	45502889	45503388	chr1	45627823	45628322	Col5a2|chr1:45627823-45628322	0.192761423091073	.	.
chr1	45502889	45503388	chr1	45985207	45985706	Col5a2|chr1:45985207-45985706	0.310323649257379	.	.
chr1	45794689	45795188	chr1	45627823	45628322	Wdr75|chr1:45627823-45628322	0.120386742439517	.	.
chr1	45794689	45795188	chr1	45891201	45891700	Wdr75|chr1:45891201-45891700	0.104525700712481	.	.
chr1	45794689	45795188	chr1	46067115	46067614	Wdr75|chr1:46067115-46067614	0.116698103575507	.	.
chr1	45925424	45925923	chr1	45766100	45766599	Slc40a1|chr1:45766100-45766599	0.104792518836641	.	.
chr1	45925424	45925923	chr1	45891201	45891700	Slc40a1|chr1:45891201-45891700	0.122215460108251	.	.
chr1	45925424	45925923	chr1	46201064	46201563	Slc40a1|chr1:46201064-46201563	0.0974138168164636	.	.
chr1	46065930	46066429	chr1	46416614	46417113	Dnah7b|chr1:46416614-46417113	0.122869382628539	.	.
chr1	46066566	46067065	chr1	45816821	45817320	Dnah7b|chr1:45816821-45817320	0.156722404790645	.	.
chr1	46066566	46067065	chr1	46022239	46022738	Dnah7b|chr1:46022239-46022738	0.163528216965943	.	.
chr1	46066566	46067065	chr1	46427387	46427886	Dnah7b|chr1:46427387-46427886	0.17618884154832	.	.
chr1	46425176	46425675	chr1	46088799	46089298	Dnah7c|chr1:46088799-46089298	0.123652892489348	.	.
chr1	46849702	46850201	chr1	46593790	46594289	Gm28151|chr1:46593790-46594289	0.104167447598546	.	.
chr1	46849702	46850201	chr1	46596288	46596787	Gm28151|chr1:46596288-46596787	0.127251550884298	.	.
chr1	46849702	46850201	chr1	46725599	46726098	Gm28151|chr1:46725599-46726098	0.0872755808199328	.	.
chr1	46849702	46850201	chr1	46794133	46794632	Gm28151|chr1:46794133-46794632	0.0874119091378929	.	.
chr1	46849702	46850201	chr1	46817861	46818360	Gm28151|chr1:46817861-46818360	0.0894161033879487	.	.
chr1	46849702	46850201	chr1	46841821	46842320	Gm28151|chr1:46841821-46842320	0.163292300998163	.	.
chr1	46849702	46850201	chr1	46853369	46853868	Gm28151|chr1:46853369-46853868	0.188597683497861	.	.
chr1	46849702	46850201	chr1	46853907	46854406	Gm28151|chr1:46853907-46854406	0.110885978350598	.	.
chr1	46849702	46850201	chr1	46924941	46925440	Gm28151|chr1:46924941-46925440	0.118614311130802	.	.
chr1	46849702	46850201	chr1	46937600	46938099	Gm28151|chr1:46937600-46938099	0.0936349277216542	.	.
chr1	46849702	46850201	chr1	46964239	46964738	Gm28151|chr1:46964239-46964738	0.196850647209242	.	.
chr1	46849702	46850201	chr1	46965975	46966474	Gm28151|chr1:46965975-46966474	0.143608465643743	.	.
chr1	46849702	46850201	chr1	46985984	46986483	Gm28151|chr1:46985984-46986483	0.26067721488784	.	.
chr1	52816845	52817344	chr1	52752671	52753170	Inpp1|chr1:52752671-52753170	0.13314225682457	.	.
chr1	52816845	52817344	chr1	52800230	52800729	Inpp1|chr1:52800230-52800729	0.0915002813035618	.	.
chr1	52816845	52817344	chr1	52800230	52800729	Inpp1|chr1:52800230-52800729	0.0915002813035619	.	.
chr1	52816845	52817344	chr1	52897587	52898086	Inpp1|chr1:52897587-52898086	0.140266843965663	.	.
chr1	52816845	52817344	chr1	52904260	52904759	Inpp1|chr1:52904260-52904759	0.0839893941334884	.	.
chr1	52816845	52817344	chr1	52951973	52952472	Inpp1|chr1:52951973-52952472	0.124338492839718	.	.
chr1	52816845	52817344	chr1	52952486	52952985	Inpp1|chr1:52952486-52952985	0.139809540017571	.	.
chr1	52816845	52817344	chr1	52955102	52955601	Inpp1|chr1:52955102-52955601	0.114152250709532	.	.
chr1	52816845	52817344	chr1	53004996	53005495	Inpp1|chr1:53004996-53005495	0.125405042436452	.	.
chr1	52816845	52817344	chr1	53032502	53033001	Inpp1|chr1:53032502-53033001	0.108131379469957	.	.
chr1	52817513	52818012	chr1	52799343	52799842	Inpp1|chr1:52799343-52799842	0.0968938264245621	.	.
chr1	52844734	52845233	chr1	52800230	52800729	Hibch|chr1:52800230-52800729	0.157715026799431	.	.
chr1	52844734	52845233	chr1	52904260	52904759	Hibch|chr1:52904260-52904759	0.238878421836213	.	.
chr1	52844734	52845233	chr1	52951973	52952472	Hibch|chr1:52951973-52952472	0.0907793483725558	.	.
chr1	52844734	52845233	chr1	52952486	52952985	Hibch|chr1:52952486-52952985	0.301939653903226	.	.
chr1	52844734	52845233	chr1	52953081	52953580	Hibch|chr1:52953081-52953580	0.146953249944992	.	.
chr1	52844734	52845233	chr1	52971822	52972321	Hibch|chr1:52971822-52972321	0.294445488228053	.	.
chr1	52844734	52845233	chr1	53014648	53015147	Hibch|chr1:53014648-53015147	0.285053513855183	.	.
chr1	52845579	52846078	chr1	52903595	52904094	Hibch|chr1:52903595-52904094	0.0868431785965556	.	.
chr1	52845579	52846078	chr1	52932107	52932606	Hibch|chr1:52932107-52932606	0.0945690958755403	.	.
chr1	53061825	53062324	chr1	52904260	52904759	Mstn|chr1:52904260-52904759	0.218495341515362	.	.
chr1	53061825	53062324	chr1	52952486	52952985	Mstn|chr1:52952486-52952985	0.137664740768325	.	.
chr1	53061825	53062324	chr1	52971822	52972321	Mstn|chr1:52971822-52972321	0.252878766005962	.	.
chr1	53061825	53062324	chr1	53004996	53005495	Mstn|chr1:53004996-53005495	0.123606557367472	.	.
chr1	53061825	53062324	chr1	53018688	53019187	Mstn|chr1:53018688-53019187	0.0945167767604998	.	.
chr1	53061825	53062324	chr1	53053006	53053505	Mstn|chr1:53053006-53053505	0.0818495293301206	.	.
chr1	53061825	53062324	chr1	53145734	53146233	Mstn|chr1:53145734-53146233	0.1551472722688	.	.
chr1	53296806	53297305	chr1	53014648	53015147	Ormdl1|chr1:53014648-53015147	0.105251729172186	.	.
chr1	53296806	53297305	chr1	53014648	53015147	Pms1|chr1:53014648-53015147	0.105251729172186	.	.
chr1	53296806	53297305	chr1	53032502	53033001	Ormdl1|chr1:53032502-53033001	0.138153812977597	.	.
chr1	53296806	53297305	chr1	53032502	53033001	Pms1|chr1:53032502-53033001	0.138153812977597	.	.
chr1	53296806	53297305	chr1	53733927	53734426	Ormdl1|chr1:53733927-53734426	0.348996422516091	.	.
chr1	53296806	53297305	chr1	53733927	53734426	Pms1|chr1:53733927-53734426	0.348996422516091	.	.
chr1	53297308	53297807	chr1	53017260	53017759	Ormdl1|chr1:53017260-53017759	0.192815685737947	.	.
chr1	53297308	53297807	chr1	53017260	53017759	Pms1|chr1:53017260-53017759	0.192815685737947	.	.
chr1	53297308	53297807	chr1	53720556	53721055	Ormdl1|chr1:53720556-53721055	0.0865285750808795	.	.
chr1	53297308	53297807	chr1	53720556	53721055	Pms1|chr1:53720556-53721055	0.0865285750808795	.	.
chr1	53297308	53297807	chr1	53726204	53726703	Ormdl1|chr1:53726204-53726703	0.0886746803156333	.	.
chr1	53297308	53297807	chr1	53726204	53726703	Pms1|chr1:53726204-53726703	0.0886746803156333	.	.
chr1	53297308	53297807	chr1	53733927	53734426	Ormdl1|chr1:53733927-53734426	0.171500054116843	.	.
chr1	53297308	53297807	chr1	53733927	53734426	Pms1|chr1:53733927-53734426	0.171500054116843	.	.
chr1	53313399	53313898	chr1	53014648	53015147	Osgepl1|chr1:53014648-53015147	0.187840363547053	.	.
chr1	53313399	53313898	chr1	53473529	53474028	Osgepl1|chr1:53473529-53474028	0.0797925812010834	.	.
chr1	53313399	53313898	chr1	53720556	53721055	Osgepl1|chr1:53720556-53721055	0.144216445110066	.	.
chr1	53352482	53352981	chr1	53014648	53015147	Asdurf|chr1:53014648-53015147	0.160349930323047	.	.
chr1	53352482	53352981	chr1	53014648	53015147	Asnsd1|chr1:53014648-53015147	0.160349930323047	.	.
chr1	53352482	53352981	chr1	53272612	53273111	Asdurf|chr1:53272612-53273111	0.116749367594835	.	.
chr1	53352482	53352981	chr1	53272612	53273111	Asnsd1|chr1:53272612-53273111	0.116749367594835	.	.
chr1	53352482	53352981	chr1	53503416	53503915	Asdurf|chr1:53503416-53503915	0.179993711822759	.	.
chr1	53352482	53352981	chr1	53503416	53503915	Asnsd1|chr1:53503416-53503915	0.179993711822759	.	.
chr1	53352482	53352981	chr1	53733927	53734426	Asdurf|chr1:53733927-53734426	0.256610835031651	.	.
chr1	53352482	53352981	chr1	53733927	53734426	Asnsd1|chr1:53733927-53734426	0.256610835031651	.	.
chr1	53706596	53707095	chr1	53393772	53394271	Dnah7a|chr1:53393772-53394271	0.0922674307505055	.	.
chr1	53706596	53707095	chr1	53715382	53715881	Dnah7a|chr1:53715382-53715881	0.149346961507989	.	.
chr1	53706596	53707095	chr1	53726204	53726703	Dnah7a|chr1:53726204-53726703	0.160104182157166	.	.
chr1	53706596	53707095	chr1	53733927	53734426	Dnah7a|chr1:53733927-53734426	0.140613875722259	.	.
chr1	53707111	53707610	chr1	53272612	53273111	Dnah7a|chr1:53272612-53273111	0.0968240120447181	.	.
chr1	53707111	53707610	chr1	53328587	53329086	Dnah7a|chr1:53328587-53329086	0.10893974116354	.	.
chr1	53707111	53707610	chr1	53393772	53394271	Dnah7a|chr1:53393772-53394271	0.143036213248076	.	.
chr1	53707111	53707610	chr1	53394356	53394855	Dnah7a|chr1:53394356-53394855	0.111903264646367	.	.
chr1	53707111	53707610	chr1	53409266	53409765	Dnah7a|chr1:53409266-53409765	0.149694662585047	.	.
chr1	53707111	53707610	chr1	53432992	53433491	Dnah7a|chr1:53432992-53433491	0.088768431839845	.	.
chr1	53707111	53707610	chr1	53473529	53474028	Dnah7a|chr1:53473529-53474028	0.0847254310493156	.	.
chr1	53707111	53707610	chr1	53474205	53474704	Dnah7a|chr1:53474205-53474704	0.0838003144207932	.	.
chr1	53707111	53707610	chr1	53546977	53547476	Dnah7a|chr1:53546977-53547476	0.102488704343371	.	.
chr1	53707111	53707610	chr1	53726204	53726703	Dnah7a|chr1:53726204-53726703	0.111914698826432	.	.
chr1	54250459	54250958	chr1	54468624	54469123	Ccdc150|chr1:54468624-54469123	0.278614831175397	.	.
chr1	54250459	54250958	chr1	54566809	54567308	Ccdc150|chr1:54566809-54567308	0.116103225328664	.	.
chr1	54250459	54250958	chr1	54597614	54598113	Ccdc150|chr1:54597614-54598113	0.190837731872038	.	.
chr1	54250459	54250958	chr1	54713166	54713665	Ccdc150|chr1:54713166-54713665	0.189068943611218	.	.
chr1	54250459	54250958	chr1	54716876	54717375	Ccdc150|chr1:54716876-54717375	0.114578145664536	.	.
chr1	54250459	54250958	chr1	54729354	54729853	Ccdc150|chr1:54729354-54729853	0.0862973446359	.	.
chr1	54250459	54250958	chr1	54734870	54735369	Ccdc150|chr1:54734870-54735369	0.0992803870571516	.	.
chr1	54438767	54439266	chr1	54710455	54710954	Gtf3c3|chr1:54710455-54710954	0.157554975088095	.	.
chr1	54438767	54439266	chr1	54716876	54717375	Gtf3c3|chr1:54716876-54717375	0.105025324523902	.	.
chr1	54557443	54557942	chr1	54464442	54464941	Pgap1|chr1:54464442-54464941	0.0948259004028544	.	.
chr1	54557443	54557942	chr1	54468102	54468601	Pgap1|chr1:54468102-54468601	0.219869743447514	.	.
chr1	54557443	54557942	chr1	54468624	54469123	Pgap1|chr1:54468624-54469123	0.274003308179403	.	.
chr1	54557443	54557942	chr1	54566809	54567308	Pgap1|chr1:54566809-54567308	0.242343993412106	.	.
chr1	54557443	54557942	chr1	54713166	54713665	Pgap1|chr1:54713166-54713665	0.266105655321315	.	.
chr1	54557443	54557942	chr1	54716876	54717375	Pgap1|chr1:54716876-54717375	0.313301431124354	.	.
chr1	54557443	54557942	chr1	54729354	54729853	Pgap1|chr1:54729354-54729853	0.214470624483727	.	.
chr1	55026688	55027187	chr1	55012469	55012968	Sf3b1|chr1:55012469-55012968	0.136485355316736	.	.
chr1	55026688	55027187	chr1	55202211	55202710	Sf3b1|chr1:55202211-55202710	0.0924475962006966	.	.
chr1	55026688	55027187	chr1	55395794	55396293	Sf3b1|chr1:55395794-55396293	0.0888714984112537	.	.
chr1	55026688	55027187	chr1	55428056	55428555	Sf3b1|chr1:55428056-55428555	0.165023030085805	.	.
chr1	55026688	55027187	chr1	55499775	55500274	Sf3b1|chr1:55499775-55500274	0.241332274418459	.	.
chr1	55027198	55027697	chr1	55202211	55202710	Sf3b1|chr1:55202211-55202710	0.0927456060871215	.	.
chr1	55027198	55027697	chr1	55378960	55379459	Sf3b1|chr1:55378960-55379459	0.135054802781719	.	.
chr1	55027198	55027697	chr1	55383081	55383580	Sf3b1|chr1:55383081-55383580	0.100200604479115	.	.
chr1	55027198	55027697	chr1	55395794	55396293	Sf3b1|chr1:55395794-55396293	0.37321754537571	.	.
chr1	55027198	55027697	chr1	55428056	55428555	Sf3b1|chr1:55428056-55428555	0.143073646799572	.	.
chr1	55027198	55027697	chr1	55499775	55500274	Sf3b1|chr1:55499775-55500274	0.216963562525821	.	.
chr1	55052491	55052990	chr1	55378960	55379459	Coq10b|chr1:55378960-55379459	0.128119823812661	.	.
chr1	55052491	55052990	chr1	55383081	55383580	Coq10b|chr1:55383081-55383580	0.105919475572907	.	.
chr1	55052491	55052990	chr1	55392925	55393424	Coq10b|chr1:55392925-55393424	0.157588765234512	.	.
chr1	55052491	55052990	chr1	55395794	55396293	Coq10b|chr1:55395794-55396293	0.325178198600384	.	.
chr1	55052491	55052990	chr1	55428879	55429378	Coq10b|chr1:55428879-55429378	0.107799706193157	.	.
chr1	55052491	55052990	chr1	55499775	55500274	Coq10b|chr1:55499775-55500274	0.268575034886623	.	.
chr1	55053010	55053509	chr1	55383081	55383580	Coq10b|chr1:55383081-55383580	0.120635971760891	.	.
chr1	55053010	55053509	chr1	55383081	55383580	Coq10b|chr1:55383081-55383580	0.120635971760892	.	.
chr1	55053010	55053509	chr1	55392925	55393424	Coq10b|chr1:55392925-55393424	0.250481447571735	.	.
chr1	55053010	55053509	chr1	55395794	55396293	Coq10b|chr1:55395794-55396293	0.213073135023873	.	.
chr1	55053010	55053509	chr1	55448089	55448588	Coq10b|chr1:55448089-55448588	0.133429456285202	.	.
chr1	55053010	55053509	chr1	55499775	55500274	Coq10b|chr1:55499775-55500274	0.189650615762703	.	.
chr1	55087395	55087894	chr1	55202211	55202710	Hspd1|chr1:55202211-55202710	0.0821641342546026	.	.
chr1	55087395	55087894	chr1	55202211	55202710	Hspe1|chr1:55202211-55202710	0.0821641342546026	.	.
chr1	55087395	55087894	chr1	55378960	55379459	Hspd1|chr1:55378960-55379459	0.11721533206263	.	.
chr1	55087395	55087894	chr1	55378960	55379459	Hspe1|chr1:55378960-55379459	0.11721533206263	.	.
chr1	55087395	55087894	chr1	55392925	55393424	Hspd1|chr1:55392925-55393424	0.162752956446554	.	.
chr1	55087395	55087894	chr1	55392925	55393424	Hspe1|chr1:55392925-55393424	0.162752956446554	.	.
chr1	55087395	55087894	chr1	55395794	55396293	Hspd1|chr1:55395794-55396293	0.200060399927254	.	.
chr1	55087395	55087894	chr1	55395794	55396293	Hspd1|chr1:55395794-55396293	0.200060399927255	.	.
chr1	55087395	55087894	chr1	55395794	55396293	Hspe1|chr1:55395794-55396293	0.200060399927254	.	.
chr1	55087395	55087894	chr1	55395794	55396293	Hspe1|chr1:55395794-55396293	0.200060399927255	.	.
chr1	55087395	55087894	chr1	55399828	55400327	Hspd1|chr1:55399828-55400327	0.112368175440042	.	.
chr1	55087395	55087894	chr1	55399828	55400327	Hspe1|chr1:55399828-55400327	0.112368175440042	.	.
chr1	55087395	55087894	chr1	55428056	55428555	Hspd1|chr1:55428056-55428555	0.10106720846859	.	.
chr1	55087395	55087894	chr1	55428056	55428555	Hspe1|chr1:55428056-55428555	0.10106720846859	.	.
chr1	55087908	55088407	chr1	55378960	55379459	Hspd1|chr1:55378960-55379459	0.226384118454832	.	.
chr1	55087908	55088407	chr1	55378960	55379459	Hspe1|chr1:55378960-55379459	0.226384118454832	.	.
chr1	55087908	55088407	chr1	55383081	55383580	Hspd1|chr1:55383081-55383580	0.0892021119124707	.	.
chr1	55087908	55088407	chr1	55383081	55383580	Hspe1|chr1:55383081-55383580	0.0892021119124707	.	.
chr1	55087908	55088407	chr1	55392925	55393424	Hspd1|chr1:55392925-55393424	0.124175754931254	.	.
chr1	55087908	55088407	chr1	55392925	55393424	Hspe1|chr1:55392925-55393424	0.124175754931254	.	.
chr1	55087908	55088407	chr1	55395794	55396293	Hspd1|chr1:55395794-55396293	0.368422460238711	.	.
chr1	55087908	55088407	chr1	55395794	55396293	Hspe1|chr1:55395794-55396293	0.368422460238711	.	.
chr1	55087908	55088407	chr1	55428056	55428555	Hspd1|chr1:55428056-55428555	0.105646237500414	.	.
chr1	55087908	55088407	chr1	55428056	55428555	Hspe1|chr1:55428056-55428555	0.105646237500414	.	.
chr1	55087908	55088407	chr1	55499775	55500274	Hspd1|chr1:55499775-55500274	0.308497248844562	.	.
chr1	55087908	55088407	chr1	55499775	55500274	Hspe1|chr1:55499775-55500274	0.308497248844562	.	.
chr1	55130908	55131407	chr1	55378960	55379459	Mob4|chr1:55378960-55379459	0.181537641770594	.	.
chr1	55130908	55131407	chr1	55392925	55393424	Mob4|chr1:55392925-55393424	0.216037360094317	.	.
chr1	55130908	55131407	chr1	55395794	55396293	Mob4|chr1:55395794-55396293	0.0901842950969762	.	.
chr1	55130908	55131407	chr1	55428879	55429378	Mob4|chr1:55428879-55429378	0.114926554401673	.	.
chr1	55130908	55131407	chr1	55448089	55448588	Mob4|chr1:55448089-55448588	0.16220739933605	.	.
chr1	55130908	55131407	chr1	55499775	55500274	Mob4|chr1:55499775-55500274	0.267861673555929	.	.
chr1	55131471	55131970	chr1	55392925	55393424	Mob4|chr1:55392925-55393424	0.103040059993957	.	.
chr1	55131471	55131970	chr1	55395794	55396293	Mob4|chr1:55395794-55396293	0.234600413430568	.	.
chr1	55131471	55131970	chr1	55428056	55428555	Mob4|chr1:55428056-55428555	0.160669968054462	.	.
chr1	55131471	55131970	chr1	55428879	55429378	Mob4|chr1:55428879-55429378	0.0866701441114382	.	.
chr1	55131471	55131970	chr1	55499775	55500274	Mob4|chr1:55499775-55500274	0.108521929965471	.	.
chr1	55236881	55237380	chr1	55378960	55379459	Mars2|chr1:55378960-55379459	0.158313646500217	.	.
chr1	55236881	55237380	chr1	55392925	55393424	Mars2|chr1:55392925-55393424	0.0937644331824375	.	.
chr1	55236881	55237380	chr1	55392925	55393424	Mars2|chr1:55392925-55393424	0.0937644331824376	.	.
chr1	55236881	55237380	chr1	55395794	55396293	Mars2|chr1:55395794-55396293	0.276049396694724	.	.
chr1	55236881	55237380	chr1	55428056	55428555	Mars2|chr1:55428056-55428555	0.0840556311906867	.	.
chr1	55236881	55237380	chr1	55499775	55500274	Mars2|chr1:55499775-55500274	0.211406760878191	.	.
chr1	55363229	55363728	chr1	55499775	55500274	Boll|chr1:55499775-55500274	0.17579748877294	.	.
chr1	55405572	55406071	chr1	55378960	55379459	Plcl1|chr1:55378960-55379459	0.169915660701886	.	.
chr1	55405572	55406071	chr1	55392925	55393424	Plcl1|chr1:55392925-55393424	0.128859853377361	.	.
chr1	55405572	55406071	chr1	55395794	55396293	Plcl1|chr1:55395794-55396293	0.270204310416992	.	.
chr1	55405572	55406071	chr1	55499775	55500274	Plcl1|chr1:55499775-55500274	0.187847564962774	.	.
chr1	55406395	55406894	chr1	55392925	55393424	Plcl1|chr1:55392925-55393424	0.0892073665747983	.	.
chr1	55406395	55406894	chr1	55430068	55430567	Plcl1|chr1:55430068-55430567	0.0837413570902842	.	.
chr1	55406395	55406894	chr1	55489281	55489780	Plcl1|chr1:55489281-55489780	0.114435627373919	.	.
chr1	56970798	56971297	chr1	56587194	56587693	9130024F11Rik|chr1:56587194-56587693	0.13717498453842	.	.
chr1	56970798	56971297	chr1	56604319	56604818	9130024F11Rik|chr1:56604319-56604818	0.0890585280285331	.	.
chr1	56970798	56971297	chr1	56750642	56751141	9130024F11Rik|chr1:56750642-56751141	0.0830807071361688	.	.
chr1	56970798	56971297	chr1	56788313	56788812	9130024F11Rik|chr1:56788313-56788812	0.0817424124174704	.	.
chr1	56970798	56971297	chr1	56833207	56833706	9130024F11Rik|chr1:56833207-56833706	0.154118326673979	.	.
chr1	56970798	56971297	chr1	56839356	56839855	9130024F11Rik|chr1:56839356-56839855	0.0829997648164035	.	.
chr1	56970798	56971297	chr1	56892702	56893201	9130024F11Rik|chr1:56892702-56893201	0.211234074870824	.	.
chr1	56970798	56971297	chr1	56911231	56911730	9130024F11Rik|chr1:56911231-56911730	0.135343608398874	.	.
chr1	56970798	56971297	chr1	56957894	56958393	9130024F11Rik|chr1:56957894-56958393	0.255707832347202	.	.
chr1	56970798	56971297	chr1	56964475	56964974	9130024F11Rik|chr1:56964475-56964974	0.106907720282641	.	.
chr1	56970798	56971297	chr1	56969180	56969679	9130024F11Rik|chr1:56969180-56969679	0.161437992694871	.	.
chr1	56970798	56971297	chr1	56969699	56970198	9130024F11Rik|chr1:56969699-56970198	0.142593055000298	.	.
chr1	56970798	56971297	chr1	56994604	56995103	9130024F11Rik|chr1:56994604-56995103	0.124263128564517	.	.
chr1	56971495	56971994	chr1	56587194	56587693	9130024F11Rik|chr1:56587194-56587693	0.146163022969072	.	.
chr1	56971495	56971994	chr1	56607606	56608105	9130024F11Rik|chr1:56607606-56608105	0.0985306495773125	.	.
chr1	56971495	56971994	chr1	56607606	56608105	9130024F11Rik|chr1:56607606-56608105	0.0985306495773126	.	.
chr1	56971495	56971994	chr1	56641302	56641801	9130024F11Rik|chr1:56641302-56641801	0.0853166357178564	.	.
chr1	56971495	56971994	chr1	56664491	56664990	9130024F11Rik|chr1:56664491-56664990	0.0933604375878588	.	.
chr1	56971495	56971994	chr1	56750133	56750632	9130024F11Rik|chr1:56750133-56750632	0.174112251169824	.	.
chr1	56971495	56971994	chr1	56750642	56751141	9130024F11Rik|chr1:56750642-56751141	0.100216053520756	.	.
chr1	56971495	56971994	chr1	56839356	56839855	9130024F11Rik|chr1:56839356-56839855	0.255743232971233	.	.
chr1	56971495	56971994	chr1	56871448	56871947	9130024F11Rik|chr1:56871448-56871947	0.152200876012382	.	.
chr1	56971495	56971994	chr1	56892702	56893201	9130024F11Rik|chr1:56892702-56893201	0.246156634104426	.	.
chr1	56971495	56971994	chr1	56900120	56900619	9130024F11Rik|chr1:56900120-56900619	0.243951286679696	.	.
chr1	56971495	56971994	chr1	56900847	56901346	9130024F11Rik|chr1:56900847-56901346	0.178434448475313	.	.
chr1	56971495	56971994	chr1	56914187	56914686	9130024F11Rik|chr1:56914187-56914686	0.164911239588973	.	.
chr1	56971495	56971994	chr1	56920379	56920878	9130024F11Rik|chr1:56920379-56920878	0.117386387426031	.	.
chr1	56971495	56971994	chr1	56969180	56969679	9130024F11Rik|chr1:56969180-56969679	0.197280464814123	.	.
chr1	56971495	56971994	chr1	56969699	56970198	9130024F11Rik|chr1:56969699-56970198	0.23421213998904	.	.
chr1	56971495	56971994	chr1	56977074	56977573	9130024F11Rik|chr1:56977074-56977573	0.198334178372127	.	.
chr1	56971495	56971994	chr1	56994080	56994579	9130024F11Rik|chr1:56994080-56994579	0.105809956627167	.	.
chr1	56972152	56972651	chr1	56587194	56587693	9130024F11Rik|chr1:56587194-56587693	0.176650479933407	.	.
chr1	56972152	56972651	chr1	56664491	56664990	9130024F11Rik|chr1:56664491-56664990	0.121660320238833	.	.
chr1	56972152	56972651	chr1	56823439	56823938	9130024F11Rik|chr1:56823439-56823938	0.102305223459027	.	.
chr1	56972152	56972651	chr1	56839356	56839855	9130024F11Rik|chr1:56839356-56839855	0.158552933810058	.	.
chr1	56972152	56972651	chr1	56850347	56850846	9130024F11Rik|chr1:56850347-56850846	0.141282567774169	.	.
chr1	56972152	56972651	chr1	56871448	56871947	9130024F11Rik|chr1:56871448-56871947	0.189155404612256	.	.
chr1	56972152	56972651	chr1	56882150	56882649	9130024F11Rik|chr1:56882150-56882649	0.0827146359040886	.	.
chr1	56972152	56972651	chr1	56891420	56891919	9130024F11Rik|chr1:56891420-56891919	0.0921583816216627	.	.
chr1	56972152	56972651	chr1	56892702	56893201	9130024F11Rik|chr1:56892702-56893201	0.194206541498532	.	.
chr1	56972152	56972651	chr1	56900120	56900619	9130024F11Rik|chr1:56900120-56900619	0.277844938640445	.	.
chr1	56972152	56972651	chr1	56900847	56901346	9130024F11Rik|chr1:56900847-56901346	0.239149132772089	.	.
chr1	56972152	56972651	chr1	56914187	56914686	9130024F11Rik|chr1:56914187-56914686	0.129735680320884	.	.
chr1	56972152	56972651	chr1	56928702	56929201	9130024F11Rik|chr1:56928702-56929201	0.111378267785858	.	.
chr1	56972152	56972651	chr1	56957894	56958393	9130024F11Rik|chr1:56957894-56958393	0.081466595700969	.	.
chr1	56972152	56972651	chr1	56969180	56969679	9130024F11Rik|chr1:56969180-56969679	0.221422606127269	.	.
chr1	56972152	56972651	chr1	56969699	56970198	9130024F11Rik|chr1:56969699-56970198	0.232211464333747	.	.
chr1	56972152	56972651	chr1	56977074	56977573	9130024F11Rik|chr1:56977074-56977573	0.206472434316204	.	.
chr1	56972152	56972651	chr1	56977074	56977573	9130024F11Rik|chr1:56977074-56977573	0.206472434316205	.	.
chr1	56972152	56972651	chr1	56994080	56994579	9130024F11Rik|chr1:56994080-56994579	0.109460289048437	.	.
chr1	56972152	56972651	chr1	56994604	56995103	9130024F11Rik|chr1:56994604-56995103	0.121071150722499	.	.
chr1	56977700	56978199	chr1	56587194	56587693	Satb2|chr1:56587194-56587693	0.182530840239939	.	.
chr1	56977700	56978199	chr1	56641302	56641801	Satb2|chr1:56641302-56641801	0.106927247399964	.	.
chr1	56977700	56978199	chr1	56750133	56750632	Satb2|chr1:56750133-56750632	0.10222956845478	.	.
chr1	56977700	56978199	chr1	56816854	56817353	Satb2|chr1:56816854-56817353	0.144680294388062	.	.
chr1	56977700	56978199	chr1	56839356	56839855	Satb2|chr1:56839356-56839855	0.0994499547397403	.	.
chr1	56977700	56978199	chr1	56882150	56882649	Satb2|chr1:56882150-56882649	0.170354421775958	.	.
chr1	56977700	56978199	chr1	56892702	56893201	Satb2|chr1:56892702-56893201	0.0861972299623442	.	.
chr1	56977700	56978199	chr1	56900120	56900619	Satb2|chr1:56900120-56900619	0.210058098347352	.	.
chr1	56977700	56978199	chr1	56928702	56929201	Satb2|chr1:56928702-56929201	0.0895048846248633	.	.
chr1	56977700	56978199	chr1	56955684	56956183	Satb2|chr1:56955684-56956183	0.0921200813440993	.	.
chr1	56977700	56978199	chr1	56969699	56970198	Satb2|chr1:56969699-56970198	0.0836896410166429	.	.
chr1	56977700	56978199	chr1	56977074	56977573	Satb2|chr1:56977074-56977573	0.242196597946143	.	.
chr1	57214259	57214758	chr1	57213367	57213866	BC055402|chr1:57213367-57213866	0.180320403777383	.	.
chr1	57214259	57214758	chr1	57224682	57225181	BC055402|chr1:57224682-57225181	0.0901223560244324	.	.
chr1	57214259	57214758	chr1	57269706	57270205	BC055402|chr1:57269706-57270205	0.115892804409861	.	.
chr1	57214259	57214758	chr1	57298481	57298980	BC055402|chr1:57298481-57298980	0.148109228863492	.	.
chr1	57214259	57214758	chr1	57400829	57401328	BC055402|chr1:57400829-57401328	0.128450899113731	.	.
chr1	57214259	57214758	chr1	57416709	57417208	BC055402|chr1:57416709-57417208	0.0974557465549351	.	.
chr1	57377374	57377873	chr1	57213367	57213866	1700066M21Rik|chr1:57213367-57213866	0.145143107797188	.	.
chr1	57377374	57377873	chr1	57213367	57213866	4930558J18Rik|chr1:57213367-57213866	0.145143107797188	.	.
chr1	57377374	57377873	chr1	57265242	57265741	1700066M21Rik|chr1:57265242-57265741	0.160482990330929	.	.
chr1	57377374	57377873	chr1	57265242	57265741	4930558J18Rik|chr1:57265242-57265741	0.160482990330929	.	.
chr1	57377374	57377873	chr1	57269706	57270205	1700066M21Rik|chr1:57269706-57270205	0.172219166006023	.	.
chr1	57377374	57377873	chr1	57269706	57270205	4930558J18Rik|chr1:57269706-57270205	0.172219166006023	.	.
chr1	57377374	57377873	chr1	57387818	57388317	1700066M21Rik|chr1:57387818-57388317	0.210022584651208	.	.
chr1	57377374	57377873	chr1	57387818	57388317	4930558J18Rik|chr1:57387818-57388317	0.210022584651208	.	.
chr1	57377374	57377873	chr1	57388633	57389132	1700066M21Rik|chr1:57388633-57389132	0.167747387343887	.	.
chr1	57377374	57377873	chr1	57388633	57389132	4930558J18Rik|chr1:57388633-57389132	0.167747387343887	.	.
chr1	57377374	57377873	chr1	57389153	57389652	1700066M21Rik|chr1:57389153-57389652	0.212887887480496	.	.
chr1	57377374	57377873	chr1	57389153	57389652	4930558J18Rik|chr1:57389153-57389652	0.212887887480496	.	.
chr1	57377374	57377873	chr1	57394001	57394500	1700066M21Rik|chr1:57394001-57394500	0.0925718075987619	.	.
chr1	57377374	57377873	chr1	57394001	57394500	4930558J18Rik|chr1:57394001-57394500	0.0925718075987619	.	.
chr1	57377374	57377873	chr1	57400829	57401328	1700066M21Rik|chr1:57400829-57401328	0.0874882301210267	.	.
chr1	57377374	57377873	chr1	57400829	57401328	4930558J18Rik|chr1:57400829-57401328	0.0874882301210267	.	.
chr1	57377988	57378487	chr1	57301867	57302366	1700066M21Rik|chr1:57301867-57302366	0.159038923225963	.	.
chr1	57377988	57378487	chr1	57301867	57302366	4930558J18Rik|chr1:57301867-57302366	0.159038923225963	.	.
chr1	57377988	57378487	chr1	57387818	57388317	1700066M21Rik|chr1:57387818-57388317	0.0805254603924705	.	.
chr1	57377988	57378487	chr1	57387818	57388317	4930558J18Rik|chr1:57387818-57388317	0.0805254603924705	.	.
chr1	57377988	57378487	chr1	57388633	57389132	1700066M21Rik|chr1:57388633-57389132	0.0964281041924071	.	.
chr1	57377988	57378487	chr1	57388633	57389132	4930558J18Rik|chr1:57388633-57389132	0.0964281041924071	.	.
chr1	57406257	57406756	chr1	57144179	57144678	Maip1|chr1:57144179-57144678	0.144097453902534	.	.
chr1	57406257	57406756	chr1	57144179	57144678	Tyw5|chr1:57144179-57144678	0.144097453902534	.	.
chr1	57406257	57406756	chr1	57224009	57224508	Maip1|chr1:57224009-57224508	0.101428510827127	.	.
chr1	57406257	57406756	chr1	57224009	57224508	Tyw5|chr1:57224009-57224508	0.101428510827127	.	.
chr1	57406257	57406756	chr1	57224682	57225181	Maip1|chr1:57224682-57225181	0.135501243003877	.	.
chr1	57406257	57406756	chr1	57224682	57225181	Tyw5|chr1:57224682-57225181	0.135501243003877	.	.
chr1	57406257	57406756	chr1	57265242	57265741	Maip1|chr1:57265242-57265741	0.128244437489444	.	.
chr1	57406257	57406756	chr1	57265242	57265741	Tyw5|chr1:57265242-57265741	0.128244437489444	.	.
chr1	57406257	57406756	chr1	57269706	57270205	Maip1|chr1:57269706-57270205	0.184542311447752	.	.
chr1	57406257	57406756	chr1	57269706	57270205	Tyw5|chr1:57269706-57270205	0.184542311447752	.	.
chr1	57406257	57406756	chr1	57330107	57330606	Maip1|chr1:57330107-57330606	0.10910041872754	.	.
chr1	57406257	57406756	chr1	57330107	57330606	Tyw5|chr1:57330107-57330606	0.10910041872754	.	.
chr1	57406257	57406756	chr1	57387818	57388317	Maip1|chr1:57387818-57388317	0.17847523219854	.	.
chr1	57406257	57406756	chr1	57387818	57388317	Tyw5|chr1:57387818-57388317	0.17847523219854	.	.
chr1	57406257	57406756	chr1	57388633	57389132	Maip1|chr1:57388633-57389132	0.211598110348146	.	.
chr1	57406257	57406756	chr1	57388633	57389132	Tyw5|chr1:57388633-57389132	0.211598110348146	.	.
chr1	57406257	57406756	chr1	57389153	57389652	Maip1|chr1:57389153-57389652	0.189886529145826	.	.
chr1	57406257	57406756	chr1	57389153	57389652	Tyw5|chr1:57389153-57389652	0.189886529145826	.	.
chr1	57406257	57406756	chr1	57400829	57401328	Maip1|chr1:57400829-57401328	0.154194935812104	.	.
chr1	57406257	57406756	chr1	57400829	57401328	Tyw5|chr1:57400829-57401328	0.154194935812104	.	.
chr1	59762644	59763143	chr1	59826439	59826938	Bmpr2|chr1:59826439-59826938	0.18777804733378	.	.
chr1	59762644	59763143	chr1	59878109	59878608	Bmpr2|chr1:59878109-59878608	0.0878078551454775	.	.
chr1	59762644	59763143	chr1	59883669	59884168	Bmpr2|chr1:59883669-59884168	0.134531566527736	.	.
chr1	59762644	59763143	chr1	59987611	59988110	Bmpr2|chr1:59987611-59988110	0.101149895236805	.	.
chr1	59762644	59763143	chr1	60000360	60000859	Bmpr2|chr1:60000360-60000859	0.0808617163539364	.	.
chr1	59762644	59763143	chr1	60034986	60035485	Bmpr2|chr1:60034986-60035485	0.160912326922307	.	.
chr1	59763159	59763658	chr1	59826439	59826938	Bmpr2|chr1:59826439-59826938	0.173318714489928	.	.
chr1	59763159	59763658	chr1	59833669	59834168	Bmpr2|chr1:59833669-59834168	0.128305182744773	.	.
chr1	59763159	59763658	chr1	59883669	59884168	Bmpr2|chr1:59883669-59884168	0.226382392379149	.	.
chr1	59763159	59763658	chr1	59987611	59988110	Bmpr2|chr1:59987611-59988110	0.15019204501824	.	.
chr1	59763159	59763658	chr1	60000360	60000859	Bmpr2|chr1:60000360-60000859	0.140249571808445	.	.
chr1	59763159	59763658	chr1	60034986	60035485	Bmpr2|chr1:60034986-60035485	0.11326489493628	.	.
chr1	59763681	59764180	chr1	59883669	59884168	Bmpr2|chr1:59883669-59884168	0.100665602087569	.	.
chr1	59763681	59764180	chr1	60034986	60035485	Bmpr2|chr1:60034986-60035485	0.0962036573326137	.	.
chr1	59912662	59913161	chr1	59826439	59826938	Fam117b|chr1:59826439-59826938	0.139273986391724	.	.
chr1	59912662	59913161	chr1	59833669	59834168	Fam117b|chr1:59833669-59834168	0.0952757456859458	.	.
chr1	59912662	59913161	chr1	59883669	59884168	Fam117b|chr1:59883669-59884168	0.22371586559245	.	.
chr1	59912662	59913161	chr1	59987611	59988110	Fam117b|chr1:59987611-59988110	0.351500788255108	.	.
chr1	59912662	59913161	chr1	60000360	60000859	Fam117b|chr1:60000360-60000859	0.0895065221672151	.	.
chr1	59912662	59913161	chr1	60034986	60035485	Fam117b|chr1:60034986-60035485	0.160209566491917	.	.
chr1	59913211	59913710	chr1	59826439	59826938	Fam117b|chr1:59826439-59826938	0.109663202691481	.	.
chr1	59913211	59913710	chr1	59883669	59884168	Fam117b|chr1:59883669-59884168	0.165615450517206	.	.
chr1	59913211	59913710	chr1	59987611	59988110	Fam117b|chr1:59987611-59988110	0.123638226391645	.	.
chr1	59913211	59913710	chr1	60034986	60035485	Fam117b|chr1:60034986-60035485	0.254973336724569	.	.
chr1	60042424	60042923	chr1	59804714	59805213	Ica1l|chr1:59804714-59805213	0.202558575423175	.	.
chr1	60042424	60042923	chr1	60010207	60010706	Ica1l|chr1:60010207-60010706	0.197324192938518	.	.
chr1	60042424	60042923	chr1	60358931	60359430	Ica1l|chr1:60358931-60359430	0.0905740558834705	.	.
chr1	60042935	60043434	chr1	59886825	59887324	Ica1l|chr1:59886825-59887324	0.160217541637828	.	.
chr1	60042935	60043434	chr1	60000360	60000859	Ica1l|chr1:60000360-60000859	0.0886369811448729	.	.
chr1	60042935	60043434	chr1	60000360	60000859	Ica1l|chr1:60000360-60000859	0.088636981144873	.	.
chr1	60042935	60043434	chr1	60010207	60010706	Ica1l|chr1:60010207-60010706	0.170513414515969	.	.
chr1	60042935	60043434	chr1	60034986	60035485	Ica1l|chr1:60034986-60035485	0.165127661782082	.	.
chr1	60042935	60043434	chr1	60289786	60290285	Ica1l|chr1:60289786-60290285	0.117907017510094	.	.
chr1	60042935	60043434	chr1	60353258	60353757	Ica1l|chr1:60353258-60353757	0.140518272065275	.	.
chr1	60042935	60043434	chr1	60381871	60382370	Ica1l|chr1:60381871-60382370	0.181677358116353	.	.
chr1	60097393	60097892	chr1	59833669	59834168	Carf|chr1:59833669-59834168	0.0973005035980116	.	.
chr1	60097393	60097892	chr1	60034986	60035485	Carf|chr1:60034986-60035485	0.199767922128595	.	.
chr1	60097393	60097892	chr1	60381871	60382370	Carf|chr1:60381871-60382370	0.219336071161709	.	.
chr1	60097393	60097892	chr1	60416718	60417217	Carf|chr1:60416718-60417217	0.0800604550466249	.	.
chr1	60097393	60097892	chr1	60469405	60469904	Carf|chr1:60469405-60469904	0.209107235142112	.	.
chr1	60097393	60097892	chr1	60489274	60489773	Carf|chr1:60489274-60489773	0.154129959637911	.	.
chr1	60097393	60097892	chr1	60489274	60489773	Carf|chr1:60489274-60489773	0.154129959637912	.	.
chr1	60097980	60098479	chr1	59826439	59826938	Carf|chr1:59826439-59826938	0.12241202271795	.	.
chr1	60097980	60098479	chr1	59826439	59826938	Wdr12|chr1:59826439-59826938	0.12241202271795	.	.
chr1	60097980	60098479	chr1	59833669	59834168	Carf|chr1:59833669-59834168	0.221867981148826	.	.
chr1	60097980	60098479	chr1	59833669	59834168	Wdr12|chr1:59833669-59834168	0.221867981148826	.	.
chr1	60097980	60098479	chr1	59878109	59878608	Carf|chr1:59878109-59878608	0.138426561961571	.	.
chr1	60097980	60098479	chr1	59878109	59878608	Wdr12|chr1:59878109-59878608	0.138426561961571	.	.
chr1	60097980	60098479	chr1	59987611	59988110	Carf|chr1:59987611-59988110	0.279174459216637	.	.
chr1	60097980	60098479	chr1	59987611	59988110	Wdr12|chr1:59987611-59988110	0.279174459216637	.	.
chr1	60097980	60098479	chr1	60034986	60035485	Carf|chr1:60034986-60035485	0.136093883862007	.	.
chr1	60097980	60098479	chr1	60034986	60035485	Wdr12|chr1:60034986-60035485	0.136093883862007	.	.
chr1	60097980	60098479	chr1	60410443	60410942	Carf|chr1:60410443-60410942	0.144845958147134	.	.
chr1	60097980	60098479	chr1	60410443	60410942	Wdr12|chr1:60410443-60410942	0.144845958147134	.	.
chr1	60097980	60098479	chr1	60469405	60469904	Carf|chr1:60469405-60469904	0.140673786869299	.	.
chr1	60097980	60098479	chr1	60469405	60469904	Wdr12|chr1:60469405-60469904	0.140673786869299	.	.
chr1	60097980	60098479	chr1	60489274	60489773	Carf|chr1:60489274-60489773	0.0953947735143059	.	.
chr1	60097980	60098479	chr1	60489274	60489773	Wdr12|chr1:60489274-60489773	0.0953947735143059	.	.
chr1	60098487	60098986	chr1	59833669	59834168	Carf|chr1:59833669-59834168	0.134152990253439	.	.
chr1	60098487	60098986	chr1	59833669	59834168	Wdr12|chr1:59833669-59834168	0.134152990253439	.	.
chr1	60098487	60098986	chr1	59878109	59878608	Carf|chr1:59878109-59878608	0.0842724989755431	.	.
chr1	60098487	60098986	chr1	59878109	59878608	Wdr12|chr1:59878109-59878608	0.0842724989755431	.	.
chr1	60098487	60098986	chr1	59883669	59884168	Carf|chr1:59883669-59884168	0.163514305984643	.	.
chr1	60098487	60098986	chr1	59883669	59884168	Wdr12|chr1:59883669-59884168	0.163514305984643	.	.
chr1	60098487	60098986	chr1	59886825	59887324	Carf|chr1:59886825-59887324	0.115066634947365	.	.
chr1	60098487	60098986	chr1	59886825	59887324	Wdr12|chr1:59886825-59887324	0.115066634947365	.	.
chr1	60098487	60098986	chr1	59987611	59988110	Carf|chr1:59987611-59988110	0.174132836931124	.	.
chr1	60098487	60098986	chr1	59987611	59988110	Carf|chr1:59987611-59988110	0.174132836931125	.	.
chr1	60098487	60098986	chr1	59987611	59988110	Wdr12|chr1:59987611-59988110	0.174132836931124	.	.
chr1	60098487	60098986	chr1	59987611	59988110	Wdr12|chr1:59987611-59988110	0.174132836931125	.	.
chr1	60098487	60098986	chr1	60034986	60035485	Carf|chr1:60034986-60035485	0.149007213563969	.	.
chr1	60098487	60098986	chr1	60034986	60035485	Wdr12|chr1:60034986-60035485	0.149007213563969	.	.
chr1	60098487	60098986	chr1	60410443	60410942	Carf|chr1:60410443-60410942	0.173025954301937	.	.
chr1	60098487	60098986	chr1	60410443	60410942	Wdr12|chr1:60410443-60410942	0.173025954301937	.	.
chr1	60098487	60098986	chr1	60469405	60469904	Carf|chr1:60469405-60469904	0.197573599841023	.	.
chr1	60098487	60098986	chr1	60469405	60469904	Wdr12|chr1:60469405-60469904	0.197573599841023	.	.
chr1	60180257	60180756	chr1	59826439	59826938	Nbeal1|chr1:59826439-59826938	0.154770277361319	.	.
chr1	60180257	60180756	chr1	59833669	59834168	Nbeal1|chr1:59833669-59834168	0.215143327326606	.	.
chr1	60180257	60180756	chr1	59987611	59988110	Nbeal1|chr1:59987611-59988110	0.309119546285962	.	.
chr1	60180257	60180756	chr1	60034986	60035485	Nbeal1|chr1:60034986-60035485	0.124727595479748	.	.
chr1	60180257	60180756	chr1	60410443	60410942	Nbeal1|chr1:60410443-60410942	0.190560101084749	.	.
chr1	60180257	60180756	chr1	60469405	60469904	Nbeal1|chr1:60469405-60469904	0.393139528742028	.	.
chr1	60180257	60180756	chr1	60489274	60489773	Nbeal1|chr1:60489274-60489773	0.199659368657004	.	.
chr1	60342754	60343253	chr1	60034986	60035485	Cyp20a1|chr1:60034986-60035485	0.0874608197611402	.	.
chr1	60343314	60343813	chr1	60034986	60035485	Cyp20a1|chr1:60034986-60035485	0.257257568756949	.	.
chr1	60343314	60343813	chr1	60447042	60447541	Cyp20a1|chr1:60447042-60447541	0.11816523079851	.	.
chr1	60343314	60343813	chr1	60469405	60469904	Cyp20a1|chr1:60469405-60469904	0.17683105827678	.	.
chr1	60343314	60343813	chr1	60489274	60489773	Cyp20a1|chr1:60489274-60489773	0.0997840823707877	.	.
chr1	60409462	60409961	chr1	60000360	60000859	Abi2|chr1:60000360-60000859	0.156072776992462	.	.
chr1	60409462	60409961	chr1	60034986	60035485	Abi2|chr1:60034986-60035485	0.19859829926046	.	.
chr1	60409462	60409961	chr1	60469405	60469904	Abi2|chr1:60469405-60469904	0.340559020352563	.	.
chr1	60409462	60409961	chr1	60489274	60489773	Abi2|chr1:60489274-60489773	0.1785006910739	.	.
chr1	65282716	65283215	chr1	65333902	65334401	Pth2r|chr1:65333902-65334401	0.196812722530451	.	.
chr1	65282716	65283215	chr1	65355639	65356138	Pth2r|chr1:65355639-65356138	0.207407801320461	.	.
chr1	65282716	65283215	chr1	65538495	65538994	Pth2r|chr1:65538495-65538994	0.176010352245751	.	.
chr1	66174880	66175379	chr1	66115312	66115811	Map2|chr1:66115312-66115811	0.244689469036802	.	.
chr1	66174880	66175379	chr1	66164548	66165047	Map2|chr1:66164548-66165047	0.101369256481025	.	.
chr1	66174880	66175379	chr1	66205476	66205975	Map2|chr1:66205476-66205975	0.318643729981631	.	.
chr1	69687151	69687650	chr1	69697466	69697965	Ikzf2|chr1:69697466-69697965	0.097894206631984	.	.
chr1	69687151	69687650	chr1	69799108	69799607	Ikzf2|chr1:69799108-69799607	0.0840857255977857	.	.
chr1	69687982	69688481	chr1	69697466	69697965	Ikzf2|chr1:69697466-69697965	0.150197341199419	.	.
chr1	69687982	69688481	chr1	69722879	69723378	Ikzf2|chr1:69722879-69723378	0.183587635130905	.	.
chr1	69687982	69688481	chr1	69745423	69745922	Ikzf2|chr1:69745423-69745922	0.105975918587178	.	.
chr1	69687982	69688481	chr1	69747752	69748251	Ikzf2|chr1:69747752-69748251	0.0810803109234112	.	.
chr1	69687982	69688481	chr1	69758945	69759444	Ikzf2|chr1:69758945-69759444	0.0995346563796774	.	.
chr1	69687982	69688481	chr1	69759552	69760051	Ikzf2|chr1:69759552-69760051	0.103563475930529	.	.
chr1	69687982	69688481	chr1	69766455	69766954	Ikzf2|chr1:69766455-69766954	0.193138696070037	.	.
chr1	69687982	69688481	chr1	69852487	69852986	Ikzf2|chr1:69852487-69852986	0.104370806604549	.	.
chr1	69687982	69688481	chr1	69853673	69854172	Ikzf2|chr1:69853673-69854172	0.217337545097714	.	.
chr1	69687982	69688481	chr1	69882378	69882877	Ikzf2|chr1:69882378-69882877	0.144911330848179	.	.
chr1	69687982	69688481	chr1	69904297	69904796	Ikzf2|chr1:69904297-69904796	0.166894259991189	.	.
chr1	69687982	69688481	chr1	69950030	69950529	Ikzf2|chr1:69950030-69950529	0.160401281935283	.	.
chr1	69687982	69688481	chr1	69996794	69997293	Ikzf2|chr1:69996794-69997293	0.100746388419187	.	.
chr1	74505730	74506229	chr1	74635618	74636117	Cnot9|chr1:74635618-74636117	0.157388893583515	.	.
chr1	74505730	74506229	chr1	74772969	74773468	Cnot9|chr1:74772969-74773468	0.250991190609852	.	.
chr1	74505730	74506229	chr1	74800566	74801065	Cnot9|chr1:74800566-74801065	0.186953150326098	.	.
chr1	74505730	74506229	chr1	74858307	74858806	Cnot9|chr1:74858307-74858806	0.308797983747097	.	.
chr1	74505730	74506229	chr1	74859556	74860055	Cnot9|chr1:74859556-74860055	0.102194155300014	.	.
chr1	74506443	74506942	chr1	74538638	74539137	Cnot9|chr1:74538638-74539137	0.0902536567875623	.	.
chr1	74506443	74506942	chr1	74759797	74760296	Cnot9|chr1:74759797-74760296	0.119163941984048	.	.
chr1	74506443	74506942	chr1	74794449	74794948	Cnot9|chr1:74794449-74794948	0.0950826555141319	.	.
chr1	74506443	74506942	chr1	74857565	74858064	Cnot9|chr1:74857565-74858064	0.0934652315059547	.	.
chr1	74506443	74506942	chr1	74859556	74860055	Cnot9|chr1:74859556-74860055	0.175159153942558	.	.
chr1	74506443	74506942	chr1	74948735	74949234	Cnot9|chr1:74948735-74949234	0.121387973074721	.	.
chr1	74541923	74542422	chr1	74839961	74840460	Plcd4|chr1:74839961-74840460	0.14076852121967	.	.
chr1	74541923	74542422	chr1	74880737	74881236	Plcd4|chr1:74880737-74881236	0.136792743467929	.	.
chr1	74542596	74543095	chr1	74800566	74801065	Plcd4|chr1:74800566-74801065	0.136107507155387	.	.
chr1	74542596	74543095	chr1	74817277	74817776	Plcd4|chr1:74817277-74817776	0.107276542018909	.	.
chr1	74587205	74587704	chr1	74753532	74754031	Bcs1l|chr1:74753532-74754031	0.203803387237825	.	.
chr1	74587205	74587704	chr1	74753532	74754031	Zfp142|chr1:74753532-74754031	0.203803387237825	.	.
chr1	74587205	74587704	chr1	74772969	74773468	Bcs1l|chr1:74772969-74773468	0.0913933877265372	.	.
chr1	74587205	74587704	chr1	74772969	74773468	Zfp142|chr1:74772969-74773468	0.0913933877265372	.	.
chr1	74587205	74587704	chr1	74784124	74784623	Bcs1l|chr1:74784124-74784623	0.0946999006721729	.	.
chr1	74587205	74587704	chr1	74784124	74784623	Zfp142|chr1:74784124-74784623	0.0946999006721729	.	.
chr1	74587205	74587704	chr1	74787775	74788274	Bcs1l|chr1:74787775-74788274	0.0833638153123489	.	.
chr1	74587205	74587704	chr1	74787775	74788274	Zfp142|chr1:74787775-74788274	0.0833638153123489	.	.
chr1	74587205	74587704	chr1	74793218	74793717	Bcs1l|chr1:74793218-74793717	0.168399562435853	.	.
chr1	74587205	74587704	chr1	74793218	74793717	Zfp142|chr1:74793218-74793717	0.168399562435853	.	.
chr1	74587205	74587704	chr1	74800566	74801065	Bcs1l|chr1:74800566-74801065	0.19126595682673	.	.
chr1	74587205	74587704	chr1	74800566	74801065	Zfp142|chr1:74800566-74801065	0.19126595682673	.	.
chr1	74587205	74587704	chr1	74806444	74806943	Bcs1l|chr1:74806444-74806943	0.119114108904881	.	.
chr1	74587205	74587704	chr1	74806444	74806943	Zfp142|chr1:74806444-74806943	0.119114108904881	.	.
chr1	74587205	74587704	chr1	74806952	74807451	Bcs1l|chr1:74806952-74807451	0.126951371646562	.	.
chr1	74587205	74587704	chr1	74806952	74807451	Zfp142|chr1:74806952-74807451	0.126951371646562	.	.
chr1	74587205	74587704	chr1	74824729	74825228	Bcs1l|chr1:74824729-74825228	0.164491834284507	.	.
chr1	74587205	74587704	chr1	74824729	74825228	Zfp142|chr1:74824729-74825228	0.164491834284507	.	.
chr1	74587205	74587704	chr1	74857565	74858064	Bcs1l|chr1:74857565-74858064	0.107289538635525	.	.
chr1	74587205	74587704	chr1	74857565	74858064	Zfp142|chr1:74857565-74858064	0.107289538635525	.	.
chr1	74587205	74587704	chr1	74894978	74895477	Bcs1l|chr1:74894978-74895477	0.131865171848245	.	.
chr1	74587205	74587704	chr1	74894978	74895477	Zfp142|chr1:74894978-74895477	0.131865171848245	.	.
chr1	74587962	74588461	chr1	74635618	74636117	Bcs1l|chr1:74635618-74636117	0.272754754898276	.	.
chr1	74587962	74588461	chr1	74635618	74636117	Zfp142|chr1:74635618-74636117	0.272754754898276	.	.
chr1	74587962	74588461	chr1	74719733	74720232	Bcs1l|chr1:74719733-74720232	0.161652161387738	.	.
chr1	74587962	74588461	chr1	74719733	74720232	Zfp142|chr1:74719733-74720232	0.161652161387738	.	.
chr1	74587962	74588461	chr1	74772969	74773468	Bcs1l|chr1:74772969-74773468	0.274145686157768	.	.
chr1	74587962	74588461	chr1	74772969	74773468	Zfp142|chr1:74772969-74773468	0.274145686157768	.	.
chr1	74587962	74588461	chr1	74800566	74801065	Bcs1l|chr1:74800566-74801065	0.147379188834429	.	.
chr1	74587962	74588461	chr1	74800566	74801065	Zfp142|chr1:74800566-74801065	0.147379188834429	.	.
chr1	74587962	74588461	chr1	74802933	74803432	Bcs1l|chr1:74802933-74803432	0.0813945389083793	.	.
chr1	74587962	74588461	chr1	74802933	74803432	Zfp142|chr1:74802933-74803432	0.0813945389083793	.	.
chr1	74587962	74588461	chr1	74808065	74808564	Bcs1l|chr1:74808065-74808564	0.140265789936994	.	.
chr1	74587962	74588461	chr1	74808065	74808564	Zfp142|chr1:74808065-74808564	0.140265789936994	.	.
chr1	74587962	74588461	chr1	74829962	74830461	Bcs1l|chr1:74829962-74830461	0.245621318789637	.	.
chr1	74587962	74588461	chr1	74829962	74830461	Zfp142|chr1:74829962-74830461	0.245621318789637	.	.
chr1	74587962	74588461	chr1	74858307	74858806	Bcs1l|chr1:74858307-74858806	0.357247794549537	.	.
chr1	74587962	74588461	chr1	74858307	74858806	Zfp142|chr1:74858307-74858806	0.357247794549537	.	.
chr1	74601175	74601674	chr1	74635618	74636117	Rnf25|chr1:74635618-74636117	0.161410104243009	.	.
chr1	74601175	74601674	chr1	74635618	74636117	Stk36|chr1:74635618-74636117	0.161410104243009	.	.
chr1	74601175	74601674	chr1	74772969	74773468	Rnf25|chr1:74772969-74773468	0.0926231974722121	.	.
chr1	74601175	74601674	chr1	74772969	74773468	Stk36|chr1:74772969-74773468	0.0926231974722121	.	.
chr1	74601175	74601674	chr1	74802933	74803432	Rnf25|chr1:74802933-74803432	0.129051109453425	.	.
chr1	74601175	74601674	chr1	74802933	74803432	Stk36|chr1:74802933-74803432	0.129051109453425	.	.
chr1	74601175	74601674	chr1	74829962	74830461	Rnf25|chr1:74829962-74830461	0.211652502423538	.	.
chr1	74601175	74601674	chr1	74829962	74830461	Stk36|chr1:74829962-74830461	0.211652502423538	.	.
chr1	74601175	74601674	chr1	74858307	74858806	Rnf25|chr1:74858307-74858806	0.251966683962345	.	.
chr1	74601175	74601674	chr1	74858307	74858806	Stk36|chr1:74858307-74858806	0.251966683962345	.	.
chr1	74661495	74661994	chr1	74635618	74636117	Ttll4|chr1:74635618-74636117	0.191580863232937	.	.
chr1	74661495	74661994	chr1	74759797	74760296	Ttll4|chr1:74759797-74760296	0.0832643027446512	.	.
chr1	74661495	74661994	chr1	74800566	74801065	Ttll4|chr1:74800566-74801065	0.108279926888101	.	.
chr1	74661495	74661994	chr1	74816731	74817230	Ttll4|chr1:74816731-74817230	0.104495979804771	.	.
chr1	74661495	74661994	chr1	74829962	74830461	Ttll4|chr1:74829962-74830461	0.223637659094174	.	.
chr1	74661495	74661994	chr1	74858307	74858806	Ttll4|chr1:74858307-74858806	0.229203410618192	.	.
chr1	74661495	74661994	chr1	74880737	74881236	Ttll4|chr1:74880737-74881236	0.122053498950618	.	.
chr1	74748718	74749217	chr1	74787775	74788274	Prkag3|chr1:74787775-74788274	0.150516435057463	.	.
chr1	74748718	74749217	chr1	74802933	74803432	Prkag3|chr1:74802933-74803432	0.0988918562350296	.	.
chr1	74748718	74749217	chr1	74806952	74807451	Prkag3|chr1:74806952-74807451	0.105325346978993	.	.
chr1	74748718	74749217	chr1	74843117	74843616	Prkag3|chr1:74843117-74843616	0.0902706362203748	.	.
chr1	74791332	74791831	chr1	74635618	74636117	Wnt10a|chr1:74635618-74636117	0.112276715881905	.	.
chr1	74791332	74791831	chr1	74763029	74763528	Wnt10a|chr1:74763029-74763528	0.0804803766718018	.	.
chr1	74791332	74791831	chr1	74793218	74793717	Wnt10a|chr1:74793218-74793717	0.157113633398231	.	.
chr1	74791332	74791831	chr1	74806952	74807451	Wnt10a|chr1:74806952-74807451	0.16161853881513	.	.
chr1	74791332	74791831	chr1	74829962	74830461	Wnt10a|chr1:74829962-74830461	0.10291945833056	.	.
chr1	74791332	74791831	chr1	74894978	74895477	Wnt10a|chr1:74894978-74895477	0.203249426301168	.	.
chr1	74791332	74791831	chr1	75218312	75218811	Wnt10a|chr1:75218312-75218811	0.0974569232316507	.	.
chr1	74850152	74850651	chr1	74759797	74760296	Gm16582|chr1:74759797-74760296	0.13840405777756	.	.
chr1	74850152	74850651	chr1	74800566	74801065	Gm16582|chr1:74800566-74801065	0.110182472016553	.	.
chr1	74850152	74850651	chr1	74802933	74803432	Gm16582|chr1:74802933-74803432	0.116043803621809	.	.
chr1	74850152	74850651	chr1	74824729	74825228	Gm16582|chr1:74824729-74825228	0.114077073798368	.	.
chr1	74850152	74850651	chr1	74829962	74830461	Gm16582|chr1:74829962-74830461	0.101359583281217	.	.
chr1	74850152	74850651	chr1	74858307	74858806	Gm16582|chr1:74858307-74858806	0.146089148636182	.	.
chr1	74850152	74850651	chr1	74880737	74881236	Gm16582|chr1:74880737-74881236	0.106614136829526	.	.
chr1	74850152	74850651	chr1	75218312	75218811	Gm16582|chr1:75218312-75218811	0.102167102814405	.	.
chr1	74850152	74850651	chr1	75244823	75245322	Gm16582|chr1:75244823-75245322	0.198645809747739	.	.
chr1	74851328	74851827	chr1	74772969	74773468	Gm16582|chr1:74772969-74773468	0.129245306666813	.	.
chr1	74851328	74851827	chr1	75244823	75245322	Gm16582|chr1:75244823-75245322	0.0892015395214699	.	.
chr1	74854708	74855207	chr1	74635618	74636117	Cdk5r2|chr1:74635618-74636117	0.109816027672191	.	.
chr1	74854708	74855207	chr1	74759797	74760296	Cdk5r2|chr1:74759797-74760296	0.107310745017049	.	.
chr1	74854708	74855207	chr1	74772969	74773468	Cdk5r2|chr1:74772969-74773468	0.150173872153761	.	.
chr1	74854708	74855207	chr1	74808065	74808564	Cdk5r2|chr1:74808065-74808564	0.0995038057908613	.	.
chr1	74854708	74855207	chr1	74824729	74825228	Cdk5r2|chr1:74824729-74825228	0.148114085301598	.	.
chr1	74854708	74855207	chr1	74829962	74830461	Cdk5r2|chr1:74829962-74830461	0.201658867816283	.	.
chr1	74854708	74855207	chr1	74858307	74858806	Cdk5r2|chr1:74858307-74858806	0.229943870838198	.	.
chr1	74854708	74855207	chr1	74880737	74881236	Cdk5r2|chr1:74880737-74881236	0.161382242962991	.	.
chr1	74854708	74855207	chr1	75052015	75052514	Cdk5r2|chr1:75052015-75052514	0.122643359460743	.	.
chr1	74854708	74855207	chr1	75218312	75218811	Cdk5r2|chr1:75218312-75218811	0.107002684641921	.	.
chr1	74854708	74855207	chr1	75247991	75248490	Cdk5r2|chr1:75247991-75248490	0.137967475095657	.	.
chr1	74892867	74893366	chr1	74554328	74554827	Cryba2|chr1:74554328-74554827	0.199602663759638	.	.
chr1	74892867	74893366	chr1	74570093	74570592	Cryba2|chr1:74570093-74570592	0.182170297888319	.	.
chr1	74892867	74893366	chr1	74782750	74783249	Cryba2|chr1:74782750-74783249	0.111757113794255	.	.
chr1	74892867	74893366	chr1	74784124	74784623	Cryba2|chr1:74784124-74784623	0.0975936325085422	.	.
chr1	74892867	74893366	chr1	74784124	74784623	Cryba2|chr1:74784124-74784623	0.0975936325085423	.	.
chr1	74892867	74893366	chr1	74802933	74803432	Cryba2|chr1:74802933-74803432	0.101869851689065	.	.
chr1	74892867	74893366	chr1	74857565	74858064	Cryba2|chr1:74857565-74858064	0.380822814871262	.	.
chr1	74892867	74893366	chr1	74926640	74927139	Cryba2|chr1:74926640-74927139	0.15713563579143	.	.
chr1	74892867	74893366	chr1	74948735	74949234	Cryba2|chr1:74948735-74949234	0.0838874045084712	.	.
chr1	74893408	74893907	chr1	74806952	74807451	Cryba2|chr1:74806952-74807451	0.159167420667501	.	.
chr1	74893408	74893907	chr1	74857565	74858064	Cryba2|chr1:74857565-74858064	0.13481503743803	.	.
chr1	74893408	74893907	chr1	74859556	74860055	Cryba2|chr1:74859556-74860055	0.121019942226199	.	.
chr1	74935357	74935856	chr1	74753532	74754031	Cfap65|chr1:74753532-74754031	0.126296611499798	.	.
chr1	74935357	74935856	chr1	74772969	74773468	Cfap65|chr1:74772969-74773468	0.162599402467633	.	.
chr1	74935357	74935856	chr1	74800566	74801065	Cfap65|chr1:74800566-74801065	0.160550559213008	.	.
chr1	74935357	74935856	chr1	74802933	74803432	Cfap65|chr1:74802933-74803432	0.09652107975931	.	.
chr1	74935357	74935856	chr1	74806952	74807451	Cfap65|chr1:74806952-74807451	0.169505004116743	.	.
chr1	74935357	74935856	chr1	74858307	74858806	Cfap65|chr1:74858307-74858806	0.121338523074499	.	.
chr1	74935357	74935856	chr1	75141393	75141892	Cfap65|chr1:75141393-75141892	0.112154214109611	.	.
chr1	74935357	74935856	chr1	75244823	75245322	Cfap65|chr1:75244823-75245322	0.0900701496656747	.	.
chr1	75124760	75125259	chr1	74772969	74773468	Nhej1|chr1:74772969-74773468	0.22544459466972	.	.
chr1	75124760	75125259	chr1	74800566	74801065	Nhej1|chr1:74800566-74801065	0.107205362265522	.	.
chr1	75124760	75125259	chr1	74808065	74808564	Nhej1|chr1:74808065-74808564	0.112291125455248	.	.
chr1	75124760	75125259	chr1	74829962	74830461	Nhej1|chr1:74829962-74830461	0.127568127897402	.	.
chr1	75124760	75125259	chr1	74858307	74858806	Nhej1|chr1:74858307-74858806	0.199496239893084	.	.
chr1	75124760	75125259	chr1	75016818	75017317	Nhej1|chr1:75016818-75017317	0.084654364458022	.	.
chr1	75124760	75125259	chr1	75128586	75129085	Nhej1|chr1:75128586-75129085	0.0872934234989024	.	.
chr1	75124760	75125259	chr1	75218312	75218811	Nhej1|chr1:75218312-75218811	0.124760168900578	.	.
chr1	75124760	75125259	chr1	75244044	75244543	Nhej1|chr1:75244044-75244543	0.210316567224595	.	.
chr1	75124760	75125259	chr1	75244823	75245322	Nhej1|chr1:75244823-75245322	0.0836152315805496	.	.
chr1	75142499	75142998	chr1	74802933	74803432	Cnppd1|chr1:74802933-74803432	0.0953902509758858	.	.
chr1	75142499	75142998	chr1	74802933	74803432	Retreg2|chr1:74802933-74803432	0.0953902509758858	.	.
chr1	75142499	75142998	chr1	74817277	74817776	Cnppd1|chr1:74817277-74817776	0.161171183807495	.	.
chr1	75142499	75142998	chr1	74817277	74817776	Retreg2|chr1:74817277-74817776	0.161171183807495	.	.
chr1	75142499	75142998	chr1	74824729	74825228	Cnppd1|chr1:74824729-74825228	0.11239233584281	.	.
chr1	75142499	75142998	chr1	74824729	74825228	Retreg2|chr1:74824729-74825228	0.11239233584281	.	.
chr1	75142499	75142998	chr1	74829962	74830461	Cnppd1|chr1:74829962-74830461	0.108080805387692	.	.
chr1	75142499	75142998	chr1	74829962	74830461	Retreg2|chr1:74829962-74830461	0.108080805387692	.	.
chr1	75142499	75142998	chr1	74858307	74858806	Cnppd1|chr1:74858307-74858806	0.0942120502583468	.	.
chr1	75142499	75142998	chr1	74858307	74858806	Retreg2|chr1:74858307-74858806	0.0942120502583468	.	.
chr1	75142499	75142998	chr1	74926640	74927139	Cnppd1|chr1:74926640-74927139	0.115554657858912	.	.
chr1	75142499	75142998	chr1	74926640	74927139	Retreg2|chr1:74926640-74927139	0.115554657858912	.	.
chr1	75142499	75142998	chr1	74948735	74949234	Cnppd1|chr1:74948735-74949234	0.127384383701979	.	.
chr1	75142499	75142998	chr1	74948735	74949234	Retreg2|chr1:74948735-74949234	0.127384383701979	.	.
chr1	75142499	75142998	chr1	75052015	75052514	Cnppd1|chr1:75052015-75052514	0.0988920083343362	.	.
chr1	75142499	75142998	chr1	75052015	75052514	Retreg2|chr1:75052015-75052514	0.0988920083343362	.	.
chr1	75142499	75142998	chr1	75128586	75129085	Cnppd1|chr1:75128586-75129085	0.114931622637476	.	.
chr1	75142499	75142998	chr1	75128586	75129085	Retreg2|chr1:75128586-75129085	0.114931622637476	.	.
chr1	75142499	75142998	chr1	75141393	75141892	Cnppd1|chr1:75141393-75141892	0.0885037215018424	.	.
chr1	75142499	75142998	chr1	75141393	75141892	Retreg2|chr1:75141393-75141892	0.0885037215018424	.	.
chr1	75168424	75168923	chr1	74808065	74808564	Zfand2b|chr1:74808065-74808564	0.086116244578151	.	.
chr1	75168424	75168923	chr1	74816731	74817230	Zfand2b|chr1:74816731-74817230	0.199039420568631	.	.
chr1	75168424	75168923	chr1	74829962	74830461	Zfand2b|chr1:74829962-74830461	0.137401508116603	.	.
chr1	75168424	75168923	chr1	74880737	74881236	Zfand2b|chr1:74880737-74881236	0.0840679866279243	.	.
chr1	75168424	75168923	chr1	74948735	74949234	Zfand2b|chr1:74948735-74949234	0.102825152031802	.	.
chr1	75168424	75168923	chr1	75141393	75141892	Zfand2b|chr1:75141393-75141892	0.0832223523012763	.	.
chr1	75169048	75169547	chr1	74753532	74754031	Zfand2b|chr1:74753532-74754031	0.106676261163367	.	.
chr1	75169048	75169547	chr1	74806444	74806943	Zfand2b|chr1:74806444-74806943	0.0986872931437737	.	.
chr1	75169048	75169547	chr1	74829962	74830461	Zfand2b|chr1:74829962-74830461	0.18497146523446	.	.
chr1	75169048	75169547	chr1	74858307	74858806	Zfand2b|chr1:74858307-74858806	0.117814417508834	.	.
chr1	75169048	75169547	chr1	75244823	75245322	Zfand2b|chr1:75244823-75245322	0.21121988938361	.	.
chr1	75179524	75180023	chr1	74839961	74840460	Abcb6|chr1:74839961-74840460	0.0877323826701267	.	.
chr1	75179524	75180023	chr1	74859556	74860055	Abcb6|chr1:74859556-74860055	0.101978266738767	.	.
chr1	75179524	75180023	chr1	74926640	74927139	Abcb6|chr1:74926640-74927139	0.094036987790238	.	.
chr1	75179524	75180023	chr1	75016818	75017317	Abcb6|chr1:75016818-75017317	0.115691441024191	.	.
chr1	75180079	75180578	chr1	74799965	74800464	Abcb6|chr1:74799965-74800464	0.134460708474988	.	.
chr1	75180079	75180578	chr1	74816731	74817230	Abcb6|chr1:74816731-74817230	0.159449716047992	.	.
chr1	75180079	75180578	chr1	75052015	75052514	Abcb6|chr1:75052015-75052514	0.0851037663390254	.	.
chr1	75180079	75180578	chr1	75128586	75129085	Abcb6|chr1:75128586-75129085	0.0943461774862835	.	.
chr1	75191753	75192252	chr1	74759797	74760296	Ankzf1|chr1:74759797-74760296	0.0857645349651754	.	.
chr1	75191753	75192252	chr1	74759797	74760296	Atg9a|chr1:74759797-74760296	0.0857645349651754	.	.
chr1	75191753	75192252	chr1	74772969	74773468	Ankzf1|chr1:74772969-74773468	0.109117937393032	.	.
chr1	75191753	75192252	chr1	74772969	74773468	Atg9a|chr1:74772969-74773468	0.109117937393032	.	.
chr1	75191753	75192252	chr1	74793218	74793717	Ankzf1|chr1:74793218-74793717	0.177426167931027	.	.
chr1	75191753	75192252	chr1	74793218	74793717	Atg9a|chr1:74793218-74793717	0.177426167931027	.	.
chr1	75191753	75192252	chr1	74800566	74801065	Ankzf1|chr1:74800566-74801065	0.15030078348604	.	.
chr1	75191753	75192252	chr1	74800566	74801065	Atg9a|chr1:74800566-74801065	0.15030078348604	.	.
chr1	75191753	75192252	chr1	74806952	74807451	Ankzf1|chr1:74806952-74807451	0.0819957512591185	.	.
chr1	75191753	75192252	chr1	74806952	74807451	Atg9a|chr1:74806952-74807451	0.0819957512591185	.	.
chr1	75191753	75192252	chr1	74829962	74830461	Ankzf1|chr1:74829962-74830461	0.185506643992907	.	.
chr1	75191753	75192252	chr1	74829962	74830461	Atg9a|chr1:74829962-74830461	0.185506643992907	.	.
chr1	75191753	75192252	chr1	74858307	74858806	Ankzf1|chr1:74858307-74858806	0.193799030319658	.	.
chr1	75191753	75192252	chr1	74858307	74858806	Atg9a|chr1:74858307-74858806	0.193799030319658	.	.
chr1	75191753	75192252	chr1	74894978	74895477	Ankzf1|chr1:74894978-74895477	0.091655717252235	.	.
chr1	75191753	75192252	chr1	74894978	74895477	Atg9a|chr1:74894978-74895477	0.091655717252235	.	.
chr1	75191753	75192252	chr1	75141393	75141892	Ankzf1|chr1:75141393-75141892	0.110912099971492	.	.
chr1	75191753	75192252	chr1	75141393	75141892	Atg9a|chr1:75141393-75141892	0.110912099971492	.	.
chr1	75191753	75192252	chr1	75218312	75218811	Ankzf1|chr1:75218312-75218811	0.120633657448467	.	.
chr1	75191753	75192252	chr1	75218312	75218811	Atg9a|chr1:75218312-75218811	0.120633657448467	.	.
chr1	75191753	75192252	chr1	75244044	75244543	Ankzf1|chr1:75244044-75244543	0.0944372976017121	.	.
chr1	75191753	75192252	chr1	75244044	75244543	Atg9a|chr1:75244044-75244543	0.0944372976017121	.	.
chr1	75191753	75192252	chr1	75244823	75245322	Ankzf1|chr1:75244823-75245322	0.149059994034709	.	.
chr1	75191753	75192252	chr1	75244823	75245322	Atg9a|chr1:75244823-75245322	0.149059994034709	.	.
chr1	75192415	75192914	chr1	74759797	74760296	Ankzf1|chr1:74759797-74760296	0.160338254796292	.	.
chr1	75192415	75192914	chr1	74759797	74760296	Atg9a|chr1:74759797-74760296	0.160338254796292	.	.
chr1	75192415	75192914	chr1	74799965	74800464	Ankzf1|chr1:74799965-74800464	0.126432800589182	.	.
chr1	75192415	75192914	chr1	74799965	74800464	Atg9a|chr1:74799965-74800464	0.126432800589182	.	.
chr1	75192415	75192914	chr1	74806952	74807451	Ankzf1|chr1:74806952-74807451	0.131058458784367	.	.
chr1	75192415	75192914	chr1	74806952	74807451	Atg9a|chr1:74806952-74807451	0.131058458784367	.	.
chr1	75192415	75192914	chr1	74817277	74817776	Ankzf1|chr1:74817277-74817776	0.0803522299874163	.	.
chr1	75192415	75192914	chr1	74817277	74817776	Atg9a|chr1:74817277-74817776	0.0803522299874163	.	.
chr1	75192415	75192914	chr1	74859556	74860055	Ankzf1|chr1:74859556-74860055	0.113470966224474	.	.
chr1	75192415	75192914	chr1	74859556	74860055	Atg9a|chr1:74859556-74860055	0.113470966224474	.	.
chr1	75192415	75192914	chr1	75244044	75244543	Ankzf1|chr1:75244044-75244543	0.137179756275769	.	.
chr1	75192415	75192914	chr1	75244044	75244543	Atg9a|chr1:75244044-75244543	0.137179756275769	.	.
chr1	75210546	75211045	chr1	74763029	74763528	Glb1l|chr1:74763029-74763528	0.153808527292844	.	.
chr1	75210546	75211045	chr1	74763029	74763528	Stk16|chr1:74763029-74763528	0.153808527292844	.	.
chr1	75210546	75211045	chr1	74817277	74817776	Glb1l|chr1:74817277-74817776	0.081263347713243	.	.
chr1	75210546	75211045	chr1	74817277	74817776	Stk16|chr1:74817277-74817776	0.081263347713243	.	.
chr1	75210546	75211045	chr1	74843117	74843616	Glb1l|chr1:74843117-74843616	0.0888866380784444	.	.
chr1	75210546	75211045	chr1	74843117	74843616	Stk16|chr1:74843117-74843616	0.0888866380784444	.	.
chr1	75210546	75211045	chr1	74872216	74872715	Glb1l|chr1:74872216-74872715	0.127580850103604	.	.
chr1	75210546	75211045	chr1	74872216	74872715	Stk16|chr1:74872216-74872715	0.127580850103604	.	.
chr1	75210546	75211045	chr1	74948735	74949234	Glb1l|chr1:74948735-74949234	0.137701271682854	.	.
chr1	75210546	75211045	chr1	74948735	74949234	Stk16|chr1:74948735-74949234	0.137701271682854	.	.
chr1	75210546	75211045	chr1	75016818	75017317	Glb1l|chr1:75016818-75017317	0.126380954303502	.	.
chr1	75210546	75211045	chr1	75016818	75017317	Stk16|chr1:75016818-75017317	0.126380954303502	.	.
chr1	75210546	75211045	chr1	75141393	75141892	Glb1l|chr1:75141393-75141892	0.100839070929516	.	.
chr1	75210546	75211045	chr1	75141393	75141892	Stk16|chr1:75141393-75141892	0.100839070929516	.	.
chr1	75210546	75211045	chr1	75218312	75218811	Glb1l|chr1:75218312-75218811	0.146843951913518	.	.
chr1	75210546	75211045	chr1	75218312	75218811	Stk16|chr1:75218312-75218811	0.146843951913518	.	.
chr1	75210546	75211045	chr1	75247991	75248490	Glb1l|chr1:75247991-75248490	0.0842978048208283	.	.
chr1	75210546	75211045	chr1	75247991	75248490	Stk16|chr1:75247991-75248490	0.0842978048208283	.	.
chr1	75219086	75219585	chr1	74793218	74793717	Tuba4a|chr1:74793218-74793717	0.153035955733846	.	.
chr1	75219086	75219585	chr1	74808065	74808564	Tuba4a|chr1:74808065-74808564	0.0815482740969761	.	.
chr1	75219086	75219585	chr1	74829962	74830461	Tuba4a|chr1:74829962-74830461	0.133918252922899	.	.
chr1	75219086	75219585	chr1	74858307	74858806	Tuba4a|chr1:74858307-74858806	0.117256603995744	.	.
chr1	75219086	75219585	chr1	74894978	74895477	Tuba4a|chr1:74894978-74895477	0.10080708026567	.	.
chr1	75219086	75219585	chr1	75218312	75218811	Tuba4a|chr1:75218312-75218811	0.187390436397546	.	.
chr1	75230933	75231432	chr1	74753532	74754031	A630095N17Rik|chr1:74753532-74754031	0.1753360755654	.	.
chr1	75230933	75231432	chr1	74824729	74825228	A630095N17Rik|chr1:74824729-74825228	0.0878383891339776	.	.
chr1	75230933	75231432	chr1	74839961	74840460	A630095N17Rik|chr1:74839961-74840460	0.411646971247394	.	.
chr1	75230933	75231432	chr1	74859556	74860055	A630095N17Rik|chr1:74859556-74860055	0.0902571208943492	.	.
chr1	75230933	75231432	chr1	74872216	74872715	A630095N17Rik|chr1:74872216-74872715	0.160305418196124	.	.
chr1	75230933	75231432	chr1	75155775	75156274	A630095N17Rik|chr1:75155775-75156274	0.146539016089157	.	.
chr1	75230933	75231432	chr1	75225175	75225674	A630095N17Rik|chr1:75225175-75225674	0.171049058995882	.	.
chr1	75236144	75236643	chr1	74829962	74830461	Dnajb2|chr1:74829962-74830461	0.127310906280774	.	.
chr1	75236144	75236643	chr1	74858307	74858806	Dnajb2|chr1:74858307-74858806	0.201719948002825	.	.
chr1	75236144	75236643	chr1	75244044	75244543	Dnajb2|chr1:75244044-75244543	0.238543786348177	.	.
chr1	75236651	75237150	chr1	74772969	74773468	Dnajb2|chr1:74772969-74773468	0.135155496360576	.	.
chr1	75236651	75237150	chr1	74800566	74801065	Dnajb2|chr1:74800566-74801065	0.123674378855224	.	.
chr1	75236651	75237150	chr1	74816731	74817230	Dnajb2|chr1:74816731-74817230	0.121562183682443	.	.
chr1	75236651	75237150	chr1	74858307	74858806	Dnajb2|chr1:74858307-74858806	0.222660526116981	.	.
chr1	75236651	75237150	chr1	75001124	75001623	Dnajb2|chr1:75001124-75001623	0.0811849053500046	.	.
chr1	84839165	84839664	chr1	84791455	84791954	Fbxo36|chr1:84791455-84791954	0.206225360964997	.	.
chr1	84839165	84839664	chr1	84838531	84839030	Fbxo36|chr1:84838531-84839030	0.0855063176599393	.	.
chr1	84839165	84839664	chr1	84882861	84883360	Fbxo36|chr1:84882861-84883360	0.166851491640066	.	.
chr1	84839165	84839664	chr1	84953010	84953509	Fbxo36|chr1:84953010-84953509	0.223501968243593	.	.
chr1	84839165	84839664	chr1	85114670	85115169	Fbxo36|chr1:85114670-85115169	0.289294134529409	.	.
chr1	84839808	84840307	chr1	84791455	84791954	Fbxo36|chr1:84791455-84791954	0.135675421202963	.	.
chr1	84839808	84840307	chr1	84791455	84791954	Trip12|chr1:84791455-84791954	0.135675421202963	.	.
chr1	84839808	84840307	chr1	84882861	84883360	Fbxo36|chr1:84882861-84883360	0.127070844726535	.	.
chr1	84839808	84840307	chr1	84882861	84883360	Trip12|chr1:84882861-84883360	0.127070844726535	.	.
chr1	84839808	84840307	chr1	84953010	84953509	Fbxo36|chr1:84953010-84953509	0.186856755454207	.	.
chr1	84839808	84840307	chr1	84953010	84953509	Trip12|chr1:84953010-84953509	0.186856755454207	.	.
chr1	84839808	84840307	chr1	85114670	85115169	Fbxo36|chr1:85114670-85115169	0.211938084679034	.	.
chr1	84839808	84840307	chr1	85114670	85115169	Trip12|chr1:85114670-85115169	0.211938084679034	.	.
chr1	84934371	84934870	chr1	84777376	84777875	Slc16a14|chr1:84777376-84777875	0.137850196214163	.	.
chr1	84934371	84934870	chr1	84838531	84839030	Slc16a14|chr1:84838531-84839030	0.0937240420263782	.	.
chr1	84934371	84934870	chr1	84894025	84894524	Slc16a14|chr1:84894025-84894524	0.225363775944364	.	.
chr1	84934371	84934870	chr1	84953010	84953509	Slc16a14|chr1:84953010-84953509	0.156172359149901	.	.
chr1	84934883	84935382	chr1	84882861	84883360	Slc16a14|chr1:84882861-84883360	0.0853543127006912	.	.
chr1	84934883	84935382	chr1	84953010	84953509	Slc16a14|chr1:84953010-84953509	0.16568918109741	.	.
chr1	84934883	84935382	chr1	85114670	85115169	Slc16a14|chr1:85114670-85115169	0.108919576271404	.	.
chr1	84935649	84936148	chr1	84777376	84777875	Slc16a14|chr1:84777376-84777875	0.155516356985455	.	.
chr1	84935649	84936148	chr1	84789691	84790190	Slc16a14|chr1:84789691-84790190	0.129979557788695	.	.
chr1	84935649	84936148	chr1	84897411	84897910	Slc16a14|chr1:84897411-84897910	0.0893575463638845	.	.
chr1	87755700	87756199	chr1	87785696	87786195	Atg16l1|chr1:87785696-87786195	0.117804520652576	.	.
chr1	87755700	87756199	chr1	87798300	87798799	Atg16l1|chr1:87798300-87798799	0.0877787490589355	.	.
chr1	87853009	87853508	chr1	87811583	87812082	Dgkd|chr1:87811583-87812082	0.095748241556475	.	.
chr1	87853009	87853508	chr1	87856806	87857305	Dgkd|chr1:87856806-87857305	0.121194279301274	.	.
chr1	87853973	87854472	chr1	87848618	87849117	Dgkd|chr1:87848618-87849117	0.116168017255456	.	.
chr1	87853973	87854472	chr1	87848618	87849117	Gm19582|chr1:87848618-87849117	0.116168017255456	.	.
chr1	87853973	87854472	chr1	87932854	87933353	Dgkd|chr1:87932854-87933353	0.107490234993718	.	.
chr1	87853973	87854472	chr1	87932854	87933353	Gm19582|chr1:87932854-87933353	0.107490234993718	.	.
chr1	87853973	87854472	chr1	87982239	87982738	Dgkd|chr1:87982239-87982738	0.129913789805898	.	.
chr1	87853973	87854472	chr1	87982239	87982738	Gm19582|chr1:87982239-87982738	0.129913789805898	.	.
chr1	88008031	88008530	chr1	87798300	87798799	Usp40|chr1:87798300-87798799	0.146003569673331	.	.
chr1	88008031	88008530	chr1	87917987	87918486	Usp40|chr1:87917987-87918486	0.0858840189730392	.	.
chr1	88008031	88008530	chr1	88427960	88428459	Usp40|chr1:88427960-88428459	0.102189365330371	.	.
chr1	88103619	88104118	chr1	87848618	87849117	Ugt1a6b|chr1:87848618-87849117	0.249431588476807	.	.
chr1	88103619	88104118	chr1	88320520	88321019	Ugt1a6b|chr1:88320520-88321019	0.107007817295564	.	.
chr1	88103619	88104118	chr1	88345509	88346008	Ugt1a6b|chr1:88345509-88346008	0.147248830637151	.	.
chr1	88103619	88104118	chr1	88346059	88346558	Ugt1a6b|chr1:88346059-88346558	0.087170617800315	.	.
chr1	88205505	88206004	chr1	87786247	87786746	Dnajb3|chr1:87786247-87786746	0.125949417524656	.	.
chr1	88205505	88206004	chr1	87811583	87812082	Dnajb3|chr1:87811583-87812082	0.139377463870922	.	.
chr1	88205505	88206004	chr1	88427960	88428459	Dnajb3|chr1:88427960-88428459	0.0810951850406398	.	.
chr1	88277410	88277909	chr1	88357393	88357892	Hjurp|chr1:88357393-88357892	0.117967277038406	.	.
chr1	88277410	88277909	chr1	88357393	88357892	Trpm8|chr1:88357393-88357892	0.117967277038406	.	.
chr1	88277410	88277909	chr1	88403438	88403937	Hjurp|chr1:88403438-88403937	0.0807504959191044	.	.
chr1	88277410	88277909	chr1	88403438	88403937	Trpm8|chr1:88403438-88403937	0.0807504959191044	.	.
chr1	93305687	93306186	chr1	93445454	93445953	Gm28535|chr1:93445454-93445953	0.139187834003934	.	.
chr1	93305687	93306186	chr1	93445454	93445953	Mterf4|chr1:93445454-93445953	0.139187834003934	.	.
chr1	93305687	93306186	chr1	93595840	93596339	Gm28535|chr1:93595840-93596339	0.128857815863859	.	.
chr1	93305687	93306186	chr1	93595840	93596339	Mterf4|chr1:93595840-93596339	0.128857815863859	.	.
chr1	93342619	93343118	chr1	93444675	93445174	Pask|chr1:93444675-93445174	0.12746010718213	.	.
chr1	93342619	93343118	chr1	93444675	93445174	Ppp1r7|chr1:93444675-93445174	0.12746010718213	.	.
chr1	93342619	93343118	chr1	93506953	93507452	Pask|chr1:93506953-93507452	0.113384818222024	.	.
chr1	93342619	93343118	chr1	93506953	93507452	Ppp1r7|chr1:93506953-93507452	0.113384818222024	.	.
chr1	93342619	93343118	chr1	93678321	93678820	Pask|chr1:93678321-93678820	0.220871024824909	.	.
chr1	93342619	93343118	chr1	93678321	93678820	Ppp1r7|chr1:93678321-93678820	0.220871024824909	.	.
chr1	93343358	93343857	chr1	93445454	93445953	Pask|chr1:93445454-93445953	0.200902083891195	.	.
chr1	93343358	93343857	chr1	93445454	93445953	Ppp1r7|chr1:93445454-93445953	0.200902083891195	.	.
chr1	93343358	93343857	chr1	93506953	93507452	Pask|chr1:93506953-93507452	0.165041935201649	.	.
chr1	93343358	93343857	chr1	93506953	93507452	Ppp1r7|chr1:93506953-93507452	0.165041935201649	.	.
chr1	93343358	93343857	chr1	93595840	93596339	Pask|chr1:93595840-93596339	0.206283220288708	.	.
chr1	93343358	93343857	chr1	93595840	93596339	Ppp1r7|chr1:93595840-93596339	0.206283220288708	.	.
chr1	93343358	93343857	chr1	93678321	93678820	Pask|chr1:93678321-93678820	0.201235813651841	.	.
chr1	93343358	93343857	chr1	93678321	93678820	Ppp1r7|chr1:93678321-93678820	0.201235813651841	.	.
chr1	93478107	93478606	chr1	93445454	93445953	Hdlbp|chr1:93445454-93445953	0.109990258752747	.	.
chr1	93478107	93478606	chr1	93445454	93445953	Sept2|chr1:93445454-93445953	0.109990258752747	.	.
chr1	93478107	93478606	chr1	93595840	93596339	Hdlbp|chr1:93595840-93596339	0.11552028989122	.	.
chr1	93478107	93478606	chr1	93595840	93596339	Sept2|chr1:93595840-93596339	0.11552028989122	.	.
chr1	93478107	93478606	chr1	93678321	93678820	Hdlbp|chr1:93678321-93678820	0.183557931157052	.	.
chr1	93478107	93478606	chr1	93678321	93678820	Sept2|chr1:93678321-93678820	0.183557931157052	.	.
chr1	93478622	93479121	chr1	93444675	93445174	Hdlbp|chr1:93444675-93445174	0.150588792311216	.	.
chr1	93478622	93479121	chr1	93444675	93445174	Sept2|chr1:93444675-93445174	0.150588792311216	.	.
chr1	93478622	93479121	chr1	93445454	93445953	Hdlbp|chr1:93445454-93445953	0.13683994149334	.	.
chr1	93478622	93479121	chr1	93445454	93445953	Sept2|chr1:93445454-93445953	0.13683994149334	.	.
chr1	93478622	93479121	chr1	93678321	93678820	Hdlbp|chr1:93678321-93678820	0.220000818270342	.	.
chr1	93478622	93479121	chr1	93678321	93678820	Sept2|chr1:93678321-93678820	0.220000818270342	.	.
chr1	93511801	93512300	chr1	93445454	93445953	Farp2|chr1:93445454-93445953	0.205488006300113	.	.
chr1	93511801	93512300	chr1	93595840	93596339	Farp2|chr1:93595840-93596339	0.135376924772083	.	.
chr1	93511801	93512300	chr1	93668682	93669181	Farp2|chr1:93668682-93669181	0.176821843753938	.	.
chr1	93511801	93512300	chr1	93776610	93777109	Farp2|chr1:93776610-93777109	0.0837703195499405	.	.
chr1	93511801	93512300	chr1	93874429	93874928	Farp2|chr1:93874429-93874928	0.175033803549896	.	.
chr1	93511801	93512300	chr1	93940526	93941025	Farp2|chr1:93940526-93941025	0.376903663169924	.	.
chr1	93634337	93634836	chr1	93537183	93537682	Gm28536|chr1:93537183-93537682	0.1003133355341	.	.
chr1	93634337	93634836	chr1	93537700	93538199	Gm28536|chr1:93537700-93538199	0.19684838873319	.	.
chr1	93634337	93634836	chr1	93678321	93678820	Gm28536|chr1:93678321-93678820	0.136223819495465	.	.
chr1	93634337	93634836	chr1	93940526	93941025	Gm28536|chr1:93940526-93941025	0.126474836007844	.	.
chr1	93634975	93635474	chr1	93352667	93353166	Gm28536|chr1:93352667-93353166	0.109191575694647	.	.
chr1	93634975	93635474	chr1	93362590	93363089	Gm28536|chr1:93362590-93363089	0.120799406334021	.	.
chr1	93634975	93635474	chr1	93445454	93445953	Gm28536|chr1:93445454-93445953	0.185491903009981	.	.
chr1	93634975	93635474	chr1	93719477	93719976	Gm28536|chr1:93719477-93719976	0.134596414730436	.	.
chr1	93635550	93636049	chr1	93445454	93445953	Gm28536|chr1:93445454-93445953	0.0875259136229706	.	.
chr1	93635550	93636049	chr1	93445454	93445953	Gm28536|chr1:93445454-93445953	0.0875259136229707	.	.
chr1	93635550	93636049	chr1	93595840	93596339	Gm28536|chr1:93595840-93596339	0.124075915254124	.	.
chr1	93635550	93636049	chr1	93668682	93669181	Gm28536|chr1:93668682-93669181	0.127986172272604	.	.
chr1	93635550	93636049	chr1	93678321	93678820	Gm28536|chr1:93678321-93678820	0.23409878707586	.	.
chr1	93635550	93636049	chr1	93691752	93692251	Gm28536|chr1:93691752-93692251	0.215275311250431	.	.
chr1	93635550	93636049	chr1	93874429	93874928	Gm28536|chr1:93874429-93874928	0.264614431113997	.	.
chr1	93635550	93636049	chr1	93940526	93941025	Gm28536|chr1:93940526-93941025	0.35363856184173	.	.
chr1	93685241	93685740	chr1	93362590	93363089	Bok|chr1:93362590-93363089	0.227599909530308	.	.
chr1	93685241	93685740	chr1	93444675	93445174	Bok|chr1:93444675-93445174	0.162844777642064	.	.
chr1	93685241	93685740	chr1	93714772	93715271	Bok|chr1:93714772-93715271	0.127928641904653	.	.
chr1	93686360	93686859	chr1	93577026	93577525	Bok|chr1:93577026-93577525	0.0884236398371219	.	.
chr1	93686360	93686859	chr1	93691752	93692251	Bok|chr1:93691752-93692251	0.0883764359745657	.	.
chr1	93686360	93686859	chr1	93727334	93727833	Bok|chr1:93727334-93727833	0.116944243407511	.	.
chr1	93686360	93686859	chr1	93940526	93941025	Bok|chr1:93940526-93941025	0.200617686999855	.	.
chr1	93731754	93732253	chr1	93347074	93347573	Gm10550|chr1:93347074-93347573	0.209149992426698	.	.
chr1	93731754	93732253	chr1	93349690	93350189	Gm10550|chr1:93349690-93350189	0.247506309561949	.	.
chr1	93731754	93732253	chr1	93352667	93353166	Gm10550|chr1:93352667-93353166	0.180726191483761	.	.
chr1	93731754	93732253	chr1	93445454	93445953	Gm10550|chr1:93445454-93445953	0.117895238502917	.	.
chr1	93731754	93732253	chr1	93522431	93522930	Gm10550|chr1:93522431-93522930	0.222815615379187	.	.
chr1	93731754	93732253	chr1	93537183	93537682	Gm10550|chr1:93537183-93537682	0.139540559925656	.	.
chr1	93731754	93732253	chr1	93537700	93538199	Gm10550|chr1:93537700-93538199	0.093586434620649	.	.
chr1	93731754	93732253	chr1	93537700	93538199	Gm10550|chr1:93537700-93538199	0.0935864346206491	.	.
chr1	93731754	93732253	chr1	93649619	93650118	Gm10550|chr1:93649619-93650118	0.19779778171953	.	.
chr1	93731754	93732253	chr1	93705324	93705823	Gm10550|chr1:93705324-93705823	0.227078742605593	.	.
chr1	93731754	93732253	chr1	93719477	93719976	Gm10550|chr1:93719477-93719976	0.0883360609745172	.	.
chr1	93731754	93732253	chr1	93795285	93795784	Gm10550|chr1:93795285-93795784	0.119750871442314	.	.
chr1	93731754	93732253	chr1	93795882	93796381	Gm10550|chr1:93795882-93796381	0.192282618323397	.	.
chr1	93754078	93754577	chr1	93678321	93678820	Thap4|chr1:93678321-93678820	0.103494585378142	.	.
chr1	93754078	93754577	chr1	93874429	93874928	Thap4|chr1:93874429-93874928	0.204455854692388	.	.
chr1	93754078	93754577	chr1	93940526	93941025	Thap4|chr1:93940526-93941025	0.136412506296353	.	.
chr1	93754078	93754577	chr1	94000939	94001438	Thap4|chr1:94000939-94001438	0.127854393675129	.	.
chr1	93754078	93754577	chr1	94008651	94009150	Thap4|chr1:94008651-94009150	0.115491407279579	.	.
chr1	93754078	93754577	chr1	94053474	94053973	Thap4|chr1:94053474-94053973	0.196503421417448	.	.
chr1	93754617	93755116	chr1	93678321	93678820	Thap4|chr1:93678321-93678820	0.315950251553777	.	.
chr1	93754617	93755116	chr1	93874429	93874928	Thap4|chr1:93874429-93874928	0.194482186324678	.	.
chr1	93754617	93755116	chr1	93940526	93941025	Thap4|chr1:93940526-93941025	0.236688206209804	.	.
chr1	93754617	93755116	chr1	94000939	94001438	Thap4|chr1:94000939-94001438	0.125983909341406	.	.
chr1	93754617	93755116	chr1	94008651	94009150	Thap4|chr1:94008651-94009150	0.112826047911565	.	.
chr1	93754617	93755116	chr1	94053474	94053973	Thap4|chr1:94053474-94053973	0.172409939066031	.	.
chr1	93754617	93755116	chr1	94079039	94079538	Thap4|chr1:94079039-94079538	0.20035883539874	.	.
chr1	93801756	93802255	chr1	93506953	93507452	Dtymk|chr1:93506953-93507452	0.0907344130141379	.	.
chr1	93801756	93802255	chr1	93678321	93678820	Dtymk|chr1:93678321-93678820	0.197030641276143	.	.
chr1	93801756	93802255	chr1	93874429	93874928	Dtymk|chr1:93874429-93874928	0.147844589331356	.	.
chr1	93801756	93802255	chr1	93940526	93941025	Dtymk|chr1:93940526-93941025	0.191287081713383	.	.
chr1	93801756	93802255	chr1	94000939	94001438	Dtymk|chr1:94000939-94001438	0.230359172418151	.	.
chr1	93801756	93802255	chr1	94005855	94006354	Dtymk|chr1:94005855-94006354	0.0996755787835764	.	.
chr1	93801756	93802255	chr1	94008651	94009150	Dtymk|chr1:94008651-94009150	0.139859696124015	.	.
chr1	93801756	93802255	chr1	94053474	94053973	Dtymk|chr1:94053474-94053973	0.118809915628326	.	.
chr1	93803720	93804219	chr1	93678321	93678820	Ing5|chr1:93678321-93678820	0.235266798313045	.	.
chr1	93803720	93804219	chr1	93874429	93874928	Ing5|chr1:93874429-93874928	0.191998814174814	.	.
chr1	93803720	93804219	chr1	93940526	93941025	Ing5|chr1:93940526-93941025	0.351840402765814	.	.
chr1	93803720	93804219	chr1	94000939	94001438	Ing5|chr1:94000939-94001438	0.182380237513299	.	.
chr1	93803720	93804219	chr1	94005855	94006354	Ing5|chr1:94005855-94006354	0.127218182848401	.	.
chr1	93803720	93804219	chr1	94008651	94009150	Ing5|chr1:94008651-94009150	0.271512126836333	.	.
chr1	93803720	93804219	chr1	94053474	94053973	Ing5|chr1:94053474-94053973	0.220426841374595	.	.
chr1	93825281	93825780	chr1	93577026	93577525	D2hgdh|chr1:93577026-93577525	0.0850510798254865	.	.
chr1	93825281	93825780	chr1	93678321	93678820	D2hgdh|chr1:93678321-93678820	0.129553989730077	.	.
chr1	93825281	93825780	chr1	93691752	93692251	D2hgdh|chr1:93691752-93692251	0.184129732954272	.	.
chr1	93825281	93825780	chr1	93874429	93874928	D2hgdh|chr1:93874429-93874928	0.291775303228415	.	.
chr1	93825281	93825780	chr1	93940526	93941025	D2hgdh|chr1:93940526-93941025	0.202370005046937	.	.
chr1	93825281	93825780	chr1	94000939	94001438	D2hgdh|chr1:94000939-94001438	0.260147636621755	.	.
chr1	93825281	93825780	chr1	94008651	94009150	D2hgdh|chr1:94008651-94009150	0.390289818756393	.	.
chr1	93825281	93825780	chr1	94053474	94053973	D2hgdh|chr1:94053474-94053973	0.152109394705511	.	.
chr1	94795859	94796358	chr1	94581938	94582437	4930440C22Rik|chr1:94581938-94582437	0.081658672999268	.	.
chr1	94795859	94796358	chr1	94970345	94970844	4930440C22Rik|chr1:94970345-94970844	0.198379322634937	.	.
chr1	95313333	95313832	chr1	95218827	95219326	Fam174a|chr1:95218827-95219326	0.257953168165761	.	.
chr1	95313333	95313832	chr1	95223122	95223621	Fam174a|chr1:95223122-95223621	0.283559190423586	.	.
chr1	95313333	95313832	chr1	95342232	95342731	Fam174a|chr1:95342232-95342731	0.253454939814628	.	.
chr1	95313333	95313832	chr1	95521771	95522270	Fam174a|chr1:95521771-95522270	0.121807808472708	.	.
chr1	95313333	95313832	chr1	95673349	95673848	Fam174a|chr1:95673349-95673848	0.162228373462079	.	.
chr1	95313333	95313832	chr1	95673966	95674465	Fam174a|chr1:95673966-95674465	0.166598698890328	.	.
chr1	95313851	95314350	chr1	95048163	95048662	Fam174a|chr1:95048163-95048662	0.147817069956029	.	.
chr1	95313851	95314350	chr1	95218827	95219326	Fam174a|chr1:95218827-95219326	0.29694588999127	.	.
chr1	95313851	95314350	chr1	95223122	95223621	Fam174a|chr1:95223122-95223621	0.167498724838851	.	.
chr1	95313851	95314350	chr1	95342232	95342731	Fam174a|chr1:95342232-95342731	0.198023051104187	.	.
chr1	95313851	95314350	chr1	95673349	95673848	Fam174a|chr1:95673349-95673848	0.163769423071417	.	.
chr1	95313851	95314350	chr1	95673966	95674465	Fam174a|chr1:95673966-95674465	0.283473402137422	.	.
chr1	95667416	95667915	chr1	95315847	95316346	St8sia4|chr1:95315847-95316346	0.161316318260988	.	.
chr1	95667416	95667915	chr1	95342232	95342731	St8sia4|chr1:95342232-95342731	0.344096169565728	.	.
chr1	95667416	95667915	chr1	95673349	95673848	St8sia4|chr1:95673349-95673848	0.230977182794622	.	.
chr1	95667416	95667915	chr1	95673966	95674465	St8sia4|chr1:95673966-95674465	0.184138163873747	.	.
chr1	95667416	95667915	chr1	95999785	96000284	St8sia4|chr1:95999785-96000284	0.15489518525115	.	.
chr1	95667921	95668420	chr1	95342232	95342731	St8sia4|chr1:95342232-95342731	0.0984261657179274	.	.
chr1	95667921	95668420	chr1	95521771	95522270	St8sia4|chr1:95521771-95522270	0.121186435956483	.	.
chr1	95667921	95668420	chr1	95673349	95673848	St8sia4|chr1:95673349-95673848	0.107975358651953	.	.
chr1	95667921	95668420	chr1	95673966	95674465	St8sia4|chr1:95673966-95674465	0.132374475156448	.	.
chr1	95667921	95668420	chr1	95999785	96000284	St8sia4|chr1:95999785-96000284	0.0984567662376468	.	.
chr1	96871195	96871694	chr1	96550144	96550643	Panct2|chr1:96550144-96550643	0.161027836432695	.	.
chr1	96871195	96871694	chr1	96550144	96550643	Slco4c1|chr1:96550144-96550643	0.161027836432695	.	.
chr1	96871195	96871694	chr1	96686277	96686776	Panct2|chr1:96686277-96686776	0.0880832804445607	.	.
chr1	96871195	96871694	chr1	96686277	96686776	Slco4c1|chr1:96686277-96686776	0.0880832804445607	.	.
chr1	96871195	96871694	chr1	96738602	96739101	Panct2|chr1:96738602-96739101	0.132404486026231	.	.
chr1	96871195	96871694	chr1	96738602	96739101	Slco4c1|chr1:96738602-96739101	0.132404486026231	.	.
chr1	96871195	96871694	chr1	96766563	96767062	Panct2|chr1:96766563-96767062	0.21919476846318	.	.
chr1	96871195	96871694	chr1	96766563	96767062	Slco4c1|chr1:96766563-96767062	0.21919476846318	.	.
chr1	96871195	96871694	chr1	96768274	96768773	Panct2|chr1:96768274-96768773	0.106903748506002	.	.
chr1	96871195	96871694	chr1	96768274	96768773	Slco4c1|chr1:96768274-96768773	0.106903748506002	.	.
chr1	96871195	96871694	chr1	96851061	96851560	Panct2|chr1:96851061-96851560	0.143832655104536	.	.
chr1	96871195	96871694	chr1	96851061	96851560	Slco4c1|chr1:96851061-96851560	0.143832655104536	.	.
chr1	96871195	96871694	chr1	96857473	96857972	Panct2|chr1:96857473-96857972	0.18815966010666	.	.
chr1	96871195	96871694	chr1	96857473	96857972	Slco4c1|chr1:96857473-96857972	0.18815966010666	.	.
chr1	96871195	96871694	chr1	96903514	96904013	Panct2|chr1:96903514-96904013	0.171549987908935	.	.
chr1	96871195	96871694	chr1	96903514	96904013	Slco4c1|chr1:96903514-96904013	0.171549987908935	.	.
chr1	96871195	96871694	chr1	96922540	96923039	Panct2|chr1:96922540-96923039	0.0888634443462434	.	.
chr1	96871195	96871694	chr1	96922540	96923039	Slco4c1|chr1:96922540-96923039	0.0888634443462434	.	.
chr1	96871195	96871694	chr1	96923642	96924141	Panct2|chr1:96923642-96924141	0.130439149031098	.	.
chr1	96871195	96871694	chr1	96923642	96924141	Slco4c1|chr1:96923642-96924141	0.130439149031098	.	.
chr1	96871195	96871694	chr1	97183989	97184488	Panct2|chr1:97183989-97184488	0.0964229956665494	.	.
chr1	96871195	96871694	chr1	97183989	97184488	Panct2|chr1:97183989-97184488	0.0964229956665495	.	.
chr1	96871195	96871694	chr1	97183989	97184488	Slco4c1|chr1:97183989-97184488	0.0964229956665494	.	.
chr1	96871195	96871694	chr1	97183989	97184488	Slco4c1|chr1:97183989-97184488	0.0964229956665495	.	.
chr1	96871195	96871694	chr1	97221330	97221829	Panct2|chr1:97221330-97221829	0.15864294155842	.	.
chr1	96871195	96871694	chr1	97221330	97221829	Slco4c1|chr1:97221330-97221829	0.15864294155842	.	.
chr1	96871948	96872447	chr1	96846733	96847232	Slco4c1|chr1:96846733-96847232	0.099977820180854	.	.
chr1	96871948	96872447	chr1	96923642	96924141	Slco4c1|chr1:96923642-96924141	0.112533684058337	.	.
chr1	96871948	96872447	chr1	97038495	97038994	Slco4c1|chr1:97038495-97038994	0.092164940577339	.	.
chr1	97661204	97661703	chr1	97496863	97497362	D1Ertd622e|chr1:97496863-97497362	0.145217013445637	.	.
chr1	97661204	97661703	chr1	97552882	97553381	D1Ertd622e|chr1:97552882-97553381	0.0947512782339116	.	.
chr1	97661204	97661703	chr1	97554873	97555372	D1Ertd622e|chr1:97554873-97555372	0.45606836164622	.	.
chr1	97661204	97661703	chr1	97597515	97598014	D1Ertd622e|chr1:97597515-97598014	0.183968633300097	.	.
chr1	97661204	97661703	chr1	97600339	97600838	D1Ertd622e|chr1:97600339-97600838	0.497694294965251	.	.
chr1	97661204	97661703	chr1	97614601	97615100	D1Ertd622e|chr1:97614601-97615100	0.309067495120723	.	.
chr1	97661204	97661703	chr1	97615345	97615844	D1Ertd622e|chr1:97615345-97615844	0.271440524550628	.	.
chr1	97661204	97661703	chr1	97624341	97624840	D1Ertd622e|chr1:97624341-97624840	0.10409353792969	.	.
chr1	97661204	97661703	chr1	97625411	97625910	D1Ertd622e|chr1:97625411-97625910	0.129841551175184	.	.
chr1	97661204	97661703	chr1	97636981	97637480	D1Ertd622e|chr1:97636981-97637480	0.130968920607575	.	.
chr1	97661204	97661703	chr1	97650615	97651114	D1Ertd622e|chr1:97650615-97651114	0.356624983061581	.	.
chr1	97661204	97661703	chr1	97660435	97660934	D1Ertd622e|chr1:97660435-97660934	0.441362082858812	.	.
chr1	97661204	97661703	chr1	97709270	97709769	D1Ertd622e|chr1:97709270-97709769	0.324992845207125	.	.
chr1	97661800	97662299	chr1	97554873	97555372	D1Ertd622e|chr1:97554873-97555372	0.289721474176184	.	.
chr1	97661800	97662299	chr1	97597515	97598014	D1Ertd622e|chr1:97597515-97598014	0.203399669357955	.	.
chr1	97661800	97662299	chr1	97597515	97598014	D1Ertd622e|chr1:97597515-97598014	0.203399669357956	.	.
chr1	97661800	97662299	chr1	97600339	97600838	D1Ertd622e|chr1:97600339-97600838	0.456445931938241	.	.
chr1	97661800	97662299	chr1	97614601	97615100	D1Ertd622e|chr1:97614601-97615100	0.185499927029682	.	.
chr1	97661800	97662299	chr1	97615345	97615844	D1Ertd622e|chr1:97615345-97615844	0.144823222505686	.	.
chr1	97661800	97662299	chr1	97624341	97624840	D1Ertd622e|chr1:97624341-97624840	0.134099468469242	.	.
chr1	97661800	97662299	chr1	97636981	97637480	D1Ertd622e|chr1:97636981-97637480	0.126071081444875	.	.
chr1	97661800	97662299	chr1	97650615	97651114	D1Ertd622e|chr1:97650615-97651114	0.206435968022508	.	.
chr1	97661800	97662299	chr1	97660435	97660934	D1Ertd622e|chr1:97660435-97660934	0.309036584224117	.	.
chr1	97661800	97662299	chr1	97688696	97689195	D1Ertd622e|chr1:97688696-97689195	0.0816653948158758	.	.
chr1	97661800	97662299	chr1	97709270	97709769	D1Ertd622e|chr1:97709270-97709769	0.393029396379393	.	.
chr1	106758629	106759128	chr1	107000364	107000863	Kdsr|chr1:107000364-107000863	0.136960923464913	.	.
chr1	106758629	106759128	chr1	107079430	107079929	Kdsr|chr1:107079430-107079929	0.144131377615011	.	.
chr1	106759529	106760028	chr1	106765706	106766205	Kdsr|chr1:106765706-106766205	0.345512875047649	.	.
chr1	106759529	106760028	chr1	106766231	106766730	Kdsr|chr1:106766231-106766730	0.0888030251219621	.	.
chr1	106759529	106760028	chr1	107005139	107005638	Kdsr|chr1:107005139-107005638	0.121218158102702	.	.
chr1	106759529	106760028	chr1	107014461	107014960	Kdsr|chr1:107014461-107014960	0.170806620589335	.	.
chr1	106759529	106760028	chr1	107034227	107034726	Kdsr|chr1:107034227-107034726	0.423336448441465	.	.
chr1	106759529	106760028	chr1	107070339	107070838	Kdsr|chr1:107070339-107070838	0.189480294388204	.	.
chr1	106796474	106796973	chr1	106765706	106766205	Vps4b|chr1:106765706-106766205	0.0948697236187503	.	.
chr1	106796474	106796973	chr1	107000364	107000863	Vps4b|chr1:107000364-107000863	0.151268573118624	.	.
chr1	106796474	106796973	chr1	107005139	107005638	Vps4b|chr1:107005139-107005638	0.0928266458232185	.	.
chr1	106796474	106796973	chr1	107034227	107034726	Vps4b|chr1:107034227-107034726	0.303306090654291	.	.
chr1	106860821	106861320	chr1	106787717	106788216	Serpinb5|chr1:106787717-106788216	0.150184982682396	.	.
chr1	106860821	106861320	chr1	106839278	106839777	Serpinb5|chr1:106839278-106839777	0.338224236000587	.	.
chr1	106860821	106861320	chr1	107129985	107130484	Serpinb5|chr1:107129985-107130484	0.292765375219362	.	.
chr1	109982394	109982893	chr1	109512625	109513124	Cdh7|chr1:109512625-109513124	0.169415313734621	.	.
chr1	109982394	109982893	chr1	109929801	109930300	Cdh7|chr1:109929801-109930300	0.140592639020871	.	.
chr1	109982394	109982893	chr1	109932632	109933131	Cdh7|chr1:109932632-109933131	0.158748373621676	.	.
chr1	109982394	109982893	chr1	110067354	110067853	Cdh7|chr1:110067354-110067853	0.23137798779266	.	.
chr1	109982394	109982893	chr1	110078415	110078914	Cdh7|chr1:110078415-110078914	0.213538357377239	.	.
chr1	109982394	109982893	chr1	110118229	110118728	Cdh7|chr1:110118229-110118728	0.318169594670114	.	.
chr1	109982994	109983493	chr1	109512070	109512569	Cdh7|chr1:109512070-109512569	0.154583599639649	.	.
chr1	109982994	109983493	chr1	109512625	109513124	Cdh7|chr1:109512625-109513124	0.135512191141387	.	.
chr1	109982994	109983493	chr1	109929801	109930300	Cdh7|chr1:109929801-109930300	0.16327225318167	.	.
chr1	109982994	109983493	chr1	110031807	110032306	Cdh7|chr1:110031807-110032306	0.152385786822227	.	.
chr1	109982994	109983493	chr1	110067354	110067853	Cdh7|chr1:110067354-110067853	0.312255143973925	.	.
chr1	109982994	109983493	chr1	110078415	110078914	Cdh7|chr1:110078415-110078914	0.15686883631143	.	.
chr1	111863863	111864362	chr1	111786267	111786766	Dsel|chr1:111786267-111786766	0.107845729156451	.	.
chr1	111863863	111864362	chr1	112179605	112180104	Dsel|chr1:112179605-112180104	0.161611723313516	.	.
chr1	111863863	111864362	chr1	112192577	112193076	Dsel|chr1:112192577-112193076	0.317469932409639	.	.
chr1	111864757	111865256	chr1	111634029	111634528	Dsel|chr1:111634029-111634528	0.102401367951438	.	.
chr1	111864757	111865256	chr1	111699416	111699915	Dsel|chr1:111699416-111699915	0.168785707255062	.	.
chr1	111864757	111865256	chr1	111786267	111786766	Dsel|chr1:111786267-111786766	0.13551223647358	.	.
chr1	111864757	111865256	chr1	111795983	111796482	Dsel|chr1:111795983-111796482	0.190735087463997	.	.
chr1	111864757	111865256	chr1	111830907	111831406	Dsel|chr1:111830907-111831406	0.0980407964847896	.	.
chr1	111864757	111865256	chr1	112179605	112180104	Dsel|chr1:112179605-112180104	0.186511001448182	.	.
chr1	111864757	111865256	chr1	112192577	112193076	Dsel|chr1:112192577-112193076	0.419202933187477	.	.
chr1	115684447	115684946	chr1	115311540	115312039	Cntnap5a|chr1:115311540-115312039	0.0958619388675165	.	.
chr1	115684447	115684946	chr1	115333097	115333596	Cntnap5a|chr1:115333097-115333596	0.168030415878702	.	.
chr1	115684447	115684946	chr1	115466719	115467218	Cntnap5a|chr1:115466719-115467218	0.202723327854756	.	.
chr1	115684447	115684946	chr1	115533698	115534197	Cntnap5a|chr1:115533698-115534197	0.190834319716976	.	.
chr1	115684447	115684946	chr1	115599444	115599943	Cntnap5a|chr1:115599444-115599943	0.121460718305465	.	.
chr1	115684447	115684946	chr1	115723124	115723623	Cntnap5a|chr1:115723124-115723623	0.0818380903492302	.	.
chr1	116803210	116803709	chr1	116499757	116500256	Gm19965|chr1:116499757-116500256	0.317938836690231	.	.
chr1	116803210	116803709	chr1	116529879	116530378	Gm19965|chr1:116529879-116530378	0.135195370329096	.	.
chr1	116803210	116803709	chr1	116530422	116530921	Gm19965|chr1:116530422-116530921	0.204963222751816	.	.
chr1	116803210	116803709	chr1	116535529	116536028	Gm19965|chr1:116535529-116536028	0.104520896967443	.	.
chr1	116803210	116803709	chr1	116556411	116556910	Gm19965|chr1:116556411-116556910	0.262269219428826	.	.
chr1	116803210	116803709	chr1	116575083	116575582	Gm19965|chr1:116575083-116575582	0.159123916308473	.	.
chr1	116803210	116803709	chr1	116578471	116578970	Gm19965|chr1:116578471-116578970	0.0884380027612109	.	.
chr1	116803210	116803709	chr1	116590913	116591412	Gm19965|chr1:116590913-116591412	0.1880688922898	.	.
chr1	116803210	116803709	chr1	116616315	116616814	Gm19965|chr1:116616315-116616814	0.110686075856243	.	.
chr1	116803210	116803709	chr1	116682030	116682529	Gm19965|chr1:116682030-116682529	0.199623755958725	.	.
chr1	116803210	116803709	chr1	116805021	116805520	Gm19965|chr1:116805021-116805520	0.245433184972137	.	.
chr1	116803210	116803709	chr1	116870109	116870608	Gm19965|chr1:116870109-116870608	0.123592632688357	.	.
chr1	116803210	116803709	chr1	117122429	117122928	Gm19965|chr1:117122429-117122928	0.210528904961115	.	.
chr1	116803210	116803709	chr1	117243637	117244136	Gm19965|chr1:117243637-117244136	0.127697246001854	.	.
chr1	116803210	116803709	chr1	117248290	117248789	Gm19965|chr1:117248290-117248789	0.14540741178868	.	.
chr1	118310992	118311491	chr1	118338115	118338614	Tsn|chr1:118338115-118338614	0.1155643562095	.	.
chr1	118310992	118311491	chr1	118457252	118457751	Tsn|chr1:118457252-118457751	0.0990142177946681	.	.
chr1	118321592	118322091	chr1	118389960	118390459	Nifk|chr1:118389960-118390459	0.115584786883784	.	.
chr1	118321592	118322091	chr1	118422766	118423265	Nifk|chr1:118422766-118423265	0.126041477197057	.	.
chr1	118321592	118322091	chr1	118457252	118457751	Nifk|chr1:118457252-118457751	0.210735157575586	.	.
chr1	118321592	118322091	chr1	118482394	118482893	Nifk|chr1:118482394-118482893	0.108272307960408	.	.
chr1	118388033	118388532	chr1	118275095	118275594	Clasp1|chr1:118275095-118275594	0.08013670944756	.	.
chr1	118388033	118388532	chr1	118435803	118436302	Clasp1|chr1:118435803-118436302	0.0870656165225244	.	.
chr1	118388537	118389036	chr1	118457252	118457751	Clasp1|chr1:118457252-118457751	0.180284001076414	.	.
chr1	118388537	118389036	chr1	118481738	118482237	Clasp1|chr1:118481738-118482237	0.24058063568333	.	.
chr1	118388537	118389036	chr1	118482394	118482893	Clasp1|chr1:118482394-118482893	0.0881045904340041	.	.
chr1	118389052	118389551	chr1	118359556	118360055	Clasp1|chr1:118359556-118360055	0.114181897841362	.	.
chr1	118389052	118389551	chr1	118422070	118422569	Clasp1|chr1:118422070-118422569	0.101971312120806	.	.
chr1	118389052	118389551	chr1	118481738	118482237	Clasp1|chr1:118481738-118482237	0.201866293037251	.	.
chr1	118389052	118389551	chr1	118482394	118482893	Clasp1|chr1:118482394-118482893	0.144364786794313	.	.
chr1	118389052	118389551	chr1	118498277	118498776	Clasp1|chr1:118498277-118498776	0.139178303929665	.	.
chr1	118458765	118459264	chr1	118389960	118390459	2900060B14Rik|chr1:118389960-118390459	0.230669980547031	.	.
chr1	118458765	118459264	chr1	118457252	118457751	2900060B14Rik|chr1:118457252-118457751	0.096134886354545	.	.
chr1	118459308	118459807	chr1	118297171	118297670	2900060B14Rik|chr1:118297171-118297670	0.119398829678382	.	.
chr1	118459308	118459807	chr1	118377721	118378220	2900060B14Rik|chr1:118377721-118378220	0.0943917359489033	.	.
chr1	118459308	118459807	chr1	118457252	118457751	2900060B14Rik|chr1:118457252-118457751	0.0896448223243382	.	.
chr1	118459862	118460361	chr1	118434883	118435382	2900060B14Rik|chr1:118434883-118435382	0.111678205309927	.	.
chr1	120340287	120340786	chr1	120265100	120265599	C1ql2|chr1:120265100-120265599	0.22322282048043	.	.
chr1	120340287	120340786	chr1	120430187	120430686	C1ql2|chr1:120430187-120430686	0.130647720322554	.	.
chr1	120340287	120340786	chr1	120668181	120668680	C1ql2|chr1:120668181-120668680	0.107541037222949	.	.
chr1	120340860	120341359	chr1	120265100	120265599	C1ql2|chr1:120265100-120265599	0.176361143496724	.	.
chr1	120340860	120341359	chr1	120363513	120364012	C1ql2|chr1:120363513-120364012	0.0871357954985573	.	.
chr1	120340860	120341359	chr1	120430187	120430686	C1ql2|chr1:120430187-120430686	0.123386011826098	.	.
chr1	120340860	120341359	chr1	120668181	120668680	C1ql2|chr1:120668181-120668680	0.093716191748981	.	.
chr1	120436063	120436562	chr1	120265100	120265599	1700012E03Rik|chr1:120265100-120265599	0.178776570329682	.	.
chr1	120436063	120436562	chr1	120315686	120316185	1700012E03Rik|chr1:120315686-120316185	0.0973139171717372	.	.
chr1	120436063	120436562	chr1	120363513	120364012	1700012E03Rik|chr1:120363513-120364012	0.347631873144431	.	.
chr1	120436063	120436562	chr1	120425559	120426058	1700012E03Rik|chr1:120425559-120426058	0.30549046851659	.	.
chr1	120436063	120436562	chr1	120430187	120430686	1700012E03Rik|chr1:120430187-120430686	0.211737826181475	.	.
chr1	120436063	120436562	chr1	120556737	120557236	1700012E03Rik|chr1:120556737-120557236	0.135365611299759	.	.
chr1	120436063	120436562	chr1	120557258	120557757	1700012E03Rik|chr1:120557258-120557757	0.0806350493707593	.	.
chr1	120436063	120436562	chr1	120587093	120587592	1700012E03Rik|chr1:120587093-120587592	0.100762343692628	.	.
chr1	120436063	120436562	chr1	120587771	120588270	1700012E03Rik|chr1:120587771-120588270	0.0834647151539256	.	.
chr1	120436063	120436562	chr1	120668181	120668680	1700012E03Rik|chr1:120668181-120668680	0.205340369438992	.	.
chr1	120436063	120436562	chr1	120691539	120692038	1700012E03Rik|chr1:120691539-120692038	0.123167238136751	.	.
chr1	120436063	120436562	chr1	120726737	120727236	1700012E03Rik|chr1:120726737-120727236	0.230863177742268	.	.
chr1	120602767	120603266	chr1	120688992	120689491	En1|chr1:120688992-120689491	0.144417745332288	.	.
chr1	120757376	120757875	chr1	120549233	120549732	Gm29346|chr1:120549233-120549732	0.140202494133119	.	.
chr1	120757376	120757875	chr1	120549866	120550365	Gm29346|chr1:120549866-120550365	0.130541077215452	.	.
chr1	120757376	120757875	chr1	120556737	120557236	Gm29346|chr1:120556737-120557236	0.175960004984676	.	.
chr1	120757376	120757875	chr1	120557258	120557757	Gm29346|chr1:120557258-120557757	0.106458158418271	.	.
chr1	120757376	120757875	chr1	120587093	120587592	Gm29346|chr1:120587093-120587592	0.0815855969223092	.	.
chr1	120757376	120757875	chr1	120655115	120655614	Gm29346|chr1:120655115-120655614	0.111326155431841	.	.
chr1	120757376	120757875	chr1	120668181	120668680	Gm29346|chr1:120668181-120668680	0.382839125609202	.	.
chr1	120757376	120757875	chr1	120691539	120692038	Gm29346|chr1:120691539-120692038	0.164447049829328	.	.
chr1	120757376	120757875	chr1	120726737	120727236	Gm29346|chr1:120726737-120727236	0.254953116630332	.	.
chr1	120757376	120757875	chr1	120930326	120930825	Gm29346|chr1:120930326-120930825	0.11912792870887	.	.
chr1	120757376	120757875	chr1	121085311	121085810	Gm29346|chr1:121085311-121085810	0.105381026161568	.	.
chr1	120757376	120757875	chr1	121111820	121112319	Gm29346|chr1:121111820-121112319	0.317686062648872	.	.
chr1	120757376	120757875	chr1	121174450	121174949	Gm29346|chr1:121174450-121174949	0.253362037587293	.	.
chr1	120757376	120757875	chr1	121180229	121180728	Gm29346|chr1:121180229-121180728	0.0848266111198879	.	.
chr1	124845344	124845843	chr1	124790039	124790538	Dpp10|chr1:124790039-124790538	0.186145932535867	.	.
chr1	124845344	124845843	chr1	124859203	124859702	Dpp10|chr1:124859203-124859702	0.106612714229997	.	.
chr1	124845344	124845843	chr1	125230707	125231206	Dpp10|chr1:125230707-125231206	0.0917465729005951	.	.
chr1	124845849	124846348	chr1	124777572	124778071	Dpp10|chr1:124777572-124778071	0.149670520363986	.	.
chr1	124845849	124846348	chr1	124790039	124790538	Dpp10|chr1:124790039-124790538	0.109544044253033	.	.
chr1	124845849	124846348	chr1	124790039	124790538	Dpp10|chr1:124790039-124790538	0.109544044253034	.	.
chr1	124845849	124846348	chr1	124805118	124805617	Dpp10|chr1:124805118-124805617	0.175875622414925	.	.
chr1	124845849	124846348	chr1	125116955	125117454	Dpp10|chr1:125116955-125117454	0.0853664994978779	.	.
chr1	124845849	124846348	chr1	125239567	125240066	Dpp10|chr1:125239567-125240066	0.198024681082969	.	.
chr1	125434562	125435061	chr1	125378863	125379362	Actr3|chr1:125378863-125379362	0.102427238773183	.	.
chr1	125434562	125435061	chr1	125473097	125473596	Actr3|chr1:125473097-125473596	0.0974941537383387	.	.
chr1	125435289	125435788	chr1	125295670	125296169	Actr3|chr1:125295670-125296169	0.391215286479011	.	.
chr1	125435289	125435788	chr1	125306956	125307455	Actr3|chr1:125306956-125307455	0.218156947733394	.	.
chr1	125435289	125435788	chr1	125370731	125371230	Actr3|chr1:125370731-125371230	0.108618838406408	.	.
chr1	125560306	125560805	chr1	125295670	125296169	Slc35f5|chr1:125295670-125296169	0.183614622739864	.	.
chr1	125560306	125560805	chr1	125305439	125305938	Slc35f5|chr1:125305439-125305938	0.152457116670471	.	.
chr1	125560306	125560805	chr1	125372763	125373262	Slc35f5|chr1:125372763-125373262	0.172309721761074	.	.
chr1	125560306	125560805	chr1	125509417	125509916	Slc35f5|chr1:125509417-125509916	0.0884191350520808	.	.
chr1	125561216	125561715	chr1	125509417	125509916	Slc35f5|chr1:125509417-125509916	0.12045482821421	.	.
chr1	130462505	130463004	chr1	130342571	130343070	Cd55|chr1:130342571-130343070	0.189011591668089	.	.
chr1	130462505	130463004	chr1	130342571	130343070	Gm16083|chr1:130342571-130343070	0.189011591668089	.	.
chr1	130462505	130463004	chr1	130390782	130391281	Cd55|chr1:130390782-130391281	0.263112113390261	.	.
chr1	130462505	130463004	chr1	130390782	130391281	Gm16083|chr1:130390782-130391281	0.263112113390261	.	.
chr1	130462505	130463004	chr1	130469502	130470001	Cd55|chr1:130469502-130470001	0.130713679348263	.	.
chr1	130462505	130463004	chr1	130469502	130470001	Gm16083|chr1:130469502-130470001	0.130713679348263	.	.
chr1	130462505	130463004	chr1	130576286	130576785	Cd55|chr1:130576286-130576785	0.0922288571647403	.	.
chr1	130462505	130463004	chr1	130576286	130576785	Gm16083|chr1:130576286-130576785	0.0922288571647403	.	.
chr1	130462505	130463004	chr1	130596728	130597227	Cd55|chr1:130596728-130597227	0.122065099109436	.	.
chr1	130462505	130463004	chr1	130596728	130597227	Gm16083|chr1:130596728-130597227	0.122065099109436	.	.
chr1	130462505	130463004	chr1	130634782	130635281	Cd55|chr1:130634782-130635281	0.114178199415549	.	.
chr1	130462505	130463004	chr1	130634782	130635281	Gm16083|chr1:130634782-130635281	0.114178199415549	.	.
chr1	130462505	130463004	chr1	130654647	130655146	Cd55|chr1:130654647-130655146	0.083371200030362	.	.
chr1	130462505	130463004	chr1	130654647	130655146	Gm16083|chr1:130654647-130655146	0.083371200030362	.	.
chr1	130462505	130463004	chr1	130655786	130656285	Cd55|chr1:130655786-130656285	0.183564360362084	.	.
chr1	130462505	130463004	chr1	130655786	130656285	Gm16083|chr1:130655786-130656285	0.183564360362084	.	.
chr1	130462505	130463004	chr1	130715647	130716146	Cd55|chr1:130715647-130716146	0.0911109163021806	.	.
chr1	130462505	130463004	chr1	130715647	130716146	Gm16083|chr1:130715647-130716146	0.0911109163021806	.	.
chr1	130717229	130717728	chr1	130285839	130286338	Yod1|chr1:130285839-130286338	0.126893456797245	.	.
chr1	130717229	130717728	chr1	130715647	130716146	Yod1|chr1:130715647-130716146	0.0999490598534562	.	.
chr1	130717229	130717728	chr1	130733556	130734055	Yod1|chr1:130733556-130734055	0.100030360161104	.	.
chr1	130728665	130729164	chr1	130350205	130350704	Pfkfb2|chr1:130350205-130350704	0.0981446141828576	.	.
chr1	130728665	130729164	chr1	130655786	130656285	Pfkfb2|chr1:130655786-130656285	0.0971300483402537	.	.
chr1	130728665	130729164	chr1	130835444	130835943	Pfkfb2|chr1:130835444-130835943	0.121750778994795	.	.
chr1	130728665	130729164	chr1	130878312	130878811	Pfkfb2|chr1:130878312-130878811	0.116534902302007	.	.
chr1	130728665	130729164	chr1	130962124	130962623	Pfkfb2|chr1:130962124-130962623	0.105601686645132	.	.
chr1	130740232	130740731	chr1	130259827	130260326	Gm28857|chr1:130259827-130260326	0.0985644899922831	.	.
chr1	130740232	130740731	chr1	130272706	130273205	Gm28857|chr1:130272706-130273205	0.105733918306698	.	.
chr1	130740232	130740731	chr1	130469502	130470001	Gm28857|chr1:130469502-130470001	0.0902673800959661	.	.
chr1	130740232	130740731	chr1	130648322	130648821	Gm28857|chr1:130648322-130648821	0.1082267954127	.	.
chr1	130740232	130740731	chr1	130648856	130649355	Gm28857|chr1:130648856-130649355	0.0913339559763207	.	.
chr1	130740232	130740731	chr1	130715647	130716146	Gm28857|chr1:130715647-130716146	0.122220333076713	.	.
chr1	130740232	130740731	chr1	130795393	130795892	Gm28857|chr1:130795393-130795892	0.146729857678392	.	.
chr1	130740232	130740731	chr1	130949178	130949677	Gm28857|chr1:130949178-130949677	0.082318995144448	.	.
chr1	130740232	130740731	chr1	130954806	130955305	Gm28857|chr1:130954806-130955305	0.0966829581232987	.	.
chr1	130740232	130740731	chr1	130954806	130955305	Gm28857|chr1:130954806-130955305	0.0966829581232988	.	.
chr1	130740232	130740731	chr1	130984297	130984796	Gm28857|chr1:130984297-130984796	0.136065682866325	.	.
chr1	130740232	130740731	chr1	130993623	130994122	Gm28857|chr1:130993623-130994122	0.0869733709520308	.	.
chr1	130740732	130741231	chr1	130715647	130716146	Gm28857|chr1:130715647-130716146	0.152518809076941	.	.
chr1	130741265	130741764	chr1	130726465	130726964	Gm28857|chr1:130726465-130726964	0.0822974376633324	.	.
chr1	130741265	130741764	chr1	130878312	130878811	Gm28857|chr1:130878312-130878811	0.110603587851603	.	.
chr1	130886420	130886919	chr1	130576286	130576785	Il24|chr1:130576286-130576785	0.126440276703996	.	.
chr1	130886420	130886919	chr1	130648322	130648821	Il24|chr1:130648322-130648821	0.416929644446796	.	.
chr1	130886420	130886919	chr1	130648856	130649355	Il24|chr1:130648856-130649355	0.349766517799032	.	.
chr1	130886420	130886919	chr1	130726465	130726964	Il24|chr1:130726465-130726964	0.235601709697334	.	.
chr1	130886420	130886919	chr1	130733556	130734055	Il24|chr1:130733556-130734055	0.365781140809143	.	.
chr1	130886420	130886919	chr1	130789916	130790415	Il24|chr1:130789916-130790415	0.207912051020016	.	.
chr1	130886420	130886919	chr1	130795393	130795892	Il24|chr1:130795393-130795892	0.347007081373206	.	.
chr1	130886420	130886919	chr1	130803621	130804120	Il24|chr1:130803621-130804120	0.131393465398207	.	.
chr1	130886420	130886919	chr1	130894153	130894652	Il24|chr1:130894153-130894652	0.125973436197011	.	.
chr1	130886420	130886919	chr1	130894802	130895301	Il24|chr1:130894802-130895301	0.110896448989884	.	.
chr1	130886420	130886919	chr1	130937406	130937905	Il24|chr1:130937406-130937905	0.218398794831874	.	.
chr1	130886420	130886919	chr1	130949178	130949677	Il24|chr1:130949178-130949677	0.229213799976188	.	.
chr1	130886420	130886919	chr1	130954806	130955305	Il24|chr1:130954806-130955305	0.487061127572042	.	.
chr1	130886420	130886919	chr1	130993623	130994122	Il24|chr1:130993623-130994122	0.157118422324006	.	.
chr1	139376823	139377322	chr1	139279000	139279499	Crb1|chr1:139279000-139279499	0.213785846384329	.	.
chr1	139376823	139377322	chr1	139303208	139303707	Crb1|chr1:139303208-139303707	0.312126515270976	.	.
chr1	139376823	139377322	chr1	139303208	139303707	Crb1|chr1:139303208-139303707	0.312126515270977	.	.
chr1	139376823	139377322	chr1	139308889	139309388	Crb1|chr1:139308889-139309388	0.330728934234428	.	.
chr1	139376823	139377322	chr1	139519642	139520141	Crb1|chr1:139519642-139520141	0.194656017669474	.	.
chr1	139376823	139377322	chr1	139573952	139574451	Crb1|chr1:139573952-139574451	0.332164909833005	.	.
chr1	139376823	139377322	chr1	139715069	139715568	Crb1|chr1:139715069-139715568	0.153569168766252	.	.
chr1	139376823	139377322	chr1	139738440	139738939	Crb1|chr1:139738440-139738939	0.349776297301422	.	.
chr1	139421972	139422471	chr1	139340430	139340929	Zbtb41|chr1:139340430-139340929	0.126341449185579	.	.
chr1	139454477	139454976	chr1	139685198	139685697	Aspm|chr1:139685198-139685697	0.0895433657126576	.	.
chr1	140245186	140245685	chr1	140310691	140311190	Kcnt2|chr1:140310691-140311190	0.096054379414284	.	.
chr1	140245186	140245685	chr1	140339188	140339687	Kcnt2|chr1:140339188-140339687	0.110330903020373	.	.
chr1	140245186	140245685	chr1	140443501	140444000	Kcnt2|chr1:140443501-140444000	0.119633199819964	.	.
chr1	140245186	140245685	chr1	140491695	140492194	Kcnt2|chr1:140491695-140492194	0.0892339081151687	.	.
chr1	140245186	140245685	chr1	140491695	140492194	Kcnt2|chr1:140491695-140492194	0.0892339081151688	.	.
chr1	140245761	140246260	chr1	140173206	140173705	Kcnt2|chr1:140173206-140173705	0.103300614368325	.	.
chr1	140245761	140246260	chr1	140294946	140295445	Kcnt2|chr1:140294946-140295445	0.115581426217699	.	.
chr1	140245761	140246260	chr1	140311221	140311720	Kcnt2|chr1:140311221-140311720	0.140299451676703	.	.
chr1	140245761	140246260	chr1	140338367	140338866	Kcnt2|chr1:140338367-140338866	0.15305623740785	.	.
chr1	140245761	140246260	chr1	140339188	140339687	Kcnt2|chr1:140339188-140339687	0.284255941597738	.	.
chr1	140245761	140246260	chr1	140438069	140438568	Kcnt2|chr1:140438069-140438568	0.108784706315389	.	.
chr1	140245761	140246260	chr1	140456875	140457374	Kcnt2|chr1:140456875-140457374	0.155846031908146	.	.
chr1	140245761	140246260	chr1	140468290	140468789	Kcnt2|chr1:140468290-140468789	0.11821833555585	.	.
chr1	140245761	140246260	chr1	140482384	140482883	Kcnt2|chr1:140482384-140482883	0.164162191887777	.	.
chr1	140245761	140246260	chr1	140489751	140490250	Kcnt2|chr1:140489751-140490250	0.171737106292051	.	.
chr1	140246413	140246912	chr1	140294946	140295445	Kcnt2|chr1:140294946-140295445	0.137675064027752	.	.
chr1	140246413	140246912	chr1	140468290	140468789	Kcnt2|chr1:140468290-140468789	0.108900308591618	.	.
chr1	140246413	140246912	chr1	140476797	140477296	Kcnt2|chr1:140476797-140477296	0.308418151693818	.	.
chr1	140246413	140246912	chr1	140482384	140482883	Kcnt2|chr1:140482384-140482883	0.205448588654859	.	.
chr1	140246413	140246912	chr1	140489751	140490250	Kcnt2|chr1:140489751-140490250	0.140339952797234	.	.
chr1	143640493	143640992	chr1	143265853	143266352	B3galt2|chr1:143265853-143266352	0.127497476146512	.	.
chr1	143640493	143640992	chr1	143355562	143356061	B3galt2|chr1:143355562-143356061	0.239199589866372	.	.
chr1	143640493	143640992	chr1	143363138	143363637	B3galt2|chr1:143363138-143363637	0.104680941264731	.	.
chr1	143640493	143640992	chr1	143524539	143525038	B3galt2|chr1:143524539-143525038	0.100041979541679	.	.
chr1	143640493	143640992	chr1	143533192	143533691	B3galt2|chr1:143533192-143533691	0.377066397585625	.	.
chr1	143640493	143640992	chr1	143644121	143644620	B3galt2|chr1:143644121-143644620	0.102190298003032	.	.
chr1	143640493	143640992	chr1	143646176	143646675	B3galt2|chr1:143646176-143646675	0.103399165174971	.	.
chr1	143640493	143640992	chr1	143739248	143739747	B3galt2|chr1:143739248-143739747	0.24225319527263	.	.
chr1	143641020	143641519	chr1	143355562	143356061	B3galt2|chr1:143355562-143356061	0.093369255499976	.	.
chr1	143641020	143641519	chr1	143533192	143533691	B3galt2|chr1:143533192-143533691	0.28322192853082	.	.
chr1	143641020	143641519	chr1	143632043	143632542	B3galt2|chr1:143632043-143632542	0.135695467504573	.	.
chr1	143641020	143641519	chr1	143644121	143644620	B3galt2|chr1:143644121-143644620	0.146946486898329	.	.
chr1	143641020	143641519	chr1	143739248	143739747	B3galt2|chr1:143739248-143739747	0.182008755238463	.	.
chr1	143701942	143702441	chr1	143524539	143525038	Cdc73|chr1:143524539-143525038	0.133281271943577	.	.
chr1	143701942	143702441	chr1	143644121	143644620	Cdc73|chr1:143644121-143644620	0.143066612385535	.	.
chr1	143701942	143702441	chr1	143646176	143646675	Cdc73|chr1:143646176-143646675	0.080766611367187	.	.
chr1	143701942	143702441	chr1	143739248	143739747	Cdc73|chr1:143739248-143739747	0.0873562494469987	.	.
chr1	143702603	143703102	chr1	143265853	143266352	Cdc73|chr1:143265853-143266352	0.111856493518968	.	.
chr1	143702603	143703102	chr1	143363685	143364184	Cdc73|chr1:143363685-143364184	0.182175783228094	.	.
chr1	143702603	143703102	chr1	143533192	143533691	Cdc73|chr1:143533192-143533691	0.14116758594876	.	.
chr1	143702603	143703102	chr1	143542939	143543438	Cdc73|chr1:143542939-143543438	0.112886966217553	.	.
chr1	143702603	143703102	chr1	143632043	143632542	Cdc73|chr1:143632043-143632542	0.144636578258513	.	.
chr1	143702603	143703102	chr1	143644121	143644620	Cdc73|chr1:143644121-143644620	0.210193758784271	.	.
chr1	143702603	143703102	chr1	143739248	143739747	Cdc73|chr1:143739248-143739747	0.36900760636802	.	.
chr1	146494826	146495325	chr1	146014631	146015130	Brinp3|chr1:146014631-146015130	0.216419025587641	.	.
chr1	146494826	146495325	chr1	146014631	146015130	Gm29514|chr1:146014631-146015130	0.216419025587641	.	.
chr1	146494826	146495325	chr1	146046016	146046515	Brinp3|chr1:146046016-146046515	0.119997506650181	.	.
chr1	146494826	146495325	chr1	146046016	146046515	Gm29514|chr1:146046016-146046515	0.119997506650181	.	.
chr1	146494826	146495325	chr1	146052423	146052922	Brinp3|chr1:146052423-146052922	0.105361590357612	.	.
chr1	146494826	146495325	chr1	146052423	146052922	Gm29514|chr1:146052423-146052922	0.105361590357612	.	.
chr1	146494826	146495325	chr1	146167299	146167798	Brinp3|chr1:146167299-146167798	0.227335258048877	.	.
chr1	146494826	146495325	chr1	146167299	146167798	Gm29514|chr1:146167299-146167798	0.227335258048877	.	.
chr1	146494826	146495325	chr1	146232234	146232733	Brinp3|chr1:146232234-146232733	0.11577818660547	.	.
chr1	146494826	146495325	chr1	146232234	146232733	Gm29514|chr1:146232234-146232733	0.11577818660547	.	.
chr1	146494826	146495325	chr1	146271757	146272256	Brinp3|chr1:146271757-146272256	0.18048134641636	.	.
chr1	146494826	146495325	chr1	146271757	146272256	Gm29514|chr1:146271757-146272256	0.18048134641636	.	.
chr1	146494826	146495325	chr1	146298964	146299463	Brinp3|chr1:146298964-146299463	0.308936780801151	.	.
chr1	146494826	146495325	chr1	146298964	146299463	Gm29514|chr1:146298964-146299463	0.308936780801151	.	.
chr1	146494826	146495325	chr1	146312481	146312980	Brinp3|chr1:146312481-146312980	0.153609262671744	.	.
chr1	146494826	146495325	chr1	146312481	146312980	Gm29514|chr1:146312481-146312980	0.153609262671744	.	.
chr1	146494826	146495325	chr1	146497237	146497736	Brinp3|chr1:146497237-146497736	0.13253399201398	.	.
chr1	146494826	146495325	chr1	146497237	146497736	Gm29514|chr1:146497237-146497736	0.13253399201398	.	.
chr1	146494826	146495325	chr1	146497757	146498256	Brinp3|chr1:146497757-146498256	0.162717481513182	.	.
chr1	146494826	146495325	chr1	146497757	146498256	Gm29514|chr1:146497757-146498256	0.162717481513182	.	.
chr1	146494826	146495325	chr1	146498409	146498908	Brinp3|chr1:146498409-146498908	0.136401332282888	.	.
chr1	146494826	146495325	chr1	146498409	146498908	Gm29514|chr1:146498409-146498908	0.136401332282888	.	.
chr1	146494826	146495325	chr1	146552925	146553424	Brinp3|chr1:146552925-146553424	0.15198657204546	.	.
chr1	146494826	146495325	chr1	146552925	146553424	Gm29514|chr1:146552925-146553424	0.15198657204546	.	.
chr1	146495368	146495867	chr1	146167299	146167798	Brinp3|chr1:146167299-146167798	0.186094534356106	.	.
chr1	146495368	146495867	chr1	146167299	146167798	Gm29514|chr1:146167299-146167798	0.186094534356106	.	.
chr1	146495368	146495867	chr1	146231705	146232204	Brinp3|chr1:146231705-146232204	0.0977738558408562	.	.
chr1	146495368	146495867	chr1	146231705	146232204	Gm29514|chr1:146231705-146232204	0.0977738558408562	.	.
chr1	146495368	146495867	chr1	146232234	146232733	Brinp3|chr1:146232234-146232733	0.180759043667562	.	.
chr1	146495368	146495867	chr1	146232234	146232733	Gm29514|chr1:146232234-146232733	0.180759043667562	.	.
chr1	146495368	146495867	chr1	146271757	146272256	Brinp3|chr1:146271757-146272256	0.16844397649483	.	.
chr1	146495368	146495867	chr1	146271757	146272256	Gm29514|chr1:146271757-146272256	0.16844397649483	.	.
chr1	146495368	146495867	chr1	146298964	146299463	Brinp3|chr1:146298964-146299463	0.158762946164472	.	.
chr1	146495368	146495867	chr1	146298964	146299463	Gm29514|chr1:146298964-146299463	0.158762946164472	.	.
chr1	146495368	146495867	chr1	146312481	146312980	Brinp3|chr1:146312481-146312980	0.181397909299917	.	.
chr1	146495368	146495867	chr1	146312481	146312980	Gm29514|chr1:146312481-146312980	0.181397909299917	.	.
chr1	146495368	146495867	chr1	146312999	146313498	Brinp3|chr1:146312999-146313498	0.102172677281786	.	.
chr1	146495368	146495867	chr1	146312999	146313498	Gm29514|chr1:146312999-146313498	0.102172677281786	.	.
chr1	146495368	146495867	chr1	146497237	146497736	Brinp3|chr1:146497237-146497736	0.343529817826752	.	.
chr1	146495368	146495867	chr1	146497237	146497736	Gm29514|chr1:146497237-146497736	0.343529817826752	.	.
chr1	146495368	146495867	chr1	146497757	146498256	Brinp3|chr1:146497757-146498256	0.255690145215996	.	.
chr1	146495368	146495867	chr1	146497757	146498256	Gm29514|chr1:146497757-146498256	0.255690145215996	.	.
chr1	146495368	146495867	chr1	146498409	146498908	Brinp3|chr1:146498409-146498908	0.162506171824168	.	.
chr1	146495368	146495867	chr1	146498409	146498908	Gm29514|chr1:146498409-146498908	0.162506171824168	.	.
chr1	146495368	146495867	chr1	146515325	146515824	Brinp3|chr1:146515325-146515824	0.203581278332479	.	.
chr1	146495368	146495867	chr1	146515325	146515824	Gm29514|chr1:146515325-146515824	0.203581278332479	.	.
chr1	146495368	146495867	chr1	146585131	146585630	Brinp3|chr1:146585131-146585630	0.131813677923634	.	.
chr1	146495368	146495867	chr1	146585131	146585630	Gm29514|chr1:146585131-146585630	0.131813677923634	.	.
chr1	146495368	146495867	chr1	146740930	146741429	Brinp3|chr1:146740930-146741429	0.130591129490274	.	.
chr1	146495368	146495867	chr1	146740930	146741429	Gm29514|chr1:146740930-146741429	0.130591129490274	.	.
chr1	146806794	146807293	chr1	146546784	146547283	A230059L01Rik|chr1:146546784-146547283	0.334706599846322	.	.
chr1	146806794	146807293	chr1	146700665	146701164	A230059L01Rik|chr1:146700665-146701164	0.183725926462806	.	.
chr1	146806794	146807293	chr1	146709443	146709942	A230059L01Rik|chr1:146709443-146709942	0.18853021612303	.	.
chr1	146806794	146807293	chr1	146731806	146732305	A230059L01Rik|chr1:146731806-146732305	0.14677893216749	.	.
chr1	146806794	146807293	chr1	146779320	146779819	A230059L01Rik|chr1:146779320-146779819	0.0860105062708352	.	.
chr1	146806794	146807293	chr1	146799970	146800469	A230059L01Rik|chr1:146799970-146800469	0.121193610384617	.	.
chr1	146806794	146807293	chr1	146850233	146850732	A230059L01Rik|chr1:146850233-146850732	0.157390251215254	.	.
chr1	146806794	146807293	chr1	146855879	146856378	A230059L01Rik|chr1:146855879-146856378	0.126264888058185	.	.
chr1	146806794	146807293	chr1	146856392	146856891	A230059L01Rik|chr1:146856392-146856891	0.315119110167199	.	.
chr1	146806794	146807293	chr1	146965605	146966104	A230059L01Rik|chr1:146965605-146966104	0.114512827566738	.	.
chr1	146806794	146807293	chr1	146998112	146998611	A230059L01Rik|chr1:146998112-146998611	0.185785139770941	.	.
chr1	146806794	146807293	chr1	146998671	146999170	A230059L01Rik|chr1:146998671-146999170	0.174465970638933	.	.
chr1	146806794	146807293	chr1	147060299	147060798	A230059L01Rik|chr1:147060299-147060798	0.304606582281442	.	.
chr1	146806794	146807293	chr1	147080235	147080734	A230059L01Rik|chr1:147080235-147080734	0.0830716613359546	.	.
chr1	146806794	146807293	chr1	147088217	147088716	A230059L01Rik|chr1:147088217-147088716	0.101890919165936	.	.
chr1	146806794	146807293	chr1	147118839	147119338	A230059L01Rik|chr1:147118839-147119338	0.170556647732493	.	.
chr1	146806794	146807293	chr1	147138111	147138610	A230059L01Rik|chr1:147138111-147138610	0.247304216148831	.	.
chr1	146806794	146807293	chr1	147227707	147228206	A230059L01Rik|chr1:147227707-147228206	0.250276906725038	.	.
chr1	146807304	146807803	chr1	146546784	146547283	A230059L01Rik|chr1:146546784-146547283	0.353065068952839	.	.
chr1	146807304	146807803	chr1	146700665	146701164	A230059L01Rik|chr1:146700665-146701164	0.135528464042976	.	.
chr1	146807304	146807803	chr1	146709443	146709942	A230059L01Rik|chr1:146709443-146709942	0.109989375172989	.	.
chr1	146807304	146807803	chr1	146731806	146732305	A230059L01Rik|chr1:146731806-146732305	0.0951228988465051	.	.
chr1	146807304	146807803	chr1	146731806	146732305	A230059L01Rik|chr1:146731806-146732305	0.0951228988465052	.	.
chr1	146807304	146807803	chr1	146779320	146779819	A230059L01Rik|chr1:146779320-146779819	0.112603204391154	.	.
chr1	146807304	146807803	chr1	146799970	146800469	A230059L01Rik|chr1:146799970-146800469	0.188848354295121	.	.
chr1	146807304	146807803	chr1	146850233	146850732	A230059L01Rik|chr1:146850233-146850732	0.213285221885855	.	.
chr1	146807304	146807803	chr1	146855879	146856378	A230059L01Rik|chr1:146855879-146856378	0.134805841232936	.	.
chr1	146807304	146807803	chr1	146856392	146856891	A230059L01Rik|chr1:146856392-146856891	0.320829674861752	.	.
chr1	146807304	146807803	chr1	146965605	146966104	A230059L01Rik|chr1:146965605-146966104	0.107390835457315	.	.
chr1	146807304	146807803	chr1	146998112	146998611	A230059L01Rik|chr1:146998112-146998611	0.134782315336974	.	.
chr1	146807304	146807803	chr1	146998671	146999170	A230059L01Rik|chr1:146998671-146999170	0.116009717525935	.	.
chr1	146807304	146807803	chr1	147060299	147060798	A230059L01Rik|chr1:147060299-147060798	0.409879064735688	.	.
chr1	146807304	146807803	chr1	147080235	147080734	A230059L01Rik|chr1:147080235-147080734	0.117684207303779	.	.
chr1	146807304	146807803	chr1	147088217	147088716	A230059L01Rik|chr1:147088217-147088716	0.129454978383139	.	.
chr1	146807304	146807803	chr1	147118839	147119338	A230059L01Rik|chr1:147118839-147119338	0.176220472344231	.	.
chr1	146807304	146807803	chr1	147138111	147138610	A230059L01Rik|chr1:147138111-147138610	0.219021586909101	.	.
chr1	146807304	146807803	chr1	147227707	147228206	A230059L01Rik|chr1:147227707-147228206	0.334191324437241	.	.
chr1	150099643	150100142	chr1	150089246	150089745	Ptgs2|chr1:150089246-150089745	0.168675919576491	.	.
chr1	150099643	150100142	chr1	150089246	150089745	Ptgs2os|chr1:150089246-150089745	0.168675919576491	.	.
chr1	150099643	150100142	chr1	150103775	150104274	Ptgs2|chr1:150103775-150104274	0.352395850167257	.	.
chr1	150099643	150100142	chr1	150103775	150104274	Ptgs2os|chr1:150103775-150104274	0.352395850167257	.	.
chr1	150099643	150100142	chr1	150118321	150118820	Ptgs2|chr1:150118321-150118820	0.409151043605536	.	.
chr1	150099643	150100142	chr1	150118321	150118820	Ptgs2os|chr1:150118321-150118820	0.409151043605536	.	.
chr1	150099643	150100142	chr1	150141868	150142367	Ptgs2|chr1:150141868-150142367	0.132701380634602	.	.
chr1	150099643	150100142	chr1	150141868	150142367	Ptgs2os|chr1:150141868-150142367	0.132701380634602	.	.
chr1	150099643	150100142	chr1	150144971	150145470	Ptgs2|chr1:150144971-150145470	0.340919514210927	.	.
chr1	150099643	150100142	chr1	150144971	150145470	Ptgs2os|chr1:150144971-150145470	0.340919514210927	.	.
chr1	150099643	150100142	chr1	150147204	150147703	Ptgs2|chr1:150147204-150147703	0.399799875133284	.	.
chr1	150099643	150100142	chr1	150147204	150147703	Ptgs2os|chr1:150147204-150147703	0.399799875133284	.	.
chr1	150099643	150100142	chr1	150151311	150151810	Ptgs2|chr1:150151311-150151810	0.0923791675972823	.	.
chr1	150099643	150100142	chr1	150151311	150151810	Ptgs2os|chr1:150151311-150151810	0.0923791675972823	.	.
chr1	150099643	150100142	chr1	150197912	150198411	Ptgs2|chr1:150197912-150198411	0.175831400957909	.	.
chr1	150099643	150100142	chr1	150197912	150198411	Ptgs2os|chr1:150197912-150198411	0.175831400957909	.	.
chr1	150099643	150100142	chr1	150251800	150252299	Ptgs2|chr1:150251800-150252299	0.175764344118701	.	.
chr1	150099643	150100142	chr1	150251800	150252299	Ptgs2os|chr1:150251800-150252299	0.175764344118701	.	.
chr1	150099643	150100142	chr1	150266492	150266991	Ptgs2|chr1:150266492-150266991	0.135288281424462	.	.
chr1	150099643	150100142	chr1	150266492	150266991	Ptgs2os|chr1:150266492-150266991	0.135288281424462	.	.
chr1	150099643	150100142	chr1	150384080	150384579	Ptgs2|chr1:150384080-150384579	0.294931041755344	.	.
chr1	150099643	150100142	chr1	150384080	150384579	Ptgs2os|chr1:150384080-150384579	0.294931041755344	.	.
chr1	150099643	150100142	chr1	150472423	150472922	Ptgs2|chr1:150472423-150472922	0.0888242534842273	.	.
chr1	150099643	150100142	chr1	150472423	150472922	Ptgs2os|chr1:150472423-150472922	0.0888242534842273	.	.
chr1	150099643	150100142	chr1	150495524	150496023	Ptgs2|chr1:150495524-150496023	0.114146835631561	.	.
chr1	150099643	150100142	chr1	150495524	150496023	Ptgs2os|chr1:150495524-150496023	0.114146835631561	.	.
chr1	150164860	150165359	chr1	150103775	150104274	Ptgs2os2|chr1:150103775-150104274	0.0844201725626045	.	.
chr1	150164860	150165359	chr1	150118321	150118820	Ptgs2os2|chr1:150118321-150118820	0.0900976527296855	.	.
chr1	150164860	150165359	chr1	150141868	150142367	Ptgs2os2|chr1:150141868-150142367	0.107907935624734	.	.
chr1	150164860	150165359	chr1	150144971	150145470	Ptgs2os2|chr1:150144971-150145470	0.0826897579156924	.	.
chr1	150164860	150165359	chr1	150147204	150147703	Ptgs2os2|chr1:150147204-150147703	0.206155198627426	.	.
chr1	150164860	150165359	chr1	150201976	150202475	Ptgs2os2|chr1:150201976-150202475	0.134911662101759	.	.
chr1	150164860	150165359	chr1	150251800	150252299	Ptgs2os2|chr1:150251800-150252299	0.129456433017523	.	.
chr1	150164860	150165359	chr1	150384080	150384579	Ptgs2os2|chr1:150384080-150384579	0.148851972642584	.	.
chr1	150392883	150393382	chr1	150089246	150089745	Odr4|chr1:150089246-150089745	0.195848881396659	.	.
chr1	150392883	150393382	chr1	150089246	150089745	Tpr|chr1:150089246-150089745	0.195848881396659	.	.
chr1	150392883	150393382	chr1	150118321	150118820	Odr4|chr1:150118321-150118820	0.202237240361587	.	.
chr1	150392883	150393382	chr1	150118321	150118820	Tpr|chr1:150118321-150118820	0.202237240361587	.	.
chr1	150392883	150393382	chr1	150141868	150142367	Odr4|chr1:150141868-150142367	0.295783786205156	.	.
chr1	150392883	150393382	chr1	150141868	150142367	Tpr|chr1:150141868-150142367	0.295783786205156	.	.
chr1	150392883	150393382	chr1	150144971	150145470	Odr4|chr1:150144971-150145470	0.0808608141632417	.	.
chr1	150392883	150393382	chr1	150144971	150145470	Tpr|chr1:150144971-150145470	0.0808608141632417	.	.
chr1	150392883	150393382	chr1	150147204	150147703	Odr4|chr1:150147204-150147703	0.405060738377168	.	.
chr1	150392883	150393382	chr1	150147204	150147703	Tpr|chr1:150147204-150147703	0.405060738377168	.	.
chr1	150392883	150393382	chr1	150384080	150384579	Odr4|chr1:150384080-150384579	0.326707520761271	.	.
chr1	150392883	150393382	chr1	150384080	150384579	Tpr|chr1:150384080-150384579	0.326707520761271	.	.
chr1	150392883	150393382	chr1	150540218	150540717	Odr4|chr1:150540218-150540717	0.135334336143913	.	.
chr1	150392883	150393382	chr1	150540218	150540717	Tpr|chr1:150540218-150540717	0.135334336143913	.	.
chr1	150393401	150393900	chr1	150089246	150089745	Odr4|chr1:150089246-150089745	0.154653101975514	.	.
chr1	150393401	150393900	chr1	150089246	150089745	Tpr|chr1:150089246-150089745	0.154653101975514	.	.
chr1	150393401	150393900	chr1	150118321	150118820	Odr4|chr1:150118321-150118820	0.137273461428301	.	.
chr1	150393401	150393900	chr1	150118321	150118820	Tpr|chr1:150118321-150118820	0.137273461428301	.	.
chr1	150393401	150393900	chr1	150141868	150142367	Odr4|chr1:150141868-150142367	0.222468420877247	.	.
chr1	150393401	150393900	chr1	150141868	150142367	Tpr|chr1:150141868-150142367	0.222468420877247	.	.
chr1	150393401	150393900	chr1	150144971	150145470	Odr4|chr1:150144971-150145470	0.100299636837652	.	.
chr1	150393401	150393900	chr1	150144971	150145470	Tpr|chr1:150144971-150145470	0.100299636837652	.	.
chr1	150393401	150393900	chr1	150147204	150147703	Odr4|chr1:150147204-150147703	0.19244966875114	.	.
chr1	150393401	150393900	chr1	150147204	150147703	Tpr|chr1:150147204-150147703	0.19244966875114	.	.
chr1	150393401	150393900	chr1	150384080	150384579	Odr4|chr1:150384080-150384579	0.163841898441379	.	.
chr1	150393401	150393900	chr1	150384080	150384579	Tpr|chr1:150384080-150384579	0.163841898441379	.	.
chr1	155812620	155813119	chr1	156024715	156025214	Qsox1|chr1:156024715-156025214	0.142575251412489	.	.
chr1	155812620	155813119	chr1	156040577	156041076	Qsox1|chr1:156040577-156041076	0.128260286787195	.	.
chr1	155812620	155813119	chr1	156186616	156187115	Qsox1|chr1:156186616-156187115	0.0942720439233963	.	.
chr1	155973115	155973614	chr1	156024715	156025214	Cep350|chr1:156024715-156025214	0.285690847273793	.	.
chr1	155973115	155973614	chr1	156040577	156041076	Cep350|chr1:156040577-156041076	0.309128050530604	.	.
chr1	155973115	155973614	chr1	156186616	156187115	Cep350|chr1:156186616-156187115	0.0881625973411517	.	.
chr1	155973668	155974167	chr1	156040577	156041076	Cep350|chr1:156040577-156041076	0.176776954268649	.	.
chr1	156035344	156035843	chr1	155784767	155785266	Tor1aip1|chr1:155784767-155785266	0.325481036493009	.	.
chr1	156035344	156035843	chr1	155784767	155785266	Tor1aip2|chr1:155784767-155785266	0.325481036493009	.	.
chr1	156035344	156035843	chr1	156024715	156025214	Tor1aip1|chr1:156024715-156025214	0.096574812286074	.	.
chr1	156035344	156035843	chr1	156024715	156025214	Tor1aip2|chr1:156024715-156025214	0.096574812286074	.	.
chr1	156035344	156035843	chr1	156040577	156041076	Tor1aip1|chr1:156040577-156041076	0.11090147139915	.	.
chr1	156035344	156035843	chr1	156040577	156041076	Tor1aip2|chr1:156040577-156041076	0.11090147139915	.	.
chr1	156035878	156036377	chr1	156024715	156025214	Tor1aip1|chr1:156024715-156025214	0.232242488120844	.	.
chr1	156035878	156036377	chr1	156024715	156025214	Tor1aip2|chr1:156024715-156025214	0.232242488120844	.	.
chr1	156035878	156036377	chr1	156040577	156041076	Tor1aip1|chr1:156040577-156041076	0.285367560830713	.	.
chr1	156035878	156036377	chr1	156040577	156041076	Tor1aip2|chr1:156040577-156041076	0.285367560830713	.	.
chr1	156036379	156036878	chr1	156024715	156025214	Tor1aip1|chr1:156024715-156025214	0.163192639295113	.	.
chr1	156036379	156036878	chr1	156043002	156043501	Tor1aip1|chr1:156043002-156043501	0.14885740936281	.	.
chr1	156036379	156036878	chr1	156070041	156070540	Tor1aip1|chr1:156070041-156070540	0.0995684050035867	.	.
chr1	156036379	156036878	chr1	156179815	156180314	Tor1aip1|chr1:156179815-156180314	0.0933922391085118	.	.
chr1	156036379	156036878	chr1	156197615	156198114	Tor1aip1|chr1:156197615-156198114	0.145030826629333	.	.
chr1	156036379	156036878	chr1	156454287	156454786	Tor1aip1|chr1:156454287-156454786	0.20788881492834	.	.
chr1	156302600	156303099	chr1	156064049	156064548	4930518J20Rik|chr1:156064049-156064548	0.095447139559505	.	.
[truncated: 58,483 more rows]
