# Supplementary material for: Single-cell analysis of chromatin accessibility in the adult mouse brain
Source: Nature. 2023 Dec 13;624(7991):378–89. doi: 10.1038/s41586-023-06824-9 (PMC10719105; doi:10.1038/s41586-023-06824-9)
Supplement: Supplementary file 3 — Supplementary Tables 1–25 and their legends. [file 41586_2023_6824_MOESM3_ESM.zip › 2023-03-05453B-s3/SI Tables/SI Table 13 Summary of all the gene-cCRE correlations/sa2subclass.L6_CT_CTX_Glut.pdc.bedpe]

chr1	3466260	3466759	chr1	3044179	3044678	Gm1992|chr1:3044179-3044678	0.0617175630781026	.	.
chr1	3466260	3466759	chr1	3119489	3119988	Gm1992|chr1:3119489-3119988	0.0862788734182486	.	.
chr1	3466260	3466759	chr1	3181046	3181545	Gm1992|chr1:3181046-3181545	0.113207689642261	.	.
chr1	3466260	3466759	chr1	3210798	3211297	Gm1992|chr1:3210798-3211297	0.0687846110921723	.	.
chr1	3466260	3466759	chr1	3217099	3217598	Gm1992|chr1:3217099-3217598	0.0985739841317924	.	.
chr1	3466260	3466759	chr1	3292503	3293002	Gm1992|chr1:3292503-3293002	0.216062300634395	.	.
chr1	3466260	3466759	chr1	3309981	3310480	Gm1992|chr1:3309981-3310480	0.0829224821070938	.	.
chr1	3466260	3466759	chr1	3322460	3322959	Gm1992|chr1:3322460-3322959	0.0946727248884313	.	.
chr1	3466260	3466759	chr1	3330324	3330823	Gm1992|chr1:3330324-3330823	0.0914455849893368	.	.
chr1	3466260	3466759	chr1	3361998	3362497	Gm1992|chr1:3361998-3362497	0.0937563218376588	.	.
chr1	3466260	3466759	chr1	3371465	3371964	Gm1992|chr1:3371465-3371964	0.0594067322715065	.	.
chr1	3466260	3466759	chr1	3392022	3392521	Gm1992|chr1:3392022-3392521	0.107802498563005	.	.
chr1	3466260	3466759	chr1	3398427	3398926	Gm1992|chr1:3398427-3398926	0.119310127990305	.	.
chr1	3466260	3466759	chr1	3398961	3399460	Gm1992|chr1:3398961-3399460	0.119473565858395	.	.
chr1	3466260	3466759	chr1	3441447	3441946	Gm1992|chr1:3441447-3441946	0.0614139629491621	.	.
chr1	3466260	3466759	chr1	3494120	3494619	Gm1992|chr1:3494120-3494619	0.0667457972687882	.	.
chr1	3659247	3659746	chr1	3611161	3611660	Gm19938|chr1:3611161-3611660	0.0588509454998672	.	.
chr1	3659247	3659746	chr1	3651325	3651824	Gm19938|chr1:3651325-3651824	0.102944025174154	.	.
chr1	3659247	3659746	chr1	3797196	3797695	Gm19938|chr1:3797196-3797695	0.171722133791892	.	.
chr1	3659247	3659746	chr1	3919249	3919748	Gm19938|chr1:3919249-3919748	0.20345309498315	.	.
chr1	3659247	3659746	chr1	3990324	3990823	Gm19938|chr1:3990324-3990823	0.0624269117385944	.	.
chr1	3670775	3671274	chr1	3580178	3580677	Xkr4|chr1:3580178-3580677	0.0585339973609157	.	.
chr1	3670775	3671274	chr1	3609961	3610460	Xkr4|chr1:3609961-3610460	0.0631408920027772	.	.
chr1	3670775	3671274	chr1	3903336	3903835	Xkr4|chr1:3903336-3903835	0.133941128839914	.	.
chr1	3671529	3672028	chr1	3511124	3511623	Xkr4|chr1:3511124-3511623	0.121883301757505	.	.
chr1	3671529	3672028	chr1	3609961	3610460	Xkr4|chr1:3609961-3610460	0.0593863309444067	.	.
chr1	3671529	3672028	chr1	3611161	3611660	Xkr4|chr1:3611161-3611660	0.111166793276647	.	.
chr1	3671529	3672028	chr1	3797196	3797695	Xkr4|chr1:3797196-3797695	0.114425671688498	.	.
chr1	3671529	3672028	chr1	3990324	3990823	Xkr4|chr1:3990324-3990823	0.104063407693857	.	.
chr1	3672048	3672547	chr1	3532883	3533382	Xkr4|chr1:3532883-3533382	0.0850240076025259	.	.
chr1	3672048	3672547	chr1	3651325	3651824	Xkr4|chr1:3651325-3651824	0.170877728385813	.	.
chr1	3672048	3672547	chr1	3662628	3663127	Xkr4|chr1:3662628-3663127	0.0697442871207156	.	.
chr1	3672048	3672547	chr1	3797196	3797695	Xkr4|chr1:3797196-3797695	0.133049039060805	.	.
chr1	3672048	3672547	chr1	3919249	3919748	Xkr4|chr1:3919249-3919748	0.0893054596872251	.	.
chr1	3672048	3672547	chr1	3990324	3990823	Xkr4|chr1:3990324-3990823	0.0681486260276652	.	.
chr1	4785497	4785996	chr1	4751842	4752341	Mrpl15|chr1:4751842-4752341	0.144042534939123	.	.
chr1	4785497	4785996	chr1	4839207	4839706	Mrpl15|chr1:4839207-4839706	0.107636303017811	.	.
chr1	4785497	4785996	chr1	4873266	4873765	Mrpl15|chr1:4873266-4873765	0.109573001140432	.	.
chr1	4785497	4785996	chr1	4926263	4926762	Mrpl15|chr1:4926263-4926762	0.270610742732264	.	.
chr1	4785497	4785996	chr1	4992342	4992841	Mrpl15|chr1:4992342-4992841	0.0873981041206396	.	.
chr1	4785497	4785996	chr1	5082818	5083317	Mrpl15|chr1:5082818-5083317	0.0614512423799806	.	.
chr1	4785497	4785996	chr1	5090147	5090646	Mrpl15|chr1:5090147-5090646	0.106593854970806	.	.
chr1	4785497	4785996	chr1	5110350	5110849	Mrpl15|chr1:5110350-5110849	0.0633292110799489	.	.
chr1	4785497	4785996	chr1	5127403	5127902	Mrpl15|chr1:5127403-5127902	0.0743169697714755	.	.
chr1	4785497	4785996	chr1	5160029	5160528	Mrpl15|chr1:5160029-5160528	0.0847610872232706	.	.
chr1	4807592	4808091	chr1	4571692	4572191	Lypla1|chr1:4571692-4572191	0.104219171960564	.	.
chr1	4807592	4808091	chr1	4703306	4703805	Lypla1|chr1:4703306-4703805	0.101319704378762	.	.
chr1	4807592	4808091	chr1	5017828	5018327	Lypla1|chr1:5017828-5018327	0.0613068842807659	.	.
chr1	4807592	4808091	chr1	5082818	5083317	Lypla1|chr1:5082818-5083317	0.117456446978886	.	.
chr1	4857480	4857979	chr1	4571692	4572191	Tcea1|chr1:4571692-4572191	0.114622575489759	.	.
chr1	4857480	4857979	chr1	4751842	4752341	Tcea1|chr1:4751842-4752341	0.17115329058077	.	.
chr1	4857480	4857979	chr1	4766696	4767195	Tcea1|chr1:4766696-4767195	0.125110238575606	.	.
chr1	4857480	4857979	chr1	5017828	5018327	Tcea1|chr1:5017828-5018327	0.0846674795697144	.	.
chr1	4857480	4857979	chr1	5019201	5019700	Tcea1|chr1:5019201-5019700	0.0877635443925182	.	.
chr1	4857480	4857979	chr1	5020416	5020915	Tcea1|chr1:5020416-5020915	0.179306071979796	.	.
chr1	4857480	4857979	chr1	5022621	5023120	Tcea1|chr1:5022621-5023120	0.0715747397387831	.	.
chr1	4857480	4857979	chr1	5031516	5032015	Tcea1|chr1:5031516-5032015	0.0638683969097787	.	.
chr1	4857480	4857979	chr1	5045709	5046208	Tcea1|chr1:5045709-5046208	0.129116094723907	.	.
chr1	4857480	4857979	chr1	5046485	5046984	Tcea1|chr1:5046485-5046984	0.126421953438436	.	.
chr1	4857480	4857979	chr1	5064967	5065466	Tcea1|chr1:5064967-5065466	0.118933423029576	.	.
chr1	4857480	4857979	chr1	5082818	5083317	Tcea1|chr1:5082818-5083317	0.120681922920136	.	.
chr1	4857480	4857979	chr1	5110350	5110849	Tcea1|chr1:5110350-5110849	0.0586730812736055	.	.
chr1	4857480	4857979	chr1	5170387	5170886	Tcea1|chr1:5170387-5170886	0.121489399846009	.	.
chr1	4857480	4857979	chr1	5177158	5177657	Tcea1|chr1:5177158-5177657	0.142168215648716	.	.
chr1	4857480	4857979	chr1	5243173	5243672	Tcea1|chr1:5243173-5243672	0.0749966636058087	.	.
chr1	4858123	4858622	chr1	4571692	4572191	Tcea1|chr1:4571692-4572191	0.0567948290356367	.	.
chr1	4858123	4858622	chr1	4751842	4752341	Tcea1|chr1:4751842-4752341	0.0596555830361372	.	.
chr1	4858123	4858622	chr1	4839207	4839706	Tcea1|chr1:4839207-4839706	0.104066016380104	.	.
chr1	4858123	4858622	chr1	4926263	4926762	Tcea1|chr1:4926263-4926762	0.0833591542071936	.	.
chr1	4858123	4858622	chr1	4934807	4935306	Tcea1|chr1:4934807-4935306	0.0648598360756425	.	.
chr1	4858123	4858622	chr1	5082818	5083317	Tcea1|chr1:5082818-5083317	0.0994944073877988	.	.
chr1	4858123	4858622	chr1	5103120	5103619	Tcea1|chr1:5103120-5103619	0.102031583534536	.	.
chr1	4858123	4858622	chr1	5130314	5130813	Tcea1|chr1:5130314-5130813	0.080710068281389	.	.
chr1	4858123	4858622	chr1	5160029	5160528	Tcea1|chr1:5160029-5160528	0.0782662598101409	.	.
chr1	4971076	4971575	chr1	4992342	4992841	Gm16041|chr1:4992342-4992841	0.0669588387883786	.	.
chr1	4971076	4971575	chr1	5103120	5103619	Gm16041|chr1:5103120-5103619	0.0643126781654417	.	.
chr1	4971076	4971575	chr1	5127403	5127902	Gm16041|chr1:5127403-5127902	0.142598216742035	.	.
chr1	4971076	4971575	chr1	5133964	5134463	Gm16041|chr1:5133964-5134463	0.0928008890428499	.	.
chr1	5070122	5070621	chr1	4907969	4908468	Atp6v1h|chr1:4907969-4908468	0.0880580020387947	.	.
chr1	5070122	5070621	chr1	4907969	4908468	Rgs20|chr1:4907969-4908468	0.0880580020387947	.	.
chr1	5070122	5070621	chr1	4922961	4923460	Atp6v1h|chr1:4922961-4923460	0.284441772573596	.	.
chr1	5070122	5070621	chr1	4922961	4923460	Rgs20|chr1:4922961-4923460	0.284441772573596	.	.
chr1	5070122	5070621	chr1	4926263	4926762	Atp6v1h|chr1:4926263-4926762	0.0666698987157864	.	.
chr1	5070122	5070621	chr1	4926263	4926762	Rgs20|chr1:4926263-4926762	0.0666698987157864	.	.
chr1	5070122	5070621	chr1	5045709	5046208	Atp6v1h|chr1:5045709-5046208	0.0989782110552211	.	.
chr1	5070122	5070621	chr1	5045709	5046208	Atp6v1h|chr1:5045709-5046208	0.0989782110552212	.	.
chr1	5070122	5070621	chr1	5045709	5046208	Rgs20|chr1:5045709-5046208	0.0989782110552211	.	.
chr1	5070122	5070621	chr1	5045709	5046208	Rgs20|chr1:5045709-5046208	0.0989782110552212	.	.
chr1	5070122	5070621	chr1	5064967	5065466	Atp6v1h|chr1:5064967-5065466	0.0635398018229629	.	.
chr1	5070122	5070621	chr1	5064967	5065466	Rgs20|chr1:5064967-5065466	0.0635398018229629	.	.
chr1	5070122	5070621	chr1	5082818	5083317	Atp6v1h|chr1:5082818-5083317	0.105073859174674	.	.
chr1	5070122	5070621	chr1	5082818	5083317	Rgs20|chr1:5082818-5083317	0.105073859174674	.	.
chr1	5070122	5070621	chr1	5110350	5110849	Atp6v1h|chr1:5110350-5110849	0.100611404855722	.	.
chr1	5070122	5070621	chr1	5110350	5110849	Rgs20|chr1:5110350-5110849	0.100611404855722	.	.
chr1	5070122	5070621	chr1	5127403	5127902	Atp6v1h|chr1:5127403-5127902	0.0853157320110974	.	.
chr1	5070122	5070621	chr1	5127403	5127902	Rgs20|chr1:5127403-5127902	0.0853157320110974	.	.
chr1	5070122	5070621	chr1	5133964	5134463	Atp6v1h|chr1:5133964-5134463	0.0787202282150986	.	.
chr1	5070122	5070621	chr1	5133964	5134463	Rgs20|chr1:5133964-5134463	0.0787202282150986	.	.
chr1	5070122	5070621	chr1	5147997	5148496	Atp6v1h|chr1:5147997-5148496	0.0648958805669991	.	.
chr1	5070122	5070621	chr1	5147997	5148496	Rgs20|chr1:5147997-5148496	0.0648958805669991	.	.
chr1	5070122	5070621	chr1	5160029	5160528	Atp6v1h|chr1:5160029-5160528	0.101895752277399	.	.
chr1	5070122	5070621	chr1	5160029	5160528	Rgs20|chr1:5160029-5160528	0.101895752277399	.	.
chr1	5070122	5070621	chr1	5177158	5177657	Atp6v1h|chr1:5177158-5177657	0.08712877745659	.	.
chr1	5070122	5070621	chr1	5177158	5177657	Rgs20|chr1:5177158-5177657	0.08712877745659	.	.
chr1	5070122	5070621	chr1	5183460	5183959	Atp6v1h|chr1:5183460-5183959	0.0844305292724286	.	.
chr1	5070122	5070621	chr1	5183460	5183959	Rgs20|chr1:5183460-5183959	0.0844305292724286	.	.
chr1	5070122	5070621	chr1	5243173	5243672	Atp6v1h|chr1:5243173-5243672	0.0683568684862215	.	.
chr1	5070122	5070621	chr1	5243173	5243672	Rgs20|chr1:5243173-5243672	0.0683568684862215	.	.
chr1	5070122	5070621	chr1	5249272	5249771	Atp6v1h|chr1:5249272-5249771	0.215179514648603	.	.
chr1	5070122	5070621	chr1	5249272	5249771	Rgs20|chr1:5249272-5249771	0.215179514648603	.	.
chr1	5070122	5070621	chr1	5315438	5315937	Atp6v1h|chr1:5315438-5315937	0.102250306030378	.	.
chr1	5070122	5070621	chr1	5315438	5315937	Rgs20|chr1:5315438-5315937	0.102250306030378	.	.
chr1	5070122	5070621	chr1	5316209	5316708	Atp6v1h|chr1:5316209-5316708	0.0948820943524078	.	.
chr1	5070122	5070621	chr1	5316209	5316708	Rgs20|chr1:5316209-5316708	0.0948820943524078	.	.
chr1	5070122	5070621	chr1	5334248	5334747	Atp6v1h|chr1:5334248-5334747	0.0811860726085805	.	.
chr1	5070122	5070621	chr1	5334248	5334747	Rgs20|chr1:5334248-5334747	0.0811860726085805	.	.
chr1	5070122	5070621	chr1	5382329	5382828	Atp6v1h|chr1:5382329-5382828	0.167986834553024	.	.
chr1	5070122	5070621	chr1	5382329	5382828	Rgs20|chr1:5382329-5382828	0.167986834553024	.	.
chr1	5070122	5070621	chr1	5416824	5417323	Atp6v1h|chr1:5416824-5417323	0.130100414226903	.	.
chr1	5070122	5070621	chr1	5416824	5417323	Rgs20|chr1:5416824-5417323	0.130100414226903	.	.
chr1	5588179	5588678	chr1	5382329	5382828	Oprk1|chr1:5382329-5382828	0.0937510515770734	.	.
chr1	5588820	5589319	chr1	5382329	5382828	Oprk1|chr1:5382329-5382828	0.16661834076954	.	.
chr1	5588820	5589319	chr1	5642189	5642688	Oprk1|chr1:5642189-5642688	0.0971720124159581	.	.
chr1	5588820	5589319	chr1	5642189	5642688	Oprk1|chr1:5642189-5642688	0.0971720124159582	.	.
chr1	5917179	5917678	chr1	5915307	5915806	Npbwr1|chr1:5915307-5915806	0.0750407821547565	.	.
chr1	5917179	5917678	chr1	6178736	6179235	Npbwr1|chr1:6178736-6179235	0.0914221792589517	.	.
chr1	6214386	6214885	chr1	6408270	6408769	4732440D04Rik|chr1:6408270-6408769	0.0843551286046216	.	.
chr1	6214386	6214885	chr1	6483957	6484456	4732440D04Rik|chr1:6483957-6484456	0.0731754006571266	.	.
chr1	6214899	6215398	chr1	6094097	6094596	4732440D04Rik|chr1:6094097-6094596	0.100477329785024	.	.
chr1	6214899	6215398	chr1	6152392	6152891	4732440D04Rik|chr1:6152392-6152891	0.0625731998982973	.	.
chr1	6359916	6360415	chr1	6094097	6094596	Alkal1|chr1:6094097-6094596	0.0847937632521513	.	.
chr1	6359916	6360415	chr1	6283119	6283618	Alkal1|chr1:6283119-6283618	0.182176183356675	.	.
chr1	6359916	6360415	chr1	6287307	6287806	Alkal1|chr1:6287307-6287806	0.0695698011704509	.	.
chr1	6359916	6360415	chr1	6287967	6288466	Alkal1|chr1:6287967-6288466	0.147848164074043	.	.
chr1	6359916	6360415	chr1	6306576	6307075	Alkal1|chr1:6306576-6307075	0.107123584263271	.	.
chr1	6359916	6360415	chr1	6320510	6321009	Alkal1|chr1:6320510-6321009	0.253197473821165	.	.
chr1	6359916	6360415	chr1	6330464	6330963	Alkal1|chr1:6330464-6330963	0.180259829683916	.	.
chr1	6359916	6360415	chr1	6357693	6358192	Alkal1|chr1:6357693-6358192	0.505236922181437	.	.
chr1	6359916	6360415	chr1	6361850	6362349	Alkal1|chr1:6361850-6362349	0.312965325054563	.	.
chr1	6359916	6360415	chr1	6382628	6383127	Alkal1|chr1:6382628-6383127	0.121704713067467	.	.
chr1	6359916	6360415	chr1	6441268	6441767	Alkal1|chr1:6441268-6441767	0.0611911322254372	.	.
chr1	6359916	6360415	chr1	6547115	6547614	Alkal1|chr1:6547115-6547614	0.0939857203974609	.	.
chr1	6359916	6360415	chr1	6717575	6718074	Alkal1|chr1:6717575-6718074	0.191097816101818	.	.
chr1	7088594	7089093	chr1	6928800	6929299	Pcmtd1|chr1:6928800-6929299	0.159723882458543	.	.
chr1	7088594	7089093	chr1	7105020	7105519	Pcmtd1|chr1:7105020-7105519	0.192387433799068	.	.
chr1	7088594	7089093	chr1	7137931	7138430	Pcmtd1|chr1:7137931-7138430	0.100729552238522	.	.
chr1	7088594	7089093	chr1	7138562	7139061	Pcmtd1|chr1:7138562-7139061	0.0867395199958055	.	.
chr1	7088594	7089093	chr1	7139109	7139608	Pcmtd1|chr1:7139109-7139608	0.12557936279202	.	.
chr1	7088594	7089093	chr1	7206575	7207074	Pcmtd1|chr1:7206575-7207074	0.0776517041488365	.	.
chr1	7088594	7089093	chr1	7218866	7219365	Pcmtd1|chr1:7218866-7219365	0.10722533167519	.	.
chr1	7088594	7089093	chr1	7250113	7250612	Pcmtd1|chr1:7250113-7250612	0.0901292035619147	.	.
chr1	7397174	7397673	chr1	7040480	7040979	Gm26901|chr1:7040480-7040979	0.129880963532949	.	.
chr1	7397174	7397673	chr1	7105020	7105519	Gm26901|chr1:7105020-7105519	0.0907093834466166	.	.
chr1	7397174	7397673	chr1	7137931	7138430	Gm26901|chr1:7137931-7138430	0.0916960551541749	.	.
chr1	7397174	7397673	chr1	7206575	7207074	Gm26901|chr1:7206575-7207074	0.0918929122700363	.	.
chr1	7397174	7397673	chr1	7731309	7731808	Gm26901|chr1:7731309-7731808	0.129140986141212	.	.
chr1	7397837	7398336	chr1	7105020	7105519	Gm26901|chr1:7105020-7105519	0.162476371650964	.	.
chr1	7397837	7398336	chr1	7137931	7138430	Gm26901|chr1:7137931-7138430	0.0678352304955701	.	.
chr1	7397837	7398336	chr1	7138562	7139061	Gm26901|chr1:7138562-7139061	0.283644076639126	.	.
chr1	7397837	7398336	chr1	7168199	7168698	Gm26901|chr1:7168199-7168698	0.0831997102089304	.	.
chr1	7397837	7398336	chr1	7218866	7219365	Gm26901|chr1:7218866-7219365	0.0907542717918864	.	.
chr1	7397837	7398336	chr1	7543474	7543973	Gm26901|chr1:7543474-7543973	0.0746335222153548	.	.
chr1	7398342	7398841	chr1	7138562	7139061	Gm26901|chr1:7138562-7139061	0.121381002254217	.	.
chr1	7398342	7398841	chr1	7218866	7219365	Gm26901|chr1:7218866-7219365	0.0995447702514194	.	.
chr1	7398342	7398841	chr1	7535148	7535647	Gm26901|chr1:7535148-7535647	0.0570065722834195	.	.
chr1	9298975	9299474	chr1	9032661	9033160	Sntg1|chr1:9032661-9033160	0.0887355885520551	.	.
chr1	9298975	9299474	chr1	9172288	9172787	Sntg1|chr1:9172288-9172787	0.0964028697315738	.	.
chr1	9298975	9299474	chr1	9289706	9290205	Sntg1|chr1:9289706-9290205	0.0903624118415833	.	.
chr1	9298975	9299474	chr1	9298270	9298769	Sntg1|chr1:9298270-9298769	0.0724633807585437	.	.
chr1	9298975	9299474	chr1	9615198	9615697	Sntg1|chr1:9615198-9615697	0.110155434884352	.	.
chr1	9298975	9299474	chr1	9616118	9616617	Sntg1|chr1:9616118-9616617	0.0736681279589354	.	.
chr1	9298975	9299474	chr1	9619425	9619924	Sntg1|chr1:9619425-9619924	0.0684592121066654	.	.
chr1	9298975	9299474	chr1	9627223	9627722	Sntg1|chr1:9627223-9627722	0.127730520358279	.	.
chr1	9298975	9299474	chr1	9641995	9642494	Sntg1|chr1:9641995-9642494	0.0900242926887128	.	.
chr1	9299496	9299995	chr1	9024233	9024732	Sntg1|chr1:9024233-9024732	0.137305971383338	.	.
chr1	9299496	9299995	chr1	9032661	9033160	Sntg1|chr1:9032661-9033160	0.11641650814997	.	.
chr1	9299496	9299995	chr1	9033288	9033787	Sntg1|chr1:9033288-9033787	0.0912181008952377	.	.
chr1	9299496	9299995	chr1	9172288	9172787	Sntg1|chr1:9172288-9172787	0.0659335984190995	.	.
chr1	9299496	9299995	chr1	9207173	9207672	Sntg1|chr1:9207173-9207672	0.185319045326889	.	.
chr1	9299496	9299995	chr1	9298270	9298769	Sntg1|chr1:9298270-9298769	0.139147220361187	.	.
chr1	9299496	9299995	chr1	9616118	9616617	Sntg1|chr1:9616118-9616617	0.0593776834009975	.	.
chr1	9299496	9299995	chr1	9622471	9622970	Sntg1|chr1:9622471-9622970	0.0908026473424627	.	.
chr1	9299496	9299995	chr1	9627223	9627722	Sntg1|chr1:9627223-9627722	0.0874371020369036	.	.
chr1	9299496	9299995	chr1	9641995	9642494	Sntg1|chr1:9641995-9642494	0.0701521059373826	.	.
chr1	9545042	9545541	chr1	9609186	9609685	Rrs1|chr1:9609186-9609685	0.0872265547921159	.	.
chr1	9545042	9545541	chr1	9616118	9616617	Rrs1|chr1:9616118-9616617	0.172317480506858	.	.
chr1	9545042	9545541	chr1	9618891	9619390	Rrs1|chr1:9618891-9619390	0.0981885135290518	.	.
chr1	9545042	9545541	chr1	9622471	9622970	Rrs1|chr1:9622471-9622970	0.23131377242961	.	.
chr1	9545042	9545541	chr1	9645005	9645504	Rrs1|chr1:9645005-9645504	0.0947182770485107	.	.
chr1	9545042	9545541	chr1	9645672	9646171	Rrs1|chr1:9645672-9646171	0.130337938067696	.	.
chr1	9545042	9545541	chr1	9661097	9661596	Rrs1|chr1:9661097-9661596	0.11512333410191	.	.
chr1	9600949	9601448	chr1	9569900	9570399	Vxn|chr1:9569900-9570399	0.20901486975247	.	.
chr1	9600949	9601448	chr1	9570415	9570914	Vxn|chr1:9570415-9570914	0.0706358539368061	.	.
chr1	9600949	9601448	chr1	9591855	9592354	Vxn|chr1:9591855-9592354	0.138715020570188	.	.
chr1	9600949	9601448	chr1	9622471	9622970	Vxn|chr1:9622471-9622970	0.0815029049468131	.	.
chr1	9600949	9601448	chr1	9627223	9627722	Vxn|chr1:9627223-9627722	0.0781174722570353	.	.
chr1	9600949	9601448	chr1	9645005	9645504	Vxn|chr1:9645005-9645504	0.186548765425557	.	.
chr1	9600949	9601448	chr1	9645672	9646171	Vxn|chr1:9645672-9646171	0.290823230020957	.	.
chr1	9600949	9601448	chr1	9661097	9661596	Vxn|chr1:9661097-9661596	0.0865589160171028	.	.
chr1	9601474	9601973	chr1	9591855	9592354	Vxn|chr1:9591855-9592354	0.156834145856961	.	.
chr1	9601474	9601973	chr1	9609186	9609685	Vxn|chr1:9609186-9609685	0.0656834890274001	.	.
chr1	9601474	9601973	chr1	9627223	9627722	Vxn|chr1:9627223-9627722	0.0760213027241678	.	.
chr1	9601474	9601973	chr1	9645005	9645504	Vxn|chr1:9645005-9645504	0.154982833951047	.	.
chr1	9601474	9601973	chr1	9645672	9646171	Vxn|chr1:9645672-9646171	0.193435366820298	.	.
chr1	9630048	9630547	chr1	9289706	9290205	2610203C22Rik|chr1:9289706-9290205	0.061608337972007	.	.
chr1	9630048	9630547	chr1	9458486	9458985	2610203C22Rik|chr1:9458486-9458985	0.0717576097847373	.	.
chr1	9630048	9630547	chr1	9578314	9578813	2610203C22Rik|chr1:9578314-9578813	0.0870051556151302	.	.
chr1	9630048	9630547	chr1	9627223	9627722	2610203C22Rik|chr1:9627223-9627722	0.0844953868698935	.	.
chr1	9630048	9630547	chr1	9641995	9642494	2610203C22Rik|chr1:9641995-9642494	0.0976720415790438	.	.
chr1	9700259	9700758	chr1	9289706	9290205	Mybl1|chr1:9289706-9290205	0.0654747253666112	.	.
chr1	9700259	9700758	chr1	9298270	9298769	Mybl1|chr1:9298270-9298769	0.128568513162651	.	.
chr1	9700259	9700758	chr1	9573148	9573647	Mybl1|chr1:9573148-9573647	0.0682846232739584	.	.
chr1	9700259	9700758	chr1	9641995	9642494	Mybl1|chr1:9641995-9642494	0.114955666838713	.	.
chr1	9747574	9748073	chr1	9573148	9573647	1700034P13Rik|chr1:9573148-9573647	0.0733968164929249	.	.
chr1	9747574	9748073	chr1	9573148	9573647	Vcpip1|chr1:9573148-9573647	0.0733968164929249	.	.
chr1	9747574	9748073	chr1	9591855	9592354	1700034P13Rik|chr1:9591855-9592354	0.0774860791343363	.	.
chr1	9747574	9748073	chr1	9591855	9592354	Vcpip1|chr1:9591855-9592354	0.0774860791343363	.	.
chr1	9747574	9748073	chr1	9622471	9622970	1700034P13Rik|chr1:9622471-9622970	0.0573930798158579	.	.
chr1	9747574	9748073	chr1	9622471	9622970	Vcpip1|chr1:9622471-9622970	0.0573930798158579	.	.
chr1	9748256	9748755	chr1	9541113	9541612	1700034P13Rik|chr1:9541113-9541612	0.0652641052395138	.	.
chr1	9748256	9748755	chr1	9541113	9541612	Vcpip1|chr1:9541113-9541612	0.0652641052395138	.	.
chr1	9748256	9748755	chr1	9591855	9592354	1700034P13Rik|chr1:9591855-9592354	0.137779826239702	.	.
chr1	9748256	9748755	chr1	9591855	9592354	Vcpip1|chr1:9591855-9592354	0.137779826239702	.	.
chr1	9748256	9748755	chr1	9622471	9622970	1700034P13Rik|chr1:9622471-9622970	0.300662128391859	.	.
chr1	9748256	9748755	chr1	9622471	9622970	Vcpip1|chr1:9622471-9622970	0.300662128391859	.	.
chr1	9748256	9748755	chr1	9645005	9645504	1700034P13Rik|chr1:9645005-9645504	0.0816287898089865	.	.
chr1	9748256	9748755	chr1	9645005	9645504	Vcpip1|chr1:9645005-9645504	0.0816287898089865	.	.
chr1	9748256	9748755	chr1	9645672	9646171	1700034P13Rik|chr1:9645672-9646171	0.22950674030632	.	.
chr1	9748256	9748755	chr1	9645672	9646171	Vcpip1|chr1:9645672-9646171	0.22950674030632	.	.
chr1	10719138	10719637	chr1	10286768	10287267	Cpa6|chr1:10286768-10287267	0.155755671416548	.	.
chr1	10719138	10719637	chr1	10321196	10321695	Cpa6|chr1:10321196-10321695	0.0752570804193884	.	.
chr1	10719138	10719637	chr1	10321741	10322240	Cpa6|chr1:10321741-10322240	0.0703134775804399	.	.
chr1	10719138	10719637	chr1	10322948	10323447	Cpa6|chr1:10322948-10323447	0.148446107482393	.	.
chr1	10719138	10719637	chr1	10327913	10328412	Cpa6|chr1:10327913-10328412	0.0623750590719468	.	.
chr1	10719138	10719637	chr1	10570791	10571290	Cpa6|chr1:10570791-10571290	0.102526083371567	.	.
chr1	10719138	10719637	chr1	10573141	10573640	Cpa6|chr1:10573141-10573640	0.0928421633852746	.	.
chr1	10719138	10719637	chr1	10596332	10596831	Cpa6|chr1:10596332-10596831	0.0773998726503986	.	.
chr1	10719138	10719637	chr1	10637042	10637541	Cpa6|chr1:10637042-10637541	0.0668186474347034	.	.
chr1	10719138	10719637	chr1	10699983	10700482	Cpa6|chr1:10699983-10700482	0.130339721388491	.	.
chr1	10719138	10719637	chr1	10718502	10719001	Cpa6|chr1:10718502-10719001	0.226803807586118	.	.
chr1	10719138	10719637	chr1	10755218	10755717	Cpa6|chr1:10755218-10755717	0.059450939159895	.	.
chr1	10719138	10719637	chr1	10837136	10837635	Cpa6|chr1:10837136-10837635	0.0964534948250599	.	.
chr1	10719138	10719637	chr1	10877384	10877883	Cpa6|chr1:10877384-10877883	0.0751347625658932	.	.
chr1	10719138	10719637	chr1	10880273	10880772	Cpa6|chr1:10880273-10880772	0.0704253716113473	.	.
chr1	10719713	10720212	chr1	10286768	10287267	Cpa6|chr1:10286768-10287267	0.117274060894648	.	.
chr1	10719713	10720212	chr1	10321196	10321695	Cpa6|chr1:10321196-10321695	0.207976100238973	.	.
chr1	10719713	10720212	chr1	10321741	10322240	Cpa6|chr1:10321741-10322240	0.18798255347992	.	.
chr1	10719713	10720212	chr1	10322948	10323447	Cpa6|chr1:10322948-10323447	0.225394215250712	.	.
chr1	10719713	10720212	chr1	10355144	10355643	Cpa6|chr1:10355144-10355643	0.103853017867408	.	.
chr1	10719713	10720212	chr1	10377316	10377815	Cpa6|chr1:10377316-10377815	0.0632777543960635	.	.
chr1	10719713	10720212	chr1	10511705	10512204	Cpa6|chr1:10511705-10512204	0.19645179459056	.	.
chr1	10719713	10720212	chr1	10570791	10571290	Cpa6|chr1:10570791-10571290	0.369725430800789	.	.
chr1	10719713	10720212	chr1	10573141	10573640	Cpa6|chr1:10573141-10573640	0.173660378802731	.	.
chr1	10719713	10720212	chr1	10579807	10580306	Cpa6|chr1:10579807-10580306	0.127164546961554	.	.
chr1	10719713	10720212	chr1	10579807	10580306	Cpa6|chr1:10579807-10580306	0.127164546961555	.	.
chr1	10719713	10720212	chr1	10592571	10593070	Cpa6|chr1:10592571-10593070	0.0807693064072182	.	.
chr1	10719713	10720212	chr1	10699983	10700482	Cpa6|chr1:10699983-10700482	0.18068047549622	.	.
chr1	10719713	10720212	chr1	10718502	10719001	Cpa6|chr1:10718502-10719001	0.315362499892729	.	.
chr1	10719713	10720212	chr1	10750464	10750963	Cpa6|chr1:10750464-10750963	0.0616588643131997	.	.
chr1	10719713	10720212	chr1	10755218	10755717	Cpa6|chr1:10755218-10755717	0.176883881535393	.	.
chr1	10719713	10720212	chr1	10764267	10764766	Cpa6|chr1:10764267-10764766	0.0573532381793311	.	.
chr1	10719713	10720212	chr1	10852563	10853062	Cpa6|chr1:10852563-10853062	0.103397908174539	.	.
chr1	10719713	10720212	chr1	10877384	10877883	Cpa6|chr1:10877384-10877883	0.168691377882652	.	.
chr1	10720532	10721031	chr1	10286768	10287267	Cpa6|chr1:10286768-10287267	0.076626867367735	.	.
chr1	10720532	10721031	chr1	10321741	10322240	Cpa6|chr1:10321741-10322240	0.0621231130975782	.	.
chr1	10720532	10721031	chr1	10322948	10323447	Cpa6|chr1:10322948-10323447	0.204266268286774	.	.
chr1	10720532	10721031	chr1	10327913	10328412	Cpa6|chr1:10327913-10328412	0.122224225270249	.	.
chr1	10720532	10721031	chr1	10355144	10355643	Cpa6|chr1:10355144-10355643	0.0594156589324387	.	.
chr1	10720532	10721031	chr1	10377316	10377815	Cpa6|chr1:10377316-10377815	0.0827672184828108	.	.
chr1	10720532	10721031	chr1	10570791	10571290	Cpa6|chr1:10570791-10571290	0.266293001632107	.	.
chr1	10720532	10721031	chr1	10573141	10573640	Cpa6|chr1:10573141-10573640	0.11906549598458	.	.
chr1	10720532	10721031	chr1	10637042	10637541	Cpa6|chr1:10637042-10637541	0.140574871947929	.	.
chr1	10720532	10721031	chr1	10699983	10700482	Cpa6|chr1:10699983-10700482	0.154502031510895	.	.
chr1	10720532	10721031	chr1	10700869	10701368	Cpa6|chr1:10700869-10701368	0.155291236898379	.	.
chr1	10720532	10721031	chr1	10708458	10708957	Cpa6|chr1:10708458-10708957	0.0901601809745889	.	.
chr1	10720532	10721031	chr1	10718502	10719001	Cpa6|chr1:10718502-10719001	0.228339581812322	.	.
chr1	10720532	10721031	chr1	10750464	10750963	Cpa6|chr1:10750464-10750963	0.116002188030035	.	.
chr1	10720532	10721031	chr1	10777738	10778237	Cpa6|chr1:10777738-10778237	0.0862458097085359	.	.
chr1	10720532	10721031	chr1	10877384	10877883	Cpa6|chr1:10877384-10877883	0.0800401200588175	.	.
chr1	10993243	10993742	chr1	10759501	10760000	Prex2|chr1:10759501-10760000	0.0589103419982005	.	.
chr1	10993243	10993742	chr1	10850572	10851071	Prex2|chr1:10850572-10851071	0.191573464773788	.	.
chr1	10993243	10993742	chr1	10852563	10853062	Prex2|chr1:10852563-10853062	0.0598490637878746	.	.
chr1	10993243	10993742	chr1	10880273	10880772	Prex2|chr1:10880273-10880772	0.10296637266885	.	.
chr1	10993243	10993742	chr1	11026450	11026949	Prex2|chr1:11026450-11026949	0.18974969544472	.	.
chr1	10993243	10993742	chr1	11027401	11027900	Prex2|chr1:11027401-11027900	0.182783042302475	.	.
chr1	10993243	10993742	chr1	11065285	11065784	Prex2|chr1:11065285-11065784	0.0681608154353974	.	.
chr1	10993243	10993742	chr1	11097221	11097720	Prex2|chr1:11097221-11097720	0.0672084413999891	.	.
chr1	10993243	10993742	chr1	11116878	11117377	Prex2|chr1:11116878-11117377	0.0668069581494439	.	.
chr1	10993243	10993742	chr1	11144417	11144916	Prex2|chr1:11144417-11144916	0.113395834129931	.	.
chr1	10993243	10993742	chr1	11169062	11169561	Prex2|chr1:11169062-11169561	0.110900108004663	.	.
chr1	10993243	10993742	chr1	11169569	11170068	Prex2|chr1:11169569-11170068	0.0896360139194046	.	.
chr1	10993243	10993742	chr1	11214144	11214643	Prex2|chr1:11214144-11214643	0.162865667284627	.	.
chr1	10993243	10993742	chr1	11215752	11216251	Prex2|chr1:11215752-11216251	0.114069823469714	.	.
chr1	10993243	10993742	chr1	11216473	11216972	Prex2|chr1:11216473-11216972	0.0665833863929027	.	.
chr1	10993772	10994271	chr1	10835602	10836101	Prex2|chr1:10835602-10836101	0.0676299870128469	.	.
chr1	10993772	10994271	chr1	10850572	10851071	Prex2|chr1:10850572-10851071	0.204382695606698	.	.
chr1	10993772	10994271	chr1	10852563	10853062	Prex2|chr1:10852563-10853062	0.118836965053555	.	.
chr1	10993772	10994271	chr1	10875661	10876160	Prex2|chr1:10875661-10876160	0.0691654529465607	.	.
chr1	10993772	10994271	chr1	10877384	10877883	Prex2|chr1:10877384-10877883	0.0877043810809578	.	.
chr1	10993772	10994271	chr1	11027401	11027900	Prex2|chr1:11027401-11027900	0.0754180993935915	.	.
chr1	10993772	10994271	chr1	11117387	11117886	Prex2|chr1:11117387-11117886	0.081581788369622	.	.
chr1	10993772	10994271	chr1	11169062	11169561	Prex2|chr1:11169062-11169561	0.0641339068404693	.	.
chr1	10993772	10994271	chr1	11216473	11216972	Prex2|chr1:11216473-11216972	0.0996292102863189	.	.
chr1	10993772	10994271	chr1	11246988	11247487	Prex2|chr1:11246988-11247487	0.0684810174213932	.	.
chr1	11413910	11414409	chr1	11065285	11065784	A830018L16Rik|chr1:11065285-11065784	0.150950204336878	.	.
chr1	11413910	11414409	chr1	11065845	11066344	A830018L16Rik|chr1:11065845-11066344	0.0854066502325792	.	.
chr1	11413910	11414409	chr1	11066410	11066909	A830018L16Rik|chr1:11066410-11066909	0.0864385610579156	.	.
chr1	11413910	11414409	chr1	11097221	11097720	A830018L16Rik|chr1:11097221-11097720	0.125782888494964	.	.
chr1	11413910	11414409	chr1	11117387	11117886	A830018L16Rik|chr1:11117387-11117886	0.0626235305075751	.	.
chr1	11413910	11414409	chr1	11139848	11140347	A830018L16Rik|chr1:11139848-11140347	0.158096808330758	.	.
chr1	11413910	11414409	chr1	11151494	11151993	A830018L16Rik|chr1:11151494-11151993	0.111285547719411	.	.
chr1	11413910	11414409	chr1	11169569	11170068	A830018L16Rik|chr1:11169569-11170068	0.112242313043158	.	.
chr1	11413910	11414409	chr1	11202449	11202948	A830018L16Rik|chr1:11202449-11202948	0.0601706412041012	.	.
chr1	11413910	11414409	chr1	11458356	11458855	A830018L16Rik|chr1:11458356-11458855	0.0973574410776707	.	.
chr1	11413910	11414409	chr1	11573393	11573892	A830018L16Rik|chr1:11573393-11573892	0.0983743830329003	.	.
chr1	11413910	11414409	chr1	11578294	11578793	A830018L16Rik|chr1:11578294-11578793	0.0790606883496499	.	.
chr1	11413910	11414409	chr1	11629208	11629707	A830018L16Rik|chr1:11629208-11629707	0.0743636338286903	.	.
chr1	11413910	11414409	chr1	11638339	11638838	A830018L16Rik|chr1:11638339-11638838	0.0686882601319871	.	.
chr1	11413910	11414409	chr1	11652715	11653214	A830018L16Rik|chr1:11652715-11653214	0.0732682480955077	.	.
chr1	11413910	11414409	chr1	11748273	11748772	A830018L16Rik|chr1:11748273-11748772	0.156241382532495	.	.
chr1	13589563	13590062	chr1	13647867	13648366	Tram1|chr1:13647867-13648366	0.108440080036631	.	.
chr1	13589563	13590062	chr1	13738820	13739319	Tram1|chr1:13738820-13739319	0.110447060194912	.	.
chr1	13589563	13590062	chr1	13871156	13871655	Tram1|chr1:13871156-13871655	0.0582594308661299	.	.
chr1	13659706	13660205	chr1	13614814	13615313	Lactb2|chr1:13614814-13615313	0.174738232436688	.	.
chr1	13659706	13660205	chr1	13647867	13648366	Lactb2|chr1:13647867-13648366	0.104563536427482	.	.
chr1	13659706	13660205	chr1	13649569	13650068	Lactb2|chr1:13649569-13650068	0.0901127411572654	.	.
chr1	13659706	13660205	chr1	13665005	13665504	Lactb2|chr1:13665005-13665504	0.121625716329998	.	.
chr1	13659706	13660205	chr1	13871156	13871655	Lactb2|chr1:13871156-13871655	0.0744002709004474	.	.
chr1	13659706	13660205	chr1	13989473	13989972	Lactb2|chr1:13989473-13989972	0.0747682909111196	.	.
chr1	13660314	13660813	chr1	13647867	13648366	Lactb2|chr1:13647867-13648366	0.166905849132066	.	.
chr1	13660314	13660813	chr1	13665005	13665504	Lactb2|chr1:13665005-13665504	0.0621140634751065	.	.
chr1	13660314	13660813	chr1	13682912	13683411	Lactb2|chr1:13682912-13683411	0.166150413818216	.	.
chr1	13660314	13660813	chr1	13706254	13706753	Lactb2|chr1:13706254-13706753	0.0785782095381987	.	.
chr1	13660314	13660813	chr1	13738820	13739319	Lactb2|chr1:13738820-13739319	0.103971361001839	.	.
chr1	13660314	13660813	chr1	13864805	13865304	Lactb2|chr1:13864805-13865304	0.0723294990032005	.	.
chr1	13660314	13660813	chr1	13870553	13871052	Lactb2|chr1:13870553-13871052	0.198611030514236	.	.
chr1	13660314	13660813	chr1	13871156	13871655	Lactb2|chr1:13871156-13871655	0.112251455807092	.	.
chr1	14309549	14310048	chr1	14101913	14102412	Eya1|chr1:14101913-14102412	0.112491775101521	.	.
chr1	14309549	14310048	chr1	14142814	14143313	Eya1|chr1:14142814-14143313	0.0597114995646667	.	.
chr1	14309549	14310048	chr1	14162799	14163298	Eya1|chr1:14162799-14163298	0.152663392300778	.	.
chr1	14309549	14310048	chr1	14184228	14184727	Eya1|chr1:14184228-14184727	0.0573021830551641	.	.
chr1	14309549	14310048	chr1	14190348	14190847	Eya1|chr1:14190348-14190847	0.0955740017941099	.	.
chr1	14309549	14310048	chr1	14234125	14234624	Eya1|chr1:14234125-14234624	0.0576456300686673	.	.
chr1	14309549	14310048	chr1	14234125	14234624	Eya1|chr1:14234125-14234624	0.0576456300686674	.	.
chr1	14309549	14310048	chr1	14484440	14484939	Eya1|chr1:14484440-14484939	0.155446228541023	.	.
chr1	14309549	14310048	chr1	14739996	14740495	Eya1|chr1:14739996-14740495	0.170337473584562	.	.
chr1	14917929	14918428	chr1	14646667	14647166	Trpa1|chr1:14646667-14647166	0.119472689367653	.	.
chr1	14917929	14918428	chr1	15181907	15182406	Trpa1|chr1:15181907-15182406	0.189525231751204	.	.
chr1	14917929	14918428	chr1	15182408	15182907	Trpa1|chr1:15182408-15182907	0.0791492411597977	.	.
chr1	14918622	14919121	chr1	14728986	14729485	Trpa1|chr1:14728986-14729485	0.0745258703980359	.	.
chr1	14918622	14919121	chr1	15182408	15182907	Trpa1|chr1:15182408-15182907	0.112595421534414	.	.
chr1	15286608	15287107	chr1	15358408	15358907	Kcnb2|chr1:15358408-15358907	0.0724938514078197	.	.
chr1	15286608	15287107	chr1	15423596	15424095	Kcnb2|chr1:15423596-15424095	0.14409953489145	.	.
chr1	15287268	15287767	chr1	15353025	15353524	Kcnb2|chr1:15353025-15353524	0.0601104005221328	.	.
chr1	15287268	15287767	chr1	15423596	15424095	Kcnb2|chr1:15423596-15424095	0.0715826176332611	.	.
chr1	15287268	15287767	chr1	15483457	15483956	Kcnb2|chr1:15483457-15483956	0.0757538620858962	.	.
chr1	15805340	15805839	chr1	15770298	15770797	Terf1|chr1:15770298-15770797	0.153269053749044	.	.
chr1	15805340	15805839	chr1	15776859	15777358	Terf1|chr1:15776859-15777358	0.0742528153583452	.	.
chr1	15805340	15805839	chr1	15847785	15848284	Terf1|chr1:15847785-15848284	0.209883309649011	.	.
chr1	15805340	15805839	chr1	15850704	15851203	Terf1|chr1:15850704-15851203	0.1083440079076	.	.
chr1	15805340	15805839	chr1	15936337	15936836	Terf1|chr1:15936337-15936836	0.142084103033792	.	.
chr1	15805340	15805839	chr1	15990959	15991458	Terf1|chr1:15990959-15991458	0.139825358316881	.	.
chr1	15805340	15805839	chr1	16078933	16079432	Terf1|chr1:16078933-16079432	0.0601538407878625	.	.
chr1	15805340	15805839	chr1	16115053	16115552	Terf1|chr1:16115053-16115552	0.136217359466831	.	.
chr1	15805340	15805839	chr1	16115053	16115552	Terf1|chr1:16115053-16115552	0.136217359466832	.	.
chr1	15805340	15805839	chr1	16177516	16178015	Terf1|chr1:16177516-16178015	0.105291626554706	.	.
chr1	15805340	15805839	chr1	16202130	16202629	Terf1|chr1:16202130-16202629	0.0612644352435924	.	.
chr1	15805340	15805839	chr1	16205937	16206436	Terf1|chr1:16205937-16206436	0.0885643215580881	.	.
chr1	15805340	15805839	chr1	16248932	16249431	Terf1|chr1:16248932-16249431	0.0793473136055754	.	.
chr1	15806083	15806582	chr1	16248932	16249431	Terf1|chr1:16248932-16249431	0.118679378921589	.	.
chr1	16093096	16093595	chr1	15770298	15770797	4930444P10Rik|chr1:15770298-15770797	0.150256690087115	.	.
chr1	16093096	16093595	chr1	15770806	15771305	4930444P10Rik|chr1:15770806-15771305	0.0595130912654565	.	.
chr1	16093096	16093595	chr1	15776859	15777358	4930444P10Rik|chr1:15776859-15777358	0.0605817029024304	.	.
chr1	16093096	16093595	chr1	15791827	15792326	4930444P10Rik|chr1:15791827-15792326	0.0883214447478606	.	.
chr1	16093096	16093595	chr1	15847785	15848284	4930444P10Rik|chr1:15847785-15848284	0.0722299397525533	.	.
chr1	16093096	16093595	chr1	15850704	15851203	4930444P10Rik|chr1:15850704-15851203	0.20176489162825	.	.
chr1	16093096	16093595	chr1	15899561	15900060	4930444P10Rik|chr1:15899561-15900060	0.0734513317468254	.	.
chr1	16093096	16093595	chr1	15943655	15944154	4930444P10Rik|chr1:15943655-15944154	0.113229150717342	.	.
chr1	16093096	16093595	chr1	16202130	16202629	4930444P10Rik|chr1:16202130-16202629	0.126775895307006	.	.
chr1	16093096	16093595	chr1	16225107	16225606	4930444P10Rik|chr1:16225107-16225606	0.0893362068089453	.	.
chr1	16093096	16093595	chr1	16248932	16249431	4930444P10Rik|chr1:16248932-16249431	0.102975779413713	.	.
chr1	16093096	16093595	chr1	16249569	16250068	4930444P10Rik|chr1:16249569-16250068	0.0569162692821659	.	.
chr1	16103947	16104446	chr1	15770298	15770797	Rpl7|chr1:15770298-15770797	0.0751571423884757	.	.
chr1	16103947	16104446	chr1	15899561	15900060	Rpl7|chr1:15899561-15900060	0.0894001656809917	.	.
chr1	16103947	16104446	chr1	15902414	15902913	Rpl7|chr1:15902414-15902913	0.0628208385008371	.	.
chr1	16103947	16104446	chr1	15936337	15936836	Rpl7|chr1:15936337-15936836	0.115070533536697	.	.
chr1	16103947	16104446	chr1	15990959	15991458	Rpl7|chr1:15990959-15991458	0.132416125559227	.	.
chr1	16103947	16104446	chr1	16078933	16079432	Rpl7|chr1:16078933-16079432	0.0664243976759369	.	.
chr1	16103947	16104446	chr1	16115053	16115552	Rpl7|chr1:16115053-16115552	0.0888538284206264	.	.
chr1	16103947	16104446	chr1	16225107	16225606	Rpl7|chr1:16225107-16225606	0.0659229624581651	.	.
chr1	16104453	16104952	chr1	15899561	15900060	Rpl7|chr1:15899561-15900060	0.064198928871521	.	.
chr1	16104453	16104952	chr1	15936337	15936836	Rpl7|chr1:15936337-15936836	0.0646480448481125	.	.
chr1	16104453	16104952	chr1	15943655	15944154	Rpl7|chr1:15943655-15944154	0.105824020575233	.	.
chr1	16104453	16104952	chr1	16078933	16079432	Rpl7|chr1:16078933-16079432	0.0653709890826776	.	.
chr1	16104453	16104952	chr1	16202130	16202629	Rpl7|chr1:16202130-16202629	0.124855329589856	.	.
chr1	16104453	16104952	chr1	16205937	16206436	Rpl7|chr1:16205937-16206436	0.162967604683949	.	.
chr1	16104453	16104952	chr1	16231425	16231924	Rpl7|chr1:16231425-16231924	0.0677605447127447	.	.
chr1	16104453	16104952	chr1	16249569	16250068	Rpl7|chr1:16249569-16250068	0.125341241620838	.	.
chr1	16104999	16105498	chr1	15847785	15848284	Rdh10|chr1:15847785-15848284	0.0676142059056735	.	.
chr1	16104999	16105498	chr1	15847785	15848284	Rpl7|chr1:15847785-15848284	0.0676142059056735	.	.
chr1	16104999	16105498	chr1	15991489	15991988	Rdh10|chr1:15991489-15991988	0.170994986981677	.	.
chr1	16104999	16105498	chr1	15991489	15991988	Rpl7|chr1:15991489-15991988	0.170994986981677	.	.
chr1	16104999	16105498	chr1	16063926	16064425	Rdh10|chr1:16063926-16064425	0.0660960125462546	.	.
chr1	16104999	16105498	chr1	16063926	16064425	Rpl7|chr1:16063926-16064425	0.0660960125462546	.	.
chr1	16104999	16105498	chr1	16177516	16178015	Rdh10|chr1:16177516-16178015	0.108759017712225	.	.
chr1	16104999	16105498	chr1	16177516	16178015	Rpl7|chr1:16177516-16178015	0.108759017712225	.	.
chr1	16104999	16105498	chr1	16205937	16206436	Rdh10|chr1:16205937-16206436	0.159989275876807	.	.
chr1	16104999	16105498	chr1	16205937	16206436	Rpl7|chr1:16205937-16206436	0.159989275876807	.	.
chr1	16104999	16105498	chr1	16248932	16249431	Rdh10|chr1:16248932-16249431	0.121557108044223	.	.
chr1	16104999	16105498	chr1	16248932	16249431	Rpl7|chr1:16248932-16249431	0.121557108044223	.	.
chr1	16105563	16106062	chr1	15850704	15851203	Rdh10|chr1:15850704-15851203	0.134842524643477	.	.
chr1	16105563	16106062	chr1	15899561	15900060	Rdh10|chr1:15899561-15900060	0.0986747830971504	.	.
chr1	16105563	16106062	chr1	15936337	15936836	Rdh10|chr1:15936337-15936836	0.0649000312932533	.	.
chr1	16105563	16106062	chr1	16225107	16225606	Rdh10|chr1:16225107-16225606	0.112158857230647	.	.
chr1	16519035	16519534	chr1	16512456	16512955	Stau2|chr1:16512456-16512955	0.145435070971889	.	.
chr1	16519035	16519534	chr1	16518345	16518844	Stau2|chr1:16518345-16518844	0.238026830201039	.	.
chr1	16519035	16519534	chr1	16586933	16587432	Stau2|chr1:16586933-16587432	0.0820519019864532	.	.
chr1	16519035	16519534	chr1	16636459	16636958	Stau2|chr1:16636459-16636958	0.0706173339634455	.	.
chr1	16519035	16519534	chr1	16718005	16718504	Stau2|chr1:16718005-16718504	0.160964302346852	.	.
chr1	16519035	16519534	chr1	16747229	16747728	Stau2|chr1:16747229-16747728	0.15143049408878	.	.
chr1	16519035	16519534	chr1	16798252	16798751	Stau2|chr1:16798252-16798751	0.127716378459555	.	.
chr1	16519035	16519534	chr1	16799605	16800104	Stau2|chr1:16799605-16800104	0.113660654760793	.	.
chr1	16519035	16519534	chr1	16916592	16917091	Stau2|chr1:16916592-16917091	0.189569230043377	.	.
chr1	16519035	16519534	chr1	16929007	16929506	Stau2|chr1:16929007-16929506	0.183281773153124	.	.
chr1	16519035	16519534	chr1	16934525	16935024	Stau2|chr1:16934525-16935024	0.0674710699052585	.	.
chr1	16519761	16520260	chr1	16547143	16547642	Stau2|chr1:16547143-16547642	0.0996976514894335	.	.
chr1	16519761	16520260	chr1	16759351	16759850	Stau2|chr1:16759351-16759850	0.208619604280669	.	.
chr1	16519761	16520260	chr1	16798252	16798751	Stau2|chr1:16798252-16798751	0.135597001838556	.	.
chr1	16519761	16520260	chr1	16808250	16808749	Stau2|chr1:16808250-16808749	0.11183385758091	.	.
chr1	16519761	16520260	chr1	16809716	16810215	Stau2|chr1:16809716-16810215	0.0618370865182833	.	.
chr1	16519761	16520260	chr1	16810980	16811479	Stau2|chr1:16810980-16811479	0.110108322507855	.	.
chr1	16519761	16520260	chr1	16816484	16816983	Stau2|chr1:16816484-16816983	0.0681617789401772	.	.
chr1	16519761	16520260	chr1	16868483	16868982	Stau2|chr1:16868483-16868982	0.101139349344617	.	.
chr1	16519761	16520260	chr1	16996662	16997161	Stau2|chr1:16996662-16997161	0.0999728120969305	.	.
chr1	16618483	16618982	chr1	16559647	16560146	Ube2w|chr1:16559647-16560146	0.0640539653858914	.	.
chr1	16618483	16618982	chr1	16718005	16718504	Ube2w|chr1:16718005-16718504	0.084520569068308	.	.
chr1	16618483	16618982	chr1	16759351	16759850	Ube2w|chr1:16759351-16759850	0.0609044129669889	.	.
chr1	16618483	16618982	chr1	16759351	16759850	Ube2w|chr1:16759351-16759850	0.060904412966989	.	.
chr1	16619102	16619601	chr1	16546643	16547142	Ube2w|chr1:16546643-16547142	0.134190954188041	.	.
chr1	16619102	16619601	chr1	16547143	16547642	Ube2w|chr1:16547143-16547642	0.0677455200583616	.	.
chr1	16619102	16619601	chr1	16714089	16714588	Ube2w|chr1:16714089-16714588	0.0727469313991748	.	.
chr1	16619102	16619601	chr1	16745945	16746444	Ube2w|chr1:16745945-16746444	0.136197720633159	.	.
chr1	16619102	16619601	chr1	16748624	16749123	Ube2w|chr1:16748624-16749123	0.0706619038404652	.	.
chr1	16619102	16619601	chr1	16759351	16759850	Ube2w|chr1:16759351-16759850	0.117455582846848	.	.
chr1	16619102	16619601	chr1	16808250	16808749	Ube2w|chr1:16808250-16808749	0.0887083522702374	.	.
chr1	16619102	16619601	chr1	16809716	16810215	Ube2w|chr1:16809716-16810215	0.0740396350114379	.	.
chr1	16619102	16619601	chr1	16816484	16816983	Ube2w|chr1:16816484-16816983	0.0758764234776598	.	.
chr1	16619102	16619601	chr1	16934525	16935024	Ube2w|chr1:16934525-16935024	0.070947018141637	.	.
chr1	16619102	16619601	chr1	16979971	16980470	Ube2w|chr1:16979971-16980470	0.0989492757933864	.	.
chr1	16619102	16619601	chr1	16987547	16988046	Ube2w|chr1:16987547-16988046	0.113708376079266	.	.
chr1	16619102	16619601	chr1	16996662	16997161	Ube2w|chr1:16996662-16997161	0.119960917916618	.	.
chr1	16620190	16620689	chr1	16564742	16565241	Ube2w|chr1:16564742-16565241	0.11212614299354	.	.
chr1	16620190	16620689	chr1	16592201	16592700	Ube2w|chr1:16592201-16592700	0.123752682416817	.	.
chr1	16620190	16620689	chr1	16745945	16746444	Ube2w|chr1:16745945-16746444	0.0710012837659771	.	.
chr1	16620190	16620689	chr1	16934525	16935024	Ube2w|chr1:16934525-16935024	0.115118491169522	.	.
chr1	16620190	16620689	chr1	16979971	16980470	Ube2w|chr1:16979971-16980470	0.0908579010990885	.	.
chr1	16620190	16620689	chr1	16987547	16988046	Ube2w|chr1:16987547-16988046	0.0752947417229314	.	.
chr1	16656744	16657243	chr1	16510697	16511196	D030040B21Rik|chr1:16510697-16511196	0.119788673827063	.	.
chr1	16656744	16657243	chr1	16510697	16511196	Eloc|chr1:16510697-16511196	0.119788673827063	.	.
chr1	16656744	16657243	chr1	16547143	16547642	D030040B21Rik|chr1:16547143-16547642	0.0699541725793832	.	.
chr1	16656744	16657243	chr1	16547143	16547642	Eloc|chr1:16547143-16547642	0.0699541725793832	.	.
chr1	16656744	16657243	chr1	16554898	16555397	D030040B21Rik|chr1:16554898-16555397	0.0943405902947012	.	.
chr1	16656744	16657243	chr1	16554898	16555397	D030040B21Rik|chr1:16554898-16555397	0.0943405902947013	.	.
chr1	16656744	16657243	chr1	16554898	16555397	Eloc|chr1:16554898-16555397	0.0943405902947012	.	.
chr1	16656744	16657243	chr1	16554898	16555397	Eloc|chr1:16554898-16555397	0.0943405902947013	.	.
chr1	16656744	16657243	chr1	16566122	16566621	D030040B21Rik|chr1:16566122-16566621	0.121931995119298	.	.
chr1	16656744	16657243	chr1	16566122	16566621	Eloc|chr1:16566122-16566621	0.121931995119298	.	.
chr1	16656744	16657243	chr1	16747229	16747728	D030040B21Rik|chr1:16747229-16747728	0.0767025749862637	.	.
chr1	16656744	16657243	chr1	16747229	16747728	Eloc|chr1:16747229-16747728	0.0767025749862637	.	.
chr1	16656744	16657243	chr1	16808250	16808749	D030040B21Rik|chr1:16808250-16808749	0.0603064862081886	.	.
chr1	16656744	16657243	chr1	16808250	16808749	Eloc|chr1:16808250-16808749	0.0603064862081886	.	.
chr1	16657258	16657757	chr1	16510697	16511196	D030040B21Rik|chr1:16510697-16511196	0.0844391639718854	.	.
chr1	16657258	16657757	chr1	16510697	16511196	Eloc|chr1:16510697-16511196	0.0844391639718854	.	.
chr1	16657258	16657757	chr1	16559647	16560146	D030040B21Rik|chr1:16559647-16560146	0.1575266351159	.	.
chr1	16657258	16657757	chr1	16559647	16560146	Eloc|chr1:16559647-16560146	0.1575266351159	.	.
chr1	16657258	16657757	chr1	16586933	16587432	D030040B21Rik|chr1:16586933-16587432	0.0868971805318993	.	.
chr1	16657258	16657757	chr1	16586933	16587432	Eloc|chr1:16586933-16587432	0.0868971805318993	.	.
chr1	16657258	16657757	chr1	16592201	16592700	D030040B21Rik|chr1:16592201-16592700	0.0588389828119988	.	.
chr1	16657258	16657757	chr1	16592201	16592700	D030040B21Rik|chr1:16592201-16592700	0.0588389828119989	.	.
chr1	16657258	16657757	chr1	16592201	16592700	Eloc|chr1:16592201-16592700	0.0588389828119988	.	.
chr1	16657258	16657757	chr1	16592201	16592700	Eloc|chr1:16592201-16592700	0.0588389828119989	.	.
chr1	16657258	16657757	chr1	16636459	16636958	D030040B21Rik|chr1:16636459-16636958	0.0939588400375224	.	.
chr1	16657258	16657757	chr1	16636459	16636958	Eloc|chr1:16636459-16636958	0.0939588400375224	.	.
chr1	16657258	16657757	chr1	16714089	16714588	D030040B21Rik|chr1:16714089-16714588	0.129617801425847	.	.
chr1	16657258	16657757	chr1	16714089	16714588	Eloc|chr1:16714089-16714588	0.129617801425847	.	.
chr1	16657258	16657757	chr1	16758712	16759211	D030040B21Rik|chr1:16758712-16759211	0.0635291717124376	.	.
chr1	16657258	16657757	chr1	16758712	16759211	Eloc|chr1:16758712-16759211	0.0635291717124376	.	.
chr1	16657258	16657757	chr1	16799605	16800104	D030040B21Rik|chr1:16799605-16800104	0.0656325370823965	.	.
chr1	16657258	16657757	chr1	16799605	16800104	Eloc|chr1:16799605-16800104	0.0656325370823965	.	.
chr1	16657258	16657757	chr1	16987547	16988046	D030040B21Rik|chr1:16987547-16988046	0.0616350689639909	.	.
chr1	16657258	16657757	chr1	16987547	16988046	Eloc|chr1:16987547-16988046	0.0616350689639909	.	.
chr1	16664905	16665404	chr1	16513251	16513750	Tmem70|chr1:16513251-16513750	0.061534710417384	.	.
chr1	16664905	16665404	chr1	16518345	16518844	Tmem70|chr1:16518345-16518844	0.0585840227275248	.	.
chr1	16664905	16665404	chr1	16546643	16547142	Tmem70|chr1:16546643-16547142	0.121792707360512	.	.
chr1	16664905	16665404	chr1	16547143	16547642	Tmem70|chr1:16547143-16547642	0.245632061212686	.	.
chr1	16664905	16665404	chr1	16564742	16565241	Tmem70|chr1:16564742-16565241	0.0587896956640065	.	.
chr1	16664905	16665404	chr1	16683778	16684277	Tmem70|chr1:16683778-16684277	0.166798165921343	.	.
chr1	16664905	16665404	chr1	16748624	16749123	Tmem70|chr1:16748624-16749123	0.0900786466194633	.	.
chr1	16687901	16688400	chr1	16586933	16587432	Ly96|chr1:16586933-16587432	0.07616165642597	.	.
chr1	16687901	16688400	chr1	16718005	16718504	Ly96|chr1:16718005-16718504	0.0892462889911162	.	.
chr1	16687901	16688400	chr1	16745945	16746444	Ly96|chr1:16745945-16746444	0.0673644529207421	.	.
chr1	16687901	16688400	chr1	16808250	16808749	Ly96|chr1:16808250-16808749	0.150037878581428	.	.
chr1	16687901	16688400	chr1	16809716	16810215	Ly96|chr1:16809716-16810215	0.184347345482451	.	.
chr1	16687901	16688400	chr1	16810980	16811479	Ly96|chr1:16810980-16811479	0.135891519657937	.	.
chr1	16687901	16688400	chr1	16934525	16935024	Ly96|chr1:16934525-16935024	0.0924204797787474	.	.
chr1	16687901	16688400	chr1	16979390	16979889	Ly96|chr1:16979390-16979889	0.0748807704521754	.	.
chr1	16687901	16688400	chr1	16979971	16980470	Ly96|chr1:16979971-16980470	0.0651236376617372	.	.
chr1	16687901	16688400	chr1	16987547	16988046	Ly96|chr1:16987547-16988046	0.101541205542576	.	.
chr1	16688506	16689005	chr1	16512456	16512955	Ly96|chr1:16512456-16512955	0.0870953787853745	.	.
chr1	16688506	16689005	chr1	16513251	16513750	Ly96|chr1:16513251-16513750	0.135799357618495	.	.
chr1	16688506	16689005	chr1	16574973	16575472	Ly96|chr1:16574973-16575472	0.0580432241492803	.	.
chr1	16688506	16689005	chr1	16718005	16718504	Ly96|chr1:16718005-16718504	0.0859231110780857	.	.
chr1	16688506	16689005	chr1	16747229	16747728	Ly96|chr1:16747229-16747728	0.0755941759898175	.	.
chr1	16688506	16689005	chr1	16748624	16749123	Ly96|chr1:16748624-16749123	0.100663494475314	.	.
chr1	16688506	16689005	chr1	16758712	16759211	Ly96|chr1:16758712-16759211	0.137069027945891	.	.
chr1	16688506	16689005	chr1	16809716	16810215	Ly96|chr1:16809716-16810215	0.168414516848108	.	.
chr1	16688506	16689005	chr1	16810980	16811479	Ly96|chr1:16810980-16811479	0.081875416871916	.	.
chr1	16688506	16689005	chr1	16816484	16816983	Ly96|chr1:16816484-16816983	0.108931136122239	.	.
chr1	16688506	16689005	chr1	16868483	16868982	Ly96|chr1:16868483-16868982	0.0849361422601777	.	.
chr1	16688506	16689005	chr1	16929007	16929506	Ly96|chr1:16929007-16929506	0.153280642625886	.	.
chr1	16688506	16689005	chr1	16979390	16979889	Ly96|chr1:16979390-16979889	0.0817151043571923	.	.
chr1	17097078	17097577	chr1	16758712	16759211	Jph1|chr1:16758712-16759211	0.0597719874892424	.	.
chr1	17097078	17097577	chr1	16808250	16808749	Jph1|chr1:16808250-16808749	0.0602159739221283	.	.
chr1	17097078	17097577	chr1	17007951	17008450	Jph1|chr1:17007951-17008450	0.205178618548901	.	.
chr1	17097078	17097577	chr1	17041101	17041600	Jph1|chr1:17041101-17041600	0.123768013657624	.	.
chr1	17097078	17097577	chr1	17060493	17060992	Jph1|chr1:17060493-17060992	0.0771643768220418	.	.
chr1	17097078	17097577	chr1	17085061	17085560	Jph1|chr1:17085061-17085560	0.111325669721845	.	.
chr1	17097078	17097577	chr1	17096566	17097065	Jph1|chr1:17096566-17097065	0.192175280589102	.	.
chr1	17097078	17097577	chr1	17149112	17149611	Jph1|chr1:17149112-17149611	0.0857110108328493	.	.
chr1	17097078	17097577	chr1	17153854	17154353	Jph1|chr1:17153854-17154353	0.121289624967856	.	.
chr1	17097665	17098164	chr1	16808250	16808749	Jph1|chr1:16808250-16808749	0.111795900006098	.	.
chr1	17097665	17098164	chr1	16810980	16811479	Jph1|chr1:16810980-16811479	0.0724274932357067	.	.
chr1	17097665	17098164	chr1	16979971	16980470	Jph1|chr1:16979971-16980470	0.0582926747090526	.	.
chr1	17097665	17098164	chr1	17053897	17054396	Jph1|chr1:17053897-17054396	0.0968716893984733	.	.
chr1	17097665	17098164	chr1	17053897	17054396	Jph1|chr1:17053897-17054396	0.0968716893984734	.	.
chr1	17097665	17098164	chr1	17120001	17120500	Jph1|chr1:17120001-17120500	0.16343862477113	.	.
chr1	17097665	17098164	chr1	17172604	17173103	Jph1|chr1:17172604-17173103	0.186152649996012	.	.
chr1	17098192	17098691	chr1	16799605	16800104	Jph1|chr1:16799605-16800104	0.149811184532677	.	.
chr1	17098192	17098691	chr1	16808250	16808749	Jph1|chr1:16808250-16808749	0.128318001887603	.	.
chr1	17098192	17098691	chr1	16916592	16917091	Jph1|chr1:16916592-16917091	0.124168590225096	.	.
chr1	17098192	17098691	chr1	16934525	16935024	Jph1|chr1:16934525-16935024	0.168727679571837	.	.
chr1	17098192	17098691	chr1	16979390	16979889	Jph1|chr1:16979390-16979889	0.15705530122831	.	.
chr1	17098192	17098691	chr1	16979971	16980470	Jph1|chr1:16979971-16980470	0.0692550361167992	.	.
chr1	17098192	17098691	chr1	16987547	16988046	Jph1|chr1:16987547-16988046	0.0577236707324237	.	.
chr1	17098192	17098691	chr1	17007951	17008450	Jph1|chr1:17007951-17008450	0.0774831129683084	.	.
chr1	17098192	17098691	chr1	17041101	17041600	Jph1|chr1:17041101-17041600	0.0954698947845447	.	.
chr1	17098192	17098691	chr1	17043302	17043801	Jph1|chr1:17043302-17043801	0.244209786824511	.	.
chr1	17098192	17098691	chr1	17053897	17054396	Jph1|chr1:17053897-17054396	0.102578961211213	.	.
chr1	17098192	17098691	chr1	17085061	17085560	Jph1|chr1:17085061-17085560	0.0647579392549521	.	.
chr1	17098192	17098691	chr1	17120001	17120500	Jph1|chr1:17120001-17120500	0.0988543234007129	.	.
chr1	17098192	17098691	chr1	17123369	17123868	Jph1|chr1:17123369-17123868	0.0651086840532192	.	.
chr1	17098192	17098691	chr1	17149112	17149611	Jph1|chr1:17149112-17149611	0.266348503715919	.	.
chr1	17098192	17098691	chr1	17311278	17311777	Jph1|chr1:17311278-17311777	0.185441516472794	.	.
chr1	17145142	17145641	chr1	16758712	16759211	Gdap1|chr1:16758712-16759211	0.067180956366512	.	.
chr1	17145142	17145641	chr1	16759351	16759850	Gdap1|chr1:16759351-16759850	0.0629568849410651	.	.
chr1	17145142	17145641	chr1	16799605	16800104	Gdap1|chr1:16799605-16800104	0.0741377381238049	.	.
chr1	17145142	17145641	chr1	16916592	16917091	Gdap1|chr1:16916592-16917091	0.122199072551196	.	.
chr1	17145142	17145641	chr1	16929007	16929506	Gdap1|chr1:16929007-16929506	0.0587116423528265	.	.
chr1	17145142	17145641	chr1	16979390	16979889	Gdap1|chr1:16979390-16979889	0.126550213956578	.	.
chr1	17145142	17145641	chr1	16987547	16988046	Gdap1|chr1:16987547-16988046	0.108709393909743	.	.
chr1	17145142	17145641	chr1	17060493	17060992	Gdap1|chr1:17060493-17060992	0.198300264946246	.	.
chr1	17145142	17145641	chr1	17085061	17085560	Gdap1|chr1:17085061-17085560	0.0910799313275275	.	.
chr1	17145142	17145641	chr1	17096566	17097065	Gdap1|chr1:17096566-17097065	0.167049150981903	.	.
chr1	17145142	17145641	chr1	17149112	17149611	Gdap1|chr1:17149112-17149611	0.0589068660026555	.	.
chr1	17145142	17145641	chr1	17172604	17173103	Gdap1|chr1:17172604-17173103	0.08686378359829	.	.
chr1	17145142	17145641	chr1	17309890	17310389	Gdap1|chr1:17309890-17310389	0.129930468222148	.	.
chr1	17727070	17727569	chr1	17718466	17718965	Crispld1|chr1:17718466-17718965	0.0605219861453089	.	.
chr1	17727070	17727569	chr1	17718466	17718965	Gm16070|chr1:17718466-17718965	0.0605219861453089	.	.
chr1	17727070	17727569	chr1	17825827	17826326	Crispld1|chr1:17825827-17826326	0.196481607739247	.	.
chr1	17727070	17727569	chr1	17825827	17826326	Gm16070|chr1:17825827-17826326	0.196481607739247	.	.
chr1	17727070	17727569	chr1	17838342	17838841	Crispld1|chr1:17838342-17838841	0.0756499728862917	.	.
chr1	17727070	17727569	chr1	17838342	17838841	Crispld1|chr1:17838342-17838841	0.0756499728862918	.	.
chr1	17727070	17727569	chr1	17838342	17838841	Gm16070|chr1:17838342-17838841	0.0756499728862917	.	.
chr1	17727070	17727569	chr1	17838342	17838841	Gm16070|chr1:17838342-17838841	0.0756499728862918	.	.
chr1	17727070	17727569	chr1	17949185	17949684	Crispld1|chr1:17949185-17949684	0.184042102689889	.	.
chr1	17727070	17727569	chr1	17949185	17949684	Gm16070|chr1:17949185-17949684	0.184042102689889	.	.
chr1	17727608	17728107	chr1	17718466	17718965	Crispld1|chr1:17718466-17718965	0.0794998211119535	.	.
chr1	17727608	17728107	chr1	17718466	17718965	Gm16070|chr1:17718466-17718965	0.0794998211119535	.	.
chr1	17727608	17728107	chr1	17825827	17826326	Crispld1|chr1:17825827-17826326	0.137522626718907	.	.
chr1	17727608	17728107	chr1	17825827	17826326	Gm16070|chr1:17825827-17826326	0.137522626718907	.	.
chr1	17727608	17728107	chr1	17838342	17838841	Crispld1|chr1:17838342-17838841	0.111299919677687	.	.
chr1	17727608	17728107	chr1	17838342	17838841	Gm16070|chr1:17838342-17838841	0.111299919677687	.	.
chr1	17727608	17728107	chr1	17949185	17949684	Crispld1|chr1:17949185-17949684	0.200138926921316	.	.
chr1	17727608	17728107	chr1	17949185	17949684	Gm16070|chr1:17949185-17949684	0.200138926921316	.	.
chr1	17805443	17805942	chr1	17537277	17537776	Gm28153|chr1:17537277-17537776	0.0635760269908905	.	.
chr1	17805443	17805942	chr1	17537277	17537776	Gm28153|chr1:17537277-17537776	0.0635760269908906	.	.
chr1	17805443	17805942	chr1	17825827	17826326	Gm28153|chr1:17825827-17826326	0.205128190348285	.	.
chr1	17805443	17805942	chr1	17828468	17828967	Gm28153|chr1:17828468-17828967	0.0933513889160863	.	.
chr1	17805443	17805942	chr1	17838342	17838841	Gm28153|chr1:17838342-17838841	0.0567618029837765	.	.
chr1	17805443	17805942	chr1	18106689	18107188	Gm28153|chr1:18106689-18107188	0.245558671618752	.	.
chr1	17805443	17805942	chr1	18148103	18148602	Gm28153|chr1:18148103-18148602	0.136881105530387	.	.
chr1	18057998	18058497	chr1	17825827	17826326	Gm28756|chr1:17825827-17826326	0.115312340174168	.	.
chr1	18057998	18058497	chr1	17949185	17949684	Gm28756|chr1:17949185-17949684	0.0680237117904366	.	.
chr1	18057998	18058497	chr1	18168208	18168707	Gm28756|chr1:18168208-18168707	0.147622218758588	.	.
chr1	20820187	20820686	chr1	20544019	20544518	Mcm3|chr1:20544019-20544518	0.0926194430701891	.	.
chr1	20820187	20820686	chr1	20775171	20775670	Mcm3|chr1:20775171-20775670	0.0925061355852625	.	.
chr1	20820187	20820686	chr1	20905651	20906150	Mcm3|chr1:20905651-20906150	0.171938507903936	.	.
chr1	20820187	20820686	chr1	20980496	20980995	Mcm3|chr1:20980496-20980995	0.183006926907774	.	.
chr1	20890311	20890810	chr1	20544019	20544518	6720483E21Rik|chr1:20544019-20544518	0.106792207229147	.	.
chr1	20890311	20890810	chr1	20544019	20544518	Paqr8|chr1:20544019-20544518	0.106792207229147	.	.
chr1	20890311	20890810	chr1	20554332	20554831	6720483E21Rik|chr1:20554332-20554831	0.0664720136257736	.	.
chr1	20890311	20890810	chr1	20554332	20554831	Paqr8|chr1:20554332-20554831	0.0664720136257736	.	.
chr1	20890311	20890810	chr1	20612697	20613196	6720483E21Rik|chr1:20612697-20613196	0.0664349930401013	.	.
chr1	20890311	20890810	chr1	20612697	20613196	Paqr8|chr1:20612697-20613196	0.0664349930401013	.	.
chr1	20890311	20890810	chr1	20759760	20760259	6720483E21Rik|chr1:20759760-20760259	0.160630625559181	.	.
chr1	20890311	20890810	chr1	20759760	20760259	Paqr8|chr1:20759760-20760259	0.160630625559181	.	.
chr1	20890311	20890810	chr1	20786199	20786698	6720483E21Rik|chr1:20786199-20786698	0.103180113202792	.	.
chr1	20890311	20890810	chr1	20786199	20786698	Paqr8|chr1:20786199-20786698	0.103180113202792	.	.
chr1	20890311	20890810	chr1	20849163	20849662	6720483E21Rik|chr1:20849163-20849662	0.0956388966600008	.	.
chr1	20890311	20890810	chr1	20849163	20849662	Paqr8|chr1:20849163-20849662	0.0956388966600008	.	.
chr1	20890311	20890810	chr1	20861880	20862379	6720483E21Rik|chr1:20861880-20862379	0.0828059903909587	.	.
chr1	20890311	20890810	chr1	20861880	20862379	Paqr8|chr1:20861880-20862379	0.0828059903909587	.	.
chr1	20890311	20890810	chr1	20867294	20867793	6720483E21Rik|chr1:20867294-20867793	0.0900963371097356	.	.
chr1	20890311	20890810	chr1	20867294	20867793	Paqr8|chr1:20867294-20867793	0.0900963371097356	.	.
chr1	20890311	20890810	chr1	20912547	20913046	6720483E21Rik|chr1:20912547-20913046	0.0924320617216817	.	.
chr1	20890311	20890810	chr1	20912547	20913046	6720483E21Rik|chr1:20912547-20913046	0.0924320617216818	.	.
chr1	20890311	20890810	chr1	20912547	20913046	Paqr8|chr1:20912547-20913046	0.0924320617216817	.	.
chr1	20890311	20890810	chr1	20912547	20913046	Paqr8|chr1:20912547-20913046	0.0924320617216818	.	.
chr1	20890311	20890810	chr1	20921118	20921617	6720483E21Rik|chr1:20921118-20921617	0.064879642381176	.	.
chr1	20890311	20890810	chr1	20921118	20921617	Paqr8|chr1:20921118-20921617	0.064879642381176	.	.
chr1	20890311	20890810	chr1	20933361	20933860	6720483E21Rik|chr1:20933361-20933860	0.071911745949738	.	.
chr1	20890311	20890810	chr1	20933361	20933860	Paqr8|chr1:20933361-20933860	0.071911745949738	.	.
chr1	20890857	20891356	chr1	20699955	20700454	6720483E21Rik|chr1:20699955-20700454	0.111356429439083	.	.
chr1	20890857	20891356	chr1	20699955	20700454	Paqr8|chr1:20699955-20700454	0.111356429439083	.	.
chr1	20890857	20891356	chr1	20759760	20760259	6720483E21Rik|chr1:20759760-20760259	0.108052165691994	.	.
chr1	20890857	20891356	chr1	20759760	20760259	Paqr8|chr1:20759760-20760259	0.108052165691994	.	.
chr1	20890857	20891356	chr1	20786199	20786698	6720483E21Rik|chr1:20786199-20786698	0.128488725689146	.	.
chr1	20890857	20891356	chr1	20786199	20786698	Paqr8|chr1:20786199-20786698	0.128488725689146	.	.
chr1	20890857	20891356	chr1	20796981	20797480	6720483E21Rik|chr1:20796981-20797480	0.0654713450590207	.	.
chr1	20890857	20891356	chr1	20796981	20797480	Paqr8|chr1:20796981-20797480	0.0654713450590207	.	.
chr1	20890857	20891356	chr1	20801628	20802127	6720483E21Rik|chr1:20801628-20802127	0.0718011497919274	.	.
chr1	20890857	20891356	chr1	20801628	20802127	Paqr8|chr1:20801628-20802127	0.0718011497919274	.	.
chr1	20890857	20891356	chr1	20848533	20849032	6720483E21Rik|chr1:20848533-20849032	0.20795422036428	.	.
chr1	20890857	20891356	chr1	20848533	20849032	Paqr8|chr1:20848533-20849032	0.20795422036428	.	.
chr1	20890857	20891356	chr1	20867294	20867793	6720483E21Rik|chr1:20867294-20867793	0.118820570633685	.	.
chr1	20890857	20891356	chr1	20867294	20867793	Paqr8|chr1:20867294-20867793	0.118820570633685	.	.
chr1	20890857	20891356	chr1	20906237	20906736	6720483E21Rik|chr1:20906237-20906736	0.0870055758215189	.	.
chr1	20890857	20891356	chr1	20906237	20906736	Paqr8|chr1:20906237-20906736	0.0870055758215189	.	.
chr1	20890857	20891356	chr1	20921118	20921617	6720483E21Rik|chr1:20921118-20921617	0.0717548452653689	.	.
chr1	20890857	20891356	chr1	20921118	20921617	Paqr8|chr1:20921118-20921617	0.0717548452653689	.	.
chr1	20890857	20891356	chr1	20933361	20933860	6720483E21Rik|chr1:20933361-20933860	0.133451594780246	.	.
chr1	20890857	20891356	chr1	20933361	20933860	Paqr8|chr1:20933361-20933860	0.133451594780246	.	.
chr1	20890857	20891356	chr1	20981765	20982264	6720483E21Rik|chr1:20981765-20982264	0.0953221868355263	.	.
chr1	20890857	20891356	chr1	20981765	20982264	Paqr8|chr1:20981765-20982264	0.0953221868355263	.	.
chr1	20951400	20951899	chr1	20620512	20621011	Efhc1|chr1:20620512-20621011	0.0646468759226514	.	.
chr1	20951400	20951899	chr1	20775171	20775670	Efhc1|chr1:20775171-20775670	0.0702720655114824	.	.
chr1	20951400	20951899	chr1	20905651	20906150	Efhc1|chr1:20905651-20906150	0.0611496725029781	.	.
chr1	20951400	20951899	chr1	20921118	20921617	Efhc1|chr1:20921118-20921617	0.0864384626636801	.	.
chr1	22805183	22805682	chr1	22782094	22782593	Rims1|chr1:22782094-22782593	0.0727064812820196	.	.
chr1	22805183	22805682	chr1	22782094	22782593	Rims1|chr1:22782094-22782593	0.0727064812820197	.	.
chr1	22805183	22805682	chr1	22782635	22783134	Rims1|chr1:22782635-22783134	0.0677947796707457	.	.
chr1	22805183	22805682	chr1	22794952	22795451	Rims1|chr1:22794952-22795451	0.0645811788257625	.	.
chr1	22805183	22805682	chr1	22800017	22800516	Rims1|chr1:22800017-22800516	0.0729153039183365	.	.
chr1	22805183	22805682	chr1	22830462	22830961	Rims1|chr1:22830462-22830961	0.0732104358313195	.	.
chr1	22805183	22805682	chr1	22942497	22942996	Rims1|chr1:22942497-22942996	0.120964682338541	.	.
chr1	22805183	22805682	chr1	23004858	23005357	Rims1|chr1:23004858-23005357	0.195896351956433	.	.
chr1	22805183	22805682	chr1	23117320	23117819	Rims1|chr1:23117320-23117819	0.0595022243252785	.	.
chr1	22805183	22805682	chr1	23117320	23117819	Rims1|chr1:23117320-23117819	0.0595022243252786	.	.
chr1	22805183	22805682	chr1	23119401	23119900	Rims1|chr1:23119401-23119900	0.176429411316436	.	.
chr1	22805771	22806270	chr1	22794402	22794901	Rims1|chr1:22794402-22794901	0.0631286229070076	.	.
chr1	22805771	22806270	chr1	22803879	22804378	Rims1|chr1:22803879-22804378	0.104000965068422	.	.
chr1	22805771	22806270	chr1	22942497	22942996	Rims1|chr1:22942497-22942996	0.0737609067276385	.	.
chr1	22805771	22806270	chr1	23004858	23005357	Rims1|chr1:23004858-23005357	0.0613036258268938	.	.
chr1	22805771	22806270	chr1	23061951	23062450	Rims1|chr1:23061951-23062450	0.070371769589952	.	.
chr1	22805771	22806270	chr1	23117320	23117819	Rims1|chr1:23117320-23117819	0.0718038054931577	.	.
chr1	22805771	22806270	chr1	23119401	23119900	Rims1|chr1:23119401-23119900	0.0999093414601407	.	.
chr1	22806601	22807100	chr1	22763337	22763836	Rims1|chr1:22763337-22763836	0.129289685059343	.	.
chr1	22806601	22807100	chr1	22778167	22778666	Rims1|chr1:22778167-22778666	0.0621951360590371	.	.
chr1	22806601	22807100	chr1	22803879	22804378	Rims1|chr1:22803879-22804378	0.0842838459359692	.	.
chr1	22806601	22807100	chr1	22939756	22940255	Rims1|chr1:22939756-22940255	0.117585327851374	.	.
chr1	22806601	22807100	chr1	23061951	23062450	Rims1|chr1:23061951-23062450	0.185031479489384	.	.
chr1	22806601	22807100	chr1	23117320	23117819	Rims1|chr1:23117320-23117819	0.0618750512509047	.	.
chr1	22806601	22807100	chr1	23119401	23119900	Rims1|chr1:23119401-23119900	0.0637990048054672	.	.
chr1	22806601	22807100	chr1	23152669	23153168	Rims1|chr1:23152669-23153168	0.12299995022812	.	.
chr1	22806601	22807100	chr1	23174263	23174762	Rims1|chr1:23174263-23174762	0.0713509295313646	.	.
chr1	22806601	22807100	chr1	23174263	23174762	Rims1|chr1:23174263-23174762	0.0713509295313647	.	.
chr1	22806601	22807100	chr1	23231564	23232063	Rims1|chr1:23231564-23232063	0.0961106649856846	.	.
chr1	25828941	25829440	chr1	25816727	25817226	Adgrb3|chr1:25816727-25817226	0.135684655111747	.	.
chr1	25828941	25829440	chr1	25828331	25828830	Adgrb3|chr1:25828331-25828830	0.182234500268063	.	.
chr1	25828941	25829440	chr1	26182670	26183169	Adgrb3|chr1:26182670-26183169	0.0812629946529876	.	.
chr1	25828941	25829440	chr1	26204396	26204895	Adgrb3|chr1:26204396-26204895	0.0646535357206057	.	.
chr1	25828941	25829440	chr1	26243838	26244337	Adgrb3|chr1:26243838-26244337	0.0570007480928638	.	.
chr1	25829930	25830429	chr1	25789332	25789831	Adgrb3|chr1:25789332-25789831	0.108987000204179	.	.
chr1	25829930	25830429	chr1	25828331	25828830	Adgrb3|chr1:25828331-25828830	0.0675665101835406	.	.
chr1	25829930	25830429	chr1	25830663	25831162	Adgrb3|chr1:25830663-25831162	0.120463932070241	.	.
chr1	25829930	25830429	chr1	25857420	25857919	Adgrb3|chr1:25857420-25857919	0.0602838948881376	.	.
chr1	25829930	25830429	chr1	25894137	25894636	Adgrb3|chr1:25894137-25894636	0.0950146540005372	.	.
chr1	25829930	25830429	chr1	26062604	26063103	Adgrb3|chr1:26062604-26063103	0.0674207861089068	.	.
chr1	25829930	25830429	chr1	26097827	26098326	Adgrb3|chr1:26097827-26098326	0.0999905068358054	.	.
chr1	30719264	30719763	chr1	30700382	30700881	Gm9898|chr1:30700382-30700881	0.0622017905352083	.	.
chr1	30719264	30719763	chr1	30930527	30931026	Gm9898|chr1:30930527-30931026	0.100469969925065	.	.
chr1	30719264	30719763	chr1	30935884	30936383	Gm9898|chr1:30935884-30936383	0.0795406653186851	.	.
chr1	30720698	30721197	chr1	30416562	30417061	Gm9898|chr1:30416562-30417061	0.0800492585248582	.	.
chr1	30720698	30721197	chr1	30417068	30417567	Gm9898|chr1:30417068-30417567	0.0689753822405151	.	.
chr1	30720698	30721197	chr1	30417068	30417567	Gm9898|chr1:30417068-30417567	0.0689753822405152	.	.
chr1	30720698	30721197	chr1	30437939	30438438	Gm9898|chr1:30437939-30438438	0.133331630269301	.	.
chr1	30720698	30721197	chr1	30438797	30439296	Gm9898|chr1:30438797-30439296	0.127739216241732	.	.
chr1	30720698	30721197	chr1	30498556	30499055	Gm9898|chr1:30498556-30499055	0.153899315829029	.	.
chr1	30720698	30721197	chr1	30554981	30555480	Gm9898|chr1:30554981-30555480	0.105492800884816	.	.
chr1	30720698	30721197	chr1	30593990	30594489	Gm9898|chr1:30593990-30594489	0.0800053752611265	.	.
chr1	30720698	30721197	chr1	30707395	30707894	Gm9898|chr1:30707395-30707894	0.0897802843384505	.	.
chr1	30720698	30721197	chr1	30740784	30741283	Gm9898|chr1:30740784-30741283	0.151042161903593	.	.
chr1	30720698	30721197	chr1	30755349	30755848	Gm9898|chr1:30755349-30755848	0.140293455259957	.	.
chr1	30720698	30721197	chr1	30776088	30776587	Gm9898|chr1:30776088-30776587	0.0634404590592124	.	.
chr1	30720698	30721197	chr1	30792858	30793357	Gm9898|chr1:30792858-30793357	0.141056167764859	.	.
chr1	30720698	30721197	chr1	30793399	30793898	Gm9898|chr1:30793399-30793898	0.0870562212789639	.	.
chr1	30720698	30721197	chr1	30851816	30852315	Gm9898|chr1:30851816-30852315	0.0980841517691703	.	.
chr1	30720698	30721197	chr1	30930527	30931026	Gm9898|chr1:30930527-30931026	0.0772540869844871	.	.
chr1	30720698	30721197	chr1	30935884	30936383	Gm9898|chr1:30935884-30936383	0.103825539790646	.	.
chr1	30872795	30873294	chr1	30554981	30555480	Phf3|chr1:30554981-30555480	0.0678679946108651	.	.
chr1	30872795	30873294	chr1	30588278	30588777	Phf3|chr1:30588278-30588777	0.0770365674949632	.	.
chr1	30872795	30873294	chr1	30632686	30633185	Phf3|chr1:30632686-30633185	0.0912135343896356	.	.
chr1	30872795	30873294	chr1	30636014	30636513	Phf3|chr1:30636014-30636513	0.0889937578694336	.	.
chr1	30872795	30873294	chr1	30685293	30685792	Phf3|chr1:30685293-30685792	0.0580962633756094	.	.
chr1	30872795	30873294	chr1	30740784	30741283	Phf3|chr1:30740784-30741283	0.0780882812955112	.	.
chr1	30872795	30873294	chr1	30789598	30790097	Phf3|chr1:30789598-30790097	0.102331705250761	.	.
chr1	30872795	30873294	chr1	30819702	30820201	Phf3|chr1:30819702-30820201	0.0792071685439442	.	.
chr1	30872795	30873294	chr1	30832710	30833209	Phf3|chr1:30832710-30833209	0.0568386781454396	.	.
chr1	30872795	30873294	chr1	30846371	30846870	Phf3|chr1:30846371-30846870	0.079662469047321	.	.
chr1	30872795	30873294	chr1	30859835	30860334	Phf3|chr1:30859835-30860334	0.107426603262893	.	.
chr1	30873430	30873929	chr1	30700382	30700881	Phf3|chr1:30700382-30700881	0.0858514376370806	.	.
chr1	30873430	30873929	chr1	30755349	30755848	Phf3|chr1:30755349-30755848	0.0947388725641397	.	.
chr1	30873430	30873929	chr1	30789598	30790097	Phf3|chr1:30789598-30790097	0.0641212421437607	.	.
chr1	30873430	30873929	chr1	30797959	30798458	Phf3|chr1:30797959-30798458	0.104162477332416	.	.
chr1	30873430	30873929	chr1	30832710	30833209	Phf3|chr1:30832710-30833209	0.0938717275665909	.	.
chr1	30873430	30873929	chr1	30859835	30860334	Phf3|chr1:30859835-30860334	0.172064662065004	.	.
chr1	30873942	30874441	chr1	30590651	30591150	Phf3|chr1:30590651-30591150	0.116265242133541	.	.
chr1	30873942	30874441	chr1	30595347	30595846	Phf3|chr1:30595347-30595846	0.0781908045442134	.	.
chr1	30873942	30874441	chr1	30632686	30633185	Phf3|chr1:30632686-30633185	0.0826354438062617	.	.
chr1	30873942	30874441	chr1	30636014	30636513	Phf3|chr1:30636014-30636513	0.068013896399946	.	.
chr1	30873942	30874441	chr1	30700382	30700881	Phf3|chr1:30700382-30700881	0.0729763225810183	.	.
chr1	30873942	30874441	chr1	30789598	30790097	Phf3|chr1:30789598-30790097	0.0627250837097319	.	.
chr1	30873942	30874441	chr1	30797959	30798458	Phf3|chr1:30797959-30798458	0.0855206342143371	.	.
chr1	30949080	30949579	chr1	30590651	30591150	Ptp4a1|chr1:30590651-30591150	0.0681677397425045	.	.
chr1	30949080	30949579	chr1	30593990	30594489	Ptp4a1|chr1:30593990-30594489	0.0589603682994812	.	.
chr1	30949080	30949579	chr1	30792858	30793357	Ptp4a1|chr1:30792858-30793357	0.0803801220660686	.	.
chr1	30949080	30949579	chr1	30819702	30820201	Ptp4a1|chr1:30819702-30820201	0.0725991451773552	.	.
chr1	30949080	30949579	chr1	30859835	30860334	Ptp4a1|chr1:30859835-30860334	0.0570913554622285	.	.
chr1	30949582	30950081	chr1	30565242	30565741	Ptp4a1|chr1:30565242-30565741	0.158911455808465	.	.
chr1	30949582	30950081	chr1	30701088	30701587	Ptp4a1|chr1:30701088-30701587	0.0608158567848297	.	.
chr1	30949582	30950081	chr1	30792858	30793357	Ptp4a1|chr1:30792858-30793357	0.0590388581587156	.	.
chr1	30949582	30950081	chr1	30793399	30793898	Ptp4a1|chr1:30793399-30793898	0.0569991773779815	.	.
chr1	30949582	30950081	chr1	30797959	30798458	Ptp4a1|chr1:30797959-30798458	0.12484906419661	.	.
chr1	30949582	30950081	chr1	30819702	30820201	Ptp4a1|chr1:30819702-30820201	0.0867468644197278	.	.
chr1	30949582	30950081	chr1	30851816	30852315	Ptp4a1|chr1:30851816-30852315	0.0963016596475819	.	.
chr1	30950354	30950853	chr1	30590651	30591150	Ptp4a1|chr1:30590651-30591150	0.103166148216693	.	.
chr1	30950354	30950853	chr1	30636014	30636513	Ptp4a1|chr1:30636014-30636513	0.129172417769335	.	.
chr1	30950354	30950853	chr1	30685293	30685792	Ptp4a1|chr1:30685293-30685792	0.110184776759632	.	.
chr1	30950354	30950853	chr1	30701088	30701587	Ptp4a1|chr1:30701088-30701587	0.0572927805513236	.	.
chr1	30950354	30950853	chr1	30707395	30707894	Ptp4a1|chr1:30707395-30707894	0.174398804019079	.	.
chr1	30950354	30950853	chr1	30750027	30750526	Ptp4a1|chr1:30750027-30750526	0.119769303946281	.	.
chr1	30950354	30950853	chr1	30755349	30755848	Ptp4a1|chr1:30755349-30755848	0.106848171193447	.	.
chr1	30950354	30950853	chr1	30773586	30774085	Ptp4a1|chr1:30773586-30774085	0.116369973852975	.	.
chr1	30950354	30950853	chr1	30789598	30790097	Ptp4a1|chr1:30789598-30790097	0.141896218713168	.	.
chr1	30950354	30950853	chr1	30792858	30793357	Ptp4a1|chr1:30792858-30793357	0.118022631127167	.	.
chr1	30950354	30950853	chr1	30793399	30793898	Ptp4a1|chr1:30793399-30793898	0.0607176794565201	.	.
chr1	30950354	30950853	chr1	30797959	30798458	Ptp4a1|chr1:30797959-30798458	0.0723744636899901	.	.
chr1	30950354	30950853	chr1	30819702	30820201	Ptp4a1|chr1:30819702-30820201	0.0701985034171875	.	.
chr1	30950354	30950853	chr1	30851816	30852315	Ptp4a1|chr1:30851816-30852315	0.0755427286277365	.	.
chr1	31222525	31223024	chr1	31219389	31219888	4931428L18Rik|chr1:31219389-31219888	0.0721569917472426	.	.
chr1	31222525	31223024	chr1	31219389	31219888	Pih1d3|chr1:31219389-31219888	0.0721569917472426	.	.
chr1	31222525	31223024	chr1	31259659	31260158	4931428L18Rik|chr1:31259659-31260158	0.15179066971182	.	.
chr1	31222525	31223024	chr1	31259659	31260158	Pih1d3|chr1:31259659-31260158	0.15179066971182	.	.
chr1	32172459	32172958	chr1	31860915	31861414	Khdrbs2|chr1:31860915-31861414	0.103718772245231	.	.
chr1	32172459	32172958	chr1	32085335	32085834	Khdrbs2|chr1:32085335-32085834	0.256927858337002	.	.
chr1	34433080	34433579	chr1	34273440	34273939	Gm37233|chr1:34273440-34273939	0.0808177928424268	.	.
chr1	34433080	34433579	chr1	34301029	34301528	Gm37233|chr1:34301029-34301528	0.0820067435969365	.	.
chr1	34433080	34433579	chr1	34484285	34484784	Gm37233|chr1:34484285-34484784	0.112675381489145	.	.
chr1	34433080	34433579	chr1	34583679	34584178	Gm37233|chr1:34583679-34584178	0.0612635834677784	.	.
chr1	34433080	34433579	chr1	34597394	34597893	Gm37233|chr1:34597394-34597893	0.105104447878458	.	.
chr1	34439491	34439990	chr1	34258718	34259217	Ccdc115|chr1:34258718-34259217	0.0622215083333875	.	.
chr1	34439491	34439990	chr1	34258718	34259217	Imp4|chr1:34258718-34259217	0.0622215083333875	.	.
chr1	34439491	34439990	chr1	34300508	34301007	Ccdc115|chr1:34300508-34301007	0.0773040549634087	.	.
chr1	34439491	34439990	chr1	34300508	34301007	Imp4|chr1:34300508-34301007	0.0773040549634087	.	.
chr1	34439491	34439990	chr1	34301029	34301528	Ccdc115|chr1:34301029-34301528	0.0653648047293132	.	.
chr1	34439491	34439990	chr1	34301029	34301528	Imp4|chr1:34301029-34301528	0.0653648047293132	.	.
chr1	34439491	34439990	chr1	34323042	34323541	Ccdc115|chr1:34323042-34323541	0.110929203956926	.	.
chr1	34439491	34439990	chr1	34323042	34323541	Imp4|chr1:34323042-34323541	0.110929203956926	.	.
chr1	34439491	34439990	chr1	34323614	34324113	Ccdc115|chr1:34323614-34324113	0.0877651575573724	.	.
chr1	34439491	34439990	chr1	34323614	34324113	Imp4|chr1:34323614-34324113	0.0877651575573724	.	.
chr1	34439491	34439990	chr1	34367061	34367560	Ccdc115|chr1:34367061-34367560	0.0619788292166991	.	.
chr1	34439491	34439990	chr1	34367061	34367560	Imp4|chr1:34367061-34367560	0.0619788292166991	.	.
chr1	34439491	34439990	chr1	34434650	34435149	Ccdc115|chr1:34434650-34435149	0.0792053818679007	.	.
chr1	34439491	34439990	chr1	34434650	34435149	Imp4|chr1:34434650-34435149	0.0792053818679007	.	.
chr1	34439491	34439990	chr1	34596806	34597305	Ccdc115|chr1:34596806-34597305	0.0950089025866723	.	.
chr1	34439491	34439990	chr1	34596806	34597305	Imp4|chr1:34596806-34597305	0.0950089025866723	.	.
chr1	34459438	34459937	chr1	34273440	34273939	Ptpn18|chr1:34273440-34273939	0.138144376827437	.	.
chr1	34459438	34459937	chr1	34596806	34597305	Ptpn18|chr1:34596806-34597305	0.0862249521082431	.	.
chr1	34485782	34486281	chr1	34301029	34301528	4930568A12Rik|chr1:34301029-34301528	0.0646070352793956	.	.
chr1	34485782	34486281	chr1	34523675	34524174	4930568A12Rik|chr1:34523675-34524174	0.120848461436897	.	.
chr1	34485782	34486281	chr1	34524897	34525396	4930568A12Rik|chr1:34524897-34525396	0.166290516696856	.	.
chr1	34485782	34486281	chr1	34571342	34571841	4930568A12Rik|chr1:34571342-34571841	0.184389726073511	.	.
chr1	34485782	34486281	chr1	34642414	34642913	4930568A12Rik|chr1:34642414-34642913	0.109200062766922	.	.
chr1	34485782	34486281	chr1	34749649	34750148	4930568A12Rik|chr1:34749649-34750148	0.100374362815155	.	.
chr1	34579442	34579941	chr1	34296080	34296579	1700101I19Rik|chr1:34296080-34296579	0.0953306663154318	.	.
chr1	34579442	34579941	chr1	34296080	34296579	Amer3|chr1:34296080-34296579	0.0953306663154318	.	.
chr1	34579442	34579941	chr1	34323614	34324113	1700101I19Rik|chr1:34323614-34324113	0.106253911013259	.	.
chr1	34579442	34579941	chr1	34323614	34324113	Amer3|chr1:34323614-34324113	0.106253911013259	.	.
chr1	34579442	34579941	chr1	34467541	34468040	1700101I19Rik|chr1:34467541-34468040	0.140981844019339	.	.
chr1	34579442	34579941	chr1	34467541	34468040	Amer3|chr1:34467541-34468040	0.140981844019339	.	.
chr1	34579442	34579941	chr1	34511013	34511512	1700101I19Rik|chr1:34511013-34511512	0.159209005992921	.	.
chr1	34579442	34579941	chr1	34511013	34511512	Amer3|chr1:34511013-34511512	0.159209005992921	.	.
chr1	34579442	34579941	chr1	34654197	34654696	1700101I19Rik|chr1:34654197-34654696	0.0747429247352991	.	.
chr1	34579442	34579941	chr1	34654197	34654696	Amer3|chr1:34654197-34654696	0.0747429247352991	.	.
chr1	34579990	34580489	chr1	34467541	34468040	1700101I19Rik|chr1:34467541-34468040	0.229947526489094	.	.
chr1	34579990	34580489	chr1	34467541	34468040	Amer3|chr1:34467541-34468040	0.229947526489094	.	.
chr1	34579990	34580489	chr1	34596806	34597305	1700101I19Rik|chr1:34596806-34597305	0.0666990951461649	.	.
chr1	34579990	34580489	chr1	34596806	34597305	Amer3|chr1:34596806-34597305	0.0666990951461649	.	.
chr1	34579990	34580489	chr1	34642414	34642913	1700101I19Rik|chr1:34642414-34642913	0.0568205300754585	.	.
chr1	34579990	34580489	chr1	34642414	34642913	Amer3|chr1:34642414-34642913	0.0568205300754585	.	.
chr1	34677093	34677592	chr1	34467541	34468040	Arhgef4|chr1:34467541-34468040	0.160446113067756	.	.
chr1	34677093	34677592	chr1	34738307	34738806	Arhgef4|chr1:34738307-34738806	0.143906841417625	.	.
chr1	34801460	34801959	chr1	34750293	34750792	Arhgef4|chr1:34750293-34750792	0.216501327152508	.	.
chr1	34801460	34801959	chr1	34779365	34779864	Arhgef4|chr1:34779365-34779864	0.081123394793366	.	.
chr1	34801460	34801959	chr1	34793414	34793913	Arhgef4|chr1:34793414-34793913	0.114910298291367	.	.
chr1	34801460	34801959	chr1	34804896	34805395	Arhgef4|chr1:34804896-34805395	0.204537914804072	.	.
chr1	34801460	34801959	chr1	34822738	34823237	Arhgef4|chr1:34822738-34823237	0.0738943367990115	.	.
chr1	34801460	34801959	chr1	34822738	34823237	Arhgef4|chr1:34822738-34823237	0.0738943367990116	.	.
chr1	34801460	34801959	chr1	34824212	34824711	Arhgef4|chr1:34824212-34824711	0.108823870412212	.	.
chr1	34801460	34801959	chr1	34851479	34851978	Arhgef4|chr1:34851479-34851978	0.0585473285080481	.	.
chr1	34801460	34801959	chr1	35004409	35004908	Arhgef4|chr1:35004409-35004908	0.0614106332686264	.	.
chr1	34801460	34801959	chr1	35162445	35162944	Arhgef4|chr1:35162445-35162944	0.118565124970623	.	.
chr1	34801460	34801959	chr1	35202533	35203032	Arhgef4|chr1:35202533-35203032	0.0938167812145484	.	.
chr1	34802224	34802723	chr1	34753530	34754029	Arhgef4|chr1:34753530-34754029	0.113758517505948	.	.
chr1	34802224	34802723	chr1	34762613	34763112	Arhgef4|chr1:34762613-34763112	0.086507107548755	.	.
chr1	34802224	34802723	chr1	34762613	34763112	Arhgef4|chr1:34762613-34763112	0.0865071075487551	.	.
chr1	34802224	34802723	chr1	34768535	34769034	Arhgef4|chr1:34768535-34769034	0.0753771700673077	.	.
chr1	34802224	34802723	chr1	34769130	34769629	Arhgef4|chr1:34769130-34769629	0.124312156901731	.	.
chr1	34802224	34802723	chr1	34779365	34779864	Arhgef4|chr1:34779365-34779864	0.0663710934780493	.	.
chr1	34802224	34802723	chr1	34779365	34779864	Arhgef4|chr1:34779365-34779864	0.0663710934780494	.	.
chr1	34802224	34802723	chr1	34802960	34803459	Arhgef4|chr1:34802960-34803459	0.221494529450633	.	.
chr1	34802224	34802723	chr1	34804896	34805395	Arhgef4|chr1:34804896-34805395	0.185457319323381	.	.
chr1	34802224	34802723	chr1	34812797	34813296	Arhgef4|chr1:34812797-34813296	0.146443161514071	.	.
chr1	34802224	34802723	chr1	34822738	34823237	Arhgef4|chr1:34822738-34823237	0.145194322792817	.	.
chr1	34802224	34802723	chr1	34830919	34831418	Arhgef4|chr1:34830919-34831418	0.0586269597503082	.	.
chr1	34802224	34802723	chr1	34873605	34874104	Arhgef4|chr1:34873605-34874104	0.0878273661389669	.	.
chr1	34802224	34802723	chr1	34877526	34878025	Arhgef4|chr1:34877526-34878025	0.13774206096967	.	.
chr1	34802224	34802723	chr1	34878067	34878566	Arhgef4|chr1:34878067-34878566	0.0632751999366252	.	.
chr1	34802224	34802723	chr1	35180682	35181181	Arhgef4|chr1:35180682-35181181	0.073018815448476	.	.
chr1	34802224	34802723	chr1	35180682	35181181	Arhgef4|chr1:35180682-35181181	0.0730188154484761	.	.
chr1	34802224	34802723	chr1	35202533	35203032	Arhgef4|chr1:35202533-35203032	0.0712717458474428	.	.
chr1	34802224	34802723	chr1	35203823	35204322	Arhgef4|chr1:35203823-35204322	0.309513087790349	.	.
chr1	34812196	34812695	chr1	34762613	34763112	Gm38336|chr1:34762613-34763112	0.141278991222756	.	.
chr1	34812196	34812695	chr1	34779365	34779864	Gm38336|chr1:34779365-34779864	0.08063795650278	.	.
chr1	34812196	34812695	chr1	34802960	34803459	Gm38336|chr1:34802960-34803459	0.0816211935090543	.	.
chr1	34812196	34812695	chr1	34804896	34805395	Gm38336|chr1:34804896-34805395	0.103333042987944	.	.
chr1	34812196	34812695	chr1	34812797	34813296	Gm38336|chr1:34812797-34813296	0.179606492759365	.	.
chr1	34812196	34812695	chr1	34814010	34814509	Gm38336|chr1:34814010-34814509	0.132152426280246	.	.
chr1	34812196	34812695	chr1	34822738	34823237	Gm38336|chr1:34822738-34823237	0.131331958453391	.	.
chr1	34812196	34812695	chr1	34824212	34824711	Gm38336|chr1:34824212-34824711	0.12652763813392	.	.
chr1	34812196	34812695	chr1	34867150	34867649	Gm38336|chr1:34867150-34867649	0.0837438296663881	.	.
chr1	34812196	34812695	chr1	34873605	34874104	Gm38336|chr1:34873605-34874104	0.0866264215463904	.	.
chr1	34812196	34812695	chr1	34874898	34875397	Gm38336|chr1:34874898-34875397	0.0685979954333802	.	.
chr1	34812196	34812695	chr1	34975877	34976376	Gm38336|chr1:34975877-34976376	0.059590082268249	.	.
chr1	34812196	34812695	chr1	35162445	35162944	Gm38336|chr1:35162445-35162944	0.146357952383557	.	.
chr1	34812196	34812695	chr1	35180682	35181181	Gm38336|chr1:35180682-35181181	0.0765059588140981	.	.
chr1	34812196	34812695	chr1	35203823	35204322	Gm38336|chr1:35203823-35204322	0.06220527005638	.	.
chr1	34841956	34842455	chr1	34749649	34750148	Fam168b|chr1:34749649-34750148	0.130348773917414	.	.
chr1	34841956	34842455	chr1	34768535	34769034	Fam168b|chr1:34768535-34769034	0.0594787916469346	.	.
chr1	34841956	34842455	chr1	34779365	34779864	Fam168b|chr1:34779365-34779864	0.121249944949476	.	.
chr1	34841956	34842455	chr1	34802960	34803459	Fam168b|chr1:34802960-34803459	0.0652534367682528	.	.
chr1	34841956	34842455	chr1	34804896	34805395	Fam168b|chr1:34804896-34805395	0.170778993648233	.	.
chr1	34841956	34842455	chr1	34814010	34814509	Fam168b|chr1:34814010-34814509	0.0683812976755108	.	.
chr1	34841956	34842455	chr1	34873605	34874104	Fam168b|chr1:34873605-34874104	0.0829396020442712	.	.
chr1	34841956	34842455	chr1	34896857	34897356	Fam168b|chr1:34896857-34897356	0.0764438799733639	.	.
chr1	34841956	34842455	chr1	35202533	35203032	Fam168b|chr1:35202533-35203032	0.0746589422945229	.	.
chr1	34841956	34842455	chr1	35203823	35204322	Fam168b|chr1:35203823-35204322	0.061759314462892	.	.
chr1	34842804	34843303	chr1	34750293	34750792	Fam168b|chr1:34750293-34750792	0.08957069775396	.	.
chr1	34842804	34843303	chr1	34753530	34754029	Fam168b|chr1:34753530-34754029	0.116484938409103	.	.
chr1	34842804	34843303	chr1	34802960	34803459	Fam168b|chr1:34802960-34803459	0.0863755634416766	.	.
chr1	34842804	34843303	chr1	34814010	34814509	Fam168b|chr1:34814010-34814509	0.0761252931548863	.	.
chr1	34842804	34843303	chr1	34830919	34831418	Fam168b|chr1:34830919-34831418	0.0874048664324251	.	.
chr1	34842804	34843303	chr1	34851479	34851978	Fam168b|chr1:34851479-34851978	0.187617869753792	.	.
chr1	34842804	34843303	chr1	35162445	35162944	Fam168b|chr1:35162445-35162944	0.108137185728046	.	.
chr1	34849768	34850267	chr1	34750293	34750792	Plekhb2|chr1:34750293-34750792	0.0753564802513814	.	.
chr1	34849768	34850267	chr1	34812797	34813296	Plekhb2|chr1:34812797-34813296	0.126061200058879	.	.
chr1	34849768	34850267	chr1	34822738	34823237	Plekhb2|chr1:34822738-34823237	0.11518138261757	.	.
chr1	34849768	34850267	chr1	34824212	34824711	Plekhb2|chr1:34824212-34824711	0.108038350786132	.	.
chr1	34849768	34850267	chr1	34867150	34867649	Plekhb2|chr1:34867150-34867649	0.0714091579925356	.	.
chr1	34849768	34850267	chr1	34975877	34976376	Plekhb2|chr1:34975877-34976376	0.0723189146763004	.	.
chr1	34849768	34850267	chr1	35162445	35162944	Plekhb2|chr1:35162445-35162944	0.130804540253237	.	.
chr1	34850452	34850951	chr1	34750293	34750792	Plekhb2|chr1:34750293-34750792	0.0898125369125704	.	.
chr1	34850452	34850951	chr1	34753530	34754029	Plekhb2|chr1:34753530-34754029	0.0648680544316071	.	.
chr1	34850452	34850951	chr1	34804896	34805395	Plekhb2|chr1:34804896-34805395	0.0732989018912159	.	.
chr1	34850452	34850951	chr1	34804896	34805395	Plekhb2|chr1:34804896-34805395	0.073298901891216	.	.
chr1	34850452	34850951	chr1	34812797	34813296	Plekhb2|chr1:34812797-34813296	0.0717462292218093	.	.
chr1	34850452	34850951	chr1	34814010	34814509	Plekhb2|chr1:34814010-34814509	0.0883531300364627	.	.
chr1	34850452	34850951	chr1	35162445	35162944	Plekhb2|chr1:35162445-35162944	0.160399404836782	.	.
chr1	37540354	37540853	chr1	37628704	37629203	Mgat4a|chr1:37628704-37629203	0.126602696980252	.	.
chr1	37540354	37540853	chr1	37663494	37663993	Mgat4a|chr1:37663494-37663993	0.135866445520074	.	.
chr1	37540354	37540853	chr1	37744297	37744796	Mgat4a|chr1:37744297-37744796	0.120465484101911	.	.
chr1	37540864	37541363	chr1	37628704	37629203	Mgat4a|chr1:37628704-37629203	0.188324712047989	.	.
chr1	37540864	37541363	chr1	37639092	37639591	Mgat4a|chr1:37639092-37639591	0.0864636634372622	.	.
chr1	37540864	37541363	chr1	37686791	37687290	Mgat4a|chr1:37686791-37687290	0.172147098524814	.	.
chr1	37540864	37541363	chr1	37726317	37726816	Mgat4a|chr1:37726317-37726816	0.172313972761984	.	.
chr1	37540864	37541363	chr1	37729508	37730007	Mgat4a|chr1:37729508-37730007	0.0651350358783604	.	.
chr1	37540864	37541363	chr1	37732485	37732984	Mgat4a|chr1:37732485-37732984	0.0974727937245844	.	.
chr1	37540864	37541363	chr1	37850677	37851176	Mgat4a|chr1:37850677-37851176	0.0597471198472486	.	.
chr1	37540864	37541363	chr1	37850677	37851176	Mgat4a|chr1:37850677-37851176	0.0597471198472487	.	.
chr1	37614024	37614523	chr1	37628704	37629203	4930556I23Rik|chr1:37628704-37629203	0.112105801417255	.	.
chr1	37614024	37614523	chr1	37639092	37639591	4930556I23Rik|chr1:37639092-37639591	0.180772519295805	.	.
chr1	37614024	37614523	chr1	37677095	37677594	4930556I23Rik|chr1:37677095-37677594	0.0638906646951442	.	.
chr1	37614024	37614523	chr1	37696888	37697387	4930556I23Rik|chr1:37696888-37697387	0.0711460327218875	.	.
chr1	37614024	37614523	chr1	37698123	37698622	4930556I23Rik|chr1:37698123-37698622	0.126814613250995	.	.
chr1	37614024	37614523	chr1	37725725	37726224	4930556I23Rik|chr1:37725725-37726224	0.0883191885964947	.	.
chr1	37614024	37614523	chr1	37729508	37730007	4930556I23Rik|chr1:37729508-37730007	0.142432778853322	.	.
chr1	37614024	37614523	chr1	37872597	37873096	4930556I23Rik|chr1:37872597-37873096	0.0593229168585124	.	.
chr1	37614773	37615272	chr1	37594939	37595438	4930556I23Rik|chr1:37594939-37595438	0.066899250007688	.	.
chr1	37614773	37615272	chr1	37628704	37629203	4930556I23Rik|chr1:37628704-37629203	0.303248716840298	.	.
chr1	37614773	37615272	chr1	37686791	37687290	4930556I23Rik|chr1:37686791-37687290	0.175869660646724	.	.
chr1	37614773	37615272	chr1	37695470	37695969	4930556I23Rik|chr1:37695470-37695969	0.0624101651390186	.	.
chr1	37614773	37615272	chr1	37696888	37697387	4930556I23Rik|chr1:37696888-37697387	0.0635113810549374	.	.
chr1	37614773	37615272	chr1	37698784	37699283	4930556I23Rik|chr1:37698784-37699283	0.0939079515658844	.	.
chr1	37614773	37615272	chr1	37725725	37726224	4930556I23Rik|chr1:37725725-37726224	0.132575606623465	.	.
chr1	37614773	37615272	chr1	37729508	37730007	4930556I23Rik|chr1:37729508-37730007	0.124535367092174	.	.
chr1	37614773	37615272	chr1	37850677	37851176	4930556I23Rik|chr1:37850677-37851176	0.100473939926523	.	.
chr1	37719019	37719518	chr1	37586074	37586573	2010300C02Rik|chr1:37586074-37586573	0.060813165806859	.	.
chr1	37719019	37719518	chr1	37628704	37629203	2010300C02Rik|chr1:37628704-37629203	0.0798869893817685	.	.
chr1	37719019	37719518	chr1	37634610	37635109	2010300C02Rik|chr1:37634610-37635109	0.149281871971615	.	.
chr1	37719019	37719518	chr1	37639092	37639591	2010300C02Rik|chr1:37639092-37639591	0.124645897153564	.	.
chr1	37719019	37719518	chr1	37696888	37697387	2010300C02Rik|chr1:37696888-37697387	0.0950889472991279	.	.
chr1	37719019	37719518	chr1	37727093	37727592	2010300C02Rik|chr1:37727093-37727592	0.124917802329331	.	.
chr1	37719019	37719518	chr1	37732485	37732984	2010300C02Rik|chr1:37732485-37732984	0.0909222977635445	.	.
chr1	37719019	37719518	chr1	37903135	37903634	2010300C02Rik|chr1:37903135-37903634	0.0898542319418653	.	.
chr1	37719678	37720177	chr1	37586074	37586573	2010300C02Rik|chr1:37586074-37586573	0.0815065392916843	.	.
chr1	37719678	37720177	chr1	37628704	37629203	2010300C02Rik|chr1:37628704-37629203	0.107853132628673	.	.
chr1	37719678	37720177	chr1	37663494	37663993	2010300C02Rik|chr1:37663494-37663993	0.111903686952035	.	.
chr1	37719678	37720177	chr1	37677095	37677594	2010300C02Rik|chr1:37677095-37677594	0.155757964168254	.	.
chr1	37719678	37720177	chr1	37677095	37677594	2010300C02Rik|chr1:37677095-37677594	0.155757964168255	.	.
chr1	37719678	37720177	chr1	37698784	37699283	2010300C02Rik|chr1:37698784-37699283	0.069773700720847	.	.
chr1	37719678	37720177	chr1	37698784	37699283	2010300C02Rik|chr1:37698784-37699283	0.0697737007208471	.	.
chr1	37719678	37720177	chr1	37706674	37707173	2010300C02Rik|chr1:37706674-37707173	0.0906736146622451	.	.
chr1	37719678	37720177	chr1	37727093	37727592	2010300C02Rik|chr1:37727093-37727592	0.0928791896073244	.	.
chr1	37719678	37720177	chr1	37729508	37730007	2010300C02Rik|chr1:37729508-37730007	0.0830129229528779	.	.
chr1	37719678	37720177	chr1	37802246	37802745	2010300C02Rik|chr1:37802246-37802745	0.107303520244649	.	.
chr1	37719678	37720177	chr1	37881730	37882229	2010300C02Rik|chr1:37881730-37882229	0.0607445286822786	.	.
chr1	37719678	37720177	chr1	37900312	37900811	2010300C02Rik|chr1:37900312-37900811	0.114566136797611	.	.
chr1	37720763	37721262	chr1	37639092	37639591	2010300C02Rik|chr1:37639092-37639591	0.124894624097552	.	.
chr1	37720763	37721262	chr1	37698784	37699283	2010300C02Rik|chr1:37698784-37699283	0.0747421907789216	.	.
chr1	37720763	37721262	chr1	37850677	37851176	2010300C02Rik|chr1:37850677-37851176	0.0571572393881613	.	.
chr1	37864699	37865198	chr1	37628704	37629203	Gm26805|chr1:37628704-37629203	0.0906625291005891	.	.
chr1	37864699	37865198	chr1	37663494	37663993	Gm26805|chr1:37663494-37663993	0.108092175343002	.	.
chr1	37864699	37865198	chr1	37695470	37695969	Gm26805|chr1:37695470-37695969	0.0746594779021169	.	.
chr1	37864699	37865198	chr1	37706674	37707173	Gm26805|chr1:37706674-37707173	0.0698598340129877	.	.
chr1	37864699	37865198	chr1	37706674	37707173	Gm26805|chr1:37706674-37707173	0.0698598340129878	.	.
chr1	37864699	37865198	chr1	37725725	37726224	Gm26805|chr1:37725725-37726224	0.11291376399315	.	.
chr1	37865263	37865762	chr1	37594939	37595438	Gm26805|chr1:37594939-37595438	0.0665873081763876	.	.
chr1	37865263	37865762	chr1	37594939	37595438	Tsga10|chr1:37594939-37595438	0.0665873081763876	.	.
chr1	37865263	37865762	chr1	37678238	37678737	Gm26805|chr1:37678238-37678737	0.17532943645416	.	.
chr1	37865263	37865762	chr1	37678238	37678737	Tsga10|chr1:37678238-37678737	0.17532943645416	.	.
chr1	37865263	37865762	chr1	37695470	37695969	Gm26805|chr1:37695470-37695969	0.113955727852756	.	.
chr1	37865263	37865762	chr1	37695470	37695969	Tsga10|chr1:37695470-37695969	0.113955727852756	.	.
chr1	37865263	37865762	chr1	37696888	37697387	Gm26805|chr1:37696888-37697387	0.103966067152776	.	.
chr1	37865263	37865762	chr1	37696888	37697387	Tsga10|chr1:37696888-37697387	0.103966067152776	.	.
chr1	37865263	37865762	chr1	37698123	37698622	Gm26805|chr1:37698123-37698622	0.125347070794343	.	.
chr1	37865263	37865762	chr1	37698123	37698622	Tsga10|chr1:37698123-37698622	0.125347070794343	.	.
chr1	37865263	37865762	chr1	37698784	37699283	Gm26805|chr1:37698784-37699283	0.130838012067819	.	.
chr1	37865263	37865762	chr1	37698784	37699283	Tsga10|chr1:37698784-37699283	0.130838012067819	.	.
chr1	37865263	37865762	chr1	37725725	37726224	Gm26805|chr1:37725725-37726224	0.0955687031274323	.	.
chr1	37865263	37865762	chr1	37725725	37726224	Tsga10|chr1:37725725-37726224	0.0955687031274323	.	.
chr1	37865263	37865762	chr1	37727093	37727592	Gm26805|chr1:37727093-37727592	0.0876466659410781	.	.
chr1	37865263	37865762	chr1	37727093	37727592	Tsga10|chr1:37727093-37727592	0.0876466659410781	.	.
chr1	37871955	37872454	chr1	37502154	37502653	Lipt1|chr1:37502154-37502653	0.115791710568682	.	.
chr1	37871955	37872454	chr1	37586074	37586573	Lipt1|chr1:37586074-37586573	0.0829884264131943	.	.
chr1	37871955	37872454	chr1	37639092	37639591	Lipt1|chr1:37639092-37639591	0.130485562317621	.	.
chr1	37871955	37872454	chr1	37653206	37653705	Lipt1|chr1:37653206-37653705	0.101443006757374	.	.
chr1	37871955	37872454	chr1	37662322	37662821	Lipt1|chr1:37662322-37662821	0.0582150351471889	.	.
chr1	37871955	37872454	chr1	37678238	37678737	Lipt1|chr1:37678238-37678737	0.057041159555449	.	.
chr1	37871955	37872454	chr1	37695470	37695969	Lipt1|chr1:37695470-37695969	0.0644970606251098	.	.
chr1	37871955	37872454	chr1	37696888	37697387	Lipt1|chr1:37696888-37697387	0.130770624888873	.	.
chr1	37871955	37872454	chr1	37725725	37726224	Lipt1|chr1:37725725-37726224	0.160489828141173	.	.
chr1	37871955	37872454	chr1	37727093	37727592	Lipt1|chr1:37727093-37727592	0.145003937334118	.	.
chr1	37871955	37872454	chr1	37729508	37730007	Lipt1|chr1:37729508-37730007	0.186921087850385	.	.
chr1	37871955	37872454	chr1	37872597	37873096	Lipt1|chr1:37872597-37873096	0.124549886738009	.	.
chr1	37890241	37890740	chr1	37628704	37629203	Mitd1|chr1:37628704-37629203	0.082704320181198	.	.
chr1	37890241	37890740	chr1	37628704	37629203	Mrpl30|chr1:37628704-37629203	0.082704320181198	.	.
chr1	37890241	37890740	chr1	37639092	37639591	Mitd1|chr1:37639092-37639591	0.0624787258358957	.	.
chr1	37890241	37890740	chr1	37639092	37639591	Mrpl30|chr1:37639092-37639591	0.0624787258358957	.	.
chr1	37890241	37890740	chr1	37727093	37727592	Mitd1|chr1:37727093-37727592	0.0626433214564707	.	.
chr1	37890241	37890740	chr1	37727093	37727592	Mrpl30|chr1:37727093-37727592	0.0626433214564707	.	.
chr1	37997082	37997581	chr1	37628704	37629203	Eif5b|chr1:37628704-37629203	0.138962197686236	.	.
chr1	37997082	37997581	chr1	37628704	37629203	Txndc9|chr1:37628704-37629203	0.138962197686236	.	.
chr1	37997082	37997581	chr1	37634610	37635109	Eif5b|chr1:37634610-37635109	0.0704289499313765	.	.
chr1	37997082	37997581	chr1	37634610	37635109	Txndc9|chr1:37634610-37635109	0.0704289499313765	.	.
chr1	37997082	37997581	chr1	37663494	37663993	Eif5b|chr1:37663494-37663993	0.0566690528504763	.	.
chr1	37997082	37997581	chr1	37663494	37663993	Txndc9|chr1:37663494-37663993	0.0566690528504763	.	.
chr1	37997082	37997581	chr1	37677095	37677594	Eif5b|chr1:37677095-37677594	0.162328354564922	.	.
chr1	37997082	37997581	chr1	37677095	37677594	Txndc9|chr1:37677095-37677594	0.162328354564922	.	.
chr1	37997082	37997581	chr1	37689727	37690226	Eif5b|chr1:37689727-37690226	0.209575394669258	.	.
chr1	37997082	37997581	chr1	37689727	37690226	Txndc9|chr1:37689727-37690226	0.209575394669258	.	.
chr1	37997082	37997581	chr1	37706674	37707173	Eif5b|chr1:37706674-37707173	0.0650126696899777	.	.
chr1	37997082	37997581	chr1	37706674	37707173	Txndc9|chr1:37706674-37707173	0.0650126696899777	.	.
chr1	37997082	37997581	chr1	37710168	37710667	Eif5b|chr1:37710168-37710667	0.0746297027179499	.	.
chr1	37997082	37997581	chr1	37710168	37710667	Txndc9|chr1:37710168-37710667	0.0746297027179499	.	.
chr1	37997082	37997581	chr1	37725725	37726224	Eif5b|chr1:37725725-37726224	0.138262353178822	.	.
chr1	37997082	37997581	chr1	37725725	37726224	Txndc9|chr1:37725725-37726224	0.138262353178822	.	.
chr1	37997082	37997581	chr1	37744846	37745345	Eif5b|chr1:37744846-37745345	0.124870344965654	.	.
chr1	37997082	37997581	chr1	37744846	37745345	Txndc9|chr1:37744846-37745345	0.124870344965654	.	.
chr1	37997082	37997581	chr1	37745347	37745846	Eif5b|chr1:37745347-37745846	0.135738479776508	.	.
chr1	37997082	37997581	chr1	37745347	37745846	Txndc9|chr1:37745347-37745846	0.135738479776508	.	.
chr1	37997082	37997581	chr1	37802246	37802745	Eif5b|chr1:37802246-37802745	0.12257228109159	.	.
chr1	37997082	37997581	chr1	37802246	37802745	Txndc9|chr1:37802246-37802745	0.12257228109159	.	.
chr1	37997778	37998277	chr1	37594939	37595438	Eif5b|chr1:37594939-37595438	0.119611081212327	.	.
chr1	37997778	37998277	chr1	37594939	37595438	Txndc9|chr1:37594939-37595438	0.119611081212327	.	.
chr1	37997778	37998277	chr1	37628704	37629203	Eif5b|chr1:37628704-37629203	0.164212956393512	.	.
chr1	37997778	37998277	chr1	37628704	37629203	Txndc9|chr1:37628704-37629203	0.164212956393512	.	.
chr1	37997778	37998277	chr1	37639092	37639591	Eif5b|chr1:37639092-37639591	0.138754637536919	.	.
chr1	37997778	37998277	chr1	37639092	37639591	Txndc9|chr1:37639092-37639591	0.138754637536919	.	.
chr1	37997778	37998277	chr1	37677095	37677594	Eif5b|chr1:37677095-37677594	0.103073204773076	.	.
chr1	37997778	37998277	chr1	37677095	37677594	Txndc9|chr1:37677095-37677594	0.103073204773076	.	.
chr1	37997778	37998277	chr1	37678238	37678737	Eif5b|chr1:37678238-37678737	0.0763748336026184	.	.
chr1	37997778	37998277	chr1	37678238	37678737	Txndc9|chr1:37678238-37678737	0.0763748336026184	.	.
chr1	37997778	37998277	chr1	37696888	37697387	Eif5b|chr1:37696888-37697387	0.158368614009236	.	.
chr1	37997778	37998277	chr1	37696888	37697387	Txndc9|chr1:37696888-37697387	0.158368614009236	.	.
chr1	37997778	37998277	chr1	37698123	37698622	Eif5b|chr1:37698123-37698622	0.0783080345422667	.	.
chr1	37997778	37998277	chr1	37698123	37698622	Txndc9|chr1:37698123-37698622	0.0783080345422667	.	.
chr1	37997778	37998277	chr1	37729508	37730007	Eif5b|chr1:37729508-37730007	0.151775677612408	.	.
chr1	37997778	37998277	chr1	37729508	37730007	Txndc9|chr1:37729508-37730007	0.151775677612408	.	.
chr1	40790447	40790946	chr1	40825721	40826220	Mfsd9|chr1:40825721-40826220	0.101663714581982	.	.
chr1	40790447	40790946	chr1	40874280	40874779	Mfsd9|chr1:40874280-40874779	0.0772144196010598	.	.
chr1	40790447	40790946	chr1	40878983	40879482	Mfsd9|chr1:40878983-40879482	0.0866570954945654	.	.
chr1	40790447	40790946	chr1	40977000	40977499	Mfsd9|chr1:40977000-40977499	0.0656751941497175	.	.
chr1	40790447	40790946	chr1	41001530	41002029	Mfsd9|chr1:41001530-41002029	0.210073497981669	.	.
chr1	40790447	40790946	chr1	41026905	41027404	Mfsd9|chr1:41026905-41027404	0.0600697973444249	.	.
chr1	40790447	40790946	chr1	41027535	41028034	Mfsd9|chr1:41027535-41028034	0.104175786495435	.	.
chr1	40790447	40790946	chr1	41028152	41028651	Mfsd9|chr1:41028152-41028651	0.11188203169966	.	.
chr1	40790447	40790946	chr1	41033409	41033908	Mfsd9|chr1:41033409-41033908	0.128827223565805	.	.
chr1	40790447	40790946	chr1	41034927	41035426	Mfsd9|chr1:41034927-41035426	0.0611644302834951	.	.
chr1	40790447	40790946	chr1	41036904	41037403	Mfsd9|chr1:41036904-41037403	0.0684151647637139	.	.
chr1	40790447	40790946	chr1	41055966	41056465	Mfsd9|chr1:41055966-41056465	0.141299348306409	.	.
chr1	40790447	40790946	chr1	41104831	41105330	Mfsd9|chr1:41104831-41105330	0.105019910413212	.	.
chr1	40790447	40790946	chr1	41152509	41153008	Mfsd9|chr1:41152509-41153008	0.0681185379809094	.	.
chr1	42229631	42230130	chr1	41960483	41960982	Gm9915|chr1:41960483-41960982	0.0588272036963033	.	.
chr1	42229631	42230130	chr1	42006152	42006651	Gm9915|chr1:42006152-42006651	0.115075460760768	.	.
chr1	42229631	42230130	chr1	42012828	42013327	Gm9915|chr1:42012828-42013327	0.0778893780582171	.	.
chr1	42229631	42230130	chr1	42098027	42098526	Gm9915|chr1:42098027-42098526	0.0864878905977773	.	.
chr1	42229631	42230130	chr1	42243790	42244289	Gm9915|chr1:42243790-42244289	0.065360082247118	.	.
chr1	42229631	42230130	chr1	42395790	42396289	Gm9915|chr1:42395790-42396289	0.0588558878134886	.	.
chr1	42229631	42230130	chr1	42427802	42428301	Gm9915|chr1:42427802-42428301	0.118048139782251	.	.
chr1	42229631	42230130	chr1	42446647	42447146	Gm9915|chr1:42446647-42447146	0.125789652287069	.	.
chr1	42238341	42238840	chr1	41899812	41900311	Gm29664|chr1:41899812-41900311	0.0720278599700485	.	.
chr1	42238341	42238840	chr1	42008023	42008522	Gm29664|chr1:42008023-42008522	0.0724889512474185	.	.
chr1	42238341	42238840	chr1	42012828	42013327	Gm29664|chr1:42012828-42013327	0.128233848568937	.	.
chr1	42238341	42238840	chr1	42302790	42303289	Gm29664|chr1:42302790-42303289	0.091605487307023	.	.
chr1	42238341	42238840	chr1	42430381	42430880	Gm29664|chr1:42430381-42430880	0.0642000306636708	.	.
chr1	42261772	42262271	chr1	42008023	42008522	Gm28175|chr1:42008023-42008522	0.069758633926683	.	.
chr1	42261772	42262271	chr1	42012828	42013327	Gm28175|chr1:42012828-42013327	0.27098570961166	.	.
chr1	42261772	42262271	chr1	42253693	42254192	Gm28175|chr1:42253693-42254192	0.229669783171795	.	.
chr1	42261772	42262271	chr1	42257845	42258344	Gm28175|chr1:42257845-42258344	0.172911142147154	.	.
chr1	42261772	42262271	chr1	42259292	42259791	Gm28175|chr1:42259292-42259791	0.183251904098865	.	.
chr1	42261772	42262271	chr1	42259928	42260427	Gm28175|chr1:42259928-42260427	0.206142989717178	.	.
chr1	42261772	42262271	chr1	42280199	42280698	Gm28175|chr1:42280199-42280698	0.0966100120643075	.	.
chr1	42261772	42262271	chr1	42302790	42303289	Gm28175|chr1:42302790-42303289	0.142096163346897	.	.
chr1	42261772	42262271	chr1	42303298	42303797	Gm28175|chr1:42303298-42303797	0.110286210816537	.	.
chr1	42261772	42262271	chr1	42345851	42346350	Gm28175|chr1:42345851-42346350	0.0622922675805707	.	.
chr1	42261772	42262271	chr1	42388680	42389179	Gm28175|chr1:42388680-42389179	0.126780273598187	.	.
chr1	42261772	42262271	chr1	42395790	42396289	Gm28175|chr1:42395790-42396289	0.173903282496388	.	.
chr1	42261772	42262271	chr1	42427802	42428301	Gm28175|chr1:42427802-42428301	0.0694055124074432	.	.
chr1	42261772	42262271	chr1	42468813	42469312	Gm28175|chr1:42468813-42469312	0.163100193147528	.	.
chr1	42261772	42262271	chr1	42485682	42486181	Gm28175|chr1:42485682-42486181	0.185532912258465	.	.
chr1	44101373	44101872	chr1	44057650	44058149	Tex30|chr1:44057650-44058149	0.0808468480555008	.	.
chr1	44101373	44101872	chr1	44198840	44199339	Tex30|chr1:44198840-44199339	0.130273510110902	.	.
chr1	44101373	44101872	chr1	44230666	44231165	Tex30|chr1:44230666-44231165	0.129885279295374	.	.
chr1	44102213	44102712	chr1	44166961	44167460	Tex30|chr1:44166961-44167460	0.111044030379469	.	.
chr1	44102213	44102712	chr1	44343440	44343939	Tex30|chr1:44343440-44343939	0.0944413027066488	.	.
chr1	44118638	44119137	chr1	44055968	44056467	Bivm|chr1:44055968-44056467	0.0693374220700355	.	.
chr1	44118638	44119137	chr1	44055968	44056467	Poglut2|chr1:44055968-44056467	0.0693374220700355	.	.
chr1	44118638	44119137	chr1	44198134	44198633	Bivm|chr1:44198134-44198633	0.0930151258263578	.	.
chr1	44118638	44119137	chr1	44198134	44198633	Poglut2|chr1:44198134-44198633	0.0930151258263578	.	.
chr1	44119144	44119643	chr1	44138045	44138544	Bivm|chr1:44138045-44138544	0.0889425590231146	.	.
chr1	44119144	44119643	chr1	44138045	44138544	Poglut2|chr1:44138045-44138544	0.0889425590231146	.	.
chr1	44119663	44120162	chr1	44142721	44143220	Bivm|chr1:44142721-44143220	0.0678331737209321	.	.
chr1	44119663	44120162	chr1	44174622	44175121	Bivm|chr1:44174622-44175121	0.0836540601273076	.	.
chr1	44119663	44120162	chr1	44217086	44217585	Bivm|chr1:44217086-44217585	0.0685567511670465	.	.
chr1	44119663	44120162	chr1	44228990	44229489	Bivm|chr1:44228990-44229489	0.0772568013253598	.	.
chr1	44147693	44148192	chr1	44166961	44167460	Ercc5|chr1:44166961-44167460	0.135176944387162	.	.
chr1	44147693	44148192	chr1	44230666	44231165	Ercc5|chr1:44230666-44231165	0.127074528833118	.	.
chr1	44147693	44148192	chr1	44343440	44343939	Ercc5|chr1:44343440-44343939	0.0684135301233014	.	.
chr1	44218903	44219402	chr1	44055968	44056467	Mettl21e|chr1:44055968-44056467	0.141285952166526	.	.
chr1	44218903	44219402	chr1	44057650	44058149	Mettl21e|chr1:44057650-44058149	0.287274145904613	.	.
chr1	44218903	44219402	chr1	44198840	44199339	Mettl21e|chr1:44198840-44199339	0.0780669272528266	.	.
chr1	44551396	44551895	chr1	44343440	44343939	Gulp1|chr1:44343440-44343939	0.136108616506	.	.
chr1	44551396	44551895	chr1	44589006	44589505	Gulp1|chr1:44589006-44589505	0.158156372103395	.	.
chr1	44551396	44551895	chr1	44589518	44590017	Gulp1|chr1:44589518-44590017	0.244189063343666	.	.
chr1	44551396	44551895	chr1	44595978	44596477	Gulp1|chr1:44595978-44596477	0.0889125227363547	.	.
chr1	44551396	44551895	chr1	44596710	44597209	Gulp1|chr1:44596710-44597209	0.164536614707793	.	.
chr1	44551396	44551895	chr1	44597236	44597735	Gulp1|chr1:44597236-44597735	0.0759019705472403	.	.
chr1	44551396	44551895	chr1	44624225	44624724	Gulp1|chr1:44624225-44624724	0.120103049889586	.	.
chr1	44551396	44551895	chr1	44712403	44712902	Gulp1|chr1:44712403-44712902	0.204207229145281	.	.
chr1	44551396	44551895	chr1	44731201	44731700	Gulp1|chr1:44731201-44731700	0.127267969272992	.	.
chr1	44551396	44551895	chr1	44738927	44739426	Gulp1|chr1:44738927-44739426	0.214635000220016	.	.
chr1	44551396	44551895	chr1	44943712	44944211	Gulp1|chr1:44943712-44944211	0.0899477984925355	.	.
chr1	44552204	44552703	chr1	44589006	44589505	Gulp1|chr1:44589006-44589505	0.0993317320423416	.	.
chr1	44552204	44552703	chr1	44589518	44590017	Gulp1|chr1:44589518-44590017	0.168554787482752	.	.
chr1	44552204	44552703	chr1	44596710	44597209	Gulp1|chr1:44596710-44597209	0.0642128926189115	.	.
chr1	44552204	44552703	chr1	44700160	44700659	Gulp1|chr1:44700160-44700659	0.0994046273103783	.	.
chr1	44552204	44552703	chr1	44712403	44712902	Gulp1|chr1:44712403-44712902	0.0945831786589374	.	.
chr1	44552204	44552703	chr1	44712403	44712902	Gulp1|chr1:44712403-44712902	0.0945831786589375	.	.
chr1	44552204	44552703	chr1	44731201	44731700	Gulp1|chr1:44731201-44731700	0.0657496568845609	.	.
chr1	44552204	44552703	chr1	44738927	44739426	Gulp1|chr1:44738927-44739426	0.126317177000711	.	.
chr1	44552204	44552703	chr1	44778555	44779054	Gulp1|chr1:44778555-44779054	0.0838600131136119	.	.
chr1	45502189	45502688	chr1	45313936	45314435	Col5a2|chr1:45313936-45314435	0.143820533702849	.	.
chr1	45502189	45502688	chr1	45488226	45488725	Col5a2|chr1:45488226-45488725	0.334817286655309	.	.
chr1	45502189	45502688	chr1	45492300	45492799	Col5a2|chr1:45492300-45492799	0.150887093608524	.	.
chr1	45502189	45502688	chr1	45501409	45501908	Col5a2|chr1:45501409-45501908	0.2186959332019	.	.
chr1	45502189	45502688	chr1	45583647	45584146	Col5a2|chr1:45583647-45584146	0.118556977697973	.	.
chr1	45502189	45502688	chr1	45713120	45713619	Col5a2|chr1:45713120-45713619	0.0803388297112021	.	.
chr1	45502889	45503388	chr1	45599635	45600134	Col5a2|chr1:45599635-45600134	0.111631869521962	.	.
chr1	45502889	45503388	chr1	45600358	45600857	Col5a2|chr1:45600358-45600857	0.0700986225258447	.	.
chr1	45502889	45503388	chr1	45627823	45628322	Col5a2|chr1:45627823-45628322	0.0766843859700772	.	.
chr1	45502889	45503388	chr1	45838233	45838732	Col5a2|chr1:45838233-45838732	0.0755837141633031	.	.
chr1	45794689	45795188	chr1	45501409	45501908	Wdr75|chr1:45501409-45501908	0.145144436078572	.	.
chr1	45794689	45795188	chr1	45663774	45664273	Wdr75|chr1:45663774-45664273	0.0577536326714794	.	.
chr1	45794689	45795188	chr1	45672672	45673171	Wdr75|chr1:45672672-45673171	0.068398006861236	.	.
chr1	45794689	45795188	chr1	45672672	45673171	Wdr75|chr1:45672672-45673171	0.0683980068612361	.	.
chr1	45794689	45795188	chr1	45752700	45753199	Wdr75|chr1:45752700-45753199	0.0825335261993399	.	.
chr1	45794689	45795188	chr1	45755386	45755885	Wdr75|chr1:45755386-45755885	0.167781562220443	.	.
chr1	45794689	45795188	chr1	45838233	45838732	Wdr75|chr1:45838233-45838732	0.0816856736144073	.	.
chr1	45794689	45795188	chr1	46016259	46016758	Wdr75|chr1:46016259-46016758	0.191481108253241	.	.
chr1	45794689	45795188	chr1	46078963	46079462	Wdr75|chr1:46078963-46079462	0.118937759016039	.	.
chr1	45794689	45795188	chr1	46188757	46189256	Wdr75|chr1:46188757-46189256	0.19444459029804	.	.
chr1	45795197	45795696	chr1	45501409	45501908	Wdr75|chr1:45501409-45501908	0.0833783534183877	.	.
chr1	45795197	45795696	chr1	45845435	45845934	Wdr75|chr1:45845435-45845934	0.0731698655705541	.	.
chr1	45795197	45795696	chr1	46016259	46016758	Wdr75|chr1:46016259-46016758	0.0588239728139004	.	.
chr1	45925424	45925923	chr1	45599635	45600134	Slc40a1|chr1:45599635-45600134	0.176330348829071	.	.
chr1	45925424	45925923	chr1	45672672	45673171	Slc40a1|chr1:45672672-45673171	0.101190997183982	.	.
chr1	45925424	45925923	chr1	45752700	45753199	Slc40a1|chr1:45752700-45753199	0.0936447493036298	.	.
chr1	45925424	45925923	chr1	45919615	45920114	Slc40a1|chr1:45919615-45920114	0.0626285648704574	.	.
chr1	46065930	46066429	chr1	46067115	46067614	Dnah7b|chr1:46067115-46067614	0.106578054344097	.	.
chr1	46066566	46067065	chr1	45825095	45825594	Dnah7b|chr1:45825095-45825594	0.0774279774601444	.	.
chr1	46066566	46067065	chr1	46067115	46067614	Dnah7b|chr1:46067115-46067614	0.249447579764013	.	.
chr1	46066566	46067065	chr1	46088799	46089298	Dnah7b|chr1:46088799-46089298	0.133570203410182	.	.
chr1	46066566	46067065	chr1	46360191	46360690	Dnah7b|chr1:46360191-46360690	0.0680595125186709	.	.
chr1	46425176	46425675	chr1	46022239	46022738	Dnah7c|chr1:46022239-46022738	0.0684651736811691	.	.
chr1	46425176	46425675	chr1	46078963	46079462	Dnah7c|chr1:46078963-46079462	0.136641050815173	.	.
chr1	46425176	46425675	chr1	46188757	46189256	Dnah7c|chr1:46188757-46189256	0.110510931640079	.	.
chr1	46425176	46425675	chr1	46412487	46412986	Dnah7c|chr1:46412487-46412986	0.0979208828048206	.	.
chr1	46425176	46425675	chr1	46416614	46417113	Dnah7c|chr1:46416614-46417113	0.0578558312165188	.	.
chr1	46425176	46425675	chr1	46534734	46535233	Dnah7c|chr1:46534734-46535233	0.0814930127588082	.	.
chr1	46425176	46425675	chr1	46535258	46535757	Dnah7c|chr1:46535258-46535757	0.0607975056720042	.	.
chr1	46425176	46425675	chr1	46593790	46594289	Dnah7c|chr1:46593790-46594289	0.0922645837873318	.	.
chr1	46849702	46850201	chr1	46580384	46580883	Gm28151|chr1:46580384-46580883	0.075352471777128	.	.
chr1	46849702	46850201	chr1	46593790	46594289	Gm28151|chr1:46593790-46594289	0.136227886385251	.	.
chr1	46849702	46850201	chr1	46596288	46596787	Gm28151|chr1:46596288-46596787	0.14114695121508	.	.
chr1	46849702	46850201	chr1	46625844	46626343	Gm28151|chr1:46625844-46626343	0.106319616104297	.	.
chr1	46849702	46850201	chr1	46782227	46782726	Gm28151|chr1:46782227-46782726	0.0932026725392638	.	.
chr1	46849702	46850201	chr1	46808464	46808963	Gm28151|chr1:46808464-46808963	0.0840478323699765	.	.
chr1	46849702	46850201	chr1	46831348	46831847	Gm28151|chr1:46831348-46831847	0.114652502449489	.	.
chr1	46849702	46850201	chr1	46831851	46832350	Gm28151|chr1:46831851-46832350	0.101453849001376	.	.
chr1	46849702	46850201	chr1	46888199	46888698	Gm28151|chr1:46888199-46888698	0.0847363583678329	.	.
chr1	46849702	46850201	chr1	46888199	46888698	Gm28151|chr1:46888199-46888698	0.084736358367833	.	.
chr1	46849702	46850201	chr1	46937600	46938099	Gm28151|chr1:46937600-46938099	0.16939263669307	.	.
chr1	46849702	46850201	chr1	46964239	46964738	Gm28151|chr1:46964239-46964738	0.0796080265949684	.	.
chr1	46849702	46850201	chr1	46970392	46970891	Gm28151|chr1:46970392-46970891	0.0894179156684101	.	.
chr1	46849702	46850201	chr1	46999341	46999840	Gm28151|chr1:46999341-46999840	0.0874795629057355	.	.
chr1	52816845	52817344	chr1	52759326	52759825	Inpp1|chr1:52759326-52759825	0.0902898202504095	.	.
chr1	52816845	52817344	chr1	52872724	52873223	Inpp1|chr1:52872724-52873223	0.113396518899845	.	.
chr1	52816845	52817344	chr1	52897587	52898086	Inpp1|chr1:52897587-52898086	0.0836863138880733	.	.
chr1	52816845	52817344	chr1	52903595	52904094	Inpp1|chr1:52903595-52904094	0.0570769488481687	.	.
chr1	52816845	52817344	chr1	52955102	52955601	Inpp1|chr1:52955102-52955601	0.108527600584033	.	.
chr1	52816845	52817344	chr1	52955615	52956114	Inpp1|chr1:52955615-52956114	0.130462076364409	.	.
chr1	52816845	52817344	chr1	53104882	53105381	Inpp1|chr1:53104882-53105381	0.0576798490372845	.	.
chr1	52817513	52818012	chr1	52800230	52800729	Inpp1|chr1:52800230-52800729	0.1928710576676	.	.
chr1	52817513	52818012	chr1	52903595	52904094	Inpp1|chr1:52903595-52904094	0.0751152093771927	.	.
chr1	52817513	52818012	chr1	52903595	52904094	Inpp1|chr1:52903595-52904094	0.0751152093771928	.	.
chr1	52817513	52818012	chr1	52932107	52932606	Inpp1|chr1:52932107-52932606	0.118254762953073	.	.
chr1	52817513	52818012	chr1	52955102	52955601	Inpp1|chr1:52955102-52955601	0.0622195896292089	.	.
chr1	52817513	52818012	chr1	52955615	52956114	Inpp1|chr1:52955615-52956114	0.0823606001389993	.	.
chr1	52817513	52818012	chr1	52960112	52960611	Inpp1|chr1:52960112-52960611	0.0855907873770347	.	.
chr1	52817513	52818012	chr1	53074078	53074577	Inpp1|chr1:53074078-53074577	0.0608814445607292	.	.
chr1	52844734	52845233	chr1	52752671	52753170	Hibch|chr1:52752671-52753170	0.202020949624936	.	.
chr1	52844734	52845233	chr1	52763907	52764406	Hibch|chr1:52763907-52764406	0.0837733573634848	.	.
chr1	52844734	52845233	chr1	52793573	52794072	Hibch|chr1:52793573-52794072	0.097473433821863	.	.
chr1	52844734	52845233	chr1	52795026	52795525	Hibch|chr1:52795026-52795525	0.0702790723165979	.	.
chr1	52844734	52845233	chr1	52799343	52799842	Hibch|chr1:52799343-52799842	0.0764837350615533	.	.
chr1	52844734	52845233	chr1	52820560	52821059	Hibch|chr1:52820560-52821059	0.0677897480677071	.	.
chr1	52844734	52845233	chr1	52820560	52821059	Hibch|chr1:52820560-52821059	0.0677897480677072	.	.
chr1	52844734	52845233	chr1	52872724	52873223	Hibch|chr1:52872724-52873223	0.0628259558483228	.	.
chr1	52844734	52845233	chr1	52949384	52949883	Hibch|chr1:52949384-52949883	0.0747622296191718	.	.
chr1	52844734	52845233	chr1	52973207	52973706	Hibch|chr1:52973207-52973706	0.107463788254027	.	.
chr1	52844734	52845233	chr1	52986655	52987154	Hibch|chr1:52986655-52987154	0.116916252920622	.	.
chr1	52844734	52845233	chr1	52987265	52987764	Hibch|chr1:52987265-52987764	0.127544832108178	.	.
chr1	52844734	52845233	chr1	53015814	53016313	Hibch|chr1:53015814-53016313	0.0604126877173799	.	.
chr1	52844734	52845233	chr1	53015814	53016313	Hibch|chr1:53015814-53016313	0.06041268771738	.	.
chr1	52844734	52845233	chr1	53032502	53033001	Hibch|chr1:53032502-53033001	0.0617559169707746	.	.
chr1	52844734	52845233	chr1	53037383	53037882	Hibch|chr1:53037383-53037882	0.0646766341466729	.	.
chr1	52844734	52845233	chr1	53074078	53074577	Hibch|chr1:53074078-53074577	0.126561364425578	.	.
chr1	52844734	52845233	chr1	53225566	53226065	Hibch|chr1:53225566-53226065	0.112227090039564	.	.
chr1	52845579	52846078	chr1	52784635	52785134	Hibch|chr1:52784635-52785134	0.0662399397171632	.	.
chr1	52845579	52846078	chr1	52905486	52905985	Hibch|chr1:52905486-52905985	0.0604925005850907	.	.
chr1	52845579	52846078	chr1	52914502	52915001	Hibch|chr1:52914502-52915001	0.0618582845070954	.	.
chr1	52845579	52846078	chr1	52955615	52956114	Hibch|chr1:52955615-52956114	0.111580562851828	.	.
chr1	52845579	52846078	chr1	52967640	52968139	Hibch|chr1:52967640-52968139	0.087845205047892	.	.
chr1	52845579	52846078	chr1	53018688	53019187	Hibch|chr1:53018688-53019187	0.080538999621994	.	.
chr1	52845579	52846078	chr1	53104882	53105381	Hibch|chr1:53104882-53105381	0.194925877139667	.	.
chr1	53061825	53062324	chr1	52759326	52759825	Mstn|chr1:52759326-52759825	0.124277603658744	.	.
chr1	53061825	53062324	chr1	52764434	52764933	Mstn|chr1:52764434-52764933	0.102389314228532	.	.
chr1	53061825	53062324	chr1	52863644	52864143	Mstn|chr1:52863644-52864143	0.0785883850216807	.	.
chr1	53061825	53062324	chr1	52873943	52874442	Mstn|chr1:52873943-52874442	0.172136467136136	.	.
chr1	53061825	53062324	chr1	52897587	52898086	Mstn|chr1:52897587-52898086	0.248590358522409	.	.
chr1	53061825	53062324	chr1	52904260	52904759	Mstn|chr1:52904260-52904759	0.162224387371526	.	.
chr1	53061825	53062324	chr1	52905486	52905985	Mstn|chr1:52905486-52905985	0.0970549099499552	.	.
chr1	53061825	53062324	chr1	52914502	52915001	Mstn|chr1:52914502-52915001	0.0595050033215454	.	.
chr1	53061825	53062324	chr1	52932107	52932606	Mstn|chr1:52932107-52932606	0.0656982044184758	.	.
chr1	53061825	53062324	chr1	52952486	52952985	Mstn|chr1:52952486-52952985	0.162527085768331	.	.
chr1	53061825	53062324	chr1	52960112	52960611	Mstn|chr1:52960112-52960611	0.0708337288357385	.	.
chr1	53061825	53062324	chr1	52967640	52968139	Mstn|chr1:52967640-52968139	0.0883103118488513	.	.
chr1	53061825	53062324	chr1	52968350	52968849	Mstn|chr1:52968350-52968849	0.120864479939306	.	.
chr1	53061825	53062324	chr1	53004996	53005495	Mstn|chr1:53004996-53005495	0.155015109058708	.	.
chr1	53061825	53062324	chr1	53014648	53015147	Mstn|chr1:53014648-53015147	0.290456619724735	.	.
chr1	53061825	53062324	chr1	53018688	53019187	Mstn|chr1:53018688-53019187	0.31466459628496	.	.
chr1	53061825	53062324	chr1	53037383	53037882	Mstn|chr1:53037383-53037882	0.201731132240275	.	.
chr1	53061825	53062324	chr1	53062527	53063026	Mstn|chr1:53062527-53063026	0.478494924019491	.	.
chr1	53061825	53062324	chr1	53104882	53105381	Mstn|chr1:53104882-53105381	0.269036078375357	.	.
chr1	53061825	53062324	chr1	53285115	53285614	Mstn|chr1:53285115-53285614	0.0647954981663205	.	.
chr1	53195021	53195520	chr1	52960112	52960611	Gm28777|chr1:52960112-52960611	0.062396985223762	.	.
chr1	53195021	53195520	chr1	53194136	53194635	Gm28777|chr1:53194136-53194635	0.178608539414426	.	.
chr1	53296806	53297305	chr1	53014648	53015147	Ormdl1|chr1:53014648-53015147	0.0573128480209793	.	.
chr1	53296806	53297305	chr1	53014648	53015147	Pms1|chr1:53014648-53015147	0.0573128480209793	.	.
chr1	53296806	53297305	chr1	53015814	53016313	Ormdl1|chr1:53015814-53016313	0.0754327459740126	.	.
chr1	53296806	53297305	chr1	53015814	53016313	Pms1|chr1:53015814-53016313	0.0754327459740126	.	.
chr1	53296806	53297305	chr1	53018688	53019187	Ormdl1|chr1:53018688-53019187	0.0784019892291726	.	.
chr1	53296806	53297305	chr1	53018688	53019187	Pms1|chr1:53018688-53019187	0.0784019892291726	.	.
chr1	53296806	53297305	chr1	53037383	53037882	Ormdl1|chr1:53037383-53037882	0.0615293216925445	.	.
chr1	53296806	53297305	chr1	53037383	53037882	Pms1|chr1:53037383-53037882	0.0615293216925445	.	.
chr1	53296806	53297305	chr1	53062527	53063026	Ormdl1|chr1:53062527-53063026	0.0661269451750961	.	.
chr1	53296806	53297305	chr1	53062527	53063026	Pms1|chr1:53062527-53063026	0.0661269451750961	.	.
chr1	53296806	53297305	chr1	53393772	53394271	Ormdl1|chr1:53393772-53394271	0.0890374530702148	.	.
chr1	53296806	53297305	chr1	53393772	53394271	Pms1|chr1:53393772-53394271	0.0890374530702148	.	.
chr1	53296806	53297305	chr1	53585315	53585814	Ormdl1|chr1:53585315-53585814	0.0727174008221957	.	.
chr1	53296806	53297305	chr1	53585315	53585814	Pms1|chr1:53585315-53585814	0.0727174008221957	.	.
chr1	53296806	53297305	chr1	53590553	53591052	Ormdl1|chr1:53590553-53591052	0.163172756607442	.	.
chr1	53296806	53297305	chr1	53590553	53591052	Pms1|chr1:53590553-53591052	0.163172756607442	.	.
chr1	53296806	53297305	chr1	53591081	53591580	Ormdl1|chr1:53591081-53591580	0.0743378122722418	.	.
chr1	53296806	53297305	chr1	53591081	53591580	Pms1|chr1:53591081-53591580	0.0743378122722418	.	.
chr1	53296806	53297305	chr1	53605225	53605724	Ormdl1|chr1:53605225-53605724	0.0967830707301063	.	.
chr1	53296806	53297305	chr1	53605225	53605724	Pms1|chr1:53605225-53605724	0.0967830707301063	.	.
chr1	53296806	53297305	chr1	53715382	53715881	Ormdl1|chr1:53715382-53715881	0.106652610372917	.	.
chr1	53296806	53297305	chr1	53715382	53715881	Pms1|chr1:53715382-53715881	0.106652610372917	.	.
chr1	53296806	53297305	chr1	53726204	53726703	Ormdl1|chr1:53726204-53726703	0.0810548721674944	.	.
chr1	53296806	53297305	chr1	53726204	53726703	Pms1|chr1:53726204-53726703	0.0810548721674944	.	.
chr1	53297308	53297807	chr1	53018688	53019187	Ormdl1|chr1:53018688-53019187	0.0918180327148667	.	.
chr1	53297308	53297807	chr1	53018688	53019187	Pms1|chr1:53018688-53019187	0.0918180327148667	.	.
chr1	53297308	53297807	chr1	53062527	53063026	Ormdl1|chr1:53062527-53063026	0.0679269727749984	.	.
chr1	53297308	53297807	chr1	53062527	53063026	Pms1|chr1:53062527-53063026	0.0679269727749984	.	.
chr1	53313399	53313898	chr1	53004996	53005495	Osgepl1|chr1:53004996-53005495	0.0901247832526101	.	.
chr1	53313399	53313898	chr1	53037383	53037882	Osgepl1|chr1:53037383-53037882	0.0614434520678463	.	.
chr1	53313399	53313898	chr1	53053006	53053505	Osgepl1|chr1:53053006-53053505	0.108513377876015	.	.
chr1	53313399	53313898	chr1	53104882	53105381	Osgepl1|chr1:53104882-53105381	0.114395086467619	.	.
chr1	53313399	53313898	chr1	53272612	53273111	Osgepl1|chr1:53272612-53273111	0.158052989752856	.	.
chr1	53313399	53313898	chr1	53394356	53394855	Osgepl1|chr1:53394356-53394855	0.0665322447723995	.	.
chr1	53313399	53313898	chr1	53546977	53547476	Osgepl1|chr1:53546977-53547476	0.120712903380538	.	.
chr1	53313399	53313898	chr1	53590553	53591052	Osgepl1|chr1:53590553-53591052	0.169459540841342	.	.
chr1	53313399	53313898	chr1	53591081	53591580	Osgepl1|chr1:53591081-53591580	0.219668845082788	.	.
chr1	53313399	53313898	chr1	53703624	53704123	Osgepl1|chr1:53703624-53704123	0.0621435944624209	.	.
chr1	53313399	53313898	chr1	53715382	53715881	Osgepl1|chr1:53715382-53715881	0.0574809770180426	.	.
chr1	53313399	53313898	chr1	53720556	53721055	Osgepl1|chr1:53720556-53721055	0.089280869120452	.	.
chr1	53352482	53352981	chr1	53004996	53005495	Asdurf|chr1:53004996-53005495	0.128158329709163	.	.
chr1	53352482	53352981	chr1	53004996	53005495	Asnsd1|chr1:53004996-53005495	0.128158329709163	.	.
chr1	53352482	53352981	chr1	53015814	53016313	Asdurf|chr1:53015814-53016313	0.143367180591979	.	.
chr1	53352482	53352981	chr1	53015814	53016313	Asnsd1|chr1:53015814-53016313	0.143367180591979	.	.
chr1	53352482	53352981	chr1	53104882	53105381	Asdurf|chr1:53104882-53105381	0.103222203794961	.	.
chr1	53352482	53352981	chr1	53104882	53105381	Asnsd1|chr1:53104882-53105381	0.103222203794961	.	.
chr1	53352482	53352981	chr1	53393772	53394271	Asdurf|chr1:53393772-53394271	0.0799588447599931	.	.
chr1	53352482	53352981	chr1	53393772	53394271	Asnsd1|chr1:53393772-53394271	0.0799588447599931	.	.
chr1	53352482	53352981	chr1	53590553	53591052	Asdurf|chr1:53590553-53591052	0.0871547888731985	.	.
chr1	53352482	53352981	chr1	53590553	53591052	Asnsd1|chr1:53590553-53591052	0.0871547888731985	.	.
chr1	53352482	53352981	chr1	53591081	53591580	Asdurf|chr1:53591081-53591580	0.158448775377333	.	.
chr1	53352482	53352981	chr1	53591081	53591580	Asnsd1|chr1:53591081-53591580	0.158448775377333	.	.
chr1	53352482	53352981	chr1	53715382	53715881	Asdurf|chr1:53715382-53715881	0.082927203499445	.	.
chr1	53352482	53352981	chr1	53715382	53715881	Asnsd1|chr1:53715382-53715881	0.082927203499445	.	.
chr1	53352482	53352981	chr1	53720556	53721055	Asdurf|chr1:53720556-53721055	0.1749570742523	.	.
chr1	53352482	53352981	chr1	53720556	53721055	Asnsd1|chr1:53720556-53721055	0.1749570742523	.	.
chr1	53706596	53707095	chr1	53546977	53547476	Dnah7a|chr1:53546977-53547476	0.114916861070735	.	.
chr1	53706596	53707095	chr1	53585315	53585814	Dnah7a|chr1:53585315-53585814	0.064296502864943	.	.
chr1	53706596	53707095	chr1	53590553	53591052	Dnah7a|chr1:53590553-53591052	0.18267174093473	.	.
chr1	53706596	53707095	chr1	53591081	53591580	Dnah7a|chr1:53591081-53591580	0.0808707587152847	.	.
chr1	53706596	53707095	chr1	53726204	53726703	Dnah7a|chr1:53726204-53726703	0.0711731950805344	.	.
chr1	53707111	53707610	chr1	53272612	53273111	Dnah7a|chr1:53272612-53273111	0.0635206359188053	.	.
chr1	54250459	54250958	chr1	54332940	54333439	Ccdc150|chr1:54332940-54333439	0.0650193782492306	.	.
chr1	54250459	54250958	chr1	54448109	54448608	Ccdc150|chr1:54448109-54448608	0.103577538573751	.	.
chr1	54250459	54250958	chr1	54579962	54580461	Ccdc150|chr1:54579962-54580461	0.0710726324495716	.	.
chr1	54250459	54250958	chr1	54661892	54662391	Ccdc150|chr1:54661892-54662391	0.104668347334443	.	.
chr1	54250459	54250958	chr1	54734870	54735369	Ccdc150|chr1:54734870-54735369	0.0807215685441155	.	.
chr1	54250459	54250958	chr1	54735435	54735934	Ccdc150|chr1:54735435-54735934	0.0615346179184415	.	.
chr1	54438767	54439266	chr1	54468624	54469123	Gtf3c3|chr1:54468624-54469123	0.124891251233491	.	.
chr1	54438767	54439266	chr1	54578469	54578968	Gtf3c3|chr1:54578469-54578968	0.0729534695378432	.	.
chr1	54438767	54439266	chr1	54579962	54580461	Gtf3c3|chr1:54579962-54580461	0.104471581793279	.	.
chr1	54438767	54439266	chr1	54596097	54596596	Gtf3c3|chr1:54596097-54596596	0.210192664157699	.	.
chr1	54438767	54439266	chr1	54665931	54666430	Gtf3c3|chr1:54665931-54666430	0.0583554430534927	.	.
chr1	54557443	54557942	chr1	54578469	54578968	Pgap1|chr1:54578469-54578968	0.108054244962972	.	.
chr1	54557443	54557942	chr1	54579962	54580461	Pgap1|chr1:54579962-54580461	0.0894379888120462	.	.
chr1	54557443	54557942	chr1	54695182	54695681	Pgap1|chr1:54695182-54695681	0.0619474400885721	.	.
chr1	54557443	54557942	chr1	54695182	54695681	Pgap1|chr1:54695182-54695681	0.0619474400885722	.	.
chr1	54557443	54557942	chr1	54735435	54735934	Pgap1|chr1:54735435-54735934	0.0672627350392364	.	.
chr1	55026688	55027187	chr1	55012469	55012968	Sf3b1|chr1:55012469-55012968	0.0981115710161224	.	.
chr1	55026688	55027187	chr1	55158208	55158707	Sf3b1|chr1:55158208-55158707	0.07927434823661	.	.
chr1	55026688	55027187	chr1	55202211	55202710	Sf3b1|chr1:55202211-55202710	0.118835655069975	.	.
chr1	55026688	55027187	chr1	55392925	55393424	Sf3b1|chr1:55392925-55393424	0.0732463199705822	.	.
chr1	55026688	55027187	chr1	55399828	55400327	Sf3b1|chr1:55399828-55400327	0.12602618379933	.	.
chr1	55026688	55027187	chr1	55454006	55454505	Sf3b1|chr1:55454006-55454505	0.0819533569314392	.	.
chr1	55027198	55027697	chr1	55012469	55012968	Sf3b1|chr1:55012469-55012968	0.0732870143037701	.	.
chr1	55027198	55027697	chr1	55158208	55158707	Sf3b1|chr1:55158208-55158707	0.173094162148453	.	.
chr1	55027198	55027697	chr1	55194977	55195476	Sf3b1|chr1:55194977-55195476	0.0976361661188913	.	.
chr1	55027198	55027697	chr1	55201711	55202210	Sf3b1|chr1:55201711-55202210	0.0743549521446483	.	.
chr1	55027198	55027697	chr1	55202211	55202710	Sf3b1|chr1:55202211-55202710	0.196910093177347	.	.
chr1	55027198	55027697	chr1	55395794	55396293	Sf3b1|chr1:55395794-55396293	0.10906447929903	.	.
chr1	55027198	55027697	chr1	55399828	55400327	Sf3b1|chr1:55399828-55400327	0.0922354021253582	.	.
chr1	55027198	55027697	chr1	55499775	55500274	Sf3b1|chr1:55499775-55500274	0.0733785949254367	.	.
chr1	55052491	55052990	chr1	55404316	55404815	Coq10b|chr1:55404316-55404815	0.0716514252688637	.	.
chr1	55053010	55053509	chr1	55383081	55383580	Coq10b|chr1:55383081-55383580	0.135038113674035	.	.
chr1	55053010	55053509	chr1	55428879	55429378	Coq10b|chr1:55428879-55429378	0.0619654841207902	.	.
chr1	55087395	55087894	chr1	55161048	55161547	Hspd1|chr1:55161048-55161547	0.0981122419463814	.	.
chr1	55087395	55087894	chr1	55161048	55161547	Hspe1|chr1:55161048-55161547	0.0981122419463814	.	.
chr1	55087395	55087894	chr1	55201711	55202210	Hspd1|chr1:55201711-55202210	0.10090670742332	.	.
chr1	55087395	55087894	chr1	55201711	55202210	Hspe1|chr1:55201711-55202210	0.10090670742332	.	.
chr1	55087395	55087894	chr1	55392925	55393424	Hspd1|chr1:55392925-55393424	0.079448015217335	.	.
chr1	55087395	55087894	chr1	55392925	55393424	Hspe1|chr1:55392925-55393424	0.079448015217335	.	.
chr1	55087395	55087894	chr1	55404316	55404815	Hspd1|chr1:55404316-55404815	0.127438284330393	.	.
chr1	55087395	55087894	chr1	55404316	55404815	Hspe1|chr1:55404316-55404815	0.127438284330393	.	.
chr1	55087908	55088407	chr1	55201711	55202210	Hspd1|chr1:55201711-55202210	0.174379433211892	.	.
chr1	55087908	55088407	chr1	55201711	55202210	Hspe1|chr1:55201711-55202210	0.174379433211892	.	.
chr1	55087908	55088407	chr1	55404316	55404815	Hspd1|chr1:55404316-55404815	0.0769325340945948	.	.
chr1	55087908	55088407	chr1	55404316	55404815	Hspe1|chr1:55404316-55404815	0.0769325340945948	.	.
chr1	55087908	55088407	chr1	55428879	55429378	Hspd1|chr1:55428879-55429378	0.146792163291572	.	.
chr1	55087908	55088407	chr1	55428879	55429378	Hspe1|chr1:55428879-55429378	0.146792163291572	.	.
chr1	55130908	55131407	chr1	55201711	55202210	Mob4|chr1:55201711-55202210	0.124072105388556	.	.
chr1	55130908	55131407	chr1	55395794	55396293	Mob4|chr1:55395794-55396293	0.0863074687990785	.	.
chr1	55130908	55131407	chr1	55404316	55404815	Mob4|chr1:55404316-55404815	0.0944432943716679	.	.
chr1	55131471	55131970	chr1	55026005	55026504	Mob4|chr1:55026005-55026504	0.153453682488539	.	.
chr1	55131471	55131970	chr1	55194977	55195476	Mob4|chr1:55194977-55195476	0.0695589751006775	.	.
chr1	55131471	55131970	chr1	55239226	55239725	Mob4|chr1:55239226-55239725	0.19241286615158	.	.
chr1	55131471	55131970	chr1	55378960	55379459	Mob4|chr1:55378960-55379459	0.101820926257268	.	.
chr1	55236881	55237380	chr1	55026005	55026504	Mars2|chr1:55026005-55026504	0.0809438109649287	.	.
chr1	55236881	55237380	chr1	55383081	55383580	Mars2|chr1:55383081-55383580	0.0679453131923687	.	.
chr1	55236881	55237380	chr1	55428879	55429378	Mars2|chr1:55428879-55429378	0.0827817114444824	.	.
chr1	55363229	55363728	chr1	55395794	55396293	Boll|chr1:55395794-55396293	0.0607917829004987	.	.
chr1	55363229	55363728	chr1	55428879	55429378	Boll|chr1:55428879-55429378	0.211636172014816	.	.
chr1	55405572	55406071	chr1	55012469	55012968	Plcl1|chr1:55012469-55012968	0.115792587047192	.	.
chr1	55405572	55406071	chr1	55158208	55158707	Plcl1|chr1:55158208-55158707	0.183546728809649	.	.
chr1	55405572	55406071	chr1	55158715	55159214	Plcl1|chr1:55158715-55159214	0.0711858716567146	.	.
chr1	55405572	55406071	chr1	55202211	55202710	Plcl1|chr1:55202211-55202710	0.164594505729355	.	.
chr1	55405572	55406071	chr1	55399828	55400327	Plcl1|chr1:55399828-55400327	0.0620923262942211	.	.
chr1	55405572	55406071	chr1	55499775	55500274	Plcl1|chr1:55499775-55500274	0.0974135731417372	.	.
chr1	56970798	56971297	chr1	56548210	56548709	9130024F11Rik|chr1:56548210-56548709	0.145261528594002	.	.
chr1	56970798	56971297	chr1	56572443	56572942	9130024F11Rik|chr1:56572443-56572942	0.156738148775977	.	.
chr1	56970798	56971297	chr1	56587194	56587693	9130024F11Rik|chr1:56587194-56587693	0.0837788421967573	.	.
chr1	56970798	56971297	chr1	56604319	56604818	9130024F11Rik|chr1:56604319-56604818	0.105003151813435	.	.
chr1	56970798	56971297	chr1	56610101	56610600	9130024F11Rik|chr1:56610101-56610600	0.0815841889797385	.	.
chr1	56970798	56971297	chr1	56641302	56641801	9130024F11Rik|chr1:56641302-56641801	0.0674838571539092	.	.
chr1	56970798	56971297	chr1	56654963	56655462	9130024F11Rik|chr1:56654963-56655462	0.074753417496188	.	.
chr1	56970798	56971297	chr1	56664491	56664990	9130024F11Rik|chr1:56664491-56664990	0.200184633569805	.	.
chr1	56970798	56971297	chr1	56738447	56738946	9130024F11Rik|chr1:56738447-56738946	0.058152738686687	.	.
chr1	56970798	56971297	chr1	56788313	56788812	9130024F11Rik|chr1:56788313-56788812	0.0646862076780665	.	.
chr1	56970798	56971297	chr1	56843575	56844074	9130024F11Rik|chr1:56843575-56844074	0.116144390769662	.	.
chr1	56970798	56971297	chr1	56847276	56847775	9130024F11Rik|chr1:56847276-56847775	0.113507223689876	.	.
chr1	56970798	56971297	chr1	56850347	56850846	9130024F11Rik|chr1:56850347-56850846	0.156041848530598	.	.
chr1	56970798	56971297	chr1	56850848	56851347	9130024F11Rik|chr1:56850848-56851347	0.110730519845507	.	.
chr1	56970798	56971297	chr1	56857187	56857686	9130024F11Rik|chr1:56857187-56857686	0.126063156456457	.	.
chr1	56970798	56971297	chr1	56891420	56891919	9130024F11Rik|chr1:56891420-56891919	0.0982999957064338	.	.
chr1	56970798	56971297	chr1	56892702	56893201	9130024F11Rik|chr1:56892702-56893201	0.0625188632001185	.	.
chr1	56970798	56971297	chr1	56900120	56900619	9130024F11Rik|chr1:56900120-56900619	0.0859509268787213	.	.
chr1	56970798	56971297	chr1	56900847	56901346	9130024F11Rik|chr1:56900847-56901346	0.0766312055487043	.	.
chr1	56970798	56971297	chr1	56914187	56914686	9130024F11Rik|chr1:56914187-56914686	0.143107555474221	.	.
chr1	56970798	56971297	chr1	56928702	56929201	9130024F11Rik|chr1:56928702-56929201	0.0845600504611506	.	.
chr1	56970798	56971297	chr1	56955684	56956183	9130024F11Rik|chr1:56955684-56956183	0.0809692837702525	.	.
chr1	56970798	56971297	chr1	56957894	56958393	9130024F11Rik|chr1:56957894-56958393	0.129705163028534	.	.
chr1	56970798	56971297	chr1	56965710	56966209	9130024F11Rik|chr1:56965710-56966209	0.131568314995566	.	.
chr1	56970798	56971297	chr1	56969180	56969679	9130024F11Rik|chr1:56969180-56969679	0.144243148665885	.	.
chr1	56970798	56971297	chr1	56969699	56970198	9130024F11Rik|chr1:56969699-56970198	0.0899489833213989	.	.
chr1	56970798	56971297	chr1	56991459	56991958	9130024F11Rik|chr1:56991459-56991958	0.0937791053310507	.	.
chr1	56970798	56971297	chr1	57033195	57033694	9130024F11Rik|chr1:57033195-57033694	0.0938392190402893	.	.
chr1	56970798	56971297	chr1	57033195	57033694	9130024F11Rik|chr1:57033195-57033694	0.0938392190402894	.	.
chr1	56970798	56971297	chr1	57073284	57073783	9130024F11Rik|chr1:57073284-57073783	0.0647894252821355	.	.
chr1	56970798	56971297	chr1	57205521	57206020	9130024F11Rik|chr1:57205521-57206020	0.105034163813617	.	.
chr1	56970798	56971297	chr1	57213367	57213866	9130024F11Rik|chr1:57213367-57213866	0.0792600758222191	.	.
chr1	56972152	56972651	chr1	56548210	56548709	9130024F11Rik|chr1:56548210-56548709	0.143598951076056	.	.
chr1	56972152	56972651	chr1	56604319	56604818	9130024F11Rik|chr1:56604319-56604818	0.164519407696052	.	.
chr1	56972152	56972651	chr1	56639069	56639568	9130024F11Rik|chr1:56639069-56639568	0.0637746212124935	.	.
chr1	56972152	56972651	chr1	56641302	56641801	9130024F11Rik|chr1:56641302-56641801	0.150719338568184	.	.
chr1	56972152	56972651	chr1	56654963	56655462	9130024F11Rik|chr1:56654963-56655462	0.0627360024449037	.	.
chr1	56972152	56972651	chr1	56664491	56664990	9130024F11Rik|chr1:56664491-56664990	0.245499236798066	.	.
chr1	56972152	56972651	chr1	56788313	56788812	9130024F11Rik|chr1:56788313-56788812	0.0648169966904011	.	.
chr1	56972152	56972651	chr1	56823439	56823938	9130024F11Rik|chr1:56823439-56823938	0.0941473569808541	.	.
chr1	56972152	56972651	chr1	56839356	56839855	9130024F11Rik|chr1:56839356-56839855	0.0886340775206012	.	.
chr1	56972152	56972651	chr1	56843575	56844074	9130024F11Rik|chr1:56843575-56844074	0.121931206991904	.	.
chr1	56972152	56972651	chr1	56850347	56850846	9130024F11Rik|chr1:56850347-56850846	0.101239302682052	.	.
chr1	56972152	56972651	chr1	56850848	56851347	9130024F11Rik|chr1:56850848-56851347	0.152530154241374	.	.
chr1	56972152	56972651	chr1	56857187	56857686	9130024F11Rik|chr1:56857187-56857686	0.0860556893137004	.	.
chr1	56972152	56972651	chr1	56860722	56861221	9130024F11Rik|chr1:56860722-56861221	0.0998658121744416	.	.
chr1	56972152	56972651	chr1	56882150	56882649	9130024F11Rik|chr1:56882150-56882649	0.0683708241428981	.	.
chr1	56972152	56972651	chr1	56900847	56901346	9130024F11Rik|chr1:56900847-56901346	0.10523943634782	.	.
chr1	56972152	56972651	chr1	56912912	56913411	9130024F11Rik|chr1:56912912-56913411	0.0589428054848061	.	.
chr1	56972152	56972651	chr1	56914187	56914686	9130024F11Rik|chr1:56914187-56914686	0.139385608652747	.	.
chr1	56972152	56972651	chr1	56928702	56929201	9130024F11Rik|chr1:56928702-56929201	0.185203333193793	.	.
chr1	56972152	56972651	chr1	56955684	56956183	9130024F11Rik|chr1:56955684-56956183	0.166400123532824	.	.
chr1	56972152	56972651	chr1	56957894	56958393	9130024F11Rik|chr1:56957894-56958393	0.171154379820471	.	.
chr1	56972152	56972651	chr1	56965710	56966209	9130024F11Rik|chr1:56965710-56966209	0.116244708471803	.	.
chr1	56972152	56972651	chr1	56969180	56969679	9130024F11Rik|chr1:56969180-56969679	0.0654965539923074	.	.
chr1	56972152	56972651	chr1	56969699	56970198	9130024F11Rik|chr1:56969699-56970198	0.135442848247566	.	.
chr1	56972152	56972651	chr1	56991459	56991958	9130024F11Rik|chr1:56991459-56991958	0.197177302512388	.	.
chr1	56972152	56972651	chr1	57033195	57033694	9130024F11Rik|chr1:57033195-57033694	0.170769195601715	.	.
chr1	56972152	56972651	chr1	57073284	57073783	9130024F11Rik|chr1:57073284-57073783	0.0872452993696198	.	.
chr1	56972152	56972651	chr1	57144179	57144678	9130024F11Rik|chr1:57144179-57144678	0.0581762899281741	.	.
chr1	56972152	56972651	chr1	57205521	57206020	9130024F11Rik|chr1:57205521-57206020	0.103842347919784	.	.
chr1	56972152	56972651	chr1	57224009	57224508	9130024F11Rik|chr1:57224009-57224508	0.144558964209023	.	.
chr1	56977700	56978199	chr1	56587194	56587693	Satb2|chr1:56587194-56587693	0.103692902165953	.	.
chr1	56977700	56978199	chr1	56604319	56604818	Satb2|chr1:56604319-56604818	0.0906446313174189	.	.
chr1	56977700	56978199	chr1	56685059	56685558	Satb2|chr1:56685059-56685558	0.150396092812869	.	.
chr1	56977700	56978199	chr1	56750133	56750632	Satb2|chr1:56750133-56750632	0.0748016817901273	.	.
chr1	56977700	56978199	chr1	56750642	56751141	Satb2|chr1:56750642-56751141	0.12019787003746	.	.
chr1	56977700	56978199	chr1	56843575	56844074	Satb2|chr1:56843575-56844074	0.161972958991815	.	.
chr1	56977700	56978199	chr1	56847276	56847775	Satb2|chr1:56847276-56847775	0.0885679236951714	.	.
chr1	56977700	56978199	chr1	56850347	56850846	Satb2|chr1:56850347-56850846	0.135482851048452	.	.
chr1	56977700	56978199	chr1	56850848	56851347	Satb2|chr1:56850848-56851347	0.185154833718572	.	.
chr1	56977700	56978199	chr1	56900120	56900619	Satb2|chr1:56900120-56900619	0.196511800598479	.	.
chr1	56977700	56978199	chr1	56900847	56901346	Satb2|chr1:56900847-56901346	0.0639732365901938	.	.
chr1	56977700	56978199	chr1	56914187	56914686	Satb2|chr1:56914187-56914686	0.106263287981676	.	.
chr1	56977700	56978199	chr1	56920379	56920878	Satb2|chr1:56920379-56920878	0.0806677862765701	.	.
chr1	56977700	56978199	chr1	56922412	56922911	Satb2|chr1:56922412-56922911	0.0782002019333413	.	.
chr1	56977700	56978199	chr1	56928702	56929201	Satb2|chr1:56928702-56929201	0.113099788158173	.	.
chr1	56977700	56978199	chr1	56938932	56939431	Satb2|chr1:56938932-56939431	0.0765839892237765	.	.
chr1	56977700	56978199	chr1	56949242	56949741	Satb2|chr1:56949242-56949741	0.110948676543852	.	.
chr1	56977700	56978199	chr1	56951323	56951822	Satb2|chr1:56951323-56951822	0.103710164386202	.	.
chr1	56977700	56978199	chr1	56957894	56958393	Satb2|chr1:56957894-56958393	0.184213942819567	.	.
chr1	56977700	56978199	chr1	56965710	56966209	Satb2|chr1:56965710-56966209	0.111511792916296	.	.
chr1	56977700	56978199	chr1	56969180	56969679	Satb2|chr1:56969180-56969679	0.1093472355398	.	.
chr1	56977700	56978199	chr1	56977074	56977573	Satb2|chr1:56977074-56977573	0.206232686660133	.	.
chr1	56977700	56978199	chr1	57033195	57033694	Satb2|chr1:57033195-57033694	0.113637402048423	.	.
chr1	56977700	56978199	chr1	57213367	57213866	Satb2|chr1:57213367-57213866	0.136433303271402	.	.
chr1	56977700	56978199	chr1	57224682	57225181	Satb2|chr1:57224682-57225181	0.116586370588233	.	.
chr1	57214259	57214758	chr1	56750133	56750632	BC055402|chr1:56750133-56750632	0.0854742306213578	.	.
chr1	57214259	57214758	chr1	56808800	56809299	BC055402|chr1:56808800-56809299	0.0759153402290323	.	.
chr1	57214259	57214758	chr1	56823439	56823938	BC055402|chr1:56823439-56823938	0.0753400820395309	.	.
chr1	57214259	57214758	chr1	56843575	56844074	BC055402|chr1:56843575-56844074	0.163284465528943	.	.
chr1	57214259	57214758	chr1	56847276	56847775	BC055402|chr1:56847276-56847775	0.167161708750008	.	.
chr1	57214259	57214758	chr1	56850347	56850846	BC055402|chr1:56850347-56850846	0.129189960593767	.	.
chr1	57214259	57214758	chr1	56850848	56851347	BC055402|chr1:56850848-56851347	0.159496383066469	.	.
chr1	57214259	57214758	chr1	56850848	56851347	BC055402|chr1:56850848-56851347	0.15949638306647	.	.
chr1	57214259	57214758	chr1	56857187	56857686	BC055402|chr1:56857187-56857686	0.125494965165605	.	.
chr1	57214259	57214758	chr1	56871448	56871947	BC055402|chr1:56871448-56871947	0.0614510040841141	.	.
chr1	57214259	57214758	chr1	56892702	56893201	BC055402|chr1:56892702-56893201	0.137364935756817	.	.
chr1	57214259	57214758	chr1	56900120	56900619	BC055402|chr1:56900120-56900619	0.0915913637726497	.	.
chr1	57214259	57214758	chr1	56920379	56920878	BC055402|chr1:56920379-56920878	0.117614137024387	.	.
chr1	57214259	57214758	chr1	56922412	56922911	BC055402|chr1:56922412-56922911	0.134887209833384	.	.
chr1	57214259	57214758	chr1	56928702	56929201	BC055402|chr1:56928702-56929201	0.199383729009492	.	.
chr1	57214259	57214758	chr1	56938932	56939431	BC055402|chr1:56938932-56939431	0.0925603971706428	.	.
chr1	57214259	57214758	chr1	56949242	56949741	BC055402|chr1:56949242-56949741	0.209954726988134	.	.
chr1	57214259	57214758	chr1	56951323	56951822	BC055402|chr1:56951323-56951822	0.153239468721507	.	.
chr1	57214259	57214758	chr1	56955684	56956183	BC055402|chr1:56955684-56956183	0.127638819126974	.	.
chr1	57214259	57214758	chr1	56957894	56958393	BC055402|chr1:56957894-56958393	0.21476300475901	.	.
chr1	57214259	57214758	chr1	56965710	56966209	BC055402|chr1:56965710-56966209	0.243104847737213	.	.
chr1	57214259	57214758	chr1	56969180	56969679	BC055402|chr1:56969180-56969679	0.286449845480325	.	.
chr1	57214259	57214758	chr1	56969699	56970198	BC055402|chr1:56969699-56970198	0.184956046633835	.	.
chr1	57214259	57214758	chr1	56977074	56977573	BC055402|chr1:56977074-56977573	0.0899161290213844	.	.
chr1	57214259	57214758	chr1	57033195	57033694	BC055402|chr1:57033195-57033694	0.169309452569854	.	.
chr1	57214259	57214758	chr1	57205521	57206020	BC055402|chr1:57205521-57206020	0.0863510353198705	.	.
chr1	57214259	57214758	chr1	57213367	57213866	BC055402|chr1:57213367-57213866	0.149083734093243	.	.
chr1	57214259	57214758	chr1	57224009	57224508	BC055402|chr1:57224009-57224508	0.0772642256922178	.	.
chr1	57214259	57214758	chr1	57224682	57225181	BC055402|chr1:57224682-57225181	0.212288095903576	.	.
chr1	57214259	57214758	chr1	57265242	57265741	BC055402|chr1:57265242-57265741	0.194364408529686	.	.
chr1	57214259	57214758	chr1	57269706	57270205	BC055402|chr1:57269706-57270205	0.19078927869224	.	.
chr1	57214259	57214758	chr1	57296198	57296697	BC055402|chr1:57296198-57296697	0.12436004405321	.	.
chr1	57214259	57214758	chr1	57298481	57298980	BC055402|chr1:57298481-57298980	0.158429943572145	.	.
chr1	57214259	57214758	chr1	57413334	57413833	BC055402|chr1:57413334-57413833	0.17156770957808	.	.
chr1	57214259	57214758	chr1	57436393	57436892	BC055402|chr1:57436393-57436892	0.0665976327161763	.	.
chr1	57214259	57214758	chr1	57436901	57437400	BC055402|chr1:57436901-57437400	0.0814437445956806	.	.
chr1	57377374	57377873	chr1	57144179	57144678	1700066M21Rik|chr1:57144179-57144678	0.0722613265163418	.	.
chr1	57377374	57377873	chr1	57144179	57144678	4930558J18Rik|chr1:57144179-57144678	0.0722613265163418	.	.
chr1	57377374	57377873	chr1	57213367	57213866	1700066M21Rik|chr1:57213367-57213866	0.119775687236265	.	.
chr1	57377374	57377873	chr1	57213367	57213866	4930558J18Rik|chr1:57213367-57213866	0.119775687236265	.	.
chr1	57377374	57377873	chr1	57224682	57225181	1700066M21Rik|chr1:57224682-57225181	0.195815253065813	.	.
chr1	57377374	57377873	chr1	57224682	57225181	4930558J18Rik|chr1:57224682-57225181	0.195815253065813	.	.
chr1	57377374	57377873	chr1	57234246	57234745	1700066M21Rik|chr1:57234246-57234745	0.0852972544485675	.	.
chr1	57377374	57377873	chr1	57234246	57234745	4930558J18Rik|chr1:57234246-57234745	0.0852972544485675	.	.
chr1	57377374	57377873	chr1	57301867	57302366	1700066M21Rik|chr1:57301867-57302366	0.117052636924862	.	.
chr1	57377374	57377873	chr1	57301867	57302366	4930558J18Rik|chr1:57301867-57302366	0.117052636924862	.	.
chr1	57377374	57377873	chr1	57388633	57389132	1700066M21Rik|chr1:57388633-57389132	0.197300879170891	.	.
chr1	57377374	57377873	chr1	57388633	57389132	4930558J18Rik|chr1:57388633-57389132	0.197300879170891	.	.
chr1	57377374	57377873	chr1	57389153	57389652	1700066M21Rik|chr1:57389153-57389652	0.0717725124810291	.	.
chr1	57377374	57377873	chr1	57389153	57389652	4930558J18Rik|chr1:57389153-57389652	0.0717725124810291	.	.
chr1	57377374	57377873	chr1	57510644	57511143	1700066M21Rik|chr1:57510644-57511143	0.148857617955506	.	.
chr1	57377374	57377873	chr1	57510644	57511143	4930558J18Rik|chr1:57510644-57511143	0.148857617955506	.	.
chr1	57377374	57377873	chr1	57707941	57708440	1700066M21Rik|chr1:57707941-57708440	0.0578243519556056	.	.
chr1	57377374	57377873	chr1	57707941	57708440	4930558J18Rik|chr1:57707941-57708440	0.0578243519556056	.	.
chr1	57377374	57377873	chr1	57742910	57743409	1700066M21Rik|chr1:57742910-57743409	0.0755133568296577	.	.
chr1	57377374	57377873	chr1	57742910	57743409	4930558J18Rik|chr1:57742910-57743409	0.0755133568296577	.	.
chr1	57377988	57378487	chr1	57033195	57033694	1700066M21Rik|chr1:57033195-57033694	0.090797791543298	.	.
chr1	57377988	57378487	chr1	57033195	57033694	4930558J18Rik|chr1:57033195-57033694	0.090797791543298	.	.
chr1	57377988	57378487	chr1	57073284	57073783	1700066M21Rik|chr1:57073284-57073783	0.191505761155512	.	.
chr1	57377988	57378487	chr1	57073284	57073783	4930558J18Rik|chr1:57073284-57073783	0.191505761155512	.	.
chr1	57377988	57378487	chr1	57144179	57144678	1700066M21Rik|chr1:57144179-57144678	0.0744326059659388	.	.
chr1	57377988	57378487	chr1	57144179	57144678	4930558J18Rik|chr1:57144179-57144678	0.0744326059659388	.	.
chr1	57377988	57378487	chr1	57213367	57213866	1700066M21Rik|chr1:57213367-57213866	0.0584327155743083	.	.
chr1	57377988	57378487	chr1	57213367	57213866	4930558J18Rik|chr1:57213367-57213866	0.0584327155743083	.	.
chr1	57377988	57378487	chr1	57224682	57225181	1700066M21Rik|chr1:57224682-57225181	0.108191073600766	.	.
chr1	57377988	57378487	chr1	57224682	57225181	4930558J18Rik|chr1:57224682-57225181	0.108191073600766	.	.
chr1	57377988	57378487	chr1	57269706	57270205	1700066M21Rik|chr1:57269706-57270205	0.0780761481212572	.	.
chr1	57377988	57378487	chr1	57269706	57270205	4930558J18Rik|chr1:57269706-57270205	0.0780761481212572	.	.
chr1	57377988	57378487	chr1	57298481	57298980	1700066M21Rik|chr1:57298481-57298980	0.090277024413424	.	.
chr1	57377988	57378487	chr1	57298481	57298980	4930558J18Rik|chr1:57298481-57298980	0.090277024413424	.	.
chr1	57377988	57378487	chr1	57387818	57388317	1700066M21Rik|chr1:57387818-57388317	0.0573064996533977	.	.
chr1	57377988	57378487	chr1	57387818	57388317	4930558J18Rik|chr1:57387818-57388317	0.0573064996533977	.	.
chr1	57377988	57378487	chr1	57428877	57429376	1700066M21Rik|chr1:57428877-57429376	0.143777371144013	.	.
chr1	57377988	57378487	chr1	57428877	57429376	4930558J18Rik|chr1:57428877-57429376	0.143777371144013	.	.
chr1	57377988	57378487	chr1	57436393	57436892	1700066M21Rik|chr1:57436393-57436892	0.0984425338812089	.	.
chr1	57377988	57378487	chr1	57436393	57436892	4930558J18Rik|chr1:57436393-57436892	0.0984425338812089	.	.
chr1	57377988	57378487	chr1	57450186	57450685	1700066M21Rik|chr1:57450186-57450685	0.0913181377535491	.	.
chr1	57377988	57378487	chr1	57450186	57450685	4930558J18Rik|chr1:57450186-57450685	0.0913181377535491	.	.
chr1	57377988	57378487	chr1	57741458	57741957	1700066M21Rik|chr1:57741458-57741957	0.0901072366694706	.	.
chr1	57377988	57378487	chr1	57741458	57741957	4930558J18Rik|chr1:57741458-57741957	0.0901072366694706	.	.
chr1	57406257	57406756	chr1	57394001	57394500	Maip1|chr1:57394001-57394500	0.139513865663323	.	.
chr1	57406257	57406756	chr1	57394001	57394500	Tyw5|chr1:57394001-57394500	0.139513865663323	.	.
chr1	57406257	57406756	chr1	57423605	57424104	Maip1|chr1:57423605-57424104	0.0846911791324538	.	.
chr1	57406257	57406756	chr1	57423605	57424104	Tyw5|chr1:57423605-57424104	0.0846911791324538	.	.
chr1	57406257	57406756	chr1	57436901	57437400	Maip1|chr1:57436901-57437400	0.106049883540109	.	.
chr1	57406257	57406756	chr1	57436901	57437400	Tyw5|chr1:57436901-57437400	0.106049883540109	.	.
chr1	57406257	57406756	chr1	57510644	57511143	Maip1|chr1:57510644-57511143	0.0853763109063857	.	.
chr1	57406257	57406756	chr1	57510644	57511143	Tyw5|chr1:57510644-57511143	0.0853763109063857	.	.
chr1	57406257	57406756	chr1	57606992	57607491	Maip1|chr1:57606992-57607491	0.0688654683831768	.	.
chr1	57406257	57406756	chr1	57606992	57607491	Tyw5|chr1:57606992-57607491	0.0688654683831768	.	.
chr1	57406257	57406756	chr1	57633928	57634427	Maip1|chr1:57633928-57634427	0.092783855521983	.	.
chr1	57406257	57406756	chr1	57633928	57634427	Tyw5|chr1:57633928-57634427	0.092783855521983	.	.
chr1	57406767	57407266	chr1	57224009	57224508	Maip1|chr1:57224009-57224508	0.0915380613943529	.	.
chr1	57406767	57407266	chr1	57224009	57224508	Tyw5|chr1:57224009-57224508	0.0915380613943529	.	.
chr1	57406767	57407266	chr1	57269706	57270205	Maip1|chr1:57269706-57270205	0.0684101274887284	.	.
chr1	57406767	57407266	chr1	57269706	57270205	Tyw5|chr1:57269706-57270205	0.0684101274887284	.	.
chr1	57406767	57407266	chr1	57394001	57394500	Maip1|chr1:57394001-57394500	0.100088185970968	.	.
chr1	57406767	57407266	chr1	57394001	57394500	Tyw5|chr1:57394001-57394500	0.100088185970968	.	.
chr1	57406767	57407266	chr1	57436901	57437400	Maip1|chr1:57436901-57437400	0.108895546569951	.	.
chr1	57406767	57407266	chr1	57436901	57437400	Tyw5|chr1:57436901-57437400	0.108895546569951	.	.
chr1	57406767	57407266	chr1	57633928	57634427	Maip1|chr1:57633928-57634427	0.057874313363038	.	.
chr1	57406767	57407266	chr1	57633928	57634427	Tyw5|chr1:57633928-57634427	0.057874313363038	.	.
chr1	58392105	58392604	chr1	58271090	58271589	Bzw1|chr1:58271090-58271589	0.131332932517631	.	.
chr1	58392105	58392604	chr1	58280426	58280925	Bzw1|chr1:58280426-58280925	0.089401264753543	.	.
chr1	58392105	58392604	chr1	58304312	58304811	Bzw1|chr1:58304312-58304811	0.164251140619673	.	.
chr1	58392105	58392604	chr1	58568637	58569136	Bzw1|chr1:58568637-58569136	0.118132354901266	.	.
chr1	58392105	58392604	chr1	58697550	58698049	Bzw1|chr1:58697550-58698049	0.194877658883324	.	.
chr1	58392818	58393317	chr1	58304312	58304811	Bzw1|chr1:58304312-58304811	0.155594447308557	.	.
chr1	58392818	58393317	chr1	58359437	58359936	Bzw1|chr1:58359437-58359936	0.149170667276449	.	.
chr1	58392818	58393317	chr1	58366648	58367147	Bzw1|chr1:58366648-58367147	0.121618467861254	.	.
chr1	58392818	58393317	chr1	58463119	58463618	Bzw1|chr1:58463119-58463618	0.0976039060368127	.	.
chr1	58392818	58393317	chr1	58465008	58465507	Bzw1|chr1:58465008-58465507	0.0670744916807764	.	.
chr1	58392818	58393317	chr1	58614393	58614892	Bzw1|chr1:58614393-58614892	0.0726768830788092	.	.
chr1	58392818	58393317	chr1	58622546	58623045	Bzw1|chr1:58622546-58623045	0.0843897397906061	.	.
chr1	58392818	58393317	chr1	58663285	58663784	Bzw1|chr1:58663285-58663784	0.0635076040567805	.	.
chr1	58392818	58393317	chr1	58677513	58678012	Bzw1|chr1:58677513-58678012	0.0648616500446511	.	.
chr1	58392818	58393317	chr1	58739453	58739952	Bzw1|chr1:58739453-58739952	0.0575153012750859	.	.
chr1	58393482	58393981	chr1	58281211	58281710	Bzw1|chr1:58281211-58281710	0.058343599519156	.	.
chr1	58393482	58393981	chr1	58304312	58304811	Bzw1|chr1:58304312-58304811	0.0961739473496912	.	.
chr1	58393482	58393981	chr1	58465008	58465507	Bzw1|chr1:58465008-58465507	0.165477538864387	.	.
chr1	58423825	58424324	chr1	58271090	58271589	Clk1|chr1:58271090-58271589	0.0639218743437763	.	.
chr1	58423825	58424324	chr1	58284450	58284949	Clk1|chr1:58284450-58284949	0.124752975463549	.	.
chr1	58423825	58424324	chr1	58458788	58459287	Clk1|chr1:58458788-58459287	0.132221499125374	.	.
chr1	58423825	58424324	chr1	58568637	58569136	Clk1|chr1:58568637-58569136	0.0732760007474408	.	.
chr1	58423825	58424324	chr1	58739453	58739952	Clk1|chr1:58739453-58739952	0.084124597322528	.	.
chr1	58423825	58424324	chr1	58746853	58747352	Clk1|chr1:58746853-58747352	0.0669185151673746	.	.
chr1	58445384	58445883	chr1	58271090	58271589	Nif3l1|chr1:58271090-58271589	0.0576967187675758	.	.
chr1	58445384	58445883	chr1	58271090	58271589	Ppil3|chr1:58271090-58271589	0.0576967187675758	.	.
chr1	58445384	58445883	chr1	58284450	58284949	Nif3l1|chr1:58284450-58284949	0.0686923126337969	.	.
chr1	58445384	58445883	chr1	58284450	58284949	Ppil3|chr1:58284450-58284949	0.0686923126337969	.	.
chr1	58445384	58445883	chr1	58296260	58296759	Nif3l1|chr1:58296260-58296759	0.085983371537985	.	.
chr1	58445384	58445883	chr1	58296260	58296759	Ppil3|chr1:58296260-58296759	0.085983371537985	.	.
chr1	58445384	58445883	chr1	58304312	58304811	Nif3l1|chr1:58304312-58304811	0.110122205593157	.	.
chr1	58445384	58445883	chr1	58304312	58304811	Ppil3|chr1:58304312-58304811	0.110122205593157	.	.
chr1	58445384	58445883	chr1	58359437	58359936	Nif3l1|chr1:58359437-58359936	0.0726330117428235	.	.
chr1	58445384	58445883	chr1	58359437	58359936	Ppil3|chr1:58359437-58359936	0.0726330117428235	.	.
chr1	58445384	58445883	chr1	58366648	58367147	Nif3l1|chr1:58366648-58367147	0.0759787621358169	.	.
chr1	58445384	58445883	chr1	58366648	58367147	Ppil3|chr1:58366648-58367147	0.0759787621358169	.	.
chr1	58445384	58445883	chr1	58463119	58463618	Nif3l1|chr1:58463119-58463618	0.136271870847271	.	.
chr1	58445384	58445883	chr1	58463119	58463618	Ppil3|chr1:58463119-58463618	0.136271870847271	.	.
chr1	58445384	58445883	chr1	58465008	58465507	Nif3l1|chr1:58465008-58465507	0.0968482687372242	.	.
chr1	58445384	58445883	chr1	58465008	58465507	Ppil3|chr1:58465008-58465507	0.0968482687372242	.	.
chr1	58445384	58445883	chr1	58482627	58483126	Nif3l1|chr1:58482627-58483126	0.102100009695651	.	.
chr1	58445384	58445883	chr1	58482627	58483126	Ppil3|chr1:58482627-58483126	0.102100009695651	.	.
chr1	58445384	58445883	chr1	58494652	58495151	Nif3l1|chr1:58494652-58495151	0.0962694693994946	.	.
chr1	58445384	58445883	chr1	58494652	58495151	Ppil3|chr1:58494652-58495151	0.0962694693994946	.	.
chr1	58445384	58445883	chr1	58622546	58623045	Nif3l1|chr1:58622546-58623045	0.0640082030829695	.	.
chr1	58445384	58445883	chr1	58622546	58623045	Ppil3|chr1:58622546-58623045	0.0640082030829695	.	.
chr1	58445384	58445883	chr1	58712890	58713389	Nif3l1|chr1:58712890-58713389	0.0610168811800738	.	.
chr1	58445384	58445883	chr1	58712890	58713389	Ppil3|chr1:58712890-58713389	0.0610168811800738	.	.
chr1	58445384	58445883	chr1	58739453	58739952	Nif3l1|chr1:58739453-58739952	0.069225247253743	.	.
chr1	58445384	58445883	chr1	58739453	58739952	Ppil3|chr1:58739453-58739952	0.069225247253743	.	.
chr1	58504734	58505233	chr1	58284450	58284949	Gm15834|chr1:58284450-58284949	0.0940251486826968	.	.
chr1	58504734	58505233	chr1	58284450	58284949	Orc2|chr1:58284450-58284949	0.0940251486826968	.	.
chr1	58504734	58505233	chr1	58296260	58296759	Gm15834|chr1:58296260-58296759	0.083025342841925	.	.
chr1	58504734	58505233	chr1	58296260	58296759	Gm15834|chr1:58296260-58296759	0.0830253428419251	.	.
chr1	58504734	58505233	chr1	58296260	58296759	Orc2|chr1:58296260-58296759	0.083025342841925	.	.
chr1	58504734	58505233	chr1	58296260	58296759	Orc2|chr1:58296260-58296759	0.0830253428419251	.	.
chr1	58504734	58505233	chr1	58465008	58465507	Gm15834|chr1:58465008-58465507	0.140410709631169	.	.
chr1	58504734	58505233	chr1	58465008	58465507	Orc2|chr1:58465008-58465507	0.140410709631169	.	.
chr1	58504734	58505233	chr1	58739453	58739952	Gm15834|chr1:58739453-58739952	0.0743030736807058	.	.
chr1	58504734	58505233	chr1	58739453	58739952	Orc2|chr1:58739453-58739952	0.0743030736807058	.	.
chr1	58504734	58505233	chr1	58911074	58911573	Gm15834|chr1:58911074-58911573	0.111544621683263	.	.
chr1	58504734	58505233	chr1	58911074	58911573	Orc2|chr1:58911074-58911573	0.111544621683263	.	.
chr1	58504734	58505233	chr1	58960902	58961401	Gm15834|chr1:58960902-58961401	0.147293713033416	.	.
chr1	58504734	58505233	chr1	58960902	58961401	Orc2|chr1:58960902-58961401	0.147293713033416	.	.
chr1	58504734	58505233	chr1	58961439	58961938	Gm15834|chr1:58961439-58961938	0.0624015898572772	.	.
chr1	58504734	58505233	chr1	58961439	58961938	Orc2|chr1:58961439-58961938	0.0624015898572772	.	.
chr1	58585324	58585823	chr1	58291873	58292372	Fam126b|chr1:58291873-58292372	0.0681865269653823	.	.
chr1	58585324	58585823	chr1	58291873	58292372	Ndufb3|chr1:58291873-58292372	0.0681865269653823	.	.
chr1	58585324	58585823	chr1	58304312	58304811	Fam126b|chr1:58304312-58304811	0.0588858828076534	.	.
chr1	58585324	58585823	chr1	58304312	58304811	Ndufb3|chr1:58304312-58304811	0.0588858828076534	.	.
chr1	58585324	58585823	chr1	58359437	58359936	Fam126b|chr1:58359437-58359936	0.0827533413156127	.	.
chr1	58585324	58585823	chr1	58359437	58359936	Ndufb3|chr1:58359437-58359936	0.0827533413156127	.	.
chr1	58585324	58585823	chr1	58652543	58653042	Fam126b|chr1:58652543-58653042	0.0633538266649628	.	.
chr1	58585324	58585823	chr1	58652543	58653042	Ndufb3|chr1:58652543-58653042	0.0633538266649628	.	.
chr1	58585324	58585823	chr1	58746853	58747352	Fam126b|chr1:58746853-58747352	0.111672033167452	.	.
chr1	58585324	58585823	chr1	58746853	58747352	Ndufb3|chr1:58746853-58747352	0.111672033167452	.	.
chr1	58585324	58585823	chr1	58859128	58859627	Fam126b|chr1:58859128-58859627	0.0783679740506493	.	.
chr1	58585324	58585823	chr1	58859128	58859627	Ndufb3|chr1:58859128-58859627	0.0783679740506493	.	.
chr1	58585324	58585823	chr1	58966781	58967280	Fam126b|chr1:58966781-58967280	0.0862246151704616	.	.
chr1	58585324	58585823	chr1	58966781	58967280	Ndufb3|chr1:58966781-58967280	0.0862246151704616	.	.
chr1	58585324	58585823	chr1	58985170	58985669	Fam126b|chr1:58985170-58985669	0.0866404681982154	.	.
chr1	58585324	58585823	chr1	58985170	58985669	Ndufb3|chr1:58985170-58985669	0.0866404681982154	.	.
chr1	58586034	58586533	chr1	58462433	58462932	Fam126b|chr1:58462433-58462932	0.131425184677616	.	.
chr1	58586034	58586533	chr1	58462433	58462932	Ndufb3|chr1:58462433-58462932	0.131425184677616	.	.
chr1	58586034	58586533	chr1	58465008	58465507	Fam126b|chr1:58465008-58465507	0.0815310220440362	.	.
chr1	58586034	58586533	chr1	58465008	58465507	Ndufb3|chr1:58465008-58465507	0.0815310220440362	.	.
chr1	58586034	58586533	chr1	58736868	58737367	Fam126b|chr1:58736868-58737367	0.0882721164413405	.	.
chr1	58586034	58586533	chr1	58736868	58737367	Ndufb3|chr1:58736868-58737367	0.0882721164413405	.	.
chr1	58586034	58586533	chr1	58937261	58937760	Fam126b|chr1:58937261-58937760	0.0727628676126542	.	.
chr1	58586034	58586533	chr1	58937261	58937760	Ndufb3|chr1:58937261-58937760	0.0727628676126542	.	.
chr1	58586552	58587051	chr1	58281211	58281710	Fam126b|chr1:58281211-58281710	0.0584788520966934	.	.
chr1	58586552	58587051	chr1	58281211	58281710	Ndufb3|chr1:58281211-58281710	0.0584788520966934	.	.
chr1	58586552	58587051	chr1	58291873	58292372	Fam126b|chr1:58291873-58292372	0.078752710961844	.	.
chr1	58586552	58587051	chr1	58291873	58292372	Ndufb3|chr1:58291873-58292372	0.078752710961844	.	.
chr1	58586552	58587051	chr1	58652543	58653042	Fam126b|chr1:58652543-58653042	0.126624799311355	.	.
chr1	58586552	58587051	chr1	58652543	58653042	Ndufb3|chr1:58652543-58653042	0.126624799311355	.	.
chr1	58586552	58587051	chr1	58746853	58747352	Fam126b|chr1:58746853-58747352	0.0773916249608185	.	.
chr1	58586552	58587051	chr1	58746853	58747352	Ndufb3|chr1:58746853-58747352	0.0773916249608185	.	.
chr1	58586552	58587051	chr1	58897489	58897988	Fam126b|chr1:58897489-58897988	0.0644039226453451	.	.
chr1	58586552	58587051	chr1	58897489	58897988	Ndufb3|chr1:58897489-58897988	0.0644039226453451	.	.
chr1	58586552	58587051	chr1	58947998	58948497	Fam126b|chr1:58947998-58948497	0.0790555656968482	.	.
chr1	58586552	58587051	chr1	58947998	58948497	Ndufb3|chr1:58947998-58948497	0.0790555656968482	.	.
chr1	58695760	58696259	chr1	58712890	58713389	Flacc1|chr1:58712890-58713389	0.148326822928033	.	.
chr1	58695760	58696259	chr1	58736868	58737367	Flacc1|chr1:58736868-58737367	0.131708235909229	.	.
chr1	58710970	58711469	chr1	58463119	58463618	Cflar|chr1:58463119-58463618	0.0708824529284866	.	.
chr1	58710970	58711469	chr1	58614393	58614892	Cflar|chr1:58614393-58614892	0.0714395992148674	.	.
chr1	58710970	58711469	chr1	58830865	58831364	Cflar|chr1:58830865-58831364	0.113680591358367	.	.
chr1	58710970	58711469	chr1	58909565	58910064	Cflar|chr1:58909565-58910064	0.162433393043717	.	.
chr1	58710970	58711469	chr1	58937261	58937760	Cflar|chr1:58937261-58937760	0.0835922779653576	.	.
chr1	58710970	58711469	chr1	58966781	58967280	Cflar|chr1:58966781-58967280	0.0578099448627069	.	.
chr1	58711489	58711988	chr1	58304312	58304811	Cflar|chr1:58304312-58304811	0.0732580685062495	.	.
chr1	58711489	58711988	chr1	58465008	58465507	Cflar|chr1:58465008-58465507	0.0569953709024265	.	.
chr1	58711489	58711988	chr1	58712890	58713389	Cflar|chr1:58712890-58713389	0.134735930752335	.	.
chr1	58711489	58711988	chr1	58966781	58967280	Cflar|chr1:58966781-58967280	0.0842312915318319	.	.
chr1	58972763	58973262	chr1	58770010	58770509	Stradb|chr1:58770010-58770509	0.0632374118876755	.	.
chr1	58972763	58973262	chr1	58770010	58770509	Trak2|chr1:58770010-58770509	0.0632374118876755	.	.
chr1	58972763	58973262	chr1	58859128	58859627	Stradb|chr1:58859128-58859627	0.0825218292779243	.	.
chr1	58972763	58973262	chr1	58859128	58859627	Trak2|chr1:58859128-58859627	0.0825218292779243	.	.
chr1	58972763	58973262	chr1	58936737	58937236	Stradb|chr1:58936737-58937236	0.116555922414491	.	.
chr1	58972763	58973262	chr1	58936737	58937236	Trak2|chr1:58936737-58937236	0.116555922414491	.	.
chr1	58972763	58973262	chr1	58937261	58937760	Stradb|chr1:58937261-58937760	0.0600056731036065	.	.
chr1	58972763	58973262	chr1	58937261	58937760	Trak2|chr1:58937261-58937760	0.0600056731036065	.	.
chr1	58972763	58973262	chr1	58960902	58961401	Stradb|chr1:58960902-58961401	0.0890606346122549	.	.
chr1	58972763	58973262	chr1	58960902	58961401	Trak2|chr1:58960902-58961401	0.0890606346122549	.	.
chr1	58972763	58973262	chr1	58961439	58961938	Stradb|chr1:58961439-58961938	0.067742315951355	.	.
chr1	58972763	58973262	chr1	58961439	58961938	Trak2|chr1:58961439-58961938	0.067742315951355	.	.
chr1	58973284	58973783	chr1	58855939	58856438	Stradb|chr1:58855939-58856438	0.071513227592943	.	.
chr1	58973284	58973783	chr1	58855939	58856438	Trak2|chr1:58855939-58856438	0.071513227592943	.	.
chr1	58973284	58973783	chr1	58960902	58961401	Stradb|chr1:58960902-58961401	0.0858824520105033	.	.
chr1	58973284	58973783	chr1	58960902	58961401	Trak2|chr1:58960902-58961401	0.0858824520105033	.	.
chr1	58973284	58973783	chr1	58961439	58961938	Stradb|chr1:58961439-58961938	0.195830187337982	.	.
chr1	58973284	58973783	chr1	58961439	58961938	Trak2|chr1:58961439-58961938	0.195830187337982	.	.
chr1	58973284	58973783	chr1	58984562	58985061	Stradb|chr1:58984562-58985061	0.0787022574347289	.	.
chr1	58973284	58973783	chr1	58984562	58985061	Trak2|chr1:58984562-58985061	0.0787022574347289	.	.
chr1	58973886	58974385	chr1	58712890	58713389	Stradb|chr1:58712890-58713389	0.0791251906544355	.	.
chr1	58973886	58974385	chr1	58712890	58713389	Trak2|chr1:58712890-58713389	0.0791251906544355	.	.
chr1	58973886	58974385	chr1	58960902	58961401	Stradb|chr1:58960902-58961401	0.0754689401962964	.	.
chr1	58973886	58974385	chr1	58960902	58961401	Stradb|chr1:58960902-58961401	0.0754689401962965	.	.
chr1	58973886	58974385	chr1	58960902	58961401	Trak2|chr1:58960902-58961401	0.0754689401962964	.	.
chr1	58973886	58974385	chr1	58960902	58961401	Trak2|chr1:58960902-58961401	0.0754689401962965	.	.
chr1	58973886	58974385	chr1	58961439	58961938	Stradb|chr1:58961439-58961938	0.134122893569892	.	.
chr1	58973886	58974385	chr1	58961439	58961938	Trak2|chr1:58961439-58961938	0.134122893569892	.	.
chr1	58973886	58974385	chr1	58993707	58994206	Stradb|chr1:58993707-58994206	0.091963720449204	.	.
chr1	58973886	58974385	chr1	58993707	58994206	Trak2|chr1:58993707-58994206	0.091963720449204	.	.
chr1	59162883	59163382	chr1	58830865	58831364	Mpp4|chr1:58830865-58831364	0.447661732929915	.	.
chr1	59162883	59163382	chr1	58855939	58856438	Mpp4|chr1:58855939-58856438	0.274704612435847	.	.
chr1	59162883	59163382	chr1	58855939	58856438	Mpp4|chr1:58855939-58856438	0.274704612435848	.	.
chr1	59162883	59163382	chr1	58856761	58857260	Mpp4|chr1:58856761-58857260	0.318341069622049	.	.
chr1	59162883	59163382	chr1	58897489	58897988	Mpp4|chr1:58897489-58897988	0.248010540235694	.	.
chr1	59162883	59163382	chr1	58909565	58910064	Mpp4|chr1:58909565-58910064	0.237346408760406	.	.
chr1	59162883	59163382	chr1	58936737	58937236	Mpp4|chr1:58936737-58937236	0.269254495325855	.	.
chr1	59162883	59163382	chr1	58937261	58937760	Mpp4|chr1:58937261-58937760	0.202093408359579	.	.
chr1	59162883	59163382	chr1	58966781	58967280	Mpp4|chr1:58966781-58967280	0.111399740363037	.	.
chr1	59162883	59163382	chr1	59247600	59248099	Mpp4|chr1:59247600-59248099	0.0749228123929669	.	.
chr1	59163876	59164375	chr1	58855939	58856438	Mpp4|chr1:58855939-58856438	0.0626240349418576	.	.
chr1	59237006	59237505	chr1	58960902	58961401	Als2|chr1:58960902-58961401	0.0605897577117757	.	.
chr1	59237895	59238394	chr1	58895653	58896152	Als2|chr1:58895653-58896152	0.188801280384072	.	.
chr1	59237895	59238394	chr1	58911074	58911573	Als2|chr1:58911074-58911573	0.0968563602150145	.	.
chr1	59237895	59238394	chr1	58993707	58994206	Als2|chr1:58993707-58994206	0.0652695438342831	.	.
chr1	59762644	59763143	chr1	59804714	59805213	Bmpr2|chr1:59804714-59805213	0.15676543655042	.	.
chr1	59762644	59763143	chr1	59848288	59848787	Bmpr2|chr1:59848288-59848787	0.0832710459471686	.	.
chr1	59762644	59763143	chr1	59926659	59927158	Bmpr2|chr1:59926659-59927158	0.0569687884883552	.	.
chr1	59762644	59763143	chr1	59966136	59966635	Bmpr2|chr1:59966136-59966635	0.116761804805676	.	.
chr1	59762644	59763143	chr1	60163340	60163839	Bmpr2|chr1:60163340-60163839	0.18994764247238	.	.
chr1	59763159	59763658	chr1	59792215	59792714	Bmpr2|chr1:59792215-59792714	0.0585219707488299	.	.
chr1	59763159	59763658	chr1	59848288	59848787	Bmpr2|chr1:59848288-59848787	0.0892565032329999	.	.
chr1	59763159	59763658	chr1	59848288	59848787	Bmpr2|chr1:59848288-59848787	0.089256503233	.	.
chr1	59763159	59763658	chr1	59873976	59874475	Bmpr2|chr1:59873976-59874475	0.0829058651408493	.	.
chr1	59763159	59763658	chr1	59926659	59927158	Bmpr2|chr1:59926659-59927158	0.162585406236372	.	.
chr1	59763159	59763658	chr1	59965547	59966046	Bmpr2|chr1:59965547-59966046	0.0995022970525445	.	.
chr1	59763159	59763658	chr1	59966136	59966635	Bmpr2|chr1:59966136-59966635	0.109668838224414	.	.
chr1	59763159	59763658	chr1	59990664	59991163	Bmpr2|chr1:59990664-59991163	0.0867252954172699	.	.
chr1	59763159	59763658	chr1	60163340	60163839	Bmpr2|chr1:60163340-60163839	0.0771189024096824	.	.
chr1	59763681	59764180	chr1	59926659	59927158	Bmpr2|chr1:59926659-59927158	0.0583896586123694	.	.
chr1	59763681	59764180	chr1	59944025	59944524	Bmpr2|chr1:59944025-59944524	0.0706529495476072	.	.
chr1	59763681	59764180	chr1	59965547	59966046	Bmpr2|chr1:59965547-59966046	0.161707685241707	.	.
chr1	59763681	59764180	chr1	59966136	59966635	Bmpr2|chr1:59966136-59966635	0.192550856807476	.	.
chr1	59763681	59764180	chr1	59987611	59988110	Bmpr2|chr1:59987611-59988110	0.0806453834824513	.	.
chr1	59763681	59764180	chr1	60034986	60035485	Bmpr2|chr1:60034986-60035485	0.0677360621727204	.	.
chr1	59763681	59764180	chr1	60034986	60035485	Bmpr2|chr1:60034986-60035485	0.0677360621727205	.	.
chr1	59763681	59764180	chr1	60158400	60158899	Bmpr2|chr1:60158400-60158899	0.0951447844814656	.	.
chr1	59912662	59913161	chr1	59804714	59805213	Fam117b|chr1:59804714-59805213	0.0697520095962176	.	.
chr1	59912662	59913161	chr1	59848288	59848787	Fam117b|chr1:59848288-59848787	0.170639755161497	.	.
chr1	59912662	59913161	chr1	59926659	59927158	Fam117b|chr1:59926659-59927158	0.0661472129725838	.	.
chr1	59912662	59913161	chr1	59927245	59927744	Fam117b|chr1:59927245-59927744	0.0797304212785769	.	.
chr1	59912662	59913161	chr1	59944025	59944524	Fam117b|chr1:59944025-59944524	0.0656237198998329	.	.
chr1	59912662	59913161	chr1	59967234	59967733	Fam117b|chr1:59967234-59967733	0.125696358393386	.	.
chr1	59912662	59913161	chr1	59967234	59967733	Fam117b|chr1:59967234-59967733	0.125696358393387	.	.
chr1	59913211	59913710	chr1	59788955	59789454	Fam117b|chr1:59788955-59789454	0.0663912252860579	.	.
chr1	59913211	59913710	chr1	59804714	59805213	Fam117b|chr1:59804714-59805213	0.093763976416982	.	.
chr1	59913211	59913710	chr1	59848288	59848787	Fam117b|chr1:59848288-59848787	0.0739526976167574	.	.
chr1	59913211	59913710	chr1	59926659	59927158	Fam117b|chr1:59926659-59927158	0.0926548090537203	.	.
chr1	59913211	59913710	chr1	59927245	59927744	Fam117b|chr1:59927245-59927744	0.169897250558799	.	.
chr1	59913211	59913710	chr1	59967234	59967733	Fam117b|chr1:59967234-59967733	0.0597000770442341	.	.
chr1	60042424	60042923	chr1	59804714	59805213	Ica1l|chr1:59804714-59805213	0.104174827344275	.	.
chr1	60042424	60042923	chr1	59878109	59878608	Ica1l|chr1:59878109-59878608	0.100271761799368	.	.
chr1	60042424	60042923	chr1	59927245	59927744	Ica1l|chr1:59927245-59927744	0.0641420336081164	.	.
chr1	60042424	60042923	chr1	60034986	60035485	Ica1l|chr1:60034986-60035485	0.0933846664132285	.	.
chr1	60042424	60042923	chr1	60481516	60482015	Ica1l|chr1:60481516-60482015	0.149393708774308	.	.
chr1	60042935	60043434	chr1	59792215	59792714	Ica1l|chr1:59792215-59792714	0.104882765495369	.	.
chr1	60042935	60043434	chr1	59804714	59805213	Ica1l|chr1:59804714-59805213	0.135033451237063	.	.
chr1	60042935	60043434	chr1	59878109	59878608	Ica1l|chr1:59878109-59878608	0.0700220563257783	.	.
chr1	60042935	60043434	chr1	60358931	60359430	Ica1l|chr1:60358931-60359430	0.0658134525809271	.	.
chr1	60042935	60043434	chr1	60481516	60482015	Ica1l|chr1:60481516-60482015	0.0996899890575632	.	.
chr1	60042935	60043434	chr1	60488668	60489167	Ica1l|chr1:60488668-60489167	0.0744781489045366	.	.
chr1	60097393	60097892	chr1	59788955	59789454	Carf|chr1:59788955-59789454	0.0869516262724461	.	.
chr1	60097393	60097892	chr1	59792215	59792714	Carf|chr1:59792215-59792714	0.0857721082129915	.	.
chr1	60097393	60097892	chr1	59792215	59792714	Carf|chr1:59792215-59792714	0.0857721082129916	.	.
chr1	60097393	60097892	chr1	59804714	59805213	Carf|chr1:59804714-59805213	0.097696994559828	.	.
chr1	60097393	60097892	chr1	59883669	59884168	Carf|chr1:59883669-59884168	0.0580901265884382	.	.
chr1	60097393	60097892	chr1	59895373	59895872	Carf|chr1:59895373-59895872	0.0663101772306578	.	.
chr1	60097393	60097892	chr1	59927245	59927744	Carf|chr1:59927245-59927744	0.0695428391021031	.	.
chr1	60097393	60097892	chr1	59944025	59944524	Carf|chr1:59944025-59944524	0.116880777737658	.	.
chr1	60097393	60097892	chr1	59987611	59988110	Carf|chr1:59987611-59988110	0.0970573310772085	.	.
chr1	60097393	60097892	chr1	60272439	60272938	Carf|chr1:60272439-60272938	0.085489851729777	.	.
chr1	60097393	60097892	chr1	60358170	60358669	Carf|chr1:60358170-60358669	0.0806085611598382	.	.
chr1	60097393	60097892	chr1	60359762	60360261	Carf|chr1:60359762-60360261	0.106805986593953	.	.
chr1	60097393	60097892	chr1	60359762	60360261	Carf|chr1:60359762-60360261	0.106805986593954	.	.
chr1	60097393	60097892	chr1	60387961	60388460	Carf|chr1:60387961-60388460	0.115587680772117	.	.
chr1	60097393	60097892	chr1	60396111	60396610	Carf|chr1:60396111-60396610	0.0982600063132896	.	.
chr1	60097393	60097892	chr1	60416718	60417217	Carf|chr1:60416718-60417217	0.0996602497143741	.	.
chr1	60097393	60097892	chr1	60428793	60429292	Carf|chr1:60428793-60429292	0.0652866085319856	.	.
chr1	60097393	60097892	chr1	60488668	60489167	Carf|chr1:60488668-60489167	0.0624270557155237	.	.
chr1	60097393	60097892	chr1	60490433	60490932	Carf|chr1:60490433-60490932	0.0601685717187217	.	.
chr1	60097393	60097892	chr1	60494905	60495404	Carf|chr1:60494905-60495404	0.178980802456586	.	.
chr1	60097980	60098479	chr1	59788955	59789454	Carf|chr1:59788955-59789454	0.123744946170336	.	.
chr1	60097980	60098479	chr1	59788955	59789454	Wdr12|chr1:59788955-59789454	0.123744946170336	.	.
chr1	60097980	60098479	chr1	59792215	59792714	Carf|chr1:59792215-59792714	0.0621645760559824	.	.
chr1	60097980	60098479	chr1	59792215	59792714	Wdr12|chr1:59792215-59792714	0.0621645760559824	.	.
chr1	60097980	60098479	chr1	59804714	59805213	Carf|chr1:59804714-59805213	0.11532959390864	.	.
chr1	60097980	60098479	chr1	59804714	59805213	Wdr12|chr1:59804714-59805213	0.11532959390864	.	.
chr1	60097980	60098479	chr1	59848288	59848787	Carf|chr1:59848288-59848787	0.110101617546273	.	.
chr1	60097980	60098479	chr1	59848288	59848787	Wdr12|chr1:59848288-59848787	0.110101617546273	.	.
chr1	60097980	60098479	chr1	59873976	59874475	Carf|chr1:59873976-59874475	0.124209323751473	.	.
chr1	60097980	60098479	chr1	59873976	59874475	Wdr12|chr1:59873976-59874475	0.124209323751473	.	.
chr1	60097980	60098479	chr1	59895373	59895872	Carf|chr1:59895373-59895872	0.110451463356504	.	.
chr1	60097980	60098479	chr1	59895373	59895872	Wdr12|chr1:59895373-59895872	0.110451463356504	.	.
chr1	60097980	60098479	chr1	59966136	59966635	Carf|chr1:59966136-59966635	0.0885545978879959	.	.
chr1	60097980	60098479	chr1	59966136	59966635	Wdr12|chr1:59966136-59966635	0.0885545978879959	.	.
chr1	60097980	60098479	chr1	59967234	59967733	Carf|chr1:59967234-59967733	0.11204544450481	.	.
chr1	60097980	60098479	chr1	59967234	59967733	Wdr12|chr1:59967234-59967733	0.11204544450481	.	.
chr1	60097980	60098479	chr1	60410443	60410942	Carf|chr1:60410443-60410942	0.0919159935196689	.	.
chr1	60097980	60098479	chr1	60410443	60410942	Wdr12|chr1:60410443-60410942	0.0919159935196689	.	.
chr1	60097980	60098479	chr1	60423858	60424357	Carf|chr1:60423858-60424357	0.0637984151262435	.	.
chr1	60097980	60098479	chr1	60423858	60424357	Wdr12|chr1:60423858-60424357	0.0637984151262435	.	.
chr1	60097980	60098479	chr1	60471203	60471702	Carf|chr1:60471203-60471702	0.057615456533082	.	.
chr1	60097980	60098479	chr1	60471203	60471702	Wdr12|chr1:60471203-60471702	0.057615456533082	.	.
chr1	60097980	60098479	chr1	60489274	60489773	Carf|chr1:60489274-60489773	0.165309199101593	.	.
chr1	60097980	60098479	chr1	60489274	60489773	Wdr12|chr1:60489274-60489773	0.165309199101593	.	.
chr1	60097980	60098479	chr1	60489858	60490357	Carf|chr1:60489858-60490357	0.100301267423184	.	.
chr1	60097980	60098479	chr1	60489858	60490357	Wdr12|chr1:60489858-60490357	0.100301267423184	.	.
chr1	60098487	60098986	chr1	59788955	59789454	Carf|chr1:59788955-59789454	0.0784396116720952	.	.
chr1	60098487	60098986	chr1	59788955	59789454	Wdr12|chr1:59788955-59789454	0.0784396116720952	.	.
chr1	60098487	60098986	chr1	59792215	59792714	Carf|chr1:59792215-59792714	0.100982097242167	.	.
chr1	60098487	60098986	chr1	59792215	59792714	Wdr12|chr1:59792215-59792714	0.100982097242167	.	.
chr1	60098487	60098986	chr1	59873976	59874475	Carf|chr1:59873976-59874475	0.129280439770575	.	.
chr1	60098487	60098986	chr1	59873976	59874475	Wdr12|chr1:59873976-59874475	0.129280439770575	.	.
chr1	60098487	60098986	chr1	60471203	60471702	Carf|chr1:60471203-60471702	0.100530415997344	.	.
chr1	60098487	60098986	chr1	60471203	60471702	Wdr12|chr1:60471203-60471702	0.100530415997344	.	.
chr1	60180257	60180756	chr1	59788955	59789454	Nbeal1|chr1:59788955-59789454	0.196983778559838	.	.
chr1	60180257	60180756	chr1	59804714	59805213	Nbeal1|chr1:59804714-59805213	0.057464023684943	.	.
chr1	60180257	60180756	chr1	59927245	59927744	Nbeal1|chr1:59927245-59927744	0.136647831947848	.	.
chr1	60180257	60180756	chr1	59966136	59966635	Nbeal1|chr1:59966136-59966635	0.0580813974040073	.	.
chr1	60180257	60180756	chr1	59967234	59967733	Nbeal1|chr1:59967234-59967733	0.103847940136462	.	.
chr1	60180257	60180756	chr1	60489858	60490357	Nbeal1|chr1:60489858-60490357	0.0806092175985726	.	.
chr1	60180257	60180756	chr1	60489858	60490357	Nbeal1|chr1:60489858-60490357	0.0806092175985727	.	.
chr1	60180257	60180756	chr1	60494905	60495404	Nbeal1|chr1:60494905-60495404	0.136296725379118	.	.
chr1	60342754	60343253	chr1	60158400	60158899	Cyp20a1|chr1:60158400-60158899	0.0972552277219051	.	.
chr1	60342754	60343253	chr1	60471203	60471702	Cyp20a1|chr1:60471203-60471702	0.0615633670797873	.	.
chr1	60343314	60343813	chr1	60163340	60163839	Cyp20a1|chr1:60163340-60163839	0.0813505425760351	.	.
chr1	60343314	60343813	chr1	60163340	60163839	Cyp20a1|chr1:60163340-60163839	0.0813505425760352	.	.
chr1	60343314	60343813	chr1	60263575	60264074	Cyp20a1|chr1:60263575-60264074	0.100275157194466	.	.
chr1	60343314	60343813	chr1	60272439	60272938	Cyp20a1|chr1:60272439-60272938	0.0629901640173788	.	.
chr1	60343314	60343813	chr1	60396111	60396610	Cyp20a1|chr1:60396111-60396610	0.0763835635868378	.	.
chr1	60343314	60343813	chr1	60429963	60430462	Cyp20a1|chr1:60429963-60430462	0.110156443597698	.	.
chr1	60343314	60343813	chr1	60471203	60471702	Cyp20a1|chr1:60471203-60471702	0.128017921859452	.	.
chr1	60343314	60343813	chr1	60489274	60489773	Cyp20a1|chr1:60489274-60489773	0.0608190388711781	.	.
chr1	60409462	60409961	chr1	60158400	60158899	Abi2|chr1:60158400-60158899	0.0596881136121111	.	.
chr1	60409462	60409961	chr1	60158400	60158899	Abi2|chr1:60158400-60158899	0.0596881136121112	.	.
chr1	60409462	60409961	chr1	60469405	60469904	Abi2|chr1:60469405-60469904	0.0674463340103863	.	.
chr1	60409462	60409961	chr1	60489858	60490357	Abi2|chr1:60489858-60490357	0.124301104466141	.	.
chr1	61620139	61620638	chr1	61554976	61555475	4930587A21Rik|chr1:61554976-61555475	0.190577118430809	.	.
chr1	61620139	61620638	chr1	61568220	61568719	4930587A21Rik|chr1:61568220-61568719	0.0731542980119556	.	.
chr1	61620139	61620638	chr1	61574177	61574676	4930587A21Rik|chr1:61574177-61574676	0.0655272647272624	.	.
chr1	61620139	61620638	chr1	61574177	61574676	4930587A21Rik|chr1:61574177-61574676	0.0655272647272625	.	.
chr1	61638558	61639057	chr1	61568220	61568719	Pard3b|chr1:61568220-61568719	0.0735563013408172	.	.
chr1	61638558	61639057	chr1	61924923	61925422	Pard3b|chr1:61924923-61925422	0.120955669021779	.	.
chr1	65122893	65123392	chr1	65114963	65115462	D630023F18Rik|chr1:65114963-65115462	0.0964635904914537	.	.
chr1	65122893	65123392	chr1	65178123	65178622	D630023F18Rik|chr1:65178123-65178622	0.0833132301526839	.	.
chr1	65122893	65123392	chr1	65280343	65280842	D630023F18Rik|chr1:65280343-65280842	0.122705865120052	.	.
chr1	65122893	65123392	chr1	65311469	65311968	D630023F18Rik|chr1:65311469-65311968	0.0674537711102263	.	.
chr1	65122893	65123392	chr1	65389673	65390172	D630023F18Rik|chr1:65389673-65390172	0.16578262629137	.	.
chr1	65186396	65186895	chr1	65028623	65029122	Idh1|chr1:65028623-65029122	0.0714227556070924	.	.
chr1	65186396	65186895	chr1	65028623	65029122	Pikfyve|chr1:65028623-65029122	0.0714227556070924	.	.
chr1	65186396	65186895	chr1	65193165	65193664	Idh1|chr1:65193165-65193664	0.15213075363512	.	.
chr1	65186396	65186895	chr1	65193165	65193664	Pikfyve|chr1:65193165-65193664	0.15213075363512	.	.
chr1	65186396	65186895	chr1	65334688	65335187	Idh1|chr1:65334688-65335187	0.108974449318196	.	.
chr1	65186396	65186895	chr1	65334688	65335187	Pikfyve|chr1:65334688-65335187	0.108974449318196	.	.
chr1	65186396	65186895	chr1	65335534	65336033	Idh1|chr1:65335534-65336033	0.0750349054067821	.	.
chr1	65186396	65186895	chr1	65335534	65336033	Pikfyve|chr1:65335534-65336033	0.0750349054067821	.	.
chr1	65186396	65186895	chr1	65388260	65388759	Idh1|chr1:65388260-65388759	0.171048725867789	.	.
chr1	65186396	65186895	chr1	65388260	65388759	Pikfyve|chr1:65388260-65388759	0.171048725867789	.	.
chr1	65281263	65281762	chr1	65268509	65269008	Pth2r|chr1:65268509-65269008	0.0667173362667145	.	.
chr1	65282716	65283215	chr1	65129584	65130083	Pth2r|chr1:65129584-65130083	0.0656963482322502	.	.
chr1	65282716	65283215	chr1	65266397	65266896	Pth2r|chr1:65266397-65266896	0.104751529415504	.	.
chr1	65282716	65283215	chr1	65312053	65312552	Pth2r|chr1:65312053-65312552	0.0856551324154451	.	.
chr1	65282716	65283215	chr1	65347403	65347902	Pth2r|chr1:65347403-65347902	0.123236912356489	.	.
chr1	65282716	65283215	chr1	65354915	65355414	Pth2r|chr1:65354915-65355414	0.200346293460938	.	.
chr1	65282716	65283215	chr1	65366881	65367380	Pth2r|chr1:65366881-65367380	0.0684594007891342	.	.
chr1	65282716	65283215	chr1	65575538	65576037	Pth2r|chr1:65575538-65576037	0.0707358873387123	.	.
chr1	65282716	65283215	chr1	65576242	65576741	Pth2r|chr1:65576242-65576741	0.101520339730815	.	.
chr1	65282716	65283215	chr1	65635272	65635771	Pth2r|chr1:65635272-65635771	0.194434925551437	.	.
chr1	65282716	65283215	chr1	65638890	65639389	Pth2r|chr1:65638890-65639389	0.0948339465306004	.	.
chr1	65282716	65283215	chr1	65687075	65687574	Pth2r|chr1:65687075-65687574	0.0861639546666245	.	.
chr1	65282716	65283215	chr1	65687594	65688093	Pth2r|chr1:65687594-65688093	0.0684009301569596	.	.
chr1	66174880	66175379	chr1	66096340	66096839	Map2|chr1:66096340-66096839	0.13175127073966	.	.
chr1	66174880	66175379	chr1	66104487	66104986	Map2|chr1:66104487-66104986	0.0701004562781675	.	.
chr1	66174880	66175379	chr1	66192799	66193298	Map2|chr1:66192799-66193298	0.124147062162386	.	.
chr1	66174880	66175379	chr1	66205476	66205975	Map2|chr1:66205476-66205975	0.085736960145753	.	.
chr1	66174880	66175379	chr1	66211343	66211842	Map2|chr1:66211343-66211842	0.0988580609007784	.	.
chr1	69106800	69107299	chr1	69138793	69139292	Gm16076|chr1:69138793-69139292	0.110346362809314	.	.
chr1	69106800	69107299	chr1	69249252	69249751	Gm16076|chr1:69249252-69249751	0.0623315608650676	.	.
chr1	69107780	69108279	chr1	69138793	69139292	Erbb4|chr1:69138793-69139292	0.105213415098677	.	.
chr1	69108309	69108808	chr1	69138793	69139292	Erbb4|chr1:69138793-69139292	0.201926665712227	.	.
chr1	69440858	69441357	chr1	69251496	69251995	Gm28497|chr1:69251496-69251995	0.144741240155476	.	.
chr1	69440858	69441357	chr1	69367548	69368047	Gm28497|chr1:69367548-69368047	0.338026599648466	.	.
chr1	69440858	69441357	chr1	69436973	69437472	Gm28497|chr1:69436973-69437472	0.347973770156441	.	.
chr1	69440858	69441357	chr1	69452231	69452730	Gm28497|chr1:69452231-69452730	0.0720641079959272	.	.
chr1	69440858	69441357	chr1	69466942	69467441	Gm28497|chr1:69466942-69467441	0.169147031015929	.	.
chr1	69440858	69441357	chr1	69512488	69512987	Gm28497|chr1:69512488-69512987	0.181723822863502	.	.
chr1	69440858	69441357	chr1	69548130	69548629	Gm28497|chr1:69548130-69548629	0.195706169514091	.	.
chr1	69440858	69441357	chr1	69591211	69591710	Gm28497|chr1:69591211-69591710	0.274050348067151	.	.
chr1	69440858	69441357	chr1	69591806	69592305	Gm28497|chr1:69591806-69592305	0.305895020332729	.	.
chr1	69440858	69441357	chr1	69608479	69608978	Gm28497|chr1:69608479-69608978	0.192142908767689	.	.
chr1	69440858	69441357	chr1	69656928	69657427	Gm28497|chr1:69656928-69657427	0.307838492613515	.	.
chr1	69440858	69441357	chr1	69688924	69689423	Gm28497|chr1:69688924-69689423	0.203131450099539	.	.
chr1	69440858	69441357	chr1	69693425	69693924	Gm28497|chr1:69693425-69693924	0.155072300038464	.	.
chr1	69440858	69441357	chr1	69729310	69729809	Gm28497|chr1:69729310-69729809	0.191038457096681	.	.
chr1	69441406	69441905	chr1	69251496	69251995	Gm28497|chr1:69251496-69251995	0.137338200069236	.	.
chr1	69441406	69441905	chr1	69331656	69332155	Gm28497|chr1:69331656-69332155	0.159504655930394	.	.
chr1	69441406	69441905	chr1	69331656	69332155	Gm28497|chr1:69331656-69332155	0.159504655930395	.	.
chr1	69441406	69441905	chr1	69367548	69368047	Gm28497|chr1:69367548-69368047	0.159638923292045	.	.
chr1	69441406	69441905	chr1	69436973	69437472	Gm28497|chr1:69436973-69437472	0.304299178395445	.	.
chr1	69441406	69441905	chr1	69452231	69452730	Gm28497|chr1:69452231-69452730	0.127220427023321	.	.
chr1	69441406	69441905	chr1	69466942	69467441	Gm28497|chr1:69466942-69467441	0.104947927918116	.	.
chr1	69441406	69441905	chr1	69512488	69512987	Gm28497|chr1:69512488-69512987	0.144257291754256	.	.
chr1	69441406	69441905	chr1	69548130	69548629	Gm28497|chr1:69548130-69548629	0.181205044674128	.	.
chr1	69441406	69441905	chr1	69591211	69591710	Gm28497|chr1:69591211-69591710	0.253669882781793	.	.
chr1	69441406	69441905	chr1	69591806	69592305	Gm28497|chr1:69591806-69592305	0.231496429845566	.	.
chr1	69441406	69441905	chr1	69608479	69608978	Gm28497|chr1:69608479-69608978	0.114928396640992	.	.
chr1	69441406	69441905	chr1	69656928	69657427	Gm28497|chr1:69656928-69657427	0.215872995232078	.	.
chr1	69441406	69441905	chr1	69688924	69689423	Gm28497|chr1:69688924-69689423	0.274360162292435	.	.
chr1	69441406	69441905	chr1	69693425	69693924	Gm28497|chr1:69693425-69693924	0.089507936849397	.	.
chr1	69441406	69441905	chr1	69729310	69729809	Gm28497|chr1:69729310-69729809	0.100078574535398	.	.
chr1	69493236	69493735	chr1	69251496	69251995	Gm29113|chr1:69251496-69251995	0.0594678341077006	.	.
chr1	69493236	69493735	chr1	69331656	69332155	Gm29113|chr1:69331656-69332155	0.0892602140638832	.	.
chr1	69493236	69493735	chr1	69436973	69437472	Gm29113|chr1:69436973-69437472	0.0986950627985979	.	.
chr1	69493236	69493735	chr1	69512488	69512987	Gm29113|chr1:69512488-69512987	0.061502371829047	.	.
chr1	69493236	69493735	chr1	69548130	69548629	Gm29113|chr1:69548130-69548629	0.135089561641978	.	.
chr1	69493236	69493735	chr1	69591211	69591710	Gm29113|chr1:69591211-69591710	0.0599837127353773	.	.
chr1	69493236	69493735	chr1	69656928	69657427	Gm29113|chr1:69656928-69657427	0.0905652631423442	.	.
chr1	69493236	69493735	chr1	69688924	69689423	Gm29113|chr1:69688924-69689423	0.111118681649912	.	.
chr1	69493236	69493735	chr1	69697466	69697965	Gm29113|chr1:69697466-69697965	0.111733596655616	.	.
chr1	69493236	69493735	chr1	69709533	69710032	Gm29113|chr1:69709533-69710032	0.0598418210498142	.	.
chr1	69687151	69687650	chr1	69251496	69251995	Ikzf2|chr1:69251496-69251995	0.0692466504382043	.	.
chr1	69687151	69687650	chr1	69367548	69368047	Ikzf2|chr1:69367548-69368047	0.142058836201969	.	.
chr1	69687151	69687650	chr1	69436973	69437472	Ikzf2|chr1:69436973-69437472	0.16738474472777	.	.
chr1	69687151	69687650	chr1	69452231	69452730	Ikzf2|chr1:69452231-69452730	0.0646869754243194	.	.
chr1	69687151	69687650	chr1	69512488	69512987	Ikzf2|chr1:69512488-69512987	0.0593052846398629	.	.
chr1	69687151	69687650	chr1	69548130	69548629	Ikzf2|chr1:69548130-69548629	0.0599541890154848	.	.
chr1	69687151	69687650	chr1	69591211	69591710	Ikzf2|chr1:69591211-69591710	0.15134499752772	.	.
chr1	69687151	69687650	chr1	69591806	69592305	Ikzf2|chr1:69591806-69592305	0.162700222226057	.	.
chr1	69687151	69687650	chr1	69656928	69657427	Ikzf2|chr1:69656928-69657427	0.147787831583654	.	.
chr1	69687151	69687650	chr1	69709533	69710032	Ikzf2|chr1:69709533-69710032	0.0610844317297283	.	.
chr1	69687151	69687650	chr1	69759552	69760051	Ikzf2|chr1:69759552-69760051	0.0788579721892295	.	.
chr1	69687151	69687650	chr1	69759552	69760051	Ikzf2|chr1:69759552-69760051	0.0788579721892296	.	.
chr1	69687151	69687650	chr1	69760705	69761204	Ikzf2|chr1:69760705-69761204	0.0762756497292706	.	.
chr1	69687151	69687650	chr1	69766455	69766954	Ikzf2|chr1:69766455-69766954	0.148643132253947	.	.
chr1	69687151	69687650	chr1	69799108	69799607	Ikzf2|chr1:69799108-69799607	0.105436734435958	.	.
chr1	69687151	69687650	chr1	69811253	69811752	Ikzf2|chr1:69811253-69811752	0.166918142424583	.	.
chr1	69687151	69687650	chr1	69853673	69854172	Ikzf2|chr1:69853673-69854172	0.0792377402815947	.	.
chr1	69687982	69688481	chr1	69251496	69251995	Ikzf2|chr1:69251496-69251995	0.224182564576693	.	.
chr1	69687982	69688481	chr1	69367548	69368047	Ikzf2|chr1:69367548-69368047	0.0684130973590541	.	.
chr1	69687982	69688481	chr1	69436973	69437472	Ikzf2|chr1:69436973-69437472	0.159636340958451	.	.
chr1	69687982	69688481	chr1	69452231	69452730	Ikzf2|chr1:69452231-69452730	0.302326260261067	.	.
chr1	69687982	69688481	chr1	69466942	69467441	Ikzf2|chr1:69466942-69467441	0.0637959981290574	.	.
chr1	69687982	69688481	chr1	69512488	69512987	Ikzf2|chr1:69512488-69512987	0.142810397393691	.	.
chr1	69687982	69688481	chr1	69548130	69548629	Ikzf2|chr1:69548130-69548629	0.121102155215458	.	.
chr1	69687982	69688481	chr1	69591211	69591710	Ikzf2|chr1:69591211-69591710	0.210382184904958	.	.
chr1	69687982	69688481	chr1	69591806	69592305	Ikzf2|chr1:69591806-69592305	0.186154280051679	.	.
chr1	69687982	69688481	chr1	69608479	69608978	Ikzf2|chr1:69608479-69608978	0.0964727083744883	.	.
chr1	69687982	69688481	chr1	69656928	69657427	Ikzf2|chr1:69656928-69657427	0.115369404233882	.	.
chr1	69687982	69688481	chr1	69693425	69693924	Ikzf2|chr1:69693425-69693924	0.0676008867118381	.	.
chr1	69687982	69688481	chr1	69709533	69710032	Ikzf2|chr1:69709533-69710032	0.0665068449371731	.	.
chr1	69687982	69688481	chr1	69759552	69760051	Ikzf2|chr1:69759552-69760051	0.175236217894447	.	.
chr1	69687982	69688481	chr1	69760705	69761204	Ikzf2|chr1:69760705-69761204	0.132492844371283	.	.
chr1	69687982	69688481	chr1	69766455	69766954	Ikzf2|chr1:69766455-69766954	0.119560387169357	.	.
chr1	69687982	69688481	chr1	69768802	69769301	Ikzf2|chr1:69768802-69769301	0.116407050124206	.	.
chr1	69687982	69688481	chr1	69790210	69790709	Ikzf2|chr1:69790210-69790709	0.0728739896977273	.	.
chr1	69687982	69688481	chr1	69811253	69811752	Ikzf2|chr1:69811253-69811752	0.0895801465358909	.	.
chr1	70724978	70725477	chr1	70316336	70316835	Vwc2l|chr1:70316336-70316835	0.105151483710127	.	.
chr1	70724978	70725477	chr1	70700160	70700659	Vwc2l|chr1:70700160-70700659	0.225390217846582	.	.
chr1	70724978	70725477	chr1	70700714	70701213	Vwc2l|chr1:70700714-70701213	0.145476304084526	.	.
chr1	70725497	70725996	chr1	70316336	70316835	Vwc2l|chr1:70316336-70316835	0.0944730038215461	.	.
chr1	70725497	70725996	chr1	70385837	70386336	Vwc2l|chr1:70385837-70386336	0.115244889994895	.	.
chr1	70725497	70725996	chr1	70700160	70700659	Vwc2l|chr1:70700160-70700659	0.152471361381295	.	.
chr1	70725497	70725996	chr1	70700714	70701213	Vwc2l|chr1:70700714-70701213	0.0608777151985086	.	.
chr1	70725497	70725996	chr1	70714447	70714946	Vwc2l|chr1:70714447-70714946	0.0610834829655221	.	.
chr1	74505730	74506229	chr1	74538638	74539137	Cnot9|chr1:74538638-74539137	0.0667652738157711	.	.
chr1	74505730	74506229	chr1	74759797	74760296	Cnot9|chr1:74759797-74760296	0.0802075822765623	.	.
chr1	74505730	74506229	chr1	74802933	74803432	Cnot9|chr1:74802933-74803432	0.124589937962215	.	.
chr1	74505730	74506229	chr1	74806444	74806943	Cnot9|chr1:74806444-74806943	0.0574403541485259	.	.
chr1	74505730	74506229	chr1	74808065	74808564	Cnot9|chr1:74808065-74808564	0.177570236293344	.	.
chr1	74505730	74506229	chr1	74817277	74817776	Cnot9|chr1:74817277-74817776	0.1022479379892	.	.
chr1	74505730	74506229	chr1	74829962	74830461	Cnot9|chr1:74829962-74830461	0.200460050461115	.	.
chr1	74505730	74506229	chr1	74858307	74858806	Cnot9|chr1:74858307-74858806	0.0829155990446539	.	.
chr1	74505730	74506229	chr1	74898623	74899122	Cnot9|chr1:74898623-74899122	0.108269688865751	.	.
chr1	74506443	74506942	chr1	74538638	74539137	Cnot9|chr1:74538638-74539137	0.137630034698732	.	.
chr1	74506443	74506942	chr1	74635618	74636117	Cnot9|chr1:74635618-74636117	0.0886451429430472	.	.
chr1	74506443	74506942	chr1	74694100	74694599	Cnot9|chr1:74694100-74694599	0.0668266884487998	.	.
chr1	74506443	74506942	chr1	74799965	74800464	Cnot9|chr1:74799965-74800464	0.184016281447233	.	.
chr1	74506443	74506942	chr1	74806444	74806943	Cnot9|chr1:74806444-74806943	0.0812520504248213	.	.
chr1	74506443	74506942	chr1	74816731	74817230	Cnot9|chr1:74816731-74817230	0.117862339410812	.	.
chr1	74506443	74506942	chr1	74824729	74825228	Cnot9|chr1:74824729-74825228	0.0950603287206655	.	.
chr1	74506443	74506942	chr1	74824729	74825228	Cnot9|chr1:74824729-74825228	0.0950603287206656	.	.
chr1	74506443	74506942	chr1	74894978	74895477	Cnot9|chr1:74894978-74895477	0.073048159431563	.	.
chr1	74542596	74543095	chr1	74816731	74817230	Plcd4|chr1:74816731-74817230	0.112969258169489	.	.
chr1	74542596	74543095	chr1	74882110	74882609	Plcd4|chr1:74882110-74882609	0.0702202334444665	.	.
chr1	74542596	74543095	chr1	74900755	74901254	Plcd4|chr1:74900755-74901254	0.0711535258640109	.	.
chr1	74587205	74587704	chr1	74734183	74734682	Bcs1l|chr1:74734183-74734682	0.105134268182007	.	.
chr1	74587205	74587704	chr1	74734183	74734682	Zfp142|chr1:74734183-74734682	0.105134268182007	.	.
chr1	74587205	74587704	chr1	74784124	74784623	Bcs1l|chr1:74784124-74784623	0.0890892288583824	.	.
chr1	74587205	74587704	chr1	74784124	74784623	Zfp142|chr1:74784124-74784623	0.0890892288583824	.	.
chr1	74587205	74587704	chr1	74793218	74793717	Bcs1l|chr1:74793218-74793717	0.0959672825547868	.	.
chr1	74587205	74587704	chr1	74793218	74793717	Zfp142|chr1:74793218-74793717	0.0959672825547868	.	.
chr1	74587205	74587704	chr1	74799965	74800464	Bcs1l|chr1:74799965-74800464	0.234109746063484	.	.
chr1	74587205	74587704	chr1	74799965	74800464	Zfp142|chr1:74799965-74800464	0.234109746063484	.	.
chr1	74587205	74587704	chr1	74808065	74808564	Bcs1l|chr1:74808065-74808564	0.0932002701818411	.	.
chr1	74587205	74587704	chr1	74808065	74808564	Zfp142|chr1:74808065-74808564	0.0932002701818411	.	.
chr1	74587205	74587704	chr1	74814902	74815401	Bcs1l|chr1:74814902-74815401	0.0718261253894916	.	.
chr1	74587205	74587704	chr1	74814902	74815401	Zfp142|chr1:74814902-74815401	0.0718261253894916	.	.
chr1	74587205	74587704	chr1	74816731	74817230	Bcs1l|chr1:74816731-74817230	0.11977872885468	.	.
chr1	74587205	74587704	chr1	74816731	74817230	Bcs1l|chr1:74816731-74817230	0.119778728854681	.	.
chr1	74587205	74587704	chr1	74816731	74817230	Zfp142|chr1:74816731-74817230	0.11977872885468	.	.
chr1	74587205	74587704	chr1	74816731	74817230	Zfp142|chr1:74816731-74817230	0.119778728854681	.	.
chr1	74587205	74587704	chr1	74829962	74830461	Bcs1l|chr1:74829962-74830461	0.101807587853169	.	.
chr1	74587205	74587704	chr1	74829962	74830461	Zfp142|chr1:74829962-74830461	0.101807587853169	.	.
chr1	74587205	74587704	chr1	74894978	74895477	Bcs1l|chr1:74894978-74895477	0.0920616345253151	.	.
chr1	74587205	74587704	chr1	74894978	74895477	Zfp142|chr1:74894978-74895477	0.0920616345253151	.	.
chr1	74587962	74588461	chr1	74635019	74635518	Bcs1l|chr1:74635019-74635518	0.0785142542656823	.	.
chr1	74587962	74588461	chr1	74635019	74635518	Zfp142|chr1:74635019-74635518	0.0785142542656823	.	.
chr1	74587962	74588461	chr1	74676612	74677111	Bcs1l|chr1:74676612-74677111	0.0891843174825431	.	.
chr1	74587962	74588461	chr1	74676612	74677111	Zfp142|chr1:74676612-74677111	0.0891843174825431	.	.
chr1	74587962	74588461	chr1	74858307	74858806	Bcs1l|chr1:74858307-74858806	0.134334336463502	.	.
chr1	74587962	74588461	chr1	74858307	74858806	Zfp142|chr1:74858307-74858806	0.134334336463502	.	.
chr1	74601175	74601674	chr1	74802933	74803432	Rnf25|chr1:74802933-74803432	0.12558179756261	.	.
chr1	74601175	74601674	chr1	74802933	74803432	Stk36|chr1:74802933-74803432	0.12558179756261	.	.
chr1	74601175	74601674	chr1	74806444	74806943	Rnf25|chr1:74806444-74806943	0.107040837284406	.	.
chr1	74601175	74601674	chr1	74806444	74806943	Stk36|chr1:74806444-74806943	0.107040837284406	.	.
chr1	74601175	74601674	chr1	74806952	74807451	Rnf25|chr1:74806952-74807451	0.0661050090082834	.	.
chr1	74601175	74601674	chr1	74806952	74807451	Stk36|chr1:74806952-74807451	0.0661050090082834	.	.
chr1	74601175	74601674	chr1	74817277	74817776	Rnf25|chr1:74817277-74817776	0.0785291275865202	.	.
chr1	74601175	74601674	chr1	74817277	74817776	Stk36|chr1:74817277-74817776	0.0785291275865202	.	.
chr1	74601175	74601674	chr1	74839961	74840460	Rnf25|chr1:74839961-74840460	0.222797481686231	.	.
chr1	74601175	74601674	chr1	74839961	74840460	Stk36|chr1:74839961-74840460	0.222797481686231	.	.
chr1	74601175	74601674	chr1	74859556	74860055	Rnf25|chr1:74859556-74860055	0.151743665073421	.	.
chr1	74601175	74601674	chr1	74859556	74860055	Stk36|chr1:74859556-74860055	0.151743665073421	.	.
[truncated: 115,537 more rows]
