# Supplementary material for: Single-cell analysis of chromatin accessibility in the adult mouse brain
Source: Nature. 2023 Dec 13;624(7991):378–89. doi: 10.1038/s41586-023-06824-9 (PMC10719105; doi:10.1038/s41586-023-06824-9)
Supplement: Supplementary file 3 — Supplementary Tables 1–25 and their legends. [file 41586_2023_6824_MOESM3_ESM.zip › 2023-03-05453B-s3/SI Tables/SI Table 13 Summary of all the gene-cCRE correlations/sa2subclass.L6_IT_CTX_Glut.pdc.bedpe]

chr1	3659247	3659746	chr1	3638975	3639474	Gm19938|chr1:3638975-3639474	0.0915009712906018	.	.
chr1	3659247	3659746	chr1	3662628	3663127	Gm19938|chr1:3662628-3663127	0.102555202282892	.	.
chr1	3659247	3659746	chr1	3710087	3710586	Gm19938|chr1:3710087-3710586	0.15918639984678	.	.
chr1	3670775	3671274	chr1	3532883	3533382	Xkr4|chr1:3532883-3533382	0.0949631535560672	.	.
chr1	3670775	3671274	chr1	3611161	3611660	Xkr4|chr1:3611161-3611660	0.142456594329418	.	.
chr1	3670775	3671274	chr1	3651325	3651824	Xkr4|chr1:3651325-3651824	0.0920400584073272	.	.
chr1	3670775	3671274	chr1	3662628	3663127	Xkr4|chr1:3662628-3663127	0.0616589231025905	.	.
chr1	3670775	3671274	chr1	3853660	3854159	Xkr4|chr1:3853660-3854159	0.0792731427378117	.	.
chr1	3671529	3672028	chr1	3532883	3533382	Xkr4|chr1:3532883-3533382	0.0810097008927387	.	.
chr1	3671529	3672028	chr1	3533581	3534080	Xkr4|chr1:3533581-3534080	0.0796433293683329	.	.
chr1	3671529	3672028	chr1	3900262	3900761	Xkr4|chr1:3900262-3900761	0.151772299698263	.	.
chr1	3672048	3672547	chr1	3661902	3662401	Xkr4|chr1:3661902-3662401	0.0861576435189634	.	.
chr1	3672048	3672547	chr1	3900262	3900761	Xkr4|chr1:3900262-3900761	0.0781495547603223	.	.
chr1	3672048	3672547	chr1	3903336	3903835	Xkr4|chr1:3903336-3903835	0.141880583930303	.	.
chr1	4785497	4785996	chr1	4766696	4767195	Mrpl15|chr1:4766696-4767195	0.0628133722178103	.	.
chr1	4785497	4785996	chr1	4774806	4775305	Mrpl15|chr1:4774806-4775305	0.0759976788330346	.	.
chr1	4785497	4785996	chr1	5022621	5023120	Mrpl15|chr1:5022621-5023120	0.19501348239942	.	.
chr1	4785497	4785996	chr1	5045709	5046208	Mrpl15|chr1:5045709-5046208	0.0936860854630037	.	.
chr1	4785497	4785996	chr1	5082818	5083317	Mrpl15|chr1:5082818-5083317	0.0916332413243542	.	.
chr1	4785497	4785996	chr1	5082818	5083317	Mrpl15|chr1:5082818-5083317	0.0916332413243543	.	.
chr1	4785497	4785996	chr1	5128572	5129071	Mrpl15|chr1:5128572-5129071	0.089077323160734	.	.
chr1	4785497	4785996	chr1	5133964	5134463	Mrpl15|chr1:5133964-5134463	0.0705991051404281	.	.
chr1	4785497	4785996	chr1	5177158	5177657	Mrpl15|chr1:5177158-5177657	0.0984112617185482	.	.
chr1	4807592	4808091	chr1	4571692	4572191	Lypla1|chr1:4571692-4572191	0.103250536638872	.	.
chr1	4807592	4808091	chr1	5023205	5023704	Lypla1|chr1:5023205-5023704	0.0736733722617629	.	.
chr1	4807592	4808091	chr1	5082818	5083317	Lypla1|chr1:5082818-5083317	0.133700129108678	.	.
chr1	4807592	4808091	chr1	5133964	5134463	Lypla1|chr1:5133964-5134463	0.091960081779066	.	.
chr1	4857480	4857979	chr1	4766696	4767195	Tcea1|chr1:4766696-4767195	0.119076436589666	.	.
chr1	4857480	4857979	chr1	4774806	4775305	Tcea1|chr1:4774806-4775305	0.145511064460926	.	.
chr1	4857480	4857979	chr1	4780007	4780506	Tcea1|chr1:4780007-4780506	0.0743278039446362	.	.
chr1	4857480	4857979	chr1	4922961	4923460	Tcea1|chr1:4922961-4923460	0.102214099561755	.	.
chr1	4857480	4857979	chr1	4926869	4927368	Tcea1|chr1:4926869-4927368	0.0803353045061106	.	.
chr1	4857480	4857979	chr1	5022621	5023120	Tcea1|chr1:5022621-5023120	0.146876242206071	.	.
chr1	4857480	4857979	chr1	5023205	5023704	Tcea1|chr1:5023205-5023704	0.1200759019986	.	.
chr1	4857480	4857979	chr1	5082818	5083317	Tcea1|chr1:5082818-5083317	0.193496275943126	.	.
chr1	4857480	4857979	chr1	5103120	5103619	Tcea1|chr1:5103120-5103619	0.141504014290695	.	.
chr1	4857480	4857979	chr1	5128572	5129071	Tcea1|chr1:5128572-5129071	0.0930603021684766	.	.
chr1	4857480	4857979	chr1	5150490	5150989	Tcea1|chr1:5150490-5150989	0.0624177641097643	.	.
chr1	4857480	4857979	chr1	5177158	5177657	Tcea1|chr1:5177158-5177657	0.102802309210035	.	.
chr1	4857480	4857979	chr1	5208080	5208579	Tcea1|chr1:5208080-5208579	0.161811963826377	.	.
chr1	4858123	4858622	chr1	4868733	4869232	Tcea1|chr1:4868733-4869232	0.141067453967814	.	.
chr1	4858123	4858622	chr1	5022621	5023120	Tcea1|chr1:5022621-5023120	0.151618405229023	.	.
chr1	4858123	4858622	chr1	5103120	5103619	Tcea1|chr1:5103120-5103619	0.100741770370663	.	.
chr1	4858123	4858622	chr1	5106380	5106879	Tcea1|chr1:5106380-5106879	0.122086341915885	.	.
chr1	4858123	4858622	chr1	5150490	5150989	Tcea1|chr1:5150490-5150989	0.128139924505078	.	.
chr1	4858123	4858622	chr1	5170387	5170886	Tcea1|chr1:5170387-5170886	0.206614911407546	.	.
chr1	4971076	4971575	chr1	4571692	4572191	Gm16041|chr1:4571692-4572191	0.139022044692606	.	.
chr1	4971076	4971575	chr1	4703306	4703805	Gm16041|chr1:4703306-4703805	0.151987379538477	.	.
chr1	4971076	4971575	chr1	4868733	4869232	Gm16041|chr1:4868733-4869232	0.0655297900873367	.	.
chr1	4971076	4971575	chr1	4873266	4873765	Gm16041|chr1:4873266-4873765	0.0860684732295009	.	.
chr1	4971076	4971575	chr1	4907969	4908468	Gm16041|chr1:4907969-4908468	0.130210903168043	.	.
chr1	4971076	4971575	chr1	5018611	5019110	Gm16041|chr1:5018611-5019110	0.109538990671788	.	.
chr1	4971076	4971575	chr1	5106380	5106879	Gm16041|chr1:5106380-5106879	0.133438129454483	.	.
chr1	4971076	4971575	chr1	5208080	5208579	Gm16041|chr1:5208080-5208579	0.0677607138864628	.	.
chr1	5070122	5070621	chr1	4774806	4775305	Atp6v1h|chr1:4774806-4775305	0.138896900765234	.	.
chr1	5070122	5070621	chr1	4774806	4775305	Rgs20|chr1:4774806-4775305	0.138896900765234	.	.
chr1	5070122	5070621	chr1	4873266	4873765	Atp6v1h|chr1:4873266-4873765	0.0866586963419706	.	.
chr1	5070122	5070621	chr1	4873266	4873765	Rgs20|chr1:4873266-4873765	0.0866586963419706	.	.
chr1	5070122	5070621	chr1	4907969	4908468	Atp6v1h|chr1:4907969-4908468	0.221443693872565	.	.
chr1	5070122	5070621	chr1	4907969	4908468	Rgs20|chr1:4907969-4908468	0.221443693872565	.	.
chr1	5070122	5070621	chr1	4910611	4911110	Atp6v1h|chr1:4910611-4911110	0.128087085634767	.	.
chr1	5070122	5070621	chr1	4910611	4911110	Rgs20|chr1:4910611-4911110	0.128087085634767	.	.
chr1	5070122	5070621	chr1	4918611	4919110	Atp6v1h|chr1:4918611-4919110	0.0935960529220805	.	.
chr1	5070122	5070621	chr1	4918611	4919110	Rgs20|chr1:4918611-4919110	0.0935960529220805	.	.
chr1	5070122	5070621	chr1	4922961	4923460	Atp6v1h|chr1:4922961-4923460	0.073936215814801	.	.
chr1	5070122	5070621	chr1	4922961	4923460	Rgs20|chr1:4922961-4923460	0.073936215814801	.	.
chr1	5070122	5070621	chr1	4934807	4935306	Atp6v1h|chr1:4934807-4935306	0.11471334644658	.	.
chr1	5070122	5070621	chr1	4934807	4935306	Rgs20|chr1:4934807-4935306	0.11471334644658	.	.
chr1	5070122	5070621	chr1	5019201	5019700	Atp6v1h|chr1:5019201-5019700	0.188586007657126	.	.
chr1	5070122	5070621	chr1	5019201	5019700	Rgs20|chr1:5019201-5019700	0.188586007657126	.	.
chr1	5070122	5070621	chr1	5031516	5032015	Atp6v1h|chr1:5031516-5032015	0.0611151794156831	.	.
chr1	5070122	5070621	chr1	5031516	5032015	Rgs20|chr1:5031516-5032015	0.0611151794156831	.	.
chr1	5070122	5070621	chr1	5082818	5083317	Atp6v1h|chr1:5082818-5083317	0.0993048382768783	.	.
chr1	5070122	5070621	chr1	5082818	5083317	Rgs20|chr1:5082818-5083317	0.0993048382768783	.	.
chr1	5070122	5070621	chr1	5090147	5090646	Atp6v1h|chr1:5090147-5090646	0.0639421628951797	.	.
chr1	5070122	5070621	chr1	5090147	5090646	Rgs20|chr1:5090147-5090646	0.0639421628951797	.	.
chr1	5070122	5070621	chr1	5106380	5106879	Atp6v1h|chr1:5106380-5106879	0.0861383513133392	.	.
chr1	5070122	5070621	chr1	5106380	5106879	Rgs20|chr1:5106380-5106879	0.0861383513133392	.	.
chr1	5070122	5070621	chr1	5160029	5160528	Atp6v1h|chr1:5160029-5160528	0.0694335673845917	.	.
chr1	5070122	5070621	chr1	5160029	5160528	Rgs20|chr1:5160029-5160528	0.0694335673845917	.	.
chr1	5070122	5070621	chr1	5210059	5210558	Atp6v1h|chr1:5210059-5210558	0.129466920496924	.	.
chr1	5070122	5070621	chr1	5210059	5210558	Rgs20|chr1:5210059-5210558	0.129466920496924	.	.
chr1	5070122	5070621	chr1	5213609	5214108	Atp6v1h|chr1:5213609-5214108	0.129780734386455	.	.
chr1	5070122	5070621	chr1	5213609	5214108	Rgs20|chr1:5213609-5214108	0.129780734386455	.	.
chr1	5070122	5070621	chr1	5220605	5221104	Atp6v1h|chr1:5220605-5221104	0.0732764342765283	.	.
chr1	5070122	5070621	chr1	5220605	5221104	Rgs20|chr1:5220605-5221104	0.0732764342765283	.	.
chr1	5070122	5070621	chr1	5287900	5288399	Atp6v1h|chr1:5287900-5288399	0.122935812208533	.	.
chr1	5070122	5070621	chr1	5287900	5288399	Rgs20|chr1:5287900-5288399	0.122935812208533	.	.
chr1	5070122	5070621	chr1	5316209	5316708	Atp6v1h|chr1:5316209-5316708	0.0716236538901598	.	.
chr1	5070122	5070621	chr1	5316209	5316708	Rgs20|chr1:5316209-5316708	0.0716236538901598	.	.
chr1	5070122	5070621	chr1	5334248	5334747	Atp6v1h|chr1:5334248-5334747	0.0653577481352553	.	.
chr1	5070122	5070621	chr1	5334248	5334747	Rgs20|chr1:5334248-5334747	0.0653577481352553	.	.
chr1	5070122	5070621	chr1	5336403	5336902	Atp6v1h|chr1:5336403-5336902	0.0917851947569562	.	.
chr1	5070122	5070621	chr1	5336403	5336902	Rgs20|chr1:5336403-5336902	0.0917851947569562	.	.
chr1	5588179	5588678	chr1	5287900	5288399	Oprk1|chr1:5287900-5288399	0.141047530420331	.	.
chr1	5588179	5588678	chr1	5297535	5298034	Oprk1|chr1:5297535-5298034	0.233752394938138	.	.
chr1	5588179	5588678	chr1	5316209	5316708	Oprk1|chr1:5316209-5316708	0.0660412541804144	.	.
chr1	5588179	5588678	chr1	5334248	5334747	Oprk1|chr1:5334248-5334747	0.252609758720652	.	.
chr1	5588179	5588678	chr1	5336403	5336902	Oprk1|chr1:5336403-5336902	0.154377218179847	.	.
chr1	5588179	5588678	chr1	5378998	5379497	Oprk1|chr1:5378998-5379497	0.149824321344528	.	.
chr1	5588179	5588678	chr1	5382329	5382828	Oprk1|chr1:5382329-5382828	0.193854317890943	.	.
chr1	5588179	5588678	chr1	5394421	5394920	Oprk1|chr1:5394421-5394920	0.0951705129151798	.	.
chr1	5588179	5588678	chr1	5394421	5394920	Oprk1|chr1:5394421-5394920	0.0951705129151799	.	.
chr1	5588179	5588678	chr1	5753339	5753838	Oprk1|chr1:5753339-5753838	0.200704405546441	.	.
chr1	5588179	5588678	chr1	5904738	5905237	Oprk1|chr1:5904738-5905237	0.0746345544594453	.	.
chr1	5588179	5588678	chr1	5950762	5951261	Oprk1|chr1:5950762-5951261	0.202935333263844	.	.
chr1	5588820	5589319	chr1	5285112	5285611	Oprk1|chr1:5285112-5285611	0.0659182522357833	.	.
chr1	5588820	5589319	chr1	5285112	5285611	Oprk1|chr1:5285112-5285611	0.0659182522357834	.	.
chr1	5588820	5589319	chr1	5287900	5288399	Oprk1|chr1:5287900-5288399	0.217288236275317	.	.
chr1	5588820	5589319	chr1	5297535	5298034	Oprk1|chr1:5297535-5298034	0.179885846111934	.	.
chr1	5588820	5589319	chr1	5316209	5316708	Oprk1|chr1:5316209-5316708	0.0948205721298656	.	.
chr1	5588820	5589319	chr1	5334248	5334747	Oprk1|chr1:5334248-5334747	0.248453163733252	.	.
chr1	5588820	5589319	chr1	5336403	5336902	Oprk1|chr1:5336403-5336902	0.183175354890229	.	.
chr1	5588820	5589319	chr1	5378998	5379497	Oprk1|chr1:5378998-5379497	0.0677202010852003	.	.
chr1	5588820	5589319	chr1	5382329	5382828	Oprk1|chr1:5382329-5382828	0.232291999215288	.	.
chr1	5588820	5589319	chr1	5753339	5753838	Oprk1|chr1:5753339-5753838	0.248760592399442	.	.
chr1	5588820	5589319	chr1	5950762	5951261	Oprk1|chr1:5950762-5951261	0.131551496246511	.	.
chr1	5916575	5917074	chr1	5689294	5689793	Npbwr1|chr1:5689294-5689793	0.136394992925577	.	.
chr1	5916575	5917074	chr1	5915307	5915806	Npbwr1|chr1:5915307-5915806	0.131185291783213	.	.
chr1	5916575	5917074	chr1	5955256	5955755	Npbwr1|chr1:5955256-5955755	0.0870325071333844	.	.
chr1	5916575	5917074	chr1	5955757	5956256	Npbwr1|chr1:5955757-5956256	0.112218196934292	.	.
chr1	5917179	5917678	chr1	5925942	5926441	Npbwr1|chr1:5925942-5926441	0.14584350348478	.	.
chr1	5917179	5917678	chr1	6039669	6040168	Npbwr1|chr1:6039669-6040168	0.0668151227876588	.	.
chr1	5917179	5917678	chr1	6234799	6235298	Npbwr1|chr1:6234799-6235298	0.142506410222631	.	.
chr1	6214386	6214885	chr1	5904738	5905237	4732440D04Rik|chr1:5904738-5905237	0.1361439904338	.	.
chr1	6214386	6214885	chr1	5950762	5951261	4732440D04Rik|chr1:5950762-5951261	0.0976789710182426	.	.
chr1	6214386	6214885	chr1	5955757	5956256	4732440D04Rik|chr1:5955757-5956256	0.102858252138036	.	.
chr1	6214386	6214885	chr1	6039669	6040168	4732440D04Rik|chr1:6039669-6040168	0.0903606125231957	.	.
chr1	6214386	6214885	chr1	6152392	6152891	4732440D04Rik|chr1:6152392-6152891	0.0744423566842355	.	.
chr1	6214386	6214885	chr1	6283119	6283618	4732440D04Rik|chr1:6283119-6283618	0.14858703452722	.	.
chr1	6214386	6214885	chr1	6306576	6307075	4732440D04Rik|chr1:6306576-6307075	0.131790565801163	.	.
chr1	6214386	6214885	chr1	6320510	6321009	4732440D04Rik|chr1:6320510-6321009	0.10854832746252	.	.
chr1	6214386	6214885	chr1	6330464	6330963	4732440D04Rik|chr1:6330464-6330963	0.0736389789270436	.	.
chr1	6214386	6214885	chr1	6361850	6362349	4732440D04Rik|chr1:6361850-6362349	0.175930787785357	.	.
chr1	6214386	6214885	chr1	6363781	6364280	4732440D04Rik|chr1:6363781-6364280	0.0626708066622107	.	.
chr1	6214386	6214885	chr1	6401430	6401929	4732440D04Rik|chr1:6401430-6401929	0.0718535644233013	.	.
chr1	6214899	6215398	chr1	5904738	5905237	4732440D04Rik|chr1:5904738-5905237	0.061357497769947	.	.
chr1	6214899	6215398	chr1	5973219	5973718	4732440D04Rik|chr1:5973219-5973718	0.0785115940430033	.	.
chr1	6214899	6215398	chr1	6178736	6179235	4732440D04Rik|chr1:6178736-6179235	0.152337122390828	.	.
chr1	6214899	6215398	chr1	6188907	6189406	4732440D04Rik|chr1:6188907-6189406	0.113921536752098	.	.
chr1	6214899	6215398	chr1	6311382	6311881	4732440D04Rik|chr1:6311382-6311881	0.0736584763341566	.	.
chr1	6214899	6215398	chr1	6361850	6362349	4732440D04Rik|chr1:6361850-6362349	0.0724690028354419	.	.
chr1	6359916	6360415	chr1	6306576	6307075	Alkal1|chr1:6306576-6307075	0.14867544738706	.	.
chr1	6359916	6360415	chr1	6320510	6321009	Alkal1|chr1:6320510-6321009	0.179397759989862	.	.
chr1	6359916	6360415	chr1	6330464	6330963	Alkal1|chr1:6330464-6330963	0.125543605110514	.	.
chr1	7088594	7089093	chr1	6928800	6929299	Pcmtd1|chr1:6928800-6929299	0.241145909756152	.	.
chr1	7088594	7089093	chr1	6979096	6979595	Pcmtd1|chr1:6979096-6979595	0.0759484378890184	.	.
chr1	7088594	7089093	chr1	7139109	7139608	Pcmtd1|chr1:7139109-7139608	0.0610798537634241	.	.
chr1	7088594	7089093	chr1	7204719	7205218	Pcmtd1|chr1:7204719-7205218	0.0731334893748127	.	.
chr1	7397174	7397673	chr1	7139109	7139608	Gm26901|chr1:7139109-7139608	0.0639017258186177	.	.
chr1	7397174	7397673	chr1	7206575	7207074	Gm26901|chr1:7206575-7207074	0.0992330753385307	.	.
chr1	7397174	7397673	chr1	7217708	7218207	Gm26901|chr1:7217708-7218207	0.0712173593739343	.	.
chr1	7397174	7397673	chr1	7495295	7495794	Gm26901|chr1:7495295-7495794	0.088309430836065	.	.
chr1	7397174	7397673	chr1	7523398	7523897	Gm26901|chr1:7523398-7523897	0.162837582193088	.	.
chr1	7397174	7397673	chr1	7543474	7543973	Gm26901|chr1:7543474-7543973	0.116391884599629	.	.
chr1	7397837	7398336	chr1	7040480	7040979	Gm26901|chr1:7040480-7040979	0.111179923779933	.	.
chr1	7397837	7398336	chr1	7131083	7131582	Gm26901|chr1:7131083-7131582	0.177121703736897	.	.
chr1	7397837	7398336	chr1	7138562	7139061	Gm26901|chr1:7138562-7139061	0.180410000892513	.	.
chr1	7397837	7398336	chr1	7139109	7139608	Gm26901|chr1:7139109-7139608	0.0752685390895963	.	.
chr1	7397837	7398336	chr1	7139109	7139608	Gm26901|chr1:7139109-7139608	0.0752685390895964	.	.
chr1	7397837	7398336	chr1	7155129	7155628	Gm26901|chr1:7155129-7155628	0.141520448447768	.	.
chr1	7397837	7398336	chr1	7158549	7159048	Gm26901|chr1:7158549-7159048	0.20004013156398	.	.
chr1	7397837	7398336	chr1	7160987	7161486	Gm26901|chr1:7160987-7161486	0.149825885955066	.	.
chr1	7397837	7398336	chr1	7204719	7205218	Gm26901|chr1:7204719-7205218	0.0892817941704069	.	.
chr1	7397837	7398336	chr1	7292884	7293383	Gm26901|chr1:7292884-7293383	0.0626205938660083	.	.
chr1	7397837	7398336	chr1	7523398	7523897	Gm26901|chr1:7523398-7523897	0.0652562420534449	.	.
chr1	7398342	7398841	chr1	7155129	7155628	Gm26901|chr1:7155129-7155628	0.146094708208148	.	.
chr1	7398342	7398841	chr1	7158549	7159048	Gm26901|chr1:7158549-7159048	0.0726956913498068	.	.
chr1	7398342	7398841	chr1	7206575	7207074	Gm26901|chr1:7206575-7207074	0.161039796007997	.	.
chr1	7398342	7398841	chr1	7494762	7495261	Gm26901|chr1:7494762-7495261	0.0787352547479113	.	.
chr1	7398342	7398841	chr1	7543474	7543973	Gm26901|chr1:7543474-7543973	0.0961070762226482	.	.
chr1	7498025	7498524	chr1	7105020	7105519	Gm30414|chr1:7105020-7105519	0.128424202640926	.	.
chr1	7498025	7498524	chr1	7113207	7113706	Gm30414|chr1:7113207-7113706	0.125441213733965	.	.
chr1	7498025	7498524	chr1	7138562	7139061	Gm30414|chr1:7138562-7139061	0.0712060821898761	.	.
chr1	7498025	7498524	chr1	7170867	7171366	Gm30414|chr1:7170867-7171366	0.184218731441397	.	.
chr1	7498025	7498524	chr1	7199436	7199935	Gm30414|chr1:7199436-7199935	0.0907281448314976	.	.
chr1	7498025	7498524	chr1	7292884	7293383	Gm30414|chr1:7292884-7293383	0.199688057217894	.	.
chr1	7498025	7498524	chr1	7494762	7495261	Gm30414|chr1:7494762-7495261	0.0679464633906553	.	.
chr1	7498025	7498524	chr1	7495295	7495794	Gm30414|chr1:7495295-7495794	0.140164303527454	.	.
chr1	7498025	7498524	chr1	7535148	7535647	Gm30414|chr1:7535148-7535647	0.0798801073040674	.	.
chr1	9298975	9299474	chr1	9201361	9201860	Sntg1|chr1:9201361-9201860	0.111983734092606	.	.
chr1	9298975	9299474	chr1	9253984	9254483	Sntg1|chr1:9253984-9254483	0.0961921750040085	.	.
chr1	9298975	9299474	chr1	9298270	9298769	Sntg1|chr1:9298270-9298769	0.206657609045788	.	.
chr1	9298975	9299474	chr1	9541113	9541612	Sntg1|chr1:9541113-9541612	0.0783242698107704	.	.
chr1	9298975	9299474	chr1	9554007	9554506	Sntg1|chr1:9554007-9554506	0.0681679761708502	.	.
chr1	9298975	9299474	chr1	9577782	9578281	Sntg1|chr1:9577782-9578281	0.0814450558561428	.	.
chr1	9298975	9299474	chr1	9578314	9578813	Sntg1|chr1:9578314-9578813	0.0974021902171989	.	.
chr1	9298975	9299474	chr1	9615198	9615697	Sntg1|chr1:9615198-9615697	0.0849573627225553	.	.
chr1	9298975	9299474	chr1	9616118	9616617	Sntg1|chr1:9616118-9616617	0.0937914827421676	.	.
chr1	9299496	9299995	chr1	9032661	9033160	Sntg1|chr1:9032661-9033160	0.194669777446036	.	.
chr1	9299496	9299995	chr1	9090969	9091468	Sntg1|chr1:9090969-9091468	0.155633091713656	.	.
chr1	9299496	9299995	chr1	9172288	9172787	Sntg1|chr1:9172288-9172787	0.0870491007198411	.	.
chr1	9299496	9299995	chr1	9172288	9172787	Sntg1|chr1:9172288-9172787	0.0870491007198412	.	.
chr1	9299496	9299995	chr1	9210146	9210645	Sntg1|chr1:9210146-9210645	0.0777139598385725	.	.
chr1	9299496	9299995	chr1	9258005	9258504	Sntg1|chr1:9258005-9258504	0.0729749548573377	.	.
chr1	9299496	9299995	chr1	9289706	9290205	Sntg1|chr1:9289706-9290205	0.1186075161831	.	.
chr1	9299496	9299995	chr1	9367720	9368219	Sntg1|chr1:9367720-9368219	0.303807914924583	.	.
chr1	9299496	9299995	chr1	9541113	9541612	Sntg1|chr1:9541113-9541612	0.100515853734649	.	.
chr1	9299496	9299995	chr1	9554007	9554506	Sntg1|chr1:9554007-9554506	0.130812853542603	.	.
chr1	9299496	9299995	chr1	9602243	9602742	Sntg1|chr1:9602243-9602742	0.132826994865775	.	.
chr1	9299496	9299995	chr1	9609186	9609685	Sntg1|chr1:9609186-9609685	0.189938596441851	.	.
chr1	9299496	9299995	chr1	9619425	9619924	Sntg1|chr1:9619425-9619924	0.0962954727332465	.	.
chr1	9299496	9299995	chr1	9645672	9646171	Sntg1|chr1:9645672-9646171	0.256077213707045	.	.
chr1	9545042	9545541	chr1	9253984	9254483	Rrs1|chr1:9253984-9254483	0.110589428035594	.	.
chr1	9545042	9545541	chr1	9573148	9573647	Rrs1|chr1:9573148-9573647	0.0816031146469783	.	.
chr1	9545042	9545541	chr1	9609186	9609685	Rrs1|chr1:9609186-9609685	0.0812559586208437	.	.
chr1	9545042	9545541	chr1	9610403	9610902	Rrs1|chr1:9610403-9610902	0.134461530615919	.	.
chr1	9545042	9545541	chr1	9616118	9616617	Rrs1|chr1:9616118-9616617	0.159626354932755	.	.
chr1	9545042	9545541	chr1	9619425	9619924	Rrs1|chr1:9619425-9619924	0.0792508426113166	.	.
chr1	9545042	9545541	chr1	9619928	9620427	Rrs1|chr1:9619928-9620427	0.124004816610742	.	.
chr1	9547814	9548313	chr1	9289706	9290205	Adhfe1|chr1:9289706-9290205	0.133506339868728	.	.
chr1	9547814	9548313	chr1	9367720	9368219	Adhfe1|chr1:9367720-9368219	0.0624064408651396	.	.
chr1	9547814	9548313	chr1	9541113	9541612	Adhfe1|chr1:9541113-9541612	0.220284181455655	.	.
chr1	9547814	9548313	chr1	9554007	9554506	Adhfe1|chr1:9554007-9554506	0.0905904091574451	.	.
chr1	9547814	9548313	chr1	9619928	9620427	Adhfe1|chr1:9619928-9620427	0.141866231624363	.	.
chr1	9547814	9548313	chr1	9645672	9646171	Adhfe1|chr1:9645672-9646171	0.197854971912126	.	.
chr1	9600949	9601448	chr1	9253984	9254483	Vxn|chr1:9253984-9254483	0.0693810000483136	.	.
chr1	9600949	9601448	chr1	9289706	9290205	Vxn|chr1:9289706-9290205	0.0980830406744877	.	.
chr1	9600949	9601448	chr1	9298270	9298769	Vxn|chr1:9298270-9298769	0.0870556538485136	.	.
chr1	9600949	9601448	chr1	9367720	9368219	Vxn|chr1:9367720-9368219	0.065825910221046	.	.
chr1	9600949	9601448	chr1	9541113	9541612	Vxn|chr1:9541113-9541612	0.136406398209497	.	.
chr1	9600949	9601448	chr1	9564420	9564919	Vxn|chr1:9564420-9564919	0.114954302397567	.	.
chr1	9600949	9601448	chr1	9609186	9609685	Vxn|chr1:9609186-9609685	0.247481783246775	.	.
chr1	9600949	9601448	chr1	9616118	9616617	Vxn|chr1:9616118-9616617	0.122545092376784	.	.
chr1	9600949	9601448	chr1	9619425	9619924	Vxn|chr1:9619425-9619924	0.173965349555929	.	.
chr1	9600949	9601448	chr1	9619928	9620427	Vxn|chr1:9619928-9620427	0.261899773070631	.	.
chr1	9601474	9601973	chr1	9298270	9298769	Vxn|chr1:9298270-9298769	0.155208737507212	.	.
chr1	9601474	9601973	chr1	9570415	9570914	Vxn|chr1:9570415-9570914	0.0696527116563641	.	.
chr1	9601474	9601973	chr1	9577782	9578281	Vxn|chr1:9577782-9578281	0.069259874112286	.	.
chr1	9601474	9601973	chr1	9610403	9610902	Vxn|chr1:9610403-9610902	0.071095391076065	.	.
chr1	9601474	9601973	chr1	9619425	9619924	Vxn|chr1:9619425-9619924	0.1191301698548	.	.
chr1	9601474	9601973	chr1	9619928	9620427	Vxn|chr1:9619928-9620427	0.112373072008903	.	.
chr1	9601474	9601973	chr1	9672917	9673416	Vxn|chr1:9672917-9673416	0.0848793474709294	.	.
chr1	9630048	9630547	chr1	9554007	9554506	2610203C22Rik|chr1:9554007-9554506	0.161180723475177	.	.
chr1	9630048	9630547	chr1	9573148	9573647	2610203C22Rik|chr1:9573148-9573647	0.110582900505664	.	.
chr1	9630048	9630547	chr1	9591855	9592354	2610203C22Rik|chr1:9591855-9592354	0.0775812486537957	.	.
chr1	9630048	9630547	chr1	9610403	9610902	2610203C22Rik|chr1:9610403-9610902	0.0974587444004821	.	.
chr1	9630048	9630547	chr1	9616118	9616617	2610203C22Rik|chr1:9616118-9616617	0.119182465106402	.	.
chr1	9630048	9630547	chr1	9645672	9646171	2610203C22Rik|chr1:9645672-9646171	0.136516165667334	.	.
chr1	9700259	9700758	chr1	9253984	9254483	Mybl1|chr1:9253984-9254483	0.127670492784551	.	.
chr1	9700259	9700758	chr1	9570415	9570914	Mybl1|chr1:9570415-9570914	0.0718103864011812	.	.
chr1	9700259	9700758	chr1	9577782	9578281	Mybl1|chr1:9577782-9578281	0.109213946597413	.	.
chr1	9700259	9700758	chr1	9578314	9578813	Mybl1|chr1:9578314-9578813	0.112089193552887	.	.
chr1	9700259	9700758	chr1	9609186	9609685	Mybl1|chr1:9609186-9609685	0.20494360553538	.	.
chr1	9700259	9700758	chr1	9627223	9627722	Mybl1|chr1:9627223-9627722	0.0729118944026214	.	.
chr1	9747574	9748073	chr1	9367720	9368219	1700034P13Rik|chr1:9367720-9368219	0.0854013070164608	.	.
chr1	9747574	9748073	chr1	9367720	9368219	Vcpip1|chr1:9367720-9368219	0.0854013070164608	.	.
chr1	9747574	9748073	chr1	9569900	9570399	1700034P13Rik|chr1:9569900-9570399	0.132637395052523	.	.
chr1	9747574	9748073	chr1	9569900	9570399	Vcpip1|chr1:9569900-9570399	0.132637395052523	.	.
chr1	9747574	9748073	chr1	9570415	9570914	1700034P13Rik|chr1:9570415-9570914	0.066029542266663	.	.
chr1	9747574	9748073	chr1	9570415	9570914	Vcpip1|chr1:9570415-9570914	0.066029542266663	.	.
chr1	9747574	9748073	chr1	9591855	9592354	1700034P13Rik|chr1:9591855-9592354	0.137309379085561	.	.
chr1	9747574	9748073	chr1	9591855	9592354	Vcpip1|chr1:9591855-9592354	0.137309379085561	.	.
chr1	9747574	9748073	chr1	9672917	9673416	1700034P13Rik|chr1:9672917-9673416	0.107311479030384	.	.
chr1	9747574	9748073	chr1	9672917	9673416	Vcpip1|chr1:9672917-9673416	0.107311479030384	.	.
chr1	9748256	9748755	chr1	9253984	9254483	1700034P13Rik|chr1:9253984-9254483	0.0799914853325798	.	.
chr1	9748256	9748755	chr1	9253984	9254483	Vcpip1|chr1:9253984-9254483	0.0799914853325798	.	.
chr1	9748256	9748755	chr1	9554007	9554506	1700034P13Rik|chr1:9554007-9554506	0.0713904672087315	.	.
chr1	9748256	9748755	chr1	9554007	9554506	Vcpip1|chr1:9554007-9554506	0.0713904672087315	.	.
chr1	9748256	9748755	chr1	9569900	9570399	1700034P13Rik|chr1:9569900-9570399	0.126888858089953	.	.
chr1	9748256	9748755	chr1	9569900	9570399	Vcpip1|chr1:9569900-9570399	0.126888858089953	.	.
chr1	9748256	9748755	chr1	9570415	9570914	1700034P13Rik|chr1:9570415-9570914	0.137630163997913	.	.
chr1	9748256	9748755	chr1	9570415	9570914	Vcpip1|chr1:9570415-9570914	0.137630163997913	.	.
chr1	9748256	9748755	chr1	9577782	9578281	1700034P13Rik|chr1:9577782-9578281	0.211356231091151	.	.
chr1	9748256	9748755	chr1	9577782	9578281	Vcpip1|chr1:9577782-9578281	0.211356231091151	.	.
chr1	9748256	9748755	chr1	9578314	9578813	1700034P13Rik|chr1:9578314-9578813	0.102102622374512	.	.
chr1	9748256	9748755	chr1	9578314	9578813	Vcpip1|chr1:9578314-9578813	0.102102622374512	.	.
chr1	9748256	9748755	chr1	9591855	9592354	1700034P13Rik|chr1:9591855-9592354	0.0782516351581727	.	.
chr1	9748256	9748755	chr1	9591855	9592354	Vcpip1|chr1:9591855-9592354	0.0782516351581727	.	.
chr1	9748256	9748755	chr1	9609186	9609685	1700034P13Rik|chr1:9609186-9609685	0.0681216337323661	.	.
chr1	9748256	9748755	chr1	9609186	9609685	Vcpip1|chr1:9609186-9609685	0.0681216337323661	.	.
chr1	9748256	9748755	chr1	9610403	9610902	1700034P13Rik|chr1:9610403-9610902	0.0947407010082876	.	.
chr1	9748256	9748755	chr1	9610403	9610902	Vcpip1|chr1:9610403-9610902	0.0947407010082876	.	.
chr1	9748256	9748755	chr1	9616118	9616617	1700034P13Rik|chr1:9616118-9616617	0.123002168817851	.	.
chr1	9748256	9748755	chr1	9616118	9616617	Vcpip1|chr1:9616118-9616617	0.123002168817851	.	.
chr1	9748256	9748755	chr1	9627223	9627722	1700034P13Rik|chr1:9627223-9627722	0.0828042762760946	.	.
chr1	9748256	9748755	chr1	9627223	9627722	Vcpip1|chr1:9627223-9627722	0.0828042762760946	.	.
chr1	10719713	10720212	chr1	10493553	10494052	Cpa6|chr1:10493553-10494052	0.0951204586662037	.	.
chr1	10719713	10720212	chr1	10570791	10571290	Cpa6|chr1:10570791-10571290	0.16407591123484	.	.
chr1	10719713	10720212	chr1	10592571	10593070	Cpa6|chr1:10592571-10593070	0.190087092618921	.	.
chr1	10719713	10720212	chr1	10699983	10700482	Cpa6|chr1:10699983-10700482	0.0654833241095212	.	.
chr1	10719713	10720212	chr1	10751324	10751823	Cpa6|chr1:10751324-10751823	0.125972561797698	.	.
chr1	10719713	10720212	chr1	10837136	10837635	Cpa6|chr1:10837136-10837635	0.154256789699577	.	.
chr1	10719713	10720212	chr1	10875661	10876160	Cpa6|chr1:10875661-10876160	0.0815815619951594	.	.
chr1	10720532	10721031	chr1	10429834	10430333	Cpa6|chr1:10429834-10430333	0.0610827858521297	.	.
chr1	10720532	10721031	chr1	10486751	10487250	Cpa6|chr1:10486751-10487250	0.0838964262772845	.	.
chr1	10720532	10721031	chr1	10570791	10571290	Cpa6|chr1:10570791-10571290	0.115108433540735	.	.
chr1	10720532	10721031	chr1	10592571	10593070	Cpa6|chr1:10592571-10593070	0.115869731386381	.	.
chr1	10720532	10721031	chr1	10596332	10596831	Cpa6|chr1:10596332-10596831	0.128790933585951	.	.
chr1	10720532	10721031	chr1	10699983	10700482	Cpa6|chr1:10699983-10700482	0.186451172543397	.	.
chr1	10720532	10721031	chr1	10713240	10713739	Cpa6|chr1:10713240-10713739	0.0828295194674619	.	.
chr1	10720532	10721031	chr1	10837136	10837635	Cpa6|chr1:10837136-10837635	0.0856005459852786	.	.
chr1	10720532	10721031	chr1	10955127	10955626	Cpa6|chr1:10955127-10955626	0.0929173464634562	.	.
chr1	10993243	10993742	chr1	10596332	10596831	Prex2|chr1:10596332-10596831	0.120045144888515	.	.
chr1	10993243	10993742	chr1	10637042	10637541	Prex2|chr1:10637042-10637541	0.177135095825907	.	.
chr1	10993243	10993742	chr1	10700869	10701368	Prex2|chr1:10700869-10701368	0.166198276606788	.	.
chr1	10993243	10993742	chr1	10708458	10708957	Prex2|chr1:10708458-10708957	0.0659674627583542	.	.
chr1	10993243	10993742	chr1	10875661	10876160	Prex2|chr1:10875661-10876160	0.0808154205468343	.	.
chr1	10993243	10993742	chr1	11116878	11117377	Prex2|chr1:11116878-11117377	0.092343149752617	.	.
chr1	10993243	10993742	chr1	11117387	11117886	Prex2|chr1:11117387-11117886	0.0720046364981026	.	.
chr1	10993772	10994271	chr1	10510405	10510904	Prex2|chr1:10510405-10510904	0.122425159245388	.	.
chr1	10993772	10994271	chr1	10596332	10596831	Prex2|chr1:10596332-10596831	0.0750861750477211	.	.
chr1	10993772	10994271	chr1	10637042	10637541	Prex2|chr1:10637042-10637541	0.0897101443588011	.	.
chr1	10993772	10994271	chr1	10700869	10701368	Prex2|chr1:10700869-10701368	0.0941215373689578	.	.
chr1	10993772	10994271	chr1	10751324	10751823	Prex2|chr1:10751324-10751823	0.176793792527244	.	.
chr1	10993772	10994271	chr1	10777738	10778237	Prex2|chr1:10777738-10778237	0.114219935508051	.	.
chr1	10993772	10994271	chr1	10781405	10781904	Prex2|chr1:10781405-10781904	0.0808458041982383	.	.
chr1	10993772	10994271	chr1	10835602	10836101	Prex2|chr1:10835602-10836101	0.128213406376259	.	.
chr1	10993772	10994271	chr1	10871396	10871895	Prex2|chr1:10871396-10871895	0.110661533862172	.	.
chr1	10993772	10994271	chr1	10874715	10875214	Prex2|chr1:10874715-10875214	0.0700758890079539	.	.
chr1	10993772	10994271	chr1	10955127	10955626	Prex2|chr1:10955127-10955626	0.0864018190384784	.	.
chr1	10993772	10994271	chr1	10955127	10955626	Prex2|chr1:10955127-10955626	0.0864018190384785	.	.
chr1	10993772	10994271	chr1	11116878	11117377	Prex2|chr1:11116878-11117377	0.15484362082417	.	.
chr1	10993772	10994271	chr1	11117387	11117886	Prex2|chr1:11117387-11117886	0.0862202623431853	.	.
chr1	10993772	10994271	chr1	11179847	11180346	Prex2|chr1:11179847-11180346	0.175207277111227	.	.
chr1	10993772	10994271	chr1	11217547	11218046	Prex2|chr1:11217547-11218046	0.171463515898601	.	.
chr1	11413910	11414409	chr1	11169062	11169561	A830018L16Rik|chr1:11169062-11169561	0.064947275321491	.	.
chr1	11413910	11414409	chr1	11179847	11180346	A830018L16Rik|chr1:11179847-11180346	0.114642412236966	.	.
chr1	11413910	11414409	chr1	11246988	11247487	A830018L16Rik|chr1:11246988-11247487	0.170022951448652	.	.
chr1	11413910	11414409	chr1	11432811	11433310	A830018L16Rik|chr1:11432811-11433310	0.0826937178907686	.	.
chr1	11413910	11414409	chr1	11434250	11434749	A830018L16Rik|chr1:11434250-11434749	0.0736797583098757	.	.
chr1	11413910	11414409	chr1	11549701	11550200	A830018L16Rik|chr1:11549701-11550200	0.115445567523427	.	.
chr1	11413910	11414409	chr1	11566022	11566521	A830018L16Rik|chr1:11566022-11566521	0.153644108874611	.	.
chr1	11413910	11414409	chr1	11573393	11573892	A830018L16Rik|chr1:11573393-11573892	0.0802770477605661	.	.
chr1	11413910	11414409	chr1	11659018	11659517	A830018L16Rik|chr1:11659018-11659517	0.0862127965170526	.	.
chr1	13588843	13589342	chr1	13752366	13752865	Tram1|chr1:13752366-13752865	0.0791637680869595	.	.
chr1	13588843	13589342	chr1	13755786	13756285	Tram1|chr1:13755786-13756285	0.107517835682755	.	.
chr1	13588843	13589342	chr1	13998145	13998644	Tram1|chr1:13998145-13998644	0.0658413500036576	.	.
chr1	13589563	13590062	chr1	13500447	13500946	Tram1|chr1:13500447-13500946	0.0707309898298763	.	.
chr1	13589563	13590062	chr1	13607816	13608315	Tram1|chr1:13607816-13608315	0.238561942958412	.	.
chr1	13589563	13590062	chr1	13649569	13650068	Tram1|chr1:13649569-13650068	0.0831154878244477	.	.
chr1	13589563	13590062	chr1	13706254	13706753	Tram1|chr1:13706254-13706753	0.070222682711102	.	.
chr1	13659706	13660205	chr1	13651312	13651811	Lactb2|chr1:13651312-13651811	0.0907209256150989	.	.
chr1	13659706	13660205	chr1	13706254	13706753	Lactb2|chr1:13706254-13706753	0.130624464746067	.	.
chr1	13659706	13660205	chr1	13738820	13739319	Lactb2|chr1:13738820-13739319	0.0907774614142229	.	.
chr1	13660314	13660813	chr1	13682912	13683411	Lactb2|chr1:13682912-13683411	0.101207690263849	.	.
chr1	13660314	13660813	chr1	13738820	13739319	Lactb2|chr1:13738820-13739319	0.146759134839444	.	.
chr1	13660314	13660813	chr1	13752366	13752865	Lactb2|chr1:13752366-13752865	0.0843595673753491	.	.
chr1	13660314	13660813	chr1	13755786	13756285	Lactb2|chr1:13755786-13756285	0.137644592113257	.	.
chr1	13660314	13660813	chr1	13784344	13784843	Lactb2|chr1:13784344-13784843	0.0905993453932394	.	.
chr1	13660314	13660813	chr1	13864805	13865304	Lactb2|chr1:13864805-13865304	0.074841365915225	.	.
chr1	13660314	13660813	chr1	13870553	13871052	Lactb2|chr1:13870553-13871052	0.120600456496001	.	.
chr1	13660314	13660813	chr1	13871156	13871655	Lactb2|chr1:13871156-13871655	0.0636784010192847	.	.
chr1	14309549	14310048	chr1	14144372	14144871	Eya1|chr1:14144372-14144871	0.0891365269311456	.	.
chr1	14309549	14310048	chr1	14150554	14151053	Eya1|chr1:14150554-14151053	0.0684504668597985	.	.
chr1	14309549	14310048	chr1	14151073	14151572	Eya1|chr1:14151073-14151572	0.0697213340534692	.	.
chr1	14309549	14310048	chr1	14164873	14165372	Eya1|chr1:14164873-14165372	0.114015402618551	.	.
chr1	14309549	14310048	chr1	14165440	14165939	Eya1|chr1:14165440-14165939	0.110004864764932	.	.
chr1	14309549	14310048	chr1	14184228	14184727	Eya1|chr1:14184228-14184727	0.180213771839147	.	.
chr1	14309549	14310048	chr1	14185315	14185814	Eya1|chr1:14185315-14185814	0.137320590402765	.	.
chr1	14309549	14310048	chr1	14185891	14186390	Eya1|chr1:14185891-14186390	0.19998854759468	.	.
chr1	14309549	14310048	chr1	14234125	14234624	Eya1|chr1:14234125-14234624	0.17504278873772	.	.
chr1	14309549	14310048	chr1	14236273	14236772	Eya1|chr1:14236273-14236772	0.15351871714879	.	.
chr1	14309549	14310048	chr1	14265314	14265813	Eya1|chr1:14265314-14265813	0.0625002627953215	.	.
chr1	14309549	14310048	chr1	14293533	14294032	Eya1|chr1:14293533-14294032	0.0687886580384241	.	.
chr1	14309549	14310048	chr1	14385022	14385521	Eya1|chr1:14385022-14385521	0.12513571581309	.	.
chr1	14309549	14310048	chr1	14506500	14506999	Eya1|chr1:14506500-14506999	0.105368205300191	.	.
chr1	14755218	14755717	chr1	14712235	14712734	Msc|chr1:14712235-14712734	0.218498574161535	.	.
chr1	14755218	14755717	chr1	14816469	14816968	Msc|chr1:14816469-14816968	0.0739242763878503	.	.
chr1	14755218	14755717	chr1	14861333	14861832	Msc|chr1:14861333-14861832	0.128131719326311	.	.
chr1	14755218	14755717	chr1	14997606	14998105	Msc|chr1:14997606-14998105	0.0633982322158866	.	.
chr1	14756079	14756578	chr1	14646667	14647166	Msc|chr1:14646667-14647166	0.0740848669567903	.	.
chr1	14918622	14919121	chr1	14506500	14506999	Trpa1|chr1:14506500-14506999	0.0706283330511732	.	.
chr1	15286608	15287107	chr1	15328087	15328586	Kcnb2|chr1:15328087-15328586	0.151584211756672	.	.
chr1	15286608	15287107	chr1	15353025	15353524	Kcnb2|chr1:15353025-15353524	0.161598948129517	.	.
chr1	15286608	15287107	chr1	15420108	15420607	Kcnb2|chr1:15420108-15420607	0.123683320977659	.	.
chr1	15286608	15287107	chr1	15440915	15441414	Kcnb2|chr1:15440915-15441414	0.138403997571344	.	.
chr1	15287268	15287767	chr1	15142624	15143123	Kcnb2|chr1:15142624-15143123	0.105695000140831	.	.
chr1	15287268	15287767	chr1	15292456	15292955	Kcnb2|chr1:15292456-15292955	0.135572855039052	.	.
chr1	15287268	15287767	chr1	15328087	15328586	Kcnb2|chr1:15328087-15328586	0.0850211666168488	.	.
chr1	15287268	15287767	chr1	15328087	15328586	Kcnb2|chr1:15328087-15328586	0.0850211666168489	.	.
chr1	15287770	15288269	chr1	15142624	15143123	Kcnb2|chr1:15142624-15143123	0.0799387608220838	.	.
chr1	15287770	15288269	chr1	15292456	15292955	Kcnb2|chr1:15292456-15292955	0.100471658276642	.	.
chr1	15287770	15288269	chr1	15328087	15328586	Kcnb2|chr1:15328087-15328586	0.176916742937892	.	.
chr1	15287770	15288269	chr1	15413870	15414369	Kcnb2|chr1:15413870-15414369	0.0667225593171576	.	.
chr1	15287770	15288269	chr1	15475047	15475546	Kcnb2|chr1:15475047-15475546	0.069690061981305	.	.
chr1	15287770	15288269	chr1	15482622	15483121	Kcnb2|chr1:15482622-15483121	0.0685368713968775	.	.
chr1	15805340	15805839	chr1	15770298	15770797	Terf1|chr1:15770298-15770797	0.101160094659245	.	.
chr1	15805340	15805839	chr1	15778229	15778728	Terf1|chr1:15778229-15778728	0.0818639107737289	.	.
chr1	15805340	15805839	chr1	15778758	15779257	Terf1|chr1:15778758-15779257	0.0776908193338413	.	.
chr1	15805340	15805839	chr1	15791827	15792326	Terf1|chr1:15791827-15792326	0.100922173675116	.	.
chr1	15805340	15805839	chr1	15899561	15900060	Terf1|chr1:15899561-15900060	0.180238258753482	.	.
chr1	15805340	15805839	chr1	15972722	15973221	Terf1|chr1:15972722-15973221	0.121701331803115	.	.
chr1	15805340	15805839	chr1	16091635	16092134	Terf1|chr1:16091635-16092134	0.120805108120542	.	.
chr1	15805340	15805839	chr1	16202130	16202629	Terf1|chr1:16202130-16202629	0.0903465127765514	.	.
chr1	16093096	16093595	chr1	15770298	15770797	4930444P10Rik|chr1:15770298-15770797	0.0660038700767969	.	.
chr1	16093096	16093595	chr1	15847785	15848284	4930444P10Rik|chr1:15847785-15848284	0.232359325474496	.	.
chr1	16093096	16093595	chr1	15850704	15851203	4930444P10Rik|chr1:15850704-15851203	0.136567113360886	.	.
chr1	16093096	16093595	chr1	16112771	16113270	4930444P10Rik|chr1:16112771-16113270	0.119999080962193	.	.
chr1	16103947	16104446	chr1	15850704	15851203	Rpl7|chr1:15850704-15851203	0.0806086696916167	.	.
chr1	16103947	16104446	chr1	16091635	16092134	Rpl7|chr1:16091635-16092134	0.0775924866184579	.	.
chr1	16103947	16104446	chr1	16179868	16180367	Rpl7|chr1:16179868-16180367	0.0973290584587376	.	.
chr1	16104453	16104952	chr1	15770298	15770797	Rpl7|chr1:15770298-15770797	0.079288810438854	.	.
chr1	16104453	16104952	chr1	15778758	15779257	Rpl7|chr1:15778758-15779257	0.0671687069219383	.	.
chr1	16104453	16104952	chr1	16179868	16180367	Rpl7|chr1:16179868-16180367	0.0677923015863909	.	.
chr1	16104999	16105498	chr1	15770806	15771305	Rdh10|chr1:15770806-15771305	0.0840090714858146	.	.
chr1	16104999	16105498	chr1	15770806	15771305	Rpl7|chr1:15770806-15771305	0.0840090714858146	.	.
chr1	16104999	16105498	chr1	15776859	15777358	Rdh10|chr1:15776859-15777358	0.0737055281865373	.	.
chr1	16104999	16105498	chr1	15776859	15777358	Rpl7|chr1:15776859-15777358	0.0737055281865373	.	.
chr1	16104999	16105498	chr1	15778229	15778728	Rdh10|chr1:15778229-15778728	0.0904189124373361	.	.
chr1	16104999	16105498	chr1	15778229	15778728	Rpl7|chr1:15778229-15778728	0.0904189124373361	.	.
chr1	16104999	16105498	chr1	16179868	16180367	Rdh10|chr1:16179868-16180367	0.11825121357545	.	.
chr1	16104999	16105498	chr1	16179868	16180367	Rpl7|chr1:16179868-16180367	0.11825121357545	.	.
chr1	16105563	16106062	chr1	15770298	15770797	Rdh10|chr1:15770298-15770797	0.0705470464536236	.	.
chr1	16105563	16106062	chr1	15770806	15771305	Rdh10|chr1:15770806-15771305	0.114854049480977	.	.
chr1	16105563	16106062	chr1	15850704	15851203	Rdh10|chr1:15850704-15851203	0.0823626450610708	.	.
chr1	16105563	16106062	chr1	15990959	15991458	Rdh10|chr1:15990959-15991458	0.0623466194099723	.	.
chr1	16105563	16106062	chr1	16078933	16079432	Rdh10|chr1:16078933-16079432	0.121632693069147	.	.
chr1	16105563	16106062	chr1	16112771	16113270	Rdh10|chr1:16112771-16113270	0.066776046842163	.	.
chr1	16105563	16106062	chr1	16115053	16115552	Rdh10|chr1:16115053-16115552	0.0955115097949657	.	.
chr1	16105563	16106062	chr1	16129906	16130405	Rdh10|chr1:16129906-16130405	0.101912058455334	.	.
chr1	16105563	16106062	chr1	16177516	16178015	Rdh10|chr1:16177516-16178015	0.134426263675822	.	.
chr1	16105563	16106062	chr1	16179868	16180367	Rdh10|chr1:16179868-16180367	0.0636921246877426	.	.
chr1	16105563	16106062	chr1	16216324	16216823	Rdh10|chr1:16216324-16216823	0.0622453040773709	.	.
chr1	16519035	16519534	chr1	16518345	16518844	Stau2|chr1:16518345-16518844	0.123462697834103	.	.
chr1	16519035	16519534	chr1	16547143	16547642	Stau2|chr1:16547143-16547642	0.0773403372636005	.	.
chr1	16519035	16519534	chr1	16559647	16560146	Stau2|chr1:16559647-16560146	0.166145711045735	.	.
chr1	16519035	16519534	chr1	16565311	16565810	Stau2|chr1:16565311-16565810	0.0759477338669218	.	.
chr1	16519035	16519534	chr1	16981638	16982137	Stau2|chr1:16981638-16982137	0.109981514433196	.	.
chr1	16519761	16520260	chr1	16512456	16512955	Stau2|chr1:16512456-16512955	0.107884704989699	.	.
chr1	16519761	16520260	chr1	16518345	16518844	Stau2|chr1:16518345-16518844	0.0864546340581846	.	.
chr1	16519761	16520260	chr1	16564742	16565241	Stau2|chr1:16564742-16565241	0.100217304742498	.	.
chr1	16519761	16520260	chr1	16565311	16565810	Stau2|chr1:16565311-16565810	0.205831306519259	.	.
chr1	16519761	16520260	chr1	16702758	16703257	Stau2|chr1:16702758-16703257	0.077117760278596	.	.
chr1	16519761	16520260	chr1	16703301	16703800	Stau2|chr1:16703301-16703800	0.0657406394978712	.	.
chr1	16519761	16520260	chr1	16748624	16749123	Stau2|chr1:16748624-16749123	0.100186461009714	.	.
chr1	16519761	16520260	chr1	16798252	16798751	Stau2|chr1:16798252-16798751	0.109206016249033	.	.
chr1	16519761	16520260	chr1	16934525	16935024	Stau2|chr1:16934525-16935024	0.0728293868035681	.	.
chr1	16618483	16618982	chr1	16759351	16759850	Ube2w|chr1:16759351-16759850	0.0868107148271006	.	.
chr1	16618483	16618982	chr1	16929007	16929506	Ube2w|chr1:16929007-16929506	0.0844341267629546	.	.
chr1	16619102	16619601	chr1	16586933	16587432	Ube2w|chr1:16586933-16587432	0.0854380446988596	.	.
chr1	16619102	16619601	chr1	16703301	16703800	Ube2w|chr1:16703301-16703800	0.106902272670474	.	.
chr1	16619102	16619601	chr1	16810980	16811479	Ube2w|chr1:16810980-16811479	0.0809838583442488	.	.
chr1	16619102	16619601	chr1	16929007	16929506	Ube2w|chr1:16929007-16929506	0.102084731369822	.	.
chr1	16619102	16619601	chr1	16979971	16980470	Ube2w|chr1:16979971-16980470	0.0746466563734328	.	.
chr1	16619102	16619601	chr1	16981638	16982137	Ube2w|chr1:16981638-16982137	0.124004019605825	.	.
chr1	16619102	16619601	chr1	16987547	16988046	Ube2w|chr1:16987547-16988046	0.188118648750269	.	.
chr1	16620190	16620689	chr1	16513251	16513750	Ube2w|chr1:16513251-16513750	0.0735323093301162	.	.
chr1	16620190	16620689	chr1	16565311	16565810	Ube2w|chr1:16565311-16565810	0.0722401074251889	.	.
chr1	16620190	16620689	chr1	16568298	16568797	Ube2w|chr1:16568298-16568797	0.112391791181311	.	.
chr1	16620190	16620689	chr1	16636459	16636958	Ube2w|chr1:16636459-16636958	0.0999398426851702	.	.
chr1	16620190	16620689	chr1	16636459	16636958	Ube2w|chr1:16636459-16636958	0.0999398426851703	.	.
chr1	16620190	16620689	chr1	16816484	16816983	Ube2w|chr1:16816484-16816983	0.0823300854810742	.	.
chr1	16620190	16620689	chr1	16987547	16988046	Ube2w|chr1:16987547-16988046	0.0652868902261759	.	.
chr1	16656744	16657243	chr1	16568298	16568797	D030040B21Rik|chr1:16568298-16568797	0.094688762578224	.	.
chr1	16656744	16657243	chr1	16568298	16568797	Eloc|chr1:16568298-16568797	0.094688762578224	.	.
chr1	16656744	16657243	chr1	16592201	16592700	D030040B21Rik|chr1:16592201-16592700	0.0682772048354026	.	.
chr1	16656744	16657243	chr1	16592201	16592700	Eloc|chr1:16592201-16592700	0.0682772048354026	.	.
chr1	16656744	16657243	chr1	16636459	16636958	D030040B21Rik|chr1:16636459-16636958	0.163338810470771	.	.
chr1	16656744	16657243	chr1	16636459	16636958	Eloc|chr1:16636459-16636958	0.163338810470771	.	.
chr1	16656744	16657243	chr1	16644679	16645178	D030040B21Rik|chr1:16644679-16645178	0.136577383136699	.	.
chr1	16656744	16657243	chr1	16644679	16645178	Eloc|chr1:16644679-16645178	0.136577383136699	.	.
chr1	16656744	16657243	chr1	16809716	16810215	D030040B21Rik|chr1:16809716-16810215	0.067117631887811	.	.
chr1	16656744	16657243	chr1	16809716	16810215	Eloc|chr1:16809716-16810215	0.067117631887811	.	.
chr1	16656744	16657243	chr1	16810980	16811479	D030040B21Rik|chr1:16810980-16811479	0.13706326249982	.	.
chr1	16656744	16657243	chr1	16810980	16811479	Eloc|chr1:16810980-16811479	0.13706326249982	.	.
chr1	16656744	16657243	chr1	16825071	16825570	D030040B21Rik|chr1:16825071-16825570	0.0857994960526549	.	.
chr1	16656744	16657243	chr1	16825071	16825570	Eloc|chr1:16825071-16825570	0.0857994960526549	.	.
chr1	16656744	16657243	chr1	16916592	16917091	D030040B21Rik|chr1:16916592-16917091	0.0890353517040847	.	.
chr1	16656744	16657243	chr1	16916592	16917091	Eloc|chr1:16916592-16917091	0.0890353517040847	.	.
chr1	16656744	16657243	chr1	16981638	16982137	D030040B21Rik|chr1:16981638-16982137	0.101823531702624	.	.
chr1	16656744	16657243	chr1	16981638	16982137	Eloc|chr1:16981638-16982137	0.101823531702624	.	.
chr1	16656744	16657243	chr1	16987547	16988046	D030040B21Rik|chr1:16987547-16988046	0.132502531620528	.	.
chr1	16656744	16657243	chr1	16987547	16988046	Eloc|chr1:16987547-16988046	0.132502531620528	.	.
chr1	16657258	16657757	chr1	16564742	16565241	D030040B21Rik|chr1:16564742-16565241	0.0730375663803517	.	.
chr1	16657258	16657757	chr1	16564742	16565241	Eloc|chr1:16564742-16565241	0.0730375663803517	.	.
chr1	16657258	16657757	chr1	16565311	16565810	D030040B21Rik|chr1:16565311-16565810	0.0801503643894383	.	.
chr1	16657258	16657757	chr1	16565311	16565810	Eloc|chr1:16565311-16565810	0.0801503643894383	.	.
chr1	16657258	16657757	chr1	16568298	16568797	D030040B21Rik|chr1:16568298-16568797	0.100998076789363	.	.
chr1	16657258	16657757	chr1	16568298	16568797	Eloc|chr1:16568298-16568797	0.100998076789363	.	.
chr1	16657258	16657757	chr1	16702758	16703257	D030040B21Rik|chr1:16702758-16703257	0.102459467477642	.	.
chr1	16657258	16657757	chr1	16702758	16703257	Eloc|chr1:16702758-16703257	0.102459467477642	.	.
chr1	16657258	16657757	chr1	16798252	16798751	D030040B21Rik|chr1:16798252-16798751	0.177318460642781	.	.
chr1	16657258	16657757	chr1	16798252	16798751	Eloc|chr1:16798252-16798751	0.177318460642781	.	.
chr1	16664905	16665404	chr1	16735042	16735541	Tmem70|chr1:16735042-16735541	0.161302248693599	.	.
chr1	16664905	16665404	chr1	16747229	16747728	Tmem70|chr1:16747229-16747728	0.0701653766874462	.	.
chr1	16664905	16665404	chr1	16758712	16759211	Tmem70|chr1:16758712-16759211	0.150365840234485	.	.
chr1	16664905	16665404	chr1	16759351	16759850	Tmem70|chr1:16759351-16759850	0.187158593224115	.	.
chr1	16664905	16665404	chr1	16825071	16825570	Tmem70|chr1:16825071-16825570	0.0646415191064948	.	.
chr1	16664905	16665404	chr1	16916592	16917091	Tmem70|chr1:16916592-16917091	0.0932106762336565	.	.
chr1	16687901	16688400	chr1	16644679	16645178	Ly96|chr1:16644679-16645178	0.0717324882651223	.	.
chr1	16687901	16688400	chr1	16735042	16735541	Ly96|chr1:16735042-16735541	0.0735204626373285	.	.
chr1	16687901	16688400	chr1	16759351	16759850	Ly96|chr1:16759351-16759850	0.123168408828308	.	.
chr1	16687901	16688400	chr1	16916592	16917091	Ly96|chr1:16916592-16917091	0.114734768623669	.	.
chr1	16688506	16689005	chr1	16735042	16735541	Ly96|chr1:16735042-16735541	0.144232415828756	.	.
chr1	16688506	16689005	chr1	16747229	16747728	Ly96|chr1:16747229-16747728	0.106054789325484	.	.
chr1	16688506	16689005	chr1	16758712	16759211	Ly96|chr1:16758712-16759211	0.181816609960856	.	.
chr1	16688506	16689005	chr1	16759351	16759850	Ly96|chr1:16759351-16759850	0.141571210387796	.	.
chr1	16688506	16689005	chr1	16810980	16811479	Ly96|chr1:16810980-16811479	0.102154798937371	.	.
chr1	16688506	16689005	chr1	16916592	16917091	Ly96|chr1:16916592-16917091	0.0830118834797232	.	.
chr1	17097078	17097577	chr1	16758712	16759211	Jph1|chr1:16758712-16759211	0.217436155053604	.	.
chr1	17097078	17097577	chr1	16759351	16759850	Jph1|chr1:16759351-16759850	0.127408563294002	.	.
chr1	17097078	17097577	chr1	16958003	16958502	Jph1|chr1:16958003-16958502	0.0946029236881843	.	.
chr1	17097078	17097577	chr1	17007951	17008450	Jph1|chr1:17007951-17008450	0.155974422867707	.	.
chr1	17097078	17097577	chr1	17041101	17041600	Jph1|chr1:17041101-17041600	0.0643785937972101	.	.
chr1	17097078	17097577	chr1	17096566	17097065	Jph1|chr1:17096566-17097065	0.397261821886496	.	.
chr1	17097078	17097577	chr1	17120838	17121337	Jph1|chr1:17120838-17121337	0.12097348849801	.	.
chr1	17097078	17097577	chr1	17309890	17310389	Jph1|chr1:17309890-17310389	0.119760714156455	.	.
chr1	17097665	17098164	chr1	16759351	16759850	Jph1|chr1:16759351-16759850	0.06236217214511	.	.
chr1	17097665	17098164	chr1	16809716	16810215	Jph1|chr1:16809716-16810215	0.0958377835254162	.	.
chr1	17097665	17098164	chr1	16810980	16811479	Jph1|chr1:16810980-16811479	0.117218596246029	.	.
chr1	17097665	17098164	chr1	16916592	16917091	Jph1|chr1:16916592-16917091	0.144521167473855	.	.
chr1	17097665	17098164	chr1	16979971	16980470	Jph1|chr1:16979971-16980470	0.0967354333634722	.	.
chr1	17097665	17098164	chr1	16996662	16997161	Jph1|chr1:16996662-16997161	0.0832769200707876	.	.
chr1	17097665	17098164	chr1	17003175	17003674	Jph1|chr1:17003175-17003674	0.096957258746178	.	.
chr1	17097665	17098164	chr1	17003175	17003674	Jph1|chr1:17003175-17003674	0.0969572587461781	.	.
chr1	17097665	17098164	chr1	17043302	17043801	Jph1|chr1:17043302-17043801	0.0649340026205264	.	.
chr1	17097665	17098164	chr1	17060493	17060992	Jph1|chr1:17060493-17060992	0.0923147623576467	.	.
chr1	17097665	17098164	chr1	17085061	17085560	Jph1|chr1:17085061-17085560	0.146825333615034	.	.
chr1	17097665	17098164	chr1	17120838	17121337	Jph1|chr1:17120838-17121337	0.0703876272752513	.	.
chr1	17097665	17098164	chr1	17122724	17123223	Jph1|chr1:17122724-17123223	0.130672511132166	.	.
chr1	17097665	17098164	chr1	17311278	17311777	Jph1|chr1:17311278-17311777	0.139039569779638	.	.
chr1	17098192	17098691	chr1	16809716	16810215	Jph1|chr1:16809716-16810215	0.115678443514281	.	.
chr1	17098192	17098691	chr1	16810980	16811479	Jph1|chr1:16810980-16811479	0.111641042477122	.	.
chr1	17098192	17098691	chr1	16816484	16816983	Jph1|chr1:16816484-16816983	0.128940450968947	.	.
chr1	17098192	17098691	chr1	17053897	17054396	Jph1|chr1:17053897-17054396	0.106251163447871	.	.
chr1	17098192	17098691	chr1	17060493	17060992	Jph1|chr1:17060493-17060992	0.103258749951099	.	.
chr1	17098192	17098691	chr1	17085061	17085560	Jph1|chr1:17085061-17085560	0.148241969777485	.	.
chr1	17098192	17098691	chr1	17096566	17097065	Jph1|chr1:17096566-17097065	0.0689117891762123	.	.
chr1	17098192	17098691	chr1	17309890	17310389	Jph1|chr1:17309890-17310389	0.153894197846614	.	.
chr1	17098192	17098691	chr1	17311278	17311777	Jph1|chr1:17311278-17311777	0.0962323428113403	.	.
chr1	17145142	17145641	chr1	16759351	16759850	Gdap1|chr1:16759351-16759850	0.0843225689806082	.	.
chr1	17145142	17145641	chr1	16816484	16816983	Gdap1|chr1:16816484-16816983	0.122345921890069	.	.
chr1	17145142	17145641	chr1	17007951	17008450	Gdap1|chr1:17007951-17008450	0.0610953652910931	.	.
chr1	17727070	17727569	chr1	17311278	17311777	Crispld1|chr1:17311278-17311777	0.105451949645694	.	.
chr1	17727070	17727569	chr1	17311278	17311777	Gm16070|chr1:17311278-17311777	0.105451949645694	.	.
chr1	17727070	17727569	chr1	17485410	17485909	Crispld1|chr1:17485410-17485909	0.0773943039748722	.	.
chr1	17727070	17727569	chr1	17485410	17485909	Gm16070|chr1:17485410-17485909	0.0773943039748722	.	.
chr1	17727070	17727569	chr1	17718466	17718965	Crispld1|chr1:17718466-17718965	0.169508766054862	.	.
chr1	17727070	17727569	chr1	17718466	17718965	Gm16070|chr1:17718466-17718965	0.169508766054862	.	.
chr1	17727070	17727569	chr1	17735428	17735927	Crispld1|chr1:17735428-17735927	0.120896172508361	.	.
chr1	17727070	17727569	chr1	17735428	17735927	Gm16070|chr1:17735428-17735927	0.120896172508361	.	.
chr1	17727070	17727569	chr1	17825827	17826326	Crispld1|chr1:17825827-17826326	0.143376793617561	.	.
chr1	17727070	17727569	chr1	17825827	17826326	Gm16070|chr1:17825827-17826326	0.143376793617561	.	.
chr1	17727070	17727569	chr1	17828468	17828967	Crispld1|chr1:17828468-17828967	0.0720148281255748	.	.
chr1	17727070	17727569	chr1	17828468	17828967	Gm16070|chr1:17828468-17828967	0.0720148281255748	.	.
chr1	17727070	17727569	chr1	17838342	17838841	Crispld1|chr1:17838342-17838841	0.15748724380659	.	.
chr1	17727070	17727569	chr1	17838342	17838841	Gm16070|chr1:17838342-17838841	0.15748724380659	.	.
chr1	17727070	17727569	chr1	17935283	17935782	Crispld1|chr1:17935283-17935782	0.0835653861594781	.	.
chr1	17727070	17727569	chr1	17935283	17935782	Gm16070|chr1:17935283-17935782	0.0835653861594781	.	.
chr1	17727608	17728107	chr1	17825827	17826326	Crispld1|chr1:17825827-17826326	0.144105140405765	.	.
chr1	17727608	17728107	chr1	17825827	17826326	Crispld1|chr1:17825827-17826326	0.144105140405766	.	.
chr1	17727608	17728107	chr1	17825827	17826326	Gm16070|chr1:17825827-17826326	0.144105140405765	.	.
chr1	17727608	17728107	chr1	17825827	17826326	Gm16070|chr1:17825827-17826326	0.144105140405766	.	.
chr1	17727608	17728107	chr1	17838342	17838841	Crispld1|chr1:17838342-17838841	0.0774049706223099	.	.
chr1	17727608	17728107	chr1	17838342	17838841	Gm16070|chr1:17838342-17838841	0.0774049706223099	.	.
chr1	17727608	17728107	chr1	17935283	17935782	Crispld1|chr1:17935283-17935782	0.214631660601925	.	.
chr1	17727608	17728107	chr1	17935283	17935782	Gm16070|chr1:17935283-17935782	0.214631660601925	.	.
chr1	17727608	17728107	chr1	17949185	17949684	Crispld1|chr1:17949185-17949684	0.0941150182789283	.	.
chr1	17727608	17728107	chr1	17949185	17949684	Gm16070|chr1:17949185-17949684	0.0941150182789283	.	.
chr1	17805443	17805942	chr1	17717899	17718398	Gm28153|chr1:17717899-17718398	0.133154947270609	.	.
chr1	17805443	17805942	chr1	17718466	17718965	Gm28153|chr1:17718466-17718965	0.194849081103721	.	.
chr1	17805443	17805942	chr1	17762816	17763315	Gm28153|chr1:17762816-17763315	0.166057422316314	.	.
chr1	17805443	17805942	chr1	17825827	17826326	Gm28153|chr1:17825827-17826326	0.280145049100143	.	.
chr1	17805443	17805942	chr1	17828468	17828967	Gm28153|chr1:17828468-17828967	0.208697421581838	.	.
chr1	17805443	17805942	chr1	17935283	17935782	Gm28153|chr1:17935283-17935782	0.108974385571335	.	.
chr1	17805443	17805942	chr1	17949185	17949684	Gm28153|chr1:17949185-17949684	0.0967151897439399	.	.
chr1	17805443	17805942	chr1	18148103	18148602	Gm28153|chr1:18148103-18148602	0.23177250886529	.	.
chr1	17805443	17805942	chr1	18168208	18168707	Gm28153|chr1:18168208-18168707	0.141689728703047	.	.
chr1	18057998	18058497	chr1	17825827	17826326	Gm28756|chr1:17825827-17826326	0.110490230812511	.	.
chr1	18057998	18058497	chr1	17838342	17838841	Gm28756|chr1:17838342-17838841	0.0866682977773115	.	.
chr1	18057998	18058497	chr1	17857546	17858045	Gm28756|chr1:17857546-17858045	0.103872873889606	.	.
chr1	18057998	18058497	chr1	17949185	17949684	Gm28756|chr1:17949185-17949684	0.106929682784373	.	.
chr1	18057998	18058497	chr1	18009543	18010042	Gm28756|chr1:18009543-18010042	0.0627373319494779	.	.
chr1	18057998	18058497	chr1	18106146	18106645	Gm28756|chr1:18106146-18106645	0.106808160186496	.	.
chr1	18057998	18058497	chr1	18106689	18107188	Gm28756|chr1:18106689-18107188	0.091045568986078	.	.
chr1	18057998	18058497	chr1	18180042	18180541	Gm28756|chr1:18180042-18180541	0.09293687649101	.	.
chr1	18057998	18058497	chr1	18180555	18181054	Gm28756|chr1:18180555-18181054	0.0928111605376069	.	.
chr1	18057998	18058497	chr1	18371522	18372021	Gm28756|chr1:18371522-18372021	0.128314596596907	.	.
chr1	18057998	18058497	chr1	18377362	18377861	Gm28756|chr1:18377362-18377861	0.0812556772568408	.	.
chr1	18058553	18059052	chr1	17935283	17935782	Gm28756|chr1:17935283-17935782	0.0622409999187859	.	.
chr1	18058553	18059052	chr1	18106146	18106645	Gm28756|chr1:18106146-18106645	0.0863094823157025	.	.
chr1	18058553	18059052	chr1	18106689	18107188	Gm28756|chr1:18106689-18107188	0.184571047335463	.	.
chr1	18058553	18059052	chr1	18148103	18148602	Gm28756|chr1:18148103-18148602	0.135013526468389	.	.
chr1	18058553	18059052	chr1	18168208	18168707	Gm28756|chr1:18168208-18168707	0.150634917375021	.	.
chr1	20820187	20820686	chr1	20612697	20613196	Mcm3|chr1:20612697-20613196	0.0754220181167949	.	.
chr1	20820187	20820686	chr1	20699955	20700454	Mcm3|chr1:20699955-20700454	0.106487743009877	.	.
chr1	20820187	20820686	chr1	20849163	20849662	Mcm3|chr1:20849163-20849662	0.0767058186260567	.	.
chr1	20820187	20820686	chr1	20905651	20906150	Mcm3|chr1:20905651-20906150	0.0702897602926112	.	.
chr1	20820187	20820686	chr1	20906237	20906736	Mcm3|chr1:20906237-20906736	0.175492756652437	.	.
chr1	20820187	20820686	chr1	20922853	20923352	Mcm3|chr1:20922853-20923352	0.12038353028446	.	.
chr1	20820187	20820686	chr1	20925578	20926077	Mcm3|chr1:20925578-20926077	0.0833116751523141	.	.
chr1	20820187	20820686	chr1	20933361	20933860	Mcm3|chr1:20933361-20933860	0.181833239484036	.	.
chr1	20820187	20820686	chr1	20938964	20939463	Mcm3|chr1:20938964-20939463	0.0986412929628005	.	.
chr1	20820187	20820686	chr1	20995247	20995746	Mcm3|chr1:20995247-20995746	0.0634246875847063	.	.
chr1	20890311	20890810	chr1	20612697	20613196	6720483E21Rik|chr1:20612697-20613196	0.188577307748372	.	.
chr1	20890311	20890810	chr1	20612697	20613196	Paqr8|chr1:20612697-20613196	0.188577307748372	.	.
chr1	20890311	20890810	chr1	20633812	20634311	6720483E21Rik|chr1:20633812-20634311	0.182940552691876	.	.
chr1	20890311	20890810	chr1	20633812	20634311	Paqr8|chr1:20633812-20634311	0.182940552691876	.	.
chr1	20890311	20890810	chr1	20699955	20700454	6720483E21Rik|chr1:20699955-20700454	0.0904251030354977	.	.
chr1	20890311	20890810	chr1	20699955	20700454	6720483E21Rik|chr1:20699955-20700454	0.0904251030354978	.	.
chr1	20890311	20890810	chr1	20699955	20700454	Paqr8|chr1:20699955-20700454	0.0904251030354977	.	.
chr1	20890311	20890810	chr1	20699955	20700454	Paqr8|chr1:20699955-20700454	0.0904251030354978	.	.
chr1	20890311	20890810	chr1	20759760	20760259	6720483E21Rik|chr1:20759760-20760259	0.181700266036157	.	.
chr1	20890311	20890810	chr1	20759760	20760259	Paqr8|chr1:20759760-20760259	0.181700266036157	.	.
chr1	20890311	20890810	chr1	20775171	20775670	6720483E21Rik|chr1:20775171-20775670	0.0948023628969485	.	.
chr1	20890311	20890810	chr1	20775171	20775670	Paqr8|chr1:20775171-20775670	0.0948023628969485	.	.
chr1	20890311	20890810	chr1	20801628	20802127	6720483E21Rik|chr1:20801628-20802127	0.0859221243233047	.	.
chr1	20890311	20890810	chr1	20801628	20802127	Paqr8|chr1:20801628-20802127	0.0859221243233047	.	.
chr1	20890311	20890810	chr1	20933361	20933860	6720483E21Rik|chr1:20933361-20933860	0.0835042275197083	.	.
chr1	20890311	20890810	chr1	20933361	20933860	Paqr8|chr1:20933361-20933860	0.0835042275197083	.	.
chr1	20890311	20890810	chr1	20938964	20939463	6720483E21Rik|chr1:20938964-20939463	0.120329201043448	.	.
chr1	20890311	20890810	chr1	20938964	20939463	Paqr8|chr1:20938964-20939463	0.120329201043448	.	.
chr1	20890857	20891356	chr1	20759760	20760259	6720483E21Rik|chr1:20759760-20760259	0.123605158953219	.	.
chr1	20890857	20891356	chr1	20759760	20760259	Paqr8|chr1:20759760-20760259	0.123605158953219	.	.
chr1	20890857	20891356	chr1	20775171	20775670	6720483E21Rik|chr1:20775171-20775670	0.182251618915525	.	.
chr1	20890857	20891356	chr1	20775171	20775670	Paqr8|chr1:20775171-20775670	0.182251618915525	.	.
chr1	20890857	20891356	chr1	20786199	20786698	6720483E21Rik|chr1:20786199-20786698	0.183454150563123	.	.
chr1	20890857	20891356	chr1	20786199	20786698	Paqr8|chr1:20786199-20786698	0.183454150563123	.	.
chr1	20890857	20891356	chr1	20874004	20874503	6720483E21Rik|chr1:20874004-20874503	0.0820667799288055	.	.
chr1	20890857	20891356	chr1	20874004	20874503	Paqr8|chr1:20874004-20874503	0.0820667799288055	.	.
chr1	20890857	20891356	chr1	20880399	20880898	6720483E21Rik|chr1:20880399-20880898	0.0725654459897435	.	.
chr1	20890857	20891356	chr1	20880399	20880898	Paqr8|chr1:20880399-20880898	0.0725654459897435	.	.
chr1	20890857	20891356	chr1	20933361	20933860	6720483E21Rik|chr1:20933361-20933860	0.0620623215629488	.	.
chr1	20890857	20891356	chr1	20933361	20933860	Paqr8|chr1:20933361-20933860	0.0620623215629488	.	.
chr1	20890857	20891356	chr1	20938964	20939463	6720483E21Rik|chr1:20938964-20939463	0.0724299732202551	.	.
chr1	20890857	20891356	chr1	20938964	20939463	Paqr8|chr1:20938964-20939463	0.0724299732202551	.	.
chr1	20951400	20951899	chr1	20633812	20634311	Efhc1|chr1:20633812-20634311	0.131513382095442	.	.
chr1	20951400	20951899	chr1	20905651	20906150	Efhc1|chr1:20905651-20906150	0.141973512293207	.	.
chr1	20951400	20951899	chr1	20906237	20906736	Efhc1|chr1:20906237-20906736	0.123362647685614	.	.
chr1	20951400	20951899	chr1	20941260	20941759	Efhc1|chr1:20941260-20941759	0.0852518347086099	.	.
chr1	20951400	20951899	chr1	20981026	20981525	Efhc1|chr1:20981026-20981525	0.144102078126073	.	.
chr1	24586286	24586785	chr1	24553336	24553835	Col19a1|chr1:24553336-24553835	0.0983634744910222	.	.
chr1	24586286	24586785	chr1	24558122	24558621	Col19a1|chr1:24558122-24558621	0.080657316289542	.	.
chr1	24586286	24586785	chr1	24661501	24662000	Col19a1|chr1:24661501-24662000	0.128715457090492	.	.
chr1	24586286	24586785	chr1	24675534	24676033	Col19a1|chr1:24675534-24676033	0.0710364970503668	.	.
chr1	24587149	24587648	chr1	24551761	24552260	Col19a1|chr1:24551761-24552260	0.239741177679655	.	.
chr1	24587149	24587648	chr1	24633681	24634180	Col19a1|chr1:24633681-24634180	0.0695233572731909	.	.
chr1	24587149	24587648	chr1	24673108	24673607	Col19a1|chr1:24673108-24673607	0.136969496469383	.	.
chr1	24587149	24587648	chr1	24708633	24709132	Col19a1|chr1:24708633-24709132	0.193680505569098	.	.
chr1	24587149	24587648	chr1	24729717	24730216	Col19a1|chr1:24729717-24730216	0.0619105224318153	.	.
chr1	24587149	24587648	chr1	24729717	24730216	Col19a1|chr1:24729717-24730216	0.0619105224318154	.	.
chr1	24587149	24587648	chr1	24891326	24891825	Col19a1|chr1:24891326-24891825	0.139544284974109	.	.
chr1	24587149	24587648	chr1	24904956	24905455	Col19a1|chr1:24904956-24905455	0.115572212454913	.	.
chr1	24587149	24587648	chr1	24925212	24925711	Col19a1|chr1:24925212-24925711	0.302532144063046	.	.
chr1	24678265	24678764	chr1	24515280	24515779	Lmbrd1|chr1:24515280-24515779	0.120113727544697	.	.
chr1	24678265	24678764	chr1	24528862	24529361	Lmbrd1|chr1:24528862-24529361	0.10340192169785	.	.
chr1	24678265	24678764	chr1	24529549	24530048	Lmbrd1|chr1:24529549-24530048	0.118122617230122	.	.
chr1	24678265	24678764	chr1	24558122	24558621	Lmbrd1|chr1:24558122-24558621	0.0986762430527543	.	.
chr1	24678265	24678764	chr1	24614093	24614592	Lmbrd1|chr1:24614093-24614592	0.0668241656665447	.	.
chr1	24678265	24678764	chr1	24633681	24634180	Lmbrd1|chr1:24633681-24634180	0.101243872379502	.	.
chr1	24678265	24678764	chr1	24673108	24673607	Lmbrd1|chr1:24673108-24673607	0.192205413985896	.	.
chr1	24678265	24678764	chr1	24714054	24714553	Lmbrd1|chr1:24714054-24714553	0.0620810483008602	.	.
chr1	24678265	24678764	chr1	24729717	24730216	Lmbrd1|chr1:24729717-24730216	0.0938414931238701	.	.
chr1	24678265	24678764	chr1	24773624	24774123	Lmbrd1|chr1:24773624-24774123	0.186183152128209	.	.
chr1	24678265	24678764	chr1	24869895	24870394	Lmbrd1|chr1:24869895-24870394	0.106955089927474	.	.
chr1	25828941	25829440	chr1	25754478	25754977	Adgrb3|chr1:25754478-25754977	0.089432023976433	.	.
chr1	25828941	25829440	chr1	25754478	25754977	Adgrb3|chr1:25754478-25754977	0.0894320239764331	.	.
chr1	25828941	25829440	chr1	25778700	25779199	Adgrb3|chr1:25778700-25779199	0.140008035740895	.	.
chr1	25828941	25829440	chr1	25784517	25785016	Adgrb3|chr1:25784517-25785016	0.0813220245530527	.	.
chr1	25828941	25829440	chr1	25789332	25789831	Adgrb3|chr1:25789332-25789831	0.0905501663465421	.	.
chr1	25828941	25829440	chr1	25828331	25828830	Adgrb3|chr1:25828331-25828830	0.255357288719915	.	.
chr1	25828941	25829440	chr1	25857420	25857919	Adgrb3|chr1:25857420-25857919	0.0619626776625661	.	.
chr1	25828941	25829440	chr1	25864458	25864957	Adgrb3|chr1:25864458-25864957	0.0807496037733565	.	.
chr1	25828941	25829440	chr1	25891912	25892411	Adgrb3|chr1:25891912-25892411	0.0923554644071915	.	.
chr1	25828941	25829440	chr1	26097827	26098326	Adgrb3|chr1:26097827-26098326	0.0701757723513822	.	.
chr1	25829930	25830429	chr1	25778700	25779199	Adgrb3|chr1:25778700-25779199	0.116422411684362	.	.
chr1	25829930	25830429	chr1	25783482	25783981	Adgrb3|chr1:25783482-25783981	0.0759103001941197	.	.
chr1	25829930	25830429	chr1	25789332	25789831	Adgrb3|chr1:25789332-25789831	0.200828653684112	.	.
chr1	25829930	25830429	chr1	25830663	25831162	Adgrb3|chr1:25830663-25831162	0.0760287301539919	.	.
chr1	25829930	25830429	chr1	25964051	25964550	Adgrb3|chr1:25964051-25964550	0.116536963129643	.	.
chr1	25829930	25830429	chr1	26243838	26244337	Adgrb3|chr1:26243838-26244337	0.10289268555032	.	.
chr1	27884161	27884660	chr1	27503821	27504320	Gm5524|chr1:27503821-27504320	0.298460183061641	.	.
chr1	27884161	27884660	chr1	27559338	27559837	Gm5524|chr1:27559338-27559837	0.115136864723804	.	.
chr1	27884161	27884660	chr1	27621201	27621700	Gm5524|chr1:27621201-27621700	0.212752768857684	.	.
chr1	27884161	27884660	chr1	27693511	27694010	Gm5524|chr1:27693511-27694010	0.114387453646092	.	.
chr1	27884161	27884660	chr1	27697682	27698181	Gm5524|chr1:27697682-27698181	0.141279441350183	.	.
chr1	27884161	27884660	chr1	27722290	27722789	Gm5524|chr1:27722290-27722789	0.102228462911677	.	.
chr1	27884161	27884660	chr1	27828657	27829156	Gm5524|chr1:27828657-27829156	0.15813808206917	.	.
chr1	27884161	27884660	chr1	27958178	27958677	Gm5524|chr1:27958178-27958677	0.170749379643393	.	.
chr1	27884161	27884660	chr1	27965449	27965948	Gm5524|chr1:27965449-27965948	0.0849304025941107	.	.
chr1	27884161	27884660	chr1	28003755	28004254	Gm5524|chr1:28003755-28004254	0.107864220671214	.	.
chr1	27884161	27884660	chr1	28100295	28100794	Gm5524|chr1:28100295-28100794	0.105096611909712	.	.
chr1	27884161	27884660	chr1	28102021	28102520	Gm5524|chr1:28102021-28102520	0.128487563918001	.	.
chr1	27884161	27884660	chr1	28214210	28214709	Gm5524|chr1:28214210-28214709	0.0638791853886793	.	.
chr1	27884161	27884660	chr1	28214753	28215252	Gm5524|chr1:28214753-28215252	0.132281902419997	.	.
chr1	30720698	30721197	chr1	30416562	30417061	Gm9898|chr1:30416562-30417061	0.0677923918024284	.	.
chr1	30720698	30721197	chr1	30417616	30418115	Gm9898|chr1:30417616-30418115	0.186792104845158	.	.
chr1	30720698	30721197	chr1	30486492	30486991	Gm9898|chr1:30486492-30486991	0.114747144349745	.	.
chr1	30720698	30721197	chr1	30502671	30503170	Gm9898|chr1:30502671-30503170	0.163527427368223	.	.
chr1	30720698	30721197	chr1	30503190	30503689	Gm9898|chr1:30503190-30503689	0.091777498589327	.	.
chr1	30720698	30721197	chr1	30554981	30555480	Gm9898|chr1:30554981-30555480	0.0865845214585883	.	.
chr1	30720698	30721197	chr1	30561112	30561611	Gm9898|chr1:30561112-30561611	0.0668736714376609	.	.
chr1	30720698	30721197	chr1	30591249	30591748	Gm9898|chr1:30591249-30591748	0.231520678755343	.	.
chr1	30720698	30721197	chr1	30593990	30594489	Gm9898|chr1:30593990-30594489	0.27020862180253	.	.
chr1	30720698	30721197	chr1	30632686	30633185	Gm9898|chr1:30632686-30633185	0.360355302743114	.	.
chr1	30720698	30721197	chr1	30636014	30636513	Gm9898|chr1:30636014-30636513	0.21069051008489	.	.
chr1	30720698	30721197	chr1	30646987	30647486	Gm9898|chr1:30646987-30647486	0.177818638674494	.	.
chr1	30720698	30721197	chr1	30700382	30700881	Gm9898|chr1:30700382-30700881	0.308011477102108	.	.
chr1	30720698	30721197	chr1	30701088	30701587	Gm9898|chr1:30701088-30701587	0.356129139277491	.	.
chr1	30720698	30721197	chr1	30716282	30716781	Gm9898|chr1:30716282-30716781	0.356760410982875	.	.
chr1	30720698	30721197	chr1	30740784	30741283	Gm9898|chr1:30740784-30741283	0.228928861423524	.	.
chr1	30720698	30721197	chr1	30789598	30790097	Gm9898|chr1:30789598-30790097	0.112637632009744	.	.
chr1	30720698	30721197	chr1	30792858	30793357	Gm9898|chr1:30792858-30793357	0.102796514299393	.	.
chr1	30720698	30721197	chr1	30793399	30793898	Gm9898|chr1:30793399-30793898	0.165302517078471	.	.
chr1	30720698	30721197	chr1	30930527	30931026	Gm9898|chr1:30930527-30931026	0.0705675315421054	.	.
chr1	30720698	30721197	chr1	30935884	30936383	Gm9898|chr1:30935884-30936383	0.284238145480095	.	.
chr1	30872795	30873294	chr1	30569293	30569792	Phf3|chr1:30569293-30569792	0.104123637609186	.	.
chr1	30872795	30873294	chr1	30588278	30588777	Phf3|chr1:30588278-30588777	0.138179418364852	.	.
chr1	30872795	30873294	chr1	30656202	30656701	Phf3|chr1:30656202-30656701	0.0808239073794892	.	.
chr1	30872795	30873294	chr1	30755349	30755848	Phf3|chr1:30755349-30755848	0.133386864978192	.	.
chr1	30872795	30873294	chr1	30819061	30819560	Phf3|chr1:30819061-30819560	0.0753933529861405	.	.
chr1	30872795	30873294	chr1	30819702	30820201	Phf3|chr1:30819702-30820201	0.189630041065947	.	.
chr1	30873430	30873929	chr1	30503190	30503689	Phf3|chr1:30503190-30503689	0.0888786580407258	.	.
chr1	30873430	30873929	chr1	30632686	30633185	Phf3|chr1:30632686-30633185	0.0840066757566866	.	.
chr1	30873942	30874441	chr1	30554981	30555480	Phf3|chr1:30554981-30555480	0.153455210407979	.	.
chr1	30873942	30874441	chr1	30632686	30633185	Phf3|chr1:30632686-30633185	0.0747313536572159	.	.
chr1	30873942	30874441	chr1	30701088	30701587	Phf3|chr1:30701088-30701587	0.152306307282881	.	.
chr1	30949080	30949579	chr1	30569293	30569792	Ptp4a1|chr1:30569293-30569792	0.0664666928497691	.	.
chr1	30949080	30949579	chr1	30646987	30647486	Ptp4a1|chr1:30646987-30647486	0.0918640986355794	.	.
chr1	30949080	30949579	chr1	30685293	30685792	Ptp4a1|chr1:30685293-30685792	0.0911313461167521	.	.
chr1	30949080	30949579	chr1	30755349	30755848	Ptp4a1|chr1:30755349-30755848	0.0754239852793026	.	.
chr1	30949080	30949579	chr1	30819061	30819560	Ptp4a1|chr1:30819061-30819560	0.0884458099747241	.	.
chr1	30949080	30949579	chr1	30819702	30820201	Ptp4a1|chr1:30819702-30820201	0.0778922792686876	.	.
chr1	30949080	30949579	chr1	30832710	30833209	Ptp4a1|chr1:30832710-30833209	0.103097983719553	.	.
chr1	30949080	30949579	chr1	30891636	30892135	Ptp4a1|chr1:30891636-30892135	0.08222686264344	.	.
chr1	30949582	30950081	chr1	30503190	30503689	Ptp4a1|chr1:30503190-30503689	0.0612169320929227	.	.
chr1	30949582	30950081	chr1	30565242	30565741	Ptp4a1|chr1:30565242-30565741	0.0693800373084598	.	.
chr1	30949582	30950081	chr1	30569293	30569792	Ptp4a1|chr1:30569293-30569792	0.0654806120268712	.	.
chr1	30949582	30950081	chr1	30588877	30589376	Ptp4a1|chr1:30588877-30589376	0.104102293953299	.	.
chr1	30949582	30950081	chr1	30593990	30594489	Ptp4a1|chr1:30593990-30594489	0.0973020224235087	.	.
chr1	30949582	30950081	chr1	30632686	30633185	Ptp4a1|chr1:30632686-30633185	0.0862970788233194	.	.
chr1	30949582	30950081	chr1	30646987	30647486	Ptp4a1|chr1:30646987-30647486	0.163925520245656	.	.
chr1	30949582	30950081	chr1	30685293	30685792	Ptp4a1|chr1:30685293-30685792	0.25654709172621	.	.
chr1	30950354	30950853	chr1	30502671	30503170	Ptp4a1|chr1:30502671-30503170	0.117005401127668	.	.
chr1	30950354	30950853	chr1	30503190	30503689	Ptp4a1|chr1:30503190-30503689	0.0973016624126869	.	.
chr1	30950354	30950853	chr1	30561112	30561611	Ptp4a1|chr1:30561112-30561611	0.112244908561443	.	.
chr1	30950354	30950853	chr1	30588877	30589376	Ptp4a1|chr1:30588877-30589376	0.149455133385019	.	.
chr1	30950354	30950853	chr1	30707395	30707894	Ptp4a1|chr1:30707395-30707894	0.141178713502254	.	.
chr1	30950354	30950853	chr1	30792858	30793357	Ptp4a1|chr1:30792858-30793357	0.0659360641062097	.	.
chr1	30950354	30950853	chr1	30832710	30833209	Ptp4a1|chr1:30832710-30833209	0.118436246754876	.	.
chr1	30950354	30950853	chr1	30846371	30846870	Ptp4a1|chr1:30846371-30846870	0.118098784955094	.	.
chr1	32172459	32172958	chr1	32174456	32174955	Khdrbs2|chr1:32174456-32174955	0.147123935916825	.	.
chr1	32172459	32172958	chr1	32190721	32191220	Khdrbs2|chr1:32190721-32191220	0.110210651045102	.	.
chr1	32172459	32172958	chr1	32197213	32197712	Khdrbs2|chr1:32197213-32197712	0.0727603533521418	.	.
chr1	32172459	32172958	chr1	32223833	32224332	Khdrbs2|chr1:32223833-32224332	0.131614660586237	.	.
chr1	34433080	34433579	chr1	34300508	34301007	Gm37233|chr1:34300508-34301007	0.106421025121538	.	.
chr1	34433080	34433579	chr1	34300508	34301007	Gm37233|chr1:34300508-34301007	0.106421025121539	.	.
chr1	34433080	34433579	chr1	34388837	34389336	Gm37233|chr1:34388837-34389336	0.125386285827077	.	.
chr1	34433080	34433579	chr1	34409815	34410314	Gm37233|chr1:34409815-34410314	0.0770172658467447	.	.
chr1	34433080	34433579	chr1	34434650	34435149	Gm37233|chr1:34434650-34435149	0.083098940708083	.	.
chr1	34433080	34433579	chr1	34654197	34654696	Gm37233|chr1:34654197-34654696	0.0791970662659177	.	.
chr1	34433080	34433579	chr1	34709062	34709561	Gm37233|chr1:34709062-34709561	0.092514464539405	.	.
chr1	34433080	34433579	chr1	34738307	34738806	Gm37233|chr1:34738307-34738806	0.134221287123161	.	.
chr1	34439491	34439990	chr1	34323614	34324113	Ccdc115|chr1:34323614-34324113	0.0664393804228574	.	.
chr1	34439491	34439990	chr1	34323614	34324113	Imp4|chr1:34323614-34324113	0.0664393804228574	.	.
chr1	34439491	34439990	chr1	34344742	34345241	Ccdc115|chr1:34344742-34345241	0.0835330288415455	.	.
chr1	34439491	34439990	chr1	34344742	34345241	Imp4|chr1:34344742-34345241	0.0835330288415455	.	.
chr1	34439491	34439990	chr1	34388837	34389336	Ccdc115|chr1:34388837-34389336	0.184420755333464	.	.
chr1	34439491	34439990	chr1	34388837	34389336	Imp4|chr1:34388837-34389336	0.184420755333464	.	.
chr1	34439491	34439990	chr1	34396250	34396749	Ccdc115|chr1:34396250-34396749	0.128375469577814	.	.
chr1	34439491	34439990	chr1	34396250	34396749	Imp4|chr1:34396250-34396749	0.128375469577814	.	.
chr1	34439491	34439990	chr1	34462689	34463188	Ccdc115|chr1:34462689-34463188	0.0616744347357185	.	.
chr1	34439491	34439990	chr1	34462689	34463188	Imp4|chr1:34462689-34463188	0.0616744347357185	.	.
chr1	34439491	34439990	chr1	34511013	34511512	Ccdc115|chr1:34511013-34511512	0.109818474758064	.	.
chr1	34439491	34439990	chr1	34511013	34511512	Imp4|chr1:34511013-34511512	0.109818474758064	.	.
chr1	34439491	34439990	chr1	34583679	34584178	Ccdc115|chr1:34583679-34584178	0.0903761811788536	.	.
chr1	34439491	34439990	chr1	34583679	34584178	Imp4|chr1:34583679-34584178	0.0903761811788536	.	.
chr1	34439491	34439990	chr1	34642414	34642913	Ccdc115|chr1:34642414-34642913	0.0779812739614169	.	.
chr1	34439491	34439990	chr1	34642414	34642913	Imp4|chr1:34642414-34642913	0.0779812739614169	.	.
chr1	34459438	34459937	chr1	34379267	34379766	Ptpn18|chr1:34379267-34379766	0.0689801654672733	.	.
chr1	34485782	34486281	chr1	34264655	34265154	4930568A12Rik|chr1:34264655-34265154	0.099050856149964	.	.
chr1	34485782	34486281	chr1	34273440	34273939	4930568A12Rik|chr1:34273440-34273939	0.118504013231258	.	.
chr1	34485782	34486281	chr1	34284938	34285437	4930568A12Rik|chr1:34284938-34285437	0.0744956521071615	.	.
chr1	34485782	34486281	chr1	34484285	34484784	4930568A12Rik|chr1:34484285-34484784	0.182224062071076	.	.
chr1	34485782	34486281	chr1	34497051	34497550	4930568A12Rik|chr1:34497051-34497550	0.0709792362178162	.	.
chr1	34485782	34486281	chr1	34571342	34571841	4930568A12Rik|chr1:34571342-34571841	0.0675215765952185	.	.
chr1	34485782	34486281	chr1	34738307	34738806	4930568A12Rik|chr1:34738307-34738806	0.169941529026915	.	.
chr1	34485782	34486281	chr1	34749126	34749625	4930568A12Rik|chr1:34749126-34749625	0.0627716248300913	.	.
chr1	34578791	34579290	chr1	34273440	34273939	1700101I19Rik|chr1:34273440-34273939	0.0976351603592491	.	.
chr1	34578791	34579290	chr1	34273440	34273939	Amer3|chr1:34273440-34273939	0.0976351603592491	.	.
chr1	34578791	34579290	chr1	34331708	34332207	1700101I19Rik|chr1:34331708-34332207	0.0873832190261051	.	.
chr1	34578791	34579290	chr1	34331708	34332207	Amer3|chr1:34331708-34332207	0.0873832190261051	.	.
chr1	34578791	34579290	chr1	34409815	34410314	1700101I19Rik|chr1:34409815-34410314	0.119961297003049	.	.
chr1	34578791	34579290	chr1	34409815	34410314	Amer3|chr1:34409815-34410314	0.119961297003049	.	.
chr1	34578791	34579290	chr1	34484285	34484784	1700101I19Rik|chr1:34484285-34484784	0.105887006075254	.	.
chr1	34578791	34579290	chr1	34484285	34484784	Amer3|chr1:34484285-34484784	0.105887006075254	.	.
chr1	34578791	34579290	chr1	34583679	34584178	1700101I19Rik|chr1:34583679-34584178	0.133300522299123	.	.
chr1	34578791	34579290	chr1	34583679	34584178	Amer3|chr1:34583679-34584178	0.133300522299123	.	.
chr1	34578791	34579290	chr1	34738307	34738806	1700101I19Rik|chr1:34738307-34738806	0.0813504816479909	.	.
chr1	34578791	34579290	chr1	34738307	34738806	Amer3|chr1:34738307-34738806	0.0813504816479909	.	.
chr1	34578791	34579290	chr1	34762613	34763112	1700101I19Rik|chr1:34762613-34763112	0.0642676410083553	.	.
chr1	34578791	34579290	chr1	34762613	34763112	Amer3|chr1:34762613-34763112	0.0642676410083553	.	.
chr1	34578791	34579290	chr1	34793414	34793913	1700101I19Rik|chr1:34793414-34793913	0.119815194645822	.	.
chr1	34578791	34579290	chr1	34793414	34793913	Amer3|chr1:34793414-34793913	0.119815194645822	.	.
chr1	34578791	34579290	chr1	34851479	34851978	1700101I19Rik|chr1:34851479-34851978	0.223883848023576	.	.
chr1	34578791	34579290	chr1	34851479	34851978	Amer3|chr1:34851479-34851978	0.223883848023576	.	.
chr1	34578791	34579290	chr1	34867150	34867649	1700101I19Rik|chr1:34867150-34867649	0.146903373687586	.	.
chr1	34578791	34579290	chr1	34867150	34867649	Amer3|chr1:34867150-34867649	0.146903373687586	.	.
chr1	34578791	34579290	chr1	34891506	34892005	1700101I19Rik|chr1:34891506-34892005	0.129699864811761	.	.
chr1	34578791	34579290	chr1	34891506	34892005	Amer3|chr1:34891506-34892005	0.129699864811761	.	.
chr1	34579442	34579941	chr1	34331708	34332207	1700101I19Rik|chr1:34331708-34332207	0.113725352902615	.	.
chr1	34579442	34579941	chr1	34331708	34332207	Amer3|chr1:34331708-34332207	0.113725352902615	.	.
chr1	34579442	34579941	chr1	34434650	34435149	1700101I19Rik|chr1:34434650-34435149	0.0809682924127723	.	.
chr1	34579442	34579941	chr1	34434650	34435149	Amer3|chr1:34434650-34435149	0.0809682924127723	.	.
chr1	34579442	34579941	chr1	34602327	34602826	1700101I19Rik|chr1:34602327-34602826	0.0956663671121259	.	.
chr1	34579442	34579941	chr1	34602327	34602826	Amer3|chr1:34602327-34602826	0.0956663671121259	.	.
chr1	34579442	34579941	chr1	34750293	34750792	1700101I19Rik|chr1:34750293-34750792	0.11698083953571	.	.
chr1	34579442	34579941	chr1	34750293	34750792	Amer3|chr1:34750293-34750792	0.11698083953571	.	.
chr1	34579442	34579941	chr1	34753530	34754029	1700101I19Rik|chr1:34753530-34754029	0.0650217887179747	.	.
chr1	34579442	34579941	chr1	34753530	34754029	Amer3|chr1:34753530-34754029	0.0650217887179747	.	.
chr1	34579442	34579941	chr1	34812797	34813296	1700101I19Rik|chr1:34812797-34813296	0.183038877394838	.	.
chr1	34579442	34579941	chr1	34812797	34813296	Amer3|chr1:34812797-34813296	0.183038877394838	.	.
chr1	34579442	34579941	chr1	34820246	34820745	1700101I19Rik|chr1:34820246-34820745	0.0673769515895097	.	.
chr1	34579442	34579941	chr1	34820246	34820745	Amer3|chr1:34820246-34820745	0.0673769515895097	.	.
chr1	34579442	34579941	chr1	34822738	34823237	1700101I19Rik|chr1:34822738-34823237	0.119345581631507	.	.
chr1	34579442	34579941	chr1	34822738	34823237	Amer3|chr1:34822738-34823237	0.119345581631507	.	.
chr1	34579442	34579941	chr1	34829219	34829718	1700101I19Rik|chr1:34829219-34829718	0.0639647494557729	.	.
chr1	34579442	34579941	chr1	34829219	34829718	Amer3|chr1:34829219-34829718	0.0639647494557729	.	.
chr1	34579442	34579941	chr1	34867150	34867649	1700101I19Rik|chr1:34867150-34867649	0.121233412052748	.	.
chr1	34579442	34579941	chr1	34867150	34867649	Amer3|chr1:34867150-34867649	0.121233412052748	.	.
chr1	34579442	34579941	chr1	34891506	34892005	1700101I19Rik|chr1:34891506-34892005	0.122601714871157	.	.
chr1	34579442	34579941	chr1	34891506	34892005	Amer3|chr1:34891506-34892005	0.122601714871157	.	.
chr1	34579442	34579941	chr1	34920854	34921353	1700101I19Rik|chr1:34920854-34921353	0.0699316886574672	.	.
chr1	34579442	34579941	chr1	34920854	34921353	Amer3|chr1:34920854-34921353	0.0699316886574672	.	.
chr1	34579990	34580489	chr1	34273440	34273939	1700101I19Rik|chr1:34273440-34273939	0.177259479069971	.	.
chr1	34579990	34580489	chr1	34273440	34273939	Amer3|chr1:34273440-34273939	0.177259479069971	.	.
chr1	34579990	34580489	chr1	34379267	34379766	1700101I19Rik|chr1:34379267-34379766	0.0851344884830375	.	.
chr1	34579990	34580489	chr1	34379267	34379766	Amer3|chr1:34379267-34379766	0.0851344884830375	.	.
chr1	34579990	34580489	chr1	34484285	34484784	1700101I19Rik|chr1:34484285-34484784	0.0741969094132672	.	.
chr1	34579990	34580489	chr1	34484285	34484784	1700101I19Rik|chr1:34484285-34484784	0.0741969094132673	.	.
chr1	34579990	34580489	chr1	34484285	34484784	Amer3|chr1:34484285-34484784	0.0741969094132672	.	.
chr1	34579990	34580489	chr1	34484285	34484784	Amer3|chr1:34484285-34484784	0.0741969094132673	.	.
chr1	34579990	34580489	chr1	34602327	34602826	1700101I19Rik|chr1:34602327-34602826	0.216656389170093	.	.
chr1	34579990	34580489	chr1	34602327	34602826	Amer3|chr1:34602327-34602826	0.216656389170093	.	.
chr1	34579990	34580489	chr1	34749649	34750148	1700101I19Rik|chr1:34749649-34750148	0.124435513839127	.	.
chr1	34579990	34580489	chr1	34749649	34750148	Amer3|chr1:34749649-34750148	0.124435513839127	.	.
chr1	34579990	34580489	chr1	34804896	34805395	1700101I19Rik|chr1:34804896-34805395	0.116507484300284	.	.
chr1	34579990	34580489	chr1	34804896	34805395	Amer3|chr1:34804896-34805395	0.116507484300284	.	.
chr1	34579990	34580489	chr1	34812797	34813296	1700101I19Rik|chr1:34812797-34813296	0.0802908232738904	.	.
chr1	34579990	34580489	chr1	34812797	34813296	Amer3|chr1:34812797-34813296	0.0802908232738904	.	.
chr1	34579990	34580489	chr1	34820246	34820745	1700101I19Rik|chr1:34820246-34820745	0.179350932653552	.	.
chr1	34579990	34580489	chr1	34820246	34820745	Amer3|chr1:34820246-34820745	0.179350932653552	.	.
chr1	34579990	34580489	chr1	34822738	34823237	1700101I19Rik|chr1:34822738-34823237	0.0889376202068828	.	.
chr1	34579990	34580489	chr1	34822738	34823237	Amer3|chr1:34822738-34823237	0.0889376202068828	.	.
chr1	34579990	34580489	chr1	34824212	34824711	1700101I19Rik|chr1:34824212-34824711	0.0745485136107811	.	.
chr1	34579990	34580489	chr1	34824212	34824711	Amer3|chr1:34824212-34824711	0.0745485136107811	.	.
chr1	34677093	34677592	chr1	34264655	34265154	Arhgef4|chr1:34264655-34265154	0.102107454245293	.	.
chr1	34677093	34677592	chr1	34273440	34273939	Arhgef4|chr1:34273440-34273939	0.0988221667151131	.	.
chr1	34677093	34677592	chr1	34344742	34345241	Arhgef4|chr1:34344742-34345241	0.104136640760058	.	.
chr1	34677093	34677592	chr1	34434650	34435149	Arhgef4|chr1:34434650-34435149	0.0911502568778817	.	.
chr1	34677093	34677592	chr1	34462689	34463188	Arhgef4|chr1:34462689-34463188	0.0722990294618832	.	.
chr1	34677093	34677592	chr1	34654197	34654696	Arhgef4|chr1:34654197-34654696	0.161328692398027	.	.
chr1	34677093	34677592	chr1	34762613	34763112	Arhgef4|chr1:34762613-34763112	0.10287770422643	.	.
chr1	34677093	34677592	chr1	34804896	34805395	Arhgef4|chr1:34804896-34805395	0.221510843946869	.	.
chr1	34677093	34677592	chr1	34820246	34820745	Arhgef4|chr1:34820246-34820745	0.178266767963442	.	.
chr1	34677093	34677592	chr1	34822738	34823237	Arhgef4|chr1:34822738-34823237	0.0652312964189454	.	.
chr1	34677093	34677592	chr1	34824212	34824711	Arhgef4|chr1:34824212-34824711	0.138664409615403	.	.
chr1	34677093	34677592	chr1	34829219	34829718	Arhgef4|chr1:34829219-34829718	0.0674253261062515	.	.
chr1	34677093	34677592	chr1	34830919	34831418	Arhgef4|chr1:34830919-34831418	0.202352003508324	.	.
chr1	34677895	34678394	chr1	34344742	34345241	Arhgef4|chr1:34344742-34345241	0.0803045138395971	.	.
chr1	34677895	34678394	chr1	34484285	34484784	Arhgef4|chr1:34484285-34484784	0.0861606575776407	.	.
chr1	34677895	34678394	chr1	34760458	34760957	Arhgef4|chr1:34760458-34760957	0.0668019929533506	.	.
chr1	34677895	34678394	chr1	34760458	34760957	Arhgef4|chr1:34760458-34760957	0.0668019929533507	.	.
chr1	34677895	34678394	chr1	34762613	34763112	Arhgef4|chr1:34762613-34763112	0.0682264475700252	.	.
chr1	34677895	34678394	chr1	34762613	34763112	Arhgef4|chr1:34762613-34763112	0.0682264475700253	.	.
chr1	34677895	34678394	chr1	34812797	34813296	Arhgef4|chr1:34812797-34813296	0.12231663563281	.	.
chr1	34801460	34801959	chr1	34571342	34571841	Arhgef4|chr1:34571342-34571841	0.0887675944407025	.	.
chr1	34801460	34801959	chr1	34749126	34749625	Arhgef4|chr1:34749126-34749625	0.065826774608634	.	.
chr1	34801460	34801959	chr1	34750293	34750792	Arhgef4|chr1:34750293-34750792	0.164982016990603	.	.
chr1	34801460	34801959	chr1	34812797	34813296	Arhgef4|chr1:34812797-34813296	0.244864657495379	.	.
chr1	34801460	34801959	chr1	34830919	34831418	Arhgef4|chr1:34830919-34831418	0.134140719493373	.	.
chr1	34801460	34801959	chr1	35004409	35004908	Arhgef4|chr1:35004409-35004908	0.0624610938375627	.	.
chr1	34801460	34801959	chr1	35202533	35203032	Arhgef4|chr1:35202533-35203032	0.0711187479404442	.	.
chr1	34802224	34802723	chr1	34571342	34571841	Arhgef4|chr1:34571342-34571841	0.0759432760864888	.	.
chr1	34802224	34802723	chr1	34750293	34750792	Arhgef4|chr1:34750293-34750792	0.178338859518684	.	.
chr1	34802224	34802723	chr1	34753530	34754029	Arhgef4|chr1:34753530-34754029	0.119659538410254	.	.
chr1	34802224	34802723	chr1	34768535	34769034	Arhgef4|chr1:34768535-34769034	0.084743442127542	.	.
chr1	34802224	34802723	chr1	34804896	34805395	Arhgef4|chr1:34804896-34805395	0.121676797942283	.	.
chr1	34802224	34802723	chr1	34812797	34813296	Arhgef4|chr1:34812797-34813296	0.0864053251869241	.	.
chr1	34802224	34802723	chr1	34820246	34820745	Arhgef4|chr1:34820246-34820745	0.156864161461689	.	.
chr1	34802224	34802723	chr1	34824212	34824711	Arhgef4|chr1:34824212-34824711	0.178100588642979	.	.
chr1	34802224	34802723	chr1	34829219	34829718	Arhgef4|chr1:34829219-34829718	0.107973640199519	.	.
chr1	34802224	34802723	chr1	34830919	34831418	Arhgef4|chr1:34830919-34831418	0.0774414238319071	.	.
chr1	34802224	34802723	chr1	35201468	35201967	Arhgef4|chr1:35201468-35201967	0.0937386486053241	.	.
chr1	34802224	34802723	chr1	35202533	35203032	Arhgef4|chr1:35202533-35203032	0.0825104916261348	.	.
chr1	34802224	34802723	chr1	35242014	35242513	Arhgef4|chr1:35242014-35242513	0.157558710165551	.	.
chr1	34812196	34812695	chr1	34749126	34749625	Gm38336|chr1:34749126-34749625	0.064984863911307	.	.
chr1	34812196	34812695	chr1	34749649	34750148	Gm38336|chr1:34749649-34750148	0.0714024415713369	.	.
chr1	34812196	34812695	chr1	34752832	34753331	Gm38336|chr1:34752832-34753331	0.104250331064767	.	.
chr1	34812196	34812695	chr1	34753530	34754029	Gm38336|chr1:34753530-34754029	0.100197889962476	.	.
chr1	34812196	34812695	chr1	34812797	34813296	Gm38336|chr1:34812797-34813296	0.340642219974736	.	.
chr1	34812196	34812695	chr1	34863292	34863791	Gm38336|chr1:34863292-34863791	0.0815878336716137	.	.
chr1	34812196	34812695	chr1	35200910	35201409	Gm38336|chr1:35200910-35201409	0.103060123174941	.	.
chr1	34812196	34812695	chr1	35201468	35201967	Gm38336|chr1:35201468-35201967	0.0643306187964818	.	.
chr1	34812196	34812695	chr1	35202533	35203032	Gm38336|chr1:35202533-35203032	0.0956328503507258	.	.
chr1	34842804	34843303	chr1	34583679	34584178	Fam168b|chr1:34583679-34584178	0.107555726210039	.	.
chr1	34842804	34843303	chr1	34793414	34793913	Fam168b|chr1:34793414-34793913	0.167023793639633	.	.
chr1	34842804	34843303	chr1	34820246	34820745	Fam168b|chr1:34820246-34820745	0.110375304977815	.	.
chr1	34842804	34843303	chr1	34920854	34921353	Fam168b|chr1:34920854-34921353	0.112758481815445	.	.
chr1	34842804	34843303	chr1	34975877	34976376	Fam168b|chr1:34975877-34976376	0.063693190965026	.	.
chr1	34842804	34843303	chr1	35162445	35162944	Fam168b|chr1:35162445-35162944	0.191328331840061	.	.
chr1	34849768	34850267	chr1	34829219	34829718	Plekhb2|chr1:34829219-34829718	0.0722116191822587	.	.
chr1	34849768	34850267	chr1	34863292	34863791	Plekhb2|chr1:34863292-34863791	0.0618585383358177	.	.
chr1	34850452	34850951	chr1	34749126	34749625	Plekhb2|chr1:34749126-34749625	0.156775037287752	.	.
chr1	34850452	34850951	chr1	34752832	34753331	Plekhb2|chr1:34752832-34753331	0.134699585196214	.	.
chr1	34850452	34850951	chr1	34779365	34779864	Plekhb2|chr1:34779365-34779864	0.104530016646682	.	.
chr1	34850452	34850951	chr1	34812797	34813296	Plekhb2|chr1:34812797-34813296	0.0913291303164795	.	.
chr1	34850452	34850951	chr1	34824212	34824711	Plekhb2|chr1:34824212-34824711	0.156069611313218	.	.
chr1	37540354	37540853	chr1	37518686	37519185	Mgat4a|chr1:37518686-37519185	0.0747182318728542	.	.
chr1	37540354	37540853	chr1	37698784	37699283	Mgat4a|chr1:37698784-37699283	0.0676172603934259	.	.
chr1	37540354	37540853	chr1	37726317	37726816	Mgat4a|chr1:37726317-37726816	0.0745351501011836	.	.
chr1	37540354	37540853	chr1	37727093	37727592	Mgat4a|chr1:37727093-37727592	0.0662232608301594	.	.
chr1	37540354	37540853	chr1	37881730	37882229	Mgat4a|chr1:37881730-37882229	0.162300683982526	.	.
chr1	37540864	37541363	chr1	37530007	37530506	Mgat4a|chr1:37530007-37530506	0.112574253831419	.	.
chr1	37540864	37541363	chr1	37663494	37663993	Mgat4a|chr1:37663494-37663993	0.0615781784165815	.	.
chr1	37540864	37541363	chr1	37696888	37697387	Mgat4a|chr1:37696888-37697387	0.0721880847574395	.	.
chr1	37540864	37541363	chr1	37698784	37699283	Mgat4a|chr1:37698784-37699283	0.136929904040249	.	.
chr1	37540864	37541363	chr1	37744846	37745345	Mgat4a|chr1:37744846-37745345	0.0616960101126234	.	.
chr1	37540864	37541363	chr1	37850677	37851176	Mgat4a|chr1:37850677-37851176	0.105363972800249	.	.
chr1	37614024	37614523	chr1	37518686	37519185	4930556I23Rik|chr1:37518686-37519185	0.197054991821431	.	.
chr1	37614024	37614523	chr1	37530007	37530506	4930556I23Rik|chr1:37530007-37530506	0.073183479828293	.	.
chr1	37614024	37614523	chr1	37560105	37560604	4930556I23Rik|chr1:37560105-37560604	0.0889188754026824	.	.
chr1	37614024	37614523	chr1	37634610	37635109	4930556I23Rik|chr1:37634610-37635109	0.0776988895286669	.	.
chr1	37614024	37614523	chr1	37663494	37663993	4930556I23Rik|chr1:37663494-37663993	0.0693060997414395	.	.
chr1	37614024	37614523	chr1	37671979	37672478	4930556I23Rik|chr1:37671979-37672478	0.2092258406052	.	.
chr1	37614024	37614523	chr1	37674283	37674782	4930556I23Rik|chr1:37674283-37674782	0.0833746886125776	.	.
chr1	37614024	37614523	chr1	37678238	37678737	4930556I23Rik|chr1:37678238-37678737	0.103346956172694	.	.
chr1	37614024	37614523	chr1	37689727	37690226	4930556I23Rik|chr1:37689727-37690226	0.091014351574508	.	.
chr1	37614024	37614523	chr1	37726317	37726816	4930556I23Rik|chr1:37726317-37726816	0.0919863493663722	.	.
chr1	37614024	37614523	chr1	37744297	37744796	4930556I23Rik|chr1:37744297-37744796	0.113566881104391	.	.
chr1	37614024	37614523	chr1	37744846	37745345	4930556I23Rik|chr1:37744846-37745345	0.0882280372163748	.	.
chr1	37614024	37614523	chr1	37850677	37851176	4930556I23Rik|chr1:37850677-37851176	0.161328532105352	.	.
chr1	37614773	37615272	chr1	37518098	37518597	4930556I23Rik|chr1:37518098-37518597	0.159117980250397	.	.
chr1	37614773	37615272	chr1	37653206	37653705	4930556I23Rik|chr1:37653206-37653705	0.128421139028879	.	.
chr1	37614773	37615272	chr1	37662322	37662821	4930556I23Rik|chr1:37662322-37662821	0.177701218477355	.	.
chr1	37614773	37615272	chr1	37663494	37663993	4930556I23Rik|chr1:37663494-37663993	0.102879791209202	.	.
chr1	37614773	37615272	chr1	37663494	37663993	4930556I23Rik|chr1:37663494-37663993	0.102879791209203	.	.
chr1	37614773	37615272	chr1	37686791	37687290	4930556I23Rik|chr1:37686791-37687290	0.119634371631933	.	.
chr1	37614773	37615272	chr1	37698784	37699283	4930556I23Rik|chr1:37698784-37699283	0.137662140425913	.	.
chr1	37614773	37615272	chr1	37729508	37730007	4930556I23Rik|chr1:37729508-37730007	0.0795169059301297	.	.
chr1	37614773	37615272	chr1	37744846	37745345	4930556I23Rik|chr1:37744846-37745345	0.0821292453872052	.	.
chr1	37614773	37615272	chr1	37850677	37851176	4930556I23Rik|chr1:37850677-37851176	0.180036774038304	.	.
chr1	37614773	37615272	chr1	37918070	37918569	4930556I23Rik|chr1:37918070-37918569	0.0937071636699371	.	.
chr1	37719019	37719518	chr1	37586074	37586573	2010300C02Rik|chr1:37586074-37586573	0.140668457660424	.	.
chr1	37719019	37719518	chr1	37628704	37629203	2010300C02Rik|chr1:37628704-37629203	0.167005340129349	.	.
chr1	37719019	37719518	chr1	37663494	37663993	2010300C02Rik|chr1:37663494-37663993	0.0866079983753618	.	.
chr1	37719019	37719518	chr1	37677095	37677594	2010300C02Rik|chr1:37677095-37677594	0.0799106721459112	.	.
chr1	37719019	37719518	chr1	37686791	37687290	2010300C02Rik|chr1:37686791-37687290	0.0934463827068143	.	.
chr1	37719019	37719518	chr1	37959295	37959794	2010300C02Rik|chr1:37959295-37959794	0.093250130136477	.	.
chr1	37719678	37720177	chr1	37518686	37519185	2010300C02Rik|chr1:37518686-37519185	0.0627612267670611	.	.
chr1	37719678	37720177	chr1	37530007	37530506	2010300C02Rik|chr1:37530007-37530506	0.0726841569507488	.	.
chr1	37719678	37720177	chr1	37606457	37606956	2010300C02Rik|chr1:37606457-37606956	0.103083738085065	.	.
chr1	37719678	37720177	chr1	37634610	37635109	2010300C02Rik|chr1:37634610-37635109	0.080917130690868	.	.
chr1	37719678	37720177	chr1	37639092	37639591	2010300C02Rik|chr1:37639092-37639591	0.118056990623426	.	.
chr1	37719678	37720177	chr1	37674283	37674782	2010300C02Rik|chr1:37674283-37674782	0.13539728401483	.	.
chr1	37719678	37720177	chr1	37678238	37678737	2010300C02Rik|chr1:37678238-37678737	0.110594204767526	.	.
chr1	37719678	37720177	chr1	37686791	37687290	2010300C02Rik|chr1:37686791-37687290	0.14978362899242	.	.
chr1	37719678	37720177	chr1	37696888	37697387	2010300C02Rik|chr1:37696888-37697387	0.114447181272675	.	.
chr1	37719678	37720177	chr1	37727093	37727592	2010300C02Rik|chr1:37727093-37727592	0.0612868595193353	.	.
chr1	37719678	37720177	chr1	37744297	37744796	2010300C02Rik|chr1:37744297-37744796	0.212628620929065	.	.
chr1	37719678	37720177	chr1	37744846	37745345	2010300C02Rik|chr1:37744846-37745345	0.103888756242751	.	.
chr1	37719678	37720177	chr1	37745347	37745846	2010300C02Rik|chr1:37745347-37745846	0.146887405693475	.	.
chr1	37719678	37720177	chr1	37759891	37760390	2010300C02Rik|chr1:37759891-37760390	0.140782989185322	.	.
chr1	37720763	37721262	chr1	37518098	37518597	2010300C02Rik|chr1:37518098-37518597	0.0722438916122898	.	.
chr1	37720763	37721262	chr1	37639092	37639591	2010300C02Rik|chr1:37639092-37639591	0.125016414011577	.	.
chr1	37720763	37721262	chr1	37653206	37653705	2010300C02Rik|chr1:37653206-37653705	0.0660934012780219	.	.
chr1	37720763	37721262	chr1	37662322	37662821	2010300C02Rik|chr1:37662322-37662821	0.100738554462818	.	.
chr1	37720763	37721262	chr1	37686791	37687290	2010300C02Rik|chr1:37686791-37687290	0.0857982281691457	.	.
chr1	37720763	37721262	chr1	37695470	37695969	2010300C02Rik|chr1:37695470-37695969	0.157585142083567	.	.
chr1	37720763	37721262	chr1	37696007	37696506	2010300C02Rik|chr1:37696007-37696506	0.148560611880736	.	.
chr1	37720763	37721262	chr1	37696888	37697387	2010300C02Rik|chr1:37696888-37697387	0.0756412238764386	.	.
chr1	37720763	37721262	chr1	37698784	37699283	2010300C02Rik|chr1:37698784-37699283	0.175377390025325	.	.
chr1	37720763	37721262	chr1	37725725	37726224	2010300C02Rik|chr1:37725725-37726224	0.0919189231369512	.	.
chr1	37864699	37865198	chr1	37586074	37586573	Gm26805|chr1:37586074-37586573	0.14764353249796	.	.
chr1	37864699	37865198	chr1	37663494	37663993	Gm26805|chr1:37663494-37663993	0.197471767747407	.	.
chr1	37864699	37865198	chr1	37686791	37687290	Gm26805|chr1:37686791-37687290	0.0910092626504869	.	.
chr1	37864699	37865198	chr1	37689727	37690226	Gm26805|chr1:37689727-37690226	0.0673016715264713	.	.
chr1	37864699	37865198	chr1	37707347	37707846	Gm26805|chr1:37707347-37707846	0.0698363540377788	.	.
chr1	37864699	37865198	chr1	37725725	37726224	Gm26805|chr1:37725725-37726224	0.192966858031509	.	.
chr1	37864699	37865198	chr1	37726317	37726816	Gm26805|chr1:37726317-37726816	0.06340631905423	.	.
chr1	37864699	37865198	chr1	37802246	37802745	Gm26805|chr1:37802246-37802745	0.123114774719589	.	.
chr1	37865263	37865762	chr1	37518686	37519185	Gm26805|chr1:37518686-37519185	0.0717083169095468	.	.
chr1	37865263	37865762	chr1	37518686	37519185	Tsga10|chr1:37518686-37519185	0.0717083169095468	.	.
chr1	37865263	37865762	chr1	37586074	37586573	Gm26805|chr1:37586074-37586573	0.0791344605458906	.	.
chr1	37865263	37865762	chr1	37586074	37586573	Tsga10|chr1:37586074-37586573	0.0791344605458906	.	.
chr1	37865263	37865762	chr1	37678238	37678737	Gm26805|chr1:37678238-37678737	0.117408718671753	.	.
chr1	37865263	37865762	chr1	37678238	37678737	Tsga10|chr1:37678238-37678737	0.117408718671753	.	.
chr1	37865263	37865762	chr1	37881730	37882229	Gm26805|chr1:37881730-37882229	0.130398721566849	.	.
chr1	37865263	37865762	chr1	37881730	37882229	Tsga10|chr1:37881730-37882229	0.130398721566849	.	.
chr1	37871955	37872454	chr1	37586074	37586573	Lipt1|chr1:37586074-37586573	0.153493525576607	.	.
chr1	37871955	37872454	chr1	37759891	37760390	Lipt1|chr1:37759891-37760390	0.0714486731417066	.	.
chr1	37871955	37872454	chr1	37872597	37873096	Lipt1|chr1:37872597-37873096	0.218247322485699	.	.
chr1	37890241	37890740	chr1	37586074	37586573	Mitd1|chr1:37586074-37586573	0.0735540809389588	.	.
chr1	37890241	37890740	chr1	37586074	37586573	Mrpl30|chr1:37586074-37586573	0.0735540809389588	.	.
chr1	37890241	37890740	chr1	37639092	37639591	Mitd1|chr1:37639092-37639591	0.0835613949004546	.	.
chr1	37890241	37890740	chr1	37639092	37639591	Mrpl30|chr1:37639092-37639591	0.0835613949004546	.	.
chr1	37890241	37890740	chr1	37663494	37663993	Mitd1|chr1:37663494-37663993	0.0611508724220725	.	.
chr1	37890241	37890740	chr1	37663494	37663993	Mrpl30|chr1:37663494-37663993	0.0611508724220725	.	.
chr1	37890241	37890740	chr1	37695470	37695969	Mitd1|chr1:37695470-37695969	0.13094784105336	.	.
chr1	37890241	37890740	chr1	37695470	37695969	Mrpl30|chr1:37695470-37695969	0.13094784105336	.	.
chr1	37890241	37890740	chr1	37696007	37696506	Mitd1|chr1:37696007-37696506	0.0830377698745548	.	.
chr1	37890241	37890740	chr1	37696007	37696506	Mrpl30|chr1:37696007-37696506	0.0830377698745548	.	.
chr1	37890241	37890740	chr1	37698784	37699283	Mitd1|chr1:37698784-37699283	0.116293181548398	.	.
chr1	37890241	37890740	chr1	37698784	37699283	Mrpl30|chr1:37698784-37699283	0.116293181548398	.	.
chr1	37890241	37890740	chr1	37725725	37726224	Mitd1|chr1:37725725-37726224	0.0797771251650204	.	.
chr1	37890241	37890740	chr1	37725725	37726224	Mrpl30|chr1:37725725-37726224	0.0797771251650204	.	.
chr1	37890241	37890740	chr1	37745347	37745846	Mitd1|chr1:37745347-37745846	0.0694350809830708	.	.
chr1	37890241	37890740	chr1	37745347	37745846	Mrpl30|chr1:37745347-37745846	0.0694350809830708	.	.
chr1	37997082	37997581	chr1	37530007	37530506	Eif5b|chr1:37530007-37530506	0.0731472885905619	.	.
chr1	37997082	37997581	chr1	37530007	37530506	Txndc9|chr1:37530007-37530506	0.0731472885905619	.	.
chr1	37997082	37997581	chr1	37678238	37678737	Eif5b|chr1:37678238-37678737	0.158438313254315	.	.
chr1	37997082	37997581	chr1	37678238	37678737	Txndc9|chr1:37678238-37678737	0.158438313254315	.	.
chr1	37997082	37997581	chr1	37729508	37730007	Eif5b|chr1:37729508-37730007	0.0700854681148711	.	.
chr1	37997082	37997581	chr1	37729508	37730007	Txndc9|chr1:37729508-37730007	0.0700854681148711	.	.
chr1	37997082	37997581	chr1	37744297	37744796	Eif5b|chr1:37744297-37744796	0.088984889628621	.	.
chr1	37997082	37997581	chr1	37744297	37744796	Txndc9|chr1:37744297-37744796	0.088984889628621	.	.
chr1	37997082	37997581	chr1	37744846	37745345	Eif5b|chr1:37744846-37745345	0.158083185630679	.	.
chr1	37997082	37997581	chr1	37744846	37745345	Txndc9|chr1:37744846-37745345	0.158083185630679	.	.
chr1	37997082	37997581	chr1	37745347	37745846	Eif5b|chr1:37745347-37745846	0.0946563639407994	.	.
chr1	37997082	37997581	chr1	37745347	37745846	Txndc9|chr1:37745347-37745846	0.0946563639407994	.	.
chr1	37997082	37997581	chr1	37850677	37851176	Eif5b|chr1:37850677-37851176	0.0822261908135386	.	.
chr1	37997082	37997581	chr1	37850677	37851176	Txndc9|chr1:37850677-37851176	0.0822261908135386	.	.
chr1	37997778	37998277	chr1	37639092	37639591	Eif5b|chr1:37639092-37639591	0.0680574667300804	.	.
chr1	37997778	37998277	chr1	37639092	37639591	Txndc9|chr1:37639092-37639591	0.0680574667300804	.	.
chr1	37997778	37998277	chr1	37678238	37678737	Eif5b|chr1:37678238-37678737	0.0698090626913958	.	.
chr1	37997778	37998277	chr1	37678238	37678737	Txndc9|chr1:37678238-37678737	0.0698090626913958	.	.
chr1	37997778	37998277	chr1	37686791	37687290	Eif5b|chr1:37686791-37687290	0.134269149501765	.	.
chr1	37997778	37998277	chr1	37686791	37687290	Txndc9|chr1:37686791-37687290	0.134269149501765	.	.
chr1	37997778	37998277	chr1	37695470	37695969	Eif5b|chr1:37695470-37695969	0.133923752272202	.	.
chr1	37997778	37998277	chr1	37695470	37695969	Txndc9|chr1:37695470-37695969	0.133923752272202	.	.
chr1	37997778	37998277	chr1	37696007	37696506	Eif5b|chr1:37696007-37696506	0.131691557064293	.	.
chr1	37997778	37998277	chr1	37696007	37696506	Txndc9|chr1:37696007-37696506	0.131691557064293	.	.
chr1	37997778	37998277	chr1	37698784	37699283	Eif5b|chr1:37698784-37699283	0.126626371229478	.	.
chr1	37997778	37998277	chr1	37698784	37699283	Txndc9|chr1:37698784-37699283	0.126626371229478	.	.
chr1	37997778	37998277	chr1	37706674	37707173	Eif5b|chr1:37706674-37707173	0.0629960472844162	.	.
chr1	37997778	37998277	chr1	37706674	37707173	Txndc9|chr1:37706674-37707173	0.0629960472844162	.	.
chr1	37997778	37998277	chr1	37707347	37707846	Eif5b|chr1:37707347-37707846	0.0933874617365256	.	.
chr1	37997778	37998277	chr1	37707347	37707846	Txndc9|chr1:37707347-37707846	0.0933874617365256	.	.
chr1	37997778	37998277	chr1	37725725	37726224	Eif5b|chr1:37725725-37726224	0.10564679922442	.	.
chr1	37997778	37998277	chr1	37725725	37726224	Txndc9|chr1:37725725-37726224	0.10564679922442	.	.
chr1	37997778	37998277	chr1	37802246	37802745	Eif5b|chr1:37802246-37802745	0.0865070027170887	.	.
chr1	37997778	37998277	chr1	37802246	37802745	Txndc9|chr1:37802246-37802745	0.0865070027170887	.	.
chr1	40324275	40324774	chr1	40275593	40276092	Il1rl2|chr1:40275593-40276092	0.0837140624489774	.	.
chr1	40324275	40324774	chr1	40445639	40446138	Il1rl2|chr1:40445639-40446138	0.146660347562593	.	.
chr1	40579713	40580212	chr1	40378676	40379175	Gm35801|chr1:40378676-40379175	0.105994203337891	.	.
chr1	40579713	40580212	chr1	40378676	40379175	Slc9a4|chr1:40378676-40379175	0.105994203337891	.	.
chr1	40579713	40580212	chr1	40603036	40603535	Gm35801|chr1:40603036-40603535	0.0649177811825456	.	.
chr1	40579713	40580212	chr1	40603036	40603535	Slc9a4|chr1:40603036-40603535	0.0649177811825456	.	.
chr1	40680467	40680966	chr1	40439818	40440317	Slc9a2|chr1:40439818-40440317	0.0917987091466158	.	.
chr1	40680467	40680966	chr1	40439818	40440317	Slc9a2|chr1:40439818-40440317	0.0917987091466159	.	.
chr1	40681063	40681562	chr1	40439818	40440317	Slc9a2|chr1:40439818-40440317	0.0701778760314151	.	.
chr1	40681063	40681562	chr1	40445639	40446138	Slc9a2|chr1:40445639-40446138	0.150437284251086	.	.
chr1	40681063	40681562	chr1	40681655	40682154	Slc9a2|chr1:40681655-40682154	0.131946005747861	.	.
chr1	40790447	40790946	chr1	40826968	40827467	Mfsd9|chr1:40826968-40827467	0.130388537204705	.	.
chr1	40790447	40790946	chr1	40844577	40845076	Mfsd9|chr1:40844577-40845076	0.0817122633659554	.	.
chr1	40790447	40790946	chr1	40885603	40886102	Mfsd9|chr1:40885603-40886102	0.0998647758435126	.	.
chr1	40790447	40790946	chr1	40887752	40888251	Mfsd9|chr1:40887752-40888251	0.114659764113404	.	.
chr1	40790447	40790946	chr1	40903659	40904158	Mfsd9|chr1:40903659-40904158	0.0640212607199785	.	.
chr1	40790447	40790946	chr1	40991456	40991955	Mfsd9|chr1:40991456-40991955	0.0865150074404149	.	.
chr1	40790447	40790946	chr1	41026905	41027404	Mfsd9|chr1:41026905-41027404	0.142266718099692	.	.
chr1	40790447	40790946	chr1	41036904	41037403	Mfsd9|chr1:41036904-41037403	0.0982357384810749	.	.
chr1	40790447	40790946	chr1	41104831	41105330	Mfsd9|chr1:41104831-41105330	0.0955270745245486	.	.
chr1	40790447	40790946	chr1	41244562	41245061	Mfsd9|chr1:41244562-41245061	0.0627851259603703	.	.
chr1	42229631	42230130	chr1	41888358	41888857	Gm9915|chr1:41888358-41888857	0.0906200371048155	.	.
chr1	42229631	42230130	chr1	41897760	41898259	Gm9915|chr1:41897760-41898259	0.0988785743993573	.	.
chr1	42229631	42230130	chr1	42012828	42013327	Gm9915|chr1:42012828-42013327	0.0841234320557046	.	.
chr1	42229631	42230130	chr1	42098027	42098526	Gm9915|chr1:42098027-42098526	0.130399556177639	.	.
chr1	42229631	42230130	chr1	42098563	42099062	Gm9915|chr1:42098563-42099062	0.0910365494202624	.	.
chr1	42229631	42230130	chr1	42243790	42244289	Gm9915|chr1:42243790-42244289	0.131175074437697	.	.
chr1	42229631	42230130	chr1	42259292	42259791	Gm9915|chr1:42259292-42259791	0.117993352604295	.	.
chr1	42229631	42230130	chr1	42295533	42296032	Gm9915|chr1:42295533-42296032	0.074610003612724	.	.
chr1	42229631	42230130	chr1	42303298	42303797	Gm9915|chr1:42303298-42303797	0.0864732312251922	.	.
chr1	42238341	42238840	chr1	41810267	41810766	Gm29664|chr1:41810267-41810766	0.094588789975617	.	.
chr1	42238341	42238840	chr1	41820801	41821300	Gm29664|chr1:41820801-41821300	0.0644067707672142	.	.
chr1	42238341	42238840	chr1	41899812	41900311	Gm29664|chr1:41899812-41900311	0.077214897166635	.	.
chr1	42238341	42238840	chr1	41960483	41960982	Gm29664|chr1:41960483-41960982	0.0773770661256174	.	.
chr1	42238341	42238840	chr1	41960483	41960982	Gm29664|chr1:41960483-41960982	0.0773770661256175	.	.
chr1	42238341	42238840	chr1	42047939	42048438	Gm29664|chr1:42047939-42048438	0.122515013629763	.	.
chr1	42238341	42238840	chr1	42152322	42152821	Gm29664|chr1:42152322-42152821	0.0725254504227657	.	.
chr1	42238341	42238840	chr1	42468813	42469312	Gm29664|chr1:42468813-42469312	0.0944027636260997	.	.
chr1	42261772	42262271	chr1	42035446	42035945	Gm28175|chr1:42035446-42035945	0.187920465048585	.	.
chr1	42261772	42262271	chr1	42043656	42044155	Gm28175|chr1:42043656-42044155	0.178107443081064	.	.
chr1	42261772	42262271	chr1	42047939	42048438	Gm28175|chr1:42047939-42048438	0.103548515478448	.	.
chr1	42261772	42262271	chr1	42070023	42070522	Gm28175|chr1:42070023-42070522	0.113405953308943	.	.
chr1	42261772	42262271	chr1	42096472	42096971	Gm28175|chr1:42096472-42096971	0.0979367538944757	.	.
chr1	42261772	42262271	chr1	42097010	42097509	Gm28175|chr1:42097010-42097509	0.0620628279537238	.	.
chr1	42261772	42262271	chr1	42098027	42098526	Gm28175|chr1:42098027-42098526	0.0894119675795722	.	.
chr1	42261772	42262271	chr1	42098563	42099062	Gm28175|chr1:42098563-42099062	0.0870882375719906	.	.
chr1	42261772	42262271	chr1	42098563	42099062	Gm28175|chr1:42098563-42099062	0.0870882375719907	.	.
chr1	42261772	42262271	chr1	42099179	42099678	Gm28175|chr1:42099179-42099678	0.0636381386839187	.	.
chr1	42261772	42262271	chr1	42100429	42100928	Gm28175|chr1:42100429-42100928	0.0822810864236621	.	.
chr1	42261772	42262271	chr1	42100429	42100928	Gm28175|chr1:42100429-42100928	0.0822810864236622	.	.
chr1	42261772	42262271	chr1	42105900	42106399	Gm28175|chr1:42105900-42106399	0.119315828747939	.	.
chr1	42261772	42262271	chr1	42125458	42125957	Gm28175|chr1:42125458-42125957	0.0917677765561818	.	.
chr1	42261772	42262271	chr1	42152322	42152821	Gm28175|chr1:42152322-42152821	0.069139896344085	.	.
chr1	42261772	42262271	chr1	42152322	42152821	Gm28175|chr1:42152322-42152821	0.0691398963440851	.	.
chr1	42261772	42262271	chr1	42230621	42231120	Gm28175|chr1:42230621-42231120	0.0959406144798905	.	.
chr1	42261772	42262271	chr1	42243790	42244289	Gm28175|chr1:42243790-42244289	0.113164708906815	.	.
chr1	42261772	42262271	chr1	42249908	42250407	Gm28175|chr1:42249908-42250407	0.144632342009051	.	.
chr1	42261772	42262271	chr1	42253693	42254192	Gm28175|chr1:42253693-42254192	0.15707899344681	.	.
chr1	42261772	42262271	chr1	42259292	42259791	Gm28175|chr1:42259292-42259791	0.199866118909424	.	.
chr1	42261772	42262271	chr1	42259928	42260427	Gm28175|chr1:42259928-42260427	0.122835871781556	.	.
chr1	42261772	42262271	chr1	42295533	42296032	Gm28175|chr1:42295533-42296032	0.0709063180344342	.	.
chr1	42261772	42262271	chr1	42302790	42303289	Gm28175|chr1:42302790-42303289	0.12844705576058	.	.
chr1	42261772	42262271	chr1	42303298	42303797	Gm28175|chr1:42303298-42303797	0.140240204763678	.	.
chr1	42261772	42262271	chr1	42388680	42389179	Gm28175|chr1:42388680-42389179	0.0875355973529762	.	.
chr1	42261772	42262271	chr1	42395790	42396289	Gm28175|chr1:42395790-42396289	0.061944501838586	.	.
chr1	42261772	42262271	chr1	42427802	42428301	Gm28175|chr1:42427802-42428301	0.153607770493586	.	.
chr1	42261772	42262271	chr1	42446647	42447146	Gm28175|chr1:42446647-42447146	0.169089802222705	.	.
chr1	42261772	42262271	chr1	42484107	42484606	Gm28175|chr1:42484107-42484606	0.076714186527876	.	.
chr1	42261772	42262271	chr1	42485682	42486181	Gm28175|chr1:42485682-42486181	0.165113651987527	.	.
chr1	42261772	42262271	chr1	42491441	42491940	Gm28175|chr1:42491441-42491940	0.146548075201335	.	.
chr1	44101373	44101872	chr1	44217086	44217585	Tex30|chr1:44217086-44217585	0.0697293706468142	.	.
chr1	44101373	44101872	chr1	44228990	44229489	Tex30|chr1:44228990-44229489	0.0723930087297793	.	.
chr1	44101373	44101872	chr1	44230666	44231165	Tex30|chr1:44230666-44231165	0.0648642012477725	.	.
chr1	44102213	44102712	chr1	44142002	44142501	Tex30|chr1:44142002-44142501	0.0859664931420956	.	.
chr1	44102213	44102712	chr1	44198134	44198633	Tex30|chr1:44198134-44198633	0.143840944411134	.	.
chr1	44102213	44102712	chr1	44198840	44199339	Tex30|chr1:44198840-44199339	0.114745588793979	.	.
chr1	44118638	44119137	chr1	44041766	44042265	Bivm|chr1:44041766-44042265	0.0683869801907358	.	.
chr1	44118638	44119137	chr1	44041766	44042265	Bivm|chr1:44041766-44042265	0.0683869801907359	.	.
chr1	44118638	44119137	chr1	44041766	44042265	Poglut2|chr1:44041766-44042265	0.0683869801907358	.	.
chr1	44118638	44119137	chr1	44041766	44042265	Poglut2|chr1:44041766-44042265	0.0683869801907359	.	.
chr1	44118638	44119137	chr1	44166961	44167460	Bivm|chr1:44166961-44167460	0.0933215155802363	.	.
chr1	44118638	44119137	chr1	44166961	44167460	Poglut2|chr1:44166961-44167460	0.0933215155802363	.	.
chr1	44118638	44119137	chr1	44174622	44175121	Bivm|chr1:44174622-44175121	0.0832953203002431	.	.
chr1	44118638	44119137	chr1	44174622	44175121	Poglut2|chr1:44174622-44175121	0.0832953203002431	.	.
chr1	44119144	44119643	chr1	44142721	44143220	Bivm|chr1:44142721-44143220	0.0795336066675909	.	.
chr1	44119144	44119643	chr1	44142721	44143220	Poglut2|chr1:44142721-44143220	0.0795336066675909	.	.
chr1	44119663	44120162	chr1	44142721	44143220	Bivm|chr1:44142721-44143220	0.103873962318631	.	.
chr1	44119663	44120162	chr1	44198134	44198633	Bivm|chr1:44198134-44198633	0.0784369370763248	.	.
chr1	44147693	44148192	chr1	44166961	44167460	Ercc5|chr1:44166961-44167460	0.070369418850333	.	.
chr1	44147693	44148192	chr1	44174622	44175121	Ercc5|chr1:44174622-44175121	0.0757789149579492	.	.
chr1	44147693	44148192	chr1	44230666	44231165	Ercc5|chr1:44230666-44231165	0.0645737950908217	.	.
chr1	44218903	44219402	chr1	44057650	44058149	Mettl21e|chr1:44057650-44058149	0.141035621205328	.	.
chr1	44218903	44219402	chr1	44134895	44135394	Mettl21e|chr1:44134895-44135394	0.21318077176737	.	.
chr1	44218903	44219402	chr1	44142721	44143220	Mettl21e|chr1:44142721-44143220	0.2176853175683	.	.
chr1	44218903	44219402	chr1	44174622	44175121	Mettl21e|chr1:44174622-44175121	0.104320411541805	.	.
chr1	44218903	44219402	chr1	44198134	44198633	Mettl21e|chr1:44198134-44198633	0.130076488107618	.	.
chr1	44218903	44219402	chr1	44228990	44229489	Mettl21e|chr1:44228990-44229489	0.110534717306911	.	.
chr1	44218903	44219402	chr1	44230666	44231165	Mettl21e|chr1:44230666-44231165	0.0899863647051789	.	.
chr1	44551396	44551895	chr1	44624225	44624724	Gulp1|chr1:44624225-44624724	0.087715033580995	.	.
chr1	45502189	45502688	chr1	45313936	45314435	Col5a2|chr1:45313936-45314435	0.0741852743077619	.	.
chr1	45502189	45502688	chr1	45424246	45424745	Col5a2|chr1:45424246-45424745	0.15636460025335	.	.
chr1	45502189	45502688	chr1	45431839	45432338	Col5a2|chr1:45431839-45432338	0.153022611764105	.	.
chr1	45502189	45502688	chr1	45488226	45488725	Col5a2|chr1:45488226-45488725	0.0831302759787335	.	.
chr1	45502189	45502688	chr1	45501409	45501908	Col5a2|chr1:45501409-45501908	0.09258842146256	.	.
chr1	45502189	45502688	chr1	45600358	45600857	Col5a2|chr1:45600358-45600857	0.0843121394093269	.	.
chr1	45502189	45502688	chr1	45755386	45755885	Col5a2|chr1:45755386-45755885	0.159572391525769	.	.
chr1	45502189	45502688	chr1	45760934	45761433	Col5a2|chr1:45760934-45761433	0.0752034276968456	.	.
chr1	45502189	45502688	chr1	45824338	45824837	Col5a2|chr1:45824338-45824837	0.0783473959858664	.	.
chr1	45502189	45502688	chr1	45985207	45985706	Col5a2|chr1:45985207-45985706	0.067050799944784	.	.
chr1	45502889	45503388	chr1	45309418	45309917	Col5a2|chr1:45309418-45309917	0.140099933389287	.	.
chr1	45502889	45503388	chr1	45313936	45314435	Col5a2|chr1:45313936-45314435	0.0701299941248099	.	.
chr1	45502889	45503388	chr1	45355868	45356367	Col5a2|chr1:45355868-45356367	0.0735329636053669	.	.
chr1	45502889	45503388	chr1	45380221	45380720	Col5a2|chr1:45380221-45380720	0.0871287368697106	.	.
chr1	45502889	45503388	chr1	45411514	45412013	Col5a2|chr1:45411514-45412013	0.0880137379205061	.	.
chr1	45502889	45503388	chr1	45424246	45424745	Col5a2|chr1:45424246-45424745	0.214463195957419	.	.
chr1	45502889	45503388	chr1	45431839	45432338	Col5a2|chr1:45431839-45432338	0.12545340151124	.	.
chr1	45502889	45503388	chr1	45472713	45473212	Col5a2|chr1:45472713-45473212	0.0918609366181572	.	.
chr1	45502889	45503388	chr1	45488226	45488725	Col5a2|chr1:45488226-45488725	0.0700083553963772	.	.
chr1	45502889	45503388	chr1	45492300	45492799	Col5a2|chr1:45492300-45492799	0.0681985042145642	.	.
chr1	45502889	45503388	chr1	45501409	45501908	Col5a2|chr1:45501409-45501908	0.255038716971707	.	.
chr1	45502889	45503388	chr1	45600358	45600857	Col5a2|chr1:45600358-45600857	0.080162931070824	.	.
chr1	45502889	45503388	chr1	45755386	45755885	Col5a2|chr1:45755386-45755885	0.081224508825365	.	.
chr1	45502889	45503388	chr1	45824338	45824837	Col5a2|chr1:45824338-45824837	0.0846733001484036	.	.
chr1	45502889	45503388	chr1	45837607	45838106	Col5a2|chr1:45837607-45838106	0.108692507413964	.	.
chr1	45502889	45503388	chr1	45985207	45985706	Col5a2|chr1:45985207-45985706	0.0639177512559731	.	.
chr1	45795197	45795696	chr1	45501409	45501908	Wdr75|chr1:45501409-45501908	0.0958111558065239	.	.
chr1	45795197	45795696	chr1	45599635	45600134	Wdr75|chr1:45599635-45600134	0.0832198256374767	.	.
chr1	45795197	45795696	chr1	45839451	45839950	Wdr75|chr1:45839451-45839950	0.0713218547256754	.	.
chr1	45795197	45795696	chr1	46201064	46201563	Wdr75|chr1:46201064-46201563	0.0638246877362549	.	.
chr1	45925424	45925923	chr1	45538206	45538705	Slc40a1|chr1:45538206-45538705	0.180291619529178	.	.
chr1	45925424	45925923	chr1	45599635	45600134	Slc40a1|chr1:45599635-45600134	0.345391938862249	.	.
chr1	45925424	45925923	chr1	45647136	45647635	Slc40a1|chr1:45647136-45647635	0.0859992231330127	.	.
chr1	45925424	45925923	chr1	45672672	45673171	Slc40a1|chr1:45672672-45673171	0.226589064378572	.	.
chr1	45925424	45925923	chr1	45845435	45845934	Slc40a1|chr1:45845435-45845934	0.125753597619367	.	.
chr1	45925424	45925923	chr1	46201064	46201563	Slc40a1|chr1:46201064-46201563	0.14160968066041	.	.
chr1	46065930	46066429	chr1	46067115	46067614	Dnah7b|chr1:46067115-46067614	0.0681630705102946	.	.
chr1	46065930	46066429	chr1	46201064	46201563	Dnah7b|chr1:46201064-46201563	0.0701476308233767	.	.
chr1	46066566	46067065	chr1	45752700	45753199	Dnah7b|chr1:45752700-45753199	0.168373585344718	.	.
chr1	46066566	46067065	chr1	45766100	45766599	Dnah7b|chr1:45766100-45766599	0.181232892171204	.	.
chr1	46066566	46067065	chr1	45845435	45845934	Dnah7b|chr1:45845435-45845934	0.113784361563264	.	.
chr1	46066566	46067065	chr1	45907396	45907895	Dnah7b|chr1:45907396-45907895	0.0668193629865297	.	.
chr1	46066566	46067065	chr1	46067115	46067614	Dnah7b|chr1:46067115-46067614	0.186204758041038	.	.
chr1	46066566	46067065	chr1	46201064	46201563	Dnah7b|chr1:46201064-46201563	0.21302099800832	.	.
chr1	46066566	46067065	chr1	46412487	46412986	Dnah7b|chr1:46412487-46412986	0.0817617141309405	.	.
chr1	46425176	46425675	chr1	46419013	46419512	Dnah7c|chr1:46419013-46419512	0.159399172213076	.	.
chr1	46425176	46425675	chr1	46683867	46684366	Dnah7c|chr1:46683867-46684366	0.0756298716961413	.	.
chr1	46849702	46850201	chr1	46725599	46726098	Gm28151|chr1:46725599-46726098	0.1402090782994	.	.
chr1	46849702	46850201	chr1	46760955	46761454	Gm28151|chr1:46760955-46761454	0.0890351669731514	.	.
chr1	46849702	46850201	chr1	46817861	46818360	Gm28151|chr1:46817861-46818360	0.0852658656361609	.	.
chr1	46849702	46850201	chr1	46841821	46842320	Gm28151|chr1:46841821-46842320	0.141361798820547	.	.
chr1	46849702	46850201	chr1	46852610	46853109	Gm28151|chr1:46852610-46853109	0.133684108688358	.	.
chr1	46849702	46850201	chr1	46937600	46938099	Gm28151|chr1:46937600-46938099	0.124104185673697	.	.
chr1	46849702	46850201	chr1	46966595	46967094	Gm28151|chr1:46966595-46967094	0.0640120718088234	.	.
chr1	52816845	52817344	chr1	52763907	52764406	Inpp1|chr1:52763907-52764406	0.142679269322548	.	.
chr1	52816845	52817344	chr1	52764434	52764933	Inpp1|chr1:52764434-52764933	0.168934126430316	.	.
chr1	52816845	52817344	chr1	52834684	52835183	Inpp1|chr1:52834684-52835183	0.143795164657901	.	.
chr1	52816845	52817344	chr1	53225566	53226065	Inpp1|chr1:53225566-53226065	0.0671169830384093	.	.
chr1	52817513	52818012	chr1	52834684	52835183	Inpp1|chr1:52834684-52835183	0.133659768871684	.	.
chr1	52817513	52818012	chr1	52949384	52949883	Inpp1|chr1:52949384-52949883	0.129944771246239	.	.
chr1	52817513	52818012	chr1	52987265	52987764	Inpp1|chr1:52987265-52987764	0.0905753476229308	.	.
chr1	52817513	52818012	chr1	53225566	53226065	Inpp1|chr1:53225566-53226065	0.12270851509027	.	.
chr1	52844734	52845233	chr1	52764434	52764933	Hibch|chr1:52764434-52764933	0.0730820058798889	.	.
chr1	52844734	52845233	chr1	52800230	52800729	Hibch|chr1:52800230-52800729	0.0921394601537868	.	.
chr1	52844734	52845233	chr1	52834684	52835183	Hibch|chr1:52834684-52835183	0.0738054956141583	.	.
chr1	52844734	52845233	chr1	52854016	52854515	Hibch|chr1:52854016-52854515	0.0699580982784322	.	.
chr1	52844734	52845233	chr1	52897587	52898086	Hibch|chr1:52897587-52898086	0.109861001418994	.	.
chr1	52844734	52845233	chr1	52951973	52952472	Hibch|chr1:52951973-52952472	0.0631209492757573	.	.
chr1	53061825	53062324	chr1	52800230	52800729	Mstn|chr1:52800230-52800729	0.113955506578949	.	.
chr1	53061825	53062324	chr1	52897587	52898086	Mstn|chr1:52897587-52898086	0.276407484024775	.	.
chr1	53061825	53062324	chr1	52904260	52904759	Mstn|chr1:52904260-52904759	0.142086466607721	.	.
chr1	53061825	53062324	chr1	52932107	52932606	Mstn|chr1:52932107-52932606	0.1072470191325	.	.
chr1	53061825	53062324	chr1	52971822	52972321	Mstn|chr1:52971822-52972321	0.0747552693346769	.	.
chr1	53061825	53062324	chr1	52987265	52987764	Mstn|chr1:52987265-52987764	0.0961523628993544	.	.
chr1	53061825	53062324	chr1	53004996	53005495	Mstn|chr1:53004996-53005495	0.148058434326488	.	.
chr1	53061825	53062324	chr1	53014648	53015147	Mstn|chr1:53014648-53015147	0.0868406671737728	.	.
chr1	53061825	53062324	chr1	53016711	53017210	Mstn|chr1:53016711-53017210	0.230294512870809	.	.
chr1	53061825	53062324	chr1	53017260	53017759	Mstn|chr1:53017260-53017759	0.134902419961535	.	.
chr1	53061825	53062324	chr1	53032502	53033001	Mstn|chr1:53032502-53033001	0.205236714428239	.	.
chr1	53296806	53297305	chr1	53017260	53017759	Ormdl1|chr1:53017260-53017759	0.0819096859746513	.	.
chr1	53296806	53297305	chr1	53017260	53017759	Pms1|chr1:53017260-53017759	0.0819096859746513	.	.
chr1	53296806	53297305	chr1	53053006	53053505	Ormdl1|chr1:53053006-53053505	0.093599896426935	.	.
chr1	53296806	53297305	chr1	53053006	53053505	Pms1|chr1:53053006-53053505	0.093599896426935	.	.
chr1	53296806	53297305	chr1	53272612	53273111	Ormdl1|chr1:53272612-53273111	0.0712137479485	.	.
chr1	53296806	53297305	chr1	53272612	53273111	Pms1|chr1:53272612-53273111	0.0712137479485	.	.
chr1	53296806	53297305	chr1	53393772	53394271	Ormdl1|chr1:53393772-53394271	0.129080901943237	.	.
chr1	53296806	53297305	chr1	53393772	53394271	Pms1|chr1:53393772-53394271	0.129080901943237	.	.
chr1	53296806	53297305	chr1	53474205	53474704	Ormdl1|chr1:53474205-53474704	0.0993363077965409	.	.
chr1	53296806	53297305	chr1	53474205	53474704	Pms1|chr1:53474205-53474704	0.0993363077965409	.	.
chr1	53296806	53297305	chr1	53503416	53503915	Ormdl1|chr1:53503416-53503915	0.0809701582403485	.	.
chr1	53296806	53297305	chr1	53503416	53503915	Pms1|chr1:53503416-53503915	0.0809701582403485	.	.
chr1	53296806	53297305	chr1	53733927	53734426	Ormdl1|chr1:53733927-53734426	0.100449492911888	.	.
chr1	53296806	53297305	chr1	53733927	53734426	Pms1|chr1:53733927-53734426	0.100449492911888	.	.
chr1	53313399	53313898	chr1	53016711	53017210	Osgepl1|chr1:53016711-53017210	0.126933121749591	.	.
chr1	53313399	53313898	chr1	53393772	53394271	Osgepl1|chr1:53393772-53394271	0.0959799006523025	.	.
chr1	53313399	53313898	chr1	53393772	53394271	Osgepl1|chr1:53393772-53394271	0.0959799006523026	.	.
chr1	53313399	53313898	chr1	53409266	53409765	Osgepl1|chr1:53409266-53409765	0.0753658465424016	.	.
chr1	53313399	53313898	chr1	53503416	53503915	Osgepl1|chr1:53503416-53503915	0.0938605019972976	.	.
chr1	53313399	53313898	chr1	53713424	53713923	Osgepl1|chr1:53713424-53713923	0.0650132553247488	.	.
chr1	53313399	53313898	chr1	53726204	53726703	Osgepl1|chr1:53726204-53726703	0.117106049806604	.	.
chr1	53352482	53352981	chr1	53004996	53005495	Asdurf|chr1:53004996-53005495	0.140257709313105	.	.
chr1	53352482	53352981	chr1	53004996	53005495	Asnsd1|chr1:53004996-53005495	0.140257709313105	.	.
chr1	53352482	53352981	chr1	53016711	53017210	Asdurf|chr1:53016711-53017210	0.0631561366440167	.	.
chr1	53352482	53352981	chr1	53016711	53017210	Asnsd1|chr1:53016711-53017210	0.0631561366440167	.	.
chr1	53352482	53352981	chr1	53017260	53017759	Asdurf|chr1:53017260-53017759	0.141350689124688	.	.
chr1	53352482	53352981	chr1	53017260	53017759	Asnsd1|chr1:53017260-53017759	0.141350689124688	.	.
chr1	53352482	53352981	chr1	53032502	53033001	Asdurf|chr1:53032502-53033001	0.128711421812716	.	.
chr1	53352482	53352981	chr1	53032502	53033001	Asnsd1|chr1:53032502-53033001	0.128711421812716	.	.
chr1	53352482	53352981	chr1	53053006	53053505	Asdurf|chr1:53053006-53053505	0.0923974416140421	.	.
chr1	53352482	53352981	chr1	53053006	53053505	Asnsd1|chr1:53053006-53053505	0.0923974416140421	.	.
chr1	53352482	53352981	chr1	53733927	53734426	Asdurf|chr1:53733927-53734426	0.184802946115659	.	.
chr1	53352482	53352981	chr1	53733927	53734426	Asnsd1|chr1:53733927-53734426	0.184802946115659	.	.
chr1	53706596	53707095	chr1	53393772	53394271	Dnah7a|chr1:53393772-53394271	0.102121974653687	.	.
chr1	53706596	53707095	chr1	53733927	53734426	Dnah7a|chr1:53733927-53734426	0.0682193527659198	.	.
chr1	53707111	53707610	chr1	53393772	53394271	Dnah7a|chr1:53393772-53394271	0.208481837269241	.	.
chr1	53707111	53707610	chr1	53394356	53394855	Dnah7a|chr1:53394356-53394855	0.067003066532407	.	.
chr1	53707111	53707610	chr1	53409266	53409765	Dnah7a|chr1:53409266-53409765	0.118351370741428	.	.
chr1	53707111	53707610	chr1	53503416	53503915	Dnah7a|chr1:53503416-53503915	0.0669631623891609	.	.
chr1	53707111	53707610	chr1	53546977	53547476	Dnah7a|chr1:53546977-53547476	0.0701931900884098	.	.
chr1	53707111	53707610	chr1	53726746	53727245	Dnah7a|chr1:53726746-53727245	0.0838243748262962	.	.
chr1	54194329	54194828	chr1	54043121	54043620	Hecw2|chr1:54043121-54043620	0.0806342008555045	.	.
chr1	54194329	54194828	chr1	54059991	54060490	Hecw2|chr1:54059991-54060490	0.0812600217644164	.	.
chr1	54194329	54194828	chr1	54061058	54061557	Hecw2|chr1:54061058-54061557	0.202026516422024	.	.
chr1	54194329	54194828	chr1	54153278	54153777	Hecw2|chr1:54153278-54153777	0.0626823486054386	.	.
chr1	54194329	54194828	chr1	54168202	54168701	Hecw2|chr1:54168202-54168701	0.101427507440928	.	.
chr1	54194329	54194828	chr1	54170161	54170660	Hecw2|chr1:54170161-54170660	0.0621827025868072	.	.
chr1	54194329	54194828	chr1	54185485	54185984	Hecw2|chr1:54185485-54185984	0.10326986535586	.	.
chr1	54194329	54194828	chr1	54187502	54188001	Hecw2|chr1:54187502-54188001	0.0859173555240146	.	.
chr1	54194329	54194828	chr1	54193770	54194269	Hecw2|chr1:54193770-54194269	0.312016108796141	.	.
chr1	54194329	54194828	chr1	54332940	54333439	Hecw2|chr1:54332940-54333439	0.108247967621506	.	.
chr1	54194329	54194828	chr1	54464974	54465473	Hecw2|chr1:54464974-54465473	0.0850772363013119	.	.
chr1	54194329	54194828	chr1	54468102	54468601	Hecw2|chr1:54468102-54468601	0.104838500080556	.	.
chr1	54194329	54194828	chr1	54468624	54469123	Hecw2|chr1:54468624-54469123	0.100759865954766	.	.
chr1	54194947	54195446	chr1	54061058	54061557	Hecw2|chr1:54061058-54061557	0.160119667404183	.	.
chr1	54194947	54195446	chr1	54065359	54065858	Hecw2|chr1:54065359-54065858	0.0986036692076791	.	.
chr1	54194947	54195446	chr1	54091037	54091536	Hecw2|chr1:54091037-54091536	0.0695972201593754	.	.
chr1	54194947	54195446	chr1	54468102	54468601	Hecw2|chr1:54468102-54468601	0.0761993217313778	.	.
chr1	54194947	54195446	chr1	54468624	54469123	Hecw2|chr1:54468624-54469123	0.133109945920879	.	.
chr1	54250459	54250958	chr1	54153278	54153777	Ccdc150|chr1:54153278-54153777	0.239802699461024	.	.
chr1	54250459	54250958	chr1	54159403	54159902	Ccdc150|chr1:54159403-54159902	0.103393707564678	.	.
chr1	54250459	54250958	chr1	54168202	54168701	Ccdc150|chr1:54168202-54168701	0.0842665492098429	.	.
chr1	54250459	54250958	chr1	54170161	54170660	Ccdc150|chr1:54170161-54170660	0.147133063164067	.	.
chr1	54250459	54250958	chr1	54185485	54185984	Ccdc150|chr1:54185485-54185984	0.140912315162481	.	.
chr1	54250459	54250958	chr1	54193770	54194269	Ccdc150|chr1:54193770-54194269	0.173418398533749	.	.
chr1	54250459	54250958	chr1	54332940	54333439	Ccdc150|chr1:54332940-54333439	0.147842343968436	.	.
chr1	54250459	54250958	chr1	54363295	54363794	Ccdc150|chr1:54363295-54363794	0.0775730749934901	.	.
chr1	54250459	54250958	chr1	54381234	54381733	Ccdc150|chr1:54381234-54381733	0.0701715757722038	.	.
chr1	54250459	54250958	chr1	54464974	54465473	Ccdc150|chr1:54464974-54465473	0.122141596542405	.	.
chr1	54250459	54250958	chr1	54468102	54468601	Ccdc150|chr1:54468102-54468601	0.187791900499195	.	.
chr1	54250459	54250958	chr1	54468624	54469123	Ccdc150|chr1:54468624-54469123	0.268217131756412	.	.
chr1	54250459	54250958	chr1	54566809	54567308	Ccdc150|chr1:54566809-54567308	0.117295234518242	.	.
chr1	54250459	54250958	chr1	54597614	54598113	Ccdc150|chr1:54597614-54598113	0.0789337238948448	.	.
chr1	54250459	54250958	chr1	54702878	54703377	Ccdc150|chr1:54702878-54703377	0.0702949758387997	.	.
chr1	54250459	54250958	chr1	54734870	54735369	Ccdc150|chr1:54734870-54735369	0.0706485444303954	.	.
chr1	54250459	54250958	chr1	54735435	54735934	Ccdc150|chr1:54735435-54735934	0.0665990918415608	.	.
chr1	54438767	54439266	chr1	54043121	54043620	Gtf3c3|chr1:54043121-54043620	0.0713988559709051	.	.
chr1	54438767	54439266	chr1	54065359	54065858	Gtf3c3|chr1:54065359-54065858	0.103583120968659	.	.
chr1	54438767	54439266	chr1	54091037	54091536	Gtf3c3|chr1:54091037-54091536	0.0938131763301603	.	.
chr1	54438767	54439266	chr1	54106679	54107178	Gtf3c3|chr1:54106679-54107178	0.118318905111747	.	.
chr1	54438767	54439266	chr1	54159403	54159902	Gtf3c3|chr1:54159403-54159902	0.0970408277442928	.	.
chr1	54438767	54439266	chr1	54193770	54194269	Gtf3c3|chr1:54193770-54194269	0.164585370563339	.	.
chr1	54438767	54439266	chr1	54468102	54468601	Gtf3c3|chr1:54468102-54468601	0.157069550331569	.	.
chr1	54438767	54439266	chr1	54584699	54585198	Gtf3c3|chr1:54584699-54585198	0.102267347092755	.	.
chr1	54438767	54439266	chr1	54600204	54600703	Gtf3c3|chr1:54600204-54600703	0.0755611300205459	.	.
chr1	54438767	54439266	chr1	54713166	54713665	Gtf3c3|chr1:54713166-54713665	0.100654271847675	.	.
chr1	54438767	54439266	chr1	54734870	54735369	Gtf3c3|chr1:54734870-54735369	0.0787766363034518	.	.
chr1	54556498	54556997	chr1	54716876	54717375	Pgap1|chr1:54716876-54717375	0.0957671124616504	.	.
chr1	54557443	54557942	chr1	54713166	54713665	Pgap1|chr1:54713166-54713665	0.10477931505264	.	.
chr1	55026688	55027187	chr1	55201711	55202210	Sf3b1|chr1:55201711-55202210	0.0894933520808004	.	.
chr1	55026688	55027187	chr1	55201711	55202210	Sf3b1|chr1:55201711-55202210	0.0894933520808005	.	.
chr1	55026688	55027187	chr1	55383081	55383580	Sf3b1|chr1:55383081-55383580	0.108472938868227	.	.
chr1	55026688	55027187	chr1	55432262	55432761	Sf3b1|chr1:55432262-55432761	0.0611610789293699	.	.
chr1	55026688	55027187	chr1	55489281	55489780	Sf3b1|chr1:55489281-55489780	0.08332701387881	.	.
chr1	55027198	55027697	chr1	55012469	55012968	Sf3b1|chr1:55012469-55012968	0.0872165340440881	.	.
chr1	55027198	55027697	chr1	55158715	55159214	Sf3b1|chr1:55158715-55159214	0.0841976581123939	.	.
chr1	55027198	55027697	chr1	55395794	55396293	Sf3b1|chr1:55395794-55396293	0.14332310234817	.	.
chr1	55027198	55027697	chr1	55489281	55489780	Sf3b1|chr1:55489281-55489780	0.0699487729073456	.	.
chr1	55052491	55052990	chr1	55003187	55003686	Coq10b|chr1:55003187-55003686	0.0646287771172099	.	.
chr1	55052491	55052990	chr1	55161048	55161547	Coq10b|chr1:55161048-55161547	0.135893704808093	.	.
chr1	55052491	55052990	chr1	55192060	55192559	Coq10b|chr1:55192060-55192559	0.0938249237024363	.	.
chr1	55052491	55052990	chr1	55192060	55192559	Coq10b|chr1:55192060-55192559	0.0938249237024364	.	.
chr1	55052491	55052990	chr1	55201711	55202210	Coq10b|chr1:55201711-55202210	0.112061233080059	.	.
chr1	55052491	55052990	chr1	55202211	55202710	Coq10b|chr1:55202211-55202710	0.0767609561078928	.	.
chr1	55053010	55053509	chr1	55383081	55383580	Coq10b|chr1:55383081-55383580	0.0680435374725685	.	.
chr1	55053010	55053509	chr1	55432262	55432761	Coq10b|chr1:55432262-55432761	0.141780835813233	.	.
chr1	55087395	55087894	chr1	55003187	55003686	Hspd1|chr1:55003187-55003686	0.096519894465315	.	.
chr1	55087395	55087894	chr1	55003187	55003686	Hspe1|chr1:55003187-55003686	0.096519894465315	.	.
chr1	55087395	55087894	chr1	55161048	55161547	Hspd1|chr1:55161048-55161547	0.0782646532126026	.	.
chr1	55087395	55087894	chr1	55161048	55161547	Hspd1|chr1:55161048-55161547	0.0782646532126027	.	.
chr1	55087395	55087894	chr1	55161048	55161547	Hspe1|chr1:55161048-55161547	0.0782646532126026	.	.
chr1	55087395	55087894	chr1	55161048	55161547	Hspe1|chr1:55161048-55161547	0.0782646532126027	.	.
chr1	55087395	55087894	chr1	55395794	55396293	Hspd1|chr1:55395794-55396293	0.0670704417019013	.	.
chr1	55087395	55087894	chr1	55395794	55396293	Hspe1|chr1:55395794-55396293	0.0670704417019013	.	.
chr1	55087908	55088407	chr1	55012469	55012968	Hspd1|chr1:55012469-55012968	0.157285126317705	.	.
chr1	55087908	55088407	chr1	55012469	55012968	Hspe1|chr1:55012469-55012968	0.157285126317705	.	.
chr1	55087908	55088407	chr1	55201711	55202210	Hspd1|chr1:55201711-55202210	0.0649281107921864	.	.
chr1	55087908	55088407	chr1	55201711	55202210	Hspe1|chr1:55201711-55202210	0.0649281107921864	.	.
chr1	55087908	55088407	chr1	55392925	55393424	Hspd1|chr1:55392925-55393424	0.0632485639262531	.	.
chr1	55087908	55088407	chr1	55392925	55393424	Hspe1|chr1:55392925-55393424	0.0632485639262531	.	.
chr1	55087908	55088407	chr1	55395794	55396293	Hspd1|chr1:55395794-55396293	0.155625475829008	.	.
chr1	55087908	55088407	chr1	55395794	55396293	Hspe1|chr1:55395794-55396293	0.155625475829008	.	.
chr1	55130908	55131407	chr1	55202211	55202710	Mob4|chr1:55202211-55202710	0.072019369568716	.	.
chr1	55130908	55131407	chr1	55395794	55396293	Mob4|chr1:55395794-55396293	0.092940846317895	.	.
chr1	55130908	55131407	chr1	55489281	55489780	Mob4|chr1:55489281-55489780	0.0672346631224969	.	.
chr1	55131471	55131970	chr1	55158208	55158707	Mob4|chr1:55158208-55158707	0.115384855188244	.	.
chr1	55131471	55131970	chr1	55301026	55301525	Mob4|chr1:55301026-55301525	0.068142852524757	.	.
chr1	55131471	55131970	chr1	55430068	55430567	Mob4|chr1:55430068-55430567	0.128102112110249	.	.
chr1	55236881	55237380	chr1	55012469	55012968	Mars2|chr1:55012469-55012968	0.0864527270974231	.	.
chr1	55236881	55237380	chr1	55158715	55159214	Mars2|chr1:55158715-55159214	0.112003895718137	.	.
chr1	55236881	55237380	chr1	55395794	55396293	Mars2|chr1:55395794-55396293	0.186704396629056	.	.
chr1	55363229	55363728	chr1	55201711	55202210	Boll|chr1:55201711-55202210	0.0875572723568761	.	.
chr1	55363229	55363728	chr1	55301026	55301525	Boll|chr1:55301026-55301525	0.111628377465838	.	.
chr1	55363229	55363728	chr1	55432262	55432761	Boll|chr1:55432262-55432761	0.0767937119268264	.	.
chr1	55363229	55363728	chr1	55499775	55500274	Boll|chr1:55499775-55500274	0.0831566255894711	.	.
chr1	55405572	55406071	chr1	55012469	55012968	Plcl1|chr1:55012469-55012968	0.211749610076525	.	.
chr1	55405572	55406071	chr1	55026005	55026504	Plcl1|chr1:55026005-55026504	0.15955071253965	.	.
chr1	55405572	55406071	chr1	55158715	55159214	Plcl1|chr1:55158715-55159214	0.0648613573855894	.	.
chr1	55405572	55406071	chr1	55392925	55393424	Plcl1|chr1:55392925-55393424	0.0663528319344658	.	.
chr1	55405572	55406071	chr1	55428056	55428555	Plcl1|chr1:55428056-55428555	0.119302276084021	.	.
chr1	55405572	55406071	chr1	55430068	55430567	Plcl1|chr1:55430068-55430567	0.0677101301785937	.	.
chr1	55405572	55406071	chr1	55432262	55432761	Plcl1|chr1:55432262-55432761	0.125920416038434	.	.
chr1	55405572	55406071	chr1	55448089	55448588	Plcl1|chr1:55448089-55448588	0.127675762382549	.	.
chr1	55406395	55406894	chr1	55158715	55159214	Plcl1|chr1:55158715-55159214	0.0722634742064234	.	.
chr1	55406395	55406894	chr1	55201711	55202210	Plcl1|chr1:55201711-55202210	0.0927124905544187	.	.
chr1	55406395	55406894	chr1	55202211	55202710	Plcl1|chr1:55202211-55202710	0.216447125026285	.	.
chr1	55406395	55406894	chr1	55395794	55396293	Plcl1|chr1:55395794-55396293	0.133391081904641	.	.
chr1	55406395	55406894	chr1	55430568	55431067	Plcl1|chr1:55430568-55431067	0.13349955527804	.	.
chr1	55406395	55406894	chr1	55438552	55439051	Plcl1|chr1:55438552-55439051	0.0827427951188389	.	.
chr1	55406395	55406894	chr1	55489281	55489780	Plcl1|chr1:55489281-55489780	0.124187297931488	.	.
chr1	55406395	55406894	chr1	55499775	55500274	Plcl1|chr1:55499775-55500274	0.0839656356212206	.	.
chr1	56970798	56971297	chr1	56501551	56502050	9130024F11Rik|chr1:56501551-56502050	0.143599416530985	.	.
chr1	56970798	56971297	chr1	56597365	56597864	9130024F11Rik|chr1:56597365-56597864	0.114267829841477	.	.
chr1	56970798	56971297	chr1	56808800	56809299	9130024F11Rik|chr1:56808800-56809299	0.0976581781367818	.	.
chr1	56970798	56971297	chr1	56815598	56816097	9130024F11Rik|chr1:56815598-56816097	0.119630754283944	.	.
chr1	56970798	56971297	chr1	56839356	56839855	9130024F11Rik|chr1:56839356-56839855	0.126947838630466	.	.
chr1	56970798	56971297	chr1	56891420	56891919	9130024F11Rik|chr1:56891420-56891919	0.129107548970018	.	.
chr1	56970798	56971297	chr1	56892702	56893201	9130024F11Rik|chr1:56892702-56893201	0.105004591291863	.	.
chr1	56970798	56971297	chr1	56928702	56929201	9130024F11Rik|chr1:56928702-56929201	0.108692118488056	.	.
chr1	56970798	56971297	chr1	56938932	56939431	9130024F11Rik|chr1:56938932-56939431	0.0793002108779004	.	.
chr1	56970798	56971297	chr1	56950577	56951076	9130024F11Rik|chr1:56950577-56951076	0.0821344131012899	.	.
chr1	56970798	56971297	chr1	56977074	56977573	9130024F11Rik|chr1:56977074-56977573	0.135920918299921	.	.
chr1	56971495	56971994	chr1	56607606	56608105	9130024F11Rik|chr1:56607606-56608105	0.185777394219969	.	.
chr1	56971495	56971994	chr1	56639069	56639568	9130024F11Rik|chr1:56639069-56639568	0.0811454737363587	.	.
chr1	56971495	56971994	chr1	56750133	56750632	9130024F11Rik|chr1:56750133-56750632	0.0725712332818985	.	.
chr1	56971495	56971994	chr1	56850848	56851347	9130024F11Rik|chr1:56850848-56851347	0.0923302433299566	.	.
chr1	56971495	56971994	chr1	56850848	56851347	9130024F11Rik|chr1:56850848-56851347	0.0923302433299567	.	.
chr1	56971495	56971994	chr1	56871448	56871947	9130024F11Rik|chr1:56871448-56871947	0.187788988781448	.	.
chr1	56971495	56971994	chr1	56891420	56891919	9130024F11Rik|chr1:56891420-56891919	0.0663673752717761	.	.
chr1	56971495	56971994	chr1	56892702	56893201	9130024F11Rik|chr1:56892702-56893201	0.18837686659496	.	.
chr1	56971495	56971994	chr1	56900120	56900619	9130024F11Rik|chr1:56900120-56900619	0.0955623096968022	.	.
chr1	56971495	56971994	chr1	56900847	56901346	9130024F11Rik|chr1:56900847-56901346	0.102588611696956	.	.
chr1	56971495	56971994	chr1	56914187	56914686	9130024F11Rik|chr1:56914187-56914686	0.125501758923715	.	.
chr1	56971495	56971994	chr1	56924499	56924998	9130024F11Rik|chr1:56924499-56924998	0.105273045942455	.	.
chr1	56971495	56971994	chr1	56964475	56964974	9130024F11Rik|chr1:56964475-56964974	0.0890681458908584	.	.
chr1	56971495	56971994	chr1	56977074	56977573	9130024F11Rik|chr1:56977074-56977573	0.0840572058567552	.	.
chr1	56972152	56972651	chr1	56610101	56610600	9130024F11Rik|chr1:56610101-56610600	0.0865460440330839	.	.
chr1	56972152	56972651	chr1	56654963	56655462	9130024F11Rik|chr1:56654963-56655462	0.103712245771874	.	.
chr1	56972152	56972651	chr1	56833207	56833706	9130024F11Rik|chr1:56833207-56833706	0.084599575526935	.	.
chr1	56972152	56972651	chr1	56850347	56850846	9130024F11Rik|chr1:56850347-56850846	0.0645801331255216	.	.
chr1	56972152	56972651	chr1	56871448	56871947	9130024F11Rik|chr1:56871448-56871947	0.0610917531977674	.	.
chr1	56972152	56972651	chr1	56882150	56882649	9130024F11Rik|chr1:56882150-56882649	0.0941747839488701	.	.
chr1	56972152	56972651	chr1	56900120	56900619	9130024F11Rik|chr1:56900120-56900619	0.0935489509602585	.	.
chr1	56972152	56972651	chr1	56900847	56901346	9130024F11Rik|chr1:56900847-56901346	0.0820798764709115	.	.
chr1	56972152	56972651	chr1	56920379	56920878	9130024F11Rik|chr1:56920379-56920878	0.101609905724986	.	.
chr1	56972152	56972651	chr1	56951323	56951822	9130024F11Rik|chr1:56951323-56951822	0.0654891452451437	.	.
chr1	56972152	56972651	chr1	56994080	56994579	9130024F11Rik|chr1:56994080-56994579	0.0815988417605409	.	.
chr1	56977700	56978199	chr1	56641302	56641801	Satb2|chr1:56641302-56641801	0.0940379114476778	.	.
chr1	56977700	56978199	chr1	56654963	56655462	Satb2|chr1:56654963-56655462	0.0829491868521623	.	.
chr1	56977700	56978199	chr1	56914187	56914686	Satb2|chr1:56914187-56914686	0.0893253906152647	.	.
chr1	56977700	56978199	chr1	56920379	56920878	Satb2|chr1:56920379-56920878	0.120505675159064	.	.
chr1	56977700	56978199	chr1	56951323	56951822	Satb2|chr1:56951323-56951822	0.102265555920745	.	.
chr1	56977700	56978199	chr1	56955684	56956183	Satb2|chr1:56955684-56956183	0.120312580501836	.	.
chr1	56977700	56978199	chr1	56964475	56964974	Satb2|chr1:56964475-56964974	0.0738924618214047	.	.
chr1	56977700	56978199	chr1	56977074	56977573	Satb2|chr1:56977074-56977573	0.112589376209006	.	.
chr1	56977700	56978199	chr1	56988423	56988922	Satb2|chr1:56988423-56988922	0.0893080507265553	.	.
chr1	56977700	56978199	chr1	56994080	56994579	Satb2|chr1:56994080-56994579	0.10671230277486	.	.
chr1	56978524	56979023	chr1	56607606	56608105	Satb2|chr1:56607606-56608105	0.0725084045275643	.	.
chr1	56978524	56979023	chr1	56808800	56809299	Satb2|chr1:56808800-56809299	0.0852061822610496	.	.
chr1	56978524	56979023	chr1	56833207	56833706	Satb2|chr1:56833207-56833706	0.0896847828172484	.	.
chr1	56978524	56979023	chr1	56847276	56847775	Satb2|chr1:56847276-56847775	0.0954738021583956	.	.
chr1	56978524	56979023	chr1	56892702	56893201	Satb2|chr1:56892702-56893201	0.144003158526301	.	.
chr1	56978524	56979023	chr1	56928702	56929201	Satb2|chr1:56928702-56929201	0.10823399258373	.	.
chr1	56978524	56979023	chr1	56994080	56994579	Satb2|chr1:56994080-56994579	0.0656601753644658	.	.
chr1	57214259	57214758	chr1	57032689	57033188	BC055402|chr1:57032689-57033188	0.111407662663832	.	.
chr1	57214259	57214758	chr1	57033195	57033694	BC055402|chr1:57033195-57033694	0.101989762864041	.	.
chr1	57214259	57214758	chr1	57073284	57073783	BC055402|chr1:57073284-57073783	0.0669885539157999	.	.
chr1	57214259	57214758	chr1	57116000	57116499	BC055402|chr1:57116000-57116499	0.130497114124584	.	.
chr1	57214259	57214758	chr1	57182856	57183355	BC055402|chr1:57182856-57183355	0.0615580325476963	.	.
chr1	57214259	57214758	chr1	57191617	57192116	BC055402|chr1:57191617-57192116	0.243909725241921	.	.
chr1	57214259	57214758	chr1	57224682	57225181	BC055402|chr1:57224682-57225181	0.0725253704647444	.	.
chr1	57214259	57214758	chr1	57234246	57234745	BC055402|chr1:57234246-57234745	0.0661907988982992	.	.
chr1	57214259	57214758	chr1	57241905	57242404	BC055402|chr1:57241905-57242404	0.104193346077073	.	.
chr1	57214259	57214758	chr1	57296198	57296697	BC055402|chr1:57296198-57296697	0.177841834406915	.	.
chr1	57214259	57214758	chr1	57298481	57298980	BC055402|chr1:57298481-57298980	0.0816971120912464	.	.
chr1	57214259	57214758	chr1	57301867	57302366	BC055402|chr1:57301867-57302366	0.181456871516074	.	.
chr1	57214259	57214758	chr1	57428334	57428833	BC055402|chr1:57428334-57428833	0.0677675131982217	.	.
chr1	57214259	57214758	chr1	57436901	57437400	BC055402|chr1:57436901-57437400	0.103650887189064	.	.
chr1	57214259	57214758	chr1	57489133	57489632	BC055402|chr1:57489133-57489632	0.118849146568671	.	.
chr1	57377374	57377873	chr1	57205521	57206020	1700066M21Rik|chr1:57205521-57206020	0.178173822912354	.	.
chr1	57377374	57377873	chr1	57205521	57206020	4930558J18Rik|chr1:57205521-57206020	0.178173822912354	.	.
chr1	57377374	57377873	chr1	57285812	57286311	1700066M21Rik|chr1:57285812-57286311	0.131952143098408	.	.
chr1	57377374	57377873	chr1	57285812	57286311	4930558J18Rik|chr1:57285812-57286311	0.131952143098408	.	.
chr1	57377374	57377873	chr1	57394001	57394500	1700066M21Rik|chr1:57394001-57394500	0.105858038434399	.	.
chr1	57377374	57377873	chr1	57394001	57394500	4930558J18Rik|chr1:57394001-57394500	0.105858038434399	.	.
chr1	57377374	57377873	chr1	57423605	57424104	1700066M21Rik|chr1:57423605-57424104	0.094183880704281	.	.
chr1	57377374	57377873	chr1	57423605	57424104	4930558J18Rik|chr1:57423605-57424104	0.094183880704281	.	.
chr1	57377374	57377873	chr1	57428334	57428833	1700066M21Rik|chr1:57428334-57428833	0.10845658712143	.	.
chr1	57377374	57377873	chr1	57428334	57428833	4930558J18Rik|chr1:57428334-57428833	0.10845658712143	.	.
chr1	57377374	57377873	chr1	57428877	57429376	1700066M21Rik|chr1:57428877-57429376	0.0823969979252943	.	.
chr1	57377374	57377873	chr1	57428877	57429376	4930558J18Rik|chr1:57428877-57429376	0.0823969979252943	.	.
chr1	57377374	57377873	chr1	57583610	57584109	1700066M21Rik|chr1:57583610-57584109	0.0962611795631319	.	.
chr1	57377374	57377873	chr1	57583610	57584109	4930558J18Rik|chr1:57583610-57584109	0.0962611795631319	.	.
chr1	57377374	57377873	chr1	57633928	57634427	1700066M21Rik|chr1:57633928-57634427	0.170587538758066	.	.
chr1	57377374	57377873	chr1	57633928	57634427	4930558J18Rik|chr1:57633928-57634427	0.170587538758066	.	.
chr1	57377374	57377873	chr1	57738234	57738733	1700066M21Rik|chr1:57738234-57738733	0.0670655164882619	.	.
chr1	57377374	57377873	chr1	57738234	57738733	4930558J18Rik|chr1:57738234-57738733	0.0670655164882619	.	.
chr1	57377988	57378487	chr1	57032689	57033188	1700066M21Rik|chr1:57032689-57033188	0.158254219601148	.	.
chr1	57377988	57378487	chr1	57032689	57033188	4930558J18Rik|chr1:57032689-57033188	0.158254219601148	.	.
chr1	57377988	57378487	chr1	57033195	57033694	1700066M21Rik|chr1:57033195-57033694	0.100227969118733	.	.
chr1	57377988	57378487	chr1	57033195	57033694	4930558J18Rik|chr1:57033195-57033694	0.100227969118733	.	.
chr1	57377988	57378487	chr1	57205521	57206020	1700066M21Rik|chr1:57205521-57206020	0.0830691992086499	.	.
chr1	57377988	57378487	chr1	57205521	57206020	4930558J18Rik|chr1:57205521-57206020	0.0830691992086499	.	.
chr1	57377988	57378487	chr1	57474926	57475425	1700066M21Rik|chr1:57474926-57475425	0.129139139397827	.	.
chr1	57377988	57378487	chr1	57474926	57475425	4930558J18Rik|chr1:57474926-57475425	0.129139139397827	.	.
chr1	57377988	57378487	chr1	57612380	57612879	1700066M21Rik|chr1:57612380-57612879	0.117917059391839	.	.
chr1	57377988	57378487	chr1	57612380	57612879	4930558J18Rik|chr1:57612380-57612879	0.117917059391839	.	.
chr1	57406257	57406756	chr1	57013438	57013937	Maip1|chr1:57013438-57013937	0.109248650225352	.	.
chr1	57406257	57406756	chr1	57013438	57013937	Tyw5|chr1:57013438-57013937	0.109248650225352	.	.
chr1	57406257	57406756	chr1	57191617	57192116	Maip1|chr1:57191617-57192116	0.107035277247829	.	.
chr1	57406257	57406756	chr1	57191617	57192116	Tyw5|chr1:57191617-57192116	0.107035277247829	.	.
chr1	57406257	57406756	chr1	57224009	57224508	Maip1|chr1:57224009-57224508	0.0620535145303646	.	.
chr1	57406257	57406756	chr1	57224009	57224508	Tyw5|chr1:57224009-57224508	0.0620535145303646	.	.
chr1	57406257	57406756	chr1	57224682	57225181	Maip1|chr1:57224682-57225181	0.224910149949214	.	.
chr1	57406257	57406756	chr1	57224682	57225181	Tyw5|chr1:57224682-57225181	0.224910149949214	.	.
chr1	57406257	57406756	chr1	57269706	57270205	Maip1|chr1:57269706-57270205	0.0657734987616021	.	.
chr1	57406257	57406756	chr1	57269706	57270205	Tyw5|chr1:57269706-57270205	0.0657734987616021	.	.
chr1	57406257	57406756	chr1	57285812	57286311	Maip1|chr1:57285812-57286311	0.136627604592553	.	.
chr1	57406257	57406756	chr1	57285812	57286311	Tyw5|chr1:57285812-57286311	0.136627604592553	.	.
chr1	57406257	57406756	chr1	57296198	57296697	Maip1|chr1:57296198-57296697	0.0633514002530607	.	.
chr1	57406257	57406756	chr1	57296198	57296697	Tyw5|chr1:57296198-57296697	0.0633514002530607	.	.
chr1	57406257	57406756	chr1	57298481	57298980	Maip1|chr1:57298481-57298980	0.0954925645456497	.	.
chr1	57406257	57406756	chr1	57298481	57298980	Maip1|chr1:57298481-57298980	0.0954925645456498	.	.
chr1	57406257	57406756	chr1	57298481	57298980	Tyw5|chr1:57298481-57298980	0.0954925645456497	.	.
chr1	57406257	57406756	chr1	57298481	57298980	Tyw5|chr1:57298481-57298980	0.0954925645456498	.	.
chr1	57406257	57406756	chr1	57413334	57413833	Maip1|chr1:57413334-57413833	0.150534953114177	.	.
chr1	57406257	57406756	chr1	57413334	57413833	Tyw5|chr1:57413334-57413833	0.150534953114177	.	.
chr1	57406257	57406756	chr1	57430057	57430556	Maip1|chr1:57430057-57430556	0.0775472284024692	.	.
chr1	57406257	57406756	chr1	57430057	57430556	Tyw5|chr1:57430057-57430556	0.0775472284024692	.	.
chr1	57406257	57406756	chr1	57450186	57450685	Maip1|chr1:57450186-57450685	0.107125180709751	.	.
chr1	57406257	57406756	chr1	57450186	57450685	Tyw5|chr1:57450186-57450685	0.107125180709751	.	.
chr1	57406257	57406756	chr1	57537218	57537717	Maip1|chr1:57537218-57537717	0.11669751390818	.	.
chr1	57406257	57406756	chr1	57537218	57537717	Tyw5|chr1:57537218-57537717	0.11669751390818	.	.
chr1	57406257	57406756	chr1	57594170	57594669	Maip1|chr1:57594170-57594669	0.10155157014556	.	.
chr1	57406257	57406756	chr1	57594170	57594669	Tyw5|chr1:57594170-57594669	0.10155157014556	.	.
chr1	57406257	57406756	chr1	57605978	57606477	Maip1|chr1:57605978-57606477	0.126190526303315	.	.
chr1	57406257	57406756	chr1	57605978	57606477	Tyw5|chr1:57605978-57606477	0.126190526303315	.	.
chr1	57406257	57406756	chr1	57738234	57738733	Maip1|chr1:57738234-57738733	0.118420881624352	.	.
chr1	57406257	57406756	chr1	57738234	57738733	Tyw5|chr1:57738234-57738733	0.118420881624352	.	.
chr1	57406767	57407266	chr1	57224009	57224508	Maip1|chr1:57224009-57224508	0.0930294667082418	.	.
chr1	57406767	57407266	chr1	57224009	57224508	Tyw5|chr1:57224009-57224508	0.0930294667082418	.	.
chr1	57406767	57407266	chr1	57413334	57413833	Maip1|chr1:57413334-57413833	0.111831794500679	.	.
chr1	57406767	57407266	chr1	57413334	57413833	Tyw5|chr1:57413334-57413833	0.111831794500679	.	.
chr1	57406767	57407266	chr1	57428334	57428833	Maip1|chr1:57428334-57428833	0.0757241227242783	.	.
chr1	57406767	57407266	chr1	57428334	57428833	Tyw5|chr1:57428334-57428833	0.0757241227242783	.	.
chr1	57406767	57407266	chr1	57450186	57450685	Maip1|chr1:57450186-57450685	0.0968371873949821	.	.
chr1	57406767	57407266	chr1	57450186	57450685	Tyw5|chr1:57450186-57450685	0.0968371873949821	.	.
chr1	57406767	57407266	chr1	57537218	57537717	Maip1|chr1:57537218-57537717	0.137067528125437	.	.
chr1	57406767	57407266	chr1	57537218	57537717	Tyw5|chr1:57537218-57537717	0.137067528125437	.	.
chr1	58392105	58392604	chr1	58422814	58423313	Bzw1|chr1:58422814-58423313	0.0765562877477524	.	.
chr1	58392105	58392604	chr1	58494652	58495151	Bzw1|chr1:58494652-58495151	0.107461109992621	.	.
chr1	58392105	58392604	chr1	58497655	58498154	Bzw1|chr1:58497655-58498154	0.124811406210325	.	.
chr1	58392818	58393317	chr1	58285535	58286034	Bzw1|chr1:58285535-58286034	0.0685961424903507	.	.
chr1	58392818	58393317	chr1	58621956	58622455	Bzw1|chr1:58621956-58622455	0.0755241401032716	.	.
chr1	58392818	58393317	chr1	58746853	58747352	Bzw1|chr1:58746853-58747352	0.158121618540764	.	.
chr1	58393482	58393981	chr1	58284450	58284949	Bzw1|chr1:58284450-58284949	0.0665149198405052	.	.
chr1	58393482	58393981	chr1	58651594	58652093	Bzw1|chr1:58651594-58652093	0.0690616478569896	.	.
chr1	58393482	58393981	chr1	58746853	58747352	Bzw1|chr1:58746853-58747352	0.0825776173245353	.	.
chr1	58423825	58424324	chr1	58289826	58290325	Clk1|chr1:58289826-58290325	0.0890737769750081	.	.
chr1	58423825	58424324	chr1	58621956	58622455	Clk1|chr1:58621956-58622455	0.073221628978136	.	.
chr1	58423825	58424324	chr1	58736868	58737367	Clk1|chr1:58736868-58737367	0.133784378222264	.	.
chr1	58423825	58424324	chr1	58746853	58747352	Clk1|chr1:58746853-58747352	0.107368589867328	.	.
chr1	58445384	58445883	chr1	58288015	58288514	Nif3l1|chr1:58288015-58288514	0.130208333538933	.	.
chr1	58445384	58445883	chr1	58288015	58288514	Ppil3|chr1:58288015-58288514	0.130208333538933	.	.
chr1	58445384	58445883	chr1	58462433	58462932	Nif3l1|chr1:58462433-58462932	0.171766712124271	.	.
chr1	58445384	58445883	chr1	58462433	58462932	Ppil3|chr1:58462433-58462932	0.171766712124271	.	.
chr1	58445384	58445883	chr1	58482627	58483126	Nif3l1|chr1:58482627-58483126	0.119138734452727	.	.
chr1	58445384	58445883	chr1	58482627	58483126	Ppil3|chr1:58482627-58483126	0.119138734452727	.	.
chr1	58445384	58445883	chr1	58697550	58698049	Nif3l1|chr1:58697550-58698049	0.150179022677566	.	.
chr1	58445384	58445883	chr1	58697550	58698049	Ppil3|chr1:58697550-58698049	0.150179022677566	.	.
chr1	58445384	58445883	chr1	58739453	58739952	Nif3l1|chr1:58739453-58739952	0.0811083581302098	.	.
chr1	58445384	58445883	chr1	58739453	58739952	Ppil3|chr1:58739453-58739952	0.0811083581302098	.	.
chr1	58445384	58445883	chr1	58746853	58747352	Nif3l1|chr1:58746853-58747352	0.19572782856085	.	.
chr1	58445384	58445883	chr1	58746853	58747352	Ppil3|chr1:58746853-58747352	0.19572782856085	.	.
chr1	58504734	58505233	chr1	58291873	58292372	Gm15834|chr1:58291873-58292372	0.101578966847256	.	.
chr1	58504734	58505233	chr1	58291873	58292372	Orc2|chr1:58291873-58292372	0.101578966847256	.	.
chr1	58504734	58505233	chr1	58567994	58568493	Gm15834|chr1:58567994-58568493	0.0676283734030801	.	.
chr1	58504734	58505233	chr1	58567994	58568493	Orc2|chr1:58567994-58568493	0.0676283734030801	.	.
chr1	58504734	58505233	chr1	58652543	58653042	Gm15834|chr1:58652543-58653042	0.0967046402762032	.	.
chr1	58504734	58505233	chr1	58652543	58653042	Orc2|chr1:58652543-58653042	0.0967046402762032	.	.
chr1	58504734	58505233	chr1	58697550	58698049	Gm15834|chr1:58697550-58698049	0.156598184010607	.	.
chr1	58504734	58505233	chr1	58697550	58698049	Orc2|chr1:58697550-58698049	0.156598184010607	.	.
chr1	58504734	58505233	chr1	58736868	58737367	Gm15834|chr1:58736868-58737367	0.11315964516695	.	.
chr1	58504734	58505233	chr1	58736868	58737367	Orc2|chr1:58736868-58737367	0.11315964516695	.	.
chr1	58504734	58505233	chr1	58859128	58859627	Gm15834|chr1:58859128-58859627	0.168236941831627	.	.
chr1	58504734	58505233	chr1	58859128	58859627	Orc2|chr1:58859128-58859627	0.168236941831627	.	.
chr1	58585324	58585823	chr1	58296260	58296759	Fam126b|chr1:58296260-58296759	0.0822591170637347	.	.
chr1	58585324	58585823	chr1	58296260	58296759	Ndufb3|chr1:58296260-58296759	0.0822591170637347	.	.
chr1	58585324	58585823	chr1	58567994	58568493	Fam126b|chr1:58567994-58568493	0.139372475782825	.	.
chr1	58585324	58585823	chr1	58567994	58568493	Ndufb3|chr1:58567994-58568493	0.139372475782825	.	.
chr1	58585324	58585823	chr1	58697550	58698049	Fam126b|chr1:58697550-58698049	0.118054637662076	.	.
chr1	58585324	58585823	chr1	58697550	58698049	Ndufb3|chr1:58697550-58698049	0.118054637662076	.	.
chr1	58585324	58585823	chr1	58736868	58737367	Fam126b|chr1:58736868-58737367	0.0738179081043405	.	.
chr1	58585324	58585823	chr1	58736868	58737367	Ndufb3|chr1:58736868-58737367	0.0738179081043405	.	.
chr1	58585324	58585823	chr1	58739453	58739952	Fam126b|chr1:58739453-58739952	0.180569534634551	.	.
chr1	58585324	58585823	chr1	58739453	58739952	Ndufb3|chr1:58739453-58739952	0.180569534634551	.	.
chr1	58585324	58585823	chr1	58852975	58853474	Fam126b|chr1:58852975-58853474	0.0624396557597169	.	.
chr1	58585324	58585823	chr1	58852975	58853474	Ndufb3|chr1:58852975-58853474	0.0624396557597169	.	.
chr1	58585324	58585823	chr1	58855939	58856438	Fam126b|chr1:58855939-58856438	0.137561259256458	.	.
chr1	58585324	58585823	chr1	58855939	58856438	Ndufb3|chr1:58855939-58856438	0.137561259256458	.	.
chr1	58585324	58585823	chr1	58859128	58859627	Fam126b|chr1:58859128-58859627	0.216573997522395	.	.
chr1	58585324	58585823	chr1	58859128	58859627	Ndufb3|chr1:58859128-58859627	0.216573997522395	.	.
chr1	58585324	58585823	chr1	58947998	58948497	Fam126b|chr1:58947998-58948497	0.150630075241704	.	.
chr1	58585324	58585823	chr1	58947998	58948497	Ndufb3|chr1:58947998-58948497	0.150630075241704	.	.
chr1	58585324	58585823	chr1	58953049	58953548	Fam126b|chr1:58953049-58953548	0.0775707648551633	.	.
chr1	58585324	58585823	chr1	58953049	58953548	Ndufb3|chr1:58953049-58953548	0.0775707648551633	.	.
chr1	58586034	58586533	chr1	58291873	58292372	Fam126b|chr1:58291873-58292372	0.105197180073641	.	.
chr1	58586034	58586533	chr1	58291873	58292372	Ndufb3|chr1:58291873-58292372	0.105197180073641	.	.
chr1	58586034	58586533	chr1	58409729	58410228	Fam126b|chr1:58409729-58410228	0.0949717013115724	.	.
chr1	58586034	58586533	chr1	58409729	58410228	Ndufb3|chr1:58409729-58410228	0.0949717013115724	.	.
chr1	58586034	58586533	chr1	58497655	58498154	Fam126b|chr1:58497655-58498154	0.0779139805266459	.	.
chr1	58586034	58586533	chr1	58497655	58498154	Ndufb3|chr1:58497655-58498154	0.0779139805266459	.	.
chr1	58586034	58586533	chr1	58567994	58568493	Fam126b|chr1:58567994-58568493	0.189614692598662	.	.
chr1	58586034	58586533	chr1	58567994	58568493	Ndufb3|chr1:58567994-58568493	0.189614692598662	.	.
chr1	58586034	58586533	chr1	58574083	58574582	Fam126b|chr1:58574083-58574582	0.10184862479137	.	.
chr1	58586034	58586533	chr1	58574083	58574582	Ndufb3|chr1:58574083-58574582	0.10184862479137	.	.
chr1	58586034	58586533	chr1	58697550	58698049	Fam126b|chr1:58697550-58698049	0.195136538976905	.	.
chr1	58586034	58586533	chr1	58697550	58698049	Ndufb3|chr1:58697550-58698049	0.195136538976905	.	.
chr1	58586034	58586533	chr1	58736868	58737367	Fam126b|chr1:58736868-58737367	0.139973020486567	.	.
chr1	58586034	58586533	chr1	58736868	58737367	Ndufb3|chr1:58736868-58737367	0.139973020486567	.	.
chr1	58586034	58586533	chr1	58859128	58859627	Fam126b|chr1:58859128-58859627	0.192471694283439	.	.
chr1	58586034	58586533	chr1	58859128	58859627	Ndufb3|chr1:58859128-58859627	0.192471694283439	.	.
chr1	58586034	58586533	chr1	58864324	58864823	Fam126b|chr1:58864324-58864823	0.0768760011759479	.	.
chr1	58586034	58586533	chr1	58864324	58864823	Ndufb3|chr1:58864324-58864823	0.0768760011759479	.	.
chr1	58586034	58586533	chr1	58897489	58897988	Fam126b|chr1:58897489-58897988	0.0899616076033183	.	.
chr1	58586034	58586533	chr1	58897489	58897988	Ndufb3|chr1:58897489-58897988	0.0899616076033183	.	.
chr1	58586034	58586533	chr1	58960902	58961401	Fam126b|chr1:58960902-58961401	0.0751363824601235	.	.
chr1	58586034	58586533	chr1	58960902	58961401	Ndufb3|chr1:58960902-58961401	0.0751363824601235	.	.
chr1	58586552	58587051	chr1	58291873	58292372	Fam126b|chr1:58291873-58292372	0.0759910372622184	.	.
chr1	58586552	58587051	chr1	58291873	58292372	Ndufb3|chr1:58291873-58292372	0.0759910372622184	.	.
chr1	58586552	58587051	chr1	58409729	58410228	Fam126b|chr1:58409729-58410228	0.0620934165681827	.	.
chr1	58586552	58587051	chr1	58409729	58410228	Ndufb3|chr1:58409729-58410228	0.0620934165681827	.	.
chr1	58586552	58587051	chr1	58462433	58462932	Fam126b|chr1:58462433-58462932	0.121100707049727	.	.
chr1	58586552	58587051	chr1	58462433	58462932	Ndufb3|chr1:58462433-58462932	0.121100707049727	.	.
chr1	58586552	58587051	chr1	58494652	58495151	Fam126b|chr1:58494652-58495151	0.0981219183300821	.	.
chr1	58586552	58587051	chr1	58494652	58495151	Ndufb3|chr1:58494652-58495151	0.0981219183300821	.	.
chr1	58586552	58587051	chr1	58497655	58498154	Fam126b|chr1:58497655-58498154	0.175742060961931	.	.
chr1	58586552	58587051	chr1	58497655	58498154	Ndufb3|chr1:58497655-58498154	0.175742060961931	.	.
chr1	58586552	58587051	chr1	58567994	58568493	Fam126b|chr1:58567994-58568493	0.105104996002671	.	.
chr1	58586552	58587051	chr1	58567994	58568493	Ndufb3|chr1:58567994-58568493	0.105104996002671	.	.
chr1	58586552	58587051	chr1	58574083	58574582	Fam126b|chr1:58574083-58574582	0.0896972687746409	.	.
chr1	58586552	58587051	chr1	58574083	58574582	Ndufb3|chr1:58574083-58574582	0.0896972687746409	.	.
chr1	58586552	58587051	chr1	58697550	58698049	Fam126b|chr1:58697550-58698049	0.0932030587271941	.	.
chr1	58586552	58587051	chr1	58697550	58698049	Ndufb3|chr1:58697550-58698049	0.0932030587271941	.	.
chr1	58586552	58587051	chr1	58736868	58737367	Fam126b|chr1:58736868-58737367	0.0660937094875569	.	.
chr1	58586552	58587051	chr1	58736868	58737367	Ndufb3|chr1:58736868-58737367	0.0660937094875569	.	.
chr1	58586552	58587051	chr1	58859128	58859627	Fam126b|chr1:58859128-58859627	0.0653511848534665	.	.
chr1	58586552	58587051	chr1	58859128	58859627	Ndufb3|chr1:58859128-58859627	0.0653511848534665	.	.
chr1	58586552	58587051	chr1	58937261	58937760	Fam126b|chr1:58937261-58937760	0.0783719087762238	.	.
chr1	58586552	58587051	chr1	58937261	58937760	Ndufb3|chr1:58937261-58937760	0.0783719087762238	.	.
chr1	58710970	58711469	chr1	58291873	58292372	Cflar|chr1:58291873-58292372	0.120374387479562	.	.
chr1	58710970	58711469	chr1	58422814	58423313	Cflar|chr1:58422814-58423313	0.0699149859272437	.	.
chr1	58710970	58711469	chr1	58614393	58614892	Cflar|chr1:58614393-58614892	0.0636424980709285	.	.
chr1	58710970	58711469	chr1	58652543	58653042	Cflar|chr1:58652543-58653042	0.0690015896814222	.	.
chr1	58710970	58711469	chr1	58697550	58698049	Cflar|chr1:58697550-58698049	0.182173752921657	.	.
chr1	58710970	58711469	chr1	58739453	58739952	Cflar|chr1:58739453-58739952	0.0976686664157602	.	.
chr1	58710970	58711469	chr1	58746853	58747352	Cflar|chr1:58746853-58747352	0.0974238009623558	.	.
chr1	58710970	58711469	chr1	58859128	58859627	Cflar|chr1:58859128-58859627	0.141413753601609	.	.
chr1	58710970	58711469	chr1	58864324	58864823	Cflar|chr1:58864324-58864823	0.125081012514625	.	.
chr1	58711489	58711988	chr1	58285535	58286034	Cflar|chr1:58285535-58286034	0.0928958398990933	.	.
chr1	58711489	58711988	chr1	58288015	58288514	Cflar|chr1:58288015-58288514	0.120654380031199	.	.
chr1	58711489	58711988	chr1	58291873	58292372	Cflar|chr1:58291873-58292372	0.108975331917883	.	.
chr1	58711489	58711988	chr1	58409729	58410228	Cflar|chr1:58409729-58410228	0.119660337788694	.	.
chr1	58711489	58711988	chr1	58422814	58423313	Cflar|chr1:58422814-58423313	0.119835227382143	.	.
chr1	58711489	58711988	chr1	58463119	58463618	Cflar|chr1:58463119-58463618	0.0852440192506152	.	.
chr1	58711489	58711988	chr1	58465008	58465507	Cflar|chr1:58465008-58465507	0.111425691571149	.	.
chr1	58711489	58711988	chr1	58614393	58614892	Cflar|chr1:58614393-58614892	0.0956642733310182	.	.
chr1	58711489	58711988	chr1	58652543	58653042	Cflar|chr1:58652543-58653042	0.115223236854346	.	.
chr1	58711489	58711988	chr1	58697550	58698049	Cflar|chr1:58697550-58698049	0.301089490825711	.	.
chr1	58711489	58711988	chr1	58736868	58737367	Cflar|chr1:58736868-58737367	0.138900982459233	.	.
chr1	58711489	58711988	chr1	58739453	58739952	Cflar|chr1:58739453-58739952	0.166259706087781	.	.
chr1	58711489	58711988	chr1	58746853	58747352	Cflar|chr1:58746853-58747352	0.0924604278018619	.	.
chr1	58711489	58711988	chr1	58852975	58853474	Cflar|chr1:58852975-58853474	0.0868577878680559	.	.
chr1	58711489	58711988	chr1	58855939	58856438	Cflar|chr1:58855939-58856438	0.0813935262075067	.	.
chr1	58711489	58711988	chr1	58859128	58859627	Cflar|chr1:58859128-58859627	0.228112046794418	.	.
chr1	58711489	58711988	chr1	58864324	58864823	Cflar|chr1:58864324-58864823	0.273313920644875	.	.
chr1	58711489	58711988	chr1	58947998	58948497	Cflar|chr1:58947998-58948497	0.0730279680475233	.	.
chr1	58972763	58973262	chr1	58614393	58614892	Stradb|chr1:58614393-58614892	0.0966513973882838	.	.
chr1	58972763	58973262	chr1	58614393	58614892	Trak2|chr1:58614393-58614892	0.0966513973882838	.	.
chr1	58972763	58973262	chr1	58663285	58663784	Stradb|chr1:58663285-58663784	0.102270445228696	.	.
chr1	58972763	58973262	chr1	58663285	58663784	Trak2|chr1:58663285-58663784	0.102270445228696	.	.
chr1	58972763	58973262	chr1	58830865	58831364	Stradb|chr1:58830865-58831364	0.0984846366009181	.	.
chr1	58972763	58973262	chr1	58830865	58831364	Trak2|chr1:58830865-58831364	0.0984846366009181	.	.
chr1	58972763	58973262	chr1	58855939	58856438	Stradb|chr1:58855939-58856438	0.0956899180683926	.	.
chr1	58972763	58973262	chr1	58855939	58856438	Trak2|chr1:58855939-58856438	0.0956899180683926	.	.
chr1	58972763	58973262	chr1	58856761	58857260	Stradb|chr1:58856761-58857260	0.243115381229742	.	.
chr1	58972763	58973262	chr1	58856761	58857260	Trak2|chr1:58856761-58857260	0.243115381229742	.	.
chr1	58972763	58973262	chr1	58985170	58985669	Stradb|chr1:58985170-58985669	0.0676892649019039	.	.
chr1	58972763	58973262	chr1	58985170	58985669	Trak2|chr1:58985170-58985669	0.0676892649019039	.	.
chr1	58972763	58973262	chr1	59100963	59101462	Stradb|chr1:59100963-59101462	0.12092658773536	.	.
chr1	58972763	58973262	chr1	59100963	59101462	Trak2|chr1:59100963-59101462	0.12092658773536	.	.
chr1	58973284	58973783	chr1	58621956	58622455	Stradb|chr1:58621956-58622455	0.109100331431473	.	.
chr1	58973284	58973783	chr1	58621956	58622455	Trak2|chr1:58621956-58622455	0.109100331431473	.	.
chr1	58973284	58973783	chr1	58652543	58653042	Stradb|chr1:58652543-58653042	0.116599698365577	.	.
chr1	58973284	58973783	chr1	58652543	58653042	Trak2|chr1:58652543-58653042	0.116599698365577	.	.
chr1	58973284	58973783	chr1	58697550	58698049	Stradb|chr1:58697550-58698049	0.21680193420952	.	.
chr1	58973284	58973783	chr1	58697550	58698049	Trak2|chr1:58697550-58698049	0.21680193420952	.	.
chr1	58973284	58973783	chr1	58739453	58739952	Stradb|chr1:58739453-58739952	0.131793798292522	.	.
chr1	58973284	58973783	chr1	58739453	58739952	Trak2|chr1:58739453-58739952	0.131793798292522	.	.
chr1	58973284	58973783	chr1	58852975	58853474	Stradb|chr1:58852975-58853474	0.242044839233941	.	.
chr1	58973284	58973783	chr1	58852975	58853474	Trak2|chr1:58852975-58853474	0.242044839233941	.	.
chr1	58973284	58973783	chr1	58855939	58856438	Stradb|chr1:58855939-58856438	0.174323117494607	.	.
chr1	58973284	58973783	chr1	58855939	58856438	Trak2|chr1:58855939-58856438	0.174323117494607	.	.
chr1	58973284	58973783	chr1	58856761	58857260	Stradb|chr1:58856761-58857260	0.0831438884460469	.	.
chr1	58973284	58973783	chr1	58856761	58857260	Trak2|chr1:58856761-58857260	0.0831438884460469	.	.
chr1	58973284	58973783	chr1	58859128	58859627	Stradb|chr1:58859128-58859627	0.105768403538695	.	.
chr1	58973284	58973783	chr1	58859128	58859627	Trak2|chr1:58859128-58859627	0.105768403538695	.	.
chr1	58973284	58973783	chr1	58864324	58864823	Stradb|chr1:58864324-58864823	0.0898032479863681	.	.
chr1	58973284	58973783	chr1	58864324	58864823	Trak2|chr1:58864324-58864823	0.0898032479863681	.	.
chr1	58973284	58973783	chr1	58936737	58937236	Stradb|chr1:58936737-58937236	0.134290128130757	.	.
chr1	58973284	58973783	chr1	58936737	58937236	Trak2|chr1:58936737-58937236	0.134290128130757	.	.
chr1	58973284	58973783	chr1	59172506	59173005	Stradb|chr1:59172506-59173005	0.0915860524374845	.	.
chr1	58973284	58973783	chr1	59172506	59173005	Trak2|chr1:59172506-59173005	0.0915860524374845	.	.
chr1	58973886	58974385	chr1	58697550	58698049	Stradb|chr1:58697550-58698049	0.100098660131141	.	.
chr1	58973886	58974385	chr1	58697550	58698049	Trak2|chr1:58697550-58698049	0.100098660131141	.	.
chr1	58973886	58974385	chr1	58739453	58739952	Stradb|chr1:58739453-58739952	0.099604885770888	.	.
chr1	58973886	58974385	chr1	58739453	58739952	Trak2|chr1:58739453-58739952	0.099604885770888	.	.
chr1	59119578	59120077	chr1	58852975	58853474	G730003C15Rik|chr1:58852975-58853474	0.121076624852392	.	.
chr1	59119578	59120077	chr1	58852975	58853474	Tmem237|chr1:58852975-58853474	0.121076624852392	.	.
chr1	59119578	59120077	chr1	58856761	58857260	G730003C15Rik|chr1:58856761-58857260	0.0925630123577483	.	.
chr1	59119578	59120077	chr1	58856761	58857260	Tmem237|chr1:58856761-58857260	0.0925630123577483	.	.
chr1	59119578	59120077	chr1	58864324	58864823	G730003C15Rik|chr1:58864324-58864823	0.113905623004072	.	.
chr1	59119578	59120077	chr1	58864324	58864823	Tmem237|chr1:58864324-58864823	0.113905623004072	.	.
chr1	59119578	59120077	chr1	58897489	58897988	G730003C15Rik|chr1:58897489-58897988	0.205082233422941	.	.
chr1	59119578	59120077	chr1	58897489	58897988	Tmem237|chr1:58897489-58897988	0.205082233422941	.	.
chr1	59119578	59120077	chr1	58936737	58937236	G730003C15Rik|chr1:58936737-58937236	0.0670546113408489	.	.
chr1	59119578	59120077	chr1	58936737	58937236	Tmem237|chr1:58936737-58937236	0.0670546113408489	.	.
chr1	59119578	59120077	chr1	58960902	58961401	G730003C15Rik|chr1:58960902-58961401	0.0758493270980501	.	.
chr1	59119578	59120077	chr1	58960902	58961401	Tmem237|chr1:58960902-58961401	0.0758493270980501	.	.
chr1	59119578	59120077	chr1	59067948	59068447	G730003C15Rik|chr1:59067948-59068447	0.0775699176474209	.	.
chr1	59119578	59120077	chr1	59067948	59068447	Tmem237|chr1:59067948-59068447	0.0775699176474209	.	.
chr1	59119578	59120077	chr1	59172506	59173005	G730003C15Rik|chr1:59172506-59173005	0.0736925776108924	.	.
chr1	59119578	59120077	chr1	59172506	59173005	Tmem237|chr1:59172506-59173005	0.0736925776108924	.	.
chr1	59120147	59120646	chr1	58852975	58853474	G730003C15Rik|chr1:58852975-58853474	0.070881446928104	.	.
chr1	59120147	59120646	chr1	58852975	58853474	Tmem237|chr1:58852975-58853474	0.070881446928104	.	.
chr1	59120147	59120646	chr1	58936737	58937236	G730003C15Rik|chr1:58936737-58937236	0.0627658731458064	.	.
chr1	59120147	59120646	chr1	58936737	58937236	Tmem237|chr1:58936737-58937236	0.0627658731458064	.	.
chr1	59120147	59120646	chr1	58937261	58937760	G730003C15Rik|chr1:58937261-58937760	0.065154609640611	.	.
chr1	59120147	59120646	chr1	58937261	58937760	Tmem237|chr1:58937261-58937760	0.065154609640611	.	.
chr1	59120147	59120646	chr1	59067948	59068447	G730003C15Rik|chr1:59067948-59068447	0.0770226795983349	.	.
chr1	59120147	59120646	chr1	59067948	59068447	Tmem237|chr1:59067948-59068447	0.0770226795983349	.	.
chr1	59120147	59120646	chr1	59170223	59170722	G730003C15Rik|chr1:59170223-59170722	0.087866478074182	.	.
chr1	59120147	59120646	chr1	59170223	59170722	Tmem237|chr1:59170223-59170722	0.087866478074182	.	.
chr1	59120147	59120646	chr1	59380938	59381437	G730003C15Rik|chr1:59380938-59381437	0.068544791859716	.	.
chr1	59120147	59120646	chr1	59380938	59381437	Tmem237|chr1:59380938-59381437	0.068544791859716	.	.
chr1	59120147	59120646	chr1	59488927	59489426	G730003C15Rik|chr1:59488927-59489426	0.148894543160488	.	.
chr1	59120147	59120646	chr1	59488927	59489426	Tmem237|chr1:59488927-59489426	0.148894543160488	.	.
chr1	59162883	59163382	chr1	58830865	58831364	Mpp4|chr1:58830865-58831364	0.070803403881902	.	.
chr1	59162883	59163382	chr1	58855939	58856438	Mpp4|chr1:58855939-58856438	0.0658136775132011	.	.
chr1	59162883	59163382	chr1	58856761	58857260	Mpp4|chr1:58856761-58857260	0.200471944445148	.	.
chr1	59162883	59163382	chr1	58859128	58859627	Mpp4|chr1:58859128-58859627	0.107602085414497	.	.
chr1	59162883	59163382	chr1	58864324	58864823	Mpp4|chr1:58864324-58864823	0.0812355623853319	.	.
chr1	59162883	59163382	chr1	58909565	58910064	Mpp4|chr1:58909565-58910064	0.0890972329947949	.	.
chr1	59162883	59163382	chr1	58936737	58937236	Mpp4|chr1:58936737-58937236	0.148321456468905	.	.
chr1	59162883	59163382	chr1	58937261	58937760	Mpp4|chr1:58937261-58937760	0.087531868950696	.	.
chr1	59162883	59163382	chr1	58966781	58967280	Mpp4|chr1:58966781-58967280	0.101816719446422	.	.
chr1	59162883	59163382	chr1	59297125	59297624	Mpp4|chr1:59297125-59297624	0.161937481803919	.	.
chr1	59162883	59163382	chr1	59297125	59297624	Mpp4|chr1:59297125-59297624	0.16193748180392	.	.
chr1	59162883	59163382	chr1	59380938	59381437	Mpp4|chr1:59380938-59381437	0.102376887507443	.	.
chr1	59162883	59163382	chr1	59405252	59405751	Mpp4|chr1:59405252-59405751	0.0676487217855422	.	.
chr1	59237006	59237505	chr1	58830865	58831364	Als2|chr1:58830865-58831364	0.0798002889146725	.	.
chr1	59237006	59237505	chr1	58856761	58857260	Als2|chr1:58856761-58857260	0.0830312988364476	.	.
chr1	59237006	59237505	chr1	58859128	58859627	Als2|chr1:58859128-58859627	0.0677662128081269	.	.
chr1	59237006	59237505	chr1	59387510	59388009	Als2|chr1:59387510-59388009	0.0875233616887257	.	.
chr1	59237006	59237505	chr1	59409643	59410142	Als2|chr1:59409643-59410142	0.144323684073604	.	.
chr1	59237006	59237505	chr1	59483682	59484181	Als2|chr1:59483682-59484181	0.0901141877441935	.	.
chr1	59481835	59482334	chr1	59316631	59317130	Fzd7|chr1:59316631-59317130	0.184150427990336	.	.
chr1	59481835	59482334	chr1	59364138	59364637	Fzd7|chr1:59364138-59364637	0.13529527324541	.	.
chr1	59481835	59482334	chr1	59374004	59374503	Fzd7|chr1:59374004-59374503	0.08028408160373	.	.
chr1	59481835	59482334	chr1	59405252	59405751	Fzd7|chr1:59405252-59405751	0.0840303829152775	.	.
chr1	59481835	59482334	chr1	59409643	59410142	Fzd7|chr1:59409643-59410142	0.225400015512463	.	.
chr1	59481835	59482334	chr1	59469110	59469609	Fzd7|chr1:59469110-59469609	0.136993609817603	.	.
chr1	59481835	59482334	chr1	59469616	59470115	Fzd7|chr1:59469616-59470115	0.200107244437958	.	.
chr1	59481835	59482334	chr1	59483682	59484181	Fzd7|chr1:59483682-59484181	0.0657302544488082	.	.
chr1	59482577	59483076	chr1	59099306	59099805	Fzd7|chr1:59099306-59099805	0.105118712550114	.	.
chr1	59482577	59483076	chr1	59311861	59312360	Fzd7|chr1:59311861-59312360	0.173466039754408	.	.
chr1	59482577	59483076	chr1	59312429	59312928	Fzd7|chr1:59312429-59312928	0.172292441994738	.	.
chr1	59482577	59483076	chr1	59387510	59388009	Fzd7|chr1:59387510-59388009	0.143119733840681	.	.
chr1	59482577	59483076	chr1	59405252	59405751	Fzd7|chr1:59405252-59405751	0.0620870888022876	.	.
chr1	59482577	59483076	chr1	59409643	59410142	Fzd7|chr1:59409643-59410142	0.135111154447353	.	.
chr1	59482577	59483076	chr1	59415783	59416282	Fzd7|chr1:59415783-59416282	0.132342911311768	.	.
chr1	59482577	59483076	chr1	59469110	59469609	Fzd7|chr1:59469110-59469609	0.183751651755979	.	.
chr1	59482577	59483076	chr1	59469616	59470115	Fzd7|chr1:59469616-59470115	0.216623706757048	.	.
chr1	59483085	59483584	chr1	59311861	59312360	Fzd7|chr1:59311861-59312360	0.0612497942114774	.	.
chr1	59483085	59483584	chr1	59312429	59312928	Fzd7|chr1:59312429-59312928	0.0762908444343511	.	.
chr1	59483085	59483584	chr1	59387510	59388009	Fzd7|chr1:59387510-59388009	0.0849088933765335	.	.
chr1	59483085	59483584	chr1	59405252	59405751	Fzd7|chr1:59405252-59405751	0.0903881821480395	.	.
chr1	59483085	59483584	chr1	59405252	59405751	Fzd7|chr1:59405252-59405751	0.0903881821480396	.	.
chr1	59483085	59483584	chr1	59415783	59416282	Fzd7|chr1:59415783-59416282	0.095567290975041	.	.
chr1	59483085	59483584	chr1	59415783	59416282	Fzd7|chr1:59415783-59416282	0.0955672909750411	.	.
chr1	59483085	59483584	chr1	59469110	59469609	Fzd7|chr1:59469110-59469609	0.0726365714855106	.	.
chr1	59483085	59483584	chr1	59469616	59470115	Fzd7|chr1:59469616-59470115	0.0857646007120427	.	.
chr1	59483085	59483584	chr1	59483682	59484181	Fzd7|chr1:59483682-59484181	0.209575020187936	.	.
chr1	59493029	59493528	chr1	59380938	59381437	Gm26813|chr1:59380938-59381437	0.213763338950482	.	.
chr1	59493029	59493528	chr1	59405252	59405751	Gm26813|chr1:59405252-59405751	0.089078219032696	.	.
chr1	59493029	59493528	chr1	59415783	59416282	Gm26813|chr1:59415783-59416282	0.137842205730329	.	.
chr1	59762644	59763143	chr1	59833669	59834168	Bmpr2|chr1:59833669-59834168	0.104552818627589	.	.
chr1	59762644	59763143	chr1	59848288	59848787	Bmpr2|chr1:59848288-59848787	0.15406683538529	.	.
chr1	59762644	59763143	chr1	59927245	59927744	Bmpr2|chr1:59927245-59927744	0.0850181059939637	.	.
chr1	59762644	59763143	chr1	59944025	59944524	Bmpr2|chr1:59944025-59944524	0.138245653583233	.	.
chr1	59763159	59763658	chr1	59805359	59805858	Bmpr2|chr1:59805359-59805858	0.0713217196801886	.	.
chr1	59763159	59763658	chr1	59848288	59848787	Bmpr2|chr1:59848288-59848787	0.0613385035282593	.	.
chr1	59763159	59763658	chr1	59883669	59884168	Bmpr2|chr1:59883669-59884168	0.0801434750291928	.	.
chr1	59763159	59763658	chr1	59944025	59944524	Bmpr2|chr1:59944025-59944524	0.0735790024980167	.	.
chr1	59763159	59763658	chr1	59945819	59946318	Bmpr2|chr1:59945819-59946318	0.0626206364062394	.	.
chr1	59763159	59763658	chr1	60034986	60035485	Bmpr2|chr1:60034986-60035485	0.0812617329123927	.	.
chr1	59763681	59764180	chr1	59848288	59848787	Bmpr2|chr1:59848288-59848787	0.132657567102364	.	.
chr1	59763681	59764180	chr1	59944025	59944524	Bmpr2|chr1:59944025-59944524	0.134640617427569	.	.
chr1	59763681	59764180	chr1	59945819	59946318	Bmpr2|chr1:59945819-59946318	0.0834690372788986	.	.
chr1	59763681	59764180	chr1	59945819	59946318	Bmpr2|chr1:59945819-59946318	0.0834690372788987	.	.
chr1	59912662	59913161	chr1	59883669	59884168	Fam117b|chr1:59883669-59884168	0.068104172934804	.	.
chr1	59912662	59913161	chr1	59987611	59988110	Fam117b|chr1:59987611-59988110	0.134168568751388	.	.
chr1	59913211	59913710	chr1	59883669	59884168	Fam117b|chr1:59883669-59884168	0.162590523446495	.	.
chr1	59913211	59913710	chr1	59987611	59988110	Fam117b|chr1:59987611-59988110	0.0647697308783128	.	.
chr1	60042424	60042923	chr1	59788955	59789454	Ica1l|chr1:59788955-59789454	0.121933031582592	.	.
chr1	60042424	60042923	chr1	59833669	59834168	Ica1l|chr1:59833669-59834168	0.0748120690814269	.	.
chr1	60042424	60042923	chr1	59886825	59887324	Ica1l|chr1:59886825-59887324	0.112637034683301	.	.
chr1	60042424	60042923	chr1	59895373	59895872	Ica1l|chr1:59895373-59895872	0.0670411853583631	.	.
chr1	60042424	60042923	chr1	60410443	60410942	Ica1l|chr1:60410443-60410942	0.162474355954407	.	.
chr1	60042424	60042923	chr1	60447042	60447541	Ica1l|chr1:60447042-60447541	0.085706855167227	.	.
chr1	60042424	60042923	chr1	60469405	60469904	Ica1l|chr1:60469405-60469904	0.220027586226153	.	.
chr1	60042935	60043434	chr1	59886825	59887324	Ica1l|chr1:59886825-59887324	0.109733635845375	.	.
chr1	60042935	60043434	chr1	60034986	60035485	Ica1l|chr1:60034986-60035485	0.11166811649546	.	.
chr1	60042935	60043434	chr1	60358931	60359430	Ica1l|chr1:60358931-60359430	0.162833036431073	.	.
chr1	60042935	60043434	chr1	60359762	60360261	Ica1l|chr1:60359762-60360261	0.114007555598613	.	.
chr1	60042935	60043434	chr1	60410443	60410942	Ica1l|chr1:60410443-60410942	0.0641677136056504	.	.
chr1	60042935	60043434	chr1	60423858	60424357	Ica1l|chr1:60423858-60424357	0.0713556619683696	.	.
chr1	60042935	60043434	chr1	60469405	60469904	Ica1l|chr1:60469405-60469904	0.0778387884065639	.	.
chr1	60097393	60097892	chr1	59826439	59826938	Carf|chr1:59826439-59826938	0.101280413649269	.	.
chr1	60097393	60097892	chr1	59878109	59878608	Carf|chr1:59878109-59878608	0.0785830524613973	.	.
chr1	60097393	60097892	chr1	59987611	59988110	Carf|chr1:59987611-59988110	0.0688076949355877	.	.
chr1	60097393	60097892	chr1	60010207	60010706	Carf|chr1:60010207-60010706	0.1179881388172	.	.
chr1	60097393	60097892	chr1	60034986	60035485	Carf|chr1:60034986-60035485	0.134556965522679	.	.
chr1	60097393	60097892	chr1	60410443	60410942	Carf|chr1:60410443-60410942	0.10404637250073	.	.
chr1	60097393	60097892	chr1	60423858	60424357	Carf|chr1:60423858-60424357	0.173335610346666	.	.
chr1	60097393	60097892	chr1	60481516	60482015	Carf|chr1:60481516-60482015	0.0794465439557862	.	.
chr1	60097980	60098479	chr1	59826439	59826938	Carf|chr1:59826439-59826938	0.0659475055868373	.	.
chr1	60097980	60098479	chr1	59826439	59826938	Wdr12|chr1:59826439-59826938	0.0659475055868373	.	.
chr1	60097980	60098479	chr1	59833669	59834168	Carf|chr1:59833669-59834168	0.096251468290981	.	.
chr1	60097980	60098479	chr1	59833669	59834168	Wdr12|chr1:59833669-59834168	0.096251468290981	.	.
chr1	60097980	60098479	chr1	59883669	59884168	Carf|chr1:59883669-59884168	0.093774723338452	.	.
chr1	60097980	60098479	chr1	59883669	59884168	Wdr12|chr1:59883669-59884168	0.093774723338452	.	.
chr1	60097980	60098479	chr1	60289786	60290285	Carf|chr1:60289786-60290285	0.0647831001867158	.	.
chr1	60097980	60098479	chr1	60289786	60290285	Wdr12|chr1:60289786-60290285	0.0647831001867158	.	.
chr1	60097980	60098479	chr1	60410443	60410942	Carf|chr1:60410443-60410942	0.122120742979701	.	.
chr1	60097980	60098479	chr1	60410443	60410942	Wdr12|chr1:60410443-60410942	0.122120742979701	.	.
chr1	60097980	60098479	chr1	60428273	60428772	Carf|chr1:60428273-60428772	0.129331986220036	.	.
chr1	60097980	60098479	chr1	60428273	60428772	Wdr12|chr1:60428273-60428772	0.129331986220036	.	.
chr1	60098487	60098986	chr1	59895373	59895872	Carf|chr1:59895373-59895872	0.129395694962388	.	.
chr1	60098487	60098986	chr1	59895373	59895872	Wdr12|chr1:59895373-59895872	0.129395694962388	.	.
chr1	60098487	60098986	chr1	60359762	60360261	Carf|chr1:60359762-60360261	0.0978003446892279	.	.
chr1	60098487	60098986	chr1	60359762	60360261	Wdr12|chr1:60359762-60360261	0.0978003446892279	.	.
chr1	60098487	60098986	chr1	60381871	60382370	Carf|chr1:60381871-60382370	0.0800547187433977	.	.
chr1	60098487	60098986	chr1	60381871	60382370	Carf|chr1:60381871-60382370	0.0800547187433978	.	.
chr1	60098487	60098986	chr1	60381871	60382370	Wdr12|chr1:60381871-60382370	0.0800547187433977	.	.
chr1	60098487	60098986	chr1	60381871	60382370	Wdr12|chr1:60381871-60382370	0.0800547187433978	.	.
chr1	60098487	60098986	chr1	60428273	60428772	Carf|chr1:60428273-60428772	0.0768339650154853	.	.
chr1	60098487	60098986	chr1	60428273	60428772	Wdr12|chr1:60428273-60428772	0.0768339650154853	.	.
chr1	60098487	60098986	chr1	60489858	60490357	Carf|chr1:60489858-60490357	0.156571959901762	.	.
chr1	60098487	60098986	chr1	60489858	60490357	Wdr12|chr1:60489858-60490357	0.156571959901762	.	.
chr1	60180257	60180756	chr1	59883669	59884168	Nbeal1|chr1:59883669-59884168	0.0615338336759179	.	.
chr1	60180257	60180756	chr1	59895373	59895872	Nbeal1|chr1:59895373-59895872	0.162210879900559	.	.
chr1	60180257	60180756	chr1	60010207	60010706	Nbeal1|chr1:60010207-60010706	0.0622614607094883	.	.
chr1	60180257	60180756	chr1	60289786	60290285	Nbeal1|chr1:60289786-60290285	0.0793308852809732	.	.
chr1	60180257	60180756	chr1	60353258	60353757	Nbeal1|chr1:60353258-60353757	0.0642756443583128	.	.
chr1	60180257	60180756	chr1	60359762	60360261	Nbeal1|chr1:60359762-60360261	0.164119840060765	.	.
chr1	60180257	60180756	chr1	60396111	60396610	Nbeal1|chr1:60396111-60396610	0.102494017874512	.	.
chr1	60180257	60180756	chr1	60423858	60424357	Nbeal1|chr1:60423858-60424357	0.110300142534906	.	.
chr1	60180257	60180756	chr1	60460635	60461134	Nbeal1|chr1:60460635-60461134	0.170621738094497	.	.
chr1	60180257	60180756	chr1	60481516	60482015	Nbeal1|chr1:60481516-60482015	0.0778732208369425	.	.
chr1	60180257	60180756	chr1	60488668	60489167	Nbeal1|chr1:60488668-60489167	0.0922405586582819	.	.
chr1	60180257	60180756	chr1	60489274	60489773	Nbeal1|chr1:60489274-60489773	0.0795453416134995	.	.
chr1	60180257	60180756	chr1	60489858	60490357	Nbeal1|chr1:60489858-60490357	0.104178839344064	.	.
chr1	60342754	60343253	chr1	60358931	60359430	Cyp20a1|chr1:60358931-60359430	0.0659269226566329	.	.
chr1	60342754	60343253	chr1	60460635	60461134	Cyp20a1|chr1:60460635-60461134	0.0813508994412123	.	.
chr1	60342754	60343253	chr1	60488668	60489167	Cyp20a1|chr1:60488668-60489167	0.089052004824116	.	.
chr1	60342754	60343253	chr1	60489858	60490357	Cyp20a1|chr1:60489858-60490357	0.0623819902645675	.	.
chr1	60343314	60343813	chr1	60410443	60410942	Cyp20a1|chr1:60410443-60410942	0.129091235791531	.	.
chr1	60343314	60343813	chr1	60423858	60424357	Cyp20a1|chr1:60423858-60424357	0.11870651668714	.	.
chr1	60343314	60343813	chr1	60469405	60469904	Cyp20a1|chr1:60469405-60469904	0.10782758414982	.	.
chr1	60343314	60343813	chr1	60481516	60482015	Cyp20a1|chr1:60481516-60482015	0.101243959980053	.	.
chr1	60343314	60343813	chr1	60489274	60489773	Cyp20a1|chr1:60489274-60489773	0.0953010115959803	.	.
chr1	60343314	60343813	chr1	60489858	60490357	Cyp20a1|chr1:60489858-60490357	0.128468846100875	.	.
chr1	60409462	60409961	chr1	60396111	60396610	Abi2|chr1:60396111-60396610	0.184794441145065	.	.
chr1	60409462	60409961	chr1	60410443	60410942	Abi2|chr1:60410443-60410942	0.123706521351758	.	.
chr1	60409462	60409961	chr1	60428273	60428772	Abi2|chr1:60428273-60428772	0.0743086426595922	.	.
chr1	61638558	61639057	chr1	61472207	61472706	Pard3b|chr1:61472207-61472706	0.0863010112250017	.	.
chr1	65122893	65123392	chr1	65060479	65060978	D630023F18Rik|chr1:65060479-65060978	0.0702930150275465	.	.
chr1	65122893	65123392	chr1	65142057	65142556	D630023F18Rik|chr1:65142057-65142556	0.075617424868556	.	.
chr1	65122893	65123392	chr1	65335534	65336033	D630023F18Rik|chr1:65335534-65336033	0.0639038628534756	.	.
chr1	65122893	65123392	chr1	65343013	65343512	D630023F18Rik|chr1:65343013-65343512	0.128539919180392	.	.
chr1	65122893	65123392	chr1	65354915	65355414	D630023F18Rik|chr1:65354915-65355414	0.0866132253492997	.	.
chr1	65186396	65186895	chr1	65179041	65179540	Idh1|chr1:65179041-65179540	0.123142738944367	.	.
chr1	65186396	65186895	chr1	65179041	65179540	Pikfyve|chr1:65179041-65179540	0.123142738944367	.	.
chr1	65186396	65186895	chr1	65268509	65269008	Idh1|chr1:65268509-65269008	0.0863629866639561	.	.
chr1	65186396	65186895	chr1	65268509	65269008	Pikfyve|chr1:65268509-65269008	0.0863629866639561	.	.
chr1	65186396	65186895	chr1	65312053	65312552	Idh1|chr1:65312053-65312552	0.0733750930393542	.	.
chr1	65186396	65186895	chr1	65312053	65312552	Pikfyve|chr1:65312053-65312552	0.0733750930393542	.	.
chr1	65186396	65186895	chr1	65334688	65335187	Idh1|chr1:65334688-65335187	0.0718062607043978	.	.
chr1	65186396	65186895	chr1	65334688	65335187	Pikfyve|chr1:65334688-65335187	0.0718062607043978	.	.
chr1	65186396	65186895	chr1	65343013	65343512	Idh1|chr1:65343013-65343512	0.0619724181807273	.	.
chr1	65186396	65186895	chr1	65343013	65343512	Pikfyve|chr1:65343013-65343512	0.0619724181807273	.	.
chr1	65186396	65186895	chr1	65354915	65355414	Idh1|chr1:65354915-65355414	0.114921024344843	.	.
chr1	65186396	65186895	chr1	65354915	65355414	Pikfyve|chr1:65354915-65355414	0.114921024344843	.	.
chr1	65281263	65281762	chr1	65091505	65092004	Pth2r|chr1:65091505-65092004	0.129788450712355	.	.
chr1	65281263	65281762	chr1	65111968	65112467	Pth2r|chr1:65111968-65112467	0.0645594920137954	.	.
chr1	65281263	65281762	chr1	65280343	65280842	Pth2r|chr1:65280343-65280842	0.0688943064575005	.	.
chr1	65281263	65281762	chr1	65333902	65334401	Pth2r|chr1:65333902-65334401	0.102503947459855	.	.
chr1	65281263	65281762	chr1	65343013	65343512	Pth2r|chr1:65343013-65343512	0.113656471481305	.	.
chr1	65281263	65281762	chr1	65687075	65687574	Pth2r|chr1:65687075-65687574	0.115846325751198	.	.
chr1	65281263	65281762	chr1	65687594	65688093	Pth2r|chr1:65687594-65688093	0.0645156258395662	.	.
chr1	65282716	65283215	chr1	65111968	65112467	Pth2r|chr1:65111968-65112467	0.134645123951375	.	.
chr1	65282716	65283215	chr1	65178123	65178622	Pth2r|chr1:65178123-65178622	0.0930173496371983	.	.
chr1	65282716	65283215	chr1	65354915	65355414	Pth2r|chr1:65354915-65355414	0.12328577330724	.	.
chr1	66174880	66175379	chr1	65762968	65763467	Map2|chr1:65762968-65763467	0.0853236454392	.	.
chr1	66174880	66175379	chr1	65981597	65982096	Map2|chr1:65981597-65982096	0.0652088002018442	.	.
chr1	66174880	66175379	chr1	66004304	66004803	Map2|chr1:66004304-66004803	0.0713107422801876	.	.
chr1	66174880	66175379	chr1	66113917	66114416	Map2|chr1:66113917-66114416	0.0661587766099063	.	.
chr1	66174880	66175379	chr1	66115312	66115811	Map2|chr1:66115312-66115811	0.1874325033762	.	.
chr1	66174880	66175379	chr1	66129054	66129553	Map2|chr1:66129054-66129553	0.0636506349239241	.	.
chr1	66174880	66175379	chr1	66221458	66221957	Map2|chr1:66221458-66221957	0.089617584457699	.	.
chr1	69106800	69107299	chr1	68995338	68995837	Gm16076|chr1:68995338-68995837	0.0722198767568858	.	.
chr1	69106800	69107299	chr1	69087106	69087605	Gm16076|chr1:69087106-69087605	0.0995621838323756	.	.
chr1	69106800	69107299	chr1	69097363	69097862	Gm16076|chr1:69097363-69097862	0.0745232673512445	.	.
chr1	69107780	69108279	chr1	68914683	68915182	Erbb4|chr1:68914683-68915182	0.0636434987995905	.	.
chr1	69107780	69108279	chr1	68994828	68995327	Erbb4|chr1:68994828-68995327	0.196503843912262	.	.
chr1	69107780	69108279	chr1	68995338	68995837	Erbb4|chr1:68995338-68995837	0.0930195426196441	.	.
chr1	69107780	69108279	chr1	69097363	69097862	Erbb4|chr1:69097363-69097862	0.0912567615841947	.	.
chr1	69107780	69108279	chr1	69189245	69189744	Erbb4|chr1:69189245-69189744	0.0811447521594468	.	.
chr1	69108309	69108808	chr1	68994828	68995327	Erbb4|chr1:68994828-68995327	0.0863789379978046	.	.
chr1	69108309	69108808	chr1	68995338	68995837	Erbb4|chr1:68995338-68995837	0.122513159169921	.	.
chr1	69108309	69108808	chr1	69087106	69087605	Erbb4|chr1:69087106-69087605	0.100209797684451	.	.
chr1	69108309	69108808	chr1	69097363	69097862	Erbb4|chr1:69097363-69097862	0.256988361832574	.	.
chr1	69108309	69108808	chr1	69189245	69189744	Erbb4|chr1:69189245-69189744	0.0966428591556201	.	.
chr1	69440858	69441357	chr1	69286238	69286737	Gm28497|chr1:69286238-69286737	0.118930118476633	.	.
chr1	69440858	69441357	chr1	69367548	69368047	Gm28497|chr1:69367548-69368047	0.254503275777795	.	.
chr1	69440858	69441357	chr1	69404763	69405262	Gm28497|chr1:69404763-69405262	0.208065172592679	.	.
chr1	69440858	69441357	chr1	69436973	69437472	Gm28497|chr1:69436973-69437472	0.230788848583943	.	.
chr1	69440858	69441357	chr1	69548130	69548629	Gm28497|chr1:69548130-69548629	0.0868099863867437	.	.
chr1	69440858	69441357	chr1	69688924	69689423	Gm28497|chr1:69688924-69689423	0.188825784688243	.	.
chr1	69441406	69441905	chr1	69286238	69286737	Gm28497|chr1:69286238-69286737	0.129711135471799	.	.
chr1	69441406	69441905	chr1	69367548	69368047	Gm28497|chr1:69367548-69368047	0.0828749292217711	.	.
chr1	69441406	69441905	chr1	69404763	69405262	Gm28497|chr1:69404763-69405262	0.0781750951397107	.	.
chr1	69493236	69493735	chr1	69277094	69277593	Gm29113|chr1:69277094-69277593	0.0724796287744636	.	.
chr1	69687151	69687650	chr1	69436973	69437472	Ikzf2|chr1:69436973-69437472	0.110887447654111	.	.
chr1	69687151	69687650	chr1	69688924	69689423	Ikzf2|chr1:69688924-69689423	0.0764337515613619	.	.
chr1	69687151	69687650	chr1	69996794	69997293	Ikzf2|chr1:69996794-69997293	0.0682100364891032	.	.
chr1	69687982	69688481	chr1	69367548	69368047	Ikzf2|chr1:69367548-69368047	0.162466903917067	.	.
chr1	69687982	69688481	chr1	69436973	69437472	Ikzf2|chr1:69436973-69437472	0.0729644797194681	.	.
chr1	69687982	69688481	chr1	69688924	69689423	Ikzf2|chr1:69688924-69689423	0.241468109824519	.	.
chr1	70724978	70725477	chr1	70380051	70380550	Vwc2l|chr1:70380051-70380550	0.065335533623964	.	.
chr1	70724978	70725477	chr1	70385837	70386336	Vwc2l|chr1:70385837-70386336	0.0699442651368179	.	.
chr1	70725497	70725996	chr1	70316336	70316835	Vwc2l|chr1:70316336-70316835	0.103848158502431	.	.
chr1	70725497	70725996	chr1	70351293	70351792	Vwc2l|chr1:70351293-70351792	0.107760290664245	.	.
chr1	70725497	70725996	chr1	70371685	70372184	Vwc2l|chr1:70371685-70372184	0.155389086070792	.	.
chr1	70725497	70725996	chr1	70700160	70700659	Vwc2l|chr1:70700160-70700659	0.14732286456082	.	.
chr1	70725497	70725996	chr1	70700714	70701213	Vwc2l|chr1:70700714-70701213	0.0849788919324678	.	.
chr1	74505730	74506229	chr1	74570093	74570592	Cnot9|chr1:74570093-74570592	0.0671697272330524	.	.
chr1	74505730	74506229	chr1	74694100	74694599	Cnot9|chr1:74694100-74694599	0.0992835932984466	.	.
chr1	74505730	74506229	chr1	74800566	74801065	Cnot9|chr1:74800566-74801065	0.099222163884936	.	.
chr1	74505730	74506229	chr1	74806952	74807451	Cnot9|chr1:74806952-74807451	0.121774282861362	.	.
chr1	74505730	74506229	chr1	74808065	74808564	Cnot9|chr1:74808065-74808564	0.089007337425244	.	.
chr1	74505730	74506229	chr1	74859556	74860055	Cnot9|chr1:74859556-74860055	0.0631533219596312	.	.
chr1	74505730	74506229	chr1	74894978	74895477	Cnot9|chr1:74894978-74895477	0.0860731547039123	.	.
chr1	74505730	74506229	chr1	74958193	74958692	Cnot9|chr1:74958193-74958692	0.267516760805349	.	.
chr1	74506443	74506942	chr1	74635618	74636117	Cnot9|chr1:74635618-74636117	0.177991162046162	.	.
chr1	74506443	74506942	chr1	74787775	74788274	Cnot9|chr1:74787775-74788274	0.0610830164215431	.	.
chr1	74506443	74506942	chr1	74802933	74803432	Cnot9|chr1:74802933-74803432	0.16594062958137	.	.
chr1	74506443	74506942	chr1	74806952	74807451	Cnot9|chr1:74806952-74807451	0.155501629851907	.	.
chr1	74506443	74506942	chr1	74808065	74808564	Cnot9|chr1:74808065-74808564	0.112844273308523	.	.
chr1	74506443	74506942	chr1	74843117	74843616	Cnot9|chr1:74843117-74843616	0.0750312306026239	.	.
chr1	74506443	74506942	chr1	74858307	74858806	Cnot9|chr1:74858307-74858806	0.103780707196667	.	.
chr1	74506443	74506942	chr1	74894978	74895477	Cnot9|chr1:74894978-74895477	0.07767336630379	.	.
chr1	74506443	74506942	chr1	74926640	74927139	Cnot9|chr1:74926640-74927139	0.0942320161852363	.	.
chr1	74542596	74543095	chr1	74772969	74773468	Plcd4|chr1:74772969-74773468	0.0796856340780903	.	.
chr1	74542596	74543095	chr1	74784124	74784623	Plcd4|chr1:74784124-74784623	0.0658395579531398	.	.
chr1	74542596	74543095	chr1	74793218	74793717	Plcd4|chr1:74793218-74793717	0.100717322396402	.	.
chr1	74542596	74543095	chr1	74794449	74794948	Plcd4|chr1:74794449-74794948	0.0836316444476716	.	.
chr1	74542596	74543095	chr1	74848813	74849312	Plcd4|chr1:74848813-74849312	0.123271219657217	.	.
chr1	74542596	74543095	chr1	74859556	74860055	Plcd4|chr1:74859556-74860055	0.0620792073089436	.	.
chr1	74542596	74543095	chr1	74894978	74895477	Plcd4|chr1:74894978-74895477	0.0886773195531678	.	.
chr1	74542596	74543095	chr1	74958193	74958692	Plcd4|chr1:74958193-74958692	0.0685160712945168	.	.
chr1	74587205	74587704	chr1	74554328	74554827	Bcs1l|chr1:74554328-74554827	0.13080582120748	.	.
chr1	74587205	74587704	chr1	74554328	74554827	Zfp142|chr1:74554328-74554827	0.13080582120748	.	.
chr1	74587205	74587704	chr1	74782750	74783249	Bcs1l|chr1:74782750-74783249	0.157487482174863	.	.
chr1	74587205	74587704	chr1	74782750	74783249	Zfp142|chr1:74782750-74783249	0.157487482174863	.	.
chr1	74587205	74587704	chr1	74793218	74793717	Bcs1l|chr1:74793218-74793717	0.275629623686854	.	.
chr1	74587205	74587704	chr1	74793218	74793717	Zfp142|chr1:74793218-74793717	0.275629623686854	.	.
chr1	74587205	74587704	chr1	74800566	74801065	Bcs1l|chr1:74800566-74801065	0.12388239029211	.	.
chr1	74587205	74587704	chr1	74800566	74801065	Zfp142|chr1:74800566-74801065	0.12388239029211	.	.
chr1	74587205	74587704	chr1	74802933	74803432	Bcs1l|chr1:74802933-74803432	0.10701008801342	.	.
chr1	74587205	74587704	chr1	74802933	74803432	Zfp142|chr1:74802933-74803432	0.10701008801342	.	.
chr1	74587205	74587704	chr1	74806444	74806943	Bcs1l|chr1:74806444-74806943	0.0829969546262018	.	.
chr1	74587205	74587704	chr1	74806444	74806943	Zfp142|chr1:74806444-74806943	0.0829969546262018	.	.
chr1	74587205	74587704	chr1	74806952	74807451	Bcs1l|chr1:74806952-74807451	0.103025689976713	.	.
chr1	74587205	74587704	chr1	74806952	74807451	Zfp142|chr1:74806952-74807451	0.103025689976713	.	.
chr1	74587205	74587704	chr1	74816731	74817230	Bcs1l|chr1:74816731-74817230	0.0991326262218522	.	.
chr1	74587205	74587704	chr1	74816731	74817230	Zfp142|chr1:74816731-74817230	0.0991326262218522	.	.
chr1	74587205	74587704	chr1	74859556	74860055	Bcs1l|chr1:74859556-74860055	0.0627890729247838	.	.
chr1	74587205	74587704	chr1	74859556	74860055	Zfp142|chr1:74859556-74860055	0.0627890729247838	.	.
chr1	74587205	74587704	chr1	74880737	74881236	Bcs1l|chr1:74880737-74881236	0.161492323516256	.	.
chr1	74587205	74587704	chr1	74880737	74881236	Zfp142|chr1:74880737-74881236	0.161492323516256	.	.
chr1	74587205	74587704	chr1	74894978	74895477	Bcs1l|chr1:74894978-74895477	0.123991474152288	.	.
chr1	74587205	74587704	chr1	74894978	74895477	Zfp142|chr1:74894978-74895477	0.123991474152288	.	.
chr1	74587205	74587704	chr1	74958193	74958692	Bcs1l|chr1:74958193-74958692	0.137313975450175	.	.
chr1	74587205	74587704	chr1	74958193	74958692	Zfp142|chr1:74958193-74958692	0.137313975450175	.	.
chr1	74587962	74588461	chr1	74772969	74773468	Bcs1l|chr1:74772969-74773468	0.176417681252811	.	.
chr1	74587962	74588461	chr1	74772969	74773468	Zfp142|chr1:74772969-74773468	0.176417681252811	.	.
chr1	74587962	74588461	chr1	74806952	74807451	Bcs1l|chr1:74806952-74807451	0.0919231669831121	.	.
chr1	74587962	74588461	chr1	74806952	74807451	Zfp142|chr1:74806952-74807451	0.0919231669831121	.	.
chr1	74587962	74588461	chr1	74858307	74858806	Bcs1l|chr1:74858307-74858806	0.0770426441480282	.	.
chr1	74587962	74588461	chr1	74858307	74858806	Zfp142|chr1:74858307-74858806	0.0770426441480282	.	.
chr1	74601175	74601674	chr1	74753532	74754031	Rnf25|chr1:74753532-74754031	0.184853424053128	.	.
chr1	74601175	74601674	chr1	74753532	74754031	Stk36|chr1:74753532-74754031	0.184853424053128	.	.
chr1	74601175	74601674	chr1	74824729	74825228	Rnf25|chr1:74824729-74825228	0.0743653452826143	.	.
chr1	74601175	74601674	chr1	74824729	74825228	Stk36|chr1:74824729-74825228	0.0743653452826143	.	.
chr1	74661495	74661994	chr1	74570093	74570592	Ttll4|chr1:74570093-74570592	0.173641649856281	.	.
chr1	74661495	74661994	chr1	74763029	74763528	Ttll4|chr1:74763029-74763528	0.107672100044909	.	.
chr1	74661495	74661994	chr1	74784124	74784623	Ttll4|chr1:74784124-74784623	0.147559789308579	.	.
chr1	74661495	74661994	chr1	74800566	74801065	Ttll4|chr1:74800566-74801065	0.17709153830678	.	.
chr1	74661495	74661994	chr1	74808065	74808564	Ttll4|chr1:74808065-74808564	0.0682396787719489	.	.
chr1	74661495	74661994	chr1	74817277	74817776	Ttll4|chr1:74817277-74817776	0.10316363531368	.	.
chr1	74661495	74661994	chr1	74824729	74825228	Ttll4|chr1:74824729-74825228	0.0791394467838877	.	.
chr1	74661495	74661994	chr1	74858307	74858806	Ttll4|chr1:74858307-74858806	0.0781926527026574	.	.
chr1	74661495	74661994	chr1	74958193	74958692	Ttll4|chr1:74958193-74958692	0.0928647496904123	.	.
chr1	74713683	74714182	chr1	74753532	74754031	Cyp27a1|chr1:74753532-74754031	0.100173314937895	.	.
chr1	74713683	74714182	chr1	74880737	74881236	Cyp27a1|chr1:74880737-74881236	0.0684421021788826	.	.
chr1	74748718	74749217	chr1	74570093	74570592	Prkag3|chr1:74570093-74570592	0.0719067626196499	.	.
chr1	74748718	74749217	chr1	74806952	74807451	Prkag3|chr1:74806952-74807451	0.0734455271281972	.	.
chr1	74748718	74749217	chr1	74824729	74825228	Prkag3|chr1:74824729-74825228	0.067095926973346	.	.
chr1	74748718	74749217	chr1	74848813	74849312	Prkag3|chr1:74848813-74849312	0.0623805209286782	.	.
chr1	74748718	74749217	chr1	74858307	74858806	Prkag3|chr1:74858307-74858806	0.104407226578334	.	.
chr1	74748718	74749217	chr1	74894978	74895477	Prkag3|chr1:74894978-74895477	0.0708740118152099	.	.
chr1	74748718	74749217	chr1	74926640	74927139	Prkag3|chr1:74926640-74927139	0.0672338147940241	.	.
chr1	74749271	74749770	chr1	74570093	74570592	Prkag3|chr1:74570093-74570592	0.0762561091846038	.	.
chr1	74749271	74749770	chr1	74772969	74773468	Prkag3|chr1:74772969-74773468	0.142644192565117	.	.
chr1	74749271	74749770	chr1	74782750	74783249	Prkag3|chr1:74782750-74783249	0.116215680523566	.	.
chr1	74749271	74749770	chr1	74793218	74793717	Prkag3|chr1:74793218-74793717	0.238250095562737	.	.
chr1	74749271	74749770	chr1	74794449	74794948	Prkag3|chr1:74794449-74794948	0.101771169419419	.	.
chr1	74749271	74749770	chr1	74800566	74801065	Prkag3|chr1:74800566-74801065	0.084620497668549	.	.
chr1	74749271	74749770	chr1	74806952	74807451	Prkag3|chr1:74806952-74807451	0.114796601968484	.	.
chr1	74749271	74749770	chr1	74808065	74808564	Prkag3|chr1:74808065-74808564	0.122130736646676	.	.
chr1	74749271	74749770	chr1	74816731	74817230	Prkag3|chr1:74816731-74817230	0.114311590149105	.	.
chr1	74749271	74749770	chr1	74817277	74817776	Prkag3|chr1:74817277-74817776	0.0623349435332514	.	.
chr1	74749271	74749770	chr1	74958193	74958692	Prkag3|chr1:74958193-74958692	0.136119805422841	.	.
chr1	74777781	74778280	chr1	74782750	74783249	Gm29539|chr1:74782750-74783249	0.0653992367359028	.	.
chr1	74777781	74778280	chr1	75128586	75129085	Gm29539|chr1:75128586-75129085	0.192727202476269	.	.
chr1	74791332	74791831	chr1	74772969	74773468	Wnt10a|chr1:74772969-74773468	0.0801627807601465	.	.
chr1	74791332	74791831	chr1	74793218	74793717	Wnt10a|chr1:74793218-74793717	0.0983159646598156	.	.
[truncated: 111,226 more rows]
