# Supplementary material for: Single-cell analysis of chromatin accessibility in the adult mouse brain
Source: Nature. 2023 Dec 13;624(7991):378–89. doi: 10.1038/s41586-023-06824-9 (PMC10719105; doi:10.1038/s41586-023-06824-9)
Supplement: Supplementary file 3 — Supplementary Tables 1–25 and their legends. [file 41586_2023_6824_MOESM3_ESM.zip › 2023-03-05453B-s3/SI Tables/SI Table 13 Summary of all the gene-cCRE correlations/sa2subclass.L6b_CTX_Glut.pdc.bedpe]

chr1	3672048	3672547	chr1	3532883	3533382	Xkr4|chr1:3532883-3533382	0.121608971735982	.	.
chr1	3672048	3672547	chr1	3611161	3611660	Xkr4|chr1:3611161-3611660	0.131971188946137	.	.
chr1	4785497	4785996	chr1	4571692	4572191	Mrpl15|chr1:4571692-4572191	0.12777011222709	.	.
chr1	4785497	4785996	chr1	4873266	4873765	Mrpl15|chr1:4873266-4873765	0.0945686182037629	.	.
chr1	4785497	4785996	chr1	4881318	4881817	Mrpl15|chr1:4881318-4881817	0.0946792677463399	.	.
chr1	4785497	4785996	chr1	4934807	4935306	Mrpl15|chr1:4934807-4935306	0.187076332925554	.	.
chr1	4785497	4785996	chr1	5019201	5019700	Mrpl15|chr1:5019201-5019700	0.109222268429056	.	.
chr1	4785497	4785996	chr1	5071134	5071633	Mrpl15|chr1:5071134-5071633	0.199306221870947	.	.
chr1	4785497	4785996	chr1	5110350	5110849	Mrpl15|chr1:5110350-5110849	0.129332240876041	.	.
chr1	4785497	4785996	chr1	5170387	5170886	Mrpl15|chr1:5170387-5170886	0.0934223429485729	.	.
chr1	4785497	4785996	chr1	5177158	5177657	Mrpl15|chr1:5177158-5177657	0.166268075620105	.	.
chr1	4785497	4785996	chr1	5249272	5249771	Mrpl15|chr1:5249272-5249771	0.124758827551926	.	.
chr1	4807592	4808091	chr1	4873266	4873765	Lypla1|chr1:4873266-4873765	0.125115426873657	.	.
chr1	4807592	4808091	chr1	4881318	4881817	Lypla1|chr1:4881318-4881817	0.0836100598544634	.	.
chr1	4807592	4808091	chr1	4934807	4935306	Lypla1|chr1:4934807-4935306	0.165032001448519	.	.
chr1	4807592	4808091	chr1	5017828	5018327	Lypla1|chr1:5017828-5018327	0.0912438227282433	.	.
chr1	4807592	4808091	chr1	5018611	5019110	Lypla1|chr1:5018611-5019110	0.0820023876280672	.	.
chr1	4807592	4808091	chr1	5019201	5019700	Lypla1|chr1:5019201-5019700	0.0761213321967917	.	.
chr1	4807592	4808091	chr1	5031516	5032015	Lypla1|chr1:5031516-5032015	0.0734398683236722	.	.
chr1	4807592	4808091	chr1	5082818	5083317	Lypla1|chr1:5082818-5083317	0.138787971260769	.	.
chr1	4807592	4808091	chr1	5110350	5110849	Lypla1|chr1:5110350-5110849	0.0942036087970747	.	.
chr1	4807592	4808091	chr1	5183460	5183959	Lypla1|chr1:5183460-5183959	0.109731769195453	.	.
chr1	4857480	4857979	chr1	4873266	4873765	Tcea1|chr1:4873266-4873765	0.1671870750204	.	.
chr1	4857480	4857979	chr1	4881318	4881817	Tcea1|chr1:4881318-4881817	0.149759756582273	.	.
chr1	4857480	4857979	chr1	4907969	4908468	Tcea1|chr1:4907969-4908468	0.119448402225267	.	.
chr1	4857480	4857979	chr1	5082818	5083317	Tcea1|chr1:5082818-5083317	0.1576360130281	.	.
chr1	4857480	4857979	chr1	5249272	5249771	Tcea1|chr1:5249272-5249771	0.0721000405976232	.	.
chr1	4857480	4857979	chr1	5249272	5249771	Tcea1|chr1:5249272-5249771	0.0721000405976233	.	.
chr1	4858123	4858622	chr1	4873266	4873765	Tcea1|chr1:4873266-4873765	0.080783093047679	.	.
chr1	4858123	4858622	chr1	4881318	4881817	Tcea1|chr1:4881318-4881817	0.06915685351669	.	.
chr1	4858123	4858622	chr1	4934807	4935306	Tcea1|chr1:4934807-4935306	0.171157113685712	.	.
chr1	4858123	4858622	chr1	5019201	5019700	Tcea1|chr1:5019201-5019700	0.102333520114396	.	.
chr1	4858123	4858622	chr1	5031516	5032015	Tcea1|chr1:5031516-5032015	0.102014340840013	.	.
chr1	4858123	4858622	chr1	5071134	5071633	Tcea1|chr1:5071134-5071633	0.123784473658036	.	.
chr1	4858123	4858622	chr1	5082818	5083317	Tcea1|chr1:5082818-5083317	0.0858194320900072	.	.
chr1	4858123	4858622	chr1	5110350	5110849	Tcea1|chr1:5110350-5110849	0.228489691925115	.	.
chr1	4858123	4858622	chr1	5177158	5177657	Tcea1|chr1:5177158-5177657	0.100188391342694	.	.
chr1	4858123	4858622	chr1	5249272	5249771	Tcea1|chr1:5249272-5249771	0.108482609591376	.	.
chr1	5070122	5070621	chr1	4873266	4873765	Atp6v1h|chr1:4873266-4873765	0.0753729417959249	.	.
chr1	5070122	5070621	chr1	4873266	4873765	Rgs20|chr1:4873266-4873765	0.0753729417959249	.	.
chr1	5070122	5070621	chr1	5019201	5019700	Atp6v1h|chr1:5019201-5019700	0.126737253844858	.	.
chr1	5070122	5070621	chr1	5019201	5019700	Rgs20|chr1:5019201-5019700	0.126737253844858	.	.
chr1	5070122	5070621	chr1	5132866	5133365	Atp6v1h|chr1:5132866-5133365	0.116971438367281	.	.
chr1	5070122	5070621	chr1	5132866	5133365	Rgs20|chr1:5132866-5133365	0.116971438367281	.	.
chr1	5070122	5070621	chr1	5177158	5177657	Atp6v1h|chr1:5177158-5177657	0.0718866395781663	.	.
chr1	5070122	5070621	chr1	5177158	5177657	Rgs20|chr1:5177158-5177657	0.0718866395781663	.	.
chr1	5070122	5070621	chr1	5297535	5298034	Atp6v1h|chr1:5297535-5298034	0.103072839033499	.	.
chr1	5070122	5070621	chr1	5297535	5298034	Rgs20|chr1:5297535-5298034	0.103072839033499	.	.
chr1	5917179	5917678	chr1	5955757	5956256	Npbwr1|chr1:5955757-5956256	0.111754947685379	.	.
chr1	5917179	5917678	chr1	5973219	5973718	Npbwr1|chr1:5973219-5973718	0.0981366402385389	.	.
chr1	6214386	6214885	chr1	5915307	5915806	4732440D04Rik|chr1:5915307-5915806	0.100812267849886	.	.
chr1	6214386	6214885	chr1	5955757	5956256	4732440D04Rik|chr1:5955757-5956256	0.11510727428696	.	.
chr1	6214386	6214885	chr1	5973219	5973718	4732440D04Rik|chr1:5973219-5973718	0.0858277657359604	.	.
chr1	6214386	6214885	chr1	6016979	6017478	4732440D04Rik|chr1:6016979-6017478	0.0961131248653596	.	.
chr1	6214386	6214885	chr1	6225058	6225557	4732440D04Rik|chr1:6225058-6225557	0.120352601190105	.	.
chr1	6214386	6214885	chr1	6361850	6362349	4732440D04Rik|chr1:6361850-6362349	0.117463906061169	.	.
chr1	6214899	6215398	chr1	5915307	5915806	4732440D04Rik|chr1:5915307-5915806	0.113481114399687	.	.
chr1	6214899	6215398	chr1	6016979	6017478	4732440D04Rik|chr1:6016979-6017478	0.120704816974302	.	.
chr1	6214899	6215398	chr1	6225058	6225557	4732440D04Rik|chr1:6225058-6225557	0.0855741585633924	.	.
chr1	6359916	6360415	chr1	6306576	6307075	Alkal1|chr1:6306576-6307075	0.253155389089856	.	.
chr1	6359916	6360415	chr1	6320510	6321009	Alkal1|chr1:6320510-6321009	0.307897688202747	.	.
chr1	6359916	6360415	chr1	6330464	6330963	Alkal1|chr1:6330464-6330963	0.221894147506997	.	.
chr1	6359916	6360415	chr1	6357693	6358192	Alkal1|chr1:6357693-6358192	0.420722940760625	.	.
chr1	6359916	6360415	chr1	6361850	6362349	Alkal1|chr1:6361850-6362349	0.367410897860458	.	.
chr1	6359916	6360415	chr1	6382628	6383127	Alkal1|chr1:6382628-6383127	0.213472401878981	.	.
chr1	6359916	6360415	chr1	6401430	6401929	Alkal1|chr1:6401430-6401929	0.1009491315011	.	.
chr1	6359916	6360415	chr1	6441268	6441767	Alkal1|chr1:6441268-6441767	0.0765836327848036	.	.
chr1	6359916	6360415	chr1	6483297	6483796	Alkal1|chr1:6483297-6483796	0.135730057279885	.	.
chr1	7088594	7089093	chr1	6760502	6761001	Pcmtd1|chr1:6760502-6761001	0.251684380848891	.	.
chr1	7088594	7089093	chr1	6928800	6929299	Pcmtd1|chr1:6928800-6929299	0.137836080249912	.	.
chr1	7088594	7089093	chr1	7138562	7139061	Pcmtd1|chr1:7138562-7139061	0.121557339391787	.	.
chr1	7088594	7089093	chr1	7139109	7139608	Pcmtd1|chr1:7139109-7139608	0.0716411136501392	.	.
chr1	7088594	7089093	chr1	7204719	7205218	Pcmtd1|chr1:7204719-7205218	0.163603082911653	.	.
chr1	7397837	7398336	chr1	7010156	7010655	Gm26901|chr1:7010156-7010655	0.0728738539718904	.	.
chr1	7397837	7398336	chr1	7218866	7219365	Gm26901|chr1:7218866-7219365	0.0693205739455151	.	.
chr1	7398342	7398841	chr1	7113207	7113706	Gm26901|chr1:7113207-7113706	0.0847241243587824	.	.
chr1	9298975	9299474	chr1	9090969	9091468	Sntg1|chr1:9090969-9091468	0.210338839905416	.	.
chr1	9298975	9299474	chr1	9125685	9126184	Sntg1|chr1:9125685-9126184	0.081915852528879	.	.
chr1	9298975	9299474	chr1	9157771	9158270	Sntg1|chr1:9157771-9158270	0.131101330655496	.	.
chr1	9298975	9299474	chr1	9172288	9172787	Sntg1|chr1:9172288-9172787	0.271811660387315	.	.
chr1	9298975	9299474	chr1	9204787	9205286	Sntg1|chr1:9204787-9205286	0.138634185159139	.	.
chr1	9298975	9299474	chr1	9207173	9207672	Sntg1|chr1:9207173-9207672	0.183283685860372	.	.
chr1	9298975	9299474	chr1	9258005	9258504	Sntg1|chr1:9258005-9258504	0.25723080625921	.	.
chr1	9298975	9299474	chr1	9298270	9298769	Sntg1|chr1:9298270-9298769	0.22327689572579	.	.
chr1	9298975	9299474	chr1	9541113	9541612	Sntg1|chr1:9541113-9541612	0.153404415398477	.	.
chr1	9298975	9299474	chr1	9569900	9570399	Sntg1|chr1:9569900-9570399	0.248565946086151	.	.
chr1	9298975	9299474	chr1	9570415	9570914	Sntg1|chr1:9570415-9570914	0.199701619404559	.	.
chr1	9298975	9299474	chr1	9577782	9578281	Sntg1|chr1:9577782-9578281	0.16758059274126	.	.
chr1	9298975	9299474	chr1	9616118	9616617	Sntg1|chr1:9616118-9616617	0.1176736930304	.	.
chr1	9298975	9299474	chr1	9645672	9646171	Sntg1|chr1:9645672-9646171	0.0690691164303301	.	.
chr1	9298975	9299474	chr1	9670604	9671103	Sntg1|chr1:9670604-9671103	0.254568250522381	.	.
chr1	9299496	9299995	chr1	9090969	9091468	Sntg1|chr1:9090969-9091468	0.170736229147689	.	.
chr1	9299496	9299995	chr1	9100719	9101218	Sntg1|chr1:9100719-9101218	0.084955930910144	.	.
chr1	9299496	9299995	chr1	9125685	9126184	Sntg1|chr1:9125685-9126184	0.242193093249493	.	.
chr1	9299496	9299995	chr1	9126187	9126686	Sntg1|chr1:9126187-9126686	0.187974556888987	.	.
chr1	9299496	9299995	chr1	9157771	9158270	Sntg1|chr1:9157771-9158270	0.219786060284006	.	.
chr1	9299496	9299995	chr1	9172288	9172787	Sntg1|chr1:9172288-9172787	0.276161722178553	.	.
chr1	9299496	9299995	chr1	9204787	9205286	Sntg1|chr1:9204787-9205286	0.11882721578368	.	.
chr1	9299496	9299995	chr1	9207173	9207672	Sntg1|chr1:9207173-9207672	0.217235384471928	.	.
chr1	9299496	9299995	chr1	9258005	9258504	Sntg1|chr1:9258005-9258504	0.13481876895046	.	.
chr1	9299496	9299995	chr1	9298270	9298769	Sntg1|chr1:9298270-9298769	0.152752495400414	.	.
chr1	9299496	9299995	chr1	9541113	9541612	Sntg1|chr1:9541113-9541612	0.14985869473045	.	.
chr1	9299496	9299995	chr1	9569900	9570399	Sntg1|chr1:9569900-9570399	0.250838670189517	.	.
chr1	9299496	9299995	chr1	9570415	9570914	Sntg1|chr1:9570415-9570914	0.109896173855194	.	.
chr1	9299496	9299995	chr1	9609186	9609685	Sntg1|chr1:9609186-9609685	0.136107081689623	.	.
chr1	9299496	9299995	chr1	9616118	9616617	Sntg1|chr1:9616118-9616617	0.2752391256589	.	.
chr1	9299496	9299995	chr1	9627223	9627722	Sntg1|chr1:9627223-9627722	0.0698126320879531	.	.
chr1	9299496	9299995	chr1	9670604	9671103	Sntg1|chr1:9670604-9671103	0.273045147023627	.	.
chr1	9545042	9545541	chr1	9602243	9602742	Rrs1|chr1:9602243-9602742	0.127152359038369	.	.
chr1	9545042	9545541	chr1	9609186	9609685	Rrs1|chr1:9609186-9609685	0.123972761559781	.	.
chr1	9545042	9545541	chr1	9645005	9645504	Rrs1|chr1:9645005-9645504	0.0765515735151437	.	.
chr1	9545042	9545541	chr1	9645672	9646171	Rrs1|chr1:9645672-9646171	0.0784941022069785	.	.
chr1	9545042	9545541	chr1	9661097	9661596	Rrs1|chr1:9661097-9661596	0.0932029311291431	.	.
chr1	9600949	9601448	chr1	9591855	9592354	Vxn|chr1:9591855-9592354	0.170470612761683	.	.
chr1	9600949	9601448	chr1	9602243	9602742	Vxn|chr1:9602243-9602742	0.115259020691813	.	.
chr1	9600949	9601448	chr1	9622471	9622970	Vxn|chr1:9622471-9622970	0.0997541429636835	.	.
chr1	9600949	9601448	chr1	9622471	9622970	Vxn|chr1:9622471-9622970	0.0997541429636836	.	.
chr1	9600949	9601448	chr1	9627223	9627722	Vxn|chr1:9627223-9627722	0.112180086466771	.	.
chr1	9600949	9601448	chr1	9645005	9645504	Vxn|chr1:9645005-9645504	0.138180719589552	.	.
chr1	9600949	9601448	chr1	9645672	9646171	Vxn|chr1:9645672-9646171	0.103174016796722	.	.
chr1	9600949	9601448	chr1	9661097	9661596	Vxn|chr1:9661097-9661596	0.168381018853824	.	.
chr1	9601474	9601973	chr1	9298270	9298769	Vxn|chr1:9298270-9298769	0.078517662536246	.	.
chr1	9601474	9601973	chr1	9602243	9602742	Vxn|chr1:9602243-9602742	0.0777422121337517	.	.
chr1	9601474	9601973	chr1	9616118	9616617	Vxn|chr1:9616118-9616617	0.072580613047653	.	.
chr1	9601474	9601973	chr1	9622471	9622970	Vxn|chr1:9622471-9622970	0.258067214973329	.	.
chr1	9601474	9601973	chr1	9627223	9627722	Vxn|chr1:9627223-9627722	0.0740493320949962	.	.
chr1	9601474	9601973	chr1	9645005	9645504	Vxn|chr1:9645005-9645504	0.142012868146433	.	.
chr1	9601474	9601973	chr1	9661097	9661596	Vxn|chr1:9661097-9661596	0.0936126760382035	.	.
chr1	9630048	9630547	chr1	9577782	9578281	2610203C22Rik|chr1:9577782-9578281	0.080853651695816	.	.
chr1	9630048	9630547	chr1	9591855	9592354	2610203C22Rik|chr1:9591855-9592354	0.12790237967623	.	.
chr1	9630048	9630547	chr1	9602243	9602742	2610203C22Rik|chr1:9602243-9602742	0.162869780577244	.	.
chr1	9630048	9630547	chr1	9616118	9616617	2610203C22Rik|chr1:9616118-9616617	0.0838079332944135	.	.
chr1	9630048	9630547	chr1	9622471	9622970	2610203C22Rik|chr1:9622471-9622970	0.0956406447953932	.	.
chr1	9630048	9630547	chr1	9627223	9627722	2610203C22Rik|chr1:9627223-9627722	0.221486845125852	.	.
chr1	9630048	9630547	chr1	9645005	9645504	2610203C22Rik|chr1:9645005-9645504	0.294319076282584	.	.
chr1	9630048	9630547	chr1	9645672	9646171	2610203C22Rik|chr1:9645672-9646171	0.0848671762629626	.	.
chr1	9630962	9631461	chr1	9298270	9298769	2610203C22Rik|chr1:9298270-9298769	0.115516336066506	.	.
chr1	9630962	9631461	chr1	9569900	9570399	2610203C22Rik|chr1:9569900-9570399	0.0851099484413665	.	.
chr1	9630962	9631461	chr1	9578314	9578813	2610203C22Rik|chr1:9578314-9578813	0.0696116588169346	.	.
chr1	9700259	9700758	chr1	9258005	9258504	Mybl1|chr1:9258005-9258504	0.0986954152056026	.	.
chr1	9700259	9700758	chr1	9570415	9570914	Mybl1|chr1:9570415-9570914	0.133778948304328	.	.
chr1	9700259	9700758	chr1	9577782	9578281	Mybl1|chr1:9577782-9578281	0.06891697323009	.	.
chr1	9700259	9700758	chr1	9582034	9582533	Mybl1|chr1:9582034-9582533	0.100902537615855	.	.
chr1	9700259	9700758	chr1	9661097	9661596	Mybl1|chr1:9661097-9661596	0.0955130787705684	.	.
chr1	9748256	9748755	chr1	9577782	9578281	1700034P13Rik|chr1:9577782-9578281	0.112609739941146	.	.
chr1	9748256	9748755	chr1	9577782	9578281	Vcpip1|chr1:9577782-9578281	0.112609739941146	.	.
chr1	9748256	9748755	chr1	9591855	9592354	1700034P13Rik|chr1:9591855-9592354	0.0902301890192595	.	.
chr1	9748256	9748755	chr1	9591855	9592354	Vcpip1|chr1:9591855-9592354	0.0902301890192595	.	.
chr1	9748256	9748755	chr1	9602243	9602742	1700034P13Rik|chr1:9602243-9602742	0.0676934782305135	.	.
chr1	9748256	9748755	chr1	9602243	9602742	Vcpip1|chr1:9602243-9602742	0.0676934782305135	.	.
chr1	9748256	9748755	chr1	9609186	9609685	1700034P13Rik|chr1:9609186-9609685	0.18074517105745	.	.
chr1	9748256	9748755	chr1	9609186	9609685	Vcpip1|chr1:9609186-9609685	0.18074517105745	.	.
chr1	9748256	9748755	chr1	9616118	9616617	1700034P13Rik|chr1:9616118-9616617	0.115815782982557	.	.
chr1	9748256	9748755	chr1	9616118	9616617	Vcpip1|chr1:9616118-9616617	0.115815782982557	.	.
chr1	9748256	9748755	chr1	9645005	9645504	1700034P13Rik|chr1:9645005-9645504	0.0807964652460135	.	.
chr1	9748256	9748755	chr1	9645005	9645504	Vcpip1|chr1:9645005-9645504	0.0807964652460135	.	.
chr1	9748256	9748755	chr1	9645672	9646171	1700034P13Rik|chr1:9645672-9646171	0.143793136032568	.	.
chr1	9748256	9748755	chr1	9645672	9646171	Vcpip1|chr1:9645672-9646171	0.143793136032568	.	.
chr1	9748256	9748755	chr1	9661097	9661596	1700034P13Rik|chr1:9661097-9661596	0.129671604314601	.	.
chr1	9748256	9748755	chr1	9661097	9661596	Vcpip1|chr1:9661097-9661596	0.129671604314601	.	.
chr1	10719713	10720212	chr1	10570791	10571290	Cpa6|chr1:10570791-10571290	0.480028542780007	.	.
chr1	10719713	10720212	chr1	10592571	10593070	Cpa6|chr1:10592571-10593070	0.175559558857054	.	.
chr1	10719713	10720212	chr1	10596332	10596831	Cpa6|chr1:10596332-10596831	0.30172870127295	.	.
chr1	10719713	10720212	chr1	10637042	10637541	Cpa6|chr1:10637042-10637541	0.119504074988696	.	.
chr1	10719713	10720212	chr1	10699983	10700482	Cpa6|chr1:10699983-10700482	0.398182437488485	.	.
chr1	10719713	10720212	chr1	10708458	10708957	Cpa6|chr1:10708458-10708957	0.093897997553245	.	.
chr1	10719713	10720212	chr1	10751324	10751823	Cpa6|chr1:10751324-10751823	0.24385223989237	.	.
chr1	10719713	10720212	chr1	10771716	10772215	Cpa6|chr1:10771716-10772215	0.260890200060906	.	.
chr1	10719713	10720212	chr1	10835602	10836101	Cpa6|chr1:10835602-10836101	0.0680020870802123	.	.
chr1	10720532	10721031	chr1	10570791	10571290	Cpa6|chr1:10570791-10571290	0.465966040755818	.	.
chr1	10720532	10721031	chr1	10592571	10593070	Cpa6|chr1:10592571-10593070	0.266604161550662	.	.
chr1	10720532	10721031	chr1	10596332	10596831	Cpa6|chr1:10596332-10596831	0.270088651205931	.	.
chr1	10720532	10721031	chr1	10637042	10637541	Cpa6|chr1:10637042-10637541	0.110624715503283	.	.
chr1	10720532	10721031	chr1	10699983	10700482	Cpa6|chr1:10699983-10700482	0.310890718649092	.	.
chr1	10720532	10721031	chr1	10708458	10708957	Cpa6|chr1:10708458-10708957	0.0748735137586913	.	.
chr1	10720532	10721031	chr1	10751324	10751823	Cpa6|chr1:10751324-10751823	0.290681571914931	.	.
chr1	10720532	10721031	chr1	10771716	10772215	Cpa6|chr1:10771716-10772215	0.201146531999256	.	.
chr1	10993243	10993742	chr1	10777738	10778237	Prex2|chr1:10777738-10778237	0.0863051884739444	.	.
chr1	10993243	10993742	chr1	10861300	10861799	Prex2|chr1:10861300-10861799	0.0799599063927551	.	.
chr1	10993243	10993742	chr1	11057337	11057836	Prex2|chr1:11057337-11057836	0.151453060646377	.	.
chr1	10993243	10993742	chr1	11099738	11100237	Prex2|chr1:11099738-11100237	0.0867718641006633	.	.
chr1	10993243	10993742	chr1	11117387	11117886	Prex2|chr1:11117387-11117886	0.115781882096533	.	.
chr1	10993243	10993742	chr1	11151494	11151993	Prex2|chr1:11151494-11151993	0.0885297230225573	.	.
chr1	10993243	10993742	chr1	11179847	11180346	Prex2|chr1:11179847-11180346	0.159311574538204	.	.
chr1	10993243	10993742	chr1	11200058	11200557	Prex2|chr1:11200058-11200557	0.0801648951895242	.	.
chr1	10993243	10993742	chr1	11246470	11246969	Prex2|chr1:11246470-11246969	0.129646673355176	.	.
chr1	10993243	10993742	chr1	11246988	11247487	Prex2|chr1:11246988-11247487	0.131280867438742	.	.
chr1	10993772	10994271	chr1	10777738	10778237	Prex2|chr1:10777738-10778237	0.0750143814320849	.	.
chr1	10993772	10994271	chr1	10861300	10861799	Prex2|chr1:10861300-10861799	0.0733717816499405	.	.
chr1	10993772	10994271	chr1	11057337	11057836	Prex2|chr1:11057337-11057836	0.203456583615301	.	.
chr1	10993772	10994271	chr1	11117387	11117886	Prex2|chr1:11117387-11117886	0.124979424998581	.	.
chr1	10993772	10994271	chr1	11179847	11180346	Prex2|chr1:11179847-11180346	0.0978736821320927	.	.
chr1	10993772	10994271	chr1	11200058	11200557	Prex2|chr1:11200058-11200557	0.0774322893789168	.	.
chr1	10993772	10994271	chr1	11231970	11232469	Prex2|chr1:11231970-11232469	0.085034833380904	.	.
chr1	10993772	10994271	chr1	11246470	11246969	Prex2|chr1:11246470-11246969	0.0815088427379446	.	.
chr1	10993772	10994271	chr1	11246988	11247487	Prex2|chr1:11246988-11247487	0.102895871205791	.	.
chr1	13589563	13590062	chr1	13500447	13500946	Tram1|chr1:13500447-13500946	0.0809083008099066	.	.
chr1	13589563	13590062	chr1	13607816	13608315	Tram1|chr1:13607816-13608315	0.208430348558054	.	.
chr1	13589563	13590062	chr1	13738820	13739319	Tram1|chr1:13738820-13739319	0.0811483925784742	.	.
chr1	13659706	13660205	chr1	13500447	13500946	Lactb2|chr1:13500447-13500946	0.0960398728943072	.	.
chr1	13659706	13660205	chr1	13531462	13531961	Lactb2|chr1:13531462-13531961	0.0677854996129237	.	.
chr1	13659706	13660205	chr1	13647867	13648366	Lactb2|chr1:13647867-13648366	0.17879147353016	.	.
chr1	13659706	13660205	chr1	13752366	13752865	Lactb2|chr1:13752366-13752865	0.0670167910687188	.	.
chr1	13659706	13660205	chr1	13801875	13802374	Lactb2|chr1:13801875-13802374	0.11689658130029	.	.
chr1	13660314	13660813	chr1	13608608	13609107	Lactb2|chr1:13608608-13609107	0.18630447728481	.	.
chr1	13660314	13660813	chr1	13738820	13739319	Lactb2|chr1:13738820-13739319	0.109689740750086	.	.
chr1	13660314	13660813	chr1	13752366	13752865	Lactb2|chr1:13752366-13752865	0.135117175313039	.	.
chr1	13660314	13660813	chr1	13783752	13784251	Lactb2|chr1:13783752-13784251	0.154297182812966	.	.
chr1	13660314	13660813	chr1	13789111	13789610	Lactb2|chr1:13789111-13789610	0.157719124321098	.	.
chr1	13660314	13660813	chr1	13870553	13871052	Lactb2|chr1:13870553-13871052	0.142822470967813	.	.
chr1	14309549	14310048	chr1	14101913	14102412	Eya1|chr1:14101913-14102412	0.068874989364598	.	.
chr1	14755218	14755717	chr1	14679434	14679933	Msc|chr1:14679434-14679933	0.114115022625909	.	.
chr1	14755218	14755717	chr1	14679434	14679933	Msc|chr1:14679434-14679933	0.11411502262591	.	.
chr1	14755218	14755717	chr1	14680872	14681371	Msc|chr1:14680872-14681371	0.111100580603146	.	.
chr1	15286608	15287107	chr1	15314991	15315490	Kcnb2|chr1:15314991-15315490	0.0682925861699919	.	.
chr1	15286608	15287107	chr1	15327303	15327802	Kcnb2|chr1:15327303-15327802	0.106543651972779	.	.
chr1	15286608	15287107	chr1	15434642	15435141	Kcnb2|chr1:15434642-15435141	0.127674611626772	.	.
chr1	15286608	15287107	chr1	15483457	15483956	Kcnb2|chr1:15483457-15483956	0.113758616824294	.	.
chr1	15805340	15805839	chr1	15847785	15848284	Terf1|chr1:15847785-15848284	0.114800249343562	.	.
chr1	15805340	15805839	chr1	15850704	15851203	Terf1|chr1:15850704-15851203	0.169777886849857	.	.
chr1	15805340	15805839	chr1	15899561	15900060	Terf1|chr1:15899561-15900060	0.161622876843084	.	.
chr1	15805340	15805839	chr1	15936337	15936836	Terf1|chr1:15936337-15936836	0.192217842285859	.	.
chr1	15805340	15805839	chr1	16177516	16178015	Terf1|chr1:16177516-16178015	0.0748839709697291	.	.
chr1	16093096	16093595	chr1	15942994	15943493	4930444P10Rik|chr1:15942994-15943493	0.0865467783929955	.	.
chr1	16104453	16104952	chr1	15847785	15848284	Rpl7|chr1:15847785-15848284	0.0826167931705631	.	.
chr1	16104453	16104952	chr1	15850704	15851203	Rpl7|chr1:15850704-15851203	0.159177372781314	.	.
chr1	16104453	16104952	chr1	16202130	16202629	Rpl7|chr1:16202130-16202629	0.0807542822786905	.	.
chr1	16104453	16104952	chr1	16202130	16202629	Rpl7|chr1:16202130-16202629	0.0807542822786906	.	.
chr1	16104453	16104952	chr1	16205937	16206436	Rpl7|chr1:16205937-16206436	0.111892497479941	.	.
chr1	16104999	16105498	chr1	15899561	15900060	Rdh10|chr1:15899561-15900060	0.106965126474582	.	.
chr1	16104999	16105498	chr1	15899561	15900060	Rpl7|chr1:15899561-15900060	0.106965126474582	.	.
chr1	16104999	16105498	chr1	15942994	15943493	Rdh10|chr1:15942994-15943493	0.0727389840330377	.	.
chr1	16104999	16105498	chr1	15942994	15943493	Rpl7|chr1:15942994-15943493	0.0727389840330377	.	.
chr1	16104999	16105498	chr1	16115053	16115552	Rdh10|chr1:16115053-16115552	0.177527617472537	.	.
chr1	16104999	16105498	chr1	16115053	16115552	Rpl7|chr1:16115053-16115552	0.177527617472537	.	.
chr1	16104999	16105498	chr1	16249569	16250068	Rdh10|chr1:16249569-16250068	0.102575238486954	.	.
chr1	16104999	16105498	chr1	16249569	16250068	Rpl7|chr1:16249569-16250068	0.102575238486954	.	.
chr1	16105563	16106062	chr1	15811170	15811669	Rdh10|chr1:15811170-15811669	0.135947923768156	.	.
chr1	16105563	16106062	chr1	15899561	15900060	Rdh10|chr1:15899561-15900060	0.101377281022123	.	.
chr1	16105563	16106062	chr1	15942994	15943493	Rdh10|chr1:15942994-15943493	0.104699296876883	.	.
chr1	16105563	16106062	chr1	16115053	16115552	Rdh10|chr1:16115053-16115552	0.12795792785874	.	.
chr1	16105563	16106062	chr1	16249569	16250068	Rdh10|chr1:16249569-16250068	0.17705900735985	.	.
chr1	16519035	16519534	chr1	16554898	16555397	Stau2|chr1:16554898-16555397	0.226137079563115	.	.
chr1	16519035	16519534	chr1	16568298	16568797	Stau2|chr1:16568298-16568797	0.163321921844516	.	.
chr1	16519035	16519534	chr1	16703301	16703800	Stau2|chr1:16703301-16703800	0.186756310501382	.	.
chr1	16519035	16519534	chr1	16703823	16704322	Stau2|chr1:16703823-16704322	0.139088286757236	.	.
chr1	16519035	16519534	chr1	16714089	16714588	Stau2|chr1:16714089-16714588	0.22058824632885	.	.
chr1	16519035	16519534	chr1	16718005	16718504	Stau2|chr1:16718005-16718504	0.167962876637644	.	.
chr1	16519035	16519534	chr1	16916592	16917091	Stau2|chr1:16916592-16917091	0.0741864426723299	.	.
chr1	16519761	16520260	chr1	16546643	16547142	Stau2|chr1:16546643-16547142	0.110553350669434	.	.
chr1	16519761	16520260	chr1	16554898	16555397	Stau2|chr1:16554898-16555397	0.254225429102919	.	.
chr1	16519761	16520260	chr1	16568298	16568797	Stau2|chr1:16568298-16568797	0.13990233416136	.	.
chr1	16519761	16520260	chr1	16703301	16703800	Stau2|chr1:16703301-16703800	0.0932336517057315	.	.
chr1	16519761	16520260	chr1	16703823	16704322	Stau2|chr1:16703823-16704322	0.0822819660837288	.	.
chr1	16519761	16520260	chr1	16714089	16714588	Stau2|chr1:16714089-16714588	0.178179496979846	.	.
chr1	16618483	16618982	chr1	16546643	16547142	Ube2w|chr1:16546643-16547142	0.143314516152979	.	.
chr1	16618483	16618982	chr1	16554898	16555397	Ube2w|chr1:16554898-16555397	0.118708459571129	.	.
chr1	16618483	16618982	chr1	16568298	16568797	Ube2w|chr1:16568298-16568797	0.139148240180638	.	.
chr1	16618483	16618982	chr1	16916592	16917091	Ube2w|chr1:16916592-16917091	0.0855743273702995	.	.
chr1	16619102	16619601	chr1	16546643	16547142	Ube2w|chr1:16546643-16547142	0.165862436537519	.	.
chr1	16619102	16619601	chr1	16554898	16555397	Ube2w|chr1:16554898-16555397	0.145314384539724	.	.
chr1	16619102	16619601	chr1	16703823	16704322	Ube2w|chr1:16703823-16704322	0.0920496347164218	.	.
chr1	16619102	16619601	chr1	16810980	16811479	Ube2w|chr1:16810980-16811479	0.0798089080012623	.	.
chr1	16619102	16619601	chr1	16916592	16917091	Ube2w|chr1:16916592-16917091	0.26987755158817	.	.
chr1	16619102	16619601	chr1	16916592	16917091	Ube2w|chr1:16916592-16917091	0.269877551588171	.	.
chr1	16620190	16620689	chr1	16586933	16587432	Ube2w|chr1:16586933-16587432	0.125963961074026	.	.
chr1	16620190	16620689	chr1	16636459	16636958	Ube2w|chr1:16636459-16636958	0.119262882835448	.	.
chr1	16620190	16620689	chr1	16759351	16759850	Ube2w|chr1:16759351-16759850	0.072491239831782	.	.
chr1	16620190	16620689	chr1	16809716	16810215	Ube2w|chr1:16809716-16810215	0.0787674466987309	.	.
chr1	16620190	16620689	chr1	16825071	16825570	Ube2w|chr1:16825071-16825570	0.0668614177514077	.	.
chr1	16620190	16620689	chr1	16979971	16980470	Ube2w|chr1:16979971-16980470	0.0675873133467975	.	.
chr1	16656744	16657243	chr1	16547143	16547642	D030040B21Rik|chr1:16547143-16547642	0.0946747315130948	.	.
chr1	16656744	16657243	chr1	16547143	16547642	Eloc|chr1:16547143-16547642	0.0946747315130948	.	.
chr1	16656744	16657243	chr1	16554898	16555397	D030040B21Rik|chr1:16554898-16555397	0.102362305810965	.	.
chr1	16656744	16657243	chr1	16554898	16555397	Eloc|chr1:16554898-16555397	0.102362305810965	.	.
chr1	16656744	16657243	chr1	16568298	16568797	D030040B21Rik|chr1:16568298-16568797	0.116065726031459	.	.
chr1	16656744	16657243	chr1	16568298	16568797	Eloc|chr1:16568298-16568797	0.116065726031459	.	.
chr1	16656744	16657243	chr1	16703301	16703800	D030040B21Rik|chr1:16703301-16703800	0.0697360619486549	.	.
chr1	16656744	16657243	chr1	16703301	16703800	Eloc|chr1:16703301-16703800	0.0697360619486549	.	.
chr1	16656744	16657243	chr1	16703823	16704322	D030040B21Rik|chr1:16703823-16704322	0.0876403241340458	.	.
chr1	16656744	16657243	chr1	16703823	16704322	Eloc|chr1:16703823-16704322	0.0876403241340458	.	.
chr1	16656744	16657243	chr1	16718005	16718504	D030040B21Rik|chr1:16718005-16718504	0.119609490012401	.	.
chr1	16656744	16657243	chr1	16718005	16718504	Eloc|chr1:16718005-16718504	0.119609490012401	.	.
chr1	16656744	16657243	chr1	16747229	16747728	D030040B21Rik|chr1:16747229-16747728	0.146244051762129	.	.
chr1	16656744	16657243	chr1	16747229	16747728	Eloc|chr1:16747229-16747728	0.146244051762129	.	.
chr1	16656744	16657243	chr1	16758712	16759211	D030040B21Rik|chr1:16758712-16759211	0.0932321145837102	.	.
chr1	16656744	16657243	chr1	16758712	16759211	Eloc|chr1:16758712-16759211	0.0932321145837102	.	.
chr1	16656744	16657243	chr1	16809716	16810215	D030040B21Rik|chr1:16809716-16810215	0.0976983774167692	.	.
chr1	16656744	16657243	chr1	16809716	16810215	Eloc|chr1:16809716-16810215	0.0976983774167692	.	.
chr1	16656744	16657243	chr1	16916592	16917091	D030040B21Rik|chr1:16916592-16917091	0.180628962226168	.	.
chr1	16656744	16657243	chr1	16916592	16917091	Eloc|chr1:16916592-16917091	0.180628962226168	.	.
chr1	16656744	16657243	chr1	16934525	16935024	D030040B21Rik|chr1:16934525-16935024	0.0783924583911921	.	.
chr1	16656744	16657243	chr1	16934525	16935024	Eloc|chr1:16934525-16935024	0.0783924583911921	.	.
chr1	16656744	16657243	chr1	16979971	16980470	D030040B21Rik|chr1:16979971-16980470	0.169837671375353	.	.
chr1	16656744	16657243	chr1	16979971	16980470	Eloc|chr1:16979971-16980470	0.169837671375353	.	.
chr1	16656744	16657243	chr1	16987547	16988046	D030040B21Rik|chr1:16987547-16988046	0.0931949620151615	.	.
chr1	16656744	16657243	chr1	16987547	16988046	Eloc|chr1:16987547-16988046	0.0931949620151615	.	.
chr1	16657258	16657757	chr1	16798252	16798751	D030040B21Rik|chr1:16798252-16798751	0.0772354838449132	.	.
chr1	16657258	16657757	chr1	16798252	16798751	Eloc|chr1:16798252-16798751	0.0772354838449132	.	.
chr1	16664905	16665404	chr1	16554898	16555397	Tmem70|chr1:16554898-16555397	0.110760212570796	.	.
chr1	16664905	16665404	chr1	16703301	16703800	Tmem70|chr1:16703301-16703800	0.0680740005227417	.	.
chr1	16664905	16665404	chr1	16714089	16714588	Tmem70|chr1:16714089-16714588	0.158031195476568	.	.
chr1	16664905	16665404	chr1	16718005	16718504	Tmem70|chr1:16718005-16718504	0.0762759298028318	.	.
chr1	16664905	16665404	chr1	16916592	16917091	Tmem70|chr1:16916592-16917091	0.0897160545102169	.	.
chr1	16688506	16689005	chr1	16554898	16555397	Ly96|chr1:16554898-16555397	0.162793172009766	.	.
chr1	16688506	16689005	chr1	16568298	16568797	Ly96|chr1:16568298-16568797	0.0988950802052688	.	.
chr1	16688506	16689005	chr1	16703823	16704322	Ly96|chr1:16703823-16704322	0.071770019370808	.	.
chr1	16688506	16689005	chr1	16718005	16718504	Ly96|chr1:16718005-16718504	0.158520684303601	.	.
chr1	16688506	16689005	chr1	16809163	16809662	Ly96|chr1:16809163-16809662	0.128728167473211	.	.
chr1	16688506	16689005	chr1	16809716	16810215	Ly96|chr1:16809716-16810215	0.0757373212531414	.	.
chr1	16688506	16689005	chr1	16810980	16811479	Ly96|chr1:16810980-16811479	0.145747290497069	.	.
chr1	16688506	16689005	chr1	16916592	16917091	Ly96|chr1:16916592-16917091	0.155223623931281	.	.
chr1	17097665	17098164	chr1	16758712	16759211	Jph1|chr1:16758712-16759211	0.0774672437470869	.	.
chr1	17097665	17098164	chr1	16916592	16917091	Jph1|chr1:16916592-16917091	0.10346139447282	.	.
chr1	17097665	17098164	chr1	17007951	17008450	Jph1|chr1:17007951-17008450	0.165739350356788	.	.
chr1	17097665	17098164	chr1	17010768	17011267	Jph1|chr1:17010768-17011267	0.200907656043239	.	.
chr1	17097665	17098164	chr1	17015917	17016416	Jph1|chr1:17015917-17016416	0.082073825034893	.	.
chr1	17097665	17098164	chr1	17044235	17044734	Jph1|chr1:17044235-17044734	0.0844934295635482	.	.
chr1	17097665	17098164	chr1	17123369	17123868	Jph1|chr1:17123369-17123868	0.099186822709971	.	.
chr1	17098192	17098691	chr1	16758712	16759211	Jph1|chr1:16758712-16759211	0.0893346959031843	.	.
chr1	17098192	17098691	chr1	16759351	16759850	Jph1|chr1:16759351-16759850	0.114025534556598	.	.
chr1	17098192	17098691	chr1	16809716	16810215	Jph1|chr1:16809716-16810215	0.101039785888231	.	.
chr1	17098192	17098691	chr1	16979971	16980470	Jph1|chr1:16979971-16980470	0.166726273664094	.	.
chr1	17098192	17098691	chr1	16987547	16988046	Jph1|chr1:16987547-16988046	0.282325630376587	.	.
chr1	17098192	17098691	chr1	17044235	17044734	Jph1|chr1:17044235-17044734	0.0821180144526641	.	.
chr1	17098192	17098691	chr1	17053897	17054396	Jph1|chr1:17053897-17054396	0.0712140889480903	.	.
chr1	17098192	17098691	chr1	17123369	17123868	Jph1|chr1:17123369-17123868	0.0960500203723205	.	.
chr1	17124385	17124884	chr1	16759351	16759850	Gm28783|chr1:16759351-16759850	0.111379383033512	.	.
chr1	17124385	17124884	chr1	16809163	16809662	Gm28783|chr1:16809163-16809662	0.237005546691452	.	.
chr1	17124385	17124884	chr1	16809716	16810215	Gm28783|chr1:16809716-16810215	0.228501831557004	.	.
chr1	17124385	17124884	chr1	16916592	16917091	Gm28783|chr1:16916592-16917091	0.0812433624108343	.	.
chr1	17124385	17124884	chr1	16934525	16935024	Gm28783|chr1:16934525-16935024	0.238389789595183	.	.
chr1	17124385	17124884	chr1	16979971	16980470	Gm28783|chr1:16979971-16980470	0.123967386082622	.	.
chr1	17124385	17124884	chr1	16987547	16988046	Gm28783|chr1:16987547-16988046	0.110543286829683	.	.
chr1	17124385	17124884	chr1	17043302	17043801	Gm28783|chr1:17043302-17043801	0.138432278866049	.	.
chr1	17124385	17124884	chr1	17053897	17054396	Gm28783|chr1:17053897-17054396	0.197024417337245	.	.
chr1	17124385	17124884	chr1	17058743	17059242	Gm28783|chr1:17058743-17059242	0.0688682698256941	.	.
chr1	17124385	17124884	chr1	17060493	17060992	Gm28783|chr1:17060493-17060992	0.133759852614669	.	.
chr1	17124385	17124884	chr1	17120001	17120500	Gm28783|chr1:17120001-17120500	0.272910317000848	.	.
chr1	17124385	17124884	chr1	17123369	17123868	Gm28783|chr1:17123369-17123868	0.183870555070252	.	.
chr1	17145142	17145641	chr1	16758712	16759211	Gdap1|chr1:16758712-16759211	0.139285511979928	.	.
chr1	17145142	17145641	chr1	16759351	16759850	Gdap1|chr1:16759351-16759850	0.0736478515624577	.	.
chr1	17145142	17145641	chr1	16809163	16809662	Gdap1|chr1:16809163-16809662	0.0806850046226553	.	.
chr1	17145142	17145641	chr1	16809716	16810215	Gdap1|chr1:16809716-16810215	0.097621114720235	.	.
chr1	17145142	17145641	chr1	16916592	16917091	Gdap1|chr1:16916592-16917091	0.16841801432291	.	.
chr1	17145142	17145641	chr1	17007951	17008450	Gdap1|chr1:17007951-17008450	0.068337614011909	.	.
chr1	17145142	17145641	chr1	17041101	17041600	Gdap1|chr1:17041101-17041600	0.0672687350197045	.	.
chr1	17145142	17145641	chr1	17053897	17054396	Gdap1|chr1:17053897-17054396	0.136802425014914	.	.
chr1	17145142	17145641	chr1	17058743	17059242	Gdap1|chr1:17058743-17059242	0.112672535069117	.	.
chr1	17145142	17145641	chr1	17060493	17060992	Gdap1|chr1:17060493-17060992	0.153406014640076	.	.
chr1	17145142	17145641	chr1	17120001	17120500	Gdap1|chr1:17120001-17120500	0.120908824613721	.	.
chr1	17145142	17145641	chr1	17123369	17123868	Gdap1|chr1:17123369-17123868	0.128854019332004	.	.
chr1	17145142	17145641	chr1	17163496	17163995	Gdap1|chr1:17163496-17163995	0.0701745024645393	.	.
chr1	17727070	17727569	chr1	17629502	17630001	Crispld1|chr1:17629502-17630001	0.124873938045409	.	.
chr1	17727070	17727569	chr1	17629502	17630001	Gm16070|chr1:17629502-17630001	0.124873938045409	.	.
chr1	17727608	17728107	chr1	17838342	17838841	Crispld1|chr1:17838342-17838841	0.120382984271859	.	.
chr1	17727608	17728107	chr1	17838342	17838841	Gm16070|chr1:17838342-17838841	0.120382984271859	.	.
chr1	17805443	17805942	chr1	17537277	17537776	Gm28153|chr1:17537277-17537776	0.241986637327818	.	.
chr1	17805443	17805942	chr1	17753472	17753971	Gm28153|chr1:17753472-17753971	0.191184554622563	.	.
chr1	17805443	17805942	chr1	17828468	17828967	Gm28153|chr1:17828468-17828967	0.171928744248201	.	.
chr1	17805443	17805942	chr1	18009543	18010042	Gm28153|chr1:18009543-18010042	0.113809473113499	.	.
chr1	18057998	18058497	chr1	18012804	18013303	Gm28756|chr1:18012804-18013303	0.111039472083514	.	.
chr1	18057998	18058497	chr1	18148103	18148602	Gm28756|chr1:18148103-18148602	0.124718866638785	.	.
chr1	18058553	18059052	chr1	17754008	17754507	Gm28756|chr1:17754008-17754507	0.1419541358049	.	.
chr1	18058553	18059052	chr1	17828468	17828967	Gm28756|chr1:17828468-17828967	0.0749522418954507	.	.
chr1	18058553	18059052	chr1	18148103	18148602	Gm28756|chr1:18148103-18148602	0.1658478013677	.	.
chr1	18058553	18059052	chr1	18377362	18377861	Gm28756|chr1:18377362-18377861	0.155841989189804	.	.
chr1	20820187	20820686	chr1	20801628	20802127	Mcm3|chr1:20801628-20802127	0.128151216660227	.	.
chr1	20820187	20820686	chr1	20905651	20906150	Mcm3|chr1:20905651-20906150	0.0745498819766986	.	.
chr1	20820187	20820686	chr1	20941260	20941759	Mcm3|chr1:20941260-20941759	0.180875027387848	.	.
chr1	20890311	20890810	chr1	20775171	20775670	6720483E21Rik|chr1:20775171-20775670	0.22806508483664	.	.
chr1	20890311	20890810	chr1	20775171	20775670	Paqr8|chr1:20775171-20775670	0.22806508483664	.	.
chr1	20890311	20890810	chr1	20848533	20849032	6720483E21Rik|chr1:20848533-20849032	0.18640307161327	.	.
chr1	20890311	20890810	chr1	20848533	20849032	Paqr8|chr1:20848533-20849032	0.18640307161327	.	.
chr1	20890311	20890810	chr1	20861880	20862379	6720483E21Rik|chr1:20861880-20862379	0.0809078707375027	.	.
chr1	20890311	20890810	chr1	20861880	20862379	Paqr8|chr1:20861880-20862379	0.0809078707375027	.	.
chr1	20890311	20890810	chr1	20867294	20867793	6720483E21Rik|chr1:20867294-20867793	0.156276741042325	.	.
chr1	20890311	20890810	chr1	20867294	20867793	Paqr8|chr1:20867294-20867793	0.156276741042325	.	.
chr1	20890311	20890810	chr1	20874004	20874503	6720483E21Rik|chr1:20874004-20874503	0.0876588196495095	.	.
chr1	20890311	20890810	chr1	20874004	20874503	Paqr8|chr1:20874004-20874503	0.0876588196495095	.	.
chr1	20890311	20890810	chr1	20905651	20906150	6720483E21Rik|chr1:20905651-20906150	0.0725442106570128	.	.
chr1	20890311	20890810	chr1	20905651	20906150	Paqr8|chr1:20905651-20906150	0.0725442106570128	.	.
chr1	20890311	20890810	chr1	20981765	20982264	6720483E21Rik|chr1:20981765-20982264	0.071013530593348	.	.
chr1	20890311	20890810	chr1	20981765	20982264	Paqr8|chr1:20981765-20982264	0.071013530593348	.	.
chr1	20890857	20891356	chr1	20699955	20700454	6720483E21Rik|chr1:20699955-20700454	0.115210402946364	.	.
chr1	20890857	20891356	chr1	20699955	20700454	Paqr8|chr1:20699955-20700454	0.115210402946364	.	.
chr1	20890857	20891356	chr1	20775171	20775670	6720483E21Rik|chr1:20775171-20775670	0.152179296922669	.	.
chr1	20890857	20891356	chr1	20775171	20775670	Paqr8|chr1:20775171-20775670	0.152179296922669	.	.
chr1	20890857	20891356	chr1	20796981	20797480	6720483E21Rik|chr1:20796981-20797480	0.117183663526313	.	.
chr1	20890857	20891356	chr1	20796981	20797480	Paqr8|chr1:20796981-20797480	0.117183663526313	.	.
chr1	20890857	20891356	chr1	20861880	20862379	6720483E21Rik|chr1:20861880-20862379	0.110590482443179	.	.
chr1	20890857	20891356	chr1	20861880	20862379	Paqr8|chr1:20861880-20862379	0.110590482443179	.	.
chr1	20890857	20891356	chr1	20874004	20874503	6720483E21Rik|chr1:20874004-20874503	0.108971010766963	.	.
chr1	20890857	20891356	chr1	20874004	20874503	Paqr8|chr1:20874004-20874503	0.108971010766963	.	.
chr1	20890857	20891356	chr1	20981765	20982264	6720483E21Rik|chr1:20981765-20982264	0.131001123405882	.	.
chr1	20890857	20891356	chr1	20981765	20982264	Paqr8|chr1:20981765-20982264	0.131001123405882	.	.
chr1	20951400	20951899	chr1	20612697	20613196	Efhc1|chr1:20612697-20613196	0.0849096435996518	.	.
chr1	20951400	20951899	chr1	20620512	20621011	Efhc1|chr1:20620512-20621011	0.0854233409882963	.	.
chr1	20951400	20951899	chr1	20796981	20797480	Efhc1|chr1:20796981-20797480	0.0895544080200406	.	.
chr1	20951400	20951899	chr1	20867294	20867793	Efhc1|chr1:20867294-20867793	0.0751489306634831	.	.
chr1	20951400	20951899	chr1	20941260	20941759	Efhc1|chr1:20941260-20941759	0.14482514928806	.	.
chr1	20951400	20951899	chr1	20995247	20995746	Efhc1|chr1:20995247-20995746	0.0837180161142421	.	.
chr1	25828941	25829440	chr1	25759698	25760197	Adgrb3|chr1:25759698-25760197	0.107743285611438	.	.
chr1	25828941	25829440	chr1	25783482	25783981	Adgrb3|chr1:25783482-25783981	0.115191339487374	.	.
chr1	25828941	25829440	chr1	25876966	25877465	Adgrb3|chr1:25876966-25877465	0.0718269474902444	.	.
chr1	25828941	25829440	chr1	25964051	25964550	Adgrb3|chr1:25964051-25964550	0.10323840397868	.	.
chr1	25829930	25830429	chr1	25759698	25760197	Adgrb3|chr1:25759698-25760197	0.143551062381044	.	.
chr1	25829930	25830429	chr1	25830663	25831162	Adgrb3|chr1:25830663-25831162	0.100377603740213	.	.
chr1	25829930	25830429	chr1	25876966	25877465	Adgrb3|chr1:25876966-25877465	0.181256619839935	.	.
chr1	25829930	25830429	chr1	25877525	25878024	Adgrb3|chr1:25877525-25878024	0.250206617454189	.	.
chr1	25829930	25830429	chr1	26097827	26098326	Adgrb3|chr1:26097827-26098326	0.0920567997492617	.	.
chr1	30720698	30721197	chr1	30498556	30499055	Gm9898|chr1:30498556-30499055	0.0942650076825173	.	.
chr1	30720698	30721197	chr1	30503190	30503689	Gm9898|chr1:30503190-30503689	0.0679328666307754	.	.
chr1	30720698	30721197	chr1	30590651	30591150	Gm9898|chr1:30590651-30591150	0.119375040356065	.	.
chr1	30720698	30721197	chr1	30700382	30700881	Gm9898|chr1:30700382-30700881	0.0761732378246508	.	.
chr1	30720698	30721197	chr1	30701088	30701587	Gm9898|chr1:30701088-30701587	0.239701795955553	.	.
chr1	30720698	30721197	chr1	30707395	30707894	Gm9898|chr1:30707395-30707894	0.0866065924628015	.	.
chr1	30720698	30721197	chr1	30740784	30741283	Gm9898|chr1:30740784-30741283	0.119356543352179	.	.
chr1	30720698	30721197	chr1	30755349	30755848	Gm9898|chr1:30755349-30755848	0.117220714474627	.	.
chr1	30720698	30721197	chr1	30789598	30790097	Gm9898|chr1:30789598-30790097	0.0894186035038446	.	.
chr1	30720698	30721197	chr1	30852516	30853015	Gm9898|chr1:30852516-30853015	0.0921393996664965	.	.
chr1	30720698	30721197	chr1	30935884	30936383	Gm9898|chr1:30935884-30936383	0.242042005328684	.	.
chr1	30872795	30873294	chr1	30565242	30565741	Phf3|chr1:30565242-30565741	0.133182482674319	.	.
chr1	30872795	30873294	chr1	30593990	30594489	Phf3|chr1:30593990-30594489	0.0820238742403402	.	.
chr1	30872795	30873294	chr1	30646987	30647486	Phf3|chr1:30646987-30647486	0.0695574026493476	.	.
chr1	30872795	30873294	chr1	30740784	30741283	Phf3|chr1:30740784-30741283	0.141725171646924	.	.
chr1	30872795	30873294	chr1	30793399	30793898	Phf3|chr1:30793399-30793898	0.140190284317554	.	.
chr1	30873430	30873929	chr1	30503190	30503689	Phf3|chr1:30503190-30503689	0.166041380989198	.	.
chr1	30873430	30873929	chr1	30632686	30633185	Phf3|chr1:30632686-30633185	0.146796065335208	.	.
chr1	30873430	30873929	chr1	30701088	30701587	Phf3|chr1:30701088-30701587	0.0689726877472547	.	.
chr1	30873430	30873929	chr1	30716282	30716781	Phf3|chr1:30716282-30716781	0.121595335797599	.	.
chr1	30873430	30873929	chr1	30789598	30790097	Phf3|chr1:30789598-30790097	0.167505063818597	.	.
chr1	30873430	30873929	chr1	30846371	30846870	Phf3|chr1:30846371-30846870	0.156591371625148	.	.
chr1	30873430	30873929	chr1	30852516	30853015	Phf3|chr1:30852516-30853015	0.0867732376473178	.	.
chr1	30873942	30874441	chr1	30591249	30591748	Phf3|chr1:30591249-30591748	0.200506864159399	.	.
chr1	30873942	30874441	chr1	30632686	30633185	Phf3|chr1:30632686-30633185	0.215893536803613	.	.
chr1	30873942	30874441	chr1	30700382	30700881	Phf3|chr1:30700382-30700881	0.0925389765016911	.	.
chr1	30873942	30874441	chr1	30716282	30716781	Phf3|chr1:30716282-30716781	0.197483597578318	.	.
chr1	30873942	30874441	chr1	30789598	30790097	Phf3|chr1:30789598-30790097	0.113551911172233	.	.
chr1	30873942	30874441	chr1	30846371	30846870	Phf3|chr1:30846371-30846870	0.114116264409417	.	.
chr1	30949080	30949579	chr1	30502671	30503170	Ptp4a1|chr1:30502671-30503170	0.0800204490530141	.	.
chr1	30949080	30949579	chr1	30792858	30793357	Ptp4a1|chr1:30792858-30793357	0.112278063206128	.	.
chr1	30949080	30949579	chr1	30793399	30793898	Ptp4a1|chr1:30793399-30793898	0.0766671036667507	.	.
chr1	30949080	30949579	chr1	30930527	30931026	Ptp4a1|chr1:30930527-30931026	0.0880017646235134	.	.
chr1	30949582	30950081	chr1	30503190	30503689	Ptp4a1|chr1:30503190-30503689	0.0867550845455123	.	.
chr1	30949582	30950081	chr1	30591249	30591748	Ptp4a1|chr1:30591249-30591748	0.135824447730644	.	.
chr1	30949582	30950081	chr1	30593990	30594489	Ptp4a1|chr1:30593990-30594489	0.155103402030716	.	.
chr1	30949582	30950081	chr1	30707395	30707894	Ptp4a1|chr1:30707395-30707894	0.120874043734256	.	.
chr1	30949582	30950081	chr1	30716282	30716781	Ptp4a1|chr1:30716282-30716781	0.0693781966867539	.	.
chr1	30949582	30950081	chr1	30740784	30741283	Ptp4a1|chr1:30740784-30741283	0.127026197747428	.	.
chr1	30949582	30950081	chr1	30776088	30776587	Ptp4a1|chr1:30776088-30776587	0.178922962303678	.	.
chr1	30949582	30950081	chr1	30789598	30790097	Ptp4a1|chr1:30789598-30790097	0.0695188514615589	.	.
chr1	30950354	30950853	chr1	30591249	30591748	Ptp4a1|chr1:30591249-30591748	0.0928081042563059	.	.
chr1	30950354	30950853	chr1	30636014	30636513	Ptp4a1|chr1:30636014-30636513	0.120909140589207	.	.
chr1	30950354	30950853	chr1	30681140	30681639	Ptp4a1|chr1:30681140-30681639	0.0679089503214632	.	.
chr1	30950354	30950853	chr1	30793399	30793898	Ptp4a1|chr1:30793399-30793898	0.113469685378244	.	.
chr1	34801460	34801959	chr1	34752832	34753331	Arhgef4|chr1:34752832-34753331	0.0876808568743231	.	.
chr1	34801460	34801959	chr1	34793414	34793913	Arhgef4|chr1:34793414-34793913	0.165645904874965	.	.
chr1	34801460	34801959	chr1	34793992	34794491	Arhgef4|chr1:34793992-34794491	0.0843431013242714	.	.
chr1	34801460	34801959	chr1	34824212	34824711	Arhgef4|chr1:34824212-34824711	0.170094107480363	.	.
chr1	34801460	34801959	chr1	34896857	34897356	Arhgef4|chr1:34896857-34897356	0.182684680147638	.	.
chr1	34801460	34801959	chr1	35004409	35004908	Arhgef4|chr1:35004409-35004908	0.104889067125481	.	.
chr1	34802224	34802723	chr1	34812797	34813296	Arhgef4|chr1:34812797-34813296	0.116350010890426	.	.
chr1	34802224	34802723	chr1	34820246	34820745	Arhgef4|chr1:34820246-34820745	0.101553801944424	.	.
chr1	34802224	34802723	chr1	34851479	34851978	Arhgef4|chr1:34851479-34851978	0.143987606425251	.	.
chr1	34802224	34802723	chr1	35202533	35203032	Arhgef4|chr1:35202533-35203032	0.0772435776009767	.	.
chr1	34842804	34843303	chr1	34750293	34750792	Fam168b|chr1:34750293-34750792	0.23873268442727	.	.
chr1	34842804	34843303	chr1	34768535	34769034	Fam168b|chr1:34768535-34769034	0.0998384866354128	.	.
chr1	34842804	34843303	chr1	34769130	34769629	Fam168b|chr1:34769130-34769629	0.0743733299704787	.	.
chr1	34842804	34843303	chr1	34793414	34793913	Fam168b|chr1:34793414-34793913	0.287032876611046	.	.
chr1	34842804	34843303	chr1	34793992	34794491	Fam168b|chr1:34793992-34794491	0.26179051879977	.	.
chr1	34842804	34843303	chr1	34793992	34794491	Fam168b|chr1:34793992-34794491	0.261790518799771	.	.
chr1	34842804	34843303	chr1	34824212	34824711	Fam168b|chr1:34824212-34824711	0.128488879334191	.	.
chr1	34842804	34843303	chr1	34851479	34851978	Fam168b|chr1:34851479-34851978	0.0743281853448516	.	.
chr1	34842804	34843303	chr1	34867150	34867649	Fam168b|chr1:34867150-34867649	0.153224561368191	.	.
chr1	34842804	34843303	chr1	34896857	34897356	Fam168b|chr1:34896857-34897356	0.0908923739712476	.	.
chr1	34842804	34843303	chr1	34920854	34921353	Fam168b|chr1:34920854-34921353	0.0779972891337133	.	.
chr1	34842804	34843303	chr1	35004409	35004908	Fam168b|chr1:35004409-35004908	0.172945131805801	.	.
chr1	34849768	34850267	chr1	34768535	34769034	Plekhb2|chr1:34768535-34769034	0.0790093139597091	.	.
chr1	34849768	34850267	chr1	34769130	34769629	Plekhb2|chr1:34769130-34769629	0.114067574614519	.	.
chr1	34849768	34850267	chr1	34867150	34867649	Plekhb2|chr1:34867150-34867649	0.193500509498188	.	.
chr1	34850452	34850951	chr1	34752832	34753331	Plekhb2|chr1:34752832-34753331	0.139678152106315	.	.
chr1	34850452	34850951	chr1	34793992	34794491	Plekhb2|chr1:34793992-34794491	0.131201159814127	.	.
chr1	34850452	34850951	chr1	34920854	34921353	Plekhb2|chr1:34920854-34921353	0.132277930744728	.	.
chr1	37540354	37540853	chr1	37726317	37726816	Mgat4a|chr1:37726317-37726816	0.0766684975195812	.	.
chr1	37540354	37540853	chr1	37728032	37728531	Mgat4a|chr1:37728032-37728531	0.0927303999911628	.	.
chr1	37540354	37540853	chr1	37771322	37771821	Mgat4a|chr1:37771322-37771821	0.098681588938094	.	.
chr1	37540864	37541363	chr1	37586074	37586573	Mgat4a|chr1:37586074-37586573	0.150167273873676	.	.
chr1	37540864	37541363	chr1	37677095	37677594	Mgat4a|chr1:37677095-37677594	0.125494759437615	.	.
chr1	37540864	37541363	chr1	37696888	37697387	Mgat4a|chr1:37696888-37697387	0.0740845302623004	.	.
chr1	37540864	37541363	chr1	37726317	37726816	Mgat4a|chr1:37726317-37726816	0.137006127593554	.	.
chr1	37540864	37541363	chr1	37744846	37745345	Mgat4a|chr1:37744846-37745345	0.0865017844632975	.	.
chr1	37540864	37541363	chr1	37802246	37802745	Mgat4a|chr1:37802246-37802745	0.110572561645847	.	.
chr1	37614024	37614523	chr1	37518686	37519185	4930556I23Rik|chr1:37518686-37519185	0.0726153572693372	.	.
chr1	37614024	37614523	chr1	37628704	37629203	4930556I23Rik|chr1:37628704-37629203	0.116473928964631	.	.
chr1	37614024	37614523	chr1	37677095	37677594	4930556I23Rik|chr1:37677095-37677594	0.077042501415277	.	.
chr1	37614024	37614523	chr1	37686791	37687290	4930556I23Rik|chr1:37686791-37687290	0.165207337923073	.	.
chr1	37614024	37614523	chr1	37698784	37699283	4930556I23Rik|chr1:37698784-37699283	0.157130299687181	.	.
chr1	37614773	37615272	chr1	37628704	37629203	4930556I23Rik|chr1:37628704-37629203	0.135099698578555	.	.
chr1	37614773	37615272	chr1	37686791	37687290	4930556I23Rik|chr1:37686791-37687290	0.170253976074518	.	.
chr1	37614773	37615272	chr1	37687575	37688074	4930556I23Rik|chr1:37687575-37688074	0.0671323373304608	.	.
chr1	37614773	37615272	chr1	37696888	37697387	4930556I23Rik|chr1:37696888-37697387	0.122173863911539	.	.
chr1	37614773	37615272	chr1	37726317	37726816	4930556I23Rik|chr1:37726317-37726816	0.094866706222473	.	.
chr1	37719678	37720177	chr1	37678238	37678737	2010300C02Rik|chr1:37678238-37678737	0.0754619337656682	.	.
chr1	37719678	37720177	chr1	37686791	37687290	2010300C02Rik|chr1:37686791-37687290	0.0826241065531189	.	.
chr1	37719678	37720177	chr1	37698784	37699283	2010300C02Rik|chr1:37698784-37699283	0.109740342520066	.	.
chr1	37719678	37720177	chr1	37725725	37726224	2010300C02Rik|chr1:37725725-37726224	0.0833979365549621	.	.
chr1	37719678	37720177	chr1	37727093	37727592	2010300C02Rik|chr1:37727093-37727592	0.122042378280653	.	.
chr1	37719678	37720177	chr1	37881730	37882229	2010300C02Rik|chr1:37881730-37882229	0.154715097923209	.	.
chr1	37864699	37865198	chr1	37628704	37629203	Gm26805|chr1:37628704-37629203	0.100635190258969	.	.
chr1	37864699	37865198	chr1	37678238	37678737	Gm26805|chr1:37678238-37678737	0.081951019672932	.	.
chr1	37864699	37865198	chr1	37696888	37697387	Gm26805|chr1:37696888-37697387	0.074553232166418	.	.
chr1	37864699	37865198	chr1	37802246	37802745	Gm26805|chr1:37802246-37802745	0.0766106063575289	.	.
chr1	37865263	37865762	chr1	37586074	37586573	Gm26805|chr1:37586074-37586573	0.0688310573857787	.	.
chr1	37865263	37865762	chr1	37586074	37586573	Tsga10|chr1:37586074-37586573	0.0688310573857787	.	.
chr1	37871955	37872454	chr1	37560105	37560604	Lipt1|chr1:37560105-37560604	0.124033576458053	.	.
chr1	37871955	37872454	chr1	37586074	37586573	Lipt1|chr1:37586074-37586573	0.0766459110720026	.	.
chr1	37871955	37872454	chr1	37687575	37688074	Lipt1|chr1:37687575-37688074	0.0759657921743321	.	.
chr1	37871955	37872454	chr1	37802246	37802745	Lipt1|chr1:37802246-37802745	0.0918992015269651	.	.
chr1	37871955	37872454	chr1	37872597	37873096	Lipt1|chr1:37872597-37873096	0.227664681062174	.	.
chr1	37871955	37872454	chr1	37959295	37959794	Lipt1|chr1:37959295-37959794	0.114518023787729	.	.
chr1	37890241	37890740	chr1	37518686	37519185	Mitd1|chr1:37518686-37519185	0.069502473107127	.	.
chr1	37890241	37890740	chr1	37518686	37519185	Mrpl30|chr1:37518686-37519185	0.069502473107127	.	.
chr1	37890241	37890740	chr1	37560105	37560604	Mitd1|chr1:37560105-37560604	0.0717895943244877	.	.
chr1	37890241	37890740	chr1	37560105	37560604	Mitd1|chr1:37560105-37560604	0.0717895943244878	.	.
chr1	37890241	37890740	chr1	37560105	37560604	Mrpl30|chr1:37560105-37560604	0.0717895943244877	.	.
chr1	37890241	37890740	chr1	37560105	37560604	Mrpl30|chr1:37560105-37560604	0.0717895943244878	.	.
chr1	37890241	37890740	chr1	37700082	37700581	Mitd1|chr1:37700082-37700581	0.095816128740255	.	.
chr1	37890241	37890740	chr1	37700082	37700581	Mrpl30|chr1:37700082-37700581	0.095816128740255	.	.
chr1	37890241	37890740	chr1	37793467	37793966	Mitd1|chr1:37793467-37793966	0.0822050326215313	.	.
chr1	37890241	37890740	chr1	37793467	37793966	Mrpl30|chr1:37793467-37793966	0.0822050326215313	.	.
chr1	37997082	37997581	chr1	37586074	37586573	Eif5b|chr1:37586074-37586573	0.107104774270682	.	.
chr1	37997082	37997581	chr1	37586074	37586573	Txndc9|chr1:37586074-37586573	0.107104774270682	.	.
chr1	37997778	37998277	chr1	37677095	37677594	Eif5b|chr1:37677095-37677594	0.0989120798353205	.	.
chr1	37997778	37998277	chr1	37677095	37677594	Txndc9|chr1:37677095-37677594	0.0989120798353205	.	.
chr1	37997778	37998277	chr1	37678238	37678737	Eif5b|chr1:37678238-37678737	0.0973536624750347	.	.
chr1	37997778	37998277	chr1	37678238	37678737	Txndc9|chr1:37678238-37678737	0.0973536624750347	.	.
chr1	37997778	37998277	chr1	37686791	37687290	Eif5b|chr1:37686791-37687290	0.0780791964443555	.	.
chr1	37997778	37998277	chr1	37686791	37687290	Txndc9|chr1:37686791-37687290	0.0780791964443555	.	.
chr1	37997778	37998277	chr1	37732485	37732984	Eif5b|chr1:37732485-37732984	0.109808915264804	.	.
chr1	37997778	37998277	chr1	37732485	37732984	Txndc9|chr1:37732485-37732984	0.109808915264804	.	.
chr1	40790447	40790946	chr1	40826968	40827467	Mfsd9|chr1:40826968-40827467	0.0680565304813833	.	.
chr1	40790447	40790946	chr1	41152509	41153008	Mfsd9|chr1:41152509-41153008	0.0905585579977854	.	.
chr1	42229631	42230130	chr1	42006152	42006651	Gm9915|chr1:42006152-42006651	0.092332480562248	.	.
chr1	42229631	42230130	chr1	42280822	42281321	Gm9915|chr1:42280822-42281321	0.0853527350000083	.	.
chr1	44102213	44102712	chr1	44162281	44162780	Tex30|chr1:44162281-44162780	0.0939446342448648	.	.
chr1	44102213	44102712	chr1	44228990	44229489	Tex30|chr1:44228990-44229489	0.0674763584762482	.	.
chr1	44102213	44102712	chr1	44343440	44343939	Tex30|chr1:44343440-44343939	0.165848841204171	.	.
chr1	44118638	44119137	chr1	44057650	44058149	Bivm|chr1:44057650-44058149	0.0849584207136991	.	.
chr1	44118638	44119137	chr1	44057650	44058149	Poglut2|chr1:44057650-44058149	0.0849584207136991	.	.
chr1	44118638	44119137	chr1	44198134	44198633	Bivm|chr1:44198134-44198633	0.0663606880756602	.	.
chr1	44118638	44119137	chr1	44198134	44198633	Poglut2|chr1:44198134-44198633	0.0663606880756602	.	.
chr1	44119144	44119643	chr1	44057650	44058149	Bivm|chr1:44057650-44058149	0.103774901175561	.	.
chr1	44119144	44119643	chr1	44057650	44058149	Poglut2|chr1:44057650-44058149	0.103774901175561	.	.
chr1	44119144	44119643	chr1	44162281	44162780	Bivm|chr1:44162281-44162780	0.07906769861684	.	.
chr1	44119144	44119643	chr1	44162281	44162780	Poglut2|chr1:44162281-44162780	0.07906769861684	.	.
chr1	44119663	44120162	chr1	44057650	44058149	Bivm|chr1:44057650-44058149	0.105542552992295	.	.
chr1	44147693	44148192	chr1	44228990	44229489	Ercc5|chr1:44228990-44229489	0.0809330524197713	.	.
chr1	44218903	44219402	chr1	44064570	44065069	Mettl21e|chr1:44064570-44065069	0.0695369020325084	.	.
chr1	44218903	44219402	chr1	44124739	44125238	Mettl21e|chr1:44124739-44125238	0.1180187846219	.	.
chr1	44218903	44219402	chr1	44142721	44143220	Mettl21e|chr1:44142721-44143220	0.13328239908535	.	.
chr1	44218903	44219402	chr1	44198134	44198633	Mettl21e|chr1:44198134-44198633	0.123832184088478	.	.
chr1	44218903	44219402	chr1	44228990	44229489	Mettl21e|chr1:44228990-44229489	0.122759100776796	.	.
chr1	44551396	44551895	chr1	44589518	44590017	Gulp1|chr1:44589518-44590017	0.179888217802259	.	.
chr1	44551396	44551895	chr1	44596710	44597209	Gulp1|chr1:44596710-44597209	0.13331494286336	.	.
chr1	44551396	44551895	chr1	44731201	44731700	Gulp1|chr1:44731201-44731700	0.226625884614565	.	.
chr1	44552204	44552703	chr1	44624225	44624724	Gulp1|chr1:44624225-44624724	0.110159419148183	.	.
chr1	44552204	44552703	chr1	44676212	44676711	Gulp1|chr1:44676212-44676711	0.13596606021389	.	.
chr1	44552204	44552703	chr1	44731201	44731700	Gulp1|chr1:44731201-44731700	0.131856895707105	.	.
chr1	45502889	45503388	chr1	45313936	45314435	Col5a2|chr1:45313936-45314435	0.1354724405648	.	.
chr1	45502889	45503388	chr1	45766100	45766599	Col5a2|chr1:45766100-45766599	0.0745986943488825	.	.
chr1	45502889	45503388	chr1	45845435	45845934	Col5a2|chr1:45845435-45845934	0.263613911881212	.	.
chr1	45795197	45795696	chr1	45752700	45753199	Wdr75|chr1:45752700-45753199	0.0880072468518086	.	.
chr1	45795197	45795696	chr1	45755386	45755885	Wdr75|chr1:45755386-45755885	0.0927204481333099	.	.
chr1	45795197	45795696	chr1	45859740	45860239	Wdr75|chr1:45859740-45860239	0.0755510245224412	.	.
chr1	45795197	45795696	chr1	45860275	45860774	Wdr75|chr1:45860275-45860774	0.0722067735948098	.	.
chr1	45795197	45795696	chr1	46201064	46201563	Wdr75|chr1:46201064-46201563	0.11046170709835	.	.
chr1	45925424	45925923	chr1	45583647	45584146	Slc40a1|chr1:45583647-45584146	0.0949579745055247	.	.
chr1	45925424	45925923	chr1	45626729	45627228	Slc40a1|chr1:45626729-45627228	0.13515103587698	.	.
chr1	45925424	45925923	chr1	45647136	45647635	Slc40a1|chr1:45647136-45647635	0.103611821404738	.	.
chr1	45925424	45925923	chr1	45672672	45673171	Slc40a1|chr1:45672672-45673171	0.137355205289272	.	.
chr1	45925424	45925923	chr1	45816821	45817320	Slc40a1|chr1:45816821-45817320	0.0810416321501051	.	.
chr1	45925424	45925923	chr1	45837607	45838106	Slc40a1|chr1:45837607-45838106	0.117730111093836	.	.
chr1	45925424	45925923	chr1	45837607	45838106	Slc40a1|chr1:45837607-45838106	0.117730111093837	.	.
chr1	45925424	45925923	chr1	45845435	45845934	Slc40a1|chr1:45845435-45845934	0.133803764597591	.	.
chr1	45925424	45925923	chr1	45859740	45860239	Slc40a1|chr1:45859740-45860239	0.0966807559120696	.	.
chr1	45925424	45925923	chr1	45860275	45860774	Slc40a1|chr1:45860275-45860774	0.296212384187578	.	.
chr1	45925424	45925923	chr1	46018316	46018815	Slc40a1|chr1:46018316-46018815	0.0752407857451033	.	.
chr1	45925424	45925923	chr1	46067115	46067614	Slc40a1|chr1:46067115-46067614	0.0701590019464134	.	.
chr1	45925424	45925923	chr1	46137792	46138291	Slc40a1|chr1:46137792-46138291	0.0812049005527209	.	.
chr1	45925424	45925923	chr1	46141346	46141845	Slc40a1|chr1:46141346-46141845	0.173415110817609	.	.
chr1	45925424	45925923	chr1	46141862	46142361	Slc40a1|chr1:46141862-46142361	0.244557294376855	.	.
chr1	45925424	45925923	chr1	46188757	46189256	Slc40a1|chr1:46188757-46189256	0.2914042233033	.	.
chr1	45925424	45925923	chr1	46201064	46201563	Slc40a1|chr1:46201064-46201563	0.075905515863238	.	.
chr1	45925424	45925923	chr1	46248209	46248708	Slc40a1|chr1:46248209-46248708	0.094940324624585	.	.
chr1	46065930	46066429	chr1	45837607	45838106	Dnah7b|chr1:45837607-45838106	0.0678706045586001	.	.
chr1	46065930	46066429	chr1	45845435	45845934	Dnah7b|chr1:45845435-45845934	0.0939890520431454	.	.
chr1	46065930	46066429	chr1	45860275	45860774	Dnah7b|chr1:45860275-45860774	0.212412376537586	.	.
chr1	46065930	46066429	chr1	46137792	46138291	Dnah7b|chr1:46137792-46138291	0.0796804992552054	.	.
chr1	46065930	46066429	chr1	46141346	46141845	Dnah7b|chr1:46141346-46141845	0.0691252691415563	.	.
chr1	46065930	46066429	chr1	46141862	46142361	Dnah7b|chr1:46141862-46142361	0.210981282065017	.	.
chr1	46065930	46066429	chr1	46188757	46189256	Dnah7b|chr1:46188757-46189256	0.134843704224078	.	.
chr1	46065930	46066429	chr1	46198568	46199067	Dnah7b|chr1:46198568-46199067	0.0796308700778864	.	.
chr1	46065930	46066429	chr1	46201064	46201563	Dnah7b|chr1:46201064-46201563	0.0722064917887024	.	.
chr1	46065930	46066429	chr1	46248209	46248708	Dnah7b|chr1:46248209-46248708	0.0866323968059765	.	.
chr1	46065930	46066429	chr1	46266154	46266653	Dnah7b|chr1:46266154-46266653	0.163781515663015	.	.
chr1	46065930	46066429	chr1	46266935	46267434	Dnah7b|chr1:46266935-46267434	0.184997420079196	.	.
chr1	46065930	46066429	chr1	46416614	46417113	Dnah7b|chr1:46416614-46417113	0.155211699318709	.	.
chr1	46065930	46066429	chr1	46419678	46420177	Dnah7b|chr1:46419678-46420177	0.10453387913735	.	.
chr1	46065930	46066429	chr1	46433613	46434112	Dnah7b|chr1:46433613-46434112	0.0913719157485006	.	.
chr1	46066566	46067065	chr1	45816821	45817320	Dnah7b|chr1:45816821-45817320	0.0981799060243931	.	.
chr1	46066566	46067065	chr1	45837607	45838106	Dnah7b|chr1:45837607-45838106	0.076565132516663	.	.
chr1	46066566	46067065	chr1	46018316	46018815	Dnah7b|chr1:46018316-46018815	0.12902314925859	.	.
chr1	46066566	46067065	chr1	46067115	46067614	Dnah7b|chr1:46067115-46067614	0.324074879590194	.	.
chr1	46066566	46067065	chr1	46188757	46189256	Dnah7b|chr1:46188757-46189256	0.083284806203881	.	.
chr1	46066566	46067065	chr1	46419678	46420177	Dnah7b|chr1:46419678-46420177	0.185211192918015	.	.
chr1	46425176	46425675	chr1	46018316	46018815	Dnah7c|chr1:46018316-46018815	0.0924348530022149	.	.
chr1	46425176	46425675	chr1	46018316	46018815	Dnah7c|chr1:46018316-46018815	0.092434853002215	.	.
chr1	46425176	46425675	chr1	46188757	46189256	Dnah7c|chr1:46188757-46189256	0.0792232903503452	.	.
chr1	46425176	46425675	chr1	46419678	46420177	Dnah7c|chr1:46419678-46420177	0.159052618559734	.	.
chr1	46425176	46425675	chr1	46534734	46535233	Dnah7c|chr1:46534734-46535233	0.137043363751265	.	.
chr1	46425176	46425675	chr1	46535258	46535757	Dnah7c|chr1:46535258-46535757	0.131691139830255	.	.
chr1	46425176	46425675	chr1	46608962	46609461	Dnah7c|chr1:46608962-46609461	0.102497955380763	.	.
chr1	46425176	46425675	chr1	46625844	46626343	Dnah7c|chr1:46625844-46626343	0.180154627728511	.	.
chr1	46849702	46850201	chr1	46580384	46580883	Gm28151|chr1:46580384-46580883	0.0953831848160889	.	.
chr1	46849702	46850201	chr1	46601675	46602174	Gm28151|chr1:46601675-46602174	0.15929578451012	.	.
chr1	46849702	46850201	chr1	46608962	46609461	Gm28151|chr1:46608962-46609461	0.22095824540829	.	.
chr1	46849702	46850201	chr1	46688420	46688919	Gm28151|chr1:46688420-46688919	0.0854907626396946	.	.
chr1	46849702	46850201	chr1	46713455	46713954	Gm28151|chr1:46713455-46713954	0.138698760829761	.	.
chr1	46849702	46850201	chr1	46725599	46726098	Gm28151|chr1:46725599-46726098	0.22758407056833	.	.
chr1	46849702	46850201	chr1	46758535	46759034	Gm28151|chr1:46758535-46759034	0.124342278327242	.	.
chr1	46849702	46850201	chr1	46794133	46794632	Gm28151|chr1:46794133-46794632	0.167404088703502	.	.
chr1	46849702	46850201	chr1	46808464	46808963	Gm28151|chr1:46808464-46808963	0.203824474006239	.	.
chr1	46849702	46850201	chr1	46831851	46832350	Gm28151|chr1:46831851-46832350	0.144097336945685	.	.
chr1	46849702	46850201	chr1	46841821	46842320	Gm28151|chr1:46841821-46842320	0.224164690761364	.	.
chr1	46849702	46850201	chr1	46852610	46853109	Gm28151|chr1:46852610-46853109	0.0784803581166447	.	.
chr1	46849702	46850201	chr1	46853907	46854406	Gm28151|chr1:46853907-46854406	0.0881930854320341	.	.
chr1	46849702	46850201	chr1	46905670	46906169	Gm28151|chr1:46905670-46906169	0.236313243769345	.	.
chr1	46849702	46850201	chr1	46912281	46912780	Gm28151|chr1:46912281-46912780	0.124637626062739	.	.
chr1	46849702	46850201	chr1	46940048	46940547	Gm28151|chr1:46940048-46940547	0.201129980559615	.	.
chr1	46849702	46850201	chr1	46964239	46964738	Gm28151|chr1:46964239-46964738	0.207699835140545	.	.
chr1	46849702	46850201	chr1	46965975	46966474	Gm28151|chr1:46965975-46966474	0.114709196142262	.	.
chr1	46849702	46850201	chr1	46970392	46970891	Gm28151|chr1:46970392-46970891	0.16290146426779	.	.
chr1	46849702	46850201	chr1	46972289	46972788	Gm28151|chr1:46972289-46972788	0.224790860064951	.	.
chr1	46849702	46850201	chr1	46982279	46982778	Gm28151|chr1:46982279-46982778	0.148131429820951	.	.
chr1	46849702	46850201	chr1	46983046	46983545	Gm28151|chr1:46983046-46983545	0.200012340414643	.	.
chr1	52816845	52817344	chr1	52799343	52799842	Inpp1|chr1:52799343-52799842	0.0861164388164533	.	.
chr1	52816845	52817344	chr1	52799343	52799842	Inpp1|chr1:52799343-52799842	0.0861164388164534	.	.
chr1	52816845	52817344	chr1	52960112	52960611	Inpp1|chr1:52960112-52960611	0.0883804777151056	.	.
chr1	52816845	52817344	chr1	53032502	53033001	Inpp1|chr1:53032502-53033001	0.080508410628184	.	.
chr1	52816845	52817344	chr1	53053006	53053505	Inpp1|chr1:53053006-53053505	0.0867548102177947	.	.
chr1	52816845	52817344	chr1	53194136	53194635	Inpp1|chr1:53194136-53194635	0.105223051554301	.	.
chr1	52817513	52818012	chr1	52789713	52790212	Inpp1|chr1:52789713-52790212	0.148639228176133	.	.
chr1	52817513	52818012	chr1	52900147	52900646	Inpp1|chr1:52900147-52900646	0.162122378894477	.	.
chr1	52817513	52818012	chr1	53014648	53015147	Inpp1|chr1:53014648-53015147	0.0755827006594498	.	.
chr1	52844734	52845233	chr1	52800230	52800729	Hibch|chr1:52800230-52800729	0.0845783723484945	.	.
chr1	52844734	52845233	chr1	52951973	52952472	Hibch|chr1:52951973-52952472	0.10362466512146	.	.
chr1	52844734	52845233	chr1	52952486	52952985	Hibch|chr1:52952486-52952985	0.107818793538584	.	.
chr1	52844734	52845233	chr1	52953081	52953580	Hibch|chr1:52953081-52953580	0.159360781135842	.	.
chr1	52844734	52845233	chr1	52960112	52960611	Hibch|chr1:52960112-52960611	0.200574947786411	.	.
chr1	52844734	52845233	chr1	52986655	52987154	Hibch|chr1:52986655-52987154	0.0686078886281298	.	.
chr1	52844734	52845233	chr1	53104882	53105381	Hibch|chr1:53104882-53105381	0.128413344392085	.	.
chr1	52844734	52845233	chr1	53194136	53194635	Hibch|chr1:53194136-53194635	0.122865646239352	.	.
chr1	53061825	53062324	chr1	52932107	52932606	Mstn|chr1:52932107-52932606	0.172804796220591	.	.
chr1	53061825	53062324	chr1	53014648	53015147	Mstn|chr1:53014648-53015147	0.147073922073538	.	.
chr1	53061825	53062324	chr1	53393772	53394271	Mstn|chr1:53393772-53394271	0.0848275524363056	.	.
chr1	53061825	53062324	chr1	53394356	53394855	Mstn|chr1:53394356-53394855	0.104563846662635	.	.
chr1	53061825	53062324	chr1	53409266	53409765	Mstn|chr1:53409266-53409765	0.103422528464666	.	.
chr1	53061825	53062324	chr1	53474205	53474704	Mstn|chr1:53474205-53474704	0.117953907022735	.	.
chr1	53195021	53195520	chr1	53194136	53194635	Gm28777|chr1:53194136-53194635	0.0834658323831621	.	.
chr1	53296806	53297305	chr1	53053006	53053505	Ormdl1|chr1:53053006-53053505	0.123864644647223	.	.
chr1	53296806	53297305	chr1	53053006	53053505	Pms1|chr1:53053006-53053505	0.123864644647223	.	.
chr1	53296806	53297305	chr1	53194136	53194635	Ormdl1|chr1:53194136-53194635	0.183652875946453	.	.
chr1	53296806	53297305	chr1	53194136	53194635	Pms1|chr1:53194136-53194635	0.183652875946453	.	.
chr1	53296806	53297305	chr1	53342147	53342646	Ormdl1|chr1:53342147-53342646	0.101724643999593	.	.
chr1	53296806	53297305	chr1	53342147	53342646	Pms1|chr1:53342147-53342646	0.101724643999593	.	.
chr1	53296806	53297305	chr1	53358302	53358801	Ormdl1|chr1:53358302-53358801	0.07387786124471	.	.
chr1	53296806	53297305	chr1	53358302	53358801	Pms1|chr1:53358302-53358801	0.07387786124471	.	.
chr1	53296806	53297305	chr1	53393772	53394271	Ormdl1|chr1:53393772-53394271	0.156202773869585	.	.
chr1	53296806	53297305	chr1	53393772	53394271	Pms1|chr1:53393772-53394271	0.156202773869585	.	.
chr1	53296806	53297305	chr1	53394356	53394855	Ormdl1|chr1:53394356-53394855	0.143727175794785	.	.
chr1	53296806	53297305	chr1	53394356	53394855	Pms1|chr1:53394356-53394855	0.143727175794785	.	.
chr1	53296806	53297305	chr1	53528332	53528831	Ormdl1|chr1:53528332-53528831	0.109762754888938	.	.
chr1	53296806	53297305	chr1	53528332	53528831	Pms1|chr1:53528332-53528831	0.109762754888938	.	.
chr1	53296806	53297305	chr1	53547482	53547981	Ormdl1|chr1:53547482-53547981	0.0686044131416495	.	.
chr1	53296806	53297305	chr1	53547482	53547981	Pms1|chr1:53547482-53547981	0.0686044131416495	.	.
chr1	53296806	53297305	chr1	53565138	53565637	Ormdl1|chr1:53565138-53565637	0.188231990361546	.	.
chr1	53296806	53297305	chr1	53565138	53565637	Pms1|chr1:53565138-53565637	0.188231990361546	.	.
chr1	53296806	53297305	chr1	53726204	53726703	Ormdl1|chr1:53726204-53726703	0.113742804141028	.	.
chr1	53296806	53297305	chr1	53726204	53726703	Pms1|chr1:53726204-53726703	0.113742804141028	.	.
chr1	53296806	53297305	chr1	53726746	53727245	Ormdl1|chr1:53726746-53727245	0.0757043806634643	.	.
chr1	53296806	53297305	chr1	53726746	53727245	Pms1|chr1:53726746-53727245	0.0757043806634643	.	.
chr1	53296806	53297305	chr1	53733927	53734426	Ormdl1|chr1:53733927-53734426	0.164775425952944	.	.
chr1	53296806	53297305	chr1	53733927	53734426	Pms1|chr1:53733927-53734426	0.164775425952944	.	.
chr1	53297308	53297807	chr1	53342147	53342646	Ormdl1|chr1:53342147-53342646	0.0687930362598254	.	.
chr1	53297308	53297807	chr1	53342147	53342646	Pms1|chr1:53342147-53342646	0.0687930362598254	.	.
chr1	53297308	53297807	chr1	53394356	53394855	Ormdl1|chr1:53394356-53394855	0.101261401040923	.	.
chr1	53297308	53297807	chr1	53394356	53394855	Pms1|chr1:53394356-53394855	0.101261401040923	.	.
chr1	53297308	53297807	chr1	53409266	53409765	Ormdl1|chr1:53409266-53409765	0.0796774092987123	.	.
chr1	53297308	53297807	chr1	53409266	53409765	Ormdl1|chr1:53409266-53409765	0.0796774092987124	.	.
chr1	53297308	53297807	chr1	53409266	53409765	Pms1|chr1:53409266-53409765	0.0796774092987123	.	.
chr1	53297308	53297807	chr1	53409266	53409765	Pms1|chr1:53409266-53409765	0.0796774092987124	.	.
chr1	53297308	53297807	chr1	53565138	53565637	Ormdl1|chr1:53565138-53565637	0.149809795355702	.	.
chr1	53297308	53297807	chr1	53565138	53565637	Pms1|chr1:53565138-53565637	0.149809795355702	.	.
chr1	53313399	53313898	chr1	53409266	53409765	Osgepl1|chr1:53409266-53409765	0.0812115715395348	.	.
chr1	53313399	53313898	chr1	53546977	53547476	Osgepl1|chr1:53546977-53547476	0.126433793408428	.	.
chr1	53313399	53313898	chr1	53715894	53716393	Osgepl1|chr1:53715894-53716393	0.101564225876453	.	.
chr1	53352482	53352981	chr1	53032502	53033001	Asdurf|chr1:53032502-53033001	0.109098447843353	.	.
chr1	53352482	53352981	chr1	53032502	53033001	Asnsd1|chr1:53032502-53033001	0.109098447843353	.	.
chr1	53352482	53352981	chr1	53565138	53565637	Asdurf|chr1:53565138-53565637	0.102740057021683	.	.
chr1	53352482	53352981	chr1	53565138	53565637	Asnsd1|chr1:53565138-53565637	0.102740057021683	.	.
chr1	53706596	53707095	chr1	53528332	53528831	Dnah7a|chr1:53528332-53528831	0.0813500727618324	.	.
chr1	53706596	53707095	chr1	53528332	53528831	Dnah7a|chr1:53528332-53528831	0.0813500727618325	.	.
chr1	53706596	53707095	chr1	53547482	53547981	Dnah7a|chr1:53547482-53547981	0.0804000729183972	.	.
chr1	53706596	53707095	chr1	53556030	53556529	Dnah7a|chr1:53556030-53556529	0.0812640232839396	.	.
chr1	53707111	53707610	chr1	53547482	53547981	Dnah7a|chr1:53547482-53547981	0.0677153242911632	.	.
chr1	53707111	53707610	chr1	53547482	53547981	Dnah7a|chr1:53547482-53547981	0.0677153242911633	.	.
chr1	54250459	54250958	chr1	54716876	54717375	Ccdc150|chr1:54716876-54717375	0.134717240118045	.	.
chr1	54438767	54439266	chr1	54734870	54735369	Gtf3c3|chr1:54734870-54735369	0.201175295446376	.	.
chr1	54438767	54439266	chr1	54744557	54745056	Gtf3c3|chr1:54744557-54745056	0.0881253084372858	.	.
chr1	54557443	54557942	chr1	54468624	54469123	Pgap1|chr1:54468624-54469123	0.119036722225873	.	.
chr1	54557443	54557942	chr1	54566809	54567308	Pgap1|chr1:54566809-54567308	0.107084134443259	.	.
chr1	54557443	54557942	chr1	54578469	54578968	Pgap1|chr1:54578469-54578968	0.0882432516424103	.	.
chr1	55026688	55027187	chr1	55383081	55383580	Sf3b1|chr1:55383081-55383580	0.0725998126088449	.	.
chr1	55026688	55027187	chr1	55399828	55400327	Sf3b1|chr1:55399828-55400327	0.0878687936473369	.	.
chr1	55026688	55027187	chr1	55449137	55449636	Sf3b1|chr1:55449137-55449636	0.0935213427121202	.	.
chr1	55027198	55027697	chr1	55201711	55202210	Sf3b1|chr1:55201711-55202210	0.119280411260727	.	.
chr1	55027198	55027697	chr1	55499775	55500274	Sf3b1|chr1:55499775-55500274	0.0893548082596373	.	.
chr1	55053010	55053509	chr1	55158208	55158707	Coq10b|chr1:55158208-55158707	0.169613197789663	.	.
chr1	55053010	55053509	chr1	55202211	55202710	Coq10b|chr1:55202211-55202710	0.089226964563372	.	.
chr1	55087395	55087894	chr1	55392925	55393424	Hspd1|chr1:55392925-55393424	0.274667828051763	.	.
chr1	55087395	55087894	chr1	55392925	55393424	Hspe1|chr1:55392925-55393424	0.274667828051763	.	.
chr1	55087908	55088407	chr1	55392925	55393424	Hspd1|chr1:55392925-55393424	0.177542107394664	.	.
chr1	55087908	55088407	chr1	55392925	55393424	Hspe1|chr1:55392925-55393424	0.177542107394664	.	.
chr1	55130908	55131407	chr1	55499775	55500274	Mob4|chr1:55499775-55500274	0.0963563289694697	.	.
chr1	55130908	55131407	chr1	55499775	55500274	Mob4|chr1:55499775-55500274	0.0963563289694698	.	.
chr1	55131471	55131970	chr1	55201711	55202210	Mob4|chr1:55201711-55202210	0.0785584110762067	.	.
chr1	55131471	55131970	chr1	55394056	55394555	Mob4|chr1:55394056-55394555	0.0849203059095868	.	.
chr1	55236881	55237380	chr1	55201711	55202210	Mars2|chr1:55201711-55202210	0.117083672286107	.	.
chr1	55236881	55237380	chr1	55383081	55383580	Mars2|chr1:55383081-55383580	0.20657856807686	.	.
chr1	55405572	55406071	chr1	55392925	55393424	Plcl1|chr1:55392925-55393424	0.0948207283864985	.	.
chr1	55405572	55406071	chr1	55449137	55449636	Plcl1|chr1:55449137-55449636	0.133283655952413	.	.
chr1	55406395	55406894	chr1	55383081	55383580	Plcl1|chr1:55383081-55383580	0.070643776093643	.	.
chr1	55406395	55406894	chr1	55449137	55449636	Plcl1|chr1:55449137-55449636	0.291221927032355	.	.
chr1	56970798	56971297	chr1	56664491	56664990	9130024F11Rik|chr1:56664491-56664990	0.0842806651891105	.	.
chr1	56970798	56971297	chr1	56664491	56664990	9130024F11Rik|chr1:56664491-56664990	0.0842806651891106	.	.
chr1	56970798	56971297	chr1	56808800	56809299	9130024F11Rik|chr1:56808800-56809299	0.215755421073835	.	.
chr1	56970798	56971297	chr1	56844678	56845177	9130024F11Rik|chr1:56844678-56845177	0.144643779733357	.	.
chr1	56970798	56971297	chr1	56871448	56871947	9130024F11Rik|chr1:56871448-56871947	0.0688385201737369	.	.
chr1	56970798	56971297	chr1	56892702	56893201	9130024F11Rik|chr1:56892702-56893201	0.0729367535824765	.	.
chr1	56970798	56971297	chr1	56969699	56970198	9130024F11Rik|chr1:56969699-56970198	0.128873990618228	.	.
chr1	56970798	56971297	chr1	56986888	56987387	9130024F11Rik|chr1:56986888-56987387	0.20062965579198	.	.
chr1	56971495	56971994	chr1	56561974	56562473	9130024F11Rik|chr1:56561974-56562473	0.107721957262502	.	.
chr1	56971495	56971994	chr1	56860722	56861221	9130024F11Rik|chr1:56860722-56861221	0.0674542651953652	.	.
chr1	56971495	56971994	chr1	56914187	56914686	9130024F11Rik|chr1:56914187-56914686	0.0828371922009845	.	.
chr1	56971495	56971994	chr1	56969699	56970198	9130024F11Rik|chr1:56969699-56970198	0.0696247967054378	.	.
chr1	56972152	56972651	chr1	56548210	56548709	9130024F11Rik|chr1:56548210-56548709	0.098381840122503	.	.
chr1	56972152	56972651	chr1	56548737	56549236	9130024F11Rik|chr1:56548737-56549236	0.0760922015061876	.	.
chr1	56972152	56972651	chr1	56750133	56750632	9130024F11Rik|chr1:56750133-56750632	0.115221045377183	.	.
chr1	56972152	56972651	chr1	56871448	56871947	9130024F11Rik|chr1:56871448-56871947	0.231959595255683	.	.
chr1	56972152	56972651	chr1	56882150	56882649	9130024F11Rik|chr1:56882150-56882649	0.0911997794338256	.	.
chr1	56972152	56972651	chr1	56891420	56891919	9130024F11Rik|chr1:56891420-56891919	0.0833882197991131	.	.
chr1	56972152	56972651	chr1	56938932	56939431	9130024F11Rik|chr1:56938932-56939431	0.145827082465241	.	.
chr1	56972152	56972651	chr1	56969699	56970198	9130024F11Rik|chr1:56969699-56970198	0.284729762769415	.	.
chr1	56972152	56972651	chr1	56972961	56973460	9130024F11Rik|chr1:56972961-56973460	0.125470485654174	.	.
chr1	56972152	56972651	chr1	56977074	56977573	9130024F11Rik|chr1:56977074-56977573	0.123259443049569	.	.
chr1	57214259	57214758	chr1	57013438	57013937	BC055402|chr1:57013438-57013937	0.124844937862743	.	.
chr1	57214259	57214758	chr1	57205521	57206020	BC055402|chr1:57205521-57206020	0.068555462013616	.	.
chr1	57214259	57214758	chr1	57262216	57262715	BC055402|chr1:57262216-57262715	0.0817438250920319	.	.
chr1	57214259	57214758	chr1	57269706	57270205	BC055402|chr1:57269706-57270205	0.067123522426381	.	.
chr1	57214259	57214758	chr1	57298481	57298980	BC055402|chr1:57298481-57298980	0.0812553438420389	.	.
chr1	57214259	57214758	chr1	57388633	57389132	BC055402|chr1:57388633-57389132	0.127984653721274	.	.
chr1	57214259	57214758	chr1	57389153	57389652	BC055402|chr1:57389153-57389652	0.134578691130183	.	.
chr1	57377374	57377873	chr1	57013438	57013937	1700066M21Rik|chr1:57013438-57013937	0.151194223495025	.	.
chr1	57377374	57377873	chr1	57013438	57013937	4930558J18Rik|chr1:57013438-57013937	0.151194223495025	.	.
chr1	57377374	57377873	chr1	57413334	57413833	1700066M21Rik|chr1:57413334-57413833	0.143742684825147	.	.
chr1	57377374	57377873	chr1	57413334	57413833	4930558J18Rik|chr1:57413334-57413833	0.143742684825147	.	.
chr1	57377374	57377873	chr1	57450186	57450685	1700066M21Rik|chr1:57450186-57450685	0.0682091055823867	.	.
chr1	57377374	57377873	chr1	57450186	57450685	1700066M21Rik|chr1:57450186-57450685	0.0682091055823868	.	.
chr1	57377374	57377873	chr1	57450186	57450685	4930558J18Rik|chr1:57450186-57450685	0.0682091055823867	.	.
chr1	57377374	57377873	chr1	57450186	57450685	4930558J18Rik|chr1:57450186-57450685	0.0682091055823868	.	.
chr1	57377988	57378487	chr1	57167159	57167658	1700066M21Rik|chr1:57167159-57167658	0.0714238645309665	.	.
chr1	57377988	57378487	chr1	57167159	57167658	4930558J18Rik|chr1:57167159-57167658	0.0714238645309665	.	.
chr1	57377988	57378487	chr1	57168188	57168687	1700066M21Rik|chr1:57168188-57168687	0.0673991719077133	.	.
chr1	57377988	57378487	chr1	57168188	57168687	4930558J18Rik|chr1:57168188-57168687	0.0673991719077133	.	.
chr1	57377988	57378487	chr1	57198962	57199461	1700066M21Rik|chr1:57198962-57199461	0.101082130823204	.	.
chr1	57377988	57378487	chr1	57198962	57199461	4930558J18Rik|chr1:57198962-57199461	0.101082130823204	.	.
chr1	57377988	57378487	chr1	57298481	57298980	1700066M21Rik|chr1:57298481-57298980	0.116184484075331	.	.
chr1	57377988	57378487	chr1	57298481	57298980	4930558J18Rik|chr1:57298481-57298980	0.116184484075331	.	.
chr1	57377988	57378487	chr1	57478975	57479474	1700066M21Rik|chr1:57478975-57479474	0.0721576755262854	.	.
chr1	57377988	57378487	chr1	57478975	57479474	4930558J18Rik|chr1:57478975-57479474	0.0721576755262854	.	.
chr1	57406257	57406756	chr1	57224009	57224508	Maip1|chr1:57224009-57224508	0.125857393279694	.	.
chr1	57406257	57406756	chr1	57224009	57224508	Tyw5|chr1:57224009-57224508	0.125857393279694	.	.
chr1	57406257	57406756	chr1	57298481	57298980	Maip1|chr1:57298481-57298980	0.089432128242147	.	.
chr1	57406257	57406756	chr1	57298481	57298980	Tyw5|chr1:57298481-57298980	0.089432128242147	.	.
chr1	57406257	57406756	chr1	57301867	57302366	Maip1|chr1:57301867-57302366	0.112615021379433	.	.
chr1	57406257	57406756	chr1	57301867	57302366	Tyw5|chr1:57301867-57302366	0.112615021379433	.	.
chr1	58504734	58505233	chr1	58962504	58963003	Gm15834|chr1:58962504-58963003	0.0766486520501648	.	.
chr1	58504734	58505233	chr1	58962504	58963003	Orc2|chr1:58962504-58963003	0.0766486520501648	.	.
chr1	58504734	58505233	chr1	58984562	58985061	Gm15834|chr1:58984562-58985061	0.0895452905485414	.	.
chr1	58504734	58505233	chr1	58984562	58985061	Orc2|chr1:58984562-58985061	0.0895452905485414	.	.
chr1	58585324	58585823	chr1	58614393	58614892	Fam126b|chr1:58614393-58614892	0.0942777183987176	.	.
chr1	58585324	58585823	chr1	58614393	58614892	Ndufb3|chr1:58614393-58614892	0.0942777183987176	.	.
chr1	58585324	58585823	chr1	58736868	58737367	Fam126b|chr1:58736868-58737367	0.115224570909949	.	.
chr1	58585324	58585823	chr1	58736868	58737367	Ndufb3|chr1:58736868-58737367	0.115224570909949	.	.
chr1	58585324	58585823	chr1	58856761	58857260	Fam126b|chr1:58856761-58857260	0.156248039532234	.	.
chr1	58585324	58585823	chr1	58856761	58857260	Ndufb3|chr1:58856761-58857260	0.156248039532234	.	.
chr1	58585324	58585823	chr1	58909565	58910064	Fam126b|chr1:58909565-58910064	0.12466634243409	.	.
chr1	58585324	58585823	chr1	58909565	58910064	Ndufb3|chr1:58909565-58910064	0.12466634243409	.	.
chr1	58585324	58585823	chr1	58936737	58937236	Fam126b|chr1:58936737-58937236	0.0815516042043987	.	.
chr1	58585324	58585823	chr1	58936737	58937236	Ndufb3|chr1:58936737-58937236	0.0815516042043987	.	.
chr1	58585324	58585823	chr1	58937261	58937760	Fam126b|chr1:58937261-58937760	0.0869237993242023	.	.
chr1	58585324	58585823	chr1	58937261	58937760	Ndufb3|chr1:58937261-58937760	0.0869237993242023	.	.
chr1	58586034	58586533	chr1	58936737	58937236	Fam126b|chr1:58936737-58937236	0.111359593998653	.	.
chr1	58586034	58586533	chr1	58936737	58937236	Ndufb3|chr1:58936737-58937236	0.111359593998653	.	.
chr1	58586034	58586533	chr1	58937261	58937760	Fam126b|chr1:58937261-58937760	0.0849206775699856	.	.
chr1	58586034	58586533	chr1	58937261	58937760	Ndufb3|chr1:58937261-58937760	0.0849206775699856	.	.
chr1	58586034	58586533	chr1	58953049	58953548	Fam126b|chr1:58953049-58953548	0.067418852970322	.	.
chr1	58586034	58586533	chr1	58953049	58953548	Ndufb3|chr1:58953049-58953548	0.067418852970322	.	.
chr1	58586552	58587051	chr1	58652543	58653042	Fam126b|chr1:58652543-58653042	0.0826289158267709	.	.
chr1	58586552	58587051	chr1	58652543	58653042	Ndufb3|chr1:58652543-58653042	0.0826289158267709	.	.
chr1	58586552	58587051	chr1	58984562	58985061	Fam126b|chr1:58984562-58985061	0.153714546478192	.	.
chr1	58586552	58587051	chr1	58984562	58985061	Ndufb3|chr1:58984562-58985061	0.153714546478192	.	.
chr1	58710970	58711469	chr1	58859128	58859627	Cflar|chr1:58859128-58859627	0.113200626041782	.	.
chr1	58711489	58711988	chr1	58856761	58857260	Cflar|chr1:58856761-58857260	0.0768402104783302	.	.
chr1	58711489	58711988	chr1	58909565	58910064	Cflar|chr1:58909565-58910064	0.099320168135208	.	.
chr1	58972763	58973262	chr1	58614393	58614892	Stradb|chr1:58614393-58614892	0.111595539592699	.	.
chr1	58972763	58973262	chr1	58614393	58614892	Trak2|chr1:58614393-58614892	0.111595539592699	.	.
chr1	58972763	58973262	chr1	58652543	58653042	Stradb|chr1:58652543-58653042	0.0711234929996409	.	.
chr1	58972763	58973262	chr1	58652543	58653042	Trak2|chr1:58652543-58653042	0.0711234929996409	.	.
chr1	58972763	58973262	chr1	58830865	58831364	Stradb|chr1:58830865-58831364	0.120721516596277	.	.
chr1	58972763	58973262	chr1	58830865	58831364	Trak2|chr1:58830865-58831364	0.120721516596277	.	.
chr1	58972763	58973262	chr1	58909565	58910064	Stradb|chr1:58909565-58910064	0.0678931370036754	.	.
chr1	58972763	58973262	chr1	58909565	58910064	Trak2|chr1:58909565-58910064	0.0678931370036754	.	.
chr1	58972763	58973262	chr1	58911074	58911573	Stradb|chr1:58911074-58911573	0.0703962322950109	.	.
chr1	58972763	58973262	chr1	58911074	58911573	Trak2|chr1:58911074-58911573	0.0703962322950109	.	.
chr1	58972763	58973262	chr1	58936737	58937236	Stradb|chr1:58936737-58937236	0.114402970686417	.	.
chr1	58972763	58973262	chr1	58936737	58937236	Trak2|chr1:58936737-58937236	0.114402970686417	.	.
chr1	58972763	58973262	chr1	58937261	58937760	Stradb|chr1:58937261-58937760	0.0687997906916381	.	.
chr1	58972763	58973262	chr1	58937261	58937760	Trak2|chr1:58937261-58937760	0.0687997906916381	.	.
chr1	58972763	58973262	chr1	58962504	58963003	Stradb|chr1:58962504-58963003	0.0871606461803057	.	.
chr1	58972763	58973262	chr1	58962504	58963003	Trak2|chr1:58962504-58963003	0.0871606461803057	.	.
chr1	58972763	58973262	chr1	58966781	58967280	Stradb|chr1:58966781-58967280	0.0963942848164067	.	.
chr1	58972763	58973262	chr1	58966781	58967280	Trak2|chr1:58966781-58967280	0.0963942848164067	.	.
chr1	58973284	58973783	chr1	58736868	58737367	Stradb|chr1:58736868-58737367	0.239376671855092	.	.
chr1	58973284	58973783	chr1	58736868	58737367	Trak2|chr1:58736868-58737367	0.239376671855092	.	.
chr1	58973284	58973783	chr1	58739453	58739952	Stradb|chr1:58739453-58739952	0.140888942933292	.	.
chr1	58973284	58973783	chr1	58739453	58739952	Trak2|chr1:58739453-58739952	0.140888942933292	.	.
chr1	58973284	58973783	chr1	58855939	58856438	Stradb|chr1:58855939-58856438	0.0776034742532478	.	.
chr1	58973284	58973783	chr1	58855939	58856438	Trak2|chr1:58855939-58856438	0.0776034742532478	.	.
chr1	58973284	58973783	chr1	58856761	58857260	Stradb|chr1:58856761-58857260	0.0955509768742046	.	.
chr1	58973284	58973783	chr1	58856761	58857260	Trak2|chr1:58856761-58857260	0.0955509768742046	.	.
chr1	58973284	58973783	chr1	58936737	58937236	Stradb|chr1:58936737-58937236	0.122107756992899	.	.
chr1	58973284	58973783	chr1	58936737	58937236	Trak2|chr1:58936737-58937236	0.122107756992899	.	.
chr1	58973284	58973783	chr1	58960902	58961401	Stradb|chr1:58960902-58961401	0.113549389050401	.	.
chr1	58973284	58973783	chr1	58960902	58961401	Trak2|chr1:58960902-58961401	0.113549389050401	.	.
chr1	58973284	58973783	chr1	58966781	58967280	Stradb|chr1:58966781-58967280	0.0995577864788729	.	.
chr1	58973284	58973783	chr1	58966781	58967280	Trak2|chr1:58966781-58967280	0.0995577864788729	.	.
chr1	58973284	58973783	chr1	58984562	58985061	Stradb|chr1:58984562-58985061	0.0930515503651098	.	.
chr1	58973284	58973783	chr1	58984562	58985061	Trak2|chr1:58984562-58985061	0.0930515503651098	.	.
chr1	58973886	58974385	chr1	58662653	58663152	Stradb|chr1:58662653-58663152	0.103912397583895	.	.
chr1	58973886	58974385	chr1	58662653	58663152	Trak2|chr1:58662653-58663152	0.103912397583895	.	.
chr1	58973886	58974385	chr1	58697550	58698049	Stradb|chr1:58697550-58698049	0.129771838245166	.	.
chr1	58973886	58974385	chr1	58697550	58698049	Trak2|chr1:58697550-58698049	0.129771838245166	.	.
chr1	58973886	58974385	chr1	58859128	58859627	Stradb|chr1:58859128-58859627	0.122974232531654	.	.
chr1	58973886	58974385	chr1	58859128	58859627	Trak2|chr1:58859128-58859627	0.122974232531654	.	.
chr1	58973886	58974385	chr1	58897489	58897988	Stradb|chr1:58897489-58897988	0.0891371988025416	.	.
chr1	58973886	58974385	chr1	58897489	58897988	Trak2|chr1:58897489-58897988	0.0891371988025416	.	.
chr1	59119578	59120077	chr1	58897489	58897988	G730003C15Rik|chr1:58897489-58897988	0.0990184822302479	.	.
chr1	59119578	59120077	chr1	58897489	58897988	Tmem237|chr1:58897489-58897988	0.0990184822302479	.	.
chr1	59119578	59120077	chr1	58960902	58961401	G730003C15Rik|chr1:58960902-58961401	0.0873101301545059	.	.
chr1	59119578	59120077	chr1	58960902	58961401	Tmem237|chr1:58960902-58961401	0.0873101301545059	.	.
chr1	59119578	59120077	chr1	58962504	58963003	G730003C15Rik|chr1:58962504-58963003	0.0784702699955146	.	.
chr1	59119578	59120077	chr1	58962504	58963003	G730003C15Rik|chr1:58962504-58963003	0.0784702699955147	.	.
chr1	59119578	59120077	chr1	58962504	58963003	Tmem237|chr1:58962504-58963003	0.0784702699955146	.	.
chr1	59119578	59120077	chr1	58962504	58963003	Tmem237|chr1:58962504-58963003	0.0784702699955147	.	.
chr1	59119578	59120077	chr1	58984562	58985061	G730003C15Rik|chr1:58984562-58985061	0.247245107889154	.	.
chr1	59119578	59120077	chr1	58984562	58985061	Tmem237|chr1:58984562-58985061	0.247245107889154	.	.
chr1	59120147	59120646	chr1	58962504	58963003	G730003C15Rik|chr1:58962504-58963003	0.0903450935965963	.	.
chr1	59120147	59120646	chr1	58962504	58963003	Tmem237|chr1:58962504-58963003	0.0903450935965963	.	.
chr1	59120147	59120646	chr1	58985170	58985669	G730003C15Rik|chr1:58985170-58985669	0.162480305794381	.	.
chr1	59120147	59120646	chr1	58985170	58985669	Tmem237|chr1:58985170-58985669	0.162480305794381	.	.
chr1	59162883	59163382	chr1	58830865	58831364	Mpp4|chr1:58830865-58831364	0.115491621747046	.	.
chr1	59162883	59163382	chr1	58855939	58856438	Mpp4|chr1:58855939-58856438	0.114966324053257	.	.
chr1	59162883	59163382	chr1	58856761	58857260	Mpp4|chr1:58856761-58857260	0.426512717584386	.	.
chr1	59162883	59163382	chr1	58897489	58897988	Mpp4|chr1:58897489-58897988	0.144511677980651	.	.
chr1	59162883	59163382	chr1	58909565	58910064	Mpp4|chr1:58909565-58910064	0.233365643568035	.	.
chr1	59162883	59163382	chr1	58936737	58937236	Mpp4|chr1:58936737-58937236	0.213206486061715	.	.
chr1	59162883	59163382	chr1	58937261	58937760	Mpp4|chr1:58937261-58937760	0.359056131768512	.	.
chr1	59237006	59237505	chr1	58830865	58831364	Als2|chr1:58830865-58831364	0.0975956877318189	.	.
chr1	59237006	59237505	chr1	58984562	58985061	Als2|chr1:58984562-58985061	0.1338870122926	.	.
chr1	59762644	59763143	chr1	59848288	59848787	Bmpr2|chr1:59848288-59848787	0.148340258755743	.	.
chr1	59762644	59763143	chr1	59885760	59886259	Bmpr2|chr1:59885760-59886259	0.0728906671910519	.	.
chr1	59762644	59763143	chr1	60034986	60035485	Bmpr2|chr1:60034986-60035485	0.0949596148699393	.	.
chr1	59763159	59763658	chr1	59848288	59848787	Bmpr2|chr1:59848288-59848787	0.0951253743088875	.	.
chr1	59763159	59763658	chr1	60000360	60000859	Bmpr2|chr1:60000360-60000859	0.10344291862833	.	.
chr1	59763159	59763658	chr1	60034986	60035485	Bmpr2|chr1:60034986-60035485	0.150728418303018	.	.
chr1	59763681	59764180	chr1	59886825	59887324	Bmpr2|chr1:59886825-59887324	0.0912842618882022	.	.
chr1	59912662	59913161	chr1	59826439	59826938	Fam117b|chr1:59826439-59826938	0.0788495969500473	.	.
chr1	59912662	59913161	chr1	60034986	60035485	Fam117b|chr1:60034986-60035485	0.102513268727396	.	.
chr1	59913211	59913710	chr1	59826439	59826938	Fam117b|chr1:59826439-59826938	0.140540467364069	.	.
chr1	59913211	59913710	chr1	59848288	59848787	Fam117b|chr1:59848288-59848787	0.138724299360649	.	.
chr1	59913211	59913710	chr1	60034986	60035485	Fam117b|chr1:60034986-60035485	0.229170832147788	.	.
chr1	60042424	60042923	chr1	59878109	59878608	Ica1l|chr1:59878109-59878608	0.0726862785898276	.	.
chr1	60042424	60042923	chr1	60018728	60019227	Ica1l|chr1:60018728-60019227	0.0894858853359314	.	.
chr1	60042424	60042923	chr1	60263575	60264074	Ica1l|chr1:60263575-60264074	0.0949316601038972	.	.
chr1	60042424	60042923	chr1	60396111	60396610	Ica1l|chr1:60396111-60396610	0.0809563634466782	.	.
chr1	60042424	60042923	chr1	60460635	60461134	Ica1l|chr1:60460635-60461134	0.279443499473316	.	.
chr1	60042935	60043434	chr1	59883669	59884168	Ica1l|chr1:59883669-59884168	0.0815531422142983	.	.
chr1	60042935	60043434	chr1	60018728	60019227	Ica1l|chr1:60018728-60019227	0.126472319481763	.	.
chr1	60042935	60043434	chr1	60263575	60264074	Ica1l|chr1:60263575-60264074	0.0700866285272472	.	.
chr1	60042935	60043434	chr1	60396111	60396610	Ica1l|chr1:60396111-60396610	0.0794145603055923	.	.
chr1	60042935	60043434	chr1	60460635	60461134	Ica1l|chr1:60460635-60461134	0.132643376125563	.	.
chr1	60097393	60097892	chr1	60410443	60410942	Carf|chr1:60410443-60410942	0.0673630066090034	.	.
chr1	60097393	60097892	chr1	60469405	60469904	Carf|chr1:60469405-60469904	0.102323406850635	.	.
chr1	60097980	60098479	chr1	59826439	59826938	Carf|chr1:59826439-59826938	0.104722415351414	.	.
chr1	60097980	60098479	chr1	59826439	59826938	Wdr12|chr1:59826439-59826938	0.104722415351414	.	.
chr1	60097980	60098479	chr1	60000360	60000859	Carf|chr1:60000360-60000859	0.107867580151029	.	.
chr1	60097980	60098479	chr1	60000360	60000859	Wdr12|chr1:60000360-60000859	0.107867580151029	.	.
chr1	60097980	60098479	chr1	60034986	60035485	Carf|chr1:60034986-60035485	0.0829150440188414	.	.
chr1	60097980	60098479	chr1	60034986	60035485	Wdr12|chr1:60034986-60035485	0.0829150440188414	.	.
chr1	60098487	60098986	chr1	59885760	59886259	Carf|chr1:59885760-59886259	0.0741723066207888	.	.
chr1	60098487	60098986	chr1	59885760	59886259	Carf|chr1:59885760-59886259	0.0741723066207889	.	.
chr1	60098487	60098986	chr1	59885760	59886259	Wdr12|chr1:59885760-59886259	0.0741723066207888	.	.
chr1	60098487	60098986	chr1	59885760	59886259	Wdr12|chr1:59885760-59886259	0.0741723066207889	.	.
chr1	60098487	60098986	chr1	60353258	60353757	Carf|chr1:60353258-60353757	0.0708415295445063	.	.
chr1	60098487	60098986	chr1	60353258	60353757	Wdr12|chr1:60353258-60353757	0.0708415295445063	.	.
chr1	60180257	60180756	chr1	59883669	59884168	Nbeal1|chr1:59883669-59884168	0.133231873313781	.	.
chr1	60180257	60180756	chr1	59885760	59886259	Nbeal1|chr1:59885760-59886259	0.11780754203236	.	.
chr1	60180257	60180756	chr1	59899192	59899691	Nbeal1|chr1:59899192-59899691	0.0985577045566483	.	.
chr1	60180257	60180756	chr1	59987611	59988110	Nbeal1|chr1:59987611-59988110	0.0987874267280253	.	.
chr1	60180257	60180756	chr1	60460635	60461134	Nbeal1|chr1:60460635-60461134	0.111673988601109	.	.
chr1	60342754	60343253	chr1	60034986	60035485	Cyp20a1|chr1:60034986-60035485	0.115349146493504	.	.
chr1	60342754	60343253	chr1	60381871	60382370	Cyp20a1|chr1:60381871-60382370	0.180658357707496	.	.
chr1	60343314	60343813	chr1	60018728	60019227	Cyp20a1|chr1:60018728-60019227	0.0735002655022088	.	.
chr1	60343314	60343813	chr1	60469405	60469904	Cyp20a1|chr1:60469405-60469904	0.0897650533812642	.	.
chr1	60409462	60409961	chr1	60018728	60019227	Abi2|chr1:60018728-60019227	0.0880636204323141	.	.
chr1	60409462	60409961	chr1	60358931	60359430	Abi2|chr1:60358931-60359430	0.0896129236869458	.	.
chr1	60409462	60409961	chr1	60469405	60469904	Abi2|chr1:60469405-60469904	0.110759809007593	.	.
chr1	65122893	65123392	chr1	65111968	65112467	D630023F18Rik|chr1:65111968-65112467	0.118884607411826	.	.
chr1	65122893	65123392	chr1	65114963	65115462	D630023F18Rik|chr1:65114963-65115462	0.10988492758637	.	.
chr1	65122893	65123392	chr1	65128631	65129130	D630023F18Rik|chr1:65128631-65129130	0.0920742864424242	.	.
chr1	65122893	65123392	chr1	65129584	65130083	D630023F18Rik|chr1:65129584-65130083	0.169692786079673	.	.
chr1	65122893	65123392	chr1	65137473	65137972	D630023F18Rik|chr1:65137473-65137972	0.081443517352109	.	.
chr1	65122893	65123392	chr1	65179041	65179540	D630023F18Rik|chr1:65179041-65179540	0.110745368782761	.	.
chr1	65122893	65123392	chr1	65311469	65311968	D630023F18Rik|chr1:65311469-65311968	0.102843110666206	.	.
chr1	65122893	65123392	chr1	65335534	65336033	D630023F18Rik|chr1:65335534-65336033	0.0800270850222203	.	.
chr1	65122893	65123392	chr1	65388260	65388759	D630023F18Rik|chr1:65388260-65388759	0.183933368340899	.	.
chr1	65186396	65186895	chr1	65145528	65146027	Idh1|chr1:65145528-65146027	0.087561358632039	.	.
chr1	65186396	65186895	chr1	65145528	65146027	Pikfyve|chr1:65145528-65146027	0.087561358632039	.	.
chr1	65186396	65186895	chr1	65178123	65178622	Idh1|chr1:65178123-65178622	0.117213562490072	.	.
chr1	65186396	65186895	chr1	65178123	65178622	Pikfyve|chr1:65178123-65178622	0.117213562490072	.	.
chr1	65186396	65186895	chr1	65179041	65179540	Idh1|chr1:65179041-65179540	0.159880186195122	.	.
chr1	65186396	65186895	chr1	65179041	65179540	Pikfyve|chr1:65179041-65179540	0.159880186195122	.	.
chr1	65186396	65186895	chr1	65333902	65334401	Idh1|chr1:65333902-65334401	0.184427289570806	.	.
chr1	65186396	65186895	chr1	65333902	65334401	Pikfyve|chr1:65333902-65334401	0.184427289570806	.	.
chr1	65186396	65186895	chr1	65389673	65390172	Idh1|chr1:65389673-65390172	0.086683671336242	.	.
chr1	65186396	65186895	chr1	65389673	65390172	Pikfyve|chr1:65389673-65390172	0.086683671336242	.	.
chr1	65281263	65281762	chr1	65128631	65129130	Pth2r|chr1:65128631-65129130	0.186223298055609	.	.
chr1	65281263	65281762	chr1	65311469	65311968	Pth2r|chr1:65311469-65311968	0.0871439399598849	.	.
chr1	65281263	65281762	chr1	65312053	65312552	Pth2r|chr1:65312053-65312552	0.12444881791696	.	.
chr1	65281263	65281762	chr1	65392784	65393283	Pth2r|chr1:65392784-65393283	0.0678499136053902	.	.
chr1	65282716	65283215	chr1	65046378	65046877	Pth2r|chr1:65046378-65046877	0.0821198480795852	.	.
chr1	65282716	65283215	chr1	65128631	65129130	Pth2r|chr1:65128631-65129130	0.0692801315746097	.	.
chr1	65282716	65283215	chr1	65258854	65259353	Pth2r|chr1:65258854-65259353	0.131571466707219	.	.
chr1	65282716	65283215	chr1	65311469	65311968	Pth2r|chr1:65311469-65311968	0.0688425911871957	.	.
chr1	65282716	65283215	chr1	65333902	65334401	Pth2r|chr1:65333902-65334401	0.0772783772605868	.	.
chr1	65282716	65283215	chr1	65335534	65336033	Pth2r|chr1:65335534-65336033	0.159312168853223	.	.
chr1	65282716	65283215	chr1	65388260	65388759	Pth2r|chr1:65388260-65388759	0.125476323988771	.	.
chr1	66174880	66175379	chr1	65981597	65982096	Map2|chr1:65981597-65982096	0.0743247597389348	.	.
chr1	66174880	66175379	chr1	66187006	66187505	Map2|chr1:66187006-66187505	0.0861456098642286	.	.
chr1	68024722	68025221	chr1	68041706	68042205	Gm15671|chr1:68041706-68042205	0.134099179303406	.	.
chr1	68024722	68025221	chr1	68123507	68124006	Gm15671|chr1:68123507-68124006	0.0798266929029366	.	.
chr1	68024722	68025221	chr1	68134136	68134635	Gm15671|chr1:68134136-68134635	0.104085011351386	.	.
chr1	68024722	68025221	chr1	68134760	68135259	Gm15671|chr1:68134760-68135259	0.0933644975173678	.	.
chr1	68024722	68025221	chr1	68137340	68137839	Gm15671|chr1:68137340-68137839	0.298228867205894	.	.
chr1	68024722	68025221	chr1	68176150	68176649	Gm15671|chr1:68176150-68176649	0.08239449193543	.	.
chr1	68024722	68025221	chr1	68341059	68341558	Gm15671|chr1:68341059-68341558	0.157215859057886	.	.
chr1	68024722	68025221	chr1	68371472	68371971	Gm15671|chr1:68371472-68371971	0.0893262300601937	.	.
chr1	68024722	68025221	chr1	68372599	68373098	Gm15671|chr1:68372599-68373098	0.0734384708529984	.	.
chr1	69440858	69441357	chr1	69331656	69332155	Gm28497|chr1:69331656-69332155	0.145345754873191	.	.
chr1	69493236	69493735	chr1	69709533	69710032	Gm29113|chr1:69709533-69710032	0.0995634516056004	.	.
chr1	69687151	69687650	chr1	69759552	69760051	Ikzf2|chr1:69759552-69760051	0.080577444600842	.	.
chr1	69687151	69687650	chr1	69799108	69799607	Ikzf2|chr1:69799108-69799607	0.0866451042358353	.	.
chr1	69687151	69687650	chr1	69811253	69811752	Ikzf2|chr1:69811253-69811752	0.103282853386916	.	.
chr1	69687151	69687650	chr1	69837526	69838025	Ikzf2|chr1:69837526-69838025	0.0727690275797686	.	.
chr1	70724978	70725477	chr1	70744514	70745013	Vwc2l|chr1:70744514-70745013	0.067575064812173	.	.
chr1	70725497	70725996	chr1	70270747	70271246	Vwc2l|chr1:70270747-70271246	0.178651828436913	.	.
chr1	70725497	70725996	chr1	70371685	70372184	Vwc2l|chr1:70371685-70372184	0.135718915315989	.	.
chr1	70725497	70725996	chr1	70371685	70372184	Vwc2l|chr1:70371685-70372184	0.13571891531599	.	.
chr1	70725497	70725996	chr1	70404463	70404962	Vwc2l|chr1:70404463-70404962	0.0815423268852599	.	.
chr1	70725497	70725996	chr1	70404463	70404962	Vwc2l|chr1:70404463-70404962	0.08154232688526	.	.
chr1	70725497	70725996	chr1	70440504	70441003	Vwc2l|chr1:70440504-70441003	0.115234812498567	.	.
chr1	70725497	70725996	chr1	70652581	70653080	Vwc2l|chr1:70652581-70653080	0.190770654199105	.	.
chr1	74505730	74506229	chr1	74759797	74760296	Cnot9|chr1:74759797-74760296	0.0915528263532873	.	.
chr1	74505730	74506229	chr1	74806952	74807451	Cnot9|chr1:74806952-74807451	0.125881924914279	.	.
chr1	74505730	74506229	chr1	74808065	74808564	Cnot9|chr1:74808065-74808564	0.0742116219419347	.	.
chr1	74541923	74542422	chr1	74816731	74817230	Plcd4|chr1:74816731-74817230	0.0742473247515848	.	.
chr1	74541923	74542422	chr1	74817277	74817776	Plcd4|chr1:74817277-74817776	0.0983781170669945	.	.
chr1	74542596	74543095	chr1	74787775	74788274	Plcd4|chr1:74787775-74788274	0.130575322946206	.	.
chr1	74542596	74543095	chr1	74806952	74807451	Plcd4|chr1:74806952-74807451	0.0816728362309306	.	.
chr1	74542596	74543095	chr1	74808065	74808564	Plcd4|chr1:74808065-74808564	0.0879179010793541	.	.
chr1	74587205	74587704	chr1	74635618	74636117	Bcs1l|chr1:74635618-74636117	0.199005310842617	.	.
chr1	74587205	74587704	chr1	74635618	74636117	Zfp142|chr1:74635618-74636117	0.199005310842617	.	.
chr1	74587205	74587704	chr1	74784124	74784623	Bcs1l|chr1:74784124-74784623	0.101583940541943	.	.
chr1	74587205	74587704	chr1	74784124	74784623	Zfp142|chr1:74784124-74784623	0.101583940541943	.	.
chr1	74587205	74587704	chr1	74793218	74793717	Bcs1l|chr1:74793218-74793717	0.256861637045061	.	.
chr1	74587205	74587704	chr1	74793218	74793717	Zfp142|chr1:74793218-74793717	0.256861637045061	.	.
chr1	74587205	74587704	chr1	74794449	74794948	Bcs1l|chr1:74794449-74794948	0.0948653423914219	.	.
chr1	74587205	74587704	chr1	74794449	74794948	Zfp142|chr1:74794449-74794948	0.0948653423914219	.	.
chr1	74587205	74587704	chr1	74799965	74800464	Bcs1l|chr1:74799965-74800464	0.0861251179308524	.	.
chr1	74587205	74587704	chr1	74799965	74800464	Zfp142|chr1:74799965-74800464	0.0861251179308524	.	.
chr1	74587205	74587704	chr1	74829962	74830461	Bcs1l|chr1:74829962-74830461	0.107107768926899	.	.
chr1	74587205	74587704	chr1	74829962	74830461	Zfp142|chr1:74829962-74830461	0.107107768926899	.	.
chr1	74587205	74587704	chr1	74880737	74881236	Bcs1l|chr1:74880737-74881236	0.12653858056378	.	.
chr1	74587205	74587704	chr1	74880737	74881236	Zfp142|chr1:74880737-74881236	0.12653858056378	.	.
chr1	74587205	74587704	chr1	74894978	74895477	Bcs1l|chr1:74894978-74895477	0.21976660149691	.	.
chr1	74587205	74587704	chr1	74894978	74895477	Zfp142|chr1:74894978-74895477	0.21976660149691	.	.
chr1	74587962	74588461	chr1	74759797	74760296	Bcs1l|chr1:74759797-74760296	0.128134431582856	.	.
chr1	74587962	74588461	chr1	74759797	74760296	Zfp142|chr1:74759797-74760296	0.128134431582856	.	.
chr1	74587962	74588461	chr1	74806952	74807451	Bcs1l|chr1:74806952-74807451	0.133287000909195	.	.
chr1	74587962	74588461	chr1	74806952	74807451	Zfp142|chr1:74806952-74807451	0.133287000909195	.	.
chr1	74587962	74588461	chr1	74808065	74808564	Bcs1l|chr1:74808065-74808564	0.104120695460431	.	.
chr1	74587962	74588461	chr1	74808065	74808564	Zfp142|chr1:74808065-74808564	0.104120695460431	.	.
chr1	74587962	74588461	chr1	74858307	74858806	Bcs1l|chr1:74858307-74858806	0.129093277802644	.	.
chr1	74587962	74588461	chr1	74858307	74858806	Zfp142|chr1:74858307-74858806	0.129093277802644	.	.
chr1	74601175	74601674	chr1	74759797	74760296	Rnf25|chr1:74759797-74760296	0.11715178359113	.	.
chr1	74601175	74601674	chr1	74759797	74760296	Stk36|chr1:74759797-74760296	0.11715178359113	.	.
chr1	74601175	74601674	chr1	74794449	74794948	Rnf25|chr1:74794449-74794948	0.0799487570257405	.	.
chr1	74601175	74601674	chr1	74794449	74794948	Stk36|chr1:74794449-74794948	0.0799487570257405	.	.
chr1	74601175	74601674	chr1	74806952	74807451	Rnf25|chr1:74806952-74807451	0.0705333472324102	.	.
chr1	74601175	74601674	chr1	74806952	74807451	Stk36|chr1:74806952-74807451	0.0705333472324102	.	.
chr1	74661495	74661994	chr1	74808065	74808564	Ttll4|chr1:74808065-74808564	0.0978250343584383	.	.
chr1	74661495	74661994	chr1	74858307	74858806	Ttll4|chr1:74858307-74858806	0.0935919367504995	.	.
chr1	74661495	74661994	chr1	74872216	74872715	Ttll4|chr1:74872216-74872715	0.249558714973076	.	.
chr1	74850152	74850651	chr1	74793218	74793717	Gm16582|chr1:74793218-74793717	0.165700665800168	.	.
chr1	74850152	74850651	chr1	74800566	74801065	Gm16582|chr1:74800566-74801065	0.104346562731815	.	.
chr1	74850152	74850651	chr1	74802933	74803432	Gm16582|chr1:74802933-74803432	0.122697278539274	.	.
chr1	74850152	74850651	chr1	74816731	74817230	Gm16582|chr1:74816731-74817230	0.0844496628940446	.	.
chr1	74850152	74850651	chr1	74829962	74830461	Gm16582|chr1:74829962-74830461	0.19686812998672	.	.
chr1	74851328	74851827	chr1	74793218	74793717	Gm16582|chr1:74793218-74793717	0.139327350042466	.	.
chr1	74851328	74851827	chr1	74794449	74794948	Gm16582|chr1:74794449-74794948	0.0823129237759085	.	.
chr1	74854708	74855207	chr1	74806952	74807451	Cdk5r2|chr1:74806952-74807451	0.0700016516153466	.	.
chr1	74854708	74855207	chr1	74808065	74808564	Cdk5r2|chr1:74808065-74808564	0.144713179579266	.	.
chr1	74854708	74855207	chr1	74858307	74858806	Cdk5r2|chr1:74858307-74858806	0.195942418137678	.	.
chr1	74854708	74855207	chr1	74880737	74881236	Cdk5r2|chr1:74880737-74881236	0.146790380554336	.	.
chr1	74854708	74855207	chr1	75234571	75235070	Cdk5r2|chr1:75234571-75235070	0.0835655096957783	.	.
chr1	74892867	74893366	chr1	74824729	74825228	Cryba2|chr1:74824729-74825228	0.11157318080446	.	.
chr1	74935357	74935856	chr1	74816731	74817230	Cfap65|chr1:74816731-74817230	0.113732436446226	.	.
chr1	74935357	74935856	chr1	74948735	74949234	Cfap65|chr1:74948735-74949234	0.092437076787928	.	.
chr1	74935357	74935856	chr1	75024118	75024617	Cfap65|chr1:75024118-75024617	0.13945242772045	.	.
chr1	74935357	74935856	chr1	75218312	75218811	Cfap65|chr1:75218312-75218811	0.135559366894082	.	.
chr1	75124760	75125259	chr1	74772969	74773468	Nhej1|chr1:74772969-74773468	0.113115209608357	.	.
chr1	75124760	75125259	chr1	74802933	74803432	Nhej1|chr1:74802933-74803432	0.156462358713352	.	.
chr1	75124760	75125259	chr1	74808065	74808564	Nhej1|chr1:74808065-74808564	0.0979803697576953	.	.
chr1	75124760	75125259	chr1	74816731	74817230	Nhej1|chr1:74816731-74817230	0.102189654377047	.	.
chr1	75124760	75125259	chr1	74858307	74858806	Nhej1|chr1:74858307-74858806	0.151126778130654	.	.
chr1	75124760	75125259	chr1	75023523	75024022	Nhej1|chr1:75023523-75024022	0.0926610050225064	.	.
chr1	75124760	75125259	chr1	75024118	75024617	Nhej1|chr1:75024118-75024617	0.0814224377680745	.	.
chr1	75142499	75142998	chr1	74787775	74788274	Cnppd1|chr1:74787775-74788274	0.0830868380126629	.	.
chr1	75142499	75142998	chr1	74787775	74788274	Retreg2|chr1:74787775-74788274	0.0830868380126629	.	.
chr1	75142499	75142998	chr1	74802933	74803432	Cnppd1|chr1:74802933-74803432	0.0798130687920288	.	.
chr1	75142499	75142998	chr1	74802933	74803432	Cnppd1|chr1:74802933-74803432	0.0798130687920289	.	.
chr1	75142499	75142998	chr1	74802933	74803432	Retreg2|chr1:74802933-74803432	0.0798130687920288	.	.
chr1	75142499	75142998	chr1	74802933	74803432	Retreg2|chr1:74802933-74803432	0.0798130687920289	.	.
chr1	75142499	75142998	chr1	74806952	74807451	Cnppd1|chr1:74806952-74807451	0.134037627477732	.	.
chr1	75142499	75142998	chr1	74806952	74807451	Retreg2|chr1:74806952-74807451	0.134037627477732	.	.
chr1	75142499	75142998	chr1	74808065	74808564	Cnppd1|chr1:74808065-74808564	0.116932723928349	.	.
chr1	75142499	75142998	chr1	74808065	74808564	Retreg2|chr1:74808065-74808564	0.116932723928349	.	.
chr1	75142499	75142998	chr1	74816731	74817230	Cnppd1|chr1:74816731-74817230	0.101508139256113	.	.
chr1	75142499	75142998	chr1	74816731	74817230	Retreg2|chr1:74816731-74817230	0.101508139256113	.	.
chr1	75142499	75142998	chr1	74880737	74881236	Cnppd1|chr1:74880737-74881236	0.153885130602864	.	.
chr1	75142499	75142998	chr1	74880737	74881236	Retreg2|chr1:74880737-74881236	0.153885130602864	.	.
chr1	75142499	75142998	chr1	74948735	74949234	Cnppd1|chr1:74948735-74949234	0.0797999754010868	.	.
chr1	75142499	75142998	chr1	74948735	74949234	Retreg2|chr1:74948735-74949234	0.0797999754010868	.	.
chr1	75168424	75168923	chr1	74794449	74794948	Zfand2b|chr1:74794449-74794948	0.0677823109087478	.	.
chr1	75168424	75168923	chr1	74806952	74807451	Zfand2b|chr1:74806952-74807451	0.0944120054913379	.	.
chr1	75168424	75168923	chr1	74808065	74808564	Zfand2b|chr1:74808065-74808564	0.0898965303139878	.	.
chr1	75168424	75168923	chr1	74858307	74858806	Zfand2b|chr1:74858307-74858806	0.0732644693570957	.	.
chr1	75168424	75168923	chr1	75016818	75017317	Zfand2b|chr1:75016818-75017317	0.075273351153513	.	.
chr1	75168424	75168923	chr1	75218312	75218811	Zfand2b|chr1:75218312-75218811	0.152521687568091	.	.
chr1	75169048	75169547	chr1	74763029	74763528	Zfand2b|chr1:74763029-74763528	0.0731320818166042	.	.
chr1	75180079	75180578	chr1	74759797	74760296	Abcb6|chr1:74759797-74760296	0.0677282952148691	.	.
chr1	75180079	75180578	chr1	74763029	74763528	Abcb6|chr1:74763029-74763528	0.0809627614197495	.	.
chr1	75180079	75180578	chr1	74793218	74793717	Abcb6|chr1:74793218-74793717	0.120066920667509	.	.
chr1	75180079	75180578	chr1	74806444	74806943	Abcb6|chr1:74806444-74806943	0.0844563215686519	.	.
chr1	75180079	75180578	chr1	74806952	74807451	Abcb6|chr1:74806952-74807451	0.0702967863076679	.	.
chr1	75180079	75180578	chr1	74808065	74808564	Abcb6|chr1:74808065-74808564	0.0831979189606382	.	.
chr1	75180079	75180578	chr1	74858307	74858806	Abcb6|chr1:74858307-74858806	0.0699965567995501	.	.
chr1	75180079	75180578	chr1	74948735	74949234	Abcb6|chr1:74948735-74949234	0.0851790201518345	.	.
chr1	75180079	75180578	chr1	75218312	75218811	Abcb6|chr1:75218312-75218811	0.158010358758953	.	.
chr1	75180079	75180578	chr1	75234571	75235070	Abcb6|chr1:75234571-75235070	0.0913945272775284	.	.
chr1	75180079	75180578	chr1	75234571	75235070	Abcb6|chr1:75234571-75235070	0.0913945272775285	.	.
chr1	75180079	75180578	chr1	75244823	75245322	Abcb6|chr1:75244823-75245322	0.220902897158031	.	.
chr1	75191753	75192252	chr1	74759797	74760296	Ankzf1|chr1:74759797-74760296	0.13992438151569	.	.
chr1	75191753	75192252	chr1	74759797	74760296	Atg9a|chr1:74759797-74760296	0.13992438151569	.	.
chr1	75191753	75192252	chr1	74794449	74794948	Ankzf1|chr1:74794449-74794948	0.124157766774841	.	.
chr1	75191753	75192252	chr1	74794449	74794948	Atg9a|chr1:74794449-74794948	0.124157766774841	.	.
chr1	75191753	75192252	chr1	74802933	74803432	Ankzf1|chr1:74802933-74803432	0.129238918591909	.	.
chr1	75191753	75192252	chr1	74802933	74803432	Atg9a|chr1:74802933-74803432	0.129238918591909	.	.
chr1	75191753	75192252	chr1	74808065	74808564	Ankzf1|chr1:74808065-74808564	0.15101641858824	.	.
chr1	75191753	75192252	chr1	74808065	74808564	Atg9a|chr1:74808065-74808564	0.15101641858824	.	.
chr1	75191753	75192252	chr1	74858307	74858806	Ankzf1|chr1:74858307-74858806	0.119922265174325	.	.
chr1	75191753	75192252	chr1	74858307	74858806	Atg9a|chr1:74858307-74858806	0.119922265174325	.	.
chr1	75191753	75192252	chr1	75234571	75235070	Ankzf1|chr1:75234571-75235070	0.12888396319637	.	.
chr1	75191753	75192252	chr1	75234571	75235070	Atg9a|chr1:75234571-75235070	0.12888396319637	.	.
chr1	75192415	75192914	chr1	74784124	74784623	Ankzf1|chr1:74784124-74784623	0.0711227806855786	.	.
chr1	75192415	75192914	chr1	74784124	74784623	Atg9a|chr1:74784124-74784623	0.0711227806855786	.	.
chr1	75192415	75192914	chr1	74794449	74794948	Ankzf1|chr1:74794449-74794948	0.13293867662731	.	.
chr1	75192415	75192914	chr1	74794449	74794948	Atg9a|chr1:74794449-74794948	0.13293867662731	.	.
chr1	75192415	75192914	chr1	74808065	74808564	Ankzf1|chr1:74808065-74808564	0.105143385707302	.	.
chr1	75192415	75192914	chr1	74808065	74808564	Atg9a|chr1:74808065-74808564	0.105143385707302	.	.
chr1	75192415	75192914	chr1	75234571	75235070	Ankzf1|chr1:75234571-75235070	0.0902144849813364	.	.
chr1	75192415	75192914	chr1	75234571	75235070	Atg9a|chr1:75234571-75235070	0.0902144849813364	.	.
chr1	75210546	75211045	chr1	74784124	74784623	Glb1l|chr1:74784124-74784623	0.0715073228710292	.	.
chr1	75210546	75211045	chr1	74784124	74784623	Stk16|chr1:74784124-74784623	0.0715073228710292	.	.
chr1	75210546	75211045	chr1	74806952	74807451	Glb1l|chr1:74806952-74807451	0.0816573212833071	.	.
chr1	75210546	75211045	chr1	74806952	74807451	Stk16|chr1:74806952-74807451	0.0816573212833071	.	.
chr1	75210546	75211045	chr1	74816731	74817230	Glb1l|chr1:74816731-74817230	0.0835800541633176	.	.
chr1	75210546	75211045	chr1	74816731	74817230	Stk16|chr1:74816731-74817230	0.0835800541633176	.	.
chr1	75210546	75211045	chr1	75016818	75017317	Glb1l|chr1:75016818-75017317	0.0801663790510754	.	.
chr1	75210546	75211045	chr1	75016818	75017317	Stk16|chr1:75016818-75017317	0.0801663790510754	.	.
chr1	75210546	75211045	chr1	75218312	75218811	Glb1l|chr1:75218312-75218811	0.122214840548628	.	.
chr1	75210546	75211045	chr1	75218312	75218811	Stk16|chr1:75218312-75218811	0.122214840548628	.	.
chr1	75210546	75211045	chr1	75234571	75235070	Glb1l|chr1:75234571-75235070	0.126080548460982	.	.
chr1	75210546	75211045	chr1	75234571	75235070	Stk16|chr1:75234571-75235070	0.126080548460982	.	.
chr1	75219086	75219585	chr1	74784124	74784623	Tuba4a|chr1:74784124-74784623	0.0719204143416125	.	.
chr1	75219086	75219585	chr1	74802933	74803432	Tuba4a|chr1:74802933-74803432	0.15923264866247	.	.
chr1	75219086	75219585	chr1	74858307	74858806	Tuba4a|chr1:74858307-74858806	0.0967035467851902	.	.
chr1	75219086	75219585	chr1	75244823	75245322	Tuba4a|chr1:75244823-75245322	0.109942975403585	.	.
chr1	75230933	75231432	chr1	74793218	74793717	A630095N17Rik|chr1:74793218-74793717	0.199102028630446	.	.
chr1	75230933	75231432	chr1	74829962	74830461	A630095N17Rik|chr1:74829962-74830461	0.0786127846833744	.	.
chr1	75236144	75236643	chr1	74802933	74803432	Dnajb2|chr1:74802933-74803432	0.0790405357839067	.	.
chr1	75236144	75236643	chr1	74808065	74808564	Dnajb2|chr1:74808065-74808564	0.230007396608567	.	.
chr1	75236144	75236643	chr1	74824729	74825228	Dnajb2|chr1:74824729-74825228	0.0983228866701471	.	.
chr1	75236144	75236643	chr1	74858307	74858806	Dnajb2|chr1:74858307-74858806	0.0993118150813909	.	.
chr1	75236144	75236643	chr1	74894978	74895477	Dnajb2|chr1:74894978-74895477	0.114013221483702	.	.
chr1	75236144	75236643	chr1	74948735	74949234	Dnajb2|chr1:74948735-74949234	0.0742778451953414	.	.
chr1	75236144	75236643	chr1	75023523	75024022	Dnajb2|chr1:75023523-75024022	0.18789090967885	.	.
chr1	75236144	75236643	chr1	75024118	75024617	Dnajb2|chr1:75024118-75024617	0.141329342797668	.	.
chr1	75236651	75237150	chr1	74808065	74808564	Dnajb2|chr1:74808065-74808564	0.105780023066106	.	.
chr1	75236651	75237150	chr1	74824729	74825228	Dnajb2|chr1:74824729-74825228	0.118771226686738	.	.
chr1	75236651	75237150	chr1	74948735	74949234	Dnajb2|chr1:74948735-74949234	0.108913386197964	.	.
chr1	75236651	75237150	chr1	75141393	75141892	Dnajb2|chr1:75141393-75141892	0.120540081348667	.	.
chr1	76420505	76421004	chr1	76070718	76071217	Gm29069|chr1:76070718-76071217	0.10898953810835	.	.
chr1	76420505	76421004	chr1	76293501	76294000	Gm29069|chr1:76293501-76294000	0.117907250440575	.	.
chr1	76420505	76421004	chr1	76427433	76427932	Gm29069|chr1:76427433-76427932	0.136425074660401	.	.
chr1	76420505	76421004	chr1	76466525	76467024	Gm29069|chr1:76466525-76467024	0.0749844523690529	.	.
chr1	76420505	76421004	chr1	76484120	76484619	Gm29069|chr1:76484120-76484619	0.129863885888877	.	.
chr1	76420505	76421004	chr1	76487367	76487866	Gm29069|chr1:76487367-76487866	0.172231553111308	.	.
chr1	76420505	76421004	chr1	76491162	76491661	Gm29069|chr1:76491162-76491661	0.108891173004627	.	.
chr1	76420505	76421004	chr1	76509404	76509903	Gm29069|chr1:76509404-76509903	0.208952459892265	.	.
chr1	76420505	76421004	chr1	76513420	76513919	Gm29069|chr1:76513420-76513919	0.204072192495535	.	.
chr1	76420505	76421004	chr1	76514961	76515460	Gm29069|chr1:76514961-76515460	0.0964322656018514	.	.
chr1	76420505	76421004	chr1	76579282	76579781	Gm29069|chr1:76579282-76579781	0.118659663901008	.	.
chr1	76420505	76421004	chr1	76660126	76660625	Gm29069|chr1:76660126-76660625	0.0911051688342057	.	.
chr1	78310032	78310531	chr1	78328605	78329104	Sgpp2|chr1:78328605-78329104	0.161422620307306	.	.
chr1	78310032	78310531	chr1	78372111	78372610	Sgpp2|chr1:78372111-78372610	0.119642470947585	.	.
chr1	78310032	78310531	chr1	78378740	78379239	Sgpp2|chr1:78378740-78379239	0.112509323287441	.	.
chr1	78310032	78310531	chr1	78454635	78455134	Sgpp2|chr1:78454635-78455134	0.212568514892734	.	.
chr1	78310931	78311430	chr1	78328605	78329104	Sgpp2|chr1:78328605-78329104	0.0687958142855976	.	.
chr1	78310931	78311430	chr1	78364253	78364752	Sgpp2|chr1:78364253-78364752	0.111349327780169	.	.
chr1	78488387	78488886	chr1	78337608	78338107	Farsb|chr1:78337608-78338107	0.0940438171755709	.	.
chr1	78488387	78488886	chr1	78364253	78364752	Farsb|chr1:78364253-78364752	0.101017965406933	.	.
chr1	78488387	78488886	chr1	78365013	78365512	Farsb|chr1:78365013-78365512	0.12911330990132	.	.
chr1	79439807	79440306	chr1	79189409	79189908	Scg2|chr1:79189409-79189908	0.10520175705671	.	.
chr1	79439807	79440306	chr1	79212357	79212856	Scg2|chr1:79212357-79212856	0.073305047879028	.	.
chr1	79439807	79440306	chr1	79259662	79260161	Scg2|chr1:79259662-79260161	0.107511478410543	.	.
chr1	79439807	79440306	chr1	79336680	79337179	Scg2|chr1:79336680-79337179	0.195005557761927	.	.
chr1	79439807	79440306	chr1	79337391	79337890	Scg2|chr1:79337391-79337890	0.0782519977197	.	.
chr1	79439807	79440306	chr1	79346481	79346980	Scg2|chr1:79346481-79346980	0.0720863723745101	.	.
chr1	79439807	79440306	chr1	79365465	79365964	Scg2|chr1:79365465-79365964	0.127411840926172	.	.
chr1	84839165	84839664	chr1	84855742	84856241	Fbxo36|chr1:84855742-84856241	0.101958395377262	.	.
chr1	84839165	84839664	chr1	84881481	84881980	Fbxo36|chr1:84881481-84881980	0.0771507579937068	.	.
chr1	84839808	84840307	chr1	84881481	84881980	Fbxo36|chr1:84881481-84881980	0.146846561075294	.	.
chr1	84839808	84840307	chr1	84881481	84881980	Trip12|chr1:84881481-84881980	0.146846561075294	.	.
chr1	84934371	84934870	chr1	84855235	84855734	Slc16a14|chr1:84855235-84855734	0.0689885371528033	.	.
chr1	84934371	84934870	chr1	84855742	84856241	Slc16a14|chr1:84855742-84856241	0.0958465058528638	.	.
chr1	84934371	84934870	chr1	85114670	85115169	Slc16a14|chr1:85114670-85115169	0.160224821585841	.	.
chr1	84934883	84935382	chr1	84778148	84778647	Slc16a14|chr1:84778148-84778647	0.0701461793263044	.	.
chr1	84934883	84935382	chr1	84855742	84856241	Slc16a14|chr1:84855742-84856241	0.085890425832999	.	.
chr1	84934883	84935382	chr1	85114670	85115169	Slc16a14|chr1:85114670-85115169	0.134042597053135	.	.
chr1	84935649	84936148	chr1	84777376	84777875	Slc16a14|chr1:84777376-84777875	0.0832010242160742	.	.
chr1	84935649	84936148	chr1	84778148	84778647	Slc16a14|chr1:84778148-84778647	0.0985265893595366	.	.
chr1	85774994	85775493	chr1	85771895	85772394	9930111H07Rik|chr1:85771895-85772394	0.205469007519437	.	.
chr1	85774994	85775493	chr1	85838040	85838539	9930111H07Rik|chr1:85838040-85838539	0.202410345541793	.	.
chr1	85774994	85775493	chr1	85915818	85916317	9930111H07Rik|chr1:85915818-85916317	0.14544587353759	.	.
chr1	85774994	85775493	chr1	85958147	85958646	9930111H07Rik|chr1:85958147-85958646	0.0752643998322654	.	.
chr1	85774994	85775493	chr1	85959264	85959763	9930111H07Rik|chr1:85959264-85959763	0.181502510478454	.	.
chr1	85774994	85775493	chr1	85967197	85967696	9930111H07Rik|chr1:85967197-85967696	0.125987916393402	.	.
chr1	85793160	85793659	chr1	85736435	85736934	Cab39|chr1:85736435-85736934	0.163510899065583	.	.
chr1	85793160	85793659	chr1	85838040	85838539	Cab39|chr1:85838040-85838539	0.0970911019441524	.	.
chr1	85793160	85793659	chr1	85838617	85839116	Cab39|chr1:85838617-85839116	0.105430845757871	.	.
chr1	85793160	85793659	chr1	85853262	85853761	Cab39|chr1:85853262-85853761	0.097157538993	.	.
chr1	85793160	85793659	chr1	85918260	85918759	Cab39|chr1:85918260-85918759	0.0956500178105607	.	.
chr1	85793160	85793659	chr1	85918260	85918759	Cab39|chr1:85918260-85918759	0.0956500178105608	.	.
chr1	85793160	85793659	chr1	85935397	85935896	Cab39|chr1:85935397-85935896	0.107615475319666	.	.
chr1	85894274	85894773	chr1	85771895	85772394	Itm2c|chr1:85771895-85772394	0.0998196029075421	.	.
chr1	85894274	85894773	chr1	85890681	85891180	Itm2c|chr1:85890681-85891180	0.149918273779007	.	.
chr1	85894274	85894773	chr1	85916833	85917332	Itm2c|chr1:85916833-85917332	0.118203734007265	.	.
chr1	85894274	85894773	chr1	85958147	85958646	Itm2c|chr1:85958147-85958646	0.0883459548501142	.	.
chr1	85928201	85928700	chr1	85758337	85758836	4933407L21Rik|chr1:85758337-85758836	0.08441071093388	.	.
chr1	85928201	85928700	chr1	85828911	85829410	4933407L21Rik|chr1:85828911-85829410	0.159153690647636	.	.
chr1	85928201	85928700	chr1	85857239	85857738	4933407L21Rik|chr1:85857239-85857738	0.0928107965675447	.	.
chr1	85928201	85928700	chr1	85869875	85870374	4933407L21Rik|chr1:85869875-85870374	0.200166717916638	.	.
chr1	85928201	85928700	chr1	85898178	85898677	4933407L21Rik|chr1:85898178-85898677	0.102063340246811	.	.
chr1	85928201	85928700	chr1	85898791	85899290	4933407L21Rik|chr1:85898791-85899290	0.178960076258028	.	.
chr1	85928201	85928700	chr1	85931026	85931525	4933407L21Rik|chr1:85931026-85931525	0.107218345197498	.	.
chr1	85928201	85928700	chr1	85934828	85935327	4933407L21Rik|chr1:85934828-85935327	0.15703121186833	.	.
chr1	85928201	85928700	chr1	85935397	85935896	4933407L21Rik|chr1:85935397-85935896	0.118871813272714	.	.
chr1	85928201	85928700	chr1	85967197	85967696	4933407L21Rik|chr1:85967197-85967696	0.0776112787494886	.	.
chr1	85928201	85928700	chr1	85984308	85984807	4933407L21Rik|chr1:85984308-85984807	0.112400684131057	.	.
chr1	85928201	85928700	chr1	85999484	85999983	4933407L21Rik|chr1:85999484-85999983	0.132380417292415	.	.
chr1	85987254	85987753	chr1	85703519	85704018	Gm28100|chr1:85703519-85704018	0.237628419015516	.	.
chr1	85987254	85987753	chr1	85941641	85942140	Gm28100|chr1:85941641-85942140	0.211874659433022	.	.
chr1	85987254	85987753	chr1	85942262	85942761	Gm28100|chr1:85942262-85942761	0.0827742244294278	.	.
chr1	85987254	85987753	chr1	85958147	85958646	Gm28100|chr1:85958147-85958646	0.11410275573723	.	.
chr1	85987254	85987753	chr1	85959264	85959763	Gm28100|chr1:85959264-85959763	0.112478009678905	.	.
chr1	87755700	87756199	chr1	87813063	87813562	Atg16l1|chr1:87813063-87813562	0.0761365412865608	.	.
chr1	87755700	87756199	chr1	87925537	87926036	Atg16l1|chr1:87925537-87926036	0.131964839286718	.	.
chr1	87755700	87756199	chr1	88210003	88210502	Atg16l1|chr1:88210003-88210502	0.113182608373588	.	.
chr1	87853009	87853508	chr1	87785696	87786195	Dgkd|chr1:87785696-87786195	0.129942324461456	.	.
chr1	87853009	87853508	chr1	87913212	87913711	Dgkd|chr1:87913212-87913711	0.173004293488714	.	.
chr1	87853009	87853508	chr1	87936469	87936968	Dgkd|chr1:87936469-87936968	0.119764279453233	.	.
chr1	87853973	87854472	chr1	87791766	87792265	Dgkd|chr1:87791766-87792265	0.0949569246747194	.	.
chr1	87853973	87854472	chr1	87791766	87792265	Gm19582|chr1:87791766-87792265	0.0949569246747194	.	.
chr1	87853973	87854472	chr1	87792484	87792983	Dgkd|chr1:87792484-87792983	0.068578015808923	.	.
chr1	87853973	87854472	chr1	87792484	87792983	Gm19582|chr1:87792484-87792983	0.068578015808923	.	.
chr1	87853973	87854472	chr1	87913212	87913711	Dgkd|chr1:87913212-87913711	0.122302057165741	.	.
chr1	87853973	87854472	chr1	87913212	87913711	Gm19582|chr1:87913212-87913711	0.122302057165741	.	.
chr1	87853973	87854472	chr1	88209474	88209973	Dgkd|chr1:88209474-88209973	0.0852636729540035	.	.
chr1	87853973	87854472	chr1	88209474	88209973	Gm19582|chr1:88209474-88209973	0.0852636729540035	.	.
chr1	87853973	87854472	chr1	88210003	88210502	Dgkd|chr1:88210003-88210502	0.0802722478421836	.	.
chr1	87853973	87854472	chr1	88210003	88210502	Gm19582|chr1:88210003-88210502	0.0802722478421836	.	.
chr1	88008031	88008530	chr1	87785696	87786195	Usp40|chr1:87785696-87786195	0.0905252074907072	.	.
chr1	88008031	88008530	chr1	87848618	87849117	Usp40|chr1:87848618-87849117	0.174957447016723	.	.
chr1	88008031	88008530	chr1	87935966	87936465	Usp40|chr1:87935966-87936465	0.0673884113437845	.	.
chr1	88008031	88008530	chr1	88398999	88399498	Usp40|chr1:88398999-88399498	0.165647996487626	.	.
chr1	88205505	88206004	chr1	87793063	87793562	Dnajb3|chr1:87793063-87793562	0.0845090988099616	.	.
chr1	88205505	88206004	chr1	87811076	87811575	Dnajb3|chr1:87811076-87811575	0.106471433861213	.	.
chr1	88205505	88206004	chr1	87811583	87812082	Dnajb3|chr1:87811583-87812082	0.0877823550234088	.	.
chr1	88205505	88206004	chr1	87913212	87913711	Dnajb3|chr1:87913212-87913711	0.0811453245224871	.	.
chr1	88205505	88206004	chr1	87917987	87918486	Dnajb3|chr1:87917987-87918486	0.100391559511826	.	.
chr1	88205505	88206004	chr1	87932854	87933353	Dnajb3|chr1:87932854-87933353	0.192447930493473	.	.
chr1	88277410	88277909	chr1	88210003	88210502	Hjurp|chr1:88210003-88210502	0.0692438098534934	.	.
chr1	88277410	88277909	chr1	88210003	88210502	Trpm8|chr1:88210003-88210502	0.0692438098534934	.	.
chr1	88277410	88277909	chr1	88321196	88321695	Hjurp|chr1:88321196-88321695	0.128802213869574	.	.
chr1	88277410	88277909	chr1	88321196	88321695	Trpm8|chr1:88321196-88321695	0.128802213869574	.	.
chr1	93305687	93306186	chr1	93725542	93726041	Gm28535|chr1:93725542-93726041	0.107111260844619	.	.
chr1	93305687	93306186	chr1	93725542	93726041	Mterf4|chr1:93725542-93726041	0.107111260844619	.	.
chr1	93342619	93343118	chr1	93470151	93470650	Pask|chr1:93470151-93470650	0.104571757440456	.	.
chr1	93342619	93343118	chr1	93470151	93470650	Ppp1r7|chr1:93470151-93470650	0.104571757440456	.	.
chr1	93342619	93343118	chr1	93560595	93561094	Pask|chr1:93560595-93561094	0.114804727135217	.	.
chr1	93342619	93343118	chr1	93560595	93561094	Ppp1r7|chr1:93560595-93561094	0.114804727135217	.	.
chr1	93343358	93343857	chr1	93362590	93363089	Pask|chr1:93362590-93363089	0.152398827067482	.	.
chr1	93343358	93343857	chr1	93362590	93363089	Ppp1r7|chr1:93362590-93363089	0.152398827067482	.	.
chr1	93343358	93343857	chr1	93649619	93650118	Pask|chr1:93649619-93650118	0.0685438843035579	.	.
chr1	93343358	93343857	chr1	93649619	93650118	Ppp1r7|chr1:93649619-93650118	0.0685438843035579	.	.
chr1	93478107	93478606	chr1	93362590	93363089	Hdlbp|chr1:93362590-93363089	0.0965913415501183	.	.
chr1	93478107	93478606	chr1	93362590	93363089	Sept2|chr1:93362590-93363089	0.0965913415501183	.	.
chr1	93478107	93478606	chr1	93470151	93470650	Hdlbp|chr1:93470151-93470650	0.109539567944086	.	.
chr1	93478107	93478606	chr1	93470151	93470650	Sept2|chr1:93470151-93470650	0.109539567944086	.	.
chr1	93478622	93479121	chr1	93470151	93470650	Hdlbp|chr1:93470151-93470650	0.118749223393539	.	.
chr1	93478622	93479121	chr1	93470151	93470650	Sept2|chr1:93470151-93470650	0.118749223393539	.	.
chr1	93478622	93479121	chr1	93727334	93727833	Hdlbp|chr1:93727334-93727833	0.101855766879475	.	.
chr1	93478622	93479121	chr1	93727334	93727833	Sept2|chr1:93727334-93727833	0.101855766879475	.	.
chr1	93511801	93512300	chr1	93445454	93445953	Farp2|chr1:93445454-93445953	0.0772905701669951	.	.
chr1	93511801	93512300	chr1	93470151	93470650	Farp2|chr1:93470151-93470650	0.120155966660684	.	.
chr1	93511801	93512300	chr1	93874429	93874928	Farp2|chr1:93874429-93874928	0.111234235660163	.	.
chr1	93634337	93634836	chr1	93577026	93577525	Gm28536|chr1:93577026-93577525	0.124236166129342	.	.
chr1	93634337	93634836	chr1	93577810	93578309	Gm28536|chr1:93577810-93578309	0.295881030203527	.	.
chr1	93634337	93634836	chr1	93691057	93691556	Gm28536|chr1:93691057-93691556	0.107847356792704	.	.
chr1	93634337	93634836	chr1	93691752	93692251	Gm28536|chr1:93691752-93692251	0.248524227631404	.	.
chr1	93634337	93634836	chr1	93940526	93941025	Gm28536|chr1:93940526-93941025	0.082631761123686	.	.
chr1	93634975	93635474	chr1	93362590	93363089	Gm28536|chr1:93362590-93363089	0.145834029609318	.	.
chr1	93634975	93635474	chr1	93775260	93775759	Gm28536|chr1:93775260-93775759	0.0889078640084072	.	.
chr1	93634975	93635474	chr1	93775260	93775759	Gm28536|chr1:93775260-93775759	0.0889078640084073	.	.
chr1	93634975	93635474	chr1	93778146	93778645	Gm28536|chr1:93778146-93778645	0.123097213320069	.	.
chr1	93635550	93636049	chr1	93725542	93726041	Gm28536|chr1:93725542-93726041	0.0805830661703319	.	.
chr1	93635550	93636049	chr1	93725542	93726041	Gm28536|chr1:93725542-93726041	0.080583066170332	.	.
chr1	93635550	93636049	chr1	93874429	93874928	Gm28536|chr1:93874429-93874928	0.224010913517925	.	.
chr1	93635550	93636049	chr1	93937827	93938326	Gm28536|chr1:93937827-93938326	0.110761269984176	.	.
chr1	93635550	93636049	chr1	93940526	93941025	Gm28536|chr1:93940526-93941025	0.100845744808246	.	.
chr1	93685241	93685740	chr1	93560595	93561094	Bok|chr1:93560595-93561094	0.134125401123295	.	.
chr1	93685241	93685740	chr1	93698616	93699115	Bok|chr1:93698616-93699115	0.0728595894958318	.	.
chr1	93685241	93685740	chr1	93775260	93775759	Bok|chr1:93775260-93775759	0.0681615132245786	.	.
chr1	93685241	93685740	chr1	93940526	93941025	Bok|chr1:93940526-93941025	0.120968577652222	.	.
chr1	93686360	93686859	chr1	93414733	93415232	Bok|chr1:93414733-93415232	0.132252712028152	.	.
chr1	93686360	93686859	chr1	93577810	93578309	Bok|chr1:93577810-93578309	0.0692970313362872	.	.
chr1	93686360	93686859	chr1	93595840	93596339	Bok|chr1:93595840-93596339	0.100287902260149	.	.
chr1	93731754	93732253	chr1	93362590	93363089	Gm10550|chr1:93362590-93363089	0.169246540587234	.	.
chr1	93731754	93732253	chr1	93595840	93596339	Gm10550|chr1:93595840-93596339	0.135036332878104	.	.
chr1	93731754	93732253	chr1	93775260	93775759	Gm10550|chr1:93775260-93775759	0.157761394306021	.	.
chr1	93754078	93754577	chr1	93522431	93522930	Thap4|chr1:93522431-93522930	0.0668058274308549	.	.
chr1	93754078	93754577	chr1	93522431	93522930	Thap4|chr1:93522431-93522930	0.066805827430855	.	.
chr1	93754078	93754577	chr1	93560595	93561094	Thap4|chr1:93560595-93561094	0.157440327320479	.	.
chr1	93754617	93755116	chr1	93577810	93578309	Thap4|chr1:93577810-93578309	0.125406999082435	.	.
chr1	93754617	93755116	chr1	93691752	93692251	Thap4|chr1:93691752-93692251	0.0869767257885168	.	.
chr1	93754617	93755116	chr1	94000939	94001438	Thap4|chr1:94000939-94001438	0.0703459401640582	.	.
chr1	93754617	93755116	chr1	94053474	94053973	Thap4|chr1:94053474-94053973	0.0877785879153938	.	.
chr1	93801756	93802255	chr1	93725542	93726041	Dtymk|chr1:93725542-93726041	0.144637491758925	.	.
chr1	93801756	93802255	chr1	93871648	93872147	Dtymk|chr1:93871648-93872147	0.162119934934834	.	.
chr1	93801756	93802255	chr1	93937827	93938326	Dtymk|chr1:93937827-93938326	0.0691721018811185	.	.
chr1	93801756	93802255	chr1	94008651	94009150	Dtymk|chr1:94008651-94009150	0.144182093488583	.	.
chr1	93801756	93802255	chr1	94024336	94024835	Dtymk|chr1:94024336-94024835	0.0705642307844363	.	.
chr1	93801756	93802255	chr1	94147120	94147619	Dtymk|chr1:94147120-94147619	0.082016241671055	.	.
chr1	93803720	93804219	chr1	93522431	93522930	Ing5|chr1:93522431-93522930	0.0969638483065992	.	.
chr1	93803720	93804219	chr1	93577026	93577525	Ing5|chr1:93577026-93577525	0.0832377250389485	.	.
chr1	93803720	93804219	chr1	93577810	93578309	Ing5|chr1:93577810-93578309	0.0823940259956984	.	.
chr1	93803720	93804219	chr1	93727334	93727833	Ing5|chr1:93727334-93727833	0.118803695102837	.	.
chr1	93803720	93804219	chr1	93775260	93775759	Ing5|chr1:93775260-93775759	0.087344141014624	.	.
chr1	93803720	93804219	chr1	93874429	93874928	Ing5|chr1:93874429-93874928	0.0826874210264713	.	.
chr1	93803720	93804219	chr1	93940526	93941025	Ing5|chr1:93940526-93941025	0.128148247576203	.	.
chr1	93803720	93804219	chr1	94008651	94009150	Ing5|chr1:94008651-94009150	0.129452260031912	.	.
chr1	93803720	93804219	chr1	94027601	94028100	Ing5|chr1:94027601-94028100	0.121329698768241	.	.
chr1	93803720	93804219	chr1	94035198	94035697	Ing5|chr1:94035198-94035697	0.0763730349803571	.	.
chr1	93803720	93804219	chr1	94053474	94053973	Ing5|chr1:94053474-94053973	0.148770438041059	.	.
chr1	93825281	93825780	chr1	93725542	93726041	D2hgdh|chr1:93725542-93726041	0.145047743953907	.	.
chr1	93825281	93825780	chr1	93940526	93941025	D2hgdh|chr1:93940526-93941025	0.0729474438018023	.	.
chr1	93825281	93825780	chr1	94008651	94009150	D2hgdh|chr1:94008651-94009150	0.132293212370535	.	.
chr1	93825281	93825780	chr1	94079039	94079538	D2hgdh|chr1:94079039-94079538	0.099995634319224	.	.
chr1	95313333	95313832	chr1	95268183	95268682	Fam174a|chr1:95268183-95268682	0.0829408080326217	.	.
chr1	95313333	95313832	chr1	95665260	95665759	Fam174a|chr1:95665260-95665759	0.0678682300221065	.	.
chr1	95313851	95314350	chr1	95218827	95219326	Fam174a|chr1:95218827-95219326	0.0705050845473336	.	.
chr1	95667416	95667915	chr1	95315847	95316346	St8sia4|chr1:95315847-95316346	0.280927647926799	.	.
chr1	95667416	95667915	chr1	95375446	95375945	St8sia4|chr1:95375446-95375945	0.220366332827787	.	.
chr1	95667416	95667915	chr1	95522375	95522874	St8sia4|chr1:95522375-95522874	0.216560555884309	.	.
chr1	95667416	95667915	chr1	95665260	95665759	St8sia4|chr1:95665260-95665759	0.267749000835861	.	.
chr1	95667416	95667915	chr1	95807743	95808242	St8sia4|chr1:95807743-95808242	0.182052628358162	.	.
chr1	95667416	95667915	chr1	95951588	95952087	St8sia4|chr1:95951588-95952087	0.286625330807751	.	.
chr1	95667416	95667915	chr1	95990104	95990603	St8sia4|chr1:95990104-95990603	0.20220277203167	.	.
chr1	95667416	95667915	chr1	95999785	96000284	St8sia4|chr1:95999785-96000284	0.316522648458466	.	.
chr1	95667921	95668420	chr1	95315847	95316346	St8sia4|chr1:95315847-95316346	0.103361754248912	.	.
chr1	95667921	95668420	chr1	95375446	95375945	St8sia4|chr1:95375446-95375945	0.0839803453994909	.	.
chr1	95667921	95668420	chr1	95522375	95522874	St8sia4|chr1:95522375-95522874	0.149291687260423	.	.
chr1	95667921	95668420	chr1	95664542	95665041	St8sia4|chr1:95664542-95665041	0.100207843892626	.	.
chr1	95667921	95668420	chr1	95665260	95665759	St8sia4|chr1:95665260-95665759	0.263281143933631	.	.
chr1	95667921	95668420	chr1	95951588	95952087	St8sia4|chr1:95951588-95952087	0.241910302887261	.	.
chr1	95667921	95668420	chr1	95990104	95990603	St8sia4|chr1:95990104-95990603	0.160824853127308	.	.
chr1	95667921	95668420	chr1	95999785	96000284	St8sia4|chr1:95999785-96000284	0.255278157973203	.	.
chr1	96871195	96871694	chr1	96789236	96789735	Panct2|chr1:96789236-96789735	0.12401399179107	.	.
chr1	96871195	96871694	chr1	96789236	96789735	Slco4c1|chr1:96789236-96789735	0.12401399179107	.	.
chr1	96871195	96871694	chr1	96941363	96941862	Panct2|chr1:96941363-96941862	0.0975714350494049	.	.
chr1	96871195	96871694	chr1	96941363	96941862	Slco4c1|chr1:96941363-96941862	0.0975714350494049	.	.
chr1	96871948	96872447	chr1	96768274	96768773	Slco4c1|chr1:96768274-96768773	0.0774467174575826	.	.
chr1	96871948	96872447	chr1	96828997	96829496	Slco4c1|chr1:96828997-96829496	0.159381902930498	.	.
chr1	96871948	96872447	chr1	96857473	96857972	Slco4c1|chr1:96857473-96857972	0.12107045302768	.	.
chr1	96871948	96872447	chr1	97038495	97038994	Slco4c1|chr1:97038495-97038994	0.115147479815336	.	.
chr1	97661204	97661703	chr1	97554873	97555372	D1Ertd622e|chr1:97554873-97555372	0.136641031029117	.	.
chr1	97661204	97661703	chr1	97562818	97563317	D1Ertd622e|chr1:97562818-97563317	0.081282201676072	.	.
chr1	97661204	97661703	chr1	97600339	97600838	D1Ertd622e|chr1:97600339-97600838	0.118626016602847	.	.
chr1	97661204	97661703	chr1	97614601	97615100	D1Ertd622e|chr1:97614601-97615100	0.0957821948152777	.	.
chr1	97661204	97661703	chr1	97624341	97624840	D1Ertd622e|chr1:97624341-97624840	0.0788437017728913	.	.
chr1	97661204	97661703	chr1	97650615	97651114	D1Ertd622e|chr1:97650615-97651114	0.121890868726592	.	.
chr1	97661204	97661703	chr1	97660435	97660934	D1Ertd622e|chr1:97660435-97660934	0.190563835477109	.	.
chr1	97661204	97661703	chr1	97674869	97675368	D1Ertd622e|chr1:97674869-97675368	0.163381722890988	.	.
chr1	97661204	97661703	chr1	97709270	97709769	D1Ertd622e|chr1:97709270-97709769	0.244973924074658	.	.
chr1	97661800	97662299	chr1	97554873	97555372	D1Ertd622e|chr1:97554873-97555372	0.132727435409627	.	.
chr1	97661800	97662299	chr1	97615345	97615844	D1Ertd622e|chr1:97615345-97615844	0.0773719491816066	.	.
chr1	97661800	97662299	chr1	97650615	97651114	D1Ertd622e|chr1:97650615-97651114	0.083526074052724	.	.
chr1	98094805	98095304	chr1	98002767	98003266	Pam|chr1:98002767-98003266	0.122419525787851	.	.
chr1	98094805	98095304	chr1	98192084	98192583	Pam|chr1:98192084-98192583	0.164874636504018	.	.
chr1	98094805	98095304	chr1	98447100	98447599	Pam|chr1:98447100-98447599	0.0723519752383298	.	.
chr1	98095430	98095929	chr1	98192084	98192583	Pam|chr1:98192084-98192583	0.131670881329719	.	.
chr1	98095430	98095929	chr1	98302528	98303027	Pam|chr1:98302528-98303027	0.0735937960232449	.	.
chr1	98095430	98095929	chr1	98303055	98303554	Pam|chr1:98303055-98303554	0.107642855315983	.	.
chr1	98095430	98095929	chr1	98391953	98392452	Pam|chr1:98391953-98392452	0.113785146718358	.	.
chr1	98095430	98095929	chr1	98447100	98447599	Pam|chr1:98447100-98447599	0.0961245701666533	.	.
chr1	99772082	99772581	chr1	99675748	99676247	Cntnap5b|chr1:99675748-99676247	0.256480286680843	.	.
chr1	99772082	99772581	chr1	99741326	99741825	Cntnap5b|chr1:99741326-99741825	0.0712185612821849	.	.
chr1	105663536	105664035	chr1	105523733	105524232	Pign|chr1:105523733-105524232	0.132551270088209	.	.
chr1	105663536	105664035	chr1	105523733	105524232	Relch|chr1:105523733-105524232	0.132551270088209	.	.
chr1	105663536	105664035	chr1	105580899	105581398	Pign|chr1:105580899-105581398	0.0810287508362032	.	.
chr1	105663536	105664035	chr1	105580899	105581398	Relch|chr1:105580899-105581398	0.0810287508362032	.	.
chr1	105663536	105664035	chr1	105832752	105833251	Pign|chr1:105832752-105833251	0.0952268890717251	.	.
chr1	105663536	105664035	chr1	105832752	105833251	Relch|chr1:105832752-105833251	0.0952268890717251	.	.
chr1	105663536	105664035	chr1	105844184	105844683	Pign|chr1:105844184-105844683	0.14707564163063	.	.
chr1	105663536	105664035	chr1	105844184	105844683	Relch|chr1:105844184-105844683	0.14707564163063	.	.
chr1	105663536	105664035	chr1	105876427	105876926	Pign|chr1:105876427-105876926	0.0878263430944863	.	.
chr1	105663536	105664035	chr1	105876427	105876926	Relch|chr1:105876427-105876926	0.0878263430944863	.	.
chr1	105663536	105664035	chr1	105890977	105891476	Pign|chr1:105890977-105891476	0.11054941491718	.	.
chr1	105663536	105664035	chr1	105890977	105891476	Relch|chr1:105890977-105891476	0.11054941491718	.	.
chr1	105663536	105664035	chr1	105947093	105947592	Pign|chr1:105947093-105947592	0.325329891682196	.	.
chr1	105663536	105664035	chr1	105947093	105947592	Relch|chr1:105947093-105947592	0.325329891682196	.	.
chr1	105780395	105780894	chr1	105895033	105895532	Tnfrsf11a|chr1:105895033-105895532	0.15195601310988	.	.
chr1	105780395	105780894	chr1	105898525	105899024	Tnfrsf11a|chr1:105898525-105899024	0.0854911892413374	.	.
chr1	105990273	105990772	chr1	105523733	105524232	Gm7160|chr1:105523733-105524232	0.155898013110814	.	.
chr1	105990273	105990772	chr1	105523733	105524232	Zcchc2|chr1:105523733-105524232	0.155898013110814	.	.
chr1	105990273	105990772	chr1	105579829	105580328	Gm7160|chr1:105579829-105580328	0.116790049484232	.	.
chr1	105990273	105990772	chr1	105579829	105580328	Zcchc2|chr1:105579829-105580328	0.116790049484232	.	.
chr1	105990273	105990772	chr1	105580899	105581398	Gm7160|chr1:105580899-105581398	0.0752466638809598	.	.
chr1	105990273	105990772	chr1	105580899	105581398	Zcchc2|chr1:105580899-105581398	0.0752466638809598	.	.
chr1	105990273	105990772	chr1	105832752	105833251	Gm7160|chr1:105832752-105833251	0.124150248309687	.	.
chr1	105990273	105990772	chr1	105832752	105833251	Zcchc2|chr1:105832752-105833251	0.124150248309687	.	.
chr1	105990273	105990772	chr1	105844184	105844683	Gm7160|chr1:105844184-105844683	0.0843900806214056	.	.
chr1	105990273	105990772	chr1	105844184	105844683	Zcchc2|chr1:105844184-105844683	0.0843900806214056	.	.
chr1	105990273	105990772	chr1	105947093	105947592	Gm7160|chr1:105947093-105947592	0.213301276032274	.	.
chr1	105990273	105990772	chr1	105947093	105947592	Zcchc2|chr1:105947093-105947592	0.213301276032274	.	.
chr1	105991031	105991530	chr1	105518764	105519263	Gm7160|chr1:105518764-105519263	0.0808600246020743	.	.
chr1	105991031	105991530	chr1	105518764	105519263	Zcchc2|chr1:105518764-105519263	0.0808600246020743	.	.
chr1	105991031	105991530	chr1	105685455	105685954	Gm7160|chr1:105685455-105685954	0.0835266918624865	.	.
chr1	105991031	105991530	chr1	105685455	105685954	Zcchc2|chr1:105685455-105685954	0.0835266918624865	.	.
chr1	105991031	105991530	chr1	105701745	105702244	Gm7160|chr1:105701745-105702244	0.0994750002318122	.	.
chr1	105991031	105991530	chr1	105701745	105702244	Zcchc2|chr1:105701745-105702244	0.0994750002318122	.	.
chr1	105991031	105991530	chr1	105832752	105833251	Gm7160|chr1:105832752-105833251	0.0730553614614593	.	.
chr1	105991031	105991530	chr1	105832752	105833251	Zcchc2|chr1:105832752-105833251	0.0730553614614593	.	.
chr1	105991031	105991530	chr1	105844184	105844683	Gm7160|chr1:105844184-105844683	0.130742356161462	.	.
chr1	105991031	105991530	chr1	105844184	105844683	Zcchc2|chr1:105844184-105844683	0.130742356161462	.	.
chr1	105991031	105991530	chr1	105898525	105899024	Gm7160|chr1:105898525-105899024	0.143620036813815	.	.
chr1	105991031	105991530	chr1	105898525	105899024	Zcchc2|chr1:105898525-105899024	0.143620036813815	.	.
chr1	106759529	106760028	chr1	106818348	106818847	Kdsr|chr1:106818348-106818847	0.135898933824658	.	.
chr1	106759529	106760028	chr1	106971032	106971531	Kdsr|chr1:106971032-106971531	0.11566019996915	.	.
chr1	106759529	106760028	chr1	107127397	107127896	Kdsr|chr1:107127397-107127896	0.0773279680861641	.	.
chr1	106796474	106796973	chr1	107005139	107005638	Vps4b|chr1:107005139-107005638	0.0856254264764593	.	.
chr1	106796474	106796973	chr1	107070339	107070838	Vps4b|chr1:107070339-107070838	0.106918478330322	.	.
chr1	109982394	109982893	chr1	110004327	110004826	Cdh7|chr1:110004327-110004826	0.203339110573906	.	.
chr1	109982394	109982893	chr1	110004849	110005348	Cdh7|chr1:110004849-110005348	0.120211067431273	.	.
chr1	109982994	109983493	chr1	110004327	110004826	Cdh7|chr1:110004327-110004826	0.0769385440345631	.	.
chr1	109982994	109983493	chr1	110004849	110005348	Cdh7|chr1:110004849-110005348	0.167155583676301	.	.
chr1	111863863	111864362	chr1	111547399	111547898	Dsel|chr1:111547399-111547898	0.0693363211656546	.	.
chr1	111863863	111864362	chr1	111600154	111600653	Dsel|chr1:111600154-111600653	0.131388323019989	.	.
chr1	111863863	111864362	chr1	111600786	111601285	Dsel|chr1:111600786-111601285	0.174670336522744	.	.
chr1	111863863	111864362	chr1	111634029	111634528	Dsel|chr1:111634029-111634528	0.0883728598229117	.	.
chr1	111863863	111864362	chr1	111634029	111634528	Dsel|chr1:111634029-111634528	0.0883728598229118	.	.
chr1	111863863	111864362	chr1	111660215	111660714	Dsel|chr1:111660215-111660714	0.0826914794205678	.	.
chr1	111863863	111864362	chr1	111660215	111660714	Dsel|chr1:111660215-111660714	0.0826914794205679	.	.
chr1	111863863	111864362	chr1	111833732	111834231	Dsel|chr1:111833732-111834231	0.141516451302158	.	.
chr1	111863863	111864362	chr1	111978203	111978702	Dsel|chr1:111978203-111978702	0.133594777174867	.	.
chr1	111863863	111864362	chr1	111980502	111981001	Dsel|chr1:111980502-111981001	0.173292263624968	.	.
chr1	111863863	111864362	chr1	111984406	111984905	Dsel|chr1:111984406-111984905	0.0916525191951217	.	.
chr1	111863863	111864362	chr1	111989274	111989773	Dsel|chr1:111989274-111989773	0.198904733524238	.	.
chr1	111863863	111864362	chr1	111999803	112000302	Dsel|chr1:111999803-112000302	0.132207885172353	.	.
chr1	111863863	111864362	chr1	112050247	112050746	Dsel|chr1:112050247-112050746	0.212835196490908	.	.
chr1	111863863	111864362	chr1	112054465	112054964	Dsel|chr1:112054465-112054964	0.170085167621997	.	.
chr1	111863863	111864362	chr1	112062327	112062826	Dsel|chr1:112062327-112062826	0.182914128197776	.	.
chr1	111863863	111864362	chr1	112192577	112193076	Dsel|chr1:112192577-112193076	0.203452560433645	.	.
chr1	111864757	111865256	chr1	111600154	111600653	Dsel|chr1:111600154-111600653	0.157899837298508	.	.
chr1	111864757	111865256	chr1	111600786	111601285	Dsel|chr1:111600786-111601285	0.298857295818011	.	.
chr1	111864757	111865256	chr1	111634029	111634528	Dsel|chr1:111634029-111634528	0.112003666270928	.	.
chr1	111864757	111865256	chr1	111978203	111978702	Dsel|chr1:111978203-111978702	0.115600167668331	.	.
chr1	111864757	111865256	chr1	111984406	111984905	Dsel|chr1:111984406-111984905	0.097519358415688	.	.
chr1	111864757	111865256	chr1	111989274	111989773	Dsel|chr1:111989274-111989773	0.161287903432819	.	.
chr1	111864757	111865256	chr1	112054465	112054964	Dsel|chr1:112054465-112054964	0.0921147421508464	.	.
chr1	111864757	111865256	chr1	112062327	112062826	Dsel|chr1:112062327-112062826	0.11055159369782	.	.
chr1	115684447	115684946	chr1	115852201	115852700	Cntnap5a|chr1:115852201-115852700	0.115659913335515	.	.
chr1	115684447	115684946	chr1	115956429	115956928	Cntnap5a|chr1:115956429-115956928	0.0925623516650251	.	.
chr1	116803210	116803709	chr1	116706802	116707301	Gm19965|chr1:116706802-116707301	0.0983920567267043	.	.
chr1	116803210	116803709	chr1	116706802	116707301	Gm19965|chr1:116706802-116707301	0.0983920567267044	.	.
chr1	116803210	116803709	chr1	117183097	117183596	Gm19965|chr1:117183097-117183596	0.164945416634268	.	.
chr1	118310992	118311491	chr1	118358883	118359382	Tsn|chr1:118358883-118359382	0.106335497769408	.	.
chr1	118310992	118311491	chr1	118457252	118457751	Tsn|chr1:118457252-118457751	0.0816225407652217	.	.
chr1	118310992	118311491	chr1	118470332	118470831	Tsn|chr1:118470332-118470831	0.134109350679905	.	.
chr1	118310992	118311491	chr1	118481738	118482237	Tsn|chr1:118481738-118482237	0.127992331628318	.	.
chr1	118310992	118311491	chr1	118492751	118493250	Tsn|chr1:118492751-118493250	0.0811237952011861	.	.
chr1	118310992	118311491	chr1	118498277	118498776	Tsn|chr1:118498277-118498776	0.167318987324062	.	.
chr1	118321592	118322091	chr1	118481738	118482237	Nifk|chr1:118481738-118482237	0.0721923690440793	.	.
chr1	118321592	118322091	chr1	118492751	118493250	Nifk|chr1:118492751-118493250	0.0691234328758332	.	.
chr1	118388033	118388532	chr1	118260596	118261095	Clasp1|chr1:118260596-118261095	0.0815901006221999	.	.
chr1	118388033	118388532	chr1	118338115	118338614	Clasp1|chr1:118338115-118338614	0.167247188784258	.	.
chr1	118388033	118388532	chr1	118359556	118360055	Clasp1|chr1:118359556-118360055	0.0912585904207489	.	.
chr1	118388033	118388532	chr1	118457252	118457751	Clasp1|chr1:118457252-118457751	0.0995067116132789	.	.
chr1	118388537	118389036	chr1	118358883	118359382	Clasp1|chr1:118358883-118359382	0.137506943564535	.	.
chr1	120340287	120340786	chr1	120549233	120549732	C1ql2|chr1:120549233-120549732	0.0909177352285647	.	.
chr1	120602767	120603266	chr1	120549233	120549732	En1|chr1:120549233-120549732	0.225380059967172	.	.
chr1	120602767	120603266	chr1	120974591	120975090	En1|chr1:120974591-120975090	0.0906371560386307	.	.
chr1	120757376	120757875	chr1	120549233	120549732	Gm29346|chr1:120549233-120549732	0.0931970524808161	.	.
chr1	121360471	121360970	chr1	121171743	121172242	2210011K15Rik|chr1:121171743-121172242	0.0685930536673435	.	.
chr1	121360471	121360970	chr1	121289781	121290280	2210011K15Rik|chr1:121289781-121290280	0.076663272982388	.	.
chr1	121360471	121360970	chr1	121312350	121312849	2210011K15Rik|chr1:121312350-121312849	0.146897917611946	.	.
chr1	121360471	121360970	chr1	121327621	121328120	2210011K15Rik|chr1:121327621-121328120	0.0762512278287572	.	.
chr1	121430778	121431277	chr1	121047371	121047870	Ccdc93|chr1:121047371-121047870	0.0953626517738782	.	.
chr1	121430778	121431277	chr1	121171743	121172242	Ccdc93|chr1:121171743-121172242	0.163720587952171	.	.
chr1	121430778	121431277	chr1	121173063	121173562	Ccdc93|chr1:121173063-121173562	0.126626800963722	.	.
chr1	121430778	121431277	chr1	121290285	121290784	Ccdc93|chr1:121290285-121290784	0.070970570660493	.	.
chr1	121430778	121431277	chr1	121396463	121396962	Ccdc93|chr1:121396463-121396962	0.091114680647875	.	.
chr1	121430778	121431277	chr1	121414135	121414634	Ccdc93|chr1:121414135-121414634	0.134221160291138	.	.
chr1	121430778	121431277	chr1	121441031	121441530	Ccdc93|chr1:121441031-121441530	0.119021057394792	.	.
chr1	121430778	121431277	chr1	121472289	121472788	Ccdc93|chr1:121472289-121472788	0.0795047218304186	.	.
chr1	121431333	121431832	chr1	121004443	121004942	Ccdc93|chr1:121004443-121004942	0.129120064265005	.	.
chr1	121431333	121431832	chr1	121047371	121047870	Ccdc93|chr1:121047371-121047870	0.11370904086125	.	.
chr1	121431333	121431832	chr1	121154567	121155066	Ccdc93|chr1:121154567-121155066	0.101686251541873	.	.
chr1	121431333	121431832	chr1	121290285	121290784	Ccdc93|chr1:121290285-121290784	0.112846385023812	.	.
chr1	121431333	121431832	chr1	121312350	121312849	Ccdc93|chr1:121312350-121312849	0.0699473932742405	.	.
chr1	121431333	121431832	chr1	121414135	121414634	Ccdc93|chr1:121414135-121414634	0.157268369505744	.	.
chr1	121431333	121431832	chr1	121478582	121479081	Ccdc93|chr1:121478582-121479081	0.143015165135525	.	.
chr1	121527520	121528019	chr1	121527010	121527509	Htr5b|chr1:121527010-121527509	0.424576385280252	.	.
chr1	121527520	121528019	chr1	121600280	121600779	Htr5b|chr1:121600280-121600779	0.115304229389737	.	.
chr1	121527520	121528019	chr1	121996300	121996799	Htr5b|chr1:121996300-121996799	0.0664895498329212	.	.
chr1	121528273	121528772	chr1	121527010	121527509	Htr5b|chr1:121527010-121527509	0.0761201752427759	.	.
chr1	121528273	121528772	chr1	121605029	121605528	Htr5b|chr1:121605029-121605528	0.0795998731290655	.	.
chr1	121528273	121528772	chr1	121605029	121605528	Htr5b|chr1:121605029-121605528	0.0795998731290656	.	.
chr1	121528273	121528772	chr1	121716389	121716888	Htr5b|chr1:121716389-121716888	0.080743245397583	.	.
chr1	121528273	121528772	chr1	121734749	121735248	Htr5b|chr1:121734749-121735248	0.144794362702296	.	.
chr1	121567757	121568256	chr1	121600280	121600779	Ddx18|chr1:121600280-121600779	0.0976765639554927	.	.
chr1	121567757	121568256	chr1	121605029	121605528	Ddx18|chr1:121605029-121605528	0.166270297216744	.	.
chr1	124845344	124845843	chr1	124777572	124778071	Dpp10|chr1:124777572-124778071	0.127718648042152	.	.
chr1	124845344	124845843	chr1	124805118	124805617	Dpp10|chr1:124805118-124805617	0.0776358410598466	.	.
chr1	124845344	124845843	chr1	124825622	124826121	Dpp10|chr1:124825622-124826121	0.137062763252911	.	.
chr1	124845344	124845843	chr1	124871092	124871591	Dpp10|chr1:124871092-124871591	0.187523062311062	.	.
chr1	124845344	124845843	chr1	124937388	124937887	Dpp10|chr1:124937388-124937887	0.0881154665005625	.	.
chr1	124845344	124845843	chr1	124937388	124937887	Dpp10|chr1:124937388-124937887	0.0881154665005626	.	.
chr1	124845344	124845843	chr1	125059088	125059587	Dpp10|chr1:125059088-125059587	0.0870888667958222	.	.
chr1	124845344	124845843	chr1	125127227	125127726	Dpp10|chr1:125127227-125127726	0.110018071380789	.	.
chr1	124845849	124846348	chr1	124765555	124766054	Dpp10|chr1:124765555-124766054	0.0896524466353792	.	.
chr1	124845849	124846348	chr1	124775451	124775950	Dpp10|chr1:124775451-124775950	0.0710269500027082	.	.
chr1	124845849	124846348	chr1	124777572	124778071	Dpp10|chr1:124777572-124778071	0.0832439627988717	.	.
chr1	124845849	124846348	chr1	124805118	124805617	Dpp10|chr1:124805118-124805617	0.066319742291877	.	.
chr1	124845849	124846348	chr1	124825622	124826121	Dpp10|chr1:124825622-124826121	0.12988513849491	.	.
chr1	124845849	124846348	chr1	124861477	124861976	Dpp10|chr1:124861477-124861976	0.0771039900353862	.	.
chr1	124845849	124846348	chr1	124871092	124871591	Dpp10|chr1:124871092-124871591	0.0866402275191869	.	.
chr1	124845849	124846348	chr1	125059088	125059587	Dpp10|chr1:125059088-125059587	0.140793587499717	.	.
chr1	124845849	124846348	chr1	125127227	125127726	Dpp10|chr1:125127227-125127726	0.155569511923054	.	.
chr1	124845849	124846348	chr1	125199130	125199629	Dpp10|chr1:125199130-125199629	0.0701039485500784	.	.
chr1	124845849	124846348	chr1	125230707	125231206	Dpp10|chr1:125230707-125231206	0.0696348995072375	.	.
chr1	124845849	124846348	chr1	125236925	125237424	Dpp10|chr1:125236925-125237424	0.112490316621215	.	.
chr1	124845849	124846348	chr1	125239567	125240066	Dpp10|chr1:125239567-125240066	0.0705435101022921	.	.
chr1	125434562	125435061	chr1	125100562	125101061	Actr3|chr1:125100562-125101061	0.073963702490529	.	.
chr1	125435289	125435788	chr1	125059088	125059587	Actr3|chr1:125059088-125059587	0.0948147091014144	.	.
chr1	125435289	125435788	chr1	125100562	125101061	Actr3|chr1:125100562-125101061	0.0971846140693822	.	.
chr1	125435289	125435788	chr1	125123814	125124313	Actr3|chr1:125123814-125124313	0.204582234406461	.	.
chr1	125435289	125435788	chr1	125199130	125199629	Actr3|chr1:125199130-125199629	0.0897619083657045	.	.
chr1	125435289	125435788	chr1	125336385	125336884	Actr3|chr1:125336385-125336884	0.103660026576722	.	.
chr1	125435289	125435788	chr1	125339195	125339694	Actr3|chr1:125339195-125339694	0.225398598444284	.	.
chr1	125435289	125435788	chr1	125575468	125575967	Actr3|chr1:125575468-125575967	0.208049713910396	.	.
chr1	125560306	125560805	chr1	125273694	125274193	Slc35f5|chr1:125273694-125274193	0.0712150876061324	.	.
chr1	125560306	125560805	chr1	125289899	125290398	Slc35f5|chr1:125289899-125290398	0.101536663156876	.	.
chr1	125560306	125560805	chr1	125295670	125296169	Slc35f5|chr1:125295670-125296169	0.126192648157915	.	.
chr1	125560306	125560805	chr1	125372763	125373262	Slc35f5|chr1:125372763-125373262	0.113373455158178	.	.
chr1	125560306	125560805	chr1	125575468	125575967	Slc35f5|chr1:125575468-125575967	0.0893403592672797	.	.
chr1	125560306	125560805	chr1	125607368	125607867	Slc35f5|chr1:125607368-125607867	0.0762749908021359	.	.
chr1	125560306	125560805	chr1	125858542	125859041	Slc35f5|chr1:125858542-125859041	0.0869235724438649	.	.
chr1	125561216	125561715	chr1	125289899	125290398	Slc35f5|chr1:125289899-125290398	0.110982381313658	.	.
chr1	125561216	125561715	chr1	125290586	125291085	Slc35f5|chr1:125290586-125291085	0.183736721816666	.	.
chr1	125561216	125561715	chr1	125295670	125296169	Slc35f5|chr1:125295670-125296169	0.139359255935849	.	.
chr1	125561216	125561715	chr1	125925516	125926015	Slc35f5|chr1:125925516-125926015	0.0782836072073332	.	.
chr1	125561216	125561715	chr1	125942912	125943411	Slc35f5|chr1:125942912-125943411	0.112792489701679	.	.
chr1	125911894	125912393	chr1	125520228	125520727	Lypd1|chr1:125520228-125520727	0.0933867905366171	.	.
chr1	125911894	125912393	chr1	125575468	125575967	Lypd1|chr1:125575468-125575967	0.233858910522341	.	.
chr1	125911894	125912393	chr1	125808323	125808822	Lypd1|chr1:125808323-125808822	0.086352761599998	.	.
chr1	125911894	125912393	chr1	125911387	125911886	Lypd1|chr1:125911387-125911886	0.536072951587284	.	.
chr1	125911894	125912393	chr1	125911387	125911886	Lypd1|chr1:125911387-125911886	0.536072951587285	.	.
chr1	125911894	125912393	chr1	125925516	125926015	Lypd1|chr1:125925516-125926015	0.447830036410565	.	.
chr1	125911894	125912393	chr1	125942912	125943411	Lypd1|chr1:125942912-125943411	0.185499085125329	.	.
chr1	125911894	125912393	chr1	125945114	125945613	Lypd1|chr1:125945114-125945613	0.0813459709522545	.	.
chr1	126830233	126830732	chr1	126958531	126959030	Nckap5|chr1:126958531-126959030	0.0715279587604747	.	.
chr1	126830233	126830732	chr1	126985822	126986321	Nckap5|chr1:126985822-126986321	0.0783017137849105	.	.
chr1	128359460	128359959	chr1	128466786	128467285	Mcm6|chr1:128466786-128467285	0.13373044769317	.	.
chr1	128359460	128359959	chr1	128472408	128472907	Mcm6|chr1:128472408-128472907	0.164256480908643	.	.
chr1	128416641	128417140	chr1	128740525	128741024	Dars|chr1:128740525-128741024	0.235191895812963	.	.
chr1	128417141	128417640	chr1	128734806	128735305	Dars|chr1:128734806-128735305	0.127287335474087	.	.
chr1	128417141	128417640	chr1	128740525	128741024	Dars|chr1:128740525-128741024	0.121595662047134	.	.
chr1	128592363	128592862	chr1	128740525	128741024	Cxcr4|chr1:128740525-128741024	0.215195656849284	.	.
chr1	130462505	130463004	chr1	130301769	130302268	Cd55|chr1:130301769-130302268	0.136939872961765	.	.
chr1	130462505	130463004	chr1	130301769	130302268	Gm16083|chr1:130301769-130302268	0.136939872961765	.	.
chr1	130462505	130463004	chr1	130390782	130391281	Cd55|chr1:130390782-130391281	0.11555048746475	.	.
chr1	130462505	130463004	chr1	130390782	130391281	Gm16083|chr1:130390782-130391281	0.11555048746475	.	.
chr1	130462505	130463004	chr1	130551356	130551855	Cd55|chr1:130551356-130551855	0.0887264538580704	.	.
chr1	130462505	130463004	chr1	130551356	130551855	Gm16083|chr1:130551356-130551855	0.0887264538580704	.	.
chr1	130462505	130463004	chr1	130576286	130576785	Cd55|chr1:130576286-130576785	0.144407058086167	.	.
chr1	130462505	130463004	chr1	130576286	130576785	Gm16083|chr1:130576286-130576785	0.144407058086167	.	.
chr1	130462505	130463004	chr1	130699887	130700386	Cd55|chr1:130699887-130700386	0.0951428144824416	.	.
chr1	130462505	130463004	chr1	130699887	130700386	Gm16083|chr1:130699887-130700386	0.0951428144824416	.	.
chr1	130462505	130463004	chr1	130715647	130716146	Cd55|chr1:130715647-130716146	0.112803025946621	.	.
chr1	130462505	130463004	chr1	130715647	130716146	Gm16083|chr1:130715647-130716146	0.112803025946621	.	.
chr1	130717229	130717728	chr1	130301769	130302268	Yod1|chr1:130301769-130302268	0.137804981267776	.	.
chr1	130717229	130717728	chr1	130551356	130551855	Yod1|chr1:130551356-130551855	0.119404741550789	.	.
chr1	130717229	130717728	chr1	130552000	130552499	Yod1|chr1:130552000-130552499	0.0881412979347393	.	.
chr1	130717229	130717728	chr1	130576286	130576785	Yod1|chr1:130576286-130576785	0.156694869545024	.	.
chr1	130717229	130717728	chr1	130715647	130716146	Yod1|chr1:130715647-130716146	0.216328075200315	.	.
chr1	130717229	130717728	chr1	130786960	130787459	Yod1|chr1:130786960-130787459	0.085789263363429	.	.
chr1	130717229	130717728	chr1	130835444	130835943	Yod1|chr1:130835444-130835943	0.227999214317802	.	.
chr1	130717229	130717728	chr1	130848396	130848895	Yod1|chr1:130848396-130848895	0.23053715474652	.	.
chr1	130717229	130717728	chr1	130935781	130936280	Yod1|chr1:130935781-130936280	0.0694851027184805	.	.
chr1	130717229	130717728	chr1	130984297	130984796	Yod1|chr1:130984297-130984796	0.108380142781917	.	.
chr1	130728665	130729164	chr1	130510064	130510563	Pfkfb2|chr1:130510064-130510563	0.128057253418114	.	.
chr1	130728665	130729164	chr1	130581075	130581574	Pfkfb2|chr1:130581075-130581574	0.0955336578545207	.	.
chr1	130728665	130729164	chr1	130596728	130597227	Pfkfb2|chr1:130596728-130597227	0.0993625213102192	.	.
chr1	130728665	130729164	chr1	130849694	130850193	Pfkfb2|chr1:130849694-130850193	0.15106456997715	.	.
chr1	130728665	130729164	chr1	130935781	130936280	Pfkfb2|chr1:130935781-130936280	0.0836477962414643	.	.
chr1	130740232	130740731	chr1	130301769	130302268	Gm28857|chr1:130301769-130302268	0.116409800552876	.	.
chr1	130740232	130740731	chr1	130786960	130787459	Gm28857|chr1:130786960-130787459	0.105866861646902	.	.
chr1	130740232	130740731	chr1	130935781	130936280	Gm28857|chr1:130935781-130936280	0.102745095084123	.	.
chr1	130740732	130741231	chr1	130894153	130894652	Gm28857|chr1:130894153-130894652	0.118563002834099	.	.
chr1	130741265	130741764	chr1	130691567	130692066	Gm28857|chr1:130691567-130692066	0.123032492449916	.	.
chr1	130741265	130741764	chr1	130984297	130984796	Gm28857|chr1:130984297-130984796	0.0690649128091041	.	.
chr1	130741265	130741764	chr1	130984297	130984796	Gm28857|chr1:130984297-130984796	0.0690649128091042	.	.
chr1	139376823	139377322	chr1	139303208	139303707	Crb1|chr1:139303208-139303707	0.07259095999242	.	.
chr1	139376823	139377322	chr1	139308889	139309388	Crb1|chr1:139308889-139309388	0.0945467362755924	.	.
chr1	139376823	139377322	chr1	139328265	139328764	Crb1|chr1:139328265-139328764	0.139333187086326	.	.
chr1	139376823	139377322	chr1	139480150	139480649	Crb1|chr1:139480150-139480649	0.128668482914156	.	.
chr1	139376823	139377322	chr1	139734562	139735061	Crb1|chr1:139734562-139735061	0.173652213928866	.	.
chr1	139421972	139422471	chr1	139267783	139268282	Zbtb41|chr1:139267783-139268282	0.144340466373483	.	.
chr1	139421972	139422471	chr1	139308889	139309388	Zbtb41|chr1:139308889-139309388	0.0935149910407987	.	.
chr1	139454477	139454976	chr1	139328265	139328764	Aspm|chr1:139328265-139328764	0.076331418744011	.	.
chr1	139454477	139454976	chr1	139480150	139480649	Aspm|chr1:139480150-139480649	0.0674859109289976	.	.
chr1	139454477	139454976	chr1	139481086	139481585	Aspm|chr1:139481086-139481585	0.110530662146428	.	.
chr1	140245186	140245685	chr1	140397708	140398207	Kcnt2|chr1:140397708-140398207	0.109714729359415	.	.
chr1	140245186	140245685	chr1	140491695	140492194	Kcnt2|chr1:140491695-140492194	0.0670704823342367	.	.
chr1	140245761	140246260	chr1	139951773	139952272	Kcnt2|chr1:139951773-139952272	0.116549615366702	.	.
chr1	140245761	140246260	chr1	140171485	140171984	Kcnt2|chr1:140171485-140171984	0.0855536452369151	.	.
chr1	140245761	140246260	chr1	140174742	140175241	Kcnt2|chr1:140174742-140175241	0.113185204456249	.	.
chr1	140245761	140246260	chr1	140175383	140175882	Kcnt2|chr1:140175383-140175882	0.142165965402351	.	.
chr1	140245761	140246260	chr1	140219928	140220427	Kcnt2|chr1:140219928-140220427	0.134516832305105	.	.
chr1	140245761	140246260	chr1	140233767	140234266	Kcnt2|chr1:140233767-140234266	0.115181432208354	.	.
chr1	140245761	140246260	chr1	140253810	140254309	Kcnt2|chr1:140253810-140254309	0.0892153280798091	.	.
chr1	140245761	140246260	chr1	140265988	140266487	Kcnt2|chr1:140265988-140266487	0.150590250641737	.	.
chr1	140245761	140246260	chr1	140339188	140339687	Kcnt2|chr1:140339188-140339687	0.232060569399231	.	.
chr1	140245761	140246260	chr1	140373489	140373988	Kcnt2|chr1:140373489-140373988	0.110825355645719	.	.
chr1	140245761	140246260	chr1	140428852	140429351	Kcnt2|chr1:140428852-140429351	0.0970391426149538	.	.
chr1	140245761	140246260	chr1	140429401	140429900	Kcnt2|chr1:140429401-140429900	0.104292757952717	.	.
chr1	140245761	140246260	chr1	140434703	140435202	Kcnt2|chr1:140434703-140435202	0.100379432948091	.	.
chr1	140245761	140246260	chr1	140463968	140464467	Kcnt2|chr1:140463968-140464467	0.0736012609109173	.	.
chr1	140245761	140246260	chr1	140468290	140468789	Kcnt2|chr1:140468290-140468789	0.1078909870979	.	.
chr1	140245761	140246260	chr1	140489751	140490250	Kcnt2|chr1:140489751-140490250	0.219866042953133	.	.
chr1	143640493	143640992	chr1	143258203	143258702	B3galt2|chr1:143258203-143258702	0.125000323763985	.	.
chr1	143640493	143640992	chr1	143265853	143266352	B3galt2|chr1:143265853-143266352	0.141113062422589	.	.
chr1	143640493	143640992	chr1	143339383	143339882	B3galt2|chr1:143339383-143339882	0.184994186792918	.	.
chr1	143640493	143640992	chr1	143342242	143342741	B3galt2|chr1:143342242-143342741	0.0811144803498199	.	.
chr1	143640493	143640992	chr1	143503441	143503940	B3galt2|chr1:143503441-143503940	0.136034055028031	.	.
chr1	143640493	143640992	chr1	143632043	143632542	B3galt2|chr1:143632043-143632542	0.097083369479731	.	.
chr1	143640493	143640992	chr1	143675664	143676163	B3galt2|chr1:143675664-143676163	0.0912914838793235	.	.
chr1	143640493	143640992	chr1	143739248	143739747	B3galt2|chr1:143739248-143739747	0.131490567800191	.	.
chr1	143641020	143641519	chr1	143258203	143258702	B3galt2|chr1:143258203-143258702	0.0861565065040461	.	.
chr1	143641020	143641519	chr1	143503441	143503940	B3galt2|chr1:143503441-143503940	0.0739310990941571	.	.
chr1	143641020	143641519	chr1	143523764	143524263	B3galt2|chr1:143523764-143524263	0.0791824590633147	.	.
chr1	143641020	143641519	chr1	143542939	143543438	B3galt2|chr1:143542939-143543438	0.0749432835207847	.	.
chr1	143641020	143641519	chr1	143644121	143644620	B3galt2|chr1:143644121-143644620	0.0839074547112748	.	.
chr1	143641020	143641519	chr1	143675664	143676163	B3galt2|chr1:143675664-143676163	0.075272649278249	.	.
chr1	143641020	143641519	chr1	143739248	143739747	B3galt2|chr1:143739248-143739747	0.0857007728113771	.	.
chr1	143641020	143641519	chr1	143739248	143739747	B3galt2|chr1:143739248-143739747	0.0857007728113772	.	.
chr1	143701942	143702441	chr1	143258203	143258702	Cdc73|chr1:143258203-143258702	0.173617657289233	.	.
chr1	143701942	143702441	chr1	143542939	143543438	Cdc73|chr1:143542939-143543438	0.20134076179606	.	.
chr1	143701942	143702441	chr1	143632043	143632542	Cdc73|chr1:143632043-143632542	0.112359116870805	.	.
chr1	143701942	143702441	chr1	143675664	143676163	Cdc73|chr1:143675664-143676163	0.0948525794239341	.	.
chr1	143701942	143702441	chr1	143739248	143739747	Cdc73|chr1:143739248-143739747	0.105931127872049	.	.
chr1	143702603	143703102	chr1	143339383	143339882	Cdc73|chr1:143339383-143339882	0.0767797396943733	.	.
chr1	143702603	143703102	chr1	143503441	143503940	Cdc73|chr1:143503441-143503940	0.093725618437238	.	.
chr1	143702603	143703102	chr1	143533192	143533691	Cdc73|chr1:143533192-143533691	0.0869285930850095	.	.
chr1	143702603	143703102	chr1	143632043	143632542	Cdc73|chr1:143632043-143632542	0.12046447068292	.	.
chr1	144003472	144003971	chr1	144018543	144019042	Rgs2|chr1:144018543-144019042	0.165592263264363	.	.
chr1	144003472	144003971	chr1	144113394	144113893	Rgs2|chr1:144113394-144113893	0.092679621941305	.	.
chr1	144003472	144003971	chr1	144115007	144115506	Rgs2|chr1:144115007-144115506	0.195533560860628	.	.
chr1	144003472	144003971	chr1	144127831	144128330	Rgs2|chr1:144127831-144128330	0.269457255187749	.	.
chr1	144003472	144003971	chr1	144166762	144167261	Rgs2|chr1:144166762-144167261	0.108343739005996	.	.
chr1	144003472	144003971	chr1	144231391	144231890	Rgs2|chr1:144231391-144231890	0.160533667191083	.	.
chr1	144003472	144003971	chr1	144279068	144279567	Rgs2|chr1:144279068-144279567	0.21427867753989	.	.
chr1	144003472	144003971	chr1	144367467	144367966	Rgs2|chr1:144367467-144367966	0.144295753401166	.	.
chr1	144004041	144004540	chr1	144029649	144030148	Rgs2|chr1:144029649-144030148	0.157622809386211	.	.
chr1	144004041	144004540	chr1	144113394	144113893	Rgs2|chr1:144113394-144113893	0.236238719657885	.	.
chr1	144004041	144004540	chr1	144115007	144115506	Rgs2|chr1:144115007-144115506	0.176758725949428	.	.
chr1	144004041	144004540	chr1	144127831	144128330	Rgs2|chr1:144127831-144128330	0.187053174592484	.	.
chr1	144004041	144004540	chr1	144166762	144167261	Rgs2|chr1:144166762-144167261	0.153463762545188	.	.
chr1	144004041	144004540	chr1	144197633	144198132	Rgs2|chr1:144197633-144198132	0.0695279466898907	.	.
chr1	144004041	144004540	chr1	144243463	144243962	Rgs2|chr1:144243463-144243962	0.178012028475142	.	.
chr1	144004041	144004540	chr1	144279068	144279567	Rgs2|chr1:144279068-144279567	0.185925905850945	.	.
chr1	144004041	144004540	chr1	144367467	144367966	Rgs2|chr1:144367467-144367966	0.172532741758742	.	.
chr1	144004041	144004540	chr1	144406592	144407091	Rgs2|chr1:144406592-144407091	0.0777323209868268	.	.
chr1	144004041	144004540	chr1	144431447	144431946	Rgs2|chr1:144431447-144431946	0.158713757643284	.	.
chr1	144004709	144005208	chr1	144018543	144019042	Rgs2|chr1:144018543-144019042	0.153622410815058	.	.
chr1	144004709	144005208	chr1	144113394	144113893	Rgs2|chr1:144113394-144113893	0.0789497774337799	.	.
chr1	144004709	144005208	chr1	144127831	144128330	Rgs2|chr1:144127831-144128330	0.132765043156361	.	.
chr1	144004709	144005208	chr1	144406592	144407091	Rgs2|chr1:144406592-144407091	0.1975322124158	.	.
chr1	144248861	144249360	chr1	144127831	144128330	Rgs1|chr1:144127831-144128330	0.119555815299243	.	.
chr1	146495368	146495867	chr1	146167299	146167798	Brinp3|chr1:146167299-146167798	0.201551208832902	.	.
chr1	146495368	146495867	chr1	146167299	146167798	Gm29514|chr1:146167299-146167798	0.201551208832902	.	.
chr1	146495368	146495867	chr1	146231705	146232204	Brinp3|chr1:146231705-146232204	0.154953111046706	.	.
chr1	146495368	146495867	chr1	146231705	146232204	Gm29514|chr1:146231705-146232204	0.154953111046706	.	.
chr1	146495368	146495867	chr1	146232234	146232733	Brinp3|chr1:146232234-146232733	0.306380111167995	.	.
chr1	146495368	146495867	chr1	146232234	146232733	Gm29514|chr1:146232234-146232733	0.306380111167995	.	.
chr1	146495368	146495867	chr1	146298964	146299463	Brinp3|chr1:146298964-146299463	0.262160666897983	.	.
chr1	146495368	146495867	chr1	146298964	146299463	Gm29514|chr1:146298964-146299463	0.262160666897983	.	.
chr1	146495368	146495867	chr1	146312481	146312980	Brinp3|chr1:146312481-146312980	0.106574009237159	.	.
chr1	146495368	146495867	chr1	146312481	146312980	Gm29514|chr1:146312481-146312980	0.106574009237159	.	.
chr1	146495368	146495867	chr1	146312999	146313498	Brinp3|chr1:146312999-146313498	0.122421169163605	.	.
chr1	146495368	146495867	chr1	146312999	146313498	Gm29514|chr1:146312999-146313498	0.122421169163605	.	.
chr1	146495368	146495867	chr1	146334679	146335178	Brinp3|chr1:146334679-146335178	0.180801441038235	.	.
chr1	146495368	146495867	chr1	146334679	146335178	Gm29514|chr1:146334679-146335178	0.180801441038235	.	.
chr1	146495368	146495867	chr1	146497237	146497736	Brinp3|chr1:146497237-146497736	0.167367114245737	.	.
chr1	146495368	146495867	chr1	146497237	146497736	Gm29514|chr1:146497237-146497736	0.167367114245737	.	.
chr1	146495368	146495867	chr1	146497757	146498256	Brinp3|chr1:146497757-146498256	0.148592418752845	.	.
chr1	146495368	146495867	chr1	146497757	146498256	Gm29514|chr1:146497757-146498256	0.148592418752845	.	.
chr1	146495368	146495867	chr1	146498409	146498908	Brinp3|chr1:146498409-146498908	0.325745916850726	.	.
chr1	146495368	146495867	chr1	146498409	146498908	Gm29514|chr1:146498409-146498908	0.325745916850726	.	.
chr1	146495368	146495867	chr1	146556096	146556595	Brinp3|chr1:146556096-146556595	0.152937333217537	.	.
chr1	146495368	146495867	chr1	146556096	146556595	Gm29514|chr1:146556096-146556595	0.152937333217537	.	.
chr1	146495368	146495867	chr1	146556900	146557399	Brinp3|chr1:146556900-146557399	0.0954967637030176	.	.
chr1	146495368	146495867	chr1	146556900	146557399	Gm29514|chr1:146556900-146557399	0.0954967637030176	.	.
chr1	146495368	146495867	chr1	146601273	146601772	Brinp3|chr1:146601273-146601772	0.263874101836969	.	.
chr1	146495368	146495867	chr1	146601273	146601772	Gm29514|chr1:146601273-146601772	0.263874101836969	.	.
chr1	146495368	146495867	chr1	146647116	146647615	Brinp3|chr1:146647116-146647615	0.184746397696545	.	.
chr1	146495368	146495867	chr1	146647116	146647615	Gm29514|chr1:146647116-146647615	0.184746397696545	.	.
chr1	146495368	146495867	chr1	146648075	146648574	Brinp3|chr1:146648075-146648574	0.330563831164898	.	.
chr1	146495368	146495867	chr1	146648075	146648574	Gm29514|chr1:146648075-146648574	0.330563831164898	.	.
chr1	146495368	146495867	chr1	146683321	146683820	Brinp3|chr1:146683321-146683820	0.16714601310336	.	.
chr1	146495368	146495867	chr1	146683321	146683820	Gm29514|chr1:146683321-146683820	0.16714601310336	.	.
chr1	146495368	146495867	chr1	146724743	146725242	Brinp3|chr1:146724743-146725242	0.074046472248137	.	.
chr1	146495368	146495867	chr1	146724743	146725242	Gm29514|chr1:146724743-146725242	0.074046472248137	.	.
chr1	146495368	146495867	chr1	146740930	146741429	Brinp3|chr1:146740930-146741429	0.357346920313398	.	.
chr1	146495368	146495867	chr1	146740930	146741429	Gm29514|chr1:146740930-146741429	0.357346920313398	.	.
chr1	146807304	146807803	chr1	146648075	146648574	A230059L01Rik|chr1:146648075-146648574	0.097894400014492	.	.
chr1	146807304	146807803	chr1	146740930	146741429	A230059L01Rik|chr1:146740930-146741429	0.10596515869975	.	.
chr1	146807304	146807803	chr1	146855879	146856378	A230059L01Rik|chr1:146855879-146856378	0.107807517854249	.	.
chr1	146807304	146807803	chr1	146856392	146856891	A230059L01Rik|chr1:146856392-146856891	0.101226831478751	.	.
chr1	149449125	149449624	chr1	149212015	149212514	Gm29398|chr1:149212015-149212514	0.368924305386019	.	.
chr1	149449125	149449624	chr1	149272423	149272922	Gm29398|chr1:149272423-149272922	0.440364959968626	.	.
chr1	149449125	149449624	chr1	149326538	149327037	Gm29398|chr1:149326538-149327037	0.495953076415726	.	.
chr1	149449125	149449624	chr1	149327157	149327656	Gm29398|chr1:149327157-149327656	0.322871785836038	.	.
chr1	149449125	149449624	chr1	149332220	149332719	Gm29398|chr1:149332220-149332719	0.0918823807967656	.	.
chr1	149449125	149449624	chr1	149409947	149410446	Gm29398|chr1:149409947-149410446	0.353257923598128	.	.
chr1	149449125	149449624	chr1	149448503	149449002	Gm29398|chr1:149448503-149449002	0.444799187522705	.	.
chr1	149449125	149449624	chr1	149541353	149541852	Gm29398|chr1:149541353-149541852	0.211681666974881	.	.
chr1	149449125	149449624	chr1	149723431	149723930	Gm29398|chr1:149723431-149723930	0.147648985210612	.	.
chr1	149449653	149450152	chr1	149212015	149212514	Gm29398|chr1:149212015-149212514	0.257660677135637	.	.
chr1	149449653	149450152	chr1	149272423	149272922	Gm29398|chr1:149272423-149272922	0.344333265143505	.	.
chr1	149449653	149450152	chr1	149326538	149327037	Gm29398|chr1:149326538-149327037	0.48846881302762	.	.
chr1	149449653	149450152	chr1	149327157	149327656	Gm29398|chr1:149327157-149327656	0.300219503769886	.	.
chr1	149449653	149450152	chr1	149332220	149332719	Gm29398|chr1:149332220-149332719	0.151231384036656	.	.
chr1	149449653	149450152	chr1	149409947	149410446	Gm29398|chr1:149409947-149410446	0.422485174831392	.	.
chr1	149449653	149450152	chr1	149448503	149449002	Gm29398|chr1:149448503-149449002	0.384613271595889	.	.
chr1	149449653	149450152	chr1	149541353	149541852	Gm29398|chr1:149541353-149541852	0.0976599046807932	.	.
chr1	149449653	149450152	chr1	149723431	149723930	Gm29398|chr1:149723431-149723930	0.129675909124158	.	.
chr1	149449653	149450152	chr1	149739932	149740431	Gm29398|chr1:149739932-149740431	0.250819334957562	.	.
chr1	149960676	149961175	chr1	149758331	149758830	Pla2g4a|chr1:149758331-149758830	0.0870632118486353	.	.
chr1	149960676	149961175	chr1	149832907	149833406	Pla2g4a|chr1:149832907-149833406	0.0729855316148732	.	.
chr1	149960676	149961175	chr1	149856755	149857254	Pla2g4a|chr1:149856755-149857254	0.137748394466491	.	.
chr1	149960676	149961175	chr1	150089246	150089745	Pla2g4a|chr1:150089246-150089745	0.133480541969816	.	.
chr1	149961394	149961893	chr1	149758331	149758830	Pla2g4a|chr1:149758331-149758830	0.0817631029669941	.	.
chr1	149961394	149961893	chr1	149832907	149833406	Pla2g4a|chr1:149832907-149833406	0.0686053211773158	.	.
chr1	149961394	149961893	chr1	149861896	149862395	Pla2g4a|chr1:149861896-149862395	0.0801852678954273	.	.
chr1	149961394	149961893	chr1	149882561	149883060	Pla2g4a|chr1:149882561-149883060	0.128620616839819	.	.
chr1	149961394	149961893	chr1	150147204	150147703	Pla2g4a|chr1:150147204-150147703	0.0762750688181929	.	.
chr1	150099643	150100142	chr1	149758331	149758830	Ptgs2|chr1:149758331-149758830	0.0781175415481088	.	.
chr1	150099643	150100142	chr1	149758331	149758830	Ptgs2os|chr1:149758331-149758830	0.0781175415481088	.	.
chr1	150099643	150100142	chr1	149774995	149775494	Ptgs2|chr1:149774995-149775494	0.108132201309798	.	.
chr1	150099643	150100142	chr1	149774995	149775494	Ptgs2os|chr1:149774995-149775494	0.108132201309798	.	.
chr1	150099643	150100142	chr1	149775831	149776330	Ptgs2|chr1:149775831-149776330	0.112006054075793	.	.
chr1	150099643	150100142	chr1	149775831	149776330	Ptgs2os|chr1:149775831-149776330	0.112006054075793	.	.
chr1	150099643	150100142	chr1	149856755	149857254	Ptgs2|chr1:149856755-149857254	0.268955338937494	.	.
chr1	150099643	150100142	chr1	149856755	149857254	Ptgs2os|chr1:149856755-149857254	0.268955338937494	.	.
chr1	150099643	150100142	chr1	149861896	149862395	Ptgs2|chr1:149861896-149862395	0.158547784413177	.	.
chr1	150099643	150100142	chr1	149861896	149862395	Ptgs2os|chr1:149861896-149862395	0.158547784413177	.	.
chr1	150099643	150100142	chr1	149866213	149866712	Ptgs2|chr1:149866213-149866712	0.20681950543165	.	.
chr1	150099643	150100142	chr1	149866213	149866712	Ptgs2os|chr1:149866213-149866712	0.20681950543165	.	.
chr1	150099643	150100142	chr1	149867204	149867703	Ptgs2|chr1:149867204-149867703	0.366521522506558	.	.
chr1	150099643	150100142	chr1	149867204	149867703	Ptgs2os|chr1:149867204-149867703	0.366521522506558	.	.
chr1	150099643	150100142	chr1	149871553	149872052	Ptgs2|chr1:149871553-149872052	0.264486706774852	.	.
chr1	150099643	150100142	chr1	149871553	149872052	Ptgs2os|chr1:149871553-149872052	0.264486706774852	.	.
chr1	150099643	150100142	chr1	149876488	149876987	Ptgs2|chr1:149876488-149876987	0.283343294839575	.	.
chr1	150099643	150100142	chr1	149876488	149876987	Ptgs2os|chr1:149876488-149876987	0.283343294839575	.	.
chr1	150099643	150100142	chr1	150089246	150089745	Ptgs2|chr1:150089246-150089745	0.157178614702095	.	.
chr1	150099643	150100142	chr1	150089246	150089745	Ptgs2os|chr1:150089246-150089745	0.157178614702095	.	.
chr1	150099643	150100142	chr1	150118321	150118820	Ptgs2|chr1:150118321-150118820	0.31561043207591	.	.
chr1	150099643	150100142	chr1	150118321	150118820	Ptgs2os|chr1:150118321-150118820	0.31561043207591	.	.
chr1	150099643	150100142	chr1	150251800	150252299	Ptgs2|chr1:150251800-150252299	0.0667141608122604	.	.
chr1	150099643	150100142	chr1	150251800	150252299	Ptgs2os|chr1:150251800-150252299	0.0667141608122604	.	.
chr1	150392883	150393382	chr1	150089246	150089745	Odr4|chr1:150089246-150089745	0.145807203438915	.	.
chr1	150392883	150393382	chr1	150089246	150089745	Tpr|chr1:150089246-150089745	0.145807203438915	.	.
chr1	150392883	150393382	chr1	150147204	150147703	Odr4|chr1:150147204-150147703	0.102533119515955	.	.
chr1	150392883	150393382	chr1	150147204	150147703	Tpr|chr1:150147204-150147703	0.102533119515955	.	.
chr1	150392883	150393382	chr1	150266492	150266991	Odr4|chr1:150266492-150266991	0.0911333279603276	.	.
chr1	150392883	150393382	chr1	150266492	150266991	Tpr|chr1:150266492-150266991	0.0911333279603276	.	.
chr1	150393401	150393900	chr1	150307558	150308057	Odr4|chr1:150307558-150308057	0.0895700964553287	.	.
chr1	150393401	150393900	chr1	150307558	150308057	Tpr|chr1:150307558-150308057	0.0895700964553287	.	.
chr1	150393401	150393900	chr1	150680903	150681402	Odr4|chr1:150680903-150681402	0.0935902035270093	.	.
chr1	150393401	150393900	chr1	150680903	150681402	Odr4|chr1:150680903-150681402	0.0935902035270094	.	.
chr1	150393401	150393900	chr1	150680903	150681402	Tpr|chr1:150680903-150681402	0.0935902035270093	.	.
chr1	150393401	150393900	chr1	150680903	150681402	Tpr|chr1:150680903-150681402	0.0935902035270094	.	.
chr1	150393401	150393900	chr1	150711512	150712011	Odr4|chr1:150711512-150712011	0.0719533334424057	.	.
chr1	150393401	150393900	chr1	150711512	150712011	Tpr|chr1:150711512-150712011	0.0719533334424057	.	.
chr1	150466009	150466508	chr1	150262349	150262848	Prg4|chr1:150262349-150262848	0.127551867281332	.	.
chr1	150466009	150466508	chr1	150262349	150262848	Prg4|chr1:150262349-150262848	0.127551867281333	.	.
chr1	150466009	150466508	chr1	150266492	150266991	Prg4|chr1:150266492-150266991	0.226780350668754	.	.
chr1	150466009	150466508	chr1	150497581	150498080	Prg4|chr1:150497581-150498080	0.12152066690183	.	.
chr1	150466009	150466508	chr1	150540218	150540717	Prg4|chr1:150540218-150540717	0.133245191972278	.	.
chr1	150466817	150467316	chr1	150262349	150262848	Prg4|chr1:150262349-150262848	0.179264569770991	.	.
chr1	150466817	150467316	chr1	150266492	150266991	Prg4|chr1:150266492-150266991	0.171082607574206	.	.
chr1	150466817	150467316	chr1	150307558	150308057	Prg4|chr1:150307558-150308057	0.134648419960316	.	.
chr1	150466817	150467316	chr1	150497581	150498080	Prg4|chr1:150497581-150498080	0.27910599008904	.	.
chr1	150466817	150467316	chr1	150711512	150712011	Prg4|chr1:150711512-150712011	0.0867767598210143	.	.
chr1	155812620	155813119	chr1	156241652	156242151	Qsox1|chr1:156241652-156242151	0.0995875835496365	.	.
chr1	155973115	155973614	chr1	156040577	156041076	Cep350|chr1:156040577-156041076	0.103283284335395	.	.
chr1	155973115	155973614	chr1	156179815	156180314	Cep350|chr1:156179815-156180314	0.203911410277849	.	.
chr1	155973115	155973614	chr1	156230632	156231131	Cep350|chr1:156230632-156231131	0.0989077145777078	.	.
chr1	156035878	156036377	chr1	156070041	156070540	Tor1aip1|chr1:156070041-156070540	0.171289020867173	.	.
chr1	156035878	156036377	chr1	156070041	156070540	Tor1aip2|chr1:156070041-156070540	0.171289020867173	.	.
chr1	156035878	156036377	chr1	156230632	156231131	Tor1aip1|chr1:156230632-156231131	0.0711320123400129	.	.
chr1	156035878	156036377	chr1	156230632	156231131	Tor1aip1|chr1:156230632-156231131	0.071132012340013	.	.
chr1	156035878	156036377	chr1	156230632	156231131	Tor1aip2|chr1:156230632-156231131	0.0711320123400129	.	.
chr1	156035878	156036377	chr1	156230632	156231131	Tor1aip2|chr1:156230632-156231131	0.071132012340013	.	.
chr1	156035878	156036377	chr1	156241652	156242151	Tor1aip1|chr1:156241652-156242151	0.0813670749147917	.	.
chr1	156035878	156036377	chr1	156241652	156242151	Tor1aip2|chr1:156241652-156242151	0.0813670749147917	.	.
chr1	156035878	156036377	chr1	156263255	156263754	Tor1aip1|chr1:156263255-156263754	0.0848847996826158	.	.
chr1	156035878	156036377	chr1	156263255	156263754	Tor1aip2|chr1:156263255-156263754	0.0848847996826158	.	.
chr1	156035878	156036377	chr1	156348082	156348581	Tor1aip1|chr1:156348082-156348581	0.210445503867526	.	.
chr1	156035878	156036377	chr1	156348082	156348581	Tor1aip2|chr1:156348082-156348581	0.210445503867526	.	.
chr1	156035878	156036377	chr1	156433495	156433994	Tor1aip1|chr1:156433495-156433994	0.126815999727671	.	.
chr1	156035878	156036377	chr1	156433495	156433994	Tor1aip2|chr1:156433495-156433994	0.126815999727671	.	.
chr1	156036379	156036878	chr1	156070041	156070540	Tor1aip1|chr1:156070041-156070540	0.0959026317092162	.	.
chr1	156036379	156036878	chr1	156433495	156433994	Tor1aip1|chr1:156433495-156433994	0.192698786120118	.	.
chr1	156204775	156205274	chr1	156043002	156043501	Fam163a|chr1:156043002-156043501	0.102126977929391	.	.
chr1	156204775	156205274	chr1	156241652	156242151	Fam163a|chr1:156241652-156242151	0.118929337476066	.	.
chr1	156204775	156205274	chr1	156263255	156263754	Fam163a|chr1:156263255-156263754	0.0848111983134685	.	.
chr1	156204775	156205274	chr1	156348082	156348581	Fam163a|chr1:156348082-156348581	0.0873037433974358	.	.
chr1	156302600	156303099	chr1	156043002	156043501	4930518J20Rik|chr1:156043002-156043501	0.0691323538721435	.	.
chr1	156302600	156303099	chr1	156043002	156043501	Tdrd5|chr1:156043002-156043501	0.0691323538721435	.	.
chr1	156302600	156303099	chr1	156228862	156229361	4930518J20Rik|chr1:156228862-156229361	0.118020855753135	.	.
chr1	156302600	156303099	chr1	156228862	156229361	Tdrd5|chr1:156228862-156229361	0.118020855753135	.	.
chr1	156420903	156421402	chr1	156070041	156070540	Axdnd1|chr1:156070041-156070540	0.0664320737143372	.	.
chr1	156420903	156421402	chr1	156179815	156180314	Axdnd1|chr1:156179815-156180314	0.0736894578115806	.	.
chr1	156420903	156421402	chr1	156230632	156231131	Axdnd1|chr1:156230632-156231131	0.131615166648881	.	.
chr1	156420903	156421402	chr1	156241652	156242151	Axdnd1|chr1:156241652-156242151	0.11336165738558	.	.
chr1	156420903	156421402	chr1	156348082	156348581	Axdnd1|chr1:156348082-156348581	0.146051506349745	.	.
chr1	156420903	156421402	chr1	156442683	156443182	Axdnd1|chr1:156442683-156443182	0.13135552201758	.	.
chr1	156474061	156474560	chr1	156040577	156041076	Soat1|chr1:156040577-156041076	0.102948050025854	.	.
chr1	160791995	160792494	chr1	160902879	160903378	Rabgap1l|chr1:160902879-160903378	0.127490029871403	.	.
chr1	160791995	160792494	chr1	161001117	161001616	Rabgap1l|chr1:161001117-161001616	0.0671680372272186	.	.
chr1	160791995	160792494	chr1	161219751	161220250	Rabgap1l|chr1:161219751-161220250	0.0713039472367273	.	.
chr1	160792667	160793166	chr1	160862952	160863451	Rabgap1l|chr1:160862952-160863451	0.0782960405663315	.	.
chr1	160792667	160793166	chr1	160902879	160903378	Rabgap1l|chr1:160902879-160903378	0.0923406603023097	.	.
chr1	160906055	160906554	chr1	160862952	160863451	Rc3h1|chr1:160862952-160863451	0.243700968737536	.	.
chr1	160906055	160906554	chr1	160934068	160934567	Rc3h1|chr1:160934068-160934567	0.0961352856891188	.	.
chr1	160906055	160906554	chr1	161001117	161001616	Rc3h1|chr1:161001117-161001616	0.0989937432394057	.	.
chr1	160906055	160906554	chr1	161114170	161114669	Rc3h1|chr1:161114170-161114669	0.102194110576115	.	.
chr1	160906592	160907091	chr1	160758182	160758681	Rc3h1|chr1:160758182-160758681	0.0870448990138389	.	.
chr1	160906592	160907091	chr1	160823066	160823565	Rc3h1|chr1:160823066-160823565	0.0672298152540935	.	.
chr1	160906592	160907091	chr1	160862952	160863451	Rc3h1|chr1:160862952-160863451	0.134934980450931	.	.
chr1	160906592	160907091	chr1	160902879	160903378	Rc3h1|chr1:160902879-160903378	0.12638853230492	.	.
chr1	161034286	161034785	chr1	160758182	160758681	Gas5|chr1:160758182-160758681	0.0965809296760846	.	.
chr1	161034286	161034785	chr1	160758182	160758681	Zbtb37|chr1:160758182-160758681	0.0965809296760846	.	.
chr1	161034286	161034785	chr1	160823066	160823565	Gas5|chr1:160823066-160823565	0.298416283335569	.	.
chr1	161034286	161034785	chr1	160823066	160823565	Zbtb37|chr1:160823066-160823565	0.298416283335569	.	.
chr1	161034286	161034785	chr1	160862952	160863451	Gas5|chr1:160862952-160863451	0.189060740031998	.	.
chr1	161034286	161034785	chr1	160862952	160863451	Zbtb37|chr1:160862952-160863451	0.189060740031998	.	.
chr1	161034286	161034785	chr1	161114170	161114669	Gas5|chr1:161114170-161114669	0.0813189674406446	.	.
chr1	161034286	161034785	chr1	161114170	161114669	Zbtb37|chr1:161114170-161114669	0.0813189674406446	.	.
chr1	161034286	161034785	chr1	161170609	161171108	Gas5|chr1:161170609-161171108	0.0797857502323001	.	.
chr1	161034286	161034785	chr1	161170609	161171108	Zbtb37|chr1:161170609-161171108	0.0797857502323001	.	.
chr1	161034286	161034785	chr1	161219751	161220250	Gas5|chr1:161219751-161220250	0.0794159504906343	.	.
chr1	161034286	161034785	chr1	161219751	161220250	Zbtb37|chr1:161219751-161220250	0.0794159504906343	.	.
chr1	161034286	161034785	chr1	161270444	161270943	Gas5|chr1:161270444-161270943	0.15293166455346	.	.
chr1	161034286	161034785	chr1	161270444	161270943	Zbtb37|chr1:161270444-161270943	0.15293166455346	.	.
chr1	161034286	161034785	chr1	161286641	161287140	Gas5|chr1:161286641-161287140	0.154924594433643	.	.
chr1	161034286	161034785	chr1	161286641	161287140	Zbtb37|chr1:161286641-161287140	0.154924594433643	.	.
chr1	161034286	161034785	chr1	161452197	161452696	Gas5|chr1:161452197-161452696	0.0779795525905318	.	.
chr1	161034286	161034785	chr1	161452197	161452696	Zbtb37|chr1:161452197-161452696	0.0779795525905318	.	.
chr1	161034786	161035285	chr1	160862952	160863451	Gas5|chr1:160862952-160863451	0.0754555960397392	.	.
chr1	161034786	161035285	chr1	160862952	160863451	Zbtb37|chr1:160862952-160863451	0.0754555960397392	.	.
chr1	161034786	161035285	chr1	161219751	161220250	Gas5|chr1:161219751-161220250	0.0680606249227907	.	.
chr1	161034786	161035285	chr1	161219751	161220250	Zbtb37|chr1:161219751-161220250	0.0680606249227907	.	.
chr1	161034786	161035285	chr1	161380074	161380573	Gas5|chr1:161380074-161380573	0.140793679422125	.	.
chr1	161034786	161035285	chr1	161380074	161380573	Zbtb37|chr1:161380074-161380573	0.140793679422125	.	.
chr1	161034786	161035285	chr1	161463592	161464091	Gas5|chr1:161463592-161464091	0.141585033409202	.	.
chr1	161034786	161035285	chr1	161463592	161464091	Zbtb37|chr1:161463592-161464091	0.141585033409202	.	.
chr1	161070536	161071035	chr1	160902879	160903378	Cenpl|chr1:160902879-160903378	0.0965981829772021	.	.
chr1	161070536	161071035	chr1	160902879	160903378	Dars2|chr1:160902879-160903378	0.0965981829772021	.	.
chr1	161070536	161071035	chr1	160934068	160934567	Cenpl|chr1:160934068-160934567	0.0674246489623889	.	.
chr1	161070536	161071035	chr1	160934068	160934567	Dars2|chr1:160934068-160934567	0.0674246489623889	.	.
chr1	161070536	161071035	chr1	161286641	161287140	Cenpl|chr1:161286641-161287140	0.13268880128891	.	.
chr1	161070536	161071035	chr1	161286641	161287140	Dars2|chr1:161286641-161287140	0.13268880128891	.	.
chr1	161131254	161131753	chr1	160862952	160863451	Klhl20|chr1:160862952-160863451	0.120652080924823	.	.
chr1	161131254	161131753	chr1	160926385	160926884	Klhl20|chr1:160926385-160926884	0.0992349319085827	.	.
chr1	161131254	161131753	chr1	161219751	161220250	Klhl20|chr1:161219751-161220250	0.125094144604719	.	.
chr1	161131254	161131753	chr1	161400084	161400583	Klhl20|chr1:161400084-161400583	0.162734281439003	.	.
chr1	161131254	161131753	chr1	161452197	161452696	Klhl20|chr1:161452197-161452696	0.113199083523096	.	.
chr1	161142436	161142935	chr1	160823066	160823565	Ankrd45|chr1:160823066-160823565	0.1105146615732	.	.
chr1	161142436	161142935	chr1	161170609	161171108	Ankrd45|chr1:161170609-161171108	0.125188790766975	.	.
chr1	161142436	161142935	chr1	161219751	161220250	Ankrd45|chr1:161219751-161220250	0.193543188109335	.	.
chr1	161142436	161142935	chr1	161452197	161452696	Ankrd45|chr1:161452197-161452696	0.150319815120953	.	.
chr1	161143255	161143754	chr1	160758182	160758681	Ankrd45|chr1:160758182-160758681	0.0663248668423205	.	.
chr1	161143255	161143754	chr1	161044375	161044874	Ankrd45|chr1:161044375-161044874	0.0912391690058607	.	.
chr1	161143255	161143754	chr1	161195428	161195927	Ankrd45|chr1:161195428-161195927	0.152117336449765	.	.
chr1	161250941	161251440	chr1	161170609	161171108	Prdx6|chr1:161170609-161171108	0.152425967159921	.	.
chr1	161250941	161251440	chr1	161286641	161287140	Prdx6|chr1:161286641-161287140	0.157663698811685	.	.
chr1	161250941	161251440	chr1	161452197	161452696	Prdx6|chr1:161452197-161452696	0.152650735452711	.	.
chr1	161250941	161251440	chr1	161496469	161496968	Prdx6|chr1:161496469-161496968	0.162454408648129	.	.
chr1	163994642	163995141	chr1	163873172	163873671	BC055324|chr1:163873172-163873671	0.101768961000959	.	.
chr1	163994642	163995141	chr1	163873172	163873671	Mettl18|chr1:163873172-163873671	0.101768961000959	.	.
chr1	163994642	163995141	chr1	163957978	163958477	BC055324|chr1:163957978-163958477	0.179687721073597	.	.
chr1	163994642	163995141	chr1	163957978	163958477	Mettl18|chr1:163957978-163958477	0.179687721073597	.	.
chr1	166253817	166254316	chr1	166259550	166260049	Ildr2|chr1:166259550-166260049	0.208806472909587	.	.
chr1	166253817	166254316	chr1	166260363	166260862	Ildr2|chr1:166260363-166260862	0.0720775758755612	.	.
chr1	166253817	166254316	chr1	166277939	166278438	Ildr2|chr1:166277939-166278438	0.138285602958675	.	.
chr1	166253817	166254316	chr1	166279985	166280484	Ildr2|chr1:166279985-166280484	0.248373600819751	.	.
chr1	166254415	166254914	chr1	166267196	166267695	Ildr2|chr1:166267196-166267695	0.148348591205126	.	.
chr1	166254415	166254914	chr1	166279985	166280484	Ildr2|chr1:166279985-166280484	0.117502811187356	.	.
chr1	166254415	166254914	chr1	166296977	166297476	Ildr2|chr1:166296977-166297476	0.120319816976683	.	.
chr1	166254415	166254914	chr1	166297917	166298416	Ildr2|chr1:166297917-166298416	0.267027134150874	.	.
chr1	166254415	166254914	chr1	166299784	166300283	Ildr2|chr1:166299784-166300283	0.0886725571562313	.	.
chr1	166254415	166254914	chr1	166313555	166314054	Ildr2|chr1:166313555-166314054	0.240260160999733	.	.
chr1	166254415	166254914	chr1	166315914	166316413	Ildr2|chr1:166315914-166316413	0.192692185307652	.	.
chr1	166254415	166254914	chr1	166343030	166343529	Ildr2|chr1:166343030-166343529	0.109695474008209	.	.
chr1	166254415	166254914	chr1	166429732	166430231	Ildr2|chr1:166429732-166430231	0.0842994100197758	.	.
chr1	166308696	166309195	chr1	166260363	166260862	5330438I03Rik|chr1:166260363-166260862	0.108526999367721	.	.
chr1	166308696	166309195	chr1	166277939	166278438	5330438I03Rik|chr1:166277939-166278438	0.226925553821475	.	.
chr1	166308696	166309195	chr1	166279985	166280484	5330438I03Rik|chr1:166279985-166280484	0.215206220893253	.	.
chr1	166308696	166309195	chr1	166299784	166300283	5330438I03Rik|chr1:166299784-166300283	0.152749668800323	.	.
chr1	166308696	166309195	chr1	166343030	166343529	5330438I03Rik|chr1:166343030-166343529	0.15600297588475	.	.
chr1	166308696	166309195	chr1	166573637	166574136	5330438I03Rik|chr1:166573637-166574136	0.0697554808002791	.	.
chr1	166309200	166309699	chr1	166260363	166260862	5330438I03Rik|chr1:166260363-166260862	0.0753990621568116	.	.
chr1	166309200	166309699	chr1	166260363	166260862	5330438I03Rik|chr1:166260363-166260862	0.0753990621568117	.	.
chr1	166309200	166309699	chr1	166277939	166278438	5330438I03Rik|chr1:166277939-166278438	0.230603240185685	.	.
chr1	166309200	166309699	chr1	166279985	166280484	5330438I03Rik|chr1:166279985-166280484	0.0851338152169429	.	.
chr1	166309200	166309699	chr1	166344303	166344802	5330438I03Rik|chr1:166344303-166344802	0.0736676909610864	.	.
chr1	166309200	166309699	chr1	166344303	166344802	5330438I03Rik|chr1:166344303-166344802	0.0736676909610865	.	.
chr1	166309200	166309699	chr1	166573637	166574136	5330438I03Rik|chr1:166573637-166574136	0.141512887355723	.	.
chr1	166379002	166379501	chr1	166259550	166260049	Tada1|chr1:166259550-166260049	0.0978168182327444	.	.
chr1	166379002	166379501	chr1	166260363	166260862	Tada1|chr1:166260363-166260862	0.0711787016857311	.	.
chr1	166379002	166379501	chr1	166260363	166260862	Tada1|chr1:166260363-166260862	0.0711787016857312	.	.
chr1	166379002	166379501	chr1	166284262	166284761	Tada1|chr1:166284262-166284761	0.0912900115843699	.	.
chr1	166379002	166379501	chr1	166319038	166319537	Tada1|chr1:166319038-166319537	0.112271064264801	.	.
chr1	166379002	166379501	chr1	166330745	166331244	Tada1|chr1:166330745-166331244	0.07128201796994	.	.
chr1	166379002	166379501	chr1	166343030	166343529	Tada1|chr1:166343030-166343529	0.203332377036601	.	.
chr1	166379002	166379501	chr1	166360121	166360620	Tada1|chr1:166360121-166360620	0.0902010018659068	.	.
chr1	166379002	166379501	chr1	166573637	166574136	Tada1|chr1:166573637-166574136	0.0963943201431603	.	.
chr1	166379863	166380362	chr1	166315914	166316413	Gm15853|chr1:166315914-166316413	0.0804961249941298	.	.
chr1	166379863	166380362	chr1	166344303	166344802	Gm15853|chr1:166344303-166344802	0.109207353928406	.	.
chr1	166409578	166410077	chr1	166304305	166304804	Pogk|chr1:166304305-166304804	0.119530960810326	.	.
chr1	166409578	166410077	chr1	166319038	166319537	Pogk|chr1:166319038-166319537	0.0869169320124987	.	.
chr1	166409578	166410077	chr1	166395202	166395701	Pogk|chr1:166395202-166395701	0.136711668555798	.	.
chr1	166409578	166410077	chr1	166428926	166429425	Pogk|chr1:166428926-166429425	0.13384138177915	.	.
chr1	166409578	166410077	chr1	166573637	166574136	Pogk|chr1:166573637-166574136	0.138753702541393	.	.
chr1	171250135	171250634	chr1	171262470	171262969	Adamts4|chr1:171262470-171262969	0.112020343515299	.	.
chr1	171250135	171250634	chr1	171263038	171263537	Adamts4|chr1:171263038-171263537	0.11364268384445	.	.
chr1	171250135	171250634	chr1	171265941	171266440	Adamts4|chr1:171265941-171266440	0.113499051072449	.	.
chr1	171250135	171250634	chr1	171474189	171474688	Adamts4|chr1:171474189-171474688	0.273172138702975	.	.
chr1	171250135	171250634	chr1	171666276	171666775	Adamts4|chr1:171666276-171666775	0.129082901465915	.	.
chr1	171250135	171250634	chr1	171713676	171714175	Adamts4|chr1:171713676-171714175	0.196672545250287	.	.
chr1	171251912	171252411	chr1	171262470	171262969	Ndufs2|chr1:171262470-171262969	0.159119224993113	.	.
chr1	171251912	171252411	chr1	171263038	171263537	Ndufs2|chr1:171263038-171263537	0.169574651074409	.	.
chr1	171251912	171252411	chr1	171265941	171266440	Ndufs2|chr1:171265941-171266440	0.205357051523961	.	.
chr1	171251912	171252411	chr1	171474189	171474688	Ndufs2|chr1:171474189-171474688	0.146310786069588	.	.
chr1	171251912	171252411	chr1	171638729	171639228	Ndufs2|chr1:171638729-171639228	0.133931304369829	.	.
chr1	171251912	171252411	chr1	171666276	171666775	Ndufs2|chr1:171666276-171666775	0.243387116193244	.	.
chr1	171251912	171252411	chr1	171713676	171714175	Ndufs2|chr1:171713676-171714175	0.177839646346791	.	.
chr1	171270057	171270556	chr1	171262470	171262969	B4galt3|chr1:171262470-171262969	0.277157185836853	.	.
chr1	171270057	171270556	chr1	171263038	171263537	B4galt3|chr1:171263038-171263537	0.0760436100906482	.	.
chr1	171270057	171270556	chr1	171263038	171263537	B4galt3|chr1:171263038-171263537	0.0760436100906483	.	.
chr1	171270057	171270556	chr1	171478928	171479427	B4galt3|chr1:171478928-171479427	0.101628675056335	.	.
chr1	171270057	171270556	chr1	171553589	171554088	B4galt3|chr1:171553589-171554088	0.0699122354299243	.	.
chr1	171270057	171270556	chr1	171666276	171666775	B4galt3|chr1:171666276-171666775	0.145054006772806	.	.
chr1	171270057	171270556	chr1	171713676	171714175	B4galt3|chr1:171713676-171714175	0.115320901326044	.	.
chr1	171281563	171282062	chr1	171631372	171631871	Ppox|chr1:171631372-171631871	0.0669094862017218	.	.
chr1	171281563	171282062	chr1	171698913	171699412	Ppox|chr1:171698913-171699412	0.137714699183944	.	.
chr1	171287719	171288218	chr1	171638729	171639228	Usp21|chr1:171638729-171639228	0.140795735241554	.	.
chr1	171294566	171295065	chr1	171380549	171381048	Ufc1|chr1:171380549-171381048	0.0665504667409061	.	.
chr1	171294566	171295065	chr1	171478928	171479427	Ufc1|chr1:171478928-171479427	0.0966376138850948	.	.
chr1	171294566	171295065	chr1	171568417	171568916	Ufc1|chr1:171568417-171568916	0.0829234754632043	.	.
chr1	171294566	171295065	chr1	171666276	171666775	Ufc1|chr1:171666276-171666775	0.101534474802882	.	.
chr1	171294566	171295065	chr1	171698913	171699412	Ufc1|chr1:171698913-171699412	0.149459434393714	.	.
chr1	171328705	171329204	chr1	171257104	171257603	Dedd|chr1:171257104-171257603	0.071236353026639	.	.
chr1	171328705	171329204	chr1	171263038	171263537	Dedd|chr1:171263038-171263537	0.0883385686072389	.	.
chr1	171328705	171329204	chr1	171568417	171568916	Dedd|chr1:171568417-171568916	0.082860122094893	.	.
chr1	171328705	171329204	chr1	171658362	171658861	Dedd|chr1:171658362-171658861	0.106893143892102	.	.
chr1	171329206	171329705	chr1	171379865	171380364	Dedd|chr1:171379865-171380364	0.106003980607361	.	.
chr1	171329206	171329705	chr1	171568417	171568916	Dedd|chr1:171568417-171568916	0.0798632247810305	.	.
chr1	171329206	171329705	chr1	171658362	171658861	Dedd|chr1:171658362-171658861	0.146918691814288	.	.
chr1	171329710	171330209	chr1	171478928	171479427	Dedd|chr1:171478928-171479427	0.131173901254783	.	.
chr1	171329710	171330209	chr1	171568417	171568916	Dedd|chr1:171568417-171568916	0.0665591291536581	.	.
chr1	171329710	171330209	chr1	171658362	171658861	Dedd|chr1:171658362-171658861	0.0853071528856869	.	.
chr1	171329710	171330209	chr1	171658362	171658861	Dedd|chr1:171658362-171658861	0.085307152885687	.	.
chr1	171329710	171330209	chr1	171672998	171673497	Dedd|chr1:171672998-171673497	0.133752778351409	.	.
chr1	171345437	171345936	chr1	171265941	171266440	Nit1|chr1:171265941-171266440	0.0887147710613586	.	.
chr1	171345437	171345936	chr1	171265941	171266440	Pfdn2|chr1:171265941-171266440	0.0887147710613586	.	.
chr1	171345938	171346437	chr1	171262470	171262969	Nit1|chr1:171262470-171262969	0.0962740597866537	.	.
chr1	171345938	171346437	chr1	171262470	171262969	Pfdn2|chr1:171262470-171262969	0.0962740597866537	.	.
chr1	171345938	171346437	chr1	171265941	171266440	Nit1|chr1:171265941-171266440	0.0677142529490813	.	.
chr1	171345938	171346437	chr1	171265941	171266440	Pfdn2|chr1:171265941-171266440	0.0677142529490813	.	.
chr1	171360576	171361075	chr1	171553007	171553506	Klhdc9|chr1:171553007-171553506	0.0801650421441445	.	.
chr1	171360576	171361075	chr1	171638729	171639228	Klhdc9|chr1:171638729-171639228	0.0854435296716367	.	.
chr1	171360576	171361075	chr1	171672998	171673497	Klhdc9|chr1:171672998-171673497	0.147288978702185	.	.
chr1	171360576	171361075	chr1	171698913	171699412	Klhdc9|chr1:171698913-171699412	0.157087917172085	.	.
chr1	171361088	171361587	chr1	171262470	171262969	Klhdc9|chr1:171262470-171262969	0.0899952890629123	.	.
chr1	171361088	171361587	chr1	171263038	171263537	Klhdc9|chr1:171263038-171263537	0.0664585087417404	.	.
chr1	171361088	171361587	chr1	171631372	171631871	Klhdc9|chr1:171631372-171631871	0.0849620420029764	.	.
chr1	171361088	171361587	chr1	171698913	171699412	Klhdc9|chr1:171698913-171699412	0.114164648576895	.	.
chr1	171411068	171411567	chr1	171658362	171658861	Usf1|chr1:171658362-171658861	0.114073144052737	.	.
chr1	171437234	171437733	chr1	171257104	171257603	F11r|chr1:171257104-171257603	0.0927135352702751	.	.
chr1	171437234	171437733	chr1	171379865	171380364	F11r|chr1:171379865-171380364	0.0924541635657313	.	.
chr1	171437234	171437733	chr1	171478928	171479427	F11r|chr1:171478928-171479427	0.077306006567693	.	.
chr1	171437234	171437733	chr1	171658362	171658861	F11r|chr1:171658362-171658861	0.144183349315948	.	.
chr1	171437234	171437733	chr1	171672998	171673497	F11r|chr1:171672998-171673497	0.251104833333021	.	.
chr1	171502334	171502833	chr1	171887003	171887502	Alyref2|chr1:171887003-171887502	0.0896284007825461	.	.
chr1	171502334	171502833	chr1	171963479	171963978	Alyref2|chr1:171963479-171963978	0.112841329797639	.	.
chr1	171503198	171503697	chr1	171262470	171262969	Alyref2|chr1:171262470-171262969	0.0905300933410241	.	.
chr1	171503198	171503697	chr1	171262470	171262969	B930036N10Rik|chr1:171262470-171262969	0.0905300933410241	.	.
chr1	171503198	171503697	chr1	171263038	171263537	Alyref2|chr1:171263038-171263537	0.0747340925712221	.	.
chr1	171503198	171503697	chr1	171263038	171263537	B930036N10Rik|chr1:171263038-171263537	0.0747340925712221	.	.
chr1	171503198	171503697	chr1	171380549	171381048	Alyref2|chr1:171380549-171381048	0.067286960966883	.	.
chr1	171503198	171503697	chr1	171380549	171381048	B930036N10Rik|chr1:171380549-171381048	0.067286960966883	.	.
chr1	171503198	171503697	chr1	171775740	171776239	Alyref2|chr1:171775740-171776239	0.0734454544934234	.	.
chr1	171503198	171503697	chr1	171775740	171776239	B930036N10Rik|chr1:171775740-171776239	0.0734454544934234	.	.
chr1	171503198	171503697	chr1	171815706	171816205	Alyref2|chr1:171815706-171816205	0.0700551227833682	.	.
chr1	171503198	171503697	chr1	171815706	171816205	B930036N10Rik|chr1:171815706-171816205	0.0700551227833682	.	.
chr1	171503198	171503697	chr1	171961072	171961571	Alyref2|chr1:171961072-171961571	0.131933470946386	.	.
chr1	171503198	171503697	chr1	171961072	171961571	B930036N10Rik|chr1:171961072-171961571	0.131933470946386	.	.
chr1	171503198	171503697	chr1	171992946	171993445	Alyref2|chr1:171992946-171993445	0.137036938358208	.	.
chr1	171503198	171503697	chr1	171992946	171993445	B930036N10Rik|chr1:171992946-171993445	0.137036938358208	.	.
chr1	173366644	173367143	chr1	173009136	173009635	Cadm3|chr1:173009136-173009635	0.192445176326545	.	.
chr1	173366644	173367143	chr1	173016097	173016596	Cadm3|chr1:173016097-173016596	0.170428135480057	.	.
chr1	173366644	173367143	chr1	173030293	173030792	Cadm3|chr1:173030293-173030792	0.134204412487138	.	.
[truncated: 61,802 more rows]
