# Supplementary material for: Single-cell analysis of chromatin accessibility in the adult mouse brain
Source: Nature. 2023 Dec 13;624(7991):378–89. doi: 10.1038/s41586-023-06824-9 (PMC10719105; doi:10.1038/s41586-023-06824-9)
Supplement: Supplementary file 3 — Supplementary Tables 1–25 and their legends. [file 41586_2023_6824_MOESM3_ESM.zip › 2023-03-05453B-s3/SI Tables/SI Table 13 Summary of all the gene-cCRE correlations/sa2subclass.L6b_EPd_Glut.pdc.bedpe]

chr1	3466260	3466759	chr1	3399705	3400204	Gm1992|chr1:3399705-3400204	0.155450866856922	.	.
chr1	3670775	3671274	chr1	3903336	3903835	Xkr4|chr1:3903336-3903835	0.102124064220763	.	.
chr1	4785497	4785996	chr1	4571692	4572191	Mrpl15|chr1:4571692-4572191	0.085488559963703	.	.
chr1	4785497	4785996	chr1	4891016	4891515	Mrpl15|chr1:4891016-4891515	0.142134607083412	.	.
chr1	4807592	4808091	chr1	4703306	4703805	Lypla1|chr1:4703306-4703805	0.22399755065321	.	.
chr1	4807592	4808091	chr1	5022621	5023120	Lypla1|chr1:5022621-5023120	0.183215033511841	.	.
chr1	4807592	4808091	chr1	5103120	5103619	Lypla1|chr1:5103120-5103619	0.216088767719658	.	.
chr1	4807592	4808091	chr1	5132866	5133365	Lypla1|chr1:5132866-5133365	0.12867571390623	.	.
chr1	4857480	4857979	chr1	4839207	4839706	Tcea1|chr1:4839207-4839706	0.159877826820758	.	.
chr1	4857480	4857979	chr1	5007260	5007759	Tcea1|chr1:5007260-5007759	0.249371317949259	.	.
chr1	4857480	4857979	chr1	5019201	5019700	Tcea1|chr1:5019201-5019700	0.115848038990637	.	.
chr1	4857480	4857979	chr1	5022621	5023120	Tcea1|chr1:5022621-5023120	0.243634378382499	.	.
chr1	4857480	4857979	chr1	5022621	5023120	Tcea1|chr1:5022621-5023120	0.2436343783825	.	.
chr1	4857480	4857979	chr1	5045709	5046208	Tcea1|chr1:5045709-5046208	0.0869785859556577	.	.
chr1	4857480	4857979	chr1	5103120	5103619	Tcea1|chr1:5103120-5103619	0.0873189356348493	.	.
chr1	4858123	4858622	chr1	4703306	4703805	Tcea1|chr1:4703306-4703805	0.126407997591839	.	.
chr1	4858123	4858622	chr1	4839207	4839706	Tcea1|chr1:4839207-4839706	0.13290420111645	.	.
chr1	4858123	4858622	chr1	4926263	4926762	Tcea1|chr1:4926263-4926762	0.102386479883855	.	.
chr1	4858123	4858622	chr1	4992342	4992841	Tcea1|chr1:4992342-4992841	0.179247751793341	.	.
chr1	4858123	4858622	chr1	5082818	5083317	Tcea1|chr1:5082818-5083317	0.108677510936122	.	.
chr1	4971076	4971575	chr1	4571692	4572191	Gm16041|chr1:4571692-4572191	0.150964510425532	.	.
chr1	4971076	4971575	chr1	5019201	5019700	Gm16041|chr1:5019201-5019700	0.152478266776403	.	.
chr1	4971076	4971575	chr1	5132866	5133365	Gm16041|chr1:5132866-5133365	0.11833562155131	.	.
chr1	4971076	4971575	chr1	5170387	5170886	Gm16041|chr1:5170387-5170886	0.141836900600286	.	.
chr1	5070122	5070621	chr1	4891016	4891515	Atp6v1h|chr1:4891016-4891515	0.0886538061949843	.	.
chr1	5070122	5070621	chr1	4891016	4891515	Rgs20|chr1:4891016-4891515	0.0886538061949843	.	.
chr1	5070122	5070621	chr1	4977220	4977719	Atp6v1h|chr1:4977220-4977719	0.108370791069259	.	.
chr1	5070122	5070621	chr1	4977220	4977719	Rgs20|chr1:4977220-4977719	0.108370791069259	.	.
chr1	5070122	5070621	chr1	5019201	5019700	Atp6v1h|chr1:5019201-5019700	0.087223850757391	.	.
chr1	5070122	5070621	chr1	5019201	5019700	Rgs20|chr1:5019201-5019700	0.087223850757391	.	.
chr1	5070122	5070621	chr1	5022621	5023120	Atp6v1h|chr1:5022621-5023120	0.185446183710502	.	.
chr1	5070122	5070621	chr1	5022621	5023120	Rgs20|chr1:5022621-5023120	0.185446183710502	.	.
chr1	6214386	6214885	chr1	6441268	6441767	4732440D04Rik|chr1:6441268-6441767	0.260783929631551	.	.
chr1	6214899	6215398	chr1	5780930	5781429	4732440D04Rik|chr1:5780930-5781429	0.136465504355274	.	.
chr1	6214899	6215398	chr1	5915307	5915806	4732440D04Rik|chr1:5915307-5915806	0.123213910256958	.	.
chr1	6214899	6215398	chr1	5955256	5955755	4732440D04Rik|chr1:5955256-5955755	0.123798318965909	.	.
chr1	6214899	6215398	chr1	5955757	5956256	4732440D04Rik|chr1:5955757-5956256	0.189839162898466	.	.
chr1	6214899	6215398	chr1	6272212	6272711	4732440D04Rik|chr1:6272212-6272711	0.16733384906146	.	.
chr1	7088594	7089093	chr1	7105020	7105519	Pcmtd1|chr1:7105020-7105519	0.115456304948363	.	.
chr1	7088594	7089093	chr1	7131083	7131582	Pcmtd1|chr1:7131083-7131582	0.183429817131566	.	.
chr1	7088594	7089093	chr1	7137931	7138430	Pcmtd1|chr1:7137931-7138430	0.0900902050146717	.	.
chr1	7088594	7089093	chr1	7138562	7139061	Pcmtd1|chr1:7138562-7139061	0.296137269235028	.	.
chr1	7088594	7089093	chr1	7168199	7168698	Pcmtd1|chr1:7168199-7168698	0.179506607965482	.	.
chr1	7088594	7089093	chr1	7218866	7219365	Pcmtd1|chr1:7218866-7219365	0.118271754959593	.	.
chr1	7397174	7397673	chr1	7131083	7131582	Gm26901|chr1:7131083-7131582	0.130246144017568	.	.
chr1	7397174	7397673	chr1	7204719	7205218	Gm26901|chr1:7204719-7205218	0.101165323152515	.	.
chr1	7397837	7398336	chr1	7105020	7105519	Gm26901|chr1:7105020-7105519	0.157016888344422	.	.
chr1	7397837	7398336	chr1	7131083	7131582	Gm26901|chr1:7131083-7131582	0.149478122710474	.	.
chr1	7397837	7398336	chr1	7138562	7139061	Gm26901|chr1:7138562-7139061	0.211984358238193	.	.
chr1	7397837	7398336	chr1	7511825	7512324	Gm26901|chr1:7511825-7512324	0.150105671674296	.	.
chr1	7398342	7398841	chr1	7105020	7105519	Gm26901|chr1:7105020-7105519	0.0863702337169144	.	.
chr1	7398342	7398841	chr1	7131083	7131582	Gm26901|chr1:7131083-7131582	0.140417552258084	.	.
chr1	7398342	7398841	chr1	7138562	7139061	Gm26901|chr1:7138562-7139061	0.10571001085553	.	.
chr1	7398342	7398841	chr1	7535148	7535647	Gm26901|chr1:7535148-7535647	0.110582324184562	.	.
chr1	9298975	9299474	chr1	9100719	9101218	Sntg1|chr1:9100719-9101218	0.0941810172391889	.	.
chr1	9298975	9299474	chr1	9127343	9127842	Sntg1|chr1:9127343-9127842	0.193063948902446	.	.
chr1	9298975	9299474	chr1	9207173	9207672	Sntg1|chr1:9207173-9207672	0.111426576312333	.	.
chr1	9298975	9299474	chr1	9298270	9298769	Sntg1|chr1:9298270-9298769	0.361506484615822	.	.
chr1	9298975	9299474	chr1	9541113	9541612	Sntg1|chr1:9541113-9541612	0.144990426192505	.	.
chr1	9298975	9299474	chr1	9559906	9560405	Sntg1|chr1:9559906-9560405	0.13415872072969	.	.
chr1	9298975	9299474	chr1	9577782	9578281	Sntg1|chr1:9577782-9578281	0.0974745507951402	.	.
chr1	9298975	9299474	chr1	9609186	9609685	Sntg1|chr1:9609186-9609685	0.151520533217827	.	.
chr1	9298975	9299474	chr1	9616118	9616617	Sntg1|chr1:9616118-9616617	0.108010853565488	.	.
chr1	9298975	9299474	chr1	9670604	9671103	Sntg1|chr1:9670604-9671103	0.183030620563787	.	.
chr1	9299496	9299995	chr1	9021939	9022438	Sntg1|chr1:9021939-9022438	0.166314494882776	.	.
chr1	9299496	9299995	chr1	9090969	9091468	Sntg1|chr1:9090969-9091468	0.116310422834776	.	.
chr1	9299496	9299995	chr1	9127343	9127842	Sntg1|chr1:9127343-9127842	0.275897137125666	.	.
chr1	9299496	9299995	chr1	9172288	9172787	Sntg1|chr1:9172288-9172787	0.205274782994186	.	.
chr1	9299496	9299995	chr1	9207173	9207672	Sntg1|chr1:9207173-9207672	0.230771843397215	.	.
chr1	9299496	9299995	chr1	9298270	9298769	Sntg1|chr1:9298270-9298769	0.297202242040992	.	.
chr1	9299496	9299995	chr1	9541113	9541612	Sntg1|chr1:9541113-9541612	0.234102143561706	.	.
chr1	9299496	9299995	chr1	9559906	9560405	Sntg1|chr1:9559906-9560405	0.139116078928911	.	.
chr1	9299496	9299995	chr1	9570415	9570914	Sntg1|chr1:9570415-9570914	0.25379896417887	.	.
chr1	9299496	9299995	chr1	9577782	9578281	Sntg1|chr1:9577782-9578281	0.0872515955430912	.	.
chr1	9299496	9299995	chr1	9609186	9609685	Sntg1|chr1:9609186-9609685	0.168885052671335	.	.
chr1	9299496	9299995	chr1	9616118	9616617	Sntg1|chr1:9616118-9616617	0.173891245330292	.	.
chr1	9299496	9299995	chr1	9670604	9671103	Sntg1|chr1:9670604-9671103	0.274966942511613	.	.
chr1	9545042	9545541	chr1	9541113	9541612	Rrs1|chr1:9541113-9541612	0.328740896344468	.	.
chr1	9545042	9545541	chr1	9602243	9602742	Rrs1|chr1:9602243-9602742	0.114259894839017	.	.
chr1	9545042	9545541	chr1	9609186	9609685	Rrs1|chr1:9609186-9609685	0.146796520845057	.	.
chr1	9600949	9601448	chr1	9258005	9258504	Vxn|chr1:9258005-9258504	0.21216437590642	.	.
chr1	9600949	9601448	chr1	9298270	9298769	Vxn|chr1:9298270-9298769	0.295773885044304	.	.
chr1	9600949	9601448	chr1	9541113	9541612	Vxn|chr1:9541113-9541612	0.144026895622398	.	.
chr1	9600949	9601448	chr1	9577782	9578281	Vxn|chr1:9577782-9578281	0.222262914422162	.	.
chr1	9600949	9601448	chr1	9609186	9609685	Vxn|chr1:9609186-9609685	0.232364323457963	.	.
chr1	9600949	9601448	chr1	9616118	9616617	Vxn|chr1:9616118-9616617	0.219494889924081	.	.
chr1	9600949	9601448	chr1	9645672	9646171	Vxn|chr1:9645672-9646171	0.218423772154448	.	.
chr1	9600949	9601448	chr1	9670604	9671103	Vxn|chr1:9670604-9671103	0.109079441027338	.	.
chr1	9630048	9630547	chr1	9258005	9258504	2610203C22Rik|chr1:9258005-9258504	0.178378037514918	.	.
chr1	9630048	9630547	chr1	9577782	9578281	2610203C22Rik|chr1:9577782-9578281	0.196554769528025	.	.
chr1	9630048	9630547	chr1	9591855	9592354	2610203C22Rik|chr1:9591855-9592354	0.221865887555524	.	.
chr1	9630048	9630547	chr1	9602243	9602742	2610203C22Rik|chr1:9602243-9602742	0.142287886596716	.	.
chr1	9630048	9630547	chr1	9645005	9645504	2610203C22Rik|chr1:9645005-9645504	0.10403217075359	.	.
chr1	9630048	9630547	chr1	9645672	9646171	2610203C22Rik|chr1:9645672-9646171	0.173698610932954	.	.
chr1	9630048	9630547	chr1	9661097	9661596	2610203C22Rik|chr1:9661097-9661596	0.0969645464685825	.	.
chr1	9700259	9700758	chr1	9258005	9258504	Mybl1|chr1:9258005-9258504	0.134928604306545	.	.
chr1	9700259	9700758	chr1	9541113	9541612	Mybl1|chr1:9541113-9541612	0.139418772854676	.	.
chr1	9700259	9700758	chr1	9582034	9582533	Mybl1|chr1:9582034-9582533	0.219849271794541	.	.
chr1	9700259	9700758	chr1	9591855	9592354	Mybl1|chr1:9591855-9592354	0.232966276240393	.	.
chr1	9700259	9700758	chr1	9602243	9602742	Mybl1|chr1:9602243-9602742	0.105039002639931	.	.
chr1	9700259	9700758	chr1	9661097	9661596	Mybl1|chr1:9661097-9661596	0.115678948082953	.	.
chr1	9747574	9748073	chr1	9573148	9573647	1700034P13Rik|chr1:9573148-9573647	0.0930162011395792	.	.
chr1	9747574	9748073	chr1	9573148	9573647	Vcpip1|chr1:9573148-9573647	0.0930162011395792	.	.
chr1	9747574	9748073	chr1	9609186	9609685	1700034P13Rik|chr1:9609186-9609685	0.151486180394781	.	.
chr1	9747574	9748073	chr1	9609186	9609685	Vcpip1|chr1:9609186-9609685	0.151486180394781	.	.
chr1	9747574	9748073	chr1	9645005	9645504	1700034P13Rik|chr1:9645005-9645504	0.155483198691457	.	.
chr1	9747574	9748073	chr1	9645005	9645504	Vcpip1|chr1:9645005-9645504	0.155483198691457	.	.
chr1	9747574	9748073	chr1	9670604	9671103	1700034P13Rik|chr1:9670604-9671103	0.0906764777934553	.	.
chr1	9747574	9748073	chr1	9670604	9671103	Vcpip1|chr1:9670604-9671103	0.0906764777934553	.	.
chr1	9748256	9748755	chr1	9541113	9541612	1700034P13Rik|chr1:9541113-9541612	0.151484078940489	.	.
chr1	9748256	9748755	chr1	9541113	9541612	Vcpip1|chr1:9541113-9541612	0.151484078940489	.	.
chr1	9748256	9748755	chr1	9570415	9570914	1700034P13Rik|chr1:9570415-9570914	0.155794998636192	.	.
chr1	9748256	9748755	chr1	9570415	9570914	Vcpip1|chr1:9570415-9570914	0.155794998636192	.	.
chr1	9748256	9748755	chr1	9582034	9582533	1700034P13Rik|chr1:9582034-9582533	0.10899876199201	.	.
chr1	9748256	9748755	chr1	9582034	9582533	Vcpip1|chr1:9582034-9582533	0.10899876199201	.	.
chr1	9748256	9748755	chr1	9602243	9602742	1700034P13Rik|chr1:9602243-9602742	0.183114698667423	.	.
chr1	9748256	9748755	chr1	9602243	9602742	Vcpip1|chr1:9602243-9602742	0.183114698667423	.	.
chr1	9748256	9748755	chr1	9645005	9645504	1700034P13Rik|chr1:9645005-9645504	0.113697948330317	.	.
chr1	9748256	9748755	chr1	9645005	9645504	Vcpip1|chr1:9645005-9645504	0.113697948330317	.	.
chr1	10993243	10993742	chr1	10759501	10760000	Prex2|chr1:10759501-10760000	0.1313673831712	.	.
chr1	10993243	10993742	chr1	10852563	10853062	Prex2|chr1:10852563-10853062	0.124184510484065	.	.
chr1	10993243	10993742	chr1	10871396	10871895	Prex2|chr1:10871396-10871895	0.0917683610388711	.	.
chr1	10993243	10993742	chr1	10985512	10986011	Prex2|chr1:10985512-10986011	0.171651727633113	.	.
chr1	10993243	10993742	chr1	11057337	11057836	Prex2|chr1:11057337-11057836	0.126516947586883	.	.
chr1	10993772	10994271	chr1	10759501	10760000	Prex2|chr1:10759501-10760000	0.179638476498555	.	.
chr1	10993772	10994271	chr1	10852563	10853062	Prex2|chr1:10852563-10853062	0.199494477874487	.	.
chr1	10993772	10994271	chr1	10871396	10871895	Prex2|chr1:10871396-10871895	0.116435612802501	.	.
chr1	10993772	10994271	chr1	11026450	11026949	Prex2|chr1:11026450-11026949	0.174969105437957	.	.
chr1	10993772	10994271	chr1	11116878	11117377	Prex2|chr1:11116878-11117377	0.147081034360803	.	.
chr1	10993772	10994271	chr1	11231148	11231647	Prex2|chr1:11231148-11231647	0.108475436923874	.	.
chr1	13588843	13589342	chr1	13607816	13608315	Tram1|chr1:13607816-13608315	0.145692465821679	.	.
chr1	13588843	13589342	chr1	13706254	13706753	Tram1|chr1:13706254-13706753	0.136095240461555	.	.
chr1	13589563	13590062	chr1	13607816	13608315	Tram1|chr1:13607816-13608315	0.0823494977440751	.	.
chr1	13589563	13590062	chr1	13649569	13650068	Tram1|chr1:13649569-13650068	0.102143437264851	.	.
chr1	13659706	13660205	chr1	13784344	13784843	Lactb2|chr1:13784344-13784843	0.153968966696161	.	.
chr1	13659706	13660205	chr1	13864805	13865304	Lactb2|chr1:13864805-13865304	0.104639329015504	.	.
chr1	13660314	13660813	chr1	13599193	13599692	Lactb2|chr1:13599193-13599692	0.204551894309493	.	.
chr1	13660314	13660813	chr1	13607816	13608315	Lactb2|chr1:13607816-13608315	0.208776703752179	.	.
chr1	13660314	13660813	chr1	13752366	13752865	Lactb2|chr1:13752366-13752865	0.130365003135283	.	.
chr1	13660314	13660813	chr1	13755786	13756285	Lactb2|chr1:13755786-13756285	0.155020004603118	.	.
chr1	13660314	13660813	chr1	13864805	13865304	Lactb2|chr1:13864805-13865304	0.192736340306185	.	.
chr1	13660314	13660813	chr1	13870553	13871052	Lactb2|chr1:13870553-13871052	0.179398271525589	.	.
chr1	14309549	14310048	chr1	14201793	14202292	Eya1|chr1:14201793-14202292	0.267825824857656	.	.
chr1	14309549	14310048	chr1	14202303	14202802	Eya1|chr1:14202303-14202802	0.174800986411545	.	.
chr1	14309549	14310048	chr1	14204214	14204713	Eya1|chr1:14204214-14204713	0.0859879907266226	.	.
chr1	14917929	14918428	chr1	14739996	14740495	Trpa1|chr1:14739996-14740495	0.0907356414865282	.	.
chr1	15805340	15805839	chr1	15899561	15900060	Terf1|chr1:15899561-15900060	0.0827894626469203	.	.
chr1	15805340	15805839	chr1	16069772	16070271	Terf1|chr1:16069772-16070271	0.180793173595495	.	.
chr1	16093096	16093595	chr1	15899561	15900060	4930444P10Rik|chr1:15899561-15900060	0.134108937805362	.	.
chr1	16104453	16104952	chr1	15850704	15851203	Rpl7|chr1:15850704-15851203	0.0924286072337233	.	.
chr1	16104453	16104952	chr1	15899561	15900060	Rpl7|chr1:15899561-15900060	0.111933172888497	.	.
chr1	16104999	16105498	chr1	15850704	15851203	Rdh10|chr1:15850704-15851203	0.19994891433604	.	.
chr1	16104999	16105498	chr1	15850704	15851203	Rpl7|chr1:15850704-15851203	0.19994891433604	.	.
chr1	16105563	16106062	chr1	15850704	15851203	Rdh10|chr1:15850704-15851203	0.294767169720476	.	.
chr1	16519035	16519534	chr1	16554898	16555397	Stau2|chr1:16554898-16555397	0.0879291197886331	.	.
chr1	16519035	16519534	chr1	16810980	16811479	Stau2|chr1:16810980-16811479	0.203167018167072	.	.
chr1	16519761	16520260	chr1	16586933	16587432	Stau2|chr1:16586933-16587432	0.134743662680734	.	.
chr1	16519761	16520260	chr1	16798252	16798751	Stau2|chr1:16798252-16798751	0.163828399223492	.	.
chr1	16619102	16619601	chr1	16714089	16714588	Ube2w|chr1:16714089-16714588	0.220857755607363	.	.
chr1	16619102	16619601	chr1	16758712	16759211	Ube2w|chr1:16758712-16759211	0.392958367746337	.	.
chr1	16619102	16619601	chr1	16809716	16810215	Ube2w|chr1:16809716-16810215	0.14528902293518	.	.
chr1	16656744	16657243	chr1	16714089	16714588	D030040B21Rik|chr1:16714089-16714588	0.32894882333517	.	.
chr1	16656744	16657243	chr1	16714089	16714588	Eloc|chr1:16714089-16714588	0.32894882333517	.	.
chr1	16656744	16657243	chr1	16758712	16759211	D030040B21Rik|chr1:16758712-16759211	0.112272809542807	.	.
chr1	16656744	16657243	chr1	16758712	16759211	Eloc|chr1:16758712-16759211	0.112272809542807	.	.
chr1	16656744	16657243	chr1	16798252	16798751	D030040B21Rik|chr1:16798252-16798751	0.138527238608335	.	.
chr1	16656744	16657243	chr1	16798252	16798751	Eloc|chr1:16798252-16798751	0.138527238608335	.	.
chr1	16656744	16657243	chr1	16810980	16811479	D030040B21Rik|chr1:16810980-16811479	0.0866491360842775	.	.
chr1	16656744	16657243	chr1	16810980	16811479	Eloc|chr1:16810980-16811479	0.0866491360842775	.	.
chr1	16656744	16657243	chr1	16916592	16917091	D030040B21Rik|chr1:16916592-16917091	0.373245923919372	.	.
chr1	16656744	16657243	chr1	16916592	16917091	Eloc|chr1:16916592-16917091	0.373245923919372	.	.
chr1	16657258	16657757	chr1	16714089	16714588	D030040B21Rik|chr1:16714089-16714588	0.209502526551447	.	.
chr1	16657258	16657757	chr1	16714089	16714588	Eloc|chr1:16714089-16714588	0.209502526551447	.	.
chr1	16657258	16657757	chr1	16810980	16811479	D030040B21Rik|chr1:16810980-16811479	0.0948408289364018	.	.
chr1	16657258	16657757	chr1	16810980	16811479	Eloc|chr1:16810980-16811479	0.0948408289364018	.	.
chr1	16657258	16657757	chr1	16916592	16917091	D030040B21Rik|chr1:16916592-16917091	0.187653197057315	.	.
chr1	16657258	16657757	chr1	16916592	16917091	Eloc|chr1:16916592-16917091	0.187653197057315	.	.
chr1	16664905	16665404	chr1	16798252	16798751	Tmem70|chr1:16798252-16798751	0.0910590405274021	.	.
chr1	16664905	16665404	chr1	16810980	16811479	Tmem70|chr1:16810980-16811479	0.0849820583017538	.	.
chr1	16664905	16665404	chr1	16916592	16917091	Tmem70|chr1:16916592-16917091	0.12641872961712	.	.
chr1	16688506	16689005	chr1	16714089	16714588	Ly96|chr1:16714089-16714588	0.0848066846119516	.	.
chr1	16688506	16689005	chr1	16809716	16810215	Ly96|chr1:16809716-16810215	0.122373504954617	.	.
chr1	16688506	16689005	chr1	16810980	16811479	Ly96|chr1:16810980-16811479	0.103942397768643	.	.
chr1	17097665	17098164	chr1	16798252	16798751	Jph1|chr1:16798252-16798751	0.114978421201434	.	.
chr1	17097665	17098164	chr1	17060493	17060992	Jph1|chr1:17060493-17060992	0.130507008415679	.	.
chr1	17097665	17098164	chr1	17085061	17085560	Jph1|chr1:17085061-17085560	0.0837207678923214	.	.
chr1	17097665	17098164	chr1	17153854	17154353	Jph1|chr1:17153854-17154353	0.145986116036343	.	.
chr1	17097665	17098164	chr1	17163496	17163995	Jph1|chr1:17163496-17163995	0.122392333117033	.	.
chr1	17097665	17098164	chr1	17257786	17258285	Jph1|chr1:17257786-17258285	0.147892142378107	.	.
chr1	17098192	17098691	chr1	16809163	16809662	Jph1|chr1:16809163-16809662	0.131476929798615	.	.
chr1	17098192	17098691	chr1	16809716	16810215	Jph1|chr1:16809716-16810215	0.141313426777369	.	.
chr1	17098192	17098691	chr1	17085061	17085560	Jph1|chr1:17085061-17085560	0.172617003167892	.	.
chr1	17098192	17098691	chr1	17120001	17120500	Jph1|chr1:17120001-17120500	0.0982030727421827	.	.
chr1	17098192	17098691	chr1	17149112	17149611	Jph1|chr1:17149112-17149611	0.138436544530462	.	.
chr1	17098192	17098691	chr1	17311278	17311777	Jph1|chr1:17311278-17311777	0.0833735092329072	.	.
chr1	17145142	17145641	chr1	16810980	16811479	Gdap1|chr1:16810980-16811479	0.147264595378047	.	.
chr1	17145142	17145641	chr1	16916592	16917091	Gdap1|chr1:16916592-16917091	0.118316283268168	.	.
chr1	17145142	17145641	chr1	17085061	17085560	Gdap1|chr1:17085061-17085560	0.117879926315218	.	.
chr1	17145142	17145641	chr1	17149112	17149611	Gdap1|chr1:17149112-17149611	0.143475562796499	.	.
chr1	17145142	17145641	chr1	17153854	17154353	Gdap1|chr1:17153854-17154353	0.0908926657235945	.	.
chr1	17145142	17145641	chr1	17163496	17163995	Gdap1|chr1:17163496-17163995	0.161850809682938	.	.
chr1	17805443	17805942	chr1	17537277	17537776	Gm28153|chr1:17537277-17537776	0.21323529243995	.	.
chr1	17805443	17805942	chr1	17828468	17828967	Gm28153|chr1:17828468-17828967	0.181449787774104	.	.
chr1	17805443	17805942	chr1	17993646	17994145	Gm28153|chr1:17993646-17994145	0.0949163079185173	.	.
chr1	17805443	17805942	chr1	18009543	18010042	Gm28153|chr1:18009543-18010042	0.165909683069728	.	.
chr1	18057998	18058497	chr1	17838342	17838841	Gm28756|chr1:17838342-17838841	0.103240711867178	.	.
chr1	18057998	18058497	chr1	17993646	17994145	Gm28756|chr1:17993646-17994145	0.128697278561524	.	.
chr1	18058553	18059052	chr1	17838342	17838841	Gm28756|chr1:17838342-17838841	0.250368488200866	.	.
chr1	18058553	18059052	chr1	17993646	17994145	Gm28756|chr1:17993646-17994145	0.245430059398484	.	.
chr1	20820187	20820686	chr1	20620512	20621011	Mcm3|chr1:20620512-20621011	0.162395080215225	.	.
chr1	20820187	20820686	chr1	20699955	20700454	Mcm3|chr1:20699955-20700454	0.0848142153935162	.	.
chr1	20890311	20890810	chr1	20620512	20621011	6720483E21Rik|chr1:20620512-20621011	0.120559854717894	.	.
chr1	20890311	20890810	chr1	20620512	20621011	Paqr8|chr1:20620512-20621011	0.120559854717894	.	.
chr1	20890311	20890810	chr1	20738421	20738920	6720483E21Rik|chr1:20738421-20738920	0.191146989523139	.	.
chr1	20890311	20890810	chr1	20738421	20738920	Paqr8|chr1:20738421-20738920	0.191146989523139	.	.
chr1	20890311	20890810	chr1	20801628	20802127	6720483E21Rik|chr1:20801628-20802127	0.0831325726767966	.	.
chr1	20890311	20890810	chr1	20801628	20802127	Paqr8|chr1:20801628-20802127	0.0831325726767966	.	.
chr1	20890311	20890810	chr1	20900532	20901031	6720483E21Rik|chr1:20900532-20901031	0.0862747562075432	.	.
chr1	20890311	20890810	chr1	20900532	20901031	Paqr8|chr1:20900532-20901031	0.0862747562075432	.	.
chr1	20890311	20890810	chr1	20941260	20941759	6720483E21Rik|chr1:20941260-20941759	0.199933237779619	.	.
chr1	20890311	20890810	chr1	20941260	20941759	Paqr8|chr1:20941260-20941759	0.199933237779619	.	.
chr1	20890857	20891356	chr1	20801628	20802127	6720483E21Rik|chr1:20801628-20802127	0.212155293431495	.	.
chr1	20890857	20891356	chr1	20801628	20802127	Paqr8|chr1:20801628-20802127	0.212155293431495	.	.
chr1	20890857	20891356	chr1	20933361	20933860	6720483E21Rik|chr1:20933361-20933860	0.117031489752112	.	.
chr1	20890857	20891356	chr1	20933361	20933860	Paqr8|chr1:20933361-20933860	0.117031489752112	.	.
chr1	20951400	20951899	chr1	20801628	20802127	Efhc1|chr1:20801628-20802127	0.122562458370584	.	.
chr1	20951400	20951899	chr1	20933361	20933860	Efhc1|chr1:20933361-20933860	0.103883828449523	.	.
chr1	20951400	20951899	chr1	20941260	20941759	Efhc1|chr1:20941260-20941759	0.194656952508346	.	.
chr1	20951400	20951899	chr1	20995247	20995746	Efhc1|chr1:20995247-20995746	0.116413388872051	.	.
chr1	25828941	25829440	chr1	25964051	25964550	Adgrb3|chr1:25964051-25964550	0.157274764617234	.	.
chr1	25828941	25829440	chr1	26062604	26063103	Adgrb3|chr1:26062604-26063103	0.321750945260904	.	.
chr1	25828941	25829440	chr1	26182670	26183169	Adgrb3|chr1:26182670-26183169	0.309489640790287	.	.
chr1	25829930	25830429	chr1	25783482	25783981	Adgrb3|chr1:25783482-25783981	0.166993341488027	.	.
chr1	25829930	25830429	chr1	25877525	25878024	Adgrb3|chr1:25877525-25878024	0.151900178801373	.	.
chr1	25829930	25830429	chr1	26062604	26063103	Adgrb3|chr1:26062604-26063103	0.0831635882495949	.	.
chr1	30872795	30873294	chr1	30656202	30656701	Phf3|chr1:30656202-30656701	0.09084191488238	.	.
chr1	30873430	30873929	chr1	30519086	30519585	Phf3|chr1:30519086-30519585	0.186487650618133	.	.
chr1	30873430	30873929	chr1	30591249	30591748	Phf3|chr1:30591249-30591748	0.29277914824729	.	.
chr1	30873430	30873929	chr1	30593990	30594489	Phf3|chr1:30593990-30594489	0.14873469143141	.	.
chr1	30873430	30873929	chr1	30636014	30636513	Phf3|chr1:30636014-30636513	0.301695424149028	.	.
chr1	30873430	30873929	chr1	30656202	30656701	Phf3|chr1:30656202-30656701	0.184436253906051	.	.
chr1	30873430	30873929	chr1	30773586	30774085	Phf3|chr1:30773586-30774085	0.292513064186194	.	.
chr1	30873430	30873929	chr1	30832014	30832513	Phf3|chr1:30832014-30832513	0.0855399141814582	.	.
chr1	30873942	30874441	chr1	30503190	30503689	Phf3|chr1:30503190-30503689	0.0882349501000131	.	.
chr1	30873942	30874441	chr1	30519086	30519585	Phf3|chr1:30519086-30519585	0.130687336299513	.	.
chr1	30873942	30874441	chr1	30591249	30591748	Phf3|chr1:30591249-30591748	0.250074157461081	.	.
chr1	30873942	30874441	chr1	30593990	30594489	Phf3|chr1:30593990-30594489	0.154241155525807	.	.
chr1	30873942	30874441	chr1	30636014	30636513	Phf3|chr1:30636014-30636513	0.204783546723974	.	.
chr1	30873942	30874441	chr1	30656202	30656701	Phf3|chr1:30656202-30656701	0.313782237974443	.	.
chr1	30873942	30874441	chr1	30700382	30700881	Phf3|chr1:30700382-30700881	0.122970167838095	.	.
chr1	30873942	30874441	chr1	30716282	30716781	Phf3|chr1:30716282-30716781	0.124082785280263	.	.
chr1	30873942	30874441	chr1	30773586	30774085	Phf3|chr1:30773586-30774085	0.254936350547351	.	.
chr1	30873942	30874441	chr1	30935884	30936383	Phf3|chr1:30935884-30936383	0.0953039869214203	.	.
chr1	30949080	30949579	chr1	30502671	30503170	Ptp4a1|chr1:30502671-30503170	0.140276417979912	.	.
chr1	30949080	30949579	chr1	30503190	30503689	Ptp4a1|chr1:30503190-30503689	0.152536083745702	.	.
chr1	30949080	30949579	chr1	30519086	30519585	Ptp4a1|chr1:30519086-30519585	0.136409283597445	.	.
chr1	30949080	30949579	chr1	30584783	30585282	Ptp4a1|chr1:30584783-30585282	0.123607305222805	.	.
chr1	30949080	30949579	chr1	30591249	30591748	Ptp4a1|chr1:30591249-30591748	0.169164404961417	.	.
chr1	30949080	30949579	chr1	30636014	30636513	Ptp4a1|chr1:30636014-30636513	0.0822495299588425	.	.
chr1	30949080	30949579	chr1	30656202	30656701	Ptp4a1|chr1:30656202-30656701	0.107099972818628	.	.
chr1	30949080	30949579	chr1	30773586	30774085	Ptp4a1|chr1:30773586-30774085	0.201460972728119	.	.
chr1	30949582	30950081	chr1	30502671	30503170	Ptp4a1|chr1:30502671-30503170	0.157510715537081	.	.
chr1	30949582	30950081	chr1	30503190	30503689	Ptp4a1|chr1:30503190-30503689	0.125604443739655	.	.
chr1	30949582	30950081	chr1	30519086	30519585	Ptp4a1|chr1:30519086-30519585	0.218154184764897	.	.
chr1	30949582	30950081	chr1	30591249	30591748	Ptp4a1|chr1:30591249-30591748	0.108130045413554	.	.
chr1	30949582	30950081	chr1	30656202	30656701	Ptp4a1|chr1:30656202-30656701	0.173965300105126	.	.
chr1	30949582	30950081	chr1	30681722	30682221	Ptp4a1|chr1:30681722-30682221	0.148554776063723	.	.
chr1	30949582	30950081	chr1	30773586	30774085	Ptp4a1|chr1:30773586-30774085	0.214475142300486	.	.
chr1	30950354	30950853	chr1	30681722	30682221	Ptp4a1|chr1:30681722-30682221	0.0842375047462497	.	.
chr1	30950354	30950853	chr1	30700382	30700881	Ptp4a1|chr1:30700382-30700881	0.144601872524062	.	.
chr1	30950354	30950853	chr1	30701088	30701587	Ptp4a1|chr1:30701088-30701587	0.11215230355752	.	.
chr1	30950354	30950853	chr1	30707395	30707894	Ptp4a1|chr1:30707395-30707894	0.131244820208923	.	.
chr1	30950354	30950853	chr1	30740784	30741283	Ptp4a1|chr1:30740784-30741283	0.173881035952649	.	.
chr1	32172459	32172958	chr1	32186359	32186858	Khdrbs2|chr1:32186359-32186858	0.1164838394918	.	.
chr1	32172459	32172958	chr1	32229185	32229684	Khdrbs2|chr1:32229185-32229684	0.276385685857462	.	.
chr1	40790447	40790946	chr1	40826968	40827467	Mfsd9|chr1:40826968-40827467	0.156310192268884	.	.
chr1	40790447	40790946	chr1	40887752	40888251	Mfsd9|chr1:40887752-40888251	0.22472696830336	.	.
chr1	40790447	40790946	chr1	40898355	40898854	Mfsd9|chr1:40898355-40898854	0.188706445798881	.	.
chr1	40790447	40790946	chr1	41152509	41153008	Mfsd9|chr1:41152509-41153008	0.133999868698782	.	.
chr1	44102213	44102712	chr1	44081402	44081901	Tex30|chr1:44081402-44081901	0.24006060781622	.	.
chr1	44102213	44102712	chr1	44198134	44198633	Tex30|chr1:44198134-44198633	0.199351413770285	.	.
chr1	44102213	44102712	chr1	44217086	44217585	Tex30|chr1:44217086-44217585	0.115757950987519	.	.
chr1	44118638	44119137	chr1	44057650	44058149	Bivm|chr1:44057650-44058149	0.218842465049392	.	.
chr1	44118638	44119137	chr1	44057650	44058149	Poglut2|chr1:44057650-44058149	0.218842465049392	.	.
chr1	44118638	44119137	chr1	44081402	44081901	Bivm|chr1:44081402-44081901	0.31093914136742	.	.
chr1	44118638	44119137	chr1	44081402	44081901	Poglut2|chr1:44081402-44081901	0.31093914136742	.	.
chr1	44119144	44119643	chr1	44081402	44081901	Bivm|chr1:44081402-44081901	0.0912878754418129	.	.
chr1	44119144	44119643	chr1	44081402	44081901	Poglut2|chr1:44081402-44081901	0.0912878754418129	.	.
chr1	44119663	44120162	chr1	44041766	44042265	Bivm|chr1:44041766-44042265	0.266378483565163	.	.
chr1	44119663	44120162	chr1	44081402	44081901	Bivm|chr1:44081402-44081901	0.126382945356501	.	.
chr1	44147693	44148192	chr1	44198134	44198633	Ercc5|chr1:44198134-44198633	0.114395945245497	.	.
chr1	44147693	44148192	chr1	44217086	44217585	Ercc5|chr1:44217086-44217585	0.203334523309626	.	.
chr1	44218903	44219402	chr1	44055968	44056467	Mettl21e|chr1:44055968-44056467	0.0868343414362849	.	.
chr1	44218903	44219402	chr1	44198134	44198633	Mettl21e|chr1:44198134-44198633	0.165937818145235	.	.
chr1	44218903	44219402	chr1	44217086	44217585	Mettl21e|chr1:44217086-44217585	0.143048503364877	.	.
chr1	44551396	44551895	chr1	44589006	44589505	Gulp1|chr1:44589006-44589505	0.124019087723706	.	.
chr1	44551396	44551895	chr1	44589518	44590017	Gulp1|chr1:44589518-44590017	0.156717244548255	.	.
chr1	44551396	44551895	chr1	44596710	44597209	Gulp1|chr1:44596710-44597209	0.0866605898919173	.	.
chr1	44551396	44551895	chr1	44624225	44624724	Gulp1|chr1:44624225-44624724	0.171084393861846	.	.
chr1	44551396	44551895	chr1	44676212	44676711	Gulp1|chr1:44676212-44676711	0.14635128558629	.	.
chr1	45795197	45795696	chr1	46188757	46189256	Wdr75|chr1:46188757-46189256	0.106711515071389	.	.
chr1	45925424	45925923	chr1	45583647	45584146	Slc40a1|chr1:45583647-45584146	0.171170802543304	.	.
chr1	45925424	45925923	chr1	45825095	45825594	Slc40a1|chr1:45825095-45825594	0.0878931199902116	.	.
chr1	45925424	45925923	chr1	45845435	45845934	Slc40a1|chr1:45845435-45845934	0.238143879060803	.	.
chr1	45925424	45925923	chr1	45859740	45860239	Slc40a1|chr1:45859740-45860239	0.191356039429265	.	.
chr1	45925424	45925923	chr1	46018316	46018815	Slc40a1|chr1:46018316-46018815	0.117264652392757	.	.
chr1	45925424	45925923	chr1	46022239	46022738	Slc40a1|chr1:46022239-46022738	0.176112921226408	.	.
chr1	45925424	45925923	chr1	46067115	46067614	Slc40a1|chr1:46067115-46067614	0.19039646171256	.	.
chr1	45925424	45925923	chr1	46201064	46201563	Slc40a1|chr1:46201064-46201563	0.193474338854627	.	.
chr1	46065930	46066429	chr1	46198568	46199067	Dnah7b|chr1:46198568-46199067	0.217255174239031	.	.
chr1	46066566	46067065	chr1	45825095	45825594	Dnah7b|chr1:45825095-45825594	0.19004157115174	.	.
chr1	46066566	46067065	chr1	45859740	45860239	Dnah7b|chr1:45859740-45860239	0.139992209985879	.	.
chr1	46066566	46067065	chr1	45860275	45860774	Dnah7b|chr1:45860275-45860774	0.107192126142551	.	.
chr1	46066566	46067065	chr1	45967082	45967581	Dnah7b|chr1:45967082-45967581	0.138482242283281	.	.
chr1	46066566	46067065	chr1	46067115	46067614	Dnah7b|chr1:46067115-46067614	0.344038536681589	.	.
chr1	46066566	46067065	chr1	46068737	46069236	Dnah7b|chr1:46068737-46069236	0.213802583276602	.	.
chr1	46066566	46067065	chr1	46201064	46201563	Dnah7b|chr1:46201064-46201563	0.284073250029738	.	.
chr1	46066566	46067065	chr1	46266935	46267434	Dnah7b|chr1:46266935-46267434	0.163537660006971	.	.
chr1	46849702	46850201	chr1	46534734	46535233	Gm28151|chr1:46534734-46535233	0.262277195344176	.	.
chr1	46849702	46850201	chr1	46535258	46535757	Gm28151|chr1:46535258-46535757	0.0843434364528589	.	.
chr1	46849702	46850201	chr1	46580384	46580883	Gm28151|chr1:46580384-46580883	0.192993921159634	.	.
chr1	46849702	46850201	chr1	46601675	46602174	Gm28151|chr1:46601675-46602174	0.296649510959938	.	.
chr1	46849702	46850201	chr1	46625313	46625812	Gm28151|chr1:46625313-46625812	0.0930308700953175	.	.
chr1	46849702	46850201	chr1	46625844	46626343	Gm28151|chr1:46625844-46626343	0.328317605351971	.	.
chr1	46849702	46850201	chr1	46698935	46699434	Gm28151|chr1:46698935-46699434	0.209556934690108	.	.
chr1	46849702	46850201	chr1	46758535	46759034	Gm28151|chr1:46758535-46759034	0.317133286897857	.	.
chr1	46849702	46850201	chr1	46794133	46794632	Gm28151|chr1:46794133-46794632	0.201972805241213	.	.
chr1	46849702	46850201	chr1	46808464	46808963	Gm28151|chr1:46808464-46808963	0.240225328873347	.	.
chr1	46849702	46850201	chr1	46831348	46831847	Gm28151|chr1:46831348-46831847	0.201485811893656	.	.
chr1	46849702	46850201	chr1	46831851	46832350	Gm28151|chr1:46831851-46832350	0.42571407999856	.	.
chr1	46849702	46850201	chr1	46841821	46842320	Gm28151|chr1:46841821-46842320	0.391336443153248	.	.
chr1	46849702	46850201	chr1	46853369	46853868	Gm28151|chr1:46853369-46853868	0.364054087705289	.	.
chr1	46849702	46850201	chr1	46853907	46854406	Gm28151|chr1:46853907-46854406	0.168253286255169	.	.
chr1	46849702	46850201	chr1	46864785	46865284	Gm28151|chr1:46864785-46865284	0.0855725455307642	.	.
chr1	46849702	46850201	chr1	46905670	46906169	Gm28151|chr1:46905670-46906169	0.120996300666451	.	.
chr1	46849702	46850201	chr1	46937600	46938099	Gm28151|chr1:46937600-46938099	0.0847418767121821	.	.
chr1	46849702	46850201	chr1	46964239	46964738	Gm28151|chr1:46964239-46964738	0.116727096847439	.	.
chr1	46849702	46850201	chr1	46983046	46983545	Gm28151|chr1:46983046-46983545	0.318054421598527	.	.
chr1	52816845	52817344	chr1	52789713	52790212	Inpp1|chr1:52789713-52790212	0.0826340543394739	.	.
chr1	52816845	52817344	chr1	52799343	52799842	Inpp1|chr1:52799343-52799842	0.109492050185435	.	.
chr1	52816845	52817344	chr1	52800230	52800729	Inpp1|chr1:52800230-52800729	0.100384777072157	.	.
chr1	52816845	52817344	chr1	53104882	53105381	Inpp1|chr1:53104882-53105381	0.173798712668768	.	.
chr1	52817513	52818012	chr1	53015814	53016313	Inpp1|chr1:53015814-53016313	0.124407114165193	.	.
chr1	52817513	52818012	chr1	53104882	53105381	Inpp1|chr1:53104882-53105381	0.136086362381487	.	.
chr1	52844734	52845233	chr1	52854016	52854515	Hibch|chr1:52854016-52854515	0.195126479842877	.	.
chr1	52844734	52845233	chr1	52897587	52898086	Hibch|chr1:52897587-52898086	0.190019528096272	.	.
chr1	52844734	52845233	chr1	52952486	52952985	Hibch|chr1:52952486-52952985	0.139427456881322	.	.
chr1	52844734	52845233	chr1	52953081	52953580	Hibch|chr1:52953081-52953580	0.252466163035627	.	.
chr1	52844734	52845233	chr1	52955615	52956114	Hibch|chr1:52955615-52956114	0.147868777823844	.	.
chr1	52844734	52845233	chr1	52960112	52960611	Hibch|chr1:52960112-52960611	0.257121019245852	.	.
chr1	52844734	52845233	chr1	53014648	53015147	Hibch|chr1:53014648-53015147	0.0862469060571033	.	.
chr1	53061825	53062324	chr1	52932107	52932606	Mstn|chr1:52932107-52932606	0.108617409782904	.	.
chr1	53061825	53062324	chr1	53004996	53005495	Mstn|chr1:53004996-53005495	0.141327014879571	.	.
chr1	53061825	53062324	chr1	53367194	53367693	Mstn|chr1:53367194-53367693	0.172663417952816	.	.
chr1	53296806	53297305	chr1	53104882	53105381	Ormdl1|chr1:53104882-53105381	0.167372215000646	.	.
chr1	53296806	53297305	chr1	53104882	53105381	Pms1|chr1:53104882-53105381	0.167372215000646	.	.
chr1	53296806	53297305	chr1	53272612	53273111	Ormdl1|chr1:53272612-53273111	0.269896701640924	.	.
chr1	53296806	53297305	chr1	53272612	53273111	Pms1|chr1:53272612-53273111	0.269896701640924	.	.
chr1	53313399	53313898	chr1	53272612	53273111	Osgepl1|chr1:53272612-53273111	0.122393479095339	.	.
chr1	53313399	53313898	chr1	53726746	53727245	Osgepl1|chr1:53726746-53727245	0.154568557912609	.	.
chr1	53352482	53352981	chr1	53358302	53358801	Asdurf|chr1:53358302-53358801	0.128045401670264	.	.
chr1	53352482	53352981	chr1	53358302	53358801	Asnsd1|chr1:53358302-53358801	0.128045401670264	.	.
chr1	53352482	53352981	chr1	53528332	53528831	Asdurf|chr1:53528332-53528831	0.154353354133817	.	.
chr1	53352482	53352981	chr1	53528332	53528831	Asnsd1|chr1:53528332-53528831	0.154353354133817	.	.
chr1	53352482	53352981	chr1	53565138	53565637	Asdurf|chr1:53565138-53565637	0.0981793594006005	.	.
chr1	53352482	53352981	chr1	53565138	53565637	Asnsd1|chr1:53565138-53565637	0.0981793594006005	.	.
chr1	53706596	53707095	chr1	53546977	53547476	Dnah7a|chr1:53546977-53547476	0.167240421004282	.	.
chr1	53706596	53707095	chr1	53565138	53565637	Dnah7a|chr1:53565138-53565637	0.178030785764548	.	.
chr1	54250459	54250958	chr1	54578469	54578968	Ccdc150|chr1:54578469-54578968	0.135686339668	.	.
chr1	54557443	54557942	chr1	54707058	54707557	Pgap1|chr1:54707058-54707557	0.135242159051269	.	.
chr1	55026688	55027187	chr1	55383081	55383580	Sf3b1|chr1:55383081-55383580	0.119556294858981	.	.
chr1	55052491	55052990	chr1	55194977	55195476	Coq10b|chr1:55194977-55195476	0.0989415716661558	.	.
chr1	55052491	55052990	chr1	55392925	55393424	Coq10b|chr1:55392925-55393424	0.0876242597122658	.	.
chr1	55052491	55052990	chr1	55394056	55394555	Coq10b|chr1:55394056-55394555	0.125068942718089	.	.
chr1	55087908	55088407	chr1	55383081	55383580	Hspd1|chr1:55383081-55383580	0.093488463042471	.	.
chr1	55087908	55088407	chr1	55383081	55383580	Hspe1|chr1:55383081-55383580	0.093488463042471	.	.
chr1	55130908	55131407	chr1	55202211	55202710	Mob4|chr1:55202211-55202710	0.134072187453755	.	.
chr1	55130908	55131407	chr1	55383081	55383580	Mob4|chr1:55383081-55383580	0.125718008544633	.	.
chr1	55236881	55237380	chr1	55392925	55393424	Mars2|chr1:55392925-55393424	0.127728913022276	.	.
chr1	55237741	55238240	chr1	55158208	55158707	Mars2|chr1:55158208-55158707	0.101983015171052	.	.
chr1	55405572	55406071	chr1	55158208	55158707	Plcl1|chr1:55158208-55158707	0.158127514544896	.	.
chr1	55405572	55406071	chr1	55383081	55383580	Plcl1|chr1:55383081-55383580	0.0944935090897464	.	.
chr1	55405572	55406071	chr1	55392925	55393424	Plcl1|chr1:55392925-55393424	0.129765512317298	.	.
chr1	55405572	55406071	chr1	55394056	55394555	Plcl1|chr1:55394056-55394555	0.129693380630441	.	.
chr1	56972152	56972651	chr1	56548210	56548709	9130024F11Rik|chr1:56548210-56548709	0.0827991790499824	.	.
chr1	56972152	56972651	chr1	56548737	56549236	9130024F11Rik|chr1:56548737-56549236	0.150128469107083	.	.
chr1	56972152	56972651	chr1	56750133	56750632	9130024F11Rik|chr1:56750133-56750632	0.180051267054959	.	.
chr1	56972152	56972651	chr1	56750642	56751141	9130024F11Rik|chr1:56750642-56751141	0.111070622244404	.	.
chr1	56972152	56972651	chr1	56892702	56893201	9130024F11Rik|chr1:56892702-56893201	0.101610587900633	.	.
chr1	56972152	56972651	chr1	56938932	56939431	9130024F11Rik|chr1:56938932-56939431	0.102973034209283	.	.
chr1	56972152	56972651	chr1	56969699	56970198	9130024F11Rik|chr1:56969699-56970198	0.123714693359447	.	.
chr1	56972152	56972651	chr1	56977074	56977573	9130024F11Rik|chr1:56977074-56977573	0.0833797214254409	.	.
chr1	57214259	57214758	chr1	57168188	57168687	BC055402|chr1:57168188-57168687	0.0921929159799538	.	.
chr1	57214259	57214758	chr1	57205521	57206020	BC055402|chr1:57205521-57206020	0.227552530664685	.	.
chr1	57214259	57214758	chr1	57224682	57225181	BC055402|chr1:57224682-57225181	0.0859508358398269	.	.
chr1	57214259	57214758	chr1	57428877	57429376	BC055402|chr1:57428877-57429376	0.110897693257592	.	.
chr1	57377374	57377873	chr1	57269706	57270205	1700066M21Rik|chr1:57269706-57270205	0.228558202292719	.	.
chr1	57377374	57377873	chr1	57269706	57270205	4930558J18Rik|chr1:57269706-57270205	0.228558202292719	.	.
chr1	57406257	57406756	chr1	57205521	57206020	Maip1|chr1:57205521-57206020	0.0836106457579515	.	.
chr1	57406257	57406756	chr1	57205521	57206020	Tyw5|chr1:57205521-57206020	0.0836106457579515	.	.
chr1	57406257	57406756	chr1	57428877	57429376	Maip1|chr1:57428877-57429376	0.148261323560749	.	.
chr1	57406257	57406756	chr1	57428877	57429376	Tyw5|chr1:57428877-57429376	0.148261323560749	.	.
chr1	58504734	58505233	chr1	58652543	58653042	Gm15834|chr1:58652543-58653042	0.129410863709202	.	.
chr1	58504734	58505233	chr1	58652543	58653042	Orc2|chr1:58652543-58653042	0.129410863709202	.	.
chr1	58504734	58505233	chr1	58739453	58739952	Gm15834|chr1:58739453-58739952	0.112998049517454	.	.
chr1	58504734	58505233	chr1	58739453	58739952	Orc2|chr1:58739453-58739952	0.112998049517454	.	.
chr1	58504734	58505233	chr1	58897489	58897988	Gm15834|chr1:58897489-58897988	0.116855331326542	.	.
chr1	58504734	58505233	chr1	58897489	58897988	Orc2|chr1:58897489-58897988	0.116855331326542	.	.
chr1	58504734	58505233	chr1	58909565	58910064	Gm15834|chr1:58909565-58910064	0.160933110202	.	.
chr1	58504734	58505233	chr1	58909565	58910064	Orc2|chr1:58909565-58910064	0.160933110202	.	.
chr1	58504734	58505233	chr1	58911074	58911573	Gm15834|chr1:58911074-58911573	0.0987486455027973	.	.
chr1	58504734	58505233	chr1	58911074	58911573	Orc2|chr1:58911074-58911573	0.0987486455027973	.	.
chr1	58586034	58586533	chr1	58897489	58897988	Fam126b|chr1:58897489-58897988	0.139200541286104	.	.
chr1	58586034	58586533	chr1	58897489	58897988	Ndufb3|chr1:58897489-58897988	0.139200541286104	.	.
chr1	58710970	58711469	chr1	58859128	58859627	Cflar|chr1:58859128-58859627	0.1436617377341	.	.
chr1	58710970	58711469	chr1	58909565	58910064	Cflar|chr1:58909565-58910064	0.158985050800634	.	.
chr1	58711489	58711988	chr1	58652543	58653042	Cflar|chr1:58652543-58653042	0.144312072113843	.	.
chr1	58711489	58711988	chr1	58859128	58859627	Cflar|chr1:58859128-58859627	0.146979442636186	.	.
chr1	58711489	58711988	chr1	58985170	58985669	Cflar|chr1:58985170-58985669	0.084549743790182	.	.
chr1	58972763	58973262	chr1	58962504	58963003	Stradb|chr1:58962504-58963003	0.131407780183188	.	.
chr1	58972763	58973262	chr1	58962504	58963003	Trak2|chr1:58962504-58963003	0.131407780183188	.	.
chr1	58973284	58973783	chr1	58909565	58910064	Stradb|chr1:58909565-58910064	0.165281389903729	.	.
chr1	58973284	58973783	chr1	58909565	58910064	Trak2|chr1:58909565-58910064	0.165281389903729	.	.
chr1	59119578	59120077	chr1	58897489	58897988	G730003C15Rik|chr1:58897489-58897988	0.0913639917344115	.	.
chr1	59119578	59120077	chr1	58897489	58897988	Tmem237|chr1:58897489-58897988	0.0913639917344115	.	.
chr1	59119578	59120077	chr1	58962504	58963003	G730003C15Rik|chr1:58962504-58963003	0.175212031104252	.	.
chr1	59119578	59120077	chr1	58962504	58963003	Tmem237|chr1:58962504-58963003	0.175212031104252	.	.
chr1	59119578	59120077	chr1	58985170	58985669	G730003C15Rik|chr1:58985170-58985669	0.136741758477489	.	.
chr1	59119578	59120077	chr1	58985170	58985669	Tmem237|chr1:58985170-58985669	0.136741758477489	.	.
chr1	59120147	59120646	chr1	58897489	58897988	G730003C15Rik|chr1:58897489-58897988	0.213501186091331	.	.
chr1	59120147	59120646	chr1	58897489	58897988	Tmem237|chr1:58897489-58897988	0.213501186091331	.	.
chr1	59120147	59120646	chr1	58962504	58963003	G730003C15Rik|chr1:58962504-58963003	0.144428281316067	.	.
chr1	59120147	59120646	chr1	58962504	58963003	Tmem237|chr1:58962504-58963003	0.144428281316067	.	.
chr1	59162883	59163382	chr1	58909565	58910064	Mpp4|chr1:58909565-58910064	0.1108038288564	.	.
chr1	59762644	59763143	chr1	59826439	59826938	Bmpr2|chr1:59826439-59826938	0.0872804844543027	.	.
chr1	59762644	59763143	chr1	60000360	60000859	Bmpr2|chr1:60000360-60000859	0.0832998220425387	.	.
chr1	59763159	59763658	chr1	59826439	59826938	Bmpr2|chr1:59826439-59826938	0.195086753033821	.	.
chr1	59763159	59763658	chr1	59886825	59887324	Bmpr2|chr1:59886825-59887324	0.0832782625278693	.	.
chr1	59763159	59763658	chr1	59987611	59988110	Bmpr2|chr1:59987611-59988110	0.16056843365485	.	.
chr1	59763159	59763658	chr1	60000360	60000859	Bmpr2|chr1:60000360-60000859	0.110127990080942	.	.
chr1	59763159	59763658	chr1	60018728	60019227	Bmpr2|chr1:60018728-60019227	0.108539831236809	.	.
chr1	59763681	59764180	chr1	59873976	59874475	Bmpr2|chr1:59873976-59874475	0.171616355533486	.	.
chr1	59763681	59764180	chr1	59886825	59887324	Bmpr2|chr1:59886825-59887324	0.0876397403224408	.	.
chr1	59763681	59764180	chr1	59987611	59988110	Bmpr2|chr1:59987611-59988110	0.0909617319497249	.	.
chr1	59763681	59764180	chr1	60034986	60035485	Bmpr2|chr1:60034986-60035485	0.167838301401129	.	.
chr1	59912662	59913161	chr1	59826439	59826938	Fam117b|chr1:59826439-59826938	0.0929177807047322	.	.
chr1	59912662	59913161	chr1	59886825	59887324	Fam117b|chr1:59886825-59887324	0.108113085349718	.	.
chr1	59912662	59913161	chr1	60018728	60019227	Fam117b|chr1:60018728-60019227	0.104684563955481	.	.
chr1	59913211	59913710	chr1	59878109	59878608	Fam117b|chr1:59878109-59878608	0.193063418209412	.	.
chr1	59913211	59913710	chr1	59886825	59887324	Fam117b|chr1:59886825-59887324	0.207359697627092	.	.
chr1	59913211	59913710	chr1	59987611	59988110	Fam117b|chr1:59987611-59988110	0.17825618431002	.	.
chr1	59913211	59913710	chr1	60000360	60000859	Fam117b|chr1:60000360-60000859	0.231430379193698	.	.
chr1	59913211	59913710	chr1	60018728	60019227	Fam117b|chr1:60018728-60019227	0.128728634205577	.	.
chr1	60042424	60042923	chr1	59826439	59826938	Ica1l|chr1:59826439-59826938	0.163669247564858	.	.
chr1	60042424	60042923	chr1	60018728	60019227	Ica1l|chr1:60018728-60019227	0.146370790247456	.	.
chr1	60042935	60043434	chr1	59826439	59826938	Ica1l|chr1:59826439-59826938	0.110136310505742	.	.
chr1	60042935	60043434	chr1	59987611	59988110	Ica1l|chr1:59987611-59988110	0.12129166953495	.	.
chr1	60097393	60097892	chr1	59826439	59826938	Carf|chr1:59826439-59826938	0.101110140683386	.	.
chr1	60097393	60097892	chr1	59987611	59988110	Carf|chr1:59987611-59988110	0.109594573934879	.	.
chr1	60097393	60097892	chr1	60018728	60019227	Carf|chr1:60018728-60019227	0.124193553866574	.	.
chr1	60097980	60098479	chr1	59826439	59826938	Carf|chr1:59826439-59826938	0.286222301893586	.	.
chr1	60097980	60098479	chr1	59826439	59826938	Wdr12|chr1:59826439-59826938	0.286222301893586	.	.
chr1	60097980	60098479	chr1	59848288	59848787	Carf|chr1:59848288-59848787	0.0998362188696841	.	.
chr1	60097980	60098479	chr1	59848288	59848787	Wdr12|chr1:59848288-59848787	0.0998362188696841	.	.
chr1	60097980	60098479	chr1	59886825	59887324	Carf|chr1:59886825-59887324	0.109172162004114	.	.
chr1	60097980	60098479	chr1	59886825	59887324	Wdr12|chr1:59886825-59887324	0.109172162004114	.	.
chr1	60097980	60098479	chr1	59932030	59932529	Carf|chr1:59932030-59932529	0.0933023818812406	.	.
chr1	60097980	60098479	chr1	59932030	59932529	Wdr12|chr1:59932030-59932529	0.0933023818812406	.	.
chr1	60097980	60098479	chr1	60469405	60469904	Carf|chr1:60469405-60469904	0.149895365146732	.	.
chr1	60097980	60098479	chr1	60469405	60469904	Wdr12|chr1:60469405-60469904	0.149895365146732	.	.
chr1	60098487	60098986	chr1	59848288	59848787	Carf|chr1:59848288-59848787	0.18851305494949	.	.
chr1	60098487	60098986	chr1	59848288	59848787	Wdr12|chr1:59848288-59848787	0.18851305494949	.	.
chr1	60098487	60098986	chr1	60416718	60417217	Carf|chr1:60416718-60417217	0.0926929474726058	.	.
chr1	60098487	60098986	chr1	60416718	60417217	Wdr12|chr1:60416718-60417217	0.0926929474726058	.	.
chr1	60098487	60098986	chr1	60469405	60469904	Carf|chr1:60469405-60469904	0.0964898797098364	.	.
chr1	60098487	60098986	chr1	60469405	60469904	Wdr12|chr1:60469405-60469904	0.0964898797098364	.	.
chr1	60180257	60180756	chr1	59826439	59826938	Nbeal1|chr1:59826439-59826938	0.0860239705297404	.	.
chr1	60180257	60180756	chr1	59873976	59874475	Nbeal1|chr1:59873976-59874475	0.166146747338561	.	.
chr1	60180257	60180756	chr1	60469405	60469904	Nbeal1|chr1:60469405-60469904	0.0915698090165423	.	.
chr1	60343314	60343813	chr1	60018728	60019227	Cyp20a1|chr1:60018728-60019227	0.242961613252627	.	.
chr1	65122893	65123392	chr1	65111968	65112467	D630023F18Rik|chr1:65111968-65112467	0.107140732885042	.	.
chr1	65122893	65123392	chr1	65114963	65115462	D630023F18Rik|chr1:65114963-65115462	0.152992168345577	.	.
chr1	65122893	65123392	chr1	65312053	65312552	D630023F18Rik|chr1:65312053-65312552	0.13178616591163	.	.
chr1	65186396	65186895	chr1	65114963	65115462	Idh1|chr1:65114963-65115462	0.173577349362607	.	.
chr1	65186396	65186895	chr1	65114963	65115462	Pikfyve|chr1:65114963-65115462	0.173577349362607	.	.
chr1	65186396	65186895	chr1	65129584	65130083	Idh1|chr1:65129584-65130083	0.274890574756017	.	.
chr1	65186396	65186895	chr1	65129584	65130083	Pikfyve|chr1:65129584-65130083	0.274890574756017	.	.
chr1	65186396	65186895	chr1	65179041	65179540	Idh1|chr1:65179041-65179540	0.234630396699358	.	.
chr1	65186396	65186895	chr1	65179041	65179540	Pikfyve|chr1:65179041-65179540	0.234630396699358	.	.
chr1	65186396	65186895	chr1	65268509	65269008	Idh1|chr1:65268509-65269008	0.114024740795051	.	.
chr1	65186396	65186895	chr1	65268509	65269008	Pikfyve|chr1:65268509-65269008	0.114024740795051	.	.
chr1	65281263	65281762	chr1	65258854	65259353	Pth2r|chr1:65258854-65259353	0.127725451064127	.	.
chr1	65281263	65281762	chr1	65266397	65266896	Pth2r|chr1:65266397-65266896	0.152116838455798	.	.
chr1	65281263	65281762	chr1	65538495	65538994	Pth2r|chr1:65538495-65538994	0.108613766331483	.	.
chr1	65282716	65283215	chr1	65111968	65112467	Pth2r|chr1:65111968-65112467	0.0992581912130025	.	.
chr1	65282716	65283215	chr1	65268509	65269008	Pth2r|chr1:65268509-65269008	0.102347138787774	.	.
chr1	65282716	65283215	chr1	65312053	65312552	Pth2r|chr1:65312053-65312552	0.115889492260906	.	.
chr1	65282716	65283215	chr1	65333902	65334401	Pth2r|chr1:65333902-65334401	0.20196140017403	.	.
chr1	65282716	65283215	chr1	65389673	65390172	Pth2r|chr1:65389673-65390172	0.244389176529921	.	.
chr1	65282716	65283215	chr1	65393698	65394197	Pth2r|chr1:65393698-65394197	0.186346342557955	.	.
chr1	65282716	65283215	chr1	65431708	65432207	Pth2r|chr1:65431708-65432207	0.110377268494601	.	.
chr1	65282716	65283215	chr1	65575538	65576037	Pth2r|chr1:65575538-65576037	0.100246909137957	.	.
chr1	65282716	65283215	chr1	65638890	65639389	Pth2r|chr1:65638890-65639389	0.125653367501368	.	.
chr1	65282716	65283215	chr1	65704808	65705307	Pth2r|chr1:65704808-65705307	0.218177859485887	.	.
chr1	66174880	66175379	chr1	65972483	65972982	Map2|chr1:65972483-65972982	0.129026164678338	.	.
chr1	66174880	66175379	chr1	66177771	66178270	Map2|chr1:66177771-66178270	0.169270838975623	.	.
chr1	66174880	66175379	chr1	66196627	66197126	Map2|chr1:66196627-66197126	0.0931441508323955	.	.
chr1	69687151	69687650	chr1	69507380	69507879	Ikzf2|chr1:69507380-69507879	0.115497845904409	.	.
chr1	69687151	69687650	chr1	69548130	69548629	Ikzf2|chr1:69548130-69548629	0.101851371765045	.	.
chr1	69687151	69687650	chr1	69759552	69760051	Ikzf2|chr1:69759552-69760051	0.270777171468355	.	.
chr1	69687151	69687650	chr1	69811253	69811752	Ikzf2|chr1:69811253-69811752	0.112937780922092	.	.
chr1	69687151	69687650	chr1	69831752	69832251	Ikzf2|chr1:69831752-69832251	0.154469238266604	.	.
chr1	70724978	70725477	chr1	70316336	70316835	Vwc2l|chr1:70316336-70316835	0.143634572042796	.	.
chr1	70724978	70725477	chr1	70385837	70386336	Vwc2l|chr1:70385837-70386336	0.123683881737398	.	.
chr1	70724978	70725477	chr1	70404463	70404962	Vwc2l|chr1:70404463-70404962	0.100331652018656	.	.
chr1	70724978	70725477	chr1	70407184	70407683	Vwc2l|chr1:70407184-70407683	0.0911068294076456	.	.
chr1	70724978	70725477	chr1	70417952	70418451	Vwc2l|chr1:70417952-70418451	0.206336431473303	.	.
chr1	70724978	70725477	chr1	70744514	70745013	Vwc2l|chr1:70744514-70745013	0.136233538635635	.	.
chr1	70725497	70725996	chr1	70316336	70316835	Vwc2l|chr1:70316336-70316835	0.183023710592625	.	.
chr1	70725497	70725996	chr1	70385837	70386336	Vwc2l|chr1:70385837-70386336	0.134105669663447	.	.
chr1	70725497	70725996	chr1	70407184	70407683	Vwc2l|chr1:70407184-70407683	0.0860965175332586	.	.
chr1	70725497	70725996	chr1	70422676	70423175	Vwc2l|chr1:70422676-70423175	0.0874696949226518	.	.
chr1	70725497	70725996	chr1	70744514	70745013	Vwc2l|chr1:70744514-70745013	0.241907713332422	.	.
chr1	74505730	74506229	chr1	74635618	74636117	Cnot9|chr1:74635618-74636117	0.088075788487751	.	.
chr1	74505730	74506229	chr1	74763029	74763528	Cnot9|chr1:74763029-74763528	0.28297740652405	.	.
chr1	74505730	74506229	chr1	74772969	74773468	Cnot9|chr1:74772969-74773468	0.172906198946644	.	.
chr1	74505730	74506229	chr1	74787775	74788274	Cnot9|chr1:74787775-74788274	0.102624328500497	.	.
chr1	74505730	74506229	chr1	74802933	74803432	Cnot9|chr1:74802933-74803432	0.215843455146888	.	.
chr1	74505730	74506229	chr1	74806444	74806943	Cnot9|chr1:74806444-74806943	0.0982638078957267	.	.
chr1	74505730	74506229	chr1	74806952	74807451	Cnot9|chr1:74806952-74807451	0.164145440977907	.	.
chr1	74505730	74506229	chr1	74858307	74858806	Cnot9|chr1:74858307-74858806	0.264152277349329	.	.
chr1	74505730	74506229	chr1	74880737	74881236	Cnot9|chr1:74880737-74881236	0.112450846101559	.	.
chr1	74505730	74506229	chr1	74948735	74949234	Cnot9|chr1:74948735-74949234	0.213608902154439	.	.
chr1	74541923	74542422	chr1	74635019	74635518	Plcd4|chr1:74635019-74635518	0.105269775779312	.	.
chr1	74541923	74542422	chr1	74635618	74636117	Plcd4|chr1:74635618-74636117	0.108259775519612	.	.
chr1	74541923	74542422	chr1	74787775	74788274	Plcd4|chr1:74787775-74788274	0.0968780726292944	.	.
chr1	74542596	74543095	chr1	74759797	74760296	Plcd4|chr1:74759797-74760296	0.355785085032028	.	.
chr1	74542596	74543095	chr1	74824729	74825228	Plcd4|chr1:74824729-74825228	0.0885143764497135	.	.
chr1	74542596	74543095	chr1	74829962	74830461	Plcd4|chr1:74829962-74830461	0.16116365588104	.	.
chr1	74542596	74543095	chr1	74858307	74858806	Plcd4|chr1:74858307-74858806	0.119047382739726	.	.
chr1	74542596	74543095	chr1	74894978	74895477	Plcd4|chr1:74894978-74895477	0.0872300373056943	.	.
chr1	74587962	74588461	chr1	74763029	74763528	Bcs1l|chr1:74763029-74763528	0.180026524101325	.	.
chr1	74587962	74588461	chr1	74763029	74763528	Zfp142|chr1:74763029-74763528	0.180026524101325	.	.
chr1	74587962	74588461	chr1	74787775	74788274	Bcs1l|chr1:74787775-74788274	0.112461192005283	.	.
chr1	74587962	74588461	chr1	74787775	74788274	Zfp142|chr1:74787775-74788274	0.112461192005283	.	.
chr1	74587962	74588461	chr1	74802933	74803432	Bcs1l|chr1:74802933-74803432	0.18952140898674	.	.
chr1	74587962	74588461	chr1	74802933	74803432	Zfp142|chr1:74802933-74803432	0.18952140898674	.	.
chr1	74587962	74588461	chr1	74806952	74807451	Bcs1l|chr1:74806952-74807451	0.134258731894057	.	.
chr1	74587962	74588461	chr1	74806952	74807451	Zfp142|chr1:74806952-74807451	0.134258731894057	.	.
chr1	74587962	74588461	chr1	74816731	74817230	Bcs1l|chr1:74816731-74817230	0.170863803028916	.	.
chr1	74587962	74588461	chr1	74816731	74817230	Zfp142|chr1:74816731-74817230	0.170863803028916	.	.
chr1	74587962	74588461	chr1	74948735	74949234	Bcs1l|chr1:74948735-74949234	0.112161969890122	.	.
chr1	74587962	74588461	chr1	74948735	74949234	Zfp142|chr1:74948735-74949234	0.112161969890122	.	.
chr1	74601175	74601674	chr1	74635019	74635518	Rnf25|chr1:74635019-74635518	0.107004638297559	.	.
chr1	74601175	74601674	chr1	74635019	74635518	Stk36|chr1:74635019-74635518	0.107004638297559	.	.
chr1	74601175	74601674	chr1	74635618	74636117	Rnf25|chr1:74635618-74636117	0.119741038733525	.	.
chr1	74601175	74601674	chr1	74635618	74636117	Stk36|chr1:74635618-74636117	0.119741038733525	.	.
chr1	74601175	74601674	chr1	74784124	74784623	Rnf25|chr1:74784124-74784623	0.116029258806794	.	.
chr1	74601175	74601674	chr1	74784124	74784623	Stk36|chr1:74784124-74784623	0.116029258806794	.	.
chr1	74601175	74601674	chr1	74787775	74788274	Rnf25|chr1:74787775-74788274	0.256900193188661	.	.
chr1	74601175	74601674	chr1	74787775	74788274	Stk36|chr1:74787775-74788274	0.256900193188661	.	.
chr1	74601175	74601674	chr1	74802933	74803432	Rnf25|chr1:74802933-74803432	0.16168277755924	.	.
chr1	74601175	74601674	chr1	74802933	74803432	Stk36|chr1:74802933-74803432	0.16168277755924	.	.
chr1	74601175	74601674	chr1	74806444	74806943	Rnf25|chr1:74806444-74806943	0.169026429961571	.	.
chr1	74601175	74601674	chr1	74806444	74806943	Stk36|chr1:74806444-74806943	0.169026429961571	.	.
chr1	74601175	74601674	chr1	74806952	74807451	Rnf25|chr1:74806952-74807451	0.176563138489833	.	.
chr1	74601175	74601674	chr1	74806952	74807451	Stk36|chr1:74806952-74807451	0.176563138489833	.	.
chr1	74601175	74601674	chr1	74808065	74808564	Rnf25|chr1:74808065-74808564	0.0917036448156592	.	.
chr1	74601175	74601674	chr1	74808065	74808564	Stk36|chr1:74808065-74808564	0.0917036448156592	.	.
chr1	74601175	74601674	chr1	74816731	74817230	Rnf25|chr1:74816731-74817230	0.14906797804845	.	.
chr1	74601175	74601674	chr1	74816731	74817230	Stk36|chr1:74816731-74817230	0.14906797804845	.	.
chr1	74601175	74601674	chr1	74858307	74858806	Rnf25|chr1:74858307-74858806	0.206295908594858	.	.
chr1	74601175	74601674	chr1	74858307	74858806	Stk36|chr1:74858307-74858806	0.206295908594858	.	.
chr1	74601175	74601674	chr1	74948735	74949234	Rnf25|chr1:74948735-74949234	0.131375306856641	.	.
chr1	74601175	74601674	chr1	74948735	74949234	Stk36|chr1:74948735-74949234	0.131375306856641	.	.
chr1	74661495	74661994	chr1	74784124	74784623	Ttll4|chr1:74784124-74784623	0.212300851283091	.	.
chr1	74661495	74661994	chr1	74787775	74788274	Ttll4|chr1:74787775-74788274	0.119002757444582	.	.
chr1	74661495	74661994	chr1	74802933	74803432	Ttll4|chr1:74802933-74803432	0.121949601517012	.	.
chr1	74661495	74661994	chr1	74806444	74806943	Ttll4|chr1:74806444-74806943	0.151299714547681	.	.
chr1	74661495	74661994	chr1	74816731	74817230	Ttll4|chr1:74816731-74817230	0.0975157919047065	.	.
chr1	74661495	74661994	chr1	74824729	74825228	Ttll4|chr1:74824729-74825228	0.112091736946346	.	.
chr1	74661495	74661994	chr1	74872216	74872715	Ttll4|chr1:74872216-74872715	0.0893736616123734	.	.
chr1	74661495	74661994	chr1	74880737	74881236	Ttll4|chr1:74880737-74881236	0.0983237361515807	.	.
chr1	74661495	74661994	chr1	74948735	74949234	Ttll4|chr1:74948735-74949234	0.123181166476606	.	.
chr1	74850152	74850651	chr1	74772969	74773468	Gm16582|chr1:74772969-74773468	0.200173698560278	.	.
chr1	74850152	74850651	chr1	74817277	74817776	Gm16582|chr1:74817277-74817776	0.184165926014142	.	.
chr1	74850152	74850651	chr1	75141393	75141892	Gm16582|chr1:75141393-75141892	0.128299415865007	.	.
chr1	74854708	74855207	chr1	74772969	74773468	Cdk5r2|chr1:74772969-74773468	0.189278143406444	.	.
chr1	74854708	74855207	chr1	74802933	74803432	Cdk5r2|chr1:74802933-74803432	0.119508835704677	.	.
chr1	74854708	74855207	chr1	74817277	74817776	Cdk5r2|chr1:74817277-74817776	0.138275717161507	.	.
chr1	74854708	74855207	chr1	74894978	74895477	Cdk5r2|chr1:74894978-74895477	0.128034694821424	.	.
chr1	74854708	74855207	chr1	75016818	75017317	Cdk5r2|chr1:75016818-75017317	0.162245661825459	.	.
chr1	74854708	74855207	chr1	75218312	75218811	Cdk5r2|chr1:75218312-75218811	0.100893147085985	.	.
chr1	74854708	74855207	chr1	75244823	75245322	Cdk5r2|chr1:75244823-75245322	0.162985228950595	.	.
chr1	74935357	74935856	chr1	74635019	74635518	Cfap65|chr1:74635019-74635518	0.128898835397788	.	.
chr1	74935357	74935856	chr1	74635618	74636117	Cfap65|chr1:74635618-74636117	0.140407592020207	.	.
chr1	74935357	74935856	chr1	74784124	74784623	Cfap65|chr1:74784124-74784623	0.0997519875379551	.	.
chr1	74935357	74935856	chr1	74806444	74806943	Cfap65|chr1:74806444-74806943	0.138319281543803	.	.
chr1	74935357	74935856	chr1	74806952	74807451	Cfap65|chr1:74806952-74807451	0.142623299819312	.	.
chr1	74935357	74935856	chr1	74816731	74817230	Cfap65|chr1:74816731-74817230	0.131982993538198	.	.
chr1	74935357	74935856	chr1	74948735	74949234	Cfap65|chr1:74948735-74949234	0.11705133162789	.	.
chr1	74935357	74935856	chr1	75016818	75017317	Cfap65|chr1:75016818-75017317	0.215309095160244	.	.
chr1	74935357	74935856	chr1	75244823	75245322	Cfap65|chr1:75244823-75245322	0.0996617470763786	.	.
chr1	75124760	75125259	chr1	74763029	74763528	Nhej1|chr1:74763029-74763528	0.159134514315565	.	.
chr1	75124760	75125259	chr1	74772969	74773468	Nhej1|chr1:74772969-74773468	0.129729685799798	.	.
chr1	75124760	75125259	chr1	74784124	74784623	Nhej1|chr1:74784124-74784623	0.105506296128166	.	.
chr1	75124760	75125259	chr1	74787775	74788274	Nhej1|chr1:74787775-74788274	0.136932408314856	.	.
chr1	75124760	75125259	chr1	74802933	74803432	Nhej1|chr1:74802933-74803432	0.247758641373918	.	.
chr1	75124760	75125259	chr1	74806444	74806943	Nhej1|chr1:74806444-74806943	0.125298430289851	.	.
chr1	75124760	75125259	chr1	74806952	74807451	Nhej1|chr1:74806952-74807451	0.157008893408742	.	.
chr1	75124760	75125259	chr1	74816731	74817230	Nhej1|chr1:74816731-74817230	0.101272819309523	.	.
chr1	75124760	75125259	chr1	74858307	74858806	Nhej1|chr1:74858307-74858806	0.0867494891917403	.	.
chr1	75124760	75125259	chr1	74948735	74949234	Nhej1|chr1:74948735-74949234	0.200605464015797	.	.
chr1	75124760	75125259	chr1	75218312	75218811	Nhej1|chr1:75218312-75218811	0.134839472960739	.	.
chr1	75124760	75125259	chr1	75244823	75245322	Nhej1|chr1:75244823-75245322	0.362687024738292	.	.
chr1	75142499	75142998	chr1	74763029	74763528	Cnppd1|chr1:74763029-74763528	0.156565415150173	.	.
chr1	75142499	75142998	chr1	74763029	74763528	Retreg2|chr1:74763029-74763528	0.156565415150173	.	.
chr1	75142499	75142998	chr1	74784124	74784623	Cnppd1|chr1:74784124-74784623	0.181461326522802	.	.
chr1	75142499	75142998	chr1	74784124	74784623	Retreg2|chr1:74784124-74784623	0.181461326522802	.	.
chr1	75142499	75142998	chr1	74802933	74803432	Cnppd1|chr1:74802933-74803432	0.100438460570924	.	.
chr1	75142499	75142998	chr1	74802933	74803432	Retreg2|chr1:74802933-74803432	0.100438460570924	.	.
chr1	75142499	75142998	chr1	74808065	74808564	Cnppd1|chr1:74808065-74808564	0.0900745782786877	.	.
chr1	75142499	75142998	chr1	74808065	74808564	Retreg2|chr1:74808065-74808564	0.0900745782786877	.	.
chr1	75142499	75142998	chr1	74816731	74817230	Cnppd1|chr1:74816731-74817230	0.207807812906749	.	.
chr1	75142499	75142998	chr1	74816731	74817230	Retreg2|chr1:74816731-74817230	0.207807812906749	.	.
chr1	75142499	75142998	chr1	74817277	74817776	Cnppd1|chr1:74817277-74817776	0.0999391168932391	.	.
chr1	75142499	75142998	chr1	74817277	74817776	Retreg2|chr1:74817277-74817776	0.0999391168932391	.	.
chr1	75142499	75142998	chr1	74858307	74858806	Cnppd1|chr1:74858307-74858806	0.0917857778310375	.	.
chr1	75142499	75142998	chr1	74858307	74858806	Cnppd1|chr1:74858307-74858806	0.0917857778310376	.	.
chr1	75142499	75142998	chr1	74858307	74858806	Retreg2|chr1:74858307-74858806	0.0917857778310375	.	.
chr1	75142499	75142998	chr1	74858307	74858806	Retreg2|chr1:74858307-74858806	0.0917857778310376	.	.
chr1	75142499	75142998	chr1	74880737	74881236	Cnppd1|chr1:74880737-74881236	0.197943376858335	.	.
chr1	75142499	75142998	chr1	74880737	74881236	Retreg2|chr1:74880737-74881236	0.197943376858335	.	.
chr1	75142499	75142998	chr1	74894978	74895477	Cnppd1|chr1:74894978-74895477	0.115492433964748	.	.
chr1	75142499	75142998	chr1	74894978	74895477	Retreg2|chr1:74894978-74895477	0.115492433964748	.	.
chr1	75142499	75142998	chr1	74948735	74949234	Cnppd1|chr1:74948735-74949234	0.136847209774893	.	.
chr1	75142499	75142998	chr1	74948735	74949234	Retreg2|chr1:74948735-74949234	0.136847209774893	.	.
chr1	75142499	75142998	chr1	75141393	75141892	Cnppd1|chr1:75141393-75141892	0.132011739592189	.	.
chr1	75142499	75142998	chr1	75141393	75141892	Retreg2|chr1:75141393-75141892	0.132011739592189	.	.
chr1	75142499	75142998	chr1	75234571	75235070	Cnppd1|chr1:75234571-75235070	0.0954726169011807	.	.
chr1	75142499	75142998	chr1	75234571	75235070	Retreg2|chr1:75234571-75235070	0.0954726169011807	.	.
chr1	75142499	75142998	chr1	75244823	75245322	Cnppd1|chr1:75244823-75245322	0.205222062364407	.	.
chr1	75142499	75142998	chr1	75244823	75245322	Retreg2|chr1:75244823-75245322	0.205222062364407	.	.
chr1	75168424	75168923	chr1	74763029	74763528	Zfand2b|chr1:74763029-74763528	0.200944563172161	.	.
chr1	75168424	75168923	chr1	74802933	74803432	Zfand2b|chr1:74802933-74803432	0.0987836092618879	.	.
chr1	75168424	75168923	chr1	75234571	75235070	Zfand2b|chr1:75234571-75235070	0.136895827409756	.	.
chr1	75168424	75168923	chr1	75244823	75245322	Zfand2b|chr1:75244823-75245322	0.124472005464992	.	.
chr1	75180079	75180578	chr1	74763029	74763528	Abcb6|chr1:74763029-74763528	0.131843150036974	.	.
chr1	75180079	75180578	chr1	74787775	74788274	Abcb6|chr1:74787775-74788274	0.151192064320469	.	.
chr1	75180079	75180578	chr1	74802933	74803432	Abcb6|chr1:74802933-74803432	0.152402526548342	.	.
chr1	75180079	75180578	chr1	74858307	74858806	Abcb6|chr1:74858307-74858806	0.143377936541022	.	.
chr1	75180079	75180578	chr1	75218312	75218811	Abcb6|chr1:75218312-75218811	0.0965912879969542	.	.
chr1	75180079	75180578	chr1	75244823	75245322	Abcb6|chr1:75244823-75245322	0.0923016919146319	.	.
chr1	75191753	75192252	chr1	74772969	74773468	Ankzf1|chr1:74772969-74773468	0.111429241471695	.	.
chr1	75191753	75192252	chr1	74772969	74773468	Atg9a|chr1:74772969-74773468	0.111429241471695	.	.
chr1	75191753	75192252	chr1	74784124	74784623	Ankzf1|chr1:74784124-74784623	0.112923763295822	.	.
chr1	75191753	75192252	chr1	74784124	74784623	Atg9a|chr1:74784124-74784623	0.112923763295822	.	.
chr1	75191753	75192252	chr1	74787775	74788274	Ankzf1|chr1:74787775-74788274	0.0986810798836364	.	.
chr1	75191753	75192252	chr1	74787775	74788274	Ankzf1|chr1:74787775-74788274	0.0986810798836365	.	.
chr1	75191753	75192252	chr1	74787775	74788274	Atg9a|chr1:74787775-74788274	0.0986810798836364	.	.
chr1	75191753	75192252	chr1	74787775	74788274	Atg9a|chr1:74787775-74788274	0.0986810798836365	.	.
chr1	75191753	75192252	chr1	74802933	74803432	Ankzf1|chr1:74802933-74803432	0.0861092260554032	.	.
chr1	75191753	75192252	chr1	74802933	74803432	Atg9a|chr1:74802933-74803432	0.0861092260554032	.	.
chr1	75191753	75192252	chr1	74808065	74808564	Ankzf1|chr1:74808065-74808564	0.0870056301918625	.	.
chr1	75191753	75192252	chr1	74808065	74808564	Atg9a|chr1:74808065-74808564	0.0870056301918625	.	.
chr1	75191753	75192252	chr1	74858307	74858806	Ankzf1|chr1:74858307-74858806	0.0935466134129978	.	.
chr1	75191753	75192252	chr1	74858307	74858806	Atg9a|chr1:74858307-74858806	0.0935466134129978	.	.
chr1	75191753	75192252	chr1	75016818	75017317	Ankzf1|chr1:75016818-75017317	0.0996996482475564	.	.
chr1	75191753	75192252	chr1	75016818	75017317	Atg9a|chr1:75016818-75017317	0.0996996482475564	.	.
chr1	75192415	75192914	chr1	74806444	74806943	Ankzf1|chr1:74806444-74806943	0.098675554324338	.	.
chr1	75192415	75192914	chr1	74806444	74806943	Atg9a|chr1:74806444-74806943	0.098675554324338	.	.
chr1	75192415	75192914	chr1	74829962	74830461	Ankzf1|chr1:74829962-74830461	0.0885976546296337	.	.
chr1	75192415	75192914	chr1	74829962	74830461	Atg9a|chr1:74829962-74830461	0.0885976546296337	.	.
chr1	75192415	75192914	chr1	75024118	75024617	Ankzf1|chr1:75024118-75024617	0.0998429333543795	.	.
chr1	75192415	75192914	chr1	75024118	75024617	Atg9a|chr1:75024118-75024617	0.0998429333543795	.	.
chr1	75192415	75192914	chr1	75141393	75141892	Ankzf1|chr1:75141393-75141892	0.131846321068163	.	.
chr1	75192415	75192914	chr1	75141393	75141892	Atg9a|chr1:75141393-75141892	0.131846321068163	.	.
chr1	75210546	75211045	chr1	74763029	74763528	Glb1l|chr1:74763029-74763528	0.116740836317084	.	.
chr1	75210546	75211045	chr1	74763029	74763528	Stk16|chr1:74763029-74763528	0.116740836317084	.	.
chr1	75210546	75211045	chr1	74787775	74788274	Glb1l|chr1:74787775-74788274	0.184002012318141	.	.
chr1	75210546	75211045	chr1	74787775	74788274	Stk16|chr1:74787775-74788274	0.184002012318141	.	.
chr1	75210546	75211045	chr1	74802933	74803432	Glb1l|chr1:74802933-74803432	0.118751310709653	.	.
chr1	75210546	75211045	chr1	74802933	74803432	Stk16|chr1:74802933-74803432	0.118751310709653	.	.
chr1	75210546	75211045	chr1	74806444	74806943	Glb1l|chr1:74806444-74806943	0.111522663965498	.	.
chr1	75210546	75211045	chr1	74806444	74806943	Stk16|chr1:74806444-74806943	0.111522663965498	.	.
chr1	75210546	75211045	chr1	74816731	74817230	Glb1l|chr1:74816731-74817230	0.15516861450384	.	.
chr1	75210546	75211045	chr1	74816731	74817230	Stk16|chr1:74816731-74817230	0.15516861450384	.	.
chr1	75210546	75211045	chr1	74824729	74825228	Glb1l|chr1:74824729-74825228	0.141620911187436	.	.
chr1	75210546	75211045	chr1	74824729	74825228	Stk16|chr1:74824729-74825228	0.141620911187436	.	.
chr1	75210546	75211045	chr1	74880737	74881236	Glb1l|chr1:74880737-74881236	0.0972445141739016	.	.
chr1	75210546	75211045	chr1	74880737	74881236	Stk16|chr1:74880737-74881236	0.0972445141739016	.	.
chr1	75210546	75211045	chr1	74894978	74895477	Glb1l|chr1:74894978-74895477	0.207907382435734	.	.
chr1	75210546	75211045	chr1	74894978	74895477	Stk16|chr1:74894978-74895477	0.207907382435734	.	.
chr1	75210546	75211045	chr1	74948735	74949234	Glb1l|chr1:74948735-74949234	0.0956591606311018	.	.
chr1	75210546	75211045	chr1	74948735	74949234	Stk16|chr1:74948735-74949234	0.0956591606311018	.	.
chr1	75210546	75211045	chr1	75141393	75141892	Glb1l|chr1:75141393-75141892	0.12245291526401	.	.
chr1	75210546	75211045	chr1	75141393	75141892	Stk16|chr1:75141393-75141892	0.12245291526401	.	.
chr1	75210546	75211045	chr1	75244823	75245322	Glb1l|chr1:75244823-75245322	0.0923170954494028	.	.
chr1	75210546	75211045	chr1	75244823	75245322	Stk16|chr1:75244823-75245322	0.0923170954494028	.	.
chr1	75219086	75219585	chr1	74763029	74763528	Tuba4a|chr1:74763029-74763528	0.181230724250371	.	.
chr1	75219086	75219585	chr1	74784124	74784623	Tuba4a|chr1:74784124-74784623	0.156616489337364	.	.
chr1	75219086	75219585	chr1	74787775	74788274	Tuba4a|chr1:74787775-74788274	0.095983085920841	.	.
chr1	75219086	75219585	chr1	74802933	74803432	Tuba4a|chr1:74802933-74803432	0.253316059435119	.	.
chr1	75219086	75219585	chr1	74806952	74807451	Tuba4a|chr1:74806952-74807451	0.104125083075608	.	.
chr1	75219086	75219585	chr1	74816731	74817230	Tuba4a|chr1:74816731-74817230	0.102190801473814	.	.
chr1	75219086	75219585	chr1	74817277	74817776	Tuba4a|chr1:74817277-74817776	0.132941938108905	.	.
chr1	75219086	75219585	chr1	74858307	74858806	Tuba4a|chr1:74858307-74858806	0.199988790536903	.	.
chr1	75219086	75219585	chr1	75218312	75218811	Tuba4a|chr1:75218312-75218811	0.142439155156652	.	.
chr1	75219086	75219585	chr1	75234571	75235070	Tuba4a|chr1:75234571-75235070	0.0910858237328062	.	.
chr1	75219086	75219585	chr1	75244823	75245322	Tuba4a|chr1:75244823-75245322	0.194232819429895	.	.
chr1	75236144	75236643	chr1	74763029	74763528	Dnajb2|chr1:74763029-74763528	0.238550016929925	.	.
chr1	75236144	75236643	chr1	74784124	74784623	Dnajb2|chr1:74784124-74784623	0.132878572235727	.	.
chr1	75236144	75236643	chr1	74787775	74788274	Dnajb2|chr1:74787775-74788274	0.138478943904714	.	.
chr1	75236144	75236643	chr1	74802933	74803432	Dnajb2|chr1:74802933-74803432	0.111564832181695	.	.
chr1	75236144	75236643	chr1	74806952	74807451	Dnajb2|chr1:74806952-74807451	0.0970453386169924	.	.
chr1	75236144	75236643	chr1	74808065	74808564	Dnajb2|chr1:74808065-74808564	0.102104303688196	.	.
chr1	75236144	75236643	chr1	74816731	74817230	Dnajb2|chr1:74816731-74817230	0.192191295884327	.	.
chr1	75236144	75236643	chr1	74817277	74817776	Dnajb2|chr1:74817277-74817776	0.0887146555125248	.	.
chr1	75236144	75236643	chr1	74880737	74881236	Dnajb2|chr1:74880737-74881236	0.115497123237258	.	.
chr1	75236144	75236643	chr1	74948735	74949234	Dnajb2|chr1:74948735-74949234	0.165157332736448	.	.
chr1	75236144	75236643	chr1	75141393	75141892	Dnajb2|chr1:75141393-75141892	0.114263007764278	.	.
chr1	75236144	75236643	chr1	75218312	75218811	Dnajb2|chr1:75218312-75218811	0.178373916321272	.	.
chr1	75236144	75236643	chr1	75234571	75235070	Dnajb2|chr1:75234571-75235070	0.184170776901378	.	.
chr1	75236144	75236643	chr1	75244823	75245322	Dnajb2|chr1:75244823-75245322	0.239347666537463	.	.
chr1	75236651	75237150	chr1	74763029	74763528	Dnajb2|chr1:74763029-74763528	0.130412381275091	.	.
chr1	75236651	75237150	chr1	74784124	74784623	Dnajb2|chr1:74784124-74784623	0.157300762795877	.	.
chr1	75236651	75237150	chr1	74808065	74808564	Dnajb2|chr1:74808065-74808564	0.12979051421104	.	.
chr1	75236651	75237150	chr1	74816731	74817230	Dnajb2|chr1:74816731-74817230	0.165366694869426	.	.
chr1	75236651	75237150	chr1	74872216	74872715	Dnajb2|chr1:74872216-74872715	0.0876899512900469	.	.
chr1	75236651	75237150	chr1	74880737	74881236	Dnajb2|chr1:74880737-74881236	0.106278875047022	.	.
chr1	75236651	75237150	chr1	75218312	75218811	Dnajb2|chr1:75218312-75218811	0.168357259700517	.	.
chr1	75236651	75237150	chr1	75234571	75235070	Dnajb2|chr1:75234571-75235070	0.169759460961718	.	.
chr1	75236651	75237150	chr1	75244823	75245322	Dnajb2|chr1:75244823-75245322	0.086230485469567	.	.
chr1	75236651	75237150	chr1	75244823	75245322	Dnajb2|chr1:75244823-75245322	0.0862304854695671	.	.
chr1	78310032	78310531	chr1	78328605	78329104	Sgpp2|chr1:78328605-78329104	0.370825692244439	.	.
chr1	78310032	78310531	chr1	78454635	78455134	Sgpp2|chr1:78454635-78455134	0.21691842251264	.	.
chr1	78310931	78311430	chr1	78328605	78329104	Sgpp2|chr1:78328605-78329104	0.226256773012369	.	.
chr1	78488387	78488886	chr1	78328605	78329104	Farsb|chr1:78328605-78329104	0.159124798604475	.	.
chr1	78488387	78488886	chr1	78371610	78372109	Farsb|chr1:78371610-78372109	0.20366210033063	.	.
chr1	78488387	78488886	chr1	78454635	78455134	Farsb|chr1:78454635-78455134	0.123567630189704	.	.
chr1	78488900	78489399	chr1	78328605	78329104	Farsb|chr1:78328605-78329104	0.116413623493477	.	.
chr1	78488900	78489399	chr1	78419495	78419994	Farsb|chr1:78419495-78419994	0.107322106044592	.	.
chr1	78488900	78489399	chr1	78454635	78455134	Farsb|chr1:78454635-78455134	0.189590408051369	.	.
chr1	79439807	79440306	chr1	79259662	79260161	Scg2|chr1:79259662-79260161	0.160850411144968	.	.
chr1	79439807	79440306	chr1	79312113	79312612	Scg2|chr1:79312113-79312612	0.187945084690505	.	.
chr1	79439807	79440306	chr1	79335215	79335714	Scg2|chr1:79335215-79335714	0.0936178325031544	.	.
chr1	79439807	79440306	chr1	79335215	79335714	Scg2|chr1:79335215-79335714	0.0936178325031545	.	.
chr1	79439807	79440306	chr1	79336680	79337179	Scg2|chr1:79336680-79337179	0.113414627351141	.	.
chr1	79439807	79440306	chr1	79401245	79401744	Scg2|chr1:79401245-79401744	0.0863015528702365	.	.
chr1	79439807	79440306	chr1	79450145	79450644	Scg2|chr1:79450145-79450644	0.330594323325134	.	.
chr1	84839165	84839664	chr1	84855742	84856241	Fbxo36|chr1:84855742-84856241	0.0953277271503432	.	.
chr1	84839165	84839664	chr1	84866228	84866727	Fbxo36|chr1:84866228-84866727	0.136654195280199	.	.
chr1	84839808	84840307	chr1	84866228	84866727	Fbxo36|chr1:84866228-84866727	0.114954451586346	.	.
chr1	84839808	84840307	chr1	84866228	84866727	Trip12|chr1:84866228-84866727	0.114954451586346	.	.
chr1	84839808	84840307	chr1	84882861	84883360	Fbxo36|chr1:84882861-84883360	0.209899800539703	.	.
chr1	84839808	84840307	chr1	84882861	84883360	Trip12|chr1:84882861-84883360	0.209899800539703	.	.
chr1	84934371	84934870	chr1	84763178	84763677	Slc16a14|chr1:84763178-84763677	0.123190439763448	.	.
chr1	84934371	84934870	chr1	84838531	84839030	Slc16a14|chr1:84838531-84839030	0.0844247429732005	.	.
chr1	84934371	84934870	chr1	84855235	84855734	Slc16a14|chr1:84855235-84855734	0.0915823529342694	.	.
chr1	84934371	84934870	chr1	84855742	84856241	Slc16a14|chr1:84855742-84856241	0.123282591713224	.	.
chr1	84934883	84935382	chr1	84838531	84839030	Slc16a14|chr1:84838531-84839030	0.100514889845116	.	.
chr1	84934883	84935382	chr1	84855742	84856241	Slc16a14|chr1:84855742-84856241	0.0905719445905926	.	.
chr1	84934883	84935382	chr1	84936836	84937335	Slc16a14|chr1:84936836-84937335	0.204402118681229	.	.
chr1	84935649	84936148	chr1	84866228	84866727	Slc16a14|chr1:84866228-84866727	0.124282595745114	.	.
chr1	85793160	85793659	chr1	85809199	85809698	Cab39|chr1:85809199-85809698	0.119672763055007	.	.
chr1	85793160	85793659	chr1	85828911	85829410	Cab39|chr1:85828911-85829410	0.11562922463986	.	.
chr1	85793160	85793659	chr1	85853262	85853761	Cab39|chr1:85853262-85853761	0.186824559262643	.	.
chr1	85793160	85793659	chr1	85942262	85942761	Cab39|chr1:85942262-85942761	0.120407427466392	.	.
chr1	85793160	85793659	chr1	85958147	85958646	Cab39|chr1:85958147-85958646	0.107866144668929	.	.
chr1	85894274	85894773	chr1	85776113	85776612	Itm2c|chr1:85776113-85776612	0.131327518536099	.	.
chr1	85894274	85894773	chr1	85809199	85809698	Itm2c|chr1:85809199-85809698	0.258194141851698	.	.
chr1	85894274	85894773	chr1	85958147	85958646	Itm2c|chr1:85958147-85958646	0.0927395294412526	.	.
chr1	87755700	87756199	chr1	87798300	87798799	Atg16l1|chr1:87798300-87798799	0.0993256577467857	.	.
chr1	87853009	87853508	chr1	87879632	87880131	Dgkd|chr1:87879632-87880131	0.136336269902834	.	.
chr1	87853973	87854472	chr1	87798300	87798799	Dgkd|chr1:87798300-87798799	0.131117407294286	.	.
chr1	87853973	87854472	chr1	87798300	87798799	Gm19582|chr1:87798300-87798799	0.131117407294286	.	.
chr1	88008031	88008530	chr1	87749979	87750478	Usp40|chr1:87749979-87750478	0.0864876122164195	.	.
chr1	88008031	88008530	chr1	87798300	87798799	Usp40|chr1:87798300-87798799	0.108550070848318	.	.
chr1	88008031	88008530	chr1	87925537	87926036	Usp40|chr1:87925537-87926036	0.0823749915642292	.	.
chr1	88008031	88008530	chr1	88372962	88373461	Usp40|chr1:88372962-88373461	0.220144716260131	.	.
chr1	88205505	88206004	chr1	87798300	87798799	Dnajb3|chr1:87798300-87798799	0.106569753996056	.	.
chr1	88205505	88206004	chr1	87856806	87857305	Dnajb3|chr1:87856806-87857305	0.0831481401930038	.	.
chr1	88205505	88206004	chr1	88372962	88373461	Dnajb3|chr1:88372962-88373461	0.13922848825291	.	.
chr1	88205505	88206004	chr1	88461073	88461572	Dnajb3|chr1:88461073-88461572	0.0929771160522009	.	.
chr1	88277410	88277909	chr1	88372962	88373461	Hjurp|chr1:88372962-88373461	0.107983965522187	.	.
chr1	88277410	88277909	chr1	88372962	88373461	Trpm8|chr1:88372962-88373461	0.107983965522187	.	.
chr1	93305687	93306186	chr1	93444675	93445174	Gm28535|chr1:93444675-93445174	0.0913183993871445	.	.
chr1	93305687	93306186	chr1	93444675	93445174	Mterf4|chr1:93444675-93445174	0.0913183993871445	.	.
chr1	93305687	93306186	chr1	93595840	93596339	Gm28535|chr1:93595840-93596339	0.0926967464950618	.	.
chr1	93305687	93306186	chr1	93595840	93596339	Mterf4|chr1:93595840-93596339	0.0926967464950618	.	.
chr1	93342619	93343118	chr1	93444675	93445174	Pask|chr1:93444675-93445174	0.113189488066182	.	.
chr1	93342619	93343118	chr1	93444675	93445174	Ppp1r7|chr1:93444675-93445174	0.113189488066182	.	.
chr1	93343358	93343857	chr1	93649619	93650118	Pask|chr1:93649619-93650118	0.104007958834319	.	.
chr1	93343358	93343857	chr1	93649619	93650118	Ppp1r7|chr1:93649619-93650118	0.104007958834319	.	.
chr1	93343358	93343857	chr1	93698616	93699115	Pask|chr1:93698616-93699115	0.108223093850599	.	.
chr1	93343358	93343857	chr1	93698616	93699115	Ppp1r7|chr1:93698616-93699115	0.108223093850599	.	.
chr1	93343358	93343857	chr1	93727334	93727833	Pask|chr1:93727334-93727833	0.180767830098324	.	.
chr1	93343358	93343857	chr1	93727334	93727833	Ppp1r7|chr1:93727334-93727833	0.180767830098324	.	.
chr1	93478107	93478606	chr1	93560595	93561094	Hdlbp|chr1:93560595-93561094	0.147958827902652	.	.
chr1	93478107	93478606	chr1	93560595	93561094	Sept2|chr1:93560595-93561094	0.147958827902652	.	.
chr1	93478107	93478606	chr1	93699126	93699625	Hdlbp|chr1:93699126-93699625	0.083407326714218	.	.
chr1	93478107	93478606	chr1	93699126	93699625	Sept2|chr1:93699126-93699625	0.083407326714218	.	.
chr1	93478622	93479121	chr1	93444675	93445174	Hdlbp|chr1:93444675-93445174	0.236258140414195	.	.
chr1	93478622	93479121	chr1	93444675	93445174	Sept2|chr1:93444675-93445174	0.236258140414195	.	.
chr1	93478622	93479121	chr1	93560595	93561094	Hdlbp|chr1:93560595-93561094	0.325206125169373	.	.
chr1	93478622	93479121	chr1	93560595	93561094	Sept2|chr1:93560595-93561094	0.325206125169373	.	.
chr1	93478622	93479121	chr1	93595840	93596339	Hdlbp|chr1:93595840-93596339	0.0952175242091293	.	.
chr1	93478622	93479121	chr1	93595840	93596339	Sept2|chr1:93595840-93596339	0.0952175242091293	.	.
chr1	93478622	93479121	chr1	93705324	93705823	Hdlbp|chr1:93705324-93705823	0.108098065699536	.	.
chr1	93478622	93479121	chr1	93705324	93705823	Sept2|chr1:93705324-93705823	0.108098065699536	.	.
chr1	93511801	93512300	chr1	93560595	93561094	Farp2|chr1:93560595-93561094	0.175140728316552	.	.
chr1	93511801	93512300	chr1	93595840	93596339	Farp2|chr1:93595840-93596339	0.16484972767706	.	.
chr1	93635550	93636049	chr1	93444675	93445174	Gm28536|chr1:93444675-93445174	0.154733610677975	.	.
chr1	93635550	93636049	chr1	93595840	93596339	Gm28536|chr1:93595840-93596339	0.140595415639971	.	.
chr1	93635550	93636049	chr1	93699126	93699625	Gm28536|chr1:93699126-93699625	0.0836618227035563	.	.
chr1	93635550	93636049	chr1	93775260	93775759	Gm28536|chr1:93775260-93775759	0.191009832804614	.	.
chr1	93686360	93686859	chr1	93560595	93561094	Bok|chr1:93560595-93561094	0.183745329217157	.	.
chr1	93686360	93686859	chr1	93595840	93596339	Bok|chr1:93595840-93596339	0.113630059684678	.	.
chr1	93686360	93686859	chr1	93649619	93650118	Bok|chr1:93649619-93650118	0.0968292213204065	.	.
chr1	93686360	93686859	chr1	93686883	93687382	Bok|chr1:93686883-93687382	0.126619097411715	.	.
chr1	93686360	93686859	chr1	93699126	93699625	Bok|chr1:93699126-93699625	0.136604494957524	.	.
chr1	93731754	93732253	chr1	93349690	93350189	Gm10550|chr1:93349690-93350189	0.143144834336599	.	.
chr1	93731754	93732253	chr1	93577810	93578309	Gm10550|chr1:93577810-93578309	0.0869965455092497	.	.
chr1	93731754	93732253	chr1	93691752	93692251	Gm10550|chr1:93691752-93692251	0.116776269221689	.	.
chr1	93731754	93732253	chr1	93705324	93705823	Gm10550|chr1:93705324-93705823	0.0844104802677592	.	.
chr1	93731754	93732253	chr1	93937827	93938326	Gm10550|chr1:93937827-93938326	0.207845567556897	.	.
chr1	93754617	93755116	chr1	93522431	93522930	Thap4|chr1:93522431-93522930	0.100141260161324	.	.
chr1	93754617	93755116	chr1	93560595	93561094	Thap4|chr1:93560595-93561094	0.206239386064753	.	.
chr1	93754617	93755116	chr1	93775260	93775759	Thap4|chr1:93775260-93775759	0.177764934579436	.	.
chr1	93801756	93802255	chr1	93560595	93561094	Dtymk|chr1:93560595-93561094	0.24880316481326	.	.
chr1	93801756	93802255	chr1	93560595	93561094	Dtymk|chr1:93560595-93561094	0.248803164813261	.	.
chr1	93801756	93802255	chr1	93649619	93650118	Dtymk|chr1:93649619-93650118	0.117206016587008	.	.
chr1	93801756	93802255	chr1	93686883	93687382	Dtymk|chr1:93686883-93687382	0.120133590597679	.	.
chr1	93801756	93802255	chr1	93699126	93699625	Dtymk|chr1:93699126-93699625	0.2282397891545	.	.
chr1	93801756	93802255	chr1	93705324	93705823	Dtymk|chr1:93705324-93705823	0.205047540898313	.	.
chr1	93801756	93802255	chr1	94008651	94009150	Dtymk|chr1:94008651-94009150	0.0821292533238516	.	.
chr1	93801756	93802255	chr1	94035198	94035697	Dtymk|chr1:94035198-94035697	0.180268818752074	.	.
chr1	93803720	93804219	chr1	93560595	93561094	Ing5|chr1:93560595-93561094	0.458483936938993	.	.
chr1	93803720	93804219	chr1	93595840	93596339	Ing5|chr1:93595840-93596339	0.11010085882063	.	.
chr1	93803720	93804219	chr1	93649619	93650118	Ing5|chr1:93649619-93650118	0.149322779516851	.	.
chr1	93803720	93804219	chr1	93686883	93687382	Ing5|chr1:93686883-93687382	0.156398270630065	.	.
chr1	93803720	93804219	chr1	93705324	93705823	Ing5|chr1:93705324-93705823	0.123743182223199	.	.
chr1	93825281	93825780	chr1	93560595	93561094	D2hgdh|chr1:93560595-93561094	0.127596646777907	.	.
chr1	93825281	93825780	chr1	93705324	93705823	D2hgdh|chr1:93705324-93705823	0.139457340357504	.	.
chr1	93825281	93825780	chr1	93940526	93941025	D2hgdh|chr1:93940526-93941025	0.312145326579522	.	.
chr1	93825281	93825780	chr1	94008651	94009150	D2hgdh|chr1:94008651-94009150	0.224276191482505	.	.
chr1	93825281	93825780	chr1	94035198	94035697	D2hgdh|chr1:94035198-94035697	0.0857276764306319	.	.
chr1	95313333	95313832	chr1	95218827	95219326	Fam174a|chr1:95218827-95219326	0.112639077608687	.	.
chr1	95313333	95313832	chr1	95315847	95316346	Fam174a|chr1:95315847-95316346	0.164107727827177	.	.
chr1	95313851	95314350	chr1	95048163	95048662	Fam174a|chr1:95048163-95048662	0.102032325819175	.	.
chr1	95313851	95314350	chr1	95342232	95342731	Fam174a|chr1:95342232-95342731	0.244320549983589	.	.
chr1	95313851	95314350	chr1	95522375	95522874	Fam174a|chr1:95522375-95522874	0.109698045635461	.	.
chr1	95667416	95667915	chr1	95315847	95316346	St8sia4|chr1:95315847-95316346	0.209495954634213	.	.
chr1	95667416	95667915	chr1	95589478	95589977	St8sia4|chr1:95589478-95589977	0.147057237336221	.	.
chr1	95667416	95667915	chr1	95807743	95808242	St8sia4|chr1:95807743-95808242	0.321620240075537	.	.
chr1	95667416	95667915	chr1	95951588	95952087	St8sia4|chr1:95951588-95952087	0.12039652183166	.	.
chr1	95667416	95667915	chr1	95999785	96000284	St8sia4|chr1:95999785-96000284	0.281946068924662	.	.
chr1	95667921	95668420	chr1	95375446	95375945	St8sia4|chr1:95375446-95375945	0.0986154353634507	.	.
chr1	95667921	95668420	chr1	95589478	95589977	St8sia4|chr1:95589478-95589977	0.218466073303415	.	.
chr1	95667921	95668420	chr1	95807743	95808242	St8sia4|chr1:95807743-95808242	0.167113993793975	.	.
chr1	95667921	95668420	chr1	95999785	96000284	St8sia4|chr1:95999785-96000284	0.211783541105998	.	.
chr1	96871948	96872447	chr1	96596141	96596640	Slco4c1|chr1:96596141-96596640	0.124579335174661	.	.
chr1	96871948	96872447	chr1	96828997	96829496	Slco4c1|chr1:96828997-96829496	0.114235382217903	.	.
chr1	96871948	96872447	chr1	96846733	96847232	Slco4c1|chr1:96846733-96847232	0.0967211059800476	.	.
chr1	96871948	96872447	chr1	97018908	97019407	Slco4c1|chr1:97018908-97019407	0.127727023329446	.	.
chr1	97661204	97661703	chr1	97554873	97555372	D1Ertd622e|chr1:97554873-97555372	0.140723553110979	.	.
chr1	97661204	97661703	chr1	97624341	97624840	D1Ertd622e|chr1:97624341-97624840	0.177867982167304	.	.
chr1	97661204	97661703	chr1	97660435	97660934	D1Ertd622e|chr1:97660435-97660934	0.127458124142517	.	.
chr1	97661204	97661703	chr1	97709270	97709769	D1Ertd622e|chr1:97709270-97709769	0.109117640798613	.	.
chr1	97661800	97662299	chr1	97660435	97660934	D1Ertd622e|chr1:97660435-97660934	0.202178949144631	.	.
chr1	98095430	98095929	chr1	98002767	98003266	Pam|chr1:98002767-98003266	0.121932599040591	.	.
chr1	98095430	98095929	chr1	98349951	98350450	Pam|chr1:98349951-98350450	0.13269082726666	.	.
chr1	98095430	98095929	chr1	98447100	98447599	Pam|chr1:98447100-98447599	0.103005924952485	.	.
chr1	106759529	106760028	chr1	106865975	106866474	Kdsr|chr1:106865975-106866474	0.217747935678997	.	.
chr1	106759529	106760028	chr1	106883748	106884247	Kdsr|chr1:106883748-106884247	0.176286612393728	.	.
chr1	106796474	106796973	chr1	106818348	106818847	Vps4b|chr1:106818348-106818847	0.0873516390774621	.	.
chr1	106796474	106796973	chr1	106826251	106826750	Vps4b|chr1:106826251-106826750	0.133687209458549	.	.
chr1	106796474	106796973	chr1	106829432	106829931	Vps4b|chr1:106829432-106829931	0.111424679442853	.	.
chr1	106796474	106796973	chr1	106865975	106866474	Vps4b|chr1:106865975-106866474	0.175085133218918	.	.
chr1	109982394	109982893	chr1	110004327	110004826	Cdh7|chr1:110004327-110004826	0.113449596537221	.	.
chr1	109982394	109982893	chr1	110004849	110005348	Cdh7|chr1:110004849-110005348	0.185448548498656	.	.
chr1	109982994	109983493	chr1	110004849	110005348	Cdh7|chr1:110004849-110005348	0.140390686423759	.	.
chr1	111863863	111864362	chr1	111547399	111547898	Dsel|chr1:111547399-111547898	0.155172659520893	.	.
chr1	111863863	111864362	chr1	111600786	111601285	Dsel|chr1:111600786-111601285	0.1812496045347	.	.
chr1	111863863	111864362	chr1	111873127	111873626	Dsel|chr1:111873127-111873626	0.117251874975883	.	.
chr1	111863863	111864362	chr1	111937998	111938497	Dsel|chr1:111937998-111938497	0.164957861413798	.	.
chr1	111863863	111864362	chr1	111989274	111989773	Dsel|chr1:111989274-111989773	0.0933153915546889	.	.
chr1	111863863	111864362	chr1	111999803	112000302	Dsel|chr1:111999803-112000302	0.136342723455254	.	.
chr1	111863863	111864362	chr1	112054465	112054964	Dsel|chr1:112054465-112054964	0.094877312403878	.	.
chr1	111863863	111864362	chr1	112192577	112193076	Dsel|chr1:112192577-112193076	0.166167576744526	.	.
chr1	111864757	111865256	chr1	111600786	111601285	Dsel|chr1:111600786-111601285	0.216357850705355	.	.
chr1	111864757	111865256	chr1	112054465	112054964	Dsel|chr1:112054465-112054964	0.0916161223162009	.	.
chr1	115684447	115684946	chr1	115745518	115746017	Cntnap5a|chr1:115745518-115746017	0.143155328798995	.	.
chr1	118321592	118322091	chr1	118492751	118493250	Nifk|chr1:118492751-118493250	0.0887188812450742	.	.
chr1	118388033	118388532	chr1	118492751	118493250	Clasp1|chr1:118492751-118493250	0.135738390813611	.	.
chr1	118388537	118389036	chr1	118358883	118359382	Clasp1|chr1:118358883-118359382	0.229339105579247	.	.
chr1	118388537	118389036	chr1	118492751	118493250	Clasp1|chr1:118492751-118493250	0.209608355104602	.	.
chr1	118389052	118389551	chr1	118348570	118349069	Clasp1|chr1:118348570-118349069	0.0906395677916792	.	.
chr1	118389052	118389551	chr1	118457252	118457751	Clasp1|chr1:118457252-118457751	0.103319810096188	.	.
chr1	118389052	118389551	chr1	118492751	118493250	Clasp1|chr1:118492751-118493250	0.131248303560759	.	.
chr1	118389052	118389551	chr1	118498277	118498776	Clasp1|chr1:118498277-118498776	0.156258397806558	.	.
chr1	118458765	118459264	chr1	118304173	118304672	2900060B14Rik|chr1:118304173-118304672	0.14356522390106	.	.
chr1	118458765	118459264	chr1	118457252	118457751	2900060B14Rik|chr1:118457252-118457751	0.149717321964248	.	.
chr1	118458765	118459264	chr1	118481738	118482237	2900060B14Rik|chr1:118481738-118482237	0.113049964729598	.	.
chr1	118458765	118459264	chr1	118492751	118493250	2900060B14Rik|chr1:118492751-118493250	0.153009449880011	.	.
chr1	121430778	121431277	chr1	121173063	121173562	Ccdc93|chr1:121173063-121173562	0.0852198168613669	.	.
chr1	121430778	121431277	chr1	121180229	121180728	Ccdc93|chr1:121180229-121180728	0.112823153116115	.	.
chr1	121430778	121431277	chr1	121315049	121315548	Ccdc93|chr1:121315049-121315548	0.135567194775384	.	.
chr1	121430778	121431277	chr1	121327621	121328120	Ccdc93|chr1:121327621-121328120	0.1413991796527	.	.
chr1	121430778	121431277	chr1	121472289	121472788	Ccdc93|chr1:121472289-121472788	0.142158914095299	.	.
chr1	121567757	121568256	chr1	121996300	121996799	Ddx18|chr1:121996300-121996799	0.098505279301991	.	.
chr1	124845344	124845843	chr1	124775451	124775950	Dpp10|chr1:124775451-124775950	0.194895185136524	.	.
chr1	124845344	124845843	chr1	124805118	124805617	Dpp10|chr1:124805118-124805617	0.105012319263103	.	.
chr1	124845849	124846348	chr1	124777572	124778071	Dpp10|chr1:124777572-124778071	0.0990195739882401	.	.
chr1	124845849	124846348	chr1	124777572	124778071	Dpp10|chr1:124777572-124778071	0.0990195739882402	.	.
chr1	124845849	124846348	chr1	124805118	124805617	Dpp10|chr1:124805118-124805617	0.282874071081013	.	.
chr1	124845849	124846348	chr1	124937388	124937887	Dpp10|chr1:124937388-124937887	0.110191835087439	.	.
chr1	124845849	124846348	chr1	125059088	125059587	Dpp10|chr1:125059088-125059587	0.126128274059486	.	.
chr1	125435289	125435788	chr1	125199130	125199629	Actr3|chr1:125199130-125199629	0.105688953237002	.	.
chr1	125435289	125435788	chr1	125306956	125307455	Actr3|chr1:125306956-125307455	0.13249707881778	.	.
chr1	125435289	125435788	chr1	125607368	125607867	Actr3|chr1:125607368-125607867	0.0826219370815783	.	.
chr1	125560306	125560805	chr1	125289899	125290398	Slc35f5|chr1:125289899-125290398	0.157698369716402	.	.
chr1	125560306	125560805	chr1	125290586	125291085	Slc35f5|chr1:125290586-125291085	0.254359980862416	.	.
chr1	125560306	125560805	chr1	125295670	125296169	Slc35f5|chr1:125295670-125296169	0.147576259552499	.	.
chr1	125561216	125561715	chr1	125289899	125290398	Slc35f5|chr1:125289899-125290398	0.287274881576453	.	.
chr1	125561216	125561715	chr1	125290586	125291085	Slc35f5|chr1:125290586-125291085	0.227026555214357	.	.
chr1	125561216	125561715	chr1	125295670	125296169	Slc35f5|chr1:125295670-125296169	0.214261562101948	.	.
chr1	125561216	125561715	chr1	125343550	125344049	Slc35f5|chr1:125343550-125344049	0.0974792472135894	.	.
chr1	125561216	125561715	chr1	125343550	125344049	Slc35f5|chr1:125343550-125344049	0.0974792472135895	.	.
chr1	130462505	130463004	chr1	130715647	130716146	Cd55|chr1:130715647-130716146	0.191738122470059	.	.
chr1	130462505	130463004	chr1	130715647	130716146	Gm16083|chr1:130715647-130716146	0.191738122470059	.	.
chr1	130717229	130717728	chr1	130576286	130576785	Yod1|chr1:130576286-130576785	0.155129286240931	.	.
chr1	130717229	130717728	chr1	130715647	130716146	Yod1|chr1:130715647-130716146	0.164230205907672	.	.
chr1	130717229	130717728	chr1	130848396	130848895	Yod1|chr1:130848396-130848895	0.169090508511915	.	.
chr1	130717229	130717728	chr1	130984297	130984796	Yod1|chr1:130984297-130984796	0.0999383725799279	.	.
chr1	130728665	130729164	chr1	130390782	130391281	Pfkfb2|chr1:130390782-130391281	0.0932259281142456	.	.
chr1	130728665	130729164	chr1	130390782	130391281	Pfkfb2|chr1:130390782-130391281	0.0932259281142457	.	.
chr1	130728665	130729164	chr1	130511752	130512251	Pfkfb2|chr1:130511752-130512251	0.117837214354186	.	.
chr1	130728665	130729164	chr1	130576286	130576785	Pfkfb2|chr1:130576286-130576785	0.0835588912831809	.	.
chr1	130728665	130729164	chr1	130581075	130581574	Pfkfb2|chr1:130581075-130581574	0.159042849702882	.	.
chr1	130740232	130740731	chr1	130511752	130512251	Gm28857|chr1:130511752-130512251	0.126761983209458	.	.
chr1	130740232	130740731	chr1	130581075	130581574	Gm28857|chr1:130581075-130581574	0.101071296008103	.	.
chr1	130740732	130741231	chr1	130511752	130512251	Gm28857|chr1:130511752-130512251	0.109994241717064	.	.
chr1	130740732	130741231	chr1	130596728	130597227	Gm28857|chr1:130596728-130597227	0.103421574006588	.	.
chr1	130741265	130741764	chr1	130596728	130597227	Gm28857|chr1:130596728-130597227	0.119258878379453	.	.
chr1	139376823	139377322	chr1	139303208	139303707	Crb1|chr1:139303208-139303707	0.155963643106284	.	.
chr1	139376823	139377322	chr1	139328265	139328764	Crb1|chr1:139328265-139328764	0.145803057768034	.	.
chr1	139376823	139377322	chr1	139328916	139329415	Crb1|chr1:139328916-139329415	0.118664911596246	.	.
chr1	139376823	139377322	chr1	139344817	139345316	Crb1|chr1:139344817-139345316	0.291312541594897	.	.
chr1	139376823	139377322	chr1	139481086	139481585	Crb1|chr1:139481086-139481585	0.306399729906837	.	.
chr1	139376823	139377322	chr1	139734562	139735061	Crb1|chr1:139734562-139735061	0.0876199961827597	.	.
chr1	139421972	139422471	chr1	139303208	139303707	Zbtb41|chr1:139303208-139303707	0.0832221497504731	.	.
chr1	139421972	139422471	chr1	139340430	139340929	Zbtb41|chr1:139340430-139340929	0.172118078504032	.	.
chr1	139421972	139422471	chr1	139481086	139481585	Zbtb41|chr1:139481086-139481585	0.290032977160001	.	.
chr1	139421972	139422471	chr1	139734562	139735061	Zbtb41|chr1:139734562-139735061	0.315744740484311	.	.
chr1	139454477	139454976	chr1	139344817	139345316	Aspm|chr1:139344817-139345316	0.1734426244447	.	.
chr1	139454477	139454976	chr1	139481086	139481585	Aspm|chr1:139481086-139481585	0.300568649237045	.	.
chr1	140245761	140246260	chr1	139951773	139952272	Kcnt2|chr1:139951773-139952272	0.0840515519020289	.	.
chr1	140245761	140246260	chr1	140171485	140171984	Kcnt2|chr1:140171485-140171984	0.212239055055275	.	.
chr1	140245761	140246260	chr1	140174742	140175241	Kcnt2|chr1:140174742-140175241	0.213602021978093	.	.
chr1	140245761	140246260	chr1	140253810	140254309	Kcnt2|chr1:140253810-140254309	0.225688416132875	.	.
chr1	140245761	140246260	chr1	140265988	140266487	Kcnt2|chr1:140265988-140266487	0.130552060591737	.	.
chr1	140245761	140246260	chr1	140294946	140295445	Kcnt2|chr1:140294946-140295445	0.254482785597909	.	.
chr1	140245761	140246260	chr1	140295799	140296298	Kcnt2|chr1:140295799-140296298	0.0974961002017491	.	.
chr1	140245761	140246260	chr1	140339188	140339687	Kcnt2|chr1:140339188-140339687	0.223634755139294	.	.
chr1	140245761	140246260	chr1	140409765	140410264	Kcnt2|chr1:140409765-140410264	0.0827284716308808	.	.
chr1	140245761	140246260	chr1	140434703	140435202	Kcnt2|chr1:140434703-140435202	0.28085445296666	.	.
chr1	140245761	140246260	chr1	140456875	140457374	Kcnt2|chr1:140456875-140457374	0.231637225910857	.	.
chr1	140245761	140246260	chr1	140489751	140490250	Kcnt2|chr1:140489751-140490250	0.150134541615034	.	.
chr1	140245761	140246260	chr1	140492218	140492717	Kcnt2|chr1:140492218-140492717	0.406453689388648	.	.
chr1	140245761	140246260	chr1	140497747	140498246	Kcnt2|chr1:140497747-140498246	0.405670600844723	.	.
chr1	143640493	143640992	chr1	143632043	143632542	B3galt2|chr1:143632043-143632542	0.108469941922342	.	.
chr1	143640493	143640992	chr1	143644121	143644620	B3galt2|chr1:143644121-143644620	0.282575126022822	.	.
chr1	143640493	143640992	chr1	143739248	143739747	B3galt2|chr1:143739248-143739747	0.233559611533437	.	.
chr1	143640493	143640992	chr1	143739932	143740431	B3galt2|chr1:143739932-143740431	0.207283706537786	.	.
chr1	143702603	143703102	chr1	143644121	143644620	Cdc73|chr1:143644121-143644620	0.105494334121753	.	.
chr1	143702603	143703102	chr1	143739248	143739747	Cdc73|chr1:143739248-143739747	0.137248540566566	.	.
chr1	146494826	146495325	chr1	146312481	146312980	Brinp3|chr1:146312481-146312980	0.117190991604801	.	.
chr1	146494826	146495325	chr1	146312481	146312980	Gm29514|chr1:146312481-146312980	0.117190991604801	.	.
chr1	146494826	146495325	chr1	146312999	146313498	Brinp3|chr1:146312999-146313498	0.0874619030976409	.	.
chr1	146494826	146495325	chr1	146312999	146313498	Gm29514|chr1:146312999-146313498	0.0874619030976409	.	.
chr1	146494826	146495325	chr1	146497237	146497736	Brinp3|chr1:146497237-146497736	0.25739440482017	.	.
chr1	146494826	146495325	chr1	146497237	146497736	Gm29514|chr1:146497237-146497736	0.25739440482017	.	.
chr1	146494826	146495325	chr1	146497757	146498256	Brinp3|chr1:146497757-146498256	0.0932110766349654	.	.
chr1	146494826	146495325	chr1	146497757	146498256	Gm29514|chr1:146497757-146498256	0.0932110766349654	.	.
chr1	146494826	146495325	chr1	146498409	146498908	Brinp3|chr1:146498409-146498908	0.098571833231183	.	.
chr1	146494826	146495325	chr1	146498409	146498908	Gm29514|chr1:146498409-146498908	0.098571833231183	.	.
chr1	146494826	146495325	chr1	146515325	146515824	Brinp3|chr1:146515325-146515824	0.11622813009176	.	.
chr1	146494826	146495325	chr1	146515325	146515824	Gm29514|chr1:146515325-146515824	0.11622813009176	.	.
chr1	146495368	146495867	chr1	146052423	146052922	Brinp3|chr1:146052423-146052922	0.100971002849022	.	.
chr1	146495368	146495867	chr1	146052423	146052922	Gm29514|chr1:146052423-146052922	0.100971002849022	.	.
chr1	146495368	146495867	chr1	146231705	146232204	Brinp3|chr1:146231705-146232204	0.28801331997818	.	.
chr1	146495368	146495867	chr1	146231705	146232204	Gm29514|chr1:146231705-146232204	0.28801331997818	.	.
chr1	146495368	146495867	chr1	146298964	146299463	Brinp3|chr1:146298964-146299463	0.094056777150531	.	.
chr1	146495368	146495867	chr1	146298964	146299463	Gm29514|chr1:146298964-146299463	0.094056777150531	.	.
chr1	146495368	146495867	chr1	146312481	146312980	Brinp3|chr1:146312481-146312980	0.166121849795104	.	.
chr1	146495368	146495867	chr1	146312481	146312980	Gm29514|chr1:146312481-146312980	0.166121849795104	.	.
chr1	146495368	146495867	chr1	146312999	146313498	Brinp3|chr1:146312999-146313498	0.16420874645482	.	.
chr1	146495368	146495867	chr1	146312999	146313498	Gm29514|chr1:146312999-146313498	0.16420874645482	.	.
chr1	146495368	146495867	chr1	146497237	146497736	Brinp3|chr1:146497237-146497736	0.129774819737002	.	.
chr1	146495368	146495867	chr1	146497237	146497736	Gm29514|chr1:146497237-146497736	0.129774819737002	.	.
chr1	146495368	146495867	chr1	146498409	146498908	Brinp3|chr1:146498409-146498908	0.240168762541644	.	.
chr1	146495368	146495867	chr1	146498409	146498908	Gm29514|chr1:146498409-146498908	0.240168762541644	.	.
chr1	146495368	146495867	chr1	146601273	146601772	Brinp3|chr1:146601273-146601772	0.152955801775	.	.
chr1	146495368	146495867	chr1	146601273	146601772	Gm29514|chr1:146601273-146601772	0.152955801775	.	.
chr1	146806794	146807293	chr1	146515325	146515824	A230059L01Rik|chr1:146515325-146515824	0.11548317777084	.	.
chr1	146806794	146807293	chr1	146647116	146647615	A230059L01Rik|chr1:146647116-146647615	0.139296697381487	.	.
chr1	146806794	146807293	chr1	146648075	146648574	A230059L01Rik|chr1:146648075-146648574	0.0945455075830129	.	.
chr1	146806794	146807293	chr1	146740930	146741429	A230059L01Rik|chr1:146740930-146741429	0.186146989035436	.	.
chr1	146806794	146807293	chr1	146792775	146793274	A230059L01Rik|chr1:146792775-146793274	0.168168397398121	.	.
chr1	146806794	146807293	chr1	146998671	146999170	A230059L01Rik|chr1:146998671-146999170	0.106783410264413	.	.
chr1	146807304	146807803	chr1	146515325	146515824	A230059L01Rik|chr1:146515325-146515824	0.173921560026904	.	.
chr1	146807304	146807803	chr1	146601273	146601772	A230059L01Rik|chr1:146601273-146601772	0.125700083572746	.	.
chr1	146807304	146807803	chr1	146647116	146647615	A230059L01Rik|chr1:146647116-146647615	0.0951194071523306	.	.
chr1	146807304	146807803	chr1	146648075	146648574	A230059L01Rik|chr1:146648075-146648574	0.1090827130318	.	.
chr1	146807304	146807803	chr1	146740930	146741429	A230059L01Rik|chr1:146740930-146741429	0.477397632527877	.	.
chr1	146807304	146807803	chr1	146792775	146793274	A230059L01Rik|chr1:146792775-146793274	0.0909008618454096	.	.
chr1	146807304	146807803	chr1	146855879	146856378	A230059L01Rik|chr1:146855879-146856378	0.133733437575317	.	.
chr1	146807304	146807803	chr1	146856392	146856891	A230059L01Rik|chr1:146856392-146856891	0.246254794501289	.	.
chr1	146807304	146807803	chr1	146998112	146998611	A230059L01Rik|chr1:146998112-146998611	0.0986181523917667	.	.
chr1	146807304	146807803	chr1	146998671	146999170	A230059L01Rik|chr1:146998671-146999170	0.198650544894408	.	.
chr1	149449125	149449624	chr1	149212015	149212514	Gm29398|chr1:149212015-149212514	0.371681444253373	.	.
chr1	149449125	149449624	chr1	149272423	149272922	Gm29398|chr1:149272423-149272922	0.240665538371869	.	.
chr1	149449125	149449624	chr1	149326538	149327037	Gm29398|chr1:149326538-149327037	0.392573332996894	.	.
chr1	149449125	149449624	chr1	149326538	149327037	Gm29398|chr1:149326538-149327037	0.392573332996895	.	.
chr1	149449125	149449624	chr1	149327157	149327656	Gm29398|chr1:149327157-149327656	0.350095186610972	.	.
chr1	149449125	149449624	chr1	149368721	149369220	Gm29398|chr1:149368721-149369220	0.13646467600726	.	.
chr1	149449125	149449624	chr1	149368721	149369220	Gm29398|chr1:149368721-149369220	0.136464676007261	.	.
chr1	149449125	149449624	chr1	149541353	149541852	Gm29398|chr1:149541353-149541852	0.223886359829679	.	.
chr1	149449125	149449624	chr1	149739932	149740431	Gm29398|chr1:149739932-149740431	0.228560715025938	.	.
chr1	149449653	149450152	chr1	149212015	149212514	Gm29398|chr1:149212015-149212514	0.174229081538968	.	.
chr1	149449653	149450152	chr1	149326538	149327037	Gm29398|chr1:149326538-149327037	0.330297194000139	.	.
chr1	149449653	149450152	chr1	149327157	149327656	Gm29398|chr1:149327157-149327656	0.176685052183068	.	.
chr1	149449653	149450152	chr1	149368721	149369220	Gm29398|chr1:149368721-149369220	0.195980742251198	.	.
chr1	149449653	149450152	chr1	149541353	149541852	Gm29398|chr1:149541353-149541852	0.124132430346703	.	.
chr1	149449653	149450152	chr1	149739932	149740431	Gm29398|chr1:149739932-149740431	0.236188219797662	.	.
chr1	149960676	149961175	chr1	149856755	149857254	Pla2g4a|chr1:149856755-149857254	0.218552566630971	.	.
chr1	149960676	149961175	chr1	149871553	149872052	Pla2g4a|chr1:149871553-149872052	0.084323407154682	.	.
chr1	149960676	149961175	chr1	150118321	150118820	Pla2g4a|chr1:150118321-150118820	0.262185660070809	.	.
chr1	149961394	149961893	chr1	149856755	149857254	Pla2g4a|chr1:149856755-149857254	0.132495606398831	.	.
chr1	149961394	149961893	chr1	149882561	149883060	Pla2g4a|chr1:149882561-149883060	0.164775336169226	.	.
chr1	150099643	150100142	chr1	149856755	149857254	Ptgs2|chr1:149856755-149857254	0.223500357475802	.	.
chr1	150099643	150100142	chr1	149856755	149857254	Ptgs2os|chr1:149856755-149857254	0.223500357475802	.	.
chr1	150099643	150100142	chr1	150118321	150118820	Ptgs2|chr1:150118321-150118820	0.481798807057405	.	.
chr1	150099643	150100142	chr1	150118321	150118820	Ptgs2os|chr1:150118321-150118820	0.481798807057405	.	.
chr1	150099643	150100142	chr1	150131445	150131944	Ptgs2|chr1:150131445-150131944	0.105508276972203	.	.
chr1	150099643	150100142	chr1	150131445	150131944	Ptgs2os|chr1:150131445-150131944	0.105508276972203	.	.
chr1	150099643	150100142	chr1	150251800	150252299	Ptgs2|chr1:150251800-150252299	0.0988166129047594	.	.
chr1	150099643	150100142	chr1	150251800	150252299	Ptgs2os|chr1:150251800-150252299	0.0988166129047594	.	.
chr1	150099643	150100142	chr1	150266492	150266991	Ptgs2|chr1:150266492-150266991	0.216022367536025	.	.
chr1	150099643	150100142	chr1	150266492	150266991	Ptgs2os|chr1:150266492-150266991	0.216022367536025	.	.
chr1	150392883	150393382	chr1	150118321	150118820	Odr4|chr1:150118321-150118820	0.248559124166181	.	.
chr1	150392883	150393382	chr1	150118321	150118820	Tpr|chr1:150118321-150118820	0.248559124166181	.	.
chr1	150392883	150393382	chr1	150131445	150131944	Odr4|chr1:150131445-150131944	0.274230801544982	.	.
chr1	150392883	150393382	chr1	150131445	150131944	Tpr|chr1:150131445-150131944	0.274230801544982	.	.
chr1	150392883	150393382	chr1	150266492	150266991	Odr4|chr1:150266492-150266991	0.0996240653808192	.	.
chr1	150392883	150393382	chr1	150266492	150266991	Tpr|chr1:150266492-150266991	0.0996240653808192	.	.
chr1	150392883	150393382	chr1	150307558	150308057	Odr4|chr1:150307558-150308057	0.18167107397605	.	.
chr1	150392883	150393382	chr1	150307558	150308057	Tpr|chr1:150307558-150308057	0.18167107397605	.	.
chr1	150392883	150393382	chr1	150680903	150681402	Odr4|chr1:150680903-150681402	0.161518472928604	.	.
chr1	150392883	150393382	chr1	150680903	150681402	Tpr|chr1:150680903-150681402	0.161518472928604	.	.
chr1	150392883	150393382	chr1	150681421	150681920	Odr4|chr1:150681421-150681920	0.108792260857321	.	.
chr1	150392883	150393382	chr1	150681421	150681920	Tpr|chr1:150681421-150681920	0.108792260857321	.	.
chr1	150393401	150393900	chr1	150131445	150131944	Odr4|chr1:150131445-150131944	0.139630445830078	.	.
chr1	150393401	150393900	chr1	150131445	150131944	Tpr|chr1:150131445-150131944	0.139630445830078	.	.
chr1	150393401	150393900	chr1	150266492	150266991	Odr4|chr1:150266492-150266991	0.110563234091687	.	.
chr1	150393401	150393900	chr1	150266492	150266991	Tpr|chr1:150266492-150266991	0.110563234091687	.	.
chr1	150393401	150393900	chr1	150680903	150681402	Odr4|chr1:150680903-150681402	0.106234891599675	.	.
chr1	150393401	150393900	chr1	150680903	150681402	Tpr|chr1:150680903-150681402	0.106234891599675	.	.
chr1	150393401	150393900	chr1	150681421	150681920	Odr4|chr1:150681421-150681920	0.128295299759258	.	.
chr1	150393401	150393900	chr1	150681421	150681920	Tpr|chr1:150681421-150681920	0.128295299759258	.	.
chr1	150466817	150467316	chr1	150266492	150266991	Prg4|chr1:150266492-150266991	0.104865699106039	.	.
chr1	150466817	150467316	chr1	150681421	150681920	Prg4|chr1:150681421-150681920	0.127514787699192	.	.
chr1	155812620	155813119	chr1	155784767	155785266	Qsox1|chr1:155784767-155785266	0.160357022320296	.	.
chr1	155812620	155813119	chr1	156040577	156041076	Qsox1|chr1:156040577-156041076	0.243284262969289	.	.
chr1	155973115	155973614	chr1	155784767	155785266	Cep350|chr1:155784767-155785266	0.103890324001616	.	.
chr1	155973115	155973614	chr1	156040577	156041076	Cep350|chr1:156040577-156041076	0.231685908787404	.	.
chr1	156035878	156036377	chr1	155784767	155785266	Tor1aip1|chr1:155784767-155785266	0.192530690998123	.	.
chr1	156035878	156036377	chr1	155784767	155785266	Tor1aip2|chr1:155784767-155785266	0.192530690998123	.	.
chr1	156035878	156036377	chr1	156040577	156041076	Tor1aip1|chr1:156040577-156041076	0.348787054294396	.	.
chr1	156035878	156036377	chr1	156040577	156041076	Tor1aip2|chr1:156040577-156041076	0.348787054294396	.	.
chr1	156204775	156205274	chr1	155784767	155785266	Fam163a|chr1:155784767-155785266	0.115157755910217	.	.
chr1	156303125	156303624	chr1	156040577	156041076	4930518J20Rik|chr1:156040577-156041076	0.159266749602244	.	.
chr1	156303125	156303624	chr1	156040577	156041076	Tdrd5|chr1:156040577-156041076	0.159266749602244	.	.
chr1	156474061	156474560	chr1	156085751	156086250	Soat1|chr1:156085751-156086250	0.0948778971571643	.	.
chr1	159231910	159232409	chr1	159393211	159393710	Cop1|chr1:159393211-159393710	0.0911962171540383	.	.
chr1	159231910	159232409	chr1	159423675	159424174	Cop1|chr1:159423675-159424174	0.108885915446498	.	.
chr1	166254415	166254914	chr1	166284262	166284761	Ildr2|chr1:166284262-166284761	0.103397806611981	.	.
chr1	166254415	166254914	chr1	166330745	166331244	Ildr2|chr1:166330745-166331244	0.145841393127418	.	.
chr1	166379002	166379501	chr1	166428926	166429425	Tada1|chr1:166428926-166429425	0.0821509127023975	.	.
chr1	166409578	166410077	chr1	166330745	166331244	Pogk|chr1:166330745-166331244	0.118562299714798	.	.
chr1	166409578	166410077	chr1	166360121	166360620	Pogk|chr1:166360121-166360620	0.111849581685007	.	.
chr1	171270057	171270556	chr1	171262470	171262969	B4galt3|chr1:171262470-171262969	0.157903669561531	.	.
chr1	171270057	171270556	chr1	171263038	171263537	B4galt3|chr1:171263038-171263537	0.143212773506726	.	.
chr1	171270057	171270556	chr1	171265941	171266440	B4galt3|chr1:171265941-171266440	0.0893827110064931	.	.
chr1	171270057	171270556	chr1	171478928	171479427	B4galt3|chr1:171478928-171479427	0.0911082275058773	.	.
chr1	171281054	171281553	chr1	171672998	171673497	Ppox|chr1:171672998-171673497	0.21569222167787	.	.
chr1	171281563	171282062	chr1	171478928	171479427	Ppox|chr1:171478928-171479427	0.113952215192275	.	.
chr1	171281563	171282062	chr1	171638729	171639228	Ppox|chr1:171638729-171639228	0.122098813238032	.	.
chr1	171287719	171288218	chr1	171257104	171257603	Usp21|chr1:171257104-171257603	0.098592247661624	.	.
chr1	171287719	171288218	chr1	171262470	171262969	Usp21|chr1:171262470-171262969	0.102135938972668	.	.
chr1	171287719	171288218	chr1	171666276	171666775	Usp21|chr1:171666276-171666775	0.179208870286613	.	.
chr1	171294566	171295065	chr1	171631372	171631871	Ufc1|chr1:171631372-171631871	0.200673795764849	.	.
chr1	171328705	171329204	chr1	171257104	171257603	Dedd|chr1:171257104-171257603	0.181284937353324	.	.
chr1	171328705	171329204	chr1	171638729	171639228	Dedd|chr1:171638729-171639228	0.0997026919091667	.	.
chr1	171328705	171329204	chr1	171666276	171666775	Dedd|chr1:171666276-171666775	0.0965131331341429	.	.
chr1	171329206	171329705	chr1	171666276	171666775	Dedd|chr1:171666276-171666775	0.139973943436125	.	.
chr1	171329206	171329705	chr1	171672998	171673497	Dedd|chr1:171672998-171673497	0.144208114048922	.	.
chr1	171345437	171345936	chr1	171262470	171262969	Nit1|chr1:171262470-171262969	0.132261564714385	.	.
chr1	171345437	171345936	chr1	171262470	171262969	Pfdn2|chr1:171262470-171262969	0.132261564714385	.	.
chr1	171345437	171345936	chr1	171478928	171479427	Nit1|chr1:171478928-171479427	0.213829331790301	.	.
chr1	171345437	171345936	chr1	171478928	171479427	Pfdn2|chr1:171478928-171479427	0.213829331790301	.	.
chr1	171345437	171345936	chr1	171631372	171631871	Nit1|chr1:171631372-171631871	0.117049799771711	.	.
chr1	171345437	171345936	chr1	171631372	171631871	Pfdn2|chr1:171631372-171631871	0.117049799771711	.	.
chr1	171360576	171361075	chr1	171262470	171262969	Klhdc9|chr1:171262470-171262969	0.181051830183511	.	.
chr1	171360576	171361075	chr1	171666276	171666775	Klhdc9|chr1:171666276-171666775	0.207430765147694	.	.
chr1	171360576	171361075	chr1	171672998	171673497	Klhdc9|chr1:171672998-171673497	0.314186619885467	.	.
chr1	171361088	171361587	chr1	171553589	171554088	Klhdc9|chr1:171553589-171554088	0.0824859945993298	.	.
chr1	171361088	171361587	chr1	171672998	171673497	Klhdc9|chr1:171672998-171673497	0.144888971067264	.	.
chr1	171411068	171411567	chr1	171257104	171257603	Usf1|chr1:171257104-171257603	0.184934671115352	.	.
chr1	171411068	171411567	chr1	171263038	171263537	Usf1|chr1:171263038-171263537	0.0932704042412705	.	.
chr1	171411068	171411567	chr1	171666276	171666775	Usf1|chr1:171666276-171666775	0.111785029819686	.	.
chr1	171437234	171437733	chr1	171262470	171262969	F11r|chr1:171262470-171262969	0.166813933652002	.	.
chr1	171437234	171437733	chr1	171263038	171263537	F11r|chr1:171263038-171263537	0.167343650779942	.	.
chr1	171437234	171437733	chr1	171666276	171666775	F11r|chr1:171666276-171666775	0.162000169956088	.	.
chr1	171437234	171437733	chr1	171672998	171673497	F11r|chr1:171672998-171673497	0.258178969198971	.	.
chr1	171503198	171503697	chr1	171263038	171263537	Alyref2|chr1:171263038-171263537	0.235615050825403	.	.
chr1	171503198	171503697	chr1	171263038	171263537	B930036N10Rik|chr1:171263038-171263537	0.235615050825403	.	.
chr1	171503198	171503697	chr1	171631372	171631871	Alyref2|chr1:171631372-171631871	0.106781406060177	.	.
chr1	171503198	171503697	chr1	171631372	171631871	B930036N10Rik|chr1:171631372-171631871	0.106781406060177	.	.
chr1	171503198	171503697	chr1	171791426	171791925	Alyref2|chr1:171791426-171791925	0.119440398661193	.	.
chr1	171503198	171503697	chr1	171791426	171791925	B930036N10Rik|chr1:171791426-171791925	0.119440398661193	.	.
chr1	173366644	173367143	chr1	173398534	173399033	Cadm3|chr1:173398534-173399033	0.120553430945057	.	.
chr1	173366644	173367143	chr1	173410833	173411332	Cadm3|chr1:173410833-173411332	0.180210205355433	.	.
chr1	173366644	173367143	chr1	173456303	173456802	Cadm3|chr1:173456303-173456802	0.168503718817516	.	.
chr1	173367390	173367889	chr1	173329676	173330175	Cadm3|chr1:173329676-173330175	0.0827382016336905	.	.
chr1	173367390	173367889	chr1	173377444	173377943	Cadm3|chr1:173377444-173377943	0.180519287385831	.	.
chr1	173367390	173367889	chr1	173410833	173411332	Cadm3|chr1:173410833-173411332	0.0821843242943688	.	.
chr1	173367390	173367889	chr1	173410833	173411332	Cadm3|chr1:173410833-173411332	0.0821843242943689	.	.
chr1	173367390	173367889	chr1	173456303	173456802	Cadm3|chr1:173456303-173456802	0.105341275926208	.	.
chr1	174040733	174041232	chr1	174235863	174236362	Olfr433|chr1:174235863-174236362	0.229120502178867	.	.
chr1	174097618	174098117	chr1	174235863	174236362	Olfr427|chr1:174235863-174236362	0.137650361880942	.	.
chr1	177796375	177796874	chr1	177640159	177640658	Adss|chr1:177640159-177640658	0.0827201899264727	.	.
chr1	177796375	177796874	chr1	177676621	177677120	Adss|chr1:177676621-177677120	0.0942786557666053	.	.
chr1	177796375	177796874	chr1	177676621	177677120	Adss|chr1:177676621-177677120	0.0942786557666054	.	.
chr1	177796375	177796874	chr1	177717076	177717575	Adss|chr1:177717076-177717575	0.196348316289112	.	.
chr1	177982967	177983466	chr1	177545242	177545741	Catspere2|chr1:177545242-177545741	0.149680898515613	.	.
chr1	177982967	177983466	chr1	177702809	177703308	Catspere2|chr1:177702809-177703308	0.105560294343345	.	.
chr1	177982967	177983466	chr1	177717076	177717575	Catspere2|chr1:177717076-177717575	0.234567276796628	.	.
chr1	178187311	178187810	chr1	178336353	178336852	Desi2|chr1:178336353-178336852	0.174545203949549	.	.
chr1	178187311	178187810	chr1	178368821	178369320	Desi2|chr1:178368821-178369320	0.170644047855038	.	.
chr1	178276142	178276641	chr1	178463658	178464157	4930527J03Rik|chr1:178463658-178464157	0.215588997859368	.	.
chr1	178317988	178318487	chr1	178382038	178382537	B230369F24Rik|chr1:178382038-178382537	0.0951062606574015	.	.
chr1	178317988	178318487	chr1	178382038	178382537	Cox20|chr1:178382038-178382537	0.0951062606574015	.	.
chr1	178318532	178319031	chr1	178336353	178336852	B230369F24Rik|chr1:178336353-178336852	0.122098683075674	.	.
chr1	178318532	178319031	chr1	178336353	178336852	Cox20|chr1:178336353-178336852	0.122098683075674	.	.
chr1	178337559	178338058	chr1	178357754	178358253	Hnrnpu|chr1:178357754-178358253	0.151707087338179	.	.
chr1	178405450	178405949	chr1	178357754	178358253	Efcab2|chr1:178357754-178358253	0.086059810710651	.	.
chr1	178405450	178405949	chr1	178357754	178358253	Efcab2|chr1:178357754-178358253	0.0860598107106511	.	.
chr1	183296308	183296807	chr1	183345255	183345754	Aida|chr1:183345255-183345754	0.107087770745623	.	.
chr1	183296308	183296807	chr1	183345255	183345754	Brox|chr1:183345255-183345754	0.107087770745623	.	.
chr1	183296308	183296807	chr1	183442295	183442794	Aida|chr1:183442295-183442794	0.154558042616929	.	.
chr1	183296308	183296807	chr1	183442295	183442794	Brox|chr1:183442295-183442794	0.154558042616929	.	.
chr1	183296824	183297323	chr1	183345255	183345754	Aida|chr1:183345255-183345754	0.152013566293417	.	.
chr1	183296824	183297323	chr1	183345255	183345754	Brox|chr1:183345255-183345754	0.152013566293417	.	.
chr1	183296824	183297323	chr1	183442295	183442794	Aida|chr1:183442295-183442794	0.277951587286913	.	.
chr1	183296824	183297323	chr1	183442295	183442794	Brox|chr1:183442295-183442794	0.277951587286913	.	.
chr1	183369413	183369912	chr1	183345255	183345754	Mia3|chr1:183345255-183345754	0.24679498937389	.	.
chr1	183369413	183369912	chr1	183442295	183442794	Mia3|chr1:183442295-183442794	0.256787099907429	.	.
chr1	183388644	183389143	chr1	183345255	183345754	Taf1a|chr1:183345255-183345754	0.322560532892403	.	.
chr1	183419689	183420188	chr1	183442295	183442794	Gm37214|chr1:183442295-183442794	0.156397836699337	.	.
chr1	186117016	186117515	chr1	185773493	185773992	Lyplal1|chr1:185773493-185773992	0.0924444906806651	.	.
chr1	186117016	186117515	chr1	186249140	186249639	Lyplal1|chr1:186249140-186249639	0.19022070509994	.	.
chr1	194976111	194976610	chr1	194777569	194778068	A330023F24Rik|chr1:194777569-194778068	0.146874149155591	.	.
chr1	194976111	194976610	chr1	194777569	194778068	Gm16897|chr1:194777569-194778068	0.146874149155591	.	.
chr1	194976111	194976610	chr1	194962131	194962630	A330023F24Rik|chr1:194962131-194962630	0.144727596484876	.	.
chr1	194976111	194976610	chr1	194962131	194962630	Gm16897|chr1:194962131-194962630	0.144727596484876	.	.
chr1	194976111	194976610	chr1	195016706	195017205	A330023F24Rik|chr1:195016706-195017205	0.117911594211806	.	.
chr1	194976111	194976610	chr1	195016706	195017205	Gm16897|chr1:195016706-195017205	0.117911594211806	.	.
chr1	194976111	194976610	chr1	195023839	195024338	A330023F24Rik|chr1:195023839-195024338	0.159772396033807	.	.
chr1	194976111	194976610	chr1	195023839	195024338	Gm16897|chr1:195023839-195024338	0.159772396033807	.	.
chr1	195018071	195018570	chr1	194816816	194817315	Gm37027|chr1:194816816-194817315	0.108820510194404	.	.
chr1	195018071	195018570	chr1	194962131	194962630	Gm37027|chr1:194962131-194962630	0.149703843926929	.	.
chr1	195130829	195131328	chr1	194962131	194962630	Cr1l|chr1:194962131-194962630	0.11202030881	.	.
chr1	195130829	195131328	chr1	194977967	194978466	Cr1l|chr1:194977967-194978466	0.0920578796074204	.	.
chr1	195130829	195131328	chr1	195016706	195017205	Cr1l|chr1:195016706-195017205	0.164558248444218	.	.
chr1	195130829	195131328	chr1	195023839	195024338	Cr1l|chr1:195023839-195024338	0.14049656872901	.	.
chr1	195131381	195131880	chr1	194977967	194978466	Cr1l|chr1:194977967-194978466	0.130848530613883	.	.
chr1	195131381	195131880	chr1	195040386	195040885	Cr1l|chr1:195040386-195040885	0.165565507676158	.	.
chr1	195131381	195131880	chr1	195335304	195335803	Cr1l|chr1:195335304-195335803	0.112951280388135	.	.
chr1	195176500	195176999	chr1	194795310	194795809	Cr2|chr1:194795310-194795809	0.0825743952441103	.	.
chr1	195176500	195176999	chr1	194816816	194817315	Cr2|chr1:194816816-194817315	0.155989442583956	.	.
chr1	195176500	195176999	chr1	195038372	195038871	Cr2|chr1:195038372-195038871	0.116544141517857	.	.
chr10	3366298	3366797	chr10	3307677	3308176	Ppp1r14c|chr10:3307677-3308176	0.144127250663305	.	.
chr10	3366298	3366797	chr10	3308192	3308691	Ppp1r14c|chr10:3308192-3308691	0.0840638717293411	.	.
chr10	3366298	3366797	chr10	3366890	3367389	Ppp1r14c|chr10:3366890-3367389	0.111900983540105	.	.
chr10	3366298	3366797	chr10	3450476	3450975	Ppp1r14c|chr10:3450476-3450975	0.087153853618691	.	.
chr10	3366298	3366797	chr10	3531321	3531820	Ppp1r14c|chr10:3531321-3531820	0.302953873400931	.	.
chr10	3740116	3740615	chr10	3514570	3515069	Plekhg1|chr10:3514570-3515069	0.233035632458395	.	.
chr10	3740116	3740615	chr10	3839219	3839718	Plekhg1|chr10:3839219-3839718	0.116270903748976	.	.
chr10	3740116	3740615	chr10	3996387	3996886	Plekhg1|chr10:3996387-3996886	0.204798361810816	.	.
chr10	3741065	3741564	chr10	3307677	3308176	Plekhg1|chr10:3307677-3308176	0.200222222381739	.	.
chr10	3741065	3741564	chr10	3308192	3308691	Plekhg1|chr10:3308192-3308691	0.125880471663732	.	.
chr10	3741065	3741564	chr10	3332842	3333341	Plekhg1|chr10:3332842-3333341	0.111559502375274	.	.
chr10	3741065	3741564	chr10	3497262	3497761	Plekhg1|chr10:3497262-3497761	0.15607541495776	.	.
chr10	3741065	3741564	chr10	3514570	3515069	Plekhg1|chr10:3514570-3515069	0.112628921279618	.	.
chr10	3741065	3741564	chr10	3860570	3861069	Plekhg1|chr10:3860570-3861069	0.102050130240274	.	.
chr10	3741065	3741564	chr10	3860570	3861069	Plekhg1|chr10:3860570-3861069	0.102050130240275	.	.
chr10	3972861	3973360	chr10	3514570	3515069	Mthfd1l|chr10:3514570-3515069	0.18138726908146	.	.
chr10	3972861	3973360	chr10	3996387	3996886	Mthfd1l|chr10:3996387-3996886	0.105385063576587	.	.
chr10	3973553	3974052	chr10	3860570	3861069	Mthfd1l|chr10:3860570-3861069	0.102731220529555	.	.
chr10	3973553	3974052	chr10	3996387	3996886	Mthfd1l|chr10:3996387-3996886	0.135024349801942	.	.
chr10	5550504	5551003	chr10	5549987	5550486	Syne1|chr10:5549987-5550486	0.397750477795156	.	.
chr10	5805395	5805894	chr10	5549987	5550486	Fbxo5|chr10:5549987-5550486	0.249885981021444	.	.
chr10	5805395	5805894	chr10	5841371	5841870	Fbxo5|chr10:5841371-5841870	0.150583683995659	.	.
chr10	5805395	5805894	chr10	6156208	6156707	Fbxo5|chr10:6156208-6156707	0.184622954338567	.	.
chr10	5823844	5824343	chr10	5549987	5550486	Mtrf1l|chr10:5549987-5550486	0.264979964309762	.	.
chr10	5823844	5824343	chr10	5600051	5600550	Mtrf1l|chr10:5600051-5600550	0.101584442174772	.	.
chr10	5823844	5824343	chr10	6156208	6156707	Mtrf1l|chr10:6156208-6156707	0.157916233498317	.	.
chr10	5922199	5922698	chr10	5549987	5550486	Rgs17|chr10:5549987-5550486	0.251512662033574	.	.
chr10	5922199	5922698	chr10	5634278	5634777	Rgs17|chr10:5634278-5634777	0.118057249327952	.	.
chr10	5922199	5922698	chr10	5877043	5877542	Rgs17|chr10:5877043-5877542	0.124910473137466	.	.
chr10	5922199	5922698	chr10	5904251	5904750	Rgs17|chr10:5904251-5904750	0.136475813289414	.	.
chr10	5922199	5922698	chr10	6035780	6036279	Rgs17|chr10:6035780-6036279	0.158662283021631	.	.
chr10	5922199	5922698	chr10	6114626	6115125	Rgs17|chr10:6114626-6115125	0.133889051078077	.	.
chr10	5922199	5922698	chr10	6156208	6156707	Rgs17|chr10:6156208-6156707	0.132679929174285	.	.
chr10	5923047	5923546	chr10	5568911	5569410	Rgs17|chr10:5568911-5569410	0.100261637980563	.	.
chr10	5923047	5923546	chr10	5600051	5600550	Rgs17|chr10:5600051-5600550	0.101717193568124	.	.
chr10	5923047	5923546	chr10	5634278	5634777	Rgs17|chr10:5634278-5634777	0.0995961854222739	.	.
chr10	5923047	5923546	chr10	5841371	5841870	Rgs17|chr10:5841371-5841870	0.113506836804747	.	.
chr10	5923047	5923546	chr10	5904251	5904750	Rgs17|chr10:5904251-5904750	0.147646246857793	.	.
chr10	5923047	5923546	chr10	6156208	6156707	Rgs17|chr10:6156208-6156707	0.0997015406052118	.	.
chr10	6759034	6759533	chr10	6790189	6790688	Oprm1|chr10:6790189-6790688	0.0957798138622673	.	.
chr10	6759034	6759533	chr10	6930326	6930825	Oprm1|chr10:6930326-6930825	0.15024122453463	.	.
chr10	6759034	6759533	chr10	6930885	6931384	Oprm1|chr10:6930885-6931384	0.158990019384816	.	.
chr10	6759034	6759533	chr10	6980130	6980629	Oprm1|chr10:6980130-6980629	0.201059384497751	.	.
chr10	7051748	7052247	chr10	7076942	7077441	Ipcef1|chr10:7076942-7077441	0.11941954335826	.	.
chr10	7051748	7052247	chr10	7085261	7085760	Ipcef1|chr10:7085261-7085760	0.203327385456896	.	.
chr10	7051748	7052247	chr10	7136062	7136561	Ipcef1|chr10:7136062-7136561	0.313974156063726	.	.
chr10	7051748	7052247	chr10	7158863	7159362	Ipcef1|chr10:7158863-7159362	0.109111258204186	.	.
chr10	7051748	7052247	chr10	7210985	7211484	Ipcef1|chr10:7210985-7211484	0.194943474887406	.	.
chr10	7051748	7052247	chr10	7224863	7225362	Ipcef1|chr10:7224863-7225362	0.153361806764862	.	.
chr10	7051748	7052247	chr10	7278698	7279197	Ipcef1|chr10:7278698-7279197	0.232091876332209	.	.
chr10	7052495	7052994	chr10	7049734	7050233	Ipcef1|chr10:7049734-7050233	0.195926458033606	.	.
chr10	7052495	7052994	chr10	7061996	7062495	Ipcef1|chr10:7061996-7062495	0.154271400726365	.	.
chr10	7052495	7052994	chr10	7066128	7066627	Ipcef1|chr10:7066128-7066627	0.135725296853688	.	.
chr10	7052495	7052994	chr10	7103341	7103840	Ipcef1|chr10:7103341-7103840	0.117481193291403	.	.
chr10	7052495	7052994	chr10	7103842	7104341	Ipcef1|chr10:7103842-7104341	0.122639818131106	.	.
chr10	7052495	7052994	chr10	7117739	7118238	Ipcef1|chr10:7117739-7118238	0.103109546180803	.	.
chr10	7052495	7052994	chr10	7118324	7118823	Ipcef1|chr10:7118324-7118823	0.136747931511758	.	.
chr10	7052495	7052994	chr10	7126214	7126713	Ipcef1|chr10:7126214-7126713	0.107498691174201	.	.
chr10	7211500	7211999	chr10	7063761	7064260	Cnksr3|chr10:7063761-7064260	0.201823072424587	.	.
chr10	7211500	7211999	chr10	7066128	7066627	Cnksr3|chr10:7066128-7066627	0.211069389199126	.	.
chr10	7211500	7211999	chr10	7076118	7076617	Cnksr3|chr10:7076118-7076617	0.111823284474143	.	.
chr10	7211500	7211999	chr10	7085261	7085760	Cnksr3|chr10:7085261-7085760	0.160912927744031	.	.
chr10	7211500	7211999	chr10	7111549	7112048	Cnksr3|chr10:7111549-7112048	0.125503259740836	.	.
chr10	7211500	7211999	chr10	7115169	7115668	Cnksr3|chr10:7115169-7115668	0.144717478003757	.	.
chr10	7211500	7211999	chr10	7124937	7125436	Cnksr3|chr10:7124937-7125436	0.112846242660546	.	.
chr10	7211500	7211999	chr10	7136062	7136561	Cnksr3|chr10:7136062-7136561	0.200299964618848	.	.
chr10	7211500	7211999	chr10	7210985	7211484	Cnksr3|chr10:7210985-7211484	0.530059779342634	.	.
chr10	7211500	7211999	chr10	7268348	7268847	Cnksr3|chr10:7268348-7268847	0.198129820263183	.	.
chr10	7211500	7211999	chr10	7278698	7279197	Cnksr3|chr10:7278698-7279197	0.207609088725588	.	.
chr10	7211500	7211999	chr10	7333209	7333708	Cnksr3|chr10:7333209-7333708	0.0871559892014389	.	.
chr10	7212004	7212503	chr10	7061996	7062495	Cnksr3|chr10:7061996-7062495	0.0865603630870918	.	.
chr10	7212004	7212503	chr10	7063761	7064260	Cnksr3|chr10:7063761-7064260	0.19370203182382	.	.
chr10	7212004	7212503	chr10	7066128	7066627	Cnksr3|chr10:7066128-7066627	0.195299508240674	.	.
chr10	7212004	7212503	chr10	7085261	7085760	Cnksr3|chr10:7085261-7085760	0.138860115811159	.	.
chr10	7212004	7212503	chr10	7115169	7115668	Cnksr3|chr10:7115169-7115668	0.0982687872383271	.	.
chr10	7212004	7212503	chr10	7124937	7125436	Cnksr3|chr10:7124937-7125436	0.157056805427098	.	.
chr10	7212004	7212503	chr10	7126940	7127439	Cnksr3|chr10:7126940-7127439	0.157292134938229	.	.
chr10	7212004	7212503	chr10	7136062	7136561	Cnksr3|chr10:7136062-7136561	0.13762430698711	.	.
chr10	7212004	7212503	chr10	7140263	7140762	Cnksr3|chr10:7140263-7140762	0.0887868018569345	.	.
chr10	7212004	7212503	chr10	7210985	7211484	Cnksr3|chr10:7210985-7211484	0.433855092144031	.	.
chr10	7212004	7212503	chr10	7268348	7268847	Cnksr3|chr10:7268348-7268847	0.172935588792771	.	.
chr10	7212004	7212503	chr10	7278698	7279197	Cnksr3|chr10:7278698-7279197	0.254022467701614	.	.
chr10	7212004	7212503	chr10	7333209	7333708	Cnksr3|chr10:7333209-7333708	0.141814086175256	.	.
chr10	7212004	7212503	chr10	7469964	7470463	Cnksr3|chr10:7469964-7470463	0.1265124192385	.	.
chr10	7212518	7213017	chr10	7019940	7020439	Cnksr3|chr10:7019940-7020439	0.117570000741611	.	.
chr10	7212518	7213017	chr10	7136062	7136561	Cnksr3|chr10:7136062-7136561	0.0997574012302493	.	.
chr10	7212518	7213017	chr10	7136062	7136561	Cnksr3|chr10:7136062-7136561	0.0997574012302494	.	.
chr10	7212518	7213017	chr10	7158863	7159362	Cnksr3|chr10:7158863-7159362	0.112329890518244	.	.
chr10	7212518	7213017	chr10	7210985	7211484	Cnksr3|chr10:7210985-7211484	0.165106295892905	.	.
chr10	7212518	7213017	chr10	7268348	7268847	Cnksr3|chr10:7268348-7268847	0.107540881496201	.	.
chr10	7212518	7213017	chr10	7278698	7279197	Cnksr3|chr10:7278698-7279197	0.191797862515059	.	.
chr10	7212518	7213017	chr10	7469964	7470463	Cnksr3|chr10:7469964-7470463	0.105079617250776	.	.
chr10	7589567	7590066	chr10	7333209	7333708	Lrp11|chr10:7333209-7333708	0.154529811227741	.	.
chr10	7589567	7590066	chr10	7469964	7470463	Lrp11|chr10:7469964-7470463	0.0926319609416747	.	.
chr10	7589567	7590066	chr10	7582125	7582624	Lrp11|chr10:7582125-7582624	0.158798400710212	.	.
chr10	7589567	7590066	chr10	7622308	7622807	Lrp11|chr10:7622308-7622807	0.0910908946805543	.	.
chr10	7589567	7590066	chr10	7663092	7663591	Lrp11|chr10:7663092-7663591	0.189316746050783	.	.
chr10	7589567	7590066	chr10	7959016	7959515	Lrp11|chr10:7959016-7959515	0.195978416833961	.	.
chr10	7590117	7590616	chr10	7333209	7333708	Lrp11|chr10:7333209-7333708	0.196899845107224	.	.
chr10	7590117	7590616	chr10	7582125	7582624	Lrp11|chr10:7582125-7582624	0.124814321370127	.	.
chr10	7590117	7590616	chr10	7622308	7622807	Lrp11|chr10:7622308-7622807	0.262758806724959	.	.
chr10	7590117	7590616	chr10	7663092	7663591	Lrp11|chr10:7663092-7663591	0.150849715904423	.	.
chr10	7590117	7590616	chr10	7959016	7959515	Lrp11|chr10:7959016-7959515	0.32196212666878	.	.
chr10	7667254	7667753	chr10	7268348	7268847	Nup43|chr10:7268348-7268847	0.187982975363041	.	.
chr10	7667254	7667753	chr10	7278698	7279197	Nup43|chr10:7278698-7279197	0.107982301963228	.	.
chr10	7667254	7667753	chr10	7663092	7663591	Nup43|chr10:7663092-7663591	0.0845002446979692	.	.
chr10	7680943	7681442	chr10	7278698	7279197	Lats1|chr10:7278698-7279197	0.112699193969304	.	.
chr10	7680943	7681442	chr10	7278698	7279197	Pcmt1|chr10:7278698-7279197	0.112699193969304	.	.
chr10	7680943	7681442	chr10	7469964	7470463	Lats1|chr10:7469964-7470463	0.158632555492987	.	.
chr10	7680943	7681442	chr10	7469964	7470463	Pcmt1|chr10:7469964-7470463	0.158632555492987	.	.
chr10	7680943	7681442	chr10	7663092	7663591	Lats1|chr10:7663092-7663591	0.0840447719087399	.	.
chr10	7680943	7681442	chr10	7663092	7663591	Pcmt1|chr10:7663092-7663591	0.0840447719087399	.	.
chr10	7725685	7726184	chr10	7268348	7268847	Katna1|chr10:7268348-7268847	0.0836899896596529	.	.
chr10	7725685	7726184	chr10	7663092	7663591	Katna1|chr10:7663092-7663591	0.149760543060636	.	.
chr10	7780721	7781220	chr10	7582125	7582624	B430219N15Rik|chr10:7582125-7582624	0.0899352383907845	.	.
chr10	7780721	7781220	chr10	7663092	7663591	B430219N15Rik|chr10:7663092-7663591	0.205968622552765	.	.
chr10	7780721	7781220	chr10	7900869	7901368	B430219N15Rik|chr10:7900869-7901368	0.0885954698967619	.	.
chr10	7792631	7793130	chr10	7663092	7663591	Ginm1|chr10:7663092-7663591	0.0916026711601619	.	.
chr10	7792631	7793130	chr10	7663092	7663591	Ppil4|chr10:7663092-7663591	0.0916026711601619	.	.
chr10	7956090	7956589	chr10	7582125	7582624	Tab2|chr10:7582125-7582624	0.139098050914413	.	.
chr10	7956090	7956589	chr10	7622308	7622807	Tab2|chr10:7622308-7622807	0.192358513739675	.	.
chr10	7956090	7956589	chr10	7663092	7663591	Tab2|chr10:7663092-7663591	0.213557237195908	.	.
chr10	7956090	7956589	chr10	7959016	7959515	Tab2|chr10:7959016-7959515	0.249783294086008	.	.
chr10	11280524	11281023	chr10	11362273	11362772	4930432B10Rik|chr10:11362273-11362772	0.0951462567542495	.	.
chr10	11280524	11281023	chr10	11362273	11362772	Fbxo30|chr10:11362273-11362772	0.0951462567542495	.	.
chr10	11281047	11281546	chr10	11362273	11362772	4930432B10Rik|chr10:11362273-11362772	0.168119874289371	.	.
chr10	11281047	11281546	chr10	11362273	11362772	Fbxo30|chr10:11362273-11362772	0.168119874289371	.	.
chr10	11281047	11281546	chr10	11381186	11381685	4930432B10Rik|chr10:11381186-11381685	0.119784907452352	.	.
chr10	11281047	11281546	chr10	11381186	11381685	Fbxo30|chr10:11381186-11381685	0.119784907452352	.	.
chr10	11281047	11281546	chr10	11449856	11450355	4930432B10Rik|chr10:11449856-11450355	0.147081740122884	.	.
chr10	11281047	11281546	chr10	11449856	11450355	Fbxo30|chr10:11449856-11450355	0.147081740122884	.	.
chr10	11281047	11281546	chr10	11531262	11531761	4930432B10Rik|chr10:11531262-11531761	0.0899241756601076	.	.
chr10	11281047	11281546	chr10	11531262	11531761	Fbxo30|chr10:11531262-11531761	0.0899241756601076	.	.
chr10	11343450	11343949	chr10	11358824	11359323	Epm2a|chr10:11358824-11359323	0.115726849127516	.	.
chr10	11343450	11343949	chr10	11362273	11362772	Epm2a|chr10:11362273-11362772	0.189824017662802	.	.
chr10	11343450	11343949	chr10	11449856	11450355	Epm2a|chr10:11449856-11450355	0.180477262938123	.	.
chr10	11343450	11343949	chr10	11660272	11660771	Epm2a|chr10:11660272-11660771	0.256107882197472	.	.
chr10	11841343	11841842	chr10	11531262	11531761	Gm48697|chr10:11531262-11531761	0.286194534946781	.	.
chr10	11841343	11841842	chr10	11660272	11660771	Gm48697|chr10:11660272-11660771	0.084740714879524	.	.
chr10	11841343	11841842	chr10	11739218	11739717	Gm48697|chr10:11739218-11739717	0.189423193973955	.	.
chr10	14544690	14545189	chr10	14582305	14582804	Adgrg6|chr10:14582305-14582804	0.187075345749107	.	.
chr10	14544690	14545189	chr10	14582305	14582804	Gm46212|chr10:14582305-14582804	0.187075345749107	.	.
chr10	14544690	14545189	chr10	14592154	14592653	Adgrg6|chr10:14592154-14592653	0.097910480754523	.	.
chr10	14544690	14545189	chr10	14592154	14592653	Gm46212|chr10:14592154-14592653	0.097910480754523	.	.
chr10	14544690	14545189	chr10	14598590	14599089	Adgrg6|chr10:14598590-14599089	0.142841137367423	.	.
chr10	14544690	14545189	chr10	14598590	14599089	Gm46212|chr10:14598590-14599089	0.142841137367423	.	.
chr10	14544690	14545189	chr10	14599900	14600399	Adgrg6|chr10:14599900-14600399	0.121773609126112	.	.
chr10	14544690	14545189	chr10	14599900	14600399	Gm46212|chr10:14599900-14600399	0.121773609126112	.	.
chr10	14544690	14545189	chr10	14619063	14619562	Adgrg6|chr10:14619063-14619562	0.117982087188984	.	.
chr10	14544690	14545189	chr10	14619063	14619562	Gm46212|chr10:14619063-14619562	0.117982087188984	.	.
chr10	14544690	14545189	chr10	14638938	14639437	Adgrg6|chr10:14638938-14639437	0.18052203723293	.	.
chr10	14544690	14545189	chr10	14638938	14639437	Gm46212|chr10:14638938-14639437	0.18052203723293	.	.
chr10	14544690	14545189	chr10	14797363	14797862	Adgrg6|chr10:14797363-14797862	0.0968536322652633	.	.
chr10	14544690	14545189	chr10	14797363	14797862	Gm46212|chr10:14797363-14797862	0.0968536322652633	.	.
chr10	14544690	14545189	chr10	14845026	14845525	Adgrg6|chr10:14845026-14845525	0.207634806600063	.	.
chr10	14544690	14545189	chr10	14845026	14845525	Gm46212|chr10:14845026-14845525	0.207634806600063	.	.
chr10	14705323	14705822	chr10	14599900	14600399	Nmbr|chr10:14599900-14600399	0.124746530345348	.	.
chr10	14705323	14705822	chr10	14599900	14600399	Vta1|chr10:14599900-14600399	0.124746530345348	.	.
chr10	14705323	14705822	chr10	14725631	14726130	Nmbr|chr10:14725631-14726130	0.0991094483714742	.	.
chr10	14705323	14705822	chr10	14725631	14726130	Vta1|chr10:14725631-14726130	0.0991094483714742	.	.
chr10	14705323	14705822	chr10	14909013	14909512	Nmbr|chr10:14909013-14909512	0.146883228520115	.	.
chr10	14705323	14705822	chr10	14909013	14909512	Vta1|chr10:14909013-14909512	0.146883228520115	.	.
chr10	14759884	14760383	chr10	14552212	14552711	B230364G03Rik|chr10:14552212-14552711	0.170230720032795	.	.
chr10	14759884	14760383	chr10	14582305	14582804	B230364G03Rik|chr10:14582305-14582804	0.1834066285428	.	.
chr10	14759884	14760383	chr10	14592154	14592653	B230364G03Rik|chr10:14592154-14592653	0.214794425867413	.	.
chr10	14759884	14760383	chr10	14625728	14626227	B230364G03Rik|chr10:14625728-14626227	0.101461971186645	.	.
chr10	14759884	14760383	chr10	14638938	14639437	B230364G03Rik|chr10:14638938-14639437	0.111446390067262	.	.
chr10	14759884	14760383	chr10	14725631	14726130	B230364G03Rik|chr10:14725631-14726130	0.172021748631538	.	.
chr10	14759884	14760383	chr10	14795319	14795818	B230364G03Rik|chr10:14795319-14795818	0.234032982900488	.	.
chr10	14759884	14760383	chr10	14797363	14797862	B230364G03Rik|chr10:14797363-14797862	0.360871350232468	.	.
chr10	14759884	14760383	chr10	14845026	14845525	B230364G03Rik|chr10:14845026-14845525	0.155891068662008	.	.
chr10	14759884	14760383	chr10	15045291	15045790	B230364G03Rik|chr10:15045291-15045790	0.0894339469903965	.	.
chr10	14759884	14760383	chr10	15075233	15075732	B230364G03Rik|chr10:15075233-15075732	0.257185480390876	.	.
chr10	14759884	14760383	chr10	15133079	15133578	B230364G03Rik|chr10:15133079-15133578	0.10852611910689	.	.
chr10	14759884	14760383	chr10	15174370	15174869	B230364G03Rik|chr10:15174370-15174869	0.139156543344571	.	.
chr10	14759884	14760383	chr10	15179014	15179513	B230364G03Rik|chr10:15179014-15179513	0.12760060601826	.	.
chr10	15300071	15300570	chr10	15174370	15174869	Gm47710|chr10:15174370-15174869	0.120399314913332	.	.
chr10	15300071	15300570	chr10	15179565	15180064	Gm47710|chr10:15179565-15180064	0.0896376279355263	.	.
chr10	15759186	15759685	chr10	15758520	15759019	Gm40604|chr10:15758520-15759019	0.299182444569863	.	.
chr10	15759186	15759685	chr10	15878008	15878507	Gm40604|chr10:15878008-15878507	0.135143291850315	.	.
chr10	19015270	19015769	chr10	19328693	19329192	Tnfaip3|chr10:19328693-19329192	0.183983536804359	.	.
chr10	19015270	19015769	chr10	19328693	19329192	Tnfaip3|chr10:19328693-19329192	0.18398353680436	.	.
chr10	19591671	19592170	chr10	19491443	19491942	Ifngr1|chr10:19491443-19491942	0.183733109609037	.	.
chr10	19591671	19592170	chr10	19522079	19522578	Ifngr1|chr10:19522079-19522578	0.170988211255551	.	.
chr10	19591671	19592170	chr10	19578316	19578815	Ifngr1|chr10:19578316-19578815	0.240978236222171	.	.
chr10	19591671	19592170	chr10	19596347	19596846	Ifngr1|chr10:19596347-19596846	0.111622708146435	.	.
chr10	19591671	19592170	chr10	19613070	19613569	Ifngr1|chr10:19613070-19613569	0.225035512591879	.	.
chr10	19591671	19592170	chr10	19693066	19693565	Ifngr1|chr10:19693066-19693565	0.212307952452587	.	.
chr10	19645071	19645570	chr10	19491443	19491942	9230106D20Rik|chr10:19491443-19491942	0.201146281541263	.	.
chr10	19645071	19645570	chr10	19578316	19578815	9230106D20Rik|chr10:19578316-19578815	0.158942509715863	.	.
chr10	19645071	19645570	chr10	19578961	19579460	9230106D20Rik|chr10:19578961-19579460	0.220568977579834	.	.
chr10	19712255	19712754	chr10	19613070	19613569	Il20ra|chr10:19613070-19613569	0.179469964845637	.	.
chr10	19718664	19719163	chr10	19613070	19613569	Gm33332|chr10:19613070-19613569	0.0967452287124515	.	.
chr10	19719174	19719673	chr10	19613070	19613569	Gm33332|chr10:19613070-19613569	0.165646503799911	.	.
chr10	21881933	21882432	chr10	21763513	21764012	Sgk1|chr10:21763513-21764012	0.0963488506008315	.	.
chr10	21881933	21882432	chr10	21893964	21894463	Sgk1|chr10:21893964-21894463	0.207416885377967	.	.
chr10	21881933	21882432	chr10	21916633	21917132	Sgk1|chr10:21916633-21917132	0.215877453998423	.	.
chr10	21881933	21882432	chr10	21924043	21924542	Sgk1|chr10:21924043-21924542	0.18942144314478	.	.
chr10	21881933	21882432	chr10	22034297	22034796	Sgk1|chr10:22034297-22034796	0.183592675085994	.	.
chr10	21881933	21882432	chr10	22058487	22058986	Sgk1|chr10:22058487-22058986	0.200349730744235	.	.
chr10	22148605	22149104	chr10	21916633	21917132	E030030I06Rik|chr10:21916633-21917132	0.159649681515657	.	.
chr10	22148605	22149104	chr10	21933759	21934258	E030030I06Rik|chr10:21933759-21934258	0.139782978620387	.	.
chr10	22148605	22149104	chr10	21994360	21994859	E030030I06Rik|chr10:21994360-21994859	0.129618954726447	.	.
chr10	22645129	22645628	chr10	22282801	22283300	Slc2a12|chr10:22282801-22283300	0.101719105098407	.	.
chr10	22645129	22645628	chr10	22322790	22323289	Slc2a12|chr10:22322790-22323289	0.138720982743235	.	.
chr10	22731152	22731651	chr10	22282801	22283300	AC166256.1|chr10:22282801-22283300	0.1083650011105	.	.
chr10	22731152	22731651	chr10	22282801	22283300	Tbpl1|chr10:22282801-22283300	0.1083650011105	.	.
chr10	22731152	22731651	chr10	22322790	22323289	AC166256.1|chr10:22322790-22323289	0.228515951970496	.	.
chr10	22731152	22731651	chr10	22322790	22323289	Tbpl1|chr10:22322790-22323289	0.228515951970496	.	.
chr10	22731152	22731651	chr10	22479767	22480266	AC166256.1|chr10:22479767-22480266	0.142509150441851	.	.
chr10	22731152	22731651	chr10	22479767	22480266	Tbpl1|chr10:22479767-22480266	0.142509150441851	.	.
chr10	22731681	22732180	chr10	22579377	22579876	AC166256.1|chr10:22579377-22579876	0.134077541150193	.	.
chr10	22731681	22732180	chr10	22579377	22579876	Tbpl1|chr10:22579377-22579876	0.134077541150193	.	.
chr10	23349982	23350481	chr10	23073389	23073888	Eya4|chr10:23073389-23073888	0.12226462143954	.	.
chr10	23349982	23350481	chr10	23080947	23081446	Eya4|chr10:23080947-23081446	0.0929665372193763	.	.
chr10	23349982	23350481	chr10	23090885	23091384	Eya4|chr10:23090885-23091384	0.0971740390528464	.	.
chr10	23349982	23350481	chr10	23203859	23204358	Eya4|chr10:23203859-23204358	0.174050134905001	.	.
chr10	23349982	23350481	chr10	23536344	23536843	Eya4|chr10:23536344-23536843	0.284146759294119	.	.
chr10	23349982	23350481	chr10	23536344	23536843	Eya4|chr10:23536344-23536843	0.28414675929412	.	.
chr10	23349982	23350481	chr10	23611164	23611663	Eya4|chr10:23611164-23611663	0.12739601994281	.	.
chr10	26374914	26375413	chr10	26297176	26297675	L3mbtl3|chr10:26297176-26297675	0.0879346964689467	.	.
chr10	26374914	26375413	chr10	26424013	26424512	L3mbtl3|chr10:26424013-26424512	0.186224696016207	.	.
chr10	26374914	26375413	chr10	26639839	26640338	L3mbtl3|chr10:26639839-26640338	0.0974071003681235	.	.
chr10	26375759	26376258	chr10	26249702	26250201	L3mbtl3|chr10:26249702-26250201	0.0920882839081247	.	.
chr10	26375759	26376258	chr10	26249702	26250201	L3mbtl3|chr10:26249702-26250201	0.0920882839081248	.	.
chr10	26375759	26376258	chr10	26364788	26365287	L3mbtl3|chr10:26364788-26365287	0.130915304626853	.	.
chr10	26695050	26695549	chr10	26249702	26250201	Gm48893|chr10:26249702-26250201	0.245734251013808	.	.
chr10	26695050	26695549	chr10	26314314	26314813	Gm48893|chr10:26314314-26314813	0.210007726879722	.	.
chr10	26695050	26695549	chr10	26364226	26364725	Gm48893|chr10:26364226-26364725	0.16703474024363	.	.
chr10	26695050	26695549	chr10	26364788	26365287	Gm48893|chr10:26364788-26365287	0.221960371959777	.	.
chr10	26695050	26695549	chr10	26630133	26630632	Gm48893|chr10:26630133-26630632	0.263679219635921	.	.
chr10	26695050	26695549	chr10	26679772	26680271	Gm48893|chr10:26679772-26680271	0.200761854689118	.	.
chr10	26695050	26695549	chr10	26710532	26711031	Gm48893|chr10:26710532-26711031	0.0914832204148871	.	.
chr10	26695050	26695549	chr10	26710532	26711031	Gm48893|chr10:26710532-26711031	0.0914832204148872	.	.
chr10	29211439	29211938	chr10	28778644	28779143	9330159F19Rik|chr10:28778644-28779143	0.259026691403527	.	.
chr10	29211439	29211938	chr10	28856108	28856607	9330159F19Rik|chr10:28856108-28856607	0.126121614137162	.	.
chr10	29211439	29211938	chr10	28954435	28954934	9330159F19Rik|chr10:28954435-28954934	0.204822362406546	.	.
chr10	29211439	29211938	chr10	29148055	29148554	9330159F19Rik|chr10:29148055-29148554	0.297743833387631	.	.
chr10	29211439	29211938	chr10	29343028	29343527	9330159F19Rik|chr10:29343028-29343527	0.11734395759087	.	.
chr10	29211439	29211938	chr10	29344215	29344714	9330159F19Rik|chr10:29344215-29344714	0.127399807364199	.	.
chr10	29313161	29313660	chr10	29146930	29147429	Echdc1|chr10:29146930-29147429	0.237855765661071	.	.
chr10	29313161	29313660	chr10	29146930	29147429	Gm46218|chr10:29146930-29147429	0.237855765661071	.	.
chr10	29313161	29313660	chr10	29148055	29148554	Echdc1|chr10:29148055-29148554	0.160569343862302	.	.
chr10	29313161	29313660	chr10	29148055	29148554	Gm46218|chr10:29148055-29148554	0.160569343862302	.	.
chr10	29313161	29313660	chr10	29217818	29218317	Echdc1|chr10:29217818-29218317	0.118933475257788	.	.
chr10	29313161	29313660	chr10	29217818	29218317	Gm46218|chr10:29217818-29218317	0.118933475257788	.	.
chr10	29313161	29313660	chr10	29539492	29539991	Echdc1|chr10:29539492-29539991	0.0876176659435457	.	.
chr10	29313161	29313660	chr10	29539492	29539991	Gm46218|chr10:29539492-29539991	0.0876176659435457	.	.
chr10	29361318	29361817	chr10	29198130	29198629	Rnf146|chr10:29198130-29198629	0.155618802910809	.	.
chr10	29361318	29361817	chr10	29206679	29207178	Rnf146|chr10:29206679-29207178	0.0992233975413643	.	.
chr10	29361318	29361817	chr10	29338603	29339102	Rnf146|chr10:29338603-29339102	0.229694102012325	.	.
chr10	29361318	29361817	chr10	29354100	29354599	Rnf146|chr10:29354100-29354599	0.27335306448048	.	.
chr10	29361318	29361817	chr10	29692729	29693228	Rnf146|chr10:29692729-29693228	0.185584623601071	.	.
chr10	29361838	29362337	chr10	29198130	29198629	Rnf146|chr10:29198130-29198629	0.200198434315422	.	.
chr10	29361838	29362337	chr10	29206679	29207178	Rnf146|chr10:29206679-29207178	0.202226871658772	.	.
chr10	29361838	29362337	chr10	29338603	29339102	Rnf146|chr10:29338603-29339102	0.42420524519185	.	.
chr10	29361838	29362337	chr10	29354100	29354599	Rnf146|chr10:29354100-29354599	0.169982414238604	.	.
chr10	29361838	29362337	chr10	29412092	29412591	Rnf146|chr10:29412092-29412591	0.0995303695512666	.	.
chr10	30200346	30200845	chr10	29786785	29787284	Cenpw|chr10:29786785-29787284	0.162819291451395	.	.
chr10	30200346	30200845	chr10	29804096	29804595	Cenpw|chr10:29804096-29804595	0.280154243307553	.	.
chr10	30200346	30200845	chr10	30089389	30089888	Cenpw|chr10:30089389-30089888	0.332586811950422	.	.
chr10	30200346	30200845	chr10	30146608	30147107	Cenpw|chr10:30146608-30147107	0.206622713029211	.	.
chr10	30600453	30600952	chr10	30342941	30343440	Trmt11|chr10:30342941-30343440	0.108032700472294	.	.
chr10	30600453	30600952	chr10	30537972	30538471	Trmt11|chr10:30537972-30538471	0.226861692345633	.	.
chr10	30600453	30600952	chr10	30587016	30587515	Trmt11|chr10:30587016-30587515	0.102759847323096	.	.
chr10	30600453	30600952	chr10	30639965	30640464	Trmt11|chr10:30639965-30640464	0.109024806205521	.	.
chr10	30600453	30600952	chr10	30655693	30656192	Trmt11|chr10:30655693-30656192	0.231880201621061	.	.
chr10	30802619	30803118	chr10	30754960	30755459	Ncoa7|chr10:30754960-30755459	0.120770044489175	.	.
chr10	30802619	30803118	chr10	30787710	30788209	Ncoa7|chr10:30787710-30788209	0.135697033385814	.	.
chr10	30802619	30803118	chr10	30801947	30802446	Ncoa7|chr10:30801947-30802446	0.0881244715650524	.	.
chr10	30802619	30803118	chr10	30810769	30811268	Ncoa7|chr10:30810769-30811268	0.102945865734471	.	.
chr10	30803126	30803625	chr10	30754960	30755459	Ncoa7|chr10:30754960-30755459	0.126850392669171	.	.
chr10	30803126	30803625	chr10	30810769	30811268	Ncoa7|chr10:30810769-30811268	0.228722663584894	.	.
chr10	30803126	30803625	chr10	31009910	31010409	Ncoa7|chr10:31009910-31010409	0.208795628534258	.	.
chr10	30842620	30843119	chr10	30754960	30755459	Hey2|chr10:30754960-30755459	0.161961637180716	.	.
chr10	30842620	30843119	chr10	30810769	30811268	Hey2|chr10:30810769-30811268	0.160324587309196	.	.
chr10	30842620	30843119	chr10	31026379	31026878	Hey2|chr10:31026379-31026878	0.154024848744791	.	.
chr10	31313140	31313639	chr10	31436040	31436539	Hddc2|chr10:31436040-31436539	0.134396152774647	.	.
chr10	31313140	31313639	chr10	31465773	31466272	Hddc2|chr10:31465773-31466272	0.113700491223171	.	.
chr10	31445112	31445611	chr10	31005571	31006070	Tpd52l1|chr10:31005571-31006070	0.219508987578728	.	.
chr10	31445112	31445611	chr10	31330764	31331263	Tpd52l1|chr10:31330764-31331263	0.123956580626988	.	.
chr10	31445701	31446200	chr10	31005571	31006070	Tpd52l1|chr10:31005571-31006070	0.185787872200929	.	.
chr10	31445701	31446200	chr10	31478849	31479348	Tpd52l1|chr10:31478849-31479348	0.203306844429887	.	.
chr10	31608520	31609019	chr10	31905802	31906301	Rnf217|chr10:31905802-31906301	0.133297078666295	.	.
chr10	31609486	31609985	chr10	31541386	31541885	Rnf217|chr10:31541386-31541885	0.238525653870128	.	.
chr10	31609486	31609985	chr10	31784977	31785476	Rnf217|chr10:31784977-31785476	0.164867491892842	.	.
chr10	32889817	32890316	chr10	32602695	32603194	Nkain2|chr10:32602695-32603194	0.144898861797358	.	.
chr10	32889817	32890316	chr10	32696582	32697081	Nkain2|chr10:32696582-32697081	0.144851049353821	.	.
chr10	32889817	32890316	chr10	32952517	32953016	Nkain2|chr10:32952517-32953016	0.159877966914207	.	.
chr10	32889817	32890316	chr10	33065544	33066043	Nkain2|chr10:33065544-33066043	0.207901929386601	.	.
chr10	32939783	32940282	chr10	32602695	32603194	Gm47823|chr10:32602695-32603194	0.299902412825126	.	.
chr10	32939783	32940282	chr10	32793057	32793556	Gm47823|chr10:32793057-32793556	0.226098221113338	.	.
chr10	32939783	32940282	chr10	32829973	32830472	Gm47823|chr10:32829973-32830472	0.155325944119182	.	.
chr10	32939783	32940282	chr10	33198678	33199177	Gm47823|chr10:33198678-33199177	0.239485806759042	.	.
chr10	33255519	33256018	chr10	33016301	33016800	D830005E20Rik|chr10:33016301-33016800	0.210771460460585	.	.
chr10	33255519	33256018	chr10	33251448	33251947	D830005E20Rik|chr10:33251448-33251947	0.0847336643394455	.	.
chr10	33255519	33256018	chr10	33255008	33255507	D830005E20Rik|chr10:33255008-33255507	0.226484753182409	.	.
chr10	33255519	33256018	chr10	33359395	33359894	D830005E20Rik|chr10:33359395-33359894	0.211836310455789	.	.
chr10	33255519	33256018	chr10	33713307	33713806	D830005E20Rik|chr10:33713307-33713806	0.114486517368696	.	.
chr10	33255519	33256018	chr10	33713810	33714309	D830005E20Rik|chr10:33713810-33714309	0.106635307044536	.	.
chr10	33623953	33624452	chr10	33986736	33987235	Clvs2|chr10:33986736-33987235	0.109950301867621	.	.
chr10	33623953	33624452	chr10	33986736	33987235	Gm15939|chr10:33986736-33987235	0.109950301867621	.	.
chr10	33904718	33905217	chr10	33558095	33558594	Rsph4a|chr10:33558095-33558594	0.0968004204327187	.	.
chr10	33904718	33905217	chr10	34186543	34187042	Rsph4a|chr10:34186543-34187042	0.176608321776688	.	.
chr10	33951019	33951518	chr10	33540257	33540756	Zup1|chr10:33540257-33540756	0.1041380577509	.	.
chr10	33951019	33951518	chr10	33558095	33558594	Zup1|chr10:33558095-33558594	0.19522641250134	.	.
chr10	33951019	33951518	chr10	33703373	33703872	Zup1|chr10:33703373-33703872	0.101074860999493	.	.
chr10	33951019	33951518	chr10	34091720	34092219	Zup1|chr10:34091720-34092219	0.222606062268139	.	.
chr10	33951019	33951518	chr10	34183729	34184228	Zup1|chr10:34183729-34184228	0.166244794769428	.	.
chr10	34019491	34019990	chr10	33986736	33987235	Gm48045|chr10:33986736-33987235	0.161068097265547	.	.
chr10	34019491	34019990	chr10	33986736	33987235	Rwdd1|chr10:33986736-33987235	0.161068097265547	.	.
chr10	34019491	34019990	chr10	34033850	34034349	Gm48045|chr10:34033850-34034349	0.126806235302263	.	.
chr10	34019491	34019990	chr10	34033850	34034349	Rwdd1|chr10:34033850-34034349	0.126806235302263	.	.
chr10	34019491	34019990	chr10	34186543	34187042	Gm48045|chr10:34186543-34187042	0.128364369106498	.	.
chr10	34019491	34019990	chr10	34186543	34187042	Rwdd1|chr10:34186543-34187042	0.128364369106498	.	.
chr10	34096225	34096724	chr10	34033850	34034349	Calhm5|chr10:34033850-34034349	0.194603582132993	.	.
chr10	34096225	34096724	chr10	34091720	34092219	Calhm5|chr10:34091720-34092219	0.0876867633604844	.	.
chr10	34127449	34127948	chr10	34091720	34092219	Calhm6|chr10:34091720-34092219	0.142852859970286	.	.
chr10	34127449	34127948	chr10	34183729	34184228	Calhm6|chr10:34183729-34184228	0.118909030149683	.	.
chr10	34206579	34207078	chr10	34102447	34102946	Dse|chr10:34102447-34102946	0.180508194328098	.	.
chr10	34206579	34207078	chr10	34186543	34187042	Dse|chr10:34186543-34187042	0.289403552348355	.	.
chr10	34207257	34207756	chr10	33986736	33987235	Dse|chr10:33986736-33987235	0.123268089778384	.	.
chr10	34207257	34207756	chr10	34033850	34034349	Dse|chr10:34033850-34034349	0.187712983661931	.	.
chr10	34207257	34207756	chr10	34091720	34092219	Dse|chr10:34091720-34092219	0.085580895439427	.	.
chr10	34281970	34282469	chr10	34280491	34280990	Tspyl1|chr10:34280491-34280990	0.181376670296663	.	.
chr10	34281970	34282469	chr10	34315695	34316194	Tspyl1|chr10:34315695-34316194	0.218003134952462	.	.
chr10	34281970	34282469	chr10	34316363	34316862	Tspyl1|chr10:34316363-34316862	0.130965559986932	.	.
chr10	34281970	34282469	chr10	34391050	34391549	Tspyl1|chr10:34391050-34391549	0.203961517609174	.	.
chr10	34297174	34297673	chr10	34280491	34280990	Tspyl4|chr10:34280491-34280990	0.137134154486778	.	.
chr10	34297174	34297673	chr10	34315695	34316194	Tspyl4|chr10:34315695-34316194	0.0918351841824204	.	.
chr10	34297174	34297673	chr10	34316363	34316862	Tspyl4|chr10:34316363-34316862	0.124512980594403	.	.
chr10	34297174	34297673	chr10	34316872	34317371	Tspyl4|chr10:34316872-34317371	0.148234767176803	.	.
chr10	34297174	34297673	chr10	34600541	34601040	Tspyl4|chr10:34600541-34601040	0.220968591130556	.	.
chr10	34297971	34298470	chr10	34316872	34317371	Gm47512|chr10:34316872-34317371	0.130159269588892	.	.
chr10	34297971	34298470	chr10	34316872	34317371	Tspyl4|chr10:34316872-34317371	0.130159269588892	.	.
chr10	34297971	34298470	chr10	34368075	34368574	Gm47512|chr10:34368075-34368574	0.164166108526673	.	.
chr10	34297971	34298470	chr10	34368075	34368574	Tspyl4|chr10:34368075-34368574	0.164166108526673	.	.
chr10	34418335	34418834	chr10	34315695	34316194	Nt5dc1|chr10:34315695-34316194	0.134638614023567	.	.
chr10	34418335	34418834	chr10	34316363	34316862	Nt5dc1|chr10:34316363-34316862	0.16951740965197	.	.
chr10	34418335	34418834	chr10	34316872	34317371	Nt5dc1|chr10:34316872-34317371	0.125127609287129	.	.
chr10	34418335	34418834	chr10	34600541	34601040	Nt5dc1|chr10:34600541-34601040	0.13529164688488	.	.
chr10	36505968	36506467	chr10	36557602	36558101	Hs3st5|chr10:36557602-36558101	0.109009176380074	.	.
chr10	36506584	36507083	chr10	36367512	36368011	Hs3st5|chr10:36367512-36368011	0.184808997327827	.	.
chr10	36506584	36507083	chr10	36557602	36558101	Hs3st5|chr10:36557602-36558101	0.110418715922531	.	.
chr10	36506584	36507083	chr10	36627888	36628387	Hs3st5|chr10:36627888-36628387	0.196095699230432	.	.
chr10	36506584	36507083	chr10	36631691	36632190	Hs3st5|chr10:36631691-36632190	0.165895629501243	.	.
chr10	42276537	42277036	chr10	42277563	42278062	Foxo3|chr10:42277563-42278062	0.356835206792243	.	.
chr10	42276537	42277036	chr10	42294980	42295479	Foxo3|chr10:42294980-42295479	0.107126900241243	.	.
chr10	42276537	42277036	chr10	42308048	42308547	Foxo3|chr10:42308048-42308547	0.163601757649329	.	.
chr10	42276537	42277036	chr10	42410671	42411170	Foxo3|chr10:42410671-42411170	0.211169574865797	.	.
chr10	42276537	42277036	chr10	42678656	42679155	Foxo3|chr10:42678656-42679155	0.0925504634502839	.	.
chr10	42478381	42478880	chr10	42277563	42278062	Afg1l|chr10:42277563-42278062	0.0868601689492877	.	.
chr10	42478381	42478880	chr10	42294980	42295479	Afg1l|chr10:42294980-42295479	0.210805677274587	.	.
chr10	42478381	42478880	chr10	42308048	42308547	Afg1l|chr10:42308048-42308547	0.220172833958824	.	.
chr10	42478381	42478880	chr10	42410671	42411170	Afg1l|chr10:42410671-42411170	0.208189491666804	.	.
chr10	42478381	42478880	chr10	42678656	42679155	Afg1l|chr10:42678656-42679155	0.158697415812758	.	.
chr10	42501588	42502087	chr10	42277563	42278062	Snx3|chr10:42277563-42278062	0.173635309152319	.	.
chr10	42501588	42502087	chr10	42350676	42351175	Snx3|chr10:42350676-42351175	0.174068165429904	.	.
chr10	42501588	42502087	chr10	42410671	42411170	Snx3|chr10:42410671-42411170	0.132638827997006	.	.
chr10	42501588	42502087	chr10	42427776	42428275	Snx3|chr10:42427776-42428275	0.0951168357155444	.	.
chr10	42501588	42502087	chr10	42532527	42533026	Snx3|chr10:42532527-42533026	0.16065215347812	.	.
chr10	42501588	42502087	chr10	42678656	42679155	Snx3|chr10:42678656-42679155	0.183378735030078	.	.
chr10	42501588	42502087	chr10	42696935	42697434	Snx3|chr10:42696935-42697434	0.163367729723353	.	.
chr10	42502326	42502825	chr10	42339635	42340134	Snx3|chr10:42339635-42340134	0.110073594183935	.	.
chr10	42502326	42502825	chr10	42427776	42428275	Snx3|chr10:42427776-42428275	0.224290638277725	.	.
chr10	42502326	42502825	chr10	42457718	42458217	Snx3|chr10:42457718-42458217	0.0962563400610504	.	.
chr10	42502326	42502825	chr10	42678656	42679155	Snx3|chr10:42678656-42679155	0.137548181573919	.	.
chr10	43901492	43901991	chr10	43918944	43919443	Qrsl1|chr10:43918944-43919443	0.166263265980309	.	.
chr10	43901492	43901991	chr10	43918944	43919443	Rtn4ip1|chr10:43918944-43919443	0.166263265980309	.	.
chr10	43901492	43901991	chr10	44020061	44020560	Qrsl1|chr10:44020061-44020560	0.213197347571436	.	.
chr10	43901492	43901991	chr10	44020061	44020560	Rtn4ip1|chr10:44020061-44020560	0.213197347571436	.	.
chr10	44268090	44268589	chr10	44454766	44455265	Atg5|chr10:44454766-44455265	0.129620536005463	.	.
chr10	45335958	45336457	chr10	45381821	45382320	Bves|chr10:45381821-45382320	0.0954302752932617	.	.
chr10	45335958	45336457	chr10	45473543	45474042	Bves|chr10:45473543-45474042	0.13290802096008	.	.
chr10	45485562	45486061	chr10	45381821	45382320	Lin28b|chr10:45381821-45382320	0.162788114882134	.	.
chr10	45485562	45486061	chr10	45446148	45446647	Lin28b|chr10:45446148-45446647	0.383925354900529	.	.
chr10	45486237	45486736	chr10	45269388	45269887	Lin28b|chr10:45269388-45269887	0.151057494740609	.	.
chr10	45486237	45486736	chr10	45446148	45446647	Lin28b|chr10:45446148-45446647	0.119571140588317	.	.
chr10	45486237	45486736	chr10	45676685	45677184	Lin28b|chr10:45676685-45677184	0.194799062433441	.	.
chr10	45577590	45578089	chr10	45269388	45269887	Hace1|chr10:45269388-45269887	0.0870293429912788	.	.
chr10	45577590	45578089	chr10	45473543	45474042	Hace1|chr10:45473543-45474042	0.126062440035772	.	.
chr10	45578214	45578713	chr10	45381821	45382320	Hace1|chr10:45381821-45382320	0.243071848401711	.	.
chr10	45578214	45578713	chr10	45473543	45474042	Hace1|chr10:45473543-45474042	0.185259312873821	.	.
chr10	45578214	45578713	chr10	45511693	45512192	Hace1|chr10:45511693-45512192	0.130971776596862	.	.
chr10	45578214	45578713	chr10	45676685	45677184	Hace1|chr10:45676685-45677184	0.223925564422067	.	.
chr10	49788557	49789056	chr10	50073869	50074368	Grik2|chr10:50073869-50074368	0.0895176980425996	.	.
chr10	51677907	51678406	chr10	51553300	51553799	Rfx6|chr10:51553300-51553799	0.11745767284202	.	.
chr10	52022446	52022945	chr10	51945733	51946232	Vgll2|chr10:51945733-51946232	0.18766371572346	.	.
chr10	52022446	52022945	chr10	52321735	52322234	Vgll2|chr10:52321735-52322234	0.102287474096802	.	.
chr10	52233366	52233865	chr10	51945733	51946232	Dcbld1|chr10:51945733-51946232	0.238061016193503	.	.
chr10	52233366	52233865	chr10	52321735	52322234	Dcbld1|chr10:52321735-52322234	0.166147208381656	.	.
chr10	52233366	52233865	chr10	52336486	52336985	Dcbld1|chr10:52336486-52336985	0.162695433773433	.	.
chr10	52233366	52233865	chr10	52337507	52338006	Dcbld1|chr10:52337507-52338006	0.188984566907358	.	.
chr10	52233867	52234366	chr10	51933058	51933557	Dcbld1|chr10:51933058-51933557	0.107887241282351	.	.
chr10	52233867	52234366	chr10	51945733	51946232	Dcbld1|chr10:51945733-51946232	0.162623432576974	.	.
chr10	52233867	52234366	chr10	52106115	52106614	Dcbld1|chr10:52106115-52106614	0.0831559646347515	.	.
chr10	52233867	52234366	chr10	52321735	52322234	Dcbld1|chr10:52321735-52322234	0.213087195391475	.	.
chr10	52233867	52234366	chr10	52336486	52336985	Dcbld1|chr10:52336486-52336985	0.137180411049789	.	.
chr10	52381975	52382474	chr10	52106115	52106614	Gopc|chr10:52106115-52106614	0.228621767913045	.	.
chr10	52381975	52382474	chr10	52321735	52322234	Gopc|chr10:52321735-52322234	0.131665091072186	.	.
chr10	52381975	52382474	chr10	52337507	52338006	Gopc|chr10:52337507-52338006	0.17566496629224	.	.
chr10	52381975	52382474	chr10	52337507	52338006	Gopc|chr10:52337507-52338006	0.175664966292241	.	.
chr10	52381975	52382474	chr10	52462347	52462846	Gopc|chr10:52462347-52462846	0.189423410475107	.	.
chr10	52381975	52382474	chr10	52703482	52703981	Gopc|chr10:52703482-52703981	0.224995535886187	.	.
chr10	52417238	52417737	chr10	52106115	52106614	Nus1|chr10:52106115-52106614	0.144217909414649	.	.
chr10	52417238	52417737	chr10	52217561	52218060	Nus1|chr10:52217561-52218060	0.132372621571487	.	.
chr10	52417238	52417737	chr10	52462347	52462846	Nus1|chr10:52462347-52462846	0.316092705156999	.	.
chr10	52417238	52417737	chr10	52704503	52705002	Nus1|chr10:52704503-52705002	0.0896728660060599	.	.
chr10	52418019	52418518	chr10	52106115	52106614	Nus1|chr10:52106115-52106614	0.195983063036607	.	.
chr10	52418019	52418518	chr10	52746145	52746644	Nus1|chr10:52746145-52746644	0.145627973518646	.	.
chr10	52690218	52690717	chr10	52746145	52746644	Slc35f1|chr10:52746145-52746644	0.25146355399863	.	.
chr10	52690801	52691300	chr10	52462347	52462846	Slc35f1|chr10:52462347-52462846	0.100157050535229	.	.
chr10	52690801	52691300	chr10	52691301	52691800	Slc35f1|chr10:52691301-52691800	0.490421848289887	.	.
chr10	56106501	56107000	chr10	56115644	56116143	Msl3l2|chr10:56115644-56116143	0.0978585491973236	.	.
chr10	56106501	56107000	chr10	56339053	56339552	Msl3l2|chr10:56339053-56339552	0.0883893703623287	.	.
chr10	56228732	56229231	chr10	56115133	56115632	Tbc1d32|chr10:56115133-56115632	0.151428663200877	.	.
chr10	56228732	56229231	chr10	56115644	56116143	Tbc1d32|chr10:56115644-56116143	0.158423015730132	.	.
chr10	56228732	56229231	chr10	56339053	56339552	Tbc1d32|chr10:56339053-56339552	0.16731380565342	.	.
chr10	57486054	57486553	chr10	57183491	57183990	4930467K11Rik|chr10:57183491-57183990	0.253949882583328	.	.
chr10	57486054	57486553	chr10	57183491	57183990	Hsf2|chr10:57183491-57183990	0.253949882583328	.	.
chr10	57486054	57486553	chr10	57317064	57317563	4930467K11Rik|chr10:57317064-57317563	0.178138522748191	.	.
chr10	57486054	57486553	chr10	57317064	57317563	Hsf2|chr10:57317064-57317563	0.178138522748191	.	.
chr10	57486054	57486553	chr10	57623229	57623728	4930467K11Rik|chr10:57623229-57623728	0.18830695367748	.	.
chr10	57486054	57486553	chr10	57623229	57623728	Hsf2|chr10:57623229-57623728	0.18830695367748	.	.
chr10	57486054	57486553	chr10	57669329	57669828	4930467K11Rik|chr10:57669329-57669828	0.119003578729096	.	.
chr10	57486054	57486553	chr10	57669329	57669828	Hsf2|chr10:57669329-57669828	0.119003578729096	.	.
chr10	57532304	57532803	chr10	57317064	57317563	Serinc1|chr10:57317064-57317563	0.142305575149975	.	.
chr10	57532304	57532803	chr10	57447879	57448378	Serinc1|chr10:57447879-57448378	0.189654420734603	.	.
chr10	57532304	57532803	chr10	57777867	57778366	Serinc1|chr10:57777867-57778366	0.0942042444260504	.	.
chr10	57532304	57532803	chr10	57812134	57812633	Serinc1|chr10:57812134-57812633	0.175640635867348	.	.
chr10	57532304	57532803	chr10	57848308	57848807	Serinc1|chr10:57848308-57848807	0.0970378303903548	.	.
chr10	57631815	57632314	chr10	57557530	57558029	Pkib|chr10:57557530-57558029	0.231746304607581	.	.
chr10	57631815	57632314	chr10	57623229	57623728	Pkib|chr10:57623229-57623728	0.146426340695107	.	.
chr10	57794436	57794935	chr10	57743482	57743981	Smpdl3a|chr10:57743482-57743981	0.147845173127204	.	.
chr10	57794436	57794935	chr10	57744060	57744559	Smpdl3a|chr10:57744060-57744559	0.106315311838052	.	.
chr10	57794436	57794935	chr10	57777867	57778366	Smpdl3a|chr10:57777867-57778366	0.133331715301078	.	.
chr10	57794436	57794935	chr10	57829597	57830096	Smpdl3a|chr10:57829597-57830096	0.137106066856927	.	.
chr10	57794939	57795438	chr10	57623229	57623728	Smpdl3a|chr10:57623229-57623728	0.260769384351524	.	.
chr10	57794939	57795438	chr10	57743482	57743981	Smpdl3a|chr10:57743482-57743981	0.0948300298703673	.	.
chr10	57794939	57795438	chr10	57744060	57744559	Smpdl3a|chr10:57744060-57744559	0.180570570211723	.	.
chr10	57794939	57795438	chr10	57829597	57830096	Smpdl3a|chr10:57829597-57830096	0.249698667796693	.	.
chr10	58255194	58255693	chr10	58292469	58292968	Gcc2|chr10:58292469-58292968	0.177963356855479	.	.
chr10	58323065	58323564	chr10	58300801	58301300	Lims1|chr10:58300801-58301300	0.136287695058934	.	.
chr10	58323065	58323564	chr10	58331742	58332241	Lims1|chr10:58331742-58332241	0.227012047406155	.	.
chr10	58323065	58323564	chr10	58383254	58383753	Lims1|chr10:58383254-58383753	0.155513999367644	.	.
chr10	58323065	58323564	chr10	58404594	58405093	Lims1|chr10:58404594-58405093	0.124780134994069	.	.
chr10	58446597	58447096	chr10	58292469	58292968	Ranbp2|chr10:58292469-58292968	0.185049081619089	.	.
chr10	58446597	58447096	chr10	58300801	58301300	Ranbp2|chr10:58300801-58301300	0.113671059670451	.	.
chr10	58446597	58447096	chr10	58331742	58332241	Ranbp2|chr10:58331742-58332241	0.0933838787542245	.	.
chr10	58446597	58447096	chr10	58404594	58405093	Ranbp2|chr10:58404594-58405093	0.253265454227516	.	.
chr10	58497623	58498122	chr10	58300801	58301300	Ccdc138|chr10:58300801-58301300	0.241969306782802	.	.
chr10	58497623	58498122	chr10	58331742	58332241	Ccdc138|chr10:58331742-58332241	0.102415010898251	.	.
chr10	58497623	58498122	chr10	58383254	58383753	Ccdc138|chr10:58383254-58383753	0.170665428480366	.	.
chr10	58497623	58498122	chr10	58418503	58419002	Ccdc138|chr10:58418503-58419002	0.142981531795513	.	.
chr10	58497623	58498122	chr10	58479961	58480460	Ccdc138|chr10:58479961-58480460	0.119973739495198	.	.
chr10	62340040	62340539	chr10	62260971	62261470	Hk1os|chr10:62260971-62261470	0.320637027985341	.	.
chr10	62340040	62340539	chr10	62282647	62283146	Hk1os|chr10:62282647-62283146	0.130206522095833	.	.
chr10	62449224	62449723	chr10	62260971	62261470	4930507D05Rik|chr10:62260971-62261470	0.209509977518248	.	.
chr10	62449224	62449723	chr10	62260971	62261470	Supv3l1|chr10:62260971-62261470	0.209509977518248	.	.
chr10	62449224	62449723	chr10	62282647	62283146	4930507D05Rik|chr10:62282647-62283146	0.133284794390377	.	.
chr10	62449224	62449723	chr10	62282647	62283146	Supv3l1|chr10:62282647-62283146	0.133284794390377	.	.
chr10	62449224	62449723	chr10	62300269	62300768	4930507D05Rik|chr10:62300269-62300768	0.22564361255623	.	.
chr10	62449224	62449723	chr10	62300269	62300768	Supv3l1|chr10:62300269-62300768	0.22564361255623	.	.
chr10	62449224	62449723	chr10	62590203	62590702	4930507D05Rik|chr10:62590203-62590702	0.117748831081933	.	.
chr10	62449224	62449723	chr10	62590203	62590702	Supv3l1|chr10:62590203-62590702	0.117748831081933	.	.
chr10	62449766	62450265	chr10	62260971	62261470	4930507D05Rik|chr10:62260971-62261470	0.302423968593784	.	.
chr10	62449766	62450265	chr10	62260971	62261470	Supv3l1|chr10:62260971-62261470	0.302423968593784	.	.
chr10	62449766	62450265	chr10	62300269	62300768	4930507D05Rik|chr10:62300269-62300768	0.177420854018371	.	.
chr10	62449766	62450265	chr10	62300269	62300768	Supv3l1|chr10:62300269-62300768	0.177420854018371	.	.
chr10	62449766	62450265	chr10	62590203	62590702	4930507D05Rik|chr10:62590203-62590702	0.106016646920701	.	.
chr10	62449766	62450265	chr10	62590203	62590702	Supv3l1|chr10:62590203-62590702	0.106016646920701	.	.
chr10	62486629	62487128	chr10	62260971	62261470	Vps26a|chr10:62260971-62261470	0.154034134509389	.	.
chr10	62486629	62487128	chr10	62300269	62300768	Vps26a|chr10:62300269-62300768	0.321765211804287	.	.
chr10	62577623	62578122	chr10	62260971	62261470	4933428P19Rik|chr10:62260971-62261470	0.0950986113854654	.	.
chr10	62577623	62578122	chr10	62260971	62261470	4933428P19Rik|chr10:62260971-62261470	0.0950986113854655	.	.
chr10	62577623	62578122	chr10	62260971	62261470	Kif1bp|chr10:62260971-62261470	0.0950986113854654	.	.
chr10	62577623	62578122	chr10	62260971	62261470	Kif1bp|chr10:62260971-62261470	0.0950986113854655	.	.
chr10	62577623	62578122	chr10	62300269	62300768	4933428P19Rik|chr10:62300269-62300768	0.113137443066673	.	.
chr10	62577623	62578122	chr10	62300269	62300768	Kif1bp|chr10:62300269-62300768	0.113137443066673	.	.
chr10	62577623	62578122	chr10	62380868	62381367	4933428P19Rik|chr10:62380868-62381367	0.0995893484329772	.	.
chr10	62577623	62578122	chr10	62380868	62381367	Kif1bp|chr10:62380868-62381367	0.0995893484329772	.	.
chr10	62577623	62578122	chr10	62590203	62590702	4933428P19Rik|chr10:62590203-62590702	0.122581466636406	.	.
chr10	62577623	62578122	chr10	62590203	62590702	Kif1bp|chr10:62590203-62590702	0.122581466636406	.	.
chr10	62577623	62578122	chr10	62702413	62702912	4933428P19Rik|chr10:62702413-62702912	0.122226713853322	.	.
chr10	62577623	62578122	chr10	62702413	62702912	Kif1bp|chr10:62702413-62702912	0.122226713853322	.	.
chr10	62577623	62578122	chr10	62850934	62851433	4933428P19Rik|chr10:62850934-62851433	0.143155304897618	.	.
chr10	62577623	62578122	chr10	62850934	62851433	Kif1bp|chr10:62850934-62851433	0.143155304897618	.	.
chr10	62577623	62578122	chr10	62851440	62851939	4933428P19Rik|chr10:62851440-62851939	0.126335665909655	.	.
chr10	62577623	62578122	chr10	62851440	62851939	Kif1bp|chr10:62851440-62851939	0.126335665909655	.	.
chr10	62577623	62578122	chr10	62856650	62857149	4933428P19Rik|chr10:62856650-62857149	0.10068565621629	.	.
chr10	62577623	62578122	chr10	62856650	62857149	Kif1bp|chr10:62856650-62857149	0.10068565621629	.	.
chr10	62577623	62578122	chr10	62865210	62865709	4933428P19Rik|chr10:62865210-62865709	0.224543642374584	.	.
chr10	62577623	62578122	chr10	62865210	62865709	Kif1bp|chr10:62865210-62865709	0.224543642374584	.	.
chr10	62578211	62578710	chr10	62260971	62261470	4933428P19Rik|chr10:62260971-62261470	0.13801448899557	.	.
chr10	62578211	62578710	chr10	62260971	62261470	Kif1bp|chr10:62260971-62261470	0.13801448899557	.	.
chr10	62578211	62578710	chr10	62401840	62402339	4933428P19Rik|chr10:62401840-62402339	0.0882855106083892	.	.
chr10	62578211	62578710	chr10	62401840	62402339	Kif1bp|chr10:62401840-62402339	0.0882855106083892	.	.
chr10	62578211	62578710	chr10	62590203	62590702	4933428P19Rik|chr10:62590203-62590702	0.143501096873855	.	.
chr10	62578211	62578710	chr10	62590203	62590702	Kif1bp|chr10:62590203-62590702	0.143501096873855	.	.
chr10	62578211	62578710	chr10	62850934	62851433	4933428P19Rik|chr10:62850934-62851433	0.120441519893351	.	.
chr10	62578211	62578710	chr10	62850934	62851433	Kif1bp|chr10:62850934-62851433	0.120441519893351	.	.
chr10	62578211	62578710	chr10	62856650	62857149	4933428P19Rik|chr10:62856650-62857149	0.152746938079163	.	.
chr10	62578211	62578710	chr10	62856650	62857149	Kif1bp|chr10:62856650-62857149	0.152746938079163	.	.
chr10	62578211	62578710	chr10	62865210	62865709	4933428P19Rik|chr10:62865210-62865709	0.162875011158204	.	.
chr10	62578211	62578710	chr10	62865210	62865709	Kif1bp|chr10:62865210-62865709	0.162875011158204	.	.
chr10	62602059	62602558	chr10	62260971	62261470	Ddx21|chr10:62260971-62261470	0.0879677412838042	.	.
chr10	62602059	62602558	chr10	62260971	62261470	Gm47257|chr10:62260971-62261470	0.0879677412838042	.	.
chr10	62602059	62602558	chr10	62401840	62402339	Ddx21|chr10:62401840-62402339	0.0831185144949371	.	.
chr10	62602059	62602558	chr10	62401840	62402339	Gm47257|chr10:62401840-62402339	0.0831185144949371	.	.
chr10	62602059	62602558	chr10	62850934	62851433	Ddx21|chr10:62850934-62851433	0.243983727394642	.	.
chr10	62602059	62602558	chr10	62850934	62851433	Gm47257|chr10:62850934-62851433	0.243983727394642	.	.
chr10	62602059	62602558	chr10	62856650	62857149	Ddx21|chr10:62856650-62857149	0.103638006613655	.	.
chr10	62602059	62602558	chr10	62856650	62857149	Gm47257|chr10:62856650-62857149	0.103638006613655	.	.
chr10	62651098	62651597	chr10	62260971	62261470	Ddx50|chr10:62260971-62261470	0.146718594505467	.	.
chr10	62651098	62651597	chr10	62282647	62283146	Ddx50|chr10:62282647-62283146	0.196101466939173	.	.
chr10	62651098	62651597	chr10	62300269	62300768	Ddx50|chr10:62300269-62300768	0.238230899028076	.	.
chr10	62651098	62651597	chr10	62850934	62851433	Ddx50|chr10:62850934-62851433	0.092173106276046	.	.
chr10	62651098	62651597	chr10	62856650	62857149	Ddx50|chr10:62856650-62857149	0.391049922330503	.	.
chr10	62651098	62651597	chr10	62865210	62865709	Ddx50|chr10:62865210-62865709	0.15994768542639	.	.
chr10	62725538	62726037	chr10	62282647	62283146	Stox1|chr10:62282647-62283146	0.34841570312902	.	.
chr10	62725538	62726037	chr10	62300269	62300768	Stox1|chr10:62300269-62300768	0.145759663382467	.	.
chr10	62725538	62726037	chr10	62590203	62590702	Stox1|chr10:62590203-62590702	0.0913488037170127	.	.
chr10	62725538	62726037	chr10	62846898	62847397	Stox1|chr10:62846898-62847397	0.132226896483158	.	.
chr10	62725538	62726037	chr10	62850934	62851433	Stox1|chr10:62850934-62851433	0.187381175780933	.	.
chr10	62725538	62726037	chr10	62856650	62857149	Stox1|chr10:62856650-62857149	0.300531719454355	.	.
chr10	62725538	62726037	chr10	62865210	62865709	Stox1|chr10:62865210-62865709	0.139674825671556	.	.
chr10	62792172	62792671	chr10	62590203	62590702	Ccar1|chr10:62590203-62590702	0.249486522395967	.	.
chr10	62792172	62792671	chr10	62856650	62857149	Ccar1|chr10:62856650-62857149	0.21319929089898	.	.
chr10	62919701	62920200	chr10	62856650	62857149	Slc25a16|chr10:62856650-62857149	0.142544511839666	.	.
chr10	62920395	62920894	chr10	62850934	62851433	Slc25a16|chr10:62850934-62851433	0.192712343576207	.	.
chr10	62920395	62920894	chr10	62856650	62857149	Slc25a16|chr10:62856650-62857149	0.380251086722487	.	.
chr10	62946840	62947339	chr10	62590203	62590702	Dna2|chr10:62590203-62590702	0.0866917401679518	.	.
chr10	62979983	62980482	chr10	62590203	62590702	Rufy2|chr10:62590203-62590702	0.0861085832188843	.	.
chr10	62979983	62980482	chr10	62590203	62590702	Rufy2|chr10:62590203-62590702	0.0861085832188844	.	.
chr10	62979983	62980482	chr10	62846898	62847397	Rufy2|chr10:62846898-62847397	0.12834731685836	.	.
chr10	62979983	62980482	chr10	62856650	62857149	Rufy2|chr10:62856650-62857149	0.251085469541863	.	.
chr10	63382558	63383057	chr10	63338814	63339313	Dnajc12|chr10:63338814-63339313	0.166171872093869	.	.
chr10	63382558	63383057	chr10	63476296	63476795	Dnajc12|chr10:63476296-63476795	0.148754846531941	.	.
chr10	63382558	63383057	chr10	63703593	63704092	Dnajc12|chr10:63703593-63704092	0.0863630866890114	.	.
chr10	63429313	63429812	chr10	63338814	63339313	Ctnna3|chr10:63338814-63339313	0.0877768521850296	.	.
chr10	63429313	63429812	chr10	63377381	63377880	Ctnna3|chr10:63377381-63377880	0.183047893887492	.	.
chr10	63429313	63429812	chr10	63386349	63386848	Ctnna3|chr10:63386349-63386848	0.146988060704528	.	.
chr10	63429313	63429812	chr10	63460233	63460732	Ctnna3|chr10:63460233-63460732	0.101082085538664	.	.
chr10	63429313	63429812	chr10	63460805	63461304	Ctnna3|chr10:63460805-63461304	0.151745347803321	.	.
chr10	63429313	63429812	chr10	63476296	63476795	Ctnna3|chr10:63476296-63476795	0.0827910108555039	.	.
chr10	63429313	63429812	chr10	63582526	63583025	Ctnna3|chr10:63582526-63583025	0.152640887354781	.	.
chr10	63429957	63430456	chr10	63338814	63339313	Ctnna3|chr10:63338814-63339313	0.113548918317734	.	.
chr10	63429957	63430456	chr10	63377381	63377880	Ctnna3|chr10:63377381-63377880	0.116507151684131	.	.
chr10	72655128	72655627	chr10	72689628	72690127	Zwint|chr10:72689628-72690127	0.157620097561514	.	.
chr10	74966773	74967272	chr10	74641567	74642066	Gnaz|chr10:74641567-74642066	0.118662670591472	.	.
chr10	74966773	74967272	chr10	74920811	74921310	Gnaz|chr10:74920811-74921310	0.0877918553912533	.	.
chr10	74966773	74967272	chr10	74922859	74923358	Gnaz|chr10:74922859-74923358	0.0958387795900027	.	.
chr10	74966773	74967272	chr10	74925300	74925799	Gnaz|chr10:74925300-74925799	0.215744714446535	.	.
chr10	74966773	74967272	chr10	74995370	74995869	Gnaz|chr10:74995370-74995869	0.157980124024386	.	.
chr10	75764120	75764619	chr10	75788251	75788750	Cabin1|chr10:75788251-75788750	0.179286172251101	.	.
chr10	75764120	75764619	chr10	75883039	75883538	Cabin1|chr10:75883039-75883538	0.189064172356568	.	.
chr10	75764120	75764619	chr10	76148753	76149252	Cabin1|chr10:76148753-76149252	0.299404586050333	.	.
chr10	75773277	75773776	chr10	75788251	75788750	Ddt|chr10:75788251-75788750	0.144371259496907	.	.
chr10	75773277	75773776	chr10	75974258	75974757	Ddt|chr10:75974258-75974757	0.0958261830446066	.	.
chr10	75773277	75773776	chr10	76148753	76149252	Ddt|chr10:76148753-76149252	0.24760259702556	.	.
chr10	75773277	75773776	chr10	76227263	76227762	Ddt|chr10:76227263-76227762	0.138564645924054	.	.
chr10	75797531	75798030	chr10	76133500	76133999	Gstt1|chr10:76133500-76133999	0.0911628757804334	.	.
chr10	75797531	75798030	chr10	76213307	76213806	Gstt1|chr10:76213307-76213806	0.147796315277142	.	.
chr10	75837242	75837741	chr10	75853409	75853908	Gstt2|chr10:75853409-75853908	0.239828189360162	.	.
chr10	75837242	75837741	chr10	75973363	75973862	Gstt2|chr10:75973363-75973862	0.0825682299545856	.	.
chr10	75837242	75837741	chr10	76012998	76013497	Gstt2|chr10:76012998-76013497	0.121473499183203	.	.
chr10	75837242	75837741	chr10	76133500	76133999	Gstt2|chr10:76133500-76133999	0.125652314438423	.	.
chr10	75837242	75837741	chr10	76148753	76149252	Gstt2|chr10:76148753-76149252	0.129439914683375	.	.
chr10	75859343	75859842	chr10	76132547	76133046	Mif|chr10:76132547-76133046	0.17323872905104	.	.
chr10	75860073	75860572	chr10	75883039	75883538	Mif|chr10:75883039-75883538	0.116385049379842	.	.
chr10	75860073	75860572	chr10	76148753	76149252	Mif|chr10:76148753-76149252	0.15825794355435	.	.
chr10	75860073	75860572	chr10	76227263	76227762	Mif|chr10:76227263-76227762	0.105993025687369	.	.
chr10	75893088	75893587	chr10	75788251	75788750	Derl3|chr10:75788251-75788750	0.173584188672357	.	.
chr10	75893088	75893587	chr10	75883039	75883538	Derl3|chr10:75883039-75883538	0.10047088882675	.	.
chr10	75921379	75921878	chr10	75883039	75883538	Smarcb1|chr10:75883039-75883538	0.113815772078672	.	.
chr10	75921379	75921878	chr10	76148753	76149252	Smarcb1|chr10:76148753-76149252	0.172321271470108	.	.
chr10	75921379	75921878	chr10	76213307	76213806	Smarcb1|chr10:76213307-76213806	0.182546942853228	.	.
chr10	75935571	75936070	chr10	75883039	75883538	Mmp11|chr10:75883039-75883538	0.357576459896877	.	.
chr10	75935571	75936070	chr10	76148753	76149252	Mmp11|chr10:76148753-76149252	0.132834504236285	.	.
chr10	75935571	75936070	chr10	76227263	76227762	Mmp11|chr10:76227263-76227762	0.155387154057253	.	.
chr10	76032290	76032789	chr10	75883039	75883538	Zfp280b|chr10:75883039-75883538	0.296184032381694	.	.
chr10	76032290	76032789	chr10	76133500	76133999	Zfp280b|chr10:76133500-76133999	0.217156597327375	.	.
chr10	76032290	76032789	chr10	76203887	76204386	Zfp280b|chr10:76203887-76204386	0.0970036953666745	.	.
chr10	76032290	76032789	chr10	76213307	76213806	Zfp280b|chr10:76213307-76213806	0.124894147488557	.	.
chr10	76032290	76032789	chr10	76374912	76375411	Zfp280b|chr10:76374912-76375411	0.179834927182369	.	.
chr10	76237626	76238125	chr10	75788251	75788750	Prmt2|chr10:75788251-75788750	0.095036536308382	.	.
chr10	76237626	76238125	chr10	75853409	75853908	Prmt2|chr10:75853409-75853908	0.16792692331824	.	.
chr10	76237626	76238125	chr10	76132547	76133046	Prmt2|chr10:76132547-76133046	0.103573331672204	.	.
chr10	76237626	76238125	chr10	76336563	76337062	Prmt2|chr10:76336563-76337062	0.10397006793545	.	.
chr10	76237626	76238125	chr10	76374912	76375411	Prmt2|chr10:76374912-76375411	0.122647868892818	.	.
chr10	76253541	76254040	chr10	76275404	76275903	S100b|chr10:76275404-76275903	0.220226604681955	.	.
chr10	76253541	76254040	chr10	76277092	76277591	S100b|chr10:76277092-76277591	0.211720429175865	.	.
chr10	76253541	76254040	chr10	76322785	76323284	S100b|chr10:76322785-76323284	0.132680055701748	.	.
chr10	76253541	76254040	chr10	76336563	76337062	S100b|chr10:76336563-76337062	0.0859681800825709	.	.
chr10	76253541	76254040	chr10	76348442	76348941	S100b|chr10:76348442-76348941	0.144706249716837	.	.
chr10	76253541	76254040	chr10	76416772	76417271	S100b|chr10:76416772-76417271	0.222561469254379	.	.
chr10	76345090	76345589	chr10	76148753	76149252	Dip2a|chr10:76148753-76149252	0.0984527006839422	.	.
chr10	76345090	76345589	chr10	76227263	76227762	Dip2a|chr10:76227263-76227762	0.0915662867660767	.	.
chr10	76345090	76345589	chr10	76348442	76348941	Dip2a|chr10:76348442-76348941	0.111059690909816	.	.
chr10	76345090	76345589	chr10	76416772	76417271	Dip2a|chr10:76416772-76417271	0.191809497893606	.	.
chr10	76442015	76442514	chr10	76213307	76213806	Pcnt|chr10:76213307-76213806	0.221578092373161	.	.
chr10	76442015	76442514	chr10	76447800	76448299	Pcnt|chr10:76447800-76448299	0.159336551537328	.	.
chr10	76442556	76443055	chr10	76213307	76213806	Pcnt|chr10:76213307-76213806	0.190859858731773	.	.
chr10	76442556	76443055	chr10	76308710	76309209	Pcnt|chr10:76308710-76309209	0.27693770987378	.	.
chr10	76442556	76443055	chr10	76447800	76448299	Pcnt|chr10:76447800-76448299	0.10340062631908	.	.
chr10	76468680	76469179	chr10	76148753	76149252	Mcm3ap|chr10:76148753-76149252	0.0896596012269728	.	.
chr10	76468680	76469179	chr10	76148753	76149252	Ybey|chr10:76148753-76149252	0.0896596012269728	.	.
chr10	78352152	78352651	chr10	78338079	78338578	Agpat3|chr10:78338079-78338578	0.172562129598292	.	.
chr10	78352152	78352651	chr10	78338079	78338578	Gm40709|chr10:78338079-78338578	0.172562129598292	.	.
chr10	78352152	78352651	chr10	78399195	78399694	Agpat3|chr10:78399195-78399694	0.127903438223454	.	.
chr10	78352152	78352651	chr10	78399195	78399694	Gm40709|chr10:78399195-78399694	0.127903438223454	.	.
chr10	78412843	78413342	chr10	78300068	78300567	Rrp1|chr10:78300068-78300567	0.110833140737464	.	.
chr10	78412843	78413342	chr10	78338079	78338578	Rrp1|chr10:78338079-78338578	0.105706658903048	.	.
chr10	78412843	78413342	chr10	78392012	78392511	Rrp1|chr10:78392012-78392511	0.205853774244714	.	.
chr10	78412843	78413342	chr10	78396201	78396700	Rrp1|chr10:78396201-78396700	0.265037121842224	.	.
chr10	78412843	78413342	chr10	78399195	78399694	Rrp1|chr10:78399195-78399694	0.172914668511206	.	.
chr10	78412843	78413342	chr10	78481893	78482392	Rrp1|chr10:78481893-78482392	0.0989578325197132	.	.
chr10	78412843	78413342	chr10	78726977	78727476	Rrp1|chr10:78726977-78727476	0.160854082207142	.	.
chr10	78425391	78425890	chr10	78300068	78300567	Cstb|chr10:78300068-78300567	0.11821044818964	.	.
chr10	78425391	78425890	chr10	78387967	78388466	Cstb|chr10:78387967-78388466	0.165127294952936	.	.
chr10	78425391	78425890	chr10	78392012	78392511	Cstb|chr10:78392012-78392511	0.0827230913447265	.	.
chr10	78425391	78425890	chr10	78396201	78396700	Cstb|chr10:78396201-78396700	0.160242779870862	.	.
chr10	78425391	78425890	chr10	78722622	78723121	Cstb|chr10:78722622-78723121	0.096080145797366	.	.
chr10	78464708	78465207	chr10	78255457	78255956	Pdxk|chr10:78255457-78255956	0.135951879261238	.	.
chr10	78464708	78465207	chr10	78338079	78338578	Pdxk|chr10:78338079-78338578	0.0972109930569749	.	.
chr10	78464708	78465207	chr10	78372552	78373051	Pdxk|chr10:78372552-78373051	0.132845115173561	.	.
chr10	78464708	78465207	chr10	78387967	78388466	Pdxk|chr10:78387967-78388466	0.0974194402539533	.	.
chr10	78464708	78465207	chr10	78388512	78389011	Pdxk|chr10:78388512-78389011	0.0888968787040494	.	.
chr10	78464708	78465207	chr10	78632261	78632760	Pdxk|chr10:78632261-78632760	0.0862463803270164	.	.
chr10	78464708	78465207	chr10	78686751	78687250	Pdxk|chr10:78686751-78687250	0.100331835148732	.	.
chr10	78574182	78574681	chr10	78255457	78255956	Ilvbl|chr10:78255457-78255956	0.158575128698212	.	.
chr10	78574182	78574681	chr10	78319845	78320344	Ilvbl|chr10:78319845-78320344	0.161716646589273	.	.
chr10	78574182	78574681	chr10	78338079	78338578	Ilvbl|chr10:78338079-78338578	0.0873803393477836	.	.
chr10	78574182	78574681	chr10	78338079	78338578	Ilvbl|chr10:78338079-78338578	0.0873803393477837	.	.
chr10	78574182	78574681	chr10	78388512	78389011	Ilvbl|chr10:78388512-78389011	0.227297748669214	.	.
chr10	78574182	78574681	chr10	78392012	78392511	Ilvbl|chr10:78392012-78392511	0.120583794025347	.	.
chr10	78574182	78574681	chr10	78396201	78396700	Ilvbl|chr10:78396201-78396700	0.208604808054895	.	.
chr10	78574182	78574681	chr10	78399195	78399694	Ilvbl|chr10:78399195-78399694	0.174433943756257	.	.
chr10	78574182	78574681	chr10	78487672	78488171	Ilvbl|chr10:78487672-78488171	0.119576179330377	.	.
chr10	78574182	78574681	chr10	78632261	78632760	Ilvbl|chr10:78632261-78632760	0.130330817257827	.	.
chr10	78574182	78574681	chr10	78722622	78723121	Ilvbl|chr10:78722622-78723121	0.129688553436817	.	.
chr10	78574182	78574681	chr10	78787724	78788223	Ilvbl|chr10:78787724-78788223	0.096167982718597	.	.
chr10	78574691	78575190	chr10	78255457	78255956	Ilvbl|chr10:78255457-78255956	0.130330720990901	.	.
chr10	78574691	78575190	chr10	78481893	78482392	Ilvbl|chr10:78481893-78482392	0.090290321164963	.	.
chr10	78574691	78575190	chr10	78726977	78727476	Ilvbl|chr10:78726977-78727476	0.104149228796112	.	.
chr10	78574691	78575190	chr10	78787724	78788223	Ilvbl|chr10:78787724-78788223	0.0904068559172199	.	.
chr10	78746859	78747358	chr10	78277578	78278077	Gm30400|chr10:78277578-78278077	0.155598193603806	.	.
chr10	78746859	78747358	chr10	78300068	78300567	Gm30400|chr10:78300068-78300567	0.0937398124211434	.	.
chr10	78746859	78747358	chr10	78319845	78320344	Gm30400|chr10:78319845-78320344	0.203815073377985	.	.
chr10	78746859	78747358	chr10	78632261	78632760	Gm30400|chr10:78632261-78632760	0.112661510631617	.	.
chr10	78746859	78747358	chr10	78726977	78727476	Gm30400|chr10:78726977-78727476	0.179743942654697	.	.
chr10	78746859	78747358	chr10	78756031	78756530	Gm30400|chr10:78756031-78756530	0.0938009482045068	.	.
chr10	78752339	78752838	chr10	78632261	78632760	Ccdc105|chr10:78632261-78632760	0.220440852481843	.	.
chr10	78752339	78752838	chr10	78726977	78727476	Ccdc105|chr10:78726977-78727476	0.169168079304858	.	.
chr10	78752339	78752838	chr10	78787724	78788223	Ccdc105|chr10:78787724-78788223	0.123975294563573	.	.
chr10	78752339	78752838	chr10	78812600	78813099	Ccdc105|chr10:78812600-78813099	0.149104719381747	.	.
chr10	78752863	78753362	chr10	78632261	78632760	Ccdc105|chr10:78632261-78632760	0.117069036762163	.	.
chr10	78752863	78753362	chr10	78726977	78727476	Ccdc105|chr10:78726977-78727476	0.295254054702328	.	.
chr10	78780051	78780550	chr10	78726977	78727476	Slc1a6|chr10:78726977-78727476	0.179801596480764	.	.
chr10	79554879	79555378	chr10	79577637	79578136	Mier2|chr10:79577637-79578136	0.101781190869019	.	.
chr10	79554879	79555378	chr10	79649318	79649817	Mier2|chr10:79649318-79649817	0.0963390676230014	.	.
chr10	79554879	79555378	chr10	79696088	79696587	Mier2|chr10:79696088-79696587	0.161400011881002	.	.
chr10	79613886	79614385	chr10	79595188	79595687	C2cd4c|chr10:79595188-79595687	0.165961671657747	.	.
chr10	79613886	79614385	chr10	79649318	79649817	C2cd4c|chr10:79649318-79649817	0.0836877263971569	.	.
chr10	79613886	79614385	chr10	79654793	79655292	C2cd4c|chr10:79654793-79655292	0.0992896418753839	.	.
chr10	79613886	79614385	chr10	79696088	79696587	C2cd4c|chr10:79696088-79696587	0.26801543342115	.	.
chr10	79637658	79638157	chr10	79595188	79595687	Gm47163|chr10:79595188-79595687	0.114153465366614	.	.
chr10	79637658	79638157	chr10	79595188	79595687	Shc2|chr10:79595188-79595687	0.114153465366614	.	.
chr10	79668658	79669157	chr10	79649318	79649817	Tpgs1|chr10:79649318-79649817	0.149244082254835	.	.
chr10	79668658	79669157	chr10	79696088	79696587	Tpgs1|chr10:79696088-79696587	0.151591058078362	.	.
chr10	79669185	79669684	chr10	79696088	79696587	Tpgs1|chr10:79696088-79696587	0.139812278869252	.	.
chr10	79669743	79670242	chr10	79649318	79649817	Tpgs1|chr10:79649318-79649817	0.120160850395047	.	.
chr10	79669743	79670242	chr10	79696088	79696587	Tpgs1|chr10:79696088-79696587	0.146878072734531	.	.
chr10	79681760	79682259	chr10	79649318	79649817	Cdc34|chr10:79649318-79649817	0.102665955591476	.	.
chr10	79681760	79682259	chr10	79696088	79696587	Cdc34|chr10:79696088-79696587	0.125387101740435	.	.
chr10	79704113	79704612	chr10	79649318	79649817	Bsg|chr10:79649318-79649817	0.0853467366502898	.	.
chr10	79704113	79704612	chr10	79654793	79655292	Bsg|chr10:79654793-79655292	0.152749418210181	.	.
chr10	79704113	79704612	chr10	79696088	79696587	Bsg|chr10:79696088-79696587	0.159770694738733	.	.
chr10	79716415	79716914	chr10	79577637	79578136	Hcn2|chr10:79577637-79578136	0.111982401966051	.	.
chr10	79716415	79716914	chr10	79649318	79649817	Hcn2|chr10:79649318-79649817	0.35325479412258	.	.
chr10	79717010	79717509	chr10	79696088	79696587	Hcn2|chr10:79696088-79696587	0.115676387459946	.	.
chr10	79746371	79746870	chr10	79696088	79696587	Polrmt|chr10:79696088-79696587	0.128959713849769	.	.
chr10	81252204	81252703	chr10	81346675	81347174	Matk|chr10:81346675-81347174	0.188838495089423	.	.
chr10	81252204	81252703	chr10	81570705	81571204	Matk|chr10:81570705-81571204	0.210471721542887	.	.
chr10	81252204	81252703	chr10	81571498	81571997	Matk|chr10:81571498-81571997	0.090838208488252	.	.
chr10	81252204	81252703	chr10	81605015	81605514	Matk|chr10:81605015-81605514	0.177426368944429	.	.
chr10	81253019	81253518	chr10	81570705	81571204	Matk|chr10:81570705-81571204	0.101897351167002	.	.
chr10	81253019	81253518	chr10	81570705	81571204	Matk|chr10:81570705-81571204	0.101897351167003	.	.
chr10	81253019	81253518	chr10	81605015	81605514	Matk|chr10:81605015-81605514	0.113999137606436	.	.
chr10	81266395	81266894	chr10	81285670	81286169	Apba3|chr10:81285670-81286169	0.0867062383640372	.	.
chr10	81266395	81266894	chr10	81285670	81286169	Mrpl54|chr10:81285670-81286169	0.0867062383640372	.	.
chr10	81266395	81266894	chr10	81430157	81430656	Apba3|chr10:81430157-81430656	0.122934413185177	.	.
chr10	81266395	81266894	chr10	81430157	81430656	Mrpl54|chr10:81430157-81430656	0.122934413185177	.	.
chr10	81266395	81266894	chr10	81430826	81431325	Apba3|chr10:81430826-81431325	0.148119638800079	.	.
chr10	81266395	81266894	chr10	81430826	81431325	Mrpl54|chr10:81430826-81431325	0.148119638800079	.	.
chr10	81266395	81266894	chr10	81469191	81469690	Apba3|chr10:81469191-81469690	0.114473383660295	.	.
chr10	81266395	81266894	chr10	81469191	81469690	Mrpl54|chr10:81469191-81469690	0.114473383660295	.	.
chr10	81266395	81266894	chr10	81472805	81473304	Apba3|chr10:81472805-81473304	0.0956104707480823	.	.
chr10	81266395	81266894	chr10	81472805	81473304	Mrpl54|chr10:81472805-81473304	0.0956104707480823	.	.
chr10	81266395	81266894	chr10	81551522	81552021	Apba3|chr10:81551522-81552021	0.12618509221612	.	.
chr10	81266395	81266894	chr10	81551522	81552021	Mrpl54|chr10:81551522-81552021	0.12618509221612	.	.
chr10	81266395	81266894	chr10	81570705	81571204	Apba3|chr10:81570705-81571204	0.206738630525113	.	.
chr10	81266395	81266894	chr10	81570705	81571204	Mrpl54|chr10:81570705-81571204	0.206738630525113	.	.
chr10	81266395	81266894	chr10	81571498	81571997	Apba3|chr10:81571498-81571997	0.181007920660786	.	.
chr10	81266395	81266894	chr10	81571498	81571997	Mrpl54|chr10:81571498-81571997	0.181007920660786	.	.
chr10	81266395	81266894	chr10	81605015	81605514	Apba3|chr10:81605015-81605514	0.131412848374207	.	.
chr10	81266395	81266894	chr10	81605015	81605514	Mrpl54|chr10:81605015-81605514	0.131412848374207	.	.
chr10	81292618	81293117	chr10	81430157	81430656	Pip5k1c|chr10:81430157-81430656	0.310091594849952	.	.
chr10	81292618	81293117	chr10	81430826	81431325	Pip5k1c|chr10:81430826-81431325	0.284067730414249	.	.
chr10	81292618	81293117	chr10	81472805	81473304	Pip5k1c|chr10:81472805-81473304	0.217796074623458	.	.
chr10	81292618	81293117	chr10	81472805	81473304	Pip5k1c|chr10:81472805-81473304	0.217796074623459	.	.
chr10	81292618	81293117	chr10	81502626	81503125	Pip5k1c|chr10:81502626-81503125	0.115233390259036	.	.
chr10	81292618	81293117	chr10	81551522	81552021	Pip5k1c|chr10:81551522-81552021	0.228943397735198	.	.
chr10	81292618	81293117	chr10	81570705	81571204	Pip5k1c|chr10:81570705-81571204	0.108463033864209	.	.
chr10	81292618	81293117	chr10	81571498	81571997	Pip5k1c|chr10:81571498-81571997	0.0983064593320648	.	.
chr10	81292618	81293117	chr10	81605015	81605514	Pip5k1c|chr10:81605015-81605514	0.150557401473995	.	.
chr10	81292618	81293117	chr10	81633421	81633920	Pip5k1c|chr10:81633421-81633920	0.145690700772232	.	.
chr10	81292618	81293117	chr10	81643405	81643904	Pip5k1c|chr10:81643405-81643904	0.15177211902826	.	.
chr10	81302735	81303234	chr10	81267945	81268444	Gm16315|chr10:81267945-81268444	0.0853607151742742	.	.
chr10	81302735	81303234	chr10	81285670	81286169	Gm16315|chr10:81285670-81286169	0.106287360672317	.	.
chr10	81302735	81303234	chr10	81413787	81414286	Gm16315|chr10:81413787-81414286	0.101696556421086	.	.
chr10	81302735	81303234	chr10	81605015	81605514	Gm16315|chr10:81605015-81605514	0.16782200779629	.	.
chr10	81319957	81320456	chr10	81285670	81286169	Cactin|chr10:81285670-81286169	0.155675097346114	.	.
chr10	81319957	81320456	chr10	81413787	81414286	Cactin|chr10:81413787-81414286	0.0858259272853803	.	.
chr10	81319957	81320456	chr10	81430157	81430656	Cactin|chr10:81430157-81430656	0.156429270714464	.	.
chr10	81319957	81320456	chr10	81430826	81431325	Cactin|chr10:81430826-81431325	0.156138662529585	.	.
chr10	81319957	81320456	chr10	81472805	81473304	Cactin|chr10:81472805-81473304	0.298403118425234	.	.
chr10	81319957	81320456	chr10	81551522	81552021	Cactin|chr10:81551522-81552021	0.191926797208772	.	.
chr10	81319957	81320456	chr10	81570705	81571204	Cactin|chr10:81570705-81571204	0.151040865450797	.	.
chr10	81319957	81320456	chr10	81605015	81605514	Cactin|chr10:81605015-81605514	0.221218168706585	.	.
chr10	81320497	81320996	chr10	81285670	81286169	Cactin|chr10:81285670-81286169	0.0918914985797256	.	.
chr10	81320497	81320996	chr10	81430826	81431325	Cactin|chr10:81430826-81431325	0.305114682044734	.	.
chr10	81320497	81320996	chr10	81432821	81433320	Cactin|chr10:81432821-81433320	0.161349711349902	.	.
chr10	81320497	81320996	chr10	81469191	81469690	Cactin|chr10:81469191-81469690	0.14613910047572	.	.
chr10	81320497	81320996	chr10	81472805	81473304	Cactin|chr10:81472805-81473304	0.178305750016331	.	.
chr10	81320497	81320996	chr10	81551522	81552021	Cactin|chr10:81551522-81552021	0.140723787512976	.	.
chr10	81320497	81320996	chr10	81633421	81633920	Cactin|chr10:81633421-81633920	0.177320594422281	.	.
chr10	81320497	81320996	chr10	81643405	81643904	Cactin|chr10:81643405-81643904	0.212958145980422	.	.
chr10	81350327	81350826	chr10	81430157	81430656	Hmg20b|chr10:81430157-81430656	0.278197943766825	.	.
chr10	81350327	81350826	chr10	81430826	81431325	Hmg20b|chr10:81430826-81431325	0.0938949047290627	.	.
chr10	81350327	81350826	chr10	81432821	81433320	Hmg20b|chr10:81432821-81433320	0.198440050947556	.	.
chr10	81350327	81350826	chr10	81472805	81473304	Hmg20b|chr10:81472805-81473304	0.304580747548687	.	.
chr10	81350327	81350826	chr10	81551522	81552021	Hmg20b|chr10:81551522-81552021	0.192020124495197	.	.
chr10	81350327	81350826	chr10	81570705	81571204	Hmg20b|chr10:81570705-81571204	0.129417692653601	.	.
chr10	81350327	81350826	chr10	81605015	81605514	Hmg20b|chr10:81605015-81605514	0.212812881703306	.	.
chr10	81350327	81350826	chr10	81633421	81633920	Hmg20b|chr10:81633421-81633920	0.133004492584905	.	.
chr10	81357211	81357710	chr10	81267945	81268444	Mfsd12|chr10:81267945-81268444	0.110668276302999	.	.
chr10	81357211	81357710	chr10	81285670	81286169	Mfsd12|chr10:81285670-81286169	0.302036642906005	.	.
chr10	81357211	81357710	chr10	81430826	81431325	Mfsd12|chr10:81430826-81431325	0.258383445034488	.	.
chr10	81357211	81357710	chr10	81432821	81433320	Mfsd12|chr10:81432821-81433320	0.224462488012097	.	.
chr10	81357211	81357710	chr10	81469191	81469690	Mfsd12|chr10:81469191-81469690	0.105365142481298	.	.
chr10	81357211	81357710	chr10	81472805	81473304	Mfsd12|chr10:81472805-81473304	0.11151952915328	.	.
chr10	81357211	81357710	chr10	81502626	81503125	Mfsd12|chr10:81502626-81503125	0.0858968895419823	.	.
chr10	81357211	81357710	chr10	81570705	81571204	Mfsd12|chr10:81570705-81571204	0.150690779955235	.	.
chr10	81357211	81357710	chr10	81605015	81605514	Mfsd12|chr10:81605015-81605514	0.218639088518756	.	.
chr10	81357211	81357710	chr10	81633421	81633920	Mfsd12|chr10:81633421-81633920	0.158890231962647	.	.
chr10	81357211	81357710	chr10	81643405	81643904	Mfsd12|chr10:81643405-81643904	0.236140708221778	.	.
chr10	81365135	81365634	chr10	81413787	81414286	4930404N11Rik|chr10:81413787-81414286	0.115917390516364	.	.
chr10	81365643	81366142	chr10	81413787	81414286	4930404N11Rik|chr10:81413787-81414286	0.113283608359726	.	.
chr10	81365643	81366142	chr10	81472805	81473304	4930404N11Rik|chr10:81472805-81473304	0.118971140379713	.	.
chr10	81365643	81366142	chr10	81570705	81571204	4930404N11Rik|chr10:81570705-81571204	0.134896656048523	.	.
chr10	81365643	81366142	chr10	81571498	81571997	4930404N11Rik|chr10:81571498-81571997	0.158980074673482	.	.
chr10	81365643	81366142	chr10	81605015	81605514	4930404N11Rik|chr10:81605015-81605514	0.163680674962965	.	.
chr10	81365643	81366142	chr10	81643405	81643904	4930404N11Rik|chr10:81643405-81643904	0.125823175293131	.	.
chr10	81378395	81378894	chr10	81267945	81268444	Fzr1|chr10:81267945-81268444	0.119432567685506	.	.
chr10	81378395	81378894	chr10	81430157	81430656	Fzr1|chr10:81430157-81430656	0.127358392531892	.	.
chr10	81378395	81378894	chr10	81432821	81433320	Fzr1|chr10:81432821-81433320	0.136321973554322	.	.
chr10	81378395	81378894	chr10	81469191	81469690	Fzr1|chr10:81469191-81469690	0.0852590588194091	.	.
chr10	81378395	81378894	chr10	81472805	81473304	Fzr1|chr10:81472805-81473304	0.334015473095369	.	.
chr10	81378395	81378894	chr10	81551522	81552021	Fzr1|chr10:81551522-81552021	0.203099616983576	.	.
chr10	81378395	81378894	chr10	81570705	81571204	Fzr1|chr10:81570705-81571204	0.25369253983917	.	.
chr10	81378395	81378894	chr10	81605015	81605514	Fzr1|chr10:81605015-81605514	0.200987540351655	.	.
chr10	81378395	81378894	chr10	81633421	81633920	Fzr1|chr10:81633421-81633920	0.136436879335224	.	.
chr10	81378395	81378894	chr10	81643405	81643904	Fzr1|chr10:81643405-81643904	0.231681199684967	.	.
chr10	81384063	81384562	chr10	81267945	81268444	Dohh|chr10:81267945-81268444	0.207108072959391	.	.
chr10	81384063	81384562	chr10	81285670	81286169	Dohh|chr10:81285670-81286169	0.232363630478887	.	.
chr10	81384063	81384562	chr10	81430157	81430656	Dohh|chr10:81430157-81430656	0.221056080070032	.	.
chr10	81384063	81384562	chr10	81430826	81431325	Dohh|chr10:81430826-81431325	0.134751216180851	.	.
chr10	81384063	81384562	chr10	81432821	81433320	Dohh|chr10:81432821-81433320	0.0993059896275446	.	.
chr10	81384063	81384562	chr10	81472805	81473304	Dohh|chr10:81472805-81473304	0.223686164660169	.	.
chr10	81384063	81384562	chr10	81502626	81503125	Dohh|chr10:81502626-81503125	0.15903002888484	.	.
chr10	81384063	81384562	chr10	81551522	81552021	Dohh|chr10:81551522-81552021	0.194726332916972	.	.
chr10	81384063	81384562	chr10	81605015	81605514	Dohh|chr10:81605015-81605514	0.156001790654831	.	.
chr10	81384063	81384562	chr10	81633421	81633920	Dohh|chr10:81633421-81633920	0.136068708668035	.	.
chr10	81384063	81384562	chr10	81643405	81643904	Dohh|chr10:81643405-81643904	0.187952707349408	.	.
chr10	81481874	81482373	chr10	81267945	81268444	Celf5|chr10:81267945-81268444	0.119550301047376	.	.
chr10	81481874	81482373	chr10	81432821	81433320	Celf5|chr10:81432821-81433320	0.0979550732395298	.	.
chr10	81481874	81482373	chr10	81472805	81473304	Celf5|chr10:81472805-81473304	0.147637537783437	.	.
chr10	81481874	81482373	chr10	81570705	81571204	Celf5|chr10:81570705-81571204	0.0830644652600967	.	.
chr10	81482441	81482940	chr10	81267945	81268444	Celf5|chr10:81267945-81268444	0.180715711976545	.	.
chr10	81482441	81482940	chr10	81285670	81286169	Celf5|chr10:81285670-81286169	0.145273677167654	.	.
chr10	81482441	81482940	chr10	81430157	81430656	Celf5|chr10:81430157-81430656	0.104029011195256	.	.
chr10	81482441	81482940	chr10	81430826	81431325	Celf5|chr10:81430826-81431325	0.127507469977352	.	.
chr10	81482441	81482940	chr10	81472805	81473304	Celf5|chr10:81472805-81473304	0.0893319467911693	.	.
chr10	81482441	81482940	chr10	81551522	81552021	Celf5|chr10:81551522-81552021	0.1613501885883	.	.
chr10	81482441	81482940	chr10	81570705	81571204	Celf5|chr10:81570705-81571204	0.123738043109569	.	.
chr10	81482441	81482940	chr10	81571498	81571997	Celf5|chr10:81571498-81571997	0.102492887005385	.	.
chr10	81482441	81482940	chr10	81605015	81605514	Celf5|chr10:81605015-81605514	0.225416357078174	.	.
chr10	81482441	81482940	chr10	81643405	81643904	Celf5|chr10:81643405-81643904	0.169041779642853	.	.
chr10	81496231	81496730	chr10	81285670	81286169	Ncln|chr10:81285670-81286169	0.107718858323537	.	.
chr10	81496231	81496730	chr10	81430157	81430656	Ncln|chr10:81430157-81430656	0.353849150694141	.	.
chr10	81496231	81496730	chr10	81430826	81431325	Ncln|chr10:81430826-81431325	0.285295854308366	.	.
chr10	81496231	81496730	chr10	81469191	81469690	Ncln|chr10:81469191-81469690	0.0976885029299808	.	.
chr10	81496231	81496730	chr10	81472805	81473304	Ncln|chr10:81472805-81473304	0.294154488051513	.	.
chr10	81496231	81496730	chr10	81551522	81552021	Ncln|chr10:81551522-81552021	0.144785287300347	.	.
chr10	81496231	81496730	chr10	81570705	81571204	Ncln|chr10:81570705-81571204	0.101450453854889	.	.
chr10	81496231	81496730	chr10	81605015	81605514	Ncln|chr10:81605015-81605514	0.181417314362376	.	.
[truncated: 35,669 more rows]
