# Supplementary material for: Single-cell analysis of chromatin accessibility in the adult mouse brain
Source: Nature. 2023 Dec 13;624(7991):378–89. doi: 10.1038/s41586-023-06824-9 (PMC10719105; doi:10.1038/s41586-023-06824-9)
Supplement: Supplementary file 3 — Supplementary Tables 1–25 and their legends. [file 41586_2023_6824_MOESM3_ESM.zip › 2023-03-05453B-s3/SI Tables/SI Table 13 Summary of all the gene-cCRE correlations/sa2subclass.L6b-CT_ENT_Glut.pdc.bedpe]

chr1	3670775	3671274	chr1	3539534	3540033	Xkr4|chr1:3539534-3540033	0.111887442190714	.	.
chr1	3671529	3672028	chr1	3775817	3776316	Xkr4|chr1:3775817-3776316	0.150025980579501	.	.
chr1	3672048	3672547	chr1	3775817	3776316	Xkr4|chr1:3775817-3776316	0.113916073495431	.	.
chr1	3672048	3672547	chr1	3909181	3909680	Xkr4|chr1:3909181-3909680	0.128531308855932	.	.
chr1	4785497	4785996	chr1	4992342	4992841	Mrpl15|chr1:4992342-4992841	0.181062278396715	.	.
chr1	4785497	4785996	chr1	5018611	5019110	Mrpl15|chr1:5018611-5019110	0.144328372820744	.	.
chr1	4785497	4785996	chr1	5022621	5023120	Mrpl15|chr1:5022621-5023120	0.124947092503882	.	.
chr1	4785497	4785996	chr1	5082818	5083317	Mrpl15|chr1:5082818-5083317	0.0891502171858052	.	.
chr1	4785497	4785996	chr1	5147997	5148496	Mrpl15|chr1:5147997-5148496	0.0844187074235438	.	.
chr1	4807592	4808091	chr1	4751842	4752341	Lypla1|chr1:4751842-4752341	0.0774041052055907	.	.
chr1	4807592	4808091	chr1	4992342	4992841	Lypla1|chr1:4992342-4992841	0.189327751092378	.	.
chr1	4807592	4808091	chr1	5022621	5023120	Lypla1|chr1:5022621-5023120	0.0843492602959265	.	.
chr1	4807592	4808091	chr1	5064967	5065466	Lypla1|chr1:5064967-5065466	0.138113194354683	.	.
chr1	4807592	4808091	chr1	5082818	5083317	Lypla1|chr1:5082818-5083317	0.103967673321806	.	.
chr1	4857480	4857979	chr1	4527324	4527823	Tcea1|chr1:4527324-4527823	0.0863986121382104	.	.
chr1	4857480	4857979	chr1	4535591	4536090	Tcea1|chr1:4535591-4536090	0.106546083634099	.	.
chr1	4857480	4857979	chr1	4926263	4926762	Tcea1|chr1:4926263-4926762	0.144569760714326	.	.
chr1	4857480	4857979	chr1	4992342	4992841	Tcea1|chr1:4992342-4992841	0.172681823632261	.	.
chr1	4857480	4857979	chr1	5022621	5023120	Tcea1|chr1:5022621-5023120	0.123992654573785	.	.
chr1	4857480	4857979	chr1	5045709	5046208	Tcea1|chr1:5045709-5046208	0.15801115942392	.	.
chr1	4857480	4857979	chr1	5132866	5133365	Tcea1|chr1:5132866-5133365	0.0763049852623884	.	.
chr1	4858123	4858622	chr1	4527324	4527823	Tcea1|chr1:4527324-4527823	0.233228174202644	.	.
chr1	4858123	4858622	chr1	4550034	4550533	Tcea1|chr1:4550034-4550533	0.104763209593465	.	.
chr1	4858123	4858622	chr1	4929859	4930358	Tcea1|chr1:4929859-4930358	0.138498851675428	.	.
chr1	4858123	4858622	chr1	4977220	4977719	Tcea1|chr1:4977220-4977719	0.181902385509273	.	.
chr1	4858123	4858622	chr1	4992342	4992841	Tcea1|chr1:4992342-4992841	0.098014319701947	.	.
chr1	4971076	4971575	chr1	4929859	4930358	Gm16041|chr1:4929859-4930358	0.16828477986802	.	.
chr1	4971076	4971575	chr1	4977220	4977719	Gm16041|chr1:4977220-4977719	0.135383712730153	.	.
chr1	4971076	4971575	chr1	5147997	5148496	Gm16041|chr1:5147997-5148496	0.0958992497708853	.	.
chr1	4971076	4971575	chr1	5249272	5249771	Gm16041|chr1:5249272-5249771	0.0706389765727992	.	.
chr1	5070122	5070621	chr1	4751842	4752341	Atp6v1h|chr1:4751842-4752341	0.149451425990403	.	.
chr1	5070122	5070621	chr1	4751842	4752341	Rgs20|chr1:4751842-4752341	0.149451425990403	.	.
chr1	5070122	5070621	chr1	4926263	4926762	Atp6v1h|chr1:4926263-4926762	0.0831618068112716	.	.
chr1	5070122	5070621	chr1	4926263	4926762	Rgs20|chr1:4926263-4926762	0.0831618068112716	.	.
chr1	5070122	5070621	chr1	4992342	4992841	Atp6v1h|chr1:4992342-4992841	0.0988429698377078	.	.
chr1	5070122	5070621	chr1	4992342	4992841	Rgs20|chr1:4992342-4992841	0.0988429698377078	.	.
chr1	5070122	5070621	chr1	5022621	5023120	Atp6v1h|chr1:5022621-5023120	0.164934156367663	.	.
chr1	5070122	5070621	chr1	5022621	5023120	Rgs20|chr1:5022621-5023120	0.164934156367663	.	.
chr1	5070122	5070621	chr1	5045709	5046208	Atp6v1h|chr1:5045709-5046208	0.138773272060542	.	.
chr1	5070122	5070621	chr1	5045709	5046208	Rgs20|chr1:5045709-5046208	0.138773272060542	.	.
chr1	5070122	5070621	chr1	5064967	5065466	Atp6v1h|chr1:5064967-5065466	0.153161217080385	.	.
chr1	5070122	5070621	chr1	5064967	5065466	Rgs20|chr1:5064967-5065466	0.153161217080385	.	.
chr1	5070122	5070621	chr1	5132866	5133365	Atp6v1h|chr1:5132866-5133365	0.277745988751368	.	.
chr1	5070122	5070621	chr1	5132866	5133365	Rgs20|chr1:5132866-5133365	0.277745988751368	.	.
chr1	5070122	5070621	chr1	5183460	5183959	Atp6v1h|chr1:5183460-5183959	0.133865054559467	.	.
chr1	5070122	5070621	chr1	5183460	5183959	Rgs20|chr1:5183460-5183959	0.133865054559467	.	.
chr1	5070122	5070621	chr1	5416824	5417323	Atp6v1h|chr1:5416824-5417323	0.133729445881082	.	.
chr1	5070122	5070621	chr1	5416824	5417323	Rgs20|chr1:5416824-5417323	0.133729445881082	.	.
chr1	5917179	5917678	chr1	5750339	5750838	Npbwr1|chr1:5750339-5750838	0.0752844645695121	.	.
chr1	5917179	5917678	chr1	5753339	5753838	Npbwr1|chr1:5753339-5753838	0.0985066667196726	.	.
chr1	5917179	5917678	chr1	5780930	5781429	Npbwr1|chr1:5780930-5781429	0.13808763015541	.	.
chr1	5917179	5917678	chr1	5904738	5905237	Npbwr1|chr1:5904738-5905237	0.0864329928933704	.	.
chr1	5917179	5917678	chr1	6016979	6017478	Npbwr1|chr1:6016979-6017478	0.162516608611959	.	.
chr1	5917179	5917678	chr1	6225058	6225557	Npbwr1|chr1:6225058-6225557	0.0955765116991623	.	.
chr1	6214386	6214885	chr1	5753339	5753838	4732440D04Rik|chr1:5753339-5753838	0.0780189073605046	.	.
chr1	6214386	6214885	chr1	5949201	5949700	4732440D04Rik|chr1:5949201-5949700	0.188558624850919	.	.
chr1	6214386	6214885	chr1	6225058	6225557	4732440D04Rik|chr1:6225058-6225557	0.085218554499283	.	.
chr1	6214386	6214885	chr1	6272212	6272711	4732440D04Rik|chr1:6272212-6272711	0.0709196754693791	.	.
chr1	6214386	6214885	chr1	6483297	6483796	4732440D04Rik|chr1:6483297-6483796	0.122237218852742	.	.
chr1	7088594	7089093	chr1	7040480	7040979	Pcmtd1|chr1:7040480-7040979	0.131009633091628	.	.
chr1	7397174	7397673	chr1	7040480	7040979	Gm26901|chr1:7040480-7040979	0.140437573419855	.	.
chr1	7397174	7397673	chr1	7040480	7040979	Gm26901|chr1:7040480-7040979	0.140437573419856	.	.
chr1	7397174	7397673	chr1	7548737	7549236	Gm26901|chr1:7548737-7549236	0.109752732532195	.	.
chr1	7397837	7398336	chr1	7731309	7731808	Gm26901|chr1:7731309-7731808	0.0734519684792986	.	.
chr1	9298975	9299474	chr1	9591855	9592354	Sntg1|chr1:9591855-9592354	0.0695659745753579	.	.
chr1	9298975	9299474	chr1	9602243	9602742	Sntg1|chr1:9602243-9602742	0.122430831999471	.	.
chr1	9298975	9299474	chr1	9645672	9646171	Sntg1|chr1:9645672-9646171	0.141722864770509	.	.
chr1	9299496	9299995	chr1	9172288	9172787	Sntg1|chr1:9172288-9172787	0.0920868154182223	.	.
chr1	9299496	9299995	chr1	9602243	9602742	Sntg1|chr1:9602243-9602742	0.210363676068532	.	.
chr1	9545042	9545541	chr1	9573148	9573647	Rrs1|chr1:9573148-9573647	0.0945886107033937	.	.
chr1	9545042	9545541	chr1	9602243	9602742	Rrs1|chr1:9602243-9602742	0.0916376124228788	.	.
chr1	9545042	9545541	chr1	9609186	9609685	Rrs1|chr1:9609186-9609685	0.0790262449090923	.	.
chr1	9545042	9545541	chr1	9645005	9645504	Rrs1|chr1:9645005-9645504	0.0773697158213478	.	.
chr1	9545042	9545541	chr1	9645672	9646171	Rrs1|chr1:9645672-9646171	0.116585361211701	.	.
chr1	9600949	9601448	chr1	9569900	9570399	Vxn|chr1:9569900-9570399	0.182275588592548	.	.
chr1	9600949	9601448	chr1	9570415	9570914	Vxn|chr1:9570415-9570914	0.140484596163374	.	.
chr1	9600949	9601448	chr1	9577782	9578281	Vxn|chr1:9577782-9578281	0.154222785747732	.	.
chr1	9600949	9601448	chr1	9616118	9616617	Vxn|chr1:9616118-9616617	0.103633002690648	.	.
chr1	9601474	9601973	chr1	9591855	9592354	Vxn|chr1:9591855-9592354	0.131749938577535	.	.
chr1	9601474	9601973	chr1	9645005	9645504	Vxn|chr1:9645005-9645504	0.118633207506624	.	.
chr1	9601474	9601973	chr1	9645672	9646171	Vxn|chr1:9645672-9646171	0.102126210447421	.	.
chr1	9630048	9630547	chr1	9591855	9592354	2610203C22Rik|chr1:9591855-9592354	0.196160107894854	.	.
chr1	9630048	9630547	chr1	9609186	9609685	2610203C22Rik|chr1:9609186-9609685	0.0755452803947481	.	.
chr1	9630048	9630547	chr1	9627223	9627722	2610203C22Rik|chr1:9627223-9627722	0.249497850779498	.	.
chr1	9630048	9630547	chr1	9645005	9645504	2610203C22Rik|chr1:9645005-9645504	0.368043380662244	.	.
chr1	9630048	9630547	chr1	9645672	9646171	2610203C22Rik|chr1:9645672-9646171	0.378956080999469	.	.
chr1	9700259	9700758	chr1	9541113	9541612	Mybl1|chr1:9541113-9541612	0.233546258580716	.	.
chr1	9700259	9700758	chr1	9573148	9573647	Mybl1|chr1:9573148-9573647	0.208715737880361	.	.
chr1	9700259	9700758	chr1	9577782	9578281	Mybl1|chr1:9577782-9578281	0.197556177485215	.	.
chr1	9700259	9700758	chr1	9582034	9582533	Mybl1|chr1:9582034-9582533	0.0688173190638319	.	.
chr1	9700259	9700758	chr1	9609186	9609685	Mybl1|chr1:9609186-9609685	0.12671512132832	.	.
chr1	9747574	9748073	chr1	9298270	9298769	1700034P13Rik|chr1:9298270-9298769	0.0799298469782762	.	.
chr1	9747574	9748073	chr1	9298270	9298769	Vcpip1|chr1:9298270-9298769	0.0799298469782762	.	.
chr1	9747574	9748073	chr1	9602243	9602742	1700034P13Rik|chr1:9602243-9602742	0.110497779518815	.	.
chr1	9747574	9748073	chr1	9602243	9602742	Vcpip1|chr1:9602243-9602742	0.110497779518815	.	.
chr1	9748256	9748755	chr1	9541113	9541612	1700034P13Rik|chr1:9541113-9541612	0.0909241394796542	.	.
chr1	9748256	9748755	chr1	9541113	9541612	Vcpip1|chr1:9541113-9541612	0.0909241394796542	.	.
chr1	9748256	9748755	chr1	9569900	9570399	1700034P13Rik|chr1:9569900-9570399	0.0679125783783026	.	.
chr1	9748256	9748755	chr1	9569900	9570399	Vcpip1|chr1:9569900-9570399	0.0679125783783026	.	.
chr1	9748256	9748755	chr1	9570415	9570914	1700034P13Rik|chr1:9570415-9570914	0.135497941300114	.	.
chr1	9748256	9748755	chr1	9570415	9570914	Vcpip1|chr1:9570415-9570914	0.135497941300114	.	.
chr1	9748256	9748755	chr1	9591855	9592354	1700034P13Rik|chr1:9591855-9592354	0.0960675520015792	.	.
chr1	9748256	9748755	chr1	9591855	9592354	Vcpip1|chr1:9591855-9592354	0.0960675520015792	.	.
chr1	9748256	9748755	chr1	9609186	9609685	1700034P13Rik|chr1:9609186-9609685	0.075255797284706	.	.
chr1	9748256	9748755	chr1	9609186	9609685	Vcpip1|chr1:9609186-9609685	0.075255797284706	.	.
chr1	10719713	10720212	chr1	10570791	10571290	Cpa6|chr1:10570791-10571290	0.115773819158039	.	.
chr1	10719713	10720212	chr1	10596332	10596831	Cpa6|chr1:10596332-10596831	0.104781477442578	.	.
chr1	10719713	10720212	chr1	10699983	10700482	Cpa6|chr1:10699983-10700482	0.247946004257003	.	.
chr1	10719713	10720212	chr1	10771716	10772215	Cpa6|chr1:10771716-10772215	0.131780840085651	.	.
chr1	10719713	10720212	chr1	10874715	10875214	Cpa6|chr1:10874715-10875214	0.20070777668949	.	.
chr1	10720532	10721031	chr1	10596332	10596831	Cpa6|chr1:10596332-10596831	0.151145193730905	.	.
chr1	10720532	10721031	chr1	10699983	10700482	Cpa6|chr1:10699983-10700482	0.136581394212024	.	.
chr1	10720532	10721031	chr1	10771716	10772215	Cpa6|chr1:10771716-10772215	0.0978185299985758	.	.
chr1	10993243	10993742	chr1	10699983	10700482	Prex2|chr1:10699983-10700482	0.100073655032369	.	.
chr1	10993243	10993742	chr1	10835602	10836101	Prex2|chr1:10835602-10836101	0.101716303059572	.	.
chr1	10993772	10994271	chr1	10573141	10573640	Prex2|chr1:10573141-10573640	0.111227788208749	.	.
chr1	10993772	10994271	chr1	10759501	10760000	Prex2|chr1:10759501-10760000	0.0851911047127383	.	.
chr1	10993772	10994271	chr1	10985512	10986011	Prex2|chr1:10985512-10986011	0.149984353547861	.	.
chr1	13589563	13590062	chr1	13989473	13989972	Tram1|chr1:13989473-13989972	0.159302097437822	.	.
chr1	13589563	13590062	chr1	13998145	13998644	Tram1|chr1:13998145-13998644	0.0972484167666901	.	.
chr1	13659706	13660205	chr1	13607816	13608315	Lactb2|chr1:13607816-13608315	0.0968845912771596	.	.
chr1	13660314	13660813	chr1	13531462	13531961	Lactb2|chr1:13531462-13531961	0.0768726546518418	.	.
chr1	13660314	13660813	chr1	13607816	13608315	Lactb2|chr1:13607816-13608315	0.154423947126493	.	.
chr1	13660314	13660813	chr1	13752366	13752865	Lactb2|chr1:13752366-13752865	0.085823700574238	.	.
chr1	13660314	13660813	chr1	13755786	13756285	Lactb2|chr1:13755786-13756285	0.0968124136240154	.	.
chr1	13660314	13660813	chr1	13870553	13871052	Lactb2|chr1:13870553-13871052	0.120668767169227	.	.
chr1	14309549	14310048	chr1	14265314	14265813	Eya1|chr1:14265314-14265813	0.120508862579926	.	.
chr1	14309549	14310048	chr1	14287255	14287754	Eya1|chr1:14287255-14287754	0.09556590547348	.	.
chr1	14309549	14310048	chr1	14294075	14294574	Eya1|chr1:14294075-14294574	0.0931598429371951	.	.
chr1	14309549	14310048	chr1	14739996	14740495	Eya1|chr1:14739996-14740495	0.0771333803318747	.	.
chr1	14755218	14755717	chr1	14556070	14556569	Msc|chr1:14556070-14556569	0.107254617592431	.	.
chr1	14755218	14755717	chr1	14816469	14816968	Msc|chr1:14816469-14816968	0.104762279941963	.	.
chr1	14918622	14919121	chr1	15181907	15182406	Trpa1|chr1:15181907-15182406	0.147294951826078	.	.
chr1	15805340	15805839	chr1	16205937	16206436	Terf1|chr1:16205937-16206436	0.0993740948737437	.	.
chr1	16093096	16093595	chr1	15899561	15900060	4930444P10Rik|chr1:15899561-15900060	0.0744017579121015	.	.
chr1	16103947	16104446	chr1	16202130	16202629	Rpl7|chr1:16202130-16202629	0.0784624147913621	.	.
chr1	16103947	16104446	chr1	16205937	16206436	Rpl7|chr1:16205937-16206436	0.102550269079997	.	.
chr1	16104453	16104952	chr1	15847785	15848284	Rpl7|chr1:15847785-15848284	0.0808438372345058	.	.
chr1	16104453	16104952	chr1	16177516	16178015	Rpl7|chr1:16177516-16178015	0.125955946752315	.	.
chr1	16104453	16104952	chr1	16202130	16202629	Rpl7|chr1:16202130-16202629	0.195647554299435	.	.
chr1	16104453	16104952	chr1	16205937	16206436	Rpl7|chr1:16205937-16206436	0.209200931887375	.	.
chr1	16104453	16104952	chr1	16248932	16249431	Rpl7|chr1:16248932-16249431	0.10176298547942	.	.
chr1	16104999	16105498	chr1	15847785	15848284	Rdh10|chr1:15847785-15848284	0.0680804897898636	.	.
chr1	16104999	16105498	chr1	15847785	15848284	Rpl7|chr1:15847785-15848284	0.0680804897898636	.	.
chr1	16104999	16105498	chr1	15899561	15900060	Rdh10|chr1:15899561-15900060	0.07387140156372	.	.
chr1	16104999	16105498	chr1	15899561	15900060	Rpl7|chr1:15899561-15900060	0.07387140156372	.	.
chr1	16104999	16105498	chr1	16177516	16178015	Rdh10|chr1:16177516-16178015	0.147423610935577	.	.
chr1	16104999	16105498	chr1	16177516	16178015	Rpl7|chr1:16177516-16178015	0.147423610935577	.	.
chr1	16104999	16105498	chr1	16202130	16202629	Rdh10|chr1:16202130-16202629	0.180119398784134	.	.
chr1	16104999	16105498	chr1	16202130	16202629	Rpl7|chr1:16202130-16202629	0.180119398784134	.	.
chr1	16104999	16105498	chr1	16205937	16206436	Rdh10|chr1:16205937-16206436	0.162807010804799	.	.
chr1	16104999	16105498	chr1	16205937	16206436	Rpl7|chr1:16205937-16206436	0.162807010804799	.	.
chr1	16105563	16106062	chr1	16177516	16178015	Rdh10|chr1:16177516-16178015	0.0922732068914646	.	.
chr1	16105563	16106062	chr1	16202130	16202629	Rdh10|chr1:16202130-16202629	0.0975094168445228	.	.
chr1	16105563	16106062	chr1	16205937	16206436	Rdh10|chr1:16205937-16206436	0.0983519905499177	.	.
chr1	16519035	16519534	chr1	16559647	16560146	Stau2|chr1:16559647-16560146	0.0782451719721437	.	.
chr1	16519035	16519534	chr1	16714089	16714588	Stau2|chr1:16714089-16714588	0.093712919206948	.	.
chr1	16519035	16519534	chr1	16718005	16718504	Stau2|chr1:16718005-16718504	0.0884440242030939	.	.
chr1	16519035	16519534	chr1	16809163	16809662	Stau2|chr1:16809163-16809662	0.0923627030873804	.	.
chr1	16519035	16519534	chr1	16916592	16917091	Stau2|chr1:16916592-16917091	0.111860634023432	.	.
chr1	16519761	16520260	chr1	16586933	16587432	Stau2|chr1:16586933-16587432	0.128435720196545	.	.
chr1	16519761	16520260	chr1	16718005	16718504	Stau2|chr1:16718005-16718504	0.0996628732286523	.	.
chr1	16519761	16520260	chr1	16758712	16759211	Stau2|chr1:16758712-16759211	0.134653053776726	.	.
chr1	16519761	16520260	chr1	16759351	16759850	Stau2|chr1:16759351-16759850	0.0841946040279917	.	.
chr1	16519761	16520260	chr1	16987547	16988046	Stau2|chr1:16987547-16988046	0.137234122726615	.	.
chr1	16618483	16618982	chr1	16586933	16587432	Ube2w|chr1:16586933-16587432	0.0783463195938277	.	.
chr1	16618483	16618982	chr1	16714089	16714588	Ube2w|chr1:16714089-16714588	0.0691142751978097	.	.
chr1	16619102	16619601	chr1	16554898	16555397	Ube2w|chr1:16554898-16555397	0.0718400896586975	.	.
chr1	16619102	16619601	chr1	16636459	16636958	Ube2w|chr1:16636459-16636958	0.0981792776337259	.	.
chr1	16657258	16657757	chr1	16568298	16568797	D030040B21Rik|chr1:16568298-16568797	0.145020577917391	.	.
chr1	16657258	16657757	chr1	16568298	16568797	Eloc|chr1:16568298-16568797	0.145020577917391	.	.
chr1	16657258	16657757	chr1	16714089	16714588	D030040B21Rik|chr1:16714089-16714588	0.0760148772574827	.	.
chr1	16657258	16657757	chr1	16714089	16714588	Eloc|chr1:16714089-16714588	0.0760148772574827	.	.
chr1	16657258	16657757	chr1	16718005	16718504	D030040B21Rik|chr1:16718005-16718504	0.0871397452068177	.	.
chr1	16657258	16657757	chr1	16718005	16718504	Eloc|chr1:16718005-16718504	0.0871397452068177	.	.
chr1	16657258	16657757	chr1	16798252	16798751	D030040B21Rik|chr1:16798252-16798751	0.068850274036769	.	.
chr1	16657258	16657757	chr1	16798252	16798751	Eloc|chr1:16798252-16798751	0.068850274036769	.	.
chr1	16664905	16665404	chr1	16554898	16555397	Tmem70|chr1:16554898-16555397	0.124883182194641	.	.
chr1	16664905	16665404	chr1	16568298	16568797	Tmem70|chr1:16568298-16568797	0.145119560612695	.	.
chr1	16664905	16665404	chr1	16714089	16714588	Tmem70|chr1:16714089-16714588	0.168189093550965	.	.
chr1	16664905	16665404	chr1	16718005	16718504	Tmem70|chr1:16718005-16718504	0.138184448807244	.	.
chr1	16664905	16665404	chr1	16747229	16747728	Tmem70|chr1:16747229-16747728	0.126238151072136	.	.
chr1	16664905	16665404	chr1	16798252	16798751	Tmem70|chr1:16798252-16798751	0.0675129814924362	.	.
chr1	16664905	16665404	chr1	16916592	16917091	Tmem70|chr1:16916592-16917091	0.184415617065332	.	.
chr1	16688506	16689005	chr1	16798252	16798751	Ly96|chr1:16798252-16798751	0.0998722836969442	.	.
chr1	17097665	17098164	chr1	16798252	16798751	Jph1|chr1:16798252-16798751	0.0987621895628008	.	.
chr1	17097665	17098164	chr1	16809163	16809662	Jph1|chr1:16809163-16809662	0.0872057255696681	.	.
chr1	17097665	17098164	chr1	16916592	16917091	Jph1|chr1:16916592-16917091	0.204723892511698	.	.
chr1	17097665	17098164	chr1	17013855	17014354	Jph1|chr1:17013855-17014354	0.165397634140991	.	.
chr1	17097665	17098164	chr1	17041101	17041600	Jph1|chr1:17041101-17041600	0.122273582076982	.	.
chr1	17097665	17098164	chr1	17085061	17085560	Jph1|chr1:17085061-17085560	0.185054086329028	.	.
chr1	17097665	17098164	chr1	17153854	17154353	Jph1|chr1:17153854-17154353	0.0982850792475629	.	.
chr1	17097665	17098164	chr1	17154589	17155088	Jph1|chr1:17154589-17155088	0.10185646837173	.	.
chr1	17097665	17098164	chr1	17163496	17163995	Jph1|chr1:17163496-17163995	0.151617319205469	.	.
chr1	17098192	17098691	chr1	16809163	16809662	Jph1|chr1:16809163-16809662	0.151856247962341	.	.
chr1	17098192	17098691	chr1	16809716	16810215	Jph1|chr1:16809716-16810215	0.184680929997746	.	.
chr1	17098192	17098691	chr1	17085061	17085560	Jph1|chr1:17085061-17085560	0.0945545235762465	.	.
chr1	17098192	17098691	chr1	17311278	17311777	Jph1|chr1:17311278-17311777	0.0809230222557817	.	.
chr1	17145142	17145641	chr1	16931566	16932065	Gdap1|chr1:16931566-16932065	0.084708318888913	.	.
chr1	17145142	17145641	chr1	17044235	17044734	Gdap1|chr1:17044235-17044734	0.102958561198125	.	.
chr1	17145142	17145641	chr1	17058743	17059242	Gdap1|chr1:17058743-17059242	0.0852014288181956	.	.
chr1	17145142	17145641	chr1	17149112	17149611	Gdap1|chr1:17149112-17149611	0.0879228910787031	.	.
chr1	17805443	17805942	chr1	17537277	17537776	Gm28153|chr1:17537277-17537776	0.308944258612396	.	.
chr1	17805443	17805942	chr1	17629502	17630001	Gm28153|chr1:17629502-17630001	0.187864781980777	.	.
chr1	17805443	17805942	chr1	17646859	17647358	Gm28153|chr1:17646859-17647358	0.188595823618535	.	.
chr1	17805443	17805942	chr1	17815757	17816256	Gm28153|chr1:17815757-17816256	0.424018447262198	.	.
chr1	17805443	17805942	chr1	17828468	17828967	Gm28153|chr1:17828468-17828967	0.305983037594585	.	.
chr1	17805443	17805942	chr1	17838342	17838841	Gm28153|chr1:17838342-17838841	0.283888823869115	.	.
chr1	17805443	17805942	chr1	17856927	17857426	Gm28153|chr1:17856927-17857426	0.166322909132284	.	.
chr1	17805443	17805942	chr1	17980561	17981060	Gm28153|chr1:17980561-17981060	0.206404321498906	.	.
chr1	17805443	17805942	chr1	17993646	17994145	Gm28153|chr1:17993646-17994145	0.298032521961458	.	.
chr1	17805443	17805942	chr1	18009543	18010042	Gm28153|chr1:18009543-18010042	0.234832817918629	.	.
chr1	17805443	17805942	chr1	18012804	18013303	Gm28153|chr1:18012804-18013303	0.200294494129389	.	.
chr1	17805443	17805942	chr1	18106146	18106645	Gm28153|chr1:18106146-18106645	0.146822407063709	.	.
chr1	17805443	17805942	chr1	18148103	18148602	Gm28153|chr1:18148103-18148602	0.249572329218919	.	.
chr1	17805443	17805942	chr1	18148103	18148602	Gm28153|chr1:18148103-18148602	0.24957232921892	.	.
chr1	17805443	17805942	chr1	18181145	18181644	Gm28153|chr1:18181145-18181644	0.196795723333963	.	.
chr1	18057998	18058497	chr1	17815757	17816256	Gm28756|chr1:17815757-17816256	0.0804121075919321	.	.
chr1	18057998	18058497	chr1	17828468	17828967	Gm28756|chr1:17828468-17828967	0.0927918837348801	.	.
chr1	18057998	18058497	chr1	18106146	18106645	Gm28756|chr1:18106146-18106645	0.144502132442715	.	.
chr1	18057998	18058497	chr1	18308053	18308552	Gm28756|chr1:18308053-18308552	0.131640736010345	.	.
chr1	18058553	18059052	chr1	18009543	18010042	Gm28756|chr1:18009543-18010042	0.0828503445665567	.	.
chr1	18058553	18059052	chr1	18009543	18010042	Gm28756|chr1:18009543-18010042	0.0828503445665568	.	.
chr1	20820187	20820686	chr1	20554332	20554831	Mcm3|chr1:20554332-20554831	0.0826627141820952	.	.
chr1	20820187	20820686	chr1	20612697	20613196	Mcm3|chr1:20612697-20613196	0.0939368741910101	.	.
chr1	20820187	20820686	chr1	20620512	20621011	Mcm3|chr1:20620512-20621011	0.130401903026405	.	.
chr1	20820187	20820686	chr1	20738421	20738920	Mcm3|chr1:20738421-20738920	0.0699434229564529	.	.
chr1	20820187	20820686	chr1	20938964	20939463	Mcm3|chr1:20938964-20939463	0.106819251407235	.	.
chr1	20890311	20890810	chr1	20554332	20554831	6720483E21Rik|chr1:20554332-20554831	0.074975528059324	.	.
chr1	20890311	20890810	chr1	20554332	20554831	Paqr8|chr1:20554332-20554831	0.074975528059324	.	.
chr1	20890311	20890810	chr1	20788317	20788816	6720483E21Rik|chr1:20788317-20788816	0.0695261801255702	.	.
chr1	20890311	20890810	chr1	20788317	20788816	Paqr8|chr1:20788317-20788816	0.0695261801255702	.	.
chr1	20890311	20890810	chr1	20906237	20906736	6720483E21Rik|chr1:20906237-20906736	0.0704085123554324	.	.
chr1	20890311	20890810	chr1	20906237	20906736	Paqr8|chr1:20906237-20906736	0.0704085123554324	.	.
chr1	20890311	20890810	chr1	20938964	20939463	6720483E21Rik|chr1:20938964-20939463	0.194746364346446	.	.
chr1	20890311	20890810	chr1	20938964	20939463	Paqr8|chr1:20938964-20939463	0.194746364346446	.	.
chr1	20890857	20891356	chr1	20981026	20981525	6720483E21Rik|chr1:20981026-20981525	0.185798373300512	.	.
chr1	20890857	20891356	chr1	20981026	20981525	Paqr8|chr1:20981026-20981525	0.185798373300512	.	.
chr1	20890857	20891356	chr1	20995247	20995746	6720483E21Rik|chr1:20995247-20995746	0.131512888796211	.	.
chr1	20890857	20891356	chr1	20995247	20995746	Paqr8|chr1:20995247-20995746	0.131512888796211	.	.
chr1	20951400	20951899	chr1	20849163	20849662	Efhc1|chr1:20849163-20849662	0.0866742782314462	.	.
chr1	20951400	20951899	chr1	20981026	20981525	Efhc1|chr1:20981026-20981525	0.122280135270598	.	.
chr1	25828941	25829440	chr1	25891912	25892411	Adgrb3|chr1:25891912-25892411	0.110697260411709	.	.
chr1	25828941	25829440	chr1	26170392	26170891	Adgrb3|chr1:26170392-26170891	0.11296149608418	.	.
chr1	25828941	25829440	chr1	26182670	26183169	Adgrb3|chr1:26182670-26183169	0.129871537398373	.	.
chr1	25828941	25829440	chr1	26187006	26187505	Adgrb3|chr1:26187006-26187505	0.191220147366904	.	.
chr1	25828941	25829440	chr1	26242950	26243449	Adgrb3|chr1:26242950-26243449	0.0842901270832851	.	.
chr1	25829930	25830429	chr1	25856261	25856760	Adgrb3|chr1:25856261-25856760	0.165975013770178	.	.
chr1	25829930	25830429	chr1	25856774	25857273	Adgrb3|chr1:25856774-25857273	0.103926501788972	.	.
chr1	25829930	25830429	chr1	26062604	26063103	Adgrb3|chr1:26062604-26063103	0.113409888202312	.	.
chr1	30720698	30721197	chr1	30554981	30555480	Gm9898|chr1:30554981-30555480	0.11355479574679	.	.
chr1	30720698	30721197	chr1	30584783	30585282	Gm9898|chr1:30584783-30585282	0.138388057409428	.	.
chr1	30720698	30721197	chr1	30588278	30588777	Gm9898|chr1:30588278-30588777	0.190923161670599	.	.
chr1	30720698	30721197	chr1	30632686	30633185	Gm9898|chr1:30632686-30633185	0.13129392095049	.	.
chr1	30720698	30721197	chr1	30700382	30700881	Gm9898|chr1:30700382-30700881	0.163241135711602	.	.
chr1	30720698	30721197	chr1	30701088	30701587	Gm9898|chr1:30701088-30701587	0.225429464313867	.	.
chr1	30720698	30721197	chr1	30755349	30755848	Gm9898|chr1:30755349-30755848	0.0918234432831659	.	.
chr1	30720698	30721197	chr1	30773586	30774085	Gm9898|chr1:30773586-30774085	0.0781723551142412	.	.
chr1	30872795	30873294	chr1	30595347	30595846	Phf3|chr1:30595347-30595846	0.0793630876348971	.	.
chr1	30872795	30873294	chr1	30632686	30633185	Phf3|chr1:30632686-30633185	0.123994647838427	.	.
chr1	30872795	30873294	chr1	30701088	30701587	Phf3|chr1:30701088-30701587	0.120045724903436	.	.
chr1	30872795	30873294	chr1	30755349	30755848	Phf3|chr1:30755349-30755848	0.109137432293392	.	.
chr1	30872795	30873294	chr1	30756800	30757299	Phf3|chr1:30756800-30757299	0.147273703500129	.	.
chr1	30872795	30873294	chr1	30792858	30793357	Phf3|chr1:30792858-30793357	0.135255735348405	.	.
chr1	30872795	30873294	chr1	30929933	30930432	Phf3|chr1:30929933-30930432	0.0715005043460812	.	.
chr1	30873430	30873929	chr1	30588278	30588777	Phf3|chr1:30588278-30588777	0.0826465542035143	.	.
chr1	30873430	30873929	chr1	30636014	30636513	Phf3|chr1:30636014-30636513	0.0936982869666162	.	.
chr1	30873430	30873929	chr1	30701088	30701587	Phf3|chr1:30701088-30701587	0.0779097983652346	.	.
chr1	30873942	30874441	chr1	30503190	30503689	Phf3|chr1:30503190-30503689	0.0978621142456162	.	.
chr1	30873942	30874441	chr1	30588278	30588777	Phf3|chr1:30588278-30588777	0.0837736979584514	.	.
chr1	30873942	30874441	chr1	30632686	30633185	Phf3|chr1:30632686-30633185	0.142505706810706	.	.
chr1	30873942	30874441	chr1	30636014	30636513	Phf3|chr1:30636014-30636513	0.0995319123159958	.	.
chr1	30873942	30874441	chr1	30751054	30751553	Phf3|chr1:30751054-30751553	0.0776555441621105	.	.
chr1	30873942	30874441	chr1	30793399	30793898	Phf3|chr1:30793399-30793898	0.162361819309687	.	.
chr1	30873942	30874441	chr1	30930527	30931026	Phf3|chr1:30930527-30931026	0.0697844803769731	.	.
chr1	30949080	30949579	chr1	30636014	30636513	Ptp4a1|chr1:30636014-30636513	0.0912456934393197	.	.
chr1	30949080	30949579	chr1	30646987	30647486	Ptp4a1|chr1:30646987-30647486	0.154329522569015	.	.
chr1	30949080	30949579	chr1	30773586	30774085	Ptp4a1|chr1:30773586-30774085	0.0775926019090341	.	.
chr1	30949080	30949579	chr1	30778631	30779130	Ptp4a1|chr1:30778631-30779130	0.0879389548689645	.	.
chr1	30949080	30949579	chr1	30792858	30793357	Ptp4a1|chr1:30792858-30793357	0.0988451511092296	.	.
chr1	30949080	30949579	chr1	30832710	30833209	Ptp4a1|chr1:30832710-30833209	0.144427251555813	.	.
chr1	30949582	30950081	chr1	30588278	30588777	Ptp4a1|chr1:30588278-30588777	0.149012824522456	.	.
chr1	30949582	30950081	chr1	30700382	30700881	Ptp4a1|chr1:30700382-30700881	0.0824933359909178	.	.
chr1	30949582	30950081	chr1	30716282	30716781	Ptp4a1|chr1:30716282-30716781	0.0706234111160283	.	.
chr1	30949582	30950081	chr1	30751054	30751553	Ptp4a1|chr1:30751054-30751553	0.0747347997898281	.	.
chr1	30950354	30950853	chr1	30646987	30647486	Ptp4a1|chr1:30646987-30647486	0.0768900370963241	.	.
chr1	30950354	30950853	chr1	30700382	30700881	Ptp4a1|chr1:30700382-30700881	0.0863199968100521	.	.
chr1	30950354	30950853	chr1	30701088	30701587	Ptp4a1|chr1:30701088-30701587	0.109569691552975	.	.
chr1	30950354	30950853	chr1	30755349	30755848	Ptp4a1|chr1:30755349-30755848	0.0675410843375355	.	.
chr1	30950354	30950853	chr1	30756800	30757299	Ptp4a1|chr1:30756800-30757299	0.0806396647815621	.	.
chr1	32172459	32172958	chr1	32224627	32225126	Khdrbs2|chr1:32224627-32225126	0.092323874824011	.	.
chr1	32172459	32172958	chr1	32229185	32229684	Khdrbs2|chr1:32229185-32229684	0.0732988569607739	.	.
chr1	32172459	32172958	chr1	32241173	32241672	Khdrbs2|chr1:32241173-32241672	0.156654480741645	.	.
chr1	34802224	34802723	chr1	34750293	34750792	Arhgef4|chr1:34750293-34750792	0.164725072507662	.	.
chr1	34802224	34802723	chr1	34824212	34824711	Arhgef4|chr1:34824212-34824711	0.184155590317462	.	.
chr1	34802224	34802723	chr1	34867150	34867649	Arhgef4|chr1:34867150-34867649	0.10168796523467	.	.
chr1	34802224	34802723	chr1	35162445	35162944	Arhgef4|chr1:35162445-35162944	0.25245232798048	.	.
chr1	34802224	34802723	chr1	35180682	35181181	Arhgef4|chr1:35180682-35181181	0.205536511338188	.	.
chr1	34802224	34802723	chr1	35181287	35181786	Arhgef4|chr1:35181287-35181786	0.0767893935799953	.	.
chr1	34802224	34802723	chr1	35200910	35201409	Arhgef4|chr1:35200910-35201409	0.154631268735364	.	.
chr1	34802224	34802723	chr1	35201468	35201967	Arhgef4|chr1:35201468-35201967	0.0893244007693014	.	.
chr1	34802224	34802723	chr1	35202533	35203032	Arhgef4|chr1:35202533-35203032	0.299224506509962	.	.
chr1	34802224	34802723	chr1	35231105	35231604	Arhgef4|chr1:35231105-35231604	0.124987231336486	.	.
chr1	34842804	34843303	chr1	34752832	34753331	Fam168b|chr1:34752832-34753331	0.0975732344977894	.	.
chr1	34842804	34843303	chr1	34752832	34753331	Fam168b|chr1:34752832-34753331	0.0975732344977895	.	.
chr1	34842804	34843303	chr1	34793414	34793913	Fam168b|chr1:34793414-34793913	0.110786440433128	.	.
chr1	34842804	34843303	chr1	34891506	34892005	Fam168b|chr1:34891506-34892005	0.169996065659769	.	.
chr1	34842804	34843303	chr1	34920854	34921353	Fam168b|chr1:34920854-34921353	0.164568103120539	.	.
chr1	34849768	34850267	chr1	34867150	34867649	Plekhb2|chr1:34867150-34867649	0.098808311199981	.	.
chr1	34849768	34850267	chr1	35200910	35201409	Plekhb2|chr1:35200910-35201409	0.0747150184859416	.	.
chr1	34850452	34850951	chr1	34768535	34769034	Plekhb2|chr1:34768535-34769034	0.0712037599360556	.	.
chr1	34850452	34850951	chr1	34812797	34813296	Plekhb2|chr1:34812797-34813296	0.108650188110645	.	.
chr1	34850452	34850951	chr1	34867150	34867649	Plekhb2|chr1:34867150-34867649	0.0885542333775392	.	.
chr1	34850452	34850951	chr1	35162445	35162944	Plekhb2|chr1:35162445-35162944	0.169358736751409	.	.
chr1	34850452	34850951	chr1	35180682	35181181	Plekhb2|chr1:35180682-35181181	0.163824647575142	.	.
chr1	34850452	34850951	chr1	35181287	35181786	Plekhb2|chr1:35181287-35181786	0.0731405660175047	.	.
chr1	34850452	34850951	chr1	35201468	35201967	Plekhb2|chr1:35201468-35201967	0.0759994909479487	.	.
chr1	34850452	34850951	chr1	35202533	35203032	Plekhb2|chr1:35202533-35203032	0.146559266734471	.	.
chr1	34850452	34850951	chr1	35231105	35231604	Plekhb2|chr1:35231105-35231604	0.10399887032791	.	.
chr1	40790447	40790946	chr1	40826968	40827467	Mfsd9|chr1:40826968-40827467	0.0716655398145519	.	.
chr1	40790447	40790946	chr1	41244562	41245061	Mfsd9|chr1:41244562-41245061	0.143346561987838	.	.
chr1	44102213	44102712	chr1	44055968	44056467	Tex30|chr1:44055968-44056467	0.116775894532887	.	.
chr1	44102213	44102712	chr1	44124739	44125238	Tex30|chr1:44124739-44125238	0.140459687832368	.	.
chr1	44119663	44120162	chr1	44198134	44198633	Bivm|chr1:44198134-44198633	0.0778746130548077	.	.
chr1	44218903	44219402	chr1	44055968	44056467	Mettl21e|chr1:44055968-44056467	0.192467508922528	.	.
chr1	44218903	44219402	chr1	44064570	44065069	Mettl21e|chr1:44064570-44065069	0.131128695785219	.	.
chr1	44218903	44219402	chr1	44124739	44125238	Mettl21e|chr1:44124739-44125238	0.173604986295531	.	.
chr1	44218903	44219402	chr1	44217086	44217585	Mettl21e|chr1:44217086-44217585	0.0832803723269924	.	.
chr1	44218903	44219402	chr1	44325368	44325867	Mettl21e|chr1:44325368-44325867	0.0863869923136316	.	.
chr1	44218903	44219402	chr1	44343440	44343939	Mettl21e|chr1:44343440-44343939	0.0675449869964689	.	.
chr1	44551396	44551895	chr1	44343440	44343939	Gulp1|chr1:44343440-44343939	0.1629916754807	.	.
chr1	44551396	44551895	chr1	44589518	44590017	Gulp1|chr1:44589518-44590017	0.115471098113135	.	.
chr1	44551396	44551895	chr1	44741191	44741690	Gulp1|chr1:44741191-44741690	0.0884909650104728	.	.
chr1	44551396	44551895	chr1	44741191	44741690	Gulp1|chr1:44741191-44741690	0.0884909650104729	.	.
chr1	44552204	44552703	chr1	44325368	44325867	Gulp1|chr1:44325368-44325867	0.0977354018269322	.	.
chr1	44552204	44552703	chr1	44343440	44343939	Gulp1|chr1:44343440-44343939	0.0721260546948583	.	.
chr1	44552204	44552703	chr1	44589518	44590017	Gulp1|chr1:44589518-44590017	0.0712575813173484	.	.
chr1	44552204	44552703	chr1	44778555	44779054	Gulp1|chr1:44778555-44779054	0.212609681382742	.	.
chr1	44552204	44552703	chr1	44780800	44781299	Gulp1|chr1:44780800-44781299	0.0967463977163325	.	.
chr1	44552204	44552703	chr1	44943712	44944211	Gulp1|chr1:44943712-44944211	0.090751790582639	.	.
chr1	44745649	44746148	chr1	44343440	44343939	4930521E06Rik|chr1:44343440-44343939	0.158821481342627	.	.
chr1	44745649	44746148	chr1	44778555	44779054	4930521E06Rik|chr1:44778555-44779054	0.239330729681137	.	.
chr1	44745649	44746148	chr1	44780800	44781299	4930521E06Rik|chr1:44780800-44781299	0.159874466870258	.	.
chr1	44745649	44746148	chr1	44853654	44854153	4930521E06Rik|chr1:44853654-44854153	0.0810464668010912	.	.
chr1	45794689	45795188	chr1	45663774	45664273	Wdr75|chr1:45663774-45664273	0.127868227663496	.	.
chr1	45794689	45795188	chr1	45766100	45766599	Wdr75|chr1:45766100-45766599	0.0710894407023711	.	.
chr1	45794689	45795188	chr1	46188757	46189256	Wdr75|chr1:46188757-46189256	0.109487869605254	.	.
chr1	45795197	45795696	chr1	45663774	45664273	Wdr75|chr1:45663774-45664273	0.108388314765122	.	.
chr1	45925424	45925923	chr1	45583647	45584146	Slc40a1|chr1:45583647-45584146	0.180487780356032	.	.
chr1	45925424	45925923	chr1	45599635	45600134	Slc40a1|chr1:45599635-45600134	0.0732458379712762	.	.
chr1	45925424	45925923	chr1	45600358	45600857	Slc40a1|chr1:45600358-45600857	0.199832280416831	.	.
chr1	45925424	45925923	chr1	45816821	45817320	Slc40a1|chr1:45816821-45817320	0.0678121342308343	.	.
chr1	45925424	45925923	chr1	45825095	45825594	Slc40a1|chr1:45825095-45825594	0.109763517314034	.	.
chr1	45925424	45925923	chr1	45837607	45838106	Slc40a1|chr1:45837607-45838106	0.152252932657614	.	.
chr1	45925424	45925923	chr1	45838233	45838732	Slc40a1|chr1:45838233-45838732	0.0681984353095309	.	.
chr1	45925424	45925923	chr1	45845435	45845934	Slc40a1|chr1:45845435-45845934	0.203593613047172	.	.
chr1	45925424	45925923	chr1	45931063	45931562	Slc40a1|chr1:45931063-45931562	0.101114162959703	.	.
chr1	45925424	45925923	chr1	46016259	46016758	Slc40a1|chr1:46016259-46016758	0.0952330888908822	.	.
chr1	45925424	45925923	chr1	46018316	46018815	Slc40a1|chr1:46018316-46018815	0.100392894823261	.	.
chr1	45925424	45925923	chr1	46022239	46022738	Slc40a1|chr1:46022239-46022738	0.0900021180127847	.	.
chr1	45925424	45925923	chr1	46136663	46137162	Slc40a1|chr1:46136663-46137162	0.137860526611595	.	.
chr1	45925424	45925923	chr1	46137792	46138291	Slc40a1|chr1:46137792-46138291	0.128497124370266	.	.
chr1	45925424	45925923	chr1	46188757	46189256	Slc40a1|chr1:46188757-46189256	0.0988372998612242	.	.
chr1	45925424	45925923	chr1	46198568	46199067	Slc40a1|chr1:46198568-46199067	0.281348211950638	.	.
chr1	45925424	45925923	chr1	46201064	46201563	Slc40a1|chr1:46201064-46201563	0.201345871790289	.	.
chr1	45925424	45925923	chr1	46201064	46201563	Slc40a1|chr1:46201064-46201563	0.20134587179029	.	.
chr1	46065930	46066429	chr1	46188757	46189256	Dnah7b|chr1:46188757-46189256	0.10685991038957	.	.
chr1	46065930	46066429	chr1	46201064	46201563	Dnah7b|chr1:46201064-46201563	0.145810312842027	.	.
chr1	46065930	46066429	chr1	46266935	46267434	Dnah7b|chr1:46266935-46267434	0.0685611197673501	.	.
chr1	46065930	46066429	chr1	46266935	46267434	Dnah7b|chr1:46266935-46267434	0.0685611197673502	.	.
chr1	46065930	46066429	chr1	46276545	46277044	Dnah7b|chr1:46276545-46277044	0.0781767819921945	.	.
chr1	46065930	46066429	chr1	46427387	46427886	Dnah7b|chr1:46427387-46427886	0.0703430449390347	.	.
chr1	46066566	46067065	chr1	45845435	45845934	Dnah7b|chr1:45845435-45845934	0.0902310696227751	.	.
chr1	46066566	46067065	chr1	46022239	46022738	Dnah7b|chr1:46022239-46022738	0.173541206644518	.	.
chr1	46066566	46067065	chr1	46136663	46137162	Dnah7b|chr1:46136663-46137162	0.154038154042082	.	.
chr1	46066566	46067065	chr1	46137792	46138291	Dnah7b|chr1:46137792-46138291	0.194313860502798	.	.
chr1	46066566	46067065	chr1	46188757	46189256	Dnah7b|chr1:46188757-46189256	0.105899743868575	.	.
chr1	46066566	46067065	chr1	46198568	46199067	Dnah7b|chr1:46198568-46199067	0.128322426031452	.	.
chr1	46066566	46067065	chr1	46266935	46267434	Dnah7b|chr1:46266935-46267434	0.203933616547078	.	.
chr1	46066566	46067065	chr1	46276545	46277044	Dnah7b|chr1:46276545-46277044	0.147754035545835	.	.
chr1	46066566	46067065	chr1	46416614	46417113	Dnah7b|chr1:46416614-46417113	0.13171262508238	.	.
chr1	46066566	46067065	chr1	46419013	46419512	Dnah7b|chr1:46419013-46419512	0.168341386582092	.	.
chr1	46066566	46067065	chr1	46427387	46427886	Dnah7b|chr1:46427387-46427886	0.0896314779614474	.	.
chr1	46066566	46067065	chr1	46427387	46427886	Dnah7b|chr1:46427387-46427886	0.0896314779614475	.	.
chr1	46425176	46425675	chr1	46137792	46138291	Dnah7c|chr1:46137792-46138291	0.107887215219065	.	.
chr1	46425176	46425675	chr1	46188757	46189256	Dnah7c|chr1:46188757-46189256	0.091786829574925	.	.
chr1	46425176	46425675	chr1	46201064	46201563	Dnah7c|chr1:46201064-46201563	0.0826617667329849	.	.
chr1	46425176	46425675	chr1	46276545	46277044	Dnah7c|chr1:46276545-46277044	0.141118834594507	.	.
chr1	46425176	46425675	chr1	46535258	46535757	Dnah7c|chr1:46535258-46535757	0.0757107394789468	.	.
chr1	46425176	46425675	chr1	46580384	46580883	Dnah7c|chr1:46580384-46580883	0.0786216665187484	.	.
chr1	46425176	46425675	chr1	46593790	46594289	Dnah7c|chr1:46593790-46594289	0.0858807032476636	.	.
chr1	46425176	46425675	chr1	46688420	46688919	Dnah7c|chr1:46688420-46688919	0.0814826337509131	.	.
chr1	46425176	46425675	chr1	46688420	46688919	Dnah7c|chr1:46688420-46688919	0.0814826337509132	.	.
chr1	52816845	52817344	chr1	52772559	52773058	Inpp1|chr1:52772559-52773058	0.0737662471754132	.	.
chr1	52816845	52817344	chr1	52800230	52800729	Inpp1|chr1:52800230-52800729	0.109514626585678	.	.
chr1	52816845	52817344	chr1	52987265	52987764	Inpp1|chr1:52987265-52987764	0.137798931969402	.	.
chr1	52817513	52818012	chr1	52799343	52799842	Inpp1|chr1:52799343-52799842	0.0826172198018396	.	.
chr1	52817513	52818012	chr1	52951973	52952472	Inpp1|chr1:52951973-52952472	0.164232731671866	.	.
chr1	52817513	52818012	chr1	52952486	52952985	Inpp1|chr1:52952486-52952985	0.163923773411877	.	.
chr1	52817513	52818012	chr1	52955615	52956114	Inpp1|chr1:52955615-52956114	0.131791256514868	.	.
chr1	52817513	52818012	chr1	53053006	53053505	Inpp1|chr1:53053006-53053505	0.0946023369681595	.	.
chr1	52844734	52845233	chr1	52772559	52773058	Hibch|chr1:52772559-52773058	0.172264002262975	.	.
chr1	52844734	52845233	chr1	52799343	52799842	Hibch|chr1:52799343-52799842	0.13313001117291	.	.
chr1	52844734	52845233	chr1	52800230	52800729	Hibch|chr1:52800230-52800729	0.101522296675542	.	.
chr1	52844734	52845233	chr1	52854016	52854515	Hibch|chr1:52854016-52854515	0.141096308807429	.	.
chr1	52844734	52845233	chr1	52932107	52932606	Hibch|chr1:52932107-52932606	0.122958725818362	.	.
chr1	52845579	52846078	chr1	52759326	52759825	Hibch|chr1:52759326-52759825	0.14596025687098	.	.
chr1	52845579	52846078	chr1	52951973	52952472	Hibch|chr1:52951973-52952472	0.111674653283749	.	.
chr1	52845579	52846078	chr1	52952486	52952985	Hibch|chr1:52952486-52952985	0.135588774516975	.	.
chr1	52845579	52846078	chr1	53004996	53005495	Hibch|chr1:53004996-53005495	0.0900675536424925	.	.
chr1	53061825	53062324	chr1	52897587	52898086	Mstn|chr1:52897587-52898086	0.235106106229729	.	.
chr1	53061825	53062324	chr1	52960112	52960611	Mstn|chr1:52960112-52960611	0.101224915616978	.	.
chr1	53061825	53062324	chr1	53014648	53015147	Mstn|chr1:53014648-53015147	0.135179293319421	.	.
chr1	53061825	53062324	chr1	53104882	53105381	Mstn|chr1:53104882-53105381	0.219774978475246	.	.
chr1	53061825	53062324	chr1	53342147	53342646	Mstn|chr1:53342147-53342646	0.113490755268637	.	.
chr1	53061825	53062324	chr1	53358302	53358801	Mstn|chr1:53358302-53358801	0.0939358948012005	.	.
chr1	53061825	53062324	chr1	53393772	53394271	Mstn|chr1:53393772-53394271	0.214048748717714	.	.
chr1	53061825	53062324	chr1	53394356	53394855	Mstn|chr1:53394356-53394855	0.102289943253734	.	.
chr1	53296806	53297305	chr1	53014648	53015147	Ormdl1|chr1:53014648-53015147	0.172359547100399	.	.
chr1	53296806	53297305	chr1	53014648	53015147	Pms1|chr1:53014648-53015147	0.172359547100399	.	.
chr1	53296806	53297305	chr1	53053006	53053505	Ormdl1|chr1:53053006-53053505	0.105807534284774	.	.
chr1	53296806	53297305	chr1	53053006	53053505	Pms1|chr1:53053006-53053505	0.105807534284774	.	.
chr1	53296806	53297305	chr1	53104882	53105381	Ormdl1|chr1:53104882-53105381	0.124186554229309	.	.
chr1	53296806	53297305	chr1	53104882	53105381	Pms1|chr1:53104882-53105381	0.124186554229309	.	.
chr1	53296806	53297305	chr1	53474205	53474704	Ormdl1|chr1:53474205-53474704	0.0702911225163761	.	.
chr1	53296806	53297305	chr1	53474205	53474704	Pms1|chr1:53474205-53474704	0.0702911225163761	.	.
chr1	53313399	53313898	chr1	53015814	53016313	Osgepl1|chr1:53015814-53016313	0.0837824527058891	.	.
chr1	53313399	53313898	chr1	53049207	53049706	Osgepl1|chr1:53049207-53049706	0.131178438803608	.	.
chr1	53313399	53313898	chr1	53328587	53329086	Osgepl1|chr1:53328587-53329086	0.0957927555163538	.	.
chr1	53313399	53313898	chr1	53474205	53474704	Osgepl1|chr1:53474205-53474704	0.0930795750416096	.	.
chr1	53352482	53352981	chr1	53004996	53005495	Asdurf|chr1:53004996-53005495	0.073167726454351	.	.
chr1	53352482	53352981	chr1	53004996	53005495	Asnsd1|chr1:53004996-53005495	0.073167726454351	.	.
chr1	53352482	53352981	chr1	53014648	53015147	Asdurf|chr1:53014648-53015147	0.172683155227078	.	.
chr1	53352482	53352981	chr1	53014648	53015147	Asnsd1|chr1:53014648-53015147	0.172683155227078	.	.
chr1	53352482	53352981	chr1	53104882	53105381	Asdurf|chr1:53104882-53105381	0.0693268744147116	.	.
chr1	53352482	53352981	chr1	53104882	53105381	Asnsd1|chr1:53104882-53105381	0.0693268744147116	.	.
chr1	54250459	54250958	chr1	54498561	54499060	Ccdc150|chr1:54498561-54499060	0.108877646007111	.	.
chr1	54250459	54250958	chr1	54690573	54691072	Ccdc150|chr1:54690573-54691072	0.112526246236895	.	.
chr1	54557443	54557942	chr1	54597614	54598113	Pgap1|chr1:54597614-54598113	0.111358616963211	.	.
chr1	55027198	55027697	chr1	55194977	55195476	Sf3b1|chr1:55194977-55195476	0.113378894987728	.	.
chr1	55027198	55027697	chr1	55392925	55393424	Sf3b1|chr1:55392925-55393424	0.0781006319713783	.	.
chr1	55027198	55027697	chr1	55395794	55396293	Sf3b1|chr1:55395794-55396293	0.105463060136345	.	.
chr1	55053010	55053509	chr1	55201711	55202210	Coq10b|chr1:55201711-55202210	0.0963614649381883	.	.
chr1	55087395	55087894	chr1	55383081	55383580	Hspd1|chr1:55383081-55383580	0.079594606743562	.	.
chr1	55087395	55087894	chr1	55383081	55383580	Hspe1|chr1:55383081-55383580	0.079594606743562	.	.
chr1	55087908	55088407	chr1	55378960	55379459	Hspd1|chr1:55378960-55379459	0.125238427740543	.	.
chr1	55087908	55088407	chr1	55378960	55379459	Hspe1|chr1:55378960-55379459	0.125238427740543	.	.
chr1	55087908	55088407	chr1	55383081	55383580	Hspd1|chr1:55383081-55383580	0.145935175165772	.	.
chr1	55087908	55088407	chr1	55383081	55383580	Hspe1|chr1:55383081-55383580	0.145935175165772	.	.
chr1	55087908	55088407	chr1	55392925	55393424	Hspd1|chr1:55392925-55393424	0.140907974432074	.	.
chr1	55087908	55088407	chr1	55392925	55393424	Hspe1|chr1:55392925-55393424	0.140907974432074	.	.
chr1	55130908	55131407	chr1	55158208	55158707	Mob4|chr1:55158208-55158707	0.0867910420103563	.	.
chr1	55130908	55131407	chr1	55378960	55379459	Mob4|chr1:55378960-55379459	0.0854040902376837	.	.
chr1	55130908	55131407	chr1	55395794	55396293	Mob4|chr1:55395794-55396293	0.126604649205104	.	.
chr1	55363229	55363728	chr1	55395794	55396293	Boll|chr1:55395794-55396293	0.146681510217737	.	.
chr1	55405572	55406071	chr1	55158208	55158707	Plcl1|chr1:55158208-55158707	0.088939837319443	.	.
chr1	55405572	55406071	chr1	55158715	55159214	Plcl1|chr1:55158715-55159214	0.145812098499133	.	.
chr1	55405572	55406071	chr1	55194977	55195476	Plcl1|chr1:55194977-55195476	0.282693172351213	.	.
chr1	55405572	55406071	chr1	55383081	55383580	Plcl1|chr1:55383081-55383580	0.0985148962661525	.	.
chr1	55405572	55406071	chr1	55394056	55394555	Plcl1|chr1:55394056-55394555	0.0866099598284221	.	.
chr1	55405572	55406071	chr1	55499775	55500274	Plcl1|chr1:55499775-55500274	0.129817642246541	.	.
chr1	56970798	56971297	chr1	56548210	56548709	9130024F11Rik|chr1:56548210-56548709	0.14534774542788	.	.
chr1	56970798	56971297	chr1	56548737	56549236	9130024F11Rik|chr1:56548737-56549236	0.0998252007669536	.	.
chr1	56970798	56971297	chr1	56641302	56641801	9130024F11Rik|chr1:56641302-56641801	0.114848234693872	.	.
chr1	56970798	56971297	chr1	56664491	56664990	9130024F11Rik|chr1:56664491-56664990	0.118417261702092	.	.
chr1	56970798	56971297	chr1	56839356	56839855	9130024F11Rik|chr1:56839356-56839855	0.0728084470882327	.	.
chr1	56970798	56971297	chr1	56850848	56851347	9130024F11Rik|chr1:56850848-56851347	0.0935279839505336	.	.
chr1	56970798	56971297	chr1	56892702	56893201	9130024F11Rik|chr1:56892702-56893201	0.125916832389416	.	.
chr1	56970798	56971297	chr1	56900120	56900619	9130024F11Rik|chr1:56900120-56900619	0.0883790962143584	.	.
chr1	56970798	56971297	chr1	56928702	56929201	9130024F11Rik|chr1:56928702-56929201	0.166457796204448	.	.
chr1	56970798	56971297	chr1	56957894	56958393	9130024F11Rik|chr1:56957894-56958393	0.132944821484987	.	.
chr1	56972152	56972651	chr1	56750133	56750632	9130024F11Rik|chr1:56750133-56750632	0.0713545841451097	.	.
chr1	56972152	56972651	chr1	56750642	56751141	9130024F11Rik|chr1:56750642-56751141	0.0709464388055664	.	.
chr1	56972152	56972651	chr1	56850848	56851347	9130024F11Rik|chr1:56850848-56851347	0.0797385655327593	.	.
chr1	56972152	56972651	chr1	56871448	56871947	9130024F11Rik|chr1:56871448-56871947	0.104375600409654	.	.
chr1	56972152	56972651	chr1	56891420	56891919	9130024F11Rik|chr1:56891420-56891919	0.132823027473793	.	.
chr1	56972152	56972651	chr1	56892702	56893201	9130024F11Rik|chr1:56892702-56893201	0.099672128566048	.	.
chr1	57377374	57377873	chr1	57040030	57040529	1700066M21Rik|chr1:57040030-57040529	0.129747784064918	.	.
chr1	57377374	57377873	chr1	57040030	57040529	4930558J18Rik|chr1:57040030-57040529	0.129747784064918	.	.
chr1	57377374	57377873	chr1	57389153	57389652	1700066M21Rik|chr1:57389153-57389652	0.107097326560994	.	.
chr1	57377374	57377873	chr1	57389153	57389652	4930558J18Rik|chr1:57389153-57389652	0.107097326560994	.	.
chr1	57377374	57377873	chr1	57478975	57479474	1700066M21Rik|chr1:57478975-57479474	0.0904201365245037	.	.
chr1	57377374	57377873	chr1	57478975	57479474	4930558J18Rik|chr1:57478975-57479474	0.0904201365245037	.	.
chr1	57406257	57406756	chr1	57301867	57302366	Maip1|chr1:57301867-57302366	0.187114395870098	.	.
chr1	57406257	57406756	chr1	57301867	57302366	Tyw5|chr1:57301867-57302366	0.187114395870098	.	.
chr1	57406257	57406756	chr1	57389153	57389652	Maip1|chr1:57389153-57389652	0.0899885304045284	.	.
chr1	57406257	57406756	chr1	57389153	57389652	Tyw5|chr1:57389153-57389652	0.0899885304045284	.	.
chr1	57406257	57406756	chr1	57478975	57479474	Maip1|chr1:57478975-57479474	0.0926840289238493	.	.
chr1	57406257	57406756	chr1	57478975	57479474	Tyw5|chr1:57478975-57479474	0.0926840289238493	.	.
chr1	58973284	58973783	chr1	58936737	58937236	Stradb|chr1:58936737-58937236	0.103806407743594	.	.
chr1	58973284	58973783	chr1	58936737	58937236	Trak2|chr1:58936737-58937236	0.103806407743594	.	.
chr1	58973284	58973783	chr1	58984562	58985061	Stradb|chr1:58984562-58985061	0.0692801874363371	.	.
chr1	58973284	58973783	chr1	58984562	58985061	Trak2|chr1:58984562-58985061	0.0692801874363371	.	.
chr1	58973886	58974385	chr1	58909565	58910064	Stradb|chr1:58909565-58910064	0.0798658599300528	.	.
chr1	58973886	58974385	chr1	58909565	58910064	Stradb|chr1:58909565-58910064	0.0798658599300529	.	.
chr1	58973886	58974385	chr1	58909565	58910064	Trak2|chr1:58909565-58910064	0.0798658599300528	.	.
chr1	58973886	58974385	chr1	58909565	58910064	Trak2|chr1:58909565-58910064	0.0798658599300529	.	.
chr1	59119578	59120077	chr1	58936737	58937236	G730003C15Rik|chr1:58936737-58937236	0.0889000139330897	.	.
chr1	59119578	59120077	chr1	58936737	58937236	Tmem237|chr1:58936737-58937236	0.0889000139330897	.	.
chr1	59119578	59120077	chr1	58960902	58961401	G730003C15Rik|chr1:58960902-58961401	0.138669201726597	.	.
chr1	59119578	59120077	chr1	58960902	58961401	Tmem237|chr1:58960902-58961401	0.138669201726597	.	.
chr1	59162883	59163382	chr1	58909565	58910064	Mpp4|chr1:58909565-58910064	0.0995877668590439	.	.
chr1	59162883	59163382	chr1	58909565	58910064	Mpp4|chr1:58909565-58910064	0.099587766859044	.	.
chr1	59162883	59163382	chr1	58960902	58961401	Mpp4|chr1:58960902-58961401	0.104528985503074	.	.
chr1	59162883	59163382	chr1	58985170	58985669	Mpp4|chr1:58985170-58985669	0.0711878154121033	.	.
chr1	59762644	59763143	chr1	59987611	59988110	Bmpr2|chr1:59987611-59988110	0.109560017361199	.	.
chr1	59762644	59763143	chr1	60034986	60035485	Bmpr2|chr1:60034986-60035485	0.0698953260690495	.	.
chr1	59763159	59763658	chr1	59848288	59848787	Bmpr2|chr1:59848288-59848787	0.144221083474085	.	.
chr1	59763681	59764180	chr1	59848288	59848787	Bmpr2|chr1:59848288-59848787	0.0882442596466424	.	.
chr1	59763681	59764180	chr1	59848288	59848787	Bmpr2|chr1:59848288-59848787	0.0882442596466425	.	.
chr1	59763681	59764180	chr1	59873976	59874475	Bmpr2|chr1:59873976-59874475	0.0774715095998807	.	.
chr1	59912662	59913161	chr1	59932030	59932529	Fam117b|chr1:59932030-59932529	0.114399863218281	.	.
chr1	59913211	59913710	chr1	59848288	59848787	Fam117b|chr1:59848288-59848787	0.189474391164843	.	.
chr1	60042424	60042923	chr1	59826439	59826938	Ica1l|chr1:59826439-59826938	0.122694626340893	.	.
chr1	60042424	60042923	chr1	60018728	60019227	Ica1l|chr1:60018728-60019227	0.0835501077564026	.	.
chr1	60042424	60042923	chr1	60469405	60469904	Ica1l|chr1:60469405-60469904	0.0853263823140828	.	.
chr1	60042935	60043434	chr1	59826439	59826938	Ica1l|chr1:59826439-59826938	0.0771028756977501	.	.
chr1	60097393	60097892	chr1	59848288	59848787	Carf|chr1:59848288-59848787	0.143778718804413	.	.
chr1	60097393	60097892	chr1	60034986	60035485	Carf|chr1:60034986-60035485	0.113066783220153	.	.
chr1	60097980	60098479	chr1	59886825	59887324	Carf|chr1:59886825-59887324	0.083309048805774	.	.
chr1	60097980	60098479	chr1	59886825	59887324	Wdr12|chr1:59886825-59887324	0.083309048805774	.	.
chr1	60098487	60098986	chr1	59848288	59848787	Carf|chr1:59848288-59848787	0.12264541718912	.	.
chr1	60098487	60098986	chr1	59848288	59848787	Wdr12|chr1:59848288-59848787	0.12264541718912	.	.
chr1	60098487	60098986	chr1	60359762	60360261	Carf|chr1:60359762-60360261	0.093717882014214	.	.
chr1	60098487	60098986	chr1	60359762	60360261	Wdr12|chr1:60359762-60360261	0.093717882014214	.	.
chr1	60098487	60098986	chr1	60450149	60450648	Carf|chr1:60450149-60450648	0.146441301873299	.	.
chr1	60098487	60098986	chr1	60450149	60450648	Wdr12|chr1:60450149-60450648	0.146441301873299	.	.
chr1	60180257	60180756	chr1	59826439	59826938	Nbeal1|chr1:59826439-59826938	0.08314771948193	.	.
chr1	60180257	60180756	chr1	59848288	59848787	Nbeal1|chr1:59848288-59848787	0.20531705038988	.	.
chr1	60180257	60180756	chr1	59873976	59874475	Nbeal1|chr1:59873976-59874475	0.0821042361857482	.	.
chr1	60180257	60180756	chr1	59899192	59899691	Nbeal1|chr1:59899192-59899691	0.117038905654246	.	.
chr1	60343314	60343813	chr1	60034986	60035485	Cyp20a1|chr1:60034986-60035485	0.126718204959041	.	.
chr1	60409462	60409961	chr1	60358170	60358669	Abi2|chr1:60358170-60358669	0.0907518438206107	.	.
chr1	60409462	60409961	chr1	60381871	60382370	Abi2|chr1:60381871-60382370	0.0831650185597311	.	.
chr1	60409462	60409961	chr1	60410443	60410942	Abi2|chr1:60410443-60410942	0.109951301103292	.	.
chr1	65281263	65281762	chr1	65268509	65269008	Pth2r|chr1:65268509-65269008	0.155182284572393	.	.
chr1	65281263	65281762	chr1	65280343	65280842	Pth2r|chr1:65280343-65280842	0.0734869869364451	.	.
chr1	65281263	65281762	chr1	65354915	65355414	Pth2r|chr1:65354915-65355414	0.0853153197349555	.	.
chr1	65281263	65281762	chr1	65392784	65393283	Pth2r|chr1:65392784-65393283	0.154403170100837	.	.
chr1	65281263	65281762	chr1	65393698	65394197	Pth2r|chr1:65393698-65394197	0.0992025463115146	.	.
chr1	65281263	65281762	chr1	65431052	65431551	Pth2r|chr1:65431052-65431551	0.102815768500864	.	.
chr1	65281263	65281762	chr1	65575538	65576037	Pth2r|chr1:65575538-65576037	0.11557218218581	.	.
chr1	65281263	65281762	chr1	65644644	65645143	Pth2r|chr1:65644644-65645143	0.260310787946176	.	.
chr1	65282716	65283215	chr1	65355639	65356138	Pth2r|chr1:65355639-65356138	0.113283274494419	.	.
chr1	65282716	65283215	chr1	65392784	65393283	Pth2r|chr1:65392784-65393283	0.113163377422354	.	.
chr1	66174880	66175379	chr1	65847728	65848227	Map2|chr1:65847728-65848227	0.13698551613244	.	.
chr1	66174880	66175379	chr1	66120871	66121370	Map2|chr1:66120871-66121370	0.102773540602447	.	.
chr1	66174880	66175379	chr1	66121379	66121878	Map2|chr1:66121379-66121878	0.0877325829147736	.	.
chr1	66174880	66175379	chr1	66187006	66187505	Map2|chr1:66187006-66187505	0.076980915568138	.	.
chr1	69687151	69687650	chr1	69591211	69591710	Ikzf2|chr1:69591211-69591710	0.188391718035757	.	.
chr1	69687151	69687650	chr1	69656928	69657427	Ikzf2|chr1:69656928-69657427	0.219899947006441	.	.
chr1	69687151	69687650	chr1	69697466	69697965	Ikzf2|chr1:69697466-69697965	0.204521001475574	.	.
chr1	69687151	69687650	chr1	69709533	69710032	Ikzf2|chr1:69709533-69710032	0.137794848859768	.	.
chr1	69687151	69687650	chr1	69799108	69799607	Ikzf2|chr1:69799108-69799607	0.103858151034055	.	.
chr1	69687151	69687650	chr1	69837526	69838025	Ikzf2|chr1:69837526-69838025	0.179028195213913	.	.
chr1	69687982	69688481	chr1	69591211	69591710	Ikzf2|chr1:69591211-69591710	0.095547527109486	.	.
chr1	69687982	69688481	chr1	69656928	69657427	Ikzf2|chr1:69656928-69657427	0.0831406834115187	.	.
chr1	69687982	69688481	chr1	69758945	69759444	Ikzf2|chr1:69758945-69759444	0.068969408356089	.	.
chr1	70724978	70725477	chr1	70263101	70263600	Vwc2l|chr1:70263101-70263600	0.0826091264632934	.	.
chr1	70724978	70725477	chr1	70270747	70271246	Vwc2l|chr1:70270747-70271246	0.138461472706133	.	.
chr1	70724978	70725477	chr1	70371685	70372184	Vwc2l|chr1:70371685-70372184	0.0927091725469035	.	.
chr1	70724978	70725477	chr1	70380051	70380550	Vwc2l|chr1:70380051-70380550	0.111295423511133	.	.
chr1	70724978	70725477	chr1	70385837	70386336	Vwc2l|chr1:70385837-70386336	0.153999944985978	.	.
chr1	70724978	70725477	chr1	70404463	70404962	Vwc2l|chr1:70404463-70404962	0.118309728588354	.	.
chr1	70724978	70725477	chr1	70407184	70407683	Vwc2l|chr1:70407184-70407683	0.0788977995681811	.	.
chr1	70724978	70725477	chr1	70422676	70423175	Vwc2l|chr1:70422676-70423175	0.0953237266800381	.	.
chr1	70724978	70725477	chr1	70440504	70441003	Vwc2l|chr1:70440504-70441003	0.0795075746085169	.	.
chr1	70724978	70725477	chr1	70744514	70745013	Vwc2l|chr1:70744514-70745013	0.208186205495172	.	.
chr1	70725497	70725996	chr1	70263101	70263600	Vwc2l|chr1:70263101-70263600	0.289101821397672	.	.
chr1	70725497	70725996	chr1	70263101	70263600	Vwc2l|chr1:70263101-70263600	0.289101821397673	.	.
chr1	70725497	70725996	chr1	70270077	70270576	Vwc2l|chr1:70270077-70270576	0.15199764849386	.	.
chr1	70725497	70725996	chr1	70270747	70271246	Vwc2l|chr1:70270747-70271246	0.248054896040795	.	.
chr1	70725497	70725996	chr1	70271384	70271883	Vwc2l|chr1:70271384-70271883	0.0706251880539895	.	.
chr1	70725497	70725996	chr1	70404463	70404962	Vwc2l|chr1:70404463-70404962	0.126482204482834	.	.
chr1	70725497	70725996	chr1	70407184	70407683	Vwc2l|chr1:70407184-70407683	0.149186756498738	.	.
chr1	70725497	70725996	chr1	70422676	70423175	Vwc2l|chr1:70422676-70423175	0.155928700429265	.	.
chr1	70725497	70725996	chr1	70440504	70441003	Vwc2l|chr1:70440504-70441003	0.181622696450478	.	.
chr1	70725497	70725996	chr1	70700160	70700659	Vwc2l|chr1:70700160-70700659	0.118374766588619	.	.
chr1	70725497	70725996	chr1	70700714	70701213	Vwc2l|chr1:70700714-70701213	0.132132609563197	.	.
chr1	70725497	70725996	chr1	70744514	70745013	Vwc2l|chr1:70744514-70745013	0.235842141386156	.	.
chr1	74505730	74506229	chr1	74673255	74673754	Cnot9|chr1:74673255-74673754	0.120038044071232	.	.
chr1	74505730	74506229	chr1	74719733	74720232	Cnot9|chr1:74719733-74720232	0.0869696086303746	.	.
chr1	74505730	74506229	chr1	74763029	74763528	Cnot9|chr1:74763029-74763528	0.236131218640556	.	.
chr1	74505730	74506229	chr1	74793218	74793717	Cnot9|chr1:74793218-74793717	0.134727699286719	.	.
chr1	74505730	74506229	chr1	74800566	74801065	Cnot9|chr1:74800566-74801065	0.108139332335471	.	.
chr1	74505730	74506229	chr1	74802933	74803432	Cnot9|chr1:74802933-74803432	0.135584015827529	.	.
chr1	74505730	74506229	chr1	74858307	74858806	Cnot9|chr1:74858307-74858806	0.155779570132988	.	.
chr1	74505730	74506229	chr1	74948735	74949234	Cnot9|chr1:74948735-74949234	0.153604356236433	.	.
chr1	74587205	74587704	chr1	74719733	74720232	Bcs1l|chr1:74719733-74720232	0.0859337257654121	.	.
chr1	74587205	74587704	chr1	74719733	74720232	Zfp142|chr1:74719733-74720232	0.0859337257654121	.	.
chr1	74587205	74587704	chr1	74772969	74773468	Bcs1l|chr1:74772969-74773468	0.19137763833112	.	.
chr1	74587205	74587704	chr1	74772969	74773468	Zfp142|chr1:74772969-74773468	0.19137763833112	.	.
chr1	74587205	74587704	chr1	74793218	74793717	Bcs1l|chr1:74793218-74793717	0.171637886993305	.	.
chr1	74587205	74587704	chr1	74793218	74793717	Zfp142|chr1:74793218-74793717	0.171637886993305	.	.
chr1	74587205	74587704	chr1	74794449	74794948	Bcs1l|chr1:74794449-74794948	0.084529879849377	.	.
chr1	74587205	74587704	chr1	74794449	74794948	Zfp142|chr1:74794449-74794948	0.084529879849377	.	.
chr1	74587205	74587704	chr1	74800566	74801065	Bcs1l|chr1:74800566-74801065	0.0899874257740947	.	.
chr1	74587205	74587704	chr1	74800566	74801065	Zfp142|chr1:74800566-74801065	0.0899874257740947	.	.
chr1	74587205	74587704	chr1	74802933	74803432	Bcs1l|chr1:74802933-74803432	0.206578450619411	.	.
chr1	74587205	74587704	chr1	74802933	74803432	Zfp142|chr1:74802933-74803432	0.206578450619411	.	.
chr1	74587205	74587704	chr1	74816731	74817230	Bcs1l|chr1:74816731-74817230	0.118481447608392	.	.
chr1	74587205	74587704	chr1	74816731	74817230	Zfp142|chr1:74816731-74817230	0.118481447608392	.	.
chr1	74587205	74587704	chr1	74824729	74825228	Bcs1l|chr1:74824729-74825228	0.0772335047834808	.	.
chr1	74587205	74587704	chr1	74824729	74825228	Zfp142|chr1:74824729-74825228	0.0772335047834808	.	.
chr1	74587205	74587704	chr1	74829962	74830461	Bcs1l|chr1:74829962-74830461	0.0758275538481025	.	.
chr1	74587205	74587704	chr1	74829962	74830461	Zfp142|chr1:74829962-74830461	0.0758275538481025	.	.
chr1	74587205	74587704	chr1	74948735	74949234	Bcs1l|chr1:74948735-74949234	0.123154694690446	.	.
chr1	74587205	74587704	chr1	74948735	74949234	Zfp142|chr1:74948735-74949234	0.123154694690446	.	.
chr1	74587962	74588461	chr1	74719733	74720232	Bcs1l|chr1:74719733-74720232	0.0746637121541456	.	.
chr1	74587962	74588461	chr1	74719733	74720232	Zfp142|chr1:74719733-74720232	0.0746637121541456	.	.
chr1	74587962	74588461	chr1	74763029	74763528	Bcs1l|chr1:74763029-74763528	0.0713369526740796	.	.
chr1	74587962	74588461	chr1	74763029	74763528	Zfp142|chr1:74763029-74763528	0.0713369526740796	.	.
chr1	74587962	74588461	chr1	74793218	74793717	Bcs1l|chr1:74793218-74793717	0.0859288124873964	.	.
chr1	74587962	74588461	chr1	74793218	74793717	Zfp142|chr1:74793218-74793717	0.0859288124873964	.	.
chr1	74587962	74588461	chr1	74802933	74803432	Bcs1l|chr1:74802933-74803432	0.12475210796518	.	.
chr1	74587962	74588461	chr1	74802933	74803432	Zfp142|chr1:74802933-74803432	0.12475210796518	.	.
chr1	74587962	74588461	chr1	74816731	74817230	Bcs1l|chr1:74816731-74817230	0.0937476095067076	.	.
chr1	74587962	74588461	chr1	74816731	74817230	Zfp142|chr1:74816731-74817230	0.0937476095067076	.	.
chr1	74587962	74588461	chr1	74858307	74858806	Bcs1l|chr1:74858307-74858806	0.134123810346677	.	.
chr1	74587962	74588461	chr1	74858307	74858806	Zfp142|chr1:74858307-74858806	0.134123810346677	.	.
chr1	74601175	74601674	chr1	74787775	74788274	Rnf25|chr1:74787775-74788274	0.123082432039913	.	.
chr1	74601175	74601674	chr1	74787775	74788274	Stk36|chr1:74787775-74788274	0.123082432039913	.	.
chr1	74601175	74601674	chr1	74793218	74793717	Rnf25|chr1:74793218-74793717	0.177465961713936	.	.
chr1	74601175	74601674	chr1	74793218	74793717	Stk36|chr1:74793218-74793717	0.177465961713936	.	.
chr1	74601175	74601674	chr1	74794449	74794948	Rnf25|chr1:74794449-74794948	0.0819709754717107	.	.
chr1	74601175	74601674	chr1	74794449	74794948	Stk36|chr1:74794449-74794948	0.0819709754717107	.	.
chr1	74601175	74601674	chr1	74799965	74800464	Rnf25|chr1:74799965-74800464	0.0810757815438123	.	.
chr1	74601175	74601674	chr1	74799965	74800464	Stk36|chr1:74799965-74800464	0.0810757815438123	.	.
chr1	74601175	74601674	chr1	74800566	74801065	Rnf25|chr1:74800566-74801065	0.0938955792164752	.	.
chr1	74601175	74601674	chr1	74800566	74801065	Stk36|chr1:74800566-74801065	0.0938955792164752	.	.
chr1	74601175	74601674	chr1	74816731	74817230	Rnf25|chr1:74816731-74817230	0.0969104340543043	.	.
chr1	74601175	74601674	chr1	74816731	74817230	Stk36|chr1:74816731-74817230	0.0969104340543043	.	.
chr1	74601175	74601674	chr1	74858307	74858806	Rnf25|chr1:74858307-74858806	0.163558852736025	.	.
chr1	74601175	74601674	chr1	74858307	74858806	Stk36|chr1:74858307-74858806	0.163558852736025	.	.
chr1	74601175	74601674	chr1	74926640	74927139	Rnf25|chr1:74926640-74927139	0.0786881870841886	.	.
chr1	74601175	74601674	chr1	74926640	74927139	Stk36|chr1:74926640-74927139	0.0786881870841886	.	.
chr1	74661495	74661994	chr1	74793218	74793717	Ttll4|chr1:74793218-74793717	0.0814886516005822	.	.
chr1	74661495	74661994	chr1	74793218	74793717	Ttll4|chr1:74793218-74793717	0.0814886516005823	.	.
chr1	74661495	74661994	chr1	74802933	74803432	Ttll4|chr1:74802933-74803432	0.201133846503366	.	.
chr1	74661495	74661994	chr1	74806952	74807451	Ttll4|chr1:74806952-74807451	0.0754402823002918	.	.
chr1	74661495	74661994	chr1	74808065	74808564	Ttll4|chr1:74808065-74808564	0.0703273845912255	.	.
chr1	74661495	74661994	chr1	74816731	74817230	Ttll4|chr1:74816731-74817230	0.120419391681129	.	.
chr1	74850152	74850651	chr1	74772969	74773468	Gm16582|chr1:74772969-74773468	0.135505438703203	.	.
chr1	74850152	74850651	chr1	74793218	74793717	Gm16582|chr1:74793218-74793717	0.198747268681181	.	.
chr1	74850152	74850651	chr1	74794449	74794948	Gm16582|chr1:74794449-74794948	0.143598179606526	.	.
chr1	74850152	74850651	chr1	74799965	74800464	Gm16582|chr1:74799965-74800464	0.146633013419218	.	.
chr1	74850152	74850651	chr1	74800566	74801065	Gm16582|chr1:74800566-74801065	0.0884722798380654	.	.
chr1	74850152	74850651	chr1	74806444	74806943	Gm16582|chr1:74806444-74806943	0.0827693925916843	.	.
chr1	74850152	74850651	chr1	74808065	74808564	Gm16582|chr1:74808065-74808564	0.132974159652009	.	.
chr1	74850152	74850651	chr1	74817277	74817776	Gm16582|chr1:74817277-74817776	0.113634241148142	.	.
chr1	74850152	74850651	chr1	74848813	74849312	Gm16582|chr1:74848813-74849312	0.158225781383848	.	.
chr1	74850152	74850651	chr1	74858307	74858806	Gm16582|chr1:74858307-74858806	0.156507822730138	.	.
chr1	74850152	74850651	chr1	74894978	74895477	Gm16582|chr1:74894978-74895477	0.107819112512502	.	.
chr1	74850152	74850651	chr1	75019986	75020485	Gm16582|chr1:75019986-75020485	0.0716219566196591	.	.
chr1	74850152	74850651	chr1	75141393	75141892	Gm16582|chr1:75141393-75141892	0.129629224594423	.	.
chr1	74850152	74850651	chr1	75218312	75218811	Gm16582|chr1:75218312-75218811	0.183665414120675	.	.
chr1	74854708	74855207	chr1	74673255	74673754	Cdk5r2|chr1:74673255-74673754	0.163618955820071	.	.
chr1	74854708	74855207	chr1	74763029	74763528	Cdk5r2|chr1:74763029-74763528	0.188186865651197	.	.
chr1	74854708	74855207	chr1	74772969	74773468	Cdk5r2|chr1:74772969-74773468	0.165970600515339	.	.
chr1	74854708	74855207	chr1	74793218	74793717	Cdk5r2|chr1:74793218-74793717	0.342968503391105	.	.
chr1	74854708	74855207	chr1	74794449	74794948	Cdk5r2|chr1:74794449-74794948	0.158867302927448	.	.
chr1	74854708	74855207	chr1	74799965	74800464	Cdk5r2|chr1:74799965-74800464	0.145888541749599	.	.
chr1	74854708	74855207	chr1	74800566	74801065	Cdk5r2|chr1:74800566-74801065	0.190140946537121	.	.
chr1	74854708	74855207	chr1	74802933	74803432	Cdk5r2|chr1:74802933-74803432	0.226081290868507	.	.
chr1	74854708	74855207	chr1	74806444	74806943	Cdk5r2|chr1:74806444-74806943	0.120851000653539	.	.
chr1	74854708	74855207	chr1	74816731	74817230	Cdk5r2|chr1:74816731-74817230	0.211808681859256	.	.
chr1	74854708	74855207	chr1	74829962	74830461	Cdk5r2|chr1:74829962-74830461	0.164093755252494	.	.
chr1	74854708	74855207	chr1	74848813	74849312	Cdk5r2|chr1:74848813-74849312	0.0793692057128026	.	.
chr1	74854708	74855207	chr1	74858307	74858806	Cdk5r2|chr1:74858307-74858806	0.142549707739728	.	.
chr1	74854708	74855207	chr1	74948735	74949234	Cdk5r2|chr1:74948735-74949234	0.104602706660826	.	.
chr1	74854708	74855207	chr1	75218312	75218811	Cdk5r2|chr1:75218312-75218811	0.168211591126658	.	.
chr1	74935357	74935856	chr1	74772969	74773468	Cfap65|chr1:74772969-74773468	0.08793432566821	.	.
chr1	74935357	74935856	chr1	74806444	74806943	Cfap65|chr1:74806444-74806943	0.0679206958395139	.	.
chr1	74935357	74935856	chr1	74806952	74807451	Cfap65|chr1:74806952-74807451	0.099112558100862	.	.
chr1	74935357	74935856	chr1	74824729	74825228	Cfap65|chr1:74824729-74825228	0.0676951405426555	.	.
chr1	74935357	74935856	chr1	74858307	74858806	Cfap65|chr1:74858307-74858806	0.073841636753302	.	.
chr1	74935357	74935856	chr1	75234571	75235070	Cfap65|chr1:75234571-75235070	0.149975211579896	.	.
chr1	75124760	75125259	chr1	74787775	74788274	Nhej1|chr1:74787775-74788274	0.100700228141313	.	.
chr1	75124760	75125259	chr1	74793218	74793717	Nhej1|chr1:74793218-74793717	0.174271890339619	.	.
chr1	75124760	75125259	chr1	74794449	74794948	Nhej1|chr1:74794449-74794948	0.0694359896831806	.	.
chr1	75124760	75125259	chr1	74799965	74800464	Nhej1|chr1:74799965-74800464	0.135011490383611	.	.
chr1	75124760	75125259	chr1	74800566	74801065	Nhej1|chr1:74800566-74801065	0.0959128133624106	.	.
chr1	75124760	75125259	chr1	74806444	74806943	Nhej1|chr1:74806444-74806943	0.158217835088945	.	.
chr1	75124760	75125259	chr1	74808065	74808564	Nhej1|chr1:74808065-74808564	0.107488750809156	.	.
chr1	75124760	75125259	chr1	74829962	74830461	Nhej1|chr1:74829962-74830461	0.114510961175563	.	.
chr1	75124760	75125259	chr1	74848813	74849312	Nhej1|chr1:74848813-74849312	0.0934043085862971	.	.
chr1	75124760	75125259	chr1	74858307	74858806	Nhej1|chr1:74858307-74858806	0.180856142477076	.	.
chr1	75124760	75125259	chr1	74880737	74881236	Nhej1|chr1:74880737-74881236	0.0892499007983523	.	.
chr1	75124760	75125259	chr1	75244823	75245322	Nhej1|chr1:75244823-75245322	0.170806294888745	.	.
chr1	75142499	75142998	chr1	74794449	74794948	Cnppd1|chr1:74794449-74794948	0.0780410399183564	.	.
chr1	75142499	75142998	chr1	74794449	74794948	Retreg2|chr1:74794449-74794948	0.0780410399183564	.	.
chr1	75142499	75142998	chr1	74799965	74800464	Cnppd1|chr1:74799965-74800464	0.134370778086454	.	.
chr1	75142499	75142998	chr1	74799965	74800464	Retreg2|chr1:74799965-74800464	0.134370778086454	.	.
chr1	75142499	75142998	chr1	74800566	74801065	Cnppd1|chr1:74800566-74801065	0.11924405197192	.	.
chr1	75142499	75142998	chr1	74800566	74801065	Retreg2|chr1:74800566-74801065	0.11924405197192	.	.
chr1	75142499	75142998	chr1	74848813	74849312	Cnppd1|chr1:74848813-74849312	0.0815890487205349	.	.
chr1	75142499	75142998	chr1	74848813	74849312	Retreg2|chr1:74848813-74849312	0.0815890487205349	.	.
chr1	75142499	75142998	chr1	74894978	74895477	Cnppd1|chr1:74894978-74895477	0.109833674953565	.	.
chr1	75142499	75142998	chr1	74894978	74895477	Retreg2|chr1:74894978-74895477	0.109833674953565	.	.
chr1	75142499	75142998	chr1	74948735	74949234	Cnppd1|chr1:74948735-74949234	0.19392279839776	.	.
chr1	75142499	75142998	chr1	74948735	74949234	Retreg2|chr1:74948735-74949234	0.19392279839776	.	.
chr1	75142499	75142998	chr1	75218312	75218811	Cnppd1|chr1:75218312-75218811	0.161203338034826	.	.
chr1	75142499	75142998	chr1	75218312	75218811	Retreg2|chr1:75218312-75218811	0.161203338034826	.	.
chr1	75142499	75142998	chr1	75234571	75235070	Cnppd1|chr1:75234571-75235070	0.137277348262422	.	.
chr1	75142499	75142998	chr1	75234571	75235070	Retreg2|chr1:75234571-75235070	0.137277348262422	.	.
chr1	75168424	75168923	chr1	74763029	74763528	Zfand2b|chr1:74763029-74763528	0.0842233651286113	.	.
chr1	75168424	75168923	chr1	74802933	74803432	Zfand2b|chr1:74802933-74803432	0.0691802282787657	.	.
chr1	75168424	75168923	chr1	74808065	74808564	Zfand2b|chr1:74808065-74808564	0.0835883711368303	.	.
chr1	75168424	75168923	chr1	75218312	75218811	Zfand2b|chr1:75218312-75218811	0.0965585565995757	.	.
chr1	75168424	75168923	chr1	75234571	75235070	Zfand2b|chr1:75234571-75235070	0.213696316672386	.	.
chr1	75169048	75169547	chr1	74772969	74773468	Zfand2b|chr1:74772969-74773468	0.231612099271898	.	.
chr1	75169048	75169547	chr1	74787775	74788274	Zfand2b|chr1:74787775-74788274	0.118131697335611	.	.
chr1	75169048	75169547	chr1	74793218	74793717	Zfand2b|chr1:74793218-74793717	0.36029432617047	.	.
chr1	75169048	75169547	chr1	74794449	74794948	Zfand2b|chr1:74794449-74794948	0.189761234712938	.	.
chr1	75169048	75169547	chr1	74799965	74800464	Zfand2b|chr1:74799965-74800464	0.134678177807688	.	.
chr1	75169048	75169547	chr1	74800566	74801065	Zfand2b|chr1:74800566-74801065	0.208356867781719	.	.
chr1	75169048	75169547	chr1	74802933	74803432	Zfand2b|chr1:74802933-74803432	0.133066394171262	.	.
chr1	75169048	75169547	chr1	74806444	74806943	Zfand2b|chr1:74806444-74806943	0.0953189584391049	.	.
chr1	75169048	75169547	chr1	74806444	74806943	Zfand2b|chr1:74806444-74806943	0.095318958439105	.	.
chr1	75169048	75169547	chr1	74808065	74808564	Zfand2b|chr1:74808065-74808564	0.0958037817591403	.	.
chr1	75169048	75169547	chr1	74829962	74830461	Zfand2b|chr1:74829962-74830461	0.0815273076290284	.	.
chr1	75169048	75169547	chr1	74858307	74858806	Zfand2b|chr1:74858307-74858806	0.097650625373566	.	.
chr1	75169048	75169547	chr1	74958193	74958692	Zfand2b|chr1:74958193-74958692	0.0794932168284406	.	.
chr1	75169048	75169547	chr1	75218312	75218811	Zfand2b|chr1:75218312-75218811	0.168701246926575	.	.
chr1	75169048	75169547	chr1	75244823	75245322	Zfand2b|chr1:75244823-75245322	0.090501679714116	.	.
chr1	75180079	75180578	chr1	74763029	74763528	Abcb6|chr1:74763029-74763528	0.133980396753303	.	.
chr1	75180079	75180578	chr1	74772969	74773468	Abcb6|chr1:74772969-74773468	0.0706928607977778	.	.
chr1	75180079	75180578	chr1	74793218	74793717	Abcb6|chr1:74793218-74793717	0.150358859051098	.	.
chr1	75180079	75180578	chr1	74802933	74803432	Abcb6|chr1:74802933-74803432	0.125049708663749	.	.
chr1	75180079	75180578	chr1	74858307	74858806	Abcb6|chr1:74858307-74858806	0.160855872107295	.	.
chr1	75180079	75180578	chr1	75218312	75218811	Abcb6|chr1:75218312-75218811	0.0855069407870221	.	.
chr1	75180079	75180578	chr1	75234571	75235070	Abcb6|chr1:75234571-75235070	0.156201766528798	.	.
chr1	75191753	75192252	chr1	74763029	74763528	Ankzf1|chr1:74763029-74763528	0.140202221431529	.	.
chr1	75191753	75192252	chr1	74763029	74763528	Atg9a|chr1:74763029-74763528	0.140202221431529	.	.
chr1	75191753	75192252	chr1	74793218	74793717	Ankzf1|chr1:74793218-74793717	0.0879456856328528	.	.
chr1	75191753	75192252	chr1	74793218	74793717	Atg9a|chr1:74793218-74793717	0.0879456856328528	.	.
chr1	75191753	75192252	chr1	74816731	74817230	Ankzf1|chr1:74816731-74817230	0.0913031474425209	.	.
chr1	75191753	75192252	chr1	74816731	74817230	Atg9a|chr1:74816731-74817230	0.0913031474425209	.	.
chr1	75191753	75192252	chr1	75218312	75218811	Ankzf1|chr1:75218312-75218811	0.0909849282078483	.	.
chr1	75191753	75192252	chr1	75218312	75218811	Atg9a|chr1:75218312-75218811	0.0909849282078483	.	.
chr1	75192415	75192914	chr1	74763029	74763528	Ankzf1|chr1:74763029-74763528	0.111295333948532	.	.
chr1	75192415	75192914	chr1	74763029	74763528	Atg9a|chr1:74763029-74763528	0.111295333948532	.	.
chr1	75192415	75192914	chr1	74802933	74803432	Ankzf1|chr1:74802933-74803432	0.0809890337018989	.	.
chr1	75192415	75192914	chr1	74802933	74803432	Atg9a|chr1:74802933-74803432	0.0809890337018989	.	.
chr1	75192415	75192914	chr1	74816731	74817230	Ankzf1|chr1:74816731-74817230	0.0884404991974955	.	.
chr1	75192415	75192914	chr1	74816731	74817230	Atg9a|chr1:74816731-74817230	0.0884404991974955	.	.
chr1	75192415	75192914	chr1	75016818	75017317	Ankzf1|chr1:75016818-75017317	0.0700606415879046	.	.
chr1	75192415	75192914	chr1	75016818	75017317	Atg9a|chr1:75016818-75017317	0.0700606415879046	.	.
chr1	75192415	75192914	chr1	75234571	75235070	Ankzf1|chr1:75234571-75235070	0.102807394929629	.	.
chr1	75192415	75192914	chr1	75234571	75235070	Atg9a|chr1:75234571-75235070	0.102807394929629	.	.
chr1	75210546	75211045	chr1	74763029	74763528	Glb1l|chr1:74763029-74763528	0.10092405031206	.	.
chr1	75210546	75211045	chr1	74763029	74763528	Stk16|chr1:74763029-74763528	0.10092405031206	.	.
chr1	75210546	75211045	chr1	74802933	74803432	Glb1l|chr1:74802933-74803432	0.109810044512199	.	.
chr1	75210546	75211045	chr1	74802933	74803432	Stk16|chr1:74802933-74803432	0.109810044512199	.	.
chr1	75210546	75211045	chr1	74839961	74840460	Glb1l|chr1:74839961-74840460	0.0697141243174497	.	.
chr1	75210546	75211045	chr1	74839961	74840460	Stk16|chr1:74839961-74840460	0.0697141243174497	.	.
chr1	75210546	75211045	chr1	75218312	75218811	Glb1l|chr1:75218312-75218811	0.108275479167899	.	.
chr1	75210546	75211045	chr1	75218312	75218811	Stk16|chr1:75218312-75218811	0.108275479167899	.	.
chr1	75219086	75219585	chr1	74763029	74763528	Tuba4a|chr1:74763029-74763528	0.134950369941571	.	.
chr1	75219086	75219585	chr1	74806444	74806943	Tuba4a|chr1:74806444-74806943	0.108395054314584	.	.
chr1	75219086	75219585	chr1	74808065	74808564	Tuba4a|chr1:74808065-74808564	0.0800934238304848	.	.
chr1	75219086	75219585	chr1	74858307	74858806	Tuba4a|chr1:74858307-74858806	0.116476522515025	.	.
chr1	75219086	75219585	chr1	75024118	75024617	Tuba4a|chr1:75024118-75024617	0.164646529807123	.	.
chr1	75219086	75219585	chr1	75141393	75141892	Tuba4a|chr1:75141393-75141892	0.074514363529182	.	.
chr1	75219086	75219585	chr1	75218312	75218811	Tuba4a|chr1:75218312-75218811	0.0838895041447611	.	.
chr1	75236144	75236643	chr1	74772969	74773468	Dnajb2|chr1:74772969-74773468	0.206984359609321	.	.
chr1	75236144	75236643	chr1	74793218	74793717	Dnajb2|chr1:74793218-74793717	0.128273430570595	.	.
chr1	75236144	75236643	chr1	74794449	74794948	Dnajb2|chr1:74794449-74794948	0.0905635592308469	.	.
chr1	75236144	75236643	chr1	74799965	74800464	Dnajb2|chr1:74799965-74800464	0.0734380628356217	.	.
chr1	75236144	75236643	chr1	74800566	74801065	Dnajb2|chr1:74800566-74801065	0.145640987848278	.	.
chr1	75236144	75236643	chr1	74816731	74817230	Dnajb2|chr1:74816731-74817230	0.114242368377704	.	.
chr1	75236144	75236643	chr1	74848813	74849312	Dnajb2|chr1:74848813-74849312	0.151682811310282	.	.
chr1	75236144	75236643	chr1	74858307	74858806	Dnajb2|chr1:74858307-74858806	0.120016565267747	.	.
chr1	75236144	75236643	chr1	74958193	74958692	Dnajb2|chr1:74958193-74958692	0.131872529522338	.	.
chr1	75236144	75236643	chr1	75019986	75020485	Dnajb2|chr1:75019986-75020485	0.180418921966528	.	.
chr1	75236144	75236643	chr1	75218312	75218811	Dnajb2|chr1:75218312-75218811	0.208747674706846	.	.
chr1	75236144	75236643	chr1	75234571	75235070	Dnajb2|chr1:75234571-75235070	0.168089656205296	.	.
chr1	75236651	75237150	chr1	74772969	74773468	Dnajb2|chr1:74772969-74773468	0.105769877733651	.	.
chr1	75236651	75237150	chr1	74794449	74794948	Dnajb2|chr1:74794449-74794948	0.0746222629667779	.	.
chr1	75236651	75237150	chr1	74894978	74895477	Dnajb2|chr1:74894978-74895477	0.0751101517085432	.	.
chr1	75236651	75237150	chr1	75019986	75020485	Dnajb2|chr1:75019986-75020485	0.165659357201371	.	.
chr1	75236651	75237150	chr1	75234571	75235070	Dnajb2|chr1:75234571-75235070	0.123702170510761	.	.
chr1	76420505	76421004	chr1	76410750	76411249	Gm29069|chr1:76410750-76411249	0.212235694154186	.	.
chr1	76420505	76421004	chr1	76427433	76427932	Gm29069|chr1:76427433-76427932	0.246817902014877	.	.
chr1	76420505	76421004	chr1	76466525	76467024	Gm29069|chr1:76466525-76467024	0.135682463480267	.	.
chr1	76420505	76421004	chr1	76468096	76468595	Gm29069|chr1:76468096-76468595	0.272502064691832	.	.
chr1	76420505	76421004	chr1	76484120	76484619	Gm29069|chr1:76484120-76484619	0.393716546115336	.	.
chr1	76420505	76421004	chr1	76487367	76487866	Gm29069|chr1:76487367-76487866	0.111711541567383	.	.
chr1	76420505	76421004	chr1	76491162	76491661	Gm29069|chr1:76491162-76491661	0.416369880233993	.	.
chr1	76420505	76421004	chr1	76505043	76505542	Gm29069|chr1:76505043-76505542	0.260766630671756	.	.
chr1	76420505	76421004	chr1	76513420	76513919	Gm29069|chr1:76513420-76513919	0.433800737984062	.	.
chr1	76420505	76421004	chr1	76660126	76660625	Gm29069|chr1:76660126-76660625	0.0888449980657901	.	.
chr1	76420505	76421004	chr1	76724401	76724900	Gm29069|chr1:76724401-76724900	0.166615048515893	.	.
chr1	78310032	78310531	chr1	78217089	78217588	Sgpp2|chr1:78217089-78217588	0.190846567919476	.	.
chr1	78310032	78310531	chr1	78328605	78329104	Sgpp2|chr1:78328605-78329104	0.374917331030561	.	.
chr1	78310032	78310531	chr1	78337608	78338107	Sgpp2|chr1:78337608-78338107	0.0700259398401023	.	.
chr1	78310032	78310531	chr1	78371610	78372109	Sgpp2|chr1:78371610-78372109	0.106226103182472	.	.
chr1	78310931	78311430	chr1	78217089	78217588	Sgpp2|chr1:78217089-78217588	0.0758099986243683	.	.
chr1	78310931	78311430	chr1	78328605	78329104	Sgpp2|chr1:78328605-78329104	0.130746350316097	.	.
chr1	78310931	78311430	chr1	78337608	78338107	Sgpp2|chr1:78337608-78338107	0.0998101882780732	.	.
chr1	79439807	79440306	chr1	79259662	79260161	Scg2|chr1:79259662-79260161	0.213827046648962	.	.
chr1	79439807	79440306	chr1	79336680	79337179	Scg2|chr1:79336680-79337179	0.0919280970543079	.	.
chr1	79439807	79440306	chr1	79443861	79444360	Scg2|chr1:79443861-79444360	0.11576887885301	.	.
chr1	84839165	84839664	chr1	84778148	84778647	Fbxo36|chr1:84778148-84778647	0.118800631166362	.	.
chr1	84839165	84839664	chr1	84953010	84953509	Fbxo36|chr1:84953010-84953509	0.0912333992575096	.	.
chr1	84839808	84840307	chr1	84952421	84952920	Fbxo36|chr1:84952421-84952920	0.140819232903833	.	.
chr1	84839808	84840307	chr1	84952421	84952920	Trip12|chr1:84952421-84952920	0.140819232903833	.	.
chr1	84839808	84840307	chr1	84953010	84953509	Fbxo36|chr1:84953010-84953509	0.137270853158955	.	.
chr1	84839808	84840307	chr1	84953010	84953509	Trip12|chr1:84953010-84953509	0.137270853158955	.	.
chr1	84934371	84934870	chr1	84763178	84763677	Slc16a14|chr1:84763178-84763677	0.215581226856643	.	.
chr1	84934883	84935382	chr1	84763178	84763677	Slc16a14|chr1:84763178-84763677	0.165898623099766	.	.
chr1	84934883	84935382	chr1	84838531	84839030	Slc16a14|chr1:84838531-84839030	0.122398636586891	.	.
chr1	84935649	84936148	chr1	84763178	84763677	Slc16a14|chr1:84763178-84763677	0.099577292157886	.	.
chr1	84935649	84936148	chr1	84782732	84783231	Slc16a14|chr1:84782732-84783231	0.166800134995223	.	.
chr1	84935649	84936148	chr1	84855235	84855734	Slc16a14|chr1:84855235-84855734	0.0753061610039849	.	.
chr1	84935649	84936148	chr1	84855742	84856241	Slc16a14|chr1:84855742-84856241	0.162124077696138	.	.
chr1	85774994	85775493	chr1	85776113	85776612	9930111H07Rik|chr1:85776113-85776612	0.23874342437606	.	.
chr1	85774994	85775493	chr1	85857775	85858274	9930111H07Rik|chr1:85857775-85858274	0.0714346475515212	.	.
chr1	85774994	85775493	chr1	85984308	85984807	9930111H07Rik|chr1:85984308-85984807	0.0902525364393064	.	.
chr1	85793160	85793659	chr1	85703519	85704018	Cab39|chr1:85703519-85704018	0.107899041386154	.	.
chr1	85793160	85793659	chr1	85918260	85918759	Cab39|chr1:85918260-85918759	0.0741545107356663	.	.
chr1	85793160	85793659	chr1	85931026	85931525	Cab39|chr1:85931026-85931525	0.111153744229005	.	.
chr1	85793160	85793659	chr1	85942262	85942761	Cab39|chr1:85942262-85942761	0.0749926800038797	.	.
chr1	85793728	85794227	chr1	85703519	85704018	Cab39|chr1:85703519-85704018	0.174582357537727	.	.
chr1	85793728	85794227	chr1	85809199	85809698	Cab39|chr1:85809199-85809698	0.132781024227252	.	.
chr1	85793728	85794227	chr1	85822289	85822788	Cab39|chr1:85822289-85822788	0.145026283201722	.	.
chr1	85793728	85794227	chr1	85857239	85857738	Cab39|chr1:85857239-85857738	0.0703964561911682	.	.
chr1	85894274	85894773	chr1	85853262	85853761	Itm2c|chr1:85853262-85853761	0.116971492797159	.	.
chr1	85894274	85894773	chr1	85857239	85857738	Itm2c|chr1:85857239-85857738	0.167180302915335	.	.
chr1	85894274	85894773	chr1	85857775	85858274	Itm2c|chr1:85857775-85858274	0.143241872973798	.	.
chr1	85894274	85894773	chr1	85890681	85891180	Itm2c|chr1:85890681-85891180	0.123249515380419	.	.
chr1	85894274	85894773	chr1	85955635	85956134	Itm2c|chr1:85955635-85956134	0.0749395745485287	.	.
chr1	85894274	85894773	chr1	85984308	85984807	Itm2c|chr1:85984308-85984807	0.165485065460889	.	.
chr1	85928201	85928700	chr1	85822289	85822788	4933407L21Rik|chr1:85822289-85822788	0.079659148908904	.	.
chr1	85928201	85928700	chr1	85828911	85829410	4933407L21Rik|chr1:85828911-85829410	0.0779610344373451	.	.
chr1	85928201	85928700	chr1	85869875	85870374	4933407L21Rik|chr1:85869875-85870374	0.0689232038593368	.	.
chr1	87755700	87756199	chr1	87891316	87891815	Atg16l1|chr1:87891316-87891815	0.0959741277207086	.	.
chr1	87755700	87756199	chr1	87982239	87982738	Atg16l1|chr1:87982239-87982738	0.120542820476194	.	.
chr1	87853009	87853508	chr1	87798300	87798799	Dgkd|chr1:87798300-87798799	0.069475737393232	.	.
chr1	87853009	87853508	chr1	87880181	87880680	Dgkd|chr1:87880181-87880680	0.14781845603146	.	.
chr1	87853009	87853508	chr1	87925537	87926036	Dgkd|chr1:87925537-87926036	0.0930262268280578	.	.
chr1	87853009	87853508	chr1	87932854	87933353	Dgkd|chr1:87932854-87933353	0.112036444810756	.	.
chr1	87853009	87853508	chr1	87982239	87982738	Dgkd|chr1:87982239-87982738	0.0890759476824176	.	.
chr1	87853009	87853508	chr1	88143908	88144407	Dgkd|chr1:88143908-88144407	0.0916055171218905	.	.
chr1	88008031	88008530	chr1	87936469	87936968	Usp40|chr1:87936469-87936968	0.100203137087976	.	.
chr1	88205505	88206004	chr1	87798300	87798799	Dnajb3|chr1:87798300-87798799	0.0868149957453804	.	.
chr1	88205505	88206004	chr1	87891316	87891815	Dnajb3|chr1:87891316-87891815	0.0866450646750716	.	.
chr1	88205505	88206004	chr1	87925537	87926036	Dnajb3|chr1:87925537-87926036	0.0702995965848107	.	.
chr1	88205505	88206004	chr1	88143908	88144407	Dnajb3|chr1:88143908-88144407	0.112954783755788	.	.
chr1	88205505	88206004	chr1	88372962	88373461	Dnajb3|chr1:88372962-88373461	0.0845437810934659	.	.
chr1	88205505	88206004	chr1	88424541	88425040	Dnajb3|chr1:88424541-88425040	0.0813793358847583	.	.
chr1	88205505	88206004	chr1	88428472	88428971	Dnajb3|chr1:88428472-88428971	0.0694154853891145	.	.
chr1	88205505	88206004	chr1	88428472	88428971	Dnajb3|chr1:88428472-88428971	0.0694154853891146	.	.
chr1	88277410	88277909	chr1	88357393	88357892	Hjurp|chr1:88357393-88357892	0.124507444946029	.	.
chr1	88277410	88277909	chr1	88357393	88357892	Trpm8|chr1:88357393-88357892	0.124507444946029	.	.
chr1	88277410	88277909	chr1	88372962	88373461	Hjurp|chr1:88372962-88373461	0.112102333000687	.	.
chr1	88277410	88277909	chr1	88372962	88373461	Trpm8|chr1:88372962-88373461	0.112102333000687	.	.
chr1	88277410	88277909	chr1	88385092	88385591	Hjurp|chr1:88385092-88385591	0.0950573018578139	.	.
chr1	88277410	88277909	chr1	88385092	88385591	Trpm8|chr1:88385092-88385591	0.0950573018578139	.	.
chr1	93305687	93306186	chr1	93352667	93353166	Gm28535|chr1:93352667-93353166	0.162164399968657	.	.
chr1	93305687	93306186	chr1	93352667	93353166	Mterf4|chr1:93352667-93353166	0.162164399968657	.	.
chr1	93305687	93306186	chr1	93362590	93363089	Gm28535|chr1:93362590-93363089	0.122798181959046	.	.
chr1	93305687	93306186	chr1	93362590	93363089	Mterf4|chr1:93362590-93363089	0.122798181959046	.	.
chr1	93305687	93306186	chr1	93560595	93561094	Gm28535|chr1:93560595-93561094	0.157234076302022	.	.
chr1	93305687	93306186	chr1	93560595	93561094	Mterf4|chr1:93560595-93561094	0.157234076302022	.	.
chr1	93342619	93343118	chr1	93445454	93445953	Pask|chr1:93445454-93445953	0.1190367236047	.	.
chr1	93342619	93343118	chr1	93445454	93445953	Ppp1r7|chr1:93445454-93445953	0.1190367236047	.	.
chr1	93342619	93343118	chr1	93577810	93578309	Pask|chr1:93577810-93578309	0.123371031071174	.	.
chr1	93342619	93343118	chr1	93577810	93578309	Ppp1r7|chr1:93577810-93578309	0.123371031071174	.	.
chr1	93342619	93343118	chr1	93698616	93699115	Pask|chr1:93698616-93699115	0.0720316374940308	.	.
chr1	93342619	93343118	chr1	93698616	93699115	Ppp1r7|chr1:93698616-93699115	0.0720316374940308	.	.
chr1	93343358	93343857	chr1	93352667	93353166	Pask|chr1:93352667-93353166	0.085068319175258	.	.
chr1	93343358	93343857	chr1	93352667	93353166	Ppp1r7|chr1:93352667-93353166	0.085068319175258	.	.
chr1	93343358	93343857	chr1	93522431	93522930	Pask|chr1:93522431-93522930	0.104022607149966	.	.
chr1	93343358	93343857	chr1	93522431	93522930	Ppp1r7|chr1:93522431-93522930	0.104022607149966	.	.
chr1	93478107	93478606	chr1	93444675	93445174	Hdlbp|chr1:93444675-93445174	0.0688604279336465	.	.
chr1	93478107	93478606	chr1	93444675	93445174	Sept2|chr1:93444675-93445174	0.0688604279336465	.	.
chr1	93478107	93478606	chr1	93577810	93578309	Hdlbp|chr1:93577810-93578309	0.128376045409823	.	.
chr1	93478107	93478606	chr1	93577810	93578309	Sept2|chr1:93577810-93578309	0.128376045409823	.	.
chr1	93478107	93478606	chr1	93691752	93692251	Hdlbp|chr1:93691752-93692251	0.104689291198609	.	.
chr1	93478107	93478606	chr1	93691752	93692251	Sept2|chr1:93691752-93692251	0.104689291198609	.	.
chr1	93478622	93479121	chr1	93445454	93445953	Hdlbp|chr1:93445454-93445953	0.0748516031377053	.	.
chr1	93478622	93479121	chr1	93445454	93445953	Sept2|chr1:93445454-93445953	0.0748516031377053	.	.
chr1	93478622	93479121	chr1	93470151	93470650	Hdlbp|chr1:93470151-93470650	0.0990269423277304	.	.
chr1	93478622	93479121	chr1	93470151	93470650	Sept2|chr1:93470151-93470650	0.0990269423277304	.	.
chr1	93478622	93479121	chr1	93577810	93578309	Hdlbp|chr1:93577810-93578309	0.141813306333318	.	.
chr1	93478622	93479121	chr1	93577810	93578309	Sept2|chr1:93577810-93578309	0.141813306333318	.	.
chr1	93511801	93512300	chr1	93347074	93347573	Farp2|chr1:93347074-93347573	0.106013796442369	.	.
chr1	93511801	93512300	chr1	93352667	93353166	Farp2|chr1:93352667-93353166	0.134618694444723	.	.
chr1	93511801	93512300	chr1	93444675	93445174	Farp2|chr1:93444675-93445174	0.136492679886298	.	.
chr1	93511801	93512300	chr1	93560595	93561094	Farp2|chr1:93560595-93561094	0.134243113408306	.	.
chr1	93511801	93512300	chr1	93795285	93795784	Farp2|chr1:93795285-93795784	0.0983083208750788	.	.
chr1	93634337	93634836	chr1	93522431	93522930	Gm28536|chr1:93522431-93522930	0.107670564955711	.	.
chr1	93634337	93634836	chr1	93577810	93578309	Gm28536|chr1:93577810-93578309	0.140163190778558	.	.
chr1	93634337	93634836	chr1	93691752	93692251	Gm28536|chr1:93691752-93692251	0.274210532086863	.	.
chr1	93634337	93634836	chr1	93795882	93796381	Gm28536|chr1:93795882-93796381	0.144534523319837	.	.
chr1	93634337	93634836	chr1	93874429	93874928	Gm28536|chr1:93874429-93874928	0.0749026443106676	.	.
chr1	93634337	93634836	chr1	93937827	93938326	Gm28536|chr1:93937827-93938326	0.129854144820198	.	.
chr1	93634337	93634836	chr1	93940526	93941025	Gm28536|chr1:93940526-93941025	0.0858675845630507	.	.
chr1	93635550	93636049	chr1	93352667	93353166	Gm28536|chr1:93352667-93353166	0.168946073540309	.	.
chr1	93635550	93636049	chr1	93444675	93445174	Gm28536|chr1:93444675-93445174	0.206659010086628	.	.
chr1	93635550	93636049	chr1	93445454	93445953	Gm28536|chr1:93445454-93445953	0.119478557030248	.	.
chr1	93635550	93636049	chr1	93522431	93522930	Gm28536|chr1:93522431-93522930	0.185194769907442	.	.
chr1	93635550	93636049	chr1	93560595	93561094	Gm28536|chr1:93560595-93561094	0.111779156090391	.	.
chr1	93635550	93636049	chr1	93727334	93727833	Gm28536|chr1:93727334-93727833	0.185191365775056	.	.
chr1	93685241	93685740	chr1	93691752	93692251	Bok|chr1:93691752-93692251	0.0877797728372479	.	.
chr1	93686360	93686859	chr1	93577810	93578309	Bok|chr1:93577810-93578309	0.086322529024808	.	.
chr1	93686360	93686859	chr1	93691752	93692251	Bok|chr1:93691752-93692251	0.151869692403417	.	.
chr1	93686360	93686859	chr1	93871648	93872147	Bok|chr1:93871648-93872147	0.133552446264545	.	.
chr1	93686360	93686859	chr1	93874429	93874928	Bok|chr1:93874429-93874928	0.0800136621056484	.	.
chr1	93686360	93686859	chr1	93937827	93938326	Bok|chr1:93937827-93938326	0.0690009181876405	.	.
chr1	93686360	93686859	chr1	93940526	93941025	Bok|chr1:93940526-93941025	0.10596940876329	.	.
chr1	93731754	93732253	chr1	93347074	93347573	Gm10550|chr1:93347074-93347573	0.253460547080154	.	.
chr1	93731754	93732253	chr1	93352667	93353166	Gm10550|chr1:93352667-93353166	0.264515865190943	.	.
chr1	93731754	93732253	chr1	93362590	93363089	Gm10550|chr1:93362590-93363089	0.201346147052417	.	.
chr1	93731754	93732253	chr1	93560595	93561094	Gm10550|chr1:93560595-93561094	0.311932170050294	.	.
chr1	93731754	93732253	chr1	93775260	93775759	Gm10550|chr1:93775260-93775759	0.179160920840096	.	.
chr1	93754078	93754577	chr1	93698616	93699115	Thap4|chr1:93698616-93699115	0.0884378642520028	.	.
chr1	93754078	93754577	chr1	93775260	93775759	Thap4|chr1:93775260-93775759	0.0735003990084381	.	.
chr1	93754078	93754577	chr1	94035198	94035697	Thap4|chr1:94035198-94035697	0.0848251580830152	.	.
chr1	93754078	93754577	chr1	94079039	94079538	Thap4|chr1:94079039-94079538	0.0978831527967806	.	.
chr1	93754617	93755116	chr1	93522431	93522930	Thap4|chr1:93522431-93522930	0.131758182067843	.	.
chr1	93754617	93755116	chr1	93775260	93775759	Thap4|chr1:93775260-93775759	0.110710038739783	.	.
chr1	93754617	93755116	chr1	94035198	94035697	Thap4|chr1:94035198-94035697	0.191745470478932	.	.
chr1	93754617	93755116	chr1	94079039	94079538	Thap4|chr1:94079039-94079538	0.0999928735459731	.	.
chr1	93801756	93802255	chr1	93795285	93795784	Dtymk|chr1:93795285-93795784	0.0734095841181938	.	.
chr1	93801756	93802255	chr1	93940526	93941025	Dtymk|chr1:93940526-93941025	0.0675607610253003	.	.
chr1	93801756	93802255	chr1	94018777	94019276	Dtymk|chr1:94018777-94019276	0.142714243766332	.	.
chr1	93801756	93802255	chr1	94035198	94035697	Dtymk|chr1:94035198-94035697	0.0825358415567934	.	.
chr1	93801756	93802255	chr1	94146396	94146895	Dtymk|chr1:94146396-94146895	0.165333195111095	.	.
chr1	93803720	93804219	chr1	93560595	93561094	Ing5|chr1:93560595-93561094	0.166180598545363	.	.
chr1	93803720	93804219	chr1	94018777	94019276	Ing5|chr1:94018777-94019276	0.157297127967647	.	.
chr1	93825281	93825780	chr1	93560595	93561094	D2hgdh|chr1:93560595-93561094	0.181600194494249	.	.
chr1	93825281	93825780	chr1	93775260	93775759	D2hgdh|chr1:93775260-93775759	0.112712148951167	.	.
chr1	93825281	93825780	chr1	94018777	94019276	D2hgdh|chr1:94018777-94019276	0.072953377234172	.	.
chr1	93825281	93825780	chr1	94146396	94146895	D2hgdh|chr1:94146396-94146895	0.134496764583005	.	.
chr1	95313333	95313832	chr1	95120654	95121153	Fam174a|chr1:95120654-95121153	0.0717718792335651	.	.
chr1	95313333	95313832	chr1	95315847	95316346	Fam174a|chr1:95315847-95316346	0.155600093530297	.	.
chr1	95313333	95313832	chr1	95342232	95342731	Fam174a|chr1:95342232-95342731	0.0778087998948942	.	.
chr1	95313333	95313832	chr1	95451739	95452238	Fam174a|chr1:95451739-95452238	0.0743584772058276	.	.
chr1	95667416	95667915	chr1	95665260	95665759	St8sia4|chr1:95665260-95665759	0.115874679469018	.	.
chr1	95667416	95667915	chr1	95762201	95762700	St8sia4|chr1:95762201-95762700	0.110568684713868	.	.
chr1	96871195	96871694	chr1	97038495	97038994	Panct2|chr1:97038495-97038994	0.166879835483026	.	.
chr1	96871195	96871694	chr1	97038495	97038994	Slco4c1|chr1:97038495-97038994	0.166879835483026	.	.
chr1	96871948	96872447	chr1	96550144	96550643	Slco4c1|chr1:96550144-96550643	0.0755235295936874	.	.
chr1	96871948	96872447	chr1	97038495	97038994	Slco4c1|chr1:97038495-97038994	0.118893280839069	.	.
chr1	97661800	97662299	chr1	97562818	97563317	D1Ertd622e|chr1:97562818-97563317	0.0833306692555834	.	.
chr1	97661800	97662299	chr1	97660435	97660934	D1Ertd622e|chr1:97660435-97660934	0.0721176434963676	.	.
chr1	97661800	97662299	chr1	97701311	97701810	D1Ertd622e|chr1:97701311-97701810	0.130330974167251	.	.
chr1	97661800	97662299	chr1	97709270	97709769	D1Ertd622e|chr1:97709270-97709769	0.0738000161390119	.	.
chr1	97661800	97662299	chr1	97729882	97730381	D1Ertd622e|chr1:97729882-97730381	0.173779913490895	.	.
chr1	98094805	98095304	chr1	98002767	98003266	Pam|chr1:98002767-98003266	0.0843561338127717	.	.
chr1	98094805	98095304	chr1	98303055	98303554	Pam|chr1:98303055-98303554	0.109265817755127	.	.
chr1	98095430	98095929	chr1	98002080	98002579	Pam|chr1:98002080-98002579	0.126894721014039	.	.
chr1	98095430	98095929	chr1	98002767	98003266	Pam|chr1:98002767-98003266	0.0857941835753724	.	.
chr1	98095430	98095929	chr1	98303055	98303554	Pam|chr1:98303055-98303554	0.0846877776329586	.	.
chr1	106759529	106760028	chr1	106818348	106818847	Kdsr|chr1:106818348-106818847	0.0682081725647865	.	.
chr1	106759529	106760028	chr1	107005139	107005638	Kdsr|chr1:107005139-107005638	0.198430833276609	.	.
chr1	106759529	106760028	chr1	107034227	107034726	Kdsr|chr1:107034227-107034726	0.0898964257387508	.	.
chr1	106796474	106796973	chr1	106818348	106818847	Vps4b|chr1:106818348-106818847	0.120661318261591	.	.
chr1	107589493	107589992	chr1	107581164	107581663	Serpinb8|chr1:107581164-107581663	0.134892522436872	.	.
chr1	107589493	107589992	chr1	107593427	107593926	Serpinb8|chr1:107593427-107593926	0.090682063166258	.	.
chr1	107589493	107589992	chr1	107728383	107728882	Serpinb8|chr1:107728383-107728882	0.0805054482982873	.	.
chr1	107590073	107590572	chr1	107645905	107646404	Serpinb8|chr1:107645905-107646404	0.081390699226923	.	.
chr1	107590073	107590572	chr1	107735114	107735613	Serpinb8|chr1:107735114-107735613	0.0719890479030888	.	.
chr1	109982394	109982893	chr1	110004327	110004826	Cdh7|chr1:110004327-110004826	0.34818022794773	.	.
chr1	109982394	109982893	chr1	110004849	110005348	Cdh7|chr1:110004849-110005348	0.200362469969332	.	.
chr1	109982994	109983493	chr1	110004327	110004826	Cdh7|chr1:110004327-110004826	0.321118959872532	.	.
chr1	109982994	109983493	chr1	110004849	110005348	Cdh7|chr1:110004849-110005348	0.147810323982541	.	.
chr1	111863863	111864362	chr1	111634029	111634528	Dsel|chr1:111634029-111634528	0.08345889098376	.	.
chr1	111863863	111864362	chr1	111786267	111786766	Dsel|chr1:111786267-111786766	0.138934331277754	.	.
chr1	111863863	111864362	chr1	111937998	111938497	Dsel|chr1:111937998-111938497	0.0699567864164899	.	.
chr1	111863863	111864362	chr1	111984406	111984905	Dsel|chr1:111984406-111984905	0.109990597929353	.	.
chr1	111863863	111864362	chr1	111989274	111989773	Dsel|chr1:111989274-111989773	0.178054143442809	.	.
chr1	111863863	111864362	chr1	111992359	111992858	Dsel|chr1:111992359-111992858	0.132357187738327	.	.
chr1	111863863	111864362	chr1	112192577	112193076	Dsel|chr1:112192577-112193076	0.120500329299939	.	.
chr1	111863863	111864362	chr1	112192577	112193076	Dsel|chr1:112192577-112193076	0.12050032929994	.	.
chr1	111864757	111865256	chr1	111634029	111634528	Dsel|chr1:111634029-111634528	0.10040731210834	.	.
chr1	111864757	111865256	chr1	111660215	111660714	Dsel|chr1:111660215-111660714	0.149878327827076	.	.
chr1	111864757	111865256	chr1	111978203	111978702	Dsel|chr1:111978203-111978702	0.0990277121792957	.	.
chr1	111864757	111865256	chr1	111978203	111978702	Dsel|chr1:111978203-111978702	0.0990277121792958	.	.
chr1	111864757	111865256	chr1	111984406	111984905	Dsel|chr1:111984406-111984905	0.134542360387704	.	.
chr1	111864757	111865256	chr1	111999803	112000302	Dsel|chr1:111999803-112000302	0.233070269561204	.	.
chr1	111864757	111865256	chr1	112192577	112193076	Dsel|chr1:112192577-112193076	0.173342067787638	.	.
chr1	115684447	115684946	chr1	115745518	115746017	Cntnap5a|chr1:115745518-115746017	0.116252219025004	.	.
chr1	116803210	116803709	chr1	116791771	116792270	Gm19965|chr1:116791771-116792270	0.151091237723316	.	.
chr1	116803210	116803709	chr1	117183097	117183596	Gm19965|chr1:117183097-117183596	0.185184807004651	.	.
chr1	118310992	118311491	chr1	118457252	118457751	Tsn|chr1:118457252-118457751	0.0960002745060876	.	.
chr1	118321592	118322091	chr1	118304173	118304672	Nifk|chr1:118304173-118304672	0.0969990803320206	.	.
chr1	118321592	118322091	chr1	118434883	118435382	Nifk|chr1:118434883-118435382	0.201012658289445	.	.
chr1	118388537	118389036	chr1	118304173	118304672	Clasp1|chr1:118304173-118304672	0.09816156494519	.	.
chr1	118389052	118389551	chr1	118481184	118481683	Clasp1|chr1:118481184-118481683	0.148225950719992	.	.
chr1	118389052	118389551	chr1	118481738	118482237	Clasp1|chr1:118481738-118482237	0.0865557974544232	.	.
chr1	118389052	118389551	chr1	118498277	118498776	Clasp1|chr1:118498277-118498776	0.0893004663881089	.	.
chr1	118458765	118459264	chr1	118275095	118275594	2900060B14Rik|chr1:118275095-118275594	0.0695735932781138	.	.
chr1	118458765	118459264	chr1	118498277	118498776	2900060B14Rik|chr1:118498277-118498776	0.0766325533931419	.	.
chr1	118459308	118459807	chr1	118434883	118435382	2900060B14Rik|chr1:118434883-118435382	0.0868660720070326	.	.
chr1	118459308	118459807	chr1	118481738	118482237	2900060B14Rik|chr1:118481738-118482237	0.113555943733752	.	.
chr1	120340860	120341359	chr1	120297822	120298321	C1ql2|chr1:120297822-120298321	0.115799348001307	.	.
chr1	120340860	120341359	chr1	120342313	120342812	C1ql2|chr1:120342313-120342812	0.0977346125765063	.	.
chr1	121430778	121431277	chr1	121180229	121180728	Ccdc93|chr1:121180229-121180728	0.0848398424074958	.	.
chr1	121430778	121431277	chr1	121289781	121290280	Ccdc93|chr1:121289781-121290280	0.088701492261029	.	.
chr1	121430778	121431277	chr1	121327621	121328120	Ccdc93|chr1:121327621-121328120	0.112576053195613	.	.
chr1	121430778	121431277	chr1	121328130	121328629	Ccdc93|chr1:121328130-121328629	0.0728733300432738	.	.
chr1	121430778	121431277	chr1	121400188	121400687	Ccdc93|chr1:121400188-121400687	0.0990435553524131	.	.
chr1	121430778	121431277	chr1	121478582	121479081	Ccdc93|chr1:121478582-121479081	0.105999471289212	.	.
chr1	121528273	121528772	chr1	121551354	121551853	Htr5b|chr1:121551354-121551853	0.0745757758507622	.	.
chr1	121567757	121568256	chr1	121596927	121597426	Ddx18|chr1:121596927-121597426	0.126154257727231	.	.
chr1	121567757	121568256	chr1	121653809	121654308	Ddx18|chr1:121653809-121654308	0.0712186442973089	.	.
chr1	124845344	124845843	chr1	124790039	124790538	Dpp10|chr1:124790039-124790538	0.0904580741686484	.	.
chr1	124845344	124845843	chr1	124825622	124826121	Dpp10|chr1:124825622-124826121	0.0735900425402599	.	.
chr1	124845344	124845843	chr1	125230707	125231206	Dpp10|chr1:125230707-125231206	0.0863172046539938	.	.
chr1	124845344	124845843	chr1	125236925	125237424	Dpp10|chr1:125236925-125237424	0.166502671624738	.	.
chr1	124845849	124846348	chr1	124775451	124775950	Dpp10|chr1:124775451-124775950	0.0921635007963694	.	.
chr1	124845849	124846348	chr1	124790039	124790538	Dpp10|chr1:124790039-124790538	0.0824188485145636	.	.
chr1	124845849	124846348	chr1	124844046	124844545	Dpp10|chr1:124844046-124844545	0.101643094705451	.	.
chr1	124845849	124846348	chr1	124859203	124859702	Dpp10|chr1:124859203-124859702	0.105802193840447	.	.
chr1	124845849	124846348	chr1	124937388	124937887	Dpp10|chr1:124937388-124937887	0.121788102769395	.	.
chr1	124845849	124846348	chr1	124954989	124955488	Dpp10|chr1:124954989-124955488	0.122405599473569	.	.
chr1	124845849	124846348	chr1	125059088	125059587	Dpp10|chr1:125059088-125059587	0.140666420279145	.	.
chr1	124845849	124846348	chr1	125065223	125065722	Dpp10|chr1:125065223-125065722	0.0683544193942704	.	.
chr1	124845849	124846348	chr1	125199130	125199629	Dpp10|chr1:125199130-125199629	0.129451229470213	.	.
chr1	125435289	125435788	chr1	125230707	125231206	Actr3|chr1:125230707-125231206	0.0730077472889643	.	.
chr1	125435289	125435788	chr1	125236925	125237424	Actr3|chr1:125236925-125237424	0.160452618960423	.	.
chr1	125435289	125435788	chr1	125259881	125260380	Actr3|chr1:125259881-125260380	0.0861513159628476	.	.
chr1	125435289	125435788	chr1	125537779	125538278	Actr3|chr1:125537779-125538278	0.16652797593319	.	.
chr1	125435289	125435788	chr1	125607368	125607867	Actr3|chr1:125607368-125607867	0.152745717675729	.	.
chr1	125435289	125435788	chr1	125730619	125731118	Actr3|chr1:125730619-125731118	0.108628785556979	.	.
chr1	125560306	125560805	chr1	125482327	125482826	Slc35f5|chr1:125482327-125482826	0.100145859870802	.	.
chr1	125560306	125560805	chr1	125482904	125483403	Slc35f5|chr1:125482904-125483403	0.124842168853303	.	.
chr1	125560306	125560805	chr1	125607368	125607867	Slc35f5|chr1:125607368-125607867	0.0785839455723991	.	.
chr1	125560306	125560805	chr1	125729987	125730486	Slc35f5|chr1:125729987-125730486	0.067661601242123	.	.
chr1	130462505	130463004	chr1	130576286	130576785	Cd55|chr1:130576286-130576785	0.0912958215424432	.	.
chr1	130462505	130463004	chr1	130576286	130576785	Gm16083|chr1:130576286-130576785	0.0912958215424432	.	.
chr1	130462505	130463004	chr1	130715647	130716146	Cd55|chr1:130715647-130716146	0.0748962328632213	.	.
chr1	130462505	130463004	chr1	130715647	130716146	Gm16083|chr1:130715647-130716146	0.0748962328632213	.	.
chr1	130717229	130717728	chr1	130576286	130576785	Yod1|chr1:130576286-130576785	0.0755781367472811	.	.
chr1	130717229	130717728	chr1	130876890	130877389	Yod1|chr1:130876890-130877389	0.0813078930028231	.	.
chr1	130728665	130729164	chr1	130374141	130374640	Pfkfb2|chr1:130374141-130374640	0.0847385977063412	.	.
chr1	130728665	130729164	chr1	130448795	130449294	Pfkfb2|chr1:130448795-130449294	0.157821285951478	.	.
chr1	130728665	130729164	chr1	130848396	130848895	Pfkfb2|chr1:130848396-130848895	0.125497041152073	.	.
chr1	130728665	130729164	chr1	130849694	130850193	Pfkfb2|chr1:130849694-130850193	0.138719837680436	.	.
chr1	130728665	130729164	chr1	130998155	130998654	Pfkfb2|chr1:130998155-130998654	0.122754623072264	.	.
chr1	130740232	130740731	chr1	130372076	130372575	Gm28857|chr1:130372076-130372575	0.190897856803577	.	.
chr1	130740232	130740731	chr1	130576286	130576785	Gm28857|chr1:130576286-130576785	0.0900442125098464	.	.
chr1	130740232	130740731	chr1	130581075	130581574	Gm28857|chr1:130581075-130581574	0.165498989055753	.	.
chr1	130740232	130740731	chr1	130715647	130716146	Gm28857|chr1:130715647-130716146	0.118190224379587	.	.
chr1	130740232	130740731	chr1	130878312	130878811	Gm28857|chr1:130878312-130878811	0.0762754781032625	.	.
chr1	130740732	130741231	chr1	130372076	130372575	Gm28857|chr1:130372076-130372575	0.323863447847344	.	.
chr1	130740732	130741231	chr1	130390782	130391281	Gm28857|chr1:130390782-130391281	0.126057047187982	.	.
chr1	130740732	130741231	chr1	130574667	130575166	Gm28857|chr1:130574667-130575166	0.118309458445451	.	.
chr1	130740732	130741231	chr1	130575184	130575683	Gm28857|chr1:130575184-130575683	0.188669396513905	.	.
chr1	130740732	130741231	chr1	130576286	130576785	Gm28857|chr1:130576286-130576785	0.173613398366353	.	.
chr1	130740732	130741231	chr1	130581075	130581574	Gm28857|chr1:130581075-130581574	0.225327394998501	.	.
chr1	130740732	130741231	chr1	130596728	130597227	Gm28857|chr1:130596728-130597227	0.17434272822051	.	.
chr1	130740732	130741231	chr1	130633945	130634444	Gm28857|chr1:130633945-130634444	0.0846067873942365	.	.
chr1	130740732	130741231	chr1	130878312	130878811	Gm28857|chr1:130878312-130878811	0.0782382320659146	.	.
chr1	130741265	130741764	chr1	130372076	130372575	Gm28857|chr1:130372076-130372575	0.162132768998169	.	.
chr1	130741265	130741764	chr1	130574667	130575166	Gm28857|chr1:130574667-130575166	0.0750486572217129	.	.
chr1	130741265	130741764	chr1	130575184	130575683	Gm28857|chr1:130575184-130575683	0.196809097409524	.	.
chr1	130741265	130741764	chr1	130576286	130576785	Gm28857|chr1:130576286-130576785	0.0800620244178213	.	.
chr1	130741265	130741764	chr1	130581075	130581574	Gm28857|chr1:130581075-130581574	0.0736991527669069	.	.
chr1	130741265	130741764	chr1	130596728	130597227	Gm28857|chr1:130596728-130597227	0.0895965905382175	.	.
chr1	139376823	139377322	chr1	139308889	139309388	Crb1|chr1:139308889-139309388	0.092438448221219	.	.
chr1	139376823	139377322	chr1	139340430	139340929	Crb1|chr1:139340430-139340929	0.132937088383583	.	.
chr1	139376823	139377322	chr1	139344817	139345316	Crb1|chr1:139344817-139345316	0.196131992979329	.	.
chr1	139376823	139377322	chr1	139685198	139685697	Crb1|chr1:139685198-139685697	0.0712327420786604	.	.
chr1	139376823	139377322	chr1	139734562	139735061	Crb1|chr1:139734562-139735061	0.157064897755709	.	.
chr1	139454477	139454976	chr1	139328916	139329415	Aspm|chr1:139328916-139329415	0.0737861770464713	.	.
chr1	139454477	139454976	chr1	139344817	139345316	Aspm|chr1:139344817-139345316	0.130917954895725	.	.
chr1	140245186	140245685	chr1	140388885	140389384	Kcnt2|chr1:140388885-140389384	0.192058938965447	.	.
chr1	140245186	140245685	chr1	140397708	140398207	Kcnt2|chr1:140397708-140398207	0.219965443830578	.	.
chr1	140245186	140245685	chr1	140468290	140468789	Kcnt2|chr1:140468290-140468789	0.218748251867163	.	.
chr1	140245186	140245685	chr1	140489751	140490250	Kcnt2|chr1:140489751-140490250	0.175115032690439	.	.
chr1	140245186	140245685	chr1	140497747	140498246	Kcnt2|chr1:140497747-140498246	0.193760257342015	.	.
chr1	140245761	140246260	chr1	140171485	140171984	Kcnt2|chr1:140171485-140171984	0.134635388010843	.	.
chr1	140245761	140246260	chr1	140294946	140295445	Kcnt2|chr1:140294946-140295445	0.0701579572423229	.	.
chr1	140245761	140246260	chr1	140295799	140296298	Kcnt2|chr1:140295799-140296298	0.108854804890108	.	.
chr1	140245761	140246260	chr1	140373489	140373988	Kcnt2|chr1:140373489-140373988	0.131879952472197	.	.
chr1	140245761	140246260	chr1	140388885	140389384	Kcnt2|chr1:140388885-140389384	0.0814425319892154	.	.
chr1	140245761	140246260	chr1	140397708	140398207	Kcnt2|chr1:140397708-140398207	0.0986013659761092	.	.
chr1	140245761	140246260	chr1	140409765	140410264	Kcnt2|chr1:140409765-140410264	0.205543668112118	.	.
chr1	140245761	140246260	chr1	140428852	140429351	Kcnt2|chr1:140428852-140429351	0.0956553788870442	.	.
chr1	140245761	140246260	chr1	140468290	140468789	Kcnt2|chr1:140468290-140468789	0.207817169364802	.	.
chr1	140245761	140246260	chr1	140489751	140490250	Kcnt2|chr1:140489751-140490250	0.147461648247281	.	.
chr1	140245761	140246260	chr1	140497747	140498246	Kcnt2|chr1:140497747-140498246	0.27379183222281	.	.
chr1	140246413	140246912	chr1	140233767	140234266	Kcnt2|chr1:140233767-140234266	0.105855775329317	.	.
chr1	140246413	140246912	chr1	140295799	140296298	Kcnt2|chr1:140295799-140296298	0.120803102724943	.	.
chr1	140246413	140246912	chr1	140373489	140373988	Kcnt2|chr1:140373489-140373988	0.0773775280476172	.	.
chr1	140246413	140246912	chr1	140388885	140389384	Kcnt2|chr1:140388885-140389384	0.170529508702213	.	.
chr1	140246413	140246912	chr1	140421318	140421817	Kcnt2|chr1:140421318-140421817	0.079508658896496	.	.
chr1	140246413	140246912	chr1	140468290	140468789	Kcnt2|chr1:140468290-140468789	0.0923369802534626	.	.
chr1	140246413	140246912	chr1	140489751	140490250	Kcnt2|chr1:140489751-140490250	0.115064292800903	.	.
chr1	140246413	140246912	chr1	140497747	140498246	Kcnt2|chr1:140497747-140498246	0.0828959528367645	.	.
chr1	143640493	143640992	chr1	143309466	143309965	B3galt2|chr1:143309466-143309965	0.120042522885163	.	.
chr1	143640493	143640992	chr1	143523764	143524263	B3galt2|chr1:143523764-143524263	0.152704796822198	.	.
chr1	143640493	143640992	chr1	143739932	143740431	B3galt2|chr1:143739932-143740431	0.0884223391668938	.	.
chr1	143641020	143641519	chr1	143503441	143503940	B3galt2|chr1:143503441-143503940	0.156972488370182	.	.
chr1	143641020	143641519	chr1	143523764	143524263	B3galt2|chr1:143523764-143524263	0.13613986008835	.	.
chr1	143641020	143641519	chr1	143533192	143533691	B3galt2|chr1:143533192-143533691	0.0855357632857904	.	.
chr1	143641020	143641519	chr1	143644121	143644620	B3galt2|chr1:143644121-143644620	0.146326512749294	.	.
chr1	143702603	143703102	chr1	143263232	143263731	Cdc73|chr1:143263232-143263731	0.152186892091068	.	.
chr1	143702603	143703102	chr1	143339383	143339882	Cdc73|chr1:143339383-143339882	0.108156612086295	.	.
chr1	143702603	143703102	chr1	143355562	143356061	Cdc73|chr1:143355562-143356061	0.19551812837042	.	.
chr1	143702603	143703102	chr1	143739248	143739747	Cdc73|chr1:143739248-143739747	0.178547915332681	.	.
chr1	146495368	146495867	chr1	146052423	146052922	Brinp3|chr1:146052423-146052922	0.0691014509521072	.	.
chr1	146495368	146495867	chr1	146052423	146052922	Gm29514|chr1:146052423-146052922	0.0691014509521072	.	.
chr1	146495368	146495867	chr1	146231705	146232204	Brinp3|chr1:146231705-146232204	0.103370620396287	.	.
chr1	146495368	146495867	chr1	146231705	146232204	Gm29514|chr1:146231705-146232204	0.103370620396287	.	.
chr1	146495368	146495867	chr1	146312481	146312980	Brinp3|chr1:146312481-146312980	0.252510221381877	.	.
chr1	146495368	146495867	chr1	146312481	146312980	Gm29514|chr1:146312481-146312980	0.252510221381877	.	.
chr1	146495368	146495867	chr1	146312999	146313498	Brinp3|chr1:146312999-146313498	0.177119542815625	.	.
chr1	146495368	146495867	chr1	146312999	146313498	Gm29514|chr1:146312999-146313498	0.177119542815625	.	.
chr1	146495368	146495867	chr1	146507438	146507937	Brinp3|chr1:146507438-146507937	0.128867499539521	.	.
chr1	146495368	146495867	chr1	146507438	146507937	Gm29514|chr1:146507438-146507937	0.128867499539521	.	.
chr1	146495368	146495867	chr1	146546784	146547283	Brinp3|chr1:146546784-146547283	0.132644970763851	.	.
chr1	146495368	146495867	chr1	146546784	146547283	Gm29514|chr1:146546784-146547283	0.132644970763851	.	.
chr1	146495368	146495867	chr1	146647116	146647615	Brinp3|chr1:146647116-146647615	0.0684411261596227	.	.
chr1	146495368	146495867	chr1	146647116	146647615	Gm29514|chr1:146647116-146647615	0.0684411261596227	.	.
chr1	146806794	146807293	chr1	146585131	146585630	A230059L01Rik|chr1:146585131-146585630	0.0962150561416276	.	.
chr1	146806794	146807293	chr1	146601273	146601772	A230059L01Rik|chr1:146601273-146601772	0.0832956970893076	.	.
chr1	146806794	146807293	chr1	146648075	146648574	A230059L01Rik|chr1:146648075-146648574	0.109667403941294	.	.
chr1	146806794	146807293	chr1	146998112	146998611	A230059L01Rik|chr1:146998112-146998611	0.0875174811843177	.	.
chr1	146806794	146807293	chr1	146998671	146999170	A230059L01Rik|chr1:146998671-146999170	0.0726332877244873	.	.
chr1	146807304	146807803	chr1	146585131	146585630	A230059L01Rik|chr1:146585131-146585630	0.200382336317482	.	.
chr1	146807304	146807803	chr1	146648075	146648574	A230059L01Rik|chr1:146648075-146648574	0.18976213299698	.	.
chr1	146807304	146807803	chr1	146683321	146683820	A230059L01Rik|chr1:146683321-146683820	0.109368833054615	.	.
chr1	146807304	146807803	chr1	146740930	146741429	A230059L01Rik|chr1:146740930-146741429	0.148315943719468	.	.
chr1	146807304	146807803	chr1	146856392	146856891	A230059L01Rik|chr1:146856392-146856891	0.0825390373194395	.	.
chr1	146807304	146807803	chr1	146998112	146998611	A230059L01Rik|chr1:146998112-146998611	0.180773024691328	.	.
chr1	146807304	146807803	chr1	146998671	146999170	A230059L01Rik|chr1:146998671-146999170	0.0969276057048702	.	.
chr1	149449125	149449624	chr1	149272423	149272922	Gm29398|chr1:149272423-149272922	0.15398021720217	.	.
chr1	149449125	149449624	chr1	149326538	149327037	Gm29398|chr1:149326538-149327037	0.106569705345109	.	.
chr1	149449125	149449624	chr1	149327157	149327656	Gm29398|chr1:149327157-149327656	0.200483448108614	.	.
chr1	149449125	149449624	chr1	149448503	149449002	Gm29398|chr1:149448503-149449002	0.20088451792924	.	.
chr1	149449125	149449624	chr1	149469639	149470138	Gm29398|chr1:149469639-149470138	0.308084695882707	.	.
chr1	149449125	149449624	chr1	149525696	149526195	Gm29398|chr1:149525696-149526195	0.124955787885173	.	.
chr1	149449125	149449624	chr1	149541353	149541852	Gm29398|chr1:149541353-149541852	0.0775787395373482	.	.
chr1	149449125	149449624	chr1	149723431	149723930	Gm29398|chr1:149723431-149723930	0.172443541395251	.	.
chr1	149449653	149450152	chr1	149272423	149272922	Gm29398|chr1:149272423-149272922	0.262603814983634	.	.
chr1	149449653	149450152	chr1	149326538	149327037	Gm29398|chr1:149326538-149327037	0.147037617972724	.	.
chr1	149449653	149450152	chr1	149327157	149327656	Gm29398|chr1:149327157-149327656	0.213290469309163	.	.
chr1	149449653	149450152	chr1	149448503	149449002	Gm29398|chr1:149448503-149449002	0.125796403489151	.	.
chr1	149449653	149450152	chr1	149469639	149470138	Gm29398|chr1:149469639-149470138	0.27912520619369	.	.
chr1	149449653	149450152	chr1	149525696	149526195	Gm29398|chr1:149525696-149526195	0.146084997312282	.	.
chr1	149449653	149450152	chr1	149541353	149541852	Gm29398|chr1:149541353-149541852	0.0740483236172083	.	.
chr1	149449653	149450152	chr1	149723431	149723930	Gm29398|chr1:149723431-149723930	0.222851637073909	.	.
chr1	150099643	150100142	chr1	150262349	150262848	Ptgs2|chr1:150262349-150262848	0.269604212008647	.	.
chr1	150099643	150100142	chr1	150262349	150262848	Ptgs2os|chr1:150262349-150262848	0.269604212008647	.	.
chr1	150099643	150100142	chr1	150489199	150489698	Ptgs2|chr1:150489199-150489698	0.131037172201276	.	.
chr1	150099643	150100142	chr1	150489199	150489698	Ptgs2os|chr1:150489199-150489698	0.131037172201276	.	.
chr1	150392883	150393382	chr1	150266492	150266991	Odr4|chr1:150266492-150266991	0.129359351169038	.	.
chr1	150392883	150393382	chr1	150266492	150266991	Tpr|chr1:150266492-150266991	0.129359351169038	.	.
chr1	150393401	150393900	chr1	150497581	150498080	Odr4|chr1:150497581-150498080	0.0708136785173536	.	.
chr1	150393401	150393900	chr1	150497581	150498080	Tpr|chr1:150497581-150498080	0.0708136785173536	.	.
chr1	150393401	150393900	chr1	150680903	150681402	Odr4|chr1:150680903-150681402	0.085917159612114	.	.
chr1	150393401	150393900	chr1	150680903	150681402	Tpr|chr1:150680903-150681402	0.085917159612114	.	.
chr1	150466817	150467316	chr1	150497581	150498080	Prg4|chr1:150497581-150498080	0.2581737843835	.	.
chr1	150466817	150467316	chr1	150681421	150681920	Prg4|chr1:150681421-150681920	0.101461151108858	.	.
chr1	150466817	150467316	chr1	150745448	150745947	Prg4|chr1:150745448-150745947	0.321322002744943	.	.
chr1	155812620	155813119	chr1	156085751	156086250	Qsox1|chr1:156085751-156086250	0.124413435389353	.	.
chr1	155812620	155813119	chr1	156243390	156243889	Qsox1|chr1:156243390-156243889	0.0948940861385329	.	.
chr1	155973115	155973614	chr1	156024715	156025214	Cep350|chr1:156024715-156025214	0.155151021097433	.	.
chr1	155973115	155973614	chr1	156085751	156086250	Cep350|chr1:156085751-156086250	0.0877855330024981	.	.
chr1	155973115	155973614	chr1	156243390	156243889	Cep350|chr1:156243390-156243889	0.114838948324228	.	.
chr1	156035878	156036377	chr1	156024715	156025214	Tor1aip1|chr1:156024715-156025214	0.115907600237995	.	.
chr1	156035878	156036377	chr1	156024715	156025214	Tor1aip2|chr1:156024715-156025214	0.115907600237995	.	.
chr1	156035878	156036377	chr1	156085751	156086250	Tor1aip1|chr1:156085751-156086250	0.0923719511258598	.	.
chr1	156035878	156036377	chr1	156085751	156086250	Tor1aip2|chr1:156085751-156086250	0.0923719511258598	.	.
chr1	156035878	156036377	chr1	156243390	156243889	Tor1aip1|chr1:156243390-156243889	0.111012541222764	.	.
chr1	156035878	156036377	chr1	156243390	156243889	Tor1aip2|chr1:156243390-156243889	0.111012541222764	.	.
chr1	156204775	156205274	chr1	156024715	156025214	Fam163a|chr1:156024715-156025214	0.161129570125649	.	.
chr1	156204775	156205274	chr1	156040577	156041076	Fam163a|chr1:156040577-156041076	0.0809949425440075	.	.
chr1	156204775	156205274	chr1	156179815	156180314	Fam163a|chr1:156179815-156180314	0.115061257709742	.	.
chr1	156204775	156205274	chr1	156197615	156198114	Fam163a|chr1:156197615-156198114	0.472138858882695	.	.
chr1	156204775	156205274	chr1	156202987	156203486	Fam163a|chr1:156202987-156203486	0.278352321982105	.	.
chr1	156204775	156205274	chr1	156229365	156229864	Fam163a|chr1:156229365-156229864	0.126668170240236	.	.
chr1	156204775	156205274	chr1	156279263	156279762	Fam163a|chr1:156279263-156279762	0.334532860681928	.	.
chr1	156204775	156205274	chr1	156442683	156443182	Fam163a|chr1:156442683-156443182	0.205529827147957	.	.
chr1	156420903	156421402	chr1	156024715	156025214	Axdnd1|chr1:156024715-156025214	0.0904664760757882	.	.
chr1	156420903	156421402	chr1	156040577	156041076	Axdnd1|chr1:156040577-156041076	0.0795220509850593	.	.
chr1	156420903	156421402	chr1	156179815	156180314	Axdnd1|chr1:156179815-156180314	0.128966316396712	.	.
chr1	156420903	156421402	chr1	156197615	156198114	Axdnd1|chr1:156197615-156198114	0.117195659499032	.	.
chr1	156420903	156421402	chr1	156202987	156203486	Axdnd1|chr1:156202987-156203486	0.0804105671839159	.	.
chr1	156420903	156421402	chr1	156241652	156242151	Axdnd1|chr1:156241652-156242151	0.103963580302126	.	.
chr1	156420903	156421402	chr1	156279263	156279762	Axdnd1|chr1:156279263-156279762	0.0809901117124037	.	.
chr1	156474061	156474560	chr1	156243390	156243889	Soat1|chr1:156243390-156243889	0.0793724969753202	.	.
chr1	159231910	159232409	chr1	158934403	158934902	Cop1|chr1:158934403-158934902	0.0893234521929905	.	.
chr1	159231910	159232409	chr1	159165960	159166459	Cop1|chr1:159165960-159166459	0.097633628984196	.	.
chr1	159231910	159232409	chr1	159290160	159290659	Cop1|chr1:159290160-159290659	0.0902514734752832	.	.
chr1	159231910	159232409	chr1	159355219	159355718	Cop1|chr1:159355219-159355718	0.115167391263976	.	.
chr1	159231910	159232409	chr1	159386429	159386928	Cop1|chr1:159386429-159386928	0.149672977061088	.	.
chr1	159231910	159232409	chr1	159393211	159393710	Cop1|chr1:159393211-159393710	0.105716556593727	.	.
chr1	166253817	166254316	chr1	166260363	166260862	Ildr2|chr1:166260363-166260862	0.0699054193129477	.	.
chr1	166253817	166254316	chr1	166343030	166343529	Ildr2|chr1:166343030-166343529	0.15870486030667	.	.
chr1	166253817	166254316	chr1	166428926	166429425	Ildr2|chr1:166428926-166429425	0.182825867667948	.	.
chr1	166253817	166254316	chr1	166618630	166619129	Ildr2|chr1:166618630-166619129	0.105570604447102	.	.
chr1	166254415	166254914	chr1	166259550	166260049	Ildr2|chr1:166259550-166260049	0.075408355312088	.	.
chr1	166254415	166254914	chr1	166330745	166331244	Ildr2|chr1:166330745-166331244	0.133965719810602	.	.
chr1	166254415	166254914	chr1	166343030	166343529	Ildr2|chr1:166343030-166343529	0.0819013137635216	.	.
chr1	166254415	166254914	chr1	166428926	166429425	Ildr2|chr1:166428926-166429425	0.121521014427493	.	.
chr1	166308696	166309195	chr1	166279985	166280484	5330438I03Rik|chr1:166279985-166280484	0.0815873843894262	.	.
chr1	166308696	166309195	chr1	166290551	166291050	5330438I03Rik|chr1:166290551-166291050	0.187739558697067	.	.
chr1	166308696	166309195	chr1	166302681	166303180	5330438I03Rik|chr1:166302681-166303180	0.144618392408589	.	.
chr1	166308696	166309195	chr1	166319038	166319537	5330438I03Rik|chr1:166319038-166319537	0.141956637947362	.	.
chr1	166308696	166309195	chr1	166360121	166360620	5330438I03Rik|chr1:166360121-166360620	0.0686393789548004	.	.
chr1	166309200	166309699	chr1	166277939	166278438	5330438I03Rik|chr1:166277939-166278438	0.119097532125802	.	.
chr1	166309200	166309699	chr1	166279985	166280484	5330438I03Rik|chr1:166279985-166280484	0.162409570496074	.	.
chr1	166309200	166309699	chr1	166284262	166284761	5330438I03Rik|chr1:166284262-166284761	0.0869571418139952	.	.
chr1	166309200	166309699	chr1	166290551	166291050	5330438I03Rik|chr1:166290551-166291050	0.300738095955117	.	.
chr1	166309200	166309699	chr1	166302681	166303180	5330438I03Rik|chr1:166302681-166303180	0.141549986000071	.	.
chr1	166309200	166309699	chr1	166319038	166319537	5330438I03Rik|chr1:166319038-166319537	0.0775890152446774	.	.
chr1	166379002	166379501	chr1	166343030	166343529	Tada1|chr1:166343030-166343529	0.102986540266008	.	.
chr1	166379002	166379501	chr1	166643517	166644016	Tada1|chr1:166643517-166644016	0.0687869544751111	.	.
chr1	166379863	166380362	chr1	166284777	166285276	Gm15853|chr1:166284777-166285276	0.149294838081529	.	.
chr1	166379863	166380362	chr1	166290551	166291050	Gm15853|chr1:166290551-166291050	0.0822241812209611	.	.
chr1	166379863	166380362	chr1	166302681	166303180	Gm15853|chr1:166302681-166303180	0.116769237527847	.	.
chr1	166379863	166380362	chr1	166319038	166319537	Gm15853|chr1:166319038-166319537	0.0760003245341049	.	.
chr1	166379863	166380362	chr1	166360121	166360620	Gm15853|chr1:166360121-166360620	0.105335409308531	.	.
chr1	166409578	166410077	chr1	166284777	166285276	Pogk|chr1:166284777-166285276	0.17356746212404	.	.
chr1	166409578	166410077	chr1	166296364	166296863	Pogk|chr1:166296364-166296863	0.0730712594480862	.	.
chr1	166409578	166410077	chr1	166330745	166331244	Pogk|chr1:166330745-166331244	0.207409543941859	.	.
chr1	166409578	166410077	chr1	166343030	166343529	Pogk|chr1:166343030-166343529	0.10151663274531	.	.
chr1	166409578	166410077	chr1	166428926	166429425	Pogk|chr1:166428926-166429425	0.0942145504541201	.	.
chr1	166409578	166410077	chr1	166428926	166429425	Pogk|chr1:166428926-166429425	0.0942145504541202	.	.
chr1	171250135	171250634	chr1	171262470	171262969	Adamts4|chr1:171262470-171262969	0.164971823819486	.	.
chr1	171250135	171250634	chr1	171263038	171263537	Adamts4|chr1:171263038-171263537	0.171292482429292	.	.
chr1	171250135	171250634	chr1	171265941	171266440	Adamts4|chr1:171265941-171266440	0.137435365569792	.	.
chr1	171270057	171270556	chr1	171358351	171358850	B4galt3|chr1:171358351-171358850	0.0957825029212691	.	.
chr1	171270057	171270556	chr1	171358351	171358850	B4galt3|chr1:171358351-171358850	0.0957825029212692	.	.
chr1	171281054	171281553	chr1	171257104	171257603	Ppox|chr1:171257104-171257603	0.11035850969063	.	.
chr1	171281054	171281553	chr1	171262470	171262969	Ppox|chr1:171262470-171262969	0.0881066321442803	.	.
chr1	171281054	171281553	chr1	171358351	171358850	Ppox|chr1:171358351-171358850	0.069833053757319	.	.
chr1	171281054	171281553	chr1	171553007	171553506	Ppox|chr1:171553007-171553506	0.0707232256951645	.	.
chr1	171281054	171281553	chr1	171553589	171554088	Ppox|chr1:171553589-171554088	0.103450849235415	.	.
chr1	171287719	171288218	chr1	171630819	171631318	Usp21|chr1:171630819-171631318	0.129418741711389	.	.
chr1	171294566	171295065	chr1	171265941	171266440	Ufc1|chr1:171265941-171266440	0.0749400449017359	.	.
chr1	171328705	171329204	chr1	171358351	171358850	Dedd|chr1:171358351-171358850	0.141009016805822	.	.
chr1	171328705	171329204	chr1	171382992	171383491	Dedd|chr1:171382992-171383491	0.0680193567092475	.	.
chr1	171328705	171329204	chr1	171672998	171673497	Dedd|chr1:171672998-171673497	0.0694074967404176	.	.
chr1	171328705	171329204	chr1	171698913	171699412	Dedd|chr1:171698913-171699412	0.110459262373581	.	.
chr1	171329206	171329705	chr1	171382992	171383491	Dedd|chr1:171382992-171383491	0.0748027983874025	.	.
chr1	171329206	171329705	chr1	171553589	171554088	Dedd|chr1:171553589-171554088	0.0761119757590064	.	.
chr1	171329206	171329705	chr1	171553589	171554088	Dedd|chr1:171553589-171554088	0.0761119757590065	.	.
chr1	171329206	171329705	chr1	171630819	171631318	Dedd|chr1:171630819-171631318	0.0834302290347325	.	.
chr1	171329206	171329705	chr1	171698913	171699412	Dedd|chr1:171698913-171699412	0.126349369611742	.	.
chr1	171345437	171345936	chr1	171263038	171263537	Nit1|chr1:171263038-171263537	0.125242949446281	.	.
chr1	171345437	171345936	chr1	171263038	171263537	Pfdn2|chr1:171263038-171263537	0.125242949446281	.	.
chr1	171345437	171345936	chr1	171382992	171383491	Nit1|chr1:171382992-171383491	0.144026913814002	.	.
chr1	171345437	171345936	chr1	171382992	171383491	Pfdn2|chr1:171382992-171383491	0.144026913814002	.	.
chr1	171345437	171345936	chr1	171466662	171467161	Nit1|chr1:171466662-171467161	0.117780744945717	.	.
chr1	171345437	171345936	chr1	171466662	171467161	Pfdn2|chr1:171466662-171467161	0.117780744945717	.	.
chr1	171360073	171360572	chr1	171263038	171263537	Klhdc9|chr1:171263038-171263537	0.0793220442102908	.	.
chr1	171360576	171361075	chr1	171257104	171257603	Klhdc9|chr1:171257104-171257603	0.139603751900858	.	.
chr1	171360576	171361075	chr1	171672998	171673497	Klhdc9|chr1:171672998-171673497	0.0770267482620747	.	.
chr1	171361088	171361587	chr1	171257104	171257603	Klhdc9|chr1:171257104-171257603	0.0943572968075765	.	.
chr1	171361088	171361587	chr1	171265941	171266440	Klhdc9|chr1:171265941-171266440	0.130299973676743	.	.
chr1	171361088	171361587	chr1	171358351	171358850	Klhdc9|chr1:171358351-171358850	0.0766578193064465	.	.
chr1	171361088	171361587	chr1	171553007	171553506	Klhdc9|chr1:171553007-171553506	0.0733107661650323	.	.
chr1	171411068	171411567	chr1	171466662	171467161	Usf1|chr1:171466662-171467161	0.0849761668136001	.	.
chr1	171411068	171411567	chr1	171698913	171699412	Usf1|chr1:171698913-171699412	0.0967389820361104	.	.
chr1	171503198	171503697	chr1	171775740	171776239	Alyref2|chr1:171775740-171776239	0.0927896537688697	.	.
chr1	171503198	171503697	chr1	171775740	171776239	B930036N10Rik|chr1:171775740-171776239	0.0927896537688697	.	.
chr1	171503198	171503697	chr1	171791426	171791925	Alyref2|chr1:171791426-171791925	0.16924655800075	.	.
chr1	171503198	171503697	chr1	171791426	171791925	B930036N10Rik|chr1:171791426-171791925	0.16924655800075	.	.
chr1	173366644	173367143	chr1	173322220	173322719	Cadm3|chr1:173322220-173322719	0.116262553676891	.	.
chr1	173366644	173367143	chr1	173426469	173426968	Cadm3|chr1:173426469-173426968	0.0813936679622064	.	.
chr1	173367390	173367889	chr1	173292978	173293477	Cadm3|chr1:173292978-173293477	0.126131975836138	.	.
chr1	173367390	173367889	chr1	173377444	173377943	Cadm3|chr1:173377444-173377943	0.100260167222705	.	.
chr1	173367390	173367889	chr1	173426469	173426968	Cadm3|chr1:173426469-173426968	0.0675017849169015	.	.
chr1	173880366	173880865	chr1	173694281	173694780	Mndal|chr1:173694281-173694780	0.251515411477218	.	.
chr1	173880366	173880865	chr1	173802466	173802965	Mndal|chr1:173802466-173802965	0.135180320023799	.	.
chr1	173880366	173880865	chr1	173802968	173803467	Mndal|chr1:173802968-173803467	0.266001028731789	.	.
chr1	173880366	173880865	chr1	173903818	173904317	Mndal|chr1:173903818-173904317	0.276619932425467	.	.
chr1	173942497	173942996	chr1	173694281	173694780	Ifi203|chr1:173694281-173694780	0.263527753867153	.	.
chr1	173942497	173942996	chr1	173802968	173803467	Ifi203|chr1:173802968-173803467	0.114428597493166	.	.
chr1	173942497	173942996	chr1	173903818	173904317	Ifi203|chr1:173903818-173904317	0.214382727405033	.	.
chr1	174097618	174098117	chr1	174103668	174104167	Olfr427|chr1:174103668-174104167	0.102684212530769	.	.
chr1	177796375	177796874	chr1	177509823	177510322	Adss|chr1:177509823-177510322	0.146366692811503	.	.
chr1	177796375	177796874	chr1	177573280	177573779	Adss|chr1:177573280-177573779	0.163455155532839	.	.
chr1	177796375	177796874	chr1	177605266	177605765	Adss|chr1:177605266-177605765	0.0896517249157372	.	.
chr1	177796375	177796874	chr1	177614518	177615017	Adss|chr1:177614518-177615017	0.0827862741880415	.	.
chr1	177796375	177796874	chr1	177702809	177703308	Adss|chr1:177702809-177703308	0.152470811478807	.	.
chr1	177982967	177983466	chr1	177509823	177510322	Catspere2|chr1:177509823-177510322	0.0802305833389955	.	.
chr1	177982967	177983466	chr1	177684862	177685361	Catspere2|chr1:177684862-177685361	0.0857152235807925	.	.
chr1	177982967	177983466	chr1	177702809	177703308	Catspere2|chr1:177702809-177703308	0.107507262049713	.	.
chr1	177982967	177983466	chr1	177717076	177717575	Catspere2|chr1:177717076-177717575	0.110222064519862	.	.
chr1	178187311	178187810	chr1	178017284	178017783	Desi2|chr1:178017284-178017783	0.0690941516183232	.	.
chr1	178187311	178187810	chr1	178336353	178336852	Desi2|chr1:178336353-178336852	0.115196319703062	.	.
chr1	178187311	178187810	chr1	178359796	178360295	Desi2|chr1:178359796-178360295	0.0700226861605229	.	.
chr1	178187311	178187810	chr1	178454037	178454536	Desi2|chr1:178454037-178454536	0.126577185391922	.	.
chr1	178187311	178187810	chr1	178486689	178487188	Desi2|chr1:178486689-178487188	0.0770444335277212	.	.
chr1	178276142	178276641	chr1	178017284	178017783	4930527J03Rik|chr1:178017284-178017783	0.102697281424808	.	.
chr1	178276142	178276641	chr1	178336353	178336852	4930527J03Rik|chr1:178336353-178336852	0.130408610755215	.	.
chr1	178276142	178276641	chr1	178391688	178392187	4930527J03Rik|chr1:178391688-178392187	0.127122856901238	.	.
chr1	178276142	178276641	chr1	178449116	178449615	4930527J03Rik|chr1:178449116-178449615	0.11860998104256	.	.
chr1	178276142	178276641	chr1	178454037	178454536	4930527J03Rik|chr1:178454037-178454536	0.129311084766608	.	.
chr1	178276142	178276641	chr1	178486689	178487188	4930527J03Rik|chr1:178486689-178487188	0.0992794314192627	.	.
chr1	178317988	178318487	chr1	178359796	178360295	B230369F24Rik|chr1:178359796-178360295	0.0799821192871457	.	.
chr1	178317988	178318487	chr1	178359796	178360295	B230369F24Rik|chr1:178359796-178360295	0.0799821192871458	.	.
chr1	178317988	178318487	chr1	178359796	178360295	Cox20|chr1:178359796-178360295	0.0799821192871457	.	.
chr1	178317988	178318487	chr1	178359796	178360295	Cox20|chr1:178359796-178360295	0.0799821192871458	.	.
chr1	178317988	178318487	chr1	178368821	178369320	B230369F24Rik|chr1:178368821-178369320	0.084922325709234	.	.
chr1	178317988	178318487	chr1	178368821	178369320	Cox20|chr1:178368821-178369320	0.084922325709234	.	.
chr1	178317988	178318487	chr1	178372600	178373099	B230369F24Rik|chr1:178372600-178373099	0.0969081779568069	.	.
chr1	178317988	178318487	chr1	178372600	178373099	Cox20|chr1:178372600-178373099	0.0969081779568069	.	.
chr1	178317988	178318487	chr1	178486689	178487188	B230369F24Rik|chr1:178486689-178487188	0.118875673631871	.	.
chr1	178317988	178318487	chr1	178486689	178487188	Cox20|chr1:178486689-178487188	0.118875673631871	.	.
chr1	178318532	178319031	chr1	178242116	178242615	B230369F24Rik|chr1:178242116-178242615	0.114879937634092	.	.
chr1	178318532	178319031	chr1	178242116	178242615	Cox20|chr1:178242116-178242615	0.114879937634092	.	.
chr1	178318532	178319031	chr1	178357754	178358253	B230369F24Rik|chr1:178357754-178358253	0.120232891942978	.	.
chr1	178318532	178319031	chr1	178357754	178358253	Cox20|chr1:178357754-178358253	0.120232891942978	.	.
chr1	178318532	178319031	chr1	178359796	178360295	B230369F24Rik|chr1:178359796-178360295	0.116423717726102	.	.
chr1	178318532	178319031	chr1	178359796	178360295	Cox20|chr1:178359796-178360295	0.116423717726102	.	.
chr1	178337022	178337521	chr1	178336353	178336852	Hnrnpu|chr1:178336353-178336852	0.148512189247297	.	.
chr1	178337022	178337521	chr1	178391688	178392187	Hnrnpu|chr1:178391688-178392187	0.0770827248940416	.	.
chr1	178337022	178337521	chr1	178431556	178432055	Hnrnpu|chr1:178431556-178432055	0.128437081160529	.	.
chr1	178337022	178337521	chr1	178449116	178449615	Hnrnpu|chr1:178449116-178449615	0.0957167007209334	.	.
chr1	178337022	178337521	chr1	178454037	178454536	Hnrnpu|chr1:178454037-178454536	0.152769093851648	.	.
chr1	178337022	178337521	chr1	178486689	178487188	Hnrnpu|chr1:178486689-178487188	0.228769182330478	.	.
chr1	178337559	178338058	chr1	178454037	178454536	Hnrnpu|chr1:178454037-178454536	0.113096926002499	.	.
chr1	178337559	178338058	chr1	178463658	178464157	Hnrnpu|chr1:178463658-178464157	0.0853271298498647	.	.
chr1	178337559	178338058	chr1	178486689	178487188	Hnrnpu|chr1:178486689-178487188	0.0942740827506153	.	.
chr1	178405450	178405949	chr1	178233423	178233922	Efcab2|chr1:178233423-178233922	0.0886929483328705	.	.
chr1	178405450	178405949	chr1	178242116	178242615	Efcab2|chr1:178242116-178242615	0.079829286196686	.	.
chr1	178405450	178405949	chr1	178359796	178360295	Efcab2|chr1:178359796-178360295	0.118916991525297	.	.
chr1	178405450	178405949	chr1	178382038	178382537	Efcab2|chr1:178382038-178382537	0.0967102684306121	.	.
chr1	178405450	178405949	chr1	178391688	178392187	Efcab2|chr1:178391688-178392187	0.165300404192546	.	.
chr1	178405450	178405949	chr1	178431556	178432055	Efcab2|chr1:178431556-178432055	0.137015130342917	.	.
chr1	178405450	178405949	chr1	178449116	178449615	Efcab2|chr1:178449116-178449615	0.0768212639377178	.	.
chr1	178405450	178405949	chr1	178454037	178454536	Efcab2|chr1:178454037-178454536	0.123886828364632	.	.
chr1	178405450	178405949	chr1	178463658	178464157	Efcab2|chr1:178463658-178464157	0.0737509698010368	.	.
chr1	178405450	178405949	chr1	178486689	178487188	Efcab2|chr1:178486689-178487188	0.179734768566173	.	.
chr1	178406170	178406669	chr1	178336353	178336852	Efcab2|chr1:178336353-178336852	0.16762294023562	.	.
chr1	178406170	178406669	chr1	178359796	178360295	Efcab2|chr1:178359796-178360295	0.181078894179916	.	.
chr1	178406170	178406669	chr1	178391688	178392187	Efcab2|chr1:178391688-178392187	0.173865217296783	.	.
chr1	178406170	178406669	chr1	178431556	178432055	Efcab2|chr1:178431556-178432055	0.160683293164949	.	.
chr1	178406170	178406669	chr1	178454037	178454536	Efcab2|chr1:178454037-178454536	0.201150326449601	.	.
chr1	178406170	178406669	chr1	178454037	178454536	Efcab2|chr1:178454037-178454536	0.201150326449602	.	.
chr1	178406170	178406669	chr1	178463658	178464157	Efcab2|chr1:178463658-178464157	0.0722792664430748	.	.
chr1	178406170	178406669	chr1	178486689	178487188	Efcab2|chr1:178486689-178487188	0.122728748316798	.	.
chr1	183296308	183296807	chr1	183345255	183345754	Aida|chr1:183345255-183345754	0.116192123137367	.	.
chr1	183296308	183296807	chr1	183345255	183345754	Brox|chr1:183345255-183345754	0.116192123137367	.	.
chr1	183296824	183297323	chr1	183345255	183345754	Aida|chr1:183345255-183345754	0.28519342089813	.	.
chr1	183296824	183297323	chr1	183345255	183345754	Brox|chr1:183345255-183345754	0.28519342089813	.	.
chr1	183296824	183297323	chr1	183442295	183442794	Aida|chr1:183442295-183442794	0.21640170038857	.	.
chr1	183296824	183297323	chr1	183442295	183442794	Brox|chr1:183442295-183442794	0.21640170038857	.	.
chr1	183369413	183369912	chr1	183344755	183345254	Mia3|chr1:183344755-183345254	0.0948400264594422	.	.
chr1	183369413	183369912	chr1	183345255	183345754	Mia3|chr1:183345255-183345754	0.184656681642618	.	.
chr1	183388644	183389143	chr1	183316300	183316799	Taf1a|chr1:183316300-183316799	0.118055472688712	.	.
chr1	183388644	183389143	chr1	183319302	183319801	Taf1a|chr1:183319302-183319801	0.0986765978288016	.	.
chr1	183388644	183389143	chr1	183344755	183345254	Taf1a|chr1:183344755-183345254	0.10406610978978	.	.
chr1	183388644	183389143	chr1	183669579	183670078	Taf1a|chr1:183669579-183670078	0.096104461376875	.	.
chr1	184034061	184034560	chr1	184235529	184236028	1700056E22Rik|chr1:184235529-184236028	0.18129396229688	.	.
chr1	184034061	184034560	chr1	184302301	184302800	1700056E22Rik|chr1:184302301-184302800	0.0890193247725435	.	.
chr1	184034061	184034560	chr1	184447051	184447550	1700056E22Rik|chr1:184447051-184447550	0.103619324124979	.	.
chr1	184034061	184034560	chr1	184447837	184448336	1700056E22Rik|chr1:184447837-184448336	0.11522527166175	.	.
chr1	194938639	194939138	chr1	194816816	194817315	Cd34|chr1:194816816-194817315	0.0719389057678833	.	.
chr1	194938639	194939138	chr1	194879521	194880020	Cd34|chr1:194879521-194880020	0.0807340181138654	.	.
chr1	194938639	194939138	chr1	194885200	194885699	Cd34|chr1:194885200-194885699	0.296571786718741	.	.
chr1	194938639	194939138	chr1	194885701	194886200	Cd34|chr1:194885701-194886200	0.31560315182391	.	.
chr1	194938639	194939138	chr1	194929969	194930468	Cd34|chr1:194929969-194930468	0.261692216975018	.	.
chr1	194938639	194939138	chr1	194945109	194945608	Cd34|chr1:194945109-194945608	0.216996011872343	.	.
chr1	194938639	194939138	chr1	194950868	194951367	Cd34|chr1:194950868-194951367	0.0854915083722426	.	.
chr1	194938639	194939138	chr1	195016706	195017205	Cd34|chr1:195016706-195017205	0.072985321074	.	.
chr1	194938639	194939138	chr1	195038372	195038871	Cd34|chr1:195038372-195038871	0.109433580492928	.	.
chr1	194939384	194939883	chr1	194885200	194885699	Cd34|chr1:194885200-194885699	0.223797462662762	.	.
chr1	194939384	194939883	chr1	194885701	194886200	Cd34|chr1:194885701-194886200	0.249966758031364	.	.
chr1	194939384	194939883	chr1	194929969	194930468	Cd34|chr1:194929969-194930468	0.242510070933078	.	.
chr1	194939384	194939883	chr1	194945109	194945608	Cd34|chr1:194945109-194945608	0.139233658753683	.	.
chr1	194939384	194939883	chr1	195005656	195006155	Cd34|chr1:195005656-195006155	0.0805961035290209	.	.
chr1	194939384	194939883	chr1	195038372	195038871	Cd34|chr1:195038372-195038871	0.102671245152733	.	.
chr1	194976111	194976610	chr1	194777569	194778068	A330023F24Rik|chr1:194777569-194778068	0.126920644635009	.	.
chr1	194976111	194976610	chr1	194777569	194778068	Gm16897|chr1:194777569-194778068	0.126920644635009	.	.
chr1	194976111	194976610	chr1	194795310	194795809	A330023F24Rik|chr1:194795310-194795809	0.0867266154859701	.	.
chr1	194976111	194976610	chr1	194795310	194795809	Gm16897|chr1:194795310-194795809	0.0867266154859701	.	.
chr1	194976111	194976610	chr1	194839176	194839675	A330023F24Rik|chr1:194839176-194839675	0.130198369590758	.	.
chr1	194976111	194976610	chr1	194839176	194839675	Gm16897|chr1:194839176-194839675	0.130198369590758	.	.
chr1	194976111	194976610	chr1	195016706	195017205	A330023F24Rik|chr1:195016706-195017205	0.154735198162359	.	.
chr1	194976111	194976610	chr1	195016706	195017205	Gm16897|chr1:195016706-195017205	0.154735198162359	.	.
chr1	195018071	195018570	chr1	194839176	194839675	Gm37027|chr1:194839176-194839675	0.122996629119179	.	.
chr1	195018071	195018570	chr1	194885200	194885699	Gm37027|chr1:194885200-194885699	0.229489995760986	.	.
chr1	195018071	195018570	chr1	194885701	194886200	Gm37027|chr1:194885701-194886200	0.169051797480231	.	.
chr1	195018071	195018570	chr1	194929969	194930468	Gm37027|chr1:194929969-194930468	0.159514550009207	.	.
chr1	195018071	195018570	chr1	194950868	194951367	Gm37027|chr1:194950868-194951367	0.131406390668439	.	.
chr1	195018071	195018570	chr1	195005656	195006155	Gm37027|chr1:195005656-195006155	0.084899586809345	.	.
chr1	195130829	195131328	chr1	194839176	194839675	Cr1l|chr1:194839176-194839675	0.107800384890566	.	.
chr1	195130829	195131328	chr1	194885200	194885699	Cr1l|chr1:194885200-194885699	0.0822086736514146	.	.
chr1	195130829	195131328	chr1	194885701	194886200	Cr1l|chr1:194885701-194886200	0.0909063078097771	.	.
chr1	195130829	195131328	chr1	194950868	194951367	Cr1l|chr1:194950868-194951367	0.0697166392124219	.	.
chr1	195130829	195131328	chr1	194971910	194972409	Cr1l|chr1:194971910-194972409	0.104789168274522	.	.
chr1	195130829	195131328	chr1	195005656	195006155	Cr1l|chr1:195005656-195006155	0.137988072676386	.	.
chr1	195130829	195131328	chr1	195038372	195038871	Cr1l|chr1:195038372-195038871	0.130493367935413	.	.
chr1	195131381	195131880	chr1	194815511	194816010	Cr1l|chr1:194815511-194816010	0.100028528879779	.	.
chr1	195131381	195131880	chr1	194821894	194822393	Cr1l|chr1:194821894-194822393	0.141046988706205	.	.
chr1	195131381	195131880	chr1	194879521	194880020	Cr1l|chr1:194879521-194880020	0.11147525062392	.	.
chr1	195131381	195131880	chr1	194971910	194972409	Cr1l|chr1:194971910-194972409	0.0766092198283089	.	.
chr1	195131381	195131880	chr1	195038372	195038871	Cr1l|chr1:195038372-195038871	0.165026774301177	.	.
chr1	195176500	195176999	chr1	194777569	194778068	Cr2|chr1:194777569-194778068	0.142537602490669	.	.
chr1	195176500	195176999	chr1	194821894	194822393	Cr2|chr1:194821894-194822393	0.108211356797654	.	.
chr1	195176500	195176999	chr1	195023331	195023830	Cr2|chr1:195023331-195023830	0.0786634663786043	.	.
chr10	3366298	3366797	chr10	3332842	3333341	Ppp1r14c|chr10:3332842-3333341	0.113787264179117	.	.
chr10	3366298	3366797	chr10	3366890	3367389	Ppp1r14c|chr10:3366890-3367389	0.387664727036978	.	.
chr10	3366298	3366797	chr10	3367391	3367890	Ppp1r14c|chr10:3367391-3367890	0.223761496422453	.	.
chr10	3366298	3366797	chr10	3397964	3398463	Ppp1r14c|chr10:3397964-3398463	0.149239122389258	.	.
chr10	3366298	3366797	chr10	3644969	3645468	Ppp1r14c|chr10:3644969-3645468	0.144305019153122	.	.
chr10	3740116	3740615	chr10	3367391	3367890	Plekhg1|chr10:3367391-3367890	0.133015227114539	.	.
chr10	3740116	3740615	chr10	3496724	3497223	Plekhg1|chr10:3496724-3497223	0.0917076673379643	.	.
chr10	3740116	3740615	chr10	3513921	3514420	Plekhg1|chr10:3513921-3514420	0.0951096571271641	.	.
chr10	3972861	3973360	chr10	3643304	3643803	Mthfd1l|chr10:3643304-3643803	0.0788502954471395	.	.
chr10	3972861	3973360	chr10	3644969	3645468	Mthfd1l|chr10:3644969-3645468	0.188913545797325	.	.
chr10	3973553	3974052	chr10	3643304	3643803	Mthfd1l|chr10:3643304-3643803	0.11827111596928	.	.
chr10	3973553	3974052	chr10	3860570	3861069	Mthfd1l|chr10:3860570-3861069	0.0726589156201961	.	.
chr10	5550504	5551003	chr10	5549987	5550486	Syne1|chr10:5549987-5550486	0.460005373407588	.	.
chr10	5550504	5551003	chr10	5600051	5600550	Syne1|chr10:5600051-5600550	0.0759700190898138	.	.
chr10	5805395	5805894	chr10	5549987	5550486	Fbxo5|chr10:5549987-5550486	0.0715894988443416	.	.
chr10	5805395	5805894	chr10	5634278	5634777	Fbxo5|chr10:5634278-5634777	0.113805730772737	.	.
chr10	5805395	5805894	chr10	5876516	5877015	Fbxo5|chr10:5876516-5877015	0.0725273946887134	.	.
chr10	5823844	5824343	chr10	5568911	5569410	Mtrf1l|chr10:5568911-5569410	0.113259265817955	.	.
chr10	5823844	5824343	chr10	5634278	5634777	Mtrf1l|chr10:5634278-5634777	0.0820963220217275	.	.
chr10	5823844	5824343	chr10	5904251	5904750	Mtrf1l|chr10:5904251-5904750	0.072404583451473	.	.
chr10	5823844	5824343	chr10	6035780	6036279	Mtrf1l|chr10:6035780-6036279	0.117789427808534	.	.
chr10	5823844	5824343	chr10	6105313	6105812	Mtrf1l|chr10:6105313-6105812	0.138858579042684	.	.
chr10	5823844	5824343	chr10	6156208	6156707	Mtrf1l|chr10:6156208-6156707	0.152799355419	.	.
chr10	5921342	5921841	chr10	5790606	5791105	Rgs17|chr10:5790606-5791105	0.0812911764929441	.	.
chr10	5921342	5921841	chr10	6007345	6007844	Rgs17|chr10:6007345-6007844	0.121690139262077	.	.
chr10	5922199	5922698	chr10	5549987	5550486	Rgs17|chr10:5549987-5550486	0.148077724731949	.	.
chr10	5922199	5922698	chr10	5904251	5904750	Rgs17|chr10:5904251-5904750	0.0870708090804864	.	.
chr10	5922199	5922698	chr10	6007345	6007844	Rgs17|chr10:6007345-6007844	0.153844694750552	.	.
chr10	5923047	5923546	chr10	6035780	6036279	Rgs17|chr10:6035780-6036279	0.119326319005167	.	.
chr10	7051748	7052247	chr10	7049734	7050233	Ipcef1|chr10:7049734-7050233	0.0753378933389029	.	.
chr10	7051748	7052247	chr10	7061996	7062495	Ipcef1|chr10:7061996-7062495	0.131454968165373	.	.
chr10	7051748	7052247	chr10	7062512	7063011	Ipcef1|chr10:7062512-7063011	0.116170379578486	.	.
chr10	7051748	7052247	chr10	7065570	7066069	Ipcef1|chr10:7065570-7066069	0.0884922403864133	.	.
chr10	7051748	7052247	chr10	7077482	7077981	Ipcef1|chr10:7077482-7077981	0.0833840505391017	.	.
chr10	7051748	7052247	chr10	7111549	7112048	Ipcef1|chr10:7111549-7112048	0.112571024288324	.	.
chr10	7051748	7052247	chr10	7115169	7115668	Ipcef1|chr10:7115169-7115668	0.0762602416368829	.	.
chr10	7051748	7052247	chr10	7139755	7140254	Ipcef1|chr10:7139755-7140254	0.0683114592458988	.	.
chr10	7051748	7052247	chr10	7223777	7224276	Ipcef1|chr10:7223777-7224276	0.125780532152511	.	.
chr10	7052495	7052994	chr10	7046685	7047184	Ipcef1|chr10:7046685-7047184	0.0719673870146288	.	.
chr10	7052495	7052994	chr10	7061996	7062495	Ipcef1|chr10:7061996-7062495	0.182451806597372	.	.
chr10	7052495	7052994	chr10	7062512	7063011	Ipcef1|chr10:7062512-7063011	0.0676329377596629	.	.
chr10	7052495	7052994	chr10	7063761	7064260	Ipcef1|chr10:7063761-7064260	0.23983386696288	.	.
chr10	7052495	7052994	chr10	7076118	7076617	Ipcef1|chr10:7076118-7076617	0.126613808455784	.	.
chr10	7052495	7052994	chr10	7103341	7103840	Ipcef1|chr10:7103341-7103840	0.176041444602174	.	.
chr10	7052495	7052994	chr10	7103842	7104341	Ipcef1|chr10:7103842-7104341	0.106338035474593	.	.
chr10	7211500	7211999	chr10	7063761	7064260	Cnksr3|chr10:7063761-7064260	0.325065374702268	.	.
chr10	7211500	7211999	chr10	7077482	7077981	Cnksr3|chr10:7077482-7077981	0.170260135759841	.	.
chr10	7211500	7211999	chr10	7111549	7112048	Cnksr3|chr10:7111549-7112048	0.0689942552710227	.	.
chr10	7211500	7211999	chr10	7210985	7211484	Cnksr3|chr10:7210985-7211484	0.291479623882476	.	.
chr10	7211500	7211999	chr10	7223777	7224276	Cnksr3|chr10:7223777-7224276	0.174834851109601	.	.
chr10	7211500	7211999	chr10	7268348	7268847	Cnksr3|chr10:7268348-7268847	0.0861045120145814	.	.
chr10	7212004	7212503	chr10	7037418	7037917	Cnksr3|chr10:7037418-7037917	0.109978858455483	.	.
chr10	7212004	7212503	chr10	7065570	7066069	Cnksr3|chr10:7065570-7066069	0.178815069325063	.	.
chr10	7212004	7212503	chr10	7065570	7066069	Cnksr3|chr10:7065570-7066069	0.178815069325064	.	.
chr10	7212004	7212503	chr10	7066128	7066627	Cnksr3|chr10:7066128-7066627	0.112635176079452	.	.
chr10	7212004	7212503	chr10	7111549	7112048	Cnksr3|chr10:7111549-7112048	0.114231441688084	.	.
chr10	7212004	7212503	chr10	7223777	7224276	Cnksr3|chr10:7223777-7224276	0.09394105217179	.	.
chr10	7212004	7212503	chr10	7224863	7225362	Cnksr3|chr10:7224863-7225362	0.102445158591946	.	.
chr10	7212004	7212503	chr10	7268348	7268847	Cnksr3|chr10:7268348-7268847	0.0918995969008954	.	.
chr10	7212004	7212503	chr10	7333209	7333708	Cnksr3|chr10:7333209-7333708	0.0857603574966874	.	.
chr10	7212518	7213017	chr10	7065570	7066069	Cnksr3|chr10:7065570-7066069	0.0860066788865166	.	.
chr10	7212518	7213017	chr10	7111549	7112048	Cnksr3|chr10:7111549-7112048	0.0741616380100401	.	.
chr10	7212518	7213017	chr10	7117739	7118238	Cnksr3|chr10:7117739-7118238	0.0864822963195608	.	.
chr10	7212518	7213017	chr10	7278698	7279197	Cnksr3|chr10:7278698-7279197	0.110044230917618	.	.
chr10	7212518	7213017	chr10	7333209	7333708	Cnksr3|chr10:7333209-7333708	0.0958218935686047	.	.
chr10	7589567	7590066	chr10	7577962	7578461	Lrp11|chr10:7577962-7578461	0.201505828956331	.	.
chr10	7589567	7590066	chr10	7663092	7663591	Lrp11|chr10:7663092-7663591	0.081659912233374	.	.
chr10	7589567	7590066	chr10	7959016	7959515	Lrp11|chr10:7959016-7959515	0.171520368710086	.	.
chr10	7590117	7590616	chr10	7662484	7662983	Lrp11|chr10:7662484-7662983	0.0747596751351189	.	.
chr10	7590117	7590616	chr10	7883479	7883978	Lrp11|chr10:7883479-7883978	0.0774132599946969	.	.
chr10	7590117	7590616	chr10	7959016	7959515	Lrp11|chr10:7959016-7959515	0.0981781128125111	.	.
chr10	7680943	7681442	chr10	7276975	7277474	Lats1|chr10:7276975-7277474	0.121135235504236	.	.
chr10	7680943	7681442	chr10	7276975	7277474	Pcmt1|chr10:7276975-7277474	0.121135235504236	.	.
chr10	7680943	7681442	chr10	7631505	7632004	Lats1|chr10:7631505-7632004	0.0771497023128282	.	.
chr10	7680943	7681442	chr10	7631505	7632004	Lats1|chr10:7631505-7632004	0.0771497023128283	.	.
chr10	7680943	7681442	chr10	7631505	7632004	Pcmt1|chr10:7631505-7632004	0.0771497023128282	.	.
chr10	7680943	7681442	chr10	7631505	7632004	Pcmt1|chr10:7631505-7632004	0.0771497023128283	.	.
chr10	7680943	7681442	chr10	7959016	7959515	Lats1|chr10:7959016-7959515	0.134020141838209	.	.
chr10	7680943	7681442	chr10	7959016	7959515	Pcmt1|chr10:7959016-7959515	0.134020141838209	.	.
chr10	7725685	7726184	chr10	7662484	7662983	Katna1|chr10:7662484-7662983	0.0996332877827446	.	.
chr10	7725685	7726184	chr10	7959016	7959515	Katna1|chr10:7959016-7959515	0.132774519680968	.	.
chr10	7780721	7781220	chr10	7600611	7601110	B430219N15Rik|chr10:7600611-7601110	0.0739510896415718	.	.
chr10	7780721	7781220	chr10	7959016	7959515	B430219N15Rik|chr10:7959016-7959515	0.0845922415206998	.	.
chr10	7792631	7793130	chr10	7662484	7662983	Ginm1|chr10:7662484-7662983	0.106382787485938	.	.
chr10	7792631	7793130	chr10	7662484	7662983	Ppil4|chr10:7662484-7662983	0.106382787485938	.	.
chr10	7792631	7793130	chr10	7883479	7883978	Ginm1|chr10:7883479-7883978	0.0934186511312289	.	.
chr10	7792631	7793130	chr10	7883479	7883978	Ppil4|chr10:7883479-7883978	0.0934186511312289	.	.
chr10	7955534	7956033	chr10	7577962	7578461	Tab2|chr10:7577962-7578461	0.135268965919378	.	.
chr10	7955534	7956033	chr10	7631505	7632004	Tab2|chr10:7631505-7632004	0.0795031714812849	.	.
chr10	7955534	7956033	chr10	7959016	7959515	Tab2|chr10:7959016-7959515	0.181144307919008	.	.
chr10	7956090	7956589	chr10	7577962	7578461	Tab2|chr10:7577962-7578461	0.182549823150366	.	.
chr10	7956090	7956589	chr10	7663092	7663591	Tab2|chr10:7663092-7663591	0.0927158236853823	.	.
chr10	11280524	11281023	chr10	11660272	11660771	4930432B10Rik|chr10:11660272-11660771	0.119419021725107	.	.
chr10	11280524	11281023	chr10	11660272	11660771	Fbxo30|chr10:11660272-11660771	0.119419021725107	.	.
chr10	11281047	11281546	chr10	11491884	11492383	4930432B10Rik|chr10:11491884-11492383	0.102307300358474	.	.
chr10	11281047	11281546	chr10	11491884	11492383	Fbxo30|chr10:11491884-11492383	0.102307300358474	.	.
chr10	11281047	11281546	chr10	11570595	11571094	4930432B10Rik|chr10:11570595-11571094	0.15493676655033	.	.
chr10	11281047	11281546	chr10	11570595	11571094	Fbxo30|chr10:11570595-11571094	0.15493676655033	.	.
chr10	11281047	11281546	chr10	11660272	11660771	4930432B10Rik|chr10:11660272-11660771	0.151514496405754	.	.
chr10	11281047	11281546	chr10	11660272	11660771	Fbxo30|chr10:11660272-11660771	0.151514496405754	.	.
chr10	11343450	11343949	chr10	11570595	11571094	Epm2a|chr10:11570595-11571094	0.124320600713777	.	.
chr10	11343450	11343949	chr10	11660272	11660771	Epm2a|chr10:11660272-11660771	0.120764248971622	.	.
chr10	11841343	11841842	chr10	11937284	11937783	Gm48697|chr10:11937284-11937783	0.165170175089041	.	.
chr10	11841343	11841842	chr10	11938110	11938609	Gm48697|chr10:11938110-11938609	0.11764295628583	.	.
chr10	11841343	11841842	chr10	11953271	11953770	Gm48697|chr10:11953271-11953770	0.140507210943474	.	.
chr10	14544690	14545189	chr10	14592154	14592653	Adgrg6|chr10:14592154-14592653	0.079662915830026	.	.
chr10	14544690	14545189	chr10	14592154	14592653	Gm46212|chr10:14592154-14592653	0.079662915830026	.	.
chr10	14544690	14545189	chr10	14599900	14600399	Adgrg6|chr10:14599900-14600399	0.161373688214558	.	.
chr10	14544690	14545189	chr10	14599900	14600399	Gm46212|chr10:14599900-14600399	0.161373688214558	.	.
chr10	14544690	14545189	chr10	14625728	14626227	Adgrg6|chr10:14625728-14626227	0.143827317053101	.	.
chr10	14544690	14545189	chr10	14625728	14626227	Gm46212|chr10:14625728-14626227	0.143827317053101	.	.
chr10	14544690	14545189	chr10	14937000	14937499	Adgrg6|chr10:14937000-14937499	0.11425338207698	.	.
chr10	14544690	14545189	chr10	14937000	14937499	Gm46212|chr10:14937000-14937499	0.11425338207698	.	.
chr10	14544690	14545189	chr10	14937519	14938018	Adgrg6|chr10:14937519-14938018	0.136477602544701	.	.
chr10	14544690	14545189	chr10	14937519	14938018	Gm46212|chr10:14937519-14938018	0.136477602544701	.	.
chr10	14544690	14545189	chr10	14946909	14947408	Adgrg6|chr10:14946909-14947408	0.138136603652631	.	.
chr10	14544690	14545189	chr10	14946909	14947408	Gm46212|chr10:14946909-14947408	0.138136603652631	.	.
chr10	14545201	14545700	chr10	14598590	14599089	Adgrg6|chr10:14598590-14599089	0.0719326531076978	.	.
chr10	14545201	14545700	chr10	14598590	14599089	Gm46212|chr10:14598590-14599089	0.0719326531076978	.	.
chr10	14545201	14545700	chr10	14725631	14726130	Adgrg6|chr10:14725631-14726130	0.0918677949798166	.	.
chr10	14545201	14545700	chr10	14725631	14726130	Gm46212|chr10:14725631-14726130	0.0918677949798166	.	.
chr10	14545201	14545700	chr10	14909013	14909512	Adgrg6|chr10:14909013-14909512	0.0717921293187365	.	.
chr10	14545201	14545700	chr10	14909013	14909512	Gm46212|chr10:14909013-14909512	0.0717921293187365	.	.
chr10	14705323	14705822	chr10	14937519	14938018	Nmbr|chr10:14937519-14938018	0.0676231991221633	.	.
chr10	14705323	14705822	chr10	14937519	14938018	Vta1|chr10:14937519-14938018	0.0676231991221633	.	.
chr10	14759884	14760383	chr10	14511091	14511590	B230364G03Rik|chr10:14511091-14511590	0.0930316892484138	.	.
chr10	14759884	14760383	chr10	14582305	14582804	B230364G03Rik|chr10:14582305-14582804	0.167046482650517	.	.
chr10	14759884	14760383	chr10	14598590	14599089	B230364G03Rik|chr10:14598590-14599089	0.101516741986345	.	.
chr10	14759884	14760383	chr10	14599900	14600399	B230364G03Rik|chr10:14599900-14600399	0.152769218175523	.	.
chr10	14759884	14760383	chr10	14625728	14626227	B230364G03Rik|chr10:14625728-14626227	0.0838080973826323	.	.
chr10	14759884	14760383	chr10	14638938	14639437	B230364G03Rik|chr10:14638938-14639437	0.0897656467657256	.	.
chr10	14759884	14760383	chr10	14725631	14726130	B230364G03Rik|chr10:14725631-14726130	0.123225391298722	.	.
chr10	14759884	14760383	chr10	14791448	14791947	B230364G03Rik|chr10:14791448-14791947	0.120032785028558	.	.
chr10	14759884	14760383	chr10	14795319	14795818	B230364G03Rik|chr10:14795319-14795818	0.217624126498177	.	.
chr10	14759884	14760383	chr10	14909013	14909512	B230364G03Rik|chr10:14909013-14909512	0.0932490157952839	.	.
chr10	14759884	14760383	chr10	14937519	14938018	B230364G03Rik|chr10:14937519-14938018	0.0903049513449558	.	.
chr10	14759884	14760383	chr10	14946909	14947408	B230364G03Rik|chr10:14946909-14947408	0.140445151479826	.	.
chr10	14759884	14760383	chr10	15046195	15046694	B230364G03Rik|chr10:15046195-15046694	0.122473505528313	.	.
chr10	14759884	14760383	chr10	15133079	15133578	B230364G03Rik|chr10:15133079-15133578	0.114832457647352	.	.
chr10	14759884	14760383	chr10	15179565	15180064	B230364G03Rik|chr10:15179565-15180064	0.206923893178327	.	.
chr10	14759884	14760383	chr10	15214945	15215444	B230364G03Rik|chr10:15214945-15215444	0.140330167808745	.	.
chr10	19014684	19015183	chr10	19002085	19002584	Tnfaip3|chr10:19002085-19002584	0.140513101948825	.	.
chr10	19014684	19015183	chr10	19010558	19011057	Tnfaip3|chr10:19010558-19011057	0.178647825681382	.	.
chr10	19014684	19015183	chr10	19470969	19471468	Tnfaip3|chr10:19470969-19471468	0.174680001056953	.	.
chr10	19014684	19015183	chr10	19471566	19472065	Tnfaip3|chr10:19471566-19472065	0.193818462852095	.	.
chr10	19015270	19015769	chr10	19010558	19011057	Tnfaip3|chr10:19010558-19011057	0.179603347499261	.	.
chr10	19015270	19015769	chr10	19470969	19471468	Tnfaip3|chr10:19470969-19471468	0.277870404738286	.	.
chr10	19015270	19015769	chr10	19471566	19472065	Tnfaip3|chr10:19471566-19472065	0.389128005225681	.	.
chr10	19591671	19592170	chr10	19471566	19472065	Ifngr1|chr10:19471566-19472065	0.075612352987712	.	.
chr10	19591671	19592170	chr10	19522079	19522578	Ifngr1|chr10:19522079-19522578	0.166231768215685	.	.
chr10	19591671	19592170	chr10	19658330	19658829	Ifngr1|chr10:19658330-19658829	0.189909623133138	.	.
chr10	19591671	19592170	chr10	19693066	19693565	Ifngr1|chr10:19693066-19693565	0.0982484777594909	.	.
chr10	19645071	19645570	chr10	19470969	19471468	9230106D20Rik|chr10:19470969-19471468	0.280247723049348	.	.
chr10	19645071	19645570	chr10	19471566	19472065	9230106D20Rik|chr10:19471566-19472065	0.283982612858743	.	.
chr10	19645071	19645570	chr10	19578316	19578815	9230106D20Rik|chr10:19578316-19578815	0.098082610108938	.	.
chr10	19645071	19645570	chr10	19578961	19579460	9230106D20Rik|chr10:19578961-19579460	0.101600159292224	.	.
chr10	19645071	19645570	chr10	19658330	19658829	9230106D20Rik|chr10:19658330-19658829	0.190230460269046	.	.
chr10	19645071	19645570	chr10	19722262	19722761	9230106D20Rik|chr10:19722262-19722761	0.114932130203472	.	.
chr10	19712255	19712754	chr10	19328693	19329192	Il20ra|chr10:19328693-19329192	0.212093670950436	.	.
chr10	19712255	19712754	chr10	19522079	19522578	Il20ra|chr10:19522079-19522578	0.0712274380506106	.	.
chr10	19712255	19712754	chr10	19693066	19693565	Il20ra|chr10:19693066-19693565	0.142571872658198	.	.
chr10	19712255	19712754	chr10	19722262	19722761	Il20ra|chr10:19722262-19722761	0.140483034402249	.	.
chr10	19712255	19712754	chr10	19746036	19746535	Il20ra|chr10:19746036-19746535	0.0751102940283819	.	.
chr10	19719174	19719673	chr10	19328693	19329192	Gm33332|chr10:19328693-19329192	0.0773325118217648	.	.
chr10	19719174	19719673	chr10	19491443	19491942	Gm33332|chr10:19491443-19491942	0.0937333406414215	.	.
chr10	19719174	19719673	chr10	19746036	19746535	Gm33332|chr10:19746036-19746535	0.113231368810534	.	.
chr10	21881933	21882432	chr10	21763513	21764012	Sgk1|chr10:21763513-21764012	0.071552412737428	.	.
chr10	21881933	21882432	chr10	21994360	21994859	Sgk1|chr10:21994360-21994859	0.206697447542168	.	.
chr10	21881933	21882432	chr10	22058487	22058986	Sgk1|chr10:22058487-22058986	0.108084683623523	.	.
chr10	22148605	22149104	chr10	21933759	21934258	E030030I06Rik|chr10:21933759-21934258	0.120899952034902	.	.
chr10	22148605	22149104	chr10	22163656	22164155	E030030I06Rik|chr10:22163656-22164155	0.114072149127157	.	.
chr10	22149256	22149755	chr10	21923542	21924041	E030030I06Rik|chr10:21923542-21924041	0.114664226389602	.	.
chr10	22149256	22149755	chr10	22163656	22164155	E030030I06Rik|chr10:22163656-22164155	0.143223816920164	.	.
chr10	22149256	22149755	chr10	22322790	22323289	E030030I06Rik|chr10:22322790-22323289	0.103031721901229	.	.
chr10	22149256	22149755	chr10	22323804	22324303	E030030I06Rik|chr10:22323804-22324303	0.100406795192366	.	.
chr10	22149256	22149755	chr10	22479767	22480266	E030030I06Rik|chr10:22479767-22480266	0.120416693222034	.	.
chr10	22645129	22645628	chr10	22618757	22619256	Slc2a12|chr10:22618757-22619256	0.116859483515314	.	.
chr10	22730224	22730723	chr10	22322790	22323289	AC166256.1|chr10:22322790-22323289	0.147388505764916	.	.
chr10	22730224	22730723	chr10	22323804	22324303	AC166256.1|chr10:22323804-22324303	0.10858013701907	.	.
chr10	22731152	22731651	chr10	22598819	22599318	AC166256.1|chr10:22598819-22599318	0.0677062814588604	.	.
chr10	22731152	22731651	chr10	22598819	22599318	Tbpl1|chr10:22598819-22599318	0.0677062814588604	.	.
chr10	22731152	22731651	chr10	22609034	22609533	AC166256.1|chr10:22609034-22609533	0.0862838707879685	.	.
chr10	22731152	22731651	chr10	22609034	22609533	Tbpl1|chr10:22609034-22609533	0.0862838707879685	.	.
chr10	22731152	22731651	chr10	22702239	22702738	AC166256.1|chr10:22702239-22702738	0.12184181982044	.	.
chr10	22731152	22731651	chr10	22702239	22702738	Tbpl1|chr10:22702239-22702738	0.12184181982044	.	.
chr10	22731152	22731651	chr10	22714849	22715348	AC166256.1|chr10:22714849-22715348	0.118233685963686	.	.
chr10	22731152	22731651	chr10	22714849	22715348	Tbpl1|chr10:22714849-22715348	0.118233685963686	.	.
chr10	22731152	22731651	chr10	22775980	22776479	AC166256.1|chr10:22775980-22776479	0.126490116145471	.	.
chr10	22731152	22731651	chr10	22775980	22776479	Tbpl1|chr10:22775980-22776479	0.126490116145471	.	.
chr10	22731152	22731651	chr10	22928704	22929203	AC166256.1|chr10:22928704-22929203	0.15858906185929	.	.
chr10	22731152	22731651	chr10	22928704	22929203	Tbpl1|chr10:22928704-22929203	0.15858906185929	.	.
chr10	22731681	22732180	chr10	22323804	22324303	AC166256.1|chr10:22323804-22324303	0.128331485946577	.	.
chr10	22731681	22732180	chr10	22323804	22324303	Tbpl1|chr10:22323804-22324303	0.128331485946577	.	.
chr10	22731681	22732180	chr10	22593245	22593744	AC166256.1|chr10:22593245-22593744	0.0754872887418903	.	.
chr10	22731681	22732180	chr10	22593245	22593744	Tbpl1|chr10:22593245-22593744	0.0754872887418903	.	.
chr10	22731681	22732180	chr10	22598819	22599318	AC166256.1|chr10:22598819-22599318	0.211573663302678	.	.
chr10	22731681	22732180	chr10	22598819	22599318	Tbpl1|chr10:22598819-22599318	0.211573663302678	.	.
chr10	22731681	22732180	chr10	22701532	22702031	AC166256.1|chr10:22701532-22702031	0.201629077884849	.	.
chr10	22731681	22732180	chr10	22701532	22702031	Tbpl1|chr10:22701532-22702031	0.201629077884849	.	.
chr10	23349982	23350481	chr10	23536344	23536843	Eya4|chr10:23536344-23536843	0.12151244428003	.	.
chr10	23349982	23350481	chr10	23704051	23704550	Eya4|chr10:23704051-23704550	0.104214159765411	.	.
chr10	23349982	23350481	chr10	23707086	23707585	Eya4|chr10:23707086-23707585	0.0888335803003378	.	.
chr10	23609518	23610017	chr10	23292523	23293022	Gm47843|chr10:23292523-23293022	0.127961713848673	.	.
chr10	23609518	23610017	chr10	23686955	23687454	Gm47843|chr10:23686955-23687454	0.116681717323175	.	.
chr10	23609518	23610017	chr10	23704051	23704550	Gm47843|chr10:23704051-23704550	0.0679668734064571	.	.
chr10	23609518	23610017	chr10	23707086	23707585	Gm47843|chr10:23707086-23707585	0.0973541320479577	.	.
chr10	26374914	26375413	chr10	26279969	26280468	L3mbtl3|chr10:26279969-26280468	0.142204294591752	.	.
chr10	26374914	26375413	chr10	26297176	26297675	L3mbtl3|chr10:26297176-26297675	0.206545387737807	.	.
chr10	26374914	26375413	chr10	26345887	26346386	L3mbtl3|chr10:26345887-26346386	0.0877594024915365	.	.
chr10	26374914	26375413	chr10	26414021	26414520	L3mbtl3|chr10:26414021-26414520	0.0674583657384996	.	.
chr10	26374914	26375413	chr10	26424013	26424512	L3mbtl3|chr10:26424013-26424512	0.102850093934255	.	.
chr10	26375759	26376258	chr10	26249702	26250201	L3mbtl3|chr10:26249702-26250201	0.109318278802694	.	.
chr10	26375759	26376258	chr10	26297176	26297675	L3mbtl3|chr10:26297176-26297675	0.226778340959919	.	.
chr10	26375759	26376258	chr10	26302271	26302770	L3mbtl3|chr10:26302271-26302770	0.113043424122386	.	.
chr10	26375759	26376258	chr10	26358470	26358969	L3mbtl3|chr10:26358470-26358969	0.085815049499633	.	.
chr10	26375759	26376258	chr10	26392673	26393172	L3mbtl3|chr10:26392673-26393172	0.214937010509294	.	.
chr10	26375759	26376258	chr10	26414021	26414520	L3mbtl3|chr10:26414021-26414520	0.12745991270004	.	.
chr10	26375759	26376258	chr10	26424013	26424512	L3mbtl3|chr10:26424013-26424512	0.123672314947395	.	.
chr10	26375759	26376258	chr10	26630133	26630632	L3mbtl3|chr10:26630133-26630632	0.101313407674587	.	.
chr10	26375759	26376258	chr10	26632223	26632722	L3mbtl3|chr10:26632223-26632722	0.134787579725866	.	.
chr10	26375759	26376258	chr10	26639839	26640338	L3mbtl3|chr10:26639839-26640338	0.098844457613551	.	.
chr10	26375759	26376258	chr10	26710532	26711031	L3mbtl3|chr10:26710532-26711031	0.0876297553498021	.	.
chr10	26375759	26376258	chr10	26711043	26711542	L3mbtl3|chr10:26711043-26711542	0.142124374321728	.	.
chr10	26695050	26695549	chr10	26297176	26297675	Gm48893|chr10:26297176-26297675	0.0925722840366021	.	.
chr10	26695050	26695549	chr10	26302271	26302770	Gm48893|chr10:26302271-26302770	0.194457438137474	.	.
chr10	26695050	26695549	chr10	26345887	26346386	Gm48893|chr10:26345887-26346386	0.122222193988676	.	.
chr10	26695050	26695549	chr10	26358470	26358969	Gm48893|chr10:26358470-26358969	0.169152479133375	.	.
chr10	26695050	26695549	chr10	26374170	26374669	Gm48893|chr10:26374170-26374669	0.0767142452303082	.	.
chr10	26695050	26695549	chr10	26392673	26393172	Gm48893|chr10:26392673-26393172	0.134480888826625	.	.
chr10	26695050	26695549	chr10	26414021	26414520	Gm48893|chr10:26414021-26414520	0.11841458185341	.	.
chr10	26695050	26695549	chr10	26424013	26424512	Gm48893|chr10:26424013-26424512	0.0732220350249816	.	.
chr10	26695050	26695549	chr10	26630133	26630632	Gm48893|chr10:26630133-26630632	0.140880800776911	.	.
chr10	29143386	29143885	chr10	28856108	28856607	Soga3|chr10:28856108-28856607	0.11981885153452	.	.
chr10	29143386	29143885	chr10	28955077	28955576	Soga3|chr10:28955077-28955576	0.189760530851257	.	.
chr10	29143386	29143885	chr10	28960455	28960954	Soga3|chr10:28960455-28960954	0.099081752893155	.	.
chr10	29143386	29143885	chr10	29043595	29044094	Soga3|chr10:29043595-29044094	0.0836082423654654	.	.
chr10	29143386	29143885	chr10	29057080	29057579	Soga3|chr10:29057080-29057579	0.109117633556507	.	.
chr10	29143386	29143885	chr10	29181065	29181564	Soga3|chr10:29181065-29181564	0.0739730569181132	.	.
chr10	29143386	29143885	chr10	29273511	29274010	Soga3|chr10:29273511-29274010	0.139451674680077	.	.
chr10	29143386	29143885	chr10	29344215	29344714	Soga3|chr10:29344215-29344714	0.0950289333899527	.	.
chr10	29143386	29143885	chr10	29412092	29412591	Soga3|chr10:29412092-29412591	0.141524297385984	.	.
chr10	29143386	29143885	chr10	29415341	29415840	Soga3|chr10:29415341-29415840	0.101220215029793	.	.
chr10	29211439	29211938	chr10	28898308	28898807	9330159F19Rik|chr10:28898308-28898807	0.0786146651044876	.	.
chr10	29211439	29211938	chr10	28960455	28960954	9330159F19Rik|chr10:28960455-28960954	0.0848880209763092	.	.
chr10	29211439	29211938	chr10	29057080	29057579	9330159F19Rik|chr10:29057080-29057579	0.137305451029291	.	.
chr10	29211439	29211938	chr10	29181065	29181564	9330159F19Rik|chr10:29181065-29181564	0.192787688169582	.	.
chr10	29211439	29211938	chr10	29320072	29320571	9330159F19Rik|chr10:29320072-29320571	0.0690003154505257	.	.
chr10	29211439	29211938	chr10	29343028	29343527	9330159F19Rik|chr10:29343028-29343527	0.0970814080591628	.	.
chr10	29211439	29211938	chr10	29344215	29344714	9330159F19Rik|chr10:29344215-29344714	0.138481433338817	.	.
chr10	29211439	29211938	chr10	29412092	29412591	9330159F19Rik|chr10:29412092-29412591	0.107842467412343	.	.
chr10	29313161	29313660	chr10	29206679	29207178	Echdc1|chr10:29206679-29207178	0.0964297412875548	.	.
chr10	29313161	29313660	chr10	29206679	29207178	Gm46218|chr10:29206679-29207178	0.0964297412875548	.	.
chr10	29313161	29313660	chr10	29354100	29354599	Echdc1|chr10:29354100-29354599	0.085401919495732	.	.
chr10	29313161	29313660	chr10	29354100	29354599	Gm46218|chr10:29354100-29354599	0.085401919495732	.	.
chr10	29313161	29313660	chr10	29412092	29412591	Echdc1|chr10:29412092-29412591	0.143133183724341	.	.
chr10	29313161	29313660	chr10	29412092	29412591	Gm46218|chr10:29412092-29412591	0.143133183724341	.	.
chr10	29313161	29313660	chr10	29415341	29415840	Echdc1|chr10:29415341-29415840	0.179036108151807	.	.
chr10	29313161	29313660	chr10	29415341	29415840	Gm46218|chr10:29415341-29415840	0.179036108151807	.	.
chr10	29313161	29313660	chr10	29532753	29533252	Echdc1|chr10:29532753-29533252	0.17118782807714	.	.
chr10	29313161	29313660	chr10	29532753	29533252	Gm46218|chr10:29532753-29533252	0.17118782807714	.	.
chr10	29361318	29361817	chr10	29146428	29146927	Rnf146|chr10:29146428-29146927	0.0753338794378319	.	.
chr10	29361318	29361817	chr10	29176833	29177332	Rnf146|chr10:29176833-29177332	0.0974819809971521	.	.
chr10	29361318	29361817	chr10	29177959	29178458	Rnf146|chr10:29177959-29178458	0.134840279466963	.	.
chr10	29361318	29361817	chr10	29320072	29320571	Rnf146|chr10:29320072-29320571	0.0789832382735302	.	.
chr10	29361318	29361817	chr10	29354100	29354599	Rnf146|chr10:29354100-29354599	0.0836766131409783	.	.
chr10	29361838	29362337	chr10	29146428	29146927	Rnf146|chr10:29146428-29146927	0.0826998303818572	.	.
chr10	29361838	29362337	chr10	29146930	29147429	Rnf146|chr10:29146930-29147429	0.20546064701396	.	.
chr10	29361838	29362337	chr10	29147547	29148046	Rnf146|chr10:29147547-29148046	0.128215787009946	.	.
chr10	29361838	29362337	chr10	29148055	29148554	Rnf146|chr10:29148055-29148554	0.111204975384033	.	.
chr10	29361838	29362337	chr10	29176833	29177332	Rnf146|chr10:29176833-29177332	0.103354243381439	.	.
chr10	29361838	29362337	chr10	29177959	29178458	Rnf146|chr10:29177959-29178458	0.0928719417998242	.	.
chr10	29361838	29362337	chr10	29206679	29207178	Rnf146|chr10:29206679-29207178	0.0752835195128896	.	.
chr10	29361838	29362337	chr10	29484434	29484933	Rnf146|chr10:29484434-29484933	0.177793317227798	.	.
chr10	30003142	30003641	chr10	29823180	29823679	Gm48215|chr10:29823180-29823679	0.105729978710635	.	.
chr10	30003142	30003641	chr10	29856673	29857172	Gm48215|chr10:29856673-29857172	0.114726205410579	.	.
chr10	30003142	30003641	chr10	29886467	29886966	Gm48215|chr10:29886467-29886966	0.097009559721262	.	.
chr10	30003142	30003641	chr10	30194564	30195063	Gm48215|chr10:30194564-30195063	0.292047241400933	.	.
chr10	30003142	30003641	chr10	30430523	30431022	Gm48215|chr10:30430523-30431022	0.197960666493511	.	.
chr10	30200346	30200845	chr10	29804096	29804595	Cenpw|chr10:29804096-29804595	0.203363359018119	.	.
chr10	30200346	30200845	chr10	29824860	29825359	Cenpw|chr10:29824860-29825359	0.114178076211047	.	.
chr10	30200346	30200845	chr10	30072300	30072799	Cenpw|chr10:30072300-30072799	0.0843498479469265	.	.
chr10	30200346	30200845	chr10	30150556	30151055	Cenpw|chr10:30150556-30151055	0.093100576297212	.	.
chr10	30200346	30200845	chr10	30194564	30195063	Cenpw|chr10:30194564-30195063	0.0891113388694718	.	.
chr10	30200346	30200845	chr10	30342941	30343440	Cenpw|chr10:30342941-30343440	0.112003265392497	.	.
chr10	30600453	30600952	chr10	30342941	30343440	Trmt11|chr10:30342941-30343440	0.130020325074376	.	.
chr10	30600453	30600952	chr10	30446442	30446941	Trmt11|chr10:30446442-30446941	0.138687101569996	.	.
chr10	30600453	30600952	chr10	30537972	30538471	Trmt11|chr10:30537972-30538471	0.116294123577743	.	.
chr10	30600453	30600952	chr10	30618199	30618698	Trmt11|chr10:30618199-30618698	0.0851623811721787	.	.
chr10	30802619	30803118	chr10	31030595	31031094	Ncoa7|chr10:31030595-31031094	0.0802439878333051	.	.
chr10	30803126	30803625	chr10	31030595	31031094	Ncoa7|chr10:31030595-31031094	0.153353120280908	.	.
chr10	30842620	30843119	chr10	31009910	31010409	Hey2|chr10:31009910-31010409	0.146608950658226	.	.
chr10	31608520	31609019	chr10	31742380	31742879	Rnf217|chr10:31742380-31742879	0.0713008525334219	.	.
chr10	31608520	31609019	chr10	31931530	31932029	Rnf217|chr10:31931530-31932029	0.101516203343893	.	.
chr10	32889817	32890316	chr10	32684512	32685011	Nkain2|chr10:32684512-32685011	0.0684209504789893	.	.
chr10	32889817	32890316	chr10	32793057	32793556	Nkain2|chr10:32793057-32793556	0.0691737693950737	.	.
chr10	32889817	32890316	chr10	32827787	32828286	Nkain2|chr10:32827787-32828286	0.0805658454484467	.	.
chr10	32890706	32891205	chr10	32596998	32597497	Nkain2|chr10:32596998-32597497	0.111027806314712	.	.
chr10	32890706	32891205	chr10	32796228	32796727	Nkain2|chr10:32796228-32796727	0.0703965499128711	.	.
chr10	32939783	32940282	chr10	32642039	32642538	Gm47823|chr10:32642039-32642538	0.159631544879727	.	.
chr10	32939783	32940282	chr10	32741843	32742342	Gm47823|chr10:32741843-32742342	0.165361228168502	.	.
chr10	32939783	32940282	chr10	32784368	32784867	Gm47823|chr10:32784368-32784867	0.120565660190496	.	.
chr10	32939783	32940282	chr10	32793057	32793556	Gm47823|chr10:32793057-32793556	0.0798173443412054	.	.
chr10	32939783	32940282	chr10	32827787	32828286	Gm47823|chr10:32827787-32828286	0.230949826018155	.	.
chr10	32939783	32940282	chr10	32829973	32830472	Gm47823|chr10:32829973-32830472	0.132301640496773	.	.
chr10	32939783	32940282	chr10	32869514	32870013	Gm47823|chr10:32869514-32870013	0.0930102583765847	.	.
chr10	32939783	32940282	chr10	33065544	33066043	Gm47823|chr10:33065544-33066043	0.227324937099916	.	.
chr10	32939783	32940282	chr10	33084444	33084943	Gm47823|chr10:33084444-33084943	0.143723513760572	.	.
chr10	32939783	32940282	chr10	33198678	33199177	Gm47823|chr10:33198678-33199177	0.128202491332059	.	.
chr10	33255519	33256018	chr10	33065544	33066043	D830005E20Rik|chr10:33065544-33066043	0.17509569597341	.	.
chr10	33255519	33256018	chr10	33084444	33084943	D830005E20Rik|chr10:33084444-33084943	0.189051046460874	.	.
chr10	33255519	33256018	chr10	33198678	33199177	D830005E20Rik|chr10:33198678-33199177	0.32823493276502	.	.
chr10	33255519	33256018	chr10	33255008	33255507	D830005E20Rik|chr10:33255008-33255507	0.319163833235788	.	.
chr10	33255519	33256018	chr10	33287750	33288249	D830005E20Rik|chr10:33287750-33288249	0.235132586712008	.	.
chr10	33255519	33256018	chr10	33288292	33288791	D830005E20Rik|chr10:33288292-33288791	0.335249324334457	.	.
chr10	33255519	33256018	chr10	33359395	33359894	D830005E20Rik|chr10:33359395-33359894	0.139478122129593	.	.
chr10	33255519	33256018	chr10	33703373	33703872	D830005E20Rik|chr10:33703373-33703872	0.150096588200972	.	.
chr10	33623420	33623919	chr10	33540257	33540756	Gm15939|chr10:33540257-33540756	0.409714911524576	.	.
chr10	33623420	33623919	chr10	33541691	33542190	Gm15939|chr10:33541691-33542190	0.234712103042131	.	.
chr10	33623420	33623919	chr10	33542197	33542696	Gm15939|chr10:33542197-33542696	0.294818686452027	.	.
chr10	33623420	33623919	chr10	33558095	33558594	Gm15939|chr10:33558095-33558594	0.276957818023517	.	.
chr10	33623953	33624452	chr10	33287750	33288249	Clvs2|chr10:33287750-33288249	0.0749634083142787	.	.
chr10	33623953	33624452	chr10	33287750	33288249	Gm15939|chr10:33287750-33288249	0.0749634083142787	.	.
chr10	33623953	33624452	chr10	33349826	33350325	Clvs2|chr10:33349826-33350325	0.0803944431551474	.	.
chr10	33623953	33624452	chr10	33349826	33350325	Gm15939|chr10:33349826-33350325	0.0803944431551474	.	.
chr10	33623953	33624452	chr10	33540257	33540756	Clvs2|chr10:33540257-33540756	0.269308912548338	.	.
chr10	33623953	33624452	chr10	33540257	33540756	Gm15939|chr10:33540257-33540756	0.269308912548338	.	.
chr10	33623953	33624452	chr10	33541691	33542190	Clvs2|chr10:33541691-33542190	0.211484392560383	.	.
chr10	33623953	33624452	chr10	33541691	33542190	Gm15939|chr10:33541691-33542190	0.211484392560383	.	.
chr10	33623953	33624452	chr10	33542197	33542696	Clvs2|chr10:33542197-33542696	0.287367848883576	.	.
chr10	33623953	33624452	chr10	33542197	33542696	Gm15939|chr10:33542197-33542696	0.287367848883576	.	.
chr10	33623953	33624452	chr10	33558095	33558594	Clvs2|chr10:33558095-33558594	0.10701123447336	.	.
chr10	33623953	33624452	chr10	33558095	33558594	Gm15939|chr10:33558095-33558594	0.10701123447336	.	.
chr10	33623953	33624452	chr10	33558884	33559383	Clvs2|chr10:33558884-33559383	0.0888331079834327	.	.
chr10	33623953	33624452	chr10	33558884	33559383	Gm15939|chr10:33558884-33559383	0.0888331079834327	.	.
chr10	33624501	33625000	chr10	33255008	33255507	Clvs2|chr10:33255008-33255507	0.0754552342742909	.	.
chr10	33624501	33625000	chr10	33255008	33255507	Gm15939|chr10:33255008-33255507	0.0754552342742909	.	.
chr10	33624501	33625000	chr10	33349826	33350325	Clvs2|chr10:33349826-33350325	0.0726922281572915	.	.
chr10	33624501	33625000	chr10	33349826	33350325	Gm15939|chr10:33349826-33350325	0.0726922281572915	.	.
chr10	33624501	33625000	chr10	33540257	33540756	Clvs2|chr10:33540257-33540756	0.0938225069944674	.	.
chr10	33624501	33625000	chr10	33540257	33540756	Gm15939|chr10:33540257-33540756	0.0938225069944674	.	.
chr10	33624501	33625000	chr10	33541691	33542190	Clvs2|chr10:33541691-33542190	0.238127299795253	.	.
chr10	33624501	33625000	chr10	33541691	33542190	Gm15939|chr10:33541691-33542190	0.238127299795253	.	.
chr10	33624501	33625000	chr10	33542197	33542696	Clvs2|chr10:33542197-33542696	0.110748131762867	.	.
chr10	33624501	33625000	chr10	33542197	33542696	Gm15939|chr10:33542197-33542696	0.110748131762867	.	.
chr10	33624501	33625000	chr10	33558095	33558594	Clvs2|chr10:33558095-33558594	0.269134133857314	.	.
chr10	33624501	33625000	chr10	33558095	33558594	Gm15939|chr10:33558095-33558594	0.269134133857314	.	.
chr10	33904718	33905217	chr10	34091720	34092219	Rsph4a|chr10:34091720-34092219	0.0905299640468124	.	.
chr10	33904718	33905217	chr10	34102447	34102946	Rsph4a|chr10:34102447-34102946	0.107227476935716	.	.
chr10	33904718	33905217	chr10	34137998	34138497	Rsph4a|chr10:34137998-34138497	0.129310488621181	.	.
chr10	33904718	33905217	chr10	34186543	34187042	Rsph4a|chr10:34186543-34187042	0.289231312484858	.	.
chr10	33951019	33951518	chr10	34033850	34034349	Zup1|chr10:34033850-34034349	0.0798943152836792	.	.
chr10	33951019	33951518	chr10	34091720	34092219	Zup1|chr10:34091720-34092219	0.102229344430877	.	.
chr10	33951019	33951518	chr10	34102447	34102946	Zup1|chr10:34102447-34102946	0.110779692114553	.	.
chr10	33951019	33951518	chr10	34186543	34187042	Zup1|chr10:34186543-34187042	0.148043672307562	.	.
chr10	34018867	34019366	chr10	34137998	34138497	Gm48045|chr10:34137998-34138497	0.168494999807952	.	.
chr10	34018867	34019366	chr10	34137998	34138497	Rwdd1|chr10:34137998-34138497	0.168494999807952	.	.
chr10	34018867	34019366	chr10	34234742	34235241	Gm48045|chr10:34234742-34235241	0.0820729684526063	.	.
chr10	34018867	34019366	chr10	34234742	34235241	Rwdd1|chr10:34234742-34235241	0.0820729684526063	.	.
chr10	34019491	34019990	chr10	34033850	34034349	Gm48045|chr10:34033850-34034349	0.140241451859716	.	.
chr10	34019491	34019990	chr10	34033850	34034349	Rwdd1|chr10:34033850-34034349	0.140241451859716	.	.
chr10	34019491	34019990	chr10	34137998	34138497	Gm48045|chr10:34137998-34138497	0.0917912948738717	.	.
chr10	34019491	34019990	chr10	34137998	34138497	Rwdd1|chr10:34137998-34138497	0.0917912948738717	.	.
chr10	34096225	34096724	chr10	34033850	34034349	Calhm5|chr10:34033850-34034349	0.0761043771297458	.	.
chr10	34096225	34096724	chr10	34194943	34195442	Calhm5|chr10:34194943-34195442	0.0940986755259455	.	.
chr10	34127449	34127948	chr10	34194404	34194903	Calhm6|chr10:34194404-34194903	0.0917998257101835	.	.
chr10	34207257	34207756	chr10	34102447	34102946	Dse|chr10:34102447-34102946	0.139131573029253	.	.
chr10	34207257	34207756	chr10	34194404	34194903	Dse|chr10:34194404-34194903	0.111990381238803	.	.
chr10	34233955	34234454	chr10	34033850	34034349	Gm26564|chr10:34033850-34034349	0.0694302311324766	.	.
chr10	34233955	34234454	chr10	34102447	34102946	Gm26564|chr10:34102447-34102946	0.0904756978512051	.	.
chr10	34233955	34234454	chr10	34234742	34235241	Gm26564|chr10:34234742-34235241	0.155936403480244	.	.
chr10	34281970	34282469	chr10	34280491	34280990	Tspyl1|chr10:34280491-34280990	0.0951379663856018	.	.
chr10	34281970	34282469	chr10	34316363	34316862	Tspyl1|chr10:34316363-34316862	0.0746798472908771	.	.
chr10	34281970	34282469	chr10	34316872	34317371	Tspyl1|chr10:34316872-34317371	0.168387678210023	.	.
chr10	34281970	34282469	chr10	34667805	34668304	Tspyl1|chr10:34667805-34668304	0.119999399070406	.	.
chr10	34297174	34297673	chr10	34316363	34316862	Tspyl4|chr10:34316363-34316862	0.115741919562067	.	.
chr10	34297174	34297673	chr10	34449432	34449931	Tspyl4|chr10:34449432-34449931	0.105395035434591	.	.
chr10	34297174	34297673	chr10	34667107	34667606	Tspyl4|chr10:34667107-34667606	0.143436103612338	.	.
chr10	34418335	34418834	chr10	34600541	34601040	Nt5dc1|chr10:34600541-34601040	0.194335339939272	.	.
chr10	36506584	36507083	chr10	36557602	36558101	Hs3st5|chr10:36557602-36558101	0.248898676217256	.	.
chr10	36506584	36507083	chr10	36622278	36622777	Hs3st5|chr10:36622278-36622777	0.123639555286486	.	.
chr10	36506584	36507083	chr10	36623204	36623703	Hs3st5|chr10:36623204-36623703	0.0737291943894871	.	.
chr10	36506584	36507083	chr10	36667706	36668205	Hs3st5|chr10:36667706-36668205	0.25014863320633	.	.
chr10	36507177	36507676	chr10	36726217	36726716	Hs3st5|chr10:36726217-36726716	0.082482002555748	.	.
chr10	38121886	38122385	chr10	37825690	37826189	Gm31378|chr10:37825690-37826189	0.288229848978591	.	.
chr10	38121886	38122385	chr10	37860433	37860932	Gm31378|chr10:37860433-37860932	0.188896732776611	.	.
chr10	38121886	38122385	chr10	37860433	37860932	Gm31378|chr10:37860433-37860932	0.188896732776612	.	.
chr10	38121886	38122385	chr10	37861023	37861522	Gm31378|chr10:37861023-37861522	0.213956142961689	.	.
chr10	38121886	38122385	chr10	37894864	37895363	Gm31378|chr10:37894864-37895363	0.0681929411296834	.	.
chr10	38121886	38122385	chr10	37895414	37895913	Gm31378|chr10:37895414-37895913	0.116301843132963	.	.
chr10	38121886	38122385	chr10	37994642	37995141	Gm31378|chr10:37994642-37995141	0.186192571025415	.	.
chr10	38121886	38122385	chr10	37996410	37996909	Gm31378|chr10:37996410-37996909	0.156233040576815	.	.
chr10	42276537	42277036	chr10	42277563	42278062	Foxo3|chr10:42277563-42278062	0.159545315535602	.	.
chr10	42276537	42277036	chr10	42278179	42278678	Foxo3|chr10:42278179-42278678	0.0972657021309612	.	.
chr10	42276537	42277036	chr10	42480637	42481136	Foxo3|chr10:42480637-42481136	0.218345599156995	.	.
chr10	42478381	42478880	chr10	42277563	42278062	Afg1l|chr10:42277563-42278062	0.175202718071643	.	.
chr10	42478381	42478880	chr10	42278179	42278678	Afg1l|chr10:42278179-42278678	0.0927079605885224	.	.
chr10	42501588	42502087	chr10	42258293	42258792	Snx3|chr10:42258293-42258792	0.0819849256627327	.	.
chr10	42501588	42502087	chr10	42277563	42278062	Snx3|chr10:42277563-42278062	0.11164097341493	.	.
chr10	42501588	42502087	chr10	42278179	42278678	Snx3|chr10:42278179-42278678	0.0852505034537246	.	.
chr10	42501588	42502087	chr10	42678656	42679155	Snx3|chr10:42678656-42679155	0.0720352039326336	.	.
chr10	42501588	42502087	chr10	42696935	42697434	Snx3|chr10:42696935-42697434	0.0730923673152061	.	.
chr10	42502326	42502825	chr10	42258293	42258792	Snx3|chr10:42258293-42258792	0.106926314863695	.	.
chr10	42583441	42583940	chr10	42277563	42278062	Nr2e1|chr10:42277563-42278062	0.0736157406117018	.	.
chr10	42583441	42583940	chr10	42277563	42278062	Ostm1|chr10:42277563-42278062	0.0736157406117018	.	.
chr10	45289129	45289628	chr10	45676685	45677184	Gm15934|chr10:45676685-45677184	0.120498926738994	.	.
chr10	45335421	45335920	chr10	45473040	45473539	Bves|chr10:45473040-45473539	0.126185318495784	.	.
chr10	45335421	45335920	chr10	45632690	45633189	Bves|chr10:45632690-45633189	0.0928683631044072	.	.
chr10	45335958	45336457	chr10	45676685	45677184	Bves|chr10:45676685-45677184	0.0944979980793921	.	.
chr10	45485562	45486061	chr10	45269388	45269887	Lin28b|chr10:45269388-45269887	0.308964138873278	.	.
chr10	45485562	45486061	chr10	45305257	45305756	Lin28b|chr10:45305257-45305756	0.180665347913589	.	.
chr10	45485562	45486061	chr10	45373235	45373734	Lin28b|chr10:45373235-45373734	0.109559459149526	.	.
chr10	45485562	45486061	chr10	45381821	45382320	Lin28b|chr10:45381821-45382320	0.126448646719613	.	.
chr10	45485562	45486061	chr10	45446148	45446647	Lin28b|chr10:45446148-45446647	0.14093502540396	.	.
chr10	45485562	45486061	chr10	45473543	45474042	Lin28b|chr10:45473543-45474042	0.2580696660981	.	.
chr10	45486237	45486736	chr10	45269388	45269887	Lin28b|chr10:45269388-45269887	0.196033062411873	.	.
chr10	45486237	45486736	chr10	45305257	45305756	Lin28b|chr10:45305257-45305756	0.104184833326986	.	.
chr10	45486237	45486736	chr10	45373235	45373734	Lin28b|chr10:45373235-45373734	0.0733842650516034	.	.
chr10	45486237	45486736	chr10	45381821	45382320	Lin28b|chr10:45381821-45382320	0.0868260357209421	.	.
chr10	45486237	45486736	chr10	45446148	45446647	Lin28b|chr10:45446148-45446647	0.0948608393702195	.	.
chr10	45486237	45486736	chr10	45473543	45474042	Lin28b|chr10:45473543-45474042	0.119116254561635	.	.
chr10	45577590	45578089	chr10	45446148	45446647	Hace1|chr10:45446148-45446647	0.0731546425195014	.	.
chr10	45577590	45578089	chr10	45676685	45677184	Hace1|chr10:45676685-45677184	0.114106351658015	.	.
chr10	45578214	45578713	chr10	45305257	45305756	Hace1|chr10:45305257-45305756	0.0746596877333252	.	.
chr10	45578214	45578713	chr10	45305257	45305756	Hace1|chr10:45305257-45305756	0.0746596877333253	.	.
chr10	49788557	49789056	chr10	49783245	49783744	Grik2|chr10:49783245-49783744	0.2269169075838	.	.
chr10	50592385	50592884	chr10	50698956	50699455	Ascc3|chr10:50698956-50699455	0.0856163391143008	.	.
chr10	51677907	51678406	chr10	51657282	51657781	Rfx6|chr10:51657282-51657781	0.0683269420672563	.	.
chr10	52022446	52022945	chr10	51933058	51933557	Vgll2|chr10:51933058-51933557	0.122673672542491	.	.
chr10	52022446	52022945	chr10	51945733	51946232	Vgll2|chr10:51945733-51946232	0.0881935070524346	.	.
chr10	52022446	52022945	chr10	52281173	52281672	Vgll2|chr10:52281173-52281672	0.189840392967523	.	.
chr10	52022446	52022945	chr10	52462347	52462846	Vgll2|chr10:52462347-52462846	0.081561047573498	.	.
chr10	52233366	52233865	chr10	52330961	52331460	Dcbld1|chr10:52330961-52331460	0.089004050260094	.	.
chr10	52233366	52233865	chr10	52463891	52464390	Dcbld1|chr10:52463891-52464390	0.294155155970208	.	.
chr10	52233366	52233865	chr10	52471563	52472062	Dcbld1|chr10:52471563-52472062	0.170058813287894	.	.
chr10	52233366	52233865	chr10	52474224	52474723	Dcbld1|chr10:52474224-52474723	0.132591496633948	.	.
chr10	52233867	52234366	chr10	52463891	52464390	Dcbld1|chr10:52463891-52464390	0.202298870594443	.	.
chr10	52233867	52234366	chr10	52471563	52472062	Dcbld1|chr10:52471563-52472062	0.246607793865433	.	.
chr10	52233867	52234366	chr10	52474224	52474723	Dcbld1|chr10:52474224-52474723	0.315066771570063	.	.
chr10	52233867	52234366	chr10	52474731	52475230	Dcbld1|chr10:52474731-52475230	0.0850788550989008	.	.
chr10	52381975	52382474	chr10	52106115	52106614	Gopc|chr10:52106115-52106614	0.120996227659137	.	.
chr10	52381975	52382474	chr10	52216726	52217225	Gopc|chr10:52216726-52217225	0.0861882492463974	.	.
chr10	52381975	52382474	chr10	52463891	52464390	Gopc|chr10:52463891-52464390	0.186345147675058	.	.
chr10	52381975	52382474	chr10	52704503	52705002	Gopc|chr10:52704503-52705002	0.0818700611390748	.	.
chr10	52381975	52382474	chr10	52712103	52712602	Gopc|chr10:52712103-52712602	0.111210362590637	.	.
chr10	52417238	52417737	chr10	52106115	52106614	Nus1|chr10:52106115-52106614	0.068113585333326	.	.
chr10	52417238	52417737	chr10	52216726	52217225	Nus1|chr10:52216726-52217225	0.197313286921318	.	.
chr10	52417238	52417737	chr10	52217561	52218060	Nus1|chr10:52217561-52218060	0.0939587419612179	.	.
chr10	52417238	52417737	chr10	52336486	52336985	Nus1|chr10:52336486-52336985	0.123823833614188	.	.
chr10	52417238	52417737	chr10	52368309	52368808	Nus1|chr10:52368309-52368808	0.080098995030941	.	.
chr10	52417238	52417737	chr10	52463891	52464390	Nus1|chr10:52463891-52464390	0.112991911516313	.	.
chr10	52417238	52417737	chr10	52471563	52472062	Nus1|chr10:52471563-52472062	0.0690308738281811	.	.
chr10	52417238	52417737	chr10	52704503	52705002	Nus1|chr10:52704503-52705002	0.246142059619142	.	.
chr10	52690218	52690717	chr10	52330961	52331460	Slc35f1|chr10:52330961-52331460	0.0786335083124292	.	.
chr10	52690218	52690717	chr10	52336486	52336985	Slc35f1|chr10:52336486-52336985	0.116249221596856	.	.
chr10	52690218	52690717	chr10	52462347	52462846	Slc35f1|chr10:52462347-52462846	0.122899947180535	.	.
chr10	52690218	52690717	chr10	52463891	52464390	Slc35f1|chr10:52463891-52464390	0.077637829435231	.	.
chr10	52690218	52690717	chr10	52471563	52472062	Slc35f1|chr10:52471563-52472062	0.073129103570816	.	.
chr10	52690218	52690717	chr10	52533814	52534313	Slc35f1|chr10:52533814-52534313	0.106508176772199	.	.
chr10	52690218	52690717	chr10	52703990	52704489	Slc35f1|chr10:52703990-52704489	0.184763940996439	.	.
chr10	52690218	52690717	chr10	52704503	52705002	Slc35f1|chr10:52704503-52705002	0.0987409658962302	.	.
chr10	56106501	56107000	chr10	56046066	56046565	Msl3l2|chr10:56046066-56046565	0.0919872703270814	.	.
chr10	56106501	56107000	chr10	56304432	56304931	Msl3l2|chr10:56304432-56304931	0.162506082305075	.	.
chr10	56106501	56107000	chr10	56315065	56315564	Msl3l2|chr10:56315065-56315564	0.0856741620550229	.	.
chr10	56106501	56107000	chr10	56358145	56358644	Msl3l2|chr10:56358145-56358644	0.194901685275442	.	.
chr10	56228732	56229231	chr10	56148430	56148929	Tbc1d32|chr10:56148430-56148929	0.114218697749637	.	.
chr10	56228732	56229231	chr10	56155355	56155854	Tbc1d32|chr10:56155355-56155854	0.124743020283602	.	.
chr10	57486054	57486553	chr10	57557530	57558029	4930467K11Rik|chr10:57557530-57558029	0.105731856364697	.	.
chr10	57486054	57486553	chr10	57557530	57558029	Hsf2|chr10:57557530-57558029	0.105731856364697	.	.
chr10	57532304	57532803	chr10	57317064	57317563	Serinc1|chr10:57317064-57317563	0.0676118013724881	.	.
chr10	57532304	57532803	chr10	57474621	57475120	Serinc1|chr10:57474621-57475120	0.0983065522030432	.	.
chr10	57532304	57532803	chr10	57777867	57778366	Serinc1|chr10:57777867-57778366	0.0935685587302313	.	.
chr10	57631815	57632314	chr10	57317064	57317563	Pkib|chr10:57317064-57317563	0.0803439203123227	.	.
chr10	57631815	57632314	chr10	57447879	57448378	Pkib|chr10:57447879-57448378	0.0801757108832967	.	.
chr10	57631815	57632314	chr10	57557530	57558029	Pkib|chr10:57557530-57558029	0.133060286712479	.	.
chr10	57631815	57632314	chr10	57624681	57625180	Pkib|chr10:57624681-57625180	0.184895946364907	.	.
chr10	57631815	57632314	chr10	57715579	57716078	Pkib|chr10:57715579-57716078	0.146247666223642	.	.
chr10	57631815	57632314	chr10	57742972	57743471	Pkib|chr10:57742972-57743471	0.102541521090609	.	.
chr10	57631815	57632314	chr10	57777867	57778366	Pkib|chr10:57777867-57778366	0.199191707208007	.	.
chr10	57631815	57632314	chr10	57829597	57830096	Pkib|chr10:57829597-57830096	0.269933679251636	.	.
chr10	57794436	57794935	chr10	57715579	57716078	Smpdl3a|chr10:57715579-57716078	0.140184807984672	.	.
chr10	57794436	57794935	chr10	57743482	57743981	Smpdl3a|chr10:57743482-57743981	0.129710233064513	.	.
chr10	57794436	57794935	chr10	57848308	57848807	Smpdl3a|chr10:57848308-57848807	0.110693257202991	.	.
chr10	57794939	57795438	chr10	57812134	57812633	Smpdl3a|chr10:57812134-57812633	0.167595715038183	.	.
chr10	57794939	57795438	chr10	57848308	57848807	Smpdl3a|chr10:57848308-57848807	0.166709589046898	.	.
chr10	58255194	58255693	chr10	58292469	58292968	Gcc2|chr10:58292469-58292968	0.0699014738235173	.	.
chr10	58255194	58255693	chr10	58359083	58359582	Gcc2|chr10:58359083-58359582	0.120629071448919	.	.
chr10	58255194	58255693	chr10	58362676	58363175	Gcc2|chr10:58362676-58363175	0.154394742752098	.	.
chr10	58255194	58255693	chr10	58401851	58402350	Gcc2|chr10:58401851-58402350	0.0936654683365926	.	.
chr10	58255194	58255693	chr10	58404594	58405093	Gcc2|chr10:58404594-58405093	0.0768057970063775	.	.
chr10	58323065	58323564	chr10	58359083	58359582	Lims1|chr10:58359083-58359582	0.148807276381089	.	.
chr10	58323065	58323564	chr10	58362676	58363175	Lims1|chr10:58362676-58363175	0.124965514791599	.	.
chr10	58323065	58323564	chr10	58385568	58386067	Lims1|chr10:58385568-58386067	0.0886726546974555	.	.
chr10	58323065	58323564	chr10	58401851	58402350	Lims1|chr10:58401851-58402350	0.115203654882929	.	.
chr10	58323065	58323564	chr10	58476600	58477099	Lims1|chr10:58476600-58477099	0.070762010550184	.	.
chr10	58446597	58447096	chr10	58385568	58386067	Ranbp2|chr10:58385568-58386067	0.068761695138439	.	.
chr10	58446597	58447096	chr10	58392468	58392967	Ranbp2|chr10:58392468-58392967	0.180953337851036	.	.
chr10	58446597	58447096	chr10	58404594	58405093	Ranbp2|chr10:58404594-58405093	0.0831537565843779	.	.
chr10	58446597	58447096	chr10	58476600	58477099	Ranbp2|chr10:58476600-58477099	0.10923323261967	.	.
chr10	58447107	58447606	chr10	58292469	58292968	Ranbp2|chr10:58292469-58292968	0.144501423264515	.	.
chr10	58447107	58447606	chr10	58392468	58392967	Ranbp2|chr10:58392468-58392967	0.104814095848275	.	.
chr10	58447107	58447606	chr10	58404594	58405093	Ranbp2|chr10:58404594-58405093	0.131710692338435	.	.
chr10	58447107	58447606	chr10	58418503	58419002	Ranbp2|chr10:58418503-58419002	0.126540719630542	.	.
chr10	58447107	58447606	chr10	58476600	58477099	Ranbp2|chr10:58476600-58477099	0.175645557949591	.	.
chr10	58447107	58447606	chr10	58477133	58477632	Ranbp2|chr10:58477133-58477632	0.191963748752438	.	.
chr10	58447107	58447606	chr10	58478135	58478634	Ranbp2|chr10:58478135-58478634	0.08173469661804	.	.
chr10	58447107	58447606	chr10	58479961	58480460	Ranbp2|chr10:58479961-58480460	0.0901453875246941	.	.
chr10	58497623	58498122	chr10	58292469	58292968	Ccdc138|chr10:58292469-58292968	0.111790057334877	.	.
chr10	58497623	58498122	chr10	58300801	58301300	Ccdc138|chr10:58300801-58301300	0.0697092365296634	.	.
chr10	58497623	58498122	chr10	58331742	58332241	Ccdc138|chr10:58331742-58332241	0.115956437754938	.	.
chr10	58497623	58498122	chr10	58350589	58351088	Ccdc138|chr10:58350589-58351088	0.126152397701251	.	.
chr10	58497623	58498122	chr10	58383254	58383753	Ccdc138|chr10:58383254-58383753	0.117106342612224	.	.
chr10	58497623	58498122	chr10	58392468	58392967	Ccdc138|chr10:58392468-58392967	0.0770565859225766	.	.
chr10	58497623	58498122	chr10	58404594	58405093	Ccdc138|chr10:58404594-58405093	0.0791828420331009	.	.
chr10	58497623	58498122	chr10	58479961	58480460	Ccdc138|chr10:58479961-58480460	0.103102814023462	.	.
chr10	62339392	62339891	chr10	62326806	62327305	Hk1os|chr10:62326806-62327305	0.121958191132907	.	.
chr10	62339392	62339891	chr10	62356389	62356888	Hk1os|chr10:62356389-62356888	0.0742273211293377	.	.
chr10	62339392	62339891	chr10	62590203	62590702	Hk1os|chr10:62590203-62590702	0.10228535989248	.	.
chr10	62340040	62340539	chr10	62260971	62261470	Hk1os|chr10:62260971-62261470	0.0852271421599372	.	.
chr10	62340040	62340539	chr10	62275944	62276443	Hk1os|chr10:62275944-62276443	0.0794769934330783	.	.
chr10	62340040	62340539	chr10	62326806	62327305	Hk1os|chr10:62326806-62327305	0.0738531247614688	.	.
chr10	62340040	62340539	chr10	62361773	62362272	Hk1os|chr10:62361773-62362272	0.0713163902074267	.	.
chr10	62340040	62340539	chr10	62410887	62411386	Hk1os|chr10:62410887-62411386	0.127092144644836	.	.
chr10	62340040	62340539	chr10	62500120	62500619	Hk1os|chr10:62500120-62500619	0.112169100575085	.	.
chr10	62449224	62449723	chr10	62361773	62362272	4930507D05Rik|chr10:62361773-62362272	0.116655098255848	.	.
chr10	62449224	62449723	chr10	62361773	62362272	Supv3l1|chr10:62361773-62362272	0.116655098255848	.	.
chr10	62449224	62449723	chr10	62500120	62500619	4930507D05Rik|chr10:62500120-62500619	0.0809923741371457	.	.
chr10	62449224	62449723	chr10	62500120	62500619	Supv3l1|chr10:62500120-62500619	0.0809923741371457	.	.
chr10	62449766	62450265	chr10	62275944	62276443	4930507D05Rik|chr10:62275944-62276443	0.0974584043589272	.	.
chr10	62449766	62450265	chr10	62275944	62276443	Supv3l1|chr10:62275944-62276443	0.0974584043589272	.	.
chr10	62449766	62450265	chr10	62332391	62332890	4930507D05Rik|chr10:62332391-62332890	0.0869890244705713	.	.
chr10	62449766	62450265	chr10	62332391	62332890	Supv3l1|chr10:62332391-62332890	0.0869890244705713	.	.
chr10	62449766	62450265	chr10	62356389	62356888	4930507D05Rik|chr10:62356389-62356888	0.10239647850327	.	.
chr10	62449766	62450265	chr10	62356389	62356888	Supv3l1|chr10:62356389-62356888	0.10239647850327	.	.
chr10	62449766	62450265	chr10	62411417	62411916	4930507D05Rik|chr10:62411417-62411916	0.0953744029776345	.	.
chr10	62449766	62450265	chr10	62411417	62411916	Supv3l1|chr10:62411417-62411916	0.0953744029776345	.	.
chr10	62449766	62450265	chr10	62500120	62500619	4930507D05Rik|chr10:62500120-62500619	0.0912905959117119	.	.
chr10	62449766	62450265	chr10	62500120	62500619	Supv3l1|chr10:62500120-62500619	0.0912905959117119	.	.
chr10	62486129	62486628	chr10	62590203	62590702	Vps26a|chr10:62590203-62590702	0.170845795505062	.	.
chr10	62486629	62487128	chr10	62332391	62332890	Vps26a|chr10:62332391-62332890	0.0772827470672588	.	.
chr10	62486629	62487128	chr10	62361773	62362272	Vps26a|chr10:62361773-62362272	0.225933929957183	.	.
chr10	62486629	62487128	chr10	62500120	62500619	Vps26a|chr10:62500120-62500619	0.0931372889910102	.	.
chr10	62577623	62578122	chr10	62300269	62300768	4933428P19Rik|chr10:62300269-62300768	0.11734522237454	.	.
chr10	62577623	62578122	chr10	62300269	62300768	Kif1bp|chr10:62300269-62300768	0.11734522237454	.	.
chr10	62577623	62578122	chr10	62326806	62327305	4933428P19Rik|chr10:62326806-62327305	0.15543839276602	.	.
chr10	62577623	62578122	chr10	62326806	62327305	Kif1bp|chr10:62326806-62327305	0.15543839276602	.	.
chr10	62577623	62578122	chr10	62355851	62356350	4933428P19Rik|chr10:62355851-62356350	0.135004587594578	.	.
chr10	62577623	62578122	chr10	62355851	62356350	Kif1bp|chr10:62355851-62356350	0.135004587594578	.	.
chr10	62577623	62578122	chr10	62410887	62411386	4933428P19Rik|chr10:62410887-62411386	0.124384179853014	.	.
chr10	62577623	62578122	chr10	62410887	62411386	Kif1bp|chr10:62410887-62411386	0.124384179853014	.	.
chr10	62577623	62578122	chr10	62411417	62411916	4933428P19Rik|chr10:62411417-62411916	0.10951635313492	.	.
chr10	62577623	62578122	chr10	62411417	62411916	Kif1bp|chr10:62411417-62411916	0.10951635313492	.	.
chr10	62577623	62578122	chr10	62500120	62500619	4933428P19Rik|chr10:62500120-62500619	0.074136209962334	.	.
chr10	62577623	62578122	chr10	62500120	62500619	Kif1bp|chr10:62500120-62500619	0.074136209962334	.	.
chr10	62578211	62578710	chr10	62590203	62590702	4933428P19Rik|chr10:62590203-62590702	0.0981513822270092	.	.
chr10	62578211	62578710	chr10	62590203	62590702	Kif1bp|chr10:62590203-62590702	0.0981513822270092	.	.
chr10	62578211	62578710	chr10	62846898	62847397	4933428P19Rik|chr10:62846898-62847397	0.111352561703952	.	.
chr10	62578211	62578710	chr10	62846898	62847397	Kif1bp|chr10:62846898-62847397	0.111352561703952	.	.
chr10	62578211	62578710	chr10	62856650	62857149	4933428P19Rik|chr10:62856650-62857149	0.145296470635311	.	.
chr10	62578211	62578710	chr10	62856650	62857149	Kif1bp|chr10:62856650-62857149	0.145296470635311	.	.
chr10	62578211	62578710	chr10	62958956	62959455	4933428P19Rik|chr10:62958956-62959455	0.0854906288591655	.	.
chr10	62578211	62578710	chr10	62958956	62959455	Kif1bp|chr10:62958956-62959455	0.0854906288591655	.	.
chr10	62602059	62602558	chr10	62356389	62356888	Ddx21|chr10:62356389-62356888	0.120237891050772	.	.
chr10	62602059	62602558	chr10	62356389	62356888	Gm47257|chr10:62356389-62356888	0.120237891050772	.	.
chr10	62602059	62602558	chr10	62361773	62362272	Ddx21|chr10:62361773-62362272	0.121613758537981	.	.
chr10	62602059	62602558	chr10	62361773	62362272	Gm47257|chr10:62361773-62362272	0.121613758537981	.	.
chr10	62602059	62602558	chr10	62411417	62411916	Ddx21|chr10:62411417-62411916	0.0962395249026883	.	.
chr10	62602059	62602558	chr10	62411417	62411916	Gm47257|chr10:62411417-62411916	0.0962395249026883	.	.
chr10	62602059	62602558	chr10	62831702	62832201	Ddx21|chr10:62831702-62832201	0.0676254649781377	.	.
chr10	62602059	62602558	chr10	62831702	62832201	Gm47257|chr10:62831702-62832201	0.0676254649781377	.	.
chr10	62602059	62602558	chr10	62856650	62857149	Ddx21|chr10:62856650-62857149	0.0705421265720364	.	.
chr10	62602059	62602558	chr10	62856650	62857149	Gm47257|chr10:62856650-62857149	0.0705421265720364	.	.
chr10	62602059	62602558	chr10	62865210	62865709	Ddx21|chr10:62865210-62865709	0.139357026224233	.	.
chr10	62602059	62602558	chr10	62865210	62865709	Gm47257|chr10:62865210-62865709	0.139357026224233	.	.
chr10	62602059	62602558	chr10	62958956	62959455	Ddx21|chr10:62958956-62959455	0.124001358105002	.	.
chr10	62602059	62602558	chr10	62958956	62959455	Gm47257|chr10:62958956-62959455	0.124001358105002	.	.
chr10	62651098	62651597	chr10	62332391	62332890	Ddx50|chr10:62332391-62332890	0.117374082226152	.	.
chr10	62651098	62651597	chr10	62361773	62362272	Ddx50|chr10:62361773-62362272	0.184200585359452	.	.
chr10	62651098	62651597	chr10	62850934	62851433	Ddx50|chr10:62850934-62851433	0.16293040861125	.	.
chr10	62651098	62651597	chr10	62856650	62857149	Ddx50|chr10:62856650-62857149	0.168531406444657	.	.
chr10	62651098	62651597	chr10	62958956	62959455	Ddx50|chr10:62958956-62959455	0.241114036193765	.	.
chr10	62725538	62726037	chr10	62356389	62356888	Stox1|chr10:62356389-62356888	0.193408904203711	.	.
chr10	62725538	62726037	chr10	62361773	62362272	Stox1|chr10:62361773-62362272	0.0681295774269281	.	.
chr10	62725538	62726037	chr10	62500120	62500619	Stox1|chr10:62500120-62500619	0.176140717906819	.	.
chr10	62725538	62726037	chr10	62846898	62847397	Stox1|chr10:62846898-62847397	0.0731766337806463	.	.
chr10	62725538	62726037	chr10	62958956	62959455	Stox1|chr10:62958956-62959455	0.15018756337477	.	.
chr10	62726313	62726812	chr10	62300269	62300768	Stox1|chr10:62300269-62300768	0.118421301356009	.	.
chr10	62726313	62726812	chr10	62412055	62412554	Stox1|chr10:62412055-62412554	0.0785679841082162	.	.
chr10	62726313	62726812	chr10	62702413	62702912	Stox1|chr10:62702413-62702912	0.0700184259640386	.	.
chr10	62726313	62726812	chr10	62851440	62851939	Stox1|chr10:62851440-62851939	0.0922825969644188	.	.
chr10	62726313	62726812	chr10	62865210	62865709	Stox1|chr10:62865210-62865709	0.0809878919622967	.	.
chr10	62792172	62792671	chr10	62702413	62702912	Ccar1|chr10:62702413-62702912	0.178330820919916	.	.
chr10	62792172	62792671	chr10	62986730	62987229	Ccar1|chr10:62986730-62987229	0.0679301007545935	.	.
chr10	62919701	62920200	chr10	62856650	62857149	Slc25a16|chr10:62856650-62857149	0.0997590220759248	.	.
chr10	62919701	62920200	chr10	62958956	62959455	Slc25a16|chr10:62958956-62959455	0.0710978137391464	.	.
chr10	62920395	62920894	chr10	62850934	62851433	Slc25a16|chr10:62850934-62851433	0.106876833752134	.	.
chr10	62920395	62920894	chr10	62856650	62857149	Slc25a16|chr10:62856650-62857149	0.133526095334567	.	.
chr10	62920395	62920894	chr10	62865210	62865709	Slc25a16|chr10:62865210-62865709	0.146289313992559	.	.
chr10	62920395	62920894	chr10	62958956	62959455	Slc25a16|chr10:62958956-62959455	0.280145994668239	.	.
chr10	62920395	62920894	chr10	62986730	62987229	Slc25a16|chr10:62986730-62987229	0.101994975921803	.	.
[truncated: 36,948 more rows]
