# Supplementary material for: Single-cell analysis of chromatin accessibility in the adult mouse brain
Source: Nature. 2023 Dec 13;624(7991):378–89. doi: 10.1038/s41586-023-06824-9 (PMC10719105; doi:10.1038/s41586-023-06824-9)
Supplement: Supplementary file 3 — Supplementary Tables 1–25 and their legends. [file 41586_2023_6824_MOESM3_ESM.zip › 2023-03-05453B-s3/SI Tables/SI Table 13 Summary of all the gene-cCRE correlations/sa2subclass.LA-BLA-BMA-PA_Glut.pdc.bedpe]

chr1	3466260	3466759	chr1	3012480	3012979	Gm1992|chr1:3012480-3012979	0.218641636692039	.	.
chr1	3466260	3466759	chr1	3210146	3210645	Gm1992|chr1:3210146-3210645	0.17798341838279	.	.
chr1	3466260	3466759	chr1	3292503	3293002	Gm1992|chr1:3292503-3293002	0.279336316685604	.	.
chr1	3466260	3466759	chr1	3360848	3361347	Gm1992|chr1:3360848-3361347	0.170578634916349	.	.
chr1	3466260	3466759	chr1	3371465	3371964	Gm1992|chr1:3371465-3371964	0.130111740165274	.	.
chr1	3466260	3466759	chr1	3388310	3388809	Gm1992|chr1:3388310-3388809	0.237826656423357	.	.
chr1	3466260	3466759	chr1	3399705	3400204	Gm1992|chr1:3399705-3400204	0.250389714989056	.	.
chr1	3466260	3466759	chr1	3427910	3428409	Gm1992|chr1:3427910-3428409	0.282787633643061	.	.
chr1	3466260	3466759	chr1	3432786	3433285	Gm1992|chr1:3432786-3433285	0.132459124898974	.	.
chr1	3466260	3466759	chr1	3447169	3447668	Gm1992|chr1:3447169-3447668	0.238412644309133	.	.
chr1	3466260	3466759	chr1	3448400	3448899	Gm1992|chr1:3448400-3448899	0.201200794048028	.	.
chr1	3466260	3466759	chr1	3456672	3457171	Gm1992|chr1:3456672-3457171	0.105277545541057	.	.
chr1	3466260	3466759	chr1	3477385	3477884	Gm1992|chr1:3477385-3477884	0.267978961800662	.	.
chr1	3670775	3671274	chr1	3710087	3710586	Xkr4|chr1:3710087-3710586	0.103013933714643	.	.
chr1	3670775	3671274	chr1	3793681	3794180	Xkr4|chr1:3793681-3794180	0.161018679477912	.	.
chr1	3671529	3672028	chr1	3560924	3561423	Xkr4|chr1:3560924-3561423	0.085256646415856	.	.
chr1	3671529	3672028	chr1	3560924	3561423	Xkr4|chr1:3560924-3561423	0.0852566464158561	.	.
chr1	3671529	3672028	chr1	3580178	3580677	Xkr4|chr1:3580178-3580677	0.117244336189343	.	.
chr1	3671529	3672028	chr1	3643247	3643746	Xkr4|chr1:3643247-3643746	0.148297872797942	.	.
chr1	3671529	3672028	chr1	3710087	3710586	Xkr4|chr1:3710087-3710586	0.177346784035641	.	.
chr1	3671529	3672028	chr1	3887596	3888095	Xkr4|chr1:3887596-3888095	0.141117445968631	.	.
chr1	3671529	3672028	chr1	3913641	3914140	Xkr4|chr1:3913641-3914140	0.162937070092164	.	.
chr1	3672048	3672547	chr1	3580178	3580677	Xkr4|chr1:3580178-3580677	0.155036367117068	.	.
chr1	3672048	3672547	chr1	3913641	3914140	Xkr4|chr1:3913641-3914140	0.151419121830869	.	.
chr1	4785497	4785996	chr1	4914347	4914846	Mrpl15|chr1:4914347-4914846	0.320319730134884	.	.
chr1	4785497	4785996	chr1	4926263	4926762	Mrpl15|chr1:4926263-4926762	0.128448222106191	.	.
chr1	4785497	4785996	chr1	4934807	4935306	Mrpl15|chr1:4934807-4935306	0.134634070515017	.	.
chr1	4785497	4785996	chr1	4996147	4996646	Mrpl15|chr1:4996147-4996646	0.093163545403089	.	.
chr1	4785497	4785996	chr1	5007260	5007759	Mrpl15|chr1:5007260-5007759	0.0946675167561326	.	.
chr1	4785497	4785996	chr1	5015264	5015763	Mrpl15|chr1:5015264-5015763	0.102025454918451	.	.
chr1	4785497	4785996	chr1	5018611	5019110	Mrpl15|chr1:5018611-5019110	0.225242053011508	.	.
chr1	4785497	4785996	chr1	5019201	5019700	Mrpl15|chr1:5019201-5019700	0.114723836663714	.	.
chr1	4785497	4785996	chr1	5022621	5023120	Mrpl15|chr1:5022621-5023120	0.0876348654346315	.	.
chr1	4785497	4785996	chr1	5023205	5023704	Mrpl15|chr1:5023205-5023704	0.127460996922395	.	.
chr1	4785497	4785996	chr1	5082818	5083317	Mrpl15|chr1:5082818-5083317	0.0913558545268533	.	.
chr1	4807592	4808091	chr1	4799231	4799730	Lypla1|chr1:4799231-4799730	0.102789581586648	.	.
chr1	4807592	4808091	chr1	4926263	4926762	Lypla1|chr1:4926263-4926762	0.0891952415094202	.	.
chr1	4807592	4808091	chr1	5012755	5013254	Lypla1|chr1:5012755-5013254	0.140118421443838	.	.
chr1	4807592	4808091	chr1	5019201	5019700	Lypla1|chr1:5019201-5019700	0.155578001626306	.	.
chr1	4807592	4808091	chr1	5170387	5170886	Lypla1|chr1:5170387-5170886	0.130611334175146	.	.
chr1	4807592	4808091	chr1	5177158	5177657	Lypla1|chr1:5177158-5177657	0.117409246634691	.	.
chr1	4807592	4808091	chr1	5177158	5177657	Lypla1|chr1:5177158-5177657	0.117409246634692	.	.
chr1	4857480	4857979	chr1	4689112	4689611	Tcea1|chr1:4689112-4689611	0.105155350989857	.	.
chr1	4857480	4857979	chr1	4914347	4914846	Tcea1|chr1:4914347-4914846	0.262743490012329	.	.
chr1	4857480	4857979	chr1	4934807	4935306	Tcea1|chr1:4934807-4935306	0.144671200475784	.	.
chr1	4857480	4857979	chr1	5007260	5007759	Tcea1|chr1:5007260-5007759	0.104778710861883	.	.
chr1	4857480	4857979	chr1	5012755	5013254	Tcea1|chr1:5012755-5013254	0.11733286973377	.	.
chr1	4857480	4857979	chr1	5015264	5015763	Tcea1|chr1:5015264-5015763	0.119645133454131	.	.
chr1	4857480	4857979	chr1	5018611	5019110	Tcea1|chr1:5018611-5019110	0.245601716436071	.	.
chr1	4857480	4857979	chr1	5019201	5019700	Tcea1|chr1:5019201-5019700	0.178750936127057	.	.
chr1	4857480	4857979	chr1	5023205	5023704	Tcea1|chr1:5023205-5023704	0.119616956163626	.	.
chr1	4857480	4857979	chr1	5082818	5083317	Tcea1|chr1:5082818-5083317	0.157833294112363	.	.
chr1	4858123	4858622	chr1	4689112	4689611	Tcea1|chr1:4689112-4689611	0.118548391421681	.	.
chr1	4858123	4858622	chr1	4766696	4767195	Tcea1|chr1:4766696-4767195	0.113750184670527	.	.
chr1	4858123	4858622	chr1	4881318	4881817	Tcea1|chr1:4881318-4881817	0.120796294596956	.	.
chr1	4858123	4858622	chr1	5015264	5015763	Tcea1|chr1:5015264-5015763	0.115716850369142	.	.
chr1	4858123	4858622	chr1	5018611	5019110	Tcea1|chr1:5018611-5019110	0.156567995844628	.	.
chr1	4858123	4858622	chr1	5019201	5019700	Tcea1|chr1:5019201-5019700	0.127627332445892	.	.
chr1	4858123	4858622	chr1	5117195	5117694	Tcea1|chr1:5117195-5117694	0.0875277693546011	.	.
chr1	4858123	4858622	chr1	5127403	5127902	Tcea1|chr1:5127403-5127902	0.199609199169045	.	.
chr1	4858123	4858622	chr1	5130314	5130813	Tcea1|chr1:5130314-5130813	0.118660522299503	.	.
chr1	4858123	4858622	chr1	5183460	5183959	Tcea1|chr1:5183460-5183959	0.108069835593052	.	.
chr1	4858123	4858622	chr1	5249272	5249771	Tcea1|chr1:5249272-5249771	0.0851847147485882	.	.
chr1	4969660	4970159	chr1	4766696	4767195	Gm16041|chr1:4766696-4767195	0.112394660589275	.	.
chr1	4969660	4970159	chr1	4914347	4914846	Gm16041|chr1:4914347-4914846	0.176644760899741	.	.
chr1	4969660	4970159	chr1	4977220	4977719	Gm16041|chr1:4977220-4977719	0.124498282692927	.	.
chr1	4969660	4970159	chr1	4996147	4996646	Gm16041|chr1:4996147-4996646	0.105930121730258	.	.
chr1	4969660	4970159	chr1	5007260	5007759	Gm16041|chr1:5007260-5007759	0.130045941651479	.	.
chr1	4969660	4970159	chr1	5015264	5015763	Gm16041|chr1:5015264-5015763	0.0945269378645104	.	.
chr1	4969660	4970159	chr1	5017828	5018327	Gm16041|chr1:5017828-5018327	0.120937434372595	.	.
chr1	4969660	4970159	chr1	5018611	5019110	Gm16041|chr1:5018611-5019110	0.254951971858628	.	.
chr1	4969660	4970159	chr1	5018611	5019110	Gm16041|chr1:5018611-5019110	0.254951971858629	.	.
chr1	4969660	4970159	chr1	5019201	5019700	Gm16041|chr1:5019201-5019700	0.0956707839824216	.	.
chr1	4969660	4970159	chr1	5022621	5023120	Gm16041|chr1:5022621-5023120	0.158258633403441	.	.
chr1	4969660	4970159	chr1	5023205	5023704	Gm16041|chr1:5023205-5023704	0.100470394527666	.	.
chr1	4969660	4970159	chr1	5130314	5130813	Gm16041|chr1:5130314-5130813	0.12463271621233	.	.
chr1	4969660	4970159	chr1	5183460	5183959	Gm16041|chr1:5183460-5183959	0.0878800014828376	.	.
chr1	4969660	4970159	chr1	5208080	5208579	Gm16041|chr1:5208080-5208579	0.120718580574767	.	.
chr1	4970513	4971012	chr1	4689112	4689611	Gm16041|chr1:4689112-4689611	0.121539189322358	.	.
chr1	4970513	4971012	chr1	4914347	4914846	Gm16041|chr1:4914347-4914846	0.0855918561509453	.	.
chr1	4970513	4971012	chr1	4926263	4926762	Gm16041|chr1:4926263-4926762	0.0922772508427103	.	.
chr1	4970513	4971012	chr1	4934807	4935306	Gm16041|chr1:4934807-4935306	0.309169692227127	.	.
chr1	4970513	4971012	chr1	4996147	4996646	Gm16041|chr1:4996147-4996646	0.253596398324691	.	.
chr1	4970513	4971012	chr1	5007260	5007759	Gm16041|chr1:5007260-5007759	0.294759118082948	.	.
chr1	4970513	4971012	chr1	5015264	5015763	Gm16041|chr1:5015264-5015763	0.222609712988297	.	.
chr1	4970513	4971012	chr1	5017828	5018327	Gm16041|chr1:5017828-5018327	0.314555873984526	.	.
chr1	4970513	4971012	chr1	5018611	5019110	Gm16041|chr1:5018611-5019110	0.258085218475745	.	.
chr1	4970513	4971012	chr1	5019201	5019700	Gm16041|chr1:5019201-5019700	0.326771159123116	.	.
chr1	4970513	4971012	chr1	5022621	5023120	Gm16041|chr1:5022621-5023120	0.108150750882851	.	.
chr1	4970513	4971012	chr1	5023205	5023704	Gm16041|chr1:5023205-5023704	0.102168801644559	.	.
chr1	4970513	4971012	chr1	5071134	5071633	Gm16041|chr1:5071134-5071633	0.0995681670385757	.	.
chr1	4970513	4971012	chr1	5117195	5117694	Gm16041|chr1:5117195-5117694	0.19995619327078	.	.
chr1	4970513	4971012	chr1	5127403	5127902	Gm16041|chr1:5127403-5127902	0.120057681873306	.	.
chr1	4970513	4971012	chr1	5183460	5183959	Gm16041|chr1:5183460-5183959	0.155942357772303	.	.
chr1	4970513	4971012	chr1	5220605	5221104	Gm16041|chr1:5220605-5221104	0.279432861613853	.	.
chr1	4971076	4971575	chr1	4689112	4689611	Gm16041|chr1:4689112-4689611	0.155307488818512	.	.
chr1	4971076	4971575	chr1	4748085	4748584	Gm16041|chr1:4748085-4748584	0.387974486306047	.	.
chr1	4971076	4971575	chr1	4766696	4767195	Gm16041|chr1:4766696-4767195	0.121445552833084	.	.
chr1	4971076	4971575	chr1	4934807	4935306	Gm16041|chr1:4934807-4935306	0.148144239624532	.	.
chr1	4971076	4971575	chr1	4974959	4975458	Gm16041|chr1:4974959-4975458	0.332241908052431	.	.
chr1	4971076	4971575	chr1	4996147	4996646	Gm16041|chr1:4996147-4996646	0.264177993870339	.	.
chr1	4971076	4971575	chr1	5007260	5007759	Gm16041|chr1:5007260-5007759	0.150728343133858	.	.
chr1	4971076	4971575	chr1	5017828	5018327	Gm16041|chr1:5017828-5018327	0.261951855081134	.	.
chr1	4971076	4971575	chr1	5018611	5019110	Gm16041|chr1:5018611-5019110	0.185146636439127	.	.
chr1	4971076	4971575	chr1	5019201	5019700	Gm16041|chr1:5019201-5019700	0.256667038030097	.	.
chr1	4971076	4971575	chr1	5071134	5071633	Gm16041|chr1:5071134-5071633	0.12881028518519	.	.
chr1	4971076	4971575	chr1	5082818	5083317	Gm16041|chr1:5082818-5083317	0.149930825925781	.	.
chr1	4971076	4971575	chr1	5130314	5130813	Gm16041|chr1:5130314-5130813	0.195795242703088	.	.
chr1	4971076	4971575	chr1	5177158	5177657	Gm16041|chr1:5177158-5177657	0.280478063701908	.	.
chr1	4971076	4971575	chr1	5183460	5183959	Gm16041|chr1:5183460-5183959	0.0913463267511099	.	.
chr1	4971076	4971575	chr1	5220605	5221104	Gm16041|chr1:5220605-5221104	0.118946539273812	.	.
chr1	5070122	5070621	chr1	4914347	4914846	Atp6v1h|chr1:4914347-4914846	0.115959307455546	.	.
chr1	5070122	5070621	chr1	4914347	4914846	Rgs20|chr1:4914347-4914846	0.115959307455546	.	.
chr1	5070122	5070621	chr1	4934807	4935306	Atp6v1h|chr1:4934807-4935306	0.227323348640034	.	.
chr1	5070122	5070621	chr1	4934807	4935306	Rgs20|chr1:4934807-4935306	0.227323348640034	.	.
chr1	5070122	5070621	chr1	4996147	4996646	Atp6v1h|chr1:4996147-4996646	0.257461011321345	.	.
chr1	5070122	5070621	chr1	4996147	4996646	Rgs20|chr1:4996147-4996646	0.257461011321345	.	.
chr1	5070122	5070621	chr1	5007260	5007759	Atp6v1h|chr1:5007260-5007759	0.172532231362104	.	.
chr1	5070122	5070621	chr1	5007260	5007759	Rgs20|chr1:5007260-5007759	0.172532231362104	.	.
chr1	5070122	5070621	chr1	5017828	5018327	Atp6v1h|chr1:5017828-5018327	0.103828095798576	.	.
chr1	5070122	5070621	chr1	5017828	5018327	Rgs20|chr1:5017828-5018327	0.103828095798576	.	.
chr1	5070122	5070621	chr1	5018611	5019110	Atp6v1h|chr1:5018611-5019110	0.173632307122765	.	.
chr1	5070122	5070621	chr1	5018611	5019110	Rgs20|chr1:5018611-5019110	0.173632307122765	.	.
chr1	5070122	5070621	chr1	5019201	5019700	Atp6v1h|chr1:5019201-5019700	0.171838227382354	.	.
chr1	5070122	5070621	chr1	5019201	5019700	Rgs20|chr1:5019201-5019700	0.171838227382354	.	.
chr1	5070122	5070621	chr1	5071134	5071633	Atp6v1h|chr1:5071134-5071633	0.175614648321145	.	.
chr1	5070122	5070621	chr1	5071134	5071633	Rgs20|chr1:5071134-5071633	0.175614648321145	.	.
chr1	5070122	5070621	chr1	5183460	5183959	Atp6v1h|chr1:5183460-5183959	0.10241252320386	.	.
chr1	5070122	5070621	chr1	5183460	5183959	Rgs20|chr1:5183460-5183959	0.10241252320386	.	.
chr1	5588179	5588678	chr1	5278857	5279356	Oprk1|chr1:5278857-5279356	0.197395786787807	.	.
chr1	5588179	5588678	chr1	5285112	5285611	Oprk1|chr1:5285112-5285611	0.173888503058514	.	.
chr1	5588179	5588678	chr1	5285839	5286338	Oprk1|chr1:5285839-5286338	0.235713359556944	.	.
chr1	5588179	5588678	chr1	5287900	5288399	Oprk1|chr1:5287900-5288399	0.326890324682643	.	.
chr1	5588179	5588678	chr1	5297535	5298034	Oprk1|chr1:5297535-5298034	0.251495186128874	.	.
chr1	5588179	5588678	chr1	5316209	5316708	Oprk1|chr1:5316209-5316708	0.282833138083237	.	.
chr1	5588179	5588678	chr1	5336403	5336902	Oprk1|chr1:5336403-5336902	0.306566800175	.	.
chr1	5588179	5588678	chr1	5345001	5345500	Oprk1|chr1:5345001-5345500	0.27587113570214	.	.
chr1	5588179	5588678	chr1	5382329	5382828	Oprk1|chr1:5382329-5382828	0.168171230530975	.	.
chr1	5588179	5588678	chr1	5387479	5387978	Oprk1|chr1:5387479-5387978	0.129145551776291	.	.
chr1	5588179	5588678	chr1	5394421	5394920	Oprk1|chr1:5394421-5394920	0.248980333003111	.	.
chr1	5588179	5588678	chr1	5463295	5463794	Oprk1|chr1:5463295-5463794	0.0897284336268755	.	.
chr1	5588179	5588678	chr1	5696600	5697099	Oprk1|chr1:5696600-5697099	0.118806214003344	.	.
chr1	5588179	5588678	chr1	5955256	5955755	Oprk1|chr1:5955256-5955755	0.448475016860107	.	.
chr1	5588179	5588678	chr1	5955757	5956256	Oprk1|chr1:5955757-5956256	0.422195687641734	.	.
chr1	5588820	5589319	chr1	5278857	5279356	Oprk1|chr1:5278857-5279356	0.192973878303061	.	.
chr1	5588820	5589319	chr1	5285112	5285611	Oprk1|chr1:5285112-5285611	0.134085098144622	.	.
chr1	5588820	5589319	chr1	5285839	5286338	Oprk1|chr1:5285839-5286338	0.181335858358276	.	.
chr1	5588820	5589319	chr1	5287900	5288399	Oprk1|chr1:5287900-5288399	0.338050893423429	.	.
chr1	5588820	5589319	chr1	5297535	5298034	Oprk1|chr1:5297535-5298034	0.289300259156922	.	.
chr1	5588820	5589319	chr1	5316209	5316708	Oprk1|chr1:5316209-5316708	0.31479851327466	.	.
chr1	5588820	5589319	chr1	5336403	5336902	Oprk1|chr1:5336403-5336902	0.270174980090406	.	.
chr1	5588820	5589319	chr1	5345001	5345500	Oprk1|chr1:5345001-5345500	0.26015885812088	.	.
chr1	5588820	5589319	chr1	5382329	5382828	Oprk1|chr1:5382329-5382828	0.178580270711354	.	.
chr1	5588820	5589319	chr1	5387479	5387978	Oprk1|chr1:5387479-5387978	0.141767335176565	.	.
chr1	5588820	5589319	chr1	5394421	5394920	Oprk1|chr1:5394421-5394920	0.317528667206644	.	.
chr1	5588820	5589319	chr1	5463295	5463794	Oprk1|chr1:5463295-5463794	0.126385441971477	.	.
chr1	5588820	5589319	chr1	5696600	5697099	Oprk1|chr1:5696600-5697099	0.205384632498317	.	.
chr1	5588820	5589319	chr1	5955256	5955755	Oprk1|chr1:5955256-5955755	0.423952637740332	.	.
chr1	5588820	5589319	chr1	5955757	5956256	Oprk1|chr1:5955757-5956256	0.421966325741079	.	.
chr1	6214386	6214885	chr1	6401430	6401929	4732440D04Rik|chr1:6401430-6401929	0.192513124864271	.	.
chr1	6214386	6214885	chr1	6475687	6476186	4732440D04Rik|chr1:6475687-6476186	0.1232876035919	.	.
chr1	6214386	6214885	chr1	6483957	6484456	4732440D04Rik|chr1:6483957-6484456	0.0919657750342238	.	.
chr1	6214899	6215398	chr1	5955256	5955755	4732440D04Rik|chr1:5955256-5955755	0.0914111082048056	.	.
chr1	6214899	6215398	chr1	6401430	6401929	4732440D04Rik|chr1:6401430-6401929	0.120029365066607	.	.
chr1	6214899	6215398	chr1	6406344	6406843	4732440D04Rik|chr1:6406344-6406843	0.116802446538335	.	.
chr1	6214899	6215398	chr1	6459638	6460137	4732440D04Rik|chr1:6459638-6460137	0.111371451941272	.	.
chr1	6214899	6215398	chr1	6475687	6476186	4732440D04Rik|chr1:6475687-6476186	0.096419840645048	.	.
chr1	6214899	6215398	chr1	6483297	6483796	4732440D04Rik|chr1:6483297-6483796	0.0886671845988016	.	.
chr1	6487811	6488310	chr1	6062736	6063235	St18|chr1:6062736-6063235	0.0917482296479309	.	.
chr1	6487811	6488310	chr1	6094097	6094596	St18|chr1:6094097-6094596	0.267378274013226	.	.
chr1	6487811	6488310	chr1	6102224	6102723	St18|chr1:6102224-6102723	0.223808411800871	.	.
chr1	6487811	6488310	chr1	6102756	6103255	St18|chr1:6102756-6103255	0.272785809680365	.	.
chr1	6487811	6488310	chr1	6131847	6132346	St18|chr1:6131847-6132346	0.131021090214879	.	.
chr1	6487811	6488310	chr1	6272212	6272711	St18|chr1:6272212-6272711	0.220028431859903	.	.
chr1	6487811	6488310	chr1	6283119	6283618	St18|chr1:6283119-6283618	0.165362745663694	.	.
chr1	6487811	6488310	chr1	6306576	6307075	St18|chr1:6306576-6307075	0.183798635368935	.	.
chr1	6487811	6488310	chr1	6311382	6311881	St18|chr1:6311382-6311881	0.281497612279032	.	.
chr1	6487811	6488310	chr1	6320510	6321009	St18|chr1:6320510-6321009	0.254385089892431	.	.
chr1	6487811	6488310	chr1	6330464	6330963	St18|chr1:6330464-6330963	0.103466510915228	.	.
chr1	6487811	6488310	chr1	6357693	6358192	St18|chr1:6357693-6358192	0.12828641214891	.	.
chr1	6487811	6488310	chr1	6361850	6362349	St18|chr1:6361850-6362349	0.146115573728737	.	.
chr1	6487811	6488310	chr1	6459638	6460137	St18|chr1:6459638-6460137	0.164139131596446	.	.
chr1	6487811	6488310	chr1	6547115	6547614	St18|chr1:6547115-6547614	0.119609761569597	.	.
chr1	6487811	6488310	chr1	6591025	6591524	St18|chr1:6591025-6591524	0.166108554190843	.	.
chr1	6487811	6488310	chr1	6592787	6593286	St18|chr1:6592787-6593286	0.160065315337004	.	.
chr1	6487811	6488310	chr1	6717575	6718074	St18|chr1:6717575-6718074	0.214251816525175	.	.
chr1	6487811	6488310	chr1	6729383	6729882	St18|chr1:6729383-6729882	0.102007844667596	.	.
chr1	7088594	7089093	chr1	7138562	7139061	Pcmtd1|chr1:7138562-7139061	0.149663968758304	.	.
chr1	7088594	7089093	chr1	7223677	7224176	Pcmtd1|chr1:7223677-7224176	0.193496215278308	.	.
chr1	7088594	7089093	chr1	7381228	7381727	Pcmtd1|chr1:7381228-7381727	0.112131541042659	.	.
chr1	7397174	7397673	chr1	7138562	7139061	Gm26901|chr1:7138562-7139061	0.0959483395905397	.	.
chr1	7397174	7397673	chr1	7139109	7139608	Gm26901|chr1:7139109-7139608	0.176826190558962	.	.
chr1	7397174	7397673	chr1	7206575	7207074	Gm26901|chr1:7206575-7207074	0.0959189491860735	.	.
chr1	7397837	7398336	chr1	7132254	7132753	Gm26901|chr1:7132254-7132753	0.200894679289133	.	.
chr1	7397837	7398336	chr1	7138562	7139061	Gm26901|chr1:7138562-7139061	0.0920539516963383	.	.
chr1	7397837	7398336	chr1	7148116	7148615	Gm26901|chr1:7148116-7148615	0.140829576164668	.	.
chr1	7397837	7398336	chr1	7535148	7535647	Gm26901|chr1:7535148-7535647	0.151818591362879	.	.
chr1	7397837	7398336	chr1	7696214	7696713	Gm26901|chr1:7696214-7696713	0.184659419690496	.	.
chr1	7398342	7398841	chr1	7112669	7113168	Gm26901|chr1:7112669-7113168	0.14445507446946	.	.
chr1	7398342	7398841	chr1	7132254	7132753	Gm26901|chr1:7132254-7132753	0.145593274534599	.	.
chr1	7398342	7398841	chr1	7138562	7139061	Gm26901|chr1:7138562-7139061	0.105418275570049	.	.
chr1	7398342	7398841	chr1	7139109	7139608	Gm26901|chr1:7139109-7139608	0.110550315171052	.	.
chr1	7398342	7398841	chr1	7148116	7148615	Gm26901|chr1:7148116-7148615	0.0964174841797145	.	.
chr1	7398342	7398841	chr1	7535148	7535647	Gm26901|chr1:7535148-7535647	0.269835837692391	.	.
chr1	7398342	7398841	chr1	7696214	7696713	Gm26901|chr1:7696214-7696713	0.242227783987075	.	.
chr1	7496973	7497472	chr1	7495295	7495794	Gm30414|chr1:7495295-7495794	0.107450430424953	.	.
chr1	9298975	9299474	chr1	9090969	9091468	Sntg1|chr1:9090969-9091468	0.176743760736709	.	.
chr1	9298975	9299474	chr1	9172288	9172787	Sntg1|chr1:9172288-9172787	0.267217719665433	.	.
chr1	9298975	9299474	chr1	9210146	9210645	Sntg1|chr1:9210146-9210645	0.195153705586775	.	.
chr1	9298975	9299474	chr1	9298270	9298769	Sntg1|chr1:9298270-9298769	0.151770630774713	.	.
chr1	9299496	9299995	chr1	9090969	9091468	Sntg1|chr1:9090969-9091468	0.155021746339446	.	.
chr1	9299496	9299995	chr1	9172288	9172787	Sntg1|chr1:9172288-9172787	0.419547867344535	.	.
chr1	9299496	9299995	chr1	9210146	9210645	Sntg1|chr1:9210146-9210645	0.158870912452409	.	.
chr1	9299496	9299995	chr1	9298270	9298769	Sntg1|chr1:9298270-9298769	0.153193430635622	.	.
chr1	9299496	9299995	chr1	9615198	9615697	Sntg1|chr1:9615198-9615697	0.119632484135601	.	.
chr1	9300568	9301067	chr1	9126187	9126686	Sntg1|chr1:9126187-9126686	0.229168693993362	.	.
chr1	9300568	9301067	chr1	9149766	9150265	Sntg1|chr1:9149766-9150265	0.159521554488087	.	.
chr1	9300568	9301067	chr1	9157079	9157578	Sntg1|chr1:9157079-9157578	0.28956514291332	.	.
chr1	9300568	9301067	chr1	9188965	9189464	Sntg1|chr1:9188965-9189464	0.171610819638314	.	.
chr1	9300568	9301067	chr1	9253984	9254483	Sntg1|chr1:9253984-9254483	0.323647423260141	.	.
chr1	9300568	9301067	chr1	9510098	9510597	Sntg1|chr1:9510098-9510597	0.0848334428861933	.	.
chr1	9300568	9301067	chr1	9528313	9528812	Sntg1|chr1:9528313-9528812	0.252150361071074	.	.
chr1	9300568	9301067	chr1	9609186	9609685	Sntg1|chr1:9609186-9609685	0.131267702675393	.	.
chr1	9300568	9301067	chr1	9619425	9619924	Sntg1|chr1:9619425-9619924	0.204074820995084	.	.
chr1	9300568	9301067	chr1	9622471	9622970	Sntg1|chr1:9622471-9622970	0.0893363090714113	.	.
chr1	9300568	9301067	chr1	9627223	9627722	Sntg1|chr1:9627223-9627722	0.147515407922253	.	.
chr1	9300568	9301067	chr1	9656603	9657102	Sntg1|chr1:9656603-9657102	0.136887790166789	.	.
chr1	9300568	9301067	chr1	9672917	9673416	Sntg1|chr1:9672917-9673416	0.105868351797115	.	.
chr1	9300568	9301067	chr1	9731278	9731777	Sntg1|chr1:9731278-9731777	0.0894864298478994	.	.
chr1	9545042	9545541	chr1	9298270	9298769	Rrs1|chr1:9298270-9298769	0.289093642016484	.	.
chr1	9545042	9545541	chr1	9513651	9514150	Rrs1|chr1:9513651-9514150	0.136323640784493	.	.
chr1	9545042	9545541	chr1	9528313	9528812	Rrs1|chr1:9528313-9528812	0.22037253248625	.	.
chr1	9545042	9545541	chr1	9619425	9619924	Rrs1|chr1:9619425-9619924	0.234099691140831	.	.
chr1	9545042	9545541	chr1	9619425	9619924	Rrs1|chr1:9619425-9619924	0.234099691140832	.	.
chr1	9545042	9545541	chr1	9619928	9620427	Rrs1|chr1:9619928-9620427	0.146080188744899	.	.
chr1	9600949	9601448	chr1	9279135	9279634	Vxn|chr1:9279135-9279634	0.146330043566841	.	.
chr1	9600949	9601448	chr1	9340392	9340891	Vxn|chr1:9340392-9340891	0.158455026627802	.	.
chr1	9600949	9601448	chr1	9364753	9365252	Vxn|chr1:9364753-9365252	0.216883657497548	.	.
chr1	9600949	9601448	chr1	9367720	9368219	Vxn|chr1:9367720-9368219	0.148095771017428	.	.
chr1	9600949	9601448	chr1	9457368	9457867	Vxn|chr1:9457368-9457867	0.206642319502996	.	.
chr1	9600949	9601448	chr1	9458486	9458985	Vxn|chr1:9458486-9458985	0.22441785296763	.	.
chr1	9600949	9601448	chr1	9539839	9540338	Vxn|chr1:9539839-9540338	0.0972073410109336	.	.
chr1	9600949	9601448	chr1	9570415	9570914	Vxn|chr1:9570415-9570914	0.149873015287485	.	.
chr1	9600949	9601448	chr1	9577782	9578281	Vxn|chr1:9577782-9578281	0.196348278141771	.	.
chr1	9600949	9601448	chr1	9578314	9578813	Vxn|chr1:9578314-9578813	0.19603046119223	.	.
chr1	9600949	9601448	chr1	9590433	9590932	Vxn|chr1:9590433-9590932	0.23449665021879	.	.
chr1	9600949	9601448	chr1	9591855	9592354	Vxn|chr1:9591855-9592354	0.259282046610661	.	.
chr1	9600949	9601448	chr1	9602243	9602742	Vxn|chr1:9602243-9602742	0.240725808018	.	.
chr1	9600949	9601448	chr1	9616118	9616617	Vxn|chr1:9616118-9616617	0.147741210257543	.	.
chr1	9600949	9601448	chr1	9722386	9722885	Vxn|chr1:9722386-9722885	0.0926282288158211	.	.
chr1	9601474	9601973	chr1	9340392	9340891	Vxn|chr1:9340392-9340891	0.108367141141268	.	.
chr1	9601474	9601973	chr1	9364753	9365252	Vxn|chr1:9364753-9365252	0.128729525525964	.	.
chr1	9601474	9601973	chr1	9367720	9368219	Vxn|chr1:9367720-9368219	0.0931948026264547	.	.
chr1	9601474	9601973	chr1	9457368	9457867	Vxn|chr1:9457368-9457867	0.130107753009258	.	.
chr1	9601474	9601973	chr1	9458486	9458985	Vxn|chr1:9458486-9458985	0.148944086831117	.	.
chr1	9601474	9601973	chr1	9539839	9540338	Vxn|chr1:9539839-9540338	0.0978661925994653	.	.
chr1	9601474	9601973	chr1	9569900	9570399	Vxn|chr1:9569900-9570399	0.15059304711994	.	.
chr1	9601474	9601973	chr1	9570415	9570914	Vxn|chr1:9570415-9570914	0.193952902232914	.	.
chr1	9601474	9601973	chr1	9577782	9578281	Vxn|chr1:9577782-9578281	0.167916070104688	.	.
chr1	9601474	9601973	chr1	9578314	9578813	Vxn|chr1:9578314-9578813	0.156613694723578	.	.
chr1	9601474	9601973	chr1	9590433	9590932	Vxn|chr1:9590433-9590932	0.138701757521814	.	.
chr1	9601474	9601973	chr1	9591855	9592354	Vxn|chr1:9591855-9592354	0.185527494890646	.	.
chr1	9601474	9601973	chr1	9602243	9602742	Vxn|chr1:9602243-9602742	0.154988257024005	.	.
chr1	9601474	9601973	chr1	9609186	9609685	Vxn|chr1:9609186-9609685	0.101514286576669	.	.
chr1	9601474	9601973	chr1	9616118	9616617	Vxn|chr1:9616118-9616617	0.0880257725943346	.	.
chr1	9601474	9601973	chr1	9627223	9627722	Vxn|chr1:9627223-9627722	0.0982871454436124	.	.
chr1	9601474	9601973	chr1	9672917	9673416	Vxn|chr1:9672917-9673416	0.152911375531285	.	.
chr1	9630048	9630547	chr1	9253984	9254483	2610203C22Rik|chr1:9253984-9254483	0.0921146554411352	.	.
chr1	9630048	9630547	chr1	9364753	9365252	2610203C22Rik|chr1:9364753-9365252	0.138889672578329	.	.
chr1	9630048	9630547	chr1	9573148	9573647	2610203C22Rik|chr1:9573148-9573647	0.142528846747456	.	.
chr1	9630048	9630547	chr1	9577782	9578281	2610203C22Rik|chr1:9577782-9578281	0.106025078966022	.	.
chr1	9630048	9630547	chr1	9590433	9590932	2610203C22Rik|chr1:9590433-9590932	0.127214163348247	.	.
chr1	9630048	9630547	chr1	9591855	9592354	2610203C22Rik|chr1:9591855-9592354	0.168562114101814	.	.
chr1	9630048	9630547	chr1	9602243	9602742	2610203C22Rik|chr1:9602243-9602742	0.119762278335987	.	.
chr1	9630048	9630547	chr1	9627223	9627722	2610203C22Rik|chr1:9627223-9627722	0.239505177428425	.	.
chr1	9630048	9630547	chr1	9672917	9673416	2610203C22Rik|chr1:9672917-9673416	0.172552095817601	.	.
chr1	9630048	9630547	chr1	9672917	9673416	2610203C22Rik|chr1:9672917-9673416	0.172552095817602	.	.
chr1	9700259	9700758	chr1	9298270	9298769	Mybl1|chr1:9298270-9298769	0.160457500057274	.	.
chr1	9700259	9700758	chr1	9510098	9510597	Mybl1|chr1:9510098-9510597	0.100901276275774	.	.
chr1	9700259	9700758	chr1	9528313	9528812	Mybl1|chr1:9528313-9528812	0.0923283931383081	.	.
chr1	9700259	9700758	chr1	9619425	9619924	Mybl1|chr1:9619425-9619924	0.169518443468402	.	.
chr1	9747574	9748073	chr1	9279135	9279634	1700034P13Rik|chr1:9279135-9279634	0.140662771582351	.	.
chr1	9747574	9748073	chr1	9279135	9279634	Vcpip1|chr1:9279135-9279634	0.140662771582351	.	.
chr1	9747574	9748073	chr1	9367720	9368219	1700034P13Rik|chr1:9367720-9368219	0.130696181721885	.	.
chr1	9747574	9748073	chr1	9367720	9368219	Vcpip1|chr1:9367720-9368219	0.130696181721885	.	.
chr1	9747574	9748073	chr1	9457368	9457867	1700034P13Rik|chr1:9457368-9457867	0.11274992971207	.	.
chr1	9747574	9748073	chr1	9457368	9457867	Vcpip1|chr1:9457368-9457867	0.11274992971207	.	.
chr1	9747574	9748073	chr1	9458486	9458985	1700034P13Rik|chr1:9458486-9458985	0.137273373408253	.	.
chr1	9747574	9748073	chr1	9458486	9458985	Vcpip1|chr1:9458486-9458985	0.137273373408253	.	.
chr1	9747574	9748073	chr1	9590433	9590932	1700034P13Rik|chr1:9590433-9590932	0.110697525651101	.	.
chr1	9747574	9748073	chr1	9590433	9590932	Vcpip1|chr1:9590433-9590932	0.110697525651101	.	.
chr1	9748256	9748755	chr1	9298270	9298769	1700034P13Rik|chr1:9298270-9298769	0.173078775618824	.	.
chr1	9748256	9748755	chr1	9298270	9298769	Vcpip1|chr1:9298270-9298769	0.173078775618824	.	.
chr1	9748256	9748755	chr1	9541113	9541612	1700034P13Rik|chr1:9541113-9541612	0.131411505104544	.	.
chr1	9748256	9748755	chr1	9541113	9541612	Vcpip1|chr1:9541113-9541612	0.131411505104544	.	.
chr1	9748256	9748755	chr1	9609186	9609685	1700034P13Rik|chr1:9609186-9609685	0.0992561230848633	.	.
chr1	9748256	9748755	chr1	9609186	9609685	Vcpip1|chr1:9609186-9609685	0.0992561230848633	.	.
chr1	10719713	10720212	chr1	10255521	10256020	Cpa6|chr1:10255521-10256020	0.119971571190064	.	.
chr1	10719713	10720212	chr1	10486751	10487250	Cpa6|chr1:10486751-10487250	0.157694982064753	.	.
chr1	10719713	10720212	chr1	10493553	10494052	Cpa6|chr1:10493553-10494052	0.101715249347814	.	.
chr1	10720532	10721031	chr1	10493553	10494052	Cpa6|chr1:10493553-10494052	0.102963629115491	.	.
chr1	10720532	10721031	chr1	10564029	10564528	Cpa6|chr1:10564029-10564528	0.162388171285182	.	.
chr1	10720532	10721031	chr1	10570791	10571290	Cpa6|chr1:10570791-10571290	0.364683422351197	.	.
chr1	10720532	10721031	chr1	10573141	10573640	Cpa6|chr1:10573141-10573640	0.206573826409091	.	.
chr1	10720532	10721031	chr1	10573141	10573640	Cpa6|chr1:10573141-10573640	0.206573826409092	.	.
chr1	10720532	10721031	chr1	10596332	10596831	Cpa6|chr1:10596332-10596831	0.257638795797702	.	.
chr1	10720532	10721031	chr1	10708458	10708957	Cpa6|chr1:10708458-10708957	0.283241920193124	.	.
chr1	10720532	10721031	chr1	10713240	10713739	Cpa6|chr1:10713240-10713739	0.242319253788915	.	.
chr1	10720532	10721031	chr1	10759501	10760000	Cpa6|chr1:10759501-10760000	0.197787048516999	.	.
chr1	10720532	10721031	chr1	10781405	10781904	Cpa6|chr1:10781405-10781904	0.0978240127046775	.	.
chr1	10720532	10721031	chr1	10781405	10781904	Cpa6|chr1:10781405-10781904	0.0978240127046776	.	.
chr1	10720532	10721031	chr1	10792905	10793404	Cpa6|chr1:10792905-10793404	0.28384645046152	.	.
chr1	10720532	10721031	chr1	10874715	10875214	Cpa6|chr1:10874715-10875214	0.164015197362421	.	.
chr1	10720532	10721031	chr1	10880273	10880772	Cpa6|chr1:10880273-10880772	0.210848256822683	.	.
chr1	10720532	10721031	chr1	10918590	10919089	Cpa6|chr1:10918590-10919089	0.205130473722759	.	.
chr1	10720532	10721031	chr1	10919136	10919635	Cpa6|chr1:10919136-10919635	0.188334556801452	.	.
chr1	10720532	10721031	chr1	10955127	10955626	Cpa6|chr1:10955127-10955626	0.168284977344221	.	.
chr1	10993772	10994271	chr1	10725634	10726133	Prex2|chr1:10725634-10726133	0.19111878445287	.	.
chr1	13588843	13589342	chr1	13573930	13574429	Tram1|chr1:13573930-13574429	0.0991692510592326	.	.
chr1	13588843	13589342	chr1	13599193	13599692	Tram1|chr1:13599193-13599692	0.130439235827452	.	.
chr1	13588843	13589342	chr1	13864805	13865304	Tram1|chr1:13864805-13865304	0.245415068818391	.	.
chr1	13588843	13589342	chr1	13919245	13919744	Tram1|chr1:13919245-13919744	0.101949063484555	.	.
chr1	13589563	13590062	chr1	13573930	13574429	Tram1|chr1:13573930-13574429	0.107529979242259	.	.
chr1	13589563	13590062	chr1	13599193	13599692	Tram1|chr1:13599193-13599692	0.0992292008619202	.	.
chr1	13589563	13590062	chr1	13623351	13623850	Tram1|chr1:13623351-13623850	0.132426024413889	.	.
chr1	13589563	13590062	chr1	13649569	13650068	Tram1|chr1:13649569-13650068	0.110713858460925	.	.
chr1	13589563	13590062	chr1	13706254	13706753	Tram1|chr1:13706254-13706753	0.206963111356678	.	.
chr1	13589563	13590062	chr1	13771623	13772122	Tram1|chr1:13771623-13772122	0.103659001931558	.	.
chr1	13589563	13590062	chr1	13919245	13919744	Tram1|chr1:13919245-13919744	0.183168751171738	.	.
chr1	13659706	13660205	chr1	13500447	13500946	Lactb2|chr1:13500447-13500946	0.109260665073135	.	.
chr1	13659706	13660205	chr1	13640977	13641476	Lactb2|chr1:13640977-13641476	0.0849653945136753	.	.
chr1	13660314	13660813	chr1	13698671	13699170	Lactb2|chr1:13698671-13699170	0.192912987950026	.	.
chr1	13660314	13660813	chr1	13738820	13739319	Lactb2|chr1:13738820-13739319	0.0953424926707194	.	.
chr1	13660314	13660813	chr1	13752366	13752865	Lactb2|chr1:13752366-13752865	0.10302405305275	.	.
chr1	14309549	14310048	chr1	14484440	14484939	Eya1|chr1:14484440-14484939	0.141418873569999	.	.
chr1	14309549	14310048	chr1	14646667	14647166	Eya1|chr1:14646667-14647166	0.0944361837726379	.	.
chr1	14309549	14310048	chr1	14646667	14647166	Eya1|chr1:14646667-14647166	0.094436183772638	.	.
chr1	14755218	14755717	chr1	14704896	14705395	Msc|chr1:14704896-14705395	0.142782861890819	.	.
chr1	14755218	14755717	chr1	14739996	14740495	Msc|chr1:14739996-14740495	0.0863214202710711	.	.
chr1	14755218	14755717	chr1	14831058	14831557	Msc|chr1:14831058-14831557	0.113269553388326	.	.
chr1	16519035	16519534	chr1	16597020	16597519	Stau2|chr1:16597020-16597519	0.159087330620117	.	.
chr1	16519035	16519534	chr1	16703301	16703800	Stau2|chr1:16703301-16703800	0.185102106030849	.	.
chr1	16519035	16519534	chr1	16703823	16704322	Stau2|chr1:16703823-16704322	0.132529717029967	.	.
chr1	16519035	16519534	chr1	16758712	16759211	Stau2|chr1:16758712-16759211	0.0944997205031869	.	.
chr1	16519035	16519534	chr1	16759351	16759850	Stau2|chr1:16759351-16759850	0.130581691201813	.	.
chr1	16519761	16520260	chr1	16702758	16703257	Stau2|chr1:16702758-16703257	0.196540476712211	.	.
chr1	16519761	16520260	chr1	16703301	16703800	Stau2|chr1:16703301-16703800	0.105179535577614	.	.
chr1	16519761	16520260	chr1	16745945	16746444	Stau2|chr1:16745945-16746444	0.158780912508619	.	.
chr1	16519761	16520260	chr1	16758712	16759211	Stau2|chr1:16758712-16759211	0.116397777619521	.	.
chr1	16519761	16520260	chr1	16759351	16759850	Stau2|chr1:16759351-16759850	0.0945544771168979	.	.
chr1	16618483	16618982	chr1	16557621	16558120	Ube2w|chr1:16557621-16558120	0.139710437677446	.	.
chr1	16618483	16618982	chr1	16569535	16570034	Ube2w|chr1:16569535-16570034	0.104181354818655	.	.
chr1	16618483	16618982	chr1	16597020	16597519	Ube2w|chr1:16597020-16597519	0.0961136738214679	.	.
chr1	16618483	16618982	chr1	16636459	16636958	Ube2w|chr1:16636459-16636958	0.146432463807476	.	.
chr1	16618483	16618982	chr1	16798252	16798751	Ube2w|chr1:16798252-16798751	0.152350895194286	.	.
chr1	16619102	16619601	chr1	16557621	16558120	Ube2w|chr1:16557621-16558120	0.0858878923173963	.	.
chr1	16619102	16619601	chr1	16569535	16570034	Ube2w|chr1:16569535-16570034	0.0854966741761358	.	.
chr1	16619102	16619601	chr1	16597020	16597519	Ube2w|chr1:16597020-16597519	0.21514545567495	.	.
chr1	16619102	16619601	chr1	16636459	16636958	Ube2w|chr1:16636459-16636958	0.0909097046932429	.	.
chr1	16619102	16619601	chr1	16798252	16798751	Ube2w|chr1:16798252-16798751	0.146691284964601	.	.
chr1	16656744	16657243	chr1	16545111	16545610	D030040B21Rik|chr1:16545111-16545610	0.112503490768446	.	.
chr1	16656744	16657243	chr1	16545111	16545610	Eloc|chr1:16545111-16545610	0.112503490768446	.	.
chr1	16656744	16657243	chr1	16557621	16558120	D030040B21Rik|chr1:16557621-16558120	0.165015905061309	.	.
chr1	16656744	16657243	chr1	16557621	16558120	Eloc|chr1:16557621-16558120	0.165015905061309	.	.
chr1	16656744	16657243	chr1	16569535	16570034	D030040B21Rik|chr1:16569535-16570034	0.180351734514944	.	.
chr1	16656744	16657243	chr1	16569535	16570034	Eloc|chr1:16569535-16570034	0.180351734514944	.	.
chr1	16656744	16657243	chr1	16597020	16597519	D030040B21Rik|chr1:16597020-16597519	0.2403312604323	.	.
chr1	16656744	16657243	chr1	16597020	16597519	Eloc|chr1:16597020-16597519	0.2403312604323	.	.
chr1	16656744	16657243	chr1	16847324	16847823	D030040B21Rik|chr1:16847324-16847823	0.106455532995331	.	.
chr1	16656744	16657243	chr1	16847324	16847823	Eloc|chr1:16847324-16847823	0.106455532995331	.	.
chr1	16657258	16657757	chr1	16545111	16545610	D030040B21Rik|chr1:16545111-16545610	0.164222657812007	.	.
chr1	16657258	16657757	chr1	16545111	16545610	Eloc|chr1:16545111-16545610	0.164222657812007	.	.
chr1	16657258	16657757	chr1	16546643	16547142	D030040B21Rik|chr1:16546643-16547142	0.110647836186654	.	.
chr1	16657258	16657757	chr1	16546643	16547142	Eloc|chr1:16546643-16547142	0.110647836186654	.	.
chr1	16657258	16657757	chr1	16557621	16558120	D030040B21Rik|chr1:16557621-16558120	0.165297678211251	.	.
chr1	16657258	16657757	chr1	16557621	16558120	Eloc|chr1:16557621-16558120	0.165297678211251	.	.
chr1	16657258	16657757	chr1	16569535	16570034	D030040B21Rik|chr1:16569535-16570034	0.128210650435432	.	.
chr1	16657258	16657757	chr1	16569535	16570034	Eloc|chr1:16569535-16570034	0.128210650435432	.	.
chr1	16657258	16657757	chr1	16847324	16847823	D030040B21Rik|chr1:16847324-16847823	0.189010169077168	.	.
chr1	16657258	16657757	chr1	16847324	16847823	Eloc|chr1:16847324-16847823	0.189010169077168	.	.
chr1	16657258	16657757	chr1	16930176	16930675	D030040B21Rik|chr1:16930176-16930675	0.112884868587353	.	.
chr1	16657258	16657757	chr1	16930176	16930675	Eloc|chr1:16930176-16930675	0.112884868587353	.	.
chr1	16657258	16657757	chr1	16981638	16982137	D030040B21Rik|chr1:16981638-16982137	0.0901974916565264	.	.
chr1	16657258	16657757	chr1	16981638	16982137	Eloc|chr1:16981638-16982137	0.0901974916565264	.	.
chr1	16664905	16665404	chr1	16557621	16558120	Tmem70|chr1:16557621-16558120	0.112507582234752	.	.
chr1	16664905	16665404	chr1	16597020	16597519	Tmem70|chr1:16597020-16597519	0.145072593333562	.	.
chr1	16664905	16665404	chr1	16636459	16636958	Tmem70|chr1:16636459-16636958	0.100763933692493	.	.
chr1	16687901	16688400	chr1	16702758	16703257	Ly96|chr1:16702758-16703257	0.169049575388509	.	.
chr1	16687901	16688400	chr1	16703301	16703800	Ly96|chr1:16703301-16703800	0.163651909170826	.	.
chr1	16687901	16688400	chr1	16703823	16704322	Ly96|chr1:16703823-16704322	0.139461551627556	.	.
chr1	16687901	16688400	chr1	16735042	16735541	Ly96|chr1:16735042-16735541	0.190420357084511	.	.
chr1	16687901	16688400	chr1	16759351	16759850	Ly96|chr1:16759351-16759850	0.0870312176007714	.	.
chr1	16688506	16689005	chr1	16546643	16547142	Ly96|chr1:16546643-16547142	0.132599044183615	.	.
chr1	16688506	16689005	chr1	16703301	16703800	Ly96|chr1:16703301-16703800	0.136975336140802	.	.
chr1	16688506	16689005	chr1	16703823	16704322	Ly96|chr1:16703823-16704322	0.185836924278475	.	.
chr1	16688506	16689005	chr1	16747229	16747728	Ly96|chr1:16747229-16747728	0.0949312131649983	.	.
chr1	16688506	16689005	chr1	16758712	16759211	Ly96|chr1:16758712-16759211	0.107338290650581	.	.
chr1	16688506	16689005	chr1	16996662	16997161	Ly96|chr1:16996662-16997161	0.100071921490111	.	.
chr1	17097665	17098164	chr1	16809716	16810215	Jph1|chr1:16809716-16810215	0.125166887587968	.	.
chr1	17097665	17098164	chr1	16916592	16917091	Jph1|chr1:16916592-16917091	0.219749790035998	.	.
chr1	17097665	17098164	chr1	17024035	17024534	Jph1|chr1:17024035-17024534	0.0852630166284756	.	.
chr1	17097665	17098164	chr1	17041101	17041600	Jph1|chr1:17041101-17041600	0.264003438193309	.	.
chr1	17097665	17098164	chr1	17120001	17120500	Jph1|chr1:17120001-17120500	0.117067773360751	.	.
chr1	17097665	17098164	chr1	17120838	17121337	Jph1|chr1:17120838-17121337	0.195434399693019	.	.
chr1	17097665	17098164	chr1	17285786	17286285	Jph1|chr1:17285786-17286285	0.0862183001913072	.	.
chr1	17098192	17098691	chr1	16758712	16759211	Jph1|chr1:16758712-16759211	0.122480602612757	.	.
chr1	17098192	17098691	chr1	16759351	16759850	Jph1|chr1:16759351-16759850	0.0897524972799221	.	.
chr1	17098192	17098691	chr1	16809716	16810215	Jph1|chr1:16809716-16810215	0.0976126532798978	.	.
chr1	17098192	17098691	chr1	16810255	16810754	Jph1|chr1:16810255-16810754	0.100076441043599	.	.
chr1	17098192	17098691	chr1	16934525	16935024	Jph1|chr1:16934525-16935024	0.101255640584193	.	.
chr1	17098192	17098691	chr1	16987547	16988046	Jph1|chr1:16987547-16988046	0.0868366781858455	.	.
chr1	17098192	17098691	chr1	17024035	17024534	Jph1|chr1:17024035-17024534	0.101758172891757	.	.
chr1	17098192	17098691	chr1	17041101	17041600	Jph1|chr1:17041101-17041600	0.228150595902673	.	.
chr1	17098192	17098691	chr1	17043302	17043801	Jph1|chr1:17043302-17043801	0.106876847364853	.	.
chr1	17098192	17098691	chr1	17053897	17054396	Jph1|chr1:17053897-17054396	0.119588050007595	.	.
chr1	17098192	17098691	chr1	17116701	17117200	Jph1|chr1:17116701-17117200	0.119178851082849	.	.
chr1	17098192	17098691	chr1	17120001	17120500	Jph1|chr1:17120001-17120500	0.23670859124843	.	.
chr1	17098192	17098691	chr1	17120838	17121337	Jph1|chr1:17120838-17121337	0.22289777238056	.	.
chr1	17098192	17098691	chr1	17172604	17173103	Jph1|chr1:17172604-17173103	0.22313441080716	.	.
chr1	17098192	17098691	chr1	17173188	17173687	Jph1|chr1:17173188-17173687	0.143862069069008	.	.
chr1	17098192	17098691	chr1	17285786	17286285	Jph1|chr1:17285786-17286285	0.0934402921859965	.	.
chr1	17145142	17145641	chr1	17041101	17041600	Gdap1|chr1:17041101-17041600	0.113429334623892	.	.
chr1	17145142	17145641	chr1	17042609	17043108	Gdap1|chr1:17042609-17043108	0.0949476032713771	.	.
chr1	17145142	17145641	chr1	17116701	17117200	Gdap1|chr1:17116701-17117200	0.136284248868023	.	.
chr1	17145142	17145641	chr1	17123369	17123868	Gdap1|chr1:17123369-17123868	0.0993166254179691	.	.
chr1	17145142	17145641	chr1	17285786	17286285	Gdap1|chr1:17285786-17286285	0.145667242982831	.	.
chr1	17145142	17145641	chr1	17311278	17311777	Gdap1|chr1:17311278-17311777	0.186379355491154	.	.
chr1	17145142	17145641	chr1	17364663	17365162	Gdap1|chr1:17364663-17365162	0.130159775352423	.	.
chr1	17145142	17145641	chr1	17406304	17406803	Gdap1|chr1:17406304-17406803	0.271638322287511	.	.
chr1	17601268	17601767	chr1	17311278	17311777	Pi15|chr1:17311278-17311777	0.133901053650656	.	.
chr1	17601268	17601767	chr1	17480907	17481406	Pi15|chr1:17480907-17481406	0.220505567845744	.	.
chr1	17601268	17601767	chr1	17489772	17490271	Pi15|chr1:17489772-17490271	0.146733607719176	.	.
chr1	17601268	17601767	chr1	17537277	17537776	Pi15|chr1:17537277-17537776	0.293249395656227	.	.
chr1	17601268	17601767	chr1	17545228	17545727	Pi15|chr1:17545228-17545727	0.313060274684716	.	.
chr1	17601268	17601767	chr1	17567285	17567784	Pi15|chr1:17567285-17567784	0.21685862375859	.	.
chr1	17601268	17601767	chr1	17570129	17570628	Pi15|chr1:17570129-17570628	0.352842305404273	.	.
chr1	17601268	17601767	chr1	17599254	17599753	Pi15|chr1:17599254-17599753	0.147663151246875	.	.
chr1	17601268	17601767	chr1	17599870	17600369	Pi15|chr1:17599870-17600369	0.156320634279722	.	.
chr1	17601268	17601767	chr1	17600441	17600940	Pi15|chr1:17600441-17600940	0.409074874697385	.	.
chr1	17601268	17601767	chr1	17603226	17603725	Pi15|chr1:17603226-17603725	0.42362660682331	.	.
chr1	17601268	17601767	chr1	17646859	17647358	Pi15|chr1:17646859-17647358	0.120967412835309	.	.
chr1	17601268	17601767	chr1	17664654	17665153	Pi15|chr1:17664654-17665153	0.255804084718471	.	.
chr1	17601268	17601767	chr1	17810144	17810643	Pi15|chr1:17810144-17810643	0.150335098136059	.	.
chr1	17601268	17601767	chr1	17838342	17838841	Pi15|chr1:17838342-17838841	0.134835102591044	.	.
chr1	17601268	17601767	chr1	17840747	17841246	Pi15|chr1:17840747-17841246	0.0884139161813411	.	.
chr1	17601268	17601767	chr1	17873370	17873869	Pi15|chr1:17873370-17873869	0.0995982932359381	.	.
chr1	17727070	17727569	chr1	17302774	17303273	Crispld1|chr1:17302774-17303273	0.199057522913961	.	.
chr1	17727070	17727569	chr1	17302774	17303273	Gm16070|chr1:17302774-17303273	0.199057522913961	.	.
chr1	17727070	17727569	chr1	17717899	17718398	Crispld1|chr1:17717899-17718398	0.0902308421080314	.	.
chr1	17727070	17727569	chr1	17717899	17718398	Gm16070|chr1:17717899-17718398	0.0902308421080314	.	.
chr1	17727070	17727569	chr1	17718466	17718965	Crispld1|chr1:17718466-17718965	0.242608807011829	.	.
chr1	17727070	17727569	chr1	17718466	17718965	Gm16070|chr1:17718466-17718965	0.242608807011829	.	.
chr1	17727070	17727569	chr1	17735428	17735927	Crispld1|chr1:17735428-17735927	0.115975611291424	.	.
chr1	17727070	17727569	chr1	17735428	17735927	Gm16070|chr1:17735428-17735927	0.115975611291424	.	.
chr1	17727070	17727569	chr1	17762816	17763315	Crispld1|chr1:17762816-17763315	0.244981002699551	.	.
chr1	17727070	17727569	chr1	17762816	17763315	Gm16070|chr1:17762816-17763315	0.244981002699551	.	.
chr1	17727608	17728107	chr1	17302774	17303273	Crispld1|chr1:17302774-17303273	0.236739890540973	.	.
chr1	17727608	17728107	chr1	17302774	17303273	Gm16070|chr1:17302774-17303273	0.236739890540973	.	.
chr1	17727608	17728107	chr1	17646859	17647358	Crispld1|chr1:17646859-17647358	0.162848603528566	.	.
chr1	17727608	17728107	chr1	17646859	17647358	Gm16070|chr1:17646859-17647358	0.162848603528566	.	.
chr1	17727608	17728107	chr1	17718466	17718965	Crispld1|chr1:17718466-17718965	0.140489743791387	.	.
chr1	17727608	17728107	chr1	17718466	17718965	Gm16070|chr1:17718466-17718965	0.140489743791387	.	.
chr1	17727608	17728107	chr1	17762816	17763315	Crispld1|chr1:17762816-17763315	0.238889225721619	.	.
chr1	17727608	17728107	chr1	17762816	17763315	Gm16070|chr1:17762816-17763315	0.238889225721619	.	.
chr1	17727608	17728107	chr1	17838342	17838841	Crispld1|chr1:17838342-17838841	0.0978330742378697	.	.
chr1	17727608	17728107	chr1	17838342	17838841	Gm16070|chr1:17838342-17838841	0.0978330742378697	.	.
chr1	18057998	18058497	chr1	18170525	18171024	Gm28756|chr1:18170525-18171024	0.224657377930055	.	.
chr1	18057998	18058497	chr1	18181145	18181644	Gm28756|chr1:18181145-18181644	0.356633925571564	.	.
chr1	18057998	18058497	chr1	18186684	18187183	Gm28756|chr1:18186684-18187183	0.143722753534421	.	.
chr1	18057998	18058497	chr1	18191778	18192277	Gm28756|chr1:18191778-18192277	0.353654498006626	.	.
chr1	18057998	18058497	chr1	18300148	18300647	Gm28756|chr1:18300148-18300647	0.266673719273117	.	.
chr1	18057998	18058497	chr1	18307549	18308048	Gm28756|chr1:18307549-18308048	0.338935986762563	.	.
chr1	18057998	18058497	chr1	18308053	18308552	Gm28756|chr1:18308053-18308552	0.302517577597017	.	.
chr1	18057998	18058497	chr1	18314651	18315150	Gm28756|chr1:18314651-18315150	0.0905200265205207	.	.
chr1	18057998	18058497	chr1	18359936	18360435	Gm28756|chr1:18359936-18360435	0.0894084440137704	.	.
chr1	18058553	18059052	chr1	17838342	17838841	Gm28756|chr1:17838342-17838841	0.133331662743908	.	.
chr1	18058553	18059052	chr1	18030112	18030611	Gm28756|chr1:18030112-18030611	0.101423539511975	.	.
chr1	18058553	18059052	chr1	18106146	18106645	Gm28756|chr1:18106146-18106645	0.121397168023831	.	.
chr1	18058553	18059052	chr1	18170525	18171024	Gm28756|chr1:18170525-18171024	0.247891187492671	.	.
chr1	18058553	18059052	chr1	18181145	18181644	Gm28756|chr1:18181145-18181644	0.239545202375922	.	.
chr1	18058553	18059052	chr1	18186684	18187183	Gm28756|chr1:18186684-18187183	0.0935819372734357	.	.
chr1	18058553	18059052	chr1	18191778	18192277	Gm28756|chr1:18191778-18192277	0.183241286421027	.	.
chr1	18058553	18059052	chr1	18292480	18292979	Gm28756|chr1:18292480-18292979	0.145366200578301	.	.
chr1	18058553	18059052	chr1	18300148	18300647	Gm28756|chr1:18300148-18300647	0.269749096352912	.	.
chr1	18058553	18059052	chr1	18307549	18308048	Gm28756|chr1:18307549-18308048	0.276762413328872	.	.
chr1	18058553	18059052	chr1	18308053	18308552	Gm28756|chr1:18308053-18308552	0.224935901675537	.	.
chr1	18058553	18059052	chr1	18371522	18372021	Gm28756|chr1:18371522-18372021	0.112080293321419	.	.
chr1	18058553	18059052	chr1	18419832	18420331	Gm28756|chr1:18419832-18420331	0.132581971390327	.	.
chr1	18236312	18236811	chr1	17810144	17810643	Defb18|chr1:17810144-17810643	0.185549531994456	.	.
chr1	18236312	18236811	chr1	17840747	17841246	Defb18|chr1:17840747-17841246	0.102838791383425	.	.
chr1	18236312	18236811	chr1	18168208	18168707	Defb18|chr1:18168208-18168707	0.0851900769373526	.	.
chr1	18236312	18236811	chr1	18287381	18287880	Defb18|chr1:18287381-18287880	0.0904954478443865	.	.
chr1	18236312	18236811	chr1	18371522	18372021	Defb18|chr1:18371522-18372021	0.152437678011605	.	.
chr1	18236814	18237313	chr1	17810144	17810643	Defb18|chr1:17810144-17810643	0.111451909374759	.	.
chr1	18236814	18237313	chr1	18371522	18372021	Defb18|chr1:18371522-18372021	0.101133931009792	.	.
chr1	19103097	19103596	chr1	18977369	18977868	Tfap2d|chr1:18977369-18977868	0.108142457382655	.	.
chr1	19103097	19103596	chr1	19056277	19056776	Tfap2d|chr1:19056277-19056776	0.192699141268971	.	.
chr1	19103097	19103596	chr1	19087977	19088476	Tfap2d|chr1:19087977-19088476	0.249563950613794	.	.
chr1	19103097	19103596	chr1	19159406	19159905	Tfap2d|chr1:19159406-19159905	0.145553127899929	.	.
chr1	19103097	19103596	chr1	19174034	19174533	Tfap2d|chr1:19174034-19174533	0.153155035190046	.	.
chr1	19103925	19104424	chr1	19056277	19056776	Gm15825|chr1:19056277-19056776	0.217975537526085	.	.
chr1	19103925	19104424	chr1	19087977	19088476	Gm15825|chr1:19087977-19088476	0.139455044452992	.	.
chr1	19103925	19104424	chr1	19133017	19133516	Gm15825|chr1:19133017-19133516	0.0859794748759729	.	.
chr1	19103925	19104424	chr1	19137385	19137884	Gm15825|chr1:19137385-19137884	0.118585191423445	.	.
chr1	19103925	19104424	chr1	19159406	19159905	Gm15825|chr1:19159406-19159905	0.114383942379654	.	.
chr1	19103925	19104424	chr1	19174034	19174533	Gm15825|chr1:19174034-19174533	0.133995364539107	.	.
chr1	19103925	19104424	chr1	19265380	19265879	Gm15825|chr1:19265380-19265879	0.0895135955552089	.	.
chr1	19103925	19104424	chr1	19265380	19265879	Gm15825|chr1:19265380-19265879	0.089513595555209	.	.
chr1	19104658	19105157	chr1	19056277	19056776	Gm15825|chr1:19056277-19056776	0.231796125069729	.	.
chr1	19104658	19105157	chr1	19057360	19057859	Gm15825|chr1:19057360-19057859	0.0901367951533759	.	.
chr1	19104658	19105157	chr1	19087977	19088476	Gm15825|chr1:19087977-19088476	0.302985358751312	.	.
chr1	19104658	19105157	chr1	19159406	19159905	Gm15825|chr1:19159406-19159905	0.208434303149615	.	.
chr1	19104658	19105157	chr1	19159406	19159905	Gm15825|chr1:19159406-19159905	0.208434303149616	.	.
chr1	19104658	19105157	chr1	19174034	19174533	Gm15825|chr1:19174034-19174533	0.187241810349405	.	.
chr1	19104658	19105157	chr1	19265380	19265879	Gm15825|chr1:19265380-19265879	0.10015978934638	.	.
chr1	20820187	20820686	chr1	20513637	20514136	Mcm3|chr1:20513637-20514136	0.14311055946467	.	.
chr1	20820187	20820686	chr1	20554332	20554831	Mcm3|chr1:20554332-20554831	0.0851020323990733	.	.
chr1	20820187	20820686	chr1	20781392	20781891	Mcm3|chr1:20781392-20781891	0.170726400020023	.	.
chr1	20820187	20820686	chr1	20786199	20786698	Mcm3|chr1:20786199-20786698	0.116186666072357	.	.
chr1	20820187	20820686	chr1	20788317	20788816	Mcm3|chr1:20788317-20788816	0.143585126361423	.	.
chr1	20820187	20820686	chr1	20916864	20917363	Mcm3|chr1:20916864-20917363	0.221393542761088	.	.
chr1	20820187	20820686	chr1	20941260	20941759	Mcm3|chr1:20941260-20941759	0.220475160659585	.	.
chr1	20820187	20820686	chr1	20981026	20981525	Mcm3|chr1:20981026-20981525	0.125890269799564	.	.
chr1	20820187	20820686	chr1	20981765	20982264	Mcm3|chr1:20981765-20982264	0.195336901157031	.	.
chr1	20820187	20820686	chr1	20986596	20987095	Mcm3|chr1:20986596-20987095	0.219375723226976	.	.
chr1	20890311	20890810	chr1	20513637	20514136	6720483E21Rik|chr1:20513637-20514136	0.189790511479857	.	.
chr1	20890311	20890810	chr1	20513637	20514136	Paqr8|chr1:20513637-20514136	0.189790511479857	.	.
chr1	20890311	20890810	chr1	20633241	20633740	6720483E21Rik|chr1:20633241-20633740	0.0914175529162548	.	.
chr1	20890311	20890810	chr1	20633241	20633740	Paqr8|chr1:20633241-20633740	0.0914175529162548	.	.
chr1	20890311	20890810	chr1	20633812	20634311	6720483E21Rik|chr1:20633812-20634311	0.0915385377537745	.	.
chr1	20890311	20890810	chr1	20633812	20634311	Paqr8|chr1:20633812-20634311	0.0915385377537745	.	.
chr1	20890311	20890810	chr1	20759760	20760259	6720483E21Rik|chr1:20759760-20760259	0.159039658856601	.	.
chr1	20890311	20890810	chr1	20759760	20760259	Paqr8|chr1:20759760-20760259	0.159039658856601	.	.
chr1	20890311	20890810	chr1	20882999	20883498	6720483E21Rik|chr1:20882999-20883498	0.208262863136156	.	.
chr1	20890311	20890810	chr1	20882999	20883498	Paqr8|chr1:20882999-20883498	0.208262863136156	.	.
chr1	20890311	20890810	chr1	20933361	20933860	6720483E21Rik|chr1:20933361-20933860	0.157748804894983	.	.
chr1	20890311	20890810	chr1	20933361	20933860	Paqr8|chr1:20933361-20933860	0.157748804894983	.	.
chr1	20890311	20890810	chr1	20981765	20982264	6720483E21Rik|chr1:20981765-20982264	0.165565675619404	.	.
chr1	20890311	20890810	chr1	20981765	20982264	Paqr8|chr1:20981765-20982264	0.165565675619404	.	.
chr1	20890311	20890810	chr1	20986596	20987095	6720483E21Rik|chr1:20986596-20987095	0.156154538988002	.	.
chr1	20890311	20890810	chr1	20986596	20987095	Paqr8|chr1:20986596-20987095	0.156154538988002	.	.
chr1	20890857	20891356	chr1	20554332	20554831	6720483E21Rik|chr1:20554332-20554831	0.0855226585659008	.	.
chr1	20890857	20891356	chr1	20554332	20554831	Paqr8|chr1:20554332-20554831	0.0855226585659008	.	.
chr1	20890857	20891356	chr1	20633241	20633740	6720483E21Rik|chr1:20633241-20633740	0.104102892560222	.	.
chr1	20890857	20891356	chr1	20633241	20633740	Paqr8|chr1:20633241-20633740	0.104102892560222	.	.
chr1	20890857	20891356	chr1	20738421	20738920	6720483E21Rik|chr1:20738421-20738920	0.101860112756018	.	.
chr1	20890857	20891356	chr1	20738421	20738920	Paqr8|chr1:20738421-20738920	0.101860112756018	.	.
chr1	20890857	20891356	chr1	20839839	20840338	6720483E21Rik|chr1:20839839-20840338	0.139805494493474	.	.
chr1	20890857	20891356	chr1	20839839	20840338	Paqr8|chr1:20839839-20840338	0.139805494493474	.	.
chr1	20890857	20891356	chr1	20916864	20917363	6720483E21Rik|chr1:20916864-20917363	0.120813694814568	.	.
chr1	20890857	20891356	chr1	20916864	20917363	Paqr8|chr1:20916864-20917363	0.120813694814568	.	.
chr1	20890857	20891356	chr1	20925578	20926077	6720483E21Rik|chr1:20925578-20926077	0.0909819909987843	.	.
chr1	20890857	20891356	chr1	20925578	20926077	6720483E21Rik|chr1:20925578-20926077	0.0909819909987844	.	.
chr1	20890857	20891356	chr1	20925578	20926077	Paqr8|chr1:20925578-20926077	0.0909819909987843	.	.
chr1	20890857	20891356	chr1	20925578	20926077	Paqr8|chr1:20925578-20926077	0.0909819909987844	.	.
chr1	20951400	20951899	chr1	20538917	20539416	Efhc1|chr1:20538917-20539416	0.112999423684828	.	.
chr1	20951400	20951899	chr1	20699955	20700454	Efhc1|chr1:20699955-20700454	0.161138823628759	.	.
chr1	20951400	20951899	chr1	20786199	20786698	Efhc1|chr1:20786199-20786698	0.168564428097421	.	.
chr1	20951400	20951899	chr1	20938964	20939463	Efhc1|chr1:20938964-20939463	0.2515767274526	.	.
chr1	25828941	25829440	chr1	25823857	25824356	Adgrb3|chr1:25823857-25824356	0.116126716891381	.	.
chr1	25828941	25829440	chr1	25828331	25828830	Adgrb3|chr1:25828331-25828830	0.219188525584186	.	.
chr1	25828941	25829440	chr1	25921111	25921610	Adgrb3|chr1:25921111-25921610	0.170286503085178	.	.
chr1	25828941	25829440	chr1	26182670	26183169	Adgrb3|chr1:26182670-26183169	0.0984824359893996	.	.
chr1	25828941	25829440	chr1	26183240	26183739	Adgrb3|chr1:26183240-26183739	0.0850605565757624	.	.
chr1	25829930	25830429	chr1	25791145	25791644	Adgrb3|chr1:25791145-25791644	0.10044962695123	.	.
chr1	25829930	25830429	chr1	25828331	25828830	Adgrb3|chr1:25828331-25828830	0.170085538417331	.	.
chr1	25829930	25830429	chr1	25877525	25878024	Adgrb3|chr1:25877525-25878024	0.137655908686503	.	.
chr1	25829930	25830429	chr1	26111089	26111588	Adgrb3|chr1:26111089-26111588	0.0961558875205247	.	.
chr1	25829930	25830429	chr1	26111918	26112417	Adgrb3|chr1:26111918-26112417	0.215431729261638	.	.
chr1	25829930	25830429	chr1	26204396	26204895	Adgrb3|chr1:26204396-26204895	0.143765969509654	.	.
chr1	27884161	27884660	chr1	27538697	27539196	Gm5524|chr1:27538697-27539196	0.231696566728868	.	.
chr1	27884161	27884660	chr1	27551695	27552194	Gm5524|chr1:27551695-27552194	0.307312760206002	.	.
chr1	27884161	27884660	chr1	27559338	27559837	Gm5524|chr1:27559338-27559837	0.173327846404582	.	.
chr1	27884161	27884660	chr1	27581323	27581822	Gm5524|chr1:27581323-27581822	0.162923151493767	.	.
chr1	27884161	27884660	chr1	27608512	27609011	Gm5524|chr1:27608512-27609011	0.437402990138728	.	.
chr1	27884161	27884660	chr1	27621201	27621700	Gm5524|chr1:27621201-27621700	0.38383207924845	.	.
chr1	27884161	27884660	chr1	27657959	27658458	Gm5524|chr1:27657959-27658458	0.357472209714302	.	.
chr1	27884161	27884660	chr1	27693511	27694010	Gm5524|chr1:27693511-27694010	0.158196685725259	.	.
chr1	27884161	27884660	chr1	27722290	27722789	Gm5524|chr1:27722290-27722789	0.220388611781215	.	.
chr1	27884161	27884660	chr1	27887103	27887602	Gm5524|chr1:27887103-27887602	0.15887668027201	.	.
chr1	27884161	27884660	chr1	27958178	27958677	Gm5524|chr1:27958178-27958677	0.240443450201874	.	.
chr1	27884161	27884660	chr1	27965449	27965948	Gm5524|chr1:27965449-27965948	0.107907891788577	.	.
chr1	27884161	27884660	chr1	28003755	28004254	Gm5524|chr1:28003755-28004254	0.173331819976084	.	.
chr1	27884161	27884660	chr1	28100295	28100794	Gm5524|chr1:28100295-28100794	0.213765810665097	.	.
chr1	27884161	27884660	chr1	28102021	28102520	Gm5524|chr1:28102021-28102520	0.150638787553805	.	.
chr1	27884161	27884660	chr1	28207957	28208456	Gm5524|chr1:28207957-28208456	0.0891879767556338	.	.
chr1	27884161	27884660	chr1	28214210	28214709	Gm5524|chr1:28214210-28214709	0.477751272423962	.	.
chr1	27884161	27884660	chr1	28214210	28214709	Gm5524|chr1:28214210-28214709	0.477751272423963	.	.
chr1	27884161	27884660	chr1	28214753	28215252	Gm5524|chr1:28214753-28215252	0.40011304730143	.	.
chr1	27884161	27884660	chr1	28218579	28219078	Gm5524|chr1:28218579-28219078	0.20129510714609	.	.
chr1	27884161	27884660	chr1	28244217	28244716	Gm5524|chr1:28244217-28244716	0.15293318736893	.	.
chr1	30720698	30721197	chr1	30417068	30417567	Gm9898|chr1:30417068-30417567	0.123877282550019	.	.
chr1	30720698	30721197	chr1	30417616	30418115	Gm9898|chr1:30417616-30418115	0.160473410260798	.	.
chr1	30720698	30721197	chr1	30421773	30422272	Gm9898|chr1:30421773-30422272	0.123288150049373	.	.
chr1	30720698	30721197	chr1	30588278	30588777	Gm9898|chr1:30588278-30588777	0.303341929792768	.	.
chr1	30720698	30721197	chr1	30588877	30589376	Gm9898|chr1:30588877-30589376	0.0927976049217631	.	.
chr1	30720698	30721197	chr1	30590651	30591150	Gm9898|chr1:30590651-30591150	0.203493075789149	.	.
chr1	30720698	30721197	chr1	30591249	30591748	Gm9898|chr1:30591249-30591748	0.135607886899881	.	.
chr1	30720698	30721197	chr1	30632686	30633185	Gm9898|chr1:30632686-30633185	0.163256333503532	.	.
chr1	30720698	30721197	chr1	30646987	30647486	Gm9898|chr1:30646987-30647486	0.0872882412036009	.	.
chr1	30720698	30721197	chr1	30685293	30685792	Gm9898|chr1:30685293-30685792	0.138483922452968	.	.
chr1	30720698	30721197	chr1	30685293	30685792	Gm9898|chr1:30685293-30685792	0.138483922452969	.	.
chr1	30720698	30721197	chr1	30700382	30700881	Gm9898|chr1:30700382-30700881	0.146158567708792	.	.
chr1	30720698	30721197	chr1	30701088	30701587	Gm9898|chr1:30701088-30701587	0.113940674296856	.	.
chr1	30720698	30721197	chr1	30716282	30716781	Gm9898|chr1:30716282-30716781	0.122652779654766	.	.
chr1	30720698	30721197	chr1	30793399	30793898	Gm9898|chr1:30793399-30793898	0.318637481849908	.	.
chr1	30720698	30721197	chr1	30891636	30892135	Gm9898|chr1:30891636-30892135	0.0907486788461437	.	.
chr1	30720698	30721197	chr1	30892178	30892677	Gm9898|chr1:30892178-30892677	0.0936583809622747	.	.
chr1	30720698	30721197	chr1	30996647	30997146	Gm9898|chr1:30996647-30997146	0.102249063132356	.	.
chr1	30872795	30873294	chr1	30594623	30595122	Phf3|chr1:30594623-30595122	0.105404324153483	.	.
chr1	30872795	30873294	chr1	30595347	30595846	Phf3|chr1:30595347-30595846	0.108383521623721	.	.
chr1	30872795	30873294	chr1	30639815	30640314	Phf3|chr1:30639815-30640314	0.101020328370449	.	.
chr1	30872795	30873294	chr1	30646987	30647486	Phf3|chr1:30646987-30647486	0.139455345215993	.	.
chr1	30872795	30873294	chr1	30656202	30656701	Phf3|chr1:30656202-30656701	0.17560276061669	.	.
chr1	30872795	30873294	chr1	30716282	30716781	Phf3|chr1:30716282-30716781	0.162765105544171	.	.
chr1	30872795	30873294	chr1	30929933	30930432	Phf3|chr1:30929933-30930432	0.112522966838988	.	.
chr1	30873430	30873929	chr1	30656202	30656701	Phf3|chr1:30656202-30656701	0.169282630727177	.	.
chr1	30873430	30873929	chr1	30700382	30700881	Phf3|chr1:30700382-30700881	0.225275927596763	.	.
chr1	30873430	30873929	chr1	30716282	30716781	Phf3|chr1:30716282-30716781	0.118947729338051	.	.
chr1	30873430	30873929	chr1	30740784	30741283	Phf3|chr1:30740784-30741283	0.135549778558939	.	.
chr1	30873430	30873929	chr1	30852516	30853015	Phf3|chr1:30852516-30853015	0.142878128750409	.	.
chr1	30873430	30873929	chr1	30929933	30930432	Phf3|chr1:30929933-30930432	0.205386020019969	.	.
chr1	30873942	30874441	chr1	30590651	30591150	Phf3|chr1:30590651-30591150	0.0865896126690481	.	.
chr1	30873942	30874441	chr1	30700382	30700881	Phf3|chr1:30700382-30700881	0.186667477137176	.	.
chr1	30873942	30874441	chr1	30740784	30741283	Phf3|chr1:30740784-30741283	0.12250830955904	.	.
chr1	30873942	30874441	chr1	30778631	30779130	Phf3|chr1:30778631-30779130	0.0928243882159949	.	.
chr1	30949080	30949579	chr1	30502671	30503170	Ptp4a1|chr1:30502671-30503170	0.118875640632252	.	.
chr1	30949080	30949579	chr1	30503190	30503689	Ptp4a1|chr1:30503190-30503689	0.101249112935069	.	.
chr1	30949080	30949579	chr1	30685293	30685792	Ptp4a1|chr1:30685293-30685792	0.10962944083941	.	.
chr1	30949080	30949579	chr1	30716282	30716781	Ptp4a1|chr1:30716282-30716781	0.14200878300377	.	.
chr1	30949582	30950081	chr1	30502671	30503170	Ptp4a1|chr1:30502671-30503170	0.163004186141332	.	.
chr1	30949582	30950081	chr1	30503190	30503689	Ptp4a1|chr1:30503190-30503689	0.175096871497094	.	.
chr1	30949582	30950081	chr1	30656202	30656701	Ptp4a1|chr1:30656202-30656701	0.221048852933667	.	.
chr1	30949582	30950081	chr1	30700382	30700881	Ptp4a1|chr1:30700382-30700881	0.208504012794962	.	.
chr1	30949582	30950081	chr1	30716282	30716781	Ptp4a1|chr1:30716282-30716781	0.209325983524076	.	.
chr1	30949582	30950081	chr1	30740784	30741283	Ptp4a1|chr1:30740784-30741283	0.216490891592498	.	.
chr1	30949582	30950081	chr1	30852516	30853015	Ptp4a1|chr1:30852516-30853015	0.117285831149486	.	.
chr1	30949582	30950081	chr1	30929933	30930432	Ptp4a1|chr1:30929933-30930432	0.0970117033397872	.	.
chr1	32172459	32172958	chr1	31808000	31808499	Khdrbs2|chr1:31808000-31808499	0.208396325191127	.	.
chr1	32172459	32172958	chr1	31874764	31875263	Khdrbs2|chr1:31874764-31875263	0.0847462628514662	.	.
chr1	32172459	32172958	chr1	32174456	32174955	Khdrbs2|chr1:32174456-32174955	0.154737494033103	.	.
chr1	32172459	32172958	chr1	32243390	32243889	Khdrbs2|chr1:32243390-32243889	0.187331751673626	.	.
chr1	42229631	42230130	chr1	41916682	41917181	Gm9915|chr1:41916682-41917181	0.116664859055181	.	.
chr1	42229631	42230130	chr1	41935765	41936264	Gm9915|chr1:41935765-41936264	0.201678719521735	.	.
chr1	42229631	42230130	chr1	41981851	41982350	Gm9915|chr1:41981851-41982350	0.170600605692197	.	.
chr1	42229631	42230130	chr1	42041533	42042032	Gm9915|chr1:42041533-42042032	0.101422764769733	.	.
chr1	44102213	44102712	chr1	44028218	44028717	Tex30|chr1:44028218-44028717	0.0997320663400366	.	.
chr1	44102213	44102712	chr1	44042471	44042970	Tex30|chr1:44042471-44042970	0.169292833529859	.	.
chr1	44102213	44102712	chr1	44134895	44135394	Tex30|chr1:44134895-44135394	0.106782467706941	.	.
chr1	44102213	44102712	chr1	44230666	44231165	Tex30|chr1:44230666-44231165	0.170583752892645	.	.
chr1	44102213	44102712	chr1	44334165	44334664	Tex30|chr1:44334165-44334664	0.133123032645385	.	.
chr1	44118638	44119137	chr1	44028218	44028717	Bivm|chr1:44028218-44028717	0.0913545248741025	.	.
chr1	44118638	44119137	chr1	44028218	44028717	Poglut2|chr1:44028218-44028717	0.0913545248741025	.	.
chr1	44118638	44119137	chr1	44041766	44042265	Bivm|chr1:44041766-44042265	0.116351766752947	.	.
chr1	44118638	44119137	chr1	44041766	44042265	Poglut2|chr1:44041766-44042265	0.116351766752947	.	.
chr1	44118638	44119137	chr1	44042471	44042970	Bivm|chr1:44042471-44042970	0.109511912004455	.	.
chr1	44118638	44119137	chr1	44042471	44042970	Poglut2|chr1:44042471-44042970	0.109511912004455	.	.
chr1	44118638	44119137	chr1	44230666	44231165	Bivm|chr1:44230666-44231165	0.27024298787765	.	.
chr1	44118638	44119137	chr1	44230666	44231165	Poglut2|chr1:44230666-44231165	0.27024298787765	.	.
chr1	44118638	44119137	chr1	44334165	44334664	Bivm|chr1:44334165-44334664	0.162040744407386	.	.
chr1	44118638	44119137	chr1	44334165	44334664	Poglut2|chr1:44334165-44334664	0.162040744407386	.	.
chr1	44119144	44119643	chr1	44345885	44346384	Bivm|chr1:44345885-44346384	0.0867443706190165	.	.
chr1	44119144	44119643	chr1	44345885	44346384	Poglut2|chr1:44345885-44346384	0.0867443706190165	.	.
chr1	44119144	44119643	chr1	44348028	44348527	Bivm|chr1:44348028-44348527	0.147670707951089	.	.
chr1	44119144	44119643	chr1	44348028	44348527	Poglut2|chr1:44348028-44348527	0.147670707951089	.	.
chr1	44119663	44120162	chr1	44345885	44346384	Bivm|chr1:44345885-44346384	0.0964136255155474	.	.
chr1	44119663	44120162	chr1	44348028	44348527	Bivm|chr1:44348028-44348527	0.236856159477666	.	.
chr1	44147693	44148192	chr1	44041766	44042265	Ercc5|chr1:44041766-44042265	0.141896400475718	.	.
chr1	44147693	44148192	chr1	44242103	44242602	Ercc5|chr1:44242103-44242602	0.0970155307303749	.	.
chr1	44218903	44219402	chr1	44134895	44135394	Mettl21e|chr1:44134895-44135394	0.161062394784093	.	.
chr1	44218903	44219402	chr1	44153144	44153643	Mettl21e|chr1:44153144-44153643	0.370241490774907	.	.
chr1	44218903	44219402	chr1	44198134	44198633	Mettl21e|chr1:44198134-44198633	0.113564592511176	.	.
chr1	44218903	44219402	chr1	44334165	44334664	Mettl21e|chr1:44334165-44334664	0.190669675167202	.	.
chr1	44551396	44551895	chr1	44678894	44679393	Gulp1|chr1:44678894-44679393	0.116100231887768	.	.
chr1	44551396	44551895	chr1	44700160	44700659	Gulp1|chr1:44700160-44700659	0.0969260543260264	.	.
chr1	44551396	44551895	chr1	44712403	44712902	Gulp1|chr1:44712403-44712902	0.155030973896912	.	.
chr1	44552204	44552703	chr1	44630299	44630798	Gulp1|chr1:44630299-44630798	0.089271600484035	.	.
chr1	44552204	44552703	chr1	44663694	44664193	Gulp1|chr1:44663694-44664193	0.101102630230851	.	.
chr1	44552204	44552703	chr1	44663694	44664193	Gulp1|chr1:44663694-44664193	0.101102630230852	.	.
chr1	44552204	44552703	chr1	44699482	44699981	Gulp1|chr1:44699482-44699981	0.136753212462621	.	.
chr1	44552204	44552703	chr1	44712403	44712902	Gulp1|chr1:44712403-44712902	0.202693752039768	.	.
chr1	44745649	44746148	chr1	44277960	44278459	4930521E06Rik|chr1:44277960-44278459	0.0866951871561461	.	.
chr1	44745649	44746148	chr1	44278510	44279009	4930521E06Rik|chr1:44278510-44279009	0.100326560667801	.	.
chr1	44745649	44746148	chr1	44589006	44589505	4930521E06Rik|chr1:44589006-44589505	0.141399575041822	.	.
chr1	44745649	44746148	chr1	44589518	44590017	4930521E06Rik|chr1:44589518-44590017	0.125962748182051	.	.
chr1	44745649	44746148	chr1	44630299	44630798	4930521E06Rik|chr1:44630299-44630798	0.300551352614143	.	.
chr1	44745649	44746148	chr1	44712403	44712902	4930521E06Rik|chr1:44712403-44712902	0.156007021907207	.	.
chr1	44745649	44746148	chr1	44741191	44741690	4930521E06Rik|chr1:44741191-44741690	0.152058859756844	.	.
chr1	44745649	44746148	chr1	44950990	44951489	4930521E06Rik|chr1:44950990-44951489	0.0913670337709956	.	.
chr1	45502889	45503388	chr1	45294600	45295099	Col5a2|chr1:45294600-45295099	0.0934570685794895	.	.
chr1	45502889	45503388	chr1	45380221	45380720	Col5a2|chr1:45380221-45380720	0.133663869566832	.	.
chr1	45502889	45503388	chr1	45424246	45424745	Col5a2|chr1:45424246-45424745	0.101066538152624	.	.
chr1	45502889	45503388	chr1	45488226	45488725	Col5a2|chr1:45488226-45488725	0.168363201935948	.	.
chr1	45502889	45503388	chr1	45492300	45492799	Col5a2|chr1:45492300-45492799	0.131944191348136	.	.
chr1	45502889	45503388	chr1	45626729	45627228	Col5a2|chr1:45626729-45627228	0.136569362268542	.	.
chr1	45502889	45503388	chr1	45628997	45629496	Col5a2|chr1:45628997-45629496	0.0967092913140436	.	.
chr1	45502889	45503388	chr1	45647136	45647635	Col5a2|chr1:45647136-45647635	0.146049632842568	.	.
chr1	45502889	45503388	chr1	45663774	45664273	Col5a2|chr1:45663774-45664273	0.125753102684871	.	.
chr1	45502889	45503388	chr1	45672672	45673171	Col5a2|chr1:45672672-45673171	0.289889258023127	.	.
chr1	45502889	45503388	chr1	45701508	45702007	Col5a2|chr1:45701508-45702007	0.224004410634034	.	.
chr1	45502889	45503388	chr1	45780721	45781220	Col5a2|chr1:45780721-45781220	0.0919544710511081	.	.
chr1	45502889	45503388	chr1	45825095	45825594	Col5a2|chr1:45825095-45825594	0.150518056522411	.	.
chr1	45794689	45795188	chr1	45816821	45817320	Wdr75|chr1:45816821-45817320	0.144409217635664	.	.
chr1	45794689	45795188	chr1	46074881	46075380	Wdr75|chr1:46074881-46075380	0.102092270474026	.	.
chr1	45795197	45795696	chr1	45511817	45512316	Wdr75|chr1:45511817-45512316	0.101974192956288	.	.
chr1	45795197	45795696	chr1	45688848	45689347	Wdr75|chr1:45688848-45689347	0.0889929458973297	.	.
chr1	45795197	45795696	chr1	45700907	45701406	Wdr75|chr1:45700907-45701406	0.100170455958103	.	.
chr1	45795197	45795696	chr1	45701508	45702007	Wdr75|chr1:45701508-45702007	0.0913931957786245	.	.
chr1	45795197	45795696	chr1	45780721	45781220	Wdr75|chr1:45780721-45781220	0.0973859849246881	.	.
chr1	45795197	45795696	chr1	46074881	46075380	Wdr75|chr1:46074881-46075380	0.125657411461572	.	.
chr1	45795197	45795696	chr1	46132281	46132780	Wdr75|chr1:46132281-46132780	0.0937524412592512	.	.
chr1	45795197	45795696	chr1	46136663	46137162	Wdr75|chr1:46136663-46137162	0.130600228493404	.	.
chr1	45889106	45889605	chr1	45599635	45600134	Gm5269|chr1:45599635-45600134	0.144472913741608	.	.
chr1	45889106	45889605	chr1	45600358	45600857	Gm5269|chr1:45600358-45600857	0.140197119330794	.	.
chr1	45889106	45889605	chr1	45688848	45689347	Gm5269|chr1:45688848-45689347	0.126621141375477	.	.
chr1	45889106	45889605	chr1	45845435	45845934	Gm5269|chr1:45845435-45845934	0.0872420297818417	.	.
chr1	45889106	45889605	chr1	45907396	45907895	Gm5269|chr1:45907396-45907895	0.26975938200598	.	.
chr1	45889106	45889605	chr1	46159918	46160417	Gm5269|chr1:46159918-46160417	0.174828829249525	.	.
chr1	45925424	45925923	chr1	45599635	45600134	Slc40a1|chr1:45599635-45600134	0.27001717194218	.	.
chr1	45925424	45925923	chr1	45600358	45600857	Slc40a1|chr1:45600358-45600857	0.135769339064457	.	.
chr1	45925424	45925923	chr1	45688848	45689347	Slc40a1|chr1:45688848-45689347	0.244608820165547	.	.
chr1	45925424	45925923	chr1	45755386	45755885	Slc40a1|chr1:45755386-45755885	0.127940112547244	.	.
chr1	45925424	45925923	chr1	45816821	45817320	Slc40a1|chr1:45816821-45817320	0.0953609824990878	.	.
chr1	45925424	45925923	chr1	45845435	45845934	Slc40a1|chr1:45845435-45845934	0.177832307715979	.	.
chr1	45925424	45925923	chr1	45907396	45907895	Slc40a1|chr1:45907396-45907895	0.0981747868834399	.	.
chr1	45925424	45925923	chr1	46067115	46067614	Slc40a1|chr1:46067115-46067614	0.0921407359296478	.	.
chr1	45925424	45925923	chr1	46074881	46075380	Slc40a1|chr1:46074881-46075380	0.0928764759970197	.	.
chr1	45925424	45925923	chr1	46074881	46075380	Slc40a1|chr1:46074881-46075380	0.0928764759970198	.	.
chr1	45925424	45925923	chr1	46078963	46079462	Slc40a1|chr1:46078963-46079462	0.14114068670695	.	.
chr1	45925424	45925923	chr1	46132281	46132780	Slc40a1|chr1:46132281-46132780	0.175003243034284	.	.
chr1	45925424	45925923	chr1	46159918	46160417	Slc40a1|chr1:46159918-46160417	0.12512637956523	.	.
chr1	46065930	46066429	chr1	45766100	45766599	Dnah7b|chr1:45766100-45766599	0.103051148502021	.	.
chr1	46066566	46067065	chr1	45907396	45907895	Dnah7b|chr1:45907396-45907895	0.195940761631633	.	.
chr1	46066566	46067065	chr1	46067115	46067614	Dnah7b|chr1:46067115-46067614	0.353382732529604	.	.
chr1	46066566	46067065	chr1	46159918	46160417	Dnah7b|chr1:46159918-46160417	0.13601550446247	.	.
chr1	46066566	46067065	chr1	46269155	46269654	Dnah7b|chr1:46269155-46269654	0.157821315175461	.	.
chr1	46066566	46067065	chr1	46279499	46279998	Dnah7b|chr1:46279499-46279998	0.13262699201756	.	.
chr1	46066566	46067065	chr1	46416614	46417113	Dnah7b|chr1:46416614-46417113	0.133336722627622	.	.
chr1	46066566	46067065	chr1	46433613	46434112	Dnah7b|chr1:46433613-46434112	0.146442509667935	.	.
chr1	46424633	46425132	chr1	46525379	46525878	Dnah7c|chr1:46525379-46525878	0.142655787543443	.	.
chr1	46424633	46425132	chr1	46580384	46580883	Dnah7c|chr1:46580384-46580883	0.086995222186855	.	.
chr1	46424633	46425132	chr1	46744388	46744887	Dnah7c|chr1:46744388-46744887	0.0849210521972886	.	.
chr1	46425176	46425675	chr1	46078963	46079462	Dnah7c|chr1:46078963-46079462	0.134520517242342	.	.
chr1	46425176	46425675	chr1	46159918	46160417	Dnah7c|chr1:46159918-46160417	0.12193361168424	.	.
chr1	46425176	46425675	chr1	46279499	46279998	Dnah7c|chr1:46279499-46279998	0.170998981169692	.	.
chr1	46425176	46425675	chr1	46433613	46434112	Dnah7c|chr1:46433613-46434112	0.0994778745500031	.	.
chr1	46425176	46425675	chr1	46623301	46623800	Dnah7c|chr1:46623301-46623800	0.107274038686669	.	.
chr1	46425176	46425675	chr1	46654167	46654666	Dnah7c|chr1:46654167-46654666	0.0923024821290694	.	.
chr1	46425176	46425675	chr1	46734354	46734853	Dnah7c|chr1:46734354-46734853	0.176834607440374	.	.
chr1	46425176	46425675	chr1	46734859	46735358	Dnah7c|chr1:46734859-46735358	0.214261101978459	.	.
chr1	46425176	46425675	chr1	46744388	46744887	Dnah7c|chr1:46744388-46744887	0.191658960148811	.	.
chr1	46849702	46850201	chr1	46688420	46688919	Gm28151|chr1:46688420-46688919	0.0881694629022892	.	.
chr1	46849702	46850201	chr1	46808464	46808963	Gm28151|chr1:46808464-46808963	0.139295906564108	.	.
chr1	46849702	46850201	chr1	46841821	46842320	Gm28151|chr1:46841821-46842320	0.0863893573139441	.	.
chr1	46849702	46850201	chr1	46843352	46843851	Gm28151|chr1:46843352-46843851	0.0870763899028883	.	.
chr1	46849702	46850201	chr1	46905670	46906169	Gm28151|chr1:46905670-46906169	0.0981792411887183	.	.
chr1	46849702	46850201	chr1	46912792	46913291	Gm28151|chr1:46912792-46913291	0.111018928529874	.	.
chr1	46849702	46850201	chr1	46964239	46964738	Gm28151|chr1:46964239-46964738	0.121550650833846	.	.
chr1	46849702	46850201	chr1	46965975	46966474	Gm28151|chr1:46965975-46966474	0.12248421984897	.	.
chr1	46849702	46850201	chr1	46969700	46970199	Gm28151|chr1:46969700-46970199	0.0869626097014239	.	.
chr1	52816845	52817344	chr1	52799343	52799842	Inpp1|chr1:52799343-52799842	0.150662479552955	.	.
chr1	52816845	52817344	chr1	52903595	52904094	Inpp1|chr1:52903595-52904094	0.11721944161737	.	.
chr1	52816845	52817344	chr1	53014648	53015147	Inpp1|chr1:53014648-53015147	0.103815829208507	.	.
chr1	52816845	52817344	chr1	53047940	53048439	Inpp1|chr1:53047940-53048439	0.091116827288876	.	.
chr1	52816845	52817344	chr1	53089908	53090407	Inpp1|chr1:53089908-53090407	0.132601960564943	.	.
chr1	52817513	52818012	chr1	52752671	52753170	Inpp1|chr1:52752671-52753170	0.0909329542406885	.	.
chr1	52817513	52818012	chr1	52802347	52802846	Inpp1|chr1:52802347-52802846	0.0938334506240856	.	.
chr1	52844734	52845233	chr1	52758085	52758584	Hibch|chr1:52758085-52758584	0.122739518835801	.	.
chr1	52844734	52845233	chr1	52765177	52765676	Hibch|chr1:52765177-52765676	0.0880836470233657	.	.
chr1	52844734	52845233	chr1	52793573	52794072	Hibch|chr1:52793573-52794072	0.0987843996346186	.	.
chr1	52844734	52845233	chr1	52797795	52798294	Hibch|chr1:52797795-52798294	0.0850304815511628	.	.
chr1	52844734	52845233	chr1	52986655	52987154	Hibch|chr1:52986655-52987154	0.0963342926421055	.	.
chr1	53061825	53062324	chr1	52765177	52765676	Mstn|chr1:52765177-52765676	0.191193017531806	.	.
chr1	53061825	53062324	chr1	52793573	52794072	Mstn|chr1:52793573-52794072	0.179074233969722	.	.
chr1	53061825	53062324	chr1	52799343	52799842	Mstn|chr1:52799343-52799842	0.0876503905827449	.	.
chr1	53061825	53062324	chr1	52873943	52874442	Mstn|chr1:52873943-52874442	0.0862511175668506	.	.
chr1	53061825	53062324	chr1	52897587	52898086	Mstn|chr1:52897587-52898086	0.318654764150045	.	.
chr1	53061825	53062324	chr1	52904260	52904759	Mstn|chr1:52904260-52904759	0.242573210329851	.	.
chr1	53061825	53062324	chr1	52934666	52935165	Mstn|chr1:52934666-52935165	0.344253439753691	.	.
chr1	53061825	53062324	chr1	52951973	52952472	Mstn|chr1:52951973-52952472	0.193664582502935	.	.
chr1	53061825	53062324	chr1	52971822	52972321	Mstn|chr1:52971822-52972321	0.107991316827619	.	.
chr1	53061825	53062324	chr1	53014648	53015147	Mstn|chr1:53014648-53015147	0.273983136130621	.	.
chr1	53061825	53062324	chr1	53017260	53017759	Mstn|chr1:53017260-53017759	0.341015484351712	.	.
chr1	53061825	53062324	chr1	53047940	53048439	Mstn|chr1:53047940-53048439	0.365708741085327	.	.
chr1	53061825	53062324	chr1	53089908	53090407	Mstn|chr1:53089908-53090407	0.435533197841207	.	.
chr1	53061825	53062324	chr1	53109783	53110282	Mstn|chr1:53109783-53110282	0.375759429287817	.	.
chr1	53061825	53062324	chr1	53178497	53178996	Mstn|chr1:53178497-53178996	0.107907112870705	.	.
chr1	53061825	53062324	chr1	53198634	53199133	Mstn|chr1:53198634-53199133	0.196871566474015	.	.
chr1	53061825	53062324	chr1	53251975	53252474	Mstn|chr1:53251975-53252474	0.339168183619785	.	.
chr1	53061825	53062324	chr1	53272612	53273111	Mstn|chr1:53272612-53273111	0.107181267658116	.	.
chr1	53061825	53062324	chr1	53298840	53299339	Mstn|chr1:53298840-53299339	0.0852337111319999	.	.
chr1	53061825	53062324	chr1	53393772	53394271	Mstn|chr1:53393772-53394271	0.279055885742602	.	.
chr1	53061825	53062324	chr1	53394356	53394855	Mstn|chr1:53394356-53394855	0.249496691343947	.	.
chr1	53061825	53062324	chr1	53395025	53395524	Mstn|chr1:53395025-53395524	0.114479120987425	.	.
chr1	53061825	53062324	chr1	53426037	53426536	Mstn|chr1:53426037-53426536	0.0874835318388956	.	.
chr1	53061825	53062324	chr1	53450060	53450559	Mstn|chr1:53450060-53450559	0.150517009276812	.	.
chr1	53296806	53297305	chr1	53285115	53285614	Ormdl1|chr1:53285115-53285614	0.186407956884901	.	.
chr1	53296806	53297305	chr1	53285115	53285614	Pms1|chr1:53285115-53285614	0.186407956884901	.	.
chr1	53296806	53297305	chr1	53442911	53443410	Ormdl1|chr1:53442911-53443410	0.143887551356186	.	.
chr1	53296806	53297305	chr1	53442911	53443410	Pms1|chr1:53442911-53443410	0.143887551356186	.	.
chr1	53296806	53297305	chr1	53453537	53454036	Ormdl1|chr1:53453537-53454036	0.11164021808044	.	.
chr1	53296806	53297305	chr1	53453537	53454036	Pms1|chr1:53453537-53454036	0.11164021808044	.	.
chr1	53296806	53297305	chr1	53733927	53734426	Ormdl1|chr1:53733927-53734426	0.0859447987434133	.	.
chr1	53296806	53297305	chr1	53733927	53734426	Pms1|chr1:53733927-53734426	0.0859447987434133	.	.
chr1	53297308	53297807	chr1	53442911	53443410	Ormdl1|chr1:53442911-53443410	0.198423602463998	.	.
chr1	53297308	53297807	chr1	53442911	53443410	Pms1|chr1:53442911-53443410	0.198423602463998	.	.
chr1	53313399	53313898	chr1	53089908	53090407	Osgepl1|chr1:53089908-53090407	0.110880922913708	.	.
chr1	53313399	53313898	chr1	53285115	53285614	Osgepl1|chr1:53285115-53285614	0.117898764791959	.	.
chr1	53313399	53313898	chr1	53394356	53394855	Osgepl1|chr1:53394356-53394855	0.143000425117291	.	.
chr1	53313399	53313898	chr1	53450060	53450559	Osgepl1|chr1:53450060-53450559	0.0982951325390605	.	.
chr1	53313399	53313898	chr1	53546977	53547476	Osgepl1|chr1:53546977-53547476	0.0853694164902358	.	.
chr1	53313399	53313898	chr1	53640110	53640609	Osgepl1|chr1:53640110-53640609	0.11473501316114	.	.
chr1	53352482	53352981	chr1	53014648	53015147	Asdurf|chr1:53014648-53015147	0.119453373500601	.	.
chr1	53352482	53352981	chr1	53014648	53015147	Asnsd1|chr1:53014648-53015147	0.119453373500601	.	.
chr1	53352482	53352981	chr1	53017260	53017759	Asdurf|chr1:53017260-53017759	0.172694115640739	.	.
chr1	53352482	53352981	chr1	53017260	53017759	Asnsd1|chr1:53017260-53017759	0.172694115640739	.	.
chr1	53352482	53352981	chr1	53047940	53048439	Asdurf|chr1:53047940-53048439	0.127034193638871	.	.
chr1	53352482	53352981	chr1	53047940	53048439	Asnsd1|chr1:53047940-53048439	0.127034193638871	.	.
chr1	53352482	53352981	chr1	53089908	53090407	Asdurf|chr1:53089908-53090407	0.161506952199125	.	.
chr1	53352482	53352981	chr1	53089908	53090407	Asnsd1|chr1:53089908-53090407	0.161506952199125	.	.
chr1	53352482	53352981	chr1	53251975	53252474	Asdurf|chr1:53251975-53252474	0.084962558714719	.	.
chr1	53352482	53352981	chr1	53251975	53252474	Asnsd1|chr1:53251975-53252474	0.084962558714719	.	.
chr1	53352482	53352981	chr1	53298840	53299339	Asdurf|chr1:53298840-53299339	0.123527265549208	.	.
chr1	53352482	53352981	chr1	53298840	53299339	Asnsd1|chr1:53298840-53299339	0.123527265549208	.	.
chr1	53352482	53352981	chr1	53328587	53329086	Asdurf|chr1:53328587-53329086	0.0907864061201797	.	.
chr1	53352482	53352981	chr1	53328587	53329086	Asnsd1|chr1:53328587-53329086	0.0907864061201797	.	.
chr1	53352482	53352981	chr1	53426037	53426536	Asdurf|chr1:53426037-53426536	0.188750893985871	.	.
chr1	53352482	53352981	chr1	53426037	53426536	Asnsd1|chr1:53426037-53426536	0.188750893985871	.	.
chr1	53352482	53352981	chr1	53640110	53640609	Asdurf|chr1:53640110-53640609	0.0953181584702837	.	.
chr1	53352482	53352981	chr1	53640110	53640609	Asnsd1|chr1:53640110-53640609	0.0953181584702837	.	.
chr1	53706596	53707095	chr1	53546977	53547476	Dnah7a|chr1:53546977-53547476	0.169803735683119	.	.
chr1	53707111	53707610	chr1	53251975	53252474	Dnah7a|chr1:53251975-53252474	0.184329779380799	.	.
chr1	53707111	53707610	chr1	53393772	53394271	Dnah7a|chr1:53393772-53394271	0.269926078956744	.	.
chr1	53707111	53707610	chr1	53394356	53394855	Dnah7a|chr1:53394356-53394855	0.134042881016966	.	.
chr1	53707111	53707610	chr1	53395025	53395524	Dnah7a|chr1:53395025-53395524	0.164155410717962	.	.
chr1	53707111	53707610	chr1	53409266	53409765	Dnah7a|chr1:53409266-53409765	0.0962448528705885	.	.
chr1	53707111	53707610	chr1	53426037	53426536	Dnah7a|chr1:53426037-53426536	0.144470387452205	.	.
chr1	53707111	53707610	chr1	53546977	53547476	Dnah7a|chr1:53546977-53547476	0.184189351707208	.	.
chr1	53707111	53707610	chr1	53547482	53547981	Dnah7a|chr1:53547482-53547981	0.164430513547191	.	.
chr1	53707111	53707610	chr1	53629924	53630423	Dnah7a|chr1:53629924-53630423	0.129585051853273	.	.
chr1	53707111	53707610	chr1	53709563	53710062	Dnah7a|chr1:53709563-53710062	0.110993084083465	.	.
chr1	53707111	53707610	chr1	53713424	53713923	Dnah7a|chr1:53713424-53713923	0.106130883906638	.	.
chr1	53707111	53707610	chr1	53715382	53715881	Dnah7a|chr1:53715382-53715881	0.115322260791359	.	.
chr1	53707111	53707610	chr1	53720556	53721055	Dnah7a|chr1:53720556-53721055	0.190933161817697	.	.
chr1	53707111	53707610	chr1	53722781	53723280	Dnah7a|chr1:53722781-53723280	0.159341530386633	.	.
chr1	54250459	54250958	chr1	54332940	54333439	Ccdc150|chr1:54332940-54333439	0.124021723889459	.	.
chr1	54250459	54250958	chr1	54353445	54353944	Ccdc150|chr1:54353445-54353944	0.08947476544278	.	.
chr1	54250459	54250958	chr1	54524213	54524712	Ccdc150|chr1:54524213-54524712	0.221243646610088	.	.
chr1	54250459	54250958	chr1	54596097	54596596	Ccdc150|chr1:54596097-54596596	0.117350135485461	.	.
chr1	54250459	54250958	chr1	54703480	54703979	Ccdc150|chr1:54703480-54703979	0.0955907908628081	.	.
chr1	54250459	54250958	chr1	54707058	54707557	Ccdc150|chr1:54707058-54707557	0.116261142460418	.	.
chr1	54438767	54439266	chr1	54353445	54353944	Gtf3c3|chr1:54353445-54353944	0.237527317250435	.	.
chr1	54438767	54439266	chr1	54596097	54596596	Gtf3c3|chr1:54596097-54596596	0.210913912474743	.	.
chr1	54438767	54439266	chr1	54690573	54691072	Gtf3c3|chr1:54690573-54691072	0.114208141441758	.	.
chr1	54438767	54439266	chr1	54703480	54703979	Gtf3c3|chr1:54703480-54703979	0.0963555359144411	.	.
chr1	54438767	54439266	chr1	54713166	54713665	Gtf3c3|chr1:54713166-54713665	0.177595564778126	.	.
chr1	54438767	54439266	chr1	54729354	54729853	Gtf3c3|chr1:54729354-54729853	0.115406830452778	.	.
chr1	54557443	54557942	chr1	54524213	54524712	Pgap1|chr1:54524213-54524712	0.155989673758395	.	.
chr1	54557443	54557942	chr1	54688768	54689267	Pgap1|chr1:54688768-54689267	0.118741074690958	.	.
chr1	55026688	55027187	chr1	55035011	55035510	Sf3b1|chr1:55035011-55035510	0.121215526847265	.	.
chr1	55026688	55027187	chr1	55201711	55202210	Sf3b1|chr1:55201711-55202210	0.136292971710809	.	.
chr1	55026688	55027187	chr1	55202211	55202710	Sf3b1|chr1:55202211-55202710	0.193890073055585	.	.
chr1	55026688	55027187	chr1	55301026	55301525	Sf3b1|chr1:55301026-55301525	0.0880104146404873	.	.
chr1	55027198	55027697	chr1	55035011	55035510	Sf3b1|chr1:55035011-55035510	0.0935377458948832	.	.
chr1	55027198	55027697	chr1	55145490	55145989	Sf3b1|chr1:55145490-55145989	0.113842265268633	.	.
chr1	55027198	55027697	chr1	55145490	55145989	Sf3b1|chr1:55145490-55145989	0.113842265268634	.	.
chr1	55027198	55027697	chr1	55161048	55161547	Sf3b1|chr1:55161048-55161547	0.178966052955215	.	.
chr1	55027198	55027697	chr1	55194977	55195476	Sf3b1|chr1:55194977-55195476	0.124195169282762	.	.
chr1	55027198	55027697	chr1	55201711	55202210	Sf3b1|chr1:55201711-55202210	0.109125065783841	.	.
chr1	55027198	55027697	chr1	55206879	55207378	Sf3b1|chr1:55206879-55207378	0.122864604287777	.	.
chr1	55027198	55027697	chr1	55383081	55383580	Sf3b1|chr1:55383081-55383580	0.175313254681204	.	.
chr1	55052491	55052990	chr1	55076691	55077190	Coq10b|chr1:55076691-55077190	0.105008106986952	.	.
chr1	55052491	55052990	chr1	55194977	55195476	Coq10b|chr1:55194977-55195476	0.154293500023566	.	.
chr1	55052491	55052990	chr1	55201711	55202210	Coq10b|chr1:55201711-55202210	0.141286341607545	.	.
chr1	55052491	55052990	chr1	55202211	55202710	Coq10b|chr1:55202211-55202710	0.13415843953177	.	.
chr1	55052491	55052990	chr1	55383081	55383580	Coq10b|chr1:55383081-55383580	0.208197080562955	.	.
chr1	55052491	55052990	chr1	55399828	55400327	Coq10b|chr1:55399828-55400327	0.0860416482878012	.	.
chr1	55053010	55053509	chr1	55035011	55035510	Coq10b|chr1:55035011-55035510	0.149894756811204	.	.
chr1	55053010	55053509	chr1	55161048	55161547	Coq10b|chr1:55161048-55161547	0.106575129276502	.	.
chr1	55053010	55053509	chr1	55201711	55202210	Coq10b|chr1:55201711-55202210	0.138356425675143	.	.
chr1	55053010	55053509	chr1	55383081	55383580	Coq10b|chr1:55383081-55383580	0.0968698466159713	.	.
chr1	55087395	55087894	chr1	55194977	55195476	Hspd1|chr1:55194977-55195476	0.107476577763979	.	.
chr1	55087395	55087894	chr1	55194977	55195476	Hspe1|chr1:55194977-55195476	0.107476577763979	.	.
chr1	55087908	55088407	chr1	55145490	55145989	Hspd1|chr1:55145490-55145989	0.124705396780428	.	.
chr1	55087908	55088407	chr1	55145490	55145989	Hspe1|chr1:55145490-55145989	0.124705396780428	.	.
chr1	55087908	55088407	chr1	55194977	55195476	Hspd1|chr1:55194977-55195476	0.152959561125498	.	.
chr1	55087908	55088407	chr1	55194977	55195476	Hspe1|chr1:55194977-55195476	0.152959561125498	.	.
chr1	55087908	55088407	chr1	55206879	55207378	Hspd1|chr1:55206879-55207378	0.113659202656215	.	.
chr1	55087908	55088407	chr1	55206879	55207378	Hspe1|chr1:55206879-55207378	0.113659202656215	.	.
chr1	55087908	55088407	chr1	55383081	55383580	Hspd1|chr1:55383081-55383580	0.171218280867025	.	.
chr1	55087908	55088407	chr1	55383081	55383580	Hspe1|chr1:55383081-55383580	0.171218280867025	.	.
chr1	55130908	55131407	chr1	55194977	55195476	Mob4|chr1:55194977-55195476	0.105692164075638	.	.
chr1	55130908	55131407	chr1	55206879	55207378	Mob4|chr1:55206879-55207378	0.0895260191749839	.	.
chr1	55130908	55131407	chr1	55383081	55383580	Mob4|chr1:55383081-55383580	0.138771234390481	.	.
chr1	55130908	55131407	chr1	55494703	55495202	Mob4|chr1:55494703-55495202	0.154642155174841	.	.
chr1	55131471	55131970	chr1	55035011	55035510	Mob4|chr1:55035011-55035510	0.0899592870548979	.	.
chr1	55131471	55131970	chr1	55201711	55202210	Mob4|chr1:55201711-55202210	0.104981299021563	.	.
chr1	55131471	55131970	chr1	55202211	55202710	Mob4|chr1:55202211-55202710	0.139105569150273	.	.
chr1	55131471	55131970	chr1	55301026	55301525	Mob4|chr1:55301026-55301525	0.120859828446587	.	.
chr1	55236881	55237380	chr1	55145490	55145989	Mars2|chr1:55145490-55145989	0.130477222218505	.	.
chr1	55236881	55237380	chr1	55182349	55182848	Mars2|chr1:55182349-55182848	0.0993666799542651	.	.
chr1	55236881	55237380	chr1	55206879	55207378	Mars2|chr1:55206879-55207378	0.114309942557407	.	.
chr1	55236881	55237380	chr1	55383081	55383580	Mars2|chr1:55383081-55383580	0.181249847722874	.	.
chr1	55236881	55237380	chr1	55494703	55495202	Mars2|chr1:55494703-55495202	0.112563123736008	.	.
chr1	55236881	55237380	chr1	55499775	55500274	Mars2|chr1:55499775-55500274	0.112275679966548	.	.
chr1	55363229	55363728	chr1	55395794	55396293	Boll|chr1:55395794-55396293	0.112834850504286	.	.
chr1	55363229	55363728	chr1	55488757	55489256	Boll|chr1:55488757-55489256	0.121368965103002	.	.
chr1	55405572	55406071	chr1	55194977	55195476	Plcl1|chr1:55194977-55195476	0.108477673545145	.	.
chr1	55405572	55406071	chr1	55412387	55412886	Plcl1|chr1:55412387-55412886	0.158361083640732	.	.
chr1	55406395	55406894	chr1	55399828	55400327	Plcl1|chr1:55399828-55400327	0.106247257742888	.	.
chr1	57214259	57214758	chr1	57032689	57033188	BC055402|chr1:57032689-57033188	0.111937791806504	.	.
chr1	57214259	57214758	chr1	57234246	57234745	BC055402|chr1:57234246-57234745	0.145587283229864	.	.
chr1	57214259	57214758	chr1	57489133	57489632	BC055402|chr1:57489133-57489632	0.188714317626665	.	.
chr1	57377374	57377873	chr1	57224682	57225181	1700066M21Rik|chr1:57224682-57225181	0.089557159674758	.	.
chr1	57377374	57377873	chr1	57224682	57225181	4930558J18Rik|chr1:57224682-57225181	0.089557159674758	.	.
chr1	57377374	57377873	chr1	57269706	57270205	1700066M21Rik|chr1:57269706-57270205	0.153286080025965	.	.
chr1	57377374	57377873	chr1	57269706	57270205	4930558J18Rik|chr1:57269706-57270205	0.153286080025965	.	.
chr1	57377374	57377873	chr1	57330107	57330606	1700066M21Rik|chr1:57330107-57330606	0.27965858891148	.	.
chr1	57377374	57377873	chr1	57330107	57330606	4930558J18Rik|chr1:57330107-57330606	0.27965858891148	.	.
chr1	57377374	57377873	chr1	57423605	57424104	1700066M21Rik|chr1:57423605-57424104	0.0976215657748396	.	.
chr1	57377374	57377873	chr1	57423605	57424104	4930558J18Rik|chr1:57423605-57424104	0.0976215657748396	.	.
chr1	57377374	57377873	chr1	57428877	57429376	1700066M21Rik|chr1:57428877-57429376	0.103344226646059	.	.
chr1	57377374	57377873	chr1	57428877	57429376	1700066M21Rik|chr1:57428877-57429376	0.10334422664606	.	.
chr1	57377374	57377873	chr1	57428877	57429376	4930558J18Rik|chr1:57428877-57429376	0.103344226646059	.	.
chr1	57377374	57377873	chr1	57428877	57429376	4930558J18Rik|chr1:57428877-57429376	0.10334422664606	.	.
chr1	57377374	57377873	chr1	57478975	57479474	1700066M21Rik|chr1:57478975-57479474	0.15966848393296	.	.
chr1	57377374	57377873	chr1	57478975	57479474	4930558J18Rik|chr1:57478975-57479474	0.15966848393296	.	.
chr1	57377374	57377873	chr1	57497238	57497737	1700066M21Rik|chr1:57497238-57497737	0.19689931124687	.	.
chr1	57377374	57377873	chr1	57497238	57497737	4930558J18Rik|chr1:57497238-57497737	0.19689931124687	.	.
chr1	57377988	57378487	chr1	57018353	57018852	1700066M21Rik|chr1:57018353-57018852	0.112482115698064	.	.
chr1	57377988	57378487	chr1	57018353	57018852	4930558J18Rik|chr1:57018353-57018852	0.112482115698064	.	.
chr1	57377988	57378487	chr1	57330107	57330606	1700066M21Rik|chr1:57330107-57330606	0.245547570775134	.	.
chr1	57377988	57378487	chr1	57330107	57330606	4930558J18Rik|chr1:57330107-57330606	0.245547570775134	.	.
chr1	57377988	57378487	chr1	57388633	57389132	1700066M21Rik|chr1:57388633-57389132	0.0863994490553047	.	.
chr1	57377988	57378487	chr1	57388633	57389132	4930558J18Rik|chr1:57388633-57389132	0.0863994490553047	.	.
chr1	57377988	57378487	chr1	57423605	57424104	1700066M21Rik|chr1:57423605-57424104	0.11677730894759	.	.
chr1	57377988	57378487	chr1	57423605	57424104	4930558J18Rik|chr1:57423605-57424104	0.11677730894759	.	.
chr1	57377988	57378487	chr1	57497238	57497737	1700066M21Rik|chr1:57497238-57497737	0.158226170377116	.	.
chr1	57377988	57378487	chr1	57497238	57497737	4930558J18Rik|chr1:57497238-57497737	0.158226170377116	.	.
chr1	57406257	57406756	chr1	57205521	57206020	Maip1|chr1:57205521-57206020	0.0994349064403892	.	.
chr1	57406257	57406756	chr1	57205521	57206020	Maip1|chr1:57205521-57206020	0.0994349064403893	.	.
chr1	57406257	57406756	chr1	57205521	57206020	Tyw5|chr1:57205521-57206020	0.0994349064403892	.	.
chr1	57406257	57406756	chr1	57205521	57206020	Tyw5|chr1:57205521-57206020	0.0994349064403893	.	.
chr1	57406257	57406756	chr1	57237132	57237631	Maip1|chr1:57237132-57237631	0.0882616963907894	.	.
chr1	57406257	57406756	chr1	57237132	57237631	Tyw5|chr1:57237132-57237631	0.0882616963907894	.	.
chr1	57406257	57406756	chr1	57265242	57265741	Maip1|chr1:57265242-57265741	0.132813293512804	.	.
chr1	57406257	57406756	chr1	57265242	57265741	Tyw5|chr1:57265242-57265741	0.132813293512804	.	.
chr1	57406257	57406756	chr1	57301867	57302366	Maip1|chr1:57301867-57302366	0.105580079276886	.	.
chr1	57406257	57406756	chr1	57301867	57302366	Tyw5|chr1:57301867-57302366	0.105580079276886	.	.
chr1	57406257	57406756	chr1	57330107	57330606	Maip1|chr1:57330107-57330606	0.149732570359423	.	.
chr1	57406257	57406756	chr1	57330107	57330606	Tyw5|chr1:57330107-57330606	0.149732570359423	.	.
chr1	57406257	57406756	chr1	57428334	57428833	Maip1|chr1:57428334-57428833	0.0979407170006985	.	.
chr1	57406257	57406756	chr1	57428334	57428833	Tyw5|chr1:57428334-57428833	0.0979407170006985	.	.
chr1	57406257	57406756	chr1	57428877	57429376	Maip1|chr1:57428877-57429376	0.224180759932841	.	.
chr1	57406257	57406756	chr1	57428877	57429376	Tyw5|chr1:57428877-57429376	0.224180759932841	.	.
chr1	57406257	57406756	chr1	57430057	57430556	Maip1|chr1:57430057-57430556	0.119242247387171	.	.
chr1	57406257	57406756	chr1	57430057	57430556	Tyw5|chr1:57430057-57430556	0.119242247387171	.	.
chr1	57406257	57406756	chr1	57474926	57475425	Maip1|chr1:57474926-57475425	0.111639544293553	.	.
chr1	57406257	57406756	chr1	57474926	57475425	Tyw5|chr1:57474926-57475425	0.111639544293553	.	.
chr1	57406767	57407266	chr1	57301867	57302366	Maip1|chr1:57301867-57302366	0.0981020117242813	.	.
chr1	57406767	57407266	chr1	57301867	57302366	Tyw5|chr1:57301867-57302366	0.0981020117242813	.	.
chr1	57406767	57407266	chr1	57330107	57330606	Maip1|chr1:57330107-57330606	0.0884254538843651	.	.
chr1	57406767	57407266	chr1	57330107	57330606	Tyw5|chr1:57330107-57330606	0.0884254538843651	.	.
chr1	57406767	57407266	chr1	57428334	57428833	Maip1|chr1:57428334-57428833	0.0981350113509382	.	.
chr1	57406767	57407266	chr1	57428334	57428833	Tyw5|chr1:57428334-57428833	0.0981350113509382	.	.
chr1	57406767	57407266	chr1	57428877	57429376	Maip1|chr1:57428877-57429376	0.132546468514708	.	.
chr1	57406767	57407266	chr1	57428877	57429376	Tyw5|chr1:57428877-57429376	0.132546468514708	.	.
chr1	57406767	57407266	chr1	57474926	57475425	Maip1|chr1:57474926-57475425	0.108676677110974	.	.
chr1	57406767	57407266	chr1	57474926	57475425	Tyw5|chr1:57474926-57475425	0.108676677110974	.	.
chr1	58972763	58973262	chr1	58770010	58770509	Stradb|chr1:58770010-58770509	0.0993726932502996	.	.
chr1	58972763	58973262	chr1	58770010	58770509	Trak2|chr1:58770010-58770509	0.0993726932502996	.	.
chr1	58972763	58973262	chr1	58864324	58864823	Stradb|chr1:58864324-58864823	0.148773083423903	.	.
chr1	58972763	58973262	chr1	58864324	58864823	Trak2|chr1:58864324-58864823	0.148773083423903	.	.
chr1	58972763	58973262	chr1	58924819	58925318	Stradb|chr1:58924819-58925318	0.122509542957607	.	.
chr1	58972763	58973262	chr1	58924819	58925318	Trak2|chr1:58924819-58925318	0.122509542957607	.	.
chr1	58972763	58973262	chr1	59067948	59068447	Stradb|chr1:59067948-59068447	0.16229137534047	.	.
chr1	58972763	58973262	chr1	59067948	59068447	Trak2|chr1:59067948-59068447	0.16229137534047	.	.
chr1	58972763	58973262	chr1	59229166	59229665	Stradb|chr1:59229166-59229665	0.1142290599287	.	.
chr1	58972763	58973262	chr1	59229166	59229665	Trak2|chr1:59229166-59229665	0.1142290599287	.	.
chr1	58973284	58973783	chr1	58770010	58770509	Stradb|chr1:58770010-58770509	0.242308157557333	.	.
chr1	58973284	58973783	chr1	58770010	58770509	Trak2|chr1:58770010-58770509	0.242308157557333	.	.
chr1	58973284	58973783	chr1	58859128	58859627	Stradb|chr1:58859128-58859627	0.0943780827266616	.	.
chr1	58973284	58973783	chr1	58859128	58859627	Stradb|chr1:58859128-58859627	0.0943780827266617	.	.
chr1	58973284	58973783	chr1	58859128	58859627	Trak2|chr1:58859128-58859627	0.0943780827266616	.	.
chr1	58973284	58973783	chr1	58859128	58859627	Trak2|chr1:58859128-58859627	0.0943780827266617	.	.
chr1	58973284	58973783	chr1	58897489	58897988	Stradb|chr1:58897489-58897988	0.102477266289041	.	.
chr1	58973284	58973783	chr1	58897489	58897988	Trak2|chr1:58897489-58897988	0.102477266289041	.	.
chr1	58973886	58974385	chr1	58937868	58938367	Stradb|chr1:58937868-58938367	0.117525031434448	.	.
chr1	58973886	58974385	chr1	58937868	58938367	Trak2|chr1:58937868-58938367	0.117525031434448	.	.
chr1	59119578	59120077	chr1	58856761	58857260	G730003C15Rik|chr1:58856761-58857260	0.115195210760592	.	.
chr1	59119578	59120077	chr1	58856761	58857260	Tmem237|chr1:58856761-58857260	0.115195210760592	.	.
chr1	59119578	59120077	chr1	58859128	58859627	G730003C15Rik|chr1:58859128-58859627	0.299496744299845	.	.
chr1	59119578	59120077	chr1	58859128	58859627	Tmem237|chr1:58859128-58859627	0.299496744299845	.	.
chr1	59119578	59120077	chr1	58889882	58890381	G730003C15Rik|chr1:58889882-58890381	0.161921315979319	.	.
chr1	59119578	59120077	chr1	58889882	58890381	Tmem237|chr1:58889882-58890381	0.161921315979319	.	.
chr1	59120147	59120646	chr1	58767430	58767929	G730003C15Rik|chr1:58767430-58767929	0.0915015384323406	.	.
chr1	59120147	59120646	chr1	58767430	58767929	Tmem237|chr1:58767430-58767929	0.0915015384323406	.	.
chr1	59120147	59120646	chr1	58778742	58779241	G730003C15Rik|chr1:58778742-58779241	0.114971545648086	.	.
chr1	59120147	59120646	chr1	58778742	58779241	Tmem237|chr1:58778742-58779241	0.114971545648086	.	.
chr1	59120147	59120646	chr1	58859128	58859627	G730003C15Rik|chr1:58859128-58859627	0.194553035538445	.	.
chr1	59120147	59120646	chr1	58859128	58859627	Tmem237|chr1:58859128-58859627	0.194553035538445	.	.
chr1	59120147	59120646	chr1	58984562	58985061	G730003C15Rik|chr1:58984562-58985061	0.0961603382125514	.	.
chr1	59120147	59120646	chr1	58984562	58985061	Tmem237|chr1:58984562-58985061	0.0961603382125514	.	.
chr1	59162883	59163382	chr1	58830865	58831364	Mpp4|chr1:58830865-58831364	0.336799978898588	.	.
chr1	59162883	59163382	chr1	58855939	58856438	Mpp4|chr1:58855939-58856438	0.105626923343913	.	.
chr1	59162883	59163382	chr1	58856761	58857260	Mpp4|chr1:58856761-58857260	0.440833498998081	.	.
chr1	59162883	59163382	chr1	58859128	58859627	Mpp4|chr1:58859128-58859627	0.24623187538052	.	.
chr1	59162883	59163382	chr1	58889882	58890381	Mpp4|chr1:58889882-58890381	0.143714650526799	.	.
chr1	59162883	59163382	chr1	58909565	58910064	Mpp4|chr1:58909565-58910064	0.327090446712391	.	.
chr1	59162883	59163382	chr1	58936737	58937236	Mpp4|chr1:58936737-58937236	0.15631765863576	.	.
chr1	59162883	59163382	chr1	58937261	58937760	Mpp4|chr1:58937261-58937760	0.205037586465964	.	.
chr1	59162883	59163382	chr1	58952480	58952979	Mpp4|chr1:58952480-58952979	0.0864722969011308	.	.
chr1	59162883	59163382	chr1	58953049	58953548	Mpp4|chr1:58953049-58953548	0.202877206425132	.	.
chr1	59162883	59163382	chr1	59172506	59173005	Mpp4|chr1:59172506-59173005	0.244334072282585	.	.
chr1	59237006	59237505	chr1	58856761	58857260	Als2|chr1:58856761-58857260	0.165094766596936	.	.
chr1	59237006	59237505	chr1	58859128	58859627	Als2|chr1:58859128-58859627	0.146678013902961	.	.
chr1	59237006	59237505	chr1	58889882	58890381	Als2|chr1:58889882-58890381	0.243574501617645	.	.
chr1	59237006	59237505	chr1	58953049	58953548	Als2|chr1:58953049-58953548	0.194593101807301	.	.
chr1	59237895	59238394	chr1	58947998	58948497	Als2|chr1:58947998-58948497	0.102211571022803	.	.
chr1	59237895	59238394	chr1	58953049	58953548	Als2|chr1:58953049-58953548	0.0881494636752832	.	.
chr1	59237895	59238394	chr1	58953049	58953548	Als2|chr1:58953049-58953548	0.0881494636752833	.	.
chr1	59237895	59238394	chr1	59222043	59222542	Als2|chr1:59222043-59222542	0.102984856241506	.	.
chr1	59237895	59238394	chr1	59229166	59229665	Als2|chr1:59229166-59229665	0.104523273696004	.	.
chr1	59762644	59763143	chr1	59886825	59887324	Bmpr2|chr1:59886825-59887324	0.0911215904188856	.	.
chr1	59762644	59763143	chr1	59987611	59988110	Bmpr2|chr1:59987611-59988110	0.175309553894135	.	.
chr1	59763159	59763658	chr1	59883669	59884168	Bmpr2|chr1:59883669-59884168	0.127944428165835	.	.
chr1	59763159	59763658	chr1	59987611	59988110	Bmpr2|chr1:59987611-59988110	0.0896765307651878	.	.
chr1	59763681	59764180	chr1	59883669	59884168	Bmpr2|chr1:59883669-59884168	0.146916739781371	.	.
chr1	59763681	59764180	chr1	59886825	59887324	Bmpr2|chr1:59886825-59887324	0.102508187097085	.	.
chr1	59763681	59764180	chr1	59987611	59988110	Bmpr2|chr1:59987611-59988110	0.169022565745181	.	.
chr1	59763681	59764180	chr1	60010207	60010706	Bmpr2|chr1:60010207-60010706	0.158515370869121	.	.
chr1	59912662	59913161	chr1	59886825	59887324	Fam117b|chr1:59886825-59887324	0.16726059470077	.	.
chr1	59912662	59913161	chr1	59987611	59988110	Fam117b|chr1:59987611-59988110	0.290858617395578	.	.
chr1	59912662	59913161	chr1	60243908	60244407	Fam117b|chr1:60243908-60244407	0.154491630107849	.	.
chr1	59913211	59913710	chr1	59987611	59988110	Fam117b|chr1:59987611-59988110	0.117786114862146	.	.
chr1	60042424	60042923	chr1	59945819	59946318	Ica1l|chr1:59945819-59946318	0.140346608595563	.	.
chr1	60042424	60042923	chr1	59970297	59970796	Ica1l|chr1:59970297-59970796	0.0874572705590002	.	.
chr1	60042424	60042923	chr1	59970297	59970796	Ica1l|chr1:59970297-59970796	0.0874572705590003	.	.
chr1	60042424	60042923	chr1	59987611	59988110	Ica1l|chr1:59987611-59988110	0.100875457452678	.	.
chr1	60042424	60042923	chr1	60410443	60410942	Ica1l|chr1:60410443-60410942	0.151125108655745	.	.
chr1	60042424	60042923	chr1	60489274	60489773	Ica1l|chr1:60489274-60489773	0.111155950094073	.	.
chr1	60042935	60043434	chr1	59886825	59887324	Ica1l|chr1:59886825-59887324	0.110798221847393	.	.
chr1	60042935	60043434	chr1	59987611	59988110	Ica1l|chr1:59987611-59988110	0.210908439200152	.	.
chr1	60042935	60043434	chr1	60410443	60410942	Ica1l|chr1:60410443-60410942	0.0970915599474031	.	.
chr1	60042935	60043434	chr1	60450149	60450648	Ica1l|chr1:60450149-60450648	0.104499444495735	.	.
chr1	60042935	60043434	chr1	60489274	60489773	Ica1l|chr1:60489274-60489773	0.183520552873799	.	.
chr1	60097393	60097892	chr1	59945819	59946318	Carf|chr1:59945819-59946318	0.104374627061029	.	.
chr1	60097393	60097892	chr1	60469405	60469904	Carf|chr1:60469405-60469904	0.250768943610007	.	.
chr1	60097393	60097892	chr1	60488668	60489167	Carf|chr1:60488668-60489167	0.0974775248424336	.	.
chr1	60097393	60097892	chr1	60489274	60489773	Carf|chr1:60489274-60489773	0.135799900005031	.	.
chr1	60097980	60098479	chr1	59987611	59988110	Carf|chr1:59987611-59988110	0.179748346069939	.	.
chr1	60097980	60098479	chr1	59987611	59988110	Wdr12|chr1:59987611-59988110	0.179748346069939	.	.
chr1	60097980	60098479	chr1	60450149	60450648	Carf|chr1:60450149-60450648	0.11320685479273	.	.
chr1	60097980	60098479	chr1	60450149	60450648	Wdr12|chr1:60450149-60450648	0.11320685479273	.	.
chr1	60097980	60098479	chr1	60488668	60489167	Carf|chr1:60488668-60489167	0.101908170733185	.	.
chr1	60097980	60098479	chr1	60488668	60489167	Wdr12|chr1:60488668-60489167	0.101908170733185	.	.
chr1	60097980	60098479	chr1	60489274	60489773	Carf|chr1:60489274-60489773	0.0944765882760785	.	.
chr1	60097980	60098479	chr1	60489274	60489773	Wdr12|chr1:60489274-60489773	0.0944765882760785	.	.
chr1	60098487	60098986	chr1	59848288	59848787	Carf|chr1:59848288-59848787	0.0874407529965031	.	.
chr1	60098487	60098986	chr1	59848288	59848787	Wdr12|chr1:59848288-59848787	0.0874407529965031	.	.
chr1	60098487	60098986	chr1	59945819	59946318	Carf|chr1:59945819-59946318	0.188216716140552	.	.
chr1	60098487	60098986	chr1	59945819	59946318	Wdr12|chr1:59945819-59946318	0.188216716140552	.	.
chr1	60098487	60098986	chr1	59968747	59969246	Carf|chr1:59968747-59969246	0.111772083015852	.	.
chr1	60098487	60098986	chr1	59968747	59969246	Wdr12|chr1:59968747-59969246	0.111772083015852	.	.
chr1	60098487	60098986	chr1	59970297	59970796	Carf|chr1:59970297-59970796	0.11173645652325	.	.
chr1	60098487	60098986	chr1	59970297	59970796	Wdr12|chr1:59970297-59970796	0.11173645652325	.	.
chr1	60098487	60098986	chr1	60469405	60469904	Carf|chr1:60469405-60469904	0.12260188500662	.	.
chr1	60098487	60098986	chr1	60469405	60469904	Wdr12|chr1:60469405-60469904	0.12260188500662	.	.
chr1	60098487	60098986	chr1	60481516	60482015	Carf|chr1:60481516-60482015	0.0857959009382615	.	.
chr1	60098487	60098986	chr1	60481516	60482015	Wdr12|chr1:60481516-60482015	0.0857959009382615	.	.
chr1	60098487	60098986	chr1	60488668	60489167	Carf|chr1:60488668-60489167	0.169298785528829	.	.
chr1	60098487	60098986	chr1	60488668	60489167	Wdr12|chr1:60488668-60489167	0.169298785528829	.	.
chr1	60180257	60180756	chr1	59886825	59887324	Nbeal1|chr1:59886825-59887324	0.0900769249894094	.	.
chr1	60180257	60180756	chr1	59987611	59988110	Nbeal1|chr1:59987611-59988110	0.219303926375126	.	.
chr1	60180257	60180756	chr1	60481516	60482015	Nbeal1|chr1:60481516-60482015	0.115903465881101	.	.
chr1	60180257	60180756	chr1	60488668	60489167	Nbeal1|chr1:60488668-60489167	0.0890280918949116	.	.
chr1	60180257	60180756	chr1	60489274	60489773	Nbeal1|chr1:60489274-60489773	0.120858870062523	.	.
chr1	60342754	60343253	chr1	60243908	60244407	Cyp20a1|chr1:60243908-60244407	0.113767963177269	.	.
chr1	60342754	60343253	chr1	60273371	60273870	Cyp20a1|chr1:60273371-60273870	0.140872442527047	.	.
chr1	60342754	60343253	chr1	60358931	60359430	Cyp20a1|chr1:60358931-60359430	0.106218036170108	.	.
chr1	60343314	60343813	chr1	60191659	60192158	Cyp20a1|chr1:60191659-60192158	0.0889876529545448	.	.
chr1	60343314	60343813	chr1	60353258	60353757	Cyp20a1|chr1:60353258-60353757	0.0984365475465208	.	.
chr1	60343314	60343813	chr1	60489274	60489773	Cyp20a1|chr1:60489274-60489773	0.202805172113699	.	.
chr1	60409462	60409961	chr1	60488668	60489167	Abi2|chr1:60488668-60489167	0.0918172676598745	.	.
chr1	60409462	60409961	chr1	60489274	60489773	Abi2|chr1:60489274-60489773	0.166670847556726	.	.
chr1	65282716	65283215	chr1	65312053	65312552	Pth2r|chr1:65312053-65312552	0.142758426250082	.	.
chr1	65282716	65283215	chr1	65333902	65334401	Pth2r|chr1:65333902-65334401	0.10852129987205	.	.
chr1	65282716	65283215	chr1	65598160	65598659	Pth2r|chr1:65598160-65598659	0.185220539744764	.	.
chr1	69687151	69687650	chr1	69505370	69505869	Ikzf2|chr1:69505370-69505869	0.093100704139879	.	.
chr1	69687151	69687650	chr1	69519290	69519789	Ikzf2|chr1:69519290-69519789	0.204440880431788	.	.
chr1	69687151	69687650	chr1	69708548	69709047	Ikzf2|chr1:69708548-69709047	0.282923858757272	.	.
chr1	69687151	69687650	chr1	69747752	69748251	Ikzf2|chr1:69747752-69748251	0.260685356365146	.	.
chr1	69687151	69687650	chr1	69758945	69759444	Ikzf2|chr1:69758945-69759444	0.139241578176198	.	.
chr1	69687151	69687650	chr1	69790210	69790709	Ikzf2|chr1:69790210-69790709	0.133886598072698	.	.
chr1	69687151	69687650	chr1	69956556	69957055	Ikzf2|chr1:69956556-69957055	0.128330835098828	.	.
chr1	69687151	69687650	chr1	69996794	69997293	Ikzf2|chr1:69996794-69997293	0.129965502731894	.	.
chr1	69687982	69688481	chr1	69519290	69519789	Ikzf2|chr1:69519290-69519789	0.18198630619552	.	.
chr1	69687982	69688481	chr1	69600991	69601490	Ikzf2|chr1:69600991-69601490	0.0851551311917173	.	.
chr1	69687982	69688481	chr1	69600991	69601490	Ikzf2|chr1:69600991-69601490	0.0851551311917174	.	.
chr1	69687982	69688481	chr1	69799108	69799607	Ikzf2|chr1:69799108-69799607	0.0897162017786275	.	.
chr1	69687982	69688481	chr1	69882378	69882877	Ikzf2|chr1:69882378-69882877	0.118100300379682	.	.
chr1	69687982	69688481	chr1	69956556	69957055	Ikzf2|chr1:69956556-69957055	0.180685839344384	.	.
chr1	74505730	74506229	chr1	74635618	74636117	Cnot9|chr1:74635618-74636117	0.115321530266891	.	.
chr1	74505730	74506229	chr1	74799965	74800464	Cnot9|chr1:74799965-74800464	0.105607334430733	.	.
chr1	74505730	74506229	chr1	74800566	74801065	Cnot9|chr1:74800566-74801065	0.0890664540942032	.	.
chr1	74505730	74506229	chr1	74806444	74806943	Cnot9|chr1:74806444-74806943	0.105173573504069	.	.
chr1	74505730	74506229	chr1	74806952	74807451	Cnot9|chr1:74806952-74807451	0.117818999875123	.	.
chr1	74505730	74506229	chr1	74816731	74817230	Cnot9|chr1:74816731-74817230	0.120709683763756	.	.
chr1	74505730	74506229	chr1	74824729	74825228	Cnot9|chr1:74824729-74825228	0.219450205037037	.	.
chr1	74505730	74506229	chr1	74843117	74843616	Cnot9|chr1:74843117-74843616	0.21856105778312	.	.
chr1	74505730	74506229	chr1	74848813	74849312	Cnot9|chr1:74848813-74849312	0.111153655584655	.	.
chr1	74505730	74506229	chr1	74926640	74927139	Cnot9|chr1:74926640-74927139	0.20846301475254	.	.
chr1	74506443	74506942	chr1	74635618	74636117	Cnot9|chr1:74635618-74636117	0.0953562847888064	.	.
chr1	74506443	74506942	chr1	74772969	74773468	Cnot9|chr1:74772969-74773468	0.115378824781999	.	.
chr1	74506443	74506942	chr1	74808065	74808564	Cnot9|chr1:74808065-74808564	0.198769238069219	.	.
chr1	74506443	74506942	chr1	74815631	74816130	Cnot9|chr1:74815631-74816130	0.0919590791583844	.	.
chr1	74587205	74587704	chr1	74787775	74788274	Bcs1l|chr1:74787775-74788274	0.14605202059951	.	.
chr1	74587205	74587704	chr1	74787775	74788274	Zfp142|chr1:74787775-74788274	0.14605202059951	.	.
chr1	74587205	74587704	chr1	74806444	74806943	Bcs1l|chr1:74806444-74806943	0.0893481034491624	.	.
chr1	74587205	74587704	chr1	74806444	74806943	Zfp142|chr1:74806444-74806943	0.0893481034491624	.	.
chr1	74587205	74587704	chr1	74806952	74807451	Bcs1l|chr1:74806952-74807451	0.132236904394543	.	.
chr1	74587205	74587704	chr1	74806952	74807451	Zfp142|chr1:74806952-74807451	0.132236904394543	.	.
chr1	74587205	74587704	chr1	74843117	74843616	Bcs1l|chr1:74843117-74843616	0.106945616717445	.	.
chr1	74587205	74587704	chr1	74843117	74843616	Zfp142|chr1:74843117-74843616	0.106945616717445	.	.
chr1	74587205	74587704	chr1	74894978	74895477	Bcs1l|chr1:74894978-74895477	0.0940947724312414	.	.
chr1	74587205	74587704	chr1	74894978	74895477	Zfp142|chr1:74894978-74895477	0.0940947724312414	.	.
chr1	74587962	74588461	chr1	74784124	74784623	Bcs1l|chr1:74784124-74784623	0.130253414655741	.	.
chr1	74587962	74588461	chr1	74784124	74784623	Zfp142|chr1:74784124-74784623	0.130253414655741	.	.
chr1	74587962	74588461	chr1	74794449	74794948	Bcs1l|chr1:74794449-74794948	0.116958465752706	.	.
chr1	74587962	74588461	chr1	74794449	74794948	Zfp142|chr1:74794449-74794948	0.116958465752706	.	.
chr1	74587962	74588461	chr1	74799965	74800464	Bcs1l|chr1:74799965-74800464	0.125736639497659	.	.
chr1	74587962	74588461	chr1	74799965	74800464	Zfp142|chr1:74799965-74800464	0.125736639497659	.	.
chr1	74587962	74588461	chr1	74806444	74806943	Bcs1l|chr1:74806444-74806943	0.186060449651975	.	.
chr1	74587962	74588461	chr1	74806444	74806943	Zfp142|chr1:74806444-74806943	0.186060449651975	.	.
chr1	74587962	74588461	chr1	74806952	74807451	Bcs1l|chr1:74806952-74807451	0.101630782238479	.	.
chr1	74587962	74588461	chr1	74806952	74807451	Zfp142|chr1:74806952-74807451	0.101630782238479	.	.
chr1	74587962	74588461	chr1	74808065	74808564	Bcs1l|chr1:74808065-74808564	0.102229393403111	.	.
chr1	74587962	74588461	chr1	74808065	74808564	Zfp142|chr1:74808065-74808564	0.102229393403111	.	.
chr1	74587962	74588461	chr1	74816731	74817230	Bcs1l|chr1:74816731-74817230	0.118404720492692	.	.
chr1	74587962	74588461	chr1	74816731	74817230	Zfp142|chr1:74816731-74817230	0.118404720492692	.	.
chr1	74587962	74588461	chr1	74824729	74825228	Bcs1l|chr1:74824729-74825228	0.261114546198405	.	.
chr1	74587962	74588461	chr1	74824729	74825228	Zfp142|chr1:74824729-74825228	0.261114546198405	.	.
chr1	74587962	74588461	chr1	74843117	74843616	Bcs1l|chr1:74843117-74843616	0.110142133465211	.	.
chr1	74587962	74588461	chr1	74843117	74843616	Zfp142|chr1:74843117-74843616	0.110142133465211	.	.
chr1	74587962	74588461	chr1	74858307	74858806	Bcs1l|chr1:74858307-74858806	0.116618160296746	.	.
chr1	74587962	74588461	chr1	74858307	74858806	Zfp142|chr1:74858307-74858806	0.116618160296746	.	.
chr1	74587962	74588461	chr1	74926640	74927139	Bcs1l|chr1:74926640-74927139	0.22046837437858	.	.
chr1	74587962	74588461	chr1	74926640	74927139	Zfp142|chr1:74926640-74927139	0.22046837437858	.	.
chr1	74601175	74601674	chr1	74800566	74801065	Rnf25|chr1:74800566-74801065	0.108571287197636	.	.
chr1	74601175	74601674	chr1	74800566	74801065	Stk36|chr1:74800566-74801065	0.108571287197636	.	.
chr1	74601175	74601674	chr1	74806444	74806943	Rnf25|chr1:74806444-74806943	0.16167869550344	.	.
chr1	74601175	74601674	chr1	74806444	74806943	Stk36|chr1:74806444-74806943	0.16167869550344	.	.
chr1	74601175	74601674	chr1	74824729	74825228	Rnf25|chr1:74824729-74825228	0.233424903131202	.	.
chr1	74601175	74601674	chr1	74824729	74825228	Stk36|chr1:74824729-74825228	0.233424903131202	.	.
chr1	74601175	74601674	chr1	74843117	74843616	Rnf25|chr1:74843117-74843616	0.128897355377674	.	.
chr1	74601175	74601674	chr1	74843117	74843616	Stk36|chr1:74843117-74843616	0.128897355377674	.	.
chr1	74601175	74601674	chr1	74858307	74858806	Rnf25|chr1:74858307-74858806	0.092224568458165	.	.
chr1	74601175	74601674	chr1	74858307	74858806	Stk36|chr1:74858307-74858806	0.092224568458165	.	.
chr1	74661495	74661994	chr1	74817277	74817776	Ttll4|chr1:74817277-74817776	0.121332569710979	.	.
chr1	74661495	74661994	chr1	74843117	74843616	Ttll4|chr1:74843117-74843616	0.0954361395223285	.	.
chr1	74661495	74661994	chr1	74858307	74858806	Ttll4|chr1:74858307-74858806	0.0972806873762976	.	.
chr1	74661495	74661994	chr1	74894978	74895477	Ttll4|chr1:74894978-74895477	0.165853171677211	.	.
chr1	74748718	74749217	chr1	74753532	74754031	Prkag3|chr1:74753532-74754031	0.158686732886977	.	.
chr1	74850152	74850651	chr1	74799965	74800464	Gm16582|chr1:74799965-74800464	0.155427778526488	.	.
chr1	74850152	74850651	chr1	74800566	74801065	Gm16582|chr1:74800566-74801065	0.204475451052931	.	.
chr1	74850152	74850651	chr1	74802933	74803432	Gm16582|chr1:74802933-74803432	0.198001237350795	.	.
chr1	74850152	74850651	chr1	74806952	74807451	Gm16582|chr1:74806952-74807451	0.181166842606872	.	.
chr1	74850152	74850651	chr1	74815631	74816130	Gm16582|chr1:74815631-74816130	0.127852257143357	.	.
chr1	74850152	74850651	chr1	74817277	74817776	Gm16582|chr1:74817277-74817776	0.101884711004132	.	.
chr1	74850152	74850651	chr1	74824729	74825228	Gm16582|chr1:74824729-74825228	0.264194260292794	.	.
chr1	74850152	74850651	chr1	74829962	74830461	Gm16582|chr1:74829962-74830461	0.149003850245213	.	.
chr1	74850152	74850651	chr1	74843117	74843616	Gm16582|chr1:74843117-74843616	0.216715056629976	.	.
chr1	74850152	74850651	chr1	74848813	74849312	Gm16582|chr1:74848813-74849312	0.244632877455027	.	.
chr1	74850152	74850651	chr1	74858307	74858806	Gm16582|chr1:74858307-74858806	0.112220281453943	.	.
chr1	74850152	74850651	chr1	74894978	74895477	Gm16582|chr1:74894978-74895477	0.151372649904509	.	.
chr1	74850152	74850651	chr1	74926640	74927139	Gm16582|chr1:74926640-74927139	0.130225543969513	.	.
chr1	74850152	74850651	chr1	75031996	75032495	Gm16582|chr1:75031996-75032495	0.122602914783422	.	.
chr1	74850152	74850651	chr1	75218312	75218811	Gm16582|chr1:75218312-75218811	0.219693737109205	.	.
chr1	74851328	74851827	chr1	74799965	74800464	Gm16582|chr1:74799965-74800464	0.110581187873818	.	.
chr1	74851328	74851827	chr1	74802933	74803432	Gm16582|chr1:74802933-74803432	0.164816633290626	.	.
chr1	74851328	74851827	chr1	74806952	74807451	Gm16582|chr1:74806952-74807451	0.206908913753271	.	.
chr1	74851328	74851827	chr1	74824729	74825228	Gm16582|chr1:74824729-74825228	0.147664070887968	.	.
chr1	74851328	74851827	chr1	75031996	75032495	Gm16582|chr1:75031996-75032495	0.0880008590795611	.	.
chr1	74851328	74851827	chr1	75218312	75218811	Gm16582|chr1:75218312-75218811	0.0853231840180842	.	.
chr1	74854708	74855207	chr1	74635618	74636117	Cdk5r2|chr1:74635618-74636117	0.0862414995504094	.	.
chr1	74854708	74855207	chr1	74719733	74720232	Cdk5r2|chr1:74719733-74720232	0.0918690079718541	.	.
chr1	74854708	74855207	chr1	74806444	74806943	Cdk5r2|chr1:74806444-74806943	0.121750076223763	.	.
chr1	74854708	74855207	chr1	74806952	74807451	Cdk5r2|chr1:74806952-74807451	0.152888615101335	.	.
chr1	74854708	74855207	chr1	74824729	74825228	Cdk5r2|chr1:74824729-74825228	0.198463093771488	.	.
chr1	74854708	74855207	chr1	74843117	74843616	Cdk5r2|chr1:74843117-74843616	0.126417906391249	.	.
chr1	74854708	74855207	chr1	74848813	74849312	Cdk5r2|chr1:74848813-74849312	0.0926558544828221	.	.
chr1	74854708	74855207	chr1	74858307	74858806	Cdk5r2|chr1:74858307-74858806	0.232201239084877	.	.
chr1	74854708	74855207	chr1	74894978	74895477	Cdk5r2|chr1:74894978-74895477	0.141126014512148	.	.
chr1	74854708	74855207	chr1	74926640	74927139	Cdk5r2|chr1:74926640-74927139	0.162134378393378	.	.
chr1	74854708	74855207	chr1	75031996	75032495	Cdk5r2|chr1:75031996-75032495	0.279180333115165	.	.
chr1	74854708	74855207	chr1	75052015	75052514	Cdk5r2|chr1:75052015-75052514	0.0915911016145231	.	.
chr1	74854708	74855207	chr1	75218312	75218811	Cdk5r2|chr1:75218312-75218811	0.113272360967726	.	.
chr1	74935357	74935856	chr1	74570093	74570592	Cfap65|chr1:74570093-74570592	0.132392580405561	.	.
chr1	74935357	74935856	chr1	74802933	74803432	Cfap65|chr1:74802933-74803432	0.100224661270297	.	.
chr1	74935357	74935856	chr1	74824729	74825228	Cfap65|chr1:74824729-74825228	0.130996009813364	.	.
chr1	74935357	74935856	chr1	74858307	74858806	Cfap65|chr1:74858307-74858806	0.102516301160041	.	.
chr1	75124760	75125259	chr1	74806444	74806943	Nhej1|chr1:74806444-74806943	0.118653047625732	.	.
chr1	75124760	75125259	chr1	74808065	74808564	Nhej1|chr1:74808065-74808564	0.14904852199968	.	.
chr1	75124760	75125259	chr1	74843117	74843616	Nhej1|chr1:74843117-74843616	0.109489716832424	.	.
chr1	75124760	75125259	chr1	74858307	74858806	Nhej1|chr1:74858307-74858806	0.13497361738258	.	.
chr1	75124760	75125259	chr1	75001124	75001623	Nhej1|chr1:75001124-75001623	0.110613578101506	.	.
chr1	75124760	75125259	chr1	75024618	75025117	Nhej1|chr1:75024618-75025117	0.105380903378279	.	.
chr1	75142499	75142998	chr1	74806444	74806943	Cnppd1|chr1:74806444-74806943	0.107556409688889	.	.
chr1	75142499	75142998	chr1	74806444	74806943	Retreg2|chr1:74806444-74806943	0.107556409688889	.	.
chr1	75142499	75142998	chr1	74817277	74817776	Cnppd1|chr1:74817277-74817776	0.119830367471855	.	.
chr1	75142499	75142998	chr1	74817277	74817776	Retreg2|chr1:74817277-74817776	0.119830367471855	.	.
chr1	75142499	75142998	chr1	74843117	74843616	Cnppd1|chr1:74843117-74843616	0.10896807267927	.	.
chr1	75142499	75142998	chr1	74843117	74843616	Retreg2|chr1:74843117-74843616	0.10896807267927	.	.
chr1	75142499	75142998	chr1	74858307	74858806	Cnppd1|chr1:74858307-74858806	0.107278073936738	.	.
chr1	75142499	75142998	chr1	74858307	74858806	Retreg2|chr1:74858307-74858806	0.107278073936738	.	.
chr1	75142499	75142998	chr1	74894978	74895477	Cnppd1|chr1:74894978-74895477	0.0918786578923366	.	.
chr1	75142499	75142998	chr1	74894978	74895477	Retreg2|chr1:74894978-74895477	0.0918786578923366	.	.
chr1	75142499	75142998	chr1	74926640	74927139	Cnppd1|chr1:74926640-74927139	0.109566823989504	.	.
chr1	75142499	75142998	chr1	74926640	74927139	Retreg2|chr1:74926640-74927139	0.109566823989504	.	.
chr1	75142499	75142998	chr1	75001124	75001623	Cnppd1|chr1:75001124-75001623	0.0957742204836453	.	.
chr1	75142499	75142998	chr1	75001124	75001623	Retreg2|chr1:75001124-75001623	0.0957742204836453	.	.
chr1	75142499	75142998	chr1	75024618	75025117	Cnppd1|chr1:75024618-75025117	0.103944704963488	.	.
chr1	75142499	75142998	chr1	75024618	75025117	Retreg2|chr1:75024618-75025117	0.103944704963488	.	.
chr1	75142499	75142998	chr1	75052015	75052514	Cnppd1|chr1:75052015-75052514	0.189910509219554	.	.
chr1	75142499	75142998	chr1	75052015	75052514	Retreg2|chr1:75052015-75052514	0.189910509219554	.	.
chr1	75142499	75142998	chr1	75128586	75129085	Cnppd1|chr1:75128586-75129085	0.123811981058522	.	.
chr1	75142499	75142998	chr1	75128586	75129085	Retreg2|chr1:75128586-75129085	0.123811981058522	.	.
chr1	75142499	75142998	chr1	75234571	75235070	Cnppd1|chr1:75234571-75235070	0.0853582275594278	.	.
chr1	75142499	75142998	chr1	75234571	75235070	Retreg2|chr1:75234571-75235070	0.0853582275594278	.	.
chr1	75168424	75168923	chr1	74799965	74800464	Zfand2b|chr1:74799965-74800464	0.149984401215954	.	.
chr1	75168424	75168923	chr1	74817277	74817776	Zfand2b|chr1:74817277-74817776	0.108881625978646	.	.
chr1	75168424	75168923	chr1	74824729	74825228	Zfand2b|chr1:74824729-74825228	0.100316038382151	.	.
chr1	75168424	75168923	chr1	74843117	74843616	Zfand2b|chr1:74843117-74843616	0.203706500046794	.	.
chr1	75168424	75168923	chr1	74848813	74849312	Zfand2b|chr1:74848813-74849312	0.087131012720097	.	.
chr1	75168424	75168923	chr1	74859556	74860055	Zfand2b|chr1:74859556-74860055	0.122008612282649	.	.
chr1	75169048	75169547	chr1	75001124	75001623	Zfand2b|chr1:75001124-75001623	0.173874198261054	.	.
chr1	75169048	75169547	chr1	75218312	75218811	Zfand2b|chr1:75218312-75218811	0.147007322679516	.	.
chr1	75169048	75169547	chr1	75234571	75235070	Zfand2b|chr1:75234571-75235070	0.0882720580548199	.	.
chr1	75179524	75180023	chr1	74794449	74794948	Abcb6|chr1:74794449-74794948	0.165913074420827	.	.
chr1	75179524	75180023	chr1	74799965	74800464	Abcb6|chr1:74799965-74800464	0.102126876462026	.	.
chr1	75179524	75180023	chr1	74802933	74803432	Abcb6|chr1:74802933-74803432	0.0893336309895754	.	.
chr1	75179524	75180023	chr1	74816731	74817230	Abcb6|chr1:74816731-74817230	0.180760837256426	.	.
chr1	75179524	75180023	chr1	74824729	74825228	Abcb6|chr1:74824729-74825228	0.19935865885161	.	.
chr1	75179524	75180023	chr1	74859556	74860055	Abcb6|chr1:74859556-74860055	0.178231085961151	.	.
chr1	75180079	75180578	chr1	74806444	74806943	Abcb6|chr1:74806444-74806943	0.134291110108855	.	.
chr1	75180079	75180578	chr1	74816731	74817230	Abcb6|chr1:74816731-74817230	0.12803913447051	.	.
chr1	75180079	75180578	chr1	74817277	74817776	Abcb6|chr1:74817277-74817776	0.0997776086832587	.	.
chr1	75180079	75180578	chr1	74824729	74825228	Abcb6|chr1:74824729-74825228	0.128425186509239	.	.
chr1	75180079	75180578	chr1	74848813	74849312	Abcb6|chr1:74848813-74849312	0.108624087706925	.	.
chr1	75180079	75180578	chr1	74926640	74927139	Abcb6|chr1:74926640-74927139	0.0898696893865794	.	.
chr1	75180079	75180578	chr1	75001124	75001623	Abcb6|chr1:75001124-75001623	0.146385478261705	.	.
chr1	75180079	75180578	chr1	75024618	75025117	Abcb6|chr1:75024618-75025117	0.0865059801040716	.	.
chr1	75191753	75192252	chr1	74816731	74817230	Ankzf1|chr1:74816731-74817230	0.0931966649270626	.	.
chr1	75191753	75192252	chr1	74816731	74817230	Atg9a|chr1:74816731-74817230	0.0931966649270626	.	.
chr1	75191753	75192252	chr1	74824729	74825228	Ankzf1|chr1:74824729-74825228	0.127616727186303	.	.
chr1	75191753	75192252	chr1	74824729	74825228	Atg9a|chr1:74824729-74825228	0.127616727186303	.	.
chr1	75191753	75192252	chr1	74843117	74843616	Ankzf1|chr1:74843117-74843616	0.100822405147755	.	.
chr1	75191753	75192252	chr1	74843117	74843616	Atg9a|chr1:74843117-74843616	0.100822405147755	.	.
chr1	75191753	75192252	chr1	74858307	74858806	Ankzf1|chr1:74858307-74858806	0.156350357868119	.	.
chr1	75191753	75192252	chr1	74858307	74858806	Atg9a|chr1:74858307-74858806	0.156350357868119	.	.
chr1	75191753	75192252	chr1	74926640	74927139	Ankzf1|chr1:74926640-74927139	0.146340739582619	.	.
chr1	75191753	75192252	chr1	74926640	74927139	Atg9a|chr1:74926640-74927139	0.146340739582619	.	.
chr1	75191753	75192252	chr1	75001124	75001623	Ankzf1|chr1:75001124-75001623	0.0983678873093237	.	.
chr1	75191753	75192252	chr1	75001124	75001623	Atg9a|chr1:75001124-75001623	0.0983678873093237	.	.
chr1	75191753	75192252	chr1	75052015	75052514	Ankzf1|chr1:75052015-75052514	0.113270446587031	.	.
chr1	75191753	75192252	chr1	75052015	75052514	Atg9a|chr1:75052015-75052514	0.113270446587031	.	.
chr1	75192415	75192914	chr1	74772969	74773468	Ankzf1|chr1:74772969-74773468	0.0954161695224462	.	.
chr1	75192415	75192914	chr1	74772969	74773468	Atg9a|chr1:74772969-74773468	0.0954161695224462	.	.
chr1	75210546	75211045	chr1	74799965	74800464	Glb1l|chr1:74799965-74800464	0.130566002891781	.	.
chr1	75210546	75211045	chr1	74799965	74800464	Stk16|chr1:74799965-74800464	0.130566002891781	.	.
chr1	75210546	75211045	chr1	74802933	74803432	Glb1l|chr1:74802933-74803432	0.105266767026995	.	.
chr1	75210546	75211045	chr1	74802933	74803432	Stk16|chr1:74802933-74803432	0.105266767026995	.	.
chr1	75210546	75211045	chr1	74806952	74807451	Glb1l|chr1:74806952-74807451	0.0986234945170569	.	.
chr1	75210546	75211045	chr1	74806952	74807451	Stk16|chr1:74806952-74807451	0.0986234945170569	.	.
chr1	75210546	75211045	chr1	74817277	74817776	Glb1l|chr1:74817277-74817776	0.144657340770141	.	.
chr1	75210546	75211045	chr1	74817277	74817776	Stk16|chr1:74817277-74817776	0.144657340770141	.	.
chr1	75210546	75211045	chr1	74843117	74843616	Glb1l|chr1:74843117-74843616	0.100380333051719	.	.
chr1	75210546	75211045	chr1	74843117	74843616	Stk16|chr1:74843117-74843616	0.100380333051719	.	.
chr1	75210546	75211045	chr1	75141393	75141892	Glb1l|chr1:75141393-75141892	0.0934495178145416	.	.
chr1	75210546	75211045	chr1	75141393	75141892	Stk16|chr1:75141393-75141892	0.0934495178145416	.	.
chr1	75219086	75219585	chr1	74802933	74803432	Tuba4a|chr1:74802933-74803432	0.113657551523447	.	.
chr1	75219086	75219585	chr1	74806444	74806943	Tuba4a|chr1:74806444-74806943	0.140840596867385	.	.
chr1	75219086	75219585	chr1	74817277	74817776	Tuba4a|chr1:74817277-74817776	0.136065634411533	.	.
chr1	75219086	75219585	chr1	74824729	74825228	Tuba4a|chr1:74824729-74825228	0.152223866096878	.	.
chr1	75219086	75219585	chr1	74843117	74843616	Tuba4a|chr1:74843117-74843616	0.177847559943542	.	.
chr1	75219086	75219585	chr1	74858307	74858806	Tuba4a|chr1:74858307-74858806	0.102489587900726	.	.
chr1	75219086	75219585	chr1	74894978	74895477	Tuba4a|chr1:74894978-74895477	0.171794588662194	.	.
chr1	75219086	75219585	chr1	74926640	74927139	Tuba4a|chr1:74926640-74927139	0.0946200874300848	.	.
chr1	75219086	75219585	chr1	75001124	75001623	Tuba4a|chr1:75001124-75001623	0.109639305039582	.	.
chr1	75219086	75219585	chr1	75052015	75052514	Tuba4a|chr1:75052015-75052514	0.214308308061844	.	.
chr1	75219086	75219585	chr1	75218312	75218811	Tuba4a|chr1:75218312-75218811	0.157024945739157	.	.
chr1	75230933	75231432	chr1	74799965	74800464	A630095N17Rik|chr1:74799965-74800464	0.0882366396841252	.	.
chr1	75230933	75231432	chr1	74800566	74801065	A630095N17Rik|chr1:74800566-74801065	0.0890249910961992	.	.
chr1	75230933	75231432	chr1	74802933	74803432	A630095N17Rik|chr1:74802933-74803432	0.0937403621792177	.	.
chr1	75230933	75231432	chr1	74806952	74807451	A630095N17Rik|chr1:74806952-74807451	0.185297327261265	.	.
chr1	75230933	75231432	chr1	74824729	74825228	A630095N17Rik|chr1:74824729-74825228	0.16204202337653	.	.
chr1	75230933	75231432	chr1	74859556	74860055	A630095N17Rik|chr1:74859556-74860055	0.0971140404299094	.	.
chr1	75230933	75231432	chr1	75031996	75032495	A630095N17Rik|chr1:75031996-75032495	0.118410555454554	.	.
chr1	75230933	75231432	chr1	75218312	75218811	A630095N17Rik|chr1:75218312-75218811	0.114804509963004	.	.
chr1	75230933	75231432	chr1	75247991	75248490	A630095N17Rik|chr1:75247991-75248490	0.152326687877811	.	.
chr1	75236144	75236643	chr1	74763029	74763528	Dnajb2|chr1:74763029-74763528	0.101543948466591	.	.
chr1	75236144	75236643	chr1	74806444	74806943	Dnajb2|chr1:74806444-74806943	0.105405555884587	.	.
chr1	75236144	75236643	chr1	74808065	74808564	Dnajb2|chr1:74808065-74808564	0.10090007509254	.	.
chr1	75236144	75236643	chr1	74815631	74816130	Dnajb2|chr1:74815631-74816130	0.0919247101050456	.	.
chr1	75236144	75236643	chr1	74894978	74895477	Dnajb2|chr1:74894978-74895477	0.133812842579877	.	.
chr1	75236144	75236643	chr1	75141393	75141892	Dnajb2|chr1:75141393-75141892	0.0871962768801619	.	.
chr1	75236144	75236643	chr1	75218312	75218811	Dnajb2|chr1:75218312-75218811	0.154083889277688	.	.
chr1	75236651	75237150	chr1	74759797	74760296	Dnajb2|chr1:74759797-74760296	0.0966307781461145	.	.
chr1	75236651	75237150	chr1	74815631	74816130	Dnajb2|chr1:74815631-74816130	0.123262748333701	.	.
chr1	75236651	75237150	chr1	75141393	75141892	Dnajb2|chr1:75141393-75141892	0.215189832315917	.	.
chr1	75236651	75237150	chr1	75218312	75218811	Dnajb2|chr1:75218312-75218811	0.110889937749284	.	.
chr1	78310032	78310531	chr1	78216563	78217062	Sgpp2|chr1:78216563-78217062	0.283175974564318	.	.
chr1	78310032	78310531	chr1	78217089	78217588	Sgpp2|chr1:78217089-78217588	0.370184475838536	.	.
chr1	78310032	78310531	chr1	78232045	78232544	Sgpp2|chr1:78232045-78232544	0.0987523496491563	.	.
chr1	78310032	78310531	chr1	78270026	78270525	Sgpp2|chr1:78270026-78270525	0.297121654977762	.	.
chr1	78310032	78310531	chr1	78284569	78285068	Sgpp2|chr1:78284569-78285068	0.335153348452642	.	.
chr1	78310032	78310531	chr1	78408478	78408977	Sgpp2|chr1:78408478-78408977	0.152350571790831	.	.
chr1	78310032	78310531	chr1	78419495	78419994	Sgpp2|chr1:78419495-78419994	0.183233454102781	.	.
chr1	78310032	78310531	chr1	78425895	78426394	Sgpp2|chr1:78425895-78426394	0.118817333397953	.	.
chr1	78310931	78311430	chr1	78216563	78217062	Sgpp2|chr1:78216563-78217062	0.249642040989177	.	.
chr1	78310931	78311430	chr1	78217089	78217588	Sgpp2|chr1:78217089-78217588	0.228527131749286	.	.
chr1	78310931	78311430	chr1	78270026	78270525	Sgpp2|chr1:78270026-78270525	0.126746318551077	.	.
chr1	78310931	78311430	chr1	78284569	78285068	Sgpp2|chr1:78284569-78285068	0.201921772744657	.	.
chr1	78310931	78311430	chr1	78408478	78408977	Sgpp2|chr1:78408478-78408977	0.114154723053668	.	.
chr1	78488387	78488886	chr1	78216563	78217062	Farsb|chr1:78216563-78217062	0.216615474368031	.	.
chr1	78488387	78488886	chr1	78217089	78217588	Farsb|chr1:78217089-78217588	0.260506289504728	.	.
chr1	78488387	78488886	chr1	78270026	78270525	Farsb|chr1:78270026-78270525	0.112644658684904	.	.
chr1	78488387	78488886	chr1	78284569	78285068	Farsb|chr1:78284569-78285068	0.148033036464738	.	.
chr1	78488387	78488886	chr1	78425895	78426394	Farsb|chr1:78425895-78426394	0.122768268893346	.	.
chr1	78488900	78489399	chr1	78371610	78372109	Farsb|chr1:78371610-78372109	0.0945232101635961	.	.
chr1	78488900	78489399	chr1	78371610	78372109	Farsb|chr1:78371610-78372109	0.0945232101635962	.	.
chr1	78488900	78489399	chr1	78425895	78426394	Farsb|chr1:78425895-78426394	0.199365953575207	.	.
chr1	84839165	84839664	chr1	84838531	84839030	Fbxo36|chr1:84838531-84839030	0.317973876731794	.	.
chr1	84839165	84839664	chr1	85114670	85115169	Fbxo36|chr1:85114670-85115169	0.103022101835883	.	.
chr1	84839808	84840307	chr1	84838531	84839030	Fbxo36|chr1:84838531-84839030	0.112887142831938	.	.
chr1	84839808	84840307	chr1	84838531	84839030	Trip12|chr1:84838531-84839030	0.112887142831938	.	.
chr1	84934371	84934870	chr1	84933383	84933882	Slc16a14|chr1:84933383-84933882	0.103510347291877	.	.
chr1	84934883	84935382	chr1	84788488	84788987	Slc16a14|chr1:84788488-84788987	0.18410323042424	.	.
chr1	84934883	84935382	chr1	84855235	84855734	Slc16a14|chr1:84855235-84855734	0.0972566602805378	.	.
chr1	84934883	84935382	chr1	84894025	84894524	Slc16a14|chr1:84894025-84894524	0.134415737101753	.	.
chr1	84935649	84936148	chr1	84789691	84790190	Slc16a14|chr1:84789691-84790190	0.124062598170343	.	.
chr1	84935649	84936148	chr1	84933383	84933882	Slc16a14|chr1:84933383-84933882	0.0901970817109696	.	.
chr1	84935649	84936148	chr1	84953010	84953509	Slc16a14|chr1:84953010-84953509	0.100341315431892	.	.
chr1	87755700	87756199	chr1	87813063	87813562	Atg16l1|chr1:87813063-87813562	0.1348890723925	.	.
chr1	87755700	87756199	chr1	87877808	87878307	Atg16l1|chr1:87877808-87878307	0.0865626743551006	.	.
chr1	87755700	87756199	chr1	87913212	87913711	Atg16l1|chr1:87913212-87913711	0.188040898932919	.	.
chr1	87853009	87853508	chr1	87798300	87798799	Dgkd|chr1:87798300-87798799	0.125809702405271	.	.
chr1	87853009	87853508	chr1	87813063	87813562	Dgkd|chr1:87813063-87813562	0.17138169843309	.	.
chr1	87853009	87853508	chr1	87877808	87878307	Dgkd|chr1:87877808-87878307	0.252245594536908	.	.
chr1	87853009	87853508	chr1	87913212	87913711	Dgkd|chr1:87913212-87913711	0.120967643428171	.	.
chr1	88008031	88008530	chr1	87813063	87813562	Usp40|chr1:87813063-87813562	0.247145987234585	.	.
chr1	88008031	88008530	chr1	87877808	87878307	Usp40|chr1:87877808-87878307	0.307320295138595	.	.
chr1	88008031	88008530	chr1	87913212	87913711	Usp40|chr1:87913212-87913711	0.105985377538175	.	.
chr1	88008031	88008530	chr1	87934991	87935490	Usp40|chr1:87934991-87935490	0.122281293785288	.	.
chr1	88205505	88206004	chr1	87813063	87813562	Dnajb3|chr1:87813063-87813562	0.278128139841834	.	.
chr1	88205505	88206004	chr1	87913212	87913711	Dnajb3|chr1:87913212-87913711	0.192392593021614	.	.
chr1	88205505	88206004	chr1	87944627	87945126	Dnajb3|chr1:87944627-87945126	0.120662979919463	.	.
chr1	93305687	93306186	chr1	93444675	93445174	Gm28535|chr1:93444675-93445174	0.12280166377701	.	.
chr1	93305687	93306186	chr1	93444675	93445174	Mterf4|chr1:93444675-93445174	0.12280166377701	.	.
chr1	93305687	93306186	chr1	93577810	93578309	Gm28535|chr1:93577810-93578309	0.154608256049858	.	.
chr1	93305687	93306186	chr1	93577810	93578309	Mterf4|chr1:93577810-93578309	0.154608256049858	.	.
chr1	93305687	93306186	chr1	93699126	93699625	Gm28535|chr1:93699126-93699625	0.0959807103711041	.	.
chr1	93305687	93306186	chr1	93699126	93699625	Mterf4|chr1:93699126-93699625	0.0959807103711041	.	.
chr1	93342619	93343118	chr1	93445454	93445953	Pask|chr1:93445454-93445953	0.192498221627559	.	.
chr1	93342619	93343118	chr1	93445454	93445953	Ppp1r7|chr1:93445454-93445953	0.192498221627559	.	.
chr1	93342619	93343118	chr1	93678321	93678820	Pask|chr1:93678321-93678820	0.1773491672189	.	.
chr1	93342619	93343118	chr1	93678321	93678820	Ppp1r7|chr1:93678321-93678820	0.1773491672189	.	.
chr1	93342619	93343118	chr1	93698616	93699115	Pask|chr1:93698616-93699115	0.114179242501622	.	.
chr1	93342619	93343118	chr1	93698616	93699115	Ppp1r7|chr1:93698616-93699115	0.114179242501622	.	.
chr1	93342619	93343118	chr1	93699126	93699625	Pask|chr1:93699126-93699625	0.0852418587973395	.	.
chr1	93342619	93343118	chr1	93699126	93699625	Ppp1r7|chr1:93699126-93699625	0.0852418587973395	.	.
chr1	93343358	93343857	chr1	93678321	93678820	Pask|chr1:93678321-93678820	0.125231110218604	.	.
chr1	93343358	93343857	chr1	93678321	93678820	Ppp1r7|chr1:93678321-93678820	0.125231110218604	.	.
chr1	93478107	93478606	chr1	93267166	93267665	Hdlbp|chr1:93267166-93267665	0.117025993319626	.	.
chr1	93478107	93478606	chr1	93267166	93267665	Sept2|chr1:93267166-93267665	0.117025993319626	.	.
chr1	93478107	93478606	chr1	93444675	93445174	Hdlbp|chr1:93444675-93445174	0.13441906159488	.	.
chr1	93478107	93478606	chr1	93444675	93445174	Sept2|chr1:93444675-93445174	0.13441906159488	.	.
chr1	93478107	93478606	chr1	93445454	93445953	Hdlbp|chr1:93445454-93445953	0.184150323844555	.	.
chr1	93478107	93478606	chr1	93445454	93445953	Sept2|chr1:93445454-93445953	0.184150323844555	.	.
chr1	93478107	93478606	chr1	93678321	93678820	Hdlbp|chr1:93678321-93678820	0.0929124271205954	.	.
chr1	93478107	93478606	chr1	93678321	93678820	Sept2|chr1:93678321-93678820	0.0929124271205954	.	.
chr1	93478622	93479121	chr1	93267166	93267665	Hdlbp|chr1:93267166-93267665	0.154751817355456	.	.
chr1	93478622	93479121	chr1	93267166	93267665	Sept2|chr1:93267166-93267665	0.154751817355456	.	.
chr1	93478622	93479121	chr1	93445454	93445953	Hdlbp|chr1:93445454-93445953	0.193557661520994	.	.
chr1	93478622	93479121	chr1	93445454	93445953	Sept2|chr1:93445454-93445953	0.193557661520994	.	.
chr1	93511801	93512300	chr1	93577810	93578309	Farp2|chr1:93577810-93578309	0.108091974203954	.	.
chr1	93511801	93512300	chr1	93795285	93795784	Farp2|chr1:93795285-93795784	0.155050652849127	.	.
chr1	93511801	93512300	chr1	93795882	93796381	Farp2|chr1:93795882-93796381	0.138615578885659	.	.
chr1	93634337	93634836	chr1	93267166	93267665	Gm28536|chr1:93267166-93267665	0.202620514427577	.	.
chr1	93634337	93634836	chr1	93277003	93277502	Gm28536|chr1:93277003-93277502	0.0862665001643061	.	.
chr1	93634337	93634836	chr1	93349690	93350189	Gm28536|chr1:93349690-93350189	0.206274908189089	.	.
chr1	93634337	93634836	chr1	93352667	93353166	Gm28536|chr1:93352667-93353166	0.105933908477537	.	.
chr1	93634337	93634836	chr1	93522431	93522930	Gm28536|chr1:93522431-93522930	0.169556062217191	.	.
chr1	93634337	93634836	chr1	93536675	93537174	Gm28536|chr1:93536675-93537174	0.169027271760639	.	.
chr1	93634337	93634836	chr1	93537183	93537682	Gm28536|chr1:93537183-93537682	0.192901549531991	.	.
chr1	93634337	93634836	chr1	93686883	93687382	Gm28536|chr1:93686883-93687382	0.108378213847399	.	.
chr1	93634337	93634836	chr1	93691057	93691556	Gm28536|chr1:93691057-93691556	0.12304379254728	.	.
chr1	93634337	93634836	chr1	93705324	93705823	Gm28536|chr1:93705324-93705823	0.165485403392018	.	.
chr1	93634337	93634836	chr1	93727334	93727833	Gm28536|chr1:93727334-93727833	0.146711898845452	.	.
chr1	93634337	93634836	chr1	93785180	93785679	Gm28536|chr1:93785180-93785679	0.0990122968856829	.	.
chr1	93634337	93634836	chr1	93795882	93796381	Gm28536|chr1:93795882-93796381	0.112054633663065	.	.
chr1	93634337	93634836	chr1	93940526	93941025	Gm28536|chr1:93940526-93941025	0.239261904428881	.	.
chr1	93635550	93636049	chr1	93444675	93445174	Gm28536|chr1:93444675-93445174	0.125731402853216	.	.
chr1	93635550	93636049	chr1	93445454	93445953	Gm28536|chr1:93445454-93445953	0.154791471051575	.	.
chr1	93635550	93636049	chr1	93678321	93678820	Gm28536|chr1:93678321-93678820	0.121504102362386	.	.
chr1	93685241	93685740	chr1	93445454	93445953	Bok|chr1:93445454-93445953	0.13741595711585	.	.
chr1	93685241	93685740	chr1	93522431	93522930	Bok|chr1:93522431-93522930	0.0958946694643568	.	.
chr1	93685241	93685740	chr1	93678321	93678820	Bok|chr1:93678321-93678820	0.151478263416732	.	.
chr1	93685241	93685740	chr1	93686883	93687382	Bok|chr1:93686883-93687382	0.181933565856025	.	.
chr1	93685241	93685740	chr1	93691057	93691556	Bok|chr1:93691057-93691556	0.124965105978561	.	.
chr1	93685241	93685740	chr1	93691752	93692251	Bok|chr1:93691752-93692251	0.163271765765827	.	.
chr1	93685241	93685740	chr1	93698616	93699115	Bok|chr1:93698616-93699115	0.129319063596501	.	.
chr1	93685241	93685740	chr1	93699126	93699625	Bok|chr1:93699126-93699625	0.180028168775735	.	.
chr1	93685241	93685740	chr1	93727334	93727833	Bok|chr1:93727334-93727833	0.100450394120496	.	.
chr1	93686360	93686859	chr1	93291932	93292431	Bok|chr1:93291932-93292431	0.150723676467026	.	.
chr1	93686360	93686859	chr1	93352667	93353166	Bok|chr1:93352667-93353166	0.0873102294428859	.	.
chr1	93686360	93686859	chr1	93444675	93445174	Bok|chr1:93444675-93445174	0.0874437680503014	.	.
chr1	93686360	93686859	chr1	93506953	93507452	Bok|chr1:93506953-93507452	0.163741375029315	.	.
chr1	93686360	93686859	chr1	93522431	93522930	Bok|chr1:93522431-93522930	0.0864130082516172	.	.
chr1	93686360	93686859	chr1	93536675	93537174	Bok|chr1:93536675-93537174	0.125498020871104	.	.
chr1	93686360	93686859	chr1	93537183	93537682	Bok|chr1:93537183-93537682	0.141721533518665	.	.
chr1	93686360	93686859	chr1	93577810	93578309	Bok|chr1:93577810-93578309	0.119066799862385	.	.
chr1	93686360	93686859	chr1	93649619	93650118	Bok|chr1:93649619-93650118	0.326089723499372	.	.
chr1	93686360	93686859	chr1	93686883	93687382	Bok|chr1:93686883-93687382	0.499323930159366	.	.
chr1	93686360	93686859	chr1	93691057	93691556	Bok|chr1:93691057-93691556	0.373603669978998	.	.
chr1	93686360	93686859	chr1	93691752	93692251	Bok|chr1:93691752-93692251	0.321991204372855	.	.
chr1	93686360	93686859	chr1	93698616	93699115	Bok|chr1:93698616-93699115	0.303414682264476	.	.
chr1	93686360	93686859	chr1	93699126	93699625	Bok|chr1:93699126-93699625	0.326904675755913	.	.
chr1	93686360	93686859	chr1	93719477	93719976	Bok|chr1:93719477-93719976	0.112538256826682	.	.
chr1	93686360	93686859	chr1	93727334	93727833	Bok|chr1:93727334-93727833	0.320291628820236	.	.
chr1	93686360	93686859	chr1	93785180	93785679	Bok|chr1:93785180-93785679	0.148134228000068	.	.
chr1	93686360	93686859	chr1	93874429	93874928	Bok|chr1:93874429-93874928	0.112898601329967	.	.
chr1	93686360	93686859	chr1	93940526	93941025	Bok|chr1:93940526-93941025	0.135158552885002	.	.
chr1	93686360	93686859	chr1	93992018	93992517	Bok|chr1:93992018-93992517	0.18802528149258	.	.
chr1	93731754	93732253	chr1	93272407	93272906	Gm10550|chr1:93272407-93272906	0.0901974267510398	.	.
chr1	93731754	93732253	chr1	93347074	93347573	Gm10550|chr1:93347074-93347573	0.137723816239018	.	.
chr1	93754078	93754577	chr1	93795882	93796381	Thap4|chr1:93795882-93796381	0.0982064691742714	.	.
chr1	93754078	93754577	chr1	94217195	94217694	Thap4|chr1:94217195-94217694	0.124379018710233	.	.
chr1	93754617	93755116	chr1	93678321	93678820	Thap4|chr1:93678321-93678820	0.172739966274432	.	.
chr1	93754617	93755116	chr1	94139409	94139908	Thap4|chr1:94139409-94139908	0.140684578703844	.	.
chr1	93754617	93755116	chr1	94173001	94173500	Thap4|chr1:94173001-94173500	0.12152109316994	.	.
chr1	93801756	93802255	chr1	93678321	93678820	Dtymk|chr1:93678321-93678820	0.294777021441357	.	.
chr1	93801756	93802255	chr1	94060902	94061401	Dtymk|chr1:94060902-94061401	0.0966293383675797	.	.
chr1	93803720	93804219	chr1	94053474	94053973	Ing5|chr1:94053474-94053973	0.112681663694378	.	.
chr1	93803720	93804219	chr1	94136673	94137172	Ing5|chr1:94136673-94137172	0.154690404769646	.	.
chr1	93803720	93804219	chr1	94139409	94139908	Ing5|chr1:94139409-94139908	0.133904781668861	.	.
chr1	93825281	93825780	chr1	94053474	94053973	D2hgdh|chr1:94053474-94053973	0.119851764533777	.	.
chr1	93825281	93825780	chr1	94136673	94137172	D2hgdh|chr1:94136673-94137172	0.12326908527497	.	.
chr1	93825281	93825780	chr1	94173001	94173500	D2hgdh|chr1:94173001-94173500	0.13477238632999	.	.
chr1	94795859	94796358	chr1	94528893	94529392	4930440C22Rik|chr1:94528893-94529392	0.204417618220288	.	.
chr1	94795859	94796358	chr1	94559316	94559815	4930440C22Rik|chr1:94559316-94559815	0.102910366361796	.	.
chr1	94795859	94796358	chr1	94632041	94632540	4930440C22Rik|chr1:94632041-94632540	0.104403585069064	.	.
chr1	94795859	94796358	chr1	94642165	94642664	4930440C22Rik|chr1:94642165-94642664	0.325909287546998	.	.
chr1	94795859	94796358	chr1	94865772	94866271	4930440C22Rik|chr1:94865772-94866271	0.337602981651478	.	.
chr1	94795859	94796358	chr1	94970345	94970844	4930440C22Rik|chr1:94970345-94970844	0.144739215513322	.	.
chr1	94795859	94796358	chr1	94989387	94989886	4930440C22Rik|chr1:94989387-94989886	0.108098602204307	.	.
chr1	94795859	94796358	chr1	95109905	95110404	4930440C22Rik|chr1:95109905-95110404	0.123489917519753	.	.
chr1	94795859	94796358	chr1	95218827	95219326	4930440C22Rik|chr1:95218827-95219326	0.390332100260186	.	.
chr1	94795859	94796358	chr1	95223122	95223621	4930440C22Rik|chr1:95223122-95223621	0.220196066593805	.	.
chr1	94795859	94796358	chr1	95241628	95242127	4930440C22Rik|chr1:95241628-95242127	0.435814958374255	.	.
chr1	95313333	95313832	chr1	95218827	95219326	Fam174a|chr1:95218827-95219326	0.163402478107423	.	.
chr1	95313333	95313832	chr1	95241628	95242127	Fam174a|chr1:95241628-95242127	0.359297743147124	.	.
chr1	95313333	95313832	chr1	95363496	95363995	Fam174a|chr1:95363496-95363995	0.110478075040807	.	.
chr1	95313333	95313832	chr1	95365050	95365549	Fam174a|chr1:95365050-95365549	0.101311296682508	.	.
chr1	95313333	95313832	chr1	95478002	95478501	Fam174a|chr1:95478002-95478501	0.116038576204944	.	.
chr1	95313851	95314350	chr1	95241628	95242127	Fam174a|chr1:95241628-95242127	0.101780610484053	.	.
chr1	95313851	95314350	chr1	95315847	95316346	Fam174a|chr1:95315847-95316346	0.0946540896762855	.	.
chr1	95313851	95314350	chr1	95378248	95378747	Fam174a|chr1:95378248-95378747	0.118965191226678	.	.
chr1	95313851	95314350	chr1	95462905	95463404	Fam174a|chr1:95462905-95463404	0.135603008290477	.	.
chr1	95313851	95314350	chr1	95478002	95478501	Fam174a|chr1:95478002-95478501	0.240420078717706	.	.
chr1	95667416	95667915	chr1	95658275	95658774	St8sia4|chr1:95658275-95658774	0.0974451360297839	.	.
chr1	95667416	95667915	chr1	95664542	95665041	St8sia4|chr1:95664542-95665041	0.133883531456575	.	.
chr1	95667416	95667915	chr1	95665260	95665759	St8sia4|chr1:95665260-95665759	0.341445926929189	.	.
chr1	95667416	95667915	chr1	95766654	95767153	St8sia4|chr1:95766654-95767153	0.165315067715122	.	.
chr1	95667416	95667915	chr1	95826370	95826869	St8sia4|chr1:95826370-95826869	0.130062636514613	.	.
chr1	95667921	95668420	chr1	95658275	95658774	St8sia4|chr1:95658275-95658774	0.113022826196601	.	.
chr1	95667921	95668420	chr1	95664542	95665041	St8sia4|chr1:95664542-95665041	0.178381360745452	.	.
chr1	95667921	95668420	chr1	95665260	95665759	St8sia4|chr1:95665260-95665759	0.254572734214069	.	.
chr1	95667921	95668420	chr1	95766654	95767153	St8sia4|chr1:95766654-95767153	0.155888116355272	.	.
chr1	95667921	95668420	chr1	95826370	95826869	St8sia4|chr1:95826370-95826869	0.0992483955856586	.	.
chr1	96557147	96557646	chr1	96373346	96373845	Gm29601|chr1:96373346-96373845	0.108402164892087	.	.
chr1	96557147	96557646	chr1	96373882	96374381	Gm29601|chr1:96373882-96374381	0.111020588199236	.	.
chr1	96557147	96557646	chr1	96432927	96433426	Gm29601|chr1:96432927-96433426	0.143578834657845	.	.
chr1	96557147	96557646	chr1	96449311	96449810	Gm29601|chr1:96449311-96449810	0.139634690930428	.	.
chr1	96871948	96872447	chr1	96730333	96730832	Slco4c1|chr1:96730333-96730832	0.097723143463771	.	.
chr1	96871948	96872447	chr1	96766563	96767062	Slco4c1|chr1:96766563-96767062	0.147481676909029	.	.
chr1	96871948	96872447	chr1	96768274	96768773	Slco4c1|chr1:96768274-96768773	0.212603365599234	.	.
chr1	97661204	97661703	chr1	97552882	97553381	D1Ertd622e|chr1:97552882-97553381	0.181845119356211	.	.
chr1	97661204	97661703	chr1	97597515	97598014	D1Ertd622e|chr1:97597515-97598014	0.244108464632958	.	.
chr1	97661204	97661703	chr1	97625411	97625910	D1Ertd622e|chr1:97625411-97625910	0.238148639486549	.	.
chr1	97661204	97661703	chr1	97632007	97632506	D1Ertd622e|chr1:97632007-97632506	0.0960818118604648	.	.
chr1	97661204	97661703	chr1	97660435	97660934	D1Ertd622e|chr1:97660435-97660934	0.173739698234859	.	.
chr1	97661204	97661703	chr1	97688696	97689195	D1Ertd622e|chr1:97688696-97689195	0.232197131450378	.	.
chr1	97661800	97662299	chr1	97517462	97517961	D1Ertd622e|chr1:97517462-97517961	0.106500438801329	.	.
chr1	97661800	97662299	chr1	97552882	97553381	D1Ertd622e|chr1:97552882-97553381	0.218337410976621	.	.
chr1	97661800	97662299	chr1	97632007	97632506	D1Ertd622e|chr1:97632007-97632506	0.260242335590321	.	.
chr1	97661800	97662299	chr1	97636981	97637480	D1Ertd622e|chr1:97636981-97637480	0.120311412413144	.	.
chr1	97661800	97662299	chr1	97650615	97651114	D1Ertd622e|chr1:97650615-97651114	0.127371691257352	.	.
chr1	97661800	97662299	chr1	97688696	97689195	D1Ertd622e|chr1:97688696-97689195	0.152679397068149	.	.
chr1	106759529	106760028	chr1	107243170	107243669	Kdsr|chr1:107243170-107243669	0.0898560798270509	.	.
chr1	106796474	106796973	chr1	106901986	106902485	Vps4b|chr1:106901986-106902485	0.132437806661232	.	.
chr1	109982394	109982893	chr1	109919126	109919625	Cdh7|chr1:109919126-109919625	0.213066546465449	.	.
chr1	109982394	109982893	chr1	109984750	109985249	Cdh7|chr1:109984750-109985249	0.254467199078047	.	.
chr1	109982394	109982893	chr1	109985362	109985861	Cdh7|chr1:109985362-109985861	0.399626462580032	.	.
chr1	109982394	109982893	chr1	109993775	109994274	Cdh7|chr1:109993775-109994274	0.0969167958016998	.	.
chr1	109982394	109982893	chr1	110000233	110000732	Cdh7|chr1:110000233-110000732	0.37938689712117	.	.
chr1	109982394	109982893	chr1	110016754	110017253	Cdh7|chr1:110016754-110017253	0.397108187145238	.	.
chr1	109982394	109982893	chr1	110031807	110032306	Cdh7|chr1:110031807-110032306	0.139180096236591	.	.
chr1	109982394	109982893	chr1	110058181	110058680	Cdh7|chr1:110058181-110058680	0.256207837200012	.	.
chr1	109982394	109982893	chr1	110060146	110060645	Cdh7|chr1:110060146-110060645	0.120001359886022	.	.
chr1	109982394	109982893	chr1	110067354	110067853	Cdh7|chr1:110067354-110067853	0.096866457245156	.	.
chr1	109982394	109982893	chr1	110078415	110078914	Cdh7|chr1:110078415-110078914	0.16454517196424	.	.
chr1	109982394	109982893	chr1	110118229	110118728	Cdh7|chr1:110118229-110118728	0.311329512784011	.	.
chr1	109982994	109983493	chr1	109600097	109600596	Cdh7|chr1:109600097-109600596	0.0895588729580704	.	.
chr1	109982994	109983493	chr1	109660103	109660602	Cdh7|chr1:109660103-109660602	0.0849859224661867	.	.
chr1	109982994	109983493	chr1	109705612	109706111	Cdh7|chr1:109705612-109706111	0.16958911067894	.	.
chr1	109982994	109983493	chr1	109929300	109929799	Cdh7|chr1:109929300-109929799	0.127821964295618	.	.
chr1	109982994	109983493	chr1	109966712	109967211	Cdh7|chr1:109966712-109967211	0.152112154567722	.	.
chr1	109982994	109983493	chr1	109984750	109985249	Cdh7|chr1:109984750-109985249	0.312001005067593	.	.
chr1	109982994	109983493	chr1	109985362	109985861	Cdh7|chr1:109985362-109985861	0.381154406760398	.	.
chr1	109982994	109983493	chr1	109993775	109994274	Cdh7|chr1:109993775-109994274	0.173606895264595	.	.
chr1	109982994	109983493	chr1	110000233	110000732	Cdh7|chr1:110000233-110000732	0.24912593852528	.	.
chr1	109982994	109983493	chr1	110016754	110017253	Cdh7|chr1:110016754-110017253	0.284191660739927	.	.
chr1	109982994	109983493	chr1	110020776	110021275	Cdh7|chr1:110020776-110021275	0.11081338874196	.	.
chr1	109982994	109983493	chr1	110058181	110058680	Cdh7|chr1:110058181-110058680	0.179973658047119	.	.
chr1	109982994	109983493	chr1	110060146	110060645	Cdh7|chr1:110060146-110060645	0.169082200628441	.	.
chr1	109982994	109983493	chr1	110118229	110118728	Cdh7|chr1:110118229-110118728	0.305749972743861	.	.
chr1	109982994	109983493	chr1	110118767	110119266	Cdh7|chr1:110118767-110119266	0.187677594789345	.	.
chr1	109982994	109983493	chr1	110213481	110213980	Cdh7|chr1:110213481-110213980	0.101335179899298	.	.
chr1	111446842	111447341	chr1	111147843	111148342	Gm29088|chr1:111147843-111148342	0.188889168836598	.	.
chr1	111446842	111447341	chr1	111147843	111148342	Gm29088|chr1:111147843-111148342	0.188889168836599	.	.
chr1	111446842	111447341	chr1	111285774	111286273	Gm29088|chr1:111285774-111286273	0.0965037852885375	.	.
chr1	111446842	111447341	chr1	111286299	111286798	Gm29088|chr1:111286299-111286798	0.180704644122535	.	.
chr1	111446842	111447341	chr1	111634029	111634528	Gm29088|chr1:111634029-111634528	0.186979482586864	.	.
chr1	111863863	111864362	chr1	111696766	111697265	Dsel|chr1:111696766-111697265	0.134990176373318	.	.
chr1	111863863	111864362	chr1	111765674	111766173	Dsel|chr1:111765674-111766173	0.117464977433616	.	.
chr1	111863863	111864362	chr1	112028578	112029077	Dsel|chr1:112028578-112029077	0.0879377219000135	.	.
chr1	111863863	111864362	chr1	112182827	112183326	Dsel|chr1:112182827-112183326	0.0885023571862727	.	.
chr1	111863863	111864362	chr1	112184967	112185466	Dsel|chr1:112184967-112185466	0.143802528198914	.	.
chr1	111864757	111865256	chr1	111634029	111634528	Dsel|chr1:111634029-111634528	0.113689194311936	.	.
chr1	111864757	111865256	chr1	111833732	111834231	Dsel|chr1:111833732-111834231	0.103497758686767	.	.
chr1	115684447	115684946	chr1	115322707	115323206	Cntnap5a|chr1:115322707-115323206	0.1608671686099	.	.
chr1	115684447	115684946	chr1	115640684	115641183	Cntnap5a|chr1:115640684-115641183	0.164106192183078	.	.
chr1	115684447	115684946	chr1	115685774	115686273	Cntnap5a|chr1:115685774-115686273	0.142129484815626	.	.
chr1	115685264	115685763	chr1	115503675	115504174	Cntnap5a|chr1:115503675-115504174	0.156120709422855	.	.
chr1	115685264	115685763	chr1	115543868	115544367	Cntnap5a|chr1:115543868-115544367	0.228478502780214	.	.
chr1	115685264	115685763	chr1	115559584	115560083	Cntnap5a|chr1:115559584-115560083	0.0852350750930475	.	.
chr1	115685264	115685763	chr1	115601531	115602030	Cntnap5a|chr1:115601531-115602030	0.104833980724283	.	.
chr1	115685264	115685763	chr1	115673315	115673814	Cntnap5a|chr1:115673315-115673814	0.114698695435074	.	.
chr1	115685264	115685763	chr1	115677949	115678448	Cntnap5a|chr1:115677949-115678448	0.170804807269927	.	.
chr1	115685264	115685763	chr1	115685774	115686273	Cntnap5a|chr1:115685774-115686273	0.339160253642905	.	.
chr1	115685264	115685763	chr1	115745518	115746017	Cntnap5a|chr1:115745518-115746017	0.117950589621567	.	.
chr1	118310992	118311491	chr1	118389960	118390459	Tsn|chr1:118389960-118390459	0.117396612834993	.	.
chr1	118310992	118311491	chr1	118422070	118422569	Tsn|chr1:118422070-118422569	0.0884710635656113	.	.
chr1	118310992	118311491	chr1	118470332	118470831	Tsn|chr1:118470332-118470831	0.0971382426033857	.	.
chr1	118310992	118311491	chr1	118481738	118482237	Tsn|chr1:118481738-118482237	0.17604872281166	.	.
chr1	118321592	118322091	chr1	118389960	118390459	Nifk|chr1:118389960-118390459	0.260996905705893	.	.
chr1	118321592	118322091	chr1	118422766	118423265	Nifk|chr1:118422766-118423265	0.0902680569250555	.	.
chr1	118321592	118322091	chr1	118470332	118470831	Nifk|chr1:118470332-118470831	0.151751506473425	.	.
chr1	118321592	118322091	chr1	118481738	118482237	Nifk|chr1:118481738-118482237	0.120774426326668	.	.
chr1	118388537	118389036	chr1	118389960	118390459	Clasp1|chr1:118389960-118390459	0.190946149643957	.	.
chr1	118388537	118389036	chr1	118470332	118470831	Clasp1|chr1:118470332-118470831	0.152145490415688	.	.
chr1	118388537	118389036	chr1	118481738	118482237	Clasp1|chr1:118481738-118482237	0.0852091869243426	.	.
chr1	118389052	118389551	chr1	118498277	118498776	Clasp1|chr1:118498277-118498776	0.221015801961668	.	.
chr1	118458765	118459264	chr1	118422070	118422569	2900060B14Rik|chr1:118422070-118422569	0.138756804776064	.	.
chr1	118458765	118459264	chr1	118422766	118423265	2900060B14Rik|chr1:118422766-118423265	0.183706171625977	.	.
chr1	118459308	118459807	chr1	118275095	118275594	2900060B14Rik|chr1:118275095-118275594	0.133452247847851	.	.
chr1	118459308	118459807	chr1	118422070	118422569	2900060B14Rik|chr1:118422070-118422569	0.241070764607534	.	.
chr1	118459308	118459807	chr1	118422766	118423265	2900060B14Rik|chr1:118422766-118423265	0.138660290042081	.	.
chr1	120340287	120340786	chr1	120320868	120321367	C1ql2|chr1:120320868-120321367	0.158040209299418	.	.
chr1	120340287	120340786	chr1	120346799	120347298	C1ql2|chr1:120346799-120347298	0.640325761722306	.	.
chr1	120340287	120340786	chr1	120363513	120364012	C1ql2|chr1:120363513-120364012	0.162809860175675	.	.
chr1	120340287	120340786	chr1	120444014	120444513	C1ql2|chr1:120444014-120444513	0.240352031512005	.	.
chr1	120340287	120340786	chr1	120444605	120445104	C1ql2|chr1:120444605-120445104	0.264622710020039	.	.
chr1	120340287	120340786	chr1	120539911	120540410	C1ql2|chr1:120539911-120540410	0.250644921935211	.	.
chr1	120340287	120340786	chr1	120549233	120549732	C1ql2|chr1:120549233-120549732	0.126759119734145	.	.
chr1	120340287	120340786	chr1	120557258	120557757	C1ql2|chr1:120557258-120557757	0.616894940094478	.	.
chr1	120436063	120436562	chr1	120310772	120311271	1700012E03Rik|chr1:120310772-120311271	0.2043591432159	.	.
chr1	120436063	120436562	chr1	120363513	120364012	1700012E03Rik|chr1:120363513-120364012	0.118704272565326	.	.
chr1	120436063	120436562	chr1	120421336	120421835	1700012E03Rik|chr1:120421336-120421835	0.0854997738600221	.	.
chr1	120436063	120436562	chr1	120425559	120426058	1700012E03Rik|chr1:120425559-120426058	0.247339435815221	.	.
chr1	120436063	120436562	chr1	120688992	120689491	1700012E03Rik|chr1:120688992-120689491	0.103286285546934	.	.
chr1	120436063	120436562	chr1	120726737	120727236	1700012E03Rik|chr1:120726737-120727236	0.217117490525125	.	.
chr1	120436063	120436562	chr1	120731948	120732447	1700012E03Rik|chr1:120731948-120732447	0.0982896213462067	.	.
chr1	130462505	130463004	chr1	130342571	130343070	Cd55|chr1:130342571-130343070	0.101446772257806	.	.
chr1	130462505	130463004	chr1	130342571	130343070	Gm16083|chr1:130342571-130343070	0.101446772257806	.	.
chr1	130462505	130463004	chr1	130634782	130635281	Cd55|chr1:130634782-130635281	0.103396199511412	.	.
chr1	130462505	130463004	chr1	130634782	130635281	Gm16083|chr1:130634782-130635281	0.103396199511412	.	.
chr1	130717229	130717728	chr1	130576286	130576785	Yod1|chr1:130576286-130576785	0.0987385913574087	.	.
chr1	130717229	130717728	chr1	130989996	130990495	Yod1|chr1:130989996-130990495	0.222125367912037	.	.
chr1	130728665	130729164	chr1	130297564	130298063	Pfkfb2|chr1:130297564-130298063	0.13751032563907	.	.
chr1	130728665	130729164	chr1	130517865	130518364	Pfkfb2|chr1:130517865-130518364	0.236981754454984	.	.
chr1	130728665	130729164	chr1	130547917	130548416	Pfkfb2|chr1:130547917-130548416	0.176108381079677	.	.
chr1	130728665	130729164	chr1	130576286	130576785	Pfkfb2|chr1:130576286-130576785	0.238185789170082	.	.
chr1	130728665	130729164	chr1	130633945	130634444	Pfkfb2|chr1:130633945-130634444	0.203899734244523	.	.
chr1	130728665	130729164	chr1	130634782	130635281	Pfkfb2|chr1:130634782-130635281	0.183049019655002	.	.
chr1	130728665	130729164	chr1	130726465	130726964	Pfkfb2|chr1:130726465-130726964	0.0887941271974281	.	.
chr1	130728665	130729164	chr1	130803621	130804120	Pfkfb2|chr1:130803621-130804120	0.108847003039182	.	.
chr1	130728665	130729164	chr1	130835444	130835943	Pfkfb2|chr1:130835444-130835943	0.114147214899263	.	.
chr1	130728665	130729164	chr1	130989996	130990495	Pfkfb2|chr1:130989996-130990495	0.0925000793661235	.	.
chr1	130728665	130729164	chr1	130995515	130996014	Pfkfb2|chr1:130995515-130996014	0.0864436761804042	.	.
chr1	130728665	130729164	chr1	130998155	130998654	Pfkfb2|chr1:130998155-130998654	0.211952407689957	.	.
chr1	130728665	130729164	chr1	130998938	130999437	Pfkfb2|chr1:130998938-130999437	0.0872967936105961	.	.
chr1	130728665	130729164	chr1	130998938	130999437	Pfkfb2|chr1:130998938-130999437	0.0872967936105962	.	.
chr1	130740232	130740731	chr1	130517865	130518364	Gm28857|chr1:130517865-130518364	0.184501884497449	.	.
chr1	130740232	130740731	chr1	130576286	130576785	Gm28857|chr1:130576286-130576785	0.118940005003624	.	.
chr1	130740232	130740731	chr1	130634782	130635281	Gm28857|chr1:130634782-130635281	0.0864803501908769	.	.
chr1	130740232	130740731	chr1	130715647	130716146	Gm28857|chr1:130715647-130716146	0.0867707763066476	.	.
chr1	130740232	130740731	chr1	130726465	130726964	Gm28857|chr1:130726465-130726964	0.0940452898580588	.	.
chr1	130740232	130740731	chr1	130803621	130804120	Gm28857|chr1:130803621-130804120	0.13497978984243	.	.
chr1	130740232	130740731	chr1	130998155	130998654	Gm28857|chr1:130998155-130998654	0.175318048812517	.	.
chr1	130740232	130740731	chr1	130998938	130999437	Gm28857|chr1:130998938-130999437	0.0858896976444324	.	.
chr1	130740732	130741231	chr1	130297564	130298063	Gm28857|chr1:130297564-130298063	0.158025223692717	.	.
chr1	130740732	130741231	chr1	130350205	130350704	Gm28857|chr1:130350205-130350704	0.136571341495804	.	.
chr1	130740732	130741231	chr1	130517865	130518364	Gm28857|chr1:130517865-130518364	0.294325597128986	.	.
chr1	130740732	130741231	chr1	130576286	130576785	Gm28857|chr1:130576286-130576785	0.266634533089768	.	.
chr1	130740732	130741231	chr1	130633945	130634444	Gm28857|chr1:130633945-130634444	0.0974769473129223	.	.
chr1	130740732	130741231	chr1	130634782	130635281	Gm28857|chr1:130634782-130635281	0.121982480039013	.	.
chr1	130740732	130741231	chr1	130726465	130726964	Gm28857|chr1:130726465-130726964	0.186220791995485	.	.
chr1	130740732	130741231	chr1	130803621	130804120	Gm28857|chr1:130803621-130804120	0.2544789745871	.	.
chr1	130740732	130741231	chr1	130804323	130804822	Gm28857|chr1:130804323-130804822	0.186493647023806	.	.
chr1	130740732	130741231	chr1	130954806	130955305	Gm28857|chr1:130954806-130955305	0.164936680322667	.	.
chr1	130740732	130741231	chr1	130979420	130979919	Gm28857|chr1:130979420-130979919	0.085480641840479	.	.
chr1	130740732	130741231	chr1	130989996	130990495	Gm28857|chr1:130989996-130990495	0.167413970350942	.	.
chr1	130740732	130741231	chr1	130995515	130996014	Gm28857|chr1:130995515-130996014	0.119386349333492	.	.
chr1	130740732	130741231	chr1	130998155	130998654	Gm28857|chr1:130998155-130998654	0.338142754865929	.	.
chr1	130740732	130741231	chr1	130998938	130999437	Gm28857|chr1:130998938-130999437	0.178501166091063	.	.
chr1	130741265	130741764	chr1	130297564	130298063	Gm28857|chr1:130297564-130298063	0.103288202967989	.	.
chr1	130741265	130741764	chr1	130517865	130518364	Gm28857|chr1:130517865-130518364	0.151769072865551	.	.
chr1	130741265	130741764	chr1	130576286	130576785	Gm28857|chr1:130576286-130576785	0.180140193736841	.	.
chr1	130741265	130741764	chr1	130726465	130726964	Gm28857|chr1:130726465-130726964	0.210277313427654	.	.
chr1	130741265	130741764	chr1	130803621	130804120	Gm28857|chr1:130803621-130804120	0.118690050099594	.	.
chr1	130741265	130741764	chr1	130804323	130804822	Gm28857|chr1:130804323-130804822	0.119107226111316	.	.
chr1	130741265	130741764	chr1	130954806	130955305	Gm28857|chr1:130954806-130955305	0.131880434777633	.	.
chr1	130741265	130741764	chr1	130998155	130998654	Gm28857|chr1:130998155-130998654	0.130861006053757	.	.
chr1	130912172	130912671	chr1	130547917	130548416	Il20|chr1:130547917-130548416	0.0928471822192545	.	.
chr1	130912172	130912671	chr1	130547917	130548416	Il20|chr1:130547917-130548416	0.0928471822192546	.	.
chr1	130912172	130912671	chr1	130633945	130634444	Il20|chr1:130633945-130634444	0.160475505185538	.	.
chr1	130912172	130912671	chr1	130634782	130635281	Il20|chr1:130634782-130635281	0.263377315955792	.	.
chr1	130912172	130912671	chr1	130894802	130895301	Il20|chr1:130894802-130895301	0.106630192840456	.	.
chr1	139376823	139377322	chr1	139267783	139268282	Crb1|chr1:139267783-139268282	0.0944481502316488	.	.
chr1	139376823	139377322	chr1	139279000	139279499	Crb1|chr1:139279000-139279499	0.187135685556412	.	.
chr1	139376823	139377322	chr1	139308889	139309388	Crb1|chr1:139308889-139309388	0.0961394944915814	.	.
chr1	139376823	139377322	chr1	139308889	139309388	Crb1|chr1:139308889-139309388	0.0961394944915815	.	.
chr1	139376823	139377322	chr1	139340430	139340929	Crb1|chr1:139340430-139340929	0.127584108602717	.	.
chr1	139421972	139422471	chr1	139308889	139309388	Zbtb41|chr1:139308889-139309388	0.131617744836296	.	.
chr1	139421972	139422471	chr1	139340430	139340929	Zbtb41|chr1:139340430-139340929	0.100775181742927	.	.
chr1	139454477	139454976	chr1	139267783	139268282	Aspm|chr1:139267783-139268282	0.099741282716248	.	.
chr1	139454477	139454976	chr1	139279000	139279499	Aspm|chr1:139279000-139279499	0.096404960400766	.	.
chr1	139454477	139454976	chr1	139328265	139328764	Aspm|chr1:139328265-139328764	0.091879848340862	.	.
chr1	140183201	140183700	chr1	140307013	140307512	Cfh|chr1:140307013-140307512	0.0862557602527386	.	.
chr1	140183201	140183700	chr1	140396890	140397389	Cfh|chr1:140396890-140397389	0.0924682243352755	.	.
chr1	140183201	140183700	chr1	140468290	140468789	Cfh|chr1:140468290-140468789	0.10790090881892	.	.
chr1	140245186	140245685	chr1	139876933	139877432	Kcnt2|chr1:139876933-139877432	0.0881479834848932	.	.
chr1	140245186	140245685	chr1	140240169	140240668	Kcnt2|chr1:140240169-140240668	0.167320744643168	.	.
chr1	140245186	140245685	chr1	140294946	140295445	Kcnt2|chr1:140294946-140295445	0.0990146429133859	.	.
chr1	140245186	140245685	chr1	140295799	140296298	Kcnt2|chr1:140295799-140296298	0.145265867289426	.	.
chr1	140245186	140245685	chr1	140339188	140339687	Kcnt2|chr1:140339188-140339687	0.087292754867603	.	.
chr1	140245186	140245685	chr1	140373489	140373988	Kcnt2|chr1:140373489-140373988	0.124954814217347	.	.
chr1	140245186	140245685	chr1	140428852	140429351	Kcnt2|chr1:140428852-140429351	0.106689191622919	.	.
chr1	140245186	140245685	chr1	140438069	140438568	Kcnt2|chr1:140438069-140438568	0.0863639254098899	.	.
chr1	140245186	140245685	chr1	140482384	140482883	Kcnt2|chr1:140482384-140482883	0.0854630250421303	.	.
chr1	140245186	140245685	chr1	140486283	140486782	Kcnt2|chr1:140486283-140486782	0.116829381550553	.	.
chr1	140245186	140245685	chr1	140492218	140492717	Kcnt2|chr1:140492218-140492717	0.108348395852654	.	.
chr1	140245761	140246260	chr1	140240169	140240668	Kcnt2|chr1:140240169-140240668	0.239036041444584	.	.
chr1	140245761	140246260	chr1	140294946	140295445	Kcnt2|chr1:140294946-140295445	0.156690763242587	.	.
chr1	140245761	140246260	chr1	140295799	140296298	Kcnt2|chr1:140295799-140296298	0.352263484868113	.	.
chr1	140245761	140246260	chr1	140338367	140338866	Kcnt2|chr1:140338367-140338866	0.10587779920903	.	.
chr1	140245761	140246260	chr1	140339188	140339687	Kcnt2|chr1:140339188-140339687	0.190727699022505	.	.
chr1	140245761	140246260	chr1	140373489	140373988	Kcnt2|chr1:140373489-140373988	0.318980884082322	.	.
chr1	140245761	140246260	chr1	140422101	140422600	Kcnt2|chr1:140422101-140422600	0.120246873870738	.	.
chr1	140245761	140246260	chr1	140428852	140429351	Kcnt2|chr1:140428852-140429351	0.0990985267725033	.	.
chr1	140245761	140246260	chr1	140428852	140429351	Kcnt2|chr1:140428852-140429351	0.0990985267725034	.	.
chr1	140245761	140246260	chr1	140438069	140438568	Kcnt2|chr1:140438069-140438568	0.178918055459114	.	.
chr1	140245761	140246260	chr1	140476797	140477296	Kcnt2|chr1:140476797-140477296	0.0930914392312738	.	.
chr1	140245761	140246260	chr1	140482384	140482883	Kcnt2|chr1:140482384-140482883	0.110319993415697	.	.
chr1	140245761	140246260	chr1	140489751	140490250	Kcnt2|chr1:140489751-140490250	0.235050877374261	.	.
chr1	140245761	140246260	chr1	140491695	140492194	Kcnt2|chr1:140491695-140492194	0.201650801094191	.	.
chr1	140245761	140246260	chr1	140492218	140492717	Kcnt2|chr1:140492218-140492717	0.226490601198122	.	.
chr1	140246413	140246912	chr1	139761744	139762243	Kcnt2|chr1:139761744-139762243	0.162458150432504	.	.
chr1	140246413	140246912	chr1	140171485	140171984	Kcnt2|chr1:140171485-140171984	0.0973622459846287	.	.
chr1	140246413	140246912	chr1	140396890	140397389	Kcnt2|chr1:140396890-140397389	0.100481020601939	.	.
chr1	140246413	140246912	chr1	140476797	140477296	Kcnt2|chr1:140476797-140477296	0.119774686185153	.	.
chr1	140246413	140246912	chr1	140482384	140482883	Kcnt2|chr1:140482384-140482883	0.111460429861604	.	.
chr1	143640493	143640992	chr1	143738737	143739236	B3galt2|chr1:143738737-143739236	0.0911422821636249	.	.
chr1	143641020	143641519	chr1	143503441	143503940	B3galt2|chr1:143503441-143503940	0.134730403835258	.	.
chr1	143641020	143641519	chr1	143739248	143739747	B3galt2|chr1:143739248-143739747	0.141195491887374	.	.
chr1	143702603	143703102	chr1	143318379	143318878	Cdc73|chr1:143318379-143318878	0.115003911896768	.	.
chr1	143702603	143703102	chr1	143503441	143503940	Cdc73|chr1:143503441-143503940	0.150079353081615	.	.
chr1	143702603	143703102	chr1	143540096	143540595	Cdc73|chr1:143540096-143540595	0.0977834095381837	.	.
chr1	143702603	143703102	chr1	143572991	143573490	Cdc73|chr1:143572991-143573490	0.0934803747494876	.	.
chr1	143702603	143703102	chr1	143738737	143739236	Cdc73|chr1:143738737-143739236	0.213119126950336	.	.
chr1	143702603	143703102	chr1	143739248	143739747	Cdc73|chr1:143739248-143739747	0.250851578233662	.	.
chr1	143702603	143703102	chr1	143739932	143740431	Cdc73|chr1:143739932-143740431	0.15165287789507	.	.
chr1	144566910	144567409	chr1	144306249	144306748	Rgs21|chr1:144306249-144306748	0.126430808770099	.	.
chr1	144566910	144567409	chr1	144367467	144367966	Rgs21|chr1:144367467-144367966	0.148482858809092	.	.
chr1	144566910	144567409	chr1	144410074	144410573	Rgs21|chr1:144410074-144410573	0.615582186393768	.	.
chr1	144566910	144567409	chr1	144432753	144433252	Rgs21|chr1:144432753-144433252	0.385540087074496	.	.
chr1	144566910	144567409	chr1	144449937	144450436	Rgs21|chr1:144449937-144450436	0.37136759086693	.	.
chr1	144566910	144567409	chr1	144452134	144452633	Rgs21|chr1:144452134-144452633	0.193068233420119	.	.
chr1	144566910	144567409	chr1	144472641	144473140	Rgs21|chr1:144472641-144473140	0.365422462355183	.	.
chr1	144566910	144567409	chr1	144501478	144501977	Rgs21|chr1:144501478-144501977	0.32625168704306	.	.
chr1	144566910	144567409	chr1	144517918	144518417	Rgs21|chr1:144517918-144518417	0.535646334116399	.	.
chr1	144566910	144567409	chr1	144523448	144523947	Rgs21|chr1:144523448-144523947	0.540055417106397	.	.
chr1	144566910	144567409	chr1	144527660	144528159	Rgs21|chr1:144527660-144528159	0.252654947191592	.	.
chr1	144566910	144567409	chr1	144544545	144545044	Rgs21|chr1:144544545-144545044	0.0975337940235722	.	.
chr1	144566910	144567409	chr1	144572936	144573435	Rgs21|chr1:144572936-144573435	0.109394649477898	.	.
chr1	144566910	144567409	chr1	144601731	144602230	Rgs21|chr1:144601731-144602230	0.460333979591575	.	.
chr1	144566910	144567409	chr1	144603068	144603567	Rgs21|chr1:144603068-144603567	0.215991280826963	.	.
chr1	144566910	144567409	chr1	144632446	144632945	Rgs21|chr1:144632446-144632945	0.328146859729449	.	.
chr1	144566910	144567409	chr1	144644373	144644872	Rgs21|chr1:144644373-144644872	0.194493514475347	.	.
chr1	144566910	144567409	chr1	144650990	144651489	Rgs21|chr1:144650990-144651489	0.224166831168009	.	.
chr1	144566910	144567409	chr1	144659141	144659640	Rgs21|chr1:144659141-144659640	0.0874181470338311	.	.
chr1	144566910	144567409	chr1	144667416	144667915	Rgs21|chr1:144667416-144667915	0.151505646412902	.	.
chr1	144566910	144567409	chr1	144710539	144711038	Rgs21|chr1:144710539-144711038	0.386545872529981	.	.
chr1	144566910	144567409	chr1	144717182	144717681	Rgs21|chr1:144717182-144717681	0.319574869690027	.	.
chr1	144566910	144567409	chr1	144720729	144721228	Rgs21|chr1:144720729-144721228	0.168876771291703	.	.
chr1	144566910	144567409	chr1	144781348	144781847	Rgs21|chr1:144781348-144781847	0.532838643604042	.	.
chr1	144566910	144567409	chr1	144862116	144862615	Rgs21|chr1:144862116-144862615	0.211285261428309	.	.
chr1	144566910	144567409	chr1	144882916	144883415	Rgs21|chr1:144882916-144883415	0.303482835854986	.	.
chr1	144566910	144567409	chr1	144903001	144903500	Rgs21|chr1:144903001-144903500	0.21617368845023	.	.
chr1	144566910	144567409	chr1	144921522	144922021	Rgs21|chr1:144921522-144922021	0.18912510234192	.	.
chr1	144566910	144567409	chr1	144986254	144986753	Rgs21|chr1:144986254-144986753	0.334918298158096	.	.
chr1	144774475	144774974	chr1	144517918	144518417	Rgs18|chr1:144517918-144518417	0.212226408481319	.	.
chr1	144774475	144774974	chr1	144523448	144523947	Rgs18|chr1:144523448-144523947	0.235180703306873	.	.
chr1	144774475	144774974	chr1	144527660	144528159	Rgs18|chr1:144527660-144528159	0.143827746920634	.	.
chr1	144774475	144774974	chr1	144544545	144545044	Rgs18|chr1:144544545-144545044	0.100561785534802	.	.
chr1	144774475	144774974	chr1	144601731	144602230	Rgs18|chr1:144601731-144602230	0.178907271513136	.	.
chr1	144774475	144774974	chr1	144603068	144603567	Rgs18|chr1:144603068-144603567	0.288305310168439	.	.
chr1	144774475	144774974	chr1	144632446	144632945	Rgs18|chr1:144632446-144632945	0.101893587357026	.	.
chr1	144774475	144774974	chr1	144644373	144644872	Rgs18|chr1:144644373-144644872	0.0890745999909571	.	.
chr1	144774475	144774974	chr1	144650990	144651489	Rgs18|chr1:144650990-144651489	0.102649802158273	.	.
chr1	144774475	144774974	chr1	144659141	144659640	Rgs18|chr1:144659141-144659640	0.223129029139941	.	.
chr1	144774475	144774974	chr1	144667416	144667915	Rgs18|chr1:144667416-144667915	0.119101228783772	.	.
chr1	144774475	144774974	chr1	144710539	144711038	Rgs18|chr1:144710539-144711038	0.199694965727921	.	.
chr1	144774475	144774974	chr1	144717182	144717681	Rgs18|chr1:144717182-144717681	0.148172072565591	.	.
chr1	144774475	144774974	chr1	144720729	144721228	Rgs18|chr1:144720729-144721228	0.104125982752978	.	.
chr1	144774475	144774974	chr1	144781348	144781847	Rgs18|chr1:144781348-144781847	0.206775959118195	.	.
chr1	144774475	144774974	chr1	144882916	144883415	Rgs18|chr1:144882916-144883415	0.151539106702778	.	.
chr1	144774475	144774974	chr1	144903001	144903500	Rgs18|chr1:144903001-144903500	0.182751872285791	.	.
chr1	144774475	144774974	chr1	144921522	144922021	Rgs18|chr1:144921522-144922021	0.151085042113867	.	.
chr1	144774475	144774974	chr1	144926100	144926599	Rgs18|chr1:144926100-144926599	0.159883514901352	.	.
chr1	144774475	144774974	chr1	144970438	144970937	Rgs18|chr1:144970438-144970937	0.0889064135532398	.	.
chr1	144774475	144774974	chr1	144986254	144986753	Rgs18|chr1:144986254-144986753	0.153498323781183	.	.
chr1	144774475	144774974	chr1	145014431	145014930	Rgs18|chr1:145014431-145014930	0.172766197741971	.	.
chr1	144774475	144774974	chr1	145023327	145023826	Rgs18|chr1:145023327-145023826	0.107139523262499	.	.
chr1	144774475	144774974	chr1	145045324	145045823	Rgs18|chr1:145045324-145045823	0.276951399831353	.	.
chr1	144774475	144774974	chr1	145057211	145057710	Rgs18|chr1:145057211-145057710	0.0942854977204432	.	.
chr1	144774475	144774974	chr1	145121351	145121850	Rgs18|chr1:145121351-145121850	0.167628304598174	.	.
chr1	144774475	144774974	chr1	145160971	145161470	Rgs18|chr1:145160971-145161470	0.122889664070063	.	.
chr1	146494826	146495325	chr1	146052423	146052922	Brinp3|chr1:146052423-146052922	0.144754510135205	.	.
chr1	146494826	146495325	chr1	146052423	146052922	Gm29514|chr1:146052423-146052922	0.144754510135205	.	.
chr1	146494826	146495325	chr1	146263924	146264423	Brinp3|chr1:146263924-146264423	0.111016033769391	.	.
chr1	146494826	146495325	chr1	146263924	146264423	Gm29514|chr1:146263924-146264423	0.111016033769391	.	.
chr1	146494826	146495325	chr1	146267491	146267990	Brinp3|chr1:146267491-146267990	0.132336022950549	.	.
chr1	146494826	146495325	chr1	146267491	146267990	Gm29514|chr1:146267491-146267990	0.132336022950549	.	.
chr1	146494826	146495325	chr1	146298964	146299463	Brinp3|chr1:146298964-146299463	0.168603798110786	.	.
chr1	146494826	146495325	chr1	146298964	146299463	Gm29514|chr1:146298964-146299463	0.168603798110786	.	.
chr1	146494826	146495325	chr1	146350935	146351434	Brinp3|chr1:146350935-146351434	0.0942294028623481	.	.
chr1	146494826	146495325	chr1	146350935	146351434	Gm29514|chr1:146350935-146351434	0.0942294028623481	.	.
chr1	146494826	146495325	chr1	146413830	146414329	Brinp3|chr1:146413830-146414329	0.152963643414921	.	.
chr1	146494826	146495325	chr1	146413830	146414329	Gm29514|chr1:146413830-146414329	0.152963643414921	.	.
chr1	146494826	146495325	chr1	146497237	146497736	Brinp3|chr1:146497237-146497736	0.159763026213436	.	.
chr1	146494826	146495325	chr1	146497237	146497736	Gm29514|chr1:146497237-146497736	0.159763026213436	.	.
chr1	146494826	146495325	chr1	146497757	146498256	Brinp3|chr1:146497757-146498256	0.119449432073993	.	.
chr1	146494826	146495325	chr1	146497757	146498256	Gm29514|chr1:146497757-146498256	0.119449432073993	.	.
chr1	146494826	146495325	chr1	146498409	146498908	Brinp3|chr1:146498409-146498908	0.171826875889568	.	.
chr1	146494826	146495325	chr1	146498409	146498908	Gm29514|chr1:146498409-146498908	0.171826875889568	.	.
chr1	146494826	146495325	chr1	146507438	146507937	Brinp3|chr1:146507438-146507937	0.101048194846653	.	.
chr1	146494826	146495325	chr1	146507438	146507937	Gm29514|chr1:146507438-146507937	0.101048194846653	.	.
chr1	146494826	146495325	chr1	146508837	146509336	Brinp3|chr1:146508837-146509336	0.0921850348908415	.	.
chr1	146494826	146495325	chr1	146508837	146509336	Gm29514|chr1:146508837-146509336	0.0921850348908415	.	.
chr1	146494826	146495325	chr1	146524178	146524677	Brinp3|chr1:146524178-146524677	0.137286215202206	.	.
chr1	146494826	146495325	chr1	146524178	146524677	Gm29514|chr1:146524178-146524677	0.137286215202206	.	.
chr1	146494826	146495325	chr1	146546784	146547283	Brinp3|chr1:146546784-146547283	0.139818424792421	.	.
chr1	146494826	146495325	chr1	146546784	146547283	Gm29514|chr1:146546784-146547283	0.139818424792421	.	.
chr1	146494826	146495325	chr1	146556900	146557399	Brinp3|chr1:146556900-146557399	0.103359877733664	.	.
chr1	146494826	146495325	chr1	146556900	146557399	Gm29514|chr1:146556900-146557399	0.103359877733664	.	.
chr1	146494826	146495325	chr1	146584117	146584616	Brinp3|chr1:146584117-146584616	0.156829072298152	.	.
chr1	146494826	146495325	chr1	146584117	146584616	Gm29514|chr1:146584117-146584616	0.156829072298152	.	.
chr1	146494826	146495325	chr1	146657068	146657567	Brinp3|chr1:146657068-146657567	0.13496031876269	.	.
chr1	146494826	146495325	chr1	146657068	146657567	Gm29514|chr1:146657068-146657567	0.13496031876269	.	.
chr1	146494826	146495325	chr1	146700665	146701164	Brinp3|chr1:146700665-146701164	0.131766359521984	.	.
chr1	146494826	146495325	chr1	146700665	146701164	Gm29514|chr1:146700665-146701164	0.131766359521984	.	.
chr1	146494826	146495325	chr1	146709443	146709942	Brinp3|chr1:146709443-146709942	0.09242728150054	.	.
chr1	146494826	146495325	chr1	146709443	146709942	Gm29514|chr1:146709443-146709942	0.09242728150054	.	.
chr1	146494826	146495325	chr1	146716390	146716889	Brinp3|chr1:146716390-146716889	0.0916115593560642	.	.
chr1	146494826	146495325	chr1	146716390	146716889	Brinp3|chr1:146716390-146716889	0.0916115593560643	.	.
chr1	146494826	146495325	chr1	146716390	146716889	Gm29514|chr1:146716390-146716889	0.0916115593560642	.	.
chr1	146494826	146495325	chr1	146716390	146716889	Gm29514|chr1:146716390-146716889	0.0916115593560643	.	.
chr1	146495368	146495867	chr1	146052423	146052922	Brinp3|chr1:146052423-146052922	0.159217202823126	.	.
chr1	146495368	146495867	chr1	146052423	146052922	Gm29514|chr1:146052423-146052922	0.159217202823126	.	.
chr1	146495368	146495867	chr1	146130410	146130909	Brinp3|chr1:146130410-146130909	0.125546155758175	.	.
chr1	146495368	146495867	chr1	146130410	146130909	Gm29514|chr1:146130410-146130909	0.125546155758175	.	.
chr1	146495368	146495867	chr1	146180800	146181299	Brinp3|chr1:146180800-146181299	0.169520686878269	.	.
chr1	146495368	146495867	chr1	146180800	146181299	Gm29514|chr1:146180800-146181299	0.169520686878269	.	.
chr1	146495368	146495867	chr1	146267491	146267990	Brinp3|chr1:146267491-146267990	0.285972885711132	.	.
chr1	146495368	146495867	chr1	146267491	146267990	Gm29514|chr1:146267491-146267990	0.285972885711132	.	.
chr1	146495368	146495867	chr1	146298964	146299463	Brinp3|chr1:146298964-146299463	0.19629402962355	.	.
chr1	146495368	146495867	chr1	146298964	146299463	Gm29514|chr1:146298964-146299463	0.19629402962355	.	.
chr1	146495368	146495867	chr1	146413830	146414329	Brinp3|chr1:146413830-146414329	0.0998538041912541	.	.
chr1	146495368	146495867	chr1	146413830	146414329	Gm29514|chr1:146413830-146414329	0.0998538041912541	.	.
chr1	146495368	146495867	chr1	146479250	146479749	Brinp3|chr1:146479250-146479749	0.166109206964365	.	.
chr1	146495368	146495867	chr1	146479250	146479749	Gm29514|chr1:146479250-146479749	0.166109206964365	.	.
chr1	146495368	146495867	chr1	146497237	146497736	Brinp3|chr1:146497237-146497736	0.401894714160009	.	.
chr1	146495368	146495867	chr1	146497237	146497736	Gm29514|chr1:146497237-146497736	0.401894714160009	.	.
chr1	146495368	146495867	chr1	146497757	146498256	Brinp3|chr1:146497757-146498256	0.299241940493581	.	.
chr1	146495368	146495867	chr1	146497757	146498256	Gm29514|chr1:146497757-146498256	0.299241940493581	.	.
chr1	146495368	146495867	chr1	146498409	146498908	Brinp3|chr1:146498409-146498908	0.322327857030088	.	.
chr1	146495368	146495867	chr1	146498409	146498908	Gm29514|chr1:146498409-146498908	0.322327857030088	.	.
chr1	146495368	146495867	chr1	146507438	146507937	Brinp3|chr1:146507438-146507937	0.179347338451792	.	.
chr1	146495368	146495867	chr1	146507438	146507937	Gm29514|chr1:146507438-146507937	0.179347338451792	.	.
chr1	146495368	146495867	chr1	146515325	146515824	Brinp3|chr1:146515325-146515824	0.137336448215429	.	.
chr1	146495368	146495867	chr1	146515325	146515824	Gm29514|chr1:146515325-146515824	0.137336448215429	.	.
chr1	146495368	146495867	chr1	146524178	146524677	Brinp3|chr1:146524178-146524677	0.217479737161871	.	.
chr1	146495368	146495867	chr1	146524178	146524677	Gm29514|chr1:146524178-146524677	0.217479737161871	.	.
chr1	146495368	146495867	chr1	146546784	146547283	Brinp3|chr1:146546784-146547283	0.17425385909745	.	.
chr1	146495368	146495867	chr1	146546784	146547283	Gm29514|chr1:146546784-146547283	0.17425385909745	.	.
chr1	146495368	146495867	chr1	146552925	146553424	Brinp3|chr1:146552925-146553424	0.101014342478638	.	.
chr1	146495368	146495867	chr1	146552925	146553424	Gm29514|chr1:146552925-146553424	0.101014342478638	.	.
chr1	146495368	146495867	chr1	146584117	146584616	Brinp3|chr1:146584117-146584616	0.0964651662245285	.	.
chr1	146495368	146495867	chr1	146584117	146584616	Brinp3|chr1:146584117-146584616	0.0964651662245286	.	.
chr1	146495368	146495867	chr1	146584117	146584616	Gm29514|chr1:146584117-146584616	0.0964651662245285	.	.
chr1	146495368	146495867	chr1	146584117	146584616	Gm29514|chr1:146584117-146584616	0.0964651662245286	.	.
chr1	146495368	146495867	chr1	146585131	146585630	Brinp3|chr1:146585131-146585630	0.104508113211009	.	.
chr1	146495368	146495867	chr1	146585131	146585630	Gm29514|chr1:146585131-146585630	0.104508113211009	.	.
chr1	146495368	146495867	chr1	146595201	146595700	Brinp3|chr1:146595201-146595700	0.0955285174853834	.	.
chr1	146495368	146495867	chr1	146595201	146595700	Gm29514|chr1:146595201-146595700	0.0955285174853834	.	.
chr1	146495368	146495867	chr1	146647116	146647615	Brinp3|chr1:146647116-146647615	0.165798865450198	.	.
chr1	146495368	146495867	chr1	146647116	146647615	Gm29514|chr1:146647116-146647615	0.165798865450198	.	.
chr1	146495368	146495867	chr1	146657068	146657567	Brinp3|chr1:146657068-146657567	0.144490334423449	.	.
chr1	146495368	146495867	chr1	146657068	146657567	Gm29514|chr1:146657068-146657567	0.144490334423449	.	.
chr1	146495368	146495867	chr1	146705272	146705771	Brinp3|chr1:146705272-146705771	0.125389445730342	.	.
chr1	146495368	146495867	chr1	146705272	146705771	Gm29514|chr1:146705272-146705771	0.125389445730342	.	.
chr1	146495368	146495867	chr1	146709443	146709942	Brinp3|chr1:146709443-146709942	0.195785078036822	.	.
chr1	146495368	146495867	chr1	146709443	146709942	Gm29514|chr1:146709443-146709942	0.195785078036822	.	.
chr1	146806794	146807293	chr1	146709443	146709942	A230059L01Rik|chr1:146709443-146709942	0.139583997992259	.	.
chr1	146806794	146807293	chr1	146731806	146732305	A230059L01Rik|chr1:146731806-146732305	0.0927612925059038	.	.
chr1	146806794	146807293	chr1	146792775	146793274	A230059L01Rik|chr1:146792775-146793274	0.191959782206367	.	.
chr1	146806794	146807293	chr1	146848754	146849253	A230059L01Rik|chr1:146848754-146849253	0.145802556072491	.	.
chr1	146806794	146807293	chr1	147101804	147102303	A230059L01Rik|chr1:147101804-147102303	0.120182741067437	.	.
chr1	146806794	146807293	chr1	147138111	147138610	A230059L01Rik|chr1:147138111-147138610	0.099379021938639	.	.
chr1	146806794	146807293	chr1	147184810	147185309	A230059L01Rik|chr1:147184810-147185309	0.126502525588148	.	.
chr1	146807304	146807803	chr1	146524178	146524677	A230059L01Rik|chr1:146524178-146524677	0.199136624202254	.	.
chr1	146807304	146807803	chr1	146546784	146547283	A230059L01Rik|chr1:146546784-146547283	0.159855087756712	.	.
chr1	146807304	146807803	chr1	146584117	146584616	A230059L01Rik|chr1:146584117-146584616	0.0916243650336286	.	.
chr1	146807304	146807803	chr1	146585131	146585630	A230059L01Rik|chr1:146585131-146585630	0.151113480539478	.	.
chr1	146807304	146807803	chr1	146700665	146701164	A230059L01Rik|chr1:146700665-146701164	0.149918337726714	.	.
chr1	146807304	146807803	chr1	146709443	146709942	A230059L01Rik|chr1:146709443-146709942	0.201419833375322	.	.
chr1	146807304	146807803	chr1	146731806	146732305	A230059L01Rik|chr1:146731806-146732305	0.139565900244028	.	.
chr1	146807304	146807803	chr1	146779320	146779819	A230059L01Rik|chr1:146779320-146779819	0.127119496537625	.	.
chr1	146807304	146807803	chr1	146783179	146783678	A230059L01Rik|chr1:146783179-146783678	0.15786282914816	.	.
chr1	146807304	146807803	chr1	146792775	146793274	A230059L01Rik|chr1:146792775-146793274	0.13134496502266	.	.
chr1	146807304	146807803	chr1	146855879	146856378	A230059L01Rik|chr1:146855879-146856378	0.0924443823617837	.	.
chr1	146807304	146807803	chr1	146856392	146856891	A230059L01Rik|chr1:146856392-146856891	0.164363481855297	.	.
chr1	146807304	146807803	chr1	146965605	146966104	A230059L01Rik|chr1:146965605-146966104	0.0991205230048725	.	.
chr1	146807304	146807803	chr1	147101804	147102303	A230059L01Rik|chr1:147101804-147102303	0.180842019998076	.	.
chr1	146807304	146807803	chr1	147118839	147119338	A230059L01Rik|chr1:147118839-147119338	0.202071095759302	.	.
chr1	146807304	146807803	chr1	147138111	147138610	A230059L01Rik|chr1:147138111-147138610	0.119936264210297	.	.
chr1	146807304	146807803	chr1	147227707	147228206	A230059L01Rik|chr1:147227707-147228206	0.0958878436045882	.	.
chr1	150099643	150100142	chr1	150118321	150118820	Ptgs2|chr1:150118321-150118820	0.26680118865076	.	.
chr1	150099643	150100142	chr1	150118321	150118820	Ptgs2os|chr1:150118321-150118820	0.26680118865076	.	.
chr1	150099643	150100142	chr1	150172902	150173401	Ptgs2|chr1:150172902-150173401	0.108225372740939	.	.
chr1	150099643	150100142	chr1	150172902	150173401	Ptgs2os|chr1:150172902-150173401	0.108225372740939	.	.
chr1	150099643	150100142	chr1	150197912	150198411	Ptgs2|chr1:150197912-150198411	0.091368376303748	.	.
chr1	150099643	150100142	chr1	150197912	150198411	Ptgs2os|chr1:150197912-150198411	0.091368376303748	.	.
chr1	150099643	150100142	chr1	150313471	150313970	Ptgs2|chr1:150313471-150313970	0.127486219761087	.	.
chr1	150099643	150100142	chr1	150313471	150313970	Ptgs2|chr1:150313471-150313970	0.127486219761088	.	.
chr1	150099643	150100142	chr1	150313471	150313970	Ptgs2os|chr1:150313471-150313970	0.127486219761087	.	.
chr1	150099643	150100142	chr1	150313471	150313970	Ptgs2os|chr1:150313471-150313970	0.127486219761088	.	.
chr1	150099643	150100142	chr1	150472423	150472922	Ptgs2|chr1:150472423-150472922	0.222632504919583	.	.
chr1	150099643	150100142	chr1	150472423	150472922	Ptgs2os|chr1:150472423-150472922	0.222632504919583	.	.
chr1	150099643	150100142	chr1	150497581	150498080	Ptgs2|chr1:150497581-150498080	0.198938767709045	.	.
chr1	150099643	150100142	chr1	150497581	150498080	Ptgs2os|chr1:150497581-150498080	0.198938767709045	.	.
chr1	150392294	150392793	chr1	150172902	150173401	Odr4|chr1:150172902-150173401	0.162953339938934	.	.
chr1	150392294	150392793	chr1	150172902	150173401	Tpr|chr1:150172902-150173401	0.162953339938934	.	.
chr1	150392294	150392793	chr1	150176399	150176898	Odr4|chr1:150176399-150176898	0.125675762107956	.	.
chr1	150392294	150392793	chr1	150176399	150176898	Tpr|chr1:150176399-150176898	0.125675762107956	.	.
chr1	150392294	150392793	chr1	150266492	150266991	Odr4|chr1:150266492-150266991	0.141900712521682	.	.
chr1	150392294	150392793	chr1	150266492	150266991	Tpr|chr1:150266492-150266991	0.141900712521682	.	.
chr1	150392294	150392793	chr1	150307558	150308057	Odr4|chr1:150307558-150308057	0.161489066774411	.	.
chr1	150392294	150392793	chr1	150307558	150308057	Tpr|chr1:150307558-150308057	0.161489066774411	.	.
chr1	150392294	150392793	chr1	150317218	150317717	Odr4|chr1:150317218-150317717	0.191664883663104	.	.
chr1	150392294	150392793	chr1	150317218	150317717	Odr4|chr1:150317218-150317717	0.191664883663105	.	.
chr1	150392294	150392793	chr1	150317218	150317717	Tpr|chr1:150317218-150317717	0.191664883663104	.	.
chr1	150392294	150392793	chr1	150317218	150317717	Tpr|chr1:150317218-150317717	0.191664883663105	.	.
chr1	150392294	150392793	chr1	150499652	150500151	Odr4|chr1:150499652-150500151	0.176550325379347	.	.
chr1	150392294	150392793	chr1	150499652	150500151	Tpr|chr1:150499652-150500151	0.176550325379347	.	.
chr1	150392294	150392793	chr1	150637043	150637542	Odr4|chr1:150637043-150637542	0.16615836006067	.	.
chr1	150392294	150392793	chr1	150637043	150637542	Tpr|chr1:150637043-150637542	0.16615836006067	.	.
chr1	150392883	150393382	chr1	150172902	150173401	Odr4|chr1:150172902-150173401	0.170683917800353	.	.
chr1	150392883	150393382	chr1	150172902	150173401	Tpr|chr1:150172902-150173401	0.170683917800353	.	.
chr1	150392883	150393382	chr1	150176399	150176898	Odr4|chr1:150176399-150176898	0.142891171228146	.	.
chr1	150392883	150393382	chr1	150176399	150176898	Tpr|chr1:150176399-150176898	0.142891171228146	.	.
chr1	150392883	150393382	chr1	150637043	150637542	Odr4|chr1:150637043-150637542	0.260430505161686	.	.
chr1	150392883	150393382	chr1	150637043	150637542	Tpr|chr1:150637043-150637542	0.260430505161686	.	.
chr1	150393401	150393900	chr1	150089246	150089745	Odr4|chr1:150089246-150089745	0.0872723997079002	.	.
chr1	150393401	150393900	chr1	150089246	150089745	Tpr|chr1:150089246-150089745	0.0872723997079002	.	.
chr1	150393401	150393900	chr1	150141868	150142367	Odr4|chr1:150141868-150142367	0.109560410396219	.	.
chr1	150393401	150393900	chr1	150141868	150142367	Tpr|chr1:150141868-150142367	0.109560410396219	.	.
chr1	150393401	150393900	chr1	150197912	150198411	Odr4|chr1:150197912-150198411	0.118515524433552	.	.
chr1	150393401	150393900	chr1	150197912	150198411	Tpr|chr1:150197912-150198411	0.118515524433552	.	.
chr1	150393401	150393900	chr1	150313471	150313970	Odr4|chr1:150313471-150313970	0.107808974595484	.	.
chr1	150393401	150393900	chr1	150313471	150313970	Tpr|chr1:150313471-150313970	0.107808974595484	.	.
chr1	150393401	150393900	chr1	150374128	150374627	Odr4|chr1:150374128-150374627	0.101313801584263	.	.
chr1	150393401	150393900	chr1	150374128	150374627	Tpr|chr1:150374128-150374627	0.101313801584263	.	.
chr1	150393401	150393900	chr1	150499652	150500151	Odr4|chr1:150499652-150500151	0.217577518474413	.	.
chr1	150393401	150393900	chr1	150499652	150500151	Tpr|chr1:150499652-150500151	0.217577518474413	.	.
chr1	155812620	155813119	chr1	156024715	156025214	Qsox1|chr1:156024715-156025214	0.0908907288717983	.	.
chr1	155812620	155813119	chr1	156040577	156041076	Qsox1|chr1:156040577-156041076	0.163525128689535	.	.
chr1	155812620	155813119	chr1	156085751	156086250	Qsox1|chr1:156085751-156086250	0.193008908128418	.	.
chr1	155973115	155973614	chr1	155905476	155905975	Cep350|chr1:155905476-155905975	0.100129975251193	.	.
chr1	155973115	155973614	chr1	156040577	156041076	Cep350|chr1:156040577-156041076	0.106150822987666	.	.
chr1	155973115	155973614	chr1	156085751	156086250	Cep350|chr1:156085751-156086250	0.197817746904723	.	.
chr1	155973115	155973614	chr1	156086974	156087473	Cep350|chr1:156086974-156087473	0.0914037789215491	.	.
chr1	155973115	155973614	chr1	156115551	156116050	Cep350|chr1:156115551-156116050	0.101092482044876	.	.
chr1	156035344	156035843	chr1	156086974	156087473	Tor1aip1|chr1:156086974-156087473	0.0848774056187116	.	.
chr1	156035344	156035843	chr1	156086974	156087473	Tor1aip2|chr1:156086974-156087473	0.0848774056187116	.	.
chr1	156035344	156035843	chr1	156270379	156270878	Tor1aip1|chr1:156270379-156270878	0.133526512555825	.	.
chr1	156035344	156035843	chr1	156270379	156270878	Tor1aip2|chr1:156270379-156270878	0.133526512555825	.	.
chr1	156035344	156035843	chr1	156285125	156285624	Tor1aip1|chr1:156285125-156285624	0.177722473892472	.	.
chr1	156035344	156035843	chr1	156285125	156285624	Tor1aip2|chr1:156285125-156285624	0.177722473892472	.	.
chr1	156035878	156036377	chr1	156024715	156025214	Tor1aip1|chr1:156024715-156025214	0.0849837348226505	.	.
chr1	156035878	156036377	chr1	156024715	156025214	Tor1aip2|chr1:156024715-156025214	0.0849837348226505	.	.
chr1	156035878	156036377	chr1	156040577	156041076	Tor1aip1|chr1:156040577-156041076	0.117395200873751	.	.
chr1	156035878	156036377	chr1	156040577	156041076	Tor1aip2|chr1:156040577-156041076	0.117395200873751	.	.
chr1	156035878	156036377	chr1	156270379	156270878	Tor1aip1|chr1:156270379-156270878	0.167204474523064	.	.
chr1	156035878	156036377	chr1	156270379	156270878	Tor1aip2|chr1:156270379-156270878	0.167204474523064	.	.
chr1	156035878	156036377	chr1	156271559	156272058	Tor1aip1|chr1:156271559-156272058	0.158803645125513	.	.
chr1	156035878	156036377	chr1	156271559	156272058	Tor1aip2|chr1:156271559-156272058	0.158803645125513	.	.
chr1	156035878	156036377	chr1	156440317	156440816	Tor1aip1|chr1:156440317-156440816	0.18346889088597	.	.
chr1	156035878	156036377	chr1	156440317	156440816	Tor1aip2|chr1:156440317-156440816	0.18346889088597	.	.
chr1	156035878	156036377	chr1	156442683	156443182	Tor1aip1|chr1:156442683-156443182	0.126909117694314	.	.
chr1	156035878	156036377	chr1	156442683	156443182	Tor1aip2|chr1:156442683-156443182	0.126909117694314	.	.
chr1	156035878	156036377	chr1	156445069	156445568	Tor1aip1|chr1:156445069-156445568	0.0965590010935583	.	.
chr1	156035878	156036377	chr1	156445069	156445568	Tor1aip2|chr1:156445069-156445568	0.0965590010935583	.	.
chr1	156035878	156036377	chr1	156494994	156495493	Tor1aip1|chr1:156494994-156495493	0.119204051920464	.	.
chr1	156035878	156036377	chr1	156494994	156495493	Tor1aip2|chr1:156494994-156495493	0.119204051920464	.	.
chr1	156036379	156036878	chr1	155784767	155785266	Tor1aip1|chr1:155784767-155785266	0.148466318963855	.	.
chr1	156036379	156036878	chr1	156024715	156025214	Tor1aip1|chr1:156024715-156025214	0.107954224095804	.	.
chr1	156036379	156036878	chr1	156271559	156272058	Tor1aip1|chr1:156271559-156272058	0.14218274668797	.	.
chr1	156036379	156036878	chr1	156440317	156440816	Tor1aip1|chr1:156440317-156440816	0.177926126150916	.	.
chr1	156204775	156205274	chr1	156043002	156043501	Fam163a|chr1:156043002-156043501	0.104937756080019	.	.
chr1	156204775	156205274	chr1	156064049	156064548	Fam163a|chr1:156064049-156064548	0.111751701483098	.	.
chr1	156204775	156205274	chr1	156086974	156087473	Fam163a|chr1:156086974-156087473	0.136764062716641	.	.
chr1	156204775	156205274	chr1	156107802	156108301	Fam163a|chr1:156107802-156108301	0.10842958174426	.	.
chr1	156204775	156205274	chr1	156108321	156108820	Fam163a|chr1:156108321-156108820	0.240416476090286	.	.
chr1	156204775	156205274	chr1	156108828	156109327	Fam163a|chr1:156108828-156109327	0.123016538897602	.	.
chr1	156204775	156205274	chr1	156290689	156291188	Fam163a|chr1:156290689-156291188	0.206295361097127	.	.
chr1	156302600	156303099	chr1	156024715	156025214	4930518J20Rik|chr1:156024715-156025214	0.106609524182402	.	.
chr1	156302600	156303099	chr1	156024715	156025214	Tdrd5|chr1:156024715-156025214	0.106609524182402	.	.
chr1	156302600	156303099	chr1	156108828	156109327	4930518J20Rik|chr1:156108828-156109327	0.0895695022796087	.	.
chr1	156302600	156303099	chr1	156108828	156109327	Tdrd5|chr1:156108828-156109327	0.0895695022796087	.	.
chr1	156302600	156303099	chr1	156244356	156244855	4930518J20Rik|chr1:156244356-156244855	0.120397362627383	.	.
chr1	156302600	156303099	chr1	156244356	156244855	Tdrd5|chr1:156244356-156244855	0.120397362627383	.	.
chr1	156302600	156303099	chr1	156271559	156272058	4930518J20Rik|chr1:156271559-156272058	0.0985326232139332	.	.
chr1	156302600	156303099	chr1	156271559	156272058	Tdrd5|chr1:156271559-156272058	0.0985326232139332	.	.
chr1	156303125	156303624	chr1	156024715	156025214	4930518J20Rik|chr1:156024715-156025214	0.116562199179488	.	.
chr1	156303125	156303624	chr1	156024715	156025214	Tdrd5|chr1:156024715-156025214	0.116562199179488	.	.
chr1	156303125	156303624	chr1	156040577	156041076	4930518J20Rik|chr1:156040577-156041076	0.0865837180360381	.	.
chr1	156303125	156303624	chr1	156040577	156041076	Tdrd5|chr1:156040577-156041076	0.0865837180360381	.	.
chr1	156303125	156303624	chr1	156271559	156272058	4930518J20Rik|chr1:156271559-156272058	0.146614548913893	.	.
chr1	156303125	156303624	chr1	156271559	156272058	Tdrd5|chr1:156271559-156272058	0.146614548913893	.	.
chr1	156303125	156303624	chr1	156442683	156443182	4930518J20Rik|chr1:156442683-156443182	0.15278847358971	.	.
chr1	156303125	156303624	chr1	156442683	156443182	Tdrd5|chr1:156442683-156443182	0.15278847358971	.	.
chr1	156303125	156303624	chr1	156494994	156495493	4930518J20Rik|chr1:156494994-156495493	0.17387744137531	.	.
chr1	156303125	156303624	chr1	156494994	156495493	Tdrd5|chr1:156494994-156495493	0.17387744137531	.	.
chr1	156474061	156474560	chr1	156024715	156025214	Soat1|chr1:156024715-156025214	0.102579497135705	.	.
chr1	156474061	156474560	chr1	156040577	156041076	Soat1|chr1:156040577-156041076	0.104729595450522	.	.
chr1	156474061	156474560	chr1	156064049	156064548	Soat1|chr1:156064049-156064548	0.0881203242375913	.	.
chr1	156474061	156474560	chr1	156108828	156109327	Soat1|chr1:156108828-156109327	0.124090431513234	.	.
chr1	156474061	156474560	chr1	156270379	156270878	Soat1|chr1:156270379-156270878	0.150990156684311	.	.
chr1	156474061	156474560	chr1	156271559	156272058	Soat1|chr1:156271559-156272058	0.0914983638593991	.	.
chr1	156474061	156474560	chr1	156442683	156443182	Soat1|chr1:156442683-156443182	0.0871145478325909	.	.
chr1	156474061	156474560	chr1	156494994	156495493	Soat1|chr1:156494994-156495493	0.112566922883443	.	.
chr1	159231910	159232409	chr1	158888872	158889371	Cop1|chr1:158888872-158889371	0.0956280740584565	.	.
chr1	159231910	159232409	chr1	158900802	158901301	Cop1|chr1:158900802-158901301	0.0852925563684406	.	.
chr1	159231910	159232409	chr1	159290160	159290659	Cop1|chr1:159290160-159290659	0.181439411490391	.	.
chr1	159231910	159232409	chr1	159319855	159320354	Cop1|chr1:159319855-159320354	0.125324338707255	.	.
chr1	159231910	159232409	chr1	159386429	159386928	Cop1|chr1:159386429-159386928	0.144789013651335	.	.
chr1	159231910	159232409	chr1	159393211	159393710	Cop1|chr1:159393211-159393710	0.174416116101354	.	.
chr1	159231910	159232409	chr1	159423675	159424174	Cop1|chr1:159423675-159424174	0.0897430571480558	.	.
chr1	166253817	166254316	chr1	166256113	166256612	Ildr2|chr1:166256113-166256612	0.17763384571352	.	.
chr1	166253817	166254316	chr1	166256640	166257139	Ildr2|chr1:166256640-166257139	0.22951998640814	.	.
chr1	166253817	166254316	chr1	166298790	166299289	Ildr2|chr1:166298790-166299289	0.0943039172053205	.	.
chr1	166253817	166254316	chr1	166302681	166303180	Ildr2|chr1:166302681-166303180	0.109584462965661	.	.
chr1	166253817	166254316	chr1	166428926	166429425	Ildr2|chr1:166428926-166429425	0.149601221603514	.	.
chr1	166254415	166254914	chr1	166256113	166256612	Ildr2|chr1:166256113-166256612	0.0857999802817244	.	.
chr1	166254415	166254914	chr1	166256640	166257139	Ildr2|chr1:166256640-166257139	0.196407382867154	.	.
chr1	166254415	166254914	chr1	166280533	166281032	Ildr2|chr1:166280533-166281032	0.164000747795352	.	.
chr1	166254415	166254914	chr1	166298790	166299289	Ildr2|chr1:166298790-166299289	0.171296611071922	.	.
chr1	166254415	166254914	chr1	166302681	166303180	Ildr2|chr1:166302681-166303180	0.10278220014049	.	.
chr1	166254415	166254914	chr1	166401992	166402491	Ildr2|chr1:166401992-166402491	0.0971597927076087	.	.
chr1	166254415	166254914	chr1	166401992	166402491	Ildr2|chr1:166401992-166402491	0.0971597927076088	.	.
chr1	166254415	166254914	chr1	166428926	166429425	Ildr2|chr1:166428926-166429425	0.130310965633728	.	.
chr1	166308696	166309195	chr1	166278464	166278963	5330438I03Rik|chr1:166278464-166278963	0.10025178667927	.	.
chr1	166308696	166309195	chr1	166298790	166299289	5330438I03Rik|chr1:166298790-166299289	0.0884418680758091	.	.
chr1	166308696	166309195	chr1	166298790	166299289	5330438I03Rik|chr1:166298790-166299289	0.0884418680758092	.	.
chr1	166308696	166309195	chr1	166302681	166303180	5330438I03Rik|chr1:166302681-166303180	0.106659593802123	.	.
chr1	166308696	166309195	chr1	166313555	166314054	5330438I03Rik|chr1:166313555-166314054	0.105782345181464	.	.
[truncated: 58,620 more rows]
