# Supplementary material for: Single-cell analysis of chromatin accessibility in the adult mouse brain
Source: Nature. 2023 Dec 13;624(7991):378–89. doi: 10.1038/s41586-023-06824-9 (PMC10719105; doi:10.1038/s41586-023-06824-9)
Supplement: Supplementary file 3 — Supplementary Tables 1–25 and their legends. [file 41586_2023_6824_MOESM3_ESM.zip › 2023-03-05453B-s3/SI Tables/SI Table 13 Summary of all the gene-cCRE correlations/sa2subclass.Lamp5_Gaba.pdc.bedpe]

chr1	3466260	3466759	chr1	3113509	3114008	Gm1992|chr1:3113509-3114008	0.071661113217956	.	.
chr1	3466260	3466759	chr1	3121216	3121715	Gm1992|chr1:3121216-3121715	0.0746637848340094	.	.
chr1	3466260	3466759	chr1	3292503	3293002	Gm1992|chr1:3292503-3293002	0.121940723732181	.	.
chr1	3466260	3466759	chr1	3309981	3310480	Gm1992|chr1:3309981-3310480	0.157989826108004	.	.
chr1	3466260	3466759	chr1	3406059	3406558	Gm1992|chr1:3406059-3406558	0.0779060863643777	.	.
chr1	3670775	3671274	chr1	3900262	3900761	Xkr4|chr1:3900262-3900761	0.0667627955648827	.	.
chr1	3672048	3672547	chr1	3632681	3633180	Xkr4|chr1:3632681-3633180	0.0674621032097718	.	.
chr1	3672048	3672547	chr1	3742073	3742572	Xkr4|chr1:3742073-3742572	0.109803275011221	.	.
chr1	3672048	3672547	chr1	3786917	3787416	Xkr4|chr1:3786917-3787416	0.0657637979286332	.	.
chr1	3672048	3672547	chr1	3919249	3919748	Xkr4|chr1:3919249-3919748	0.072628275254294	.	.
chr1	4785497	4785996	chr1	5170387	5170886	Mrpl15|chr1:5170387-5170886	0.0778383895613658	.	.
chr1	4807592	4808091	chr1	4571692	4572191	Lypla1|chr1:4571692-4572191	0.0724870523249686	.	.
chr1	4807592	4808091	chr1	5022621	5023120	Lypla1|chr1:5022621-5023120	0.152737400210641	.	.
chr1	4807592	4808091	chr1	5082818	5083317	Lypla1|chr1:5082818-5083317	0.090804329057788	.	.
chr1	4807592	4808091	chr1	5220605	5221104	Lypla1|chr1:5220605-5221104	0.0918900985221365	.	.
chr1	4857480	4857979	chr1	5082818	5083317	Tcea1|chr1:5082818-5083317	0.166632879204813	.	.
chr1	4857480	4857979	chr1	5133964	5134463	Tcea1|chr1:5133964-5134463	0.136317757059944	.	.
chr1	4858123	4858622	chr1	4571692	4572191	Tcea1|chr1:4571692-4572191	0.146772601570689	.	.
chr1	4858123	4858622	chr1	5103120	5103619	Tcea1|chr1:5103120-5103619	0.101520628573446	.	.
chr1	4858123	4858622	chr1	5128572	5129071	Tcea1|chr1:5128572-5129071	0.0593486200358029	.	.
chr1	5070122	5070621	chr1	5015264	5015763	Atp6v1h|chr1:5015264-5015763	0.178231207523785	.	.
chr1	5070122	5070621	chr1	5015264	5015763	Rgs20|chr1:5015264-5015763	0.178231207523785	.	.
chr1	5070122	5070621	chr1	5022621	5023120	Atp6v1h|chr1:5022621-5023120	0.282124917847858	.	.
chr1	5070122	5070621	chr1	5022621	5023120	Rgs20|chr1:5022621-5023120	0.282124917847858	.	.
chr1	5070122	5070621	chr1	5103120	5103619	Atp6v1h|chr1:5103120-5103619	0.071432554815154	.	.
chr1	5070122	5070621	chr1	5103120	5103619	Rgs20|chr1:5103120-5103619	0.071432554815154	.	.
chr1	5070122	5070621	chr1	5228748	5229247	Atp6v1h|chr1:5228748-5229247	0.10397332679516	.	.
chr1	5070122	5070621	chr1	5228748	5229247	Rgs20|chr1:5228748-5229247	0.10397332679516	.	.
chr1	6214386	6214885	chr1	6076194	6076693	4732440D04Rik|chr1:6076194-6076693	0.186158030771853	.	.
chr1	6214386	6214885	chr1	6097121	6097620	4732440D04Rik|chr1:6097121-6097620	0.176531880840966	.	.
chr1	6214386	6214885	chr1	6226163	6226662	4732440D04Rik|chr1:6226163-6226662	0.088944947005856	.	.
chr1	6214386	6214885	chr1	6272212	6272711	4732440D04Rik|chr1:6272212-6272711	0.0872937236941069	.	.
chr1	6214386	6214885	chr1	6287307	6287806	4732440D04Rik|chr1:6287307-6287806	0.17777767778186	.	.
chr1	6214386	6214885	chr1	6330464	6330963	4732440D04Rik|chr1:6330464-6330963	0.0756739669985431	.	.
chr1	6214386	6214885	chr1	6483297	6483796	4732440D04Rik|chr1:6483297-6483796	0.161690442228527	.	.
chr1	6214386	6214885	chr1	6483957	6484456	4732440D04Rik|chr1:6483957-6484456	0.146085711592721	.	.
chr1	7088594	7089093	chr1	6869480	6869979	Pcmtd1|chr1:6869480-6869979	0.0789090441195532	.	.
chr1	7088594	7089093	chr1	7204719	7205218	Pcmtd1|chr1:7204719-7205218	0.194480058689411	.	.
chr1	7088594	7089093	chr1	7213463	7213962	Pcmtd1|chr1:7213463-7213962	0.121457901003455	.	.
chr1	7088594	7089093	chr1	7218866	7219365	Pcmtd1|chr1:7218866-7219365	0.0953670939260285	.	.
chr1	7397837	7398336	chr1	7213463	7213962	Gm26901|chr1:7213463-7213962	0.0740554826565524	.	.
chr1	7397837	7398336	chr1	7490499	7490998	Gm26901|chr1:7490499-7490998	0.0577505808964008	.	.
chr1	7397837	7398336	chr1	7499130	7499629	Gm26901|chr1:7499130-7499629	0.0651051902855665	.	.
chr1	7397837	7398336	chr1	7523398	7523897	Gm26901|chr1:7523398-7523897	0.0729063899457986	.	.
chr1	7397837	7398336	chr1	7535148	7535647	Gm26901|chr1:7535148-7535647	0.0954975671019067	.	.
chr1	7398342	7398841	chr1	7054962	7055461	Gm26901|chr1:7054962-7055461	0.0594873846106627	.	.
chr1	7398342	7398841	chr1	7206575	7207074	Gm26901|chr1:7206575-7207074	0.075213601105546	.	.
chr1	9298975	9299474	chr1	9157079	9157578	Sntg1|chr1:9157079-9157578	0.0904908130567975	.	.
chr1	9298975	9299474	chr1	9157771	9158270	Sntg1|chr1:9157771-9158270	0.160186273979087	.	.
chr1	9298975	9299474	chr1	9172288	9172787	Sntg1|chr1:9172288-9172787	0.0747028786906611	.	.
chr1	9298975	9299474	chr1	9382233	9382732	Sntg1|chr1:9382233-9382732	0.176291151236796	.	.
chr1	9299496	9299995	chr1	9309521	9310020	Sntg1|chr1:9309521-9310020	0.196188409065612	.	.
chr1	9299496	9299995	chr1	9464503	9465002	Sntg1|chr1:9464503-9465002	0.0919295953610665	.	.
chr1	9545042	9545541	chr1	9288722	9289221	Rrs1|chr1:9288722-9289221	0.0980065679930338	.	.
chr1	9545042	9545541	chr1	9541113	9541612	Rrs1|chr1:9541113-9541612	0.0628278277039832	.	.
chr1	9600949	9601448	chr1	9541113	9541612	Vxn|chr1:9541113-9541612	0.0740916269169077	.	.
chr1	9600949	9601448	chr1	9573148	9573647	Vxn|chr1:9573148-9573647	0.133598239530688	.	.
chr1	9600949	9601448	chr1	9627223	9627722	Vxn|chr1:9627223-9627722	0.0751460114041361	.	.
chr1	9601474	9601973	chr1	9464503	9465002	Vxn|chr1:9464503-9465002	0.0676813883963131	.	.
chr1	9601474	9601973	chr1	9573148	9573647	Vxn|chr1:9573148-9573647	0.0653171529904261	.	.
chr1	9601474	9601973	chr1	9627223	9627722	Vxn|chr1:9627223-9627722	0.134693645296466	.	.
chr1	9601474	9601973	chr1	9848033	9848532	Vxn|chr1:9848033-9848532	0.106111960726905	.	.
chr1	9630048	9630547	chr1	9258678	9259177	2610203C22Rik|chr1:9258678-9259177	0.108213334935356	.	.
chr1	9630048	9630547	chr1	9298270	9298769	2610203C22Rik|chr1:9298270-9298769	0.0592131540175608	.	.
chr1	9630048	9630547	chr1	9382233	9382732	2610203C22Rik|chr1:9382233-9382732	0.149044375827867	.	.
chr1	9630048	9630547	chr1	9541113	9541612	2610203C22Rik|chr1:9541113-9541612	0.0715375212734504	.	.
chr1	9630048	9630547	chr1	9815710	9816209	2610203C22Rik|chr1:9815710-9816209	0.127196166184817	.	.
chr1	9630048	9630547	chr1	9933439	9933938	2610203C22Rik|chr1:9933439-9933938	0.0880438282820026	.	.
chr1	9700259	9700758	chr1	9298270	9298769	Mybl1|chr1:9298270-9298769	0.0967532852037604	.	.
chr1	9700259	9700758	chr1	9573148	9573647	Mybl1|chr1:9573148-9573647	0.0725323478928815	.	.
chr1	9700259	9700758	chr1	9611605	9612104	Mybl1|chr1:9611605-9612104	0.104274038962587	.	.
chr1	9700259	9700758	chr1	9841639	9842138	Mybl1|chr1:9841639-9842138	0.160048751836526	.	.
chr1	9747574	9748073	chr1	9288722	9289221	1700034P13Rik|chr1:9288722-9289221	0.109098837422106	.	.
chr1	9747574	9748073	chr1	9288722	9289221	Vcpip1|chr1:9288722-9289221	0.109098837422106	.	.
chr1	9747574	9748073	chr1	9824228	9824727	1700034P13Rik|chr1:9824228-9824727	0.0758377022904336	.	.
chr1	9747574	9748073	chr1	9824228	9824727	1700034P13Rik|chr1:9824228-9824727	0.0758377022904337	.	.
chr1	9747574	9748073	chr1	9824228	9824727	Vcpip1|chr1:9824228-9824727	0.0758377022904336	.	.
chr1	9747574	9748073	chr1	9824228	9824727	Vcpip1|chr1:9824228-9824727	0.0758377022904337	.	.
chr1	9747574	9748073	chr1	9847510	9848009	1700034P13Rik|chr1:9847510-9848009	0.0826498014469049	.	.
chr1	9747574	9748073	chr1	9847510	9848009	Vcpip1|chr1:9847510-9848009	0.0826498014469049	.	.
chr1	9747574	9748073	chr1	9848033	9848532	1700034P13Rik|chr1:9848033-9848532	0.0696984008998389	.	.
chr1	9747574	9748073	chr1	9848033	9848532	Vcpip1|chr1:9848033-9848532	0.0696984008998389	.	.
chr1	9748256	9748755	chr1	9611605	9612104	1700034P13Rik|chr1:9611605-9612104	0.105020826801488	.	.
chr1	9748256	9748755	chr1	9611605	9612104	Vcpip1|chr1:9611605-9612104	0.105020826801488	.	.
chr1	9748256	9748755	chr1	9821326	9821825	1700034P13Rik|chr1:9821326-9821825	0.0977500582253007	.	.
chr1	9748256	9748755	chr1	9821326	9821825	Vcpip1|chr1:9821326-9821825	0.0977500582253007	.	.
chr1	9798078	9798577	chr1	9816219	9816718	Sgk3|chr1:9816219-9816718	0.120438856014776	.	.
chr1	9798078	9798577	chr1	9859855	9860354	Sgk3|chr1:9859855-9860354	0.0630404206231468	.	.
chr1	9798078	9798577	chr1	9859855	9860354	Sgk3|chr1:9859855-9860354	0.0630404206231469	.	.
chr1	9908384	9908883	chr1	9815710	9816209	Mcmdc2|chr1:9815710-9816209	0.150128579481645	.	.
chr1	9943920	9944419	chr1	9541113	9541612	Snhg6|chr1:9541113-9541612	0.0726398961997471	.	.
chr1	9943920	9944419	chr1	9821326	9821825	Snhg6|chr1:9821326-9821825	0.0803826583424557	.	.
chr1	10008928	10009427	chr1	10188563	10189062	Ppp1r42|chr1:10188563-10189062	0.0672389041450295	.	.
chr1	10232301	10232800	chr1	10039501	10040000	Arfgef1|chr1:10039501-10040000	0.0597780375182383	.	.
chr1	10232301	10232800	chr1	10317181	10317680	Arfgef1|chr1:10317181-10317680	0.0709330008553821	.	.
chr1	10232855	10233354	chr1	10039501	10040000	Arfgef1|chr1:10039501-10040000	0.180042212051051	.	.
chr1	10232855	10233354	chr1	10089475	10089974	Arfgef1|chr1:10089475-10089974	0.0958917363089725	.	.
chr1	10232855	10233354	chr1	10188563	10189062	Arfgef1|chr1:10188563-10189062	0.0658999818303388	.	.
chr1	10719138	10719637	chr1	10317181	10317680	Cpa6|chr1:10317181-10317680	0.099889619880463	.	.
chr1	10719138	10719637	chr1	10718502	10719001	Cpa6|chr1:10718502-10719001	0.238470957487778	.	.
chr1	10719138	10719637	chr1	10759501	10760000	Cpa6|chr1:10759501-10760000	0.0791433120516739	.	.
chr1	10719138	10719637	chr1	10899258	10899757	Cpa6|chr1:10899258-10899757	0.105065837124626	.	.
chr1	10719713	10720212	chr1	10718502	10719001	Cpa6|chr1:10718502-10719001	0.0614452616104341	.	.
chr1	10719713	10720212	chr1	10771716	10772215	Cpa6|chr1:10771716-10772215	0.0651634128022431	.	.
chr1	10719713	10720212	chr1	10777738	10778237	Cpa6|chr1:10777738-10778237	0.111340810324902	.	.
chr1	10719713	10720212	chr1	10874715	10875214	Cpa6|chr1:10874715-10875214	0.092142347626654	.	.
chr1	10719713	10720212	chr1	10881340	10881839	Cpa6|chr1:10881340-10881839	0.100752768985181	.	.
chr1	10719713	10720212	chr1	10898752	10899251	Cpa6|chr1:10898752-10899251	0.0792609833073026	.	.
chr1	10719713	10720212	chr1	10942845	10943344	Cpa6|chr1:10942845-10943344	0.120551560798252	.	.
chr1	10720532	10721031	chr1	10777738	10778237	Cpa6|chr1:10777738-10778237	0.106039539552013	.	.
chr1	10720532	10721031	chr1	10871396	10871895	Cpa6|chr1:10871396-10871895	0.0635169859173187	.	.
chr1	10993243	10993742	chr1	10510405	10510904	Prex2|chr1:10510405-10510904	0.0892179745237165	.	.
chr1	10993243	10993742	chr1	10872206	10872705	Prex2|chr1:10872206-10872705	0.10370816489814	.	.
chr1	10993243	10993742	chr1	11046259	11046758	Prex2|chr1:11046259-11046758	0.106581746913413	.	.
chr1	10993243	10993742	chr1	11177671	11178170	Prex2|chr1:11177671-11178170	0.113028209103264	.	.
chr1	10993772	10994271	chr1	10718502	10719001	Prex2|chr1:10718502-10719001	0.156859463960725	.	.
chr1	10993772	10994271	chr1	10877384	10877883	Prex2|chr1:10877384-10877883	0.0663454756492877	.	.
chr1	10993772	10994271	chr1	10881340	10881839	Prex2|chr1:10881340-10881839	0.0798564215231711	.	.
chr1	10993772	10994271	chr1	10898752	10899251	Prex2|chr1:10898752-10899251	0.0822745447637187	.	.
chr1	10993772	10994271	chr1	10942845	10943344	Prex2|chr1:10942845-10943344	0.0694592110355392	.	.
chr1	10993772	10994271	chr1	11175747	11176246	Prex2|chr1:11175747-11176246	0.203777886757186	.	.
chr1	13589563	13590062	chr1	13561529	13562028	Tram1|chr1:13561529-13562028	0.120848444683011	.	.
chr1	13589563	13590062	chr1	13573930	13574429	Tram1|chr1:13573930-13574429	0.128386441482045	.	.
chr1	13589563	13590062	chr1	13607816	13608315	Tram1|chr1:13607816-13608315	0.138455477456273	.	.
chr1	13589563	13590062	chr1	13649569	13650068	Tram1|chr1:13649569-13650068	0.122312357302134	.	.
chr1	13589563	13590062	chr1	13938390	13938889	Tram1|chr1:13938390-13938889	0.152379519609842	.	.
chr1	13589563	13590062	chr1	13953529	13954028	Tram1|chr1:13953529-13954028	0.0861850063390567	.	.
chr1	13659706	13660205	chr1	13607816	13608315	Lactb2|chr1:13607816-13608315	0.0676228121116225	.	.
chr1	13659706	13660205	chr1	13649569	13650068	Lactb2|chr1:13649569-13650068	0.104457019476789	.	.
chr1	13660314	13660813	chr1	13649569	13650068	Lactb2|chr1:13649569-13650068	0.176740509526262	.	.
chr1	14309549	14310048	chr1	14010786	14011285	Eya1|chr1:14010786-14011285	0.0674826482214763	.	.
chr1	14309549	14310048	chr1	14129419	14129918	Eya1|chr1:14129419-14129918	0.186247217798278	.	.
chr1	14309549	14310048	chr1	14143826	14144325	Eya1|chr1:14143826-14144325	0.115669793632277	.	.
chr1	14309549	14310048	chr1	14144372	14144871	Eya1|chr1:14144372-14144871	0.113003154272228	.	.
chr1	14309549	14310048	chr1	14192794	14193293	Eya1|chr1:14192794-14193293	0.101107765496062	.	.
chr1	14309549	14310048	chr1	14219821	14220320	Eya1|chr1:14219821-14220320	0.151140827172763	.	.
chr1	14309549	14310048	chr1	14589847	14590346	Eya1|chr1:14589847-14590346	0.0775051560974292	.	.
chr1	14309549	14310048	chr1	14679434	14679933	Eya1|chr1:14679434-14679933	0.0894064599502301	.	.
chr1	14755218	14755717	chr1	14915940	14916439	Msc|chr1:14915940-14916439	0.104530666676534	.	.
chr1	14755218	14755717	chr1	15007624	15008123	Msc|chr1:15007624-15008123	0.102087292818489	.	.
chr1	14755218	14755717	chr1	15030939	15031438	Msc|chr1:15030939-15031438	0.0580714989551519	.	.
chr1	14755218	14755717	chr1	15155037	15155536	Msc|chr1:15155037-15155536	0.196258330178224	.	.
chr1	15805340	15805839	chr1	16007767	16008266	Terf1|chr1:16007767-16008266	0.189789364924104	.	.
chr1	15805340	15805839	chr1	16060733	16061232	Terf1|chr1:16060733-16061232	0.145435260955662	.	.
chr1	15805340	15805839	chr1	16112771	16113270	Terf1|chr1:16112771-16113270	0.0783603652382771	.	.
chr1	15805340	15805839	chr1	16116059	16116558	Terf1|chr1:16116059-16116558	0.136537059218212	.	.
chr1	15805340	15805839	chr1	16172879	16173378	Terf1|chr1:16172879-16173378	0.070018266077581	.	.
chr1	16093096	16093595	chr1	16116059	16116558	4930444P10Rik|chr1:16116059-16116558	0.136631107036463	.	.
chr1	16103947	16104446	chr1	15936337	15936836	Rpl7|chr1:15936337-15936836	0.102485101206456	.	.
chr1	16104453	16104952	chr1	16112771	16113270	Rpl7|chr1:16112771-16113270	0.125613146823143	.	.
chr1	16105563	16106062	chr1	16059703	16060202	Rdh10|chr1:16059703-16060202	0.0717499584039606	.	.
chr1	16105563	16106062	chr1	16116059	16116558	Rdh10|chr1:16116059-16116558	0.0896741837054946	.	.
chr1	16105563	16106062	chr1	16235860	16236359	Rdh10|chr1:16235860-16236359	0.0708113263407631	.	.
chr1	16105563	16106062	chr1	16249569	16250068	Rdh10|chr1:16249569-16250068	0.141811176942211	.	.
chr1	16519035	16519534	chr1	16545111	16545610	Stau2|chr1:16545111-16545610	0.114151586446258	.	.
chr1	16519035	16519534	chr1	16546643	16547142	Stau2|chr1:16546643-16547142	0.102946611909954	.	.
chr1	16519761	16520260	chr1	16545111	16545610	Stau2|chr1:16545111-16545610	0.0585814842072719	.	.
chr1	16519761	16520260	chr1	16586933	16587432	Stau2|chr1:16586933-16587432	0.088145716625808	.	.
chr1	16519761	16520260	chr1	16636459	16636958	Stau2|chr1:16636459-16636958	0.0749325585009873	.	.
chr1	16519761	16520260	chr1	16979971	16980470	Stau2|chr1:16979971-16980470	0.123883334224466	.	.
chr1	16618483	16618982	chr1	16546643	16547142	Ube2w|chr1:16546643-16547142	0.118767327211416	.	.
chr1	16618483	16618982	chr1	16930176	16930675	Ube2w|chr1:16930176-16930675	0.0690751995906097	.	.
chr1	16619102	16619601	chr1	16546643	16547142	Ube2w|chr1:16546643-16547142	0.179924913393009	.	.
chr1	16619102	16619601	chr1	16916592	16917091	Ube2w|chr1:16916592-16917091	0.0588278990746881	.	.
chr1	16619102	16619601	chr1	16930176	16930675	Ube2w|chr1:16930176-16930675	0.132227620668049	.	.
chr1	16656744	16657243	chr1	16545111	16545610	D030040B21Rik|chr1:16545111-16545610	0.0933669634216837	.	.
chr1	16656744	16657243	chr1	16545111	16545610	Eloc|chr1:16545111-16545610	0.0933669634216837	.	.
chr1	16656744	16657243	chr1	16546643	16547142	D030040B21Rik|chr1:16546643-16547142	0.0805051266378968	.	.
chr1	16656744	16657243	chr1	16546643	16547142	Eloc|chr1:16546643-16547142	0.0805051266378968	.	.
chr1	16656744	16657243	chr1	16900085	16900584	D030040B21Rik|chr1:16900085-16900584	0.0833785686244446	.	.
chr1	16656744	16657243	chr1	16900085	16900584	Eloc|chr1:16900085-16900584	0.0833785686244446	.	.
chr1	16656744	16657243	chr1	16916592	16917091	D030040B21Rik|chr1:16916592-16917091	0.128750146243207	.	.
chr1	16656744	16657243	chr1	16916592	16917091	Eloc|chr1:16916592-16917091	0.128750146243207	.	.
chr1	16656744	16657243	chr1	16930176	16930675	D030040B21Rik|chr1:16930176-16930675	0.0794926026357702	.	.
chr1	16656744	16657243	chr1	16930176	16930675	Eloc|chr1:16930176-16930675	0.0794926026357702	.	.
chr1	16656744	16657243	chr1	16964622	16965121	D030040B21Rik|chr1:16964622-16965121	0.0670435911861476	.	.
chr1	16656744	16657243	chr1	16964622	16965121	Eloc|chr1:16964622-16965121	0.0670435911861476	.	.
chr1	16657258	16657757	chr1	16545111	16545610	D030040B21Rik|chr1:16545111-16545610	0.114387111151137	.	.
chr1	16657258	16657757	chr1	16545111	16545610	Eloc|chr1:16545111-16545610	0.114387111151137	.	.
chr1	16657258	16657757	chr1	16546643	16547142	D030040B21Rik|chr1:16546643-16547142	0.136039132359597	.	.
chr1	16657258	16657757	chr1	16546643	16547142	Eloc|chr1:16546643-16547142	0.136039132359597	.	.
chr1	16657258	16657757	chr1	16547143	16547642	D030040B21Rik|chr1:16547143-16547642	0.0734918989392617	.	.
chr1	16657258	16657757	chr1	16547143	16547642	Eloc|chr1:16547143-16547642	0.0734918989392617	.	.
chr1	16657258	16657757	chr1	16900085	16900584	D030040B21Rik|chr1:16900085-16900584	0.0980018087023926	.	.
chr1	16657258	16657757	chr1	16900085	16900584	Eloc|chr1:16900085-16900584	0.0980018087023926	.	.
chr1	16657258	16657757	chr1	16916592	16917091	D030040B21Rik|chr1:16916592-16917091	0.0647106509783736	.	.
chr1	16657258	16657757	chr1	16916592	16917091	Eloc|chr1:16916592-16917091	0.0647106509783736	.	.
chr1	16657258	16657757	chr1	16930176	16930675	D030040B21Rik|chr1:16930176-16930675	0.14758291628899	.	.
chr1	16657258	16657757	chr1	16930176	16930675	D030040B21Rik|chr1:16930176-16930675	0.147582916288991	.	.
chr1	16657258	16657757	chr1	16930176	16930675	Eloc|chr1:16930176-16930675	0.14758291628899	.	.
chr1	16657258	16657757	chr1	16930176	16930675	Eloc|chr1:16930176-16930675	0.147582916288991	.	.
chr1	16657258	16657757	chr1	16964622	16965121	D030040B21Rik|chr1:16964622-16965121	0.0778059330266787	.	.
chr1	16657258	16657757	chr1	16964622	16965121	Eloc|chr1:16964622-16965121	0.0778059330266787	.	.
chr1	16664905	16665404	chr1	16546643	16547142	Tmem70|chr1:16546643-16547142	0.125481941547435	.	.
chr1	16664905	16665404	chr1	16900085	16900584	Tmem70|chr1:16900085-16900584	0.117484955702274	.	.
chr1	16688506	16689005	chr1	16546643	16547142	Ly96|chr1:16546643-16547142	0.0726466146949494	.	.
chr1	16688506	16689005	chr1	16586933	16587432	Ly96|chr1:16586933-16587432	0.142123595879925	.	.
chr1	16688506	16689005	chr1	16930176	16930675	Ly96|chr1:16930176-16930675	0.0843729621617298	.	.
chr1	17097078	17097577	chr1	16916592	16917091	Jph1|chr1:16916592-16917091	0.0595125865985535	.	.
chr1	17097078	17097577	chr1	16964622	16965121	Jph1|chr1:16964622-16965121	0.0846264744499446	.	.
chr1	17097078	17097577	chr1	17081984	17082483	Jph1|chr1:17081984-17082483	0.0845470253931352	.	.
chr1	17097078	17097577	chr1	17096566	17097065	Jph1|chr1:17096566-17097065	0.245970842934625	.	.
chr1	17097078	17097577	chr1	17153854	17154353	Jph1|chr1:17153854-17154353	0.0924519558263174	.	.
chr1	17097078	17097577	chr1	17163496	17163995	Jph1|chr1:17163496-17163995	0.171843831813725	.	.
chr1	17097078	17097577	chr1	17419552	17420051	Jph1|chr1:17419552-17420051	0.117497469819057	.	.
chr1	17097665	17098164	chr1	16846410	16846909	Jph1|chr1:16846410-16846909	0.142843202894266	.	.
chr1	17097665	17098164	chr1	16916592	16917091	Jph1|chr1:16916592-16917091	0.134432003345196	.	.
chr1	17097665	17098164	chr1	17024035	17024534	Jph1|chr1:17024035-17024534	0.080360000310317	.	.
chr1	17097665	17098164	chr1	17060493	17060992	Jph1|chr1:17060493-17060992	0.0650531011231359	.	.
chr1	17097665	17098164	chr1	17081984	17082483	Jph1|chr1:17081984-17082483	0.104577622319867	.	.
chr1	17097665	17098164	chr1	17120001	17120500	Jph1|chr1:17120001-17120500	0.0822784750445231	.	.
chr1	17097665	17098164	chr1	17153854	17154353	Jph1|chr1:17153854-17154353	0.0952570988005706	.	.
chr1	17097665	17098164	chr1	17419552	17420051	Jph1|chr1:17419552-17420051	0.0929737771916792	.	.
chr1	17098192	17098691	chr1	16798252	16798751	Jph1|chr1:16798252-16798751	0.0789583064281286	.	.
chr1	17098192	17098691	chr1	16846410	16846909	Jph1|chr1:16846410-16846909	0.0736572698115865	.	.
chr1	17098192	17098691	chr1	17123369	17123868	Jph1|chr1:17123369-17123868	0.096011630123878	.	.
chr1	17098192	17098691	chr1	17154589	17155088	Jph1|chr1:17154589-17155088	0.107842647782038	.	.
chr1	17098192	17098691	chr1	17419552	17420051	Jph1|chr1:17419552-17420051	0.0922502489245731	.	.
chr1	17145142	17145641	chr1	16858295	16858794	Gdap1|chr1:16858295-16858794	0.0584066538404821	.	.
chr1	17145142	17145641	chr1	16979971	16980470	Gdap1|chr1:16979971-16980470	0.067745002530874	.	.
chr1	17145142	17145641	chr1	17123369	17123868	Gdap1|chr1:17123369-17123868	0.166635170132822	.	.
chr1	17145142	17145641	chr1	17149112	17149611	Gdap1|chr1:17149112-17149611	0.124244022099035	.	.
chr1	17145142	17145641	chr1	17154589	17155088	Gdap1|chr1:17154589-17155088	0.101605245376525	.	.
chr1	17145142	17145641	chr1	17480907	17481406	Gdap1|chr1:17480907-17481406	0.0742004485855489	.	.
chr1	17727070	17727569	chr1	17394849	17395348	Crispld1|chr1:17394849-17395348	0.166346739596979	.	.
chr1	17727070	17727569	chr1	17394849	17395348	Gm16070|chr1:17394849-17395348	0.166346739596979	.	.
chr1	17727070	17727569	chr1	17406304	17406803	Crispld1|chr1:17406304-17406803	0.319826560334667	.	.
chr1	17727070	17727569	chr1	17406304	17406803	Gm16070|chr1:17406304-17406803	0.319826560334667	.	.
chr1	17727070	17727569	chr1	17545228	17545727	Crispld1|chr1:17545228-17545727	0.100291798108175	.	.
chr1	17727070	17727569	chr1	17545228	17545727	Gm16070|chr1:17545228-17545727	0.100291798108175	.	.
chr1	17727070	17727569	chr1	17600441	17600940	Crispld1|chr1:17600441-17600940	0.058721595183153	.	.
chr1	17727070	17727569	chr1	17600441	17600940	Gm16070|chr1:17600441-17600940	0.058721595183153	.	.
chr1	17727070	17727569	chr1	17629502	17630001	Crispld1|chr1:17629502-17630001	0.199382704746614	.	.
chr1	17727070	17727569	chr1	17629502	17630001	Gm16070|chr1:17629502-17630001	0.199382704746614	.	.
chr1	17727070	17727569	chr1	17630296	17630795	Crispld1|chr1:17630296-17630795	0.125665159635564	.	.
chr1	17727070	17727569	chr1	17630296	17630795	Gm16070|chr1:17630296-17630795	0.125665159635564	.	.
chr1	17727070	17727569	chr1	17638572	17639071	Crispld1|chr1:17638572-17639071	0.114365302056458	.	.
chr1	17727070	17727569	chr1	17638572	17639071	Gm16070|chr1:17638572-17639071	0.114365302056458	.	.
chr1	17727070	17727569	chr1	17646859	17647358	Crispld1|chr1:17646859-17647358	0.15904797729886	.	.
chr1	17727070	17727569	chr1	17646859	17647358	Gm16070|chr1:17646859-17647358	0.15904797729886	.	.
chr1	17727070	17727569	chr1	17873370	17873869	Crispld1|chr1:17873370-17873869	0.103864819297888	.	.
chr1	17727070	17727569	chr1	17873370	17873869	Gm16070|chr1:17873370-17873869	0.103864819297888	.	.
chr1	17727070	17727569	chr1	17952530	17953029	Crispld1|chr1:17952530-17953029	0.235219288385898	.	.
chr1	17727070	17727569	chr1	17952530	17953029	Gm16070|chr1:17952530-17953029	0.235219288385898	.	.
chr1	17727070	17727569	chr1	17980561	17981060	Crispld1|chr1:17980561-17981060	0.0705453136903071	.	.
chr1	17727070	17727569	chr1	17980561	17981060	Gm16070|chr1:17980561-17981060	0.0705453136903071	.	.
chr1	17727608	17728107	chr1	17302774	17303273	Crispld1|chr1:17302774-17303273	0.126005011432615	.	.
chr1	17727608	17728107	chr1	17302774	17303273	Gm16070|chr1:17302774-17303273	0.126005011432615	.	.
chr1	17727608	17728107	chr1	17394849	17395348	Crispld1|chr1:17394849-17395348	0.161134620475218	.	.
chr1	17727608	17728107	chr1	17394849	17395348	Gm16070|chr1:17394849-17395348	0.161134620475218	.	.
chr1	17727608	17728107	chr1	17406304	17406803	Crispld1|chr1:17406304-17406803	0.321299127635044	.	.
chr1	17727608	17728107	chr1	17406304	17406803	Gm16070|chr1:17406304-17406803	0.321299127635044	.	.
chr1	17727608	17728107	chr1	17545228	17545727	Crispld1|chr1:17545228-17545727	0.131314433775814	.	.
chr1	17727608	17728107	chr1	17545228	17545727	Gm16070|chr1:17545228-17545727	0.131314433775814	.	.
chr1	17727608	17728107	chr1	17549963	17550462	Crispld1|chr1:17549963-17550462	0.0665067863297405	.	.
chr1	17727608	17728107	chr1	17549963	17550462	Gm16070|chr1:17549963-17550462	0.0665067863297405	.	.
chr1	17727608	17728107	chr1	17600441	17600940	Crispld1|chr1:17600441-17600940	0.0814969193190425	.	.
chr1	17727608	17728107	chr1	17600441	17600940	Gm16070|chr1:17600441-17600940	0.0814969193190425	.	.
chr1	17727608	17728107	chr1	17629502	17630001	Crispld1|chr1:17629502-17630001	0.123365293621893	.	.
chr1	17727608	17728107	chr1	17629502	17630001	Gm16070|chr1:17629502-17630001	0.123365293621893	.	.
chr1	17727608	17728107	chr1	17630296	17630795	Crispld1|chr1:17630296-17630795	0.151359463207329	.	.
chr1	17727608	17728107	chr1	17630296	17630795	Gm16070|chr1:17630296-17630795	0.151359463207329	.	.
chr1	17727608	17728107	chr1	17646859	17647358	Crispld1|chr1:17646859-17647358	0.187671627691178	.	.
chr1	17727608	17728107	chr1	17646859	17647358	Gm16070|chr1:17646859-17647358	0.187671627691178	.	.
chr1	17727608	17728107	chr1	17735428	17735927	Crispld1|chr1:17735428-17735927	0.0679174350177704	.	.
chr1	17727608	17728107	chr1	17735428	17735927	Gm16070|chr1:17735428-17735927	0.0679174350177704	.	.
chr1	17727608	17728107	chr1	17856927	17857426	Crispld1|chr1:17856927-17857426	0.112410630928594	.	.
chr1	17727608	17728107	chr1	17856927	17857426	Gm16070|chr1:17856927-17857426	0.112410630928594	.	.
chr1	17727608	17728107	chr1	17873370	17873869	Crispld1|chr1:17873370-17873869	0.137816796274496	.	.
chr1	17727608	17728107	chr1	17873370	17873869	Gm16070|chr1:17873370-17873869	0.137816796274496	.	.
chr1	17727608	17728107	chr1	17952530	17953029	Crispld1|chr1:17952530-17953029	0.228905063146078	.	.
chr1	17727608	17728107	chr1	17952530	17953029	Gm16070|chr1:17952530-17953029	0.228905063146078	.	.
chr1	18057998	18058497	chr1	17952530	17953029	Gm28756|chr1:17952530-17953029	0.110497178645559	.	.
chr1	18057998	18058497	chr1	18021053	18021552	Gm28756|chr1:18021053-18021552	0.0885552393152893	.	.
chr1	18057998	18058497	chr1	18030112	18030611	Gm28756|chr1:18030112-18030611	0.132183193260896	.	.
chr1	18057998	18058497	chr1	18041542	18042041	Gm28756|chr1:18041542-18042041	0.110326437273914	.	.
chr1	18057998	18058497	chr1	18106689	18107188	Gm28756|chr1:18106689-18107188	0.0628627730485501	.	.
chr1	18058553	18059052	chr1	17856927	17857426	Gm28756|chr1:17856927-17857426	0.0594738518792837	.	.
chr1	18058553	18059052	chr1	17980561	17981060	Gm28756|chr1:17980561-17981060	0.062135847139823	.	.
chr1	18058553	18059052	chr1	18021053	18021552	Gm28756|chr1:18021053-18021552	0.0942621465856153	.	.
chr1	18058553	18059052	chr1	18041542	18042041	Gm28756|chr1:18041542-18042041	0.0931831959038817	.	.
chr1	18058553	18059052	chr1	18095763	18096262	Gm28756|chr1:18095763-18096262	0.0630443328006804	.	.
chr1	18058553	18059052	chr1	18106146	18106645	Gm28756|chr1:18106146-18106645	0.0905233121505225	.	.
chr1	18058553	18059052	chr1	18106689	18107188	Gm28756|chr1:18106689-18107188	0.138221018394496	.	.
chr1	20820187	20820686	chr1	20612697	20613196	Mcm3|chr1:20612697-20613196	0.131478336291276	.	.
chr1	20890311	20890810	chr1	20677928	20678427	6720483E21Rik|chr1:20677928-20678427	0.0598881566081414	.	.
chr1	20890311	20890810	chr1	20677928	20678427	Paqr8|chr1:20677928-20678427	0.0598881566081414	.	.
chr1	20890311	20890810	chr1	20699955	20700454	6720483E21Rik|chr1:20699955-20700454	0.0631751899592416	.	.
chr1	20890311	20890810	chr1	20699955	20700454	Paqr8|chr1:20699955-20700454	0.0631751899592416	.	.
chr1	20890311	20890810	chr1	20905651	20906150	6720483E21Rik|chr1:20905651-20906150	0.0752442337984263	.	.
chr1	20890311	20890810	chr1	20905651	20906150	Paqr8|chr1:20905651-20906150	0.0752442337984263	.	.
chr1	20890311	20890810	chr1	20906237	20906736	6720483E21Rik|chr1:20906237-20906736	0.158195723648256	.	.
chr1	20890311	20890810	chr1	20906237	20906736	Paqr8|chr1:20906237-20906736	0.158195723648256	.	.
chr1	20890857	20891356	chr1	20940187	20940686	6720483E21Rik|chr1:20940187-20940686	0.103404159800209	.	.
chr1	20890857	20891356	chr1	20940187	20940686	Paqr8|chr1:20940187-20940686	0.103404159800209	.	.
chr1	20951400	20951899	chr1	20699955	20700454	Efhc1|chr1:20699955-20700454	0.102626306778176	.	.
chr1	20951400	20951899	chr1	20905651	20906150	Efhc1|chr1:20905651-20906150	0.0683430258965084	.	.
chr1	20951400	20951899	chr1	20905651	20906150	Efhc1|chr1:20905651-20906150	0.0683430258965085	.	.
chr1	20951400	20951899	chr1	20906237	20906736	Efhc1|chr1:20906237-20906736	0.117979577339828	.	.
chr1	20951400	20951899	chr1	20938964	20939463	Efhc1|chr1:20938964-20939463	0.159877332910946	.	.
chr1	20951400	20951899	chr1	20940187	20940686	Efhc1|chr1:20940187-20940686	0.0756074530340999	.	.
chr1	23397396	23397895	chr1	23255866	23256365	Ogfrl1|chr1:23255866-23256365	0.0704682650566891	.	.
chr1	23397396	23397895	chr1	23271422	23271921	Ogfrl1|chr1:23271422-23271921	0.125625081607339	.	.
chr1	23397396	23397895	chr1	23277165	23277664	Ogfrl1|chr1:23277165-23277664	0.141041217518464	.	.
chr1	23397396	23397895	chr1	23286674	23287173	Ogfrl1|chr1:23286674-23287173	0.0982362054695542	.	.
chr1	23397396	23397895	chr1	23389341	23389840	Ogfrl1|chr1:23389341-23389840	0.120009739248717	.	.
chr1	23397396	23397895	chr1	23389900	23390399	Ogfrl1|chr1:23389900-23390399	0.0749267827267925	.	.
chr1	23397396	23397895	chr1	23409959	23410458	Ogfrl1|chr1:23409959-23410458	0.125110562003544	.	.
chr1	23397396	23397895	chr1	23495190	23495689	Ogfrl1|chr1:23495190-23495689	0.0618705719341698	.	.
chr1	23397396	23397895	chr1	23706802	23707301	Ogfrl1|chr1:23706802-23707301	0.0908469961963827	.	.
chr1	25828941	25829440	chr1	25791145	25791644	Adgrb3|chr1:25791145-25791644	0.0732346741611997	.	.
chr1	25829930	25830429	chr1	25823857	25824356	Adgrb3|chr1:25823857-25824356	0.126798514201157	.	.
chr1	30872795	30873294	chr1	30778631	30779130	Phf3|chr1:30778631-30779130	0.121653884092011	.	.
chr1	30873942	30874441	chr1	30502671	30503170	Phf3|chr1:30502671-30503170	0.0688986443684719	.	.
chr1	30949080	30949579	chr1	30502671	30503170	Ptp4a1|chr1:30502671-30503170	0.145753502048554	.	.
chr1	30949080	30949579	chr1	30584783	30585282	Ptp4a1|chr1:30584783-30585282	0.0802289470453036	.	.
chr1	30949080	30949579	chr1	30632686	30633185	Ptp4a1|chr1:30632686-30633185	0.107152814053779	.	.
chr1	30949080	30949579	chr1	30716282	30716781	Ptp4a1|chr1:30716282-30716781	0.101926899323669	.	.
chr1	30949080	30949579	chr1	30751054	30751553	Ptp4a1|chr1:30751054-30751553	0.0740065184210753	.	.
chr1	30949080	30949579	chr1	30778631	30779130	Ptp4a1|chr1:30778631-30779130	0.0930637258574181	.	.
chr1	30949582	30950081	chr1	30632686	30633185	Ptp4a1|chr1:30632686-30633185	0.14624174184833	.	.
chr1	32172459	32172958	chr1	32105715	32106214	Khdrbs2|chr1:32105715-32106214	0.0973108002024074	.	.
chr1	32172459	32172958	chr1	32174456	32174955	Khdrbs2|chr1:32174456-32174955	0.138686570743244	.	.
chr1	33214722	33215221	chr1	32988464	32988963	Gm37591|chr1:32988464-32988963	0.0860993502452358	.	.
chr1	33214722	33215221	chr1	33174990	33175489	Gm37591|chr1:33174990-33175489	0.0603028254267461	.	.
chr1	33214722	33215221	chr1	33195064	33195563	Gm37591|chr1:33195064-33195563	0.137911031554519	.	.
chr1	33214722	33215221	chr1	33201948	33202447	Gm37591|chr1:33201948-33202447	0.111584152581157	.	.
chr1	33214722	33215221	chr1	33277042	33277541	Gm37591|chr1:33277042-33277541	0.111465526169412	.	.
chr1	40790447	40790946	chr1	40797275	40797774	Mfsd9|chr1:40797275-40797774	0.0793630867812565	.	.
chr1	40790447	40790946	chr1	40846002	40846501	Mfsd9|chr1:40846002-40846501	0.0768685555614737	.	.
chr1	40790447	40790946	chr1	40874280	40874779	Mfsd9|chr1:40874280-40874779	0.0871335514338663	.	.
chr1	40790447	40790946	chr1	40885060	40885559	Mfsd9|chr1:40885060-40885559	0.110747140373419	.	.
chr1	40790447	40790946	chr1	40887752	40888251	Mfsd9|chr1:40887752-40888251	0.10446226724487	.	.
chr1	40790447	40790946	chr1	40890317	40890816	Mfsd9|chr1:40890317-40890816	0.0727497206141384	.	.
chr1	40790447	40790946	chr1	41001530	41002029	Mfsd9|chr1:41001530-41002029	0.191906239593877	.	.
chr1	40790447	40790946	chr1	41027535	41028034	Mfsd9|chr1:41027535-41028034	0.194756396809224	.	.
chr1	40790447	40790946	chr1	41034927	41035426	Mfsd9|chr1:41034927-41035426	0.205772963484695	.	.
chr1	40790447	40790946	chr1	41035467	41035966	Mfsd9|chr1:41035467-41035966	0.240143544110233	.	.
chr1	40790447	40790946	chr1	41036904	41037403	Mfsd9|chr1:41036904-41037403	0.095594228123197	.	.
chr1	40790447	40790946	chr1	41133704	41134203	Mfsd9|chr1:41133704-41134203	0.0765439616837861	.	.
chr1	40790447	40790946	chr1	41152509	41153008	Mfsd9|chr1:41152509-41153008	0.114756593236355	.	.
chr1	40790447	40790946	chr1	41244562	41245061	Mfsd9|chr1:41244562-41245061	0.148043440943448	.	.
chr1	42229631	42230130	chr1	41810267	41810766	Gm9915|chr1:41810267-41810766	0.119058895928457	.	.
chr1	42229631	42230130	chr1	41835582	41836081	Gm9915|chr1:41835582-41836081	0.0977020759407705	.	.
chr1	42229631	42230130	chr1	41891693	41892192	Gm9915|chr1:41891693-41892192	0.0841687115062061	.	.
chr1	42229631	42230130	chr1	41981851	41982350	Gm9915|chr1:41981851-41982350	0.211654381038971	.	.
chr1	42229631	42230130	chr1	42145051	42145550	Gm9915|chr1:42145051-42145550	0.0864884686469755	.	.
chr1	42229631	42230130	chr1	42257845	42258344	Gm9915|chr1:42257845-42258344	0.20013163066647	.	.
chr1	42229631	42230130	chr1	42277050	42277549	Gm9915|chr1:42277050-42277549	0.176203002492258	.	.
chr1	42229631	42230130	chr1	42295533	42296032	Gm9915|chr1:42295533-42296032	0.161509618836441	.	.
chr1	42229631	42230130	chr1	42296306	42296805	Gm9915|chr1:42296306-42296805	0.0966304822566594	.	.
chr1	42229631	42230130	chr1	42407118	42407617	Gm9915|chr1:42407118-42407617	0.152905263002721	.	.
chr1	42229631	42230130	chr1	42474139	42474638	Gm9915|chr1:42474139-42474638	0.0759080519337141	.	.
chr1	42229631	42230130	chr1	42480267	42480766	Gm9915|chr1:42480267-42480766	0.116465272601121	.	.
chr1	42229631	42230130	chr1	42484107	42484606	Gm9915|chr1:42484107-42484606	0.103312658394525	.	.
chr1	42261772	42262271	chr1	42041533	42042032	Gm28175|chr1:42041533-42042032	0.144287365155653	.	.
chr1	42261772	42262271	chr1	42145051	42145550	Gm28175|chr1:42145051-42145550	0.0852284356784983	.	.
chr1	42261772	42262271	chr1	42236360	42236859	Gm28175|chr1:42236360-42236859	0.240905082365306	.	.
chr1	42261772	42262271	chr1	42243790	42244289	Gm28175|chr1:42243790-42244289	0.191655505407608	.	.
chr1	42261772	42262271	chr1	42257845	42258344	Gm28175|chr1:42257845-42258344	0.27193009908095	.	.
chr1	42261772	42262271	chr1	42277050	42277549	Gm28175|chr1:42277050-42277549	0.189890082347167	.	.
chr1	42261772	42262271	chr1	42295533	42296032	Gm28175|chr1:42295533-42296032	0.17582993709372	.	.
chr1	42261772	42262271	chr1	42296306	42296805	Gm28175|chr1:42296306-42296805	0.0866943831764638	.	.
chr1	42261772	42262271	chr1	42368506	42369005	Gm28175|chr1:42368506-42369005	0.0799240665968319	.	.
chr1	42261772	42262271	chr1	42407118	42407617	Gm28175|chr1:42407118-42407617	0.256945205149017	.	.
chr1	42261772	42262271	chr1	42471748	42472247	Gm28175|chr1:42471748-42472247	0.163287814954071	.	.
chr1	42261772	42262271	chr1	42480267	42480766	Gm28175|chr1:42480267-42480766	0.0947050911600229	.	.
chr1	42261772	42262271	chr1	42487666	42488165	Gm28175|chr1:42487666-42488165	0.0587029257829436	.	.
chr1	44102213	44102712	chr1	44064570	44065069	Tex30|chr1:44064570-44065069	0.067523562278233	.	.
chr1	44102213	44102712	chr1	44139524	44140023	Tex30|chr1:44139524-44140023	0.113079573285554	.	.
chr1	44102213	44102712	chr1	44198134	44198633	Tex30|chr1:44198134-44198633	0.0965807771946108	.	.
chr1	44118638	44119137	chr1	44013386	44013885	Bivm|chr1:44013386-44013885	0.103491402449224	.	.
chr1	44118638	44119137	chr1	44013386	44013885	Poglut2|chr1:44013386-44013885	0.103491402449224	.	.
chr1	44118638	44119137	chr1	44064570	44065069	Bivm|chr1:44064570-44065069	0.16847809240065	.	.
chr1	44118638	44119137	chr1	44064570	44065069	Poglut2|chr1:44064570-44065069	0.16847809240065	.	.
chr1	44118638	44119137	chr1	44167578	44168077	Bivm|chr1:44167578-44168077	0.0800460329363827	.	.
chr1	44118638	44119137	chr1	44167578	44168077	Poglut2|chr1:44167578-44168077	0.0800460329363827	.	.
chr1	44118638	44119137	chr1	44198134	44198633	Bivm|chr1:44198134-44198633	0.11571725903821	.	.
chr1	44118638	44119137	chr1	44198134	44198633	Poglut2|chr1:44198134-44198633	0.11571725903821	.	.
chr1	44118638	44119137	chr1	44228990	44229489	Bivm|chr1:44228990-44229489	0.0760744621528105	.	.
chr1	44118638	44119137	chr1	44228990	44229489	Poglut2|chr1:44228990-44229489	0.0760744621528105	.	.
chr1	44118638	44119137	chr1	44277960	44278459	Bivm|chr1:44277960-44278459	0.0583886787038817	.	.
chr1	44118638	44119137	chr1	44277960	44278459	Poglut2|chr1:44277960-44278459	0.0583886787038817	.	.
chr1	44118638	44119137	chr1	44494568	44495067	Bivm|chr1:44494568-44495067	0.0660011981343424	.	.
chr1	44118638	44119137	chr1	44494568	44495067	Poglut2|chr1:44494568-44495067	0.0660011981343424	.	.
chr1	44119144	44119643	chr1	44024735	44025234	Bivm|chr1:44024735-44025234	0.07026737128765	.	.
chr1	44119144	44119643	chr1	44024735	44025234	Poglut2|chr1:44024735-44025234	0.07026737128765	.	.
chr1	44119144	44119643	chr1	44055968	44056467	Bivm|chr1:44055968-44056467	0.0581505881180382	.	.
chr1	44119144	44119643	chr1	44055968	44056467	Poglut2|chr1:44055968-44056467	0.0581505881180382	.	.
chr1	44119663	44120162	chr1	44041766	44042265	Bivm|chr1:44041766-44042265	0.145151655818399	.	.
chr1	44119663	44120162	chr1	44277960	44278459	Bivm|chr1:44277960-44278459	0.123299383104309	.	.
chr1	44119663	44120162	chr1	44278510	44279009	Bivm|chr1:44278510-44279009	0.186690924223743	.	.
chr1	44147693	44148192	chr1	44041766	44042265	Ercc5|chr1:44041766-44042265	0.0646046421436426	.	.
chr1	44147693	44148192	chr1	44139524	44140023	Ercc5|chr1:44139524-44140023	0.0614702930122943	.	.
chr1	44551396	44551895	chr1	44589518	44590017	Gulp1|chr1:44589518-44590017	0.110939158968353	.	.
chr1	44551396	44551895	chr1	44770799	44771298	Gulp1|chr1:44770799-44771298	0.172131257291306	.	.
chr1	44551396	44551895	chr1	44944626	44945125	Gulp1|chr1:44944626-44945125	0.152700663877805	.	.
chr1	44552204	44552703	chr1	44589006	44589505	Gulp1|chr1:44589006-44589505	0.0639889486536338	.	.
chr1	44552204	44552703	chr1	44943712	44944211	Gulp1|chr1:44943712-44944211	0.186469874093921	.	.
chr1	45795197	45795696	chr1	45540867	45541366	Wdr75|chr1:45540867-45541366	0.0735290905585923	.	.
chr1	45795197	45795696	chr1	45766100	45766599	Wdr75|chr1:45766100-45766599	0.0744491686619659	.	.
chr1	45795197	45795696	chr1	45825095	45825594	Wdr75|chr1:45825095-45825594	0.111122670479136	.	.
chr1	45795197	45795696	chr1	46067115	46067614	Wdr75|chr1:46067115-46067614	0.0647886462216643	.	.
chr1	45925424	45925923	chr1	45814683	45815182	Slc40a1|chr1:45814683-45815182	0.240469816138855	.	.
chr1	45925424	45925923	chr1	46022239	46022738	Slc40a1|chr1:46022239-46022738	0.0623837894376854	.	.
chr1	46065930	46066429	chr1	45816821	45817320	Dnah7b|chr1:45816821-45817320	0.104813613623932	.	.
chr1	46065930	46066429	chr1	45915175	45915674	Dnah7b|chr1:45915175-45915674	0.0736121683070472	.	.
chr1	46065930	46066429	chr1	46363686	46364185	Dnah7b|chr1:46363686-46364185	0.0713820020204043	.	.
chr1	46066566	46067065	chr1	45816821	45817320	Dnah7b|chr1:45816821-45817320	0.0591153256282142	.	.
chr1	46066566	46067065	chr1	45915175	45915674	Dnah7b|chr1:45915175-45915674	0.0893603611293908	.	.
chr1	46066566	46067065	chr1	45915175	45915674	Dnah7b|chr1:45915175-45915674	0.0893603611293909	.	.
chr1	46066566	46067065	chr1	46067115	46067614	Dnah7b|chr1:46067115-46067614	0.18303084003851	.	.
chr1	46066566	46067065	chr1	46363686	46364185	Dnah7b|chr1:46363686-46364185	0.140994097473913	.	.
chr1	46425176	46425675	chr1	46018316	46018815	Dnah7c|chr1:46018316-46018815	0.0821166381175138	.	.
chr1	46425176	46425675	chr1	46018316	46018815	Dnah7c|chr1:46018316-46018815	0.0821166381175139	.	.
chr1	46425176	46425675	chr1	46529243	46529742	Dnah7c|chr1:46529243-46529742	0.115299181418509	.	.
chr1	46425176	46425675	chr1	46734354	46734853	Dnah7c|chr1:46734354-46734853	0.07782005836853	.	.
chr1	46425176	46425675	chr1	46734859	46735358	Dnah7c|chr1:46734859-46735358	0.0625532492036938	.	.
chr1	52816845	52817344	chr1	52790857	52791356	Inpp1|chr1:52790857-52791356	0.154180038792205	.	.
chr1	52816845	52817344	chr1	52897587	52898086	Inpp1|chr1:52897587-52898086	0.0742269732801161	.	.
chr1	52816845	52817344	chr1	52952486	52952985	Inpp1|chr1:52952486-52952985	0.0783105264809794	.	.
chr1	52817513	52818012	chr1	52790857	52791356	Inpp1|chr1:52790857-52791356	0.0921366253901469	.	.
chr1	52844734	52845233	chr1	52790857	52791356	Hibch|chr1:52790857-52791356	0.0792714493299805	.	.
chr1	52844734	52845233	chr1	52952486	52952985	Hibch|chr1:52952486-52952985	0.127465939383994	.	.
chr1	52844734	52845233	chr1	52987265	52987764	Hibch|chr1:52987265-52987764	0.0710283119436299	.	.
chr1	52844734	52845233	chr1	53225566	53226065	Hibch|chr1:53225566-53226065	0.172597897236562	.	.
chr1	53061825	53062324	chr1	52752671	52753170	Mstn|chr1:52752671-52753170	0.109472805222843	.	.
chr1	53061825	53062324	chr1	52897587	52898086	Mstn|chr1:52897587-52898086	0.0590721265193149	.	.
chr1	53061825	53062324	chr1	52986655	52987154	Mstn|chr1:52986655-52987154	0.171700117741252	.	.
chr1	53313399	53313898	chr1	53607591	53608090	Osgepl1|chr1:53607591-53608090	0.144257150708983	.	.
chr1	53313399	53313898	chr1	53740932	53741431	Osgepl1|chr1:53740932-53741431	0.103130017807782	.	.
chr1	53352482	53352981	chr1	53018688	53019187	Asdurf|chr1:53018688-53019187	0.140946099555044	.	.
chr1	53352482	53352981	chr1	53018688	53019187	Asnsd1|chr1:53018688-53019187	0.140946099555044	.	.
chr1	53352482	53352981	chr1	53053006	53053505	Asdurf|chr1:53053006-53053505	0.0873484896100566	.	.
chr1	53352482	53352981	chr1	53053006	53053505	Asnsd1|chr1:53053006-53053505	0.0873484896100566	.	.
chr1	53352482	53352981	chr1	53145734	53146233	Asdurf|chr1:53145734-53146233	0.104508430022727	.	.
chr1	53352482	53352981	chr1	53145734	53146233	Asnsd1|chr1:53145734-53146233	0.104508430022727	.	.
chr1	53352482	53352981	chr1	53206752	53207251	Asdurf|chr1:53206752-53207251	0.0979428116272257	.	.
chr1	53352482	53352981	chr1	53206752	53207251	Asnsd1|chr1:53206752-53207251	0.0979428116272257	.	.
chr1	53352482	53352981	chr1	53225566	53226065	Asdurf|chr1:53225566-53226065	0.063104481323783	.	.
chr1	53352482	53352981	chr1	53225566	53226065	Asnsd1|chr1:53225566-53226065	0.063104481323783	.	.
chr1	53352482	53352981	chr1	53403910	53404409	Asdurf|chr1:53403910-53404409	0.0918316867940699	.	.
chr1	53352482	53352981	chr1	53403910	53404409	Asnsd1|chr1:53403910-53404409	0.0918316867940699	.	.
chr1	53706596	53707095	chr1	53403910	53404409	Dnah7a|chr1:53403910-53404409	0.0769697085836613	.	.
chr1	53706596	53707095	chr1	53715382	53715881	Dnah7a|chr1:53715382-53715881	0.121493669640582	.	.
chr1	53706596	53707095	chr1	53740425	53740924	Dnah7a|chr1:53740425-53740924	0.0639602242684008	.	.
chr1	53707111	53707610	chr1	53713424	53713923	Dnah7a|chr1:53713424-53713923	0.130179220180606	.	.
chr1	54250459	54250958	chr1	54578469	54578968	Ccdc150|chr1:54578469-54578968	0.116025357339376	.	.
chr1	54250459	54250958	chr1	54596097	54596596	Ccdc150|chr1:54596097-54596596	0.0967038949890899	.	.
chr1	54250459	54250958	chr1	54597614	54598113	Ccdc150|chr1:54597614-54598113	0.0959821797889865	.	.
chr1	54250459	54250958	chr1	54690573	54691072	Ccdc150|chr1:54690573-54691072	0.0916723478637301	.	.
chr1	54250459	54250958	chr1	54734870	54735369	Ccdc150|chr1:54734870-54735369	0.134416397047507	.	.
chr1	54438767	54439266	chr1	54464974	54465473	Gtf3c3|chr1:54464974-54465473	0.0809290019614928	.	.
chr1	54438767	54439266	chr1	54734870	54735369	Gtf3c3|chr1:54734870-54735369	0.111513113701186	.	.
chr1	54556498	54556997	chr1	54464442	54464941	Pgap1|chr1:54464442-54464941	0.0841378434349078	.	.
chr1	54556498	54556997	chr1	54464442	54464941	Pgap1|chr1:54464442-54464941	0.0841378434349079	.	.
chr1	54556498	54556997	chr1	54729354	54729853	Pgap1|chr1:54729354-54729853	0.0614471289537026	.	.
chr1	54557443	54557942	chr1	54464974	54465473	Pgap1|chr1:54464974-54465473	0.0625280850365573	.	.
chr1	54557443	54557942	chr1	54690573	54691072	Pgap1|chr1:54690573-54691072	0.162856303320768	.	.
chr1	54557443	54557942	chr1	54734870	54735369	Pgap1|chr1:54734870-54735369	0.220974850392865	.	.
chr1	54557443	54557942	chr1	54735435	54735934	Pgap1|chr1:54735435-54735934	0.0600165899291428	.	.
chr1	54557443	54557942	chr1	54736881	54737380	Pgap1|chr1:54736881-54737380	0.0729688145645977	.	.
chr1	54557443	54557942	chr1	54737438	54737937	Pgap1|chr1:54737438-54737937	0.0969820686147072	.	.
chr1	55026688	55027187	chr1	55206879	55207378	Sf3b1|chr1:55206879-55207378	0.100505807433787	.	.
chr1	55026688	55027187	chr1	55221300	55221799	Sf3b1|chr1:55221300-55221799	0.0580298944010132	.	.
chr1	55026688	55027187	chr1	55488757	55489256	Sf3b1|chr1:55488757-55489256	0.0641532177392206	.	.
chr1	55026688	55027187	chr1	55489281	55489780	Sf3b1|chr1:55489281-55489780	0.067108766018628	.	.
chr1	55027198	55027697	chr1	55026005	55026504	Sf3b1|chr1:55026005-55026504	0.187123931612889	.	.
chr1	55027198	55027697	chr1	55383081	55383580	Sf3b1|chr1:55383081-55383580	0.187702959502069	.	.
chr1	55027198	55027697	chr1	55489281	55489780	Sf3b1|chr1:55489281-55489780	0.197014501813934	.	.
chr1	55052491	55052990	chr1	55108404	55108903	Coq10b|chr1:55108404-55108903	0.131143035592553	.	.
chr1	55052491	55052990	chr1	55145490	55145989	Coq10b|chr1:55145490-55145989	0.145489274861667	.	.
chr1	55052491	55052990	chr1	55145490	55145989	Coq10b|chr1:55145490-55145989	0.145489274861668	.	.
chr1	55052491	55052990	chr1	55201711	55202210	Coq10b|chr1:55201711-55202210	0.116524008989498	.	.
chr1	55087395	55087894	chr1	55145490	55145989	Hspd1|chr1:55145490-55145989	0.104190927319577	.	.
chr1	55087395	55087894	chr1	55145490	55145989	Hspe1|chr1:55145490-55145989	0.104190927319577	.	.
chr1	55087395	55087894	chr1	55161048	55161547	Hspd1|chr1:55161048-55161547	0.0657879908639961	.	.
chr1	55087395	55087894	chr1	55161048	55161547	Hspe1|chr1:55161048-55161547	0.0657879908639961	.	.
chr1	55087395	55087894	chr1	55171875	55172374	Hspd1|chr1:55171875-55172374	0.0576282489582964	.	.
chr1	55087395	55087894	chr1	55171875	55172374	Hspe1|chr1:55171875-55172374	0.0576282489582964	.	.
chr1	55087395	55087894	chr1	55202211	55202710	Hspd1|chr1:55202211-55202710	0.0794446630655501	.	.
chr1	55087395	55087894	chr1	55202211	55202710	Hspe1|chr1:55202211-55202710	0.0794446630655501	.	.
chr1	55087395	55087894	chr1	55223973	55224472	Hspd1|chr1:55223973-55224472	0.0612849052446886	.	.
chr1	55087395	55087894	chr1	55223973	55224472	Hspe1|chr1:55223973-55224472	0.0612849052446886	.	.
chr1	55087908	55088407	chr1	55145490	55145989	Hspd1|chr1:55145490-55145989	0.130095221333978	.	.
chr1	55087908	55088407	chr1	55145490	55145989	Hspe1|chr1:55145490-55145989	0.130095221333978	.	.
chr1	55087908	55088407	chr1	55201711	55202210	Hspd1|chr1:55201711-55202210	0.0725544022366017	.	.
chr1	55087908	55088407	chr1	55201711	55202210	Hspe1|chr1:55201711-55202210	0.0725544022366017	.	.
chr1	55087908	55088407	chr1	55221300	55221799	Hspd1|chr1:55221300-55221799	0.0690952060055907	.	.
chr1	55087908	55088407	chr1	55221300	55221799	Hspe1|chr1:55221300-55221799	0.0690952060055907	.	.
chr1	55087908	55088407	chr1	55223973	55224472	Hspd1|chr1:55223973-55224472	0.0774382101275695	.	.
chr1	55087908	55088407	chr1	55223973	55224472	Hspe1|chr1:55223973-55224472	0.0774382101275695	.	.
chr1	55130908	55131407	chr1	55026005	55026504	Mob4|chr1:55026005-55026504	0.0900112950298239	.	.
chr1	55131471	55131970	chr1	55026005	55026504	Mob4|chr1:55026005-55026504	0.0754346282529395	.	.
chr1	55131471	55131970	chr1	55171875	55172374	Mob4|chr1:55171875-55172374	0.135188812308834	.	.
chr1	55131471	55131970	chr1	55206879	55207378	Mob4|chr1:55206879-55207378	0.163504318069308	.	.
chr1	55131471	55131970	chr1	55489281	55489780	Mob4|chr1:55489281-55489780	0.0593104277314649	.	.
chr1	55236881	55237380	chr1	55026005	55026504	Mars2|chr1:55026005-55026504	0.167003786035394	.	.
chr1	55236881	55237380	chr1	55108404	55108903	Mars2|chr1:55108404-55108903	0.0828378013526477	.	.
chr1	55236881	55237380	chr1	55192060	55192559	Mars2|chr1:55192060-55192559	0.0742305199471803	.	.
chr1	55236881	55237380	chr1	55223973	55224472	Mars2|chr1:55223973-55224472	0.139853466687277	.	.
chr1	55236881	55237380	chr1	55383081	55383580	Mars2|chr1:55383081-55383580	0.0732747592941047	.	.
chr1	55363229	55363728	chr1	55202211	55202710	Boll|chr1:55202211-55202710	0.0878652298494935	.	.
chr1	55405572	55406071	chr1	55012469	55012968	Plcl1|chr1:55012469-55012968	0.0579749088762736	.	.
chr1	55405572	55406071	chr1	55108404	55108903	Plcl1|chr1:55108404-55108903	0.279414504074211	.	.
chr1	55405572	55406071	chr1	55145490	55145989	Plcl1|chr1:55145490-55145989	0.0699776732888584	.	.
chr1	55405572	55406071	chr1	55171875	55172374	Plcl1|chr1:55171875-55172374	0.0887204899223999	.	.
chr1	55405572	55406071	chr1	55192060	55192559	Plcl1|chr1:55192060-55192559	0.0794952267342163	.	.
chr1	55405572	55406071	chr1	55223973	55224472	Plcl1|chr1:55223973-55224472	0.0962047473446493	.	.
chr1	55405572	55406071	chr1	55489281	55489780	Plcl1|chr1:55489281-55489780	0.0777642357143561	.	.
chr1	56972152	56972651	chr1	57205521	57206020	9130024F11Rik|chr1:57205521-57206020	0.187900677021953	.	.
chr1	57214259	57214758	chr1	57062396	57062895	BC055402|chr1:57062396-57062895	0.0611299486089432	.	.
chr1	57214259	57214758	chr1	57062396	57062895	BC055402|chr1:57062396-57062895	0.0611299486089433	.	.
chr1	57214259	57214758	chr1	57083035	57083534	BC055402|chr1:57083035-57083534	0.101244449045797	.	.
chr1	57214259	57214758	chr1	57205521	57206020	BC055402|chr1:57205521-57206020	0.0763415179137612	.	.
chr1	57214259	57214758	chr1	57213367	57213866	BC055402|chr1:57213367-57213866	0.102103238180418	.	.
chr1	57214259	57214758	chr1	57217577	57218076	BC055402|chr1:57217577-57218076	0.107568276232549	.	.
chr1	57214259	57214758	chr1	57265242	57265741	BC055402|chr1:57265242-57265741	0.139517710962577	.	.
chr1	57214259	57214758	chr1	57428334	57428833	BC055402|chr1:57428334-57428833	0.106199938083885	.	.
chr1	57214259	57214758	chr1	57428877	57429376	BC055402|chr1:57428877-57429376	0.0903896315402766	.	.
chr1	57214259	57214758	chr1	57430057	57430556	BC055402|chr1:57430057-57430556	0.230157750478647	.	.
chr1	57214259	57214758	chr1	57436393	57436892	BC055402|chr1:57436393-57436892	0.135214164459234	.	.
chr1	57214259	57214758	chr1	57436901	57437400	BC055402|chr1:57436901-57437400	0.0922617626184725	.	.
chr1	57214259	57214758	chr1	57477678	57478177	BC055402|chr1:57477678-57478177	0.0638462933218684	.	.
chr1	57377374	57377873	chr1	57062396	57062895	1700066M21Rik|chr1:57062396-57062895	0.0717287729710144	.	.
chr1	57377374	57377873	chr1	57062396	57062895	1700066M21Rik|chr1:57062396-57062895	0.0717287729710145	.	.
chr1	57377374	57377873	chr1	57062396	57062895	4930558J18Rik|chr1:57062396-57062895	0.0717287729710144	.	.
chr1	57377374	57377873	chr1	57062396	57062895	4930558J18Rik|chr1:57062396-57062895	0.0717287729710145	.	.
chr1	57377374	57377873	chr1	57107289	57107788	1700066M21Rik|chr1:57107289-57107788	0.235529977635492	.	.
chr1	57377374	57377873	chr1	57107289	57107788	4930558J18Rik|chr1:57107289-57107788	0.235529977635492	.	.
chr1	57377374	57377873	chr1	57213367	57213866	1700066M21Rik|chr1:57213367-57213866	0.0800032487075078	.	.
chr1	57377374	57377873	chr1	57213367	57213866	4930558J18Rik|chr1:57213367-57213866	0.0800032487075078	.	.
chr1	57377374	57377873	chr1	57224682	57225181	1700066M21Rik|chr1:57224682-57225181	0.115717034266802	.	.
chr1	57377374	57377873	chr1	57224682	57225181	4930558J18Rik|chr1:57224682-57225181	0.115717034266802	.	.
chr1	57377374	57377873	chr1	57261178	57261677	1700066M21Rik|chr1:57261178-57261677	0.0941848584970207	.	.
chr1	57377374	57377873	chr1	57261178	57261677	4930558J18Rik|chr1:57261178-57261677	0.0941848584970207	.	.
chr1	57377374	57377873	chr1	57265242	57265741	1700066M21Rik|chr1:57265242-57265741	0.0578131244887563	.	.
chr1	57377374	57377873	chr1	57265242	57265741	4930558J18Rik|chr1:57265242-57265741	0.0578131244887563	.	.
chr1	57377374	57377873	chr1	57413334	57413833	1700066M21Rik|chr1:57413334-57413833	0.107335236929311	.	.
chr1	57377374	57377873	chr1	57413334	57413833	4930558J18Rik|chr1:57413334-57413833	0.107335236929311	.	.
chr1	57377374	57377873	chr1	57477678	57478177	1700066M21Rik|chr1:57477678-57478177	0.0773678227813252	.	.
chr1	57377374	57377873	chr1	57477678	57478177	4930558J18Rik|chr1:57477678-57478177	0.0773678227813252	.	.
chr1	57377374	57377873	chr1	57489133	57489632	1700066M21Rik|chr1:57489133-57489632	0.159005177243905	.	.
chr1	57377374	57377873	chr1	57489133	57489632	4930558J18Rik|chr1:57489133-57489632	0.159005177243905	.	.
chr1	57377374	57377873	chr1	57489762	57490261	1700066M21Rik|chr1:57489762-57490261	0.145418454742529	.	.
chr1	57377374	57377873	chr1	57489762	57490261	4930558J18Rik|chr1:57489762-57490261	0.145418454742529	.	.
chr1	57377374	57377873	chr1	57497238	57497737	1700066M21Rik|chr1:57497238-57497737	0.0744298055174026	.	.
chr1	57377374	57377873	chr1	57497238	57497737	4930558J18Rik|chr1:57497238-57497737	0.0744298055174026	.	.
chr1	57377374	57377873	chr1	57497899	57498398	1700066M21Rik|chr1:57497899-57498398	0.131101034755336	.	.
chr1	57377374	57377873	chr1	57497899	57498398	4930558J18Rik|chr1:57497899-57498398	0.131101034755336	.	.
chr1	57377988	57378487	chr1	57062396	57062895	1700066M21Rik|chr1:57062396-57062895	0.204267025118186	.	.
chr1	57377988	57378487	chr1	57062396	57062895	4930558J18Rik|chr1:57062396-57062895	0.204267025118186	.	.
chr1	57377988	57378487	chr1	57210999	57211498	1700066M21Rik|chr1:57210999-57211498	0.078333213578067	.	.
chr1	57377988	57378487	chr1	57210999	57211498	4930558J18Rik|chr1:57210999-57211498	0.078333213578067	.	.
chr1	57377988	57378487	chr1	57213367	57213866	1700066M21Rik|chr1:57213367-57213866	0.102485098577092	.	.
chr1	57377988	57378487	chr1	57213367	57213866	4930558J18Rik|chr1:57213367-57213866	0.102485098577092	.	.
chr1	57377988	57378487	chr1	57261178	57261677	1700066M21Rik|chr1:57261178-57261677	0.190848637790066	.	.
chr1	57377988	57378487	chr1	57261178	57261677	4930558J18Rik|chr1:57261178-57261677	0.190848637790066	.	.
chr1	57377988	57378487	chr1	57265242	57265741	1700066M21Rik|chr1:57265242-57265741	0.0664134910933693	.	.
chr1	57377988	57378487	chr1	57265242	57265741	4930558J18Rik|chr1:57265242-57265741	0.0664134910933693	.	.
chr1	57377988	57378487	chr1	57466350	57466849	1700066M21Rik|chr1:57466350-57466849	0.0975802676745818	.	.
chr1	57377988	57378487	chr1	57466350	57466849	4930558J18Rik|chr1:57466350-57466849	0.0975802676745818	.	.
chr1	57377988	57378487	chr1	57477678	57478177	1700066M21Rik|chr1:57477678-57478177	0.116642161265078	.	.
chr1	57377988	57378487	chr1	57477678	57478177	4930558J18Rik|chr1:57477678-57478177	0.116642161265078	.	.
chr1	57377988	57378487	chr1	57497238	57497737	1700066M21Rik|chr1:57497238-57497737	0.0777702258173993	.	.
chr1	57377988	57378487	chr1	57497238	57497737	4930558J18Rik|chr1:57497238-57497737	0.0777702258173993	.	.
chr1	57406257	57406756	chr1	57062396	57062895	Maip1|chr1:57062396-57062895	0.130427256449438	.	.
chr1	57406257	57406756	chr1	57062396	57062895	Tyw5|chr1:57062396-57062895	0.130427256449438	.	.
chr1	57406257	57406756	chr1	57107289	57107788	Maip1|chr1:57107289-57107788	0.123235369926621	.	.
chr1	57406257	57406756	chr1	57107289	57107788	Tyw5|chr1:57107289-57107788	0.123235369926621	.	.
chr1	57406257	57406756	chr1	57205521	57206020	Maip1|chr1:57205521-57206020	0.106968592127052	.	.
chr1	57406257	57406756	chr1	57205521	57206020	Tyw5|chr1:57205521-57206020	0.106968592127052	.	.
chr1	57406257	57406756	chr1	57217577	57218076	Maip1|chr1:57217577-57218076	0.125355992262546	.	.
chr1	57406257	57406756	chr1	57217577	57218076	Tyw5|chr1:57217577-57218076	0.125355992262546	.	.
chr1	57406257	57406756	chr1	57224682	57225181	Maip1|chr1:57224682-57225181	0.0934552368881775	.	.
chr1	57406257	57406756	chr1	57224682	57225181	Tyw5|chr1:57224682-57225181	0.0934552368881775	.	.
chr1	57406257	57406756	chr1	57265242	57265741	Maip1|chr1:57265242-57265741	0.107129616292671	.	.
chr1	57406257	57406756	chr1	57265242	57265741	Tyw5|chr1:57265242-57265741	0.107129616292671	.	.
chr1	57406257	57406756	chr1	57269706	57270205	Maip1|chr1:57269706-57270205	0.10170339582096	.	.
chr1	57406257	57406756	chr1	57269706	57270205	Tyw5|chr1:57269706-57270205	0.10170339582096	.	.
chr1	57406257	57406756	chr1	57428334	57428833	Maip1|chr1:57428334-57428833	0.0814550963181532	.	.
chr1	57406257	57406756	chr1	57428334	57428833	Tyw5|chr1:57428334-57428833	0.0814550963181532	.	.
chr1	57406257	57406756	chr1	57489133	57489632	Maip1|chr1:57489133-57489632	0.150821703315285	.	.
chr1	57406257	57406756	chr1	57489133	57489632	Tyw5|chr1:57489133-57489632	0.150821703315285	.	.
chr1	57406257	57406756	chr1	57497238	57497737	Maip1|chr1:57497238-57497737	0.141941508898448	.	.
chr1	57406257	57406756	chr1	57497238	57497737	Tyw5|chr1:57497238-57497737	0.141941508898448	.	.
chr1	57406257	57406756	chr1	57497899	57498398	Maip1|chr1:57497899-57498398	0.0736678769502115	.	.
chr1	57406257	57406756	chr1	57497899	57498398	Tyw5|chr1:57497899-57498398	0.0736678769502115	.	.
chr1	58504734	58505233	chr1	58569223	58569722	Gm15834|chr1:58569223-58569722	0.0968584545996351	.	.
chr1	58504734	58505233	chr1	58569223	58569722	Orc2|chr1:58569223-58569722	0.0968584545996351	.	.
chr1	58504734	58505233	chr1	58697550	58698049	Gm15834|chr1:58697550-58698049	0.138462124191002	.	.
chr1	58504734	58505233	chr1	58697550	58698049	Orc2|chr1:58697550-58698049	0.138462124191002	.	.
chr1	58504734	58505233	chr1	58712890	58713389	Gm15834|chr1:58712890-58713389	0.0828000853353762	.	.
chr1	58504734	58505233	chr1	58712890	58713389	Orc2|chr1:58712890-58713389	0.0828000853353762	.	.
chr1	58504734	58505233	chr1	58770010	58770509	Gm15834|chr1:58770010-58770509	0.138230366401998	.	.
chr1	58504734	58505233	chr1	58770010	58770509	Orc2|chr1:58770010-58770509	0.138230366401998	.	.
chr1	58504734	58505233	chr1	58855939	58856438	Gm15834|chr1:58855939-58856438	0.125720617033872	.	.
chr1	58504734	58505233	chr1	58855939	58856438	Orc2|chr1:58855939-58856438	0.125720617033872	.	.
chr1	58586034	58586533	chr1	58529712	58530211	Fam126b|chr1:58529712-58530211	0.123752815263882	.	.
chr1	58586034	58586533	chr1	58529712	58530211	Ndufb3|chr1:58529712-58530211	0.123752815263882	.	.
chr1	58586034	58586533	chr1	58540035	58540534	Fam126b|chr1:58540035-58540534	0.223261632608862	.	.
chr1	58586034	58586533	chr1	58540035	58540534	Ndufb3|chr1:58540035-58540534	0.223261632608862	.	.
chr1	58586034	58586533	chr1	58697550	58698049	Fam126b|chr1:58697550-58698049	0.151308993920538	.	.
chr1	58586034	58586533	chr1	58697550	58698049	Ndufb3|chr1:58697550-58698049	0.151308993920538	.	.
chr1	58586034	58586533	chr1	58745798	58746297	Fam126b|chr1:58745798-58746297	0.071633373808183	.	.
chr1	58586034	58586533	chr1	58745798	58746297	Ndufb3|chr1:58745798-58746297	0.071633373808183	.	.
chr1	58586034	58586533	chr1	58766732	58767231	Fam126b|chr1:58766732-58767231	0.163583402626439	.	.
chr1	58586034	58586533	chr1	58766732	58767231	Ndufb3|chr1:58766732-58767231	0.163583402626439	.	.
chr1	58586034	58586533	chr1	58770010	58770509	Fam126b|chr1:58770010-58770509	0.0675192916235797	.	.
chr1	58586034	58586533	chr1	58770010	58770509	Ndufb3|chr1:58770010-58770509	0.0675192916235797	.	.
chr1	58586552	58587051	chr1	58529712	58530211	Fam126b|chr1:58529712-58530211	0.109142769411695	.	.
chr1	58586552	58587051	chr1	58529712	58530211	Ndufb3|chr1:58529712-58530211	0.109142769411695	.	.
chr1	58586552	58587051	chr1	58540035	58540534	Fam126b|chr1:58540035-58540534	0.120711838399799	.	.
chr1	58586552	58587051	chr1	58540035	58540534	Ndufb3|chr1:58540035-58540534	0.120711838399799	.	.
chr1	58586552	58587051	chr1	58697550	58698049	Fam126b|chr1:58697550-58698049	0.0715740056148281	.	.
chr1	58586552	58587051	chr1	58697550	58698049	Ndufb3|chr1:58697550-58698049	0.0715740056148281	.	.
chr1	58710970	58711469	chr1	58662653	58663152	Cflar|chr1:58662653-58663152	0.0632657984489284	.	.
chr1	58710970	58711469	chr1	58746853	58747352	Cflar|chr1:58746853-58747352	0.0749050220385135	.	.
chr1	58710970	58711469	chr1	58856761	58857260	Cflar|chr1:58856761-58857260	0.103340607111224	.	.
chr1	58711489	58711988	chr1	58540035	58540534	Cflar|chr1:58540035-58540534	0.104124540700812	.	.
chr1	58711489	58711988	chr1	58746853	58747352	Cflar|chr1:58746853-58747352	0.101084822374394	.	.
chr1	58711489	58711988	chr1	58946717	58947216	Cflar|chr1:58946717-58947216	0.115629736476415	.	.
chr1	58972763	58973262	chr1	58622546	58623045	Stradb|chr1:58622546-58623045	0.0885102735194535	.	.
chr1	58972763	58973262	chr1	58622546	58623045	Trak2|chr1:58622546-58623045	0.0885102735194535	.	.
chr1	58972763	58973262	chr1	58659612	58660111	Stradb|chr1:58659612-58660111	0.0728974123130463	.	.
chr1	58972763	58973262	chr1	58659612	58660111	Trak2|chr1:58659612-58660111	0.0728974123130463	.	.
chr1	58972763	58973262	chr1	58856761	58857260	Stradb|chr1:58856761-58857260	0.108378439489356	.	.
chr1	58972763	58973262	chr1	58856761	58857260	Trak2|chr1:58856761-58857260	0.108378439489356	.	.
chr1	58972763	58973262	chr1	59215359	59215858	Stradb|chr1:59215359-59215858	0.124350217854621	.	.
chr1	58972763	58973262	chr1	59215359	59215858	Trak2|chr1:59215359-59215858	0.124350217854621	.	.
chr1	58972763	58973262	chr1	59215916	59216415	Stradb|chr1:59215916-59216415	0.0858779633955128	.	.
chr1	58972763	58973262	chr1	59215916	59216415	Trak2|chr1:59215916-59216415	0.0858779633955128	.	.
chr1	58973284	58973783	chr1	58621956	58622455	Stradb|chr1:58621956-58622455	0.0620853527862521	.	.
chr1	58973284	58973783	chr1	58621956	58622455	Trak2|chr1:58621956-58622455	0.0620853527862521	.	.
chr1	58973284	58973783	chr1	58622546	58623045	Stradb|chr1:58622546-58623045	0.0858736526744665	.	.
chr1	58973284	58973783	chr1	58622546	58623045	Trak2|chr1:58622546-58623045	0.0858736526744665	.	.
chr1	58973284	58973783	chr1	58659612	58660111	Stradb|chr1:58659612-58660111	0.175824388330925	.	.
chr1	58973284	58973783	chr1	58659612	58660111	Trak2|chr1:58659612-58660111	0.175824388330925	.	.
chr1	58973284	58973783	chr1	59215359	59215858	Stradb|chr1:59215359-59215858	0.074258963417788	.	.
chr1	58973284	58973783	chr1	59215359	59215858	Trak2|chr1:59215359-59215858	0.074258963417788	.	.
chr1	58973284	58973783	chr1	59215916	59216415	Stradb|chr1:59215916-59216415	0.118331019786308	.	.
chr1	58973284	58973783	chr1	59215916	59216415	Trak2|chr1:59215916-59216415	0.118331019786308	.	.
chr1	58973886	58974385	chr1	58652543	58653042	Stradb|chr1:58652543-58653042	0.06030844857045	.	.
chr1	58973886	58974385	chr1	58652543	58653042	Trak2|chr1:58652543-58653042	0.06030844857045	.	.
chr1	58973886	58974385	chr1	58712890	58713389	Stradb|chr1:58712890-58713389	0.132377381778475	.	.
chr1	58973886	58974385	chr1	58712890	58713389	Trak2|chr1:58712890-58713389	0.132377381778475	.	.
chr1	58973886	58974385	chr1	58766732	58767231	Stradb|chr1:58766732-58767231	0.134376786712784	.	.
chr1	58973886	58974385	chr1	58766732	58767231	Trak2|chr1:58766732-58767231	0.134376786712784	.	.
chr1	59119578	59120077	chr1	58766732	58767231	G730003C15Rik|chr1:58766732-58767231	0.126417644768289	.	.
chr1	59119578	59120077	chr1	58766732	58767231	Tmem237|chr1:58766732-58767231	0.126417644768289	.	.
chr1	59119578	59120077	chr1	58897489	58897988	G730003C15Rik|chr1:58897489-58897988	0.0577331175186014	.	.
chr1	59119578	59120077	chr1	58897489	58897988	Tmem237|chr1:58897489-58897988	0.0577331175186014	.	.
chr1	59120147	59120646	chr1	58770010	58770509	G730003C15Rik|chr1:58770010-58770509	0.0969037428697773	.	.
chr1	59120147	59120646	chr1	58770010	58770509	G730003C15Rik|chr1:58770010-58770509	0.0969037428697774	.	.
chr1	59120147	59120646	chr1	58770010	58770509	Tmem237|chr1:58770010-58770509	0.0969037428697773	.	.
chr1	59120147	59120646	chr1	58770010	58770509	Tmem237|chr1:58770010-58770509	0.0969037428697774	.	.
chr1	59120147	59120646	chr1	58855939	58856438	G730003C15Rik|chr1:58855939-58856438	0.0638129930869576	.	.
chr1	59120147	59120646	chr1	58855939	58856438	Tmem237|chr1:58855939-58856438	0.0638129930869576	.	.
chr1	59162341	59162840	chr1	58856761	58857260	Mpp4|chr1:58856761-58857260	0.154290244958992	.	.
chr1	59162341	59162840	chr1	58897489	58897988	Mpp4|chr1:58897489-58897988	0.0774030451267667	.	.
chr1	59162341	59162840	chr1	59170223	59170722	Mpp4|chr1:59170223-59170722	0.065460066574262	.	.
chr1	59162341	59162840	chr1	59193017	59193516	Mpp4|chr1:59193017-59193516	0.259455959085295	.	.
chr1	59162341	59162840	chr1	59193017	59193516	Mpp4|chr1:59193017-59193516	0.259455959085296	.	.
chr1	59162883	59163382	chr1	58770010	58770509	Mpp4|chr1:58770010-58770509	0.0806417662279854	.	.
chr1	59162883	59163382	chr1	58856761	58857260	Mpp4|chr1:58856761-58857260	0.344097238722353	.	.
chr1	59162883	59163382	chr1	58897489	58897988	Mpp4|chr1:58897489-58897988	0.0682664420975233	.	.
chr1	59162883	59163382	chr1	59170223	59170722	Mpp4|chr1:59170223-59170722	0.15765446953047	.	.
chr1	59162883	59163382	chr1	59193017	59193516	Mpp4|chr1:59193017-59193516	0.270183205196064	.	.
chr1	59237006	59237505	chr1	58766732	58767231	Als2|chr1:58766732-58767231	0.0977828378532839	.	.
chr1	59762644	59763143	chr1	59886825	59887324	Bmpr2|chr1:59886825-59887324	0.102135552426373	.	.
chr1	59762644	59763143	chr1	59972593	59973092	Bmpr2|chr1:59972593-59973092	0.117693635539321	.	.
chr1	59763159	59763658	chr1	59848288	59848787	Bmpr2|chr1:59848288-59848787	0.073113556451815	.	.
chr1	59763159	59763658	chr1	59972593	59973092	Bmpr2|chr1:59972593-59973092	0.158609864502796	.	.
chr1	59763159	59763658	chr1	59987611	59988110	Bmpr2|chr1:59987611-59988110	0.0842603509501194	.	.
chr1	59763159	59763658	chr1	60018728	60019227	Bmpr2|chr1:60018728-60019227	0.0832126453112847	.	.
chr1	59763681	59764180	chr1	59965547	59966046	Bmpr2|chr1:59965547-59966046	0.0595896415885583	.	.
chr1	59912662	59913161	chr1	59848288	59848787	Fam117b|chr1:59848288-59848787	0.156364489768027	.	.
chr1	59912662	59913161	chr1	59987611	59988110	Fam117b|chr1:59987611-59988110	0.0579395662449917	.	.
chr1	60042424	60042923	chr1	59987611	59988110	Ica1l|chr1:59987611-59988110	0.106034886255216	.	.
chr1	60042424	60042923	chr1	60240383	60240882	Ica1l|chr1:60240383-60240882	0.156306271505833	.	.
chr1	60042935	60043434	chr1	59788955	59789454	Ica1l|chr1:59788955-59789454	0.0705674313425077	.	.
chr1	60097393	60097892	chr1	59883669	59884168	Carf|chr1:59883669-59884168	0.0631795969174855	.	.
chr1	60097393	60097892	chr1	60018728	60019227	Carf|chr1:60018728-60019227	0.0651974053809568	.	.
chr1	60097393	60097892	chr1	60031734	60032233	Carf|chr1:60031734-60032233	0.0761269843875067	.	.
chr1	60097393	60097892	chr1	60240383	60240882	Carf|chr1:60240383-60240882	0.0789428601897196	.	.
chr1	60097393	60097892	chr1	60469405	60469904	Carf|chr1:60469405-60469904	0.0747190933114937	.	.
chr1	60097980	60098479	chr1	60240383	60240882	Carf|chr1:60240383-60240882	0.180461755692991	.	.
chr1	60097980	60098479	chr1	60240383	60240882	Wdr12|chr1:60240383-60240882	0.180461755692991	.	.
chr1	60097980	60098479	chr1	60469405	60469904	Carf|chr1:60469405-60469904	0.195905976827189	.	.
chr1	60097980	60098479	chr1	60469405	60469904	Wdr12|chr1:60469405-60469904	0.195905976827189	.	.
chr1	60098487	60098986	chr1	59883669	59884168	Carf|chr1:59883669-59884168	0.097353682127628	.	.
chr1	60098487	60098986	chr1	59883669	59884168	Wdr12|chr1:59883669-59884168	0.097353682127628	.	.
chr1	60098487	60098986	chr1	60240383	60240882	Carf|chr1:60240383-60240882	0.0782503878755554	.	.
chr1	60098487	60098986	chr1	60240383	60240882	Wdr12|chr1:60240383-60240882	0.0782503878755554	.	.
chr1	60098487	60098986	chr1	60469405	60469904	Carf|chr1:60469405-60469904	0.0725104353733896	.	.
chr1	60098487	60098986	chr1	60469405	60469904	Wdr12|chr1:60469405-60469904	0.0725104353733896	.	.
chr1	60180257	60180756	chr1	59848288	59848787	Nbeal1|chr1:59848288-59848787	0.0977153770012941	.	.
chr1	60180257	60180756	chr1	59965547	59966046	Nbeal1|chr1:59965547-59966046	0.14158313217928	.	.
chr1	60180257	60180756	chr1	60031734	60032233	Nbeal1|chr1:60031734-60032233	0.0955812735301141	.	.
chr1	60180257	60180756	chr1	60460635	60461134	Nbeal1|chr1:60460635-60461134	0.0864900150736822	.	.
chr1	60342754	60343253	chr1	60240383	60240882	Cyp20a1|chr1:60240383-60240882	0.121880061948572	.	.
chr1	60342754	60343253	chr1	60469405	60469904	Cyp20a1|chr1:60469405-60469904	0.0818029214731965	.	.
chr1	60342754	60343253	chr1	60469405	60469904	Cyp20a1|chr1:60469405-60469904	0.0818029214731966	.	.
chr1	60343314	60343813	chr1	60000360	60000859	Cyp20a1|chr1:60000360-60000859	0.0669613961189695	.	.
chr1	60343314	60343813	chr1	60360913	60361412	Cyp20a1|chr1:60360913-60361412	0.16631797718431	.	.
chr1	60343314	60343813	chr1	60428793	60429292	Cyp20a1|chr1:60428793-60429292	0.0603155628681113	.	.
chr1	60343314	60343813	chr1	60469405	60469904	Cyp20a1|chr1:60469405-60469904	0.0940202704757719	.	.
chr1	60409462	60409961	chr1	60018728	60019227	Abi2|chr1:60018728-60019227	0.178452241133825	.	.
chr1	60409462	60409961	chr1	60360913	60361412	Abi2|chr1:60360913-60361412	0.118709234854708	.	.
chr1	60409462	60409961	chr1	60416718	60417217	Abi2|chr1:60416718-60417217	0.0838469165008761	.	.
chr1	60409462	60409961	chr1	60460635	60461134	Abi2|chr1:60460635-60461134	0.176835281903724	.	.
chr1	65122893	65123392	chr1	65010101	65010600	D630023F18Rik|chr1:65010101-65010600	0.136350757519523	.	.
chr1	65122893	65123392	chr1	65114963	65115462	D630023F18Rik|chr1:65114963-65115462	0.0732698779486541	.	.
chr1	65122893	65123392	chr1	65312053	65312552	D630023F18Rik|chr1:65312053-65312552	0.0628852707262408	.	.
chr1	65186396	65186895	chr1	65178123	65178622	Idh1|chr1:65178123-65178622	0.0967168756358205	.	.
chr1	65186396	65186895	chr1	65178123	65178622	Pikfyve|chr1:65178123-65178622	0.0967168756358205	.	.
chr1	65186396	65186895	chr1	65268509	65269008	Idh1|chr1:65268509-65269008	0.0819495532544157	.	.
chr1	65186396	65186895	chr1	65268509	65269008	Pikfyve|chr1:65268509-65269008	0.0819495532544157	.	.
chr1	65186396	65186895	chr1	65491839	65492338	Idh1|chr1:65491839-65492338	0.11735065368645	.	.
chr1	65186396	65186895	chr1	65491839	65492338	Pikfyve|chr1:65491839-65492338	0.11735065368645	.	.
chr1	65282716	65283215	chr1	65046378	65046877	Pth2r|chr1:65046378-65046877	0.0832675672520172	.	.
chr1	65282716	65283215	chr1	65178123	65178622	Pth2r|chr1:65178123-65178622	0.061198231233819	.	.
chr1	65282716	65283215	chr1	65491839	65492338	Pth2r|chr1:65491839-65492338	0.120009088361134	.	.
chr1	65282716	65283215	chr1	65536408	65536907	Pth2r|chr1:65536408-65536907	0.0804472636320379	.	.
chr1	66174880	66175379	chr1	66003779	66004278	Map2|chr1:66003779-66004278	0.107295397276662	.	.
chr1	67792250	67792749	chr1	67499913	67500412	Gm15669|chr1:67499913-67500412	0.066604645071914	.	.
chr1	67792250	67792749	chr1	67548794	67549293	Gm15669|chr1:67548794-67549293	0.0952956507462021	.	.
chr1	67792250	67792749	chr1	67575632	67576131	Gm15669|chr1:67575632-67576131	0.0718783826358129	.	.
chr1	67792250	67792749	chr1	67617665	67618164	Gm15669|chr1:67617665-67618164	0.075305627385932	.	.
chr1	67792250	67792749	chr1	67640283	67640782	Gm15669|chr1:67640283-67640782	0.0670818716708459	.	.
chr1	67792250	67792749	chr1	67662500	67662999	Gm15669|chr1:67662500-67662999	0.094132311831589	.	.
chr1	67792250	67792749	chr1	67677096	67677595	Gm15669|chr1:67677096-67677595	0.185372027355763	.	.
chr1	67792250	67792749	chr1	67722322	67722821	Gm15669|chr1:67722322-67722821	0.0595110121754957	.	.
chr1	67792250	67792749	chr1	67803270	67803769	Gm15669|chr1:67803270-67803769	0.112183966456327	.	.
chr1	67792250	67792749	chr1	67935674	67936173	Gm15669|chr1:67935674-67936173	0.0853176735103775	.	.
chr1	67792250	67792749	chr1	67935674	67936173	Gm15669|chr1:67935674-67936173	0.0853176735103776	.	.
chr1	69687151	69687650	chr1	69249758	69250257	Ikzf2|chr1:69249758-69250257	0.0703236428687896	.	.
chr1	69687151	69687650	chr1	69408274	69408773	Ikzf2|chr1:69408274-69408773	0.100877602425654	.	.
chr1	69687151	69687650	chr1	69535654	69536153	Ikzf2|chr1:69535654-69536153	0.0696735423988891	.	.
chr1	69687151	69687650	chr1	69785070	69785569	Ikzf2|chr1:69785070-69785569	0.091855385740425	.	.
chr1	70724978	70725477	chr1	70704986	70705485	Vwc2l|chr1:70704986-70705485	0.179007799342276	.	.
chr1	70724978	70725477	chr1	70705688	70706187	Vwc2l|chr1:70705688-70706187	0.335399995183369	.	.
chr1	70725497	70725996	chr1	70380051	70380550	Vwc2l|chr1:70380051-70380550	0.083259819767642	.	.
chr1	70725497	70725996	chr1	70684750	70685249	Vwc2l|chr1:70684750-70685249	0.131836541906782	.	.
chr1	70725497	70725996	chr1	70704986	70705485	Vwc2l|chr1:70704986-70705485	0.217387070385708	.	.
chr1	70725497	70725996	chr1	70705688	70706187	Vwc2l|chr1:70705688-70706187	0.0617656901153219	.	.
chr1	74505730	74506229	chr1	74574828	74575327	Cnot9|chr1:74574828-74575327	0.126713466535619	.	.
chr1	74505730	74506229	chr1	74635618	74636117	Cnot9|chr1:74635618-74636117	0.227309236638211	.	.
chr1	74505730	74506229	chr1	74665085	74665584	Cnot9|chr1:74665085-74665584	0.0770090470647948	.	.
chr1	74505730	74506229	chr1	74812190	74812689	Cnot9|chr1:74812190-74812689	0.0800381392439921	.	.
chr1	74505730	74506229	chr1	74814902	74815401	Cnot9|chr1:74814902-74815401	0.126751339529902	.	.
chr1	74505730	74506229	chr1	74828214	74828713	Cnot9|chr1:74828214-74828713	0.0628453120391887	.	.
chr1	74506443	74506942	chr1	74772969	74773468	Cnot9|chr1:74772969-74773468	0.0761152584248342	.	.
chr1	74506443	74506942	chr1	74794449	74794948	Cnot9|chr1:74794449-74794948	0.142373465850698	.	.
chr1	74506443	74506942	chr1	74802933	74803432	Cnot9|chr1:74802933-74803432	0.0647439464892692	.	.
chr1	74506443	74506942	chr1	74948735	74949234	Cnot9|chr1:74948735-74949234	0.0747704829029429	.	.
chr1	74587205	74587704	chr1	74574828	74575327	Bcs1l|chr1:74574828-74575327	0.123620034425813	.	.
chr1	74587205	74587704	chr1	74574828	74575327	Zfp142|chr1:74574828-74575327	0.123620034425813	.	.
chr1	74587205	74587704	chr1	74808065	74808564	Bcs1l|chr1:74808065-74808564	0.131597907153647	.	.
chr1	74587205	74587704	chr1	74808065	74808564	Zfp142|chr1:74808065-74808564	0.131597907153647	.	.
chr1	74587205	74587704	chr1	74894978	74895477	Bcs1l|chr1:74894978-74895477	0.0675873714230676	.	.
chr1	74587205	74587704	chr1	74894978	74895477	Zfp142|chr1:74894978-74895477	0.0675873714230676	.	.
chr1	74587205	74587704	chr1	74964428	74964927	Bcs1l|chr1:74964428-74964927	0.128811850548751	.	.
chr1	74587205	74587704	chr1	74964428	74964927	Zfp142|chr1:74964428-74964927	0.128811850548751	.	.
chr1	74587962	74588461	chr1	74574828	74575327	Bcs1l|chr1:74574828-74575327	0.109911912474834	.	.
chr1	74587962	74588461	chr1	74574828	74575327	Zfp142|chr1:74574828-74575327	0.109911912474834	.	.
chr1	74587962	74588461	chr1	74635618	74636117	Bcs1l|chr1:74635618-74636117	0.0734960464177743	.	.
chr1	74587962	74588461	chr1	74635618	74636117	Zfp142|chr1:74635618-74636117	0.0734960464177743	.	.
chr1	74587962	74588461	chr1	74665085	74665584	Bcs1l|chr1:74665085-74665584	0.108330933359608	.	.
chr1	74587962	74588461	chr1	74665085	74665584	Zfp142|chr1:74665085-74665584	0.108330933359608	.	.
chr1	74587962	74588461	chr1	74672684	74673183	Bcs1l|chr1:74672684-74673183	0.167600313566318	.	.
chr1	74587962	74588461	chr1	74672684	74673183	Zfp142|chr1:74672684-74673183	0.167600313566318	.	.
chr1	74587962	74588461	chr1	74784124	74784623	Bcs1l|chr1:74784124-74784623	0.10861434425721	.	.
chr1	74587962	74588461	chr1	74784124	74784623	Zfp142|chr1:74784124-74784623	0.10861434425721	.	.
chr1	74587962	74588461	chr1	74787775	74788274	Bcs1l|chr1:74787775-74788274	0.0947536477336084	.	.
chr1	74587962	74588461	chr1	74787775	74788274	Zfp142|chr1:74787775-74788274	0.0947536477336084	.	.
chr1	74587962	74588461	chr1	74812190	74812689	Bcs1l|chr1:74812190-74812689	0.172544268205749	.	.
chr1	74587962	74588461	chr1	74812190	74812689	Zfp142|chr1:74812190-74812689	0.172544268205749	.	.
chr1	74587962	74588461	chr1	74816731	74817230	Bcs1l|chr1:74816731-74817230	0.107669678358278	.	.
chr1	74587962	74588461	chr1	74816731	74817230	Zfp142|chr1:74816731-74817230	0.107669678358278	.	.
chr1	74587962	74588461	chr1	74824729	74825228	Bcs1l|chr1:74824729-74825228	0.0700125171868161	.	.
chr1	74587962	74588461	chr1	74824729	74825228	Zfp142|chr1:74824729-74825228	0.0700125171868161	.	.
chr1	74587962	74588461	chr1	74828214	74828713	Bcs1l|chr1:74828214-74828713	0.0834503832513777	.	.
chr1	74587962	74588461	chr1	74828214	74828713	Bcs1l|chr1:74828214-74828713	0.0834503832513778	.	.
chr1	74587962	74588461	chr1	74828214	74828713	Zfp142|chr1:74828214-74828713	0.0834503832513777	.	.
chr1	74587962	74588461	chr1	74828214	74828713	Zfp142|chr1:74828214-74828713	0.0834503832513778	.	.
chr1	74587962	74588461	chr1	74858307	74858806	Bcs1l|chr1:74858307-74858806	0.267021502442573	.	.
chr1	74587962	74588461	chr1	74858307	74858806	Zfp142|chr1:74858307-74858806	0.267021502442573	.	.
chr1	74587962	74588461	chr1	74880737	74881236	Bcs1l|chr1:74880737-74881236	0.0784572614476741	.	.
chr1	74587962	74588461	chr1	74880737	74881236	Zfp142|chr1:74880737-74881236	0.0784572614476741	.	.
chr1	74587962	74588461	chr1	74964428	74964927	Bcs1l|chr1:74964428-74964927	0.0913609610549108	.	.
chr1	74587962	74588461	chr1	74964428	74964927	Zfp142|chr1:74964428-74964927	0.0913609610549108	.	.
chr1	74601175	74601674	chr1	74672684	74673183	Rnf25|chr1:74672684-74673183	0.0881830023862271	.	.
chr1	74601175	74601674	chr1	74672684	74673183	Rnf25|chr1:74672684-74673183	0.0881830023862272	.	.
chr1	74601175	74601674	chr1	74672684	74673183	Stk36|chr1:74672684-74673183	0.0881830023862271	.	.
chr1	74601175	74601674	chr1	74672684	74673183	Stk36|chr1:74672684-74673183	0.0881830023862272	.	.
chr1	74601175	74601674	chr1	74880737	74881236	Rnf25|chr1:74880737-74881236	0.0662002079036495	.	.
chr1	74601175	74601674	chr1	74880737	74881236	Stk36|chr1:74880737-74881236	0.0662002079036495	.	.
chr1	74601175	74601674	chr1	74964428	74964927	Rnf25|chr1:74964428-74964927	0.101140859212897	.	.
chr1	74601175	74601674	chr1	74964428	74964927	Stk36|chr1:74964428-74964927	0.101140859212897	.	.
chr1	74661495	74661994	chr1	74538638	74539137	Ttll4|chr1:74538638-74539137	0.0988361767095764	.	.
chr1	74661495	74661994	chr1	74574828	74575327	Ttll4|chr1:74574828-74575327	0.0912177360791693	.	.
chr1	74661495	74661994	chr1	74635618	74636117	Ttll4|chr1:74635618-74636117	0.0806136048123407	.	.
chr1	74661495	74661994	chr1	74665085	74665584	Ttll4|chr1:74665085-74665584	0.163198856558477	.	.
chr1	74661495	74661994	chr1	74802933	74803432	Ttll4|chr1:74802933-74803432	0.12138136551963	.	.
chr1	74661495	74661994	chr1	74806952	74807451	Ttll4|chr1:74806952-74807451	0.175409612918181	.	.
chr1	74661495	74661994	chr1	74812190	74812689	Ttll4|chr1:74812190-74812689	0.114611719584552	.	.
chr1	74661495	74661994	chr1	74814902	74815401	Ttll4|chr1:74814902-74815401	0.148618899299125	.	.
chr1	74661495	74661994	chr1	74964428	74964927	Ttll4|chr1:74964428-74964927	0.109044948514251	.	.
chr1	74661495	74661994	chr1	74968605	74969104	Ttll4|chr1:74968605-74969104	0.0589341753383569	.	.
chr1	74854708	74855207	chr1	74574828	74575327	Cdk5r2|chr1:74574828-74575327	0.16293302120498	.	.
chr1	74854708	74855207	chr1	74808065	74808564	Cdk5r2|chr1:74808065-74808564	0.132686442486645	.	.
chr1	74854708	74855207	chr1	74814902	74815401	Cdk5r2|chr1:74814902-74815401	0.0964880818964348	.	.
chr1	74854708	74855207	chr1	74858307	74858806	Cdk5r2|chr1:74858307-74858806	0.0726355136459427	.	.
chr1	74854708	74855207	chr1	74880737	74881236	Cdk5r2|chr1:74880737-74881236	0.150412123527705	.	.
chr1	74854708	74855207	chr1	74964428	74964927	Cdk5r2|chr1:74964428-74964927	0.064465190097828	.	.
chr1	74854708	74855207	chr1	75001124	75001623	Cdk5r2|chr1:75001124-75001623	0.0703804018069194	.	.
chr1	74854708	74855207	chr1	75024118	75024617	Cdk5r2|chr1:75024118-75024617	0.0605252260829327	.	.
chr1	74854708	74855207	chr1	75218312	75218811	Cdk5r2|chr1:75218312-75218811	0.0893333827405424	.	.
chr1	74935357	74935856	chr1	74784124	74784623	Cfap65|chr1:74784124-74784623	0.112740267535525	.	.
chr1	74935357	74935856	chr1	74802933	74803432	Cfap65|chr1:74802933-74803432	0.0976087020531143	.	.
chr1	74935357	74935856	chr1	74806444	74806943	Cfap65|chr1:74806444-74806943	0.0754842157542954	.	.
chr1	74935357	74935856	chr1	74806952	74807451	Cfap65|chr1:74806952-74807451	0.153616166734765	.	.
chr1	74935357	74935856	chr1	74858307	74858806	Cfap65|chr1:74858307-74858806	0.0725103926854399	.	.
chr1	74935357	74935856	chr1	75001124	75001623	Cfap65|chr1:75001124-75001623	0.0887111175630777	.	.
chr1	74935357	74935856	chr1	75052015	75052514	Cfap65|chr1:75052015-75052514	0.0688577360434224	.	.
chr1	74935357	74935856	chr1	75244823	75245322	Cfap65|chr1:75244823-75245322	0.107807838574275	.	.
chr1	75124760	75125259	chr1	74784124	74784623	Nhej1|chr1:74784124-74784623	0.133555255007375	.	.
chr1	75124760	75125259	chr1	74784124	74784623	Nhej1|chr1:74784124-74784623	0.133555255007376	.	.
chr1	75124760	75125259	chr1	74787775	74788274	Nhej1|chr1:74787775-74788274	0.193593198661557	.	.
chr1	75124760	75125259	chr1	74812190	74812689	Nhej1|chr1:74812190-74812689	0.13557594916543	.	.
chr1	75124760	75125259	chr1	74814902	74815401	Nhej1|chr1:74814902-74815401	0.135962517579488	.	.
chr1	75124760	75125259	chr1	74814902	74815401	Nhej1|chr1:74814902-74815401	0.135962517579489	.	.
chr1	75124760	75125259	chr1	74828214	74828713	Nhej1|chr1:74828214-74828713	0.141884101963622	.	.
chr1	75124760	75125259	chr1	75016818	75017317	Nhej1|chr1:75016818-75017317	0.0910819550812169	.	.
chr1	75124760	75125259	chr1	75052015	75052514	Nhej1|chr1:75052015-75052514	0.0676684456942067	.	.
chr1	75124760	75125259	chr1	75247991	75248490	Nhej1|chr1:75247991-75248490	0.102674161386156	.	.
chr1	75142499	75142998	chr1	74787775	74788274	Cnppd1|chr1:74787775-74788274	0.0894879938820172	.	.
chr1	75142499	75142998	chr1	74787775	74788274	Retreg2|chr1:74787775-74788274	0.0894879938820172	.	.
chr1	75142499	75142998	chr1	74802933	74803432	Cnppd1|chr1:74802933-74803432	0.0713358690173991	.	.
chr1	75142499	75142998	chr1	74802933	74803432	Retreg2|chr1:74802933-74803432	0.0713358690173991	.	.
chr1	75142499	75142998	chr1	74806952	74807451	Cnppd1|chr1:74806952-74807451	0.0939826235375183	.	.
chr1	75142499	75142998	chr1	74806952	74807451	Retreg2|chr1:74806952-74807451	0.0939826235375183	.	.
chr1	75142499	75142998	chr1	74808065	74808564	Cnppd1|chr1:74808065-74808564	0.0720146338931272	.	.
chr1	75142499	75142998	chr1	74808065	74808564	Retreg2|chr1:74808065-74808564	0.0720146338931272	.	.
chr1	75142499	75142998	chr1	74812190	74812689	Cnppd1|chr1:74812190-74812689	0.0967935841479824	.	.
chr1	75142499	75142998	chr1	74812190	74812689	Retreg2|chr1:74812190-74812689	0.0967935841479824	.	.
chr1	75142499	75142998	chr1	74816731	74817230	Cnppd1|chr1:74816731-74817230	0.151794524017832	.	.
chr1	75142499	75142998	chr1	74816731	74817230	Retreg2|chr1:74816731-74817230	0.151794524017832	.	.
chr1	75142499	75142998	chr1	74894978	74895477	Cnppd1|chr1:74894978-74895477	0.0612732267856466	.	.
chr1	75142499	75142998	chr1	74894978	74895477	Retreg2|chr1:74894978-74895477	0.0612732267856466	.	.
chr1	75142499	75142998	chr1	75234571	75235070	Cnppd1|chr1:75234571-75235070	0.0997543378655343	.	.
chr1	75142499	75142998	chr1	75234571	75235070	Retreg2|chr1:75234571-75235070	0.0997543378655343	.	.
chr1	75168424	75168923	chr1	74794449	74794948	Zfand2b|chr1:74794449-74794948	0.0868289438009588	.	.
chr1	75168424	75168923	chr1	74894978	74895477	Zfand2b|chr1:74894978-74895477	0.0648496479292081	.	.
chr1	75168424	75168923	chr1	75016818	75017317	Zfand2b|chr1:75016818-75017317	0.0874914313436475	.	.
chr1	75168424	75168923	chr1	75024118	75024617	Zfand2b|chr1:75024118-75024617	0.0887634625012113	.	.
chr1	75168424	75168923	chr1	75218312	75218811	Zfand2b|chr1:75218312-75218811	0.0714287503753708	.	.
chr1	75169048	75169547	chr1	74763029	74763528	Zfand2b|chr1:74763029-74763528	0.104817547237058	.	.
chr1	75169048	75169547	chr1	74806952	74807451	Zfand2b|chr1:74806952-74807451	0.115104888198619	.	.
chr1	75169048	75169547	chr1	74812190	74812689	Zfand2b|chr1:74812190-74812689	0.10413679692274	.	.
chr1	75169048	75169547	chr1	74814902	74815401	Zfand2b|chr1:74814902-74815401	0.0822794542604577	.	.
chr1	75169048	75169547	chr1	74828214	74828713	Zfand2b|chr1:74828214-74828713	0.154090160679118	.	.
chr1	75169048	75169547	chr1	74968605	74969104	Zfand2b|chr1:74968605-74969104	0.0816989548733233	.	.
chr1	75169048	75169547	chr1	75001124	75001623	Zfand2b|chr1:75001124-75001623	0.0920148086230764	.	.
chr1	75169048	75169547	chr1	75024618	75025117	Zfand2b|chr1:75024618-75025117	0.097834679445496	.	.
chr1	75169048	75169547	chr1	75247991	75248490	Zfand2b|chr1:75247991-75248490	0.0937539250210858	.	.
chr1	75179524	75180023	chr1	74772969	74773468	Abcb6|chr1:74772969-74773468	0.0609135198847124	.	.
chr1	75179524	75180023	chr1	74794449	74794948	Abcb6|chr1:74794449-74794948	0.0602890546398435	.	.
chr1	75179524	75180023	chr1	74802933	74803432	Abcb6|chr1:74802933-74803432	0.144677111582558	.	.
chr1	75179524	75180023	chr1	74816731	74817230	Abcb6|chr1:74816731-74817230	0.0774796781271458	.	.
chr1	75179524	75180023	chr1	75024618	75025117	Abcb6|chr1:75024618-75025117	0.0627039552109546	.	.
chr1	75179524	75180023	chr1	75141393	75141892	Abcb6|chr1:75141393-75141892	0.0775084923700348	.	.
chr1	75179524	75180023	chr1	75234571	75235070	Abcb6|chr1:75234571-75235070	0.19986907604147	.	.
chr1	75179524	75180023	chr1	75244823	75245322	Abcb6|chr1:75244823-75245322	0.0677331052495057	.	.
chr1	75179524	75180023	chr1	75247991	75248490	Abcb6|chr1:75247991-75248490	0.0931874983846692	.	.
chr1	75180079	75180578	chr1	74772969	74773468	Abcb6|chr1:74772969-74773468	0.142673108193736	.	.
chr1	75180079	75180578	chr1	74794449	74794948	Abcb6|chr1:74794449-74794948	0.106537862645697	.	.
chr1	75180079	75180578	chr1	74812190	74812689	Abcb6|chr1:74812190-74812689	0.1168532665518	.	.
chr1	75180079	75180578	chr1	74814902	74815401	Abcb6|chr1:74814902-74815401	0.135267092817026	.	.
chr1	75180079	75180578	chr1	74824729	74825228	Abcb6|chr1:74824729-74825228	0.167298204147766	.	.
chr1	75180079	75180578	chr1	75141393	75141892	Abcb6|chr1:75141393-75141892	0.078493786087325	.	.
chr1	75180079	75180578	chr1	75218312	75218811	Abcb6|chr1:75218312-75218811	0.0927380100682768	.	.
chr1	75180079	75180578	chr1	75247991	75248490	Abcb6|chr1:75247991-75248490	0.0659681962480465	.	.
chr1	75191753	75192252	chr1	74772969	74773468	Ankzf1|chr1:74772969-74773468	0.0932276005739209	.	.
chr1	75191753	75192252	chr1	74772969	74773468	Atg9a|chr1:74772969-74773468	0.0932276005739209	.	.
chr1	75191753	75192252	chr1	74812190	74812689	Ankzf1|chr1:74812190-74812689	0.279010924946286	.	.
chr1	75191753	75192252	chr1	74812190	74812689	Atg9a|chr1:74812190-74812689	0.279010924946286	.	.
chr1	75191753	75192252	chr1	74814902	74815401	Ankzf1|chr1:74814902-74815401	0.116669930462771	.	.
chr1	75191753	75192252	chr1	74814902	74815401	Atg9a|chr1:74814902-74815401	0.116669930462771	.	.
chr1	75191753	75192252	chr1	74816731	74817230	Ankzf1|chr1:74816731-74817230	0.171086967477442	.	.
chr1	75191753	75192252	chr1	74816731	74817230	Atg9a|chr1:74816731-74817230	0.171086967477442	.	.
chr1	75191753	75192252	chr1	74824729	74825228	Ankzf1|chr1:74824729-74825228	0.0696608647462919	.	.
chr1	75191753	75192252	chr1	74824729	74825228	Atg9a|chr1:74824729-74825228	0.0696608647462919	.	.
chr1	75191753	75192252	chr1	74858307	74858806	Ankzf1|chr1:74858307-74858806	0.164310572888825	.	.
chr1	75191753	75192252	chr1	74858307	74858806	Atg9a|chr1:74858307-74858806	0.164310572888825	.	.
chr1	75191753	75192252	chr1	75234571	75235070	Ankzf1|chr1:75234571-75235070	0.23041012189788	.	.
chr1	75191753	75192252	chr1	75234571	75235070	Atg9a|chr1:75234571-75235070	0.23041012189788	.	.
chr1	75191753	75192252	chr1	75244823	75245322	Ankzf1|chr1:75244823-75245322	0.0900861211662183	.	.
chr1	75191753	75192252	chr1	75244823	75245322	Atg9a|chr1:75244823-75245322	0.0900861211662183	.	.
chr1	75192415	75192914	chr1	74794449	74794948	Ankzf1|chr1:74794449-74794948	0.138597541256475	.	.
chr1	75192415	75192914	chr1	74794449	74794948	Atg9a|chr1:74794449-74794948	0.138597541256475	.	.
chr1	75192415	75192914	chr1	74802933	74803432	Ankzf1|chr1:74802933-74803432	0.0885254805489195	.	.
chr1	75192415	75192914	chr1	74802933	74803432	Atg9a|chr1:74802933-74803432	0.0885254805489195	.	.
chr1	75192415	75192914	chr1	74806444	74806943	Ankzf1|chr1:74806444-74806943	0.0717368591368386	.	.
chr1	75192415	75192914	chr1	74806444	74806943	Atg9a|chr1:74806444-74806943	0.0717368591368386	.	.
chr1	75192415	75192914	chr1	74806952	74807451	Ankzf1|chr1:74806952-74807451	0.146461529358656	.	.
chr1	75192415	75192914	chr1	74806952	74807451	Atg9a|chr1:74806952-74807451	0.146461529358656	.	.
chr1	75192415	75192914	chr1	74812190	74812689	Ankzf1|chr1:74812190-74812689	0.159959286744432	.	.
chr1	75192415	75192914	chr1	74812190	74812689	Atg9a|chr1:74812190-74812689	0.159959286744432	.	.
chr1	75192415	75192914	chr1	74814902	74815401	Ankzf1|chr1:74814902-74815401	0.159229305342588	.	.
chr1	75192415	75192914	chr1	74814902	74815401	Atg9a|chr1:74814902-74815401	0.159229305342588	.	.
chr1	75192415	75192914	chr1	74858307	74858806	Ankzf1|chr1:74858307-74858806	0.140628103891463	.	.
chr1	75192415	75192914	chr1	74858307	74858806	Atg9a|chr1:74858307-74858806	0.140628103891463	.	.
chr1	75192415	75192914	chr1	74926640	74927139	Ankzf1|chr1:74926640-74927139	0.128014921956545	.	.
chr1	75192415	75192914	chr1	74926640	74927139	Atg9a|chr1:74926640-74927139	0.128014921956545	.	.
chr1	75192415	75192914	chr1	75024618	75025117	Ankzf1|chr1:75024618-75025117	0.0975612724985096	.	.
chr1	75192415	75192914	chr1	75024618	75025117	Atg9a|chr1:75024618-75025117	0.0975612724985096	.	.
chr1	75192415	75192914	chr1	75244823	75245322	Ankzf1|chr1:75244823-75245322	0.0830804564149574	.	.
chr1	75192415	75192914	chr1	75244823	75245322	Atg9a|chr1:75244823-75245322	0.0830804564149574	.	.
chr1	75210546	75211045	chr1	74763029	74763528	Glb1l|chr1:74763029-74763528	0.116126174526299	.	.
chr1	75210546	75211045	chr1	74763029	74763528	Stk16|chr1:74763029-74763528	0.116126174526299	.	.
chr1	75210546	75211045	chr1	74784124	74784623	Glb1l|chr1:74784124-74784623	0.0680469235473681	.	.
chr1	75210546	75211045	chr1	74784124	74784623	Stk16|chr1:74784124-74784623	0.0680469235473681	.	.
chr1	75210546	75211045	chr1	74794449	74794948	Glb1l|chr1:74794449-74794948	0.120751558915444	.	.
chr1	75210546	75211045	chr1	74794449	74794948	Stk16|chr1:74794449-74794948	0.120751558915444	.	.
chr1	75210546	75211045	chr1	74812190	74812689	Glb1l|chr1:74812190-74812689	0.0734384643208968	.	.
chr1	75210546	75211045	chr1	74812190	74812689	Stk16|chr1:74812190-74812689	0.0734384643208968	.	.
chr1	75210546	75211045	chr1	74814902	74815401	Glb1l|chr1:74814902-74815401	0.141090269603682	.	.
chr1	75210546	75211045	chr1	74814902	74815401	Stk16|chr1:74814902-74815401	0.141090269603682	.	.
chr1	75210546	75211045	chr1	74816731	74817230	Glb1l|chr1:74816731-74817230	0.0699380477120203	.	.
chr1	75210546	75211045	chr1	74816731	74817230	Stk16|chr1:74816731-74817230	0.0699380477120203	.	.
chr1	75210546	75211045	chr1	74894978	74895477	Glb1l|chr1:74894978-74895477	0.0975812345994124	.	.
chr1	75210546	75211045	chr1	74894978	74895477	Stk16|chr1:74894978-74895477	0.0975812345994124	.	.
chr1	75210546	75211045	chr1	74948735	74949234	Glb1l|chr1:74948735-74949234	0.0741415563319619	.	.
chr1	75210546	75211045	chr1	74948735	74949234	Stk16|chr1:74948735-74949234	0.0741415563319619	.	.
chr1	75210546	75211045	chr1	74964428	74964927	Glb1l|chr1:74964428-74964927	0.0631426081554915	.	.
chr1	75210546	75211045	chr1	74964428	74964927	Stk16|chr1:74964428-74964927	0.0631426081554915	.	.
chr1	75210546	75211045	chr1	75001124	75001623	Glb1l|chr1:75001124-75001623	0.10968663962152	.	.
chr1	75210546	75211045	chr1	75001124	75001623	Stk16|chr1:75001124-75001623	0.10968663962152	.	.
chr1	75210546	75211045	chr1	75052015	75052514	Glb1l|chr1:75052015-75052514	0.0975566253805709	.	.
chr1	75210546	75211045	chr1	75052015	75052514	Stk16|chr1:75052015-75052514	0.0975566253805709	.	.
chr1	75210546	75211045	chr1	75234571	75235070	Glb1l|chr1:75234571-75235070	0.182195750642938	.	.
chr1	75210546	75211045	chr1	75234571	75235070	Stk16|chr1:75234571-75235070	0.182195750642938	.	.
chr1	75210546	75211045	chr1	75244823	75245322	Glb1l|chr1:75244823-75245322	0.0803334627469132	.	.
chr1	75210546	75211045	chr1	75244823	75245322	Stk16|chr1:75244823-75245322	0.0803334627469132	.	.
chr1	75219086	75219585	chr1	74814902	74815401	Tuba4a|chr1:74814902-74815401	0.117263647109242	.	.
chr1	75219086	75219585	chr1	74880737	74881236	Tuba4a|chr1:74880737-74881236	0.0593460173565504	.	.
chr1	75219086	75219585	chr1	75024118	75024617	Tuba4a|chr1:75024118-75024617	0.218890381050836	.	.
chr1	75219086	75219585	chr1	75024618	75025117	Tuba4a|chr1:75024618-75025117	0.0659954512864563	.	.
chr1	75219086	75219585	chr1	75052015	75052514	Tuba4a|chr1:75052015-75052514	0.0918806939927074	.	.
chr1	75236144	75236643	chr1	74787775	74788274	Dnajb2|chr1:74787775-74788274	0.185238998364796	.	.
chr1	75236144	75236643	chr1	74806952	74807451	Dnajb2|chr1:74806952-74807451	0.199703856769529	.	.
chr1	75236144	75236643	chr1	74812190	74812689	Dnajb2|chr1:74812190-74812689	0.0721389048673023	.	.
chr1	75236144	75236643	chr1	74816731	74817230	Dnajb2|chr1:74816731-74817230	0.0752274761157026	.	.
chr1	75236144	75236643	chr1	74858307	74858806	Dnajb2|chr1:74858307-74858806	0.0609516305079905	.	.
chr1	75236144	75236643	chr1	74964428	74964927	Dnajb2|chr1:74964428-74964927	0.0617652630782622	.	.
chr1	75236144	75236643	chr1	75141393	75141892	Dnajb2|chr1:75141393-75141892	0.131492004812542	.	.
chr1	75236651	75237150	chr1	74787775	74788274	Dnajb2|chr1:74787775-74788274	0.115371529763898	.	.
chr1	75236651	75237150	chr1	74802933	74803432	Dnajb2|chr1:74802933-74803432	0.0598900204259533	.	.
chr1	75236651	75237150	chr1	74806952	74807451	Dnajb2|chr1:74806952-74807451	0.127611535112255	.	.
chr1	75236651	75237150	chr1	74808065	74808564	Dnajb2|chr1:74808065-74808564	0.0867841138641856	.	.
chr1	75236651	75237150	chr1	74808065	74808564	Dnajb2|chr1:74808065-74808564	0.0867841138641857	.	.
chr1	75236651	75237150	chr1	74812190	74812689	Dnajb2|chr1:74812190-74812689	0.140686925532626	.	.
chr1	75236651	75237150	chr1	74814902	74815401	Dnajb2|chr1:74814902-74815401	0.26215536379866	.	.
chr1	75236651	75237150	chr1	74880737	74881236	Dnajb2|chr1:74880737-74881236	0.117355645824948	.	.
chr1	75236651	75237150	chr1	74964428	74964927	Dnajb2|chr1:74964428-74964927	0.181691940740671	.	.
chr1	75236651	75237150	chr1	75001124	75001623	Dnajb2|chr1:75001124-75001623	0.142607030338334	.	.
chr1	75236651	75237150	chr1	75247991	75248490	Dnajb2|chr1:75247991-75248490	0.0704184992259054	.	.
chr1	77028151	77028650	chr1	76806362	76806861	Gm816|chr1:76806362-76806861	0.0623259196279978	.	.
chr1	77028151	77028650	chr1	76924910	76925409	Gm816|chr1:76924910-76925409	0.0577523748969389	.	.
chr1	77028151	77028650	chr1	77010551	77011050	Gm816|chr1:77010551-77011050	0.0988404817948807	.	.
chr1	77028151	77028650	chr1	77011184	77011683	Gm816|chr1:77011184-77011683	0.0890606257451597	.	.
chr1	78488387	78488886	chr1	78076055	78076554	Farsb|chr1:78076055-78076554	0.134975078234218	.	.
chr1	78488900	78489399	chr1	78429004	78429503	Farsb|chr1:78429004-78429503	0.065385266345159	.	.
chr1	79439807	79440306	chr1	79030180	79030679	Scg2|chr1:79030180-79030679	0.0828996521843372	.	.
chr1	79439807	79440306	chr1	79196808	79197307	Scg2|chr1:79196808-79197307	0.168369309369087	.	.
chr1	79439807	79440306	chr1	79202843	79203342	Scg2|chr1:79202843-79203342	0.22914588794457	.	.
chr1	79439807	79440306	chr1	79228147	79228646	Scg2|chr1:79228147-79228646	0.126578600563048	.	.
chr1	79439807	79440306	chr1	79299396	79299895	Scg2|chr1:79299396-79299895	0.076739188265092	.	.
chr1	79439807	79440306	chr1	79300078	79300577	Scg2|chr1:79300078-79300577	0.104657001666523	.	.
chr1	79439807	79440306	chr1	79357260	79357759	Scg2|chr1:79357260-79357759	0.119004278276806	.	.
chr1	79439807	79440306	chr1	79374786	79375285	Scg2|chr1:79374786-79375285	0.138637663649002	.	.
chr1	79439807	79440306	chr1	79432366	79432865	Scg2|chr1:79432366-79432865	0.087392325291462	.	.
chr1	84839165	84839664	chr1	84838531	84839030	Fbxo36|chr1:84838531-84839030	0.155555881382447	.	.
chr1	84839165	84839664	chr1	84855235	84855734	Fbxo36|chr1:84855235-84855734	0.10507939732362	.	.
chr1	84839165	84839664	chr1	85114670	85115169	Fbxo36|chr1:85114670-85115169	0.0813136216415494	.	.
chr1	84839808	84840307	chr1	84855235	84855734	Fbxo36|chr1:84855235-84855734	0.126824943537976	.	.
chr1	84839808	84840307	chr1	84855235	84855734	Trip12|chr1:84855235-84855734	0.126824943537976	.	.
chr1	84934883	84935382	chr1	84855235	84855734	Slc16a14|chr1:84855235-84855734	0.0928552065407139	.	.
chr1	84935649	84936148	chr1	84881481	84881980	Slc16a14|chr1:84881481-84881980	0.203372145094798	.	.
chr1	85774994	85775493	chr1	85771895	85772394	9930111H07Rik|chr1:85771895-85772394	0.118275080030286	.	.
chr1	85774994	85775493	chr1	85776113	85776612	9930111H07Rik|chr1:85776113-85776612	0.0600162778382897	.	.
chr1	85774994	85775493	chr1	85857775	85858274	9930111H07Rik|chr1:85857775-85858274	0.169226670515972	.	.
chr1	85774994	85775493	chr1	85932541	85933040	9930111H07Rik|chr1:85932541-85933040	0.0904840115401557	.	.
chr1	85774994	85775493	chr1	85965753	85966252	9930111H07Rik|chr1:85965753-85966252	0.0694770644668592	.	.
chr1	85793160	85793659	chr1	85809199	85809698	Cab39|chr1:85809199-85809698	0.0950503871566706	.	.
chr1	85793160	85793659	chr1	85821789	85822288	Cab39|chr1:85821789-85822288	0.128046845328626	.	.
chr1	85793160	85793659	chr1	85869875	85870374	Cab39|chr1:85869875-85870374	0.151737905638978	.	.
chr1	85793160	85793659	chr1	85933596	85934095	Cab39|chr1:85933596-85934095	0.169288891324267	.	.
chr1	85793160	85793659	chr1	85934135	85934634	Cab39|chr1:85934135-85934634	0.0655611918811808	.	.
chr1	85793728	85794227	chr1	85776113	85776612	Cab39|chr1:85776113-85776612	0.0835619182556062	.	.
chr1	85793728	85794227	chr1	85921732	85922231	Cab39|chr1:85921732-85922231	0.0775476155519922	.	.
chr1	85894955	85895454	chr1	85895455	85895954	Itm2c|chr1:85895455-85895954	0.362666339897842	.	.
chr1	85894955	85895454	chr1	85921732	85922231	Itm2c|chr1:85921732-85922231	0.0898491184858622	.	.
chr1	85928201	85928700	chr1	85703519	85704018	4933407L21Rik|chr1:85703519-85704018	0.139108284717759	.	.
chr1	85928201	85928700	chr1	85809199	85809698	4933407L21Rik|chr1:85809199-85809698	0.0766666676456802	.	.
chr1	85928201	85928700	chr1	85869875	85870374	4933407L21Rik|chr1:85869875-85870374	0.102516458017028	.	.
chr1	85928201	85928700	chr1	85965753	85966252	4933407L21Rik|chr1:85965753-85966252	0.0762076364473617	.	.
chr1	87755700	87756199	chr1	87813063	87813562	Atg16l1|chr1:87813063-87813562	0.222311126443517	.	.
chr1	87755700	87756199	chr1	87848618	87849117	Atg16l1|chr1:87848618-87849117	0.132530415971736	.	.
chr1	87755700	87756199	chr1	87879632	87880131	Atg16l1|chr1:87879632-87880131	0.145892382856663	.	.
chr1	87755700	87756199	chr1	87929761	87930260	Atg16l1|chr1:87929761-87930260	0.0987947827965414	.	.
chr1	87853009	87853508	chr1	87798300	87798799	Dgkd|chr1:87798300-87798799	0.0834302766344632	.	.
chr1	87853009	87853508	chr1	87829622	87830121	Dgkd|chr1:87829622-87830121	0.100010530185823	.	.
chr1	87853009	87853508	chr1	87848618	87849117	Dgkd|chr1:87848618-87849117	0.121405640489352	.	.
chr1	87853009	87853508	chr1	87879632	87880131	Dgkd|chr1:87879632-87880131	0.0936396788977389	.	.
chr1	87853009	87853508	chr1	87925537	87926036	Dgkd|chr1:87925537-87926036	0.13034084289561	.	.
chr1	87853973	87854472	chr1	87879632	87880131	Dgkd|chr1:87879632-87880131	0.105302081394091	.	.
chr1	87853973	87854472	chr1	87879632	87880131	Gm19582|chr1:87879632-87880131	0.105302081394091	.	.
chr1	87853973	87854472	chr1	87925537	87926036	Dgkd|chr1:87925537-87926036	0.145332655923552	.	.
chr1	87853973	87854472	chr1	87925537	87926036	Gm19582|chr1:87925537-87926036	0.145332655923552	.	.
chr1	88007504	88008003	chr1	87813063	87813562	Usp40|chr1:87813063-87813562	0.0793798817627369	.	.
chr1	88007504	88008003	chr1	87925537	87926036	Usp40|chr1:87925537-87926036	0.0903580845142549	.	.
chr1	88007504	88008003	chr1	87932854	87933353	Usp40|chr1:87932854-87933353	0.110567893122917	.	.
chr1	88007504	88008003	chr1	88424541	88425040	Usp40|chr1:88424541-88425040	0.0632782574116773	.	.
chr1	88007504	88008003	chr1	88445367	88445866	Usp40|chr1:88445367-88445866	0.143112647238798	.	.
chr1	88007504	88008003	chr1	88446553	88447052	Usp40|chr1:88446553-88447052	0.0838896247681041	.	.
chr1	88007504	88008003	chr1	88489924	88490423	Usp40|chr1:88489924-88490423	0.167955510709946	.	.
chr1	88008031	88008530	chr1	87786247	87786746	Usp40|chr1:87786247-87786746	0.0704389333097317	.	.
chr1	88008031	88008530	chr1	87798300	87798799	Usp40|chr1:87798300-87798799	0.06838597924404	.	.
chr1	88008031	88008530	chr1	87880181	87880680	Usp40|chr1:87880181-87880680	0.103947631295804	.	.
chr1	88008031	88008530	chr1	87932854	87933353	Usp40|chr1:87932854-87933353	0.0730620245683752	.	.
chr1	88008031	88008530	chr1	88411957	88412456	Usp40|chr1:88411957-88412456	0.0946039401235835	.	.
chr1	88008031	88008530	chr1	88411957	88412456	Usp40|chr1:88411957-88412456	0.0946039401235836	.	.
chr1	88008031	88008530	chr1	88446553	88447052	Usp40|chr1:88446553-88447052	0.0598641732418087	.	.
chr1	88205505	88206004	chr1	87786247	87786746	Dnajb3|chr1:87786247-87786746	0.0875221134571122	.	.
chr1	88205505	88206004	chr1	87813063	87813562	Dnajb3|chr1:87813063-87813562	0.100212795631373	.	.
chr1	88205505	88206004	chr1	87813615	87814114	Dnajb3|chr1:87813615-87814114	0.133150191850052	.	.
chr1	88205505	88206004	chr1	87829622	87830121	Dnajb3|chr1:87829622-87830121	0.0994792858170415	.	.
chr1	88205505	88206004	chr1	87925537	87926036	Dnajb3|chr1:87925537-87926036	0.0947191264618704	.	.
chr1	88205505	88206004	chr1	88318505	88319004	Dnajb3|chr1:88318505-88319004	0.145317323233085	.	.
chr1	88205505	88206004	chr1	88357393	88357892	Dnajb3|chr1:88357393-88357892	0.0831621082161069	.	.
chr1	88205505	88206004	chr1	88456267	88456766	Dnajb3|chr1:88456267-88456766	0.0636701350957395	.	.
chr1	88205505	88206004	chr1	88475410	88475909	Dnajb3|chr1:88475410-88475909	0.0892330894486893	.	.
chr1	88277410	88277909	chr1	88318505	88319004	Hjurp|chr1:88318505-88319004	0.121435772687472	.	.
chr1	88277410	88277909	chr1	88318505	88319004	Trpm8|chr1:88318505-88319004	0.121435772687472	.	.
chr1	88277410	88277909	chr1	88346059	88346558	Hjurp|chr1:88346059-88346558	0.082028494567432	.	.
chr1	88277410	88277909	chr1	88346059	88346558	Trpm8|chr1:88346059-88346558	0.082028494567432	.	.
chr1	88277410	88277909	chr1	88489924	88490423	Hjurp|chr1:88489924-88490423	0.0685121330420913	.	.
chr1	88277410	88277909	chr1	88489924	88490423	Trpm8|chr1:88489924-88490423	0.0685121330420913	.	.
chr1	88463197	88463696	chr1	88357393	88357892	Gm29538|chr1:88357393-88357892	0.149467185660176	.	.
chr1	88463197	88463696	chr1	88411957	88412456	Gm29538|chr1:88411957-88412456	0.105588786954469	.	.
chr1	88463197	88463696	chr1	88424541	88425040	Gm29538|chr1:88424541-88425040	0.0680669735033303	.	.
chr1	88463197	88463696	chr1	88482288	88482787	Gm29538|chr1:88482288-88482787	0.121861003126354	.	.
chr1	93305687	93306186	chr1	93522431	93522930	Gm28535|chr1:93522431-93522930	0.0800034240607694	.	.
chr1	93305687	93306186	chr1	93522431	93522930	Mterf4|chr1:93522431-93522930	0.0800034240607694	.	.
chr1	93305687	93306186	chr1	93725542	93726041	Gm28535|chr1:93725542-93726041	0.0827499526223377	.	.
chr1	93305687	93306186	chr1	93725542	93726041	Mterf4|chr1:93725542-93726041	0.0827499526223377	.	.
chr1	93342619	93343118	chr1	93349690	93350189	Pask|chr1:93349690-93350189	0.0915973038352081	.	.
chr1	93342619	93343118	chr1	93349690	93350189	Ppp1r7|chr1:93349690-93350189	0.0915973038352081	.	.
chr1	93342619	93343118	chr1	93405661	93406160	Pask|chr1:93405661-93406160	0.121387825487389	.	.
chr1	93342619	93343118	chr1	93405661	93406160	Ppp1r7|chr1:93405661-93406160	0.121387825487389	.	.
chr1	93342619	93343118	chr1	93445454	93445953	Pask|chr1:93445454-93445953	0.0784134559669711	.	.
chr1	93342619	93343118	chr1	93445454	93445953	Ppp1r7|chr1:93445454-93445953	0.0784134559669711	.	.
chr1	93342619	93343118	chr1	93678321	93678820	Pask|chr1:93678321-93678820	0.161635427796905	.	.
chr1	93342619	93343118	chr1	93678321	93678820	Ppp1r7|chr1:93678321-93678820	0.161635427796905	.	.
chr1	93342619	93343118	chr1	93688113	93688612	Pask|chr1:93688113-93688612	0.0718774983741175	.	.
chr1	93342619	93343118	chr1	93688113	93688612	Ppp1r7|chr1:93688113-93688612	0.0718774983741175	.	.
chr1	93342619	93343118	chr1	93725542	93726041	Pask|chr1:93725542-93726041	0.0729307051748941	.	.
chr1	93342619	93343118	chr1	93725542	93726041	Ppp1r7|chr1:93725542-93726041	0.0729307051748941	.	.
chr1	93343358	93343857	chr1	93299212	93299711	Pask|chr1:93299212-93299711	0.0895775471501713	.	.
chr1	93343358	93343857	chr1	93299212	93299711	Ppp1r7|chr1:93299212-93299711	0.0895775471501713	.	.
chr1	93343358	93343857	chr1	93362590	93363089	Pask|chr1:93362590-93363089	0.0726212034880603	.	.
chr1	93343358	93343857	chr1	93362590	93363089	Ppp1r7|chr1:93362590-93363089	0.0726212034880603	.	.
chr1	93343358	93343857	chr1	93423673	93424172	Pask|chr1:93423673-93424172	0.068365923759194	.	.
chr1	93343358	93343857	chr1	93423673	93424172	Ppp1r7|chr1:93423673-93424172	0.068365923759194	.	.
chr1	93343358	93343857	chr1	93678321	93678820	Pask|chr1:93678321-93678820	0.0603782564560451	.	.
chr1	93343358	93343857	chr1	93678321	93678820	Ppp1r7|chr1:93678321-93678820	0.0603782564560451	.	.
chr1	93343358	93343857	chr1	93725542	93726041	Pask|chr1:93725542-93726041	0.103846332380873	.	.
chr1	93343358	93343857	chr1	93725542	93726041	Ppp1r7|chr1:93725542-93726041	0.103846332380873	.	.
chr1	93343358	93343857	chr1	93727334	93727833	Pask|chr1:93727334-93727833	0.130390399887336	.	.
chr1	93343358	93343857	chr1	93727334	93727833	Ppp1r7|chr1:93727334-93727833	0.130390399887336	.	.
chr1	93478107	93478606	chr1	93405661	93406160	Hdlbp|chr1:93405661-93406160	0.190918512621253	.	.
chr1	93478107	93478606	chr1	93405661	93406160	Sept2|chr1:93405661-93406160	0.190918512621253	.	.
chr1	93478107	93478606	chr1	93423673	93424172	Hdlbp|chr1:93423673-93424172	0.0999238331221009	.	.
chr1	93478107	93478606	chr1	93423673	93424172	Sept2|chr1:93423673-93424172	0.0999238331221009	.	.
chr1	93478107	93478606	chr1	93445454	93445953	Hdlbp|chr1:93445454-93445953	0.144588149619393	.	.
chr1	93478107	93478606	chr1	93445454	93445953	Sept2|chr1:93445454-93445953	0.144588149619393	.	.
chr1	93478107	93478606	chr1	93678321	93678820	Hdlbp|chr1:93678321-93678820	0.0934568540876514	.	.
chr1	93478107	93478606	chr1	93678321	93678820	Sept2|chr1:93678321-93678820	0.0934568540876514	.	.
chr1	93478107	93478606	chr1	93688113	93688612	Hdlbp|chr1:93688113-93688612	0.0746486096370558	.	.
chr1	93478107	93478606	chr1	93688113	93688612	Hdlbp|chr1:93688113-93688612	0.0746486096370559	.	.
chr1	93478107	93478606	chr1	93688113	93688612	Sept2|chr1:93688113-93688612	0.0746486096370558	.	.
chr1	93478107	93478606	chr1	93688113	93688612	Sept2|chr1:93688113-93688612	0.0746486096370559	.	.
chr1	93478107	93478606	chr1	93725542	93726041	Hdlbp|chr1:93725542-93726041	0.160998567632811	.	.
chr1	93478107	93478606	chr1	93725542	93726041	Sept2|chr1:93725542-93726041	0.160998567632811	.	.
chr1	93478107	93478606	chr1	93726046	93726545	Hdlbp|chr1:93726046-93726545	0.226658797379145	.	.
chr1	93478107	93478606	chr1	93726046	93726545	Sept2|chr1:93726046-93726545	0.226658797379145	.	.
chr1	93478107	93478606	chr1	93727334	93727833	Hdlbp|chr1:93727334-93727833	0.119539532261318	.	.
chr1	93478107	93478606	chr1	93727334	93727833	Sept2|chr1:93727334-93727833	0.119539532261318	.	.
chr1	93478622	93479121	chr1	93349690	93350189	Hdlbp|chr1:93349690-93350189	0.0804210008154303	.	.
chr1	93478622	93479121	chr1	93349690	93350189	Sept2|chr1:93349690-93350189	0.0804210008154303	.	.
chr1	93478622	93479121	chr1	93405661	93406160	Hdlbp|chr1:93405661-93406160	0.0976327281104563	.	.
chr1	93478622	93479121	chr1	93405661	93406160	Sept2|chr1:93405661-93406160	0.0976327281104563	.	.
chr1	93478622	93479121	chr1	93725542	93726041	Hdlbp|chr1:93725542-93726041	0.135498755032056	.	.
chr1	93478622	93479121	chr1	93725542	93726041	Sept2|chr1:93725542-93726041	0.135498755032056	.	.
chr1	93478622	93479121	chr1	93726046	93726545	Hdlbp|chr1:93726046-93726545	0.206629979900062	.	.
chr1	93478622	93479121	chr1	93726046	93726545	Sept2|chr1:93726046-93726545	0.206629979900062	.	.
chr1	93511801	93512300	chr1	93349690	93350189	Farp2|chr1:93349690-93350189	0.215340798211882	.	.
chr1	93511801	93512300	chr1	93537183	93537682	Farp2|chr1:93537183-93537682	0.0697892136219754	.	.
chr1	93511801	93512300	chr1	93678321	93678820	Farp2|chr1:93678321-93678820	0.0750231635512256	.	.
chr1	93511801	93512300	chr1	93725542	93726041	Farp2|chr1:93725542-93726041	0.0764275762958921	.	.
chr1	93511801	93512300	chr1	93775260	93775759	Farp2|chr1:93775260-93775759	0.0868244432543967	.	.
chr1	93511801	93512300	chr1	93775260	93775759	Farp2|chr1:93775260-93775759	0.0868244432543968	.	.
chr1	93511801	93512300	chr1	93857280	93857779	Farp2|chr1:93857280-93857779	0.0859990821654473	.	.
chr1	93635550	93636049	chr1	93349690	93350189	Gm28536|chr1:93349690-93350189	0.101297427922377	.	.
chr1	93635550	93636049	chr1	93445454	93445953	Gm28536|chr1:93445454-93445953	0.0996526879731968	.	.
chr1	93635550	93636049	chr1	93522431	93522930	Gm28536|chr1:93522431-93522930	0.126323844723827	.	.
chr1	93635550	93636049	chr1	93536675	93537174	Gm28536|chr1:93536675-93537174	0.207221037418972	.	.
chr1	93635550	93636049	chr1	93537183	93537682	Gm28536|chr1:93537183-93537682	0.0863269047181772	.	.
chr1	93685241	93685740	chr1	93272407	93272906	Bok|chr1:93272407-93272906	0.103536518061295	.	.
chr1	93685241	93685740	chr1	93362590	93363089	Bok|chr1:93362590-93363089	0.131926725388469	.	.
chr1	93685241	93685740	chr1	93444675	93445174	Bok|chr1:93444675-93445174	0.0768371289906621	.	.
chr1	93686360	93686859	chr1	93445454	93445953	Bok|chr1:93445454-93445953	0.0975547484550024	.	.
chr1	93686360	93686859	chr1	93678321	93678820	Bok|chr1:93678321-93678820	0.107030028654767	.	.
chr1	93686360	93686859	chr1	93688113	93688612	Bok|chr1:93688113-93688612	0.0609938344032475	.	.
chr1	93731754	93732253	chr1	93349690	93350189	Gm10550|chr1:93349690-93350189	0.0635863578902208	.	.
chr1	93754078	93754577	chr1	93725542	93726041	Thap4|chr1:93725542-93726041	0.0674489915980176	.	.
chr1	93754617	93755116	chr1	93522431	93522930	Thap4|chr1:93522431-93522930	0.0678129345851201	.	.
chr1	93754617	93755116	chr1	93536675	93537174	Thap4|chr1:93536675-93537174	0.0670649368317053	.	.
chr1	93754617	93755116	chr1	93688113	93688612	Thap4|chr1:93688113-93688612	0.0741503832641616	.	.
chr1	93754617	93755116	chr1	93726046	93726545	Thap4|chr1:93726046-93726545	0.09098716145374	.	.
chr1	93754617	93755116	chr1	94079039	94079538	Thap4|chr1:94079039-94079538	0.0830530750426359	.	.
chr1	93801756	93802255	chr1	93725542	93726041	Dtymk|chr1:93725542-93726041	0.0844979517396132	.	.
chr1	93801756	93802255	chr1	93726046	93726545	Dtymk|chr1:93726046-93726545	0.0597007813387161	.	.
chr1	93801756	93802255	chr1	93775260	93775759	Dtymk|chr1:93775260-93775759	0.065273657837595	.	.
chr1	93801756	93802255	chr1	94024336	94024835	Dtymk|chr1:94024336-94024835	0.060417382154816	.	.
chr1	93801756	93802255	chr1	94053474	94053973	Dtymk|chr1:94053474-94053973	0.0680490713831314	.	.
chr1	93801756	93802255	chr1	94188060	94188559	Dtymk|chr1:94188060-94188559	0.173095984980711	.	.
chr1	93801756	93802255	chr1	94235430	94235929	Dtymk|chr1:94235430-94235929	0.237426783477067	.	.
chr1	93803720	93804219	chr1	93678321	93678820	Ing5|chr1:93678321-93678820	0.0611091352746102	.	.
chr1	93803720	93804219	chr1	93688113	93688612	Ing5|chr1:93688113-93688612	0.124560752522886	.	.
chr1	93803720	93804219	chr1	93727334	93727833	Ing5|chr1:93727334-93727833	0.0695604283986692	.	.
chr1	93803720	93804219	chr1	93775260	93775759	Ing5|chr1:93775260-93775759	0.207068082476933	.	.
chr1	93803720	93804219	chr1	94024336	94024835	Ing5|chr1:94024336-94024835	0.0593047966050619	.	.
chr1	93803720	93804219	chr1	94139409	94139908	Ing5|chr1:94139409-94139908	0.0872745745040678	.	.
chr1	93803720	93804219	chr1	94188060	94188559	Ing5|chr1:94188060-94188559	0.0864056495167724	.	.
chr1	93825281	93825780	chr1	93536675	93537174	D2hgdh|chr1:93536675-93537174	0.0847061626791319	.	.
chr1	93825281	93825780	chr1	93725542	93726041	D2hgdh|chr1:93725542-93726041	0.0985662439500002	.	.
chr1	93825281	93825780	chr1	94008651	94009150	D2hgdh|chr1:94008651-94009150	0.170813634710655	.	.
chr1	95313333	95313832	chr1	95048995	95049494	Fam174a|chr1:95048995-95049494	0.222177364006816	.	.
chr1	95313333	95313832	chr1	95218827	95219326	Fam174a|chr1:95218827-95219326	0.125973279688547	.	.
chr1	95313333	95313832	chr1	95223122	95223621	Fam174a|chr1:95223122-95223621	0.0918056020016479	.	.
chr1	95313333	95313832	chr1	95223122	95223621	Fam174a|chr1:95223122-95223621	0.091805602001648	.	.
chr1	95313333	95313832	chr1	95268183	95268682	Fam174a|chr1:95268183-95268682	0.143897450040357	.	.
chr1	95313333	95313832	chr1	95315847	95316346	Fam174a|chr1:95315847-95316346	0.110262071963016	.	.
chr1	95313333	95313832	chr1	95479700	95480199	Fam174a|chr1:95479700-95480199	0.15179257194662	.	.
chr1	95313333	95313832	chr1	95609892	95610391	Fam174a|chr1:95609892-95610391	0.0917012391255903	.	.
chr1	95313851	95314350	chr1	95048995	95049494	Fam174a|chr1:95048995-95049494	0.169511137710636	.	.
chr1	95313851	95314350	chr1	95241628	95242127	Fam174a|chr1:95241628-95242127	0.241622745274873	.	.
chr1	95313851	95314350	chr1	95315847	95316346	Fam174a|chr1:95315847-95316346	0.114922515216057	.	.
chr1	95313851	95314350	chr1	95428779	95429278	Fam174a|chr1:95428779-95429278	0.0606652530979296	.	.
chr1	95313851	95314350	chr1	95442048	95442547	Fam174a|chr1:95442048-95442547	0.111596719126587	.	.
chr1	95313851	95314350	chr1	95479700	95480199	Fam174a|chr1:95479700-95480199	0.273208921125566	.	.
chr1	95313851	95314350	chr1	95616979	95617478	Fam174a|chr1:95616979-95617478	0.0966724882631272	.	.
chr1	95667416	95667915	chr1	95343850	95344349	St8sia4|chr1:95343850-95344349	0.252747849341399	.	.
chr1	95667416	95667915	chr1	95375446	95375945	St8sia4|chr1:95375446-95375945	0.131934448597151	.	.
chr1	95667416	95667915	chr1	95617684	95618183	St8sia4|chr1:95617684-95618183	0.068848404202216	.	.
chr1	95667921	95668420	chr1	95332198	95332697	St8sia4|chr1:95332198-95332697	0.090098306441859	.	.
chr1	95667921	95668420	chr1	95343850	95344349	St8sia4|chr1:95343850-95344349	0.0957966235702195	.	.
chr1	95667921	95668420	chr1	95375446	95375945	St8sia4|chr1:95375446-95375945	0.179863270395027	.	.
chr1	95667921	95668420	chr1	95637811	95638310	St8sia4|chr1:95637811-95638310	0.0814468337324156	.	.
chr1	95667921	95668420	chr1	95664542	95665041	St8sia4|chr1:95664542-95665041	0.115645997158012	.	.
chr1	96871195	96871694	chr1	96824291	96824790	Panct2|chr1:96824291-96824790	0.083499953560722	.	.
chr1	96871195	96871694	chr1	96824291	96824790	Slco4c1|chr1:96824291-96824790	0.083499953560722	.	.
chr1	96871195	96871694	chr1	96846733	96847232	Panct2|chr1:96846733-96847232	0.0675867890715713	.	.
chr1	96871195	96871694	chr1	96846733	96847232	Slco4c1|chr1:96846733-96847232	0.0675867890715713	.	.
chr1	96871195	96871694	chr1	97038495	97038994	Panct2|chr1:97038495-97038994	0.0774026007476679	.	.
chr1	96871195	96871694	chr1	97038495	97038994	Slco4c1|chr1:97038495-97038994	0.0774026007476679	.	.
chr1	96871948	96872447	chr1	96846733	96847232	Slco4c1|chr1:96846733-96847232	0.0595435880706301	.	.
chr1	96871948	96872447	chr1	96857473	96857972	Slco4c1|chr1:96857473-96857972	0.0734317010965929	.	.
chr1	97661204	97661703	chr1	97496863	97497362	D1Ertd622e|chr1:97496863-97497362	0.126187133633885	.	.
chr1	97661204	97661703	chr1	97496863	97497362	D1Ertd622e|chr1:97496863-97497362	0.126187133633886	.	.
chr1	97661204	97661703	chr1	97554873	97555372	D1Ertd622e|chr1:97554873-97555372	0.0845582978489535	.	.
chr1	97661204	97661703	chr1	97614601	97615100	D1Ertd622e|chr1:97614601-97615100	0.095214665619697	.	.
chr1	97661204	97661703	chr1	97688696	97689195	D1Ertd622e|chr1:97688696-97689195	0.161490608462578	.	.
chr1	97661800	97662299	chr1	97313727	97314226	D1Ertd622e|chr1:97313727-97314226	0.158170589765302	.	.
chr1	97661800	97662299	chr1	97552882	97553381	D1Ertd622e|chr1:97552882-97553381	0.0935714148653917	.	.
chr1	97661800	97662299	chr1	97554873	97555372	D1Ertd622e|chr1:97554873-97555372	0.0903119661713112	.	.
chr1	97661800	97662299	chr1	97660435	97660934	D1Ertd622e|chr1:97660435-97660934	0.0745164642672376	.	.
chr1	98094805	98095304	chr1	98031757	98032256	Pam|chr1:98031757-98032256	0.201931331548152	.	.
chr1	98094805	98095304	chr1	98042386	98042885	Pam|chr1:98042386-98042885	0.0785301031848098	.	.
chr1	98094805	98095304	chr1	98077325	98077824	Pam|chr1:98077325-98077824	0.111192694674805	.	.
chr1	98094805	98095304	chr1	98126180	98126679	Pam|chr1:98126180-98126679	0.187072388026725	.	.
chr1	98094805	98095304	chr1	98180450	98180949	Pam|chr1:98180450-98180949	0.135725702077692	.	.
chr1	98094805	98095304	chr1	98192084	98192583	Pam|chr1:98192084-98192583	0.157645078939476	.	.
chr1	98095430	98095929	chr1	98013035	98013534	Pam|chr1:98013035-98013534	0.127235328377921	.	.
chr1	98095430	98095929	chr1	98019003	98019502	Pam|chr1:98019003-98019502	0.0978822421056809	.	.
chr1	98095430	98095929	chr1	98077325	98077824	Pam|chr1:98077325-98077824	0.0625744279879447	.	.
chr1	98095430	98095929	chr1	98079614	98080113	Pam|chr1:98079614-98080113	0.107032491603082	.	.
chr1	98095430	98095929	chr1	98101466	98101965	Pam|chr1:98101466-98101965	0.0785255853746185	.	.
chr1	98095430	98095929	chr1	98192084	98192583	Pam|chr1:98192084-98192583	0.0882583718662104	.	.
chr1	98095430	98095929	chr1	98447100	98447599	Pam|chr1:98447100-98447599	0.0627447473077788	.	.
chr1	98173889	98174388	chr1	98038200	98038699	Gm29461|chr1:98038200-98038699	0.0964555871007085	.	.
chr1	98173889	98174388	chr1	98101466	98101965	Gm29461|chr1:98101466-98101965	0.102094569582097	.	.
chr1	98173889	98174388	chr1	98121405	98121904	Gm29461|chr1:98121405-98121904	0.107830518334822	.	.
chr1	98173889	98174388	chr1	98162266	98162765	Gm29461|chr1:98162266-98162765	0.0970790465161775	.	.
chr1	98173889	98174388	chr1	98174728	98175227	Gm29461|chr1:98174728-98175227	0.149947742340909	.	.
chr1	98173889	98174388	chr1	98349951	98350450	Gm29461|chr1:98349951-98350450	0.0596198719827571	.	.
chr1	98173889	98174388	chr1	98351254	98351753	Gm29461|chr1:98351254-98351753	0.13208755217107	.	.
chr1	98173889	98174388	chr1	98447100	98447599	Gm29461|chr1:98447100-98447599	0.0653306164513685	.	.
chr1	99772082	99772581	chr1	99582234	99582733	Cntnap5b|chr1:99582234-99582733	0.192404324184261	.	.
chr1	99772082	99772581	chr1	99838702	99839201	Cntnap5b|chr1:99838702-99839201	0.0840817208143178	.	.
chr1	106759529	106760028	chr1	106867649	106868148	Kdsr|chr1:106867649-106868148	0.153848655861179	.	.
chr1	106759529	106760028	chr1	107034227	107034726	Kdsr|chr1:107034227-107034726	0.251379756433441	.	.
chr1	106796474	106796973	chr1	106818348	106818847	Vps4b|chr1:106818348-106818847	0.0623512355153315	.	.
chr1	106796474	106796973	chr1	107014461	107014960	Vps4b|chr1:107014461-107014960	0.0785430736902325	.	.
chr1	106796474	106796973	chr1	107034227	107034726	Vps4b|chr1:107034227-107034726	0.105715812918037	.	.
chr1	107512165	107512664	chr1	107512723	107513222	Serpinb2|chr1:107512723-107513222	0.0843710193405027	.	.
chr1	107512165	107512664	chr1	107581164	107581663	Serpinb2|chr1:107581164-107581663	0.0642482418082474	.	.
chr1	107512165	107512664	chr1	107592630	107593129	Serpinb2|chr1:107592630-107593129	0.0617282240262355	.	.
chr1	107512165	107512664	chr1	107635939	107636438	Serpinb2|chr1:107635939-107636438	0.0762848810732682	.	.
chr1	107512165	107512664	chr1	107645051	107645550	Serpinb2|chr1:107645051-107645550	0.225095707670248	.	.
chr1	107589493	107589992	chr1	107512723	107513222	Serpinb8|chr1:107512723-107513222	0.097103058465783	.	.
chr1	107589493	107589992	chr1	107581164	107581663	Serpinb8|chr1:107581164-107581663	0.166631990462769	.	.
chr1	107589493	107589992	chr1	107598444	107598943	Serpinb8|chr1:107598444-107598943	0.0819770655751502	.	.
chr1	107589493	107589992	chr1	107598444	107598943	Serpinb8|chr1:107598444-107598943	0.0819770655751503	.	.
chr1	107589493	107589992	chr1	107677431	107677930	Serpinb8|chr1:107677431-107677930	0.135367304234912	.	.
chr1	107590073	107590572	chr1	107592630	107593129	Serpinb8|chr1:107592630-107593129	0.100146614511659	.	.
chr1	107590073	107590572	chr1	107598444	107598943	Serpinb8|chr1:107598444-107598943	0.0740700122643619	.	.
chr1	107590073	107590572	chr1	107645051	107645550	Serpinb8|chr1:107645051-107645550	0.101994907985661	.	.
chr1	107590073	107590572	chr1	107676900	107677399	Serpinb8|chr1:107676900-107677399	0.113359819236128	.	.
chr1	109982394	109982893	chr1	109512625	109513124	Cdh7|chr1:109512625-109513124	0.12431473065786	.	.
chr1	109982394	109982893	chr1	109537659	109538158	Cdh7|chr1:109537659-109538158	0.0582380666226188	.	.
chr1	109982394	109982893	chr1	109949148	109949647	Cdh7|chr1:109949148-109949647	0.111170374635912	.	.
chr1	109982394	109982893	chr1	109998723	109999222	Cdh7|chr1:109998723-109999222	0.126808016170688	.	.
chr1	109982394	109982893	chr1	110004849	110005348	Cdh7|chr1:110004849-110005348	0.159764246577188	.	.
chr1	109982394	109982893	chr1	110056243	110056742	Cdh7|chr1:110056243-110056742	0.0734027486076513	.	.
chr1	109982994	109983493	chr1	109512625	109513124	Cdh7|chr1:109512625-109513124	0.0691266231980877	.	.
chr1	109982994	109983493	chr1	109512625	109513124	Cdh7|chr1:109512625-109513124	0.0691266231980878	.	.
chr1	109982994	109983493	chr1	109537659	109538158	Cdh7|chr1:109537659-109538158	0.087724846691494	.	.
chr1	109982994	109983493	chr1	109949148	109949647	Cdh7|chr1:109949148-109949647	0.133669501057723	.	.
chr1	109982994	109983493	chr1	109998723	109999222	Cdh7|chr1:109998723-109999222	0.346187603899744	.	.
chr1	109982994	109983493	chr1	110004849	110005348	Cdh7|chr1:110004849-110005348	0.17660171104693	.	.
chr1	109982994	109983493	chr1	110056243	110056742	Cdh7|chr1:110056243-110056742	0.19469096134286	.	.
chr1	113963199	113963698	chr1	113965465	113965964	9330185C12Rik|chr1:113965465-113965964	0.152030100013969	.	.
chr1	113963199	113963698	chr1	114044418	114044917	9330185C12Rik|chr1:114044418-114044917	0.107750990513022	.	.
chr1	118310992	118311491	chr1	118294981	118295480	Tsn|chr1:118294981-118295480	0.0769399290453955	.	.
chr1	118310992	118311491	chr1	118294981	118295480	Tsn|chr1:118294981-118295480	0.0769399290453956	.	.
chr1	118310992	118311491	chr1	118335765	118336264	Tsn|chr1:118335765-118336264	0.138148958507112	.	.
chr1	118310992	118311491	chr1	118409363	118409862	Tsn|chr1:118409363-118409862	0.0675095552896851	.	.
chr1	118321592	118322091	chr1	118275095	118275594	Nifk|chr1:118275095-118275594	0.103253871925891	.	.
chr1	118321592	118322091	chr1	118370021	118370520	Nifk|chr1:118370021-118370520	0.0614242386558839	.	.
chr1	118321592	118322091	chr1	118409363	118409862	Nifk|chr1:118409363-118409862	0.0870980178665025	.	.
chr1	118321592	118322091	chr1	118457252	118457751	Nifk|chr1:118457252-118457751	0.105361732799295	.	.
chr1	118388033	118388532	chr1	118409363	118409862	Clasp1|chr1:118409363-118409862	0.112026382086781	.	.
chr1	118388537	118389036	chr1	118480456	118480955	Clasp1|chr1:118480456-118480955	0.080962334559359	.	.
chr1	118388537	118389036	chr1	118498277	118498776	Clasp1|chr1:118498277-118498776	0.0798986282737328	.	.
chr1	118389052	118389551	chr1	118275095	118275594	Clasp1|chr1:118275095-118275594	0.110966723286422	.	.
chr1	118389052	118389551	chr1	118275095	118275594	Clasp1|chr1:118275095-118275594	0.110966723286423	.	.
chr1	118389052	118389551	chr1	118294981	118295480	Clasp1|chr1:118294981-118295480	0.0805277751655051	.	.
chr1	118459308	118459807	chr1	118434883	118435382	2900060B14Rik|chr1:118434883-118435382	0.140569134288908	.	.
chr1	120340287	120340786	chr1	120357257	120357756	C1ql2|chr1:120357257-120357756	0.0769985224233415	.	.
chr1	120340287	120340786	chr1	120357257	120357756	C1ql2|chr1:120357257-120357756	0.0769985224233416	.	.
chr1	120602767	120603266	chr1	120265100	120265599	En1|chr1:120265100-120265599	0.0705604391764056	.	.
chr1	120602767	120603266	chr1	120320868	120321367	En1|chr1:120320868-120321367	0.211952063029533	.	.
chr1	120602767	120603266	chr1	120549866	120550365	En1|chr1:120549866-120550365	0.0983346702278376	.	.
chr1	120602767	120603266	chr1	120557258	120557757	En1|chr1:120557258-120557757	0.085622222981998	.	.
chr1	120602767	120603266	chr1	120594518	120595017	En1|chr1:120594518-120595017	0.134187751778663	.	.
chr1	120602767	120603266	chr1	120817488	120817987	En1|chr1:120817488-120817987	0.167475009249987	.	.
chr1	120757376	120757875	chr1	120587093	120587592	Gm29346|chr1:120587093-120587592	0.0798935468672699	.	.
chr1	120757376	120757875	chr1	120882558	120883057	Gm29346|chr1:120882558-120883057	0.103402550981735	.	.
chr1	120757376	120757875	chr1	121013496	121013995	Gm29346|chr1:121013496-121013995	0.123016465739462	.	.
chr1	120757376	120757875	chr1	121116615	121117114	Gm29346|chr1:121116615-121117114	0.168349924708272	.	.
chr1	121087134	121087633	chr1	121082802	121083301	Celrr|chr1:121082802-121083301	0.058198565180255	.	.
chr1	121087134	121087633	chr1	121101412	121101911	Celrr|chr1:121101412-121101911	0.0692466145581918	.	.
chr1	121087134	121087633	chr1	121180229	121180728	Celrr|chr1:121180229-121180728	0.0760415913553953	.	.
chr1	124845344	124845843	chr1	124976066	124976565	Dpp10|chr1:124976066-124976565	0.130539983598135	.	.
chr1	124845344	124845843	chr1	125060589	125061088	Dpp10|chr1:125060589-125061088	0.2196371613911	.	.
chr1	124845849	124846348	chr1	124997513	124998012	Dpp10|chr1:124997513-124998012	0.135771269095501	.	.
chr1	124845849	124846348	chr1	125060589	125061088	Dpp10|chr1:125060589-125061088	0.0726506865433862	.	.
chr1	125434562	125435061	chr1	125060589	125061088	Actr3|chr1:125060589-125061088	0.0763956582912548	.	.
chr1	125434562	125435061	chr1	125370731	125371230	Actr3|chr1:125370731-125371230	0.0592963418669	.	.
chr1	125434562	125435061	chr1	125370731	125371230	Actr3|chr1:125370731-125371230	0.0592963418669001	.	.
chr1	125434562	125435061	chr1	125482327	125482826	Actr3|chr1:125482327-125482826	0.0636272242539214	.	.
chr1	125434562	125435061	chr1	125687927	125688426	Actr3|chr1:125687927-125688426	0.13883710273368	.	.
chr1	125435289	125435788	chr1	125158715	125159214	Actr3|chr1:125158715-125159214	0.0935920243371513	.	.
chr1	125435289	125435788	chr1	125159432	125159931	Actr3|chr1:125159432-125159931	0.0645768114681692	.	.
chr1	125435289	125435788	chr1	125336998	125337497	Actr3|chr1:125336998-125337497	0.0916975954418874	.	.
chr1	125435289	125435788	chr1	125425615	125426114	Actr3|chr1:125425615-125426114	0.105419436387995	.	.
chr1	125435289	125435788	chr1	125479955	125480454	Actr3|chr1:125479955-125480454	0.0672814804492044	.	.
chr1	125435289	125435788	chr1	125607368	125607867	Actr3|chr1:125607368-125607867	0.136066080810095	.	.
chr1	125435289	125435788	chr1	125645870	125646369	Actr3|chr1:125645870-125646369	0.066868290561256	.	.
chr1	125560306	125560805	chr1	125336998	125337497	Slc35f5|chr1:125336998-125337497	0.0738200327995172	.	.
chr1	125560306	125560805	chr1	125425615	125426114	Slc35f5|chr1:125425615-125426114	0.0905075742617867	.	.
chr1	125560306	125560805	chr1	125607368	125607867	Slc35f5|chr1:125607368-125607867	0.102330632144932	.	.
chr1	125560306	125560805	chr1	125639307	125639806	Slc35f5|chr1:125639307-125639806	0.0721765612897804	.	.
chr1	125560306	125560805	chr1	125639826	125640325	Slc35f5|chr1:125639826-125640325	0.127460555551825	.	.
chr1	125561216	125561715	chr1	125370731	125371230	Slc35f5|chr1:125370731-125371230	0.106545467802489	.	.
chr1	130462505	130463004	chr1	130256563	130257062	Cd55|chr1:130256563-130257062	0.112604537445466	.	.
chr1	130462505	130463004	chr1	130256563	130257062	Gm16083|chr1:130256563-130257062	0.112604537445466	.	.
chr1	130462505	130463004	chr1	130512971	130513470	Cd55|chr1:130512971-130513470	0.125956902299706	.	.
chr1	130462505	130463004	chr1	130512971	130513470	Gm16083|chr1:130512971-130513470	0.125956902299706	.	.
chr1	130462505	130463004	chr1	130715647	130716146	Cd55|chr1:130715647-130716146	0.1120375305344	.	.
chr1	130462505	130463004	chr1	130715647	130716146	Gm16083|chr1:130715647-130716146	0.1120375305344	.	.
chr1	130717229	130717728	chr1	130265253	130265752	Yod1|chr1:130265253-130265752	0.0764227484747294	.	.
chr1	130717229	130717728	chr1	130512971	130513470	Yod1|chr1:130512971-130513470	0.0805692708056625	.	.
chr1	130717229	130717728	chr1	130517865	130518364	Yod1|chr1:130517865-130518364	0.114231581778171	.	.
chr1	130717229	130717728	chr1	130633945	130634444	Yod1|chr1:130633945-130634444	0.0741682697448505	.	.
chr1	130717229	130717728	chr1	130804323	130804822	Yod1|chr1:130804323-130804822	0.062852749053776	.	.
chr1	130717229	130717728	chr1	130878312	130878811	Yod1|chr1:130878312-130878811	0.0698313283019766	.	.
chr1	130717229	130717728	chr1	130979420	130979919	Yod1|chr1:130979420-130979919	0.0969242567824114	.	.
chr1	130740732	130741231	chr1	130517865	130518364	Gm28857|chr1:130517865-130518364	0.193023438447988	.	.
chr1	130740732	130741231	chr1	130547917	130548416	Gm28857|chr1:130547917-130548416	0.0580582127717382	.	.
chr1	130740732	130741231	chr1	130633945	130634444	Gm28857|chr1:130633945-130634444	0.140455742226827	.	.
chr1	130740732	130741231	chr1	130699887	130700386	Gm28857|chr1:130699887-130700386	0.115071849614991	.	.
chr1	130740732	130741231	chr1	130715647	130716146	Gm28857|chr1:130715647-130716146	0.127688471044307	.	.
chr1	130740732	130741231	chr1	130875072	130875571	Gm28857|chr1:130875072-130875571	0.111636498295759	.	.
chr1	130740732	130741231	chr1	130878312	130878811	Gm28857|chr1:130878312-130878811	0.0741002453553769	.	.
chr1	130740732	130741231	chr1	130878312	130878811	Gm28857|chr1:130878312-130878811	0.074100245355377	.	.
chr1	130740732	130741231	chr1	130979420	130979919	Gm28857|chr1:130979420-130979919	0.0831173485633647	.	.
chr1	130911586	130912085	chr1	130512971	130513470	Il20|chr1:130512971-130513470	0.137146188366102	.	.
chr1	139421972	139422471	chr1	139289510	139290009	Zbtb41|chr1:139289510-139290009	0.195133198109207	.	.
chr1	139421972	139422471	chr1	139303208	139303707	Zbtb41|chr1:139303208-139303707	0.0746351807159519	.	.
chr1	139454477	139454976	chr1	139308889	139309388	Aspm|chr1:139308889-139309388	0.094775024065316	.	.
chr1	139454477	139454976	chr1	139346540	139347039	Aspm|chr1:139346540-139347039	0.105948969073893	.	.
chr1	139454477	139454976	chr1	139480150	139480649	Aspm|chr1:139480150-139480649	0.0909983975863809	.	.
chr1	140245186	140245685	chr1	140179977	140180476	Kcnt2|chr1:140179977-140180476	0.100985080197818	.	.
chr1	140245186	140245685	chr1	140279764	140280263	Kcnt2|chr1:140279764-140280263	0.0806404520966684	.	.
chr1	140245186	140245685	chr1	140447814	140448313	Kcnt2|chr1:140447814-140448313	0.0655020387217941	.	.
chr1	140245186	140245685	chr1	140489751	140490250	Kcnt2|chr1:140489751-140490250	0.139556349988065	.	.
chr1	140245761	140246260	chr1	140179977	140180476	Kcnt2|chr1:140179977-140180476	0.0997217293275581	.	.
chr1	140245761	140246260	chr1	140219928	140220427	Kcnt2|chr1:140219928-140220427	0.0800038778044164	.	.
chr1	140245761	140246260	chr1	140279764	140280263	Kcnt2|chr1:140279764-140280263	0.0835600479221637	.	.
chr1	140245761	140246260	chr1	140421318	140421817	Kcnt2|chr1:140421318-140421817	0.0935764984522578	.	.
chr1	140246413	140246912	chr1	140179977	140180476	Kcnt2|chr1:140179977-140180476	0.257613281770028	.	.
chr1	140246413	140246912	chr1	140180524	140181023	Kcnt2|chr1:140180524-140181023	0.0695754798718805	.	.
chr1	140246413	140246912	chr1	140390270	140390769	Kcnt2|chr1:140390270-140390769	0.0613415795593618	.	.
chr1	143640493	143640992	chr1	143318379	143318878	B3galt2|chr1:143318379-143318878	0.100759513484684	.	.
chr1	143640493	143640992	chr1	143342242	143342741	B3galt2|chr1:143342242-143342741	0.069501235061309	.	.
chr1	143640493	143640992	chr1	143502217	143502716	B3galt2|chr1:143502217-143502716	0.14008747706375	.	.
chr1	143640493	143640992	chr1	143540660	143541159	B3galt2|chr1:143540660-143541159	0.119748809377989	.	.
chr1	143640493	143640992	chr1	143619717	143620216	B3galt2|chr1:143619717-143620216	0.171789219918087	.	.
chr1	143640493	143640992	chr1	143644121	143644620	B3galt2|chr1:143644121-143644620	0.110715555634106	.	.
chr1	143641020	143641519	chr1	143318379	143318878	B3galt2|chr1:143318379-143318878	0.0580413738332282	.	.
chr1	143641020	143641519	chr1	143476867	143477366	B3galt2|chr1:143476867-143477366	0.0667444421378372	.	.
chr1	143641020	143641519	chr1	143477798	143478297	B3galt2|chr1:143477798-143478297	0.0786673964954514	.	.
chr1	143641020	143641519	chr1	143501364	143501863	B3galt2|chr1:143501364-143501863	0.135963823265887	.	.
chr1	143641020	143641519	chr1	143502217	143502716	B3galt2|chr1:143502217-143502716	0.130079770211299	.	.
chr1	143641020	143641519	chr1	143541402	143541901	B3galt2|chr1:143541402-143541901	0.102361830854505	.	.
chr1	143641020	143641519	chr1	143644121	143644620	B3galt2|chr1:143644121-143644620	0.120830827760563	.	.
chr1	143641020	143641519	chr1	143739932	143740431	B3galt2|chr1:143739932-143740431	0.113285328220914	.	.
chr1	143702603	143703102	chr1	143276314	143276813	Cdc73|chr1:143276314-143276813	0.240002298836115	.	.
chr1	143702603	143703102	chr1	143318379	143318878	Cdc73|chr1:143318379-143318878	0.0840508196272233	.	.
chr1	143702603	143703102	chr1	143342242	143342741	Cdc73|chr1:143342242-143342741	0.0883981216805142	.	.
chr1	143702603	143703102	chr1	143576921	143577420	Cdc73|chr1:143576921-143577420	0.157751189906366	.	.
chr1	143702603	143703102	chr1	143619717	143620216	Cdc73|chr1:143619717-143620216	0.0634120064154805	.	.
chr1	143702603	143703102	chr1	143739248	143739747	Cdc73|chr1:143739248-143739747	0.0790200549567981	.	.
chr1	144003472	144003971	chr1	144018543	144019042	Rgs2|chr1:144018543-144019042	0.166640338503466	.	.
chr1	144003472	144003971	chr1	144029649	144030148	Rgs2|chr1:144029649-144030148	0.0839035840887431	.	.
chr1	144003472	144003971	chr1	144030461	144030960	Rgs2|chr1:144030461-144030960	0.116169804343067	.	.
chr1	144003472	144003971	chr1	144127831	144128330	Rgs2|chr1:144127831-144128330	0.146514025939121	.	.
chr1	144003472	144003971	chr1	144151764	144152263	Rgs2|chr1:144151764-144152263	0.0753031534071089	.	.
chr1	144003472	144003971	chr1	144189290	144189789	Rgs2|chr1:144189290-144189789	0.0733197933616578	.	.
chr1	144003472	144003971	chr1	144190045	144190544	Rgs2|chr1:144190045-144190544	0.0663932223133062	.	.
chr1	144003472	144003971	chr1	144367467	144367966	Rgs2|chr1:144367467-144367966	0.0773578935044191	.	.
chr1	144003472	144003971	chr1	144379964	144380463	Rgs2|chr1:144379964-144380463	0.146472201685395	.	.
chr1	144003472	144003971	chr1	144436958	144437457	Rgs2|chr1:144436958-144437457	0.113638734764254	.	.
chr1	144004041	144004540	chr1	144006526	144007025	Rgs2|chr1:144006526-144007025	0.0755501058306292	.	.
chr1	144004041	144004540	chr1	144029649	144030148	Rgs2|chr1:144029649-144030148	0.0873586194389836	.	.
chr1	144004041	144004540	chr1	144151764	144152263	Rgs2|chr1:144151764-144152263	0.0809775908267007	.	.
chr1	144004041	144004540	chr1	144231391	144231890	Rgs2|chr1:144231391-144231890	0.0671204994080349	.	.
chr1	144177193	144177692	chr1	144006526	144007025	Rgs13|chr1:144006526-144007025	0.0695432018714785	.	.
chr1	144177193	144177692	chr1	144018543	144019042	Rgs13|chr1:144018543-144019042	0.130735685941173	.	.
chr1	144177193	144177692	chr1	144030461	144030960	Rgs13|chr1:144030461-144030960	0.352770057033532	.	.
chr1	144177193	144177692	chr1	144098856	144099355	Rgs13|chr1:144098856-144099355	0.0755179577532314	.	.
chr1	144177193	144177692	chr1	144127831	144128330	Rgs13|chr1:144127831-144128330	0.0801126964232926	.	.
chr1	144177193	144177692	chr1	144151764	144152263	Rgs13|chr1:144151764-144152263	0.0844732800698238	.	.
chr1	144177193	144177692	chr1	144189290	144189789	Rgs13|chr1:144189290-144189789	0.171690634461415	.	.
chr1	144177193	144177692	chr1	144190045	144190544	Rgs13|chr1:144190045-144190544	0.177220586550659	.	.
chr1	144177193	144177692	chr1	144419082	144419581	Rgs13|chr1:144419082-144419581	0.0875394744088989	.	.
chr1	144177193	144177692	chr1	144421850	144422349	Rgs13|chr1:144421850-144422349	0.189112690243851	.	.
chr1	144177193	144177692	chr1	144431447	144431946	Rgs13|chr1:144431447-144431946	0.0620611304375756	.	.
chr1	144177193	144177692	chr1	144436958	144437457	Rgs13|chr1:144436958-144437457	0.115732131930188	.	.
chr1	144566910	144567409	chr1	144367467	144367966	Rgs21|chr1:144367467-144367966	0.0614468247178291	.	.
chr1	144566910	144567409	chr1	144452134	144452633	Rgs21|chr1:144452134-144452633	0.178363110150374	.	.
chr1	144566910	144567409	chr1	144970438	144970937	Rgs21|chr1:144970438-144970937	0.152946265336413	.	.
chr1	144566910	144567409	chr1	144970438	144970937	Rgs21|chr1:144970438-144970937	0.152946265336414	.	.
chr1	150099643	150100142	chr1	149818484	149818983	Ptgs2|chr1:149818484-149818983	0.152859194605791	.	.
chr1	150099643	150100142	chr1	149818484	149818983	Ptgs2os|chr1:149818484-149818983	0.152859194605791	.	.
chr1	150099643	150100142	chr1	149819046	149819545	Ptgs2|chr1:149819046-149819545	0.0980455285181555	.	.
chr1	150099643	150100142	chr1	149819046	149819545	Ptgs2os|chr1:149819046-149819545	0.0980455285181555	.	.
chr1	150099643	150100142	chr1	149955453	149955952	Ptgs2|chr1:149955453-149955952	0.104286356805775	.	.
chr1	150099643	150100142	chr1	149955453	149955952	Ptgs2os|chr1:149955453-149955952	0.104286356805775	.	.
chr1	150099643	150100142	chr1	150060814	150061313	Ptgs2|chr1:150060814-150061313	0.0590227431061107	.	.
chr1	150099643	150100142	chr1	150060814	150061313	Ptgs2os|chr1:150060814-150061313	0.0590227431061107	.	.
chr1	150099643	150100142	chr1	150266492	150266991	Ptgs2|chr1:150266492-150266991	0.221549892847176	.	.
chr1	150099643	150100142	chr1	150266492	150266991	Ptgs2os|chr1:150266492-150266991	0.221549892847176	.	.
chr1	150099643	150100142	chr1	150374641	150375140	Ptgs2|chr1:150374641-150375140	0.0917249143256003	.	.
chr1	150099643	150100142	chr1	150374641	150375140	Ptgs2os|chr1:150374641-150375140	0.0917249143256003	.	.
chr1	150164860	150165359	chr1	149832907	149833406	Ptgs2os2|chr1:149832907-149833406	0.0987152887979424	.	.
chr1	150164860	150165359	chr1	150497581	150498080	Ptgs2os2|chr1:150497581-150498080	0.0975308657280406	.	.
chr1	150392883	150393382	chr1	150497581	150498080	Odr4|chr1:150497581-150498080	0.144336528514502	.	.
chr1	150392883	150393382	chr1	150497581	150498080	Tpr|chr1:150497581-150498080	0.144336528514502	.	.
chr1	150392883	150393382	chr1	150511527	150512026	Odr4|chr1:150511527-150512026	0.133425914027791	.	.
chr1	150392883	150393382	chr1	150511527	150512026	Tpr|chr1:150511527-150512026	0.133425914027791	.	.
chr1	150393401	150393900	chr1	150266492	150266991	Odr4|chr1:150266492-150266991	0.0836827909620871	.	.
chr1	150393401	150393900	chr1	150266492	150266991	Tpr|chr1:150266492-150266991	0.0836827909620871	.	.
chr1	150393401	150393900	chr1	150540218	150540717	Odr4|chr1:150540218-150540717	0.116086485501749	.	.
chr1	150393401	150393900	chr1	150540218	150540717	Tpr|chr1:150540218-150540717	0.116086485501749	.	.
chr1	155812620	155813119	chr1	156024715	156025214	Qsox1|chr1:156024715-156025214	0.0697782544396832	.	.
chr1	155812620	155813119	chr1	156065996	156066495	Qsox1|chr1:156065996-156066495	0.194853311520697	.	.
chr1	155812620	155813119	chr1	156192834	156193333	Qsox1|chr1:156192834-156193333	0.0790123083287619	.	.
chr1	155812620	155813119	chr1	156247880	156248379	Qsox1|chr1:156247880-156248379	0.0588513421388931	.	.
chr1	155973115	155973614	chr1	156063054	156063553	Cep350|chr1:156063054-156063553	0.0852848522380427	.	.
chr1	155973115	155973614	chr1	156085751	156086250	Cep350|chr1:156085751-156086250	0.0820681879771996	.	.
chr1	155973115	155973614	chr1	156183175	156183674	Cep350|chr1:156183175-156183674	0.08146092525067	.	.
chr1	155973115	155973614	chr1	156197615	156198114	Cep350|chr1:156197615-156198114	0.0947131485784506	.	.
chr1	155973115	155973614	chr1	156241652	156242151	Cep350|chr1:156241652-156242151	0.113517225772144	.	.
chr1	155973115	155973614	chr1	156247880	156248379	Cep350|chr1:156247880-156248379	0.091466485574075	.	.
chr1	156035878	156036377	chr1	156024715	156025214	Tor1aip1|chr1:156024715-156025214	0.129122658151916	.	.
chr1	156035878	156036377	chr1	156024715	156025214	Tor1aip2|chr1:156024715-156025214	0.129122658151916	.	.
chr1	156204775	156205274	chr1	155757880	155758379	Fam163a|chr1:155757880-155758379	0.0989431665490771	.	.
chr1	156204775	156205274	chr1	155784767	155785266	Fam163a|chr1:155784767-155785266	0.102328004709868	.	.
chr1	156204775	156205274	chr1	155855451	155855950	Fam163a|chr1:155855451-155855950	0.132832212069375	.	.
chr1	156204775	156205274	chr1	155905476	155905975	Fam163a|chr1:155905476-155905975	0.0898505227332616	.	.
chr1	156204775	156205274	chr1	156009832	156010331	Fam163a|chr1:156009832-156010331	0.185960302459741	.	.
chr1	156204775	156205274	chr1	156043002	156043501	Fam163a|chr1:156043002-156043501	0.0711899772498215	.	.
chr1	156204775	156205274	chr1	156063054	156063553	Fam163a|chr1:156063054-156063553	0.111092450236125	.	.
chr1	156204775	156205274	chr1	156174346	156174845	Fam163a|chr1:156174346-156174845	0.0710296316622311	.	.
chr1	156204775	156205274	chr1	156179815	156180314	Fam163a|chr1:156179815-156180314	0.130766744155264	.	.
chr1	156204775	156205274	chr1	156183175	156183674	Fam163a|chr1:156183175-156183674	0.23546749820443	.	.
chr1	156204775	156205274	chr1	156197615	156198114	Fam163a|chr1:156197615-156198114	0.112813641220238	.	.
chr1	156204775	156205274	chr1	156247880	156248379	Fam163a|chr1:156247880-156248379	0.163060776786256	.	.
chr1	156204775	156205274	chr1	156279263	156279762	Fam163a|chr1:156279263-156279762	0.136160784852766	.	.
chr1	156303125	156303624	chr1	156199172	156199671	4930518J20Rik|chr1:156199172-156199671	0.0614371117039856	.	.
chr1	156303125	156303624	chr1	156199172	156199671	Tdrd5|chr1:156199172-156199671	0.0614371117039856	.	.
chr1	156303125	156303624	chr1	156229365	156229864	4930518J20Rik|chr1:156229365-156229864	0.129163725634784	.	.
chr1	156303125	156303624	chr1	156229365	156229864	Tdrd5|chr1:156229365-156229864	0.129163725634784	.	.
chr1	156420903	156421402	chr1	156065996	156066495	Axdnd1|chr1:156065996-156066495	0.0990420857562036	.	.
chr1	156420903	156421402	chr1	156241652	156242151	Axdnd1|chr1:156241652-156242151	0.176615254400911	.	.
chr1	156420903	156421402	chr1	156263255	156263754	Axdnd1|chr1:156263255-156263754	0.119947765387314	.	.
chr1	156474061	156474560	chr1	156009832	156010331	Soat1|chr1:156009832-156010331	0.144543294760329	.	.
chr1	156474061	156474560	chr1	156040577	156041076	Soat1|chr1:156040577-156041076	0.0927039738502096	.	.
chr1	156474061	156474560	chr1	156040577	156041076	Soat1|chr1:156040577-156041076	0.0927039738502097	.	.
chr1	156474061	156474560	chr1	156174346	156174845	Soat1|chr1:156174346-156174845	0.0878858611253578	.	.
chr1	156474061	156474560	chr1	156183175	156183674	Soat1|chr1:156183175-156183674	0.0689657123641482	.	.
chr1	156474061	156474560	chr1	156197615	156198114	Soat1|chr1:156197615-156198114	0.217832958501576	.	.
chr1	159231910	159232409	chr1	159496240	159496739	Cop1|chr1:159496240-159496739	0.0807454707548464	.	.
chr1	166253817	166254316	chr1	166259550	166260049	Ildr2|chr1:166259550-166260049	0.109734876359346	.	.
chr1	166253817	166254316	chr1	166267196	166267695	Ildr2|chr1:166267196-166267695	0.312090813965518	.	.
chr1	166253817	166254316	chr1	166280533	166281032	Ildr2|chr1:166280533-166281032	0.214028367714919	.	.
chr1	166253817	166254316	chr1	166283479	166283978	Ildr2|chr1:166283479-166283978	0.092098484579453	.	.
chr1	166253817	166254316	chr1	166296977	166297476	Ildr2|chr1:166296977-166297476	0.147040553734327	.	.
chr1	166253817	166254316	chr1	166299784	166300283	Ildr2|chr1:166299784-166300283	0.0718205154371603	.	.
chr1	166253817	166254316	chr1	166302681	166303180	Ildr2|chr1:166302681-166303180	0.106584809938843	.	.
chr1	166253817	166254316	chr1	166330745	166331244	Ildr2|chr1:166330745-166331244	0.0914370047967267	.	.
chr1	166253817	166254316	chr1	166343030	166343529	Ildr2|chr1:166343030-166343529	0.2728578976945	.	.
chr1	166253817	166254316	chr1	166344303	166344802	Ildr2|chr1:166344303-166344802	0.121697339457746	.	.
chr1	166253817	166254316	chr1	166401992	166402491	Ildr2|chr1:166401992-166402491	0.107261864077135	.	.
chr1	166253817	166254316	chr1	166445335	166445834	Ildr2|chr1:166445335-166445834	0.280766377669647	.	.
chr1	166253817	166254316	chr1	166639182	166639681	Ildr2|chr1:166639182-166639681	0.262590228682732	.	.
chr1	166253817	166254316	chr1	166730589	166731088	Ildr2|chr1:166730589-166731088	0.0763479689912884	.	.
chr1	166254415	166254914	chr1	166267196	166267695	Ildr2|chr1:166267196-166267695	0.146389988353052	.	.
chr1	166254415	166254914	chr1	166296977	166297476	Ildr2|chr1:166296977-166297476	0.24737464878554	.	.
chr1	166254415	166254914	chr1	166297917	166298416	Ildr2|chr1:166297917-166298416	0.0890710052172199	.	.
chr1	166254415	166254914	chr1	166302681	166303180	Ildr2|chr1:166302681-166303180	0.0956548886555168	.	.
chr1	166254415	166254914	chr1	166319038	166319537	Ildr2|chr1:166319038-166319537	0.129439432167475	.	.
chr1	166254415	166254914	chr1	166330745	166331244	Ildr2|chr1:166330745-166331244	0.118243831484398	.	.
chr1	166254415	166254914	chr1	166343030	166343529	Ildr2|chr1:166343030-166343529	0.127647364369725	.	.
chr1	166254415	166254914	chr1	166344303	166344802	Ildr2|chr1:166344303-166344802	0.220185769379528	.	.
chr1	166254415	166254914	chr1	166360121	166360620	Ildr2|chr1:166360121-166360620	0.114748651771156	.	.
chr1	166254415	166254914	chr1	166401992	166402491	Ildr2|chr1:166401992-166402491	0.104612790579266	.	.
chr1	166254415	166254914	chr1	166445335	166445834	Ildr2|chr1:166445335-166445834	0.100423941956516	.	.
chr1	166254415	166254914	chr1	166639182	166639681	Ildr2|chr1:166639182-166639681	0.13468029779579	.	.
chr1	166254415	166254914	chr1	166730589	166731088	Ildr2|chr1:166730589-166731088	0.0670030240957842	.	.
chr1	166308696	166309195	chr1	166260363	166260862	5330438I03Rik|chr1:166260363-166260862	0.077374132634162	.	.
chr1	166308696	166309195	chr1	166267196	166267695	5330438I03Rik|chr1:166267196-166267695	0.17056928162978	.	.
chr1	166308696	166309195	chr1	166296977	166297476	5330438I03Rik|chr1:166296977-166297476	0.131616003310505	.	.
chr1	166308696	166309195	chr1	166297917	166298416	5330438I03Rik|chr1:166297917-166298416	0.0618257861635487	.	.
chr1	166308696	166309195	chr1	166302681	166303180	5330438I03Rik|chr1:166302681-166303180	0.120739976442523	.	.
chr1	166308696	166309195	chr1	166319038	166319537	5330438I03Rik|chr1:166319038-166319537	0.126445431026962	.	.
chr1	166308696	166309195	chr1	166330745	166331244	5330438I03Rik|chr1:166330745-166331244	0.207837713570563	.	.
chr1	166308696	166309195	chr1	166343030	166343529	5330438I03Rik|chr1:166343030-166343529	0.281830683867768	.	.
chr1	166308696	166309195	chr1	166344303	166344802	5330438I03Rik|chr1:166344303-166344802	0.17212751396651	.	.
chr1	166308696	166309195	chr1	166360121	166360620	5330438I03Rik|chr1:166360121-166360620	0.145978911399207	.	.
chr1	166308696	166309195	chr1	166401992	166402491	5330438I03Rik|chr1:166401992-166402491	0.15519922489204	.	.
chr1	166308696	166309195	chr1	166445335	166445834	5330438I03Rik|chr1:166445335-166445834	0.191726152770538	.	.
chr1	166308696	166309195	chr1	166639182	166639681	5330438I03Rik|chr1:166639182-166639681	0.222016504281727	.	.
chr1	166308696	166309195	chr1	166730589	166731088	5330438I03Rik|chr1:166730589-166731088	0.0965593967424976	.	.
chr1	166309200	166309699	chr1	166267196	166267695	5330438I03Rik|chr1:166267196-166267695	0.131551453541672	.	.
chr1	166309200	166309699	chr1	166296977	166297476	5330438I03Rik|chr1:166296977-166297476	0.145103376941067	.	.
chr1	166309200	166309699	chr1	166299784	166300283	5330438I03Rik|chr1:166299784-166300283	0.0977593360448091	.	.
chr1	166309200	166309699	chr1	166302681	166303180	5330438I03Rik|chr1:166302681-166303180	0.235817033735658	.	.
chr1	166309200	166309699	chr1	166319038	166319537	5330438I03Rik|chr1:166319038-166319537	0.171570964903812	.	.
chr1	166309200	166309699	chr1	166330745	166331244	5330438I03Rik|chr1:166330745-166331244	0.144284724927288	.	.
chr1	166309200	166309699	chr1	166343030	166343529	5330438I03Rik|chr1:166343030-166343529	0.215326594739983	.	.
chr1	166309200	166309699	chr1	166344303	166344802	5330438I03Rik|chr1:166344303-166344802	0.132252009067642	.	.
chr1	166309200	166309699	chr1	166360121	166360620	5330438I03Rik|chr1:166360121-166360620	0.115740702136083	.	.
chr1	166309200	166309699	chr1	166401992	166402491	5330438I03Rik|chr1:166401992-166402491	0.130483578559237	.	.
chr1	166309200	166309699	chr1	166429732	166430231	5330438I03Rik|chr1:166429732-166430231	0.060860949670198	.	.
chr1	166309200	166309699	chr1	166445335	166445834	5330438I03Rik|chr1:166445335-166445834	0.110987398654475	.	.
chr1	166309200	166309699	chr1	166639182	166639681	5330438I03Rik|chr1:166639182-166639681	0.148845760073093	.	.
chr1	166309200	166309699	chr1	166730589	166731088	5330438I03Rik|chr1:166730589-166731088	0.0603826693809596	.	.
chr1	166379002	166379501	chr1	166259550	166260049	Tada1|chr1:166259550-166260049	0.119259397787602	.	.
chr1	166379002	166379501	chr1	166401992	166402491	Tada1|chr1:166401992-166402491	0.0724005572677546	.	.
chr1	166379002	166379501	chr1	166429732	166430231	Tada1|chr1:166429732-166430231	0.0746964353770913	.	.
chr1	166379002	166379501	chr1	166730589	166731088	Tada1|chr1:166730589-166731088	0.0584652583268856	.	.
chr1	166379863	166380362	chr1	166259550	166260049	Gm15853|chr1:166259550-166260049	0.149070893083644	.	.
chr1	166379863	166380362	chr1	166280533	166281032	Gm15853|chr1:166280533-166281032	0.0937765446860374	.	.
chr1	166379863	166380362	chr1	166280533	166281032	Gm15853|chr1:166280533-166281032	0.0937765446860375	.	.
chr1	166379863	166380362	chr1	166283479	166283978	Gm15853|chr1:166283479-166283978	0.0587139505701316	.	.
chr1	166379863	166380362	chr1	166297917	166298416	Gm15853|chr1:166297917-166298416	0.0586412473684611	.	.
chr1	166379863	166380362	chr1	166299784	166300283	Gm15853|chr1:166299784-166300283	0.0701084258098136	.	.
chr1	166408940	166409439	chr1	166267196	166267695	Pogk|chr1:166267196-166267695	0.0699446297045494	.	.
chr1	166408940	166409439	chr1	166283479	166283978	Pogk|chr1:166283479-166283978	0.139229548580862	.	.
chr1	166408940	166409439	chr1	166299784	166300283	Pogk|chr1:166299784-166300283	0.0952381614623449	.	.
chr1	166408940	166409439	chr1	166319038	166319537	Pogk|chr1:166319038-166319537	0.0835983373598831	.	.
chr1	166408940	166409439	chr1	166429732	166430231	Pogk|chr1:166429732-166430231	0.159017591090648	.	.
chr1	166409578	166410077	chr1	166267196	166267695	Pogk|chr1:166267196-166267695	0.111687463467753	.	.
chr1	166409578	166410077	chr1	166280533	166281032	Pogk|chr1:166280533-166281032	0.214199391961686	.	.
chr1	166409578	166410077	chr1	166283479	166283978	Pogk|chr1:166283479-166283978	0.0881213550546026	.	.
chr1	166409578	166410077	chr1	166330745	166331244	Pogk|chr1:166330745-166331244	0.0800511301324646	.	.
chr1	166409578	166410077	chr1	166343030	166343529	Pogk|chr1:166343030-166343529	0.0819318612552791	.	.
chr1	166409578	166410077	chr1	166639182	166639681	Pogk|chr1:166639182-166639681	0.0926236109333335	.	.
chr1	171270057	171270556	chr1	171478928	171479427	B4galt3|chr1:171478928-171479427	0.0644843547217451	.	.
chr1	171270057	171270556	chr1	171631372	171631871	B4galt3|chr1:171631372-171631871	0.141451333016271	.	.
chr1	171270057	171270556	chr1	171698913	171699412	B4galt3|chr1:171698913-171699412	0.0976327824639537	.	.
chr1	171270057	171270556	chr1	171698913	171699412	B4galt3|chr1:171698913-171699412	0.0976327824639538	.	.
chr1	171281054	171281553	chr1	171263038	171263537	Ppox|chr1:171263038-171263537	0.0652357831208263	.	.
chr1	171281054	171281553	chr1	171310127	171310626	Ppox|chr1:171310127-171310626	0.105177244659638	.	.
chr1	171281054	171281553	chr1	171478928	171479427	Ppox|chr1:171478928-171479427	0.06928297197196	.	.
chr1	171281563	171282062	chr1	171310127	171310626	Ppox|chr1:171310127-171310626	0.144028693219	.	.
chr1	171281563	171282062	chr1	171658362	171658861	Ppox|chr1:171658362-171658861	0.0591659464356709	.	.
chr1	171287719	171288218	chr1	171257104	171257603	Usp21|chr1:171257104-171257603	0.0980689064486975	.	.
chr1	171287719	171288218	chr1	171478928	171479427	Usp21|chr1:171478928-171479427	0.0615093583484443	.	.
chr1	171287719	171288218	chr1	171698913	171699412	Usp21|chr1:171698913-171699412	0.130483884947994	.	.
chr1	171294566	171295065	chr1	171618945	171619444	Ufc1|chr1:171618945-171619444	0.147210783629927	.	.
chr1	171328705	171329204	chr1	171263038	171263537	Dedd|chr1:171263038-171263537	0.152190975349131	.	.
chr1	171328705	171329204	chr1	171404138	171404637	Dedd|chr1:171404138-171404637	0.112364872007279	.	.
chr1	171328705	171329204	chr1	171478928	171479427	Dedd|chr1:171478928-171479427	0.169862338881282	.	.
chr1	171329206	171329705	chr1	171263038	171263537	Dedd|chr1:171263038-171263537	0.194048079065759	.	.
chr1	171329206	171329705	chr1	171478928	171479427	Dedd|chr1:171478928-171479427	0.156216314119531	.	.
chr1	171329206	171329705	chr1	171672998	171673497	Dedd|chr1:171672998-171673497	0.107957209410812	.	.
chr1	171329206	171329705	chr1	171698913	171699412	Dedd|chr1:171698913-171699412	0.0816400769569809	.	.
chr1	171329710	171330209	chr1	171257104	171257603	Dedd|chr1:171257104-171257603	0.0705051668942721	.	.
chr1	171329710	171330209	chr1	171618945	171619444	Dedd|chr1:171618945-171619444	0.154802333693889	.	.
chr1	171329710	171330209	chr1	171698913	171699412	Dedd|chr1:171698913-171699412	0.0603106280210166	.	.
chr1	171345437	171345936	chr1	171263038	171263537	Nit1|chr1:171263038-171263537	0.085586118715952	.	.
chr1	171345437	171345936	chr1	171263038	171263537	Pfdn2|chr1:171263038-171263537	0.085586118715952	.	.
chr1	171345437	171345936	chr1	171631372	171631871	Nit1|chr1:171631372-171631871	0.0893556532526436	.	.
chr1	171345437	171345936	chr1	171631372	171631871	Pfdn2|chr1:171631372-171631871	0.0893556532526436	.	.
chr1	171345437	171345936	chr1	171698913	171699412	Nit1|chr1:171698913-171699412	0.116805996839941	.	.
chr1	171345437	171345936	chr1	171698913	171699412	Pfdn2|chr1:171698913-171699412	0.116805996839941	.	.
chr1	171360073	171360572	chr1	171478928	171479427	Klhdc9|chr1:171478928-171479427	0.0781950356207529	.	.
chr1	171360073	171360572	chr1	171631372	171631871	Klhdc9|chr1:171631372-171631871	0.0790001308247847	.	.
chr1	171360576	171361075	chr1	171257104	171257603	Klhdc9|chr1:171257104-171257603	0.0616625116289152	.	.
chr1	171360576	171361075	chr1	171263038	171263537	Klhdc9|chr1:171263038-171263537	0.0824498193181432	.	.
chr1	171360576	171361075	chr1	171310127	171310626	Klhdc9|chr1:171310127-171310626	0.170680955770621	.	.
chr1	171360576	171361075	chr1	171618945	171619444	Klhdc9|chr1:171618945-171619444	0.0787749736928004	.	.
chr1	171360576	171361075	chr1	171631372	171631871	Klhdc9|chr1:171631372-171631871	0.0633573220548896	.	.
chr1	171361088	171361587	chr1	171263038	171263537	Klhdc9|chr1:171263038-171263537	0.0591589019511655	.	.
chr1	171361088	171361587	chr1	171310127	171310626	Klhdc9|chr1:171310127-171310626	0.0850727118700378	.	.
chr1	171361088	171361587	chr1	171379865	171380364	Klhdc9|chr1:171379865-171380364	0.0702225590993426	.	.
chr1	171361088	171361587	chr1	171478928	171479427	Klhdc9|chr1:171478928-171479427	0.0720591542427066	.	.
chr1	171361088	171361587	chr1	171618945	171619444	Klhdc9|chr1:171618945-171619444	0.0638935848372309	.	.
chr1	171361088	171361587	chr1	171698913	171699412	Klhdc9|chr1:171698913-171699412	0.131755296641688	.	.
chr1	171411068	171411567	chr1	171257104	171257603	Usf1|chr1:171257104-171257603	0.0606204541365959	.	.
chr1	171411068	171411567	chr1	171310127	171310626	Usf1|chr1:171310127-171310626	0.0949967859222957	.	.
chr1	171411068	171411567	chr1	171566785	171567284	Usf1|chr1:171566785-171567284	0.16160623655775	.	.
chr1	171411068	171411567	chr1	171698913	171699412	Usf1|chr1:171698913-171699412	0.0947569253793944	.	.
chr1	171411891	171412390	chr1	171566785	171567284	Usf1|chr1:171566785-171567284	0.123805578405761	.	.
chr1	171411891	171412390	chr1	171672998	171673497	Usf1|chr1:171672998-171673497	0.0624610884729957	.	.
chr1	171502334	171502833	chr1	171404138	171404637	Alyref2|chr1:171404138-171404637	0.0715900008723255	.	.
chr1	171502334	171502833	chr1	171631372	171631871	Alyref2|chr1:171631372-171631871	0.0856019511853419	.	.
chr1	171502334	171502833	chr1	171658362	171658861	Alyref2|chr1:171658362-171658861	0.0775726426506038	.	.
chr1	171503198	171503697	chr1	171257104	171257603	Alyref2|chr1:171257104-171257603	0.062512997301929	.	.
chr1	171503198	171503697	chr1	171257104	171257603	B930036N10Rik|chr1:171257104-171257603	0.062512997301929	.	.
chr1	171503198	171503697	chr1	171379865	171380364	Alyref2|chr1:171379865-171380364	0.0733819405306187	.	.
chr1	171503198	171503697	chr1	171379865	171380364	Alyref2|chr1:171379865-171380364	0.0733819405306188	.	.
chr1	171503198	171503697	chr1	171379865	171380364	B930036N10Rik|chr1:171379865-171380364	0.0733819405306187	.	.
chr1	171503198	171503697	chr1	171379865	171380364	B930036N10Rik|chr1:171379865-171380364	0.0733819405306188	.	.
chr1	171503198	171503697	chr1	171768367	171768866	Alyref2|chr1:171768367-171768866	0.173399978410789	.	.
chr1	171503198	171503697	chr1	171768367	171768866	B930036N10Rik|chr1:171768367-171768866	0.173399978410789	.	.
chr1	171503198	171503697	chr1	171979967	171980466	Alyref2|chr1:171979967-171980466	0.0685939610629926	.	.
chr1	171503198	171503697	chr1	171979967	171980466	B930036N10Rik|chr1:171979967-171980466	0.0685939610629926	.	.
chr1	171503848	171504347	chr1	171257104	171257603	Alyref2|chr1:171257104-171257603	0.0891666432844364	.	.
chr1	171503848	171504347	chr1	171257104	171257603	B930036N10Rik|chr1:171257104-171257603	0.0891666432844364	.	.
chr1	171503848	171504347	chr1	171263038	171263537	Alyref2|chr1:171263038-171263537	0.0915087143170275	.	.
chr1	171503848	171504347	chr1	171263038	171263537	B930036N10Rik|chr1:171263038-171263537	0.0915087143170275	.	.
chr1	171503848	171504347	chr1	171404138	171404637	Alyref2|chr1:171404138-171404637	0.0991964636221114	.	.
chr1	171503848	171504347	chr1	171404138	171404637	B930036N10Rik|chr1:171404138-171404637	0.0991964636221114	.	.
chr1	171503848	171504347	chr1	171773402	171773901	Alyref2|chr1:171773402-171773901	0.094023956126152	.	.
chr1	171503848	171504347	chr1	171773402	171773901	B930036N10Rik|chr1:171773402-171773901	0.094023956126152	.	.
chr1	172520879	172521378	chr1	172528665	172529164	Cfap45|chr1:172528665-172529164	0.0778958892506295	.	.
chr1	172520879	172521378	chr1	172550479	172550978	Cfap45|chr1:172550479-172550978	0.180969835881117	.	.
chr1	172520879	172521378	chr1	172616964	172617463	Cfap45|chr1:172616964-172617463	0.133213009141987	.	.
chr1	172520879	172521378	chr1	172686868	172687367	Cfap45|chr1:172686868-172687367	0.113306369250654	.	.
chr1	172632827	172633326	chr1	172526646	172527145	Dusp23|chr1:172526646-172527145	0.0657210437620619	.	.
chr1	172632827	172633326	chr1	172549972	172550471	Dusp23|chr1:172549972-172550471	0.100197680881884	.	.
chr1	172632827	172633326	chr1	172550479	172550978	Dusp23|chr1:172550479-172550978	0.291159554989205	.	.
chr1	172632827	172633326	chr1	172551045	172551544	Dusp23|chr1:172551045-172551544	0.148419727526414	.	.
chr1	172632827	172633326	chr1	172559309	172559808	Dusp23|chr1:172559309-172559808	0.0784811556907642	.	.
chr1	172632827	172633326	chr1	172586057	172586556	Dusp23|chr1:172586057-172586556	0.192307415740388	.	.
chr1	172632827	172633326	chr1	172616964	172617463	Dusp23|chr1:172616964-172617463	0.203898098115896	.	.
chr1	172632827	172633326	chr1	172619200	172619699	Dusp23|chr1:172619200-172619699	0.136013517922367	.	.
chr1	172632827	172633326	chr1	172619720	172620219	Dusp23|chr1:172619720-172620219	0.241112770717667	.	.
chr1	172632827	172633326	chr1	172667603	172668102	Dusp23|chr1:172667603-172668102	0.0593786381658284	.	.
chr1	172632827	172633326	chr1	172686868	172687367	Dusp23|chr1:172686868-172687367	0.104776816610654	.	.
chr1	172632827	172633326	chr1	172741952	172742451	Dusp23|chr1:172741952-172742451	0.078587242423588	.	.
chr1	172632827	172633326	chr1	172848987	172849486	Dusp23|chr1:172848987-172849486	0.126262604633981	.	.
chr1	173349883	173350382	chr1	173329676	173330175	Aim2|chr1:173329676-173330175	0.139062420718945	.	.
chr1	173349883	173350382	chr1	173339459	173339958	Aim2|chr1:173339459-173339958	0.111150167478765	.	.
chr1	173349883	173350382	chr1	173390016	173390515	Aim2|chr1:173390016-173390515	0.0825320208462199	.	.
chr1	173349883	173350382	chr1	173398534	173399033	Aim2|chr1:173398534-173399033	0.107857087870917	.	.
chr1	173366644	173367143	chr1	173377444	173377943	Cadm3|chr1:173377444-173377943	0.0906658224969097	.	.
chr1	173366644	173367143	chr1	173377444	173377943	Cadm3|chr1:173377444-173377943	0.0906658224969098	.	.
chr1	173367390	173367889	chr1	173033230	173033729	Cadm3|chr1:173033230-173033729	0.0788242260155925	.	.
chr1	173367390	173367889	chr1	173070523	173071022	Cadm3|chr1:173070523-173071022	0.129779328465416	.	.
chr1	173367390	173367889	chr1	173339459	173339958	Cadm3|chr1:173339459-173339958	0.118730092616267	.	.
chr1	173367390	173367889	chr1	173345578	173346077	Cadm3|chr1:173345578-173346077	0.105923615586748	.	.
chr1	173367390	173367889	chr1	173357691	173358190	Cadm3|chr1:173357691-173358190	0.0886488896143609	.	.
chr1	173367390	173367889	chr1	173377444	173377943	Cadm3|chr1:173377444-173377943	0.11806013953838	.	.
chr1	173880366	173880865	chr1	173802466	173802965	Mndal|chr1:173802466-173802965	0.0893417762253451	.	.
chr1	174097618	174098117	chr1	174244606	174245105	Olfr427|chr1:174244606-174245105	0.097562729757316	.	.
chr1	177796375	177796874	chr1	177620448	177620947	Adss|chr1:177620448-177620947	0.0740319065517191	.	.
chr1	177796375	177796874	chr1	177702809	177703308	Adss|chr1:177702809-177703308	0.0916265233603789	.	.
chr1	177796375	177796874	chr1	178205873	178206372	Adss|chr1:178205873-178206372	0.0696778002992534	.	.
chr1	177982967	177983466	chr1	177573280	177573779	Catspere2|chr1:177573280-177573779	0.0623644609197358	.	.
chr1	177982967	177983466	chr1	177620448	177620947	Catspere2|chr1:177620448-177620947	0.10763088158675	.	.
chr1	177982967	177983466	chr1	178205873	178206372	Catspere2|chr1:178205873-178206372	0.127962688775628	.	.
chr1	177982967	177983466	chr1	178233423	178233922	Catspere2|chr1:178233423-178233922	0.112642369271153	.	.
chr1	178187311	178187810	chr1	178448418	178448917	Desi2|chr1:178448418-178448917	0.0896403188196326	.	.
chr1	178276142	178276641	chr1	178357754	178358253	4930527J03Rik|chr1:178357754-178358253	0.0640905423165793	.	.
chr1	178276142	178276641	chr1	178368821	178369320	4930527J03Rik|chr1:178368821-178369320	0.0626893119034397	.	.
chr1	178276142	178276641	chr1	178447830	178448329	4930527J03Rik|chr1:178447830-178448329	0.0723614899085189	.	.
chr1	178276142	178276641	chr1	178448418	178448917	4930527J03Rik|chr1:178448418-178448917	0.12254126010502	.	.
chr1	178276142	178276641	chr1	178449116	178449615	4930527J03Rik|chr1:178449116-178449615	0.0725612414740519	.	.
chr1	178317988	178318487	chr1	178205873	178206372	B230369F24Rik|chr1:178205873-178206372	0.111016613031263	.	.
chr1	178317988	178318487	chr1	178205873	178206372	Cox20|chr1:178205873-178206372	0.111016613031263	.	.
chr1	178317988	178318487	chr1	178290989	178291488	B230369F24Rik|chr1:178290989-178291488	0.0850589339845907	.	.
chr1	178317988	178318487	chr1	178290989	178291488	Cox20|chr1:178290989-178291488	0.0850589339845907	.	.
chr1	178317988	178318487	chr1	178448418	178448917	B230369F24Rik|chr1:178448418-178448917	0.129355878769395	.	.
chr1	178317988	178318487	chr1	178448418	178448917	Cox20|chr1:178448418-178448917	0.129355878769395	.	.
chr1	178317988	178318487	chr1	178449116	178449615	B230369F24Rik|chr1:178449116-178449615	0.147999264639697	.	.
chr1	178317988	178318487	chr1	178449116	178449615	Cox20|chr1:178449116-178449615	0.147999264639697	.	.
chr1	178318532	178319031	chr1	178249061	178249560	B230369F24Rik|chr1:178249061-178249560	0.168824274382512	.	.
chr1	178318532	178319031	chr1	178249061	178249560	Cox20|chr1:178249061-178249560	0.168824274382512	.	.
chr1	178318532	178319031	chr1	178290989	178291488	B230369F24Rik|chr1:178290989-178291488	0.0681562745506496	.	.
chr1	178318532	178319031	chr1	178290989	178291488	Cox20|chr1:178290989-178291488	0.0681562745506496	.	.
chr1	178318532	178319031	chr1	178368821	178369320	B230369F24Rik|chr1:178368821-178369320	0.0726302315077729	.	.
chr1	178318532	178319031	chr1	178368821	178369320	Cox20|chr1:178368821-178369320	0.0726302315077729	.	.
chr1	178318532	178319031	chr1	178448418	178448917	B230369F24Rik|chr1:178448418-178448917	0.116155860727206	.	.
chr1	178318532	178319031	chr1	178448418	178448917	Cox20|chr1:178448418-178448917	0.116155860727206	.	.
chr1	178337022	178337521	chr1	178336353	178336852	Hnrnpu|chr1:178336353-178336852	0.14721142146956	.	.
chr1	178337022	178337521	chr1	178463658	178464157	Hnrnpu|chr1:178463658-178464157	0.128647368183588	.	.
chr1	178337022	178337521	chr1	178481627	178482126	Hnrnpu|chr1:178481627-178482126	0.151586206198519	.	.
chr1	178337559	178338058	chr1	178336353	178336852	Hnrnpu|chr1:178336353-178336852	0.0767605886590943	.	.
chr1	178337559	178338058	chr1	178368821	178369320	Hnrnpu|chr1:178368821-178369320	0.200836610569018	.	.
chr1	178337559	178338058	chr1	178463658	178464157	Hnrnpu|chr1:178463658-178464157	0.133011536961984	.	.
chr1	178405450	178405949	chr1	178233423	178233922	Efcab2|chr1:178233423-178233922	0.066656093492834	.	.
chr1	178405450	178405949	chr1	178290989	178291488	Efcab2|chr1:178290989-178291488	0.0723278544282634	.	.
chr1	178405450	178405949	chr1	178336353	178336852	Efcab2|chr1:178336353-178336852	0.171804775328877	.	.
chr1	178405450	178405949	chr1	178447830	178448329	Efcab2|chr1:178447830-178448329	0.0579512437753458	.	.
chr1	178405450	178405949	chr1	178481627	178482126	Efcab2|chr1:178481627-178482126	0.157690374222008	.	.
chr1	178406170	178406669	chr1	178249061	178249560	Efcab2|chr1:178249061-178249560	0.060776451566539	.	.
chr1	178406170	178406669	chr1	178336353	178336852	Efcab2|chr1:178336353-178336852	0.129723003145021	.	.
chr1	178406170	178406669	chr1	178389088	178389587	Efcab2|chr1:178389088-178389587	0.0893621714652067	.	.
chr1	184629411	184629910	chr1	184266033	184266532	Gm37800|chr1:184266033-184266532	0.0752245859828391	.	.
chr1	184629411	184629910	chr1	184266033	184266532	Gm37800|chr1:184266033-184266532	0.0752245859828392	.	.
chr1	184629411	184629910	chr1	184455754	184456253	Gm37800|chr1:184455754-184456253	0.0660296197034861	.	.
chr1	184629411	184629910	chr1	184470727	184471226	Gm37800|chr1:184470727-184471226	0.0786398551076609	.	.
chr1	184629411	184629910	chr1	184650564	184651063	Gm37800|chr1:184650564-184651063	0.172727009095065	.	.
chr1	184731805	184732304	chr1	184441210	184441709	Hlx|chr1:184441210-184441709	0.11361362186513	.	.
chr1	184731805	184732304	chr1	184470727	184471226	Hlx|chr1:184470727-184471226	0.116393154333939	.	.
chr1	184731805	184732304	chr1	184748538	184749037	Hlx|chr1:184748538-184749037	0.0681695666134525	.	.
chr1	194938639	194939138	chr1	194881498	194881997	Cd34|chr1:194881498-194881997	0.0721411943379	.	.
chr1	194938639	194939138	chr1	194929969	194930468	Cd34|chr1:194929969-194930468	0.133389282692575	.	.
chr1	194938639	194939138	chr1	194950868	194951367	Cd34|chr1:194950868-194951367	0.155881392905349	.	.
chr1	194938639	194939138	chr1	195249752	195250251	Cd34|chr1:195249752-195250251	0.104343719048297	.	.
chr1	194976111	194976610	chr1	194795310	194795809	A330023F24Rik|chr1:194795310-194795809	0.0696518937554124	.	.
chr1	194976111	194976610	chr1	194795310	194795809	Gm16897|chr1:194795310-194795809	0.0696518937554124	.	.
chr1	194976111	194976610	chr1	194839176	194839675	A330023F24Rik|chr1:194839176-194839675	0.0682664090661958	.	.
chr1	194976111	194976610	chr1	194839176	194839675	Gm16897|chr1:194839176-194839675	0.0682664090661958	.	.
chr1	194976111	194976610	chr1	194879521	194880020	A330023F24Rik|chr1:194879521-194880020	0.0748777500731072	.	.
chr1	194976111	194976610	chr1	194879521	194880020	Gm16897|chr1:194879521-194880020	0.0748777500731072	.	.
chr1	194976111	194976610	chr1	194962131	194962630	A330023F24Rik|chr1:194962131-194962630	0.0780327814969889	.	.
chr1	194976111	194976610	chr1	194962131	194962630	Gm16897|chr1:194962131-194962630	0.0780327814969889	.	.
chr1	194976111	194976610	chr1	195023331	195023830	A330023F24Rik|chr1:195023331-195023830	0.0993082687810108	.	.
chr1	194976111	194976610	chr1	195023331	195023830	Gm16897|chr1:195023331-195023830	0.0993082687810108	.	.
chr1	194976111	194976610	chr1	195033930	195034429	A330023F24Rik|chr1:195033930-195034429	0.0635162482955404	.	.
chr1	194976111	194976610	chr1	195033930	195034429	Gm16897|chr1:195033930-195034429	0.0635162482955404	.	.
chr1	194977431	194977930	chr1	194879521	194880020	Gm16897|chr1:194879521-194880020	0.0897824714741766	.	.
chr1	194977431	194977930	chr1	194879521	194880020	Gm16897|chr1:194879521-194880020	0.0897824714741767	.	.
chr1	194977431	194977930	chr1	194885200	194885699	Gm16897|chr1:194885200-194885699	0.0582279929536387	.	.
chr1	194977431	194977930	chr1	194885701	194886200	Gm16897|chr1:194885701-194886200	0.0777820246465247	.	.
chr1	194977431	194977930	chr1	194962131	194962630	Gm16897|chr1:194962131-194962630	0.109483344207088	.	.
chr1	194977431	194977930	chr1	194977967	194978466	Gm16897|chr1:194977967-194978466	0.24514560698965	.	.
chr1	195018071	195018570	chr1	194750069	194750568	Gm37027|chr1:194750069-194750568	0.0957309264718024	.	.
chr1	195018071	195018570	chr1	194795310	194795809	Gm37027|chr1:194795310-194795809	0.082856495608676	.	.
chr1	195018071	195018570	chr1	194839176	194839675	Gm37027|chr1:194839176-194839675	0.0779675530913915	.	.
chr1	195018071	195018570	chr1	194881498	194881997	Gm37027|chr1:194881498-194881997	0.169980216961044	.	.
chr1	195018071	195018570	chr1	194885200	194885699	Gm37027|chr1:194885200-194885699	0.0922299986590333	.	.
chr1	195018071	195018570	chr1	194885701	194886200	Gm37027|chr1:194885701-194886200	0.195357829418638	.	.
chr1	195018071	195018570	chr1	194950868	194951367	Gm37027|chr1:194950868-194951367	0.16532952474601	.	.
chr1	195018071	195018570	chr1	195023331	195023830	Gm37027|chr1:195023331-195023830	0.061169083961848	.	.
chr1	195130829	195131328	chr1	194839176	194839675	Cr1l|chr1:194839176-194839675	0.104371895795463	.	.
chr1	195130829	195131328	chr1	194851569	194852068	Cr1l|chr1:194851569-194852068	0.0893919885233701	.	.
chr1	195130829	195131328	chr1	194977967	194978466	Cr1l|chr1:194977967-194978466	0.111661365661293	.	.
chr1	195130829	195131328	chr1	195033930	195034429	Cr1l|chr1:195033930-195034429	0.139879487428606	.	.
chr1	195130829	195131328	chr1	195040386	195040885	Cr1l|chr1:195040386-195040885	0.0582249779685282	.	.
chr1	195130829	195131328	chr1	195249752	195250251	Cr1l|chr1:195249752-195250251	0.151952147222042	.	.
chr1	195131381	195131880	chr1	194839176	194839675	Cr1l|chr1:194839176-194839675	0.067784995337398	.	.
chr1	195131381	195131880	chr1	194851569	194852068	Cr1l|chr1:194851569-194852068	0.131148254784967	.	.
chr1	195131381	195131880	chr1	194885701	194886200	Cr1l|chr1:194885701-194886200	0.163801696446306	.	.
chr1	195131381	195131880	chr1	195033930	195034429	Cr1l|chr1:195033930-195034429	0.134595154537634	.	.
chr1	195132084	195132583	chr1	194826921	194827420	Cr1l|chr1:194826921-194827420	0.126431241854945	.	.
chr1	195132084	195132583	chr1	194851569	194852068	Cr1l|chr1:194851569-194852068	0.129814992989635	.	.
chr1	195132084	195132583	chr1	194861129	194861628	Cr1l|chr1:194861129-194861628	0.13015956312835	.	.
chr1	195132084	195132583	chr1	194977967	194978466	Cr1l|chr1:194977967-194978466	0.114032924666411	.	.
chr1	195132084	195132583	chr1	195016706	195017205	Cr1l|chr1:195016706-195017205	0.0756102373420392	.	.
chr1	195132084	195132583	chr1	195038372	195038871	Cr1l|chr1:195038372-195038871	0.179021742542578	.	.
chr1	195176500	195176999	chr1	194881498	194881997	Cr2|chr1:194881498-194881997	0.113247303747418	.	.
chr1	195176500	195176999	chr1	195016706	195017205	Cr2|chr1:195016706-195017205	0.122087135159832	.	.
chr1	195176500	195176999	chr1	195023331	195023830	Cr2|chr1:195023331-195023830	0.0733387545107809	.	.
chr10	3366298	3366797	chr10	3366890	3367389	Ppp1r14c|chr10:3366890-3367389	0.259820383075971	.	.
chr10	3366298	3366797	chr10	3379864	3380363	Ppp1r14c|chr10:3379864-3380363	0.132436380626862	.	.
chr10	3366298	3366797	chr10	3476479	3476978	Ppp1r14c|chr10:3476479-3476978	0.111955545321103	.	.
chr10	3366298	3366797	chr10	3476990	3477489	Ppp1r14c|chr10:3476990-3477489	0.165410343255508	.	.
chr10	4611722	4612221	chr10	4621513	4622012	Esr1|chr10:4621513-4622012	0.173958277763392	.	.
chr10	5550504	5551003	chr10	5507539	5508038	Syne1|chr10:5507539-5508038	0.0891745170788907	.	.
chr10	5550504	5551003	chr10	5549987	5550486	Syne1|chr10:5549987-5550486	0.337977575344715	.	.
chr10	5550504	5551003	chr10	5868026	5868525	Syne1|chr10:5868026-5868525	0.0791955113782033	.	.
chr10	5550504	5551003	chr10	5904251	5904750	Syne1|chr10:5904251-5904750	0.0642519076689546	.	.
chr10	5805395	5805894	chr10	5509787	5510286	Fbxo5|chr10:5509787-5510286	0.0809352704919665	.	.
chr10	5805395	5805894	chr10	5853767	5854266	Fbxo5|chr10:5853767-5854266	0.0843816752699294	.	.
chr10	5805395	5805894	chr10	5886106	5886605	Fbxo5|chr10:5886106-5886605	0.174421374292691	.	.
chr10	5805395	5805894	chr10	5904251	5904750	Fbxo5|chr10:5904251-5904750	0.102034335165927	.	.
chr10	5805395	5805894	chr10	6115148	6115647	Fbxo5|chr10:6115148-6115647	0.057966759781942	.	.
chr10	5805395	5805894	chr10	6156208	6156707	Fbxo5|chr10:6156208-6156707	0.175671106768845	.	.
chr10	5823844	5824343	chr10	5539608	5540107	Mtrf1l|chr10:5539608-5540107	0.0783546917267578	.	.
chr10	5823844	5824343	chr10	5549987	5550486	Mtrf1l|chr10:5549987-5550486	0.0661121957952669	.	.
chr10	5823844	5824343	chr10	5646862	5647361	Mtrf1l|chr10:5646862-5647361	0.065363353646207	.	.
chr10	5823844	5824343	chr10	5868026	5868525	Mtrf1l|chr10:5868026-5868525	0.19637837969121	.	.
chr10	5823844	5824343	chr10	5886106	5886605	Mtrf1l|chr10:5886106-5886605	0.0616284127264017	.	.
chr10	5823844	5824343	chr10	5904251	5904750	Mtrf1l|chr10:5904251-5904750	0.177890137433759	.	.
chr10	5823844	5824343	chr10	5967643	5968142	Mtrf1l|chr10:5967643-5968142	0.125512362888416	.	.
chr10	5823844	5824343	chr10	6156208	6156707	Mtrf1l|chr10:6156208-6156707	0.210184437357204	.	.
chr10	5921342	5921841	chr10	5507539	5508038	Rgs17|chr10:5507539-5508038	0.0783690120996019	.	.
chr10	5921342	5921841	chr10	5509787	5510286	Rgs17|chr10:5509787-5510286	0.116266065455557	.	.
chr10	5921342	5921841	chr10	5534183	5534682	Rgs17|chr10:5534183-5534682	0.0737121372628367	.	.
chr10	5921342	5921841	chr10	5846889	5847388	Rgs17|chr10:5846889-5847388	0.0733614620291035	.	.
chr10	5921342	5921841	chr10	5853238	5853737	Rgs17|chr10:5853238-5853737	0.0839928369509528	.	.
chr10	5921342	5921841	chr10	5853767	5854266	Rgs17|chr10:5853767-5854266	0.0889303070545569	.	.
chr10	5921342	5921841	chr10	6156208	6156707	Rgs17|chr10:6156208-6156707	0.0913287163664068	.	.
chr10	5922199	5922698	chr10	5554911	5555410	Rgs17|chr10:5554911-5555410	0.124114633835722	.	.
chr10	5922199	5922698	chr10	5600051	5600550	Rgs17|chr10:5600051-5600550	0.0577845562276658	.	.
chr10	5922199	5922698	chr10	5646862	5647361	Rgs17|chr10:5646862-5647361	0.0579423795307273	.	.
chr10	5922199	5922698	chr10	5846889	5847388	Rgs17|chr10:5846889-5847388	0.0710512210242132	.	.
chr10	5922199	5922698	chr10	5877043	5877542	Rgs17|chr10:5877043-5877542	0.0600900295525049	.	.
chr10	5922199	5922698	chr10	5904251	5904750	Rgs17|chr10:5904251-5904750	0.0640415505997664	.	.
chr10	5922199	5922698	chr10	5967111	5967610	Rgs17|chr10:5967111-5967610	0.125679481481843	.	.
chr10	5923047	5923546	chr10	5509787	5510286	Rgs17|chr10:5509787-5510286	0.0661801418187229	.	.
chr10	5923047	5923546	chr10	5549987	5550486	Rgs17|chr10:5549987-5550486	0.0633888049509101	.	.
chr10	5923047	5923546	chr10	5790606	5791105	Rgs17|chr10:5790606-5791105	0.233952355756948	.	.
chr10	5923047	5923546	chr10	5853238	5853737	Rgs17|chr10:5853238-5853737	0.0626687301213002	.	.
chr10	5923047	5923546	chr10	5868026	5868525	Rgs17|chr10:5868026-5868525	0.148158724773181	.	.
chr10	5923047	5923546	chr10	5904251	5904750	Rgs17|chr10:5904251-5904750	0.113778664385908	.	.
chr10	5923047	5923546	chr10	5967111	5967610	Rgs17|chr10:5967111-5967610	0.12613758477728	.	.
chr10	5923047	5923546	chr10	5967643	5968142	Rgs17|chr10:5967643-5968142	0.063106751561867	.	.
chr10	5923047	5923546	chr10	5967643	5968142	Rgs17|chr10:5967643-5968142	0.0631067515618671	.	.
chr10	5923047	5923546	chr10	6156208	6156707	Rgs17|chr10:6156208-6156707	0.159260583646364	.	.
chr10	7051748	7052247	chr10	7039973	7040472	Ipcef1|chr10:7039973-7040472	0.129113172935455	.	.
chr10	7051748	7052247	chr10	7070014	7070513	Ipcef1|chr10:7070014-7070513	0.255294060325046	.	.
chr10	7051748	7052247	chr10	7111549	7112048	Ipcef1|chr10:7111549-7112048	0.245578960467588	.	.
chr10	7052495	7052994	chr10	7103341	7103840	Ipcef1|chr10:7103341-7103840	0.12904297149643	.	.
chr10	7052495	7052994	chr10	7103842	7104341	Ipcef1|chr10:7103842-7104341	0.0770278050234544	.	.
chr10	7052495	7052994	chr10	7111549	7112048	Ipcef1|chr10:7111549-7112048	0.0813669327505768	.	.
chr10	7052495	7052994	chr10	7181706	7182205	Ipcef1|chr10:7181706-7182205	0.134795418780788	.	.
chr10	7052495	7052994	chr10	7202005	7202504	Ipcef1|chr10:7202005-7202504	0.072415816264437	.	.
chr10	7211500	7211999	chr10	7039973	7040472	Cnksr3|chr10:7039973-7040472	0.187273989867238	.	.
chr10	7211500	7211999	chr10	7103341	7103840	Cnksr3|chr10:7103341-7103840	0.0630977083693954	.	.
chr10	7211500	7211999	chr10	7210985	7211484	Cnksr3|chr10:7210985-7211484	0.259792929384188	.	.
chr10	7212004	7212503	chr10	7039973	7040472	Cnksr3|chr10:7039973-7040472	0.126997062875177	.	.
chr10	7212004	7212503	chr10	7103341	7103840	Cnksr3|chr10:7103341-7103840	0.185268558372106	.	.
chr10	7212004	7212503	chr10	7181706	7182205	Cnksr3|chr10:7181706-7182205	0.0668209999733436	.	.
chr10	7212004	7212503	chr10	7333209	7333708	Cnksr3|chr10:7333209-7333708	0.157639975061146	.	.
chr10	7212004	7212503	chr10	7469964	7470463	Cnksr3|chr10:7469964-7470463	0.0753549714116484	.	.
chr10	7589567	7590066	chr10	7663092	7663591	Lrp11|chr10:7663092-7663591	0.183725810097754	.	.
chr10	7589567	7590066	chr10	7687958	7688457	Lrp11|chr10:7687958-7688457	0.0885825066718438	.	.
chr10	7589567	7590066	chr10	7688488	7688987	Lrp11|chr10:7688488-7688987	0.0940155404391385	.	.
chr10	7589567	7590066	chr10	7900869	7901368	Lrp11|chr10:7900869-7901368	0.10008769033409	.	.
chr10	7590117	7590616	chr10	7390606	7391105	Lrp11|chr10:7390606-7391105	0.179035285157182	.	.
chr10	7667254	7667753	chr10	7687958	7688457	Nup43|chr10:7687958-7688457	0.0937906932719966	.	.
chr10	7667254	7667753	chr10	7688488	7688987	Nup43|chr10:7688488-7688987	0.112269339580894	.	.
chr10	7667254	7667753	chr10	7900869	7901368	Nup43|chr10:7900869-7901368	0.0741068292961048	.	.
chr10	7680943	7681442	chr10	7663092	7663591	Lats1|chr10:7663092-7663591	0.208313833227707	.	.
chr10	7680943	7681442	chr10	7663092	7663591	Pcmt1|chr10:7663092-7663591	0.208313833227707	.	.
chr10	7680943	7681442	chr10	7911145	7911644	Lats1|chr10:7911145-7911644	0.111083949721969	.	.
chr10	7680943	7681442	chr10	7911145	7911644	Pcmt1|chr10:7911145-7911644	0.111083949721969	.	.
chr10	7681670	7682169	chr10	7838519	7839018	Lats1|chr10:7838519-7839018	0.0931152685365931	.	.
chr10	7681670	7682169	chr10	7838519	7839018	Pcmt1|chr10:7838519-7839018	0.0931152685365931	.	.
chr10	7681670	7682169	chr10	7928966	7929465	Lats1|chr10:7928966-7929465	0.117457005537717	.	.
chr10	7681670	7682169	chr10	7928966	7929465	Pcmt1|chr10:7928966-7929465	0.117457005537717	.	.
chr10	7725685	7726184	chr10	7648968	7649467	Katna1|chr10:7648968-7649467	0.305368949957344	.	.
chr10	7725685	7726184	chr10	7663092	7663591	Katna1|chr10:7663092-7663591	0.10249348365154	.	.
chr10	7725685	7726184	chr10	7768509	7769008	Katna1|chr10:7768509-7769008	0.0663802057044248	.	.
chr10	7725685	7726184	chr10	7965907	7966406	Katna1|chr10:7965907-7966406	0.0877343946072959	.	.
chr10	7780097	7780596	chr10	7600611	7601110	B430219N15Rik|chr10:7600611-7601110	0.0692665066159633	.	.
chr10	7780097	7780596	chr10	7838519	7839018	B430219N15Rik|chr10:7838519-7839018	0.103971582097063	.	.
chr10	7780721	7781220	chr10	7663092	7663591	B430219N15Rik|chr10:7663092-7663591	0.0961009550681084	.	.
chr10	7780721	7781220	chr10	7687958	7688457	B430219N15Rik|chr10:7687958-7688457	0.179292788808103	.	.
chr10	7780721	7781220	chr10	7688488	7688987	B430219N15Rik|chr10:7688488-7688987	0.214546788865703	.	.
chr10	7780721	7781220	chr10	7741108	7741607	B430219N15Rik|chr10:7741108-7741607	0.109657919386523	.	.
chr10	7780721	7781220	chr10	7911145	7911644	B430219N15Rik|chr10:7911145-7911644	0.0895131964976044	.	.
chr10	7780721	7781220	chr10	7965907	7966406	B430219N15Rik|chr10:7965907-7966406	0.0710587081611187	.	.
chr10	7792631	7793130	chr10	7663092	7663591	Ginm1|chr10:7663092-7663591	0.0736241734089558	.	.
chr10	7792631	7793130	chr10	7663092	7663591	Ppil4|chr10:7663092-7663591	0.0736241734089558	.	.
chr10	7792631	7793130	chr10	7768509	7769008	Ginm1|chr10:7768509-7769008	0.120610527584046	.	.
chr10	7792631	7793130	chr10	7768509	7769008	Ppil4|chr10:7768509-7769008	0.120610527584046	.	.
chr10	7955534	7956033	chr10	7870547	7871046	Tab2|chr10:7870547-7871046	0.0877834631165533	.	.
chr10	7955534	7956033	chr10	7928966	7929465	Tab2|chr10:7928966-7929465	0.0595946293050129	.	.
chr10	7955534	7956033	chr10	7965907	7966406	Tab2|chr10:7965907-7966406	0.116227741997661	.	.
chr10	7956090	7956589	chr10	7648968	7649467	Tab2|chr10:7648968-7649467	0.127836831545011	.	.
chr10	7956090	7956589	chr10	7663092	7663591	Tab2|chr10:7663092-7663591	0.159821352152022	.	.
chr10	7956090	7956589	chr10	7687958	7688457	Tab2|chr10:7687958-7688457	0.0916162018095501	.	.
chr10	7956090	7956589	chr10	7741108	7741607	Tab2|chr10:7741108-7741607	0.0600168311609774	.	.
chr10	7956090	7956589	chr10	7768509	7769008	Tab2|chr10:7768509-7769008	0.0874918488092881	.	.
chr10	7956090	7956589	chr10	7775451	7775950	Tab2|chr10:7775451-7775950	0.0587521962028025	.	.
chr10	7956090	7956589	chr10	7900869	7901368	Tab2|chr10:7900869-7901368	0.202594230263509	.	.
chr10	7956090	7956589	chr10	7911145	7911644	Tab2|chr10:7911145-7911644	0.0609231447889759	.	.
chr10	7956090	7956589	chr10	7965907	7966406	Tab2|chr10:7965907-7966406	0.202366537244552	.	.
chr10	10557986	10558485	chr10	10252058	10252557	Rab32|chr10:10252058-10252557	0.0890958660166575	.	.
chr10	11280524	11281023	chr10	11381186	11381685	4930432B10Rik|chr10:11381186-11381685	0.151575152773629	.	.
chr10	11280524	11281023	chr10	11381186	11381685	Fbxo30|chr10:11381186-11381685	0.151575152773629	.	.
chr10	11280524	11281023	chr10	11449856	11450355	4930432B10Rik|chr10:11449856-11450355	0.135439951061661	.	.
chr10	11280524	11281023	chr10	11449856	11450355	Fbxo30|chr10:11449856-11450355	0.135439951061661	.	.
chr10	11280524	11281023	chr10	11450473	11450972	4930432B10Rik|chr10:11450473-11450972	0.0581705022790747	.	.
chr10	11280524	11281023	chr10	11450473	11450972	Fbxo30|chr10:11450473-11450972	0.0581705022790747	.	.
chr10	11280524	11281023	chr10	11669125	11669624	4930432B10Rik|chr10:11669125-11669624	0.0946530719571239	.	.
chr10	11280524	11281023	chr10	11669125	11669624	4930432B10Rik|chr10:11669125-11669624	0.094653071957124	.	.
chr10	11280524	11281023	chr10	11669125	11669624	Fbxo30|chr10:11669125-11669624	0.0946530719571239	.	.
chr10	11280524	11281023	chr10	11669125	11669624	Fbxo30|chr10:11669125-11669624	0.094653071957124	.	.
chr10	11280524	11281023	chr10	11707700	11708199	4930432B10Rik|chr10:11707700-11708199	0.103400128666188	.	.
chr10	11280524	11281023	chr10	11707700	11708199	Fbxo30|chr10:11707700-11708199	0.103400128666188	.	.
chr10	11281047	11281546	chr10	11269171	11269670	4930432B10Rik|chr10:11269171-11269670	0.0737060275459579	.	.
chr10	11281047	11281546	chr10	11269171	11269670	Fbxo30|chr10:11269171-11269670	0.0737060275459579	.	.
chr10	11281047	11281546	chr10	11381186	11381685	4930432B10Rik|chr10:11381186-11381685	0.124656071184961	.	.
chr10	11281047	11281546	chr10	11381186	11381685	Fbxo30|chr10:11381186-11381685	0.124656071184961	.	.
chr10	11281047	11281546	chr10	11707700	11708199	4930432B10Rik|chr10:11707700-11708199	0.0877790569625852	.	.
chr10	11281047	11281546	chr10	11707700	11708199	Fbxo30|chr10:11707700-11708199	0.0877790569625852	.	.
chr10	11343450	11343949	chr10	11352982	11353481	Epm2a|chr10:11352982-11353481	0.0667777214622485	.	.
chr10	11343450	11343949	chr10	11432801	11433300	Epm2a|chr10:11432801-11433300	0.177733613530804	.	.
chr10	11343450	11343949	chr10	11450473	11450972	Epm2a|chr10:11450473-11450972	0.160112631551493	.	.
chr10	11343450	11343949	chr10	11564944	11565443	Epm2a|chr10:11564944-11565443	0.161857297689482	.	.
chr10	11343450	11343949	chr10	11669125	11669624	Epm2a|chr10:11669125-11669624	0.131133753041428	.	.
chr10	11343450	11343949	chr10	11707700	11708199	Epm2a|chr10:11707700-11708199	0.167276315479876	.	.
chr10	11841343	11841842	chr10	11515109	11515608	Gm48697|chr10:11515109-11515608	0.179684985430693	.	.
chr10	11841343	11841842	chr10	11518674	11519173	Gm48697|chr10:11518674-11519173	0.111540760167948	.	.
chr10	11841343	11841842	chr10	11531262	11531761	Gm48697|chr10:11531262-11531761	0.289787120067335	.	.
chr10	11841343	11841842	chr10	11826788	11827287	Gm48697|chr10:11826788-11827287	0.23038259985317	.	.
chr10	11841343	11841842	chr10	11875312	11875811	Gm48697|chr10:11875312-11875811	0.147433528326922	.	.
chr10	11841343	11841842	chr10	11888887	11889386	Gm48697|chr10:11888887-11889386	0.233022569042239	.	.
chr10	11841343	11841842	chr10	11890190	11890689	Gm48697|chr10:11890190-11890689	0.158788090363029	.	.
chr10	11841343	11841842	chr10	11938110	11938609	Gm48697|chr10:11938110-11938609	0.209462700231147	.	.
chr10	11841343	11841842	chr10	11946301	11946800	Gm48697|chr10:11946301-11946800	0.154551556475543	.	.
chr10	14759884	14760383	chr10	14539795	14540294	B230364G03Rik|chr10:14539795-14540294	0.136294226590445	.	.
chr10	14759884	14760383	chr10	14725631	14726130	B230364G03Rik|chr10:14725631-14726130	0.0624561962412897	.	.
chr10	14759884	14760383	chr10	14734220	14734719	B230364G03Rik|chr10:14734220-14734719	0.096743454848134	.	.
chr10	14759884	14760383	chr10	14789913	14790412	B230364G03Rik|chr10:14789913-14790412	0.127732223574167	.	.
chr10	14759884	14760383	chr10	14816992	14817491	B230364G03Rik|chr10:14816992-14817491	0.124850910240913	.	.
chr10	14759884	14760383	chr10	14822133	14822632	B230364G03Rik|chr10:14822133-14822632	0.119337934736701	.	.
chr10	14759884	14760383	chr10	15042589	15043088	B230364G03Rik|chr10:15042589-15043088	0.0875400278477099	.	.
chr10	14759884	14760383	chr10	15121523	15122022	B230364G03Rik|chr10:15121523-15122022	0.0621217270040881	.	.
chr10	15300071	15300570	chr10	15242781	15243280	Gm47710|chr10:15242781-15243280	0.0609340651102353	.	.
chr10	15300071	15300570	chr10	15243415	15243914	Gm47710|chr10:15243415-15243914	0.116883329295854	.	.
chr10	15300071	15300570	chr10	15249385	15249884	Gm47710|chr10:15249385-15249884	0.176629039942036	.	.
chr10	15300071	15300570	chr10	15249904	15250403	Gm47710|chr10:15249904-15250403	0.138675426315981	.	.
chr10	15300071	15300570	chr10	15317160	15317659	Gm47710|chr10:15317160-15317659	0.0704583105294202	.	.
chr10	15300071	15300570	chr10	15391811	15392310	Gm47710|chr10:15391811-15392310	0.107406765503072	.	.
chr10	15300071	15300570	chr10	15392368	15392867	Gm47710|chr10:15392368-15392867	0.0790525746281359	.	.
chr10	15300071	15300570	chr10	15540994	15541493	Gm47710|chr10:15540994-15541493	0.113127215162737	.	.
chr10	15300071	15300570	chr10	15664921	15665420	Gm47710|chr10:15664921-15665420	0.170698554346137	.	.
chr10	15300606	15301105	chr10	15243415	15243914	Gm47710|chr10:15243415-15243914	0.106654441055956	.	.
chr10	15300606	15301105	chr10	15249385	15249884	Gm47710|chr10:15249385-15249884	0.255872054927828	.	.
chr10	15300606	15301105	chr10	15249904	15250403	Gm47710|chr10:15249904-15250403	0.209027070537963	.	.
chr10	15300606	15301105	chr10	15317160	15317659	Gm47710|chr10:15317160-15317659	0.151841497045311	.	.
chr10	15300606	15301105	chr10	15392368	15392867	Gm47710|chr10:15392368-15392867	0.14887081202128	.	.
chr10	15300606	15301105	chr10	15521504	15522003	Gm47710|chr10:15521504-15522003	0.0680565047571583	.	.
chr10	15300606	15301105	chr10	15664921	15665420	Gm47710|chr10:15664921-15665420	0.231258133920902	.	.
chr10	19014684	19015183	chr10	19002085	19002584	Tnfaip3|chr10:19002085-19002584	0.0829900262193376	.	.
chr10	19014684	19015183	chr10	19188055	19188554	Tnfaip3|chr10:19188055-19188554	0.126951824942902	.	.
chr10	19015270	19015769	chr10	19002085	19002584	Tnfaip3|chr10:19002085-19002584	0.0854085112130957	.	.
chr10	19015270	19015769	chr10	19034668	19035167	Tnfaip3|chr10:19034668-19035167	0.06566263030845	.	.
chr10	19015270	19015769	chr10	19471566	19472065	Tnfaip3|chr10:19471566-19472065	0.145477412855842	.	.
chr10	19591671	19592170	chr10	19434659	19435158	Ifngr1|chr10:19434659-19435158	0.136182077459386	.	.
chr10	19591671	19592170	chr10	19471566	19472065	Ifngr1|chr10:19471566-19472065	0.125682794045703	.	.
chr10	19591671	19592170	chr10	19520997	19521496	Ifngr1|chr10:19520997-19521496	0.182910547983165	.	.
chr10	19591671	19592170	chr10	19563521	19564020	Ifngr1|chr10:19563521-19564020	0.194903997933735	.	.
chr10	19591671	19592170	chr10	19584019	19584518	Ifngr1|chr10:19584019-19584518	0.0914667259392349	.	.
chr10	19591671	19592170	chr10	19722262	19722761	Ifngr1|chr10:19722262-19722761	0.144357245126683	.	.
chr10	19711468	19711967	chr10	19471566	19472065	Il20ra|chr10:19471566-19472065	0.0706618114187382	.	.
chr10	19711468	19711967	chr10	19520997	19521496	Il20ra|chr10:19520997-19521496	0.222723317132077	.	.
chr10	19711468	19711967	chr10	19522079	19522578	Il20ra|chr10:19522079-19522578	0.071720011812749	.	.
chr10	19711468	19711967	chr10	19722262	19722761	Il20ra|chr10:19722262-19722761	0.184115013843501	.	.
chr10	19712255	19712754	chr10	19471566	19472065	Il20ra|chr10:19471566-19472065	0.183683040694584	.	.
chr10	19712255	19712754	chr10	19520997	19521496	Il20ra|chr10:19520997-19521496	0.265867206957602	.	.
chr10	19712255	19712754	chr10	19722262	19722761	Il20ra|chr10:19722262-19722761	0.222669764674438	.	.
chr10	19712255	19712754	chr10	19725513	19726012	Il20ra|chr10:19725513-19726012	0.106192148229858	.	.
chr10	21881933	21882432	chr10	21795759	21796258	Sgk1|chr10:21795759-21796258	0.0627444353311584	.	.
chr10	21881933	21882432	chr10	21897722	21898221	Sgk1|chr10:21897722-21898221	0.238035919216075	.	.
chr10	21881933	21882432	chr10	21916633	21917132	Sgk1|chr10:21916633-21917132	0.238555857270612	.	.
chr10	21881933	21882432	chr10	21923542	21924041	Sgk1|chr10:21923542-21924041	0.0756942418982941	.	.
chr10	21881933	21882432	chr10	21937527	21938026	Sgk1|chr10:21937527-21938026	0.0977226544971982	.	.
chr10	21881933	21882432	chr10	21991192	21991691	Sgk1|chr10:21991192-21991691	0.078880644839713	.	.
chr10	21881933	21882432	chr10	21992970	21993469	Sgk1|chr10:21992970-21993469	0.157058451225102	.	.
chr10	21881933	21882432	chr10	21994360	21994859	Sgk1|chr10:21994360-21994859	0.158835875371391	.	.
chr10	21881933	21882432	chr10	22007748	22008247	Sgk1|chr10:22007748-22008247	0.0998748270034355	.	.
chr10	21881933	21882432	chr10	22010076	22010575	Sgk1|chr10:22010076-22010575	0.0690933456386119	.	.
chr10	21882814	21883313	chr10	21762495	21762994	Sgk1|chr10:21762495-21762994	0.0606066729319147	.	.
chr10	21882814	21883313	chr10	21853854	21854353	Sgk1|chr10:21853854-21854353	0.0676879793331129	.	.
chr10	21882814	21883313	chr10	21883505	21884004	Sgk1|chr10:21883505-21884004	0.0785425618314093	.	.
chr10	21882814	21883313	chr10	21897722	21898221	Sgk1|chr10:21897722-21898221	0.097628316500454	.	.
chr10	21882814	21883313	chr10	21910004	21910503	Sgk1|chr10:21910004-21910503	0.0589550708737612	.	.
chr10	21882814	21883313	chr10	21916633	21917132	Sgk1|chr10:21916633-21917132	0.221773888319998	.	.
chr10	21882814	21883313	chr10	21949058	21949557	Sgk1|chr10:21949058-21949557	0.0636914241677843	.	.
chr10	21882814	21883313	chr10	21992970	21993469	Sgk1|chr10:21992970-21993469	0.133885869802443	.	.
chr10	21882814	21883313	chr10	22010076	22010575	Sgk1|chr10:22010076-22010575	0.124459996904411	.	.
chr10	22149256	22149755	chr10	21762495	21762994	E030030I06Rik|chr10:21762495-21762994	0.0879549707225909	.	.
chr10	22149256	22149755	chr10	21853854	21854353	E030030I06Rik|chr10:21853854-21854353	0.0583817773531173	.	.
chr10	22149256	22149755	chr10	21910004	21910503	E030030I06Rik|chr10:21910004-21910503	0.0583747729028045	.	.
chr10	22149256	22149755	chr10	21930908	21931407	E030030I06Rik|chr10:21930908-21931407	0.0871255545689979	.	.
chr10	22149256	22149755	chr10	22007748	22008247	E030030I06Rik|chr10:22007748-22008247	0.0768493838932093	.	.
chr10	22149256	22149755	chr10	22479767	22480266	E030030I06Rik|chr10:22479767-22480266	0.0686464921693617	.	.
chr10	22645129	22645628	chr10	22916010	22916509	Slc2a12|chr10:22916010-22916509	0.0675694889230472	.	.
chr10	22731152	22731651	chr10	22270961	22271460	AC166256.1|chr10:22270961-22271460	0.0784758333342618	.	.
chr10	22731152	22731651	chr10	22270961	22271460	Tbpl1|chr10:22270961-22271460	0.0784758333342618	.	.
chr10	22731152	22731651	chr10	22609034	22609533	AC166256.1|chr10:22609034-22609533	0.153179386373877	.	.
chr10	22731152	22731651	chr10	22609034	22609533	Tbpl1|chr10:22609034-22609533	0.153179386373877	.	.
chr10	22731152	22731651	chr10	22629180	22629679	AC166256.1|chr10:22629180-22629679	0.123589847162622	.	.
chr10	22731152	22731651	chr10	22629180	22629679	Tbpl1|chr10:22629180-22629679	0.123589847162622	.	.
chr10	22731152	22731651	chr10	22720803	22721302	AC166256.1|chr10:22720803-22721302	0.233895611666731	.	.
chr10	22731152	22731651	chr10	22720803	22721302	Tbpl1|chr10:22720803-22721302	0.233895611666731	.	.
chr10	22731152	22731651	chr10	22916010	22916509	AC166256.1|chr10:22916010-22916509	0.100304721251691	.	.
chr10	22731152	22731651	chr10	22916010	22916509	Tbpl1|chr10:22916010-22916509	0.100304721251691	.	.
chr10	22731681	22732180	chr10	22720803	22721302	AC166256.1|chr10:22720803-22721302	0.142934190196007	.	.
chr10	22731681	22732180	chr10	22720803	22721302	Tbpl1|chr10:22720803-22721302	0.142934190196007	.	.
chr10	22731681	22732180	chr10	22777835	22778334	AC166256.1|chr10:22777835-22778334	0.0967318090586931	.	.
chr10	22731681	22732180	chr10	22777835	22778334	Tbpl1|chr10:22777835-22778334	0.0967318090586931	.	.
chr10	23349982	23350481	chr10	23349351	23349850	Eya4|chr10:23349351-23349850	0.0974398682014207	.	.
chr10	23349982	23350481	chr10	23394566	23395065	Eya4|chr10:23394566-23395065	0.12086094848761	.	.
chr10	23349982	23350481	chr10	23476412	23476911	Eya4|chr10:23476412-23476911	0.145287413572732	.	.
chr10	23349982	23350481	chr10	23476981	23477480	Eya4|chr10:23476981-23477480	0.201639492107764	.	.
chr10	23349982	23350481	chr10	23686955	23687454	Eya4|chr10:23686955-23687454	0.0611307067435731	.	.
chr10	23349982	23350481	chr10	23704051	23704550	Eya4|chr10:23704051-23704550	0.0806105838550609	.	.
chr10	23609518	23610017	chr10	23359066	23359565	Gm47843|chr10:23359066-23359565	0.129912644907836	.	.
chr10	23609518	23610017	chr10	23393979	23394478	Gm47843|chr10:23393979-23394478	0.12144161758451	.	.
chr10	23609518	23610017	chr10	23403658	23404157	Gm47843|chr10:23403658-23404157	0.110606627423392	.	.
chr10	23609518	23610017	chr10	23547742	23548241	Gm47843|chr10:23547742-23548241	0.0723861508849707	.	.
chr10	26374914	26375413	chr10	26372894	26373393	L3mbtl3|chr10:26372894-26373393	0.0755974669172237	.	.
chr10	26374914	26375413	chr10	26374170	26374669	L3mbtl3|chr10:26374170-26374669	0.106015693424257	.	.
chr10	26374914	26375413	chr10	26500511	26501010	L3mbtl3|chr10:26500511-26501010	0.176147598118745	.	.
chr10	26374914	26375413	chr10	26630133	26630632	L3mbtl3|chr10:26630133-26630632	0.0677769790448865	.	.
chr10	26374914	26375413	chr10	26639272	26639771	L3mbtl3|chr10:26639272-26639771	0.0754736292287091	.	.
chr10	26375759	26376258	chr10	26327653	26328152	L3mbtl3|chr10:26327653-26328152	0.0704574400960973	.	.
chr10	26375759	26376258	chr10	26500511	26501010	L3mbtl3|chr10:26500511-26501010	0.0780405131997247	.	.
chr10	26375759	26376258	chr10	26630133	26630632	L3mbtl3|chr10:26630133-26630632	0.255716549197116	.	.
chr10	26375759	26376258	chr10	26632223	26632722	L3mbtl3|chr10:26632223-26632722	0.0729822173732559	.	.
chr10	26375759	26376258	chr10	26632223	26632722	L3mbtl3|chr10:26632223-26632722	0.072982217373256	.	.
chr10	26695050	26695549	chr10	26297176	26297675	Gm48893|chr10:26297176-26297675	0.0633860906114067	.	.
chr10	26695050	26695549	chr10	26372894	26373393	Gm48893|chr10:26372894-26373393	0.0611117532813983	.	.
chr10	26695050	26695549	chr10	26374170	26374669	Gm48893|chr10:26374170-26374669	0.0578387381899873	.	.
chr10	26695050	26695549	chr10	26639272	26639771	Gm48893|chr10:26639272-26639771	0.154077339144261	.	.
chr10	26695050	26695549	chr10	26679267	26679766	Gm48893|chr10:26679267-26679766	0.286380382829204	.	.
chr10	26695050	26695549	chr10	26679772	26680271	Gm48893|chr10:26679772-26680271	0.134011305938536	.	.
chr10	26695050	26695549	chr10	26703221	26703720	Gm48893|chr10:26703221-26703720	0.122194307111722	.	.
chr10	29211439	29211938	chr10	29106909	29107408	9330159F19Rik|chr10:29106909-29107408	0.145495345256557	.	.
chr10	29211439	29211938	chr10	29177959	29178458	9330159F19Rik|chr10:29177959-29178458	0.153789249580469	.	.
chr10	29211439	29211938	chr10	29354100	29354599	9330159F19Rik|chr10:29354100-29354599	0.137312793047095	.	.
chr10	29313161	29313660	chr10	29147547	29148046	Echdc1|chr10:29147547-29148046	0.076587912182548	.	.
chr10	29313161	29313660	chr10	29147547	29148046	Gm46218|chr10:29147547-29148046	0.076587912182548	.	.
chr10	29313161	29313660	chr10	29176833	29177332	Echdc1|chr10:29176833-29177332	0.111003469643331	.	.
chr10	29313161	29313660	chr10	29176833	29177332	Gm46218|chr10:29176833-29177332	0.111003469643331	.	.
chr10	29313161	29313660	chr10	29297418	29297917	Echdc1|chr10:29297418-29297917	0.088693662954291	.	.
chr10	29313161	29313660	chr10	29297418	29297917	Gm46218|chr10:29297418-29297917	0.088693662954291	.	.
chr10	29313161	29313660	chr10	29368735	29369234	Echdc1|chr10:29368735-29369234	0.0580918403455314	.	.
chr10	29313161	29313660	chr10	29368735	29369234	Gm46218|chr10:29368735-29369234	0.0580918403455314	.	.
chr10	29361318	29361817	chr10	29146930	29147429	Rnf146|chr10:29146930-29147429	0.122894422939165	.	.
chr10	29361318	29361817	chr10	29147547	29148046	Rnf146|chr10:29147547-29148046	0.12266875974823	.	.
chr10	29361318	29361817	chr10	29532753	29533252	Rnf146|chr10:29532753-29533252	0.0741476959782309	.	.
chr10	29361838	29362337	chr10	29146930	29147429	Rnf146|chr10:29146930-29147429	0.247131453283801	.	.
chr10	29361838	29362337	chr10	29147547	29148046	Rnf146|chr10:29147547-29148046	0.1551724445708	.	.
chr10	29361838	29362337	chr10	29148055	29148554	Rnf146|chr10:29148055-29148554	0.0653512347357197	.	.
chr10	29361838	29362337	chr10	29230628	29231127	Rnf146|chr10:29230628-29231127	0.0833831268529862	.	.
chr10	29361838	29362337	chr10	29231135	29231634	Rnf146|chr10:29231135-29231634	0.0895851609598876	.	.
chr10	29361838	29362337	chr10	29354100	29354599	Rnf146|chr10:29354100-29354599	0.085488143495663	.	.
chr10	29361838	29362337	chr10	29368735	29369234	Rnf146|chr10:29368735-29369234	0.105361365155811	.	.
chr10	29361838	29362337	chr10	29369280	29369779	Rnf146|chr10:29369280-29369779	0.195731859396377	.	.
chr10	29535581	29536080	chr10	29538538	29539037	Rspo3|chr10:29538538-29539037	0.114440070123128	.	.
[truncated: 57,376 more rows]
