# Supplementary material for: Single-cell analysis of chromatin accessibility in the adult mouse brain
Source: Nature. 2023 Dec 13;624(7991):378–89. doi: 10.1038/s41586-023-06824-9 (PMC10719105; doi:10.1038/s41586-023-06824-9)
Supplement: Supplementary file 3 — Supplementary Tables 1–25 and their legends. [file 41586_2023_6824_MOESM3_ESM.zip › 2023-03-05453B-s3/SI Tables/SI Table 13 Summary of all the gene-cCRE correlations/sa2subclass.Lamp5_Lhx6_Gaba.pdc.bedpe]

chr1	3466260	3466759	chr1	3094725	3095224	Gm1992|chr1:3094725-3095224	0.12630471945326	.	.
chr1	3466260	3466759	chr1	3120237	3120736	Gm1992|chr1:3120237-3120736	0.101229728105543	.	.
chr1	3466260	3466759	chr1	3292503	3293002	Gm1992|chr1:3292503-3293002	0.111891128046939	.	.
chr1	3670775	3671274	chr1	3786917	3787416	Xkr4|chr1:3786917-3787416	0.152029393877426	.	.
chr1	3671529	3672028	chr1	3616360	3616859	Xkr4|chr1:3616360-3616859	0.0999749013447888	.	.
chr1	3671529	3672028	chr1	3786917	3787416	Xkr4|chr1:3786917-3787416	0.0840773841675385	.	.
chr1	4785497	4785996	chr1	4694262	4694761	Mrpl15|chr1:4694262-4694761	0.10996724494229	.	.
chr1	4807592	4808091	chr1	5022621	5023120	Lypla1|chr1:5022621-5023120	0.269696388457392	.	.
chr1	4857480	4857979	chr1	4694262	4694761	Tcea1|chr1:4694262-4694761	0.127128081692723	.	.
chr1	4857480	4857979	chr1	4869868	4870367	Tcea1|chr1:4869868-4870367	0.218866479539488	.	.
chr1	4857480	4857979	chr1	5022621	5023120	Tcea1|chr1:5022621-5023120	0.178490882554942	.	.
chr1	4858123	4858622	chr1	4571692	4572191	Tcea1|chr1:4571692-4572191	0.105036919816267	.	.
chr1	4858123	4858622	chr1	5022621	5023120	Tcea1|chr1:5022621-5023120	0.20845098442507	.	.
chr1	4858123	4858622	chr1	5170387	5170886	Tcea1|chr1:5170387-5170886	0.093174936011295	.	.
chr1	5916575	5917074	chr1	6134983	6135482	Npbwr1|chr1:6134983-6135482	0.0920933099524344	.	.
chr1	6214386	6214885	chr1	6076194	6076693	4732440D04Rik|chr1:6076194-6076693	0.308694020353631	.	.
chr1	6214386	6214885	chr1	6134983	6135482	4732440D04Rik|chr1:6134983-6135482	0.144980922317354	.	.
chr1	6214386	6214885	chr1	6219600	6220099	4732440D04Rik|chr1:6219600-6220099	0.174120434742398	.	.
chr1	6214386	6214885	chr1	6272212	6272711	4732440D04Rik|chr1:6272212-6272711	0.180611179229048	.	.
chr1	6214386	6214885	chr1	6287967	6288466	4732440D04Rik|chr1:6287967-6288466	0.147154629192364	.	.
chr1	7088594	7089093	chr1	6786886	6787385	Pcmtd1|chr1:6786886-6787385	0.174786994922968	.	.
chr1	7088594	7089093	chr1	6972946	6973445	Pcmtd1|chr1:6972946-6973445	0.126002223503346	.	.
chr1	9298975	9299474	chr1	9298270	9298769	Sntg1|chr1:9298270-9298769	0.0947604732930785	.	.
chr1	9298975	9299474	chr1	9541113	9541612	Sntg1|chr1:9541113-9541612	0.209177156747405	.	.
chr1	9298975	9299474	chr1	9573148	9573647	Sntg1|chr1:9573148-9573647	0.0848932957681056	.	.
chr1	9299496	9299995	chr1	9573148	9573647	Sntg1|chr1:9573148-9573647	0.158738711713818	.	.
chr1	9630048	9630547	chr1	9298270	9298769	2610203C22Rik|chr1:9298270-9298769	0.116454077343765	.	.
chr1	9700259	9700758	chr1	9772700	9773199	Mybl1|chr1:9772700-9773199	0.156049338274736	.	.
chr1	9747574	9748073	chr1	9541113	9541612	1700034P13Rik|chr1:9541113-9541612	0.166317864149316	.	.
chr1	9747574	9748073	chr1	9541113	9541612	Vcpip1|chr1:9541113-9541612	0.166317864149316	.	.
chr1	9748256	9748755	chr1	9541113	9541612	1700034P13Rik|chr1:9541113-9541612	0.116102725629442	.	.
chr1	9748256	9748755	chr1	9541113	9541612	Vcpip1|chr1:9541113-9541612	0.116102725629442	.	.
chr1	9943920	9944419	chr1	9541113	9541612	Snhg6|chr1:9541113-9541612	0.115612649962192	.	.
chr1	10720532	10721031	chr1	10759501	10760000	Cpa6|chr1:10759501-10760000	0.224792821933197	.	.
chr1	10720532	10721031	chr1	10871396	10871895	Cpa6|chr1:10871396-10871895	0.347232061849795	.	.
chr1	10993243	10993742	chr1	10942845	10943344	Prex2|chr1:10942845-10943344	0.141656827019658	.	.
chr1	10993772	10994271	chr1	10771716	10772215	Prex2|chr1:10771716-10772215	0.143827162498328	.	.
chr1	10993772	10994271	chr1	10777738	10778237	Prex2|chr1:10777738-10778237	0.137024037077327	.	.
chr1	10993772	10994271	chr1	10871396	10871895	Prex2|chr1:10871396-10871895	0.226455694539486	.	.
chr1	10993772	10994271	chr1	10942845	10943344	Prex2|chr1:10942845-10943344	0.0876686888699359	.	.
chr1	10993772	10994271	chr1	11231148	11231647	Prex2|chr1:11231148-11231647	0.156052013488047	.	.
chr1	11413910	11414409	chr1	11033394	11033893	A830018L16Rik|chr1:11033394-11033893	0.126528760854501	.	.
chr1	11413910	11414409	chr1	11427135	11427634	A830018L16Rik|chr1:11427135-11427634	0.22347163958592	.	.
chr1	11413910	11414409	chr1	11427738	11428237	A830018L16Rik|chr1:11427738-11428237	0.124657568640897	.	.
chr1	11413910	11414409	chr1	11458356	11458855	A830018L16Rik|chr1:11458356-11458855	0.142470773224042	.	.
chr1	11413910	11414409	chr1	11650010	11650509	A830018L16Rik|chr1:11650010-11650509	0.111826552222888	.	.
chr1	11413910	11414409	chr1	11742302	11742801	A830018L16Rik|chr1:11742302-11742801	0.0923251685446856	.	.
chr1	12991973	12992472	chr1	12588762	12589261	Slco5a1|chr1:12588762-12589261	0.0976516822951036	.	.
chr1	12992497	12992996	chr1	12877439	12877938	Slco5a1|chr1:12877439-12877938	0.145065122889302	.	.
chr1	12992497	12992996	chr1	12878036	12878535	Slco5a1|chr1:12878036-12878535	0.0903377118002618	.	.
chr1	12992497	12992996	chr1	12947508	12948007	Slco5a1|chr1:12947508-12948007	0.132039188339788	.	.
chr1	13660314	13660813	chr1	13607816	13608315	Lactb2|chr1:13607816-13608315	0.16119771829225	.	.
chr1	13660314	13660813	chr1	13935719	13936218	Lactb2|chr1:13935719-13936218	0.0842905772324569	.	.
chr1	14309549	14310048	chr1	14108207	14108706	Eya1|chr1:14108207-14108706	0.205109060034127	.	.
chr1	14755218	14755717	chr1	14739996	14740495	Msc|chr1:14739996-14740495	0.148633040347145	.	.
chr1	14755218	14755717	chr1	14845275	14845774	Msc|chr1:14845275-14845774	0.121895921476598	.	.
chr1	15286608	15287107	chr1	15397687	15398186	Kcnb2|chr1:15397687-15398186	0.182874263567538	.	.
chr1	15286608	15287107	chr1	15408908	15409407	Kcnb2|chr1:15408908-15409407	0.185242849989816	.	.
chr1	15286608	15287107	chr1	15475047	15475546	Kcnb2|chr1:15475047-15475546	0.0871891459069132	.	.
chr1	15805340	15805839	chr1	15936337	15936836	Terf1|chr1:15936337-15936836	0.304695044709664	.	.
chr1	15805340	15805839	chr1	16116059	16116558	Terf1|chr1:16116059-16116558	0.108358724637392	.	.
chr1	16104999	16105498	chr1	15991489	15991988	Rdh10|chr1:15991489-15991988	0.231376636513732	.	.
chr1	16104999	16105498	chr1	15991489	15991988	Rpl7|chr1:15991489-15991988	0.231376636513732	.	.
chr1	16105563	16106062	chr1	15991489	15991988	Rdh10|chr1:15991489-15991988	0.0917510706100446	.	.
chr1	16519761	16520260	chr1	16904741	16905240	Stau2|chr1:16904741-16905240	0.102278737510873	.	.
chr1	16618483	16618982	chr1	16798252	16798751	Ube2w|chr1:16798252-16798751	0.132390999795179	.	.
chr1	16618483	16618982	chr1	16878603	16879102	Ube2w|chr1:16878603-16879102	0.117101583161835	.	.
chr1	16619102	16619601	chr1	16546643	16547142	Ube2w|chr1:16546643-16547142	0.18580651937351	.	.
chr1	16619102	16619601	chr1	16904741	16905240	Ube2w|chr1:16904741-16905240	0.123056333629535	.	.
chr1	16656744	16657243	chr1	16904741	16905240	D030040B21Rik|chr1:16904741-16905240	0.10822551181444	.	.
chr1	16656744	16657243	chr1	16904741	16905240	Eloc|chr1:16904741-16905240	0.10822551181444	.	.
chr1	16656744	16657243	chr1	16916592	16917091	D030040B21Rik|chr1:16916592-16917091	0.29120925386622	.	.
chr1	16656744	16657243	chr1	16916592	16917091	Eloc|chr1:16916592-16917091	0.29120925386622	.	.
chr1	16656744	16657243	chr1	16930176	16930675	D030040B21Rik|chr1:16930176-16930675	0.094689027241735	.	.
chr1	16656744	16657243	chr1	16930176	16930675	Eloc|chr1:16930176-16930675	0.094689027241735	.	.
chr1	16664905	16665404	chr1	16545111	16545610	Tmem70|chr1:16545111-16545610	0.27045255234981	.	.
chr1	16664905	16665404	chr1	16904741	16905240	Tmem70|chr1:16904741-16905240	0.218507390747049	.	.
chr1	16688506	16689005	chr1	16798252	16798751	Ly96|chr1:16798252-16798751	0.104901860880312	.	.
chr1	16688506	16689005	chr1	16878603	16879102	Ly96|chr1:16878603-16879102	0.101456177370773	.	.
chr1	17097665	17098164	chr1	16904741	16905240	Jph1|chr1:16904741-16905240	0.110991802059896	.	.
chr1	17097665	17098164	chr1	16916592	16917091	Jph1|chr1:16916592-16917091	0.108632003839032	.	.
chr1	17097665	17098164	chr1	17060493	17060992	Jph1|chr1:17060493-17060992	0.146333779518648	.	.
chr1	17097665	17098164	chr1	17363266	17363765	Jph1|chr1:17363266-17363765	0.14041352178863	.	.
chr1	17097665	17098164	chr1	17394849	17395348	Jph1|chr1:17394849-17395348	0.0929784359016394	.	.
chr1	17145142	17145641	chr1	16798252	16798751	Gdap1|chr1:16798252-16798751	0.0998718486531441	.	.
chr1	17145142	17145641	chr1	16904741	16905240	Gdap1|chr1:16904741-16905240	0.181670745731193	.	.
chr1	17145142	17145641	chr1	16930176	16930675	Gdap1|chr1:16930176-16930675	0.140663788390596	.	.
chr1	17145142	17145641	chr1	17060493	17060992	Gdap1|chr1:17060493-17060992	0.146099867901624	.	.
chr1	17145142	17145641	chr1	17406304	17406803	Gdap1|chr1:17406304-17406803	0.157435082252629	.	.
chr1	17727070	17727569	chr1	17339607	17340106	Crispld1|chr1:17339607-17340106	0.233842871821642	.	.
chr1	17727070	17727569	chr1	17339607	17340106	Gm16070|chr1:17339607-17340106	0.233842871821642	.	.
chr1	17727070	17727569	chr1	17394849	17395348	Crispld1|chr1:17394849-17395348	0.145608395532611	.	.
chr1	17727070	17727569	chr1	17394849	17395348	Gm16070|chr1:17394849-17395348	0.145608395532611	.	.
chr1	17727070	17727569	chr1	17406304	17406803	Crispld1|chr1:17406304-17406803	0.141997920100776	.	.
chr1	17727070	17727569	chr1	17406304	17406803	Gm16070|chr1:17406304-17406803	0.141997920100776	.	.
chr1	17727070	17727569	chr1	17480907	17481406	Crispld1|chr1:17480907-17481406	0.126827818895845	.	.
chr1	17727070	17727569	chr1	17480907	17481406	Gm16070|chr1:17480907-17481406	0.126827818895845	.	.
chr1	17727070	17727569	chr1	17545228	17545727	Crispld1|chr1:17545228-17545727	0.139048717075544	.	.
chr1	17727070	17727569	chr1	17545228	17545727	Gm16070|chr1:17545228-17545727	0.139048717075544	.	.
chr1	17727070	17727569	chr1	17630296	17630795	Crispld1|chr1:17630296-17630795	0.105787889125275	.	.
chr1	17727070	17727569	chr1	17630296	17630795	Gm16070|chr1:17630296-17630795	0.105787889125275	.	.
chr1	17727070	17727569	chr1	17856927	17857426	Crispld1|chr1:17856927-17857426	0.0970640315725668	.	.
chr1	17727070	17727569	chr1	17856927	17857426	Gm16070|chr1:17856927-17857426	0.0970640315725668	.	.
chr1	17727608	17728107	chr1	17339607	17340106	Crispld1|chr1:17339607-17340106	0.124662137703593	.	.
chr1	17727608	17728107	chr1	17339607	17340106	Gm16070|chr1:17339607-17340106	0.124662137703593	.	.
chr1	17727608	17728107	chr1	17394849	17395348	Crispld1|chr1:17394849-17395348	0.104462731143059	.	.
chr1	17727608	17728107	chr1	17394849	17395348	Gm16070|chr1:17394849-17395348	0.104462731143059	.	.
chr1	17727608	17728107	chr1	17629502	17630001	Crispld1|chr1:17629502-17630001	0.0876000068836939	.	.
chr1	17727608	17728107	chr1	17629502	17630001	Gm16070|chr1:17629502-17630001	0.0876000068836939	.	.
chr1	18057998	18058497	chr1	17856927	17857426	Gm28756|chr1:17856927-17857426	0.137512273991816	.	.
chr1	18057998	18058497	chr1	18030112	18030611	Gm28756|chr1:18030112-18030611	0.262208524247523	.	.
chr1	18058553	18059052	chr1	17856927	17857426	Gm28756|chr1:17856927-17857426	0.232526714357457	.	.
chr1	18058553	18059052	chr1	18030112	18030611	Gm28756|chr1:18030112-18030611	0.211360429050472	.	.
chr1	20820187	20820686	chr1	21166203	21166702	Mcm3|chr1:21166203-21166702	0.139689853721916	.	.
chr1	20820187	20820686	chr1	21232056	21232555	Mcm3|chr1:21232056-21232555	0.228370297340472	.	.
chr1	20890311	20890810	chr1	20699955	20700454	6720483E21Rik|chr1:20699955-20700454	0.161831885415858	.	.
chr1	20890311	20890810	chr1	20699955	20700454	Paqr8|chr1:20699955-20700454	0.161831885415858	.	.
chr1	20890311	20890810	chr1	20877410	20877909	6720483E21Rik|chr1:20877410-20877909	0.0838742294357337	.	.
chr1	20890311	20890810	chr1	20877410	20877909	Paqr8|chr1:20877410-20877909	0.0838742294357337	.	.
chr1	20890311	20890810	chr1	20941260	20941759	6720483E21Rik|chr1:20941260-20941759	0.12362383802159	.	.
chr1	20890311	20890810	chr1	20941260	20941759	Paqr8|chr1:20941260-20941759	0.12362383802159	.	.
chr1	20890857	20891356	chr1	20699955	20700454	6720483E21Rik|chr1:20699955-20700454	0.316899207211036	.	.
chr1	20890857	20891356	chr1	20699955	20700454	Paqr8|chr1:20699955-20700454	0.316899207211036	.	.
chr1	20890857	20891356	chr1	20845574	20846073	6720483E21Rik|chr1:20845574-20846073	0.191811523417263	.	.
chr1	20890857	20891356	chr1	20845574	20846073	Paqr8|chr1:20845574-20846073	0.191811523417263	.	.
chr1	20890857	20891356	chr1	20900532	20901031	6720483E21Rik|chr1:20900532-20901031	0.193593275467041	.	.
chr1	20890857	20891356	chr1	20900532	20901031	Paqr8|chr1:20900532-20901031	0.193593275467041	.	.
chr1	20890857	20891356	chr1	20905651	20906150	6720483E21Rik|chr1:20905651-20906150	0.176484457482319	.	.
chr1	20890857	20891356	chr1	20905651	20906150	Paqr8|chr1:20905651-20906150	0.176484457482319	.	.
chr1	20890857	20891356	chr1	20906237	20906736	6720483E21Rik|chr1:20906237-20906736	0.284196948566942	.	.
chr1	20890857	20891356	chr1	20906237	20906736	Paqr8|chr1:20906237-20906736	0.284196948566942	.	.
chr1	20890857	20891356	chr1	20941260	20941759	6720483E21Rik|chr1:20941260-20941759	0.291399029728572	.	.
chr1	20890857	20891356	chr1	20941260	20941759	Paqr8|chr1:20941260-20941759	0.291399029728572	.	.
chr1	20890857	20891356	chr1	21002811	21003310	6720483E21Rik|chr1:21002811-21003310	0.14751837770408	.	.
chr1	20890857	20891356	chr1	21002811	21003310	Paqr8|chr1:21002811-21003310	0.14751837770408	.	.
chr1	20951400	20951899	chr1	20699955	20700454	Efhc1|chr1:20699955-20700454	0.122157116777063	.	.
chr1	20951400	20951899	chr1	20933361	20933860	Efhc1|chr1:20933361-20933860	0.16473538408503	.	.
chr1	20951400	20951899	chr1	20941260	20941759	Efhc1|chr1:20941260-20941759	0.39213999594398	.	.
chr1	20951400	20951899	chr1	21166203	21166702	Efhc1|chr1:21166203-21166702	0.124385790530741	.	.
chr1	21079134	21079633	chr1	21084587	21085086	Gm28287|chr1:21084587-21085086	0.109435764992106	.	.
chr1	21079134	21079633	chr1	21084587	21085086	Tram2|chr1:21084587-21085086	0.109435764992106	.	.
chr1	21218543	21219042	chr1	20801628	20802127	Tmem14a|chr1:20801628-20802127	0.16189836783917	.	.
chr1	21218543	21219042	chr1	20845574	20846073	Tmem14a|chr1:20845574-20846073	0.196881433772267	.	.
chr1	21218543	21219042	chr1	20906237	20906736	Tmem14a|chr1:20906237-20906736	0.143036554056559	.	.
chr1	21218543	21219042	chr1	21002811	21003310	Tmem14a|chr1:21002811-21003310	0.110046351301298	.	.
chr1	21218543	21219042	chr1	21084587	21085086	Tmem14a|chr1:21084587-21085086	0.0931917062614512	.	.
chr1	21961224	21961723	chr1	21817099	21817598	Kcnq5|chr1:21817099-21817598	0.154073766405819	.	.
chr1	22805771	22806270	chr1	23104523	23105022	Rims1|chr1:23104523-23105022	0.136334589327645	.	.
chr1	22805771	22806270	chr1	23202343	23202842	Rims1|chr1:23202343-23202842	0.108214216062444	.	.
chr1	23761777	23762276	chr1	23629265	23629764	B3gat2|chr1:23629265-23629764	0.178774728334283	.	.
chr1	23761777	23762276	chr1	23762798	23763297	B3gat2|chr1:23762798-23763297	0.0887023649763403	.	.
chr1	23761777	23762276	chr1	23792680	23793179	B3gat2|chr1:23792680-23793179	0.0999510735876412	.	.
chr1	23762292	23762791	chr1	23629265	23629764	B3gat2|chr1:23629265-23629764	0.0928070251876906	.	.
chr1	23762292	23762791	chr1	23671143	23671642	B3gat2|chr1:23671143-23671642	0.202968064830389	.	.
chr1	23762292	23762791	chr1	23762798	23763297	B3gat2|chr1:23762798-23763297	0.128932550988678	.	.
chr1	23762292	23762791	chr1	23792680	23793179	B3gat2|chr1:23792680-23793179	0.213752307873251	.	.
chr1	23762292	23762791	chr1	23821578	23822077	B3gat2|chr1:23821578-23822077	0.15066396681285	.	.
chr1	23762292	23762791	chr1	23956414	23956913	B3gat2|chr1:23956414-23956913	0.0929574916247659	.	.
chr1	23921626	23922125	chr1	23604444	23604943	Smap1|chr1:23604444-23604943	0.138764351653772	.	.
chr1	23921626	23922125	chr1	23628443	23628942	Smap1|chr1:23628443-23628942	0.160141895337697	.	.
chr1	23921626	23922125	chr1	23629265	23629764	Smap1|chr1:23629265-23629764	0.0994078737521694	.	.
chr1	23921626	23922125	chr1	23792680	23793179	Smap1|chr1:23792680-23793179	0.194726818062498	.	.
chr1	23922128	23922627	chr1	23628443	23628942	Smap1|chr1:23628443-23628942	0.0982498778797297	.	.
chr1	23922128	23922627	chr1	23629265	23629764	Smap1|chr1:23629265-23629764	0.0879624406850857	.	.
chr1	23922128	23922627	chr1	23629874	23630373	Smap1|chr1:23629874-23630373	0.0944436904968387	.	.
chr1	23922128	23922627	chr1	23792680	23793179	Smap1|chr1:23792680-23793179	0.107249010422512	.	.
chr1	24586286	24586785	chr1	24506847	24507346	Col19a1|chr1:24506847-24507346	0.12510847982974	.	.
chr1	24586286	24586785	chr1	24598595	24599094	Col19a1|chr1:24598595-24599094	0.146934316794104	.	.
chr1	24586286	24586785	chr1	24760282	24760781	Col19a1|chr1:24760282-24760781	0.0996086421307618	.	.
chr1	24587149	24587648	chr1	24611656	24612155	Col19a1|chr1:24611656-24612155	0.102859760562213	.	.
chr1	24587149	24587648	chr1	24611656	24612155	Col19a1|chr1:24611656-24612155	0.102859760562214	.	.
chr1	24587149	24587648	chr1	24613347	24613846	Col19a1|chr1:24613347-24613846	0.0986132575950022	.	.
chr1	24587149	24587648	chr1	24614093	24614592	Col19a1|chr1:24614093-24614592	0.123521354011524	.	.
chr1	24587149	24587648	chr1	24614797	24615296	Col19a1|chr1:24614797-24615296	0.088069238468029	.	.
chr1	24587149	24587648	chr1	24633681	24634180	Col19a1|chr1:24633681-24634180	0.177401838803809	.	.
chr1	24678265	24678764	chr1	24517417	24517916	Lmbrd1|chr1:24517417-24517916	0.0949609769150319	.	.
chr1	24678265	24678764	chr1	24611656	24612155	Lmbrd1|chr1:24611656-24612155	0.0884082906131958	.	.
chr1	25829930	25830429	chr1	25977781	25978280	Adgrb3|chr1:25977781-25978280	0.178780879488016	.	.
chr1	30872795	30873294	chr1	30751054	30751553	Phf3|chr1:30751054-30751553	0.0840142054870653	.	.
chr1	30872795	30873294	chr1	30776088	30776587	Phf3|chr1:30776088-30776587	0.0932172428292324	.	.
chr1	30872795	30873294	chr1	31102929	31103428	Phf3|chr1:31102929-31103428	0.0990015105712989	.	.
chr1	30873430	30873929	chr1	30751054	30751553	Phf3|chr1:30751054-30751553	0.12036848227411	.	.
chr1	30949080	30949579	chr1	30632686	30633185	Ptp4a1|chr1:30632686-30633185	0.218727909922346	.	.
chr1	30949080	30949579	chr1	30656202	30656701	Ptp4a1|chr1:30656202-30656701	0.232753153920056	.	.
chr1	30949582	30950081	chr1	30632686	30633185	Ptp4a1|chr1:30632686-30633185	0.44155775670289	.	.
chr1	30949582	30950081	chr1	30656202	30656701	Ptp4a1|chr1:30656202-30656701	0.489137470615301	.	.
chr1	30949582	30950081	chr1	30751054	30751553	Ptp4a1|chr1:30751054-30751553	0.15064945937446	.	.
chr1	32172459	32172958	chr1	31871311	31871810	Khdrbs2|chr1:31871311-31871810	0.122958185343541	.	.
chr1	32172459	32172958	chr1	32341157	32341656	Khdrbs2|chr1:32341157-32341656	0.125949923034608	.	.
chr1	32172459	32172958	chr1	32467173	32467672	Khdrbs2|chr1:32467173-32467672	0.238098443248929	.	.
chr1	33214722	33215221	chr1	33170823	33171322	Gm37591|chr1:33170823-33171322	0.153513418561688	.	.
chr1	33214722	33215221	chr1	33220564	33221063	Gm37591|chr1:33220564-33221063	0.215595097984359	.	.
chr1	33214722	33215221	chr1	33277042	33277541	Gm37591|chr1:33277042-33277541	0.127343017498576	.	.
chr1	33214722	33215221	chr1	33494709	33495208	Gm37591|chr1:33494709-33495208	0.126257656505326	.	.
chr1	34801460	34801959	chr1	34602327	34602826	Arhgef4|chr1:34602327-34602826	0.0999544157494746	.	.
chr1	34801460	34801959	chr1	34665018	34665517	Arhgef4|chr1:34665018-34665517	0.131144060482537	.	.
chr1	34802224	34802723	chr1	34752832	34753331	Arhgef4|chr1:34752832-34753331	0.204258711847131	.	.
chr1	34802224	34802723	chr1	34775909	34776408	Arhgef4|chr1:34775909-34776408	0.099721034326628	.	.
chr1	34842804	34843303	chr1	34738307	34738806	Fam168b|chr1:34738307-34738806	0.124455656737081	.	.
chr1	34842804	34843303	chr1	34750293	34750792	Fam168b|chr1:34750293-34750792	0.292943103951164	.	.
chr1	34842804	34843303	chr1	34752832	34753331	Fam168b|chr1:34752832-34753331	0.0932777024508729	.	.
chr1	34850452	34850951	chr1	34750293	34750792	Plekhb2|chr1:34750293-34750792	0.12201100854046	.	.
chr1	34850452	34850951	chr1	34891506	34892005	Plekhb2|chr1:34891506-34892005	0.101589306844596	.	.
chr1	37540864	37541363	chr1	37518686	37519185	Mgat4a|chr1:37518686-37519185	0.0888085494126686	.	.
chr1	37719678	37720177	chr1	37678238	37678737	2010300C02Rik|chr1:37678238-37678737	0.190930215969583	.	.
chr1	37719678	37720177	chr1	37903135	37903634	2010300C02Rik|chr1:37903135-37903634	0.101339703401663	.	.
chr1	37864699	37865198	chr1	37518686	37519185	Gm26805|chr1:37518686-37519185	0.163957750660728	.	.
chr1	37871955	37872454	chr1	37518686	37519185	Lipt1|chr1:37518686-37519185	0.27164166493757	.	.
chr1	37871955	37872454	chr1	37678238	37678737	Lipt1|chr1:37678238-37678737	0.129076010918938	.	.
chr1	37871955	37872454	chr1	37698123	37698622	Lipt1|chr1:37698123-37698622	0.145933790246726	.	.
chr1	37871955	37872454	chr1	37725725	37726224	Lipt1|chr1:37725725-37726224	0.206122712259774	.	.
chr1	37890241	37890740	chr1	37687575	37688074	Mitd1|chr1:37687575-37688074	0.249962653822889	.	.
chr1	37890241	37890740	chr1	37687575	37688074	Mrpl30|chr1:37687575-37688074	0.249962653822889	.	.
chr1	37890241	37890740	chr1	37725725	37726224	Mitd1|chr1:37725725-37726224	0.0977721817386474	.	.
chr1	37890241	37890740	chr1	37725725	37726224	Mrpl30|chr1:37725725-37726224	0.0977721817386474	.	.
chr1	37997082	37997581	chr1	37678238	37678737	Eif5b|chr1:37678238-37678737	0.167592847511381	.	.
chr1	37997082	37997581	chr1	37678238	37678737	Txndc9|chr1:37678238-37678737	0.167592847511381	.	.
chr1	37997082	37997581	chr1	37725725	37726224	Eif5b|chr1:37725725-37726224	0.135070611191525	.	.
chr1	37997082	37997581	chr1	37725725	37726224	Txndc9|chr1:37725725-37726224	0.135070611191525	.	.
chr1	37997778	37998277	chr1	37974273	37974772	Eif5b|chr1:37974273-37974772	0.107936645628582	.	.
chr1	37997778	37998277	chr1	37974273	37974772	Txndc9|chr1:37974273-37974772	0.107936645628582	.	.
chr1	40681063	40681562	chr1	40266363	40266862	Slc9a2|chr1:40266363-40266862	0.181375861983753	.	.
chr1	40681063	40681562	chr1	40300227	40300726	Slc9a2|chr1:40300227-40300726	0.0844124909718297	.	.
chr1	40681063	40681562	chr1	40874280	40874779	Slc9a2|chr1:40874280-40874779	0.178625389110792	.	.
chr1	40790447	40790946	chr1	40873721	40874220	Mfsd9|chr1:40873721-40874220	0.183397596281531	.	.
chr1	40790447	40790946	chr1	41152509	41153008	Mfsd9|chr1:41152509-41153008	0.11678389196042	.	.
chr1	43827102	43827601	chr1	43863079	43863578	Uxs1|chr1:43863079-43863578	0.212483783830193	.	.
chr1	43827102	43827601	chr1	44055968	44056467	Uxs1|chr1:44055968-44056467	0.148373415388243	.	.
chr1	43827615	43828114	chr1	43784212	43784711	Uxs1|chr1:43784212-43784711	0.0876670109968091	.	.
chr1	43827615	43828114	chr1	43863079	43863578	Uxs1|chr1:43863079-43863578	0.122004883137025	.	.
chr1	43827615	43828114	chr1	44055968	44056467	Uxs1|chr1:44055968-44056467	0.342453885565143	.	.
chr1	43933698	43934197	chr1	44198134	44198633	Tpp2|chr1:44198134-44198633	0.0912320166017583	.	.
chr1	44102213	44102712	chr1	43862566	43863065	Tex30|chr1:43862566-43863065	0.126626438572088	.	.
chr1	44102213	44102712	chr1	43863079	43863578	Tex30|chr1:43863079-43863578	0.100690977529008	.	.
chr1	44102213	44102712	chr1	44198134	44198633	Tex30|chr1:44198134-44198633	0.209155864248437	.	.
chr1	44118638	44119137	chr1	44055968	44056467	Bivm|chr1:44055968-44056467	0.210484634611786	.	.
chr1	44118638	44119137	chr1	44055968	44056467	Poglut2|chr1:44055968-44056467	0.210484634611786	.	.
chr1	44119144	44119643	chr1	44055968	44056467	Bivm|chr1:44055968-44056467	0.105259921513692	.	.
chr1	44119144	44119643	chr1	44055968	44056467	Poglut2|chr1:44055968-44056467	0.105259921513692	.	.
chr1	44119144	44119643	chr1	44198134	44198633	Bivm|chr1:44198134-44198633	0.126292177467075	.	.
chr1	44119144	44119643	chr1	44198134	44198633	Poglut2|chr1:44198134-44198633	0.126292177467075	.	.
chr1	44119663	44120162	chr1	44198134	44198633	Bivm|chr1:44198134-44198633	0.167332828634613	.	.
chr1	44147693	44148192	chr1	43862566	43863065	Ercc5|chr1:43862566-43863065	0.228925962357455	.	.
chr1	44147693	44148192	chr1	44198134	44198633	Ercc5|chr1:44198134-44198633	0.280010917170268	.	.
chr1	45502889	45503388	chr1	45431839	45432338	Col5a2|chr1:45431839-45432338	0.118913147788772	.	.
chr1	45502889	45503388	chr1	45766100	45766599	Col5a2|chr1:45766100-45766599	0.202236958530362	.	.
chr1	45795197	45795696	chr1	45627823	45628322	Wdr75|chr1:45627823-45628322	0.0958736160605461	.	.
chr1	45795197	45795696	chr1	45814683	45815182	Wdr75|chr1:45814683-45815182	0.157798413935691	.	.
chr1	45925424	45925923	chr1	45647650	45648149	Slc40a1|chr1:45647650-45648149	0.0972646503650816	.	.
chr1	46066566	46067065	chr1	46067115	46067614	Dnah7b|chr1:46067115-46067614	0.221929959794836	.	.
chr1	46066566	46067065	chr1	46160998	46161497	Dnah7b|chr1:46160998-46161497	0.187150853378035	.	.
chr1	46066566	46067065	chr1	46416614	46417113	Dnah7b|chr1:46416614-46417113	0.102573513888126	.	.
chr1	52113595	52114094	chr1	52043116	52043615	Gm31812|chr1:52043116-52043615	0.175063511405229	.	.
chr1	52113595	52114094	chr1	52299528	52300027	Gm31812|chr1:52299528-52300027	0.100670554232538	.	.
chr1	52119152	52119651	chr1	52004041	52004540	Stat1|chr1:52004041-52004540	0.246552054882357	.	.
chr1	52119152	52119651	chr1	52043116	52043615	Stat1|chr1:52043116-52043615	0.205066427339584	.	.
chr1	52119152	52119651	chr1	52362919	52363418	Stat1|chr1:52362919-52363418	0.138792444571447	.	.
chr1	52816845	52817344	chr1	52897587	52898086	Inpp1|chr1:52897587-52898086	0.300434344097574	.	.
chr1	52816845	52817344	chr1	52928117	52928616	Inpp1|chr1:52928117-52928616	0.166506025371275	.	.
chr1	52816845	52817344	chr1	53017260	53017759	Inpp1|chr1:53017260-53017759	0.246902689791643	.	.
chr1	52817513	52818012	chr1	52897587	52898086	Inpp1|chr1:52897587-52898086	0.143099989897297	.	.
chr1	52817513	52818012	chr1	52928117	52928616	Inpp1|chr1:52928117-52928616	0.119580849765319	.	.
chr1	52844734	52845233	chr1	52752671	52753170	Hibch|chr1:52752671-52753170	0.0872102439840943	.	.
chr1	52844734	52845233	chr1	52752671	52753170	Hibch|chr1:52752671-52753170	0.0872102439840944	.	.
chr1	52844734	52845233	chr1	52799343	52799842	Hibch|chr1:52799343-52799842	0.118292774639139	.	.
chr1	52844734	52845233	chr1	52799343	52799842	Hibch|chr1:52799343-52799842	0.11829277463914	.	.
chr1	52844734	52845233	chr1	52928117	52928616	Hibch|chr1:52928117-52928616	0.22170599468107	.	.
chr1	53352482	53352981	chr1	53590553	53591052	Asdurf|chr1:53590553-53591052	0.12540617499569	.	.
chr1	53352482	53352981	chr1	53590553	53591052	Asnsd1|chr1:53590553-53591052	0.12540617499569	.	.
chr1	53706596	53707095	chr1	53909069	53909568	Dnah7a|chr1:53909069-53909568	0.105612889765138	.	.
chr1	53785040	53785539	chr1	53590553	53591052	Stk17b|chr1:53590553-53591052	0.16354137515476	.	.
chr1	53785040	53785539	chr1	53591081	53591580	Stk17b|chr1:53591081-53591580	0.0906096589478269	.	.
chr1	53785040	53785539	chr1	53940077	53940576	Stk17b|chr1:53940077-53940576	0.121749873229457	.	.
chr1	54194329	54194828	chr1	54065359	54065858	Hecw2|chr1:54065359-54065858	0.129684705128042	.	.
chr1	54194329	54194828	chr1	54128674	54129173	Hecw2|chr1:54128674-54129173	0.174015986457209	.	.
chr1	54194329	54194828	chr1	54193770	54194269	Hecw2|chr1:54193770-54194269	0.149021700624872	.	.
chr1	54250459	54250958	chr1	54118496	54118995	Ccdc150|chr1:54118496-54118995	0.157237816718402	.	.
chr1	54250459	54250958	chr1	54128674	54129173	Ccdc150|chr1:54128674-54129173	0.112764801358672	.	.
chr1	54250459	54250958	chr1	54665931	54666430	Ccdc150|chr1:54665931-54666430	0.122300780773717	.	.
chr1	54250459	54250958	chr1	54729354	54729853	Ccdc150|chr1:54729354-54729853	0.187139575837877	.	.
chr1	54438767	54439266	chr1	54003210	54003709	Gtf3c3|chr1:54003210-54003709	0.106777912360091	.	.
chr1	54438767	54439266	chr1	54065359	54065858	Gtf3c3|chr1:54065359-54065858	0.0935742326423314	.	.
chr1	54438767	54439266	chr1	54118496	54118995	Gtf3c3|chr1:54118496-54118995	0.0941606881546382	.	.
chr1	54438767	54439266	chr1	54128674	54129173	Gtf3c3|chr1:54128674-54129173	0.130960813039934	.	.
chr1	54438767	54439266	chr1	54193770	54194269	Gtf3c3|chr1:54193770-54194269	0.100245987160675	.	.
chr1	54438767	54439266	chr1	54519277	54519776	Gtf3c3|chr1:54519277-54519776	0.163427095067802	.	.
chr1	54438767	54439266	chr1	54665931	54666430	Gtf3c3|chr1:54665931-54666430	0.105157689179609	.	.
chr1	54557443	54557942	chr1	54519277	54519776	Pgap1|chr1:54519277-54519776	0.137820240465755	.	.
chr1	54557443	54557942	chr1	54520201	54520700	Pgap1|chr1:54520201-54520700	0.15336739430939	.	.
chr1	54557443	54557942	chr1	54729354	54729853	Pgap1|chr1:54729354-54729853	0.12822648547888	.	.
chr1	55027198	55027697	chr1	55108404	55108903	Sf3b1|chr1:55108404-55108903	0.339741127548347	.	.
chr1	55027198	55027697	chr1	55488757	55489256	Sf3b1|chr1:55488757-55489256	0.193448031373203	.	.
chr1	55052491	55052990	chr1	55012469	55012968	Coq10b|chr1:55012469-55012968	0.10669591534373	.	.
chr1	55052491	55052990	chr1	55026005	55026504	Coq10b|chr1:55026005-55026504	0.154273381218538	.	.
chr1	55052491	55052990	chr1	55215276	55215775	Coq10b|chr1:55215276-55215775	0.0847108537411956	.	.
chr1	55087395	55087894	chr1	55108404	55108903	Hspd1|chr1:55108404-55108903	0.113626773923868	.	.
chr1	55087395	55087894	chr1	55108404	55108903	Hspe1|chr1:55108404-55108903	0.113626773923868	.	.
chr1	55087395	55087894	chr1	55205805	55206304	Hspd1|chr1:55205805-55206304	0.153604204579286	.	.
chr1	55087395	55087894	chr1	55205805	55206304	Hspe1|chr1:55205805-55206304	0.153604204579286	.	.
chr1	55087908	55088407	chr1	55026005	55026504	Hspd1|chr1:55026005-55026504	0.146668943054348	.	.
chr1	55087908	55088407	chr1	55026005	55026504	Hspe1|chr1:55026005-55026504	0.146668943054348	.	.
chr1	55087908	55088407	chr1	55201711	55202210	Hspd1|chr1:55201711-55202210	0.098906891889815	.	.
chr1	55087908	55088407	chr1	55201711	55202210	Hspe1|chr1:55201711-55202210	0.098906891889815	.	.
chr1	55087908	55088407	chr1	55202211	55202710	Hspd1|chr1:55202211-55202710	0.183389488114733	.	.
chr1	55087908	55088407	chr1	55202211	55202710	Hspe1|chr1:55202211-55202710	0.183389488114733	.	.
chr1	55087908	55088407	chr1	55205805	55206304	Hspd1|chr1:55205805-55206304	0.203700868759625	.	.
chr1	55087908	55088407	chr1	55205805	55206304	Hspe1|chr1:55205805-55206304	0.203700868759625	.	.
chr1	55130908	55131407	chr1	55026005	55026504	Mob4|chr1:55026005-55026504	0.147416078674299	.	.
chr1	55130908	55131407	chr1	55221300	55221799	Mob4|chr1:55221300-55221799	0.0909682401758422	.	.
chr1	55236881	55237380	chr1	55012469	55012968	Mars2|chr1:55012469-55012968	0.305047550235362	.	.
chr1	55236881	55237380	chr1	55108404	55108903	Mars2|chr1:55108404-55108903	0.14689208394582	.	.
chr1	55236881	55237380	chr1	55215276	55215775	Mars2|chr1:55215276-55215775	0.118731600341339	.	.
chr1	55236881	55237380	chr1	55221300	55221799	Mars2|chr1:55221300-55221799	0.26552230189985	.	.
chr1	55236881	55237380	chr1	55488757	55489256	Mars2|chr1:55488757-55489256	0.134265520023014	.	.
chr1	55363229	55363728	chr1	55012469	55012968	Boll|chr1:55012469-55012968	0.116332301102125	.	.
chr1	55363229	55363728	chr1	55205805	55206304	Boll|chr1:55205805-55206304	0.160891197257101	.	.
chr1	55363229	55363728	chr1	55221300	55221799	Boll|chr1:55221300-55221799	0.161891654442389	.	.
chr1	55363229	55363728	chr1	55383081	55383580	Boll|chr1:55383081-55383580	0.230761510424459	.	.
chr1	55405572	55406071	chr1	55012469	55012968	Plcl1|chr1:55012469-55012968	0.15847063745235	.	.
chr1	55405572	55406071	chr1	55205805	55206304	Plcl1|chr1:55205805-55206304	0.149611714731664	.	.
chr1	55405572	55406071	chr1	55221300	55221799	Plcl1|chr1:55221300-55221799	0.202011240306584	.	.
chr1	55405572	55406071	chr1	55383081	55383580	Plcl1|chr1:55383081-55383580	0.143912905378179	.	.
chr1	55406395	55406894	chr1	55383081	55383580	Plcl1|chr1:55383081-55383580	0.089453281272801	.	.
chr1	57377374	57377873	chr1	57423605	57424104	1700066M21Rik|chr1:57423605-57424104	0.186646980221201	.	.
chr1	57377374	57377873	chr1	57423605	57424104	4930558J18Rik|chr1:57423605-57424104	0.186646980221201	.	.
chr1	57406257	57406756	chr1	57205521	57206020	Maip1|chr1:57205521-57206020	0.0915010356690486	.	.
chr1	57406257	57406756	chr1	57205521	57206020	Tyw5|chr1:57205521-57206020	0.0915010356690486	.	.
chr1	57406257	57406756	chr1	57213367	57213866	Maip1|chr1:57213367-57213866	0.111385939601665	.	.
chr1	57406257	57406756	chr1	57213367	57213866	Tyw5|chr1:57213367-57213866	0.111385939601665	.	.
chr1	57406257	57406756	chr1	57497238	57497737	Maip1|chr1:57497238-57497737	0.121565884339324	.	.
chr1	57406257	57406756	chr1	57497238	57497737	Tyw5|chr1:57497238-57497737	0.121565884339324	.	.
chr1	58392818	58393317	chr1	58296260	58296759	Bzw1|chr1:58296260-58296759	0.110416484847062	.	.
chr1	58392818	58393317	chr1	58529712	58530211	Bzw1|chr1:58529712-58530211	0.199546435008203	.	.
chr1	58392818	58393317	chr1	58652543	58653042	Bzw1|chr1:58652543-58653042	0.121808324858439	.	.
chr1	58393482	58393981	chr1	58288015	58288514	Bzw1|chr1:58288015-58288514	0.239314898408107	.	.
chr1	58393482	58393981	chr1	58296260	58296759	Bzw1|chr1:58296260-58296759	0.131299988970118	.	.
chr1	58393482	58393981	chr1	58652543	58653042	Bzw1|chr1:58652543-58653042	0.12656768846819	.	.
chr1	58423825	58424324	chr1	58288015	58288514	Clk1|chr1:58288015-58288514	0.188831716641447	.	.
chr1	58423825	58424324	chr1	58529712	58530211	Clk1|chr1:58529712-58530211	0.112109109628554	.	.
chr1	58423825	58424324	chr1	58599947	58600446	Clk1|chr1:58599947-58600446	0.0987753705324812	.	.
chr1	58423825	58424324	chr1	58697550	58698049	Clk1|chr1:58697550-58698049	0.119030214603206	.	.
chr1	58423825	58424324	chr1	58697550	58698049	Clk1|chr1:58697550-58698049	0.119030214603207	.	.
chr1	58445384	58445883	chr1	58296260	58296759	Nif3l1|chr1:58296260-58296759	0.19826726427949	.	.
chr1	58445384	58445883	chr1	58296260	58296759	Ppil3|chr1:58296260-58296759	0.19826726427949	.	.
chr1	58504734	58505233	chr1	58288015	58288514	Gm15834|chr1:58288015-58288514	0.151646826906705	.	.
chr1	58504734	58505233	chr1	58288015	58288514	Orc2|chr1:58288015-58288514	0.151646826906705	.	.
chr1	58504734	58505233	chr1	58746853	58747352	Gm15834|chr1:58746853-58747352	0.21206152435647	.	.
chr1	58504734	58505233	chr1	58746853	58747352	Orc2|chr1:58746853-58747352	0.21206152435647	.	.
chr1	58504734	58505233	chr1	58855939	58856438	Gm15834|chr1:58855939-58856438	0.26479819505115	.	.
chr1	58504734	58505233	chr1	58855939	58856438	Orc2|chr1:58855939-58856438	0.26479819505115	.	.
chr1	58586034	58586533	chr1	58422814	58423313	Fam126b|chr1:58422814-58423313	0.131210623381151	.	.
chr1	58586034	58586533	chr1	58422814	58423313	Ndufb3|chr1:58422814-58423313	0.131210623381151	.	.
chr1	58586034	58586533	chr1	58529712	58530211	Fam126b|chr1:58529712-58530211	0.120861949792595	.	.
chr1	58586034	58586533	chr1	58529712	58530211	Ndufb3|chr1:58529712-58530211	0.120861949792595	.	.
chr1	58586034	58586533	chr1	58652543	58653042	Fam126b|chr1:58652543-58653042	0.0984743633748775	.	.
chr1	58586034	58586533	chr1	58652543	58653042	Ndufb3|chr1:58652543-58653042	0.0984743633748775	.	.
chr1	58586034	58586533	chr1	58745798	58746297	Fam126b|chr1:58745798-58746297	0.0949097774531576	.	.
chr1	58586034	58586533	chr1	58745798	58746297	Ndufb3|chr1:58745798-58746297	0.0949097774531576	.	.
chr1	58586034	58586533	chr1	58912444	58912943	Fam126b|chr1:58912444-58912943	0.125117996971622	.	.
chr1	58586034	58586533	chr1	58912444	58912943	Ndufb3|chr1:58912444-58912943	0.125117996971622	.	.
chr1	58586552	58587051	chr1	58912444	58912943	Fam126b|chr1:58912444-58912943	0.105577649640571	.	.
chr1	58586552	58587051	chr1	58912444	58912943	Ndufb3|chr1:58912444-58912943	0.105577649640571	.	.
chr1	58710970	58711469	chr1	58422814	58423313	Cflar|chr1:58422814-58423313	0.0896612643839526	.	.
chr1	58710970	58711469	chr1	58745798	58746297	Cflar|chr1:58745798-58746297	0.0930121105151715	.	.
chr1	58710970	58711469	chr1	58856761	58857260	Cflar|chr1:58856761-58857260	0.176837694741877	.	.
chr1	58711489	58711988	chr1	58697550	58698049	Cflar|chr1:58697550-58698049	0.0866962385544922	.	.
chr1	58973284	58973783	chr1	58912444	58912943	Stradb|chr1:58912444-58912943	0.181631544666561	.	.
chr1	58973284	58973783	chr1	58912444	58912943	Trak2|chr1:58912444-58912943	0.181631544666561	.	.
chr1	59119578	59120077	chr1	58912444	58912943	G730003C15Rik|chr1:58912444-58912943	0.152025384363188	.	.
chr1	59119578	59120077	chr1	58912444	58912943	Tmem237|chr1:58912444-58912943	0.152025384363188	.	.
chr1	59119578	59120077	chr1	59444224	59444723	G730003C15Rik|chr1:59444224-59444723	0.130579553725111	.	.
chr1	59119578	59120077	chr1	59444224	59444723	Tmem237|chr1:59444224-59444723	0.130579553725111	.	.
chr1	59119578	59120077	chr1	59456667	59457166	G730003C15Rik|chr1:59456667-59457166	0.292212659157629	.	.
chr1	59119578	59120077	chr1	59456667	59457166	Tmem237|chr1:59456667-59457166	0.292212659157629	.	.
chr1	59120147	59120646	chr1	59215359	59215858	G730003C15Rik|chr1:59215359-59215858	0.0930673318693824	.	.
chr1	59120147	59120646	chr1	59215359	59215858	Tmem237|chr1:59215359-59215858	0.0930673318693824	.	.
chr1	59120147	59120646	chr1	59311861	59312360	G730003C15Rik|chr1:59311861-59312360	0.128952138122337	.	.
chr1	59120147	59120646	chr1	59311861	59312360	Tmem237|chr1:59311861-59312360	0.128952138122337	.	.
chr1	59162883	59163382	chr1	58766732	58767231	Mpp4|chr1:58766732-58767231	0.106926137169764	.	.
chr1	59162883	59163382	chr1	58855939	58856438	Mpp4|chr1:58855939-58856438	0.21478427298036	.	.
chr1	59237006	59237505	chr1	59456667	59457166	Als2|chr1:59456667-59457166	0.106504757571165	.	.
chr1	59256605	59257104	chr1	59316631	59317130	Cdk15|chr1:59316631-59317130	0.0904916267682757	.	.
chr1	59256605	59257104	chr1	59415783	59416282	Cdk15|chr1:59415783-59416282	0.118745836284269	.	.
chr1	59481835	59482334	chr1	59215916	59216415	Fzd7|chr1:59215916-59216415	0.140001352381789	.	.
chr1	59481835	59482334	chr1	59299247	59299746	Fzd7|chr1:59299247-59299746	0.0920948561889168	.	.
chr1	59481835	59482334	chr1	59299247	59299746	Fzd7|chr1:59299247-59299746	0.0920948561889169	.	.
chr1	59481835	59482334	chr1	59316631	59317130	Fzd7|chr1:59316631-59317130	0.113401701159499	.	.
chr1	59763159	59763658	chr1	59788955	59789454	Bmpr2|chr1:59788955-59789454	0.168838919961468	.	.
chr1	59763159	59763658	chr1	59848288	59848787	Bmpr2|chr1:59848288-59848787	0.14698064690077	.	.
chr1	59763681	59764180	chr1	59788955	59789454	Bmpr2|chr1:59788955-59789454	0.227208131536963	.	.
chr1	59913211	59913710	chr1	59788955	59789454	Fam117b|chr1:59788955-59789454	0.0866509449837355	.	.
chr1	59913211	59913710	chr1	59848288	59848787	Fam117b|chr1:59848288-59848787	0.0877251182898551	.	.
chr1	60042424	60042923	chr1	60416718	60417217	Ica1l|chr1:60416718-60417217	0.103225367324228	.	.
chr1	60042424	60042923	chr1	60447042	60447541	Ica1l|chr1:60447042-60447541	0.141732719055007	.	.
chr1	60097393	60097892	chr1	59788955	59789454	Carf|chr1:59788955-59789454	0.169538783343285	.	.
chr1	60097980	60098479	chr1	59848288	59848787	Carf|chr1:59848288-59848787	0.181337969512359	.	.
chr1	60097980	60098479	chr1	59848288	59848787	Wdr12|chr1:59848288-59848787	0.181337969512359	.	.
chr1	60097980	60098479	chr1	60447042	60447541	Carf|chr1:60447042-60447541	0.133567456470918	.	.
chr1	60097980	60098479	chr1	60447042	60447541	Wdr12|chr1:60447042-60447541	0.133567456470918	.	.
chr1	60180257	60180756	chr1	59848288	59848787	Nbeal1|chr1:59848288-59848787	0.100046894155391	.	.
chr1	60180257	60180756	chr1	60447042	60447541	Nbeal1|chr1:60447042-60447541	0.0900461652290458	.	.
chr1	60343314	60343813	chr1	60639436	60639935	Cyp20a1|chr1:60639436-60639935	0.27236161261181	.	.
chr1	60343314	60343813	chr1	60667667	60668166	Cyp20a1|chr1:60667667-60668166	0.15909383527787	.	.
chr1	60343314	60343813	chr1	60668203	60668702	Cyp20a1|chr1:60668203-60668702	0.106879286602757	.	.
chr1	60409462	60409961	chr1	60639436	60639935	Abi2|chr1:60639436-60639935	0.179682698055038	.	.
chr1	60409462	60409961	chr1	60667667	60668166	Abi2|chr1:60667667-60668166	0.137393213874958	.	.
chr1	60409462	60409961	chr1	60668203	60668702	Abi2|chr1:60668203-60668702	0.0862504454904818	.	.
chr1	60566593	60567092	chr1	60297226	60297725	Raph1|chr1:60297226-60297725	0.098808220764023	.	.
chr1	60566593	60567092	chr1	60447042	60447541	Raph1|chr1:60447042-60447541	0.171638977054846	.	.
chr1	60566593	60567092	chr1	60668203	60668702	Raph1|chr1:60668203-60668702	0.160463473675616	.	.
chr1	63114071	63114570	chr1	63132168	63132667	Ino80d|chr1:63132168-63132667	0.215376160082849	.	.
chr1	63114071	63114570	chr1	63383004	63383503	Ino80d|chr1:63383004-63383503	0.193473406265132	.	.
chr1	63114071	63114570	chr1	63486645	63487144	Ino80d|chr1:63486645-63487144	0.0907787008840633	.	.
chr1	63114071	63114570	chr1	63487171	63487670	Ino80d|chr1:63487171-63487670	0.196740484590395	.	.
chr1	63176509	63177008	chr1	63100138	63100637	Eef1b2|chr1:63100138-63100637	0.196045900524346	.	.
chr1	63176509	63177008	chr1	63100138	63100637	Eef1b2|chr1:63100138-63100637	0.196045900524347	.	.
chr1	63176509	63177008	chr1	63100138	63100637	Ndufs1|chr1:63100138-63100637	0.196045900524346	.	.
chr1	63176509	63177008	chr1	63100138	63100637	Ndufs1|chr1:63100138-63100637	0.196045900524347	.	.
chr1	63176509	63177008	chr1	63203844	63204343	Eef1b2|chr1:63203844-63204343	0.148053363321309	.	.
chr1	63176509	63177008	chr1	63203844	63204343	Ndufs1|chr1:63203844-63204343	0.148053363321309	.	.
chr1	63272985	63273484	chr1	63100138	63100637	Gm11608|chr1:63100138-63100637	0.14330960965108	.	.
chr1	63272985	63273484	chr1	63100138	63100637	Zdbf2|chr1:63100138-63100637	0.14330960965108	.	.
chr1	63272985	63273484	chr1	63182179	63182678	Gm11608|chr1:63182179-63182678	0.134289169617034	.	.
chr1	63272985	63273484	chr1	63182179	63182678	Zdbf2|chr1:63182179-63182678	0.134289169617034	.	.
chr1	63272985	63273484	chr1	63203844	63204343	Gm11608|chr1:63203844-63204343	0.0928226256490001	.	.
chr1	63272985	63273484	chr1	63203844	63204343	Zdbf2|chr1:63203844-63204343	0.0928226256490001	.	.
chr1	63273583	63274082	chr1	63180992	63181491	Gm11608|chr1:63180992-63181491	0.141394549245711	.	.
chr1	63273583	63274082	chr1	63180992	63181491	Zdbf2|chr1:63180992-63181491	0.141394549245711	.	.
chr1	63273583	63274082	chr1	63367905	63368404	Gm11608|chr1:63367905-63368404	0.120373302447692	.	.
chr1	63273583	63274082	chr1	63367905	63368404	Zdbf2|chr1:63367905-63368404	0.120373302447692	.	.
chr1	63273583	63274082	chr1	63383004	63383503	Gm11608|chr1:63383004-63383503	0.249233273484614	.	.
chr1	63273583	63274082	chr1	63383004	63383503	Zdbf2|chr1:63383004-63383503	0.249233273484614	.	.
chr1	63445105	63445604	chr1	63182811	63183310	Adam23|chr1:63182811-63183310	0.148042950011	.	.
chr1	63445105	63445604	chr1	63487171	63487670	Adam23|chr1:63487171-63487670	0.0840923899147718	.	.
chr1	63445671	63446170	chr1	63132168	63132667	Adam23|chr1:63132168-63132667	0.284869166997806	.	.
chr1	63445671	63446170	chr1	63182179	63182678	Adam23|chr1:63182179-63182678	0.106405309613567	.	.
chr1	65122893	65123392	chr1	65010101	65010600	D630023F18Rik|chr1:65010101-65010600	0.14642261770843	.	.
chr1	65122893	65123392	chr1	65178123	65178622	D630023F18Rik|chr1:65178123-65178622	0.0976665011579151	.	.
chr1	65186396	65186895	chr1	65048740	65049239	Idh1|chr1:65048740-65049239	0.154642245920046	.	.
chr1	65186396	65186895	chr1	65048740	65049239	Pikfyve|chr1:65048740-65049239	0.154642245920046	.	.
chr1	65282716	65283215	chr1	65178123	65178622	Pth2r|chr1:65178123-65178622	0.179606591251569	.	.
chr1	65282716	65283215	chr1	65382214	65382713	Pth2r|chr1:65382214-65382713	0.127444593317607	.	.
chr1	65282716	65283215	chr1	65536408	65536907	Pth2r|chr1:65536408-65536907	0.19600099528805	.	.
chr1	67792250	67792749	chr1	67504098	67504597	Gm15669|chr1:67504098-67504597	0.141295426049788	.	.
chr1	67792250	67792749	chr1	68039269	68039768	Gm15669|chr1:68039269-68039768	0.118298874432554	.	.
chr1	67792250	67792749	chr1	68146832	68147331	Gm15669|chr1:68146832-68147331	0.182161579416282	.	.
chr1	69687151	69687650	chr1	69708548	69709047	Ikzf2|chr1:69708548-69709047	0.263897931056916	.	.
chr1	70725497	70725996	chr1	70683376	70683875	Vwc2l|chr1:70683376-70683875	0.205922730578176	.	.
chr1	70725497	70725996	chr1	70705688	70706187	Vwc2l|chr1:70705688-70706187	0.136443657579574	.	.
chr1	70725497	70725996	chr1	70811023	70811522	Vwc2l|chr1:70811023-70811522	0.104490583393676	.	.
chr1	70725497	70725996	chr1	70869372	70869871	Vwc2l|chr1:70869372-70869871	0.137859839349475	.	.
chr1	70725497	70725996	chr1	70923113	70923612	Vwc2l|chr1:70923113-70923612	0.298105593941742	.	.
chr1	70725497	70725996	chr1	70997536	70998035	Vwc2l|chr1:70997536-70998035	0.213403844060263	.	.
chr1	71102248	71102747	chr1	70951949	70952448	Bard1|chr1:70951949-70952448	0.234322321028769	.	.
chr1	71102248	71102747	chr1	70997536	70998035	Bard1|chr1:70997536-70998035	0.145031861209519	.	.
chr1	71102861	71103360	chr1	70811023	70811522	Bard1|chr1:70811023-70811522	0.275196981943327	.	.
chr1	71102861	71103360	chr1	70951949	70952448	Bard1|chr1:70951949-70952448	0.195576410532195	.	.
chr1	71102861	71103360	chr1	70997536	70998035	Bard1|chr1:70997536-70998035	0.138779821091606	.	.
chr1	73529707	73530206	chr1	73547833	73548332	C530043A13Rik|chr1:73547833-73548332	0.181349132802052	.	.
chr1	73529707	73530206	chr1	73826202	73826701	C530043A13Rik|chr1:73826202-73826701	0.102714360261607	.	.
chr1	74505730	74506229	chr1	74672684	74673183	Cnot9|chr1:74672684-74673183	0.286720151316117	.	.
chr1	74505730	74506229	chr1	74802933	74803432	Cnot9|chr1:74802933-74803432	0.280582529722495	.	.
chr1	74505730	74506229	chr1	74810015	74810514	Cnot9|chr1:74810015-74810514	0.159574734554365	.	.
chr1	74505730	74506229	chr1	74816731	74817230	Cnot9|chr1:74816731-74817230	0.113268025365378	.	.
chr1	74505730	74506229	chr1	74858307	74858806	Cnot9|chr1:74858307-74858806	0.24420659045251	.	.
chr1	74505730	74506229	chr1	74968605	74969104	Cnot9|chr1:74968605-74969104	0.104049176578353	.	.
chr1	74587962	74588461	chr1	74665085	74665584	Bcs1l|chr1:74665085-74665584	0.173476642598267	.	.
chr1	74587962	74588461	chr1	74665085	74665584	Zfp142|chr1:74665085-74665584	0.173476642598267	.	.
chr1	74587962	74588461	chr1	74672684	74673183	Bcs1l|chr1:74672684-74673183	0.225185864510204	.	.
chr1	74587962	74588461	chr1	74672684	74673183	Zfp142|chr1:74672684-74673183	0.225185864510204	.	.
chr1	74587962	74588461	chr1	74810015	74810514	Bcs1l|chr1:74810015-74810514	0.226757811795456	.	.
chr1	74587962	74588461	chr1	74810015	74810514	Zfp142|chr1:74810015-74810514	0.226757811795456	.	.
chr1	74587962	74588461	chr1	74858307	74858806	Bcs1l|chr1:74858307-74858806	0.119758727721251	.	.
chr1	74587962	74588461	chr1	74858307	74858806	Zfp142|chr1:74858307-74858806	0.119758727721251	.	.
chr1	74601175	74601674	chr1	74538638	74539137	Rnf25|chr1:74538638-74539137	0.108087610551585	.	.
chr1	74601175	74601674	chr1	74538638	74539137	Stk36|chr1:74538638-74539137	0.108087610551585	.	.
chr1	74601175	74601674	chr1	74828214	74828713	Rnf25|chr1:74828214-74828713	0.0846340031087971	.	.
chr1	74601175	74601674	chr1	74828214	74828713	Stk36|chr1:74828214-74828713	0.0846340031087971	.	.
chr1	74661495	74661994	chr1	74802933	74803432	Ttll4|chr1:74802933-74803432	0.107740255738722	.	.
chr1	74661495	74661994	chr1	74808065	74808564	Ttll4|chr1:74808065-74808564	0.136055842704201	.	.
chr1	74661495	74661994	chr1	74858307	74858806	Ttll4|chr1:74858307-74858806	0.193459514358354	.	.
chr1	74661495	74661994	chr1	74968605	74969104	Ttll4|chr1:74968605-74969104	0.0899983750158083	.	.
chr1	74854708	74855207	chr1	74574828	74575327	Cdk5r2|chr1:74574828-74575327	0.185363235072238	.	.
chr1	74854708	74855207	chr1	74672684	74673183	Cdk5r2|chr1:74672684-74673183	0.135048036936087	.	.
chr1	74854708	74855207	chr1	74802933	74803432	Cdk5r2|chr1:74802933-74803432	0.191970273245298	.	.
chr1	74854708	74855207	chr1	74858307	74858806	Cdk5r2|chr1:74858307-74858806	0.235901536568882	.	.
chr1	74854708	74855207	chr1	75141393	75141892	Cdk5r2|chr1:75141393-75141892	0.139207957416557	.	.
chr1	75124760	75125259	chr1	74816731	74817230	Nhej1|chr1:74816731-74817230	0.127530968840677	.	.
chr1	75124760	75125259	chr1	74858307	74858806	Nhej1|chr1:74858307-74858806	0.121309757262181	.	.
chr1	75124760	75125259	chr1	74968605	74969104	Nhej1|chr1:74968605-74969104	0.134299589065428	.	.
chr1	75124760	75125259	chr1	75141393	75141892	Nhej1|chr1:75141393-75141892	0.184920152520329	.	.
chr1	75142499	75142998	chr1	74802933	74803432	Cnppd1|chr1:74802933-74803432	0.233950225068147	.	.
chr1	75142499	75142998	chr1	74802933	74803432	Retreg2|chr1:74802933-74803432	0.233950225068147	.	.
chr1	75142499	75142998	chr1	74828214	74828713	Cnppd1|chr1:74828214-74828713	0.120099539288692	.	.
chr1	75142499	75142998	chr1	74828214	74828713	Retreg2|chr1:74828214-74828713	0.120099539288692	.	.
chr1	75142499	75142998	chr1	74880737	74881236	Cnppd1|chr1:74880737-74881236	0.20615345963177	.	.
chr1	75142499	75142998	chr1	74880737	74881236	Retreg2|chr1:74880737-74881236	0.20615345963177	.	.
chr1	75142499	75142998	chr1	75141393	75141892	Cnppd1|chr1:75141393-75141892	0.147020799224038	.	.
chr1	75142499	75142998	chr1	75141393	75141892	Retreg2|chr1:75141393-75141892	0.147020799224038	.	.
chr1	75142499	75142998	chr1	75234571	75235070	Cnppd1|chr1:75234571-75235070	0.20695679830747	.	.
chr1	75142499	75142998	chr1	75234571	75235070	Retreg2|chr1:75234571-75235070	0.20695679830747	.	.
chr1	75168424	75168923	chr1	74816731	74817230	Zfand2b|chr1:74816731-74817230	0.12763749779363	.	.
chr1	75168424	75168923	chr1	74828214	74828713	Zfand2b|chr1:74828214-74828713	0.119014378727757	.	.
chr1	75168424	75168923	chr1	74858307	74858806	Zfand2b|chr1:74858307-74858806	0.0864200570512397	.	.
chr1	75168424	75168923	chr1	74948735	74949234	Zfand2b|chr1:74948735-74949234	0.10348443320686	.	.
chr1	75168424	75168923	chr1	75141393	75141892	Zfand2b|chr1:75141393-75141892	0.167586064599206	.	.
chr1	75168424	75168923	chr1	75218312	75218811	Zfand2b|chr1:75218312-75218811	0.0964626390514879	.	.
chr1	75191753	75192252	chr1	74858307	74858806	Ankzf1|chr1:74858307-74858806	0.11313831778972	.	.
chr1	75191753	75192252	chr1	74858307	74858806	Atg9a|chr1:74858307-74858806	0.11313831778972	.	.
chr1	75191753	75192252	chr1	74894978	74895477	Ankzf1|chr1:74894978-74895477	0.198693023726619	.	.
chr1	75191753	75192252	chr1	74894978	74895477	Atg9a|chr1:74894978-74895477	0.198693023726619	.	.
chr1	75191753	75192252	chr1	75234571	75235070	Ankzf1|chr1:75234571-75235070	0.0865025739428166	.	.
chr1	75191753	75192252	chr1	75234571	75235070	Atg9a|chr1:75234571-75235070	0.0865025739428166	.	.
chr1	75210546	75211045	chr1	74802933	74803432	Glb1l|chr1:74802933-74803432	0.143894449737389	.	.
chr1	75210546	75211045	chr1	74802933	74803432	Stk16|chr1:74802933-74803432	0.143894449737389	.	.
chr1	75210546	75211045	chr1	74828214	74828713	Glb1l|chr1:74828214-74828713	0.0954213508923034	.	.
chr1	75210546	75211045	chr1	74828214	74828713	Stk16|chr1:74828214-74828713	0.0954213508923034	.	.
chr1	75210546	75211045	chr1	74858307	74858806	Glb1l|chr1:74858307-74858806	0.163475897766749	.	.
chr1	75210546	75211045	chr1	74858307	74858806	Stk16|chr1:74858307-74858806	0.163475897766749	.	.
chr1	75210546	75211045	chr1	74968605	74969104	Glb1l|chr1:74968605-74969104	0.160535111197229	.	.
chr1	75210546	75211045	chr1	74968605	74969104	Stk16|chr1:74968605-74969104	0.160535111197229	.	.
chr1	75210546	75211045	chr1	75141393	75141892	Glb1l|chr1:75141393-75141892	0.207105148436305	.	.
chr1	75210546	75211045	chr1	75141393	75141892	Stk16|chr1:75141393-75141892	0.207105148436305	.	.
chr1	75210546	75211045	chr1	75218312	75218811	Glb1l|chr1:75218312-75218811	0.171036043875112	.	.
chr1	75210546	75211045	chr1	75218312	75218811	Stk16|chr1:75218312-75218811	0.171036043875112	.	.
chr1	75219086	75219585	chr1	74816731	74817230	Tuba4a|chr1:74816731-74817230	0.224729234542418	.	.
chr1	75219086	75219585	chr1	75218312	75218811	Tuba4a|chr1:75218312-75218811	0.185301857937682	.	.
chr1	75219086	75219585	chr1	75244823	75245322	Tuba4a|chr1:75244823-75245322	0.0910085995602032	.	.
chr1	75236144	75236643	chr1	74828214	74828713	Dnajb2|chr1:74828214-74828713	0.117209484975433	.	.
chr1	75236144	75236643	chr1	75001124	75001623	Dnajb2|chr1:75001124-75001623	0.117612748454365	.	.
chr1	75236144	75236643	chr1	75016818	75017317	Dnajb2|chr1:75016818-75017317	0.0925075003124468	.	.
chr1	75236144	75236643	chr1	75244823	75245322	Dnajb2|chr1:75244823-75245322	0.120784418763579	.	.
chr1	75236651	75237150	chr1	74802933	74803432	Dnajb2|chr1:74802933-74803432	0.0965873620750671	.	.
chr1	75236651	75237150	chr1	75016818	75017317	Dnajb2|chr1:75016818-75017317	0.189483714680293	.	.
chr1	75505376	75505875	chr1	75776401	75776900	Obsl1|chr1:75776401-75776900	0.116378404855553	.	.
chr1	75505376	75505875	chr1	75776901	75777400	Obsl1|chr1:75776901-75777400	0.0854781535478711	.	.
chr1	75505376	75505875	chr1	75812571	75813070	Obsl1|chr1:75812571-75813070	0.089066538433196	.	.
chr1	75506139	75506638	chr1	75653752	75654251	Inha|chr1:75653752-75654251	0.164024159178457	.	.
chr1	75506139	75506638	chr1	75653752	75654251	Obsl1|chr1:75653752-75654251	0.164024159178457	.	.
chr1	75506139	75506638	chr1	75749709	75750208	Inha|chr1:75749709-75750208	0.0921996758084635	.	.
chr1	75506139	75506638	chr1	75749709	75750208	Obsl1|chr1:75749709-75750208	0.0921996758084635	.	.
chr1	75506139	75506638	chr1	75776401	75776900	Inha|chr1:75776401-75776900	0.0919201456393675	.	.
chr1	75506139	75506638	chr1	75776401	75776900	Obsl1|chr1:75776401-75776900	0.0919201456393675	.	.
chr1	75506139	75506638	chr1	75776901	75777400	Inha|chr1:75776901-75777400	0.105579446207259	.	.
chr1	75506139	75506638	chr1	75776901	75777400	Obsl1|chr1:75776901-75777400	0.105579446207259	.	.
chr1	75506139	75506638	chr1	75925739	75926238	Inha|chr1:75925739-75926238	0.0956495802125563	.	.
chr1	75506139	75506638	chr1	75925739	75926238	Obsl1|chr1:75925739-75926238	0.0956495802125563	.	.
chr1	75506139	75506638	chr1	75936016	75936515	Inha|chr1:75936016-75936515	0.0982991513657315	.	.
chr1	75506139	75506638	chr1	75936016	75936515	Obsl1|chr1:75936016-75936515	0.0982991513657315	.	.
chr1	75506139	75506638	chr1	75936535	75937034	Inha|chr1:75936535-75937034	0.141001649299868	.	.
chr1	75506139	75506638	chr1	75936535	75937034	Obsl1|chr1:75936535-75937034	0.141001649299868	.	.
chr1	75521240	75521739	chr1	75776401	75776900	Stk11ip|chr1:75776401-75776900	0.2379768000815	.	.
chr1	75546261	75546760	chr1	75588323	75588822	Slc4a3|chr1:75588323-75588822	0.162545005981947	.	.
chr1	75546261	75546760	chr1	75610446	75610945	Slc4a3|chr1:75610446-75610945	0.173737784263339	.	.
chr1	75546261	75546760	chr1	75776901	75777400	Slc4a3|chr1:75776901-75777400	0.0854822529771194	.	.
chr1	75546261	75546760	chr1	75925739	75926238	Slc4a3|chr1:75925739-75926238	0.113227766237708	.	.
chr1	77514939	77515438	chr1	77896157	77896656	Epha4|chr1:77896157-77896656	0.138403627760427	.	.
chr1	77514939	77515438	chr1	77896157	77896656	Gm28386|chr1:77896157-77896656	0.138403627760427	.	.
chr1	78488387	78488886	chr1	78448136	78448635	Farsb|chr1:78448136-78448635	0.0893624610798065	.	.
chr1	78488387	78488886	chr1	78462564	78463063	Farsb|chr1:78462564-78463063	0.109931944092295	.	.
chr1	78488900	78489399	chr1	78425895	78426394	Farsb|chr1:78425895-78426394	0.119058720657783	.	.
chr1	78657540	78658039	chr1	78724400	78724899	Acsl3|chr1:78724400-78724899	0.110625238912194	.	.
chr1	78657540	78658039	chr1	78724400	78724899	Utp14b|chr1:78724400-78724899	0.110625238912194	.	.
chr1	78657540	78658039	chr1	78745265	78745764	Acsl3|chr1:78745265-78745764	0.247414086623155	.	.
chr1	78657540	78658039	chr1	78745265	78745764	Utp14b|chr1:78745265-78745764	0.247414086623155	.	.
chr1	78658201	78658700	chr1	78760975	78761474	Acsl3|chr1:78760975-78761474	0.152402170699145	.	.
chr1	78658201	78658700	chr1	78760975	78761474	Utp14b|chr1:78760975-78761474	0.152402170699145	.	.
chr1	79439807	79440306	chr1	79335215	79335714	Scg2|chr1:79335215-79335714	0.219324027548549	.	.
chr1	79439807	79440306	chr1	79335726	79336225	Scg2|chr1:79335726-79336225	0.171172046827735	.	.
chr1	79439807	79440306	chr1	79357260	79357759	Scg2|chr1:79357260-79357759	0.0955272428413603	.	.
chr1	79439807	79440306	chr1	79374786	79375285	Scg2|chr1:79374786-79375285	0.20939410823355	.	.
chr1	79439807	79440306	chr1	79469801	79470300	Scg2|chr1:79469801-79470300	0.0979328695125389	.	.
chr1	79439807	79440306	chr1	79580908	79581407	Scg2|chr1:79580908-79581407	0.212379045883739	.	.
chr1	79439807	79440306	chr1	79581417	79581916	Scg2|chr1:79581417-79581916	0.117833904548618	.	.
chr1	79439807	79440306	chr1	79710659	79711158	Scg2|chr1:79710659-79711158	0.202752807837361	.	.
chr1	82291243	82291742	chr1	82283141	82283640	Irs1|chr1:82283141-82283640	0.260529842348873	.	.
chr1	82291243	82291742	chr1	82292699	82293198	Irs1|chr1:82292699-82293198	0.198917445781786	.	.
chr1	82316361	82316860	chr1	82283141	82283640	Rhbdd1|chr1:82283141-82283640	0.148986261711967	.	.
chr1	82724600	82725099	chr1	82476674	82477173	C430014B12Rik|chr1:82476674-82477173	0.101612595251836	.	.
chr1	82724600	82725099	chr1	82476674	82477173	Mff|chr1:82476674-82477173	0.101612595251836	.	.
chr1	82725115	82725614	chr1	82283141	82283640	C430014B12Rik|chr1:82283141-82283640	0.100685132393056	.	.
chr1	82725115	82725614	chr1	82283141	82283640	Mff|chr1:82283141-82283640	0.100685132393056	.	.
chr1	82725115	82725614	chr1	82801344	82801843	C430014B12Rik|chr1:82801344-82801843	0.15114659463021	.	.
chr1	82725115	82725614	chr1	82801344	82801843	Mff|chr1:82801344-82801843	0.15114659463021	.	.
chr1	82839194	82839693	chr1	82787312	82787811	Agfg1|chr1:82787312-82787811	0.106812331617021	.	.
chr1	82839194	82839693	chr1	82806416	82806915	Agfg1|chr1:82806416-82806915	0.237747826890316	.	.
chr1	84839165	84839664	chr1	84770510	84771009	Fbxo36|chr1:84770510-84771009	0.149183483444834	.	.
chr1	84839808	84840307	chr1	84838531	84839030	Fbxo36|chr1:84838531-84839030	0.156138784254471	.	.
chr1	84839808	84840307	chr1	84838531	84839030	Trip12|chr1:84838531-84839030	0.156138784254471	.	.
chr1	85793160	85793659	chr1	85703519	85704018	Cab39|chr1:85703519-85704018	0.118413524726851	.	.
chr1	85894274	85894773	chr1	85703519	85704018	Itm2c|chr1:85703519-85704018	0.108390561913267	.	.
chr1	85894274	85894773	chr1	85853262	85853761	Itm2c|chr1:85853262-85853761	0.253216894893072	.	.
chr1	85928201	85928700	chr1	85771895	85772394	4933407L21Rik|chr1:85771895-85772394	0.230253638776878	.	.
chr1	86359268	86359767	chr1	86408708	86409207	C130036L24Rik|chr1:86408708-86409207	0.0929288077887919	.	.
chr1	86359268	86359767	chr1	86408708	86409207	Ncl|chr1:86408708-86409207	0.0929288077887919	.	.
chr1	86359268	86359767	chr1	86433961	86434460	C130036L24Rik|chr1:86433961-86434460	0.163339561904278	.	.
chr1	86359268	86359767	chr1	86433961	86434460	Ncl|chr1:86433961-86434460	0.163339561904278	.	.
chr1	86359268	86359767	chr1	86434501	86435000	C130036L24Rik|chr1:86434501-86435000	0.215689986441727	.	.
chr1	86359268	86359767	chr1	86434501	86435000	C130036L24Rik|chr1:86434501-86435000	0.215689986441728	.	.
chr1	86359268	86359767	chr1	86434501	86435000	Ncl|chr1:86434501-86435000	0.215689986441727	.	.
chr1	86359268	86359767	chr1	86434501	86435000	Ncl|chr1:86434501-86435000	0.215689986441728	.	.
chr1	86359268	86359767	chr1	86442428	86442927	C130036L24Rik|chr1:86442428-86442927	0.210896033247814	.	.
chr1	86359268	86359767	chr1	86442428	86442927	Ncl|chr1:86442428-86442927	0.210896033247814	.	.
chr1	86359268	86359767	chr1	86487725	86488224	C130036L24Rik|chr1:86487725-86488224	0.231941085332118	.	.
chr1	86359268	86359767	chr1	86487725	86488224	Ncl|chr1:86487725-86488224	0.231941085332118	.	.
chr1	86359268	86359767	chr1	86503968	86504467	C130036L24Rik|chr1:86503968-86504467	0.133674791227494	.	.
chr1	86359268	86359767	chr1	86503968	86504467	Ncl|chr1:86503968-86504467	0.133674791227494	.	.
chr1	86359268	86359767	chr1	86525204	86525703	C130036L24Rik|chr1:86525204-86525703	0.0866715156809998	.	.
chr1	86359268	86359767	chr1	86525204	86525703	Ncl|chr1:86525204-86525703	0.0866715156809998	.	.
chr1	86359268	86359767	chr1	86528114	86528613	C130036L24Rik|chr1:86528114-86528613	0.22102202438954	.	.
chr1	86359268	86359767	chr1	86528114	86528613	Ncl|chr1:86528114-86528613	0.22102202438954	.	.
chr1	86359268	86359767	chr1	86532333	86532832	C130036L24Rik|chr1:86532333-86532832	0.109503553922889	.	.
chr1	86359268	86359767	chr1	86532333	86532832	Ncl|chr1:86532333-86532832	0.109503553922889	.	.
chr1	86359268	86359767	chr1	86586879	86587378	C130036L24Rik|chr1:86586879-86587378	0.116563300329163	.	.
chr1	86359268	86359767	chr1	86586879	86587378	Ncl|chr1:86586879-86587378	0.116563300329163	.	.
chr1	86526360	86526859	chr1	86339345	86339844	Ptma|chr1:86339345-86339844	0.195624950931145	.	.
chr1	86526360	86526859	chr1	86433961	86434460	Ptma|chr1:86433961-86434460	0.430060784295016	.	.
chr1	86526360	86526859	chr1	86434501	86435000	Ptma|chr1:86434501-86435000	0.332755246945239	.	.
chr1	86526360	86526859	chr1	86440464	86440963	Ptma|chr1:86440464-86440963	0.15230971326072	.	.
chr1	86526360	86526859	chr1	86442428	86442927	Ptma|chr1:86442428-86442927	0.107066294220967	.	.
chr1	86526360	86526859	chr1	86487143	86487642	Ptma|chr1:86487143-86487642	0.25949266399267	.	.
chr1	86526360	86526859	chr1	86487725	86488224	Ptma|chr1:86487725-86488224	0.162877657560673	.	.
chr1	86526360	86526859	chr1	86525204	86525703	Ptma|chr1:86525204-86525703	0.0967650688092193	.	.
chr1	86526360	86526859	chr1	86528114	86528613	Ptma|chr1:86528114-86528613	0.247106075180313	.	.
chr1	86582078	86582577	chr1	86596960	86597459	Cops7b|chr1:86596960-86597459	0.120877581885715	.	.
chr1	86582078	86582577	chr1	86596960	86597459	Pde6d|chr1:86596960-86597459	0.120877581885715	.	.
chr1	86582603	86583102	chr1	86433961	86434460	Cops7b|chr1:86433961-86434460	0.225640487854756	.	.
chr1	86582603	86583102	chr1	86433961	86434460	Pde6d|chr1:86433961-86434460	0.225640487854756	.	.
chr1	86582603	86583102	chr1	86434501	86435000	Cops7b|chr1:86434501-86435000	0.165573179700056	.	.
chr1	86582603	86583102	chr1	86434501	86435000	Pde6d|chr1:86434501-86435000	0.165573179700056	.	.
chr1	86582603	86583102	chr1	86440464	86440963	Cops7b|chr1:86440464-86440963	0.200001893688258	.	.
chr1	86582603	86583102	chr1	86440464	86440963	Pde6d|chr1:86440464-86440963	0.200001893688258	.	.
chr1	86582603	86583102	chr1	86503968	86504467	Cops7b|chr1:86503968-86504467	0.114534033884777	.	.
chr1	86582603	86583102	chr1	86503968	86504467	Pde6d|chr1:86503968-86504467	0.114534033884777	.	.
chr1	86582603	86583102	chr1	86596357	86596856	Cops7b|chr1:86596357-86596856	0.0999145771938734	.	.
chr1	86582603	86583102	chr1	86596357	86596856	Pde6d|chr1:86596357-86596856	0.0999145771938734	.	.
chr1	86582603	86583102	chr1	86633770	86634269	Cops7b|chr1:86633770-86634269	0.0843541928409095	.	.
chr1	86582603	86583102	chr1	86633770	86634269	Pde6d|chr1:86633770-86634269	0.0843541928409095	.	.
chr1	86669399	86669898	chr1	86503968	86504467	Nppc|chr1:86503968-86504467	0.177500725141116	.	.
chr1	86669399	86669898	chr1	86586879	86587378	Nppc|chr1:86586879-86587378	0.13257131667134	.	.
chr1	86670393	86670892	chr1	86408708	86409207	Nppc|chr1:86408708-86409207	0.153037345557416	.	.
chr1	86670393	86670892	chr1	86487143	86487642	Nppc|chr1:86487143-86487642	0.0882366196372598	.	.
chr1	86670393	86670892	chr1	86528114	86528613	Nppc|chr1:86528114-86528613	0.196216831364286	.	.
chr1	86670393	86670892	chr1	86596357	86596856	Nppc|chr1:86596357-86596856	0.0893339960415689	.	.
chr1	86670393	86670892	chr1	86596960	86597459	Nppc|chr1:86596960-86597459	0.125611095118562	.	.
chr1	86670393	86670892	chr1	86636829	86637328	Nppc|chr1:86636829-86637328	0.119615837747346	.	.
chr1	86703565	86704064	chr1	86433961	86434460	Dis3l2|chr1:86433961-86434460	0.0916016863456569	.	.
chr1	86703565	86704064	chr1	86434501	86435000	Dis3l2|chr1:86434501-86435000	0.16279153772128	.	.
chr1	86703565	86704064	chr1	86503968	86504467	Dis3l2|chr1:86503968-86504467	0.151355541684607	.	.
chr1	86703565	86704064	chr1	86586879	86587378	Dis3l2|chr1:86586879-86587378	0.192467968378371	.	.
chr1	87755700	87756199	chr1	87813063	87813562	Atg16l1|chr1:87813063-87813562	0.0849957664624968	.	.
chr1	87755700	87756199	chr1	87813615	87814114	Atg16l1|chr1:87813615-87814114	0.132258714010178	.	.
chr1	87853009	87853508	chr1	87786247	87786746	Dgkd|chr1:87786247-87786746	0.200482390663391	.	.
chr1	87853009	87853508	chr1	87813615	87814114	Dgkd|chr1:87813615-87814114	0.252838043960464	.	.
chr1	87853009	87853508	chr1	87829622	87830121	Dgkd|chr1:87829622-87830121	0.157176681868761	.	.
chr1	87853009	87853508	chr1	87925537	87926036	Dgkd|chr1:87925537-87926036	0.0953954396379556	.	.
chr1	87853973	87854472	chr1	87880181	87880680	Dgkd|chr1:87880181-87880680	0.289932601437946	.	.
chr1	87853973	87854472	chr1	87880181	87880680	Gm19582|chr1:87880181-87880680	0.289932601437946	.	.
chr1	87853973	87854472	chr1	87922599	87923098	Dgkd|chr1:87922599-87923098	0.115075873877252	.	.
chr1	87853973	87854472	chr1	87922599	87923098	Gm19582|chr1:87922599-87923098	0.115075873877252	.	.
chr1	88008031	88008530	chr1	87786247	87786746	Usp40|chr1:87786247-87786746	0.161250568097726	.	.
chr1	88008031	88008530	chr1	87813063	87813562	Usp40|chr1:87813063-87813562	0.086876974685492	.	.
chr1	88008031	88008530	chr1	87829622	87830121	Usp40|chr1:87829622-87830121	0.111853018695666	.	.
chr1	88008031	88008530	chr1	87925537	87926036	Usp40|chr1:87925537-87926036	0.124227996664512	.	.
chr1	88008031	88008530	chr1	88357393	88357892	Usp40|chr1:88357393-88357892	0.101943050725019	.	.
chr1	88008031	88008530	chr1	88456267	88456766	Usp40|chr1:88456267-88456766	0.0906888687799389	.	.
chr1	88205505	88206004	chr1	87879632	87880131	Dnajb3|chr1:87879632-87880131	0.179844043347209	.	.
chr1	88205505	88206004	chr1	87925537	87926036	Dnajb3|chr1:87925537-87926036	0.0856723850879416	.	.
chr1	88205505	88206004	chr1	88357393	88357892	Dnajb3|chr1:88357393-88357892	0.192991842662405	.	.
chr1	89069980	89070479	chr1	89092502	89093001	Sh3bp4|chr1:89092502-89093001	0.10679036836286	.	.
chr1	89069980	89070479	chr1	89117685	89118184	Sh3bp4|chr1:89117685-89118184	0.155099067223521	.	.
chr1	89069980	89070479	chr1	89442917	89443416	Sh3bp4|chr1:89442917-89443416	0.221165039484876	.	.
chr1	93305687	93306186	chr1	93460748	93461247	Gm28535|chr1:93460748-93461247	0.127747213825715	.	.
chr1	93305687	93306186	chr1	93460748	93461247	Mterf4|chr1:93460748-93461247	0.127747213825715	.	.
chr1	93342619	93343118	chr1	93460748	93461247	Pask|chr1:93460748-93461247	0.166002530393654	.	.
chr1	93342619	93343118	chr1	93460748	93461247	Ppp1r7|chr1:93460748-93461247	0.166002530393654	.	.
chr1	93342619	93343118	chr1	93727334	93727833	Pask|chr1:93727334-93727833	0.0850260040231699	.	.
chr1	93342619	93343118	chr1	93727334	93727833	Ppp1r7|chr1:93727334-93727833	0.0850260040231699	.	.
chr1	93343358	93343857	chr1	93460748	93461247	Pask|chr1:93460748-93461247	0.13783411278921	.	.
chr1	93343358	93343857	chr1	93460748	93461247	Ppp1r7|chr1:93460748-93461247	0.13783411278921	.	.
chr1	93478107	93478606	chr1	93349690	93350189	Hdlbp|chr1:93349690-93350189	0.156875241825508	.	.
chr1	93478107	93478606	chr1	93349690	93350189	Sept2|chr1:93349690-93350189	0.156875241825508	.	.
chr1	93478622	93479121	chr1	93349690	93350189	Hdlbp|chr1:93349690-93350189	0.173747350900111	.	.
chr1	93478622	93479121	chr1	93349690	93350189	Sept2|chr1:93349690-93350189	0.173747350900111	.	.
chr1	93478622	93479121	chr1	93460748	93461247	Hdlbp|chr1:93460748-93461247	0.109613234097474	.	.
chr1	93478622	93479121	chr1	93460748	93461247	Sept2|chr1:93460748-93461247	0.109613234097474	.	.
chr1	93478622	93479121	chr1	93522431	93522930	Hdlbp|chr1:93522431-93522930	0.098985709218033	.	.
chr1	93478622	93479121	chr1	93522431	93522930	Sept2|chr1:93522431-93522930	0.098985709218033	.	.
chr1	93511801	93512300	chr1	93460748	93461247	Farp2|chr1:93460748-93461247	0.120031561285935	.	.
chr1	93511801	93512300	chr1	93522431	93522930	Farp2|chr1:93522431-93522930	0.0842977640055126	.	.
chr1	93511801	93512300	chr1	93678321	93678820	Farp2|chr1:93678321-93678820	0.0891092543529865	.	.
chr1	93635550	93636049	chr1	93349690	93350189	Gm28536|chr1:93349690-93350189	0.150946949003796	.	.
chr1	93754078	93754577	chr1	94079039	94079538	Thap4|chr1:94079039-94079538	0.093909956882963	.	.
chr1	93754078	93754577	chr1	94235430	94235929	Thap4|chr1:94235430-94235929	0.091187619407133	.	.
chr1	93801756	93802255	chr1	94053474	94053973	Dtymk|chr1:94053474-94053973	0.25917217873833	.	.
chr1	93803720	93804219	chr1	93522431	93522930	Ing5|chr1:93522431-93522930	0.20729807139228	.	.
chr1	95313333	95313832	chr1	95024640	95025139	Fam174a|chr1:95024640-95025139	0.0866193347108163	.	.
chr1	95313333	95313832	chr1	95241628	95242127	Fam174a|chr1:95241628-95242127	0.133067856628669	.	.
chr1	95313333	95313832	chr1	95479700	95480199	Fam174a|chr1:95479700-95480199	0.0933792830447776	.	.
chr1	95313851	95314350	chr1	95024640	95025139	Fam174a|chr1:95024640-95025139	0.250578256726572	.	.
chr1	95313851	95314350	chr1	95159790	95160289	Fam174a|chr1:95159790-95160289	0.138663328953746	.	.
chr1	95313851	95314350	chr1	95191582	95192081	Fam174a|chr1:95191582-95192081	0.211695896255427	.	.
chr1	95313851	95314350	chr1	95268183	95268682	Fam174a|chr1:95268183-95268682	0.120740439050073	.	.
chr1	95313851	95314350	chr1	95332198	95332697	Fam174a|chr1:95332198-95332697	0.103718815735024	.	.
chr1	95313851	95314350	chr1	95451739	95452238	Fam174a|chr1:95451739-95452238	0.125348645749909	.	.
chr1	95313851	95314350	chr1	95602033	95602532	Fam174a|chr1:95602033-95602532	0.113143471395414	.	.
chr1	95313851	95314350	chr1	95617684	95618183	Fam174a|chr1:95617684-95618183	0.109510053076042	.	.
chr1	95667416	95667915	chr1	95315847	95316346	St8sia4|chr1:95315847-95316346	0.0995011135221861	.	.
chr1	95667416	95667915	chr1	95602033	95602532	St8sia4|chr1:95602033-95602532	0.10332721140758	.	.
chr1	95667921	95668420	chr1	95315847	95316346	St8sia4|chr1:95315847-95316346	0.107568599292778	.	.
chr1	95667921	95668420	chr1	95479700	95480199	St8sia4|chr1:95479700-95480199	0.134206239319135	.	.
chr1	98095430	98095929	chr1	98011051	98011550	Pam|chr1:98011051-98011550	0.21685317649636	.	.
chr1	98095430	98095929	chr1	98167061	98167560	Pam|chr1:98167061-98167560	0.10425171847875	.	.
chr1	98095430	98095929	chr1	98190086	98190585	Pam|chr1:98190086-98190585	0.103976588672776	.	.
chr1	99772082	99772581	chr1	99582234	99582733	Cntnap5b|chr1:99582234-99582733	0.113937638323145	.	.
chr1	105663536	105664035	chr1	105542698	105543197	Pign|chr1:105542698-105543197	0.156567918759629	.	.
chr1	105663536	105664035	chr1	105542698	105543197	Relch|chr1:105542698-105543197	0.156567918759629	.	.
chr1	105663536	105664035	chr1	105561015	105561514	Pign|chr1:105561015-105561514	0.0856055704512126	.	.
chr1	105663536	105664035	chr1	105561015	105561514	Relch|chr1:105561015-105561514	0.0856055704512126	.	.
chr1	105663536	105664035	chr1	105591715	105592214	Pign|chr1:105591715-105592214	0.131309189525388	.	.
chr1	105663536	105664035	chr1	105591715	105592214	Relch|chr1:105591715-105592214	0.131309189525388	.	.
chr1	105663536	105664035	chr1	105982969	105983468	Pign|chr1:105982969-105983468	0.094782516902667	.	.
chr1	105663536	105664035	chr1	105982969	105983468	Relch|chr1:105982969-105983468	0.094782516902667	.	.
chr1	105780395	105780894	chr1	105542698	105543197	Tnfrsf11a|chr1:105542698-105543197	0.126927683086724	.	.
chr1	105780395	105780894	chr1	105591715	105592214	Tnfrsf11a|chr1:105591715-105592214	0.110889165840839	.	.
chr1	105780395	105780894	chr1	105993776	105994275	Tnfrsf11a|chr1:105993776-105994275	0.201883678550034	.	.
chr1	109982394	109982893	chr1	109537659	109538158	Cdh7|chr1:109537659-109538158	0.302501825436737	.	.
chr1	109982394	109982893	chr1	109538351	109538850	Cdh7|chr1:109538351-109538850	0.0970773286916366	.	.
chr1	109982394	109982893	chr1	109949148	109949647	Cdh7|chr1:109949148-109949647	0.183726257668269	.	.
chr1	118310992	118311491	chr1	118358883	118359382	Tsn|chr1:118358883-118359382	0.200501922314871	.	.
chr1	118389052	118389551	chr1	118358883	118359382	Clasp1|chr1:118358883-118359382	0.128420064188663	.	.
chr1	118389052	118389551	chr1	118481184	118481683	Clasp1|chr1:118481184-118481683	0.134680319025952	.	.
chr1	118459308	118459807	chr1	118480456	118480955	2900060B14Rik|chr1:118480456-118480955	0.103632034448355	.	.
chr1	118459862	118460361	chr1	118358883	118359382	2900060B14Rik|chr1:118358883-118359382	0.136220473429593	.	.
chr1	118459862	118460361	chr1	118480456	118480955	2900060B14Rik|chr1:118480456-118480955	0.106866376826322	.	.
chr1	119053430	119053929	chr1	118825237	118825736	Gli2|chr1:118825237-118825736	0.291974908980358	.	.
chr1	119053430	119053929	chr1	119202438	119202937	Gli2|chr1:119202438-119202937	0.123902345465065	.	.
chr1	119053430	119053929	chr1	119380566	119381065	Gli2|chr1:119380566-119381065	0.10217516751671	.	.
chr1	119421524	119422023	chr1	119202438	119202937	Inhbb|chr1:119202438-119202937	0.257462624144088	.	.
chr1	119421524	119422023	chr1	119459993	119460492	Inhbb|chr1:119459993-119460492	0.114804609857922	.	.
chr1	119421524	119422023	chr1	119472655	119473154	Inhbb|chr1:119472655-119473154	0.0881811890266973	.	.
chr1	119422101	119422600	chr1	119076984	119077483	Inhbb|chr1:119076984-119077483	0.155873416121896	.	.
chr1	119422101	119422600	chr1	119202438	119202937	Inhbb|chr1:119202438-119202937	0.186711614286351	.	.
chr1	119422101	119422600	chr1	119459993	119460492	Inhbb|chr1:119459993-119460492	0.0881459141106447	.	.
chr1	119504531	119505030	chr1	119459993	119460492	Ralb|chr1:119459993-119460492	0.123747566099828	.	.
chr1	119648156	119648655	chr1	119557512	119558011	Epb41l5|chr1:119557512-119558011	0.168227956592022	.	.
chr1	120340287	120340786	chr1	120357257	120357756	C1ql2|chr1:120357257-120357756	0.191704894936415	.	.
chr1	120602767	120603266	chr1	120357257	120357756	En1|chr1:120357257-120357756	0.171654827237437	.	.
chr1	120602767	120603266	chr1	120851710	120852209	En1|chr1:120851710-120852209	0.105282129488022	.	.
chr1	120757376	120757875	chr1	120963770	120964269	Gm29346|chr1:120963770-120964269	0.0882419733108528	.	.
chr1	120816178	120816677	chr1	120817488	120817987	Gm29345|chr1:120817488-120817987	0.108637382841146	.	.
chr1	120816178	120816677	chr1	121096477	121096976	Gm29345|chr1:121096477-121096976	0.1552799402316	.	.
chr1	120816178	120816677	chr1	121101412	121101911	Gm29345|chr1:121101412-121101911	0.0944803413308061	.	.
chr1	120816178	120816677	chr1	121116615	121117114	Gm29345|chr1:121116615-121117114	0.283766970493075	.	.
chr1	120816178	120816677	chr1	121136261	121136760	Gm29345|chr1:121136261-121136760	0.145194928087385	.	.
chr1	121430778	121431277	chr1	121013496	121013995	Ccdc93|chr1:121013496-121013995	0.115595750606048	.	.
chr1	121430778	121431277	chr1	121014059	121014558	Ccdc93|chr1:121014059-121014558	0.0873164873583332	.	.
chr1	121430778	121431277	chr1	121082299	121082798	Ccdc93|chr1:121082299-121082798	0.0955840716698908	.	.
chr1	121430778	121431277	chr1	121407565	121408064	Ccdc93|chr1:121407565-121408064	0.132276880699253	.	.
chr1	121430778	121431277	chr1	121440527	121441026	Ccdc93|chr1:121440527-121441026	0.319320878158088	.	.
chr1	121431333	121431832	chr1	121082299	121082798	Ccdc93|chr1:121082299-121082798	0.120532127916083	.	.
chr1	121431333	121431832	chr1	121440527	121441026	Ccdc93|chr1:121440527-121441026	0.0865733905618679	.	.
chr1	121431333	121431832	chr1	121452337	121452836	Ccdc93|chr1:121452337-121452836	0.0838899998360713	.	.
chr1	121431333	121431832	chr1	121468237	121468736	Ccdc93|chr1:121468237-121468736	0.129256670851305	.	.
chr1	121528273	121528772	chr1	121596927	121597426	Htr5b|chr1:121596927-121597426	0.131962072401734	.	.
chr1	121567757	121568256	chr1	121596927	121597426	Ddx18|chr1:121596927-121597426	0.3066581150738	.	.
chr1	125434562	125435061	chr1	125172492	125172991	Actr3|chr1:125172492-125172991	0.151827681519417	.	.
chr1	125560306	125560805	chr1	125645870	125646369	Slc35f5|chr1:125645870-125646369	0.092876117145978	.	.
chr1	125561216	125561715	chr1	125336998	125337497	Slc35f5|chr1:125336998-125337497	0.191617887621121	.	.
chr1	125561216	125561715	chr1	125859913	125860412	Slc35f5|chr1:125859913-125860412	0.263913522209533	.	.
chr1	127204681	127205180	chr1	126931680	126932179	Mgat5|chr1:126931680-126932179	0.0919218426835199	.	.
chr1	128359460	128359959	chr1	128368621	128369120	Mcm6|chr1:128368621-128369120	0.108447415796295	.	.
chr1	128359460	128359959	chr1	128532717	128533216	Mcm6|chr1:128532717-128533216	0.241006106623547	.	.
chr1	128359460	128359959	chr1	128740525	128741024	Mcm6|chr1:128740525-128741024	0.093462389908307	.	.
chr1	128416641	128417140	chr1	128539454	128539953	Dars|chr1:128539454-128539953	0.0994489951249114	.	.
chr1	128417141	128417640	chr1	128368621	128369120	Dars|chr1:128368621-128369120	0.0945809122979877	.	.
chr1	128417141	128417640	chr1	128368621	128369120	Dars|chr1:128368621-128369120	0.0945809122979878	.	.
chr1	128417141	128417640	chr1	128472408	128472907	Dars|chr1:128472408-128472907	0.204152267785392	.	.
chr1	128417141	128417640	chr1	128532717	128533216	Dars|chr1:128532717-128533216	0.145996948156335	.	.
chr1	128417141	128417640	chr1	128561181	128561680	Dars|chr1:128561181-128561680	0.127573147216288	.	.
chr1	128592363	128592862	chr1	128472408	128472907	Cxcr4|chr1:128472408-128472907	0.0961255555629115	.	.
chr1	128592363	128592862	chr1	128593128	128593627	Cxcr4|chr1:128593128-128593627	0.200045777690924	.	.
chr1	128592363	128592862	chr1	128659882	128660381	Cxcr4|chr1:128659882-128660381	0.180310230894623	.	.
chr1	130462505	130463004	chr1	130125229	130125728	Cd55|chr1:130125229-130125728	0.343568950302038	.	.
chr1	130462505	130463004	chr1	130125229	130125728	Gm16083|chr1:130125229-130125728	0.343568950302038	.	.
chr1	130462505	130463004	chr1	130130831	130131330	Cd55|chr1:130130831-130131330	0.0932459849277233	.	.
chr1	130462505	130463004	chr1	130130831	130131330	Gm16083|chr1:130130831-130131330	0.0932459849277233	.	.
chr1	130462505	130463004	chr1	130699887	130700386	Cd55|chr1:130699887-130700386	0.0869296850967552	.	.
chr1	130462505	130463004	chr1	130699887	130700386	Gm16083|chr1:130699887-130700386	0.0869296850967552	.	.
chr1	130717229	130717728	chr1	130699887	130700386	Yod1|chr1:130699887-130700386	0.121867612060944	.	.
chr1	130731670	130732169	chr1	130715647	130716146	AA986860|chr1:130715647-130716146	0.254474076363581	.	.
chr1	130740732	130741231	chr1	130715647	130716146	Gm28857|chr1:130715647-130716146	0.208009286712833	.	.
chr1	133609585	133610084	chr1	133647064	133647563	Snrpe|chr1:133647064-133647563	0.175625064232939	.	.
chr1	133609585	133610084	chr1	133736167	133736666	Snrpe|chr1:133736167-133736666	0.118256317938178	.	.
chr1	133610089	133610588	chr1	133647064	133647563	Snrpe|chr1:133647064-133647563	0.181036812124086	.	.
chr1	133610089	133610588	chr1	133712327	133712826	Snrpe|chr1:133712327-133712826	0.115765947643421	.	.
chr1	133610089	133610588	chr1	133736167	133736666	Snrpe|chr1:133736167-133736666	0.0878375638742535	.	.
chr1	133610089	133610588	chr1	133915875	133916374	Snrpe|chr1:133915875-133916374	0.10764444527184	.	.
chr1	133661173	133661672	chr1	133712327	133712826	Gm38394|chr1:133712327-133712826	0.0915055653865496	.	.
chr1	133661173	133661672	chr1	133712327	133712826	Gm38394|chr1:133712327-133712826	0.0915055653865497	.	.
chr1	133661173	133661672	chr1	133712327	133712826	Zbed6|chr1:133712327-133712826	0.0915055653865496	.	.
chr1	133661173	133661672	chr1	133712327	133712826	Zbed6|chr1:133712327-133712826	0.0915055653865497	.	.
chr1	133661173	133661672	chr1	133712327	133712826	Zc3h11a|chr1:133712327-133712826	0.0915055653865496	.	.
chr1	133661173	133661672	chr1	133712327	133712826	Zc3h11a|chr1:133712327-133712826	0.0915055653865497	.	.
chr1	133661173	133661672	chr1	133873351	133873850	Gm38394|chr1:133873351-133873850	0.196552724309852	.	.
chr1	133661173	133661672	chr1	133873351	133873850	Zbed6|chr1:133873351-133873850	0.196552724309852	.	.
chr1	133661173	133661672	chr1	133873351	133873850	Zc3h11a|chr1:133873351-133873850	0.196552724309852	.	.
chr1	133908258	133908757	chr1	133896218	133896717	Optc|chr1:133896218-133896717	0.136983276841266	.	.
chr1	134332671	134333170	chr1	134302439	134302938	Ppfia4|chr1:134302439-134302938	0.147818125475211	.	.
chr1	134332671	134333170	chr1	134530559	134531058	Ppfia4|chr1:134530559-134531058	0.103102198551876	.	.
chr1	134332671	134333170	chr1	134556182	134556681	Ppfia4|chr1:134556182-134556681	0.152762410990405	.	.
chr1	134415089	134415588	chr1	134302439	134302938	Adipor1|chr1:134302439-134302938	0.124151726065112	.	.
chr1	134415089	134415588	chr1	134344509	134345008	Adipor1|chr1:134344509-134345008	0.267415924088869	.	.
chr1	134415089	134415588	chr1	134556182	134556681	Adipor1|chr1:134556182-134556681	0.116362112109874	.	.
chr1	134415089	134415588	chr1	134556771	134557270	Adipor1|chr1:134556771-134557270	0.153551503276886	.	.
chr1	134455268	134455767	chr1	134302439	134302938	Klhl12|chr1:134302439-134302938	0.110976448063663	.	.
chr1	134455268	134455767	chr1	134302965	134303464	Klhl12|chr1:134302965-134303464	0.109185804845297	.	.
chr1	134455268	134455767	chr1	134518653	134519152	Klhl12|chr1:134518653-134519152	0.150924493667022	.	.
chr1	134455268	134455767	chr1	134530559	134531058	Klhl12|chr1:134530559-134531058	0.0939078478231559	.	.
chr1	134494334	134494833	chr1	134530559	134531058	Rabif|chr1:134530559-134531058	0.116251220207821	.	.
chr1	134494927	134495426	chr1	134302965	134303464	Rabif|chr1:134302965-134303464	0.084349204427886	.	.
chr1	134494927	134495426	chr1	134556771	134557270	Rabif|chr1:134556771-134557270	0.14861143993833	.	.
chr1	134646329	134646828	chr1	134302965	134303464	Gm26783|chr1:134302965-134303464	0.107997710184852	.	.
chr1	134646329	134646828	chr1	134302965	134303464	Syt2|chr1:134302965-134303464	0.107997710184852	.	.
chr1	134646329	134646828	chr1	134530559	134531058	Gm26783|chr1:134530559-134531058	0.285872225897924	.	.
chr1	134646329	134646828	chr1	134530559	134531058	Syt2|chr1:134530559-134531058	0.285872225897924	.	.
chr1	134646329	134646828	chr1	134556182	134556681	Gm26783|chr1:134556182-134556681	0.100653803681751	.	.
chr1	134646329	134646828	chr1	134556182	134556681	Syt2|chr1:134556182-134556681	0.100653803681751	.	.
chr1	136624613	136625112	chr1	136550851	136551350	Platr23|chr1:136550851-136551350	0.0871586091900132	.	.
chr1	136624613	136625112	chr1	136550851	136551350	Zfp281|chr1:136550851-136551350	0.0871586091900132	.	.
chr1	136624613	136625112	chr1	136948337	136948836	Platr23|chr1:136948337-136948836	0.108072001082666	.	.
chr1	136624613	136625112	chr1	136948337	136948836	Zfp281|chr1:136948337-136948836	0.108072001082666	.	.
chr1	139454477	139454976	chr1	139430306	139430805	Aspm|chr1:139430306-139430805	0.163175767774272	.	.
chr1	139454477	139454976	chr1	139481086	139481585	Aspm|chr1:139481086-139481585	0.248305141690522	.	.
chr1	140245186	140245685	chr1	140279764	140280263	Kcnt2|chr1:140279764-140280263	0.219744145629228	.	.
chr1	140245761	140246260	chr1	140279764	140280263	Kcnt2|chr1:140279764-140280263	0.0932454329581757	.	.
chr1	143640493	143640992	chr1	143994037	143994536	B3galt2|chr1:143994037-143994536	0.218617847768897	.	.
chr1	143702603	143703102	chr1	143258851	143259350	Cdc73|chr1:143258851-143259350	0.0967814896765	.	.
chr1	143702603	143703102	chr1	143739932	143740431	Cdc73|chr1:143739932-143740431	0.186255133261382	.	.
chr1	143776839	143777338	chr1	143576921	143577420	Gm29170|chr1:143576921-143577420	0.087640544775526	.	.
chr1	143776839	143777338	chr1	143576921	143577420	Ro60|chr1:143576921-143577420	0.087640544775526	.	.
chr1	143776839	143777338	chr1	143576921	143577420	Uchl5|chr1:143576921-143577420	0.087640544775526	.	.
chr1	143776839	143777338	chr1	143619717	143620216	Gm29170|chr1:143619717-143620216	0.138616400751607	.	.
chr1	143776839	143777338	chr1	143619717	143620216	Ro60|chr1:143619717-143620216	0.138616400751607	.	.
chr1	143776839	143777338	chr1	143619717	143620216	Uchl5|chr1:143619717-143620216	0.138616400751607	.	.
chr1	143776839	143777338	chr1	143710229	143710728	Gm29170|chr1:143710229-143710728	0.106279236836899	.	.
chr1	143776839	143777338	chr1	143710229	143710728	Ro60|chr1:143710229-143710728	0.106279236836899	.	.
chr1	143776839	143777338	chr1	143710229	143710728	Uchl5|chr1:143710229-143710728	0.106279236836899	.	.
chr1	143776839	143777338	chr1	143739248	143739747	Gm29170|chr1:143739248-143739747	0.318591734265989	.	.
chr1	143776839	143777338	chr1	143739248	143739747	Ro60|chr1:143739248-143739747	0.318591734265989	.	.
chr1	143776839	143777338	chr1	143739248	143739747	Uchl5|chr1:143739248-143739747	0.318591734265989	.	.
chr1	143776839	143777338	chr1	143739932	143740431	Gm29170|chr1:143739932-143740431	0.15635114961758	.	.
chr1	143776839	143777338	chr1	143739932	143740431	Ro60|chr1:143739932-143740431	0.15635114961758	.	.
chr1	143776839	143777338	chr1	143739932	143740431	Uchl5|chr1:143739932-143740431	0.15635114961758	.	.
chr1	143776839	143777338	chr1	143803496	143803995	Gm29170|chr1:143803496-143803995	0.0919659865197973	.	.
chr1	143776839	143777338	chr1	143803496	143803995	Ro60|chr1:143803496-143803995	0.0919659865197973	.	.
chr1	143776839	143777338	chr1	143803496	143803995	Uchl5|chr1:143803496-143803995	0.0919659865197973	.	.
chr1	143776839	143777338	chr1	143836933	143837432	Gm29170|chr1:143836933-143837432	0.149532767942918	.	.
chr1	143776839	143777338	chr1	143836933	143837432	Ro60|chr1:143836933-143837432	0.149532767942918	.	.
chr1	143776839	143777338	chr1	143836933	143837432	Uchl5|chr1:143836933-143837432	0.149532767942918	.	.
chr1	143777394	143777893	chr1	143524539	143525038	Gm29170|chr1:143524539-143525038	0.131526808133042	.	.
chr1	143777394	143777893	chr1	143524539	143525038	Ro60|chr1:143524539-143525038	0.131526808133042	.	.
chr1	143777394	143777893	chr1	143524539	143525038	Uchl5|chr1:143524539-143525038	0.131526808133042	.	.
chr1	143777394	143777893	chr1	143739248	143739747	Gm29170|chr1:143739248-143739747	0.237274949746621	.	.
chr1	143777394	143777893	chr1	143739248	143739747	Ro60|chr1:143739248-143739747	0.237274949746621	.	.
chr1	143777394	143777893	chr1	143739248	143739747	Uchl5|chr1:143739248-143739747	0.237274949746621	.	.
chr1	143777394	143777893	chr1	143739932	143740431	Gm29170|chr1:143739932-143740431	0.149258410901865	.	.
chr1	143777394	143777893	chr1	143739932	143740431	Ro60|chr1:143739932-143740431	0.149258410901865	.	.
chr1	143777394	143777893	chr1	143739932	143740431	Uchl5|chr1:143739932-143740431	0.149258410901865	.	.
chr1	144004041	144004540	chr1	144098856	144099355	Rgs2|chr1:144098856-144099355	0.122162404141219	.	.
chr1	144004041	144004540	chr1	144125046	144125545	Rgs2|chr1:144125046-144125545	0.26173921026108	.	.
chr1	144004041	144004540	chr1	144125609	144126108	Rgs2|chr1:144125609-144126108	0.16310166409272	.	.
chr1	144004041	144004540	chr1	144231391	144231890	Rgs2|chr1:144231391-144231890	0.301123117563107	.	.
chr1	144004041	144004540	chr1	144267716	144268215	Rgs2|chr1:144267716-144268215	0.0896919775998157	.	.
chr1	144004041	144004540	chr1	144367467	144367966	Rgs2|chr1:144367467-144367966	0.168664439124713	.	.
chr1	144004041	144004540	chr1	144406592	144407091	Rgs2|chr1:144406592-144407091	0.0843556055134569	.	.
chr1	150392883	150393382	chr1	150134995	150135494	Odr4|chr1:150134995-150135494	0.0974987469206148	.	.
chr1	150392883	150393382	chr1	150134995	150135494	Tpr|chr1:150134995-150135494	0.0974987469206148	.	.
chr1	150392883	150393382	chr1	150608058	150608557	Odr4|chr1:150608058-150608557	0.170608969796503	.	.
chr1	150392883	150393382	chr1	150608058	150608557	Tpr|chr1:150608058-150608557	0.170608969796503	.	.
chr1	155973115	155973614	chr1	156040577	156041076	Cep350|chr1:156040577-156041076	0.163625741685481	.	.
chr1	155973115	155973614	chr1	156085751	156086250	Cep350|chr1:156085751-156086250	0.127599546350462	.	.
chr1	156035878	156036377	chr1	156085751	156086250	Tor1aip1|chr1:156085751-156086250	0.345804125631033	.	.
chr1	156035878	156036377	chr1	156085751	156086250	Tor1aip2|chr1:156085751-156086250	0.345804125631033	.	.
chr1	156204775	156205274	chr1	155784767	155785266	Fam163a|chr1:155784767-155785266	0.107542009574678	.	.
chr1	156204775	156205274	chr1	156040577	156041076	Fam163a|chr1:156040577-156041076	0.0844844620331823	.	.
chr1	156204775	156205274	chr1	156179815	156180314	Fam163a|chr1:156179815-156180314	0.0873771800452464	.	.
chr1	156420903	156421402	chr1	156241652	156242151	Axdnd1|chr1:156241652-156242151	0.103738714140622	.	.
chr1	156420903	156421402	chr1	156540096	156540595	Axdnd1|chr1:156540096-156540595	0.120254646447001	.	.
chr1	156420903	156421402	chr1	156677840	156678339	Axdnd1|chr1:156677840-156678339	0.112859407083873	.	.
chr1	156474061	156474560	chr1	156450435	156450934	Soat1|chr1:156450435-156450934	0.142292189958801	.	.
chr1	156474061	156474560	chr1	156540096	156540595	Soat1|chr1:156540096-156540595	0.107313095989807	.	.
chr1	156474061	156474560	chr1	156581092	156581591	Soat1|chr1:156581092-156581591	0.207701541758852	.	.
chr1	156558476	156558975	chr1	156450435	156450934	Abl2|chr1:156450435-156450934	0.126050118511455	.	.
chr1	156558476	156558975	chr1	156677840	156678339	Abl2|chr1:156677840-156678339	0.191163912346045	.	.
chr1	156558476	156558975	chr1	156696603	156697102	Abl2|chr1:156696603-156697102	0.193615587012671	.	.
chr1	156559155	156559654	chr1	156450435	156450934	Abl2|chr1:156450435-156450934	0.0882791974932365	.	.
chr1	156559155	156559654	chr1	156581092	156581591	Abl2|chr1:156581092-156581591	0.159249525250225	.	.
chr1	156674112	156674611	chr1	156677840	156678339	Tor3a|chr1:156677840-156678339	0.122953040281005	.	.
chr1	156674619	156675118	chr1	156279263	156279762	Tor3a|chr1:156279263-156279762	0.239421291726514	.	.
chr1	156674619	156675118	chr1	156679551	156680050	Tor3a|chr1:156679551-156680050	0.179698535459635	.	.
chr1	156718854	156719353	chr1	156629969	156630468	Fam20b|chr1:156629969-156630468	0.150758735919958	.	.
chr1	159231910	159232409	chr1	159135252	159135751	Cop1|chr1:159135252-159135751	0.113027282542178	.	.
chr1	160792667	160793166	chr1	161170609	161171108	Rabgap1l|chr1:161170609-161171108	0.140709706962895	.	.
chr1	160792667	160793166	chr1	161195428	161195927	Rabgap1l|chr1:161195428-161195927	0.207432822968204	.	.
chr1	160792667	160793166	chr1	161196029	161196528	Rabgap1l|chr1:161196029-161196528	0.116752620908928	.	.
chr1	160792667	160793166	chr1	161224783	161225282	Rabgap1l|chr1:161224783-161225282	0.150813515211585	.	.
chr1	160906592	160907091	chr1	161195428	161195927	Rc3h1|chr1:161195428-161195927	0.0863051741415119	.	.
chr1	160906592	160907091	chr1	161196029	161196528	Rc3h1|chr1:161196029-161196528	0.0899641211464744	.	.
chr1	161034286	161034785	chr1	161286641	161287140	Gas5|chr1:161286641-161287140	0.0994563048391826	.	.
chr1	161034286	161034785	chr1	161286641	161287140	Zbtb37|chr1:161286641-161287140	0.0994563048391826	.	.
chr1	161034786	161035285	chr1	161109126	161109625	Gas5|chr1:161109126-161109625	0.0996709919106238	.	.
chr1	161034786	161035285	chr1	161109126	161109625	Zbtb37|chr1:161109126-161109625	0.0996709919106238	.	.
chr1	161034786	161035285	chr1	161180624	161181123	Gas5|chr1:161180624-161181123	0.32669719993266	.	.
chr1	161034786	161035285	chr1	161180624	161181123	Zbtb37|chr1:161180624-161181123	0.32669719993266	.	.
chr1	161034786	161035285	chr1	161196029	161196528	Gas5|chr1:161196029-161196528	0.163092105055093	.	.
chr1	161034786	161035285	chr1	161196029	161196528	Zbtb37|chr1:161196029-161196528	0.163092105055093	.	.
chr1	161034786	161035285	chr1	161224783	161225282	Gas5|chr1:161224783-161225282	0.131849695013806	.	.
chr1	161034786	161035285	chr1	161224783	161225282	Zbtb37|chr1:161224783-161225282	0.131849695013806	.	.
chr1	161070536	161071035	chr1	161195428	161195927	Cenpl|chr1:161195428-161195927	0.189546933655778	.	.
chr1	161070536	161071035	chr1	161195428	161195927	Dars2|chr1:161195428-161195927	0.189546933655778	.	.
chr1	161131254	161131753	chr1	160840032	160840531	Klhl20|chr1:160840032-160840531	0.112398769024752	.	.
chr1	161142436	161142935	chr1	161286641	161287140	Ankrd45|chr1:161286641-161287140	0.120520366253363	.	.
chr1	161143255	161143754	chr1	160840032	160840531	Ankrd45|chr1:160840032-160840531	0.192014277390513	.	.
chr1	161876715	161877214	chr1	161925317	161925816	Suco|chr1:161925317-161925816	0.208296857030741	.	.
chr1	162548386	162548885	chr1	162746484	162746983	Eef1aknmt|chr1:162746484-162746983	0.149420108110099	.	.
chr1	162548386	162548885	chr1	162796401	162796900	Eef1aknmt|chr1:162796401-162796900	0.0888186303273389	.	.
chr1	162548386	162548885	chr1	162871940	162872439	Eef1aknmt|chr1:162871940-162872439	0.112162450283462	.	.
chr1	162570372	162570871	chr1	162643722	162644221	Vamp4|chr1:162643722-162644221	0.159884480138426	.	.
chr1	162739851	162740350	chr1	162643722	162644221	Prrc2c|chr1:162643722-162644221	0.106126484290835	.	.
chr1	163725017	163725516	chr1	163281583	163282082	Mettl11b|chr1:163281583-163282082	0.144648941187093	.	.
chr1	163779331	163779830	chr1	164104034	164104533	Kifap3|chr1:164104034-164104533	0.128840779071645	.	.
chr1	163929752	163930251	chr1	163574688	163575187	Scyl3|chr1:163574688-163575187	0.106094325081947	.	.
chr1	163929752	163930251	chr1	164138556	164139055	Scyl3|chr1:164138556-164139055	0.136633286428649	.	.
chr1	163994642	163995141	chr1	164218565	164219064	BC055324|chr1:164218565-164219064	0.229490036786155	.	.
chr1	163994642	163995141	chr1	164218565	164219064	Mettl18|chr1:164218565-164219064	0.229490036786155	.	.
chr1	163994642	163995141	chr1	164232118	164232617	BC055324|chr1:164232118-164232617	0.0924699683756594	.	.
chr1	163994642	163995141	chr1	164232118	164232617	Mettl18|chr1:164232118-164232617	0.0924699683756594	.	.
chr1	164248686	164249185	chr1	164104034	164104533	Slc19a2|chr1:164104034-164104533	0.165972657240552	.	.
chr1	164248686	164249185	chr1	164184474	164184973	Slc19a2|chr1:164184474-164184973	0.157209394460878	.	.
chr1	164248686	164249185	chr1	164232118	164232617	Slc19a2|chr1:164232118-164232617	0.122009484930597	.	.
chr1	166253817	166254316	chr1	166343030	166343529	Ildr2|chr1:166343030-166343529	0.0980337885975062	.	.
chr1	166253817	166254316	chr1	166360121	166360620	Ildr2|chr1:166360121-166360620	0.0847521748595514	.	.
chr1	166253817	166254316	chr1	166360121	166360620	Ildr2|chr1:166360121-166360620	0.0847521748595515	.	.
chr1	166254415	166254914	chr1	166297917	166298416	Ildr2|chr1:166297917-166298416	0.150527402772791	.	.
chr1	166308696	166309195	chr1	166260363	166260862	5330438I03Rik|chr1:166260363-166260862	0.292401597405573	.	.
chr1	166309200	166309699	chr1	166260363	166260862	5330438I03Rik|chr1:166260363-166260862	0.182690871295417	.	.
chr1	166379002	166379501	chr1	166297917	166298416	Tada1|chr1:166297917-166298416	0.0876310172939242	.	.
chr1	166379002	166379501	chr1	166401992	166402491	Tada1|chr1:166401992-166402491	0.0975774523755476	.	.
chr1	166379863	166380362	chr1	166401992	166402491	Gm15853|chr1:166401992-166402491	0.0906657316857951	.	.
chr1	166409578	166410077	chr1	166401992	166402491	Pogk|chr1:166401992-166402491	0.091224786038971	.	.
chr1	171270057	171270556	chr1	171257104	171257603	B4galt3|chr1:171257104-171257603	0.169983738779573	.	.
chr1	171270057	171270556	chr1	171263038	171263537	B4galt3|chr1:171263038-171263537	0.133600091147868	.	.
chr1	171281054	171281553	chr1	171262470	171262969	Ppox|chr1:171262470-171262969	0.183718715932896	.	.
chr1	171281054	171281553	chr1	171379865	171380364	Ppox|chr1:171379865-171380364	0.0918918954638973	.	.
chr1	171281054	171281553	chr1	171382992	171383491	Ppox|chr1:171382992-171383491	0.120585348219579	.	.
chr1	171281054	171281553	chr1	171478928	171479427	Ppox|chr1:171478928-171479427	0.115458588484738	.	.
chr1	171287719	171288218	chr1	171382992	171383491	Usp21|chr1:171382992-171383491	0.0895989053012074	.	.
chr1	171287719	171288218	chr1	171478928	171479427	Usp21|chr1:171478928-171479427	0.128085882966119	.	.
chr1	171287719	171288218	chr1	171631372	171631871	Usp21|chr1:171631372-171631871	0.118687154977956	.	.
chr1	171287719	171288218	chr1	171631372	171631871	Usp21|chr1:171631372-171631871	0.118687154977957	.	.
chr1	171287719	171288218	chr1	171658362	171658861	Usp21|chr1:171658362-171658861	0.165574430310971	.	.
chr1	171294566	171295065	chr1	171379865	171380364	Ufc1|chr1:171379865-171380364	0.223271803429415	.	.
chr1	171328705	171329204	chr1	171263038	171263537	Dedd|chr1:171263038-171263537	0.16502845980119	.	.
chr1	171328705	171329204	chr1	171478928	171479427	Dedd|chr1:171478928-171479427	0.105866954555389	.	.
chr1	171329206	171329705	chr1	171262470	171262969	Dedd|chr1:171262470-171262969	0.147498484556589	.	.
chr1	171329206	171329705	chr1	171263038	171263537	Dedd|chr1:171263038-171263537	0.162016757335049	.	.
chr1	171329206	171329705	chr1	171379865	171380364	Dedd|chr1:171379865-171380364	0.146278831169799	.	.
chr1	171329206	171329705	chr1	171478928	171479427	Dedd|chr1:171478928-171479427	0.202826729370109	.	.
chr1	171345437	171345936	chr1	171263038	171263537	Nit1|chr1:171263038-171263537	0.125559677761448	.	.
chr1	171345437	171345936	chr1	171263038	171263537	Pfdn2|chr1:171263038-171263537	0.125559677761448	.	.
chr1	171345437	171345936	chr1	171365864	171366363	Nit1|chr1:171365864-171366363	0.136294086945274	.	.
chr1	171345437	171345936	chr1	171365864	171366363	Pfdn2|chr1:171365864-171366363	0.136294086945274	.	.
chr1	171345437	171345936	chr1	171478928	171479427	Nit1|chr1:171478928-171479427	0.0844156872554127	.	.
chr1	171345437	171345936	chr1	171478928	171479427	Pfdn2|chr1:171478928-171479427	0.0844156872554127	.	.
chr1	171345437	171345936	chr1	171631372	171631871	Nit1|chr1:171631372-171631871	0.232419361118459	.	.
chr1	171345437	171345936	chr1	171631372	171631871	Pfdn2|chr1:171631372-171631871	0.232419361118459	.	.
chr1	171360576	171361075	chr1	171262470	171262969	Klhdc9|chr1:171262470-171262969	0.154578481854213	.	.
chr1	171360576	171361075	chr1	171365864	171366363	Klhdc9|chr1:171365864-171366363	0.122292182083636	.	.
chr1	171361088	171361587	chr1	171365864	171366363	Klhdc9|chr1:171365864-171366363	0.162992338968101	.	.
chr1	171361088	171361587	chr1	171631372	171631871	Klhdc9|chr1:171631372-171631871	0.241584673454071	.	.
chr1	171411068	171411567	chr1	171379865	171380364	Usf1|chr1:171379865-171380364	0.153406064721862	.	.
chr1	171503198	171503697	chr1	171382992	171383491	Alyref2|chr1:171382992-171383491	0.0929907018264539	.	.
chr1	171503198	171503697	chr1	171382992	171383491	B930036N10Rik|chr1:171382992-171383491	0.0929907018264539	.	.
chr1	171503848	171504347	chr1	171262470	171262969	Alyref2|chr1:171262470-171262969	0.236093820521331	.	.
chr1	171503848	171504347	chr1	171262470	171262969	B930036N10Rik|chr1:171262470-171262969	0.236093820521331	.	.
chr1	171503848	171504347	chr1	171263038	171263537	Alyref2|chr1:171263038-171263537	0.211792418958909	.	.
chr1	171503848	171504347	chr1	171263038	171263537	B930036N10Rik|chr1:171263038-171263537	0.211792418958909	.	.
chr1	171503848	171504347	chr1	171478928	171479427	Alyref2|chr1:171478928-171479427	0.208103266277539	.	.
chr1	171503848	171504347	chr1	171478928	171479427	B930036N10Rik|chr1:171478928-171479427	0.208103266277539	.	.
chr1	172082460	172082959	chr1	171975711	171976210	Copa|chr1:171975711-171976210	0.223775450804319	.	.
chr1	172082460	172082959	chr1	171975711	171976210	Ncstn|chr1:171975711-171976210	0.223775450804319	.	.
chr1	172082460	172082959	chr1	172010180	172010679	Copa|chr1:172010180-172010679	0.18152445628979	.	.
chr1	172082460	172082959	chr1	172010180	172010679	Ncstn|chr1:172010180-172010679	0.18152445628979	.	.
chr1	172126494	172126993	chr1	172026509	172027008	Pex19|chr1:172026509-172027008	0.0993663363162097	.	.
chr1	172147848	172148347	chr1	171773402	171773901	Dcaf8|chr1:171773402-171773901	0.170669391538346	.	.
chr1	172147848	172148347	chr1	172000622	172001121	Dcaf8|chr1:172000622-172001121	0.120171026993009	.	.
chr1	172147848	172148347	chr1	172027134	172027633	Dcaf8|chr1:172027134-172027633	0.159998322051519	.	.
chr1	172206038	172206537	chr1	172000622	172001121	Pea15a|chr1:172000622-172001121	0.234631146813508	.	.
chr1	172206038	172206537	chr1	172026509	172027008	Pea15a|chr1:172026509-172027008	0.0938929133184208	.	.
chr1	172206038	172206537	chr1	172217086	172217585	Pea15a|chr1:172217086-172217585	0.105508839384878	.	.
chr1	172206562	172207061	chr1	172000622	172001121	Pea15a|chr1:172000622-172001121	0.109881177913511	.	.
chr1	172206562	172207061	chr1	172026509	172027008	Pea15a|chr1:172026509-172027008	0.113515964815356	.	.
chr1	172206562	172207061	chr1	172217086	172217585	Pea15a|chr1:172217086-172217585	0.16400737397129	.	.
chr1	172520879	172521378	chr1	172528665	172529164	Cfap45|chr1:172528665-172529164	0.120236971517359	.	.
chr1	172520879	172521378	chr1	172586057	172586556	Cfap45|chr1:172586057-172586556	0.172676267197466	.	.
chr1	172520879	172521378	chr1	172991232	172991731	Cfap45|chr1:172991232-172991731	0.0902154822337653	.	.
chr1	172632827	172633326	chr1	172562878	172563377	Dusp23|chr1:172562878-172563377	0.133278008650017	.	.
chr1	172632827	172633326	chr1	172586057	172586556	Dusp23|chr1:172586057-172586556	0.116237712257606	.	.
chr1	173137284	173137783	chr1	172991232	172991731	Olfr1408|chr1:172991232-172991731	0.117177887247309	.	.
chr1	173137284	173137783	chr1	173339459	173339958	Olfr1408|chr1:173339459-173339958	0.11082517847017	.	.
chr1	174501578	174502077	chr1	174654554	174655053	Fmn2|chr1:174654554-174655053	0.13455391472382	.	.
chr1	174501578	174502077	chr1	174746209	174746708	Fmn2|chr1:174746209-174746708	0.092608061605842	.	.
chr1	174502434	174502933	chr1	174522250	174522749	Fmn2|chr1:174522250-174522749	0.283102535308149	.	.
chr1	174502434	174502933	chr1	174636668	174637167	Fmn2|chr1:174636668-174637167	0.148971484957012	.	.
chr1	174502434	174502933	chr1	174693235	174693734	Fmn2|chr1:174693235-174693734	0.117523051821773	.	.
chr1	175625436	175625935	chr1	175586765	175587264	Fh1|chr1:175586765-175587264	0.0903830484359471	.	.
chr1	175625436	175625935	chr1	175587347	175587846	Fh1|chr1:175587347-175587846	0.121021380259351	.	.
chr1	175625436	175625935	chr1	175639332	175639831	Fh1|chr1:175639332-175639831	0.282314871767299	.	.
chr1	175692503	175693002	chr1	175586765	175587264	Chml|chr1:175586765-175587264	0.111472143879851	.	.
chr1	175692503	175693002	chr1	175586765	175587264	Opn3|chr1:175586765-175587264	0.111472143879851	.	.
chr1	175692503	175693002	chr1	175587347	175587846	Chml|chr1:175587347-175587846	0.113612263775059	.	.
chr1	175692503	175693002	chr1	175587347	175587846	Opn3|chr1:175587347-175587846	0.113612263775059	.	.
chr1	175692503	175693002	chr1	175823962	175824461	Chml|chr1:175823962-175824461	0.151004981689835	.	.
chr1	175692503	175693002	chr1	175823962	175824461	Opn3|chr1:175823962-175824461	0.151004981689835	.	.
chr1	175693049	175693548	chr1	175871980	175872479	Chml|chr1:175871980-175872479	0.164069519125545	.	.
chr1	175693049	175693548	chr1	175871980	175872479	Opn3|chr1:175871980-175872479	0.164069519125545	.	.
chr1	175699292	175699791	chr1	175639332	175639831	Wdr64|chr1:175639332-175639831	0.0848180055808722	.	.
chr1	175880538	175881037	chr1	175586765	175587264	Exo1|chr1:175586765-175587264	0.146846025213222	.	.
chr1	175880538	175881037	chr1	175916647	175917146	Exo1|chr1:175916647-175917146	0.147383630245147	.	.
chr1	175880538	175881037	chr1	175970552	175971051	Exo1|chr1:175970552-175971051	0.14010037217946	.	.
chr1	178187311	178187810	chr1	178336353	178336852	Desi2|chr1:178336353-178336852	0.115064970701679	.	.
chr1	178276142	178276641	chr1	178368821	178369320	4930527J03Rik|chr1:178368821-178369320	0.0883958515068182	.	.
chr1	178317988	178318487	chr1	178368821	178369320	B230369F24Rik|chr1:178368821-178369320	0.157474926941157	.	.
chr1	178317988	178318487	chr1	178368821	178369320	Cox20|chr1:178368821-178369320	0.157474926941157	.	.
chr1	178317988	178318487	chr1	178449116	178449615	B230369F24Rik|chr1:178449116-178449615	0.176775218738452	.	.
chr1	178317988	178318487	chr1	178449116	178449615	Cox20|chr1:178449116-178449615	0.176775218738452	.	.
chr1	178318532	178319031	chr1	178437579	178438078	B230369F24Rik|chr1:178437579-178438078	0.218043469382635	.	.
chr1	178318532	178319031	chr1	178437579	178438078	Cox20|chr1:178437579-178438078	0.218043469382635	.	.
chr1	178337559	178338058	chr1	178368821	178369320	Hnrnpu|chr1:178368821-178369320	0.17464108309977	.	.
chr1	178337559	178338058	chr1	178463658	178464157	Hnrnpu|chr1:178463658-178464157	0.135357431742912	.	.
chr1	178405450	178405949	chr1	178205873	178206372	Efcab2|chr1:178205873-178206372	0.0949858100870811	.	.
chr1	178405450	178405949	chr1	178290989	178291488	Efcab2|chr1:178290989-178291488	0.122033220385621	.	.
chr1	178406170	178406669	chr1	178449116	178449615	Efcab2|chr1:178449116-178449615	0.103888752662248	.	.
chr1	179803447	179803946	chr1	179847684	179848183	Ahctf1|chr1:179847684-179848183	0.0993010605560529	.	.
chr1	179803447	179803946	chr1	179847684	179848183	Gm10518|chr1:179847684-179848183	0.0993010605560529	.	.
chr1	179803447	179803946	chr1	180195828	180196327	Ahctf1|chr1:180195828-180196327	0.0957359299725985	.	.
chr1	179803447	179803946	chr1	180195828	180196327	Gm10518|chr1:180195828-180196327	0.0957359299725985	.	.
chr1	179959653	179960152	chr1	180225780	180226279	Cdc42bpa|chr1:180225780-180226279	0.126943312162517	.	.
chr1	179960232	179960731	chr1	180195828	180196327	Cdc42bpa|chr1:180195828-180196327	0.152836708370677	.	.
chr1	179960232	179960731	chr1	180225780	180226279	Cdc42bpa|chr1:180225780-180226279	0.213216200158113	.	.
chr1	180520142	180520641	chr1	180576529	180577028	Gm37267|chr1:180576529-180577028	0.103273659759943	.	.
chr1	180520142	180520641	chr1	180604475	180604974	Gm37267|chr1:180604475-180604974	0.175780396655861	.	.
chr1	180520142	180520641	chr1	180604475	180604974	Gm37267|chr1:180604475-180604974	0.175780396655862	.	.
chr1	180520142	180520641	chr1	180931110	180931609	Gm37267|chr1:180931110-180931609	0.117469000302375	.	.
chr1	180568576	180569075	chr1	180604475	180604974	Parp1|chr1:180604475-180604974	0.109602878171618	.	.
chr1	180641033	180641532	chr1	180604475	180604974	Lin9|chr1:180604475-180604974	0.155084024511755	.	.
chr1	180641033	180641532	chr1	180931110	180931609	Lin9|chr1:180931110-180931609	0.101185842709783	.	.
chr1	180725789	180726288	chr1	180763866	180764365	Acbd3|chr1:180763866-180764365	0.221198870768044	.	.
chr1	180768387	180768886	chr1	180604475	180604974	Gm38293|chr1:180604475-180604974	0.0851329792026002	.	.
chr1	180768387	180768886	chr1	180604475	180604974	Gm38293|chr1:180604475-180604974	0.0851329792026003	.	.
chr1	180768387	180768886	chr1	180777540	180778039	Gm38293|chr1:180777540-180778039	0.166403508353494	.	.
chr1	180768387	180768886	chr1	180778088	180778587	Gm38293|chr1:180778088-180778587	0.131822703185296	.	.
chr1	180768387	180768886	chr1	181017318	181017817	Gm38293|chr1:181017318-181017817	0.113673108658651	.	.
chr1	180768387	180768886	chr1	181234080	181234579	Gm38293|chr1:181234080-181234579	0.110061218395462	.	.
chr1	180768387	180768886	chr1	181234594	181235093	Gm38293|chr1:181234594-181235093	0.0900041618029503	.	.
chr1	180813365	180813864	chr1	180576529	180577028	H3f3a|chr1:180576529-180577028	0.179819981186811	.	.
chr1	180813365	180813864	chr1	180576529	180577028	H3f3aos|chr1:180576529-180577028	0.179819981186811	.	.
chr1	180813365	180813864	chr1	180604475	180604974	H3f3a|chr1:180604475-180604974	0.0879401512014388	.	.
chr1	180813365	180813864	chr1	180604475	180604974	H3f3aos|chr1:180604475-180604974	0.0879401512014388	.	.
chr1	180813365	180813864	chr1	180763866	180764365	H3f3a|chr1:180763866-180764365	0.103606777901746	.	.
chr1	180813365	180813864	chr1	180763866	180764365	H3f3aos|chr1:180763866-180764365	0.103606777901746	.	.
chr1	180813365	180813864	chr1	181044247	181044746	H3f3a|chr1:181044247-181044746	0.213018098837145	.	.
chr1	180813365	180813864	chr1	181044247	181044746	H3f3aos|chr1:181044247-181044746	0.213018098837145	.	.
chr1	180850639	180851138	chr1	180604475	180604974	Sde2|chr1:180604475-180604974	0.152456137771809	.	.
chr1	180850639	180851138	chr1	180777540	180778039	Sde2|chr1:180777540-180778039	0.204015063203256	.	.
chr1	180850639	180851138	chr1	181017318	181017817	Sde2|chr1:181017318-181017817	0.153795270039006	.	.
chr1	180850639	180851138	chr1	181044247	181044746	Sde2|chr1:181044247-181044746	0.136464306681741	.	.
chr1	180850639	180851138	chr1	181150665	181151164	Sde2|chr1:181150665-181151164	0.176693813465059	.	.
chr1	180903944	180904443	chr1	180604475	180604974	Pycr2|chr1:180604475-180604974	0.213635237833641	.	.
chr1	180903944	180904443	chr1	181017318	181017817	Pycr2|chr1:181017318-181017817	0.173217795973976	.	.
chr1	181144061	181144560	chr1	180794160	180794659	Cnih4|chr1:180794160-180794659	0.11634575060271	.	.
chr1	181144061	181144560	chr1	180794160	180794659	Nvl|chr1:180794160-180794659	0.11634575060271	.	.
chr1	181144061	181144560	chr1	181017318	181017817	Cnih4|chr1:181017318-181017817	0.161088902544517	.	.
chr1	181144061	181144560	chr1	181017318	181017817	Nvl|chr1:181017318-181017817	0.161088902544517	.	.
chr1	181144061	181144560	chr1	181150665	181151164	Cnih4|chr1:181150665-181151164	0.1170215576452	.	.
chr1	181144061	181144560	chr1	181150665	181151164	Nvl|chr1:181150665-181151164	0.1170215576452	.	.
chr1	181211764	181212263	chr1	180763866	180764365	Wdr26|chr1:180763866-180764365	0.08841190902889	.	.
chr1	181211764	181212263	chr1	181017318	181017817	Wdr26|chr1:181017318-181017817	0.158427496010051	.	.
chr1	182019253	182019752	chr1	182237302	182237801	Enah|chr1:182237302-182237801	0.190495303612996	.	.
chr1	182019822	182020321	chr1	181851472	181851971	Enah|chr1:181851472-181851971	0.0852211701135649	.	.
chr1	182124497	182124996	chr1	181851472	181851971	Srp9|chr1:181851472-181851971	0.180443798435016	.	.
chr1	182124497	182124996	chr1	181881545	181882044	Srp9|chr1:181881545-181882044	0.147932035720209	.	.
chr1	182124497	182124996	chr1	181923286	181923785	Srp9|chr1:181923286-181923785	0.107769660234602	.	.
chr1	182124497	182124996	chr1	182095032	182095531	Srp9|chr1:182095032-182095531	0.104399651456028	.	.
chr1	182124497	182124996	chr1	182100234	182100733	Srp9|chr1:182100234-182100733	0.172561683851807	.	.
chr1	182124497	182124996	chr1	182140320	182140819	Srp9|chr1:182140320-182140819	0.144621182762741	.	.
chr1	183221261	183221760	chr1	183067764	183068263	Disp1|chr1:183067764-183068263	0.185428139535409	.	.
chr1	183221261	183221760	chr1	183242719	183243218	Disp1|chr1:183242719-183243218	0.10490544301553	.	.
chr1	183221261	183221760	chr1	183442295	183442794	Disp1|chr1:183442295-183442794	0.0971880167313653	.	.
chr1	183296308	183296807	chr1	183120151	183120650	Aida|chr1:183120151-183120650	0.16681849655586	.	.
chr1	183296308	183296807	chr1	183120151	183120650	Brox|chr1:183120151-183120650	0.16681849655586	.	.
chr1	183296308	183296807	chr1	183179016	183179515	Aida|chr1:183179016-183179515	0.120519899671537	.	.
chr1	183296308	183296807	chr1	183179016	183179515	Brox|chr1:183179016-183179515	0.120519899671537	.	.
chr1	183296824	183297323	chr1	183113590	183114089	Aida|chr1:183113590-183114089	0.162918555322895	.	.
chr1	183296824	183297323	chr1	183113590	183114089	Brox|chr1:183113590-183114089	0.162918555322895	.	.
chr1	183296824	183297323	chr1	183120151	183120650	Aida|chr1:183120151-183120650	0.219595600698115	.	.
chr1	183296824	183297323	chr1	183120151	183120650	Brox|chr1:183120151-183120650	0.219595600698115	.	.
chr1	183296824	183297323	chr1	183179016	183179515	Aida|chr1:183179016-183179515	0.162559470411116	.	.
chr1	183296824	183297323	chr1	183179016	183179515	Brox|chr1:183179016-183179515	0.162559470411116	.	.
chr1	183296824	183297323	chr1	183636894	183637393	Aida|chr1:183636894-183637393	0.0880917405759559	.	.
chr1	183296824	183297323	chr1	183636894	183637393	Brox|chr1:183636894-183637393	0.0880917405759559	.	.
chr1	183369413	183369912	chr1	183069938	183070437	Mia3|chr1:183069938-183070437	0.157854742500281	.	.
chr1	183369413	183369912	chr1	183120151	183120650	Mia3|chr1:183120151-183120650	0.123983650897326	.	.
chr1	183369413	183369912	chr1	183147270	183147769	Mia3|chr1:183147270-183147769	0.112545159752699	.	.
chr1	183369413	183369912	chr1	183345255	183345754	Mia3|chr1:183345255-183345754	0.116495244884648	.	.
chr1	183369413	183369912	chr1	183636894	183637393	Mia3|chr1:183636894-183637393	0.192320412086749	.	.
chr1	183388644	183389143	chr1	183069938	183070437	Taf1a|chr1:183069938-183070437	0.20587843236598	.	.
chr1	183388644	183389143	chr1	183113590	183114089	Taf1a|chr1:183113590-183114089	0.131280138168026	.	.
chr1	183388644	183389143	chr1	183179016	183179515	Taf1a|chr1:183179016-183179515	0.146170196765591	.	.
chr1	183414033	183414532	chr1	183067764	183068263	Gm37986|chr1:183067764-183068263	0.0885686852628252	.	.
chr1	183414033	183414532	chr1	183595235	183595734	Gm37986|chr1:183595235-183595734	0.0850490166352428	.	.
chr1	183414033	183414532	chr1	183636894	183637393	Gm37986|chr1:183636894-183637393	0.101569813326389	.	.
chr1	183562987	183563486	chr1	183447871	183448370	Gm33973|chr1:183447871-183448370	0.193070077757368	.	.
chr1	186117016	186117515	chr1	185982440	185982939	Lyplal1|chr1:185982440-185982939	0.211512526171424	.	.
chr1	186117016	186117515	chr1	186059912	186060411	Lyplal1|chr1:186059912-186060411	0.165799190659651	.	.
chr1	187215277	187215776	chr1	187059279	187059778	Gpatch2|chr1:187059279-187059778	0.106272955423641	.	.
chr1	187215277	187215776	chr1	187059279	187059778	Spata17|chr1:187059279-187059778	0.106272955423641	.	.
chr1	187215277	187215776	chr1	187076923	187077422	Gpatch2|chr1:187076923-187077422	0.103743197827462	.	.
chr1	187215277	187215776	chr1	187076923	187077422	Spata17|chr1:187076923-187077422	0.103743197827462	.	.
chr1	190170441	190170940	chr1	190076518	190077017	Prox1|chr1:190076518-190077017	0.339366753584406	.	.
chr1	190170441	190170940	chr1	190076518	190077017	Prox1os|chr1:190076518-190077017	0.339366753584406	.	.
chr1	190170441	190170940	chr1	190137808	190138307	Prox1|chr1:190137808-190138307	0.095810433358084	.	.
chr1	190170441	190170940	chr1	190137808	190138307	Prox1os|chr1:190137808-190138307	0.095810433358084	.	.
chr1	190170441	190170940	chr1	190161984	190162483	Prox1|chr1:190161984-190162483	0.155310594110973	.	.
chr1	190170441	190170940	chr1	190161984	190162483	Prox1os|chr1:190161984-190162483	0.155310594110973	.	.
chr1	190170441	190170940	chr1	190250545	190251044	Prox1|chr1:190250545-190251044	0.226752410592186	.	.
chr1	190170441	190170940	chr1	190250545	190251044	Prox1os|chr1:190250545-190251044	0.226752410592186	.	.
chr1	190170441	190170940	chr1	190259457	190259956	Prox1|chr1:190259457-190259956	0.349131830961131	.	.
chr1	190170441	190170940	chr1	190259457	190259956	Prox1os|chr1:190259457-190259956	0.349131830961131	.	.
chr1	190170441	190170940	chr1	190265268	190265767	Prox1|chr1:190265268-190265767	0.129588117232053	.	.
chr1	190170441	190170940	chr1	190265268	190265767	Prox1os|chr1:190265268-190265767	0.129588117232053	.	.
chr1	190170441	190170940	chr1	190279983	190280482	Prox1|chr1:190279983-190280482	0.135366053374527	.	.
chr1	190170441	190170940	chr1	190279983	190280482	Prox1os|chr1:190279983-190280482	0.135366053374527	.	.
chr1	190170441	190170940	chr1	190384561	190385060	Prox1|chr1:190384561-190385060	0.107531821655366	.	.
chr1	190170441	190170940	chr1	190384561	190385060	Prox1os|chr1:190384561-190385060	0.107531821655366	.	.
chr1	191821104	191821603	chr1	191834767	191835266	Gm38037|chr1:191834767-191835266	0.0870066019984732	.	.
chr1	191821104	191821603	chr1	191834767	191835266	Nek2|chr1:191834767-191835266	0.0870066019984732	.	.
chr1	191821104	191821603	chr1	191854660	191855159	Gm38037|chr1:191854660-191855159	0.161592823926176	.	.
chr1	191821104	191821603	chr1	191854660	191855159	Nek2|chr1:191854660-191855159	0.161592823926176	.	.
chr1	191906374	191906873	chr1	191878323	191878822	1700034H15Rik|chr1:191878323-191878822	0.18506444505359	.	.
chr1	191906374	191906873	chr1	191878323	191878822	Slc30a1|chr1:191878323-191878822	0.18506444505359	.	.
chr1	191906374	191906873	chr1	191965032	191965531	1700034H15Rik|chr1:191965032-191965531	0.0939618014756693	.	.
chr1	191906374	191906873	chr1	191965032	191965531	Slc30a1|chr1:191965032-191965531	0.0939618014756693	.	.
chr1	191906374	191906873	chr1	191974552	191975051	1700034H15Rik|chr1:191974552-191975051	0.110668750841135	.	.
chr1	191906374	191906873	chr1	191974552	191975051	Slc30a1|chr1:191974552-191975051	0.110668750841135	.	.
chr1	191989950	191990449	chr1	191878323	191878822	Gm26670|chr1:191878323-191878822	0.316354119368601	.	.
chr1	192092422	192092921	chr1	191786683	191787182	Gm26879|chr1:191786683-191787182	0.115830627371469	.	.
chr1	192092422	192092921	chr1	191786683	191787182	Traf5|chr1:191786683-191787182	0.115830627371469	.	.
chr1	192092422	192092921	chr1	191834767	191835266	Gm26879|chr1:191834767-191835266	0.164956399027533	.	.
chr1	192092422	192092921	chr1	191834767	191835266	Traf5|chr1:191834767-191835266	0.164956399027533	.	.
chr1	192092422	192092921	chr1	191854660	191855159	Gm26879|chr1:191854660-191855159	0.169392007519551	.	.
chr1	192092422	192092921	chr1	191854660	191855159	Traf5|chr1:191854660-191855159	0.169392007519551	.	.
chr1	192136426	192136925	chr1	191878323	191878822	Gm10516|chr1:191878323-191878822	0.184142498504986	.	.
chr1	192136426	192136925	chr1	191965032	191965531	Gm10516|chr1:191965032-191965531	0.105025315033457	.	.
chr1	192137818	192138317	chr1	191878323	191878822	Rcor3|chr1:191878323-191878822	0.113964812836163	.	.
chr1	192137818	192138317	chr1	192061556	192062055	Rcor3|chr1:192061556-192062055	0.150324884597375	.	.
chr1	192137818	192138317	chr1	192061556	192062055	Rcor3|chr1:192061556-192062055	0.150324884597376	.	.
chr1	192190456	192190955	chr1	191786683	191787182	Kcnh1|chr1:191786683-191787182	0.111446930882165	.	.
chr1	192190456	192190955	chr1	191817776	191818275	Kcnh1|chr1:191817776-191818275	0.170347743456679	.	.
chr1	192190456	192190955	chr1	191878323	191878822	Kcnh1|chr1:191878323-191878822	0.0937949303338697	.	.
chr1	192190456	192190955	chr1	191974552	191975051	Kcnh1|chr1:191974552-191975051	0.185740068116867	.	.
chr1	194938639	194939138	chr1	194750069	194750568	Cd34|chr1:194750069-194750568	0.0939696371260023	.	.
chr1	194938639	194939138	chr1	194881498	194881997	Cd34|chr1:194881498-194881997	0.198099949373094	.	.
chr1	194938639	194939138	chr1	194929969	194930468	Cd34|chr1:194929969-194930468	0.226376744985598	.	.
chr1	194938639	194939138	chr1	195016706	195017205	Cd34|chr1:195016706-195017205	0.255169833364722	.	.
chr1	194938639	194939138	chr1	195033930	195034429	Cd34|chr1:195033930-195034429	0.169741897559622	.	.
chr1	194976111	194976610	chr1	195249752	195250251	A330023F24Rik|chr1:195249752-195250251	0.201479003343826	.	.
chr1	194976111	194976610	chr1	195249752	195250251	Gm16897|chr1:195249752-195250251	0.201479003343826	.	.
chr1	195018071	195018570	chr1	194750069	194750568	Gm37027|chr1:194750069-194750568	0.104529885772403	.	.
chr1	195018071	195018570	chr1	194879521	194880020	Gm37027|chr1:194879521-194880020	0.197866664606741	.	.
chr1	195018071	195018570	chr1	194881498	194881997	Gm37027|chr1:194881498-194881997	0.173348874993566	.	.
chr1	195130829	195131328	chr1	194750069	194750568	Cr1l|chr1:194750069-194750568	0.174901991468219	.	.
chr1	195130829	195131328	chr1	194816816	194817315	Cr1l|chr1:194816816-194817315	0.215020055652849	.	.
chr1	195130829	195131328	chr1	194929969	194930468	Cr1l|chr1:194929969-194930468	0.112875900902522	.	.
chr1	195131381	195131880	chr1	195249752	195250251	Cr1l|chr1:195249752-195250251	0.086534152324371	.	.
chr1	195176500	195176999	chr1	194839176	194839675	Cr2|chr1:194839176-194839675	0.124168223329974	.	.
chr1	195176500	195176999	chr1	195040386	195040885	Cr2|chr1:195040386-195040885	0.298704424751918	.	.
chr10	3366298	3366797	chr10	3366890	3367389	Ppp1r14c|chr10:3366890-3367389	0.172391939781161	.	.
chr10	3366298	3366797	chr10	3743775	3744274	Ppp1r14c|chr10:3743775-3744274	0.255215985767226	.	.
chr10	3741065	3741564	chr10	3658561	3659060	Plekhg1|chr10:3658561-3659060	0.146372517709977	.	.
chr10	3741065	3741564	chr10	3695400	3695899	Plekhg1|chr10:3695400-3695899	0.126579850138244	.	.
chr10	3741065	3741564	chr10	3696855	3697354	Plekhg1|chr10:3696855-3697354	0.193223469200398	.	.
chr10	3741065	3741564	chr10	3896998	3897497	Plekhg1|chr10:3896998-3897497	0.139194359459357	.	.
chr10	3741065	3741564	chr10	3920389	3920888	Plekhg1|chr10:3920389-3920888	0.0840849728514419	.	.
chr10	3741065	3741564	chr10	3978316	3978815	Plekhg1|chr10:3978316-3978815	0.297169275550164	.	.
chr10	3972861	3973360	chr10	3531321	3531820	Mthfd1l|chr10:3531321-3531820	0.17595483984259	.	.
chr10	3972861	3973360	chr10	3658561	3659060	Mthfd1l|chr10:3658561-3659060	0.110892528435367	.	.
chr10	3972861	3973360	chr10	3696855	3697354	Mthfd1l|chr10:3696855-3697354	0.115850289553068	.	.
chr10	3972861	3973360	chr10	3715511	3716010	Mthfd1l|chr10:3715511-3716010	0.122706448264428	.	.
chr10	3972861	3973360	chr10	3896998	3897497	Mthfd1l|chr10:3896998-3897497	0.253631909852508	.	.
chr10	3972861	3973360	chr10	3978316	3978815	Mthfd1l|chr10:3978316-3978815	0.159791669228878	.	.
chr10	3973553	3974052	chr10	3531321	3531820	Mthfd1l|chr10:3531321-3531820	0.160172423480613	.	.
chr10	3973553	3974052	chr10	3658561	3659060	Mthfd1l|chr10:3658561-3659060	0.14213289415101	.	.
chr10	3973553	3974052	chr10	3696855	3697354	Mthfd1l|chr10:3696855-3697354	0.190450770667152	.	.
chr10	3973553	3974052	chr10	3715511	3716010	Mthfd1l|chr10:3715511-3716010	0.0969043379016072	.	.
chr10	3973553	3974052	chr10	3896998	3897497	Mthfd1l|chr10:3896998-3897497	0.138848704407191	.	.
chr10	3973553	3974052	chr10	3978316	3978815	Mthfd1l|chr10:3978316-3978815	0.318282542765811	.	.
chr10	4265552	4266051	chr10	4402299	4402798	Akap12|chr10:4402299-4402798	0.141262313008405	.	.
chr10	4265552	4266051	chr10	4621513	4622012	Akap12|chr10:4621513-4622012	0.125032923490036	.	.
chr10	4266269	4266768	chr10	4621513	4622012	Akap12|chr10:4621513-4622012	0.150141128014459	.	.
chr10	4266915	4267414	chr10	4346705	4347204	Akap12|chr10:4346705-4347204	0.117449526143449	.	.
chr10	4387235	4387734	chr10	4386733	4387232	Zbtb2|chr10:4386733-4387232	0.245880355422046	.	.
chr10	4387235	4387734	chr10	4646978	4647477	Zbtb2|chr10:4646978-4647477	0.189852927585007	.	.
chr10	4432192	4432691	chr10	4341358	4341857	Armt1|chr10:4341358-4341857	0.094367591309999	.	.
chr10	4432192	4432691	chr10	4341358	4341857	Rmnd1|chr10:4341358-4341857	0.094367591309999	.	.
chr10	4432192	4432691	chr10	4346705	4347204	Armt1|chr10:4346705-4347204	0.280315358797145	.	.
chr10	4432192	4432691	chr10	4346705	4347204	Rmnd1|chr10:4346705-4347204	0.280315358797145	.	.
chr10	4432192	4432691	chr10	4386733	4387232	Armt1|chr10:4386733-4387232	0.200900370343773	.	.
chr10	4432192	4432691	chr10	4386733	4387232	Rmnd1|chr10:4386733-4387232	0.200900370343773	.	.
chr10	4432192	4432691	chr10	4402299	4402798	Armt1|chr10:4402299-4402798	0.123802524945521	.	.
chr10	4432192	4432691	chr10	4402299	4402798	Rmnd1|chr10:4402299-4402798	0.123802524945521	.	.
chr10	4611722	4612221	chr10	4709785	4710284	Esr1|chr10:4709785-4710284	0.134734992248918	.	.
chr10	4611722	4612221	chr10	4938669	4939168	Esr1|chr10:4938669-4939168	0.0991245356518745	.	.
chr10	4611722	4612221	chr10	4969880	4970379	Esr1|chr10:4969880-4970379	0.100131502673744	.	.
chr10	4611722	4612221	chr10	4970426	4970925	Esr1|chr10:4970426-4970925	0.221133516939107	.	.
chr10	5550504	5551003	chr10	5549987	5550486	Syne1|chr10:5549987-5550486	0.369576384657809	.	.
chr10	5550504	5551003	chr10	5786848	5787347	Syne1|chr10:5786848-5787347	0.125195653718485	.	.
chr10	5823844	5824343	chr10	5553358	5553857	Mtrf1l|chr10:5553358-5553857	0.197843963553415	.	.
chr10	5922199	5922698	chr10	5553358	5553857	Rgs17|chr10:5553358-5553857	0.224396365255291	.	.
chr10	5922199	5922698	chr10	6035780	6036279	Rgs17|chr10:6035780-6036279	0.089157480209069	.	.
chr10	7211500	7211999	chr10	7025349	7025848	Cnksr3|chr10:7025349-7025848	0.108802424384844	.	.
chr10	7212004	7212503	chr10	7025349	7025848	Cnksr3|chr10:7025349-7025848	0.157963146203176	.	.
chr10	7212004	7212503	chr10	7039973	7040472	Cnksr3|chr10:7039973-7040472	0.0900255960995942	.	.
chr10	7212004	7212503	chr10	7076118	7076617	Cnksr3|chr10:7076118-7076617	0.222373793851083	.	.
chr10	7212004	7212503	chr10	7111549	7112048	Cnksr3|chr10:7111549-7112048	0.298629718291695	.	.
chr10	7212004	7212503	chr10	7273958	7274457	Cnksr3|chr10:7273958-7274457	0.178249305026047	.	.
chr10	7589567	7590066	chr10	7600611	7601110	Lrp11|chr10:7600611-7601110	0.125568805137011	.	.
chr10	7589567	7590066	chr10	7883479	7883978	Lrp11|chr10:7883479-7883978	0.115599810861335	.	.
chr10	7590117	7590616	chr10	7883479	7883978	Lrp11|chr10:7883479-7883978	0.177358139652592	.	.
chr10	7667254	7667753	chr10	7600611	7601110	Nup43|chr10:7600611-7601110	0.160469457619302	.	.
chr10	7680943	7681442	chr10	7333209	7333708	Lats1|chr10:7333209-7333708	0.110396458045121	.	.
chr10	7680943	7681442	chr10	7333209	7333708	Pcmt1|chr10:7333209-7333708	0.110396458045121	.	.
chr10	7680943	7681442	chr10	7663092	7663591	Lats1|chr10:7663092-7663591	0.229547858375395	.	.
chr10	7680943	7681442	chr10	7663092	7663591	Pcmt1|chr10:7663092-7663591	0.229547858375395	.	.
chr10	7680943	7681442	chr10	7900869	7901368	Lats1|chr10:7900869-7901368	0.0944441820678742	.	.
chr10	7680943	7681442	chr10	7900869	7901368	Pcmt1|chr10:7900869-7901368	0.0944441820678742	.	.
chr10	7725685	7726184	chr10	7273958	7274457	Katna1|chr10:7273958-7274457	0.218739168491391	.	.
chr10	7725685	7726184	chr10	7663092	7663591	Katna1|chr10:7663092-7663591	0.167760391796097	.	.
chr10	7725685	7726184	chr10	7741108	7741607	Katna1|chr10:7741108-7741607	0.0864608208425775	.	.
chr10	7725685	7726184	chr10	7775451	7775950	Katna1|chr10:7775451-7775950	0.131913280160752	.	.
chr10	7725685	7726184	chr10	7900869	7901368	Katna1|chr10:7900869-7901368	0.0911808012479224	.	.
chr10	7780721	7781220	chr10	7600611	7601110	B430219N15Rik|chr10:7600611-7601110	0.108981327599473	.	.
chr10	7780721	7781220	chr10	7694146	7694645	B430219N15Rik|chr10:7694146-7694645	0.191762109988089	.	.
chr10	7780721	7781220	chr10	7900869	7901368	B430219N15Rik|chr10:7900869-7901368	0.148922651662146	.	.
chr10	7792631	7793130	chr10	7648968	7649467	Ginm1|chr10:7648968-7649467	0.133331775255708	.	.
chr10	7792631	7793130	chr10	7648968	7649467	Ppil4|chr10:7648968-7649467	0.133331775255708	.	.
chr10	7955534	7956033	chr10	7648968	7649467	Tab2|chr10:7648968-7649467	0.14919817457043	.	.
chr10	7955534	7956033	chr10	7775451	7775950	Tab2|chr10:7775451-7775950	0.0861869359726783	.	.
chr10	7956090	7956589	chr10	7775451	7775950	Tab2|chr10:7775451-7775950	0.19005765909244	.	.
chr10	10472118	10472617	chr10	10408073	10408572	Adgb|chr10:10408073-10408572	0.129359582834178	.	.
chr10	10557986	10558485	chr10	10314664	10315163	Rab32|chr10:10314664-10315163	0.0921740035208053	.	.
chr10	11280524	11281023	chr10	11564381	11564880	4930432B10Rik|chr10:11564381-11564880	0.211643016278901	.	.
chr10	11280524	11281023	chr10	11564381	11564880	Fbxo30|chr10:11564381-11564880	0.211643016278901	.	.
chr10	11280524	11281023	chr10	11707700	11708199	4930432B10Rik|chr10:11707700-11708199	0.148905744502734	.	.
chr10	11280524	11281023	chr10	11707700	11708199	Fbxo30|chr10:11707700-11708199	0.148905744502734	.	.
chr10	11281047	11281546	chr10	11664009	11664508	4930432B10Rik|chr10:11664009-11664508	0.311834287892109	.	.
chr10	11281047	11281546	chr10	11664009	11664508	Fbxo30|chr10:11664009-11664508	0.311834287892109	.	.
chr10	11343450	11343949	chr10	11449856	11450355	Epm2a|chr10:11449856-11450355	0.221300323386375	.	.
chr10	11343450	11343949	chr10	11564381	11564880	Epm2a|chr10:11564381-11564880	0.121788058565085	.	.
chr10	11343450	11343949	chr10	11564944	11565443	Epm2a|chr10:11564944-11565443	0.110170849743353	.	.
chr10	11343450	11343949	chr10	11664009	11664508	Epm2a|chr10:11664009-11664508	0.161787315063318	.	.
chr10	14705323	14705822	chr10	14321485	14321984	Nmbr|chr10:14321485-14321984	0.125887324804161	.	.
chr10	14705323	14705822	chr10	14321485	14321984	Vta1|chr10:14321485-14321984	0.125887324804161	.	.
chr10	14705323	14705822	chr10	14404875	14405374	Nmbr|chr10:14404875-14405374	0.202536987056458	.	.
chr10	14705323	14705822	chr10	14404875	14405374	Vta1|chr10:14404875-14405374	0.202536987056458	.	.
chr10	14705323	14705822	chr10	14445990	14446489	Nmbr|chr10:14445990-14446489	0.238598250872317	.	.
chr10	14705323	14705822	chr10	14445990	14446489	Vta1|chr10:14445990-14446489	0.238598250872317	.	.
chr10	14705323	14705822	chr10	14511758	14512257	Nmbr|chr10:14511758-14512257	0.138793009533827	.	.
chr10	14705323	14705822	chr10	14511758	14512257	Vta1|chr10:14511758-14512257	0.138793009533827	.	.
chr10	14705323	14705822	chr10	14596550	14597049	Nmbr|chr10:14596550-14597049	0.132835242534654	.	.
chr10	14705323	14705822	chr10	14596550	14597049	Vta1|chr10:14596550-14597049	0.132835242534654	.	.
chr10	14705323	14705822	chr10	14725631	14726130	Nmbr|chr10:14725631-14726130	0.229323645839648	.	.
chr10	14705323	14705822	chr10	14725631	14726130	Vta1|chr10:14725631-14726130	0.229323645839648	.	.
chr10	14705323	14705822	chr10	14734220	14734719	Nmbr|chr10:14734220-14734719	0.108095430973076	.	.
chr10	14705323	14705822	chr10	14734220	14734719	Vta1|chr10:14734220-14734719	0.108095430973076	.	.
chr10	14759884	14760383	chr10	14511758	14512257	B230364G03Rik|chr10:14511758-14512257	0.129477213408236	.	.
chr10	14759884	14760383	chr10	14512272	14512771	B230364G03Rik|chr10:14512272-14512771	0.224447255886835	.	.
chr10	14759884	14760383	chr10	14596550	14597049	B230364G03Rik|chr10:14596550-14597049	0.201740254016872	.	.
chr10	14759884	14760383	chr10	14734220	14734719	B230364G03Rik|chr10:14734220-14734719	0.106019158766995	.	.
chr10	14759884	14760383	chr10	15121523	15122022	B230364G03Rik|chr10:15121523-15122022	0.320588915570003	.	.
chr10	14759884	14760383	chr10	15122990	15123489	B230364G03Rik|chr10:15122990-15123489	0.240729493320546	.	.
chr10	14759884	14760383	chr10	15168443	15168942	B230364G03Rik|chr10:15168443-15168942	0.256553713073679	.	.
chr10	14759884	14760383	chr10	15210156	15210655	B230364G03Rik|chr10:15210156-15210655	0.101916952695981	.	.
chr10	14759884	14760383	chr10	15210674	15211173	B230364G03Rik|chr10:15210674-15211173	0.198727360960397	.	.
chr10	14759884	14760383	chr10	15249385	15249884	B230364G03Rik|chr10:15249385-15249884	0.211630425431846	.	.
chr10	15300071	15300570	chr10	15245295	15245794	Gm47710|chr10:15245295-15245794	0.133809972375573	.	.
chr10	15300071	15300570	chr10	15392368	15392867	Gm47710|chr10:15392368-15392867	0.100041187234666	.	.
chr10	17947167	17947666	chr10	17983233	17983732	Heca|chr10:17983233-17983732	0.0966347945158618	.	.
chr10	17947841	17948340	chr10	17930375	17930874	Heca|chr10:17930375-17930874	0.161694830085362	.	.
chr10	17947841	17948340	chr10	18001485	18001984	Heca|chr10:18001485-18001984	0.18705159622683	.	.
chr10	17948344	17948843	chr10	17930375	17930874	Heca|chr10:17930375-17930874	0.126918313874709	.	.
chr10	17948344	17948843	chr10	18001485	18001984	Heca|chr10:18001485-18001984	0.0949142821487928	.	.
chr10	17948344	17948843	chr10	18070072	18070571	Heca|chr10:18070072-18070571	0.0897947730068371	.	.
chr10	18022176	18022675	chr10	17930375	17930874	Abracl|chr10:17930375-17930874	0.102650968116231	.	.
chr10	18022176	18022675	chr10	18001485	18001984	Abracl|chr10:18001485-18001984	0.244818834697779	.	.
chr10	18022923	18023422	chr10	17860985	17861484	Abracl|chr10:17860985-17861484	0.179839858276467	.	.
chr10	18022923	18023422	chr10	17930375	17930874	Abracl|chr10:17930375-17930874	0.126047020712037	.	.
chr10	18022923	18023422	chr10	18070591	18071090	Abracl|chr10:18070591-18071090	0.0924394486720258	.	.
chr10	18055292	18055791	chr10	18001485	18001984	Reps1|chr10:18001485-18001984	0.0921654949213212	.	.
chr10	18055292	18055791	chr10	18182182	18182681	Reps1|chr10:18182182-18182681	0.179856490283726	.	.
chr10	18210578	18211077	chr10	17869893	17870392	Ect2l|chr10:17869893-17870392	0.132992660664063	.	.
chr10	18235012	18235511	chr10	17930375	17930874	Ccdc28a|chr10:17930375-17930874	0.105028399940699	.	.
chr10	18235012	18235511	chr10	17930375	17930874	Gm10827|chr10:17930375-17930874	0.105028399940699	.	.
chr10	18844729	18845228	chr10	19188055	19188554	Perp|chr10:19188055-19188554	0.139508535624896	.	.
chr10	19712255	19712754	chr10	19563521	19564020	Il20ra|chr10:19563521-19564020	0.0982454868762827	.	.
chr10	19712255	19712754	chr10	19722262	19722761	Il20ra|chr10:19722262-19722761	0.246589401342126	.	.
chr10	21881933	21882432	chr10	21994360	21994859	Sgk1|chr10:21994360-21994859	0.117200840702871	.	.
chr10	22645129	22645628	chr10	22479767	22480266	Slc2a12|chr10:22479767-22480266	0.0969144719395847	.	.
chr10	22645129	22645628	chr10	22479767	22480266	Slc2a12|chr10:22479767-22480266	0.0969144719395848	.	.
chr10	22731152	22731651	chr10	22714849	22715348	AC166256.1|chr10:22714849-22715348	0.254110023142117	.	.
chr10	22731152	22731651	chr10	22714849	22715348	Tbpl1|chr10:22714849-22715348	0.254110023142117	.	.
chr10	23349982	23350481	chr10	23027765	23028264	Eya4|chr10:23027765-23028264	0.145468029304715	.	.
chr10	23349982	23350481	chr10	23028363	23028862	Eya4|chr10:23028363-23028862	0.167577439352539	.	.
chr10	23349982	23350481	chr10	23170313	23170812	Eya4|chr10:23170313-23170812	0.182077145607376	.	.
chr10	23349982	23350481	chr10	23223282	23223781	Eya4|chr10:23223282-23223781	0.144969055609918	.	.
chr10	23349982	23350481	chr10	23246438	23246937	Eya4|chr10:23246438-23246937	0.0938751348688117	.	.
chr10	23349982	23350481	chr10	23309918	23310417	Eya4|chr10:23309918-23310417	0.146874041607693	.	.
chr10	23349982	23350481	chr10	23359066	23359565	Eya4|chr10:23359066-23359565	0.135842920598907	.	.
chr10	23349982	23350481	chr10	23393979	23394478	Eya4|chr10:23393979-23394478	0.100147078574463	.	.
chr10	23349982	23350481	chr10	23394566	23395065	Eya4|chr10:23394566-23395065	0.0957543495215272	.	.
chr10	23349982	23350481	chr10	23413895	23414394	Eya4|chr10:23413895-23414394	0.297192070641011	.	.
chr10	23349982	23350481	chr10	23476412	23476911	Eya4|chr10:23476412-23476911	0.158621328859651	.	.
chr10	23787039	23787538	chr10	23777020	23777519	Rps12|chr10:23777020-23777519	0.121184774386651	.	.
chr10	23787039	23787538	chr10	23802871	23803370	Rps12|chr10:23802871-23803370	0.112349627169865	.	.
chr10	23787039	23787538	chr10	23827308	23827807	Rps12|chr10:23827308-23827807	0.173726372325605	.	.
chr10	23787039	23787538	chr10	23979250	23979749	Rps12|chr10:23979250-23979749	0.130082288715162	.	.
chr10	23796872	23797371	chr10	23686955	23687454	Slc18b1|chr10:23686955-23687454	0.104123489008899	.	.
chr10	23796872	23797371	chr10	23777020	23777519	Slc18b1|chr10:23777020-23777519	0.0853135298357721	.	.
chr10	23796872	23797371	chr10	23802871	23803370	Slc18b1|chr10:23802871-23803370	0.24584267275481	.	.
chr10	23796872	23797371	chr10	23812077	23812576	Slc18b1|chr10:23812077-23812576	0.153955694804441	.	.
chr10	23796872	23797371	chr10	24244483	24244982	Slc18b1|chr10:24244483-24244982	0.108954318471003	.	.
chr10	24131389	24131888	chr10	24191919	24192418	Gm40614|chr10:24191919-24192418	0.148077706312366	.	.
chr10	24595382	24595881	chr10	24298500	24298999	Ccn2|chr10:24298500-24298999	0.109770641284681	.	.
chr10	24595382	24595881	chr10	24591108	24591607	Ccn2|chr10:24591108-24591607	0.246648182108859	.	.
chr10	24596920	24597419	chr10	24643097	24643596	Gm15270|chr10:24643097-24643596	0.353867460121893	.	.
chr10	24711736	24712235	chr10	24625007	24625506	Enpp1|chr10:24625007-24625506	0.0901291120703955	.	.
chr10	26078817	26079316	chr10	26034872	26035371	Gm9767|chr10:26034872-26035371	0.109614982938496	.	.
chr10	26078817	26079316	chr10	26034872	26035371	Tmem200a|chr10:26034872-26035371	0.109614982938496	.	.
chr10	26078817	26079316	chr10	26139363	26139862	Gm9767|chr10:26139363-26139862	0.170642670822814	.	.
chr10	26078817	26079316	chr10	26139363	26139862	Tmem200a|chr10:26139363-26139862	0.170642670822814	.	.
chr10	26375759	26376258	chr10	26118891	26119390	L3mbtl3|chr10:26118891-26119390	0.100734541788616	.	.
chr10	26375759	26376258	chr10	26119393	26119892	L3mbtl3|chr10:26119393-26119892	0.168806132889635	.	.
chr10	26375759	26376258	chr10	26139363	26139862	L3mbtl3|chr10:26139363-26139862	0.138416143929964	.	.
chr10	26375759	26376258	chr10	26249702	26250201	L3mbtl3|chr10:26249702-26250201	0.154355794610391	.	.
chr10	26695050	26695549	chr10	26249702	26250201	Gm48893|chr10:26249702-26250201	0.203920603990784	.	.
chr10	26752501	26753000	chr10	26638009	26638508	Arhgap18|chr10:26638009-26638508	0.146237188628623	.	.
chr10	28074020	28074519	chr10	28173001	28173500	Ptprk|chr10:28173001-28173500	0.12058914059801	.	.
chr10	28074020	28074519	chr10	28484970	28485469	Ptprk|chr10:28484970-28485469	0.118303885538653	.	.
chr10	28074536	28075035	chr10	28484970	28485469	Ptprk|chr10:28484970-28485469	0.0858525218857182	.	.
chr10	29313161	29313660	chr10	29033162	29033661	Echdc1|chr10:29033162-29033661	0.178731209734782	.	.
chr10	29313161	29313660	chr10	29033162	29033661	Gm46218|chr10:29033162-29033661	0.178731209734782	.	.
chr10	29313161	29313660	chr10	29176833	29177332	Echdc1|chr10:29176833-29177332	0.104288328065659	.	.
chr10	29313161	29313660	chr10	29176833	29177332	Gm46218|chr10:29176833-29177332	0.104288328065659	.	.
chr10	29313161	29313660	chr10	29354100	29354599	Echdc1|chr10:29354100-29354599	0.0968020406272318	.	.
chr10	29313161	29313660	chr10	29354100	29354599	Gm46218|chr10:29354100-29354599	0.0968020406272318	.	.
chr10	29361838	29362337	chr10	29231135	29231634	Rnf146|chr10:29231135-29231634	0.141247830011212	.	.
chr10	29361838	29362337	chr10	29354100	29354599	Rnf146|chr10:29354100-29354599	0.103439131125428	.	.
chr10	30200346	30200845	chr10	30091172	30091671	Cenpw|chr10:30091172-30091671	0.150780767273385	.	.
chr10	30200346	30200845	chr10	30257774	30258273	Cenpw|chr10:30257774-30258273	0.0919350341548936	.	.
chr10	30200346	30200845	chr10	30426337	30426836	Cenpw|chr10:30426337-30426836	0.148575083771324	.	.
chr10	30600453	30600952	chr10	30257774	30258273	Trmt11|chr10:30257774-30258273	0.151687879014746	.	.
chr10	30802619	30803118	chr10	30618199	30618698	Ncoa7|chr10:30618199-30618698	0.149342249149556	.	.
chr10	30842620	30843119	chr10	30618199	30618698	Hey2|chr10:30618199-30618698	0.215332480067069	.	.
chr10	31445701	31446200	chr10	31742380	31742879	Tpd52l1|chr10:31742380-31742879	0.111484864808402	.	.
chr10	31609486	31609985	chr10	31993175	31993674	Rnf217|chr10:31993175-31993674	0.173257534620826	.	.
chr10	33080850	33081349	chr10	32952517	32953016	Trdn|chr10:32952517-32953016	0.153759149655114	.	.
chr10	33623953	33624452	chr10	33517992	33518491	Clvs2|chr10:33517992-33518491	0.134076863927	.	.
chr10	33623953	33624452	chr10	33517992	33518491	Gm15939|chr10:33517992-33518491	0.134076863927	.	.
chr10	33623953	33624452	chr10	33558095	33558594	Clvs2|chr10:33558095-33558594	0.208591327667155	.	.
chr10	33623953	33624452	chr10	33558095	33558594	Gm15939|chr10:33558095-33558594	0.208591327667155	.	.
chr10	33904718	33905217	chr10	33558095	33558594	Rsph4a|chr10:33558095-33558594	0.115975083687717	.	.
chr10	33904718	33905217	chr10	34183729	34184228	Rsph4a|chr10:34183729-34184228	0.0915949463052913	.	.
chr10	33951019	33951518	chr10	33703373	33703872	Zup1|chr10:33703373-33703872	0.104761741678039	.	.
chr10	33951019	33951518	chr10	34091720	34092219	Zup1|chr10:34091720-34092219	0.114627923373752	.	.
chr10	33951019	33951518	chr10	34249496	34249995	Zup1|chr10:34249496-34249995	0.131994120772348	.	.
chr10	34018867	34019366	chr10	34328221	34328720	Gm48045|chr10:34328221-34328720	0.155146407615943	.	.
chr10	34018867	34019366	chr10	34328221	34328720	Rwdd1|chr10:34328221-34328720	0.155146407615943	.	.
chr10	34019491	34019990	chr10	34249496	34249995	Gm48045|chr10:34249496-34249995	0.097827291912962	.	.
chr10	34019491	34019990	chr10	34249496	34249995	Rwdd1|chr10:34249496-34249995	0.097827291912962	.	.
chr10	34036511	34037010	chr10	34183729	34184228	Trappc3l|chr10:34183729-34184228	0.111692149764245	.	.
chr10	34036511	34037010	chr10	34271718	34272217	Trappc3l|chr10:34271718-34272217	0.106605961794168	.	.
chr10	34095347	34095846	chr10	34055841	34056340	Calhm5|chr10:34055841-34056340	0.0965327484887787	.	.
chr10	34096225	34096724	chr10	34250285	34250784	Calhm5|chr10:34250285-34250784	0.134862933986674	.	.
chr10	34127449	34127948	chr10	34316872	34317371	Calhm6|chr10:34316872-34317371	0.120119775646832	.	.
chr10	34206579	34207078	chr10	34316872	34317371	Dse|chr10:34316872-34317371	0.110005700240004	.	.
chr10	34281970	34282469	chr10	34033850	34034349	Tspyl1|chr10:34033850-34034349	0.12427485262924	.	.
chr10	34281970	34282469	chr10	34055841	34056340	Tspyl1|chr10:34055841-34056340	0.0864862961490255	.	.
chr10	34281970	34282469	chr10	34250285	34250784	Tspyl1|chr10:34250285-34250784	0.120550432279448	.	.
chr10	34281970	34282469	chr10	34316872	34317371	Tspyl1|chr10:34316872-34317371	0.0926114708772734	.	.
chr10	34281970	34282469	chr10	34718709	34719208	Tspyl1|chr10:34718709-34719208	0.163142205626171	.	.
chr10	34282484	34282983	chr10	34250285	34250784	Tspyl1|chr10:34250285-34250784	0.116298141161786	.	.
chr10	34282484	34282983	chr10	34271718	34272217	Tspyl1|chr10:34271718-34272217	0.302602914808288	.	.
chr10	34297971	34298470	chr10	34033850	34034349	Gm47512|chr10:34033850-34034349	0.145581533305036	.	.
chr10	34297971	34298470	chr10	34033850	34034349	Tspyl4|chr10:34033850-34034349	0.145581533305036	.	.
chr10	34297971	34298470	chr10	34055841	34056340	Gm47512|chr10:34055841-34056340	0.13031918737904	.	.
chr10	34297971	34298470	chr10	34055841	34056340	Tspyl4|chr10:34055841-34056340	0.13031918737904	.	.
chr10	34297971	34298470	chr10	34249496	34249995	Gm47512|chr10:34249496-34249995	0.115617581080485	.	.
chr10	34297971	34298470	chr10	34249496	34249995	Tspyl4|chr10:34249496-34249995	0.115617581080485	.	.
chr10	34297971	34298470	chr10	34271718	34272217	Gm47512|chr10:34271718-34272217	0.107623037543356	.	.
chr10	34297971	34298470	chr10	34271718	34272217	Gm47512|chr10:34271718-34272217	0.107623037543357	.	.
chr10	34297971	34298470	chr10	34271718	34272217	Tspyl4|chr10:34271718-34272217	0.107623037543356	.	.
chr10	34297971	34298470	chr10	34271718	34272217	Tspyl4|chr10:34271718-34272217	0.107623037543357	.	.
chr10	34418335	34418834	chr10	34271718	34272217	Nt5dc1|chr10:34271718-34272217	0.121896786131994	.	.
chr10	36506584	36507083	chr10	36534629	36535128	Hs3st5|chr10:36534629-36535128	0.253121659724931	.	.
chr10	36506584	36507083	chr10	36557602	36558101	Hs3st5|chr10:36557602-36558101	0.268081696605044	.	.
chr10	36506584	36507083	chr10	36580858	36581357	Hs3st5|chr10:36580858-36581357	0.177110856081623	.	.
chr10	36506584	36507083	chr10	36685385	36685884	Hs3st5|chr10:36685385-36685884	0.313937625798582	.	.
chr10	36506584	36507083	chr10	36738622	36739121	Hs3st5|chr10:36738622-36739121	0.360375858991374	.	.
chr10	36507177	36507676	chr10	36534629	36535128	Hs3st5|chr10:36534629-36535128	0.121926139528398	.	.
chr10	36507177	36507676	chr10	36557602	36558101	Hs3st5|chr10:36557602-36558101	0.128714399077657	.	.
chr10	36507177	36507676	chr10	36580858	36581357	Hs3st5|chr10:36580858-36581357	0.212954081846703	.	.
chr10	36507177	36507676	chr10	36685385	36685884	Hs3st5|chr10:36685385-36685884	0.124979472281308	.	.
chr10	36507177	36507676	chr10	36738622	36739121	Hs3st5|chr10:36738622-36739121	0.114096374608432	.	.
chr10	36974002	36974501	chr10	37014232	37014731	Hdac2|chr10:37014232-37014731	0.125054262826795	.	.
chr10	36974002	36974501	chr10	37136025	37136524	Hdac2|chr10:37136025-37136524	0.223901601220003	.	.
chr10	36974002	36974501	chr10	37140760	37141259	Hdac2|chr10:37140760-37141259	0.174262691047442	.	.
chr10	36974613	36975112	chr10	37047820	37048319	Hdac2|chr10:37047820-37048319	0.205780597752206	.	.
chr10	36974613	36975112	chr10	37095830	37096329	Hdac2|chr10:37095830-37096329	0.212967337086338	.	.
chr10	36974613	36975112	chr10	37151614	37152113	Hdac2|chr10:37151614-37152113	0.152397102170446	.	.
chr10	36975153	36975652	chr10	37047820	37048319	Hdac2|chr10:37047820-37048319	0.117826472002676	.	.
chr10	37138712	37139211	chr10	37357673	37358172	5930403N24Rik|chr10:37357673-37358172	0.162814386923302	.	.
chr10	37138712	37139211	chr10	37357673	37358172	Marcks|chr10:37357673-37358172	0.162814386923302	.	.
chr10	41072083	41072582	chr10	41234470	41234969	Gpr6|chr10:41234470-41234969	0.0903540123329512	.	.
chr10	41303028	41303527	chr10	41004323	41004822	Ak9|chr10:41004323-41004822	0.189567886432851	.	.
chr10	41303028	41303527	chr10	41004323	41004822	Fig4|chr10:41004323-41004822	0.189567886432851	.	.
chr10	41303028	41303527	chr10	41015647	41016146	Ak9|chr10:41015647-41016146	0.0880460286621545	.	.
chr10	41303028	41303527	chr10	41015647	41016146	Ak9|chr10:41015647-41016146	0.0880460286621546	.	.
chr10	41303028	41303527	chr10	41015647	41016146	Fig4|chr10:41015647-41016146	0.0880460286621545	.	.
chr10	41303028	41303527	chr10	41015647	41016146	Fig4|chr10:41015647-41016146	0.0880460286621546	.	.
chr10	41303028	41303527	chr10	41209028	41209527	Ak9|chr10:41209028-41209527	0.379623476780395	.	.
chr10	41303028	41303527	chr10	41209028	41209527	Fig4|chr10:41209028-41209527	0.379623476780395	.	.
chr10	41303028	41303527	chr10	41678789	41679288	Ak9|chr10:41678789-41679288	0.115305975843756	.	.
chr10	41303028	41303527	chr10	41678789	41679288	Fig4|chr10:41678789-41679288	0.115305975843756	.	.
chr10	41450048	41450547	chr10	41601964	41602463	Zbtb24|chr10:41601964-41602463	0.089249172974003	.	.
chr10	41450048	41450547	chr10	41678789	41679288	Zbtb24|chr10:41678789-41679288	0.281380175070511	.	.
chr10	41476206	41476705	chr10	41004323	41004822	Mical1|chr10:41004323-41004822	0.143420637303573	.	.
chr10	41519685	41520184	chr10	41288740	41289239	Cd164|chr10:41288740-41289239	0.142317886904665	.	.
chr10	41519685	41520184	chr10	41505407	41505906	Cd164|chr10:41505407-41505906	0.212630204473079	.	.
chr10	41519685	41520184	chr10	41678789	41679288	Cd164|chr10:41678789-41679288	0.0929905967299856	.	.
chr10	42276537	42277036	chr10	42294980	42295479	Foxo3|chr10:42294980-42295479	0.136296308213167	.	.
chr10	42276537	42277036	chr10	42591637	42592136	Foxo3|chr10:42591637-42592136	0.161109112500827	.	.
chr10	42478381	42478880	chr10	42277563	42278062	Afg1l|chr10:42277563-42278062	0.22488782394511	.	.
chr10	42478381	42478880	chr10	42339635	42340134	Afg1l|chr10:42339635-42340134	0.13978227845844	.	.
chr10	42478381	42478880	chr10	42521821	42522320	Afg1l|chr10:42521821-42522320	0.122891167668836	.	.
chr10	42478381	42478880	chr10	42532527	42533026	Afg1l|chr10:42532527-42533026	0.142388516516802	.	.
chr10	42478381	42478880	chr10	42678656	42679155	Afg1l|chr10:42678656-42679155	0.0999780048885137	.	.
chr10	42501588	42502087	chr10	42532527	42533026	Snx3|chr10:42532527-42533026	0.107022111883047	.	.
chr10	42501588	42502087	chr10	42613919	42614418	Snx3|chr10:42613919-42614418	0.212701041055012	.	.
chr10	42501588	42502087	chr10	42707195	42707694	Snx3|chr10:42707195-42707694	0.195729920168447	.	.
chr10	42502326	42502825	chr10	42340272	42340771	Snx3|chr10:42340272-42340771	0.259103238002066	.	.
chr10	42502326	42502825	chr10	42613919	42614418	Snx3|chr10:42613919-42614418	0.151999809358912	.	.
chr10	42583441	42583940	chr10	42678656	42679155	Nr2e1|chr10:42678656-42679155	0.111569741356811	.	.
chr10	42583441	42583940	chr10	42678656	42679155	Ostm1|chr10:42678656-42679155	0.111569741356811	.	.
chr10	42583441	42583940	chr10	42707195	42707694	Nr2e1|chr10:42707195-42707694	0.208829452934804	.	.
chr10	42583441	42583940	chr10	42707195	42707694	Ostm1|chr10:42707195-42707694	0.208829452934804	.	.
chr10	43901492	43901991	chr10	43777890	43778389	Qrsl1|chr10:43777890-43778389	0.138754047323986	.	.
chr10	43901492	43901991	chr10	43777890	43778389	Rtn4ip1|chr10:43777890-43778389	0.138754047323986	.	.
chr10	43901492	43901991	chr10	44071106	44071605	Qrsl1|chr10:44071106-44071605	0.159117618800504	.	.
chr10	43901492	43901991	chr10	44071106	44071605	Rtn4ip1|chr10:44071106-44071605	0.159117618800504	.	.
chr10	43901492	43901991	chr10	44118590	44119089	Qrsl1|chr10:44118590-44119089	0.157643692285269	.	.
chr10	43901492	43901991	chr10	44118590	44119089	Rtn4ip1|chr10:44118590-44119089	0.157643692285269	.	.
chr10	44268090	44268589	chr10	44118590	44119089	Atg5|chr10:44118590-44119089	0.142797190617043	.	.
chr10	44268090	44268589	chr10	44159990	44160489	Atg5|chr10:44159990-44160489	0.126442050968507	.	.
chr10	44268090	44268589	chr10	44303826	44304325	Atg5|chr10:44303826-44304325	0.195883461843223	.	.
chr10	44268090	44268589	chr10	44644036	44644535	Atg5|chr10:44644036-44644535	0.203144540320037	.	.
chr10	45066851	45067350	chr10	45045177	45045676	Prep|chr10:45045177-45045676	0.128582802609963	.	.
chr10	45066851	45067350	chr10	45098718	45099217	Prep|chr10:45098718-45099217	0.0994670747819291	.	.
chr10	45289129	45289628	chr10	45320930	45321429	Gm15934|chr10:45320930-45321429	0.209271977200259	.	.
chr10	45289129	45289628	chr10	45323468	45323967	Gm15934|chr10:45323468-45323967	0.115249873303697	.	.
chr10	45335421	45335920	chr10	45320930	45321429	Bves|chr10:45320930-45321429	0.293802396105543	.	.
chr10	45335421	45335920	chr10	45630841	45631340	Bves|chr10:45630841-45631340	0.0892081384920551	.	.
chr10	45485562	45486061	chr10	45273132	45273631	Lin28b|chr10:45273132-45273631	0.142604774682904	.	.
chr10	45485562	45486061	chr10	45375795	45376294	Lin28b|chr10:45375795-45376294	0.184480927055383	.	.
chr10	45577590	45578089	chr10	45320930	45321429	Hace1|chr10:45320930-45321429	0.1631857262741	.	.
chr10	45577590	45578089	chr10	45375795	45376294	Hace1|chr10:45375795-45376294	0.105997834016753	.	.
chr10	45577590	45578089	chr10	45630841	45631340	Hace1|chr10:45630841-45631340	0.197130864675109	.	.
chr10	45577590	45578089	chr10	45795554	45796053	Hace1|chr10:45795554-45796053	0.13686692470572	.	.
chr10	45577590	45578089	chr10	45796181	45796680	Hace1|chr10:45796181-45796680	0.0949070006429939	.	.
chr10	45577590	45578089	chr10	45850528	45851027	Hace1|chr10:45850528-45851027	0.29616120335591	.	.
chr10	49788557	49789056	chr10	49794097	49794596	Grik2|chr10:49794097-49794596	0.158357583250618	.	.
chr10	49788557	49789056	chr10	49807249	49807748	Grik2|chr10:49807249-49807748	0.129664279415534	.	.
chr10	50592385	50592884	chr10	50577010	50577509	Ascc3|chr10:50577010-50577509	0.216136276671527	.	.
chr10	50592385	50592884	chr10	50698956	50699455	Ascc3|chr10:50698956-50699455	0.134493181333797	.	.
chr10	50592385	50592884	chr10	50858605	50859104	Ascc3|chr10:50858605-50859104	0.244303013789212	.	.
chr10	52233366	52233865	chr10	52106115	52106614	Dcbld1|chr10:52106115-52106614	0.0991273379721418	.	.
chr10	52417238	52417737	chr10	52712103	52712602	Nus1|chr10:52712103-52712602	0.186457850915463	.	.
chr10	53750991	53751490	chr10	53778445	53778944	Fam184a|chr10:53778445-53778944	0.116373067414681	.	.
chr10	54074878	54075377	chr10	53863390	53863889	Gm16998|chr10:53863390-53863889	0.174773044114208	.	.
chr10	54075590	54076089	chr10	53863390	53863889	Gm16998|chr10:53863390-53863889	0.092222936761681	.	.
chr10	54075590	54076089	chr10	53863390	53863889	Man1a|chr10:53863390-53863889	0.092222936761681	.	.
chr10	56106501	56107000	chr10	55980066	55980565	Msl3l2|chr10:55980066-55980565	0.104060406633882	.	.
chr10	56106501	56107000	chr10	56333462	56333961	Msl3l2|chr10:56333462-56333961	0.278562644903715	.	.
chr10	56228732	56229231	chr10	56023120	56023619	Tbc1d32|chr10:56023120-56023619	0.189898865341957	.	.
chr10	57486054	57486553	chr10	57743482	57743981	4930467K11Rik|chr10:57743482-57743981	0.154182438343432	.	.
chr10	57486054	57486553	chr10	57743482	57743981	Hsf2|chr10:57743482-57743981	0.154182438343432	.	.
chr10	57532304	57532803	chr10	57595706	57596205	Serinc1|chr10:57595706-57596205	0.125028501892843	.	.
chr10	57532304	57532803	chr10	57822486	57822985	Serinc1|chr10:57822486-57822985	0.187063487191734	.	.
chr10	57631815	57632314	chr10	57595706	57596205	Pkib|chr10:57595706-57596205	0.0848934918699776	.	.
chr10	57631815	57632314	chr10	57608052	57608551	Pkib|chr10:57608052-57608551	0.336263475608848	.	.
chr10	57631815	57632314	chr10	57623229	57623728	Pkib|chr10:57623229-57623728	0.139698679391427	.	.
chr10	57631815	57632314	chr10	57743482	57743981	Pkib|chr10:57743482-57743981	0.141066332320704	.	.
chr10	57631815	57632314	chr10	57744060	57744559	Pkib|chr10:57744060-57744559	0.136479571982804	.	.
chr10	57631815	57632314	chr10	57822486	57822985	Pkib|chr10:57822486-57822985	0.102568611689094	.	.
chr10	57794436	57794935	chr10	57718418	57718917	Smpdl3a|chr10:57718418-57718917	0.131608461664438	.	.
chr10	57794939	57795438	chr10	57718418	57718917	Smpdl3a|chr10:57718418-57718917	0.127576485722912	.	.
chr10	57794939	57795438	chr10	57795519	57796018	Smpdl3a|chr10:57795519-57796018	0.252840981289655	.	.
chr10	58255194	58255693	chr10	58385568	58386067	Gcc2|chr10:58385568-58386067	0.155782010014267	.	.
chr10	58323065	58323564	chr10	58269444	58269943	Lims1|chr10:58269444-58269943	0.106432114192638	.	.
chr10	58323065	58323564	chr10	58385568	58386067	Lims1|chr10:58385568-58386067	0.193103955496809	.	.
chr10	58323065	58323564	chr10	58477133	58477632	Lims1|chr10:58477133-58477632	0.157295813307701	.	.
chr10	58446597	58447096	chr10	58385568	58386067	Ranbp2|chr10:58385568-58386067	0.0868231603559206	.	.
chr10	58446597	58447096	chr10	58477133	58477632	Ranbp2|chr10:58477133-58477632	0.128206388519585	.	.
chr10	58497623	58498122	chr10	58362676	58363175	Ccdc138|chr10:58362676-58363175	0.124031421020581	.	.
chr10	60277677	60278176	chr10	60265246	60265745	Psap|chr10:60265246-60265745	0.110242676716983	.	.
chr10	60277677	60278176	chr10	60394879	60395378	Psap|chr10:60394879-60395378	0.105535281479069	.	.
chr10	60277677	60278176	chr10	60557840	60558339	Psap|chr10:60557840-60558339	0.18053445274085	.	.
chr10	60831386	60831885	chr10	60794324	60794823	Unc5b|chr10:60794324-60794823	0.300783332661421	.	.
chr10	60831386	60831885	chr10	60904425	60904924	Unc5b|chr10:60904425-60904924	0.114189045183788	.	.
chr10	60831386	60831885	chr10	60957521	60958020	Unc5b|chr10:60957521-60958020	0.177577678570961	.	.
chr10	61147435	61147934	chr10	61254716	61255215	Sgpl1|chr10:61254716-61255215	0.10976241356425	.	.
chr10	61147435	61147934	chr10	61423994	61424493	Sgpl1|chr10:61423994-61424493	0.104367127663179	.	.
chr10	61383246	61383745	chr10	61086445	61086944	Pald1|chr10:61086445-61086944	0.124567632820463	.	.
chr10	61383246	61383745	chr10	61399317	61399816	Pald1|chr10:61399317-61399816	0.145785807504773	.	.
chr10	61452613	61453112	chr10	61080199	61080698	Eif4ebp2|chr10:61080199-61080698	0.147373974646263	.	.
chr10	61452613	61453112	chr10	61331014	61331513	Eif4ebp2|chr10:61331014-61331513	0.272721251920527	.	.
chr10	61475458	61475957	chr10	61019530	61020029	Lrrc20|chr10:61019530-61020029	0.299572464590007	.	.
chr10	61475458	61475957	chr10	61068463	61068962	Lrrc20|chr10:61068463-61068962	0.104574884507834	.	.
chr10	61475458	61475957	chr10	61080199	61080698	Lrrc20|chr10:61080199-61080698	0.12041937686241	.	.
chr10	61475458	61475957	chr10	61167454	61167953	Lrrc20|chr10:61167454-61167953	0.293603840861459	.	.
chr10	61475965	61476464	chr10	61019530	61020029	D830039M14Rik|chr10:61019530-61020029	0.239465455060361	.	.
chr10	61475965	61476464	chr10	61019530	61020029	Lrrc20|chr10:61019530-61020029	0.239465455060361	.	.
chr10	61475965	61476464	chr10	61080199	61080698	D830039M14Rik|chr10:61080199-61080698	0.103389161647579	.	.
chr10	61475965	61476464	chr10	61080199	61080698	Lrrc20|chr10:61080199-61080698	0.103389161647579	.	.
chr10	61475965	61476464	chr10	61423994	61424493	D830039M14Rik|chr10:61423994-61424493	0.0957023016063732	.	.
chr10	61475965	61476464	chr10	61423994	61424493	Lrrc20|chr10:61423994-61424493	0.0957023016063732	.	.
chr10	61499475	61499974	chr10	61399317	61399816	Gm47593|chr10:61399317-61399816	0.118989604386236	.	.
chr10	61783021	61783520	chr10	62186811	62187310	H2afy2|chr10:62186811-62187310	0.205177129395942	.	.
chr10	61783689	61784188	chr10	62186811	62187310	H2afy2|chr10:62186811-62187310	0.198527670478244	.	.
chr10	62231026	62231525	chr10	62101434	62101933	Tspan15|chr10:62101434-62101933	0.164218349779975	.	.
chr10	62231026	62231525	chr10	62110799	62111298	Tspan15|chr10:62110799-62111298	0.2304722699238	.	.
chr10	62231026	62231525	chr10	62202512	62203011	Tspan15|chr10:62202512-62203011	0.14160711265763	.	.
chr10	62231026	62231525	chr10	62388812	62389311	Tspan15|chr10:62388812-62389311	0.183322486066837	.	.
chr10	62340040	62340539	chr10	62110799	62111298	Hk1os|chr10:62110799-62111298	0.119532739800639	.	.
chr10	62340040	62340539	chr10	62186811	62187310	Hk1os|chr10:62186811-62187310	0.0886413473515411	.	.
chr10	62340040	62340539	chr10	62388812	62389311	Hk1os|chr10:62388812-62389311	0.137646180793418	.	.
chr10	62340040	62340539	chr10	62530393	62530892	Hk1os|chr10:62530393-62530892	0.216799759644983	.	.
chr10	62340040	62340539	chr10	62540863	62541362	Hk1os|chr10:62540863-62541362	0.107494540785737	.	.
chr10	62340040	62340539	chr10	62592228	62592727	Hk1os|chr10:62592228-62592727	0.220241736594865	.	.
chr10	62449224	62449723	chr10	62101434	62101933	4930507D05Rik|chr10:62101434-62101933	0.0960157015236688	.	.
chr10	62449224	62449723	chr10	62101434	62101933	Supv3l1|chr10:62101434-62101933	0.0960157015236688	.	.
chr10	62449224	62449723	chr10	62500120	62500619	4930507D05Rik|chr10:62500120-62500619	0.0873519909011582	.	.
chr10	62449224	62449723	chr10	62500120	62500619	Supv3l1|chr10:62500120-62500619	0.0873519909011582	.	.
chr10	62449224	62449723	chr10	62530393	62530892	4930507D05Rik|chr10:62530393-62530892	0.215337846222308	.	.
chr10	62449224	62449723	chr10	62530393	62530892	Supv3l1|chr10:62530393-62530892	0.215337846222308	.	.
chr10	62449224	62449723	chr10	62550757	62551256	4930507D05Rik|chr10:62550757-62551256	0.0987844719348001	.	.
chr10	62449224	62449723	chr10	62550757	62551256	Supv3l1|chr10:62550757-62551256	0.0987844719348001	.	.
chr10	62449224	62449723	chr10	62592228	62592727	4930507D05Rik|chr10:62592228-62592727	0.186109330053178	.	.
chr10	62449224	62449723	chr10	62592228	62592727	Supv3l1|chr10:62592228-62592727	0.186109330053178	.	.
chr10	62449766	62450265	chr10	62540863	62541362	4930507D05Rik|chr10:62540863-62541362	0.0968605046614109	.	.
chr10	62449766	62450265	chr10	62540863	62541362	Supv3l1|chr10:62540863-62541362	0.0968605046614109	.	.
chr10	62486129	62486628	chr10	62202512	62203011	Vps26a|chr10:62202512-62203011	0.132911384433757	.	.
chr10	62486129	62486628	chr10	62260971	62261470	Vps26a|chr10:62260971-62261470	0.0905377077981198	.	.
chr10	62486129	62486628	chr10	62500120	62500619	Vps26a|chr10:62500120-62500619	0.0947930121123406	.	.
chr10	62486129	62486628	chr10	62590203	62590702	Vps26a|chr10:62590203-62590702	0.134984540151223	.	.
chr10	62486629	62487128	chr10	62110799	62111298	Vps26a|chr10:62110799-62111298	0.12240135880217	.	.
chr10	62486629	62487128	chr10	62300269	62300768	Vps26a|chr10:62300269-62300768	0.093457815193239	.	.
chr10	62486629	62487128	chr10	62540863	62541362	Vps26a|chr10:62540863-62541362	0.151351478942528	.	.
chr10	62486629	62487128	chr10	62590203	62590702	Vps26a|chr10:62590203-62590702	0.0880714023396807	.	.
chr10	62577623	62578122	chr10	62388812	62389311	4933428P19Rik|chr10:62388812-62389311	0.174974395110706	.	.
chr10	62577623	62578122	chr10	62388812	62389311	Kif1bp|chr10:62388812-62389311	0.174974395110706	.	.
chr10	62577623	62578122	chr10	62530393	62530892	4933428P19Rik|chr10:62530393-62530892	0.292624750252678	.	.
chr10	62577623	62578122	chr10	62530393	62530892	Kif1bp|chr10:62530393-62530892	0.292624750252678	.	.
chr10	62577623	62578122	chr10	62866298	62866797	4933428P19Rik|chr10:62866298-62866797	0.0910850340548971	.	.
chr10	62577623	62578122	chr10	62866298	62866797	Kif1bp|chr10:62866298-62866797	0.0910850340548971	.	.
chr10	62578211	62578710	chr10	62300269	62300768	4933428P19Rik|chr10:62300269-62300768	0.148375046804556	.	.
chr10	62578211	62578710	chr10	62300269	62300768	Kif1bp|chr10:62300269-62300768	0.148375046804556	.	.
chr10	62578211	62578710	chr10	62388812	62389311	4933428P19Rik|chr10:62388812-62389311	0.181200968088483	.	.
chr10	62578211	62578710	chr10	62388812	62389311	Kif1bp|chr10:62388812-62389311	0.181200968088483	.	.
chr10	62578211	62578710	chr10	62540863	62541362	4933428P19Rik|chr10:62540863-62541362	0.154202239628104	.	.
chr10	62578211	62578710	chr10	62540863	62541362	Kif1bp|chr10:62540863-62541362	0.154202239628104	.	.
chr10	62578211	62578710	chr10	62850934	62851433	4933428P19Rik|chr10:62850934-62851433	0.121186585569631	.	.
chr10	62578211	62578710	chr10	62850934	62851433	Kif1bp|chr10:62850934-62851433	0.121186585569631	.	.
chr10	62578211	62578710	chr10	62866298	62866797	4933428P19Rik|chr10:62866298-62866797	0.192265979146791	.	.
chr10	62578211	62578710	chr10	62866298	62866797	Kif1bp|chr10:62866298-62866797	0.192265979146791	.	.
chr10	62602059	62602558	chr10	62300269	62300768	Ddx21|chr10:62300269-62300768	0.139121469837403	.	.
chr10	62602059	62602558	chr10	62300269	62300768	Gm47257|chr10:62300269-62300768	0.139121469837403	.	.
chr10	62602059	62602558	chr10	62332391	62332890	Ddx21|chr10:62332391-62332890	0.148769563423602	.	.
chr10	62602059	62602558	chr10	62332391	62332890	Gm47257|chr10:62332391-62332890	0.148769563423602	.	.
chr10	62602059	62602558	chr10	62388812	62389311	Ddx21|chr10:62388812-62389311	0.111566049085978	.	.
chr10	62602059	62602558	chr10	62388812	62389311	Gm47257|chr10:62388812-62389311	0.111566049085978	.	.
chr10	62602059	62602558	chr10	62401310	62401809	Ddx21|chr10:62401310-62401809	0.0963327768630964	.	.
chr10	62602059	62602558	chr10	62401310	62401809	Gm47257|chr10:62401310-62401809	0.0963327768630964	.	.
chr10	62602059	62602558	chr10	62540863	62541362	Ddx21|chr10:62540863-62541362	0.0854923630193674	.	.
chr10	62602059	62602558	chr10	62540863	62541362	Gm47257|chr10:62540863-62541362	0.0854923630193674	.	.
chr10	62602059	62602558	chr10	62850934	62851433	Ddx21|chr10:62850934-62851433	0.185543506993409	.	.
chr10	62602059	62602558	chr10	62850934	62851433	Gm47257|chr10:62850934-62851433	0.185543506993409	.	.
chr10	62602059	62602558	chr10	62865210	62865709	Ddx21|chr10:62865210-62865709	0.258763554684388	.	.
chr10	62602059	62602558	chr10	62865210	62865709	Gm47257|chr10:62865210-62865709	0.258763554684388	.	.
chr10	62651098	62651597	chr10	62388812	62389311	Ddx50|chr10:62388812-62389311	0.152490165250974	.	.
chr10	62651098	62651597	chr10	62590203	62590702	Ddx50|chr10:62590203-62590702	0.106100278198612	.	.
chr10	62651098	62651597	chr10	62592228	62592727	Ddx50|chr10:62592228-62592727	0.124588732096823	.	.
chr10	62651098	62651597	chr10	62846898	62847397	Ddx50|chr10:62846898-62847397	0.153212550128001	.	.
chr10	62651098	62651597	chr10	62865210	62865709	Ddx50|chr10:62865210-62865709	0.168186294590059	.	.
chr10	62725538	62726037	chr10	62388812	62389311	Stox1|chr10:62388812-62389311	0.229303932795867	.	.
chr10	62792172	62792671	chr10	62865210	62865709	Ccar1|chr10:62865210-62865709	0.161336705647641	.	.
chr10	62920395	62920894	chr10	62500120	62500619	Slc25a16|chr10:62500120-62500619	0.212126693724608	.	.
chr10	62946840	62947339	chr10	62530393	62530892	Dna2|chr10:62530393-62530892	0.109864770596098	.	.
chr10	62946840	62947339	chr10	63089921	63090420	Dna2|chr10:63089921-63090420	0.128857886051047	.	.
chr10	62979983	62980482	chr10	62530393	62530892	Rufy2|chr10:62530393-62530892	0.0858768267542629	.	.
chr10	62979983	62980482	chr10	62865210	62865709	Rufy2|chr10:62865210-62865709	0.176792252175436	.	.
chr10	62979983	62980482	chr10	62866298	62866797	Rufy2|chr10:62866298-62866797	0.11979283804081	.	.
chr10	62979983	62980482	chr10	63040223	63040722	Rufy2|chr10:63040223-63040722	0.113655842569635	.	.
chr10	62979983	62980482	chr10	63040223	63040722	Rufy2|chr10:63040223-63040722	0.113655842569636	.	.
chr10	62979983	62980482	chr10	63065948	63066447	Rufy2|chr10:63065948-63066447	0.089481786137521	.	.
chr10	63023030	63023529	chr10	62866298	62866797	Hnrnph3|chr10:62866298-62866797	0.173534234241536	.	.
chr10	63023030	63023529	chr10	63338211	63338710	Hnrnph3|chr10:63338211-63338710	0.106540761619992	.	.
chr10	63023030	63023529	chr10	63352129	63352628	Hnrnph3|chr10:63352129-63352628	0.179028746929781	.	.
chr10	63023688	63024187	chr10	63065948	63066447	Hnrnph3|chr10:63065948-63066447	0.117387635088749	.	.
chr10	63023688	63024187	chr10	63065948	63066447	Pbld2|chr10:63065948-63066447	0.117387635088749	.	.
chr10	63023688	63024187	chr10	63089921	63090420	Hnrnph3|chr10:63089921-63090420	0.126605990016629	.	.
chr10	63023688	63024187	chr10	63089921	63090420	Pbld2|chr10:63089921-63090420	0.126605990016629	.	.
chr10	63023688	63024187	chr10	63156747	63157246	Hnrnph3|chr10:63156747-63157246	0.0997220396549291	.	.
chr10	63023688	63024187	chr10	63156747	63157246	Pbld2|chr10:63156747-63157246	0.0997220396549291	.	.
chr10	63023688	63024187	chr10	63352129	63352628	Hnrnph3|chr10:63352129-63352628	0.104722106022502	.	.
chr10	63023688	63024187	chr10	63352129	63352628	Pbld2|chr10:63352129-63352628	0.104722106022502	.	.
chr10	63023688	63024187	chr10	63476296	63476795	Hnrnph3|chr10:63476296-63476795	0.127876472408764	.	.
chr10	63023688	63024187	chr10	63476296	63476795	Pbld2|chr10:63476296-63476795	0.127876472408764	.	.
chr10	63099999	63100498	chr10	62865210	62865709	Atoh7|chr10:62865210-62865709	0.188268621066741	.	.
chr10	63099999	63100498	chr10	63338814	63339313	Atoh7|chr10:63338814-63339313	0.203914027717726	.	.
chr10	63099999	63100498	chr10	63442342	63442841	Atoh7|chr10:63442342-63442841	0.100417686051807	.	.
chr10	63243618	63244117	chr10	62865210	62865709	1700120B22Rik|chr10:62865210-62865709	0.10514636665043	.	.
chr10	63243618	63244117	chr10	62865210	62865709	Herc4|chr10:62865210-62865709	0.10514636665043	.	.
chr10	63243618	63244117	chr10	63000553	63001052	1700120B22Rik|chr10:63000553-63001052	0.176271773778728	.	.
chr10	63243618	63244117	chr10	63000553	63001052	Herc4|chr10:63000553-63001052	0.176271773778728	.	.
chr10	63243618	63244117	chr10	63065948	63066447	1700120B22Rik|chr10:63065948-63066447	0.114858510750509	.	.
chr10	63243618	63244117	chr10	63065948	63066447	Herc4|chr10:63065948-63066447	0.114858510750509	.	.
chr10	63243618	63244117	chr10	63089921	63090420	1700120B22Rik|chr10:63089921-63090420	0.0937448854706926	.	.
chr10	63243618	63244117	chr10	63089921	63090420	Herc4|chr10:63089921-63090420	0.0937448854706926	.	.
chr10	63243618	63244117	chr10	63338814	63339313	1700120B22Rik|chr10:63338814-63339313	0.143447563511602	.	.
chr10	63243618	63244117	chr10	63338814	63339313	Herc4|chr10:63338814-63339313	0.143447563511602	.	.
chr10	63243618	63244117	chr10	63442984	63443483	1700120B22Rik|chr10:63442984-63443483	0.139755766800654	.	.
chr10	63243618	63244117	chr10	63442984	63443483	Herc4|chr10:63442984-63443483	0.139755766800654	.	.
chr10	63243618	63244117	chr10	63476296	63476795	1700120B22Rik|chr10:63476296-63476795	0.0906631617576367	.	.
chr10	63243618	63244117	chr10	63476296	63476795	Herc4|chr10:63476296-63476795	0.0906631617576367	.	.
chr10	63382558	63383057	chr10	63338211	63338710	Dnajc12|chr10:63338211-63338710	0.154759436764656	.	.
chr10	63382558	63383057	chr10	63607782	63608281	Dnajc12|chr10:63607782-63608281	0.128097637303647	.	.
chr10	63429313	63429812	chr10	63386349	63386848	Ctnna3|chr10:63386349-63386848	0.140260535343069	.	.
chr10	63429313	63429812	chr10	63582526	63583025	Ctnna3|chr10:63582526-63583025	0.0845062735976111	.	.
chr10	63429957	63430456	chr10	63476296	63476795	Ctnna3|chr10:63476296-63476795	0.0981645977846425	.	.
chr10	63429957	63430456	chr10	63576264	63576763	Ctnna3|chr10:63576264-63576763	0.136657608655744	.	.
chr10	66920360	66920859	chr10	66909104	66909603	1110002J07Rik|chr10:66909104-66909603	0.125990118136555	.	.
chr10	66920360	66920859	chr10	66909104	66909603	Gm26576|chr10:66909104-66909603	0.125990118136555	.	.
chr10	67285073	67285572	chr10	67482306	67482805	Nrbf2|chr10:67482306-67482805	0.0910810217227808	.	.
chr10	67285073	67285572	chr10	67615923	67616422	Nrbf2|chr10:67615923-67616422	0.0939175188930517	.	.
chr10	67548797	67549296	chr10	67470299	67470798	Ado|chr10:67470299-67470798	0.12113688264869	.	.
chr10	67548797	67549296	chr10	67537526	67538025	Ado|chr10:67537526-67538025	0.176182178357992	.	.
chr10	67548797	67549296	chr10	67614985	67615484	Ado|chr10:67614985-67615484	0.0882856956051283	.	.
chr10	68541026	68541525	chr10	68540515	68541014	Cabcoco1|chr10:68540515-68541014	0.239478612197946	.	.
chr10	68541026	68541525	chr10	68872126	68872625	Cabcoco1|chr10:68872126-68872625	0.132458709575377	.	.
chr10	69212738	69213237	chr10	68968067	68968566	A930033H14Rik|chr10:68968067-68968566	0.084488437233626	.	.
chr10	69212738	69213237	chr10	69452077	69452576	A930033H14Rik|chr10:69452077-69452576	0.117025963460678	.	.
chr10	69352755	69353254	chr10	69307053	69307552	Cdk1|chr10:69307053-69307552	0.124138370207926	.	.
chr10	71344660	71345159	chr10	71326740	71327239	Cisd1|chr10:71326740-71327239	0.0978878971934854	.	.
chr10	71347030	71347529	chr10	71361807	71362306	Ipmk|chr10:71361807-71362306	0.149163379609923	.	.
chr10	72654602	72655101	chr10	72620503	72621002	Zwint|chr10:72620503-72621002	0.183183714416626	.	.
chr10	72654602	72655101	chr10	72864111	72864610	Zwint|chr10:72864111-72864610	0.205609646328485	.	.
chr10	72655128	72655627	chr10	72484283	72484782	Zwint|chr10:72484283-72484782	0.206248672361754	.	.
chr10	72655128	72655627	chr10	72532356	72532855	Zwint|chr10:72532356-72532855	0.132717682921193	.	.
chr10	72655128	72655627	chr10	72584418	72584917	Zwint|chr10:72584418-72584917	0.120677909517454	.	.
chr10	73086520	73087019	chr10	72864111	72864610	A330049N07Rik|chr10:72864111-72864610	0.17323417042347	.	.
chr10	73086520	73087019	chr10	73107433	73107932	A330049N07Rik|chr10:73107433-73107932	0.136487049446616	.	.
chr10	73099619	73100118	chr10	73097106	73097605	Pcdh15|chr10:73097106-73097605	0.16444284432461	.	.
chr10	73099619	73100118	chr10	73097903	73098402	Pcdh15|chr10:73097903-73098402	0.198070487937155	.	.
chr10	73099619	73100118	chr10	73154485	73154984	Pcdh15|chr10:73154485-73154984	0.114396904590707	.	.
chr10	75764120	75764619	chr10	75883039	75883538	Cabin1|chr10:75883039-75883538	0.0963022016184908	.	.
chr10	75764120	75764619	chr10	76227263	76227762	Cabin1|chr10:76227263-76227762	0.127219451637596	.	.
chr10	75773277	75773776	chr10	75827570	75828069	Ddt|chr10:75827570-75828069	0.0908696388577196	.	.
chr10	75773277	75773776	chr10	75853409	75853908	Ddt|chr10:75853409-75853908	0.141061673553447	.	.
chr10	75773277	75773776	chr10	75883039	75883538	Ddt|chr10:75883039-75883538	0.123716711728271	.	.
chr10	75773277	75773776	chr10	76227263	76227762	Ddt|chr10:76227263-76227762	0.220277336794054	.	.
chr10	75797531	75798030	chr10	75951750	75952249	Gstt1|chr10:75951750-75952249	0.0873974898938956	.	.
chr10	75798331	75798830	chr10	75827570	75828069	Gstt1|chr10:75827570-75828069	0.16359040154111	.	.
chr10	75798331	75798830	chr10	75872865	75873364	Gstt1|chr10:75872865-75873364	0.167743122583966	.	.
chr10	75798331	75798830	chr10	76108602	76109101	Gstt1|chr10:76108602-76109101	0.102207010372213	.	.
chr10	75837242	75837741	chr10	75872865	75873364	Gstt2|chr10:75872865-75873364	0.165716721043906	.	.
chr10	75837242	75837741	chr10	76203887	76204386	Gstt2|chr10:76203887-76204386	0.171392175091239	.	.
chr10	75859343	75859842	chr10	75883039	75883538	Mif|chr10:75883039-75883538	0.134459725636312	.	.
chr10	75860073	75860572	chr10	75872865	75873364	Mif|chr10:75872865-75873364	0.153241493876307	.	.
chr10	75860073	75860572	chr10	75883039	75883538	Mif|chr10:75883039-75883538	0.10115975161506	.	.
chr10	75893088	75893587	chr10	75951750	75952249	Derl3|chr10:75951750-75952249	0.118821829594326	.	.
chr10	75893088	75893587	chr10	76203887	76204386	Derl3|chr10:76203887-76204386	0.170752566363799	.	.
chr10	75893088	75893587	chr10	76227263	76227762	Derl3|chr10:76227263-76227762	0.168997964331625	.	.
chr10	75921379	75921878	chr10	75872865	75873364	Smarcb1|chr10:75872865-75873364	0.128934770978614	.	.
chr10	75921379	75921878	chr10	75883039	75883538	Smarcb1|chr10:75883039-75883538	0.147959717546147	.	.
chr10	75935571	75936070	chr10	75827570	75828069	Mmp11|chr10:75827570-75828069	0.204180230439019	.	.
chr10	75935571	75936070	chr10	76108602	76109101	Mmp11|chr10:76108602-76109101	0.093480453305398	.	.
chr10	76032290	76032789	chr10	75872865	75873364	Zfp280b|chr10:75872865-75873364	0.266405432775719	.	.
chr10	76032290	76032789	chr10	76397747	76398246	Zfp280b|chr10:76397747-76398246	0.124183201053125	.	.
chr10	76237626	76238125	chr10	75951750	75952249	Prmt2|chr10:75951750-75952249	0.0845681892796466	.	.
chr10	76345090	76345589	chr10	76371687	76372186	Dip2a|chr10:76371687-76372186	0.102004737946365	.	.
chr10	76345090	76345589	chr10	76733248	76733747	Dip2a|chr10:76733248-76733747	0.0946597285819647	.	.
chr10	76442556	76443055	chr10	76227263	76227762	Pcnt|chr10:76227263-76227762	0.122156544490556	.	.
chr10	76442556	76443055	chr10	76653213	76653712	Pcnt|chr10:76653213-76653712	0.0895547009154184	.	.
chr10	76442556	76443055	chr10	76732742	76733241	Pcnt|chr10:76732742-76733241	0.110288542562575	.	.
chr10	76442556	76443055	chr10	76733248	76733747	Pcnt|chr10:76733248-76733747	0.088161797073057	.	.
chr10	76468680	76469179	chr10	76316560	76317059	Mcm3ap|chr10:76316560-76317059	0.0902515453670313	.	.
chr10	76468680	76469179	chr10	76316560	76317059	Ybey|chr10:76316560-76317059	0.0902515453670313	.	.
chr10	76468680	76469179	chr10	76371687	76372186	Mcm3ap|chr10:76371687-76372186	0.335242580807925	.	.
chr10	76468680	76469179	chr10	76371687	76372186	Ybey|chr10:76371687-76372186	0.335242580807925	.	.
chr10	76468680	76469179	chr10	76397747	76398246	Mcm3ap|chr10:76397747-76398246	0.123278057683734	.	.
chr10	76468680	76469179	chr10	76397747	76398246	Ybey|chr10:76397747-76398246	0.123278057683734	.	.
chr10	76468680	76469179	chr10	76462269	76462768	Mcm3ap|chr10:76462269-76462768	0.0844980432853326	.	.
chr10	76468680	76469179	chr10	76462269	76462768	Ybey|chr10:76462269-76462768	0.0844980432853326	.	.
chr10	76468680	76469179	chr10	76653213	76653712	Mcm3ap|chr10:76653213-76653712	0.217918800466959	.	.
chr10	76468680	76469179	chr10	76653213	76653712	Ybey|chr10:76653213-76653712	0.217918800466959	.	.
chr10	76531225	76531724	chr10	76322785	76323284	Lss|chr10:76322785-76323284	0.163070372177919	.	.
chr10	76531225	76531724	chr10	76653213	76653712	Lss|chr10:76653213-76653712	0.10570184762968	.	.
chr10	76623163	76623662	chr10	76371687	76372186	Col6a2|chr10:76371687-76372186	0.0839283620452225	.	.
chr10	76623163	76623662	chr10	76733248	76733747	Col6a2|chr10:76733248-76733747	0.162385443813481	.	.
chr10	77788050	77788549	chr10	78104780	78105279	Gm7137|chr10:78104780-78105279	0.204306091926223	.	.
chr10	77788050	77788549	chr10	78105458	78105957	Gm7137|chr10:78105458-78105957	0.10339915887973	.	.
chr10	77788050	77788549	chr10	78236757	78237256	Gm7137|chr10:78236757-78237256	0.152920588034282	.	.
chr10	77901787	77902286	chr10	78104780	78105279	Lrrc3|chr10:78104780-78105279	0.157426035222291	.	.
chr10	77902300	77902799	chr10	78018678	78019177	Lrrc3|chr10:78018678-78019177	0.134376294029384	.	.
chr10	77902814	77903313	chr10	78163908	78164407	Lrrc3|chr10:78163908-78164407	0.103895858978358	.	.
chr10	77902814	77903313	chr10	78238228	78238727	Lrrc3|chr10:78238228-78238727	0.115372889286011	.	.
chr10	77969634	77970133	chr10	78104780	78105279	Trpm2|chr10:78104780-78105279	0.216785673963568	.	.
chr10	77969634	77970133	chr10	78163908	78164407	Trpm2|chr10:78163908-78164407	0.120681810652596	.	.
chr10	77969634	77970133	chr10	78232169	78232668	Trpm2|chr10:78232169-78232668	0.122122343007794	.	.
chr10	77978313	77978812	chr10	78163908	78164407	Cfap410|chr10:78163908-78164407	0.347063936658354	.	.
chr10	77978313	77978812	chr10	78236757	78237256	Cfap410|chr10:78236757-78237256	0.138422372627281	.	.
chr10	77978313	77978812	chr10	78238228	78238727	Cfap410|chr10:78238228-78238727	0.10554408654342	.	.
chr10	78009528	78010027	chr10	78159856	78160355	Pfkl|chr10:78159856-78160355	0.126342678209063	.	.
chr10	78009528	78010027	chr10	78232169	78232668	Pfkl|chr10:78232169-78232668	0.114104033122461	.	.
chr10	78043280	78043779	chr10	78159856	78160355	Aire|chr10:78159856-78160355	0.114928199493386	.	.
chr10	78043280	78043779	chr10	78232169	78232668	Aire|chr10:78232169-78232668	0.086716272927305	.	.
chr10	78043280	78043779	chr10	78232169	78232668	Aire|chr10:78232169-78232668	0.0867162729273051	.	.
chr10	78169521	78170020	chr10	78163908	78164407	Gatd3a|chr10:78163908-78164407	0.153522464352276	.	.
chr10	78244489	78244988	chr10	77984634	77985133	Trappc10|chr10:77984634-77985133	0.113999929358485	.	.
chr10	78244489	78244988	chr10	78159856	78160355	Trappc10|chr10:78159856-78160355	0.22169135571004	.	.
chr10	78352152	78352651	chr10	78297685	78298184	Agpat3|chr10:78297685-78298184	0.211145850034209	.	.
chr10	78352152	78352651	chr10	78297685	78298184	Gm40709|chr10:78297685-78298184	0.211145850034209	.	.
chr10	78352152	78352651	chr10	78722622	78723121	Agpat3|chr10:78722622-78723121	0.111155155938594	.	.
chr10	78352152	78352651	chr10	78722622	78723121	Gm40709|chr10:78722622-78723121	0.111155155938594	.	.
chr10	78412843	78413342	chr10	78387967	78388466	Rrp1|chr10:78387967-78388466	0.154241114899453	.	.
chr10	78412843	78413342	chr10	78388512	78389011	Rrp1|chr10:78388512-78389011	0.135655996423464	.	.
chr10	78412843	78413342	chr10	78399195	78399694	Rrp1|chr10:78399195-78399694	0.234759647388407	.	.
chr10	78412843	78413342	chr10	78456920	78457419	Rrp1|chr10:78456920-78457419	0.149915110714074	.	.
chr10	78412843	78413342	chr10	78481893	78482392	Rrp1|chr10:78481893-78482392	0.141895193964517	.	.
chr10	78412843	78413342	chr10	78632261	78632760	Rrp1|chr10:78632261-78632760	0.153056928874544	.	.
chr10	78425391	78425890	chr10	78291934	78292433	Cstb|chr10:78291934-78292433	0.156004014950109	.	.
chr10	78425391	78425890	chr10	78456350	78456849	Cstb|chr10:78456350-78456849	0.196866085691267	.	.
chr10	78464708	78465207	chr10	78387967	78388466	Pdxk|chr10:78387967-78388466	0.194373061101066	.	.
chr10	78464708	78465207	chr10	78388512	78389011	Pdxk|chr10:78388512-78389011	0.0891353126260716	.	.
chr10	78464708	78465207	chr10	78417916	78418415	Pdxk|chr10:78417916-78418415	0.109816611055134	.	.
chr10	78464708	78465207	chr10	78456350	78456849	Pdxk|chr10:78456350-78456849	0.0849872253113531	.	.
chr10	78464708	78465207	chr10	78481893	78482392	Pdxk|chr10:78481893-78482392	0.224135187403848	.	.
chr10	78574182	78574681	chr10	78255457	78255956	Ilvbl|chr10:78255457-78255956	0.171250762050118	.	.
chr10	78574182	78574681	chr10	78297685	78298184	Ilvbl|chr10:78297685-78298184	0.0932876759527306	.	.
chr10	78574182	78574681	chr10	78388512	78389011	Ilvbl|chr10:78388512-78389011	0.308191750916393	.	.
chr10	78574182	78574681	chr10	78388512	78389011	Ilvbl|chr10:78388512-78389011	0.308191750916394	.	.
chr10	78574182	78574681	chr10	78399195	78399694	Ilvbl|chr10:78399195-78399694	0.0979084293331717	.	.
chr10	78574182	78574681	chr10	78481893	78482392	Ilvbl|chr10:78481893-78482392	0.195742777547056	.	.
chr10	78574182	78574681	chr10	78632261	78632760	Ilvbl|chr10:78632261-78632760	0.0993873624265213	.	.
chr10	78574182	78574681	chr10	78787724	78788223	Ilvbl|chr10:78787724-78788223	0.264876958090477	.	.
chr10	78574691	78575190	chr10	78297685	78298184	Ilvbl|chr10:78297685-78298184	0.192919451428152	.	.
chr10	78574691	78575190	chr10	78388512	78389011	Ilvbl|chr10:78388512-78389011	0.23537063644392	.	.
chr10	78574691	78575190	chr10	78399195	78399694	Ilvbl|chr10:78399195-78399694	0.0945528996811292	.	.
chr10	78574691	78575190	chr10	78456350	78456849	Ilvbl|chr10:78456350-78456849	0.161482604796089	.	.
chr10	78574691	78575190	chr10	78471038	78471537	Ilvbl|chr10:78471038-78471537	0.17675376541414	.	.
chr10	78574691	78575190	chr10	78787724	78788223	Ilvbl|chr10:78787724-78788223	0.267724077736913	.	.
chr10	78591753	78592252	chr10	78396201	78396700	Syde1|chr10:78396201-78396700	0.116171581957549	.	.
chr10	78591753	78592252	chr10	78457906	78458405	Syde1|chr10:78457906-78458405	0.130470212081326	.	.
chr10	78591753	78592252	chr10	78787724	78788223	Syde1|chr10:78787724-78788223	0.234982379420664	.	.
chr10	78630098	78630597	chr10	78297685	78298184	Gm47459|chr10:78297685-78298184	0.135048917229847	.	.
chr10	78630098	78630597	chr10	78456350	78456849	Gm47459|chr10:78456350-78456849	0.186845867095952	.	.
chr10	78746859	78747358	chr10	78283072	78283571	Gm30400|chr10:78283072-78283571	0.103759769286014	.	.
chr10	78746859	78747358	chr10	78334252	78334751	Gm30400|chr10:78334252-78334751	0.122169638696206	.	.
chr10	78746859	78747358	chr10	78334755	78335254	Gm30400|chr10:78334755-78335254	0.105162664430882	.	.
chr10	78746859	78747358	chr10	78396201	78396700	Gm30400|chr10:78396201-78396700	0.0907804373311965	.	.
chr10	78746859	78747358	chr10	78399195	78399694	Gm30400|chr10:78399195-78399694	0.234643023851054	.	.
chr10	78746859	78747358	chr10	78457906	78458405	Gm30400|chr10:78457906-78458405	0.249432549961503	.	.
chr10	78746859	78747358	chr10	78471038	78471537	Gm30400|chr10:78471038-78471537	0.121406429536573	.	.
chr10	78746859	78747358	chr10	78481893	78482392	Gm30400|chr10:78481893-78482392	0.208876917057315	.	.
chr10	78746859	78747358	chr10	78632261	78632760	Gm30400|chr10:78632261-78632760	0.255501651428701	.	.
chr10	78746859	78747358	chr10	78632261	78632760	Gm30400|chr10:78632261-78632760	0.255501651428702	.	.
chr10	78746859	78747358	chr10	78787724	78788223	Gm30400|chr10:78787724-78788223	0.219990010080757	.	.
chr10	78746859	78747358	chr10	78991419	78991918	Gm30400|chr10:78991419-78991918	0.0874668447253533	.	.
chr10	78752339	78752838	chr10	78632261	78632760	Ccdc105|chr10:78632261-78632760	0.0975169379621442	.	.
chr10	78752339	78752838	chr10	78686751	78687250	Ccdc105|chr10:78686751-78687250	0.188403122611831	.	.
chr10	78752339	78752838	chr10	78787724	78788223	Ccdc105|chr10:78787724-78788223	0.147385381355869	.	.
chr10	78752339	78752838	chr10	78812600	78813099	Ccdc105|chr10:78812600-78813099	0.185149237305031	.	.
chr10	78752863	78753362	chr10	78686751	78687250	Ccdc105|chr10:78686751-78687250	0.137486938446087	.	.
chr10	78752863	78753362	chr10	78722622	78723121	Ccdc105|chr10:78722622-78723121	0.134248494283607	.	.
chr10	78780051	78780550	chr10	78632261	78632760	Slc1a6|chr10:78632261-78632760	0.101985344535078	.	.
chr10	78780051	78780550	chr10	78722622	78723121	Slc1a6|chr10:78722622-78723121	0.215088507270301	.	.
chr10	79097368	79097867	chr10	78787724	78788223	2610008E11Rik|chr10:78787724-78788223	0.312461570485875	.	.
chr10	79097368	79097867	chr10	78991419	78991918	2610008E11Rik|chr10:78991419-78991918	0.10252797597122	.	.
chr10	79554879	79555378	chr10	79638841	79639340	Mier2|chr10:79638841-79639340	0.182184060458043	.	.
chr10	79554879	79555378	chr10	79649318	79649817	Mier2|chr10:79649318-79649817	0.09053270484299	.	.
chr10	79613886	79614385	chr10	79638841	79639340	C2cd4c|chr10:79638841-79639340	0.266291790906382	.	.
chr10	79637658	79638157	chr10	79623915	79624414	Gm47163|chr10:79623915-79624414	0.106132840363444	.	.
chr10	79637658	79638157	chr10	79623915	79624414	Shc2|chr10:79623915-79624414	0.106132840363444	.	.
chr10	79668658	79669157	chr10	79595188	79595687	Tpgs1|chr10:79595188-79595687	0.0895708468026952	.	.
chr10	79669185	79669684	chr10	79623915	79624414	Tpgs1|chr10:79623915-79624414	0.0877614353616019	.	.
chr10	79669185	79669684	chr10	79623915	79624414	Tpgs1|chr10:79623915-79624414	0.087761435361602	.	.
chr10	79669743	79670242	chr10	79623915	79624414	Tpgs1|chr10:79623915-79624414	0.102648021142573	.	.
chr10	79669743	79670242	chr10	79638841	79639340	Tpgs1|chr10:79638841-79639340	0.10637861102525	.	.
chr10	79681760	79682259	chr10	79638841	79639340	Cdc34|chr10:79638841-79639340	0.127899410844545	.	.
chr10	79716415	79716914	chr10	79595188	79595687	Hcn2|chr10:79595188-79595687	0.0992659318445679	.	.
chr10	79716415	79716914	chr10	79597022	79597521	Hcn2|chr10:79597022-79597521	0.0854479358646735	.	.
chr10	79716415	79716914	chr10	79649318	79649817	Hcn2|chr10:79649318-79649817	0.107643299189376	.	.
chr10	79746371	79746870	chr10	79597022	79597521	Polrmt|chr10:79597022-79597521	0.109326218860663	.	.
chr10	79746371	79746870	chr10	79623915	79624414	Polrmt|chr10:79623915-79624414	0.0839896792462672	.	.
chr10	81253019	81253518	chr10	81267945	81268444	Matk|chr10:81267945-81268444	0.134985031939297	.	.
chr10	81253019	81253518	chr10	81416888	81417387	Matk|chr10:81416888-81417387	0.231815153057836	.	.
chr10	81253019	81253518	chr10	81472805	81473304	Matk|chr10:81472805-81473304	0.330548063768742	.	.
chr10	81253019	81253518	chr10	81551522	81552021	Matk|chr10:81551522-81552021	0.0854603274521762	.	.
chr10	81253019	81253518	chr10	81571498	81571997	Matk|chr10:81571498-81571997	0.136554070250422	.	.
chr10	81253019	81253518	chr10	81605015	81605514	Matk|chr10:81605015-81605514	0.193160333740936	.	.
chr10	81253019	81253518	chr10	81643405	81643904	Matk|chr10:81643405-81643904	0.182633404255007	.	.
chr10	81266395	81266894	chr10	81257213	81257712	Apba3|chr10:81257213-81257712	0.0968216640220842	.	.
chr10	81266395	81266894	chr10	81257213	81257712	Mrpl54|chr10:81257213-81257712	0.0968216640220842	.	.
chr10	81266395	81266894	chr10	81285670	81286169	Apba3|chr10:81285670-81286169	0.20978754003664	.	.
chr10	81266395	81266894	chr10	81285670	81286169	Mrpl54|chr10:81285670-81286169	0.20978754003664	.	.
chr10	81266395	81266894	chr10	81401904	81402403	Apba3|chr10:81401904-81402403	0.149042378273819	.	.
chr10	81266395	81266894	chr10	81401904	81402403	Mrpl54|chr10:81401904-81402403	0.149042378273819	.	.
chr10	81266395	81266894	chr10	81413787	81414286	Apba3|chr10:81413787-81414286	0.135396983908751	.	.
chr10	81266395	81266894	chr10	81413787	81414286	Mrpl54|chr10:81413787-81414286	0.135396983908751	.	.
chr10	81266395	81266894	chr10	81416888	81417387	Apba3|chr10:81416888-81417387	0.240404593078874	.	.
chr10	81266395	81266894	chr10	81416888	81417387	Mrpl54|chr10:81416888-81417387	0.240404593078874	.	.
chr10	81266395	81266894	chr10	81430157	81430656	Apba3|chr10:81430157-81430656	0.250849255925145	.	.
chr10	81266395	81266894	chr10	81430157	81430656	Mrpl54|chr10:81430157-81430656	0.250849255925145	.	.
chr10	81266395	81266894	chr10	81432821	81433320	Apba3|chr10:81432821-81433320	0.168170325614937	.	.
chr10	81266395	81266894	chr10	81432821	81433320	Mrpl54|chr10:81432821-81433320	0.168170325614937	.	.
chr10	81266395	81266894	chr10	81472805	81473304	Apba3|chr10:81472805-81473304	0.123355333376249	.	.
chr10	81266395	81266894	chr10	81472805	81473304	Mrpl54|chr10:81472805-81473304	0.123355333376249	.	.
chr10	81266395	81266894	chr10	81633421	81633920	Apba3|chr10:81633421-81633920	0.156127353918434	.	.
chr10	81266395	81266894	chr10	81633421	81633920	Mrpl54|chr10:81633421-81633920	0.156127353918434	.	.
chr10	81266395	81266894	chr10	81643405	81643904	Apba3|chr10:81643405-81643904	0.262240588085486	.	.
chr10	81266395	81266894	chr10	81643405	81643904	Mrpl54|chr10:81643405-81643904	0.262240588085486	.	.
chr10	81292618	81293117	chr10	81401904	81402403	Pip5k1c|chr10:81401904-81402403	0.148866794849707	.	.
chr10	81292618	81293117	chr10	81413787	81414286	Pip5k1c|chr10:81413787-81414286	0.213413954264763	.	.
chr10	81292618	81293117	chr10	81430157	81430656	Pip5k1c|chr10:81430157-81430656	0.201308947734438	.	.
chr10	81292618	81293117	chr10	81551522	81552021	Pip5k1c|chr10:81551522-81552021	0.315379956406502	.	.
chr10	81292618	81293117	chr10	81570705	81571204	Pip5k1c|chr10:81570705-81571204	0.276176741755147	.	.
chr10	81292618	81293117	chr10	81571498	81571997	Pip5k1c|chr10:81571498-81571997	0.2163093264319	.	.
chr10	81292618	81293117	chr10	81633421	81633920	Pip5k1c|chr10:81633421-81633920	0.240922541240266	.	.
chr10	81292618	81293117	chr10	81643405	81643904	Pip5k1c|chr10:81643405-81643904	0.193231350712404	.	.
chr10	81302735	81303234	chr10	81267945	81268444	Gm16315|chr10:81267945-81268444	0.0845349364661713	.	.
chr10	81302735	81303234	chr10	81401904	81402403	Gm16315|chr10:81401904-81402403	0.0898533134886905	.	.
chr10	81302735	81303234	chr10	81413787	81414286	Gm16315|chr10:81413787-81414286	0.297356721472494	.	.
chr10	81302735	81303234	chr10	81551522	81552021	Gm16315|chr10:81551522-81552021	0.135157942270533	.	.
chr10	81302735	81303234	chr10	81605015	81605514	Gm16315|chr10:81605015-81605514	0.112512339610667	.	.
chr10	81302735	81303234	chr10	81633421	81633920	Gm16315|chr10:81633421-81633920	0.109650173693854	.	.
chr10	81302735	81303234	chr10	81633421	81633920	Gm16315|chr10:81633421-81633920	0.109650173693855	.	.
chr10	81302735	81303234	chr10	81643405	81643904	Gm16315|chr10:81643405-81643904	0.173987350618632	.	.
chr10	81303259	81303758	chr10	81605015	81605514	Gm16315|chr10:81605015-81605514	0.118267143762597	.	.
chr10	81320497	81320996	chr10	81285670	81286169	Cactin|chr10:81285670-81286169	0.132694640221535	.	.
chr10	81320497	81320996	chr10	81416888	81417387	Cactin|chr10:81416888-81417387	0.210277157991955	.	.
chr10	81320497	81320996	chr10	81416888	81417387	Cactin|chr10:81416888-81417387	0.210277157991956	.	.
chr10	81320497	81320996	chr10	81432821	81433320	Cactin|chr10:81432821-81433320	0.146267969243204	.	.
chr10	81320497	81320996	chr10	81467721	81468220	Cactin|chr10:81467721-81468220	0.111064695378646	.	.
chr10	81320497	81320996	chr10	81571498	81571997	Cactin|chr10:81571498-81571997	0.155126302261251	.	.
chr10	81320497	81320996	chr10	81633421	81633920	Cactin|chr10:81633421-81633920	0.132678498766448	.	.
chr10	81350327	81350826	chr10	81416888	81417387	Hmg20b|chr10:81416888-81417387	0.158998732015525	.	.
chr10	81350327	81350826	chr10	81430157	81430656	Hmg20b|chr10:81430157-81430656	0.139362536907535	.	.
chr10	81350327	81350826	chr10	81432821	81433320	Hmg20b|chr10:81432821-81433320	0.085957142425687	.	.
chr10	81350327	81350826	chr10	81467721	81468220	Hmg20b|chr10:81467721-81468220	0.156398669667393	.	.
chr10	81350327	81350826	chr10	81502626	81503125	Hmg20b|chr10:81502626-81503125	0.162190253596758	.	.
chr10	81350327	81350826	chr10	81551522	81552021	Hmg20b|chr10:81551522-81552021	0.089864232931393	.	.
chr10	81350327	81350826	chr10	81570705	81571204	Hmg20b|chr10:81570705-81571204	0.143386451580357	.	.
chr10	81357211	81357710	chr10	81407442	81407941	Mfsd12|chr10:81407442-81407941	0.085345002394338	.	.
chr10	81357211	81357710	chr10	81430157	81430656	Mfsd12|chr10:81430157-81430656	0.247728562790993	.	.
chr10	81357211	81357710	chr10	81472805	81473304	Mfsd12|chr10:81472805-81473304	0.131665821003812	.	.
chr10	81357211	81357710	chr10	81633421	81633920	Mfsd12|chr10:81633421-81633920	0.167635528641864	.	.
chr10	81357211	81357710	chr10	81643405	81643904	Mfsd12|chr10:81643405-81643904	0.134971827345015	.	.
chr10	81378395	81378894	chr10	81413787	81414286	Fzr1|chr10:81413787-81414286	0.255536988271897	.	.
chr10	81378395	81378894	chr10	81416888	81417387	Fzr1|chr10:81416888-81417387	0.199783503300145	.	.
chr10	81378395	81378894	chr10	81430157	81430656	Fzr1|chr10:81430157-81430656	0.101794926523598	.	.
chr10	81378395	81378894	chr10	81467721	81468220	Fzr1|chr10:81467721-81468220	0.131579480756013	.	.
chr10	81378395	81378894	chr10	81551522	81552021	Fzr1|chr10:81551522-81552021	0.158752520084969	.	.
chr10	81378395	81378894	chr10	81571498	81571997	Fzr1|chr10:81571498-81571997	0.202175026581812	.	.
chr10	81384063	81384562	chr10	81267945	81268444	Dohh|chr10:81267945-81268444	0.0883828536329187	.	.
chr10	81384063	81384562	chr10	81401904	81402403	Dohh|chr10:81401904-81402403	0.245134742609409	.	.
chr10	81384063	81384562	chr10	81413787	81414286	Dohh|chr10:81413787-81414286	0.160816353412125	.	.
chr10	81384063	81384562	chr10	81430157	81430656	Dohh|chr10:81430157-81430656	0.26191423617226	.	.
chr10	81384063	81384562	chr10	81551522	81552021	Dohh|chr10:81551522-81552021	0.156853438378727	.	.
chr10	81384063	81384562	chr10	81570705	81571204	Dohh|chr10:81570705-81571204	0.13373708995167	.	.
chr10	81384063	81384562	chr10	81643405	81643904	Dohh|chr10:81643405-81643904	0.311552969575122	.	.
chr10	81389740	81390239	chr10	81285670	81286169	Gm48552|chr10:81285670-81286169	0.123685242591577	.	.
chr10	81389740	81390239	chr10	81467721	81468220	Gm48552|chr10:81467721-81468220	0.0960345830954122	.	.
chr10	81389740	81390239	chr10	81472805	81473304	Gm48552|chr10:81472805-81473304	0.0890408965852539	.	.
chr10	81389740	81390239	chr10	81502626	81503125	Gm48552|chr10:81502626-81503125	0.208696543223559	.	.
chr10	81389740	81390239	chr10	81605015	81605514	Gm48552|chr10:81605015-81605514	0.0935722351777091	.	.
chr10	81481874	81482373	chr10	81401904	81402403	Celf5|chr10:81401904-81402403	0.147228320368552	.	.
chr10	81481874	81482373	chr10	81407442	81407941	Celf5|chr10:81407442-81407941	0.183998290459289	.	.
chr10	81481874	81482373	chr10	81416888	81417387	Celf5|chr10:81416888-81417387	0.104747452320644	.	.
chr10	81481874	81482373	chr10	81430157	81430656	Celf5|chr10:81430157-81430656	0.174342430137929	.	.
chr10	81481874	81482373	chr10	81472805	81473304	Celf5|chr10:81472805-81473304	0.104213626716397	.	.
chr10	81481874	81482373	chr10	81571498	81571997	Celf5|chr10:81571498-81571997	0.227610905472988	.	.
chr10	81481874	81482373	chr10	81633421	81633920	Celf5|chr10:81633421-81633920	0.139004699868744	.	.
chr10	81481874	81482373	chr10	81643405	81643904	Celf5|chr10:81643405-81643904	0.144455429295482	.	.
chr10	81482441	81482940	chr10	81267945	81268444	Celf5|chr10:81267945-81268444	0.200714843484663	.	.
chr10	81482441	81482940	chr10	81401904	81402403	Celf5|chr10:81401904-81402403	0.15195906781896	.	.
chr10	81482441	81482940	chr10	81416888	81417387	Celf5|chr10:81416888-81417387	0.171538805704379	.	.
chr10	81482441	81482940	chr10	81430157	81430656	Celf5|chr10:81430157-81430656	0.124508972401162	.	.
chr10	81482441	81482940	chr10	81432821	81433320	Celf5|chr10:81432821-81433320	0.0978438232648226	.	.
chr10	81482441	81482940	chr10	81571498	81571997	Celf5|chr10:81571498-81571997	0.10703964743565	.	.
chr10	81482441	81482940	chr10	81643405	81643904	Celf5|chr10:81643405-81643904	0.280331596815261	.	.
chr10	81496231	81496730	chr10	81413787	81414286	Ncln|chr10:81413787-81414286	0.0853437891940627	.	.
chr10	81496231	81496730	chr10	81416888	81417387	Ncln|chr10:81416888-81417387	0.216732954665882	.	.
chr10	81496231	81496730	chr10	81430157	81430656	Ncln|chr10:81430157-81430656	0.301575793377108	.	.
chr10	81496231	81496730	chr10	81432821	81433320	Ncln|chr10:81432821-81433320	0.266830464350158	.	.
chr10	81496231	81496730	chr10	81551522	81552021	Ncln|chr10:81551522-81552021	0.157449216520423	.	.
chr10	81496231	81496730	chr10	81570705	81571204	Ncln|chr10:81570705-81571204	0.120594257043798	.	.
chr10	81496231	81496730	chr10	81571498	81571997	Ncln|chr10:81571498-81571997	0.123937382415162	.	.
chr10	81496231	81496730	chr10	81633421	81633920	Ncln|chr10:81633421-81633920	0.224283818110578	.	.
chr10	81496231	81496730	chr10	81643405	81643904	Ncln|chr10:81643405-81643904	0.115152292272624	.	.
chr10	81545004	81545503	chr10	81401904	81402403	Gna11|chr10:81401904-81402403	0.109391689331171	.	.
chr10	81545004	81545503	chr10	81413787	81414286	Gna11|chr10:81413787-81414286	0.269799277528485	.	.
chr10	81545004	81545503	chr10	81416888	81417387	Gna11|chr10:81416888-81417387	0.164587708262319	.	.
chr10	81545004	81545503	chr10	81430157	81430656	Gna11|chr10:81430157-81430656	0.300664035665538	.	.
chr10	81545004	81545503	chr10	81551522	81552021	Gna11|chr10:81551522-81552021	0.153300233988664	.	.
chr10	81545004	81545503	chr10	81570705	81571204	Gna11|chr10:81570705-81571204	0.11686880088166	.	.
chr10	81545004	81545503	chr10	81633421	81633920	Gna11|chr10:81633421-81633920	0.233435882976288	.	.
chr10	81545004	81545503	chr10	81643405	81643904	Gna11|chr10:81643405-81643904	0.141803893547707	.	.
chr10	81545004	81545503	chr10	81997141	81997640	Gna11|chr10:81997141-81997640	0.149306594301714	.	.
chr10	81559200	81559699	chr10	81401904	81402403	Tle5|chr10:81401904-81402403	0.24075170837346	.	.
chr10	81559200	81559699	chr10	81571498	81571997	Tle5|chr10:81571498-81571997	0.232664292106529	.	.
chr10	81559200	81559699	chr10	81633421	81633920	Tle5|chr10:81633421-81633920	0.116601977511717	.	.
chr10	81559200	81559699	chr10	81643405	81643904	Tle5|chr10:81643405-81643904	0.216829305109255	.	.
chr10	81559200	81559699	chr10	81997141	81997640	Tle5|chr10:81997141-81997640	0.263997466919637	.	.
chr10	81560176	81560675	chr10	81407442	81407941	Tle5|chr10:81407442-81407941	0.107967924093061	.	.
chr10	81560176	81560675	chr10	81416888	81417387	Tle5|chr10:81416888-81417387	0.159125280028711	.	.
chr10	81560176	81560675	chr10	81467721	81468220	Tle5|chr10:81467721-81468220	0.0919765502580214	.	.
chr10	81600731	81601230	chr10	81267945	81268444	Tle6|chr10:81267945-81268444	0.162994780619037	.	.
chr10	81600731	81601230	chr10	81285670	81286169	Tle6|chr10:81285670-81286169	0.143213593028316	.	.
chr10	81600731	81601230	chr10	81401904	81402403	Tle6|chr10:81401904-81402403	0.13964681181903	.	.
chr10	81600731	81601230	chr10	81432821	81433320	Tle6|chr10:81432821-81433320	0.117705387728858	.	.
chr10	81600731	81601230	chr10	81551522	81552021	Tle6|chr10:81551522-81552021	0.136585818939844	.	.
chr10	81600731	81601230	chr10	81571498	81571997	Tle6|chr10:81571498-81571997	0.0963646658236748	.	.
chr10	81600731	81601230	chr10	81643405	81643904	Tle6|chr10:81643405-81643904	0.160427315240315	.	.
chr10	81605948	81606447	chr10	81407442	81407941	BC025920|chr10:81407442-81407941	0.104696713796571	.	.
chr10	81605948	81606447	chr10	81416888	81417387	BC025920|chr10:81416888-81417387	0.1394489284974	.	.
chr10	81605948	81606447	chr10	81605015	81605514	BC025920|chr10:81605015-81605514	0.108689657236299	.	.
chr10	81605948	81606447	chr10	81633421	81633920	BC025920|chr10:81633421-81633920	0.160200463109566	.	.
chr10	81627379	81627878	chr10	81401904	81402403	Ankrd24|chr10:81401904-81402403	0.29175291088466	.	.
chr10	81627379	81627878	chr10	81401904	81402403	Sirt6|chr10:81401904-81402403	0.29175291088466	.	.
chr10	81627379	81627878	chr10	81413787	81414286	Ankrd24|chr10:81413787-81414286	0.173447097229085	.	.
chr10	81627379	81627878	chr10	81413787	81414286	Sirt6|chr10:81413787-81414286	0.173447097229085	.	.
chr10	81627379	81627878	chr10	81416888	81417387	Ankrd24|chr10:81416888-81417387	0.12320137399064	.	.
chr10	81627379	81627878	chr10	81416888	81417387	Sirt6|chr10:81416888-81417387	0.12320137399064	.	.
chr10	81627379	81627878	chr10	81430157	81430656	Ankrd24|chr10:81430157-81430656	0.0963999136515942	.	.
chr10	81627379	81627878	chr10	81430157	81430656	Sirt6|chr10:81430157-81430656	0.0963999136515942	.	.
chr10	81627379	81627878	chr10	81551522	81552021	Ankrd24|chr10:81551522-81552021	0.160075430780091	.	.
chr10	81627379	81627878	chr10	81551522	81552021	Sirt6|chr10:81551522-81552021	0.160075430780091	.	.
chr10	81627379	81627878	chr10	81570705	81571204	Ankrd24|chr10:81570705-81571204	0.125032788018803	.	.
chr10	81627379	81627878	chr10	81570705	81571204	Sirt6|chr10:81570705-81571204	0.125032788018803	.	.
chr10	81627379	81627878	chr10	81571498	81571997	Ankrd24|chr10:81571498-81571997	0.144576715961536	.	.
chr10	81627379	81627878	chr10	81571498	81571997	Sirt6|chr10:81571498-81571997	0.144576715961536	.	.
chr10	81627379	81627878	chr10	81633421	81633920	Ankrd24|chr10:81633421-81633920	0.249677236321731	.	.
chr10	81627379	81627878	chr10	81633421	81633920	Sirt6|chr10:81633421-81633920	0.249677236321731	.	.
chr10	81627379	81627878	chr10	81643405	81643904	Ankrd24|chr10:81643405-81643904	0.281429297955009	.	.
chr10	81627379	81627878	chr10	81643405	81643904	Sirt6|chr10:81643405-81643904	0.281429297955009	.	.
chr10	81627379	81627878	chr10	81997141	81997640	Ankrd24|chr10:81997141-81997640	0.153614229434804	.	.
chr10	81627379	81627878	chr10	81997141	81997640	Sirt6|chr10:81997141-81997640	0.153614229434804	.	.
chr10	81648748	81649247	chr10	81285670	81286169	Gm10778|chr10:81285670-81286169	0.0934304442876362	.	.
chr10	81648748	81649247	chr10	81407442	81407941	Gm10778|chr10:81407442-81407941	0.0853160257654741	.	.
chr10	81648748	81649247	chr10	81430157	81430656	Gm10778|chr10:81430157-81430656	0.10847705418724	.	.
chr10	81648748	81649247	chr10	81467721	81468220	Gm10778|chr10:81467721-81468220	0.125250069386897	.	.
chr10	81648748	81649247	chr10	81570705	81571204	Gm10778|chr10:81570705-81571204	0.159857414614648	.	.
chr10	81648748	81649247	chr10	81605015	81605514	Gm10778|chr10:81605015-81605514	0.165786114886495	.	.
chr10	82082993	82083492	chr10	81997141	81997640	BC024063|chr10:81997141-81997640	0.107513637021995	.	.
chr10	82241066	82241565	chr10	81997141	81997640	Zfp938|chr10:81997141-81997640	0.194572355181731	.	.
chr10	82622905	82623404	chr10	82698823	82699322	1190007I07Rik|chr10:82698823-82699322	0.176609301112322	.	.
chr10	82622905	82623404	chr10	82993484	82993983	1190007I07Rik|chr10:82993484-82993983	0.177295421334488	.	.
chr10	82629507	82630006	chr10	82698823	82699322	Tdg|chr10:82698823-82699322	0.17012734452921	.	.
chr10	82690486	82690985	chr10	82666399	82666898	Glt8d2|chr10:82666399-82666898	0.200847735827852	.	.
chr10	82690486	82690985	chr10	82795313	82795812	Glt8d2|chr10:82795313-82795812	0.143708201806448	.	.
chr10	82763879	82764378	chr10	82666399	82666898	Nfyb|chr10:82666399-82666898	0.111492177936258	.	.
chr10	82763879	82764378	chr10	82900594	82901093	Nfyb|chr10:82900594-82901093	0.0862639970683952	.	.
chr10	82811778	82812277	chr10	82698823	82699322	1700028I16Rik|chr10:82698823-82699322	0.134019029278348	.	.
chr10	82811778	82812277	chr10	82894218	82894717	1700028I16Rik|chr10:82894218-82894717	0.145422928899757	.	.
chr10	82858893	82859392	chr10	82795313	82795812	Gm38560|chr10:82795313-82795812	0.12083688092016	.	.
chr10	82858893	82859392	chr10	82894218	82894717	Gm38560|chr10:82894218-82894717	0.247520755223369	.	.
chr10	82858893	82859392	chr10	82900594	82901093	Gm38560|chr10:82900594-82901093	0.109592038333368	.	.
chr10	82985064	82985563	chr10	82666399	82666898	Chst11|chr10:82666399-82666898	0.0885863593251286	.	.
chr10	83533226	83533725	chr10	83745208	83745707	Aldh1l2|chr10:83745208-83745707	0.101307543189382	.	.
[truncated: 26,844 more rows]
