# Supplementary material for: Single-cell analysis of chromatin accessibility in the adult mouse brain
Source: Nature. 2023 Dec 13;624(7991):378–89. doi: 10.1038/s41586-023-06824-9 (PMC10719105; doi:10.1038/s41586-023-06824-9)
Supplement: Supplementary file 3 — Supplementary Tables 1–25 and their legends. [file 41586_2023_6824_MOESM3_ESM.zip › 2023-03-05453B-s3/SI Tables/SI Table 13 Summary of all the gene-cCRE correlations/sa2subclass.LDT-DTN_Gata3_Nfix_Gaba.pdc.bedpe]

chr1	3466260	3466759	chr1	3121216	3121715	Gm1992|chr1:3121216-3121715	0.495803012961502	.	.
chr1	4807592	4808091	chr1	5233031	5233530	Lypla1|chr1:5233031-5233530	0.509857521574323	.	.
chr1	4858123	4858622	chr1	4780007	4780506	Tcea1|chr1:4780007-4780506	0.506285536627514	.	.
chr1	4858123	4858622	chr1	5018611	5019110	Tcea1|chr1:5018611-5019110	0.37133984407909	.	.
chr1	4858123	4858622	chr1	5170387	5170886	Tcea1|chr1:5170387-5170886	0.414450431203828	.	.
chr1	6214386	6214885	chr1	6134983	6135482	4732440D04Rik|chr1:6134983-6135482	0.398003948970982	.	.
chr1	6214386	6214885	chr1	6272212	6272711	4732440D04Rik|chr1:6272212-6272711	0.531831860235322	.	.
chr1	6214899	6215398	chr1	6272212	6272711	4732440D04Rik|chr1:6272212-6272711	0.437835557870189	.	.
chr1	7088594	7089093	chr1	6751716	6752215	Pcmtd1|chr1:6751716-6752215	0.419811503211896	.	.
chr1	7088594	7089093	chr1	6760502	6761001	Pcmtd1|chr1:6760502-6761001	0.46314208986986	.	.
chr1	7088594	7089093	chr1	7204719	7205218	Pcmtd1|chr1:7204719-7205218	0.387921053467164	.	.
chr1	9298975	9299474	chr1	9207173	9207672	Sntg1|chr1:9207173-9207672	0.409024653323967	.	.
chr1	9299496	9299995	chr1	9207173	9207672	Sntg1|chr1:9207173-9207672	0.506573720875404	.	.
chr1	9600949	9601448	chr1	9573148	9573647	Vxn|chr1:9573148-9573647	0.571734306404183	.	.
chr1	9601474	9601973	chr1	9573148	9573647	Vxn|chr1:9573148-9573647	0.521325942174024	.	.
chr1	9630048	9630547	chr1	9573148	9573647	2610203C22Rik|chr1:9573148-9573647	0.440024128709148	.	.
chr1	9747574	9748073	chr1	9573148	9573647	1700034P13Rik|chr1:9573148-9573647	0.471078506401141	.	.
chr1	9747574	9748073	chr1	9573148	9573647	Vcpip1|chr1:9573148-9573647	0.471078506401141	.	.
chr1	9748256	9748755	chr1	9541113	9541612	1700034P13Rik|chr1:9541113-9541612	0.480606290641184	.	.
chr1	9748256	9748755	chr1	9541113	9541612	1700034P13Rik|chr1:9541113-9541612	0.480606290641185	.	.
chr1	9748256	9748755	chr1	9541113	9541612	Vcpip1|chr1:9541113-9541612	0.480606290641184	.	.
chr1	9748256	9748755	chr1	9541113	9541612	Vcpip1|chr1:9541113-9541612	0.480606290641185	.	.
chr1	10008928	10009427	chr1	10176801	10177300	Ppp1r42|chr1:10176801-10177300	0.400976361940631	.	.
chr1	10232855	10233354	chr1	9848033	9848532	Arfgef1|chr1:9848033-9848532	0.443183756552553	.	.
chr1	11413910	11414409	chr1	11294436	11294935	A830018L16Rik|chr1:11294436-11294935	0.674598604867714	.	.
chr1	11413910	11414409	chr1	11294936	11295435	A830018L16Rik|chr1:11294936-11295435	0.472906637932562	.	.
chr1	12692874	12693373	chr1	12814307	12814806	Sulf1|chr1:12814307-12814806	0.659633313270996	.	.
chr1	13372876	13373375	chr1	13188362	13188861	Ncoa2|chr1:13188362-13188861	0.604781309533444	.	.
chr1	13372876	13373375	chr1	13244371	13244870	Ncoa2|chr1:13244371-13244870	0.40404583811614	.	.
chr1	13372876	13373375	chr1	13366529	13367028	Ncoa2|chr1:13366529-13367028	0.40234291219449	.	.
chr1	13372876	13373375	chr1	13372290	13372789	Ncoa2|chr1:13372290-13372789	0.655176983666897	.	.
chr1	13373516	13374015	chr1	13372290	13372789	Ncoa2|chr1:13372290-13372789	0.385621484762507	.	.
chr1	13589563	13590062	chr1	13425930	13426429	Tram1|chr1:13425930-13426429	0.542425769339611	.	.
chr1	13660314	13660813	chr1	13599193	13599692	Lactb2|chr1:13599193-13599692	0.404992074224262	.	.
chr1	14918622	14919121	chr1	14728986	14729485	Trpa1|chr1:14728986-14729485	0.518210980434752	.	.
chr1	15286608	15287107	chr1	15138589	15139088	Kcnb2|chr1:15138589-15139088	0.450978571593858	.	.
chr1	15286608	15287107	chr1	15138589	15139088	Kcnb2|chr1:15138589-15139088	0.450978571593859	.	.
chr1	15286608	15287107	chr1	15296373	15296872	Kcnb2|chr1:15296373-15296872	0.497090513555437	.	.
chr1	15805340	15805839	chr1	15683532	15684031	Terf1|chr1:15683532-15684031	0.403723311682167	.	.
chr1	15805340	15805839	chr1	15710298	15710797	Terf1|chr1:15710298-15710797	0.635022590401636	.	.
chr1	15805340	15805839	chr1	15993491	15993990	Terf1|chr1:15993491-15993990	0.403718864394038	.	.
chr1	15892493	15892992	chr1	15791827	15792326	Sbspon|chr1:15791827-15792326	0.522943713159253	.	.
chr1	16104453	16104952	chr1	15899561	15900060	Rpl7|chr1:15899561-15900060	0.532957298672427	.	.
chr1	16104453	16104952	chr1	15899561	15900060	Rpl7|chr1:15899561-15900060	0.532957298672428	.	.
chr1	16104999	16105498	chr1	15899561	15900060	Rdh10|chr1:15899561-15900060	0.376126563083351	.	.
chr1	16104999	16105498	chr1	15899561	15900060	Rpl7|chr1:15899561-15900060	0.376126563083351	.	.
chr1	16519035	16519534	chr1	16798252	16798751	Stau2|chr1:16798252-16798751	0.553113318230959	.	.
chr1	16618483	16618982	chr1	16304104	16304603	Ube2w|chr1:16304104-16304603	0.387420384595442	.	.
chr1	16618483	16618982	chr1	16440142	16440641	Ube2w|chr1:16440142-16440641	0.440571610544461	.	.
chr1	17097665	17098164	chr1	17123369	17123868	Jph1|chr1:17123369-17123868	0.37135132856735	.	.
chr1	18058553	18059052	chr1	18106146	18106645	Gm28756|chr1:18106146-18106645	0.404634825161869	.	.
chr1	20820187	20820686	chr1	20785451	20785950	Mcm3|chr1:20785451-20785950	0.467298578309534	.	.
chr1	20820187	20820686	chr1	20908588	20909087	Mcm3|chr1:20908588-20909087	0.549097967900113	.	.
chr1	20890311	20890810	chr1	20801628	20802127	6720483E21Rik|chr1:20801628-20802127	0.619710972709534	.	.
chr1	20890311	20890810	chr1	20801628	20802127	Paqr8|chr1:20801628-20802127	0.619710972709534	.	.
chr1	20890857	20891356	chr1	20785451	20785950	6720483E21Rik|chr1:20785451-20785950	0.592579610905126	.	.
chr1	20890857	20891356	chr1	20785451	20785950	Paqr8|chr1:20785451-20785950	0.592579610905126	.	.
chr1	20890857	20891356	chr1	20786199	20786698	6720483E21Rik|chr1:20786199-20786698	0.620845726236535	.	.
chr1	20890857	20891356	chr1	20786199	20786698	Paqr8|chr1:20786199-20786698	0.620845726236535	.	.
chr1	20890857	20891356	chr1	20801628	20802127	6720483E21Rik|chr1:20801628-20802127	0.525186808616952	.	.
chr1	20890857	20891356	chr1	20801628	20802127	Paqr8|chr1:20801628-20802127	0.525186808616952	.	.
chr1	20951400	20951899	chr1	20699955	20700454	Efhc1|chr1:20699955-20700454	0.743368288989783	.	.
chr1	20951400	20951899	chr1	20801628	20802127	Efhc1|chr1:20801628-20802127	0.427823838861774	.	.
chr1	20951400	20951899	chr1	20938964	20939463	Efhc1|chr1:20938964-20939463	0.590969668683588	.	.
chr1	21079134	21079633	chr1	20867294	20867793	Gm28287|chr1:20867294-20867793	0.393774038978814	.	.
chr1	21079134	21079633	chr1	20867294	20867793	Tram2|chr1:20867294-20867793	0.393774038978814	.	.
chr1	21079134	21079633	chr1	20905651	20906150	Gm28287|chr1:20905651-20906150	0.415327456202559	.	.
chr1	21079134	21079633	chr1	20905651	20906150	Tram2|chr1:20905651-20906150	0.415327456202559	.	.
chr1	21079134	21079633	chr1	21166203	21166702	Gm28287|chr1:21166203-21166702	0.43539716471799	.	.
chr1	21079134	21079633	chr1	21166203	21166702	Tram2|chr1:21166203-21166702	0.43539716471799	.	.
chr1	21218543	21219042	chr1	20908588	20909087	Tmem14a|chr1:20908588-20909087	0.377286345888898	.	.
chr1	21218543	21219042	chr1	21166203	21166702	Tmem14a|chr1:21166203-21166702	0.471667600254902	.	.
chr1	23761777	23762276	chr1	23670484	23670983	B3gat2|chr1:23670484-23670983	0.610372919615821	.	.
chr1	23761777	23762276	chr1	23821578	23822077	B3gat2|chr1:23821578-23822077	0.474703121710233	.	.
chr1	23762292	23762791	chr1	23821578	23822077	B3gat2|chr1:23821578-23822077	0.384653095332846	.	.
chr1	23922128	23922627	chr1	23656185	23656684	Smap1|chr1:23656185-23656684	0.375702409747733	.	.
chr1	23922128	23922627	chr1	24184897	24185396	Smap1|chr1:24184897-24185396	0.572936415899362	.	.
chr1	24005456	24005955	chr1	24184897	24185396	Sdhaf4|chr1:24184897-24185396	0.427106821562411	.	.
chr1	24005456	24005955	chr1	24349664	24350163	Sdhaf4|chr1:24349664-24350163	0.544612424347837	.	.
chr1	24099649	24100148	chr1	24184897	24185396	Fam135a|chr1:24184897-24185396	0.683313984541563	.	.
chr1	24099649	24100148	chr1	24302637	24303136	Fam135a|chr1:24302637-24303136	0.48708686332639	.	.
chr1	24100186	24100685	chr1	24349664	24350163	Fam135a|chr1:24349664-24350163	0.412376636208822	.	.
chr1	24586286	24586785	chr1	24869895	24870394	Col19a1|chr1:24869895-24870394	0.522386908800869	.	.
chr1	24586286	24586785	chr1	24869895	24870394	Col19a1|chr1:24869895-24870394	0.52238690880087	.	.
chr1	24678265	24678764	chr1	24611656	24612155	Lmbrd1|chr1:24611656-24612155	0.413857949848924	.	.
chr1	24678265	24678764	chr1	24613347	24613846	Lmbrd1|chr1:24613347-24613846	0.478576794583792	.	.
chr1	24678265	24678764	chr1	24614093	24614592	Lmbrd1|chr1:24614093-24614592	0.418145701516143	.	.
chr1	24678265	24678764	chr1	24614797	24615296	Lmbrd1|chr1:24614797-24615296	0.529953547290625	.	.
chr1	24678265	24678764	chr1	24615721	24616220	Lmbrd1|chr1:24615721-24616220	0.435214698617087	.	.
chr1	24679014	24679513	chr1	24901204	24901703	Lmbrd1|chr1:24901204-24901703	0.539524360776717	.	.
chr1	30872795	30873294	chr1	30776088	30776587	Phf3|chr1:30776088-30776587	0.503134044156672	.	.
chr1	30873430	30873929	chr1	30584783	30585282	Phf3|chr1:30584783-30585282	0.507135984595156	.	.
chr1	30873430	30873929	chr1	30590651	30591150	Phf3|chr1:30590651-30591150	0.521095130316286	.	.
chr1	30873942	30874441	chr1	30590651	30591150	Phf3|chr1:30590651-30591150	0.382126111778466	.	.
chr1	30949582	30950081	chr1	31153918	31154417	Ptp4a1|chr1:31153918-31154417	0.371304065561661	.	.
chr1	33719875	33720374	chr1	33645576	33646075	Rab23|chr1:33645576-33646075	0.376366183557221	.	.
chr1	34439491	34439990	chr1	34434650	34435149	Ccdc115|chr1:34434650-34435149	0.38266991554852	.	.
chr1	34439491	34439990	chr1	34434650	34435149	Imp4|chr1:34434650-34435149	0.38266991554852	.	.
chr1	34439491	34439990	chr1	34583679	34584178	Ccdc115|chr1:34583679-34584178	0.523551160497425	.	.
chr1	34439491	34439990	chr1	34583679	34584178	Imp4|chr1:34583679-34584178	0.523551160497425	.	.
chr1	34485782	34486281	chr1	34602327	34602826	4930568A12Rik|chr1:34602327-34602826	0.44454535518551	.	.
chr1	34485782	34486281	chr1	34642414	34642913	4930568A12Rik|chr1:34642414-34642913	0.464735413220243	.	.
chr1	34579442	34579941	chr1	34583679	34584178	1700101I19Rik|chr1:34583679-34584178	0.502540685364806	.	.
chr1	34579442	34579941	chr1	34583679	34584178	Amer3|chr1:34583679-34584178	0.502540685364806	.	.
chr1	34579442	34579941	chr1	34752832	34753331	1700101I19Rik|chr1:34752832-34753331	0.474068413487258	.	.
chr1	34579442	34579941	chr1	34752832	34753331	Amer3|chr1:34752832-34753331	0.474068413487258	.	.
chr1	34801460	34801959	chr1	34583679	34584178	Arhgef4|chr1:34583679-34584178	0.403931289005178	.	.
chr1	34842804	34843303	chr1	34602327	34602826	Fam168b|chr1:34602327-34602826	0.416271631794959	.	.
chr1	34842804	34843303	chr1	34642414	34642913	Fam168b|chr1:34642414-34642913	0.759556860469297	.	.
chr1	34842804	34843303	chr1	34891506	34892005	Fam168b|chr1:34891506-34892005	0.617364135585862	.	.
chr1	34849768	34850267	chr1	34891506	34892005	Plekhb2|chr1:34891506-34892005	0.41092712246391	.	.
chr1	34850452	34850951	chr1	34583679	34584178	Plekhb2|chr1:34583679-34584178	0.603493348794807	.	.
chr1	36244101	36244600	chr1	36009125	36009624	Uggt1|chr1:36009125-36009624	0.398717314412359	.	.
chr1	36244101	36244600	chr1	36254564	36255063	Uggt1|chr1:36254564-36255063	0.437013193936158	.	.
chr1	36307414	36307913	chr1	36064836	36065335	Arid5a|chr1:36064836-36065335	0.39476977983762	.	.
chr1	36368963	36369462	chr1	36530426	36530925	Kansl3|chr1:36530426-36530925	0.623239502130026	.	.
chr1	36368963	36369462	chr1	36684036	36684535	Kansl3|chr1:36684036-36684535	0.43862130383717	.	.
chr1	36445084	36445583	chr1	36501238	36501737	Lman2l|chr1:36501238-36501737	0.407094710838925	.	.
chr1	36445084	36445583	chr1	36501238	36501737	Lman2l|chr1:36501238-36501737	0.407094710838926	.	.
chr1	36471319	36471818	chr1	36172895	36173394	Cnnm4|chr1:36172895-36173394	0.369915712199577	.	.
chr1	36471319	36471818	chr1	36255174	36255673	Cnnm4|chr1:36255174-36255673	0.466128931424653	.	.
chr1	36511549	36512048	chr1	36784670	36785169	Cnnm3|chr1:36784670-36785169	0.450716615863125	.	.
chr1	36511549	36512048	chr1	36902470	36902969	Cnnm3|chr1:36902470-36902969	0.378835801207383	.	.
chr1	36511549	36512048	chr1	36949471	36949970	Cnnm3|chr1:36949471-36949970	0.462520174656799	.	.
chr1	36512158	36512657	chr1	36501238	36501737	Cnnm3|chr1:36501238-36501737	0.37827364818085	.	.
chr1	36512158	36512657	chr1	36784670	36785169	Cnnm3|chr1:36784670-36785169	0.483830125049368	.	.
chr1	36512158	36512657	chr1	36902470	36902969	Cnnm3|chr1:36902470-36902969	0.582283235738797	.	.
chr1	36512158	36512657	chr1	36920028	36920527	Cnnm3|chr1:36920028-36920527	0.471755858929959	.	.
chr1	36512158	36512657	chr1	36939401	36939900	Cnnm3|chr1:36939401-36939900	0.42498244074279	.	.
chr1	36558001	36558500	chr1	36939401	36939900	D430040D24Rik|chr1:36939401-36939900	0.598801813061286	.	.
chr1	36558001	36558500	chr1	36939401	36939900	Sema4c|chr1:36939401-36939900	0.598801813061286	.	.
chr1	36691240	36691739	chr1	36785283	36785782	Cox5b|chr1:36785283-36785782	0.571530730617485	.	.
chr1	36691240	36691739	chr1	36860288	36860787	Cox5b|chr1:36860288-36860787	0.430442238594087	.	.
chr1	36691240	36691739	chr1	36920028	36920527	Cox5b|chr1:36920028-36920527	0.506060304753946	.	.
chr1	36691240	36691739	chr1	36949471	36949970	Cox5b|chr1:36949471-36949970	0.3735853329291	.	.
chr1	36709882	36710381	chr1	36784670	36785169	4933424G06Rik|chr1:36784670-36785169	0.37729333236435	.	.
chr1	36709882	36710381	chr1	36902470	36902969	4933424G06Rik|chr1:36902470-36902969	0.486703676465602	.	.
chr1	36709882	36710381	chr1	36939401	36939900	4933424G06Rik|chr1:36939401-36939900	0.441327421768458	.	.
chr1	37429364	37429863	chr1	37077826	37078325	Coa5|chr1:37077826-37078325	0.421041786880112	.	.
chr1	37429364	37429863	chr1	37077826	37078325	Unc50|chr1:37077826-37078325	0.421041786880112	.	.
chr1	37429364	37429863	chr1	37347418	37347917	Coa5|chr1:37347418-37347917	0.618814752892284	.	.
chr1	37429364	37429863	chr1	37347418	37347917	Unc50|chr1:37347418-37347917	0.618814752892284	.	.
chr1	37429364	37429863	chr1	37401608	37402107	Coa5|chr1:37401608-37402107	0.500099419710637	.	.
chr1	37429364	37429863	chr1	37401608	37402107	Unc50|chr1:37401608-37402107	0.500099419710637	.	.
chr1	37429877	37430376	chr1	37077826	37078325	Coa5|chr1:37077826-37078325	0.409507316472104	.	.
chr1	37429877	37430376	chr1	37077826	37078325	Unc50|chr1:37077826-37078325	0.409507316472104	.	.
chr1	37429877	37430376	chr1	37347418	37347917	Coa5|chr1:37347418-37347917	0.390594596935136	.	.
chr1	37429877	37430376	chr1	37347418	37347917	Unc50|chr1:37347418-37347917	0.390594596935136	.	.
chr1	37540864	37541363	chr1	37401608	37402107	Mgat4a|chr1:37401608-37402107	0.388933711460608	.	.
chr1	37864699	37865198	chr1	37694121	37694620	Gm26805|chr1:37694121-37694620	0.681687875424343	.	.
chr1	37864699	37865198	chr1	37872597	37873096	Gm26805|chr1:37872597-37873096	0.442503541813569	.	.
chr1	37864699	37865198	chr1	37959295	37959794	Gm26805|chr1:37959295-37959794	0.689987454619741	.	.
chr1	37864699	37865198	chr1	38199949	38200448	Gm26805|chr1:38199949-38200448	0.557522911446519	.	.
chr1	37871955	37872454	chr1	37694121	37694620	Lipt1|chr1:37694121-37694620	0.489413588933908	.	.
chr1	37871955	37872454	chr1	37872597	37873096	Lipt1|chr1:37872597-37873096	0.565326570514284	.	.
chr1	37871955	37872454	chr1	37959295	37959794	Lipt1|chr1:37959295-37959794	0.555038278961742	.	.
chr1	37890241	37890740	chr1	38198432	38198931	Mitd1|chr1:38198432-38198931	0.440726953736238	.	.
chr1	37890241	37890740	chr1	38198432	38198931	Mrpl30|chr1:38198432-38198931	0.440726953736238	.	.
chr1	37997082	37997581	chr1	37694121	37694620	Eif5b|chr1:37694121-37694620	0.654983913967962	.	.
chr1	37997082	37997581	chr1	37694121	37694620	Txndc9|chr1:37694121-37694620	0.654983913967962	.	.
chr1	37997082	37997581	chr1	37959295	37959794	Eif5b|chr1:37959295-37959794	0.525230128363077	.	.
chr1	37997082	37997581	chr1	37959295	37959794	Txndc9|chr1:37959295-37959794	0.525230128363077	.	.
chr1	37997082	37997581	chr1	38199949	38200448	Eif5b|chr1:38199949-38200448	0.501364782349684	.	.
chr1	37997082	37997581	chr1	38199949	38200448	Txndc9|chr1:38199949-38200448	0.501364782349684	.	.
chr1	37997778	37998277	chr1	37639092	37639591	Eif5b|chr1:37639092-37639591	0.428407786384212	.	.
chr1	37997778	37998277	chr1	37639092	37639591	Txndc9|chr1:37639092-37639591	0.428407786384212	.	.
chr1	37997778	37998277	chr1	37903135	37903634	Eif5b|chr1:37903135-37903634	0.560702257588342	.	.
chr1	37997778	37998277	chr1	37903135	37903634	Txndc9|chr1:37903135-37903634	0.560702257588342	.	.
chr1	37997778	37998277	chr1	38074036	38074535	Eif5b|chr1:38074036-38074535	0.511685984582743	.	.
chr1	37997778	37998277	chr1	38074036	38074535	Txndc9|chr1:38074036-38074535	0.511685984582743	.	.
chr1	38128883	38129382	chr1	37872597	37873096	Rev1|chr1:37872597-37873096	0.416952220753209	.	.
chr1	38128883	38129382	chr1	37959295	37959794	Rev1|chr1:37959295-37959794	0.431314179975332	.	.
chr1	38128883	38129382	chr1	38198432	38198931	Rev1|chr1:38198432-38198931	0.50601224796553	.	.
chr1	38129526	38130025	chr1	38185452	38185951	Rev1|chr1:38185452-38185951	0.518648371967912	.	.
chr1	38129526	38130025	chr1	38198432	38198931	Rev1|chr1:38198432-38198931	0.464099469926732	.	.
chr1	38835659	38836158	chr1	38602007	38602506	Lonrf2|chr1:38602007-38602506	0.375087925544547	.	.
chr1	38835659	38836158	chr1	38816274	38816773	Lonrf2|chr1:38816274-38816773	0.442519506015807	.	.
chr1	38835659	38836158	chr1	38816826	38817325	Lonrf2|chr1:38816826-38817325	0.441091288795427	.	.
chr1	38835659	38836158	chr1	38847818	38848317	Lonrf2|chr1:38847818-38848317	0.534902954313011	.	.
chr1	38835659	38836158	chr1	38987477	38987976	Lonrf2|chr1:38987477-38987976	0.631900307976893	.	.
chr1	38835659	38836158	chr1	39010677	39011176	Lonrf2|chr1:39010677-39011176	0.376707109698741	.	.
chr1	38836359	38836858	chr1	38769779	38770278	Lonrf2|chr1:38769779-38770278	0.516435124347425	.	.
chr1	38897212	38897711	chr1	38602007	38602506	Chst10|chr1:38602007-38602506	0.480486581436127	.	.
chr1	38897212	38897711	chr1	38799302	38799801	Chst10|chr1:38799302-38799801	0.514389967083797	.	.
chr1	38897212	38897711	chr1	38816826	38817325	Chst10|chr1:38816826-38817325	0.461393285303931	.	.
chr1	38897212	38897711	chr1	38847818	38848317	Chst10|chr1:38847818-38848317	0.671880369698278	.	.
chr1	38897212	38897711	chr1	38987477	38987976	Chst10|chr1:38987477-38987976	0.457772457636559	.	.
chr1	38897212	38897711	chr1	39001085	39001584	Chst10|chr1:39001085-39001584	0.403958730890389	.	.
chr1	38897724	38898223	chr1	38626826	38627325	Chst10|chr1:38626826-38627325	0.406913459723229	.	.
chr1	38897724	38898223	chr1	38799302	38799801	Chst10|chr1:38799302-38799801	0.450007751133416	.	.
chr1	39193901	39194400	chr1	38769779	38770278	Npas2|chr1:38769779-38770278	0.407109248893352	.	.
chr1	39193901	39194400	chr1	39086333	39086832	Npas2|chr1:39086333-39086832	0.564336640305134	.	.
chr1	39367561	39368060	chr1	39010677	39011176	Rpl31|chr1:39010677-39011176	0.510510017668669	.	.
chr1	39367561	39368060	chr1	39392125	39392624	Rpl31|chr1:39392125-39392624	0.459302021304512	.	.
chr1	39367561	39368060	chr1	39535964	39536463	Rpl31|chr1:39535964-39536463	0.717209430244082	.	.
chr1	39367561	39368060	chr1	39598692	39599191	Rpl31|chr1:39598692-39599191	0.459623433500369	.	.
chr1	39535425	39535924	chr1	39392125	39392624	Cnot11|chr1:39392125-39392624	0.462998856688558	.	.
chr1	39535425	39535924	chr1	39535964	39536463	Cnot11|chr1:39535964-39536463	0.809555380378341	.	.
chr1	39576291	39576790	chr1	39392125	39392624	Rnf149|chr1:39392125-39392624	0.445562675662086	.	.
chr1	39576291	39576790	chr1	39535964	39536463	Rnf149|chr1:39535964-39536463	0.611203678174476	.	.
chr1	39576797	39577296	chr1	39535964	39536463	Rnf149|chr1:39535964-39536463	0.402229947737608	.	.
chr1	39577299	39577798	chr1	39340678	39341177	Rnf149|chr1:39340678-39341177	0.456417415381148	.	.
chr1	39577299	39577798	chr1	39535964	39536463	Rnf149|chr1:39535964-39536463	0.450106050475445	.	.
chr1	39650724	39651223	chr1	39417742	39418241	Creg2|chr1:39417742-39418241	0.685941813896531	.	.
chr1	39650724	39651223	chr1	39417742	39418241	D930019O06Rik|chr1:39417742-39418241	0.685941813896531	.	.
chr1	39650724	39651223	chr1	39455173	39455672	Creg2|chr1:39455173-39455672	0.482177134472465	.	.
chr1	39650724	39651223	chr1	39455173	39455672	D930019O06Rik|chr1:39455173-39455672	0.482177134472465	.	.
chr1	40085635	40086134	chr1	40000355	40000854	Gm16894|chr1:40000355-40000854	0.531476837256911	.	.
chr1	40085635	40086134	chr1	40240360	40240859	Gm16894|chr1:40240360-40240859	0.476491825804841	.	.
chr1	40085635	40086134	chr1	40266363	40266862	Gm16894|chr1:40266363-40266862	0.390755421079068	.	.
chr1	40085635	40086134	chr1	40311067	40311566	Gm16894|chr1:40311067-40311566	0.534769203033779	.	.
chr1	40085635	40086134	chr1	40378676	40379175	Gm16894|chr1:40378676-40379175	0.493691447461192	.	.
chr1	40790447	40790946	chr1	40797275	40797774	Mfsd9|chr1:40797275-40797774	0.411875072724908	.	.
chr1	42850995	42851494	chr1	43065778	43066277	Mrps9|chr1:43065778-43066277	0.45268959689161	.	.
chr1	42850995	42851494	chr1	43139589	43140088	Mrps9|chr1:43139589-43140088	0.698392187028867	.	.
chr1	42952608	42953107	chr1	42714289	42714788	Gpr45|chr1:42714289-42714788	0.503854461121091	.	.
chr1	42952608	42953107	chr1	43163711	43164210	Gpr45|chr1:43163711-43164210	0.46280793266737	.	.
chr1	42953132	42953631	chr1	42889250	42889749	Gpr45|chr1:42889250-42889749	0.413681273509821	.	.
chr1	42953132	42953631	chr1	43051900	43052399	Gpr45|chr1:43051900-43052399	0.402049549223646	.	.
chr1	43092237	43092736	chr1	42923764	42924263	8430432A02Rik|chr1:42923764-42924263	0.58474356936557	.	.
chr1	43092237	43092736	chr1	43065778	43066277	8430432A02Rik|chr1:43065778-43066277	0.693388480084936	.	.
chr1	43092237	43092736	chr1	43264248	43264747	8430432A02Rik|chr1:43264248-43264747	0.59908120211939	.	.
chr1	43092237	43092736	chr1	43445482	43445981	8430432A02Rik|chr1:43445482-43445981	0.435212821510814	.	.
chr1	43098457	43098956	chr1	42923764	42924263	AI597479|chr1:42923764-42924263	0.39231218457253	.	.
chr1	43098457	43098956	chr1	42923764	42924263	Tgfbrap1|chr1:42923764-42924263	0.39231218457253	.	.
chr1	43098457	43098956	chr1	43005906	43006405	AI597479|chr1:43005906-43006405	0.497867130145461	.	.
chr1	43098457	43098956	chr1	43005906	43006405	Tgfbrap1|chr1:43005906-43006405	0.497867130145461	.	.
chr1	43098457	43098956	chr1	43051900	43052399	AI597479|chr1:43051900-43052399	0.59559156959293	.	.
chr1	43098457	43098956	chr1	43051900	43052399	Tgfbrap1|chr1:43051900-43052399	0.59559156959293	.	.
chr1	43098457	43098956	chr1	43065778	43066277	AI597479|chr1:43065778-43066277	0.459826310005982	.	.
chr1	43098457	43098956	chr1	43065778	43066277	Tgfbrap1|chr1:43065778-43066277	0.459826310005982	.	.
chr1	43827102	43827601	chr1	43694756	43695255	Uxs1|chr1:43694756-43695255	0.690872692663003	.	.
chr1	43827102	43827601	chr1	43698465	43698964	Uxs1|chr1:43698465-43698964	0.547128477182326	.	.
chr1	44102213	44102712	chr1	43898955	43899454	Tex30|chr1:43898955-43899454	0.381966173865418	.	.
chr1	44102213	44102712	chr1	44198840	44199339	Tex30|chr1:44198840-44199339	0.408308431606574	.	.
chr1	45925424	45925923	chr1	45825095	45825594	Slc40a1|chr1:45825095-45825594	0.378810522065087	.	.
chr1	46066566	46067065	chr1	45816821	45817320	Dnah7b|chr1:45816821-45817320	0.433311029969335	.	.
chr1	46066566	46067065	chr1	45837607	45838106	Dnah7b|chr1:45837607-45838106	0.528246570180915	.	.
chr1	51333906	51334405	chr1	51644413	51644912	9330175M20Rik|chr1:51644413-51644912	0.502668834964617	.	.
chr1	51478239	51478738	chr1	51344101	51344600	Nabp1|chr1:51344101-51344600	0.417465643510357	.	.
chr1	51478239	51478738	chr1	51367624	51368123	Nabp1|chr1:51367624-51368123	0.3872687731649	.	.
chr1	51596214	51596713	chr1	51687799	51688298	Gm17767|chr1:51687799-51688298	0.422480462507991	.	.
chr1	51596911	51597410	chr1	51514904	51515403	Gm17767|chr1:51514904-51515403	0.615639526622854	.	.
chr1	51596911	51597410	chr1	51530372	51530871	Gm17767|chr1:51530372-51530871	0.732468952975912	.	.
chr1	51596911	51597410	chr1	51566134	51566633	Gm17767|chr1:51566134-51566633	0.389238913533956	.	.
chr1	51747447	51747946	chr1	51326217	51326716	Gm28055|chr1:51326217-51326716	0.398646322689485	.	.
chr1	51747447	51747946	chr1	51697113	51697612	Gm28055|chr1:51697113-51697612	0.389701950523634	.	.
chr1	52113595	52114094	chr1	51845614	51846113	Gm31812|chr1:51845614-51846113	0.417557535352393	.	.
chr1	52113595	52114094	chr1	52004041	52004540	Gm31812|chr1:52004041-52004540	0.467392667796061	.	.
chr1	52113595	52114094	chr1	52266232	52266731	Gm31812|chr1:52266232-52266731	0.570663820823997	.	.
chr1	52119152	52119651	chr1	51944773	51945272	Stat1|chr1:51944773-51945272	0.477859489830085	.	.
chr1	52119152	52119651	chr1	52097161	52097660	Stat1|chr1:52097161-52097660	0.481466173522418	.	.
chr1	52119152	52119651	chr1	52362919	52363418	Stat1|chr1:52362919-52363418	0.388625545236985	.	.
chr1	52233098	52233597	chr1	52004041	52004540	Gls|chr1:52004041-52004540	0.384755382369002	.	.
chr1	52233098	52233597	chr1	52266232	52266731	Gls|chr1:52266232-52266731	0.501061382365703	.	.
chr1	52500159	52500658	chr1	52501690	52502189	Nab1|chr1:52501690-52502189	0.388085550335588	.	.
chr1	52500159	52500658	chr1	52952486	52952985	Nab1|chr1:52952486-52952985	0.425011424516313	.	.
chr1	52630383	52630882	chr1	52752671	52753170	Nemp2|chr1:52752671-52753170	0.435053343858976	.	.
chr1	52726267	52726766	chr1	52752671	52753170	Mfsd6|chr1:52752671-52753170	0.41428033539127	.	.
chr1	52726267	52726766	chr1	52951973	52952472	Mfsd6|chr1:52951973-52952472	0.370066037677292	.	.
chr1	52726931	52727430	chr1	52502342	52502841	Mfsd6|chr1:52502342-52502841	0.514777634338029	.	.
chr1	52726931	52727430	chr1	52752671	52753170	Mfsd6|chr1:52752671-52753170	0.419441132781388	.	.
chr1	52726931	52727430	chr1	52951973	52952472	Mfsd6|chr1:52951973-52952472	0.59305434019735	.	.
chr1	52844734	52845233	chr1	52951973	52952472	Hibch|chr1:52951973-52952472	0.431051023342757	.	.
chr1	53313399	53313898	chr1	53272612	53273111	Osgepl1|chr1:53272612-53273111	0.414823697487117	.	.
chr1	53352482	53352981	chr1	53398415	53398914	Asdurf|chr1:53398415-53398914	0.588010365218767	.	.
chr1	53352482	53352981	chr1	53398415	53398914	Asnsd1|chr1:53398415-53398914	0.588010365218767	.	.
chr1	53352482	53352981	chr1	53494287	53494786	Asdurf|chr1:53494287-53494786	0.370046122717092	.	.
chr1	53352482	53352981	chr1	53494287	53494786	Asnsd1|chr1:53494287-53494786	0.370046122717092	.	.
chr1	54438767	54439266	chr1	54665931	54666430	Gtf3c3|chr1:54665931-54666430	0.410830217057408	.	.
chr1	54557443	54557942	chr1	54614925	54615424	Pgap1|chr1:54614925-54615424	0.705736172522193	.	.
chr1	54557443	54557942	chr1	54628876	54629375	Pgap1|chr1:54628876-54629375	0.451742935632623	.	.
chr1	54557443	54557942	chr1	54864532	54865031	Pgap1|chr1:54864532-54865031	0.444536606932194	.	.
chr1	54925473	54925972	chr1	54614925	54615424	Ankrd44|chr1:54614925-54615424	0.866943508511139	.	.
chr1	54925473	54925972	chr1	54628876	54629375	Ankrd44|chr1:54628876-54629375	0.587765010638813	.	.
chr1	54925473	54925972	chr1	54690573	54691072	Ankrd44|chr1:54690573-54691072	0.610218112773821	.	.
chr1	54925473	54925972	chr1	54832673	54833172	Ankrd44|chr1:54832673-54833172	0.383370035680413	.	.
chr1	54925473	54925972	chr1	54864532	54865031	Ankrd44|chr1:54864532-54865031	0.619494223369393	.	.
chr1	54925473	54925972	chr1	55108404	55108903	Ankrd44|chr1:55108404-55108903	0.473741611461583	.	.
chr1	54925473	54925972	chr1	55171875	55172374	Ankrd44|chr1:55171875-55172374	0.693137676330901	.	.
chr1	54926155	54926654	chr1	54826611	54827110	Ankrd44|chr1:54826611-54827110	0.704852781647094	.	.
chr1	54926155	54926654	chr1	55192060	55192559	Ankrd44|chr1:55192060-55192559	0.568859691770356	.	.
chr1	54926155	54926654	chr1	55223973	55224472	Ankrd44|chr1:55223973-55224472	0.609417512971186	.	.
chr1	55087395	55087894	chr1	54832673	54833172	Hspd1|chr1:54832673-54833172	0.495969390001871	.	.
chr1	55087395	55087894	chr1	54832673	54833172	Hspe1|chr1:54832673-54833172	0.495969390001871	.	.
chr1	55087395	55087894	chr1	54864532	54865031	Hspd1|chr1:54864532-54865031	0.483602792867716	.	.
chr1	55087395	55087894	chr1	54864532	54865031	Hspe1|chr1:54864532-54865031	0.483602792867716	.	.
chr1	55087395	55087894	chr1	55108404	55108903	Hspd1|chr1:55108404-55108903	0.550416353105542	.	.
chr1	55087395	55087894	chr1	55108404	55108903	Hspe1|chr1:55108404-55108903	0.550416353105542	.	.
chr1	55087395	55087894	chr1	55171875	55172374	Hspd1|chr1:55171875-55172374	0.548414879497762	.	.
chr1	55087395	55087894	chr1	55171875	55172374	Hspe1|chr1:55171875-55172374	0.548414879497762	.	.
chr1	55087908	55088407	chr1	54832673	54833172	Hspd1|chr1:54832673-54833172	0.446218252636546	.	.
chr1	55087908	55088407	chr1	54832673	54833172	Hspe1|chr1:54832673-54833172	0.446218252636546	.	.
chr1	55087908	55088407	chr1	54864532	54865031	Hspd1|chr1:54864532-54865031	0.426132214623613	.	.
chr1	55087908	55088407	chr1	54864532	54865031	Hspe1|chr1:54864532-54865031	0.426132214623613	.	.
chr1	55087908	55088407	chr1	55108404	55108903	Hspd1|chr1:55108404-55108903	0.684054861793285	.	.
chr1	55087908	55088407	chr1	55108404	55108903	Hspe1|chr1:55108404-55108903	0.684054861793285	.	.
chr1	55087908	55088407	chr1	55171875	55172374	Hspd1|chr1:55171875-55172374	0.569635887348553	.	.
chr1	55087908	55088407	chr1	55171875	55172374	Hspe1|chr1:55171875-55172374	0.569635887348553	.	.
chr1	55130908	55131407	chr1	55108404	55108903	Mob4|chr1:55108404-55108903	0.53266038560229	.	.
chr1	55130908	55131407	chr1	55171875	55172374	Mob4|chr1:55171875-55172374	0.41643989106203	.	.
chr1	55237741	55238240	chr1	55449137	55449636	Mars2|chr1:55449137-55449636	0.427410270948465	.	.
chr1	55405572	55406071	chr1	55223973	55224472	Plcl1|chr1:55223973-55224472	0.452497743878755	.	.
chr1	55406395	55406894	chr1	55108404	55108903	Plcl1|chr1:55108404-55108903	0.444855909380328	.	.
chr1	55406395	55406894	chr1	55171875	55172374	Plcl1|chr1:55171875-55172374	0.587440934339304	.	.
chr1	55406395	55406894	chr1	55501309	55501808	Plcl1|chr1:55501309-55501808	0.505788705481582	.	.
chr1	55406395	55406894	chr1	55501309	55501808	Plcl1|chr1:55501309-55501808	0.505788705481583	.	.
chr1	55406395	55406894	chr1	55528869	55529368	Plcl1|chr1:55528869-55529368	0.465445316460257	.	.
chr1	57377374	57377873	chr1	57413334	57413833	1700066M21Rik|chr1:57413334-57413833	0.520760394277212	.	.
chr1	57377374	57377873	chr1	57413334	57413833	4930558J18Rik|chr1:57413334-57413833	0.520760394277212	.	.
chr1	57406257	57406756	chr1	57423605	57424104	Maip1|chr1:57423605-57424104	0.463728789966159	.	.
chr1	57406257	57406756	chr1	57423605	57424104	Tyw5|chr1:57423605-57424104	0.463728789966159	.	.
chr1	57406257	57406756	chr1	57436901	57437400	Maip1|chr1:57436901-57437400	0.414580029329025	.	.
chr1	57406257	57406756	chr1	57436901	57437400	Tyw5|chr1:57436901-57437400	0.414580029329025	.	.
chr1	57406767	57407266	chr1	57218763	57219262	Maip1|chr1:57218763-57219262	0.507282032859249	.	.
chr1	57406767	57407266	chr1	57218763	57219262	Tyw5|chr1:57218763-57219262	0.507282032859249	.	.
chr1	58392818	58393317	chr1	58296260	58296759	Bzw1|chr1:58296260-58296759	0.385219788545846	.	.
chr1	58392818	58393317	chr1	58621956	58622455	Bzw1|chr1:58621956-58622455	0.374351925467589	.	.
chr1	58710970	58711469	chr1	58271090	58271589	Cflar|chr1:58271090-58271589	0.561794761857268	.	.
chr1	58710970	58711469	chr1	58271090	58271589	Cflar|chr1:58271090-58271589	0.561794761857269	.	.
chr1	59670565	59671064	chr1	59574808	59575307	Sumo1|chr1:59574808-59575307	0.634924702441362	.	.
chr1	59684706	59685205	chr1	59633035	59633534	Nop58|chr1:59633035-59633534	0.370206156917949	.	.
chr1	59762644	59763143	chr1	59606426	59606925	Bmpr2|chr1:59606426-59606925	0.408369489679017	.	.
chr1	59912662	59913161	chr1	59623298	59623797	Fam117b|chr1:59623298-59623797	0.518583873197735	.	.
chr1	59912662	59913161	chr1	59625333	59625832	Fam117b|chr1:59625333-59625832	0.409113184541854	.	.
chr1	59912662	59913161	chr1	59883669	59884168	Fam117b|chr1:59883669-59884168	0.376588680314078	.	.
chr1	59912662	59913161	chr1	60018728	60019227	Fam117b|chr1:60018728-60019227	0.550633543112649	.	.
chr1	59913211	59913710	chr1	59623298	59623797	Fam117b|chr1:59623298-59623797	0.518468400184352	.	.
chr1	59913211	59913710	chr1	59625333	59625832	Fam117b|chr1:59625333-59625832	0.445628966224892	.	.
chr1	59913211	59913710	chr1	59826439	59826938	Fam117b|chr1:59826439-59826938	0.526003360917761	.	.
chr1	60409462	60409961	chr1	60018728	60019227	Abi2|chr1:60018728-60019227	0.570893834442933	.	.
chr1	60409462	60409961	chr1	60033401	60033900	Abi2|chr1:60033401-60033900	0.448966315511563	.	.
chr1	60409462	60409961	chr1	60033401	60033900	Abi2|chr1:60033401-60033900	0.448966315511564	.	.
chr1	60565982	60566481	chr1	60920896	60921395	Raph1|chr1:60920896-60921395	0.57259895867338	.	.
chr1	60566593	60567092	chr1	60920896	60921395	Raph1|chr1:60920896-60921395	0.557973800623068	.	.
chr1	62703034	62703533	chr1	62611966	62612465	Nrp2|chr1:62611966-62612465	0.46106421895462	.	.
chr1	62703034	62703533	chr1	62688148	62688647	Nrp2|chr1:62688148-62688647	0.55299384072016	.	.
chr1	62703034	62703533	chr1	62706634	62707133	Nrp2|chr1:62706634-62707133	0.487365098573542	.	.
chr1	62717818	62718317	chr1	62316887	62317386	Gm29083|chr1:62316887-62317386	0.411031482306679	.	.
chr1	63114071	63114570	chr1	62750508	62751007	Ino80d|chr1:62750508-62751007	0.497290016255374	.	.
chr1	63114071	63114570	chr1	62810359	62810858	Ino80d|chr1:62810359-62810858	0.500759712853124	.	.
chr1	63114071	63114570	chr1	63011571	63012070	Ino80d|chr1:63011571-63012070	0.531396057927659	.	.
chr1	63114071	63114570	chr1	63153005	63153504	Ino80d|chr1:63153005-63153504	0.369321353018621	.	.
chr1	63176509	63177008	chr1	62750508	62751007	Eef1b2|chr1:62750508-62751007	0.386858605149866	.	.
chr1	63176509	63177008	chr1	62750508	62751007	Ndufs1|chr1:62750508-62751007	0.386858605149866	.	.
chr1	63176509	63177008	chr1	62810359	62810858	Eef1b2|chr1:62810359-62810858	0.497431777817488	.	.
chr1	63176509	63177008	chr1	62810359	62810858	Ndufs1|chr1:62810359-62810858	0.497431777817488	.	.
chr1	63176509	63177008	chr1	63011571	63012070	Eef1b2|chr1:63011571-63012070	0.656632311501762	.	.
chr1	63176509	63177008	chr1	63011571	63012070	Ndufs1|chr1:63011571-63012070	0.656632311501762	.	.
chr1	63176509	63177008	chr1	63153005	63153504	Eef1b2|chr1:63153005-63153504	0.432253353069449	.	.
chr1	63176509	63177008	chr1	63153005	63153504	Eef1b2|chr1:63153005-63153504	0.43225335306945	.	.
chr1	63176509	63177008	chr1	63153005	63153504	Ndufs1|chr1:63153005-63153504	0.432253353069449	.	.
chr1	63176509	63177008	chr1	63153005	63153504	Ndufs1|chr1:63153005-63153504	0.43225335306945	.	.
chr1	63272985	63273484	chr1	63671247	63671746	Gm11608|chr1:63671247-63671746	0.390132344606845	.	.
chr1	63272985	63273484	chr1	63671247	63671746	Zdbf2|chr1:63671247-63671746	0.390132344606845	.	.
chr1	63273583	63274082	chr1	63671247	63671746	Gm11608|chr1:63671247-63671746	0.476843822629393	.	.
chr1	63273583	63274082	chr1	63671247	63671746	Zdbf2|chr1:63671247-63671746	0.476843822629393	.	.
chr1	63445671	63446170	chr1	63011571	63012070	Adam23|chr1:63011571-63012070	0.524424292602734	.	.
chr1	63730384	63730883	chr1	63367905	63368404	Fastkd2|chr1:63367905-63368404	0.565619117032147	.	.
chr1	63730384	63730883	chr1	63367905	63368404	Mdh1b|chr1:63367905-63368404	0.565619117032147	.	.
chr1	63730384	63730883	chr1	63953367	63953866	Fastkd2|chr1:63953367-63953866	0.517945818164048	.	.
chr1	63730384	63730883	chr1	63953367	63953866	Mdh1b|chr1:63953367-63953866	0.517945818164048	.	.
chr1	64121506	64122005	chr1	64066856	64067355	Klf7|chr1:64066856-64067355	0.525168868385603	.	.
chr1	64121506	64122005	chr1	64142999	64143498	Klf7|chr1:64142999-64143498	0.517092517791835	.	.
chr1	64122089	64122588	chr1	64066856	64067355	Klf7|chr1:64066856-64067355	0.487689837933403	.	.
chr1	64122089	64122588	chr1	64305488	64305987	Klf7|chr1:64305488-64305987	0.456941115688025	.	.
chr1	64302882	64303381	chr1	64142999	64143498	Gm28981|chr1:64142999-64143498	0.461583507465385	.	.
chr1	64302882	64303381	chr1	64255947	64256446	Gm28981|chr1:64255947-64256446	0.390734218706902	.	.
chr1	64302882	64303381	chr1	64305488	64305987	Gm28981|chr1:64305488-64305987	0.618098715148774	.	.
chr1	64302882	64303381	chr1	64445949	64446448	Gm28981|chr1:64445949-64446448	0.422926712530525	.	.
chr1	64616950	64617449	chr1	64255947	64256446	Gm28982|chr1:64255947-64256446	0.489732738293814	.	.
chr1	64616950	64617449	chr1	64255947	64256446	Gm28982|chr1:64255947-64256446	0.489732738293815	.	.
chr1	64616950	64617449	chr1	64255947	64256446	Mettl21a|chr1:64255947-64256446	0.489732738293814	.	.
chr1	64616950	64617449	chr1	64255947	64256446	Mettl21a|chr1:64255947-64256446	0.489732738293815	.	.
chr1	64616950	64617449	chr1	64445949	64446448	Gm28982|chr1:64445949-64446448	0.405326429082412	.	.
chr1	64616950	64617449	chr1	64445949	64446448	Mettl21a|chr1:64445949-64446448	0.405326429082412	.	.
chr1	64616950	64617449	chr1	64485200	64485699	Gm28982|chr1:64485200-64485699	0.490397544928768	.	.
chr1	64616950	64617449	chr1	64485200	64485699	Mettl21a|chr1:64485200-64485699	0.490397544928768	.	.
chr1	64616950	64617449	chr1	64709841	64710340	Gm28982|chr1:64709841-64710340	0.386674995442953	.	.
chr1	64616950	64617449	chr1	64709841	64710340	Mettl21a|chr1:64709841-64710340	0.386674995442953	.	.
chr1	64617495	64617994	chr1	64709841	64710340	Gm28982|chr1:64709841-64710340	0.423420330716213	.	.
chr1	64617495	64617994	chr1	64709841	64710340	Mettl21a|chr1:64709841-64710340	0.423420330716213	.	.
chr1	64690474	64690973	chr1	64255947	64256446	2810408I11Rik|chr1:64255947-64256446	0.626835860048951	.	.
chr1	64690474	64690973	chr1	64255947	64256446	Ccnyl1|chr1:64255947-64256446	0.626835860048951	.	.
chr1	64690474	64690973	chr1	64485200	64485699	2810408I11Rik|chr1:64485200-64485699	0.675604946242036	.	.
chr1	64690474	64690973	chr1	64485200	64485699	Ccnyl1|chr1:64485200-64485699	0.675604946242036	.	.
chr1	64737642	64738141	chr1	64791706	64792205	Fzd5|chr1:64791706-64792205	0.614282727755544	.	.
chr1	65186396	65186895	chr1	65178123	65178622	Idh1|chr1:65178123-65178622	0.561188044192583	.	.
chr1	65186396	65186895	chr1	65178123	65178622	Pikfyve|chr1:65178123-65178622	0.561188044192583	.	.
chr1	65282716	65283215	chr1	65178123	65178622	Pth2r|chr1:65178123-65178622	0.399826609261253	.	.
chr1	66174880	66175379	chr1	66205476	66205975	Map2|chr1:66205476-66205975	0.379883854477101	.	.
chr1	66174880	66175379	chr1	66248604	66249103	Map2|chr1:66248604-66249103	0.40705653391783	.	.
chr1	66174880	66175379	chr1	66321754	66322253	Map2|chr1:66321754-66322253	0.396420340428464	.	.
chr1	66174880	66175379	chr1	66401899	66402398	Map2|chr1:66401899-66402398	0.426220433159322	.	.
chr1	66467921	66468420	chr1	66617112	66617611	Unc80|chr1:66617112-66617611	0.387011395913905	.	.
chr1	66700587	66701086	chr1	66401899	66402398	Rpe|chr1:66401899-66402398	0.615831647415064	.	.
chr1	66700587	66701086	chr1	66407525	66408024	Rpe|chr1:66407525-66408024	0.43243548043955	.	.
chr1	66700587	66701086	chr1	66838431	66838930	Rpe|chr1:66838431-66838930	0.485974263526075	.	.
chr1	66816734	66817233	chr1	66617112	66617611	Kansl1l|chr1:66617112-66617611	0.381638787887286	.	.
chr1	66816734	66817233	chr1	67218289	67218788	Kansl1l|chr1:67218289-67218788	0.388691432128205	.	.
chr1	66863047	66863546	chr1	66829321	66829820	Acadl|chr1:66829321-66829820	0.642625742239618	.	.
chr1	66863047	66863546	chr1	66896202	66896701	Acadl|chr1:66896202-66896701	0.45641913809861	.	.
chr1	71653027	71653526	chr1	71460783	71461282	Apol7d|chr1:71460783-71461282	0.415212097138418	.	.
chr1	71653027	71653526	chr1	71460783	71461282	Fn1|chr1:71460783-71461282	0.415212097138418	.	.
chr1	72211757	72212256	chr1	72002354	72002853	Mreg|chr1:72002354-72002853	0.566440492741063	.	.
chr1	72211757	72212256	chr1	72002354	72002853	Mreg|chr1:72002354-72002853	0.566440492741064	.	.
chr1	72211757	72212256	chr1	72313558	72314057	Mreg|chr1:72313558-72314057	0.636170571759102	.	.
chr1	72211757	72212256	chr1	72379437	72379936	Mreg|chr1:72379437-72379936	0.583691389364274	.	.
chr1	72211757	72212256	chr1	72456990	72457489	Mreg|chr1:72456990-72457489	0.470723358042729	.	.
chr1	72211757	72212256	chr1	72470117	72470616	Mreg|chr1:72470117-72470616	0.531656874793503	.	.
chr1	72284104	72284603	chr1	72123622	72124121	Pecr|chr1:72123622-72124121	0.609639835753922	.	.
chr1	72284104	72284603	chr1	72123622	72124121	Tmem169|chr1:72123622-72124121	0.609639835753922	.	.
chr1	72536444	72536943	chr1	72744307	72744806	March4|chr1:72744307-72744806	0.496881139299281	.	.
chr1	72536444	72536943	chr1	72805439	72805938	March4|chr1:72805439-72805938	0.45073582314831	.	.
chr1	72536444	72536943	chr1	72871694	72872193	March4|chr1:72871694-72872193	0.40420336642086	.	.
chr1	72582908	72583407	chr1	72371952	72372451	Smarcal1|chr1:72371952-72372451	0.382763642041068	.	.
chr1	72582908	72583407	chr1	72805439	72805938	Smarcal1|chr1:72805439-72805938	0.459022933421702	.	.
chr1	72582908	72583407	chr1	72805439	72805938	Smarcal1|chr1:72805439-72805938	0.459022933421703	.	.
chr1	72582908	72583407	chr1	72871694	72872193	Smarcal1|chr1:72871694-72872193	0.378711327370869	.	.
chr1	72583546	72584045	chr1	72744307	72744806	Smarcal1|chr1:72744307-72744806	0.37011585397024	.	.
chr1	72583546	72584045	chr1	72805439	72805938	Smarcal1|chr1:72805439-72805938	0.394227646109528	.	.
chr1	72640885	72641384	chr1	72963437	72963936	Gm39662|chr1:72963437-72963936	0.425832604501784	.	.
chr1	72711014	72711513	chr1	72778829	72779328	Rpl37a|chr1:72778829-72779328	0.373844717866229	.	.
chr1	72824488	72824987	chr1	72718809	72719308	Igfbp2|chr1:72718809-72719308	0.788978375866059	.	.
chr1	72824488	72824987	chr1	72738990	72739489	Igfbp2|chr1:72738990-72739489	0.44268994066906	.	.
chr1	72824488	72824987	chr1	72764613	72765112	Igfbp2|chr1:72764613-72765112	0.682478043226901	.	.
chr1	72824488	72824987	chr1	72778829	72779328	Igfbp2|chr1:72778829-72779328	0.585586626050567	.	.
chr1	72824488	72824987	chr1	72854196	72854695	Igfbp2|chr1:72854196-72854695	0.687880385557444	.	.
chr1	72824488	72824987	chr1	72956836	72957335	Igfbp2|chr1:72956836-72957335	0.756123023499532	.	.
chr1	72824488	72824987	chr1	72956836	72957335	Igfbp2|chr1:72956836-72957335	0.756123023499533	.	.
chr1	72873729	72874228	chr1	72854858	72855357	Igfbp5|chr1:72854858-72855357	0.411504150422012	.	.
chr1	72873729	72874228	chr1	72870991	72871490	Igfbp5|chr1:72870991-72871490	0.559744279142813	.	.
chr1	72873729	72874228	chr1	73045409	73045908	Igfbp5|chr1:73045409-73045908	0.509483792197633	.	.
chr1	74125051	74125550	chr1	73932579	73933078	Rufy4|chr1:73932579-73933078	0.373731373623918	.	.
chr1	74125051	74125550	chr1	73932579	73933078	Tns1|chr1:73932579-73933078	0.373731373623918	.	.
chr1	74125051	74125550	chr1	74027466	74027965	Rufy4|chr1:74027466-74027965	0.605417746940022	.	.
chr1	74125051	74125550	chr1	74027466	74027965	Tns1|chr1:74027466-74027965	0.605417746940022	.	.
chr1	74125051	74125550	chr1	74081612	74082111	Rufy4|chr1:74081612-74082111	0.499276410357197	.	.
chr1	74125051	74125550	chr1	74081612	74082111	Tns1|chr1:74081612-74082111	0.499276410357197	.	.
chr1	74236196	74236695	chr1	74452541	74453040	Arpc2|chr1:74452541-74453040	0.36864794318621	.	.
chr1	74284588	74285087	chr1	74386756	74387255	Aamp|chr1:74386756-74387255	0.651046446300432	.	.
chr1	74284588	74285087	chr1	74386756	74387255	Pnkd|chr1:74386756-74387255	0.651046446300432	.	.
chr1	74391301	74391800	chr1	74386756	74387255	Ctdsp1|chr1:74386756-74387255	0.507146000939281	.	.
chr1	74391301	74391800	chr1	74397348	74397847	Ctdsp1|chr1:74397348-74397847	0.418873832429985	.	.
chr1	74505730	74506229	chr1	74386756	74387255	Cnot9|chr1:74386756-74387255	0.522603942557203	.	.
chr1	74541923	74542422	chr1	74763029	74763528	Plcd4|chr1:74763029-74763528	0.453941942425583	.	.
chr1	74542596	74543095	chr1	74386756	74387255	Plcd4|chr1:74386756-74387255	0.481778388237159	.	.
chr1	74587962	74588461	chr1	74332262	74332761	Bcs1l|chr1:74332262-74332761	0.507769418241684	.	.
chr1	74587962	74588461	chr1	74332262	74332761	Zfp142|chr1:74332262-74332761	0.507769418241684	.	.
chr1	74587962	74588461	chr1	74452541	74453040	Bcs1l|chr1:74452541-74453040	0.581871953308008	.	.
chr1	74587962	74588461	chr1	74452541	74453040	Zfp142|chr1:74452541-74453040	0.581871953308008	.	.
chr1	74587962	74588461	chr1	74763029	74763528	Bcs1l|chr1:74763029-74763528	0.480139357660698	.	.
chr1	74587962	74588461	chr1	74763029	74763528	Bcs1l|chr1:74763029-74763528	0.480139357660699	.	.
chr1	74587962	74588461	chr1	74763029	74763528	Zfp142|chr1:74763029-74763528	0.480139357660698	.	.
chr1	74587962	74588461	chr1	74763029	74763528	Zfp142|chr1:74763029-74763528	0.480139357660699	.	.
chr1	74587962	74588461	chr1	74858307	74858806	Bcs1l|chr1:74858307-74858806	0.465444303899099	.	.
chr1	74587962	74588461	chr1	74858307	74858806	Zfp142|chr1:74858307-74858806	0.465444303899099	.	.
chr1	74601175	74601674	chr1	74858307	74858806	Rnf25|chr1:74858307-74858806	0.585283500674768	.	.
chr1	74601175	74601674	chr1	74858307	74858806	Stk36|chr1:74858307-74858806	0.585283500674768	.	.
chr1	74661495	74661994	chr1	74386756	74387255	Ttll4|chr1:74386756-74387255	0.495010132940452	.	.
chr1	74661495	74661994	chr1	74794449	74794948	Ttll4|chr1:74794449-74794948	0.551870756730092	.	.
chr1	74661495	74661994	chr1	74808065	74808564	Ttll4|chr1:74808065-74808564	0.564247010697826	.	.
chr1	74661495	74661994	chr1	74882110	74882609	Ttll4|chr1:74882110-74882609	0.559823782549187	.	.
chr1	74661495	74661994	chr1	74964428	74964927	Ttll4|chr1:74964428-74964927	0.453832972513317	.	.
chr1	74854708	74855207	chr1	74915594	74916093	Cdk5r2|chr1:74915594-74916093	0.37641534097401	.	.
chr1	74854708	74855207	chr1	75001124	75001623	Cdk5r2|chr1:75001124-75001623	0.370637346241596	.	.
chr1	74935357	74935856	chr1	74808065	74808564	Cfap65|chr1:74808065-74808564	0.370739948222289	.	.
chr1	74935357	74935856	chr1	74882110	74882609	Cfap65|chr1:74882110-74882609	0.437682669422391	.	.
chr1	75124760	75125259	chr1	74816731	74817230	Nhej1|chr1:74816731-74817230	0.397092382222176	.	.
chr1	75124760	75125259	chr1	74858307	74858806	Nhej1|chr1:74858307-74858806	0.655130969752682	.	.
chr1	75124760	75125259	chr1	74915594	74916093	Nhej1|chr1:74915594-74916093	0.4534501257791	.	.
chr1	75124760	75125259	chr1	75487834	75488333	Nhej1|chr1:75487834-75488333	0.371495152119689	.	.
chr1	75168424	75168923	chr1	75016818	75017317	Zfand2b|chr1:75016818-75017317	0.557330702701921	.	.
chr1	75168424	75168923	chr1	75487302	75487801	Zfand2b|chr1:75487302-75487801	0.588837046447306	.	.
chr1	75180079	75180578	chr1	74858307	74858806	Abcb6|chr1:74858307-74858806	0.466690369080492	.	.
chr1	75191753	75192252	chr1	75381822	75382321	Ankzf1|chr1:75381822-75382321	0.558893591149149	.	.
chr1	75191753	75192252	chr1	75381822	75382321	Atg9a|chr1:75381822-75382321	0.558893591149149	.	.
chr1	75192415	75192914	chr1	75141393	75141892	Ankzf1|chr1:75141393-75141892	0.455514498387486	.	.
chr1	75192415	75192914	chr1	75141393	75141892	Atg9a|chr1:75141393-75141892	0.455514498387486	.	.
chr1	75192415	75192914	chr1	75413640	75414139	Ankzf1|chr1:75413640-75414139	0.442950647480659	.	.
chr1	75192415	75192914	chr1	75413640	75414139	Atg9a|chr1:75413640-75414139	0.442950647480659	.	.
chr1	75192415	75192914	chr1	75458368	75458867	Ankzf1|chr1:75458368-75458867	0.409867235977501	.	.
chr1	75192415	75192914	chr1	75458368	75458867	Atg9a|chr1:75458368-75458867	0.409867235977501	.	.
chr1	75192415	75192914	chr1	75495129	75495628	Ankzf1|chr1:75495129-75495628	0.412451313217019	.	.
chr1	75192415	75192914	chr1	75495129	75495628	Atg9a|chr1:75495129-75495628	0.412451313217019	.	.
chr1	75219086	75219585	chr1	74816731	74817230	Tuba4a|chr1:74816731-74817230	0.423739483462323	.	.
chr1	75219086	75219585	chr1	74858307	74858806	Tuba4a|chr1:74858307-74858806	0.644765138284218	.	.
chr1	75219086	75219585	chr1	75342805	75343304	Tuba4a|chr1:75342805-75343304	0.476763991242544	.	.
chr1	75236144	75236643	chr1	74794449	74794948	Dnajb2|chr1:74794449-74794948	0.377389467314167	.	.
chr1	75236144	75236643	chr1	74808065	74808564	Dnajb2|chr1:74808065-74808564	0.530196704461521	.	.
chr1	75236144	75236643	chr1	74882110	74882609	Dnajb2|chr1:74882110-74882609	0.481516831371024	.	.
chr1	75236144	75236643	chr1	74964428	74964927	Dnajb2|chr1:74964428-74964927	0.489790458327765	.	.
chr1	75236144	75236643	chr1	75487302	75487801	Dnajb2|chr1:75487302-75487801	0.4160375631582	.	.
chr1	75236651	75237150	chr1	74858307	74858806	Dnajb2|chr1:74858307-74858806	0.374350192629927	.	.
chr1	75236651	75237150	chr1	74915594	74916093	Dnajb2|chr1:74915594-74916093	0.413105013404948	.	.
chr1	75251521	75252020	chr1	75001124	75001623	Gm28294|chr1:75001124-75001623	0.400102829932631	.	.
chr1	75251521	75252020	chr1	75745328	75745827	Gm28294|chr1:75745328-75745827	0.440348567617094	.	.
chr1	75264008	75264507	chr1	75016818	75017317	Ptprn|chr1:75016818-75017317	0.435452866053672	.	.
chr1	75264008	75264507	chr1	75487302	75487801	Ptprn|chr1:75487302-75487801	0.544770198195873	.	.
chr1	75264008	75264507	chr1	75530565	75531064	Ptprn|chr1:75530565-75531064	0.471979421436194	.	.
chr1	75264008	75264507	chr1	75530565	75531064	Ptprn|chr1:75530565-75531064	0.471979421436195	.	.
chr1	75277375	75277874	chr1	75381822	75382321	Resp18|chr1:75381822-75382321	0.456254012231469	.	.
chr1	75278167	75278666	chr1	75342805	75343304	Resp18|chr1:75342805-75343304	0.483712742720181	.	.
chr1	75278167	75278666	chr1	75653752	75654251	Resp18|chr1:75653752-75654251	0.477474051680812	.	.
chr1	75317346	75317845	chr1	75001124	75001623	Dnpep|chr1:75001124-75001623	0.445875704192264	.	.
chr1	75317346	75317845	chr1	75016818	75017317	Dnpep|chr1:75016818-75017317	0.430206579104207	.	.
chr1	75317346	75317845	chr1	75342805	75343304	Dnpep|chr1:75342805-75343304	0.463331396134572	.	.
chr1	75317346	75317845	chr1	75487302	75487801	Dnpep|chr1:75487302-75487801	0.506717521560674	.	.
chr1	75317346	75317845	chr1	75530565	75531064	Dnpep|chr1:75530565-75531064	0.446136433384293	.	.
chr1	75317346	75317845	chr1	75653752	75654251	Dnpep|chr1:75653752-75654251	0.572675789414489	.	.
chr1	75317346	75317845	chr1	75745328	75745827	Dnpep|chr1:75745328-75745827	0.527667280711074	.	.
chr1	75479156	75479655	chr1	75141393	75141892	Chpf|chr1:75141393-75141892	0.524465035276873	.	.
chr1	75479156	75479655	chr1	75141393	75141892	Tmem198|chr1:75141393-75141892	0.524465035276873	.	.
chr1	75479156	75479655	chr1	75487834	75488333	Chpf|chr1:75487834-75488333	0.480699866851013	.	.
chr1	75479156	75479655	chr1	75487834	75488333	Tmem198|chr1:75487834-75488333	0.480699866851013	.	.
chr1	75479156	75479655	chr1	75495129	75495628	Chpf|chr1:75495129-75495628	0.400905872791237	.	.
chr1	75479156	75479655	chr1	75495129	75495628	Tmem198|chr1:75495129-75495628	0.400905872791237	.	.
chr1	75479156	75479655	chr1	75705165	75705664	Chpf|chr1:75705165-75705664	0.517655134756778	.	.
chr1	75479156	75479655	chr1	75705165	75705664	Tmem198|chr1:75705165-75705664	0.517655134756778	.	.
chr1	75505376	75505875	chr1	75653752	75654251	Obsl1|chr1:75653752-75654251	0.463462372867314	.	.
chr1	75505376	75505875	chr1	75745328	75745827	Obsl1|chr1:75745328-75745827	0.570277342682748	.	.
chr1	75505376	75505875	chr1	75963751	75964250	Obsl1|chr1:75963751-75964250	0.640888884882066	.	.
chr1	75521240	75521739	chr1	75530565	75531064	Stk11ip|chr1:75530565-75531064	0.40098482194489	.	.
chr1	75546261	75546760	chr1	75487834	75488333	Slc4a3|chr1:75487834-75488333	0.474222033402631	.	.
chr1	77514939	77515438	chr1	77369302	77369801	Epha4|chr1:77369302-77369801	0.382539153833329	.	.
chr1	77514939	77515438	chr1	77369302	77369801	Gm28386|chr1:77369302-77369801	0.382539153833329	.	.
chr1	77514939	77515438	chr1	77688376	77688875	Epha4|chr1:77688376-77688875	0.607377927958978	.	.
chr1	77514939	77515438	chr1	77688376	77688875	Gm28386|chr1:77688376-77688875	0.607377927958978	.	.
chr1	77516009	77516508	chr1	77444671	77445170	Gm28386|chr1:77444671-77445170	0.420602845484521	.	.
chr1	77516009	77516508	chr1	77688376	77688875	Gm28386|chr1:77688376-77688875	0.464315326044609	.	.
chr1	78310032	78310531	chr1	78371610	78372109	Sgpp2|chr1:78371610-78372109	0.702649997410813	.	.
chr1	78310032	78310531	chr1	78377008	78377507	Sgpp2|chr1:78377008-78377507	0.532330824842729	.	.
chr1	78310032	78310531	chr1	78570423	78570922	Sgpp2|chr1:78570423-78570922	0.527833837367153	.	.
chr1	78310032	78310531	chr1	78686809	78687308	Sgpp2|chr1:78686809-78687308	0.68421366649217	.	.
chr1	78310931	78311430	chr1	78377008	78377507	Sgpp2|chr1:78377008-78377507	0.685710596618203	.	.
chr1	78310931	78311430	chr1	78686809	78687308	Sgpp2|chr1:78686809-78687308	0.370160416070159	.	.
chr1	78488387	78488886	chr1	78702176	78702675	Farsb|chr1:78702176-78702675	0.402601244824909	.	.
chr1	78488387	78488886	chr1	78707255	78707754	Farsb|chr1:78707255-78707754	0.38785733190925	.	.
chr1	78488900	78489399	chr1	78377008	78377507	Farsb|chr1:78377008-78377507	0.374565429914531	.	.
chr1	78657540	78658039	chr1	78536720	78537219	Acsl3|chr1:78536720-78537219	0.413224360847047	.	.
chr1	78657540	78658039	chr1	78536720	78537219	Utp14b|chr1:78536720-78537219	0.413224360847047	.	.
chr1	78657540	78658039	chr1	78570423	78570922	Acsl3|chr1:78570423-78570922	0.479345172598785	.	.
chr1	78657540	78658039	chr1	78570423	78570922	Utp14b|chr1:78570423-78570922	0.479345172598785	.	.
chr1	78658201	78658700	chr1	78525118	78525617	Acsl3|chr1:78525118-78525617	0.650466054686156	.	.
chr1	78658201	78658700	chr1	78525118	78525617	Utp14b|chr1:78525118-78525617	0.650466054686156	.	.
chr1	79775809	79776308	chr1	79580908	79581407	Mrpl44|chr1:79580908-79581407	0.66011676052513	.	.
chr1	79775809	79776308	chr1	79580908	79581407	Wdfy1|chr1:79580908-79581407	0.66011676052513	.	.
chr1	79775809	79776308	chr1	79581417	79581916	Mrpl44|chr1:79581417-79581916	0.421167114096723	.	.
chr1	79775809	79776308	chr1	79581417	79581916	Wdfy1|chr1:79581417-79581916	0.421167114096723	.	.
chr1	79775809	79776308	chr1	79803063	79803562	Mrpl44|chr1:79803063-79803562	0.495842774938914	.	.
chr1	79775809	79776308	chr1	79803063	79803562	Wdfy1|chr1:79803063-79803562	0.495842774938914	.	.
chr1	79860644	79861143	chr1	79640097	79640596	Serpine2|chr1:79640097-79640596	0.467629226837382	.	.
chr1	79860644	79861143	chr1	79697411	79697910	Serpine2|chr1:79697411-79697910	0.395341262511904	.	.
chr1	79860644	79861143	chr1	80018551	80019050	Serpine2|chr1:80018551-80019050	0.547452676035667	.	.
chr1	79860644	79861143	chr1	80061602	80062101	Serpine2|chr1:80061602-80062101	0.393163149498832	.	.
chr1	79861319	79861818	chr1	79581417	79581916	Serpine2|chr1:79581417-79581916	0.438283236735894	.	.
chr1	79861319	79861818	chr1	79640097	79640596	Serpine2|chr1:79640097-79640596	0.408488393813963	.	.
chr1	80339971	80340470	chr1	80483405	80483904	Cul3|chr1:80483405-80483904	0.768214939830221	.	.
chr1	80340736	80341235	chr1	80018551	80019050	Cul3|chr1:80018551-80019050	0.615722558793581	.	.
chr1	80340736	80341235	chr1	80440870	80441369	Cul3|chr1:80440870-80441369	0.495034281538064	.	.
chr1	80340736	80341235	chr1	80441570	80442069	Cul3|chr1:80441570-80442069	0.48054988653538	.	.
chr1	80340736	80341235	chr1	80661918	80662417	Cul3|chr1:80661918-80662417	0.596837787242429	.	.
chr1	80340736	80341235	chr1	80709218	80709717	Cul3|chr1:80709218-80709717	0.529207733932335	.	.
chr1	80757803	80758302	chr1	80661918	80662417	Dock10|chr1:80661918-80662417	0.62695805587007	.	.
chr1	80757803	80758302	chr1	80709218	80709717	Dock10|chr1:80709218-80709717	0.605528566783354	.	.
chr1	80757803	80758302	chr1	80860517	80861016	Dock10|chr1:80860517-80861016	0.503380698248383	.	.
chr1	80757803	80758302	chr1	81149934	81150433	Dock10|chr1:81149934-81150433	0.450322091206028	.	.
chr1	80757803	80758302	chr1	81219000	81219499	Dock10|chr1:81219000-81219499	0.498983644244801	.	.
chr1	80758332	80758831	chr1	80661918	80662417	Dock10|chr1:80661918-80662417	0.540807110424135	.	.
chr1	80758332	80758831	chr1	80860517	80861016	Dock10|chr1:80860517-80861016	0.476031003075835	.	.
chr1	81076879	81077378	chr1	81178370	81178869	Nyap2|chr1:81178370-81178869	0.388536404251794	.	.
chr1	81076879	81077378	chr1	81218465	81218964	Nyap2|chr1:81218465-81218964	0.461198772314298	.	.
chr1	82290681	82291180	chr1	82476122	82476621	Irs1|chr1:82476122-82476621	0.387974972858802	.	.
chr1	82291243	82291742	chr1	82358886	82359385	Irs1|chr1:82358886-82359385	0.406112082166188	.	.
chr1	82291243	82291742	chr1	82476122	82476621	Irs1|chr1:82476122-82476621	0.449155168659976	.	.
chr1	82316361	82316860	chr1	82066262	82066761	Rhbdd1|chr1:82066262-82066761	0.501741245011029	.	.
chr1	82316361	82316860	chr1	82283141	82283640	Rhbdd1|chr1:82283141-82283640	0.471279088758728	.	.
chr1	83037972	83038471	chr1	83064768	83065267	Slc19a3|chr1:83064768-83065267	0.399597709622613	.	.
chr1	83159481	83159980	chr1	83383131	83383630	Daw1|chr1:83383131-83383630	0.427730711815701	.	.
chr1	84839808	84840307	chr1	84656833	84657332	Fbxo36|chr1:84656833-84657332	0.511655724312349	.	.
chr1	84839808	84840307	chr1	84656833	84657332	Trip12|chr1:84656833-84657332	0.511655724312349	.	.
chr1	84934371	84934870	chr1	84507081	84507580	Slc16a14|chr1:84507081-84507580	0.465788491124091	.	.
chr1	84934883	84935382	chr1	84506533	84507032	Slc16a14|chr1:84506533-84507032	0.432371327631562	.	.
chr1	84934883	84935382	chr1	84507081	84507580	Slc16a14|chr1:84507081-84507580	0.412299818407695	.	.
chr1	84935649	84936148	chr1	84506533	84507032	Slc16a14|chr1:84506533-84507032	0.407504671678373	.	.
chr1	84935649	84936148	chr1	84678649	84679148	Slc16a14|chr1:84678649-84679148	0.397729788220564	.	.
chr1	84935649	84936148	chr1	85114670	85115169	Slc16a14|chr1:85114670-85115169	0.526723095966196	.	.
chr1	85774994	85775493	chr1	86038063	86038562	9930111H07Rik|chr1:86038063-86038562	0.379279528829331	.	.
chr1	85774994	85775493	chr1	86214214	86214713	9930111H07Rik|chr1:86214214-86214713	0.377155070976796	.	.
chr1	85793160	85793659	chr1	85853262	85853761	Cab39|chr1:85853262-85853761	0.369723509535825	.	.
chr1	85793728	85794227	chr1	85853262	85853761	Cab39|chr1:85853262-85853761	0.509242182705053	.	.
chr1	85793728	85794227	chr1	86038632	86039131	Cab39|chr1:86038632-86039131	0.461163062995707	.	.
chr1	85894274	85894773	chr1	86214214	86214713	Itm2c|chr1:86214214-86214713	0.501330491691269	.	.
chr1	86046083	86046582	chr1	86371911	86372410	2810459M11Rik|chr1:86371911-86372410	0.458621371479924	.	.
chr1	86064385	86064884	chr1	85853262	85853761	Psmd1|chr1:85853262-85853761	0.394971107653968	.	.
chr1	86064385	86064884	chr1	86007691	86008190	Psmd1|chr1:86007691-86008190	0.369788662067202	.	.
chr1	86064385	86064884	chr1	86214214	86214713	Psmd1|chr1:86214214-86214713	0.686372720717216	.	.
chr1	86064385	86064884	chr1	86434501	86435000	Psmd1|chr1:86434501-86435000	0.444834600929967	.	.
chr1	86064385	86064884	chr1	86435332	86435831	Psmd1|chr1:86435332-86435831	0.713154027981225	.	.
chr1	86154471	86154970	chr1	85853262	85853761	Armc9|chr1:85853262-85853761	0.665439365795922	.	.
chr1	86154471	86154970	chr1	86038632	86039131	Armc9|chr1:86038632-86039131	0.531779020117471	.	.
chr1	86154471	86154970	chr1	86038632	86039131	Armc9|chr1:86038632-86039131	0.531779020117472	.	.
chr1	86154471	86154970	chr1	86059359	86059858	Armc9|chr1:86059359-86059858	0.374818685563982	.	.
chr1	86154471	86154970	chr1	86442428	86442927	Armc9|chr1:86442428-86442927	0.525919751175065	.	.
chr1	86154471	86154970	chr1	86487143	86487642	Armc9|chr1:86487143-86487642	0.395728801827047	.	.
chr1	86359268	86359767	chr1	86007691	86008190	C130036L24Rik|chr1:86007691-86008190	0.687857943949513	.	.
chr1	86359268	86359767	chr1	86007691	86008190	Ncl|chr1:86007691-86008190	0.687857943949513	.	.
chr1	86359268	86359767	chr1	86214214	86214713	C130036L24Rik|chr1:86214214-86214713	0.58406504542805	.	.
chr1	86359268	86359767	chr1	86214214	86214713	Ncl|chr1:86214214-86214713	0.58406504542805	.	.
chr1	86359268	86359767	chr1	86434501	86435000	C130036L24Rik|chr1:86434501-86435000	0.476950581583387	.	.
chr1	86359268	86359767	chr1	86434501	86435000	Ncl|chr1:86434501-86435000	0.476950581583387	.	.
chr1	86359268	86359767	chr1	86435332	86435831	C130036L24Rik|chr1:86435332-86435831	0.612743461849544	.	.
chr1	86359268	86359767	chr1	86435332	86435831	Ncl|chr1:86435332-86435831	0.612743461849544	.	.
chr1	86359268	86359767	chr1	86442428	86442927	C130036L24Rik|chr1:86442428-86442927	0.420880045804938	.	.
chr1	86359268	86359767	chr1	86442428	86442927	Ncl|chr1:86442428-86442927	0.420880045804938	.	.
chr1	86359268	86359767	chr1	86503968	86504467	C130036L24Rik|chr1:86503968-86504467	0.553642487565668	.	.
chr1	86359268	86359767	chr1	86503968	86504467	Ncl|chr1:86503968-86504467	0.553642487565668	.	.
chr1	86359268	86359767	chr1	86525204	86525703	C130036L24Rik|chr1:86525204-86525703	0.417559996069061	.	.
chr1	86359268	86359767	chr1	86525204	86525703	Ncl|chr1:86525204-86525703	0.417559996069061	.	.
chr1	86359268	86359767	chr1	86528114	86528613	C130036L24Rik|chr1:86528114-86528613	0.413859405113595	.	.
chr1	86359268	86359767	chr1	86528114	86528613	Ncl|chr1:86528114-86528613	0.413859405113595	.	.
chr1	86526360	86526859	chr1	86434501	86435000	Ptma|chr1:86434501-86435000	0.50284453971662	.	.
chr1	86526360	86526859	chr1	86435332	86435831	Ptma|chr1:86435332-86435831	0.379812816090904	.	.
chr1	86526360	86526859	chr1	86472164	86472663	Ptma|chr1:86472164-86472663	0.710937816019063	.	.
chr1	86526360	86526859	chr1	86503968	86504467	Ptma|chr1:86503968-86504467	0.415303970975415	.	.
chr1	86526360	86526859	chr1	86532333	86532832	Ptma|chr1:86532333-86532832	0.583680374828985	.	.
chr1	86526360	86526859	chr1	86569304	86569803	Ptma|chr1:86569304-86569803	0.485887043709691	.	.
chr1	86582078	86582577	chr1	86472164	86472663	Cops7b|chr1:86472164-86472663	0.397449328161106	.	.
chr1	86582078	86582577	chr1	86472164	86472663	Pde6d|chr1:86472164-86472663	0.397449328161106	.	.
chr1	86582078	86582577	chr1	86503968	86504467	Cops7b|chr1:86503968-86504467	0.429070003642733	.	.
chr1	86582078	86582577	chr1	86503968	86504467	Pde6d|chr1:86503968-86504467	0.429070003642733	.	.
chr1	86582078	86582577	chr1	86525204	86525703	Cops7b|chr1:86525204-86525703	0.410787132483082	.	.
chr1	86582078	86582577	chr1	86525204	86525703	Pde6d|chr1:86525204-86525703	0.410787132483082	.	.
chr1	86582078	86582577	chr1	86532333	86532832	Cops7b|chr1:86532333-86532832	0.438267287598219	.	.
chr1	86582078	86582577	chr1	86532333	86532832	Pde6d|chr1:86532333-86532832	0.438267287598219	.	.
chr1	86582603	86583102	chr1	86371911	86372410	Cops7b|chr1:86371911-86372410	0.37611701099225	.	.
chr1	86582603	86583102	chr1	86371911	86372410	Pde6d|chr1:86371911-86372410	0.37611701099225	.	.
chr1	86703565	86704064	chr1	86433961	86434460	Dis3l2|chr1:86433961-86434460	0.499053959524611	.	.
chr1	86703565	86704064	chr1	86472164	86472663	Dis3l2|chr1:86472164-86472663	0.426121530948025	.	.
chr1	86703565	86704064	chr1	86532333	86532832	Dis3l2|chr1:86532333-86532832	0.549794604127928	.	.
chr1	87213673	87214172	chr1	87098548	87099047	Eif4e2|chr1:87098548-87099047	0.386667180754115	.	.
chr1	87326698	87327197	chr1	87521468	87521967	Gigyf2|chr1:87521468-87521967	0.423592621215549	.	.
chr1	87326698	87327197	chr1	87594335	87594834	Gigyf2|chr1:87594335-87594834	0.407960919119635	.	.
chr1	87327249	87327748	chr1	87020220	87020719	Gigyf2|chr1:87020220-87020719	0.429304151938516	.	.
chr1	87327249	87327748	chr1	87020220	87020719	Gigyf2|chr1:87020220-87020719	0.429304151938517	.	.
chr1	87327249	87327748	chr1	87098548	87099047	Gigyf2|chr1:87098548-87099047	0.445363898167605	.	.
chr1	87327249	87327748	chr1	87721301	87721800	Gigyf2|chr1:87721301-87721800	0.469934769764331	.	.
chr1	87510023	87510522	chr1	87721301	87721800	Neu2|chr1:87721301-87721800	0.426908328773526	.	.
chr1	87510023	87510522	chr1	87798300	87798799	Neu2|chr1:87798300-87798799	0.491983390646848	.	.
chr1	87755700	87756199	chr1	87798300	87798799	Atg16l1|chr1:87798300-87798799	0.429581897685279	.	.
chr1	87853973	87854472	chr1	87521468	87521967	Dgkd|chr1:87521468-87521967	0.517096466317527	.	.
chr1	87853973	87854472	chr1	87521468	87521967	Gm19582|chr1:87521468-87521967	0.517096466317527	.	.
chr1	87853973	87854472	chr1	87594335	87594834	Dgkd|chr1:87594335-87594834	0.398584093189794	.	.
chr1	87853973	87854472	chr1	87594335	87594834	Gm19582|chr1:87594335-87594834	0.398584093189794	.	.
chr1	88008031	88008530	chr1	87913212	87913711	Usp40|chr1:87913212-87913711	0.374973170674141	.	.
chr1	88008031	88008530	chr1	87925537	87926036	Usp40|chr1:87925537-87926036	0.406439665801111	.	.
chr1	88008031	88008530	chr1	87925537	87926036	Usp40|chr1:87925537-87926036	0.406439665801112	.	.
chr1	88102279	88102778	chr1	88284817	88285316	Ugt1a6b|chr1:88284817-88285316	0.487970689629684	.	.
chr1	88102279	88102778	chr1	88424541	88425040	Ugt1a6b|chr1:88424541-88425040	0.414487424456739	.	.
chr1	88277410	88277909	chr1	88284817	88285316	Hjurp|chr1:88284817-88285316	0.4214891905109	.	.
chr1	88277410	88277909	chr1	88284817	88285316	Trpm8|chr1:88284817-88285316	0.4214891905109	.	.
chr1	88277410	88277909	chr1	88424541	88425040	Hjurp|chr1:88424541-88425040	0.570345882403678	.	.
chr1	88277410	88277909	chr1	88424541	88425040	Trpm8|chr1:88424541-88425040	0.570345882403678	.	.
chr1	88701430	88701929	chr1	88700904	88701403	Arl4c|chr1:88700904-88701403	0.493132715098782	.	.
chr1	88701944	88702443	chr1	88700904	88701403	Arl4c|chr1:88700904-88701403	0.415155271739407	.	.
chr1	89069980	89070479	chr1	89012380	89012879	Sh3bp4|chr1:89012380-89012879	0.379905961423221	.	.
chr1	89069980	89070479	chr1	89012380	89012879	Sh3bp4|chr1:89012380-89012879	0.379905961423222	.	.
chr1	89069980	89070479	chr1	89196003	89196502	Sh3bp4|chr1:89196003-89196502	0.393333224549327	.	.
chr1	89454554	89455053	chr1	89117685	89118184	Agap1|chr1:89117685-89118184	0.579074062183367	.	.
chr1	90203739	90204238	chr1	90390388	90390887	Ackr3|chr1:90390388-90390887	0.565389115413934	.	.
chr1	90203739	90204238	chr1	90404738	90405237	Ackr3|chr1:90404738-90405237	0.455998709030508	.	.
chr1	90603129	90603628	chr1	90743797	90744296	Cops8|chr1:90743797-90744296	0.409524025763199	.	.
chr1	90603129	90603628	chr1	90754075	90754574	Cops8|chr1:90754075-90754574	0.466417630419786	.	.
chr1	90914754	90915253	chr1	90560876	90561375	Mlph|chr1:90560876-90561375	0.552449032436159	.	.
chr1	90914754	90915253	chr1	90566499	90566998	Mlph|chr1:90566499-90566998	0.589444914167775	.	.
chr1	90914754	90915253	chr1	90733954	90734453	Mlph|chr1:90733954-90734453	0.466199585429646	.	.
chr1	90915551	90916050	chr1	90560876	90561375	Mlph|chr1:90560876-90561375	0.487837598083089	.	.
chr1	90915551	90916050	chr1	90566499	90566998	Mlph|chr1:90566499-90566998	0.480561227227597	.	.
chr1	90915551	90916050	chr1	90733954	90734453	Mlph|chr1:90733954-90734453	0.377941432861802	.	.
chr1	90915551	90916050	chr1	90927805	90928304	Mlph|chr1:90927805-90928304	0.370056757171912	.	.
chr1	90915551	90916050	chr1	90973173	90973672	Mlph|chr1:90973173-90973672	0.450790966693123	.	.
chr1	90974937	90975436	chr1	90743797	90744296	Gm28199|chr1:90743797-90744296	0.399586504566041	.	.
chr1	90998483	90998982	chr1	90565987	90566486	Lrrfip1|chr1:90565987-90566486	0.514009804354014	.	.
chr1	90998483	90998982	chr1	90565987	90566486	Lrrfip1|chr1:90565987-90566486	0.514009804354015	.	.
chr1	90998483	90998982	chr1	90973173	90973672	Lrrfip1|chr1:90973173-90973672	0.383408181728359	.	.
chr1	91178975	91179474	chr1	91209256	91209755	Ramp1|chr1:91209256-91209755	0.634523316692646	.	.
chr1	91249940	91250439	chr1	90973173	90973672	Ube2f|chr1:90973173-90973672	0.510328869258147	.	.
chr1	91249940	91250439	chr1	91098869	91099368	Ube2f|chr1:91098869-91099368	0.393165774840384	.	.
chr1	91249940	91250439	chr1	91600624	91601123	Ube2f|chr1:91600624-91601123	0.752043772752297	.	.
chr1	91298026	91298525	chr1	91600624	91601123	Scly|chr1:91600624-91601123	0.671013528496841	.	.
chr1	91298026	91298525	chr1	91600624	91601123	Scly|chr1:91600624-91601123	0.671013528496842	.	.
chr1	91398520	91399019	chr1	91209256	91209755	Ilkap|chr1:91209256-91209755	0.399738818368341	.	.
chr1	91398520	91399019	chr1	91600624	91601123	Ilkap|chr1:91600624-91601123	0.456717624120233	.	.
chr1	91413043	91413542	chr1	91098869	91099368	Hes6|chr1:91098869-91099368	0.496397957739908	.	.
chr1	91413043	91413542	chr1	91600624	91601123	Hes6|chr1:91600624-91601123	0.731181276221518	.	.
chr1	91459292	91459791	chr1	91098869	91099368	Per2|chr1:91098869-91099368	0.535131032733043	.	.
chr1	91459292	91459791	chr1	91239057	91239556	Per2|chr1:91239057-91239556	0.511013637480652	.	.
chr1	91459292	91459791	chr1	91436231	91436730	Per2|chr1:91436231-91436730	0.376335565116991	.	.
chr1	91459292	91459791	chr1	91600624	91601123	Per2|chr1:91600624-91601123	0.582755121848078	.	.
chr1	91494327	91494826	chr1	91209256	91209755	Traf3ip1|chr1:91209256-91209755	0.396756850402479	.	.
chr1	91540218	91540717	chr1	91574158	91574657	Asb1|chr1:91574158-91574657	0.452505327050697	.	.
chr1	91540218	91540717	chr1	91874595	91875094	Asb1|chr1:91874595-91875094	0.51248189092062	.	.
chr1	91540218	91540717	chr1	91968922	91969421	Asb1|chr1:91968922-91969421	0.589068310480919	.	.
chr1	91540218	91540717	chr1	91987346	91987845	Asb1|chr1:91987346-91987845	0.562400079433981	.	.
chr1	92195684	92196183	chr1	92371533	92372032	Hdac4|chr1:92371533-92372032	0.457634584531759	.	.
chr1	92195684	92196183	chr1	92424613	92425112	Hdac4|chr1:92424613-92425112	0.713847593290269	.	.
chr1	92195684	92196183	chr1	92425134	92425633	Hdac4|chr1:92425134-92425633	0.600094768567788	.	.
chr1	92473544	92474043	chr1	92006598	92007097	Ndufa10|chr1:92006598-92007097	0.457844339729613	.	.
chr1	92473544	92474043	chr1	92012508	92013007	Ndufa10|chr1:92012508-92013007	0.373428766399654	.	.
chr1	92473544	92474043	chr1	92180079	92180578	Ndufa10|chr1:92180079-92180578	0.416045028942192	.	.
chr1	92473544	92474043	chr1	92360240	92360739	Ndufa10|chr1:92360240-92360739	0.622618448264531	.	.
chr1	92618335	92618834	chr1	92371533	92372032	Olfr12|chr1:92371533-92372032	0.480292892396229	.	.
chr1	92618335	92618834	chr1	92424613	92425112	Olfr12|chr1:92424613-92425112	0.588969600602392	.	.
chr1	92618335	92618834	chr1	92425134	92425633	Olfr12|chr1:92425134-92425633	0.488863783353736	.	.
chr1	92618335	92618834	chr1	92651270	92651769	Olfr12|chr1:92651270-92651769	0.396896023749532	.	.
chr1	92648213	92648712	chr1	92651270	92651769	Otos|chr1:92651270-92651769	0.443577706749677	.	.
chr1	92648720	92649219	chr1	92360240	92360739	Otos|chr1:92360240-92360739	0.382146944724807	.	.
chr1	92648720	92649219	chr1	92730498	92730997	Otos|chr1:92730498-92730997	0.503014165483637	.	.
chr1	92648720	92649219	chr1	92840219	92840718	Otos|chr1:92840219-92840718	0.378652212297447	.	.
chr1	92648720	92649219	chr1	92956591	92957090	Otos|chr1:92956591-92957090	0.397915380616436	.	.
chr1	92831030	92831529	chr1	92956591	92957090	Gpc1|chr1:92956591-92957090	0.413490010575234	.	.
chr1	92831030	92831529	chr1	93100465	93100964	Gpc1|chr1:93100465-93100964	0.37469415878555	.	.
chr1	92831030	92831529	chr1	93100465	93100964	Gpc1|chr1:93100465-93100964	0.374694158785551	.	.
chr1	92848463	92848962	chr1	92730498	92730997	Gm29480|chr1:92730498-92730997	0.557266659615939	.	.
chr1	92848463	92848962	chr1	92840219	92840718	Gm29480|chr1:92840219-92840718	0.521976655471383	.	.
chr1	92848463	92848962	chr1	92956591	92957090	Gm29480|chr1:92956591-92957090	0.429445206025643	.	.
chr1	92910422	92910921	chr1	92730498	92730997	5033417F24Rik|chr1:92730498-92730997	0.402522471452863	.	.
chr1	92910422	92910921	chr1	92730498	92730997	Rnpepl1|chr1:92730498-92730997	0.402522471452863	.	.
chr1	92910422	92910921	chr1	93034418	93034917	5033417F24Rik|chr1:93034418-93034917	0.373114593966458	.	.
chr1	92910422	92910921	chr1	93034418	93034917	Rnpepl1|chr1:93034418-93034917	0.373114593966458	.	.
chr1	92910928	92911427	chr1	93100465	93100964	5033417F24Rik|chr1:93100465-93100964	0.471969760910437	.	.
chr1	92910928	92911427	chr1	93100465	93100964	Rnpepl1|chr1:93100465-93100964	0.471969760910437	.	.
chr1	92910928	92911427	chr1	93115042	93115541	5033417F24Rik|chr1:93115042-93115541	0.441129198695774	.	.
chr1	92910928	92911427	chr1	93115042	93115541	Rnpepl1|chr1:93115042-93115541	0.441129198695774	.	.
chr1	93100965	93101464	chr1	92840219	92840718	Kif1a|chr1:92840219-92840718	0.519708702498922	.	.
chr1	93100965	93101464	chr1	92956591	92957090	Kif1a|chr1:92956591-92957090	0.531683699661348	.	.
chr1	93100965	93101464	chr1	92956591	92957090	Kif1a|chr1:92956591-92957090	0.531683699661349	.	.
chr1	93100965	93101464	chr1	93444675	93445174	Kif1a|chr1:93444675-93445174	0.734677633702349	.	.
chr1	93101696	93102195	chr1	93115042	93115541	Kif1a|chr1:93115042-93115541	0.567872505067168	.	.
chr1	93342619	93343118	chr1	93444675	93445174	Pask|chr1:93444675-93445174	0.498320697729641	.	.
chr1	93342619	93343118	chr1	93444675	93445174	Ppp1r7|chr1:93444675-93445174	0.498320697729641	.	.
chr1	93343358	93343857	chr1	93444675	93445174	Pask|chr1:93444675-93445174	0.392673456302701	.	.
chr1	93343358	93343857	chr1	93444675	93445174	Ppp1r7|chr1:93444675-93445174	0.392673456302701	.	.
chr1	93478622	93479121	chr1	93445454	93445953	Hdlbp|chr1:93445454-93445953	0.430146071927816	.	.
chr1	93478622	93479121	chr1	93445454	93445953	Hdlbp|chr1:93445454-93445953	0.430146071927817	.	.
chr1	93478622	93479121	chr1	93445454	93445953	Sept2|chr1:93445454-93445953	0.430146071927816	.	.
chr1	93478622	93479121	chr1	93445454	93445953	Sept2|chr1:93445454-93445953	0.430146071927817	.	.
chr1	93478622	93479121	chr1	93668682	93669181	Hdlbp|chr1:93668682-93669181	0.376059571937513	.	.
chr1	93478622	93479121	chr1	93668682	93669181	Sept2|chr1:93668682-93669181	0.376059571937513	.	.
chr1	93685241	93685740	chr1	93444675	93445174	Bok|chr1:93444675-93445174	0.405845164562072	.	.
chr1	93685241	93685740	chr1	93445454	93445953	Bok|chr1:93445454-93445953	0.384911005496409	.	.
chr1	93686360	93686859	chr1	93668682	93669181	Bok|chr1:93668682-93669181	0.451647715418729	.	.
chr1	93731754	93732253	chr1	93444675	93445174	Gm10550|chr1:93444675-93445174	0.444676728017966	.	.
chr1	93754617	93755116	chr1	94079039	94079538	Thap4|chr1:94079039-94079538	0.560063930066974	.	.
chr1	93754617	93755116	chr1	94139409	94139908	Thap4|chr1:94139409-94139908	0.6882183350251	.	.
chr1	93754617	93755116	chr1	94147120	94147619	Thap4|chr1:94147120-94147619	0.547526547964618	.	.
chr1	93801756	93802255	chr1	94079039	94079538	Dtymk|chr1:94079039-94079538	0.514731876023177	.	.
chr1	93803720	93804219	chr1	94147120	94147619	Ing5|chr1:94147120-94147619	0.487442174322083	.	.
chr1	93825281	93825780	chr1	94079039	94079538	D2hgdh|chr1:94079039-94079538	0.6015186067991	.	.
chr1	93825281	93825780	chr1	94139409	94139908	D2hgdh|chr1:94139409-94139908	0.684788851705698	.	.
chr1	93825281	93825780	chr1	94147120	94147619	D2hgdh|chr1:94147120-94147619	0.491359241653948	.	.
chr1	95313333	95313832	chr1	95241628	95242127	Fam174a|chr1:95241628-95242127	0.382952613593343	.	.
chr1	98095430	98095929	chr1	98280459	98280958	Pam|chr1:98280459-98280958	0.418305546999635	.	.
chr1	98131926	98132425	chr1	98280459	98280958	1810006J02Rik|chr1:98280459-98280958	0.41091314128997	.	.
chr1	98173889	98174388	chr1	98047553	98048052	Gm29461|chr1:98047553-98048052	0.378539885846518	.	.
chr1	99772082	99772581	chr1	99774058	99774557	Cntnap5b|chr1:99774058-99774557	0.508689216186652	.	.
chr1	104769230	104769729	chr1	104540529	104541028	Cdh20|chr1:104540529-104541028	0.546544240758604	.	.
chr1	104769230	104769729	chr1	104645245	104645744	Cdh20|chr1:104645245-104645744	0.449960363004117	.	.
chr1	104769230	104769729	chr1	104944687	104945186	Cdh20|chr1:104944687-104945186	0.575491937871056	.	.
chr1	104769230	104769729	chr1	105004263	105004762	Cdh20|chr1:105004263-105004762	0.47018607383183	.	.
chr1	104769230	104769729	chr1	105205838	105206337	Cdh20|chr1:105205838-105206337	0.372599372980179	.	.
chr1	105355193	105355692	chr1	105630478	105630977	Gm17634|chr1:105630478-105630977	0.43947458317078	.	.
chr1	105355774	105356273	chr1	105206399	105206898	Gm17634|chr1:105206399-105206898	0.438223030503601	.	.
chr1	105355774	105356273	chr1	105206399	105206898	Rnf152|chr1:105206399-105206898	0.438223030503601	.	.
chr1	105355774	105356273	chr1	105246114	105246613	Gm17634|chr1:105246114-105246613	0.473398025940183	.	.
chr1	105355774	105356273	chr1	105246114	105246613	Rnf152|chr1:105246114-105246613	0.473398025940183	.	.
chr1	105355774	105356273	chr1	105246649	105247148	Gm17634|chr1:105246649-105247148	0.437808808289813	.	.
chr1	105355774	105356273	chr1	105246649	105247148	Rnf152|chr1:105246649-105247148	0.437808808289813	.	.
chr1	105355774	105356273	chr1	105630478	105630977	Gm17634|chr1:105630478-105630977	0.440995489755115	.	.
chr1	105355774	105356273	chr1	105630478	105630977	Rnf152|chr1:105630478-105630977	0.440995489755115	.	.
chr1	105356312	105356811	chr1	105003684	105004183	Gm17634|chr1:105003684-105004183	0.379110705534698	.	.
chr1	105356312	105356811	chr1	105003684	105004183	Rnf152|chr1:105003684-105004183	0.379110705534698	.	.
chr1	105356312	105356811	chr1	105004263	105004762	Gm17634|chr1:105004263-105004762	0.517661051829549	.	.
chr1	105356312	105356811	chr1	105004263	105004762	Rnf152|chr1:105004263-105004762	0.517661051829549	.	.
chr1	105356312	105356811	chr1	105127785	105128284	Gm17634|chr1:105127785-105128284	0.473419156203095	.	.
chr1	105356312	105356811	chr1	105127785	105128284	Rnf152|chr1:105127785-105128284	0.473419156203095	.	.
chr1	105356312	105356811	chr1	105259709	105260208	Gm17634|chr1:105259709-105260208	0.541044005673303	.	.
chr1	105356312	105356811	chr1	105259709	105260208	Rnf152|chr1:105259709-105260208	0.541044005673303	.	.
chr1	105356312	105356811	chr1	105603953	105604452	Gm17634|chr1:105603953-105604452	0.638579618429838	.	.
chr1	105356312	105356811	chr1	105603953	105604452	Rnf152|chr1:105603953-105604452	0.638579618429838	.	.
chr1	105990273	105990772	chr1	105603953	105604452	Gm7160|chr1:105603953-105604452	0.430823733071906	.	.
chr1	105990273	105990772	chr1	105603953	105604452	Zcchc2|chr1:105603953-105604452	0.430823733071906	.	.
chr1	105990273	105990772	chr1	105993776	105994275	Gm7160|chr1:105993776-105994275	0.543304458395073	.	.
chr1	105990273	105990772	chr1	105993776	105994275	Zcchc2|chr1:105993776-105994275	0.543304458395073	.	.
chr1	105990273	105990772	chr1	106231704	106232203	Gm7160|chr1:106231704-106232203	0.488269914736868	.	.
chr1	105990273	105990772	chr1	106231704	106232203	Zcchc2|chr1:106231704-106232203	0.488269914736868	.	.
chr1	105991031	105991530	chr1	105519975	105520474	Gm7160|chr1:105519975-105520474	0.51080453168459	.	.
chr1	105991031	105991530	chr1	105519975	105520474	Zcchc2|chr1:105519975-105520474	0.51080453168459	.	.
chr1	105991031	105991530	chr1	105922991	105923490	Gm7160|chr1:105922991-105923490	0.428687461189152	.	.
chr1	105991031	105991530	chr1	105922991	105923490	Zcchc2|chr1:105922991-105923490	0.428687461189152	.	.
chr1	105991031	105991530	chr1	106011111	106011610	Gm7160|chr1:106011111-106011610	0.444534834397372	.	.
chr1	105991031	105991530	chr1	106011111	106011610	Zcchc2|chr1:106011111-106011610	0.444534834397372	.	.
chr1	105991031	105991530	chr1	106199694	106200193	Gm7160|chr1:106199694-106200193	0.444306216875764	.	.
chr1	105991031	105991530	chr1	106199694	106200193	Zcchc2|chr1:106199694-106200193	0.444306216875764	.	.
chr1	106171270	106171769	chr1	105840729	105841228	Gm20753|chr1:105840729-105841228	0.486954426031373	.	.
chr1	106171270	106171769	chr1	105840729	105841228	Phlpp1|chr1:105840729-105841228	0.486954426031373	.	.
chr1	106171270	106171769	chr1	106036942	106037441	Gm20753|chr1:106036942-106037441	0.389773877299444	.	.
chr1	106171270	106171769	chr1	106036942	106037441	Phlpp1|chr1:106036942-106037441	0.389773877299444	.	.
chr1	106171270	106171769	chr1	106231704	106232203	Gm20753|chr1:106231704-106232203	0.728419079042407	.	.
chr1	106171270	106171769	chr1	106231704	106232203	Phlpp1|chr1:106231704-106232203	0.728419079042407	.	.
chr1	106171270	106171769	chr1	106323233	106323732	Gm20753|chr1:106323233-106323732	0.719576665119886	.	.
chr1	106171270	106171769	chr1	106323233	106323732	Phlpp1|chr1:106323233-106323732	0.719576665119886	.	.
chr1	106171937	106172436	chr1	105890977	105891476	Gm20753|chr1:105890977-105891476	0.633891887331559	.	.
chr1	106171937	106172436	chr1	105890977	105891476	Phlpp1|chr1:105890977-105891476	0.633891887331559	.	.
chr1	106171937	106172436	chr1	106011111	106011610	Gm20753|chr1:106011111-106011610	0.585333372999183	.	.
chr1	106171937	106172436	chr1	106011111	106011610	Phlpp1|chr1:106011111-106011610	0.585333372999183	.	.
chr1	106171937	106172436	chr1	106199694	106200193	Gm20753|chr1:106199694-106200193	0.81801611357702	.	.
chr1	106171937	106172436	chr1	106199694	106200193	Phlpp1|chr1:106199694-106200193	0.81801611357702	.	.
chr1	106171937	106172436	chr1	106395442	106395941	Gm20753|chr1:106395442-106395941	0.389152188104149	.	.
chr1	106171937	106172436	chr1	106395442	106395941	Phlpp1|chr1:106395442-106395941	0.389152188104149	.	.
chr1	106171937	106172436	chr1	106400682	106401181	Gm20753|chr1:106400682-106401181	0.442171787847143	.	.
chr1	106171937	106172436	chr1	106400682	106401181	Phlpp1|chr1:106400682-106401181	0.442171787847143	.	.
chr1	106713878	106714377	chr1	106514728	106515227	Bcl2|chr1:106514728-106515227	0.480352202422051	.	.
chr1	106713878	106714377	chr1	106529472	106529971	Bcl2|chr1:106529472-106529971	0.376567346805854	.	.
chr1	106796474	106796973	chr1	106511518	106512017	Vps4b|chr1:106511518-106512017	0.371726607778422	.	.
chr1	106796474	106796973	chr1	106514728	106515227	Vps4b|chr1:106514728-106515227	0.382022704485246	.	.
chr1	106796474	106796973	chr1	106529472	106529971	Vps4b|chr1:106529472-106529971	0.587832302128424	.	.
chr1	109982394	109982893	chr1	109602049	109602548	Cdh7|chr1:109602049-109602548	0.422747848703471	.	.
chr1	109982394	109982893	chr1	110078415	110078914	Cdh7|chr1:110078415-110078914	0.474089503123004	.	.
chr1	115684447	115684946	chr1	115964864	115965363	Cntnap5a|chr1:115964864-115965363	0.380484848562981	.	.
chr1	118458765	118459264	chr1	118012685	118013184	2900060B14Rik|chr1:118012685-118013184	0.495638934128937	.	.
chr1	118458765	118459264	chr1	118270039	118270538	2900060B14Rik|chr1:118270039-118270538	0.426530040286946	.	.
chr1	119053430	119053929	chr1	118936230	118936729	Gli2|chr1:118936230-118936729	0.47422000516565	.	.
chr1	119053430	119053929	chr1	119420927	119421426	Gli2|chr1:119420927-119421426	0.575534941773585	.	.
chr1	119328885	119329384	chr1	119001379	119001878	Gm29455|chr1:119001379-119001878	0.369212849531575	.	.
chr1	119421524	119422023	chr1	119420927	119421426	Inhbb|chr1:119420927-119421426	0.486385162458074	.	.
chr1	119504531	119505030	chr1	119795407	119795906	Ralb|chr1:119795407-119795906	0.551371338282795	.	.
chr1	119648156	119648655	chr1	119420927	119421426	Epb41l5|chr1:119420927-119421426	0.471142200589152	.	.
chr1	119648754	119649253	chr1	119420927	119421426	Epb41l5|chr1:119420927-119421426	0.431484931225887	.	.
chr1	119648754	119649253	chr1	119484418	119484917	Epb41l5|chr1:119484418-119484917	0.434612514531351	.	.
chr1	119648754	119649253	chr1	119711191	119711690	Epb41l5|chr1:119711191-119711690	0.441704982946455	.	.
chr1	119912947	119913446	chr1	119674920	119675419	Tmem177|chr1:119674920-119675419	0.420378983097981	.	.
chr1	119912947	119913446	chr1	119795407	119795906	Tmem177|chr1:119795407-119795906	0.490784864078546	.	.
chr1	120602016	120602515	chr1	120704353	120704852	En1|chr1:120704353-120704852	0.609074495312338	.	.
chr1	120602016	120602515	chr1	120735748	120736247	En1|chr1:120735748-120736247	0.669411665762662	.	.
chr1	120602016	120602515	chr1	120736358	120736857	En1|chr1:120736358-120736857	0.748135885593846	.	.
chr1	120602016	120602515	chr1	120952720	120953219	En1|chr1:120952720-120953219	0.669020877671222	.	.
chr1	120602016	120602515	chr1	120963770	120964269	En1|chr1:120963770-120964269	0.441758521414351	.	.
chr1	120602767	120603266	chr1	120468841	120469340	En1|chr1:120468841-120469340	0.379804598869487	.	.
chr1	120602767	120603266	chr1	120549233	120549732	En1|chr1:120549233-120549732	0.433639273208307	.	.
chr1	120602767	120603266	chr1	120549866	120550365	En1|chr1:120549866-120550365	0.375346717825395	.	.
chr1	120602767	120603266	chr1	120685802	120686301	En1|chr1:120685802-120686301	0.445722070583136	.	.
chr1	121527520	121528019	chr1	121460007	121460506	Htr5b|chr1:121460007-121460506	0.467508410292811	.	.
chr1	121527520	121528019	chr1	121527010	121527509	Htr5b|chr1:121527010-121527509	0.770350817112734	.	.
chr1	121527520	121528019	chr1	121549397	121549896	Htr5b|chr1:121549397-121549896	0.400116713200002	.	.
chr1	121567757	121568256	chr1	121452337	121452836	Ddx18|chr1:121452337-121452836	0.61517569925249	.	.
chr1	121567757	121568256	chr1	121830196	121830695	Ddx18|chr1:121830196-121830695	0.463409144387218	.	.
chr1	125560306	125560805	chr1	125370731	125371230	Slc35f5|chr1:125370731-125371230	0.540782169294185	.	.
chr1	125560306	125560805	chr1	125790088	125790587	Slc35f5|chr1:125790088-125790587	0.389959046395876	.	.
chr1	125560306	125560805	chr1	125911387	125911886	Slc35f5|chr1:125911387-125911886	0.518761733508772	.	.
chr1	126829595	126830094	chr1	126806689	126807188	Nckap5|chr1:126806689-126807188	0.525944575526975	.	.
chr1	126829595	126830094	chr1	126925446	126925945	Nckap5|chr1:126925446-126925945	0.420753852924814	.	.
chr1	126829595	126830094	chr1	126931680	126932179	Nckap5|chr1:126931680-126932179	0.395854581741025	.	.
chr1	126829595	126830094	chr1	127173409	127173908	Nckap5|chr1:127173409-127173908	0.451067026898112	.	.
chr1	127773884	127774383	chr1	128223247	128223746	2900009J06Rik|chr1:128223247-128223746	0.380451331238688	.	.
chr1	127773884	127774383	chr1	128223247	128223746	Ccnt2|chr1:128223247-128223746	0.380451331238688	.	.
chr1	127868495	127868994	chr1	127603757	127604256	Rab3gap1|chr1:127603757-127604256	0.484848490222123	.	.
chr1	128102219	128102718	chr1	128223247	128223746	R3hdm1|chr1:128223247-128223746	0.452444091268107	.	.
chr1	128102219	128102718	chr1	128223247	128223746	Zranb3|chr1:128223247-128223746	0.452444091268107	.	.
chr1	128102219	128102718	chr1	128368621	128369120	R3hdm1|chr1:128368621-128369120	0.436771371770073	.	.
chr1	128102219	128102718	chr1	128368621	128369120	Zranb3|chr1:128368621-128369120	0.436771371770073	.	.
chr1	128102952	128103451	chr1	128368621	128369120	R3hdm1|chr1:128368621-128369120	0.54665914515045	.	.
chr1	128102952	128103451	chr1	128368621	128369120	Zranb3|chr1:128368621-128369120	0.54665914515045	.	.
chr1	128359460	128359959	chr1	128368621	128369120	Mcm6|chr1:128368621-128369120	0.674868641412145	.	.
chr1	128417141	128417640	chr1	128368621	128369120	Dars|chr1:128368621-128369120	0.58041121149918	.	.
chr1	130462505	130463004	chr1	130715647	130716146	Cd55|chr1:130715647-130716146	0.3752549725924	.	.
chr1	130462505	130463004	chr1	130715647	130716146	Gm16083|chr1:130715647-130716146	0.3752549725924	.	.
chr1	131096675	131097174	chr1	131053153	131053652	Mapkapk2|chr1:131053153-131053652	0.541824983864962	.	.
chr1	131096675	131097174	chr1	131068951	131069450	Mapkapk2|chr1:131068951-131069450	0.37548346721361	.	.
chr1	131096675	131097174	chr1	131115838	131116337	Mapkapk2|chr1:131115838-131116337	0.437940684068264	.	.
chr1	131097580	131098079	chr1	131068951	131069450	Mapkapk2|chr1:131068951-131069450	0.369492775133244	.	.
chr1	131138073	131138572	chr1	130984297	130984796	Dyrk3|chr1:130984297-130984796	0.458402043329526	.	.
chr1	131152939	131153438	chr1	131115838	131116337	Eif2d|chr1:131115838-131116337	0.421004364992929	.	.
chr1	131245008	131245507	chr1	131115838	131116337	Rassf5|chr1:131115838-131116337	0.545156224135797	.	.
chr1	131245834	131246333	chr1	131246334	131246833	Rassf5|chr1:131246334-131246833	0.70023281008493	.	.
chr1	131526251	131526750	chr1	131290587	131291086	Srgap2|chr1:131290587-131291086	0.476957429769744	.	.
chr1	131526251	131526750	chr1	131351401	131351900	Srgap2|chr1:131351401-131351900	0.521149443406045	.	.
chr1	131526251	131526750	chr1	131555074	131555573	Srgap2|chr1:131555074-131555573	0.453328326573797	.	.
chr1	131527318	131527817	chr1	131712339	131712838	Fam72a|chr1:131712339-131712838	0.469146576996897	.	.
chr1	131527318	131527817	chr1	131712339	131712838	Srgap2|chr1:131712339-131712838	0.469146576996897	.	.
chr1	131528058	131528557	chr1	131290587	131291086	Fam72a|chr1:131290587-131291086	0.382305389260646	.	.
chr1	131528058	131528557	chr1	131290587	131291086	Srgap2|chr1:131290587-131291086	0.382305389260646	.	.
chr1	131528058	131528557	chr1	131351401	131351900	Fam72a|chr1:131351401-131351900	0.417406258077933	.	.
chr1	131528058	131528557	chr1	131351401	131351900	Srgap2|chr1:131351401-131351900	0.417406258077933	.	.
chr1	131827667	131828166	chr1	131708290	131708789	Slc41a1|chr1:131708290-131708789	0.577255929095755	.	.
chr1	131827667	131828166	chr1	132111335	132111834	Slc41a1|chr1:132111335-132111834	0.593671946569946	.	.
chr1	131827667	131828166	chr1	132200622	132201121	Slc41a1|chr1:132200622-132201121	0.541816702012076	.	.
chr1	131827667	131828166	chr1	132208097	132208596	Slc41a1|chr1:132208097-132208596	0.631551268598753	.	.
chr1	131910162	131910661	chr1	131573579	131574078	Nucks1|chr1:131573579-131574078	0.420728894358254	.	.
chr1	131910162	131910661	chr1	131708290	131708789	Nucks1|chr1:131708290-131708789	0.471879625529908	.	.
chr1	131910162	131910661	chr1	132111335	132111834	Nucks1|chr1:132111335-132111834	0.675504331399462	.	.
chr1	131910162	131910661	chr1	132200622	132201121	Nucks1|chr1:132200622-132201121	0.621492260346966	.	.
chr1	131910162	131910661	chr1	132208097	132208596	Nucks1|chr1:132208097-132208596	0.513803426265289	.	.
chr1	131963030	131963529	chr1	131981607	131982106	Slc45a3|chr1:131981607-131982106	0.443248748954293	.	.
chr1	132067139	132067638	chr1	131937643	131938142	Mfsd4a|chr1:131937643-131938142	0.493540291887053	.	.
chr1	132067139	132067638	chr1	132066622	132067121	Mfsd4a|chr1:132066622-132067121	0.674920503435776	.	.
chr1	132067653	132068152	chr1	131937643	131938142	Mfsd4a|chr1:131937643-131938142	0.606663388739586	.	.
chr1	132138781	132139280	chr1	131981607	131982106	Cdk18|chr1:131981607-131982106	0.418840314996683	.	.
chr1	132138781	132139280	chr1	131981607	131982106	Gm29629|chr1:131981607-131982106	0.418840314996683	.	.
chr1	132138781	132139280	chr1	132046327	132046826	Cdk18|chr1:132046327-132046826	0.527062872043234	.	.
chr1	132138781	132139280	chr1	132046327	132046826	Gm29629|chr1:132046327-132046826	0.527062872043234	.	.
chr1	132139477	132139976	chr1	131981607	131982106	Cdk18|chr1:131981607-131982106	0.48226573403304	.	.
chr1	132139477	132139976	chr1	131981607	131982106	Gm29629|chr1:131981607-131982106	0.48226573403304	.	.
chr1	132139477	132139976	chr1	132046327	132046826	Cdk18|chr1:132046327-132046826	0.385841310992133	.	.
chr1	132139477	132139976	chr1	132046327	132046826	Gm29629|chr1:132046327-132046826	0.385841310992133	.	.
chr1	132139477	132139976	chr1	132121195	132121694	Cdk18|chr1:132121195-132121694	0.429643026092473	.	.
chr1	132139477	132139976	chr1	132121195	132121694	Gm29629|chr1:132121195-132121694	0.429643026092473	.	.
chr1	132315820	132316319	chr1	132231860	132232359	Nuak2|chr1:132231860-132232359	0.433905434680091	.	.
chr1	132417199	132417698	chr1	132111335	132111834	Dstyk|chr1:132111335-132111834	0.574538161955328	.	.
chr1	132417199	132417698	chr1	132200622	132201121	Dstyk|chr1:132200622-132201121	0.472290307594772	.	.
chr1	132417199	132417698	chr1	132208097	132208596	Dstyk|chr1:132208097-132208596	0.574097374886932	.	.
chr1	132417199	132417698	chr1	132367533	132368032	Dstyk|chr1:132367533-132368032	0.485983734649944	.	.
chr1	132417706	132418205	chr1	132355762	132356261	Dstyk|chr1:132355762-132356261	0.459628430195633	.	.
chr1	132417706	132418205	chr1	132367533	132368032	Dstyk|chr1:132367533-132368032	0.449864531926865	.	.
chr1	132880112	132880611	chr1	132817359	132817858	Lrrn2|chr1:132817359-132817858	0.56219232053084	.	.
chr1	132880668	132881167	chr1	132881272	132881771	Lrrn2|chr1:132881272-132881771	0.574129336810442	.	.
chr1	132880668	132881167	chr1	132921003	132921502	Lrrn2|chr1:132921003-132921502	0.372909395349266	.	.
chr1	133045916	133046415	chr1	132850825	132851324	Pik3c2b|chr1:132850825-132851324	0.457719745574097	.	.
chr1	133045916	133046415	chr1	133046636	133047135	Pik3c2b|chr1:133046636-133047135	0.398546285474766	.	.
chr1	133068879	133069378	chr1	132799218	132799717	Gm28609|chr1:132799218-132799717	0.465695049732501	.	.
chr1	133068879	133069378	chr1	132845658	132846157	Gm28609|chr1:132845658-132846157	0.416515581521235	.	.
chr1	133068879	133069378	chr1	133209951	133210450	Gm28609|chr1:133209951-133210450	0.517436106235494	.	.
chr1	133068879	133069378	chr1	133317153	133317652	Gm28609|chr1:133317153-133317652	0.404963165852592	.	.
chr1	133068879	133069378	chr1	133353486	133353985	Gm28609|chr1:133353486-133353985	0.502751083283974	.	.
chr1	133068879	133069378	chr1	133381952	133382451	Gm28609|chr1:133381952-133382451	0.499341684112211	.	.
chr1	133130962	133131461	chr1	132758968	132759467	Ppp1r15b|chr1:132758968-132759467	0.517350019674502	.	.
chr1	133130962	133131461	chr1	132934866	132935365	Ppp1r15b|chr1:132934866-132935365	0.646229451923866	.	.
chr1	133130962	133131461	chr1	133025155	133025654	Ppp1r15b|chr1:133025155-133025654	0.47822311135585	.	.
chr1	133130962	133131461	chr1	133158995	133159494	Ppp1r15b|chr1:133158995-133159494	0.610194002331855	.	.
chr1	133130962	133131461	chr1	133180923	133181422	Ppp1r15b|chr1:133180923-133181422	0.537328733244328	.	.
chr1	133130962	133131461	chr1	133267838	133268337	Ppp1r15b|chr1:133267838-133268337	0.721991863291612	.	.
chr1	133363199	133363698	chr1	133267838	133268337	Etnk2|chr1:133267838-133268337	0.494465871510575	.	.
chr1	133424176	133424675	chr1	133414997	133415496	Sox13|chr1:133414997-133415496	0.38107232890105	.	.
chr1	133609585	133610084	chr1	133397607	133398106	Snrpe|chr1:133397607-133398106	0.483811645516203	.	.
chr1	133610089	133610588	chr1	133397607	133398106	Snrpe|chr1:133397607-133398106	0.68844465630212	.	.
chr1	133661173	133661672	chr1	133256326	133256825	Gm38394|chr1:133256326-133256825	0.418340776650727	.	.
chr1	133661173	133661672	chr1	133256326	133256825	Zbed6|chr1:133256326-133256825	0.418340776650727	.	.
chr1	133661173	133661672	chr1	133256326	133256825	Zc3h11a|chr1:133256326-133256825	0.418340776650727	.	.
chr1	133661173	133661672	chr1	133306722	133307221	Gm38394|chr1:133306722-133307221	0.379162827136606	.	.
chr1	133661173	133661672	chr1	133306722	133307221	Zbed6|chr1:133306722-133307221	0.379162827136606	.	.
chr1	133661173	133661672	chr1	133306722	133307221	Zc3h11a|chr1:133306722-133307221	0.379162827136606	.	.
chr1	133800824	133801323	chr1	133736167	133736666	Atp2b4|chr1:133736167-133736666	0.57077561718952	.	.
chr1	133908258	133908757	chr1	134092834	134093333	Optc|chr1:134092834-134093333	0.415848136168994	.	.
chr1	133908258	133908757	chr1	134099100	134099599	Optc|chr1:134099100-134099599	0.504173239658548	.	.
chr1	134078899	134079398	chr1	133854685	133855184	Btg2|chr1:133854685-133855184	0.430891323716793	.	.
chr1	134078899	134079398	chr1	133886411	133886910	Btg2|chr1:133886411-133886910	0.46764029297791	.	.
chr1	134078899	134079398	chr1	133886923	133887422	Btg2|chr1:133886923-133887422	0.603871303527325	.	.
chr1	134078899	134079398	chr1	133924119	133924618	Btg2|chr1:133924119-133924618	0.539951489406018	.	.
chr1	134078899	134079398	chr1	134060782	134061281	Btg2|chr1:134060782-134061281	0.452662499849445	.	.
chr1	134078899	134079398	chr1	134106706	134107205	Btg2|chr1:134106706-134107205	0.502653419720201	.	.
chr1	134078899	134079398	chr1	134205270	134205769	Btg2|chr1:134205270-134205769	0.593549808511751	.	.
chr1	134234747	134235246	chr1	133854685	133855184	Adora1|chr1:133854685-133855184	0.424818991021301	.	.
chr1	134234747	134235246	chr1	133886411	133886910	Adora1|chr1:133886411-133886910	0.395927109402633	.	.
chr1	134234747	134235246	chr1	133886923	133887422	Adora1|chr1:133886923-133887422	0.487482635406587	.	.
chr1	134234747	134235246	chr1	134106706	134107205	Adora1|chr1:134106706-134107205	0.498970056936172	.	.
chr1	134332671	134333170	chr1	134205270	134205769	Ppfia4|chr1:134205270-134205769	0.419066107189027	.	.
chr1	134332671	134333170	chr1	134344509	134345008	Ppfia4|chr1:134344509-134345008	0.414855634527113	.	.
chr1	134332671	134333170	chr1	134518653	134519152	Ppfia4|chr1:134518653-134519152	0.38601098922527	.	.
chr1	134332671	134333170	chr1	134674242	134674741	Ppfia4|chr1:134674242-134674741	0.526640267865662	.	.
chr1	134332671	134333170	chr1	134719066	134719565	Ppfia4|chr1:134719066-134719565	0.431769861508214	.	.
chr1	134361764	134362263	chr1	134053176	134053675	Tmem183a|chr1:134053176-134053675	0.484695066676306	.	.
chr1	134361764	134362263	chr1	134092834	134093333	Tmem183a|chr1:134092834-134093333	0.448011024492382	.	.
chr1	134361764	134362263	chr1	134099100	134099599	Tmem183a|chr1:134099100-134099599	0.573945516693264	.	.
chr1	134361764	134362263	chr1	134302965	134303464	Tmem183a|chr1:134302965-134303464	0.543068833655026	.	.
chr1	134361764	134362263	chr1	134745648	134746147	Tmem183a|chr1:134745648-134746147	0.593348357278209	.	.
chr1	134415089	134415588	chr1	134053176	134053675	Adipor1|chr1:134053176-134053675	0.524058099398975	.	.
chr1	134415089	134415588	chr1	134092834	134093333	Adipor1|chr1:134092834-134093333	0.451082545884787	.	.
chr1	134415089	134415588	chr1	134099100	134099599	Adipor1|chr1:134099100-134099599	0.772999834779828	.	.
chr1	134415089	134415588	chr1	134302965	134303464	Adipor1|chr1:134302965-134303464	0.53676793350694	.	.
chr1	134415089	134415588	chr1	134745648	134746147	Adipor1|chr1:134745648-134746147	0.457265137219506	.	.
chr1	134494334	134494833	chr1	134745648	134746147	Rabif|chr1:134745648-134746147	0.612549736668709	.	.
chr1	134494927	134495426	chr1	134106706	134107205	Rabif|chr1:134106706-134107205	0.43584015400345	.	.
chr1	134494927	134495426	chr1	134106706	134107205	Rabif|chr1:134106706-134107205	0.435840154003451	.	.
chr1	134494927	134495426	chr1	134205270	134205769	Rabif|chr1:134205270-134205769	0.379172285231142	.	.
chr1	134559917	134560416	chr1	134302965	134303464	Kdm5b|chr1:134302965-134303464	0.40167265949822	.	.
chr1	134559917	134560416	chr1	134745648	134746147	Kdm5b|chr1:134745648-134746147	0.443179005086849	.	.
chr1	134646329	134646828	chr1	134302965	134303464	Gm26783|chr1:134302965-134303464	0.549720742041109	.	.
chr1	134646329	134646828	chr1	134302965	134303464	Syt2|chr1:134302965-134303464	0.549720742041109	.	.
chr1	134962267	134962766	chr1	134771324	134771823	Ube2t|chr1:134771324-134771823	0.385692456558019	.	.
chr1	134962267	134962766	chr1	135136460	135136959	Ube2t|chr1:135136460-135136959	0.552685565113819	.	.
chr1	135146503	135147002	chr1	135181727	135182226	Arl8a|chr1:135181727-135182226	0.418073488071565	.	.
chr1	135146503	135147002	chr1	135368172	135368671	Arl8a|chr1:135368172-135368671	0.63242350930738	.	.
chr1	135146503	135147002	chr1	135369061	135369560	Arl8a|chr1:135369061-135369560	0.418780380914371	.	.
chr1	135147293	135147792	chr1	135181227	135181726	Arl8a|chr1:135181227-135181726	0.487566964959383	.	.
chr1	135147293	135147792	chr1	135181727	135182226	Arl8a|chr1:135181727-135182226	0.373323509156172	.	.
chr1	135147293	135147792	chr1	135368172	135368671	Arl8a|chr1:135368172-135368671	0.45214555900261	.	.
chr1	135248334	135248833	chr1	135136460	135136959	Gm26642|chr1:135136460-135136959	0.422575786840015	.	.
chr1	135248334	135248833	chr1	135351943	135352442	Gm26642|chr1:135351943-135352442	0.787092907921642	.	.
chr1	135248334	135248833	chr1	135369061	135369560	Gm26642|chr1:135369061-135369560	0.498979231037899	.	.
chr1	135283180	135283679	chr1	135181227	135181726	Rnpep|chr1:135181227-135181726	0.423229906991092	.	.
chr1	135283180	135283679	chr1	135351943	135352442	Rnpep|chr1:135351943-135352442	0.613235188726728	.	.
chr1	135283180	135283679	chr1	135368172	135368671	Rnpep|chr1:135368172-135368671	0.458919145095269	.	.
chr1	135283180	135283679	chr1	135369061	135369560	Rnpep|chr1:135369061-135369560	0.570302990935809	.	.
chr1	135283732	135284231	chr1	135181227	135181726	Rnpep|chr1:135181227-135181726	0.519122182843288	.	.
chr1	135283732	135284231	chr1	135351943	135352442	Rnpep|chr1:135351943-135352442	0.641405805712689	.	.
chr1	135313568	135314067	chr1	135181227	135181726	Timm17a|chr1:135181227-135181726	0.423408910307692	.	.
chr1	135313568	135314067	chr1	135181727	135182226	Timm17a|chr1:135181727-135182226	0.555070454415767	.	.
chr1	135313568	135314067	chr1	135368172	135368671	Timm17a|chr1:135368172-135368671	0.391477628139399	.	.
chr1	135374611	135375110	chr1	135136460	135136959	Shisa4|chr1:135136460-135136959	0.402030001663646	.	.
chr1	135374611	135375110	chr1	135351943	135352442	Shisa4|chr1:135351943-135352442	0.50383822647605	.	.
chr1	135374611	135375110	chr1	135369061	135369560	Shisa4|chr1:135369061-135369560	0.641076157160809	.	.
chr1	135430227	135430726	chr1	135351943	135352442	Ipo9|chr1:135351943-135352442	0.402393845683106	.	.
chr1	135585020	135585519	chr1	135585530	135586029	Gm4793|chr1:135585530-135586029	0.587870858522985	.	.
chr1	135766118	135766617	chr1	135659542	135660041	Phlda3|chr1:135659542-135660041	0.60277490254261	.	.
chr1	135766118	135766617	chr1	135892179	135892678	Phlda3|chr1:135892179-135892678	0.399464749745731	.	.
chr1	135766118	135766617	chr1	135945655	135946154	Phlda3|chr1:135945655-135946154	0.425169437699877	.	.
chr1	136051392	136051891	chr1	135852322	135852821	Ascl5|chr1:135852322-135852821	0.370444301591712	.	.
chr1	136051392	136051891	chr1	135958248	135958747	Ascl5|chr1:135958248-135958747	0.575385114831082	.	.
chr1	136051392	136051891	chr1	135958248	135958747	Ascl5|chr1:135958248-135958747	0.575385114831083	.	.
chr1	136051392	136051891	chr1	136137415	136137914	Ascl5|chr1:136137415-136137914	0.494184569353923	.	.
chr1	136051392	136051891	chr1	136140240	136140739	Ascl5|chr1:136140240-136140739	0.633443516710468	.	.
chr1	136051392	136051891	chr1	136143421	136143920	Ascl5|chr1:136143421-136143920	0.633318407999181	.	.
chr1	136051392	136051891	chr1	136306362	136306861	Ascl5|chr1:136306362-136306861	0.413014886495123	.	.
chr1	136051392	136051891	chr1	136401180	136401679	Ascl5|chr1:136401180-136401679	0.447763018080678	.	.
chr1	136131948	136132447	chr1	135752912	135753411	Kif21b|chr1:135752912-135753411	0.494660260515867	.	.
chr1	136131948	136132447	chr1	135781217	135781716	Kif21b|chr1:135781217-135781716	0.565485312486139	.	.
chr1	136131948	136132447	chr1	135787823	135788322	Kif21b|chr1:135787823-135788322	0.586941580555938	.	.
chr1	136212736	136213235	chr1	135852322	135852821	Mroh3|chr1:135852322-135852821	0.46539477705666	.	.
chr1	136212736	136213235	chr1	136143421	136143920	Mroh3|chr1:136143421-136143920	0.374567192177508	.	.
chr1	136259695	136260194	chr1	136175121	136175620	Gm26781|chr1:136175121-136175620	0.601631874559621	.	.
chr1	136259695	136260194	chr1	136175121	136175620	Gpr25|chr1:136175121-136175620	0.601631874559621	.	.
chr1	136259695	136260194	chr1	136225194	136225693	Gm26781|chr1:136225194-136225693	0.651277615873577	.	.
chr1	136259695	136260194	chr1	136225194	136225693	Gpr25|chr1:136225194-136225693	0.651277615873577	.	.
chr1	136259695	136260194	chr1	136524873	136525372	Gm26781|chr1:136524873-136525372	0.447734822255438	.	.
chr1	136259695	136260194	chr1	136524873	136525372	Gpr25|chr1:136524873-136525372	0.447734822255438	.	.
chr1	136259695	136260194	chr1	136749096	136749595	Gm26781|chr1:136749096-136749595	0.519693669283295	.	.
chr1	136259695	136260194	chr1	136749096	136749595	Gpr25|chr1:136749096-136749595	0.519693669283295	.	.
chr1	136260203	136260702	chr1	136458762	136459261	Gpr25|chr1:136458762-136459261	0.381673112590765	.	.
chr1	136260203	136260702	chr1	136524873	136525372	Gpr25|chr1:136524873-136525372	0.418913983438293	.	.
chr1	136260203	136260702	chr1	136588964	136589463	Gpr25|chr1:136588964-136589463	0.449490426634046	.	.
chr1	136466035	136466534	chr1	136170040	136170539	Kif14|chr1:136170040-136170539	0.433157130688853	.	.
chr1	136466035	136466534	chr1	136225194	136225693	Kif14|chr1:136225194-136225693	0.394108458099792	.	.
chr1	136624613	136625112	chr1	136458762	136459261	Platr23|chr1:136458762-136459261	0.50615035431651	.	.
chr1	136624613	136625112	chr1	136458762	136459261	Zfp281|chr1:136458762-136459261	0.50615035431651	.	.
chr1	136624613	136625112	chr1	136749096	136749595	Platr23|chr1:136749096-136749595	0.497101619947492	.	.
chr1	136624613	136625112	chr1	136749096	136749595	Zfp281|chr1:136749096-136749595	0.497101619947492	.	.
chr1	136625345	136625844	chr1	136588964	136589463	Platr23|chr1:136588964-136589463	0.385247761174625	.	.
chr1	136625345	136625844	chr1	136588964	136589463	Zfp281|chr1:136588964-136589463	0.385247761174625	.	.
chr1	138856629	138857128	chr1	138617900	138618399	2310009B15Rik|chr1:138617900-138618399	0.488624413820449	.	.
chr1	138856629	138857128	chr1	138992363	138992862	2310009B15Rik|chr1:138992363-138992862	0.419973244214413	.	.
chr1	138856629	138857128	chr1	139162743	139163242	2310009B15Rik|chr1:139162743-139163242	0.447555432494547	.	.
chr1	139421972	139422471	chr1	139021254	139021753	Zbtb41|chr1:139021254-139021753	0.47166966177035	.	.
chr1	139421972	139422471	chr1	139209846	139210345	Zbtb41|chr1:139209846-139210345	0.463635254433353	.	.
chr1	139454477	139454976	chr1	139209846	139210345	Aspm|chr1:139209846-139210345	0.424660492712456	.	.
chr1	139454477	139454976	chr1	139480150	139480649	Aspm|chr1:139480150-139480649	0.589253164071351	.	.
chr1	143640493	143640992	chr1	143764413	143764912	B3galt2|chr1:143764413-143764912	0.415726611650093	.	.
chr1	143702603	143703102	chr1	143487040	143487539	Cdc73|chr1:143487040-143487539	0.483943145683778	.	.
chr1	143702603	143703102	chr1	143739248	143739747	Cdc73|chr1:143739248-143739747	0.615951980975128	.	.
chr1	143702603	143703102	chr1	143813845	143814344	Cdc73|chr1:143813845-143814344	0.548363261817365	.	.
chr1	143776839	143777338	chr1	143739248	143739747	Gm29170|chr1:143739248-143739747	0.747672525243409	.	.
chr1	143776839	143777338	chr1	143739248	143739747	Ro60|chr1:143739248-143739747	0.747672525243409	.	.
chr1	143776839	143777338	chr1	143739248	143739747	Uchl5|chr1:143739248-143739747	0.747672525243409	.	.
chr1	143776839	143777338	chr1	143813845	143814344	Gm29170|chr1:143813845-143814344	0.549119172394851	.	.
chr1	143776839	143777338	chr1	143813845	143814344	Ro60|chr1:143813845-143814344	0.549119172394851	.	.
chr1	143776839	143777338	chr1	143813845	143814344	Uchl5|chr1:143813845-143814344	0.549119172394851	.	.
chr1	143776839	143777338	chr1	143820018	143820517	Gm29170|chr1:143820018-143820517	0.374986571028444	.	.
chr1	143776839	143777338	chr1	143820018	143820517	Ro60|chr1:143820018-143820517	0.374986571028444	.	.
chr1	143776839	143777338	chr1	143820018	143820517	Uchl5|chr1:143820018-143820517	0.374986571028444	.	.
chr1	143776839	143777338	chr1	143878214	143878713	Gm29170|chr1:143878214-143878713	0.374167314699292	.	.
chr1	143776839	143777338	chr1	143878214	143878713	Ro60|chr1:143878214-143878713	0.374167314699292	.	.
chr1	143776839	143777338	chr1	143878214	143878713	Uchl5|chr1:143878214-143878713	0.374167314699292	.	.
chr1	143777394	143777893	chr1	143917535	143918034	Gm29170|chr1:143917535-143918034	0.385823479995361	.	.
chr1	143777394	143777893	chr1	143917535	143918034	Ro60|chr1:143917535-143918034	0.385823479995361	.	.
chr1	143777394	143777893	chr1	143917535	143918034	Uchl5|chr1:143917535-143918034	0.385823479995361	.	.
chr1	143777394	143777893	chr1	143938546	143939045	Gm29170|chr1:143938546-143939045	0.48283104142535	.	.
chr1	143777394	143777893	chr1	143938546	143939045	Ro60|chr1:143938546-143939045	0.48283104142535	.	.
chr1	143777394	143777893	chr1	143938546	143939045	Uchl5|chr1:143938546-143939045	0.48283104142535	.	.
chr1	144004041	144004540	chr1	143813845	143814344	Rgs2|chr1:143813845-143814344	0.61884304214441	.	.
chr1	144004041	144004540	chr1	143878214	143878713	Rgs2|chr1:143878214-143878713	0.433529043937478	.	.
chr1	144004041	144004540	chr1	143903181	143903680	Rgs2|chr1:143903181-143903680	0.422759764322596	.	.
chr1	150099643	150100142	chr1	149832907	149833406	Ptgs2|chr1:149832907-149833406	0.396171848490372	.	.
chr1	150099643	150100142	chr1	149832907	149833406	Ptgs2os|chr1:149832907-149833406	0.396171848490372	.	.
chr1	150392883	150393382	chr1	150266492	150266991	Odr4|chr1:150266492-150266991	0.571422471371157	.	.
chr1	150392883	150393382	chr1	150266492	150266991	Tpr|chr1:150266492-150266991	0.571422471371157	.	.
chr1	151138226	151138725	chr1	151009355	151009854	C730036E19Rik|chr1:151009355-151009854	0.630998026990677	.	.
chr1	151499981	151500480	chr1	151009355	151009854	Rnf2|chr1:151009355-151009854	0.659773417129572	.	.
chr1	151499981	151500480	chr1	151389977	151390476	Rnf2|chr1:151389977-151390476	0.409752292400539	.	.
chr1	151500739	151501238	chr1	151706042	151706541	Rnf2|chr1:151706042-151706541	0.456077641062297	.	.
chr1	151754914	151755413	chr1	151706042	151706541	2810414N06Rik|chr1:151706042-151706541	0.438381243455438	.	.
chr1	151754914	151755413	chr1	151706042	151706541	Edem3|chr1:151706042-151706541	0.438381243455438	.	.
chr1	152089368	152089867	chr1	151953531	151954030	1700025G04Rik|chr1:151953531-151954030	0.434256435886069	.	.
chr1	152090109	152090608	chr1	151820389	151820888	1700025G04Rik|chr1:151820389-151820888	0.507664450671023	.	.
chr1	152090109	152090608	chr1	152498869	152499368	1700025G04Rik|chr1:152498869-152499368	0.44343517889673	.	.
chr1	152386383	152386882	chr1	152573003	152573502	Tsen15|chr1:152573003-152573502	0.396735836065522	.	.
chr1	152399881	152400380	chr1	152461796	152462295	Colgalt2|chr1:152461796-152462295	0.555921766102372	.	.
chr1	152399881	152400380	chr1	152462297	152462796	Colgalt2|chr1:152462297-152462796	0.634427177376312	.	.
chr1	152799895	152800394	chr1	152536321	152536820	Ncf2|chr1:152536321-152536820	0.4053557639804	.	.
chr1	152799895	152800394	chr1	152624446	152624945	Ncf2|chr1:152624446-152624945	0.582523771216802	.	.
chr1	152799895	152800394	chr1	152969005	152969504	Ncf2|chr1:152969005-152969504	0.451823943291889	.	.
chr1	152799895	152800394	chr1	153000481	153000980	Ncf2|chr1:153000481-153000980	0.417777395879615	.	.
chr1	152902442	152902941	chr1	152640629	152641128	Smg7|chr1:152640629-152641128	0.536274375921718	.	.
chr1	152902442	152902941	chr1	152650083	152650582	Smg7|chr1:152650083-152650582	0.436185274469478	.	.
chr1	152902442	152902941	chr1	152904479	152904978	Smg7|chr1:152904479-152904978	0.525397064040912	.	.
chr1	152902442	152902941	chr1	153040008	153040507	Smg7|chr1:153040008-153040507	0.49776974440647	.	.
chr1	152902442	152902941	chr1	153065663	153066162	Smg7|chr1:153065663-153066162	0.420556898973781	.	.
chr1	152902442	152902941	chr1	153065663	153066162	Smg7|chr1:153065663-153066162	0.420556898973782	.	.
chr1	152902442	152902941	chr1	153084033	153084532	Smg7|chr1:153084033-153084532	0.603490175559537	.	.
chr1	152902442	152902941	chr1	153084600	153085099	Smg7|chr1:153084600-153085099	0.55819471054923	.	.
chr1	152902442	152902941	chr1	153104830	153105329	Smg7|chr1:153104830-153105329	0.554080795920235	.	.
chr1	152902988	152903487	chr1	152640629	152641128	Smg7|chr1:152640629-152641128	0.418082016600861	.	.
chr1	152902988	152903487	chr1	152904479	152904978	Smg7|chr1:152904479-152904978	0.390011253604388	.	.
chr1	152902988	152903487	chr1	153035415	153035914	Smg7|chr1:153035415-153035914	0.465584221943248	.	.
chr1	152902988	152903487	chr1	153040008	153040507	Smg7|chr1:153040008-153040507	0.648065213913281	.	.
chr1	152902988	152903487	chr1	153084033	153084532	Smg7|chr1:153084033-153084532	0.594222905918296	.	.
chr1	152954713	152955212	chr1	152524922	152525421	Nmnat2|chr1:152524922-152525421	0.437396573399719	.	.
chr1	152954713	152955212	chr1	152640629	152641128	Nmnat2|chr1:152640629-152641128	0.50093973858465	.	.
chr1	152954713	152955212	chr1	152682259	152682758	Nmnat2|chr1:152682259-152682758	0.404530538045745	.	.
chr1	152954713	152955212	chr1	152778999	152779498	Nmnat2|chr1:152778999-152779498	0.45452037516464	.	.
chr1	152954713	152955212	chr1	153065663	153066162	Nmnat2|chr1:153065663-153066162	0.728237062022324	.	.
chr1	152954713	152955212	chr1	153084033	153084532	Nmnat2|chr1:153084033-153084532	0.413741824068659	.	.
chr1	152954713	152955212	chr1	153084600	153085099	Nmnat2|chr1:153084600-153085099	0.623585779650558	.	.
chr1	152954713	152955212	chr1	153104830	153105329	Nmnat2|chr1:153104830-153105329	0.403833741502702	.	.
chr1	152955617	152956116	chr1	152650083	152650582	Nmnat2|chr1:152650083-152650582	0.51147090314597	.	.
chr1	152955617	152956116	chr1	152904479	152904978	Nmnat2|chr1:152904479-152904978	0.584547881717435	.	.
chr1	152955617	152956116	chr1	153084033	153084532	Nmnat2|chr1:153084033-153084532	0.435874007879212	.	.
chr1	152955617	152956116	chr1	153084600	153085099	Nmnat2|chr1:153084600-153085099	0.370201151713017	.	.
chr1	152955617	152956116	chr1	153104830	153105329	Nmnat2|chr1:153104830-153105329	0.497104131139019	.	.
chr1	152955617	152956116	chr1	153191997	153192496	Nmnat2|chr1:153191997-153192496	0.389003681862897	.	.
chr1	153185735	153186234	chr1	153000481	153000980	Lamc2|chr1:153000481-153000980	0.537897580819168	.	.
chr1	153185735	153186234	chr1	153451161	153451660	Lamc2|chr1:153451161-153451660	0.391097748728062	.	.
chr1	153332222	153332721	chr1	153014618	153015117	Lamc1|chr1:153014618-153015117	0.544426469059161	.	.
chr1	153332222	153332721	chr1	153035415	153035914	Lamc1|chr1:153035415-153035914	0.486948433794389	.	.
chr1	153332786	153333285	chr1	153556864	153557363	Lamc1|chr1:153556864-153557363	0.381498999405435	.	.
chr1	153332786	153333285	chr1	153559234	153559733	Lamc1|chr1:153559234-153559733	0.37815010980669	.	.
chr1	153332786	153333285	chr1	153594618	153595117	Lamc1|chr1:153594618-153595117	0.598993965095427	.	.
chr1	153424278	153424777	chr1	153000481	153000980	Shcbp1l|chr1:153000481-153000980	0.465431390737429	.	.
chr1	153424278	153424777	chr1	153262853	153263352	Shcbp1l|chr1:153262853-153263352	0.514989065299942	.	.
chr1	153424278	153424777	chr1	153556864	153557363	Shcbp1l|chr1:153556864-153557363	0.56911169007929	.	.
chr1	153424278	153424777	chr1	153559234	153559733	Shcbp1l|chr1:153559234-153559733	0.397209648850513	.	.
chr1	153424278	153424777	chr1	153594618	153595117	Shcbp1l|chr1:153594618-153595117	0.598035620643335	.	.
chr1	153424875	153425374	chr1	153035415	153035914	Shcbp1l|chr1:153035415-153035914	0.451731644556194	.	.
chr1	153424875	153425374	chr1	153040008	153040507	Shcbp1l|chr1:153040008-153040507	0.412780135014822	.	.
chr1	153486611	153487110	chr1	153000481	153000980	Dhx9|chr1:153000481-153000980	0.384738574670487	.	.
chr1	153486611	153487110	chr1	153235659	153236158	Dhx9|chr1:153235659-153236158	0.44635092607172	.	.
chr1	153486611	153487110	chr1	153642482	153642981	Dhx9|chr1:153642482-153642981	0.380919602583144	.	.
chr1	153487484	153487983	chr1	153065663	153066162	Dhx9|chr1:153065663-153066162	0.567470108283133	.	.
chr1	153487484	153487983	chr1	153084033	153084532	Dhx9|chr1:153084033-153084532	0.458046710080079	.	.
chr1	153487484	153487983	chr1	153084600	153085099	Dhx9|chr1:153084600-153085099	0.56324898057708	.	.
chr1	153487484	153487983	chr1	153506197	153506696	Dhx9|chr1:153506197-153506696	0.534307979619401	.	.
chr1	153549494	153549993	chr1	153308113	153308612	Npl|chr1:153308113-153308612	0.378113363780057	.	.
chr1	153549494	153549993	chr1	153683332	153683831	Npl|chr1:153683332-153683831	0.460221595783983	.	.
chr1	153748943	153749442	chr1	153451161	153451660	Gm28513|chr1:153451161-153451660	0.407866465289179	.	.
chr1	153748943	153749442	chr1	153451161	153451660	Rnasel|chr1:153451161-153451660	0.407866465289179	.	.
chr1	153748943	153749442	chr1	153642482	153642981	Gm28513|chr1:153642482-153642981	0.388712631089088	.	.
chr1	153748943	153749442	chr1	153642482	153642981	Rnasel|chr1:153642482-153642981	0.388712631089088	.	.
chr1	153899574	153900073	chr1	154140277	154140776	Glul|chr1:154140277-154140776	0.372481310530001	.	.
chr1	153899574	153900073	chr1	154140277	154140776	Teddm2|chr1:154140277-154140776	0.372481310530001	.	.
chr1	153899574	153900073	chr1	154156674	154157173	Glul|chr1:154156674-154157173	0.510456642812523	.	.
chr1	153899574	153900073	chr1	154156674	154157173	Teddm2|chr1:154156674-154157173	0.510456642812523	.	.
chr1	153899574	153900073	chr1	154205168	154205667	Glul|chr1:154205168-154205667	0.427016691648362	.	.
chr1	153899574	153900073	chr1	154205168	154205667	Teddm2|chr1:154205168-154205667	0.427016691648362	.	.
chr1	155083298	155083797	chr1	155039248	155039747	Gm9530|chr1:155039248-155039747	0.622701689291144	.	.
chr1	155083298	155083797	chr1	155234311	155234810	Gm9530|chr1:155234311-155234810	0.374095297761385	.	.
chr1	155098555	155099054	chr1	155039248	155039747	Ier5|chr1:155039248-155039747	0.43288701879295	.	.
chr1	155098555	155099054	chr1	155229307	155229806	Ier5|chr1:155229307-155229806	0.645549636484782	.	.
chr1	155098555	155099054	chr1	155234311	155234810	Ier5|chr1:155234311-155234810	0.784427576511907	.	.
chr1	155099441	155099940	chr1	154788025	154788524	Ier5|chr1:154788025-154788524	0.514512959634334	.	.
chr1	155099441	155099940	chr1	155039248	155039747	Ier5|chr1:155039248-155039747	0.397189223305438	.	.
chr1	155146563	155147062	chr1	154786132	154786631	Mr1|chr1:154786132-154786631	0.535299331657704	.	.
chr1	155146563	155147062	chr1	154849411	154849910	Mr1|chr1:154849411-154849910	0.497020115652536	.	.
chr1	155158401	155158900	chr1	154791747	154792246	Stx6|chr1:154791747-154792246	0.422235276718355	.	.
chr1	155158401	155158900	chr1	155006491	155006990	Stx6|chr1:155006491-155006990	0.570273941123446	.	.
chr1	156035878	156036377	chr1	156040577	156041076	Tor1aip1|chr1:156040577-156041076	0.516167017275308	.	.
chr1	156035878	156036377	chr1	156040577	156041076	Tor1aip2|chr1:156040577-156041076	0.516167017275308	.	.
chr1	156035878	156036377	chr1	156241652	156242151	Tor1aip1|chr1:156241652-156242151	0.416140307054925	.	.
chr1	156035878	156036377	chr1	156241652	156242151	Tor1aip2|chr1:156241652-156242151	0.416140307054925	.	.
chr1	156718854	156719353	chr1	156613877	156614376	Fam20b|chr1:156613877-156614376	0.474037156671912	.	.
chr1	156718854	156719353	chr1	156689787	156690286	Fam20b|chr1:156689787-156690286	0.467347442840827	.	.
chr1	156718854	156719353	chr1	156917393	156917892	Fam20b|chr1:156917393-156917892	0.371269932729966	.	.
chr1	156838589	156839088	chr1	156581092	156581591	Angptl1|chr1:156581092-156581591	0.406063903608483	.	.
chr1	156838589	156839088	chr1	156957892	156958391	Angptl1|chr1:156957892-156958391	0.629721827425995	.	.
chr1	156838589	156839088	chr1	156995187	156995686	Angptl1|chr1:156995187-156995686	0.579338544519777	.	.
chr1	156838589	156839088	chr1	157021039	157021538	Angptl1|chr1:157021039-157021538	0.490212357692827	.	.
chr1	156938775	156939274	chr1	157055034	157055533	4930439D14Rik|chr1:157055034-157055533	0.617111110601216	.	.
chr1	156938775	156939274	chr1	157055034	157055533	Ralgps2|chr1:157055034-157055533	0.617111110601216	.	.
chr1	156939411	156939910	chr1	156748591	156749090	4930439D14Rik|chr1:156748591-156749090	0.379905477310554	.	.
chr1	156939411	156939910	chr1	156748591	156749090	Ralgps2|chr1:156748591-156749090	0.379905477310554	.	.
chr1	156939411	156939910	chr1	156752278	156752777	4930439D14Rik|chr1:156752278-156752777	0.404922815958514	.	.
chr1	156939411	156939910	chr1	156752278	156752777	Ralgps2|chr1:156752278-156752777	0.404922815958514	.	.
chr1	156939411	156939910	chr1	156908106	156908605	4930439D14Rik|chr1:156908106-156908605	0.530364129892417	.	.
chr1	156939411	156939910	chr1	156908106	156908605	Ralgps2|chr1:156908106-156908605	0.530364129892417	.	.
chr1	156939411	156939910	chr1	156995187	156995686	4930439D14Rik|chr1:156995187-156995686	0.468284999144779	.	.
chr1	156939411	156939910	chr1	156995187	156995686	Ralgps2|chr1:156995187-156995686	0.468284999144779	.	.
chr1	156939411	156939910	chr1	157063777	157064276	4930439D14Rik|chr1:157063777-157064276	0.417022576838137	.	.
chr1	156939411	156939910	chr1	157063777	157064276	Ralgps2|chr1:157063777-157064276	0.417022576838137	.	.
chr1	156939411	156939910	chr1	157086057	157086556	4930439D14Rik|chr1:157086057-157086556	0.438823435823232	.	.
chr1	156939411	156939910	chr1	157086057	157086556	Ralgps2|chr1:157086057-157086556	0.438823435823232	.	.
chr1	156939411	156939910	chr1	157141072	157141571	4930439D14Rik|chr1:157141072-157141571	0.486046045525582	.	.
chr1	156939411	156939910	chr1	157141072	157141571	Ralgps2|chr1:157141072-157141571	0.486046045525582	.	.
chr1	156939411	156939910	chr1	157232366	157232865	4930439D14Rik|chr1:157232366-157232865	0.39897742471425	.	.
chr1	156939411	156939910	chr1	157232366	157232865	Ralgps2|chr1:157232366-157232865	0.39897742471425	.	.
chr1	157411887	157412386	chr1	157008682	157009181	Rasal2|chr1:157008682-157009181	0.435143284277848	.	.
chr1	157411887	157412386	chr1	157501533	157502032	Rasal2|chr1:157501533-157502032	0.458792404909975	.	.
chr1	157412497	157412996	chr1	157008129	157008628	Rasal2|chr1:157008129-157008628	0.48760092903769	.	.
chr1	157412497	157412996	chr1	157008682	157009181	Rasal2|chr1:157008682-157009181	0.471015324652593	.	.
chr1	157412497	157412996	chr1	157063777	157064276	Rasal2|chr1:157063777-157064276	0.485563175354766	.	.
chr1	157412497	157412996	chr1	157086057	157086556	Rasal2|chr1:157086057-157086556	0.489810242793764	.	.
chr1	157412497	157412996	chr1	157141072	157141571	Rasal2|chr1:157141072-157141571	0.384213499163991	.	.
chr1	157412497	157412996	chr1	157230989	157231488	Rasal2|chr1:157230989-157231488	0.474183432705699	.	.
chr1	157412497	157412996	chr1	157232366	157232865	Rasal2|chr1:157232366-157232865	0.524636821462941	.	.
chr1	157412497	157412996	chr1	157276718	157277217	Rasal2|chr1:157276718-157277217	0.382262436453275	.	.
chr1	157412497	157412996	chr1	157286507	157287006	Rasal2|chr1:157286507-157287006	0.498403846567844	.	.
chr1	157412497	157412996	chr1	157443222	157443721	Rasal2|chr1:157443222-157443721	0.760327132520323	.	.
chr1	157412497	157412996	chr1	157443222	157443721	Rasal2|chr1:157443222-157443721	0.760327132520324	.	.
chr1	160212750	160213249	chr1	159880810	159881309	Cacybp|chr1:159880810-159881309	0.420969837549102	.	.
chr1	160212750	160213249	chr1	160001460	160001959	Cacybp|chr1:160001460-160001959	0.375351050475169	.	.
chr1	160212750	160213249	chr1	160350288	160350787	Cacybp|chr1:160350288-160350787	0.469606900234909	.	.
chr1	160212750	160213249	chr1	160377596	160378095	Cacybp|chr1:160377596-160378095	0.513983347879734	.	.
chr1	160792667	160793166	chr1	160548140	160548639	Rabgap1l|chr1:160548140-160548639	0.541820362496672	.	.
chr1	160792667	160793166	chr1	160693058	160693557	Rabgap1l|chr1:160693058-160693557	0.552146768623793	.	.
chr1	160792667	160793166	chr1	160717685	160718184	Rabgap1l|chr1:160717685-160718184	0.453296736370037	.	.
chr1	160906592	160907091	chr1	160548140	160548639	Rc3h1|chr1:160548140-160548639	0.4841880707352	.	.
chr1	160906592	160907091	chr1	160693058	160693557	Rc3h1|chr1:160693058-160693557	0.395026502780589	.	.
chr1	160906592	160907091	chr1	160693058	160693557	Rc3h1|chr1:160693058-160693557	0.39502650278059	.	.
chr1	161876715	161877214	chr1	161962922	161963421	Suco|chr1:161962922-161963421	0.384468300672801	.	.
chr1	161876715	161877214	chr1	162093772	162094271	Suco|chr1:162093772-162094271	0.463864600717285	.	.
chr1	161876715	161877214	chr1	162136225	162136724	Suco|chr1:162136225-162136724	0.425604269827072	.	.
chr1	161876715	161877214	chr1	162136225	162136724	Suco|chr1:162136225-162136724	0.425604269827073	.	.
chr1	161968972	161969471	chr1	161736817	161737316	Gm38304|chr1:161736817-161737316	0.371139315442839	.	.
chr1	161968972	161969471	chr1	161736817	161737316	Pigc|chr1:161736817-161737316	0.371139315442839	.	.
chr1	161968972	161969471	chr1	162094325	162094824	Gm38304|chr1:162094325-162094824	0.468342081150916	.	.
chr1	161968972	161969471	chr1	162094325	162094824	Pigc|chr1:162094325-162094824	0.468342081150916	.	.
chr1	162477074	162477573	chr1	162359162	162359661	Dnm3|chr1:162359162-162359661	0.420250816872591	.	.
chr1	162477074	162477573	chr1	162665061	162665560	Dnm3|chr1:162665061-162665560	0.425938073673967	.	.
chr1	162477766	162478265	chr1	162643722	162644221	Dnm3|chr1:162643722-162644221	0.523116789107564	.	.
chr1	162548386	162548885	chr1	162324216	162324715	Eef1aknmt|chr1:162324216-162324715	0.442037362704442	.	.
chr1	162739851	162740350	chr1	162359162	162359661	Prrc2c|chr1:162359162-162359661	0.660476979987576	.	.
chr1	162739851	162740350	chr1	162388131	162388630	Prrc2c|chr1:162388131-162388630	0.402127859899725	.	.
chr1	162739851	162740350	chr1	162955320	162955819	Prrc2c|chr1:162955320-162955819	0.418020478667228	.	.
chr1	162898475	162898974	chr1	162891784	162892283	Fmo2|chr1:162891784-162892283	0.368755729478965	.	.
chr1	162898475	162898974	chr1	163141688	163142187	Fmo2|chr1:163141688-163142187	0.399987528421934	.	.
chr1	163403421	163403920	chr1	163141688	163142187	Gorab|chr1:163141688-163142187	0.447958483755111	.	.
chr1	164275346	164275845	chr1	164132578	164133077	Ccdc181|chr1:164132578-164133077	0.442475296888619	.	.
chr1	164275346	164275845	chr1	164138556	164139055	Ccdc181|chr1:164138556-164139055	0.454844531220571	.	.
chr1	164307370	164307869	chr1	164366670	164367169	Blzf1|chr1:164366670-164367169	0.391752147057459	.	.
chr1	164307370	164307869	chr1	164550594	164551093	Blzf1|chr1:164550594-164551093	0.408458434148636	.	.
chr1	164457803	164458302	chr1	164722054	164722553	Atp1b1|chr1:164722054-164722553	0.58402247289615	.	.
chr1	164863112	164863611	chr1	164849166	164849665	Gm20743|chr1:164849166-164849665	0.543281951314717	.	.
chr1	164863112	164863611	chr1	165035620	165036119	Gm20743|chr1:165035620-165036119	0.44304615107001	.	.
chr1	164863112	164863611	chr1	165075909	165076408	Gm20743|chr1:165075909-165076408	0.536613516913202	.	.
chr1	164863112	164863611	chr1	165084130	165084629	Gm20743|chr1:165084130-165084629	0.529752443869932	.	.
chr1	164898957	164899456	chr1	164722054	164722553	Gm32569|chr1:164722054-164722553	0.553020446680998	.	.
chr1	165091724	165092223	chr1	164787699	164788198	4930568G15Rik|chr1:164787699-164788198	0.649328552795184	.	.
chr1	165091724	165092223	chr1	164848571	164849070	4930568G15Rik|chr1:164848571-164849070	0.474565496852524	.	.
chr1	165091724	165092223	chr1	164997673	164998172	4930568G15Rik|chr1:164997673-164998172	0.391429693611785	.	.
chr1	165091724	165092223	chr1	165063002	165063501	4930568G15Rik|chr1:165063002-165063501	0.429385062543923	.	.
chr1	165236724	165237223	chr1	165075909	165076408	Tiprl|chr1:165075909-165076408	0.799910133105878	.	.
chr1	165236724	165237223	chr1	165084130	165084629	Tiprl|chr1:165084130-165084629	0.470222856033425	.	.
chr1	165236724	165237223	chr1	165132392	165132891	Tiprl|chr1:165132392-165132891	0.471294342879573	.	.
chr1	165236724	165237223	chr1	165281633	165282132	Tiprl|chr1:165281633-165282132	0.412130413859614	.	.
chr1	165460313	165460812	chr1	165075909	165076408	Dcaf6|chr1:165075909-165076408	0.649268621547558	.	.
chr1	165460313	165460812	chr1	165075909	165076408	Mpc2|chr1:165075909-165076408	0.649268621547558	.	.
chr1	165460313	165460812	chr1	165084130	165084629	Dcaf6|chr1:165084130-165084629	0.480210808678628	.	.
chr1	165460313	165460812	chr1	165084130	165084629	Mpc2|chr1:165084130-165084629	0.480210808678628	.	.
chr1	165460313	165460812	chr1	165132392	165132891	Dcaf6|chr1:165132392-165132891	0.411431314963794	.	.
chr1	165460313	165460812	chr1	165132392	165132891	Mpc2|chr1:165132392-165132891	0.411431314963794	.	.
chr1	165460313	165460812	chr1	165281633	165282132	Dcaf6|chr1:165281633-165282132	0.386782776224955	.	.
chr1	165460313	165460812	chr1	165281633	165282132	Mpc2|chr1:165281633-165282132	0.386782776224955	.	.
chr1	165460313	165460812	chr1	165302728	165303227	Dcaf6|chr1:165302728-165303227	0.392316004767557	.	.
chr1	165460313	165460812	chr1	165302728	165303227	Mpc2|chr1:165302728-165303227	0.392316004767557	.	.
chr1	165460313	165460812	chr1	165658536	165659035	Dcaf6|chr1:165658536-165659035	0.395425619357325	.	.
chr1	165460313	165460812	chr1	165658536	165659035	Mpc2|chr1:165658536-165659035	0.395425619357325	.	.
chr1	165634316	165634815	chr1	165281633	165282132	Mpzl1|chr1:165281633-165282132	0.511886030565831	.	.
chr1	165634316	165634815	chr1	165302728	165303227	Mpzl1|chr1:165302728-165303227	0.416247342809549	.	.
chr1	165634316	165634815	chr1	165775339	165775838	Mpzl1|chr1:165775339-165775838	0.538549222038973	.	.
chr1	165763500	165763999	chr1	165818487	165818986	Creg1|chr1:165818487-165818986	0.578071996541031	.	.
chr1	165763500	165763999	chr1	166153330	166153829	Creg1|chr1:166153330-166153829	0.468262879113491	.	.
chr1	166002418	166002917	chr1	165818487	165818986	Gm26665|chr1:165818487-165818986	0.386214681716766	.	.
chr1	166002418	166002917	chr1	165818487	165818986	Pou2f1|chr1:165818487-165818986	0.386214681716766	.	.
chr1	166002418	166002917	chr1	166153330	166153829	Gm26665|chr1:166153330-166153829	0.544429809029036	.	.
chr1	166002418	166002917	chr1	166153330	166153829	Pou2f1|chr1:166153330-166153829	0.544429809029036	.	.
chr1	166002418	166002917	chr1	166360121	166360620	Gm26665|chr1:166360121-166360620	0.390843558299673	.	.
chr1	166002418	166002917	chr1	166360121	166360620	Pou2f1|chr1:166360121-166360620	0.390843558299673	.	.
chr1	166003176	166003675	chr1	166360121	166360620	Gm26665|chr1:166360121-166360620	0.41514782959264	.	.
chr1	166003176	166003675	chr1	166360121	166360620	Pou2f1|chr1:166360121-166360620	0.41514782959264	.	.
chr1	166253817	166254316	chr1	166282640	166283139	Ildr2|chr1:166282640-166283139	0.540866264081993	.	.
chr1	166254415	166254914	chr1	166160566	166161065	Ildr2|chr1:166160566-166161065	0.427907534366877	.	.
chr1	166254415	166254914	chr1	166282640	166283139	Ildr2|chr1:166282640-166283139	0.485005478679767	.	.
chr1	166308696	166309195	chr1	166160566	166161065	5330438I03Rik|chr1:166160566-166161065	0.38106189783612	.	.
chr1	166308696	166309195	chr1	166282640	166283139	5330438I03Rik|chr1:166282640-166283139	0.742393099479429	.	.
chr1	166309200	166309699	chr1	166282640	166283139	5330438I03Rik|chr1:166282640-166283139	0.555549633717157	.	.
chr1	166379002	166379501	chr1	166055102	166055601	Tada1|chr1:166055102-166055601	0.696540936010392	.	.
chr1	166379002	166379501	chr1	166154109	166154608	Tada1|chr1:166154109-166154608	0.663785852591835	.	.
chr1	166379002	166379501	chr1	166182816	166183315	Tada1|chr1:166182816-166183315	0.453733824975089	.	.
chr1	166379002	166379501	chr1	166244127	166244626	Tada1|chr1:166244127-166244626	0.610992238341073	.	.
chr1	166409578	166410077	chr1	166055102	166055601	Pogk|chr1:166055102-166055601	0.515071902786747	.	.
chr1	167000534	167001033	chr1	166782067	166782566	Fam78b|chr1:166782067-166782566	0.534615407584765	.	.
chr1	167000534	167001033	chr1	166782067	166782566	Gm16701|chr1:166782067-166782566	0.534615407584765	.	.
chr1	167000534	167001033	chr1	166908334	166908833	Fam78b|chr1:166908334-166908833	0.621024826897667	.	.
chr1	167000534	167001033	chr1	166908334	166908833	Gm16701|chr1:166908334-166908833	0.621024826897667	.	.
chr1	167000534	167001033	chr1	166940118	166940617	Fam78b|chr1:166940118-166940617	0.442774876522948	.	.
chr1	167000534	167001033	chr1	166940118	166940617	Gm16701|chr1:166940118-166940617	0.442774876522948	.	.
chr1	167000534	167001033	chr1	167084392	167084891	Fam78b|chr1:167084392-167084891	0.504566440551934	.	.
chr1	167000534	167001033	chr1	167084392	167084891	Gm16701|chr1:167084392-167084891	0.504566440551934	.	.
chr1	167000534	167001033	chr1	167159591	167160090	Fam78b|chr1:167159591-167160090	0.393937585413311	.	.
chr1	167000534	167001033	chr1	167159591	167160090	Gm16701|chr1:167159591-167160090	0.393937585413311	.	.
chr1	167000534	167001033	chr1	167247885	167248384	Fam78b|chr1:167247885-167248384	0.47953147392881	.	.
chr1	167000534	167001033	chr1	167247885	167248384	Gm16701|chr1:167247885-167248384	0.47953147392881	.	.
chr1	167001208	167001707	chr1	166796895	166797394	Fam78b|chr1:166796895-166797394	0.44532038469998	.	.
chr1	167001208	167001707	chr1	166796895	166797394	Gm16701|chr1:166796895-166797394	0.44532038469998	.	.
chr1	167001208	167001707	chr1	167231421	167231920	Fam78b|chr1:167231421-167231920	0.398473598583148	.	.
chr1	167001208	167001707	chr1	167231421	167231920	Gm16701|chr1:167231421-167231920	0.398473598583148	.	.
chr1	167284924	167285423	chr1	167084392	167084891	Gm2453|chr1:167084392-167084891	0.474368267160927	.	.
chr1	167284924	167285423	chr1	167084392	167084891	Uck2|chr1:167084392-167084891	0.474368267160927	.	.
chr1	167284924	167285423	chr1	167159591	167160090	Gm2453|chr1:167159591-167160090	0.560970084785194	.	.
chr1	167284924	167285423	chr1	167159591	167160090	Uck2|chr1:167159591-167160090	0.560970084785194	.	.
chr1	167284924	167285423	chr1	167337334	167337833	Gm2453|chr1:167337334-167337833	0.413741198657984	.	.
chr1	167284924	167285423	chr1	167337334	167337833	Uck2|chr1:167337334-167337833	0.413741198657984	.	.
chr1	167284924	167285423	chr1	167608411	167608910	Gm2453|chr1:167608411-167608910	0.402598212803112	.	.
chr1	167284924	167285423	chr1	167608411	167608910	Uck2|chr1:167608411-167608910	0.402598212803112	.	.
chr1	167284924	167285423	chr1	167644841	167645340	Gm2453|chr1:167644841-167645340	0.379937801005469	.	.
chr1	167284924	167285423	chr1	167644841	167645340	Uck2|chr1:167644841-167645340	0.379937801005469	.	.
chr1	167308418	167308917	chr1	167337334	167337833	Tmco1|chr1:167337334-167337833	0.414773543127322	.	.
chr1	167349707	167350206	chr1	167032192	167032691	Aldh9a1|chr1:167032192-167032691	0.393511877109359	.	.
chr1	167349707	167350206	chr1	167608411	167608910	Aldh9a1|chr1:167608411-167608910	0.404321231617743	.	.
chr1	167393588	167394087	chr1	167032192	167032691	Mgst3|chr1:167032192-167032691	0.501719406414863	.	.
chr1	167393588	167394087	chr1	167231421	167231920	Mgst3|chr1:167231421-167231920	0.416049390390737	.	.
chr1	167394156	167394655	chr1	167231921	167232420	Mgst3|chr1:167231921-167232420	0.558109800878851	.	.
chr1	167394156	167394655	chr1	167414784	167415283	Mgst3|chr1:167414784-167415283	0.519605585456645	.	.
chr1	167598393	167598892	chr1	167636947	167637446	Rxrg|chr1:167636947-167637446	0.390488067621375	.	.
chr1	167598393	167598892	chr1	167644841	167645340	Rxrg|chr1:167644841-167645340	0.382902122551769	.	.
chr1	168432123	168432622	chr1	168325815	168326314	Pbx1|chr1:168325815-168326314	0.524223641942602	.	.
chr1	169531254	169531753	chr1	169292945	169293444	Nuf2|chr1:169292945-169293444	0.50978979712484	.	.
chr1	169531254	169531753	chr1	169458835	169459334	Nuf2|chr1:169458835-169459334	0.380399769340829	.	.
chr1	169747461	169747960	chr1	169400318	169400817	Rgs4|chr1:169400318-169400817	0.547430692403691	.	.
chr1	169747461	169747960	chr1	169921517	169922016	Rgs4|chr1:169921517-169922016	0.555703531735899	.	.
chr1	169969082	169969581	chr1	169501187	169501686	3110045C21Rik|chr1:169501187-169501686	0.445549472890845	.	.
chr1	169969082	169969581	chr1	169501187	169501686	Hsd17b7|chr1:169501187-169501686	0.445549472890845	.	.
chr1	169969082	169969581	chr1	169674031	169674530	3110045C21Rik|chr1:169674031-169674530	0.583364925307763	.	.
chr1	169969082	169969581	chr1	169674031	169674530	Hsd17b7|chr1:169674031-169674530	0.583364925307763	.	.
chr1	170110022	170110521	chr1	170136286	170136785	Ddr2|chr1:170136286-170136785	0.37951343648493	.	.
chr1	170110593	170111092	chr1	170459899	170460398	Ddr2|chr1:170459899-170460398	0.374104476960409	.	.
chr1	170174840	170175339	chr1	170255487	170255986	Gm37748|chr1:170255487-170255986	0.382379375402425	.	.
chr1	170174840	170175339	chr1	170255487	170255986	Uap1|chr1:170255487-170255986	0.382379375402425	.	.
chr1	170215136	170215635	chr1	170255487	170255986	4930500M09Rik|chr1:170255487-170255986	0.473121872454555	.	.
chr1	170215136	170215635	chr1	170255487	170255986	Uhmk1|chr1:170255487-170255986	0.473121872454555	.	.
chr1	170589545	170590044	chr1	170521352	170521851	Nos1ap|chr1:170521352-170521851	0.517322780988495	.	.
chr1	170589545	170590044	chr1	170538290	170538789	Nos1ap|chr1:170538290-170538789	0.42383595088993	.	.
chr1	170589545	170590044	chr1	170696321	170696820	Nos1ap|chr1:170696321-170696820	0.466837945457476	.	.
chr1	170589545	170590044	chr1	170908240	170908739	Nos1ap|chr1:170908240-170908739	0.630142048336764	.	.
chr1	170644224	170644723	chr1	170613130	170613629	Olfml2b|chr1:170613130-170613629	0.41632898174431	.	.
chr1	170867571	170868070	chr1	170538290	170538789	Atf6|chr1:170538290-170538789	0.379904508193561	.	.
chr1	170867571	170868070	chr1	170538290	170538789	Gm9929|chr1:170538290-170538789	0.379904508193561	.	.
chr1	170867571	170868070	chr1	170549051	170549550	Atf6|chr1:170549051-170549550	0.425405641415555	.	.
chr1	170867571	170868070	chr1	170549051	170549550	Gm9929|chr1:170549051-170549550	0.425405641415555	.	.
chr1	170867571	170868070	chr1	171033681	171034180	Atf6|chr1:171033681-171034180	0.479113973622607	.	.
chr1	170867571	170868070	chr1	171033681	171034180	Gm9929|chr1:171033681-171034180	0.479113973622607	.	.
chr1	170867571	170868070	chr1	171102488	171102987	Atf6|chr1:171102488-171102987	0.421847878712143	.	.
chr1	170867571	170868070	chr1	171102488	171102987	Gm9929|chr1:171102488-171102987	0.421847878712143	.	.
chr1	170867571	170868070	chr1	171247027	171247526	Atf6|chr1:171247027-171247526	0.54966839066443	.	.
chr1	170867571	170868070	chr1	171247027	171247526	Gm9929|chr1:171247027-171247526	0.54966839066443	.	.
chr1	170868410	170868909	chr1	170613130	170613629	Atf6|chr1:170613130-170613629	0.419508273578291	.	.
chr1	170868410	170868909	chr1	170613130	170613629	Gm9929|chr1:170613130-170613629	0.419508273578291	.	.
chr1	170868410	170868909	chr1	170901528	170902027	Atf6|chr1:170901528-170902027	0.532135095507351	.	.
chr1	170868410	170868909	chr1	170901528	170902027	Gm9929|chr1:170901528-170902027	0.532135095507351	.	.
chr1	170868410	170868909	chr1	170996679	170997178	Atf6|chr1:170996679-170997178	0.400030657412077	.	.
chr1	170868410	170868909	chr1	170996679	170997178	Gm9929|chr1:170996679-170997178	0.400030657412077	.	.
chr1	170868410	170868909	chr1	171037809	171038308	Atf6|chr1:171037809-171038308	0.521651572549462	.	.
chr1	170868410	170868909	chr1	171037809	171038308	Gm9929|chr1:171037809-171038308	0.521651572549462	.	.
chr1	170868410	170868909	chr1	171044266	171044765	Atf6|chr1:171044266-171044765	0.435488775953549	.	.
chr1	170868410	170868909	chr1	171044266	171044765	Gm9929|chr1:171044266-171044765	0.435488775953549	.	.
chr1	170868410	170868909	chr1	171044776	171045275	Atf6|chr1:171044776-171045275	0.567671431140237	.	.
chr1	170868410	170868909	chr1	171044776	171045275	Gm9929|chr1:171044776-171045275	0.567671431140237	.	.
chr1	170868410	170868909	chr1	171238441	171238940	Atf6|chr1:171238441-171238940	0.603260922636436	.	.
chr1	170868410	170868909	chr1	171238441	171238940	Gm9929|chr1:171238441-171238940	0.603260922636436	.	.
chr1	170885252	170885751	chr1	171033681	171034180	Dusp12|chr1:171033681-171034180	0.465429620717926	.	.
chr1	170885252	170885751	chr1	171033681	171034180	Gm26620|chr1:171033681-171034180	0.465429620717926	.	.
chr1	170885252	170885751	chr1	171036880	171037379	Dusp12|chr1:171036880-171037379	0.439934206844158	.	.
chr1	170885252	170885751	chr1	171036880	171037379	Gm26620|chr1:171036880-171037379	0.439934206844158	.	.
chr1	170885252	170885751	chr1	171044266	171044765	Dusp12|chr1:171044266-171044765	0.530671499108691	.	.
chr1	170885252	170885751	chr1	171044266	171044765	Gm26620|chr1:171044266-171044765	0.530671499108691	.	.
chr1	170885252	170885751	chr1	171192867	171193366	Dusp12|chr1:171192867-171193366	0.406380468308892	.	.
chr1	170885252	170885751	chr1	171192867	171193366	Gm26620|chr1:171192867-171193366	0.406380468308892	.	.
chr1	171150371	171150870	chr1	170901528	170902027	Mpz|chr1:170901528-170902027	0.433324568338433	.	.
chr1	171150371	171150870	chr1	170901528	170902027	Sdhc|chr1:170901528-170902027	0.433324568338433	.	.
chr1	171150371	171150870	chr1	171110922	171111421	Mpz|chr1:171110922-171111421	0.44257891093604	.	.
chr1	171150371	171150870	chr1	171110922	171111421	Sdhc|chr1:171110922-171111421	0.44257891093604	.	.
chr1	171150371	171150870	chr1	171209296	171209795	Mpz|chr1:171209296-171209795	0.411928649952312	.	.
chr1	171150371	171150870	chr1	171209296	171209795	Sdhc|chr1:171209296-171209795	0.411928649952312	.	.
chr1	171150371	171150870	chr1	171263038	171263537	Mpz|chr1:171263038-171263537	0.392314931327206	.	.
chr1	171150371	171150870	chr1	171263038	171263537	Sdhc|chr1:171263038-171263537	0.392314931327206	.	.
chr1	171196077	171196576	chr1	170907216	170907715	Pcp4l1|chr1:170907216-170907715	0.403886517567714	.	.
chr1	171196077	171196576	chr1	171102488	171102987	Pcp4l1|chr1:171102488-171102987	0.541973290928334	.	.
chr1	171196077	171196576	chr1	171247027	171247526	Pcp4l1|chr1:171247027-171247526	0.475863003301822	.	.
chr1	171222404	171222903	chr1	171033681	171034180	Tomm40l|chr1:171033681-171034180	0.615819350702483	.	.
chr1	171222404	171222903	chr1	171036880	171037379	Tomm40l|chr1:171036880-171037379	0.525456245261123	.	.
chr1	171222404	171222903	chr1	171038357	171038856	Tomm40l|chr1:171038357-171038856	0.377302317402646	.	.
chr1	171222404	171222903	chr1	171192867	171193366	Tomm40l|chr1:171192867-171193366	0.661974761843136	.	.
chr1	171222404	171222903	chr1	171478928	171479427	Tomm40l|chr1:171478928-171479427	0.489510344405613	.	.
chr1	171270057	171270556	chr1	171110922	171111421	B4galt3|chr1:171110922-171111421	0.603130252526188	.	.
chr1	171281054	171281553	chr1	171036880	171037379	Ppox|chr1:171036880-171037379	0.399948337290925	.	.
chr1	171287719	171288218	chr1	171044266	171044765	Usp21|chr1:171044266-171044765	0.525058687325962	.	.
chr1	171287719	171288218	chr1	171613644	171614143	Usp21|chr1:171613644-171614143	0.441550257614659	.	.
chr1	171328705	171329204	chr1	171033681	171034180	Dedd|chr1:171033681-171034180	0.428123064317692	.	.
chr1	171328705	171329204	chr1	171036880	171037379	Dedd|chr1:171036880-171037379	0.540101407037032	.	.
chr1	171328705	171329204	chr1	171038357	171038856	Dedd|chr1:171038357-171038856	0.447572712691018	.	.
chr1	171328705	171329204	chr1	171192867	171193366	Dedd|chr1:171192867-171193366	0.491212508510072	.	.
chr1	171328705	171329204	chr1	171247027	171247526	Dedd|chr1:171247027-171247526	0.540302761855926	.	.
chr1	171328705	171329204	chr1	171478928	171479427	Dedd|chr1:171478928-171479427	0.500282011692421	.	.
chr1	171329206	171329705	chr1	171033681	171034180	Dedd|chr1:171033681-171034180	0.456968236278893	.	.
chr1	171329206	171329705	chr1	171036880	171037379	Dedd|chr1:171036880-171037379	0.550875210836341	.	.
chr1	171329206	171329705	chr1	171036880	171037379	Dedd|chr1:171036880-171037379	0.550875210836342	.	.
chr1	171329206	171329705	chr1	171038357	171038856	Dedd|chr1:171038357-171038856	0.536266057389724	.	.
chr1	171329206	171329705	chr1	171103099	171103598	Dedd|chr1:171103099-171103598	0.387566207760336	.	.
chr1	171329206	171329705	chr1	171110922	171111421	Dedd|chr1:171110922-171111421	0.429653554093808	.	.
chr1	171329206	171329705	chr1	171192867	171193366	Dedd|chr1:171192867-171193366	0.552033888514948	.	.
chr1	171329206	171329705	chr1	171247027	171247526	Dedd|chr1:171247027-171247526	0.582507417063327	.	.
chr1	171329206	171329705	chr1	171478928	171479427	Dedd|chr1:171478928-171479427	0.63992521939267	.	.
chr1	171360576	171361075	chr1	171033681	171034180	Klhdc9|chr1:171033681-171034180	0.456525925094962	.	.
chr1	171360576	171361075	chr1	171036880	171037379	Klhdc9|chr1:171036880-171037379	0.385685137748023	.	.
chr1	171360576	171361075	chr1	171192867	171193366	Klhdc9|chr1:171192867-171193366	0.446899492088179	.	.
chr1	171361088	171361587	chr1	171033681	171034180	Klhdc9|chr1:171033681-171034180	0.449656017929229	.	.
chr1	171361088	171361587	chr1	171036880	171037379	Klhdc9|chr1:171036880-171037379	0.459126085901115	.	.
chr1	171361088	171361587	chr1	171038357	171038856	Klhdc9|chr1:171038357-171038856	0.455401656081735	.	.
chr1	171361088	171361587	chr1	171110922	171111421	Klhdc9|chr1:171110922-171111421	0.413262949378367	.	.
chr1	171361088	171361587	chr1	171192867	171193366	Klhdc9|chr1:171192867-171193366	0.527648194551898	.	.
chr1	171361088	171361587	chr1	171478928	171479427	Klhdc9|chr1:171478928-171479427	0.596207085419112	.	.
chr1	171411068	171411567	chr1	171033681	171034180	Usf1|chr1:171033681-171034180	0.39250802529169	.	.
chr1	171411068	171411567	chr1	171036880	171037379	Usf1|chr1:171036880-171037379	0.386683468387713	.	.
chr1	171411068	171411567	chr1	171192867	171193366	Usf1|chr1:171192867-171193366	0.44031828600996	.	.
chr1	171411068	171411567	chr1	171247027	171247526	Usf1|chr1:171247027-171247526	0.426067145140104	.	.
chr1	172082460	172082959	chr1	172217086	172217585	Copa|chr1:172217086-172217585	0.376690698116516	.	.
chr1	172082460	172082959	chr1	172217086	172217585	Ncstn|chr1:172217086-172217585	0.376690698116516	.	.
chr1	172126494	172126993	chr1	172025967	172026466	Pex19|chr1:172025967-172026466	0.642992161453836	.	.
chr1	172126494	172126993	chr1	172026509	172027008	Pex19|chr1:172026509-172027008	0.662889583949886	.	.
chr1	172126494	172126993	chr1	172188850	172189349	Pex19|chr1:172188850-172189349	0.404095598877441	.	.
chr1	172126494	172126993	chr1	172217086	172217585	Pex19|chr1:172217086-172217585	0.378513748602323	.	.
chr1	172206562	172207061	chr1	172025967	172026466	Pea15a|chr1:172025967-172026466	0.504970462486276	.	.
chr1	172329099	172329598	chr1	172312070	172312569	Kcnj9|chr1:172312070-172312569	0.718150223462875	.	.
chr1	172329099	172329598	chr1	172324650	172325149	Kcnj9|chr1:172324650-172325149	0.458125603422663	.	.
chr1	172329099	172329598	chr1	172349866	172350365	Kcnj9|chr1:172349866-172350365	0.716576751774939	.	.
chr1	172329099	172329598	chr1	172562878	172563377	Kcnj9|chr1:172562878-172563377	0.440432331036491	.	.
chr1	172329099	172329598	chr1	172563382	172563881	Kcnj9|chr1:172563382-172563881	0.583118123307572	.	.
chr1	172376174	172376673	chr1	172280086	172280585	Pigm|chr1:172280086-172280585	0.722871890073346	.	.
chr1	172481873	172482372	chr1	172280086	172280585	Igsf9|chr1:172280086-172280585	0.560241150213714	.	.
chr1	172481873	172482372	chr1	172412167	172412666	Igsf9|chr1:172412167-172412666	0.379844052322923	.	.
chr1	172481873	172482372	chr1	172528665	172529164	Igsf9|chr1:172528665-172529164	0.514834276557207	.	.
chr1	172632827	172633326	chr1	172280086	172280585	Dusp23|chr1:172280086-172280585	0.449638391987727	.	.
chr1	173349883	173350382	chr1	173410833	173411332	Aim2|chr1:173410833-173411332	0.4041516724935	.	.
chr1	174501578	174502077	chr1	174503374	174503873	Fmn2|chr1:174503374-174503873	0.668120416487317	.	.
chr1	175691964	175692463	chr1	175570398	175570897	Chml|chr1:175570398-175570897	0.376388258649749	.	.
chr1	175691964	175692463	chr1	175570398	175570897	Opn3|chr1:175570398-175570897	0.376388258649749	.	.
chr1	175692503	175693002	chr1	175867509	175868008	Chml|chr1:175867509-175868008	0.41152818751049	.	.
chr1	175692503	175693002	chr1	175867509	175868008	Chml|chr1:175867509-175868008	0.411528187510491	.	.
chr1	175692503	175693002	chr1	175867509	175868008	Opn3|chr1:175867509-175868008	0.41152818751049	.	.
chr1	175692503	175693002	chr1	175867509	175868008	Opn3|chr1:175867509-175868008	0.411528187510491	.	.
chr1	175699292	175699791	chr1	175867509	175868008	Wdr64|chr1:175867509-175868008	0.553174889884926	.	.
chr1	176274525	176275024	chr1	176683089	176683588	Pld5|chr1:176683089-176683588	0.533232599153835	.	.
chr1	176274525	176275024	chr1	176698563	176699062	Pld5|chr1:176698563-176699062	0.479895257326386	.	.
chr1	176274525	176275024	chr1	176699769	176700268	Pld5|chr1:176699769-176700268	0.397658462666931	.	.
chr1	176275192	176275691	chr1	176164389	176164888	Gm38101|chr1:176164389-176164888	0.471164745803078	.	.
chr1	176275192	176275691	chr1	176164389	176164888	Pld5|chr1:176164389-176164888	0.471164745803078	.	.
chr1	176275192	176275691	chr1	176164930	176165429	Gm38101|chr1:176164930-176165429	0.660802368566586	.	.
chr1	176275192	176275691	chr1	176164930	176165429	Pld5|chr1:176164930-176165429	0.660802368566586	.	.
chr1	176275192	176275691	chr1	176213330	176213829	Gm38101|chr1:176213330-176213829	0.396585125866658	.	.
chr1	176275192	176275691	chr1	176213330	176213829	Pld5|chr1:176213330-176213829	0.396585125866658	.	.
chr1	176275192	176275691	chr1	176213856	176214355	Gm38101|chr1:176213856-176214355	0.37172047773368	.	.
chr1	176275192	176275691	chr1	176213856	176214355	Pld5|chr1:176213856-176214355	0.37172047773368	.	.
chr1	176275192	176275691	chr1	176298871	176299370	Gm38101|chr1:176298871-176299370	0.430051588774443	.	.
chr1	176275192	176275691	chr1	176298871	176299370	Pld5|chr1:176298871-176299370	0.430051588774443	.	.
chr1	176275192	176275691	chr1	176366915	176367414	Gm38101|chr1:176366915-176367414	0.527186404481754	.	.
chr1	176275192	176275691	chr1	176366915	176367414	Pld5|chr1:176366915-176367414	0.527186404481754	.	.
chr1	176275192	176275691	chr1	176698563	176699062	Gm38101|chr1:176698563-176699062	0.441170658660058	.	.
chr1	176275192	176275691	chr1	176698563	176699062	Pld5|chr1:176698563-176699062	0.441170658660058	.	.
chr1	176275192	176275691	chr1	176699769	176700268	Gm38101|chr1:176699769-176700268	0.59265227350107	.	.
chr1	176275192	176275691	chr1	176699769	176700268	Pld5|chr1:176699769-176700268	0.59265227350107	.	.
chr1	176813947	176814446	chr1	176675146	176675645	Cep170|chr1:176675146-176675645	0.618362050753065	.	.
chr1	176813947	176814446	chr1	176675146	176675645	Sdccag8|chr1:176675146-176675645	0.618362050753065	.	.
chr1	176813947	176814446	chr1	176862077	176862576	Cep170|chr1:176862077-176862576	0.445321824491338	.	.
chr1	176813947	176814446	chr1	176862077	176862576	Sdccag8|chr1:176862077-176862576	0.445321824491338	.	.
chr1	176814465	176814964	chr1	176675146	176675645	Cep170|chr1:176675146-176675645	0.424370571292198	.	.
chr1	176814465	176814964	chr1	176675146	176675645	Sdccag8|chr1:176675146-176675645	0.424370571292198	.	.
chr1	176814465	176814964	chr1	177195187	177195686	Cep170|chr1:177195187-177195686	0.459105170195405	.	.
chr1	176814465	176814964	chr1	177195187	177195686	Sdccag8|chr1:177195187-177195686	0.459105170195405	.	.
chr1	177257580	177258079	chr1	177150444	177150943	Akt3|chr1:177150444-177150943	0.373949600069321	.	.
chr1	177258678	177259177	chr1	177308131	177308630	Akt3|chr1:177308131-177308630	0.462661869456177	.	.
chr1	177258678	177259177	chr1	177716548	177717047	Akt3|chr1:177716548-177717047	0.468614040980534	.	.
chr1	177258678	177259177	chr1	177717076	177717575	Akt3|chr1:177717076-177717575	0.546331098067047	.	.
chr1	177441325	177441824	chr1	177150444	177150943	Zbtb18|chr1:177150444-177150943	0.4947134896592	.	.
chr1	177441325	177441824	chr1	177383789	177384288	Zbtb18|chr1:177383789-177384288	0.478393749016104	.	.
chr1	177441840	177442339	chr1	177150444	177150943	Zbtb18|chr1:177150444-177150943	0.664208394508432	.	.
chr1	177441840	177442339	chr1	177383789	177384288	Zbtb18|chr1:177383789-177384288	0.423593157626305	.	.
chr1	178317988	178318487	chr1	178663874	178664373	B230369F24Rik|chr1:178663874-178664373	0.499829473109461	.	.
chr1	178317988	178318487	chr1	178663874	178664373	B230369F24Rik|chr1:178663874-178664373	0.499829473109462	.	.
chr1	178317988	178318487	chr1	178663874	178664373	Cox20|chr1:178663874-178664373	0.499829473109461	.	.
chr1	178317988	178318487	chr1	178663874	178664373	Cox20|chr1:178663874-178664373	0.499829473109462	.	.
chr1	178337559	178338058	chr1	178663874	178664373	Hnrnpu|chr1:178663874-178664373	0.379093330945905	.	.
chr1	178405450	178405949	chr1	178663874	178664373	Efcab2|chr1:178663874-178664373	0.442375700409746	.	.
chr1	178406170	178406669	chr1	178530448	178530947	Efcab2|chr1:178530448-178530947	0.381014811099071	.	.
chr1	178406170	178406669	chr1	178663874	178664373	Efcab2|chr1:178663874-178664373	0.641701368719423	.	.
chr1	178528092	178528591	chr1	178447830	178448329	Kif26b|chr1:178447830-178448329	0.530337845182929	.	.
chr1	178528092	178528591	chr1	178447830	178448329	Kif26b|chr1:178447830-178448329	0.53033784518293	.	.
chr1	178528092	178528591	chr1	178448418	178448917	Kif26b|chr1:178448418-178448917	0.428891474316363	.	.
chr1	178528092	178528591	chr1	178449116	178449615	Kif26b|chr1:178449116-178449615	0.392874472213181	.	.
chr1	178528092	178528591	chr1	178697561	178698060	Kif26b|chr1:178697561-178698060	0.539795549613927	.	.
chr1	178528092	178528591	chr1	178749732	178750231	Kif26b|chr1:178749732-178750231	0.471379344740499	.	.
chr1	178528092	178528591	chr1	178811048	178811547	Kif26b|chr1:178811048-178811547	0.529416667930878	.	.
chr1	178528774	178529273	chr1	178447830	178448329	Kif26b|chr1:178447830-178448329	0.592488398679243	.	.
chr1	178528774	178529273	chr1	178448418	178448917	Kif26b|chr1:178448418-178448917	0.628951078681285	.	.
chr1	178528774	178529273	chr1	178626839	178627338	Kif26b|chr1:178626839-178627338	0.370493742409024	.	.
chr1	178528774	178529273	chr1	178697561	178698060	Kif26b|chr1:178697561-178698060	0.471809915596103	.	.
chr1	178528774	178529273	chr1	178749732	178750231	Kif26b|chr1:178749732-178750231	0.550482546001894	.	.
chr1	178528774	178529273	chr1	178811048	178811547	Kif26b|chr1:178811048-178811547	0.587925461410907	.	.
chr1	179546057	179546556	chr1	179705089	179705588	Cnst|chr1:179705089-179705588	0.553732029359565	.	.
chr1	179546057	179546556	chr1	179705089	179705588	Tfb2m|chr1:179705089-179705588	0.553732029359565	.	.
chr1	179546570	179547069	chr1	179281689	179282188	Cnst|chr1:179281689-179282188	0.390185087192653	.	.
chr1	179546570	179547069	chr1	179281689	179282188	Tfb2m|chr1:179281689-179282188	0.390185087192653	.	.
chr1	179959653	179960152	chr1	179645628	179646127	Cdc42bpa|chr1:179645628-179646127	0.479630336552199	.	.
chr1	179959653	179960152	chr1	180195828	180196327	Cdc42bpa|chr1:180195828-180196327	0.466710650942018	.	.
chr1	180256056	180256555	chr1	180185837	180186336	Gm31728|chr1:180185837-180186336	0.388369609999733	.	.
chr1	180256056	180256555	chr1	180420754	180421253	Gm31728|chr1:180420754-180421253	0.370921657955482	.	.
chr1	180256574	180257073	chr1	180225780	180226279	Gm31728|chr1:180225780-180226279	0.568035731685229	.	.
chr1	180256574	180257073	chr1	180249956	180250455	Gm31728|chr1:180249956-180250455	0.432872087393231	.	.
chr1	180256574	180257073	chr1	180434100	180434599	Gm31728|chr1:180434100-180434599	0.58479810924258	.	.
chr1	180568576	180569075	chr1	180249956	180250455	Parp1|chr1:180249956-180250455	0.38569763812857	.	.
chr1	180568576	180569075	chr1	180407339	180407838	Parp1|chr1:180407339-180407838	0.381057749210373	.	.
chr1	180640407	180640906	chr1	180604475	180604974	Lin9|chr1:180604475-180604974	0.39223866112092	.	.
chr1	180640407	180640906	chr1	180778088	180778587	Lin9|chr1:180778088-180778587	0.719778260566792	.	.
chr1	180641033	180641532	chr1	180778088	180778587	Lin9|chr1:180778088-180778587	0.405576825645494	.	.
chr1	180725789	180726288	chr1	180420754	180421253	Acbd3|chr1:180420754-180421253	0.408353499477458	.	.
chr1	180768387	180768886	chr1	180604475	180604974	Gm38293|chr1:180604475-180604974	0.530416129477452	.	.
chr1	180768387	180768886	chr1	180777540	180778039	Gm38293|chr1:180777540-180778039	0.371407407618743	.	.
chr1	180768387	180768886	chr1	180778088	180778587	Gm38293|chr1:180778088-180778587	0.661138696306401	.	.
chr1	180768387	180768886	chr1	181234080	181234579	Gm38293|chr1:181234080-181234579	0.391077886246497	.	.
chr1	180768387	180768886	chr1	181234594	181235093	Gm38293|chr1:181234594-181235093	0.50091408698323	.	.
chr1	180813365	180813864	chr1	180778088	180778587	H3f3a|chr1:180778088-180778587	0.464046652137654	.	.
chr1	180813365	180813864	chr1	180778088	180778587	H3f3aos|chr1:180778088-180778587	0.464046652137654	.	.
chr1	180813365	180813864	chr1	181234080	181234579	H3f3a|chr1:181234080-181234579	0.408589287695716	.	.
chr1	180813365	180813864	chr1	181234080	181234579	H3f3aos|chr1:181234080-181234579	0.408589287695716	.	.
chr1	180813365	180813864	chr1	181234594	181235093	H3f3a|chr1:181234594-181235093	0.41669143716244	.	.
chr1	180813365	180813864	chr1	181234594	181235093	H3f3aos|chr1:181234594-181235093	0.41669143716244	.	.
chr1	180813989	180814488	chr1	180604475	180604974	H3f3a|chr1:180604475-180604974	0.415327063670946	.	.
chr1	180813989	180814488	chr1	180604475	180604974	H3f3aos|chr1:180604475-180604974	0.415327063670946	.	.
chr1	180813989	180814488	chr1	180778088	180778587	H3f3a|chr1:180778088-180778587	0.381572373293035	.	.
chr1	180813989	180814488	chr1	180778088	180778587	H3f3aos|chr1:180778088-180778587	0.381572373293035	.	.
chr1	180813989	180814488	chr1	180848038	180848537	H3f3a|chr1:180848038-180848537	0.549943997047045	.	.
chr1	180813989	180814488	chr1	180848038	180848537	H3f3aos|chr1:180848038-180848537	0.549943997047045	.	.
chr1	180850639	180851138	chr1	180778088	180778587	Sde2|chr1:180778088-180778587	0.400191951558864	.	.
chr1	180850639	180851138	chr1	181234080	181234579	Sde2|chr1:181234080-181234579	0.697660448009168	.	.
chr1	180850639	180851138	chr1	181234594	181235093	Sde2|chr1:181234594-181235093	0.527271313337068	.	.
chr1	181143487	181143986	chr1	180777540	180778039	Cnih4|chr1:180777540-180778039	0.40518208305126	.	.
chr1	181143487	181143986	chr1	180777540	180778039	Nvl|chr1:180777540-180778039	0.40518208305126	.	.
chr1	181144061	181144560	chr1	181017318	181017817	Cnih4|chr1:181017318-181017817	0.598075980030771	.	.
chr1	181144061	181144560	chr1	181017318	181017817	Nvl|chr1:181017318-181017817	0.598075980030771	.	.
chr1	181144061	181144560	chr1	181368391	181368890	Cnih4|chr1:181368391-181368890	0.565977943946825	.	.
chr1	181144061	181144560	chr1	181368391	181368890	Nvl|chr1:181368391-181368890	0.565977943946825	.	.
chr1	181144061	181144560	chr1	181393692	181394191	Cnih4|chr1:181393692-181394191	0.561737078616632	.	.
chr1	181144061	181144560	chr1	181393692	181394191	Nvl|chr1:181393692-181394191	0.561737078616632	.	.
chr1	181211764	181212263	chr1	181017318	181017817	Wdr26|chr1:181017318-181017817	0.456700533578261	.	.
chr1	181352331	181352830	chr1	181017318	181017817	Cnih3|chr1:181017318-181017817	0.42188056741297	.	.
chr1	181352331	181352830	chr1	181393692	181394191	Cnih3|chr1:181393692-181394191	0.468353200085562	.	.
chr1	181352331	181352830	chr1	181616085	181616584	Cnih3|chr1:181616085-181616584	0.584256797182474	.	.
chr1	181352831	181353330	chr1	181234080	181234579	Cnih3|chr1:181234080-181234579	0.675451324258812	.	.
chr1	181352831	181353330	chr1	181234594	181235093	Cnih3|chr1:181234594-181235093	0.576215809604575	.	.
chr1	181352831	181353330	chr1	181545377	181545876	Cnih3|chr1:181545377-181545876	0.648146874204802	.	.
chr1	181842237	181842736	chr1	181545377	181545876	Lbr|chr1:181545377-181545876	0.447447042229355	.	.
chr1	182019253	182019752	chr1	181923286	181923785	Enah|chr1:181923286-181923785	0.440888834027789	.	.
chr1	182019253	182019752	chr1	182442009	182442508	Enah|chr1:182442009-182442508	0.551826571912777	.	.
chr1	182019253	182019752	chr1	182489705	182490204	Enah|chr1:182489705-182490204	0.592962896342477	.	.
chr1	182019822	182020321	chr1	181923286	181923785	Enah|chr1:181923286-181923785	0.532059215838022	.	.
chr1	182019822	182020321	chr1	182442009	182442508	Enah|chr1:182442009-182442508	0.645289060108714	.	.
chr1	182019822	182020321	chr1	182489705	182490204	Enah|chr1:182489705-182490204	0.537522506660191	.	.
chr1	182124497	182124996	chr1	182442009	182442508	Srp9|chr1:182442009-182442508	0.620590359733097	.	.
chr1	182124497	182124996	chr1	182489705	182490204	Srp9|chr1:182489705-182490204	0.509812373427818	.	.
chr1	182125000	182125499	chr1	181888749	181889248	Srp9|chr1:181888749-181889248	0.394983530876149	.	.
chr1	182125000	182125499	chr1	181975524	181976023	Srp9|chr1:181975524-181976023	0.559574489512955	.	.
chr1	182125000	182125499	chr1	182086750	182087249	Srp9|chr1:182086750-182087249	0.468453128894622	.	.
chr1	182125000	182125499	chr1	182378832	182379331	Srp9|chr1:182378832-182379331	0.56450129630179	.	.
chr1	182282007	182282506	chr1	182378832	182379331	Degs1|chr1:182378832-182379331	0.517034032582056	.	.
chr1	182282007	182282506	chr1	182539280	182539779	Degs1|chr1:182539280-182539779	0.43313987283633	.	.
chr1	182282558	182283057	chr1	182489705	182490204	Degs1|chr1:182489705-182490204	0.488829132301666	.	.
chr1	182341398	182341897	chr1	182442009	182442508	Fbxo28|chr1:182442009-182442508	0.664959454692113	.	.
chr1	182341398	182341897	chr1	182489705	182490204	Fbxo28|chr1:182489705-182490204	0.482612545420023	.	.
chr1	182408896	182409395	chr1	182442009	182442508	Trp53bp2|chr1:182442009-182442508	0.496980735143669	.	.
chr1	182408896	182409395	chr1	182663670	182664169	Trp53bp2|chr1:182663670-182664169	0.599702359252754	.	.
chr1	182516707	182517206	chr1	182918875	182919374	Capn2|chr1:182918875-182919374	0.442540305433326	.	.
chr1	182517320	182517819	chr1	182491784	182492283	Capn2|chr1:182491784-182492283	0.478076114644386	.	.
chr1	182517320	182517819	chr1	182539280	182539779	Capn2|chr1:182539280-182539779	0.57308296291884	.	.
chr1	182517320	182517819	chr1	182820870	182821369	Capn2|chr1:182820870-182821369	0.408676888424162	.	.
chr1	182517320	182517819	chr1	182840018	182840517	Capn2|chr1:182840018-182840517	0.431683566655823	.	.
chr1	182517320	182517819	chr1	182908295	182908794	Capn2|chr1:182908295-182908794	0.429202469687312	.	.
chr1	182517320	182517819	chr1	182982880	182983379	Capn2|chr1:182982880-182983379	0.464861129177849	.	.
chr1	182763734	182764233	chr1	182553927	182554426	Susd4|chr1:182553927-182554426	0.526661827635737	.	.
chr1	182763734	182764233	chr1	182778920	182779419	Susd4|chr1:182778920-182779419	0.452321178671006	.	.
chr1	182764489	182764988	chr1	182814034	182814533	Susd4|chr1:182814034-182814533	0.40413022399128	.	.
chr1	182764489	182764988	chr1	182960035	182960534	Susd4|chr1:182960035-182960534	0.440701240653666	.	.
chr1	183221261	183221760	chr1	182839513	182840012	Disp1|chr1:182839513-182840012	0.629930847606734	.	.
chr1	183221261	183221760	chr1	182840018	182840517	Disp1|chr1:182840018-182840517	0.392196114948701	.	.
chr1	183221261	183221760	chr1	182951203	182951702	Disp1|chr1:182951203-182951702	0.408938468893622	.	.
chr1	183221261	183221760	chr1	183273134	183273633	Disp1|chr1:183273134-183273633	0.489786665326798	.	.
chr1	183297516	183298015	chr1	183273134	183273633	Brox|chr1:183273134-183273633	0.427477288340882	.	.
chr1	183388644	183389143	chr1	183345255	183345754	Taf1a|chr1:183345255-183345754	0.428540721233304	.	.
chr1	183419689	183420188	chr1	183345255	183345754	Gm37214|chr1:183345255-183345754	0.471048722511331	.	.
chr1	183562987	183563486	chr1	183273134	183273633	Gm33973|chr1:183273134-183273633	0.483954995234596	.	.
chr1	184033370	184033869	chr1	183783739	183784238	1700056E22Rik|chr1:183783739-183784238	0.444804495077909	.	.
chr1	184033370	184033869	chr1	184041628	184042127	1700056E22Rik|chr1:184041628-184042127	0.516932381719061	.	.
chr1	184034061	184034560	chr1	183783739	183784238	1700056E22Rik|chr1:183783739-183784238	0.518550889901575	.	.
chr1	184034061	184034560	chr1	184041628	184042127	1700056E22Rik|chr1:184041628-184042127	0.618343763301872	.	.
chr1	184034061	184034560	chr1	184447051	184447550	1700056E22Rik|chr1:184447051-184447550	0.547729576868683	.	.
chr1	184810589	184811088	chr1	184771584	184772083	Marc1|chr1:184771584-184772083	0.378241360050718	.	.
chr1	184999022	184999521	chr1	184972633	184973132	Mark1|chr1:184972633-184973132	0.504326000187211	.	.
chr1	185000205	185000704	chr1	184864311	184864810	Mark1|chr1:184864311-184864810	0.418452611999375	.	.
chr1	185203864	185204363	chr1	184864311	184864810	Rab3gap2|chr1:184864311-184864810	0.669103794463857	.	.
chr1	185203864	185204363	chr1	184941531	184942030	Rab3gap2|chr1:184941531-184942030	0.594613934173826	.	.
chr1	185331876	185332375	chr1	185026785	185027284	Bpnt1|chr1:185026785-185027284	0.490358341065082	.	.
chr1	185331876	185332375	chr1	185229664	185230163	Bpnt1|chr1:185229664-185230163	0.395572697620328	.	.
chr1	185331876	185332375	chr1	185741624	185742123	Bpnt1|chr1:185741624-185742123	0.622889949999486	.	.
chr1	186117016	186117515	chr1	186231074	186231573	Lyplal1|chr1:186231074-186231573	0.688452321284666	.	.
chr1	186117016	186117515	chr1	186413377	186413876	Lyplal1|chr1:186413377-186413876	0.518845084233838	.	.
chr1	186705157	186705656	chr1	186392951	186393450	Gm29491|chr1:186392951-186393450	0.37198624270572	.	.
chr1	186705157	186705656	chr1	186392951	186393450	Tgfb2|chr1:186392951-186393450	0.37198624270572	.	.
chr1	186749156	186749655	chr1	186392951	186393450	A430105J06Rik|chr1:186392951-186393450	0.376831450991686	.	.
chr1	186749156	186749655	chr1	186392951	186393450	Rrp15|chr1:186392951-186393450	0.376831450991686	.	.
chr1	186749156	186749655	chr1	186721882	186722381	A430105J06Rik|chr1:186721882-186722381	0.553957774244086	.	.
chr1	186749156	186749655	chr1	186721882	186722381	A430105J06Rik|chr1:186721882-186722381	0.553957774244087	.	.
chr1	186749156	186749655	chr1	186721882	186722381	Rrp15|chr1:186721882-186722381	0.553957774244086	.	.
chr1	186749156	186749655	chr1	186721882	186722381	Rrp15|chr1:186721882-186722381	0.553957774244087	.	.
chr1	187215277	187215776	chr1	186827695	186828194	Gpatch2|chr1:186827695-186828194	0.415066264072547	.	.
chr1	187215277	187215776	chr1	186827695	186828194	Spata17|chr1:186827695-186828194	0.415066264072547	.	.
chr1	187215277	187215776	chr1	187137379	187137878	Gpatch2|chr1:187137379-187137878	0.699658061834523	.	.
chr1	187215277	187215776	chr1	187137379	187137878	Spata17|chr1:187137379-187137878	0.699658061834523	.	.
chr1	187608698	187609197	chr1	187740429	187740928	Esrrg|chr1:187740429-187740928	0.466638494748064	.	.
chr1	187651190	187651689	chr1	187974357	187974856	Gm36388|chr1:187974357-187974856	0.605915734142439	.	.
chr1	189687923	189688422	chr1	189425214	189425713	Cenpf|chr1:189425214-189425713	0.402203229385655	.	.
chr1	189687923	189688422	chr1	189883675	189884174	Cenpf|chr1:189883675-189884174	0.374915130692552	.	.
chr1	189880204	189880703	chr1	189607046	189607545	Gm37422|chr1:189607046-189607545	0.540466905096135	.	.
chr1	189880204	189880703	chr1	189608669	189609168	Gm37422|chr1:189608669-189609168	0.448965830405555	.	.
chr1	189880204	189880703	chr1	189653557	189654056	Gm37422|chr1:189653557-189654056	0.40155444257738	.	.
chr1	189922073	189922572	chr1	189883675	189884174	Smyd2|chr1:189883675-189884174	0.437420398476427	.	.
chr1	190170441	190170940	chr1	190265268	190265767	Prox1|chr1:190265268-190265767	0.559678542802505	.	.
chr1	190170441	190170940	chr1	190265268	190265767	Prox1os|chr1:190265268-190265767	0.559678542802505	.	.
chr1	190170441	190170940	chr1	190279983	190280482	Prox1|chr1:190279983-190280482	0.526957517432102	.	.
chr1	190170441	190170940	chr1	190279983	190280482	Prox1os|chr1:190279983-190280482	0.526957517432102	.	.
chr1	190911562	190912061	chr1	191172423	191172922	Rps6kc1|chr1:191172423-191172922	0.379072495407989	.	.
chr1	191026045	191026544	chr1	191299530	191300029	A230020J21Rik|chr1:191299530-191300029	0.374690234851168	.	.
chr1	191026045	191026544	chr1	191299530	191300029	Flvcr1|chr1:191299530-191300029	0.374690234851168	.	.
chr1	191026045	191026544	chr1	191312626	191313125	A230020J21Rik|chr1:191312626-191313125	0.541652458042674	.	.
chr1	191026045	191026544	chr1	191312626	191313125	Flvcr1|chr1:191312626-191313125	0.541652458042674	.	.
chr1	191026045	191026544	chr1	191470543	191471042	A230020J21Rik|chr1:191470543-191471042	0.595079667134517	.	.
chr1	191026045	191026544	chr1	191470543	191471042	Flvcr1|chr1:191470543-191471042	0.595079667134517	.	.
chr1	191098161	191098660	chr1	190868730	190869229	Batf3|chr1:190868730-190869229	0.497775882666435	.	.
chr1	191224177	191224676	chr1	190868730	190869229	D730003I15Rik|chr1:190868730-190869229	0.414439115109534	.	.
chr1	191224177	191224676	chr1	191123712	191124211	D730003I15Rik|chr1:191123712-191124211	0.563603368898383	.	.
chr1	191224177	191224676	chr1	191397049	191397548	D730003I15Rik|chr1:191397049-191397548	0.565936711331726	.	.
chr1	191325660	191326159	chr1	191123712	191124211	Pacc1|chr1:191123712-191124211	0.561511209475753	.	.
chr1	191326162	191326661	chr1	191123712	191124211	Pacc1|chr1:191123712-191124211	0.430903094236693	.	.
chr1	191326162	191326661	chr1	191718952	191719451	Pacc1|chr1:191718952-191719451	0.393659561855074	.	.
chr1	191575408	191575907	chr1	191397049	191397548	Dtl|chr1:191397049-191397548	0.629859524637753	.	.
chr1	191575408	191575907	chr1	191397049	191397548	Ints7|chr1:191397049-191397548	0.629859524637753	.	.
chr1	191575408	191575907	chr1	191470543	191471042	Dtl|chr1:191470543-191471042	0.454812568167929	.	.
chr1	191575408	191575907	chr1	191470543	191471042	Ints7|chr1:191470543-191471042	0.454812568167929	.	.
chr1	191575408	191575907	chr1	191874942	191875441	Dtl|chr1:191874942-191875441	0.376295583070011	.	.
chr1	191575408	191575907	chr1	191874942	191875441	Ints7|chr1:191874942-191875441	0.376295583070011	.	.
chr1	191717568	191718067	chr1	191275469	191275968	Lpgat1|chr1:191275469-191275968	0.425795419720655	.	.
chr1	191717568	191718067	chr1	191397049	191397548	Lpgat1|chr1:191397049-191397548	0.397466702910608	.	.
chr1	191717568	191718067	chr1	191470543	191471042	Lpgat1|chr1:191470543-191471042	0.577109037014245	.	.
chr1	191717568	191718067	chr1	191817776	191818275	Lpgat1|chr1:191817776-191818275	0.512619015919595	.	.
chr1	191717568	191718067	chr1	191834767	191835266	Lpgat1|chr1:191834767-191835266	0.416587248621531	.	.
chr1	191718068	191718567	chr1	191275469	191275968	Lpgat1|chr1:191275469-191275968	0.577882774808154	.	.
chr1	191718068	191718567	chr1	191470543	191471042	Lpgat1|chr1:191470543-191471042	0.459508016384489	.	.
chr1	191718068	191718567	chr1	191834767	191835266	Lpgat1|chr1:191834767-191835266	0.53059512078379	.	.
chr1	191718068	191718567	chr1	191874942	191875441	Lpgat1|chr1:191874942-191875441	0.509415379321376	.	.
chr1	191821104	191821603	chr1	191817776	191818275	Gm38037|chr1:191817776-191818275	0.452119393053558	.	.
chr1	191821104	191821603	chr1	191817776	191818275	Nek2|chr1:191817776-191818275	0.452119393053558	.	.
chr1	192092422	192092921	chr1	192368189	192368688	Gm26879|chr1:192368189-192368688	0.394907781359482	.	.
chr1	192092422	192092921	chr1	192368189	192368688	Traf5|chr1:192368189-192368688	0.394907781359482	.	.
chr1	192136426	192136925	chr1	191817776	191818275	Gm10516|chr1:191817776-191818275	0.585157682226034	.	.
chr1	192137818	192138317	chr1	191817776	191818275	Rcor3|chr1:191817776-191818275	0.554983025895939	.	.
chr1	192190456	192190955	chr1	191834767	191835266	Kcnh1|chr1:191834767-191835266	0.432870914170686	.	.
chr1	192190456	192190955	chr1	191874942	191875441	Kcnh1|chr1:191874942-191875441	0.522140595631012	.	.
chr1	192190456	192190955	chr1	192107306	192107805	Kcnh1|chr1:192107306-192107805	0.623101319413986	.	.
chr1	192190456	192190955	chr1	192331157	192331656	Kcnh1|chr1:192331157-192331656	0.68319494624315	.	.
chr1	192190456	192190955	chr1	192346756	192347255	Kcnh1|chr1:192346756-192347255	0.774027753295632	.	.
chr1	192770423	192770922	chr1	192804488	192804987	Hhat|chr1:192804488-192804987	0.593463134618248	.	.
chr1	192770423	192770922	chr1	193173244	193173743	Hhat|chr1:193173244-193173743	0.385554330383375	.	.
chr1	192854936	192855435	chr1	192657429	192657928	Gm15867|chr1:192657429-192657928	0.411112076905601	.	.
chr1	192854936	192855435	chr1	192657429	192657928	Sertad4|chr1:192657429-192657928	0.411112076905601	.	.
chr1	193035210	193035709	chr1	192822619	192823118	Syt14|chr1:192822619-192823118	0.422782332313075	.	.
chr1	193035210	193035709	chr1	193315867	193316366	Syt14|chr1:193315867-193316366	0.383768353357542	.	.
chr1	193035812	193036311	chr1	192784324	192784823	Syt14|chr1:192784324-192784823	0.534788802287855	.	.
chr1	193130022	193130521	chr1	193315867	193316366	Utp25|chr1:193315867-193316366	0.595599913350226	.	.
chr1	193208153	193208652	chr1	192784324	192784823	Lamb3|chr1:192784324-192784823	0.488879382550129	.	.
chr1	193208153	193208652	chr1	192822619	192823118	Lamb3|chr1:192822619-192823118	0.452655001017108	.	.
chr1	193208153	193208652	chr1	193315867	193316366	Lamb3|chr1:193315867-193316366	0.597804946482888	.	.
chr1	193272880	193273379	chr1	193433550	193434049	G0s2|chr1:193433550-193434049	0.382175121561605	.	.
chr1	193370052	193370551	chr1	193315867	193316366	Camk1g|chr1:193315867-193316366	0.68717560515511	.	.
chr1	194976111	194976610	chr1	194962131	194962630	A330023F24Rik|chr1:194962131-194962630	0.412669855019733	.	.
chr1	194976111	194976610	chr1	194962131	194962630	Gm16897|chr1:194962131-194962630	0.412669855019733	.	.
chr1	194976111	194976610	chr1	195018996	195019495	A330023F24Rik|chr1:195018996-195019495	0.489421051331121	.	.
chr1	194976111	194976610	chr1	195018996	195019495	Gm16897|chr1:195018996-195019495	0.489421051331121	.	.
chr1	195018071	195018570	chr1	195016706	195017205	Gm37027|chr1:195016706-195017205	0.474981617225426	.	.
chr10	3366298	3366797	chr10	3118556	3119055	Ppp1r14c|chr10:3118556-3119055	0.371417495034277	.	.
chr10	3366298	3366797	chr10	3423569	3424068	Ppp1r14c|chr10:3423569-3424068	0.408214588825977	.	.
chr10	3973553	3974052	chr10	3863400	3863899	Mthfd1l|chr10:3863400-3863899	0.482163691749283	.	.
chr10	4266269	4266768	chr10	4334196	4334695	Akap12|chr10:4334196-4334695	0.607000137300879	.	.
chr10	4266269	4266768	chr10	4386733	4387232	Akap12|chr10:4386733-4387232	0.47242929522622	.	.
chr10	4266269	4266768	chr10	4712513	4713012	Akap12|chr10:4712513-4713012	0.514026830356899	.	.
chr10	4266915	4267414	chr10	4334196	4334695	Akap12|chr10:4334196-4334695	0.527065832063116	.	.
chr10	4387235	4387734	chr10	4334196	4334695	Zbtb2|chr10:4334196-4334695	0.617761160826848	.	.
chr10	4387235	4387734	chr10	4712513	4713012	Zbtb2|chr10:4712513-4713012	0.578012946518411	.	.
chr10	4432192	4432691	chr10	4334196	4334695	Armt1|chr10:4334196-4334695	0.42469177156152	.	.
chr10	4432192	4432691	chr10	4334196	4334695	Rmnd1|chr10:4334196-4334695	0.42469177156152	.	.
chr10	4432192	4432691	chr10	4712513	4713012	Armt1|chr10:4712513-4713012	0.5950807856761	.	.
chr10	4432192	4432691	chr10	4712513	4713012	Rmnd1|chr10:4712513-4713012	0.5950807856761	.	.
chr10	5550504	5551003	chr10	5549987	5550486	Syne1|chr10:5549987-5550486	0.665488591149975	.	.
chr10	5550504	5551003	chr10	5868026	5868525	Syne1|chr10:5868026-5868525	0.52401175164341	.	.
chr10	5550504	5551003	chr10	5966514	5967013	Syne1|chr10:5966514-5967013	0.594931058088765	.	.
chr10	5550504	5551003	chr10	5967111	5967610	Syne1|chr10:5967111-5967610	0.545770860399544	.	.
chr10	5805395	5805894	chr10	5549987	5550486	Fbxo5|chr10:5549987-5550486	0.677817269110414	.	.
chr10	5805395	5805894	chr10	5868026	5868525	Fbxo5|chr10:5868026-5868525	0.766488938854671	.	.
chr10	5805395	5805894	chr10	5906427	5906926	Fbxo5|chr10:5906427-5906926	0.610538671812221	.	.
chr10	5805395	5805894	chr10	6035780	6036279	Fbxo5|chr10:6035780-6036279	0.412201987447154	.	.
chr10	5921342	5921841	chr10	5846889	5847388	Rgs17|chr10:5846889-5847388	0.406917369353275	.	.
chr10	7052495	7052994	chr10	7076118	7076617	Ipcef1|chr10:7076118-7076617	0.415029796880065	.	.
chr10	7052495	7052994	chr10	7111549	7112048	Ipcef1|chr10:7111549-7112048	0.404679645515378	.	.
chr10	7052495	7052994	chr10	7158863	7159362	Ipcef1|chr10:7158863-7159362	0.414652728315826	.	.
chr10	7052495	7052994	chr10	7174514	7175013	Ipcef1|chr10:7174514-7175013	0.374246879722003	.	.
chr10	7211500	7211999	chr10	7111549	7112048	Cnksr3|chr10:7111549-7112048	0.505679093825844	.	.
chr10	7211500	7211999	chr10	7158283	7158782	Cnksr3|chr10:7158283-7158782	0.441967236829834	.	.
chr10	7211500	7211999	chr10	7158863	7159362	Cnksr3|chr10:7158863-7159362	0.420200304344834	.	.
chr10	7211500	7211999	chr10	7158863	7159362	Cnksr3|chr10:7158863-7159362	0.420200304344835	.	.
chr10	7211500	7211999	chr10	7174514	7175013	Cnksr3|chr10:7174514-7175013	0.582502893195809	.	.
chr10	7211500	7211999	chr10	7210985	7211484	Cnksr3|chr10:7210985-7211484	0.677455253918557	.	.
chr10	7212004	7212503	chr10	7076118	7076617	Cnksr3|chr10:7076118-7076617	0.382224272158555	.	.
chr10	7212004	7212503	chr10	7111549	7112048	Cnksr3|chr10:7111549-7112048	0.422271686753325	.	.
chr10	7212004	7212503	chr10	7158283	7158782	Cnksr3|chr10:7158283-7158782	0.380159198457716	.	.
chr10	7212004	7212503	chr10	7158863	7159362	Cnksr3|chr10:7158863-7159362	0.374107349657181	.	.
chr10	7212004	7212503	chr10	7174514	7175013	Cnksr3|chr10:7174514-7175013	0.407644993668065	.	.
chr10	7212004	7212503	chr10	7210985	7211484	Cnksr3|chr10:7210985-7211484	0.534543881286237	.	.
chr10	7589567	7590066	chr10	7333209	7333708	Lrp11|chr10:7333209-7333708	0.523295367920102	.	.
chr10	7590117	7590616	chr10	7900869	7901368	Lrp11|chr10:7900869-7901368	0.497247330025211	.	.
chr10	7680943	7681442	chr10	7900869	7901368	Lats1|chr10:7900869-7901368	0.686463672619991	.	.
chr10	7680943	7681442	chr10	7900869	7901368	Pcmt1|chr10:7900869-7901368	0.686463672619991	.	.
chr10	7725685	7726184	chr10	7260251	7260750	Katna1|chr10:7260251-7260750	0.430214122640932	.	.
chr10	7780097	7780596	chr10	7900869	7901368	B430219N15Rik|chr10:7900869-7901368	0.382393770902545	.	.
chr10	7780721	7781220	chr10	7600611	7601110	B430219N15Rik|chr10:7600611-7601110	0.391664664179809	.	.
chr10	7780721	7781220	chr10	7900869	7901368	B430219N15Rik|chr10:7900869-7901368	0.560486512566771	.	.
chr10	7780721	7781220	chr10	8063361	8063860	B430219N15Rik|chr10:8063361-8063860	0.65240768554674	.	.
chr10	7956090	7956589	chr10	7883479	7883978	Tab2|chr10:7883479-7883978	0.512249639842901	.	.
chr10	8176197	8176696	chr10	7933134	7933633	Gm30906|chr10:7933134-7933633	0.557823604328541	.	.
chr10	8885858	8886357	chr10	8624083	8624582	Sash1|chr10:8624083-8624582	0.416377881711313	.	.
chr10	9674500	9674999	chr10	9440091	9440590	Samd5|chr10:9440091-9440590	0.447052888153161	.	.
chr10	9674500	9674999	chr10	9481891	9482390	Samd5|chr10:9481891-9482390	0.694778904781537	.	.
chr10	9674500	9674999	chr10	9676891	9677390	Samd5|chr10:9676891-9677390	0.374032085078842	.	.
chr10	9675019	9675518	chr10	9440091	9440590	Samd5|chr10:9440091-9440590	0.773699501284266	.	.
chr10	9675019	9675518	chr10	9633177	9633676	Samd5|chr10:9633177-9633676	0.722380160590917	.	.
chr10	9901801	9902300	chr10	10093567	10094066	Gm46210|chr10:10093567-10094066	0.416366045230565	.	.
chr10	9901801	9902300	chr10	10093567	10094066	Stxbp5|chr10:10093567-10094066	0.416366045230565	.	.
chr10	9901801	9902300	chr10	9957429	9957928	Gm46210|chr10:9957429-9957928	0.420204940326296	.	.
chr10	9901801	9902300	chr10	9957429	9957928	Stxbp5|chr10:9957429-9957928	0.420204940326296	.	.
chr10	10557986	10558485	chr10	10320999	10321498	Rab32|chr10:10320999-10321498	0.476783777576172	.	.
chr10	10557986	10558485	chr10	10737227	10737726	Rab32|chr10:10737227-10737726	0.391773951828968	.	.
chr10	11082083	11082582	chr10	11358824	11359323	Grm1|chr10:11358824-11359323	0.548158185362752	.	.
chr10	11082083	11082582	chr10	11491884	11492383	Grm1|chr10:11491884-11492383	0.415981206437916	.	.
chr10	11149164	11149663	chr10	11362273	11362772	Shprh|chr10:11362273-11362772	0.437164885921997	.	.
chr10	11280524	11281023	chr10	11250034	11250533	4930432B10Rik|chr10:11250034-11250533	0.532446194773374	.	.
chr10	11280524	11281023	chr10	11250034	11250533	Fbxo30|chr10:11250034-11250533	0.532446194773374	.	.
chr10	12868974	12869473	chr10	12614187	12614686	Utrn|chr10:12614187-12614686	0.432754163888836	.	.
chr10	12868974	12869473	chr10	12614872	12615371	Utrn|chr10:12614872-12615371	0.651001035630619	.	.
chr10	12868974	12869473	chr10	13016462	13016961	Utrn|chr10:13016462-13016961	0.618108254422416	.	.
chr10	12868974	12869473	chr10	13090439	13090938	Utrn|chr10:13090439-13090938	0.663753587422787	.	.
chr10	12868974	12869473	chr10	13090972	13091471	Utrn|chr10:13090972-13091471	0.498644157370683	.	.
chr10	12922385	12922884	chr10	13090439	13090938	B230208H11Rik|chr10:13090439-13090938	0.37533022318755	.	.
chr10	12922385	12922884	chr10	13090972	13091471	B230208H11Rik|chr10:13090972-13091471	0.403047469094665	.	.
chr10	12922385	12922884	chr10	13232551	13233050	B230208H11Rik|chr10:13232551-13233050	0.405461348717894	.	.
chr10	12922927	12923426	chr10	12614872	12615371	B230208H11Rik|chr10:12614872-12615371	0.418443809215155	.	.
chr10	12922927	12923426	chr10	13232551	13233050	B230208H11Rik|chr10:13232551-13233050	0.375354756271188	.	.
chr10	13473580	13474079	chr10	13008121	13008620	Phactr2|chr10:13008121-13008620	0.474060799501012	.	.
chr10	13473580	13474079	chr10	13018414	13018913	Phactr2|chr10:13018414-13018913	0.382065540595317	.	.
chr10	13473580	13474079	chr10	13500872	13501371	Phactr2|chr10:13500872-13501371	0.503280592829046	.	.
chr10	13474088	13474587	chr10	13008121	13008620	Phactr2|chr10:13008121-13008620	0.430770403148713	.	.
chr10	13474088	13474587	chr10	13090972	13091471	Phactr2|chr10:13090972-13091471	0.507308998811932	.	.
chr10	13552855	13553354	chr10	13303185	13303684	Adat2|chr10:13303185-13303684	0.585840706396549	.	.
chr10	13552855	13553354	chr10	13303185	13303684	Pex3|chr10:13303185-13303684	0.585840706396549	.	.
chr10	13965511	13966010	chr10	13686080	13686579	Hivep2|chr10:13686080-13686579	0.41115316366691	.	.
chr10	13965511	13966010	chr10	14056812	14057311	Hivep2|chr10:14056812-14057311	0.546270037702914	.	.
chr10	13965511	13966010	chr10	14130209	14130708	Hivep2|chr10:14130209-14130708	0.383166273405078	.	.
chr10	13966069	13966568	chr10	13686080	13686579	Hivep2|chr10:13686080-13686579	0.457424415994722	.	.
chr10	13966069	13966568	chr10	13714509	13715008	Hivep2|chr10:13714509-13715008	0.573693783487538	.	.
chr10	13966069	13966568	chr10	13916954	13917453	Hivep2|chr10:13916954-13917453	0.418179441230649	.	.
chr10	13966069	13966568	chr10	14056812	14057311	Hivep2|chr10:14056812-14057311	0.693923881995063	.	.
chr10	13966790	13967289	chr10	13916954	13917453	Hivep2|chr10:13916954-13917453	0.420331018302262	.	.
chr10	13966790	13967289	chr10	14056812	14057311	Hivep2|chr10:14056812-14057311	0.421612469340837	.	.
chr10	14545201	14545700	chr10	14512272	14512771	Adgrg6|chr10:14512272-14512771	0.459739877270599	.	.
chr10	14545201	14545700	chr10	14512272	14512771	Gm46212|chr10:14512272-14512771	0.459739877270599	.	.
chr10	14705323	14705822	chr10	14468563	14469062	Nmbr|chr10:14468563-14469062	0.438305716059956	.	.
chr10	14705323	14705822	chr10	14468563	14469062	Vta1|chr10:14468563-14469062	0.438305716059956	.	.
chr10	14705323	14705822	chr10	14952921	14953420	Nmbr|chr10:14952921-14953420	0.422961447874345	.	.
chr10	14705323	14705822	chr10	14952921	14953420	Vta1|chr10:14952921-14953420	0.422961447874345	.	.
chr10	14759884	14760383	chr10	14860227	14860726	B230364G03Rik|chr10:14860227-14860726	0.471177633676597	.	.
chr10	14759884	14760383	chr10	15242781	15243280	B230364G03Rik|chr10:15242781-15243280	0.395023067724827	.	.
chr10	17527277	17527776	chr10	17356092	17356591	Gm47770|chr10:17356092-17356591	0.655407215444962	.	.
chr10	17527277	17527776	chr10	17512031	17512530	Gm47770|chr10:17512031-17512530	0.371037417535408	.	.
chr10	17722198	17722697	chr10	17869893	17870392	Cited2|chr10:17869893-17870392	0.451198762923386	.	.
chr10	17795966	17796465	chr10	17724226	17724725	Txlnb|chr10:17724226-17724725	0.427756760188487	.	.
chr10	17795966	17796465	chr10	18197247	18197746	Txlnb|chr10:18197247-18197746	0.531348385468463	.	.
chr10	17947841	17948340	chr10	18182182	18182681	Heca|chr10:18182182-18182681	0.555946093806952	.	.
chr10	18022923	18023422	chr10	18182182	18182681	Abracl|chr10:18182182-18182681	0.395239741376858	.	.
chr10	18055292	18055791	chr10	18197247	18197746	Reps1|chr10:18197247-18197746	0.447070445980612	.	.
chr10	18234496	18234995	chr10	18430883	18431382	Ccdc28a|chr10:18430883-18431382	0.417348504694334	.	.
chr10	18234496	18234995	chr10	18430883	18431382	Gm10827|chr10:18430883-18431382	0.417348504694334	.	.
chr10	18234496	18234995	chr10	18453347	18453846	Ccdc28a|chr10:18453347-18453846	0.400631055913868	.	.
chr10	18234496	18234995	chr10	18453347	18453846	Gm10827|chr10:18453347-18453846	0.400631055913868	.	.
chr10	18235012	18235511	chr10	18182182	18182681	Ccdc28a|chr10:18182182-18182681	0.574249956996953	.	.
chr10	18235012	18235511	chr10	18182182	18182681	Gm10827|chr10:18182182-18182681	0.574249956996953	.	.
chr10	18235012	18235511	chr10	18197247	18197746	Ccdc28a|chr10:18197247-18197746	0.431628598520877	.	.
chr10	18235012	18235511	chr10	18197247	18197746	Gm10827|chr10:18197247-18197746	0.431628598520877	.	.
chr10	18235012	18235511	chr10	18407368	18407867	Ccdc28a|chr10:18407368-18407867	0.70234922016919	.	.
chr10	18235012	18235511	chr10	18407368	18407867	Gm10827|chr10:18407368-18407867	0.70234922016919	.	.
chr10	18545704	18546203	chr10	18916956	18917455	Hebp2|chr10:18916956-18917455	0.612932139012965	.	.
chr10	18743491	18743990	chr10	18431396	18431895	Arfgef3|chr10:18431396-18431895	0.441328874920414	.	.
chr10	18743491	18743990	chr10	18431396	18431895	Gm32926|chr10:18431396-18431895	0.441328874920414	.	.
chr10	18844729	18845228	chr10	19023718	19024217	Perp|chr10:19023718-19024217	0.396103322471412	.	.
chr10	18886878	18887377	chr10	18562888	18563387	Gm48483|chr10:18562888-18563387	0.392343415723889	.	.
chr10	18886878	18887377	chr10	18958388	18958887	Gm48483|chr10:18958388-18958887	0.585384337357123	.	.
chr10	18886878	18887377	chr10	19188055	19188554	Gm48483|chr10:19188055-19188554	0.529431607600559	.	.
chr10	19015270	19015769	chr10	19239936	19240435	Tnfaip3|chr10:19239936-19240435	0.719818719486297	.	.
chr10	19850487	19850986	chr10	19849978	19850477	Slc35d3|chr10:19849978-19850477	0.425440633467621	.	.
chr10	19934494	19934993	chr10	19811700	19812199	Map3k5|chr10:19811700-19812199	0.473176652922179	.	.
chr10	20148657	20149156	chr10	19811700	19812199	Map7|chr10:19811700-19812199	0.375646801682605	.	.
chr10	20149202	20149701	chr10	20170432	20170931	Map7|chr10:20170432-20170931	0.516663412440623	.	.
chr10	20286480	20286979	chr10	20031927	20032426	Gm48249|chr10:20031927-20032426	0.504449814135218	.	.
chr10	20286480	20286979	chr10	20170432	20170931	Gm48249|chr10:20170432-20170931	0.521238549598123	.	.
chr10	20286480	20286979	chr10	20611583	20612082	Gm48249|chr10:20611583-20612082	0.610319266400733	.	.
chr10	20286480	20286979	chr10	20694105	20694604	Gm48249|chr10:20694105-20694604	0.452605312065595	.	.
chr10	20347497	20347996	chr10	20031927	20032426	Mtfr2|chr10:20031927-20032426	0.432170333892488	.	.
chr10	20724806	20725305	chr10	20611583	20612082	Pde7b|chr10:20611583-20612082	0.559888608043517	.	.
chr10	20952322	20952821	chr10	20694105	20694604	Ahi1|chr10:20694105-20694604	0.376414836235308	.	.
chr10	20952322	20952821	chr10	20954126	20954625	Ahi1|chr10:20954126-20954625	0.699891797397007	.	.
chr10	21144872	21145371	chr10	21159550	21160049	Gm26577|chr10:21159550-21160049	0.412959791937644	.	.
chr10	21160806	21161305	chr10	20854873	20855372	Myb|chr10:20854873-20855372	0.398328747992325	.	.
chr10	21160806	21161305	chr10	20966007	20966506	Myb|chr10:20966007-20966506	0.407819109486406	.	.
chr10	21295682	21296181	chr10	21679078	21679577	Hbs1l|chr10:21679078-21679577	0.415143666984156	.	.
chr10	21881933	21882432	chr10	21500727	21501226	Sgk1|chr10:21500727-21501226	0.558455744913885	.	.
chr10	21881933	21882432	chr10	21525381	21525880	Sgk1|chr10:21525381-21525880	0.609646625534036	.	.
chr10	21881933	21882432	chr10	21684237	21684736	Sgk1|chr10:21684237-21684736	0.515438571115219	.	.
chr10	21881933	21882432	chr10	21994360	21994859	Sgk1|chr10:21994360-21994859	0.708899388055817	.	.
chr10	21881933	21882432	chr10	22010076	22010575	Sgk1|chr10:22010076-22010575	0.374088567243131	.	.
chr10	24131389	24131888	chr10	24311997	24312496	Gm40614|chr10:24311997-24312496	0.407374979025755	.	.
chr10	24149016	24149515	chr10	23809816	23810315	Stx7|chr10:23809816-23810315	0.433816535893216	.	.
chr10	24149016	24149515	chr10	23812077	23812576	Stx7|chr10:23812077-23812576	0.443404219568728	.	.
chr10	24149016	24149515	chr10	23979250	23979749	Stx7|chr10:23979250-23979749	0.478331438750624	.	.
chr10	24223272	24223771	chr10	24217819	24218318	Moxd1|chr10:24217819-24218318	0.51825472767308	.	.
chr10	25307780	25308279	chr10	25016031	25016530	Akap7|chr10:25016031-25016530	0.368616117376058	.	.
chr10	25359501	25360000	chr10	25296861	25297360	Epb41l2|chr10:25296861-25297360	0.539577819922285	.	.
chr10	25359501	25360000	chr10	25378528	25379027	Epb41l2|chr10:25378528-25379027	0.488737127429765	.	.
chr10	26695050	26695549	chr10	26687116	26687615	Gm48893|chr10:26687116-26687615	0.520324576929325	.	.
chr10	26695050	26695549	chr10	26772852	26773351	Gm48893|chr10:26772852-26773351	0.49837126101397	.	.
chr10	26695050	26695549	chr10	26855784	26856283	Gm48893|chr10:26855784-26856283	0.563668934006329	.	.
chr10	28074536	28075035	chr10	28090085	28090584	Ptprk|chr10:28090085-28090584	0.385363942745478	.	.
chr10	29361838	29362337	chr10	29019749	29020248	Rnf146|chr10:29019749-29020248	0.593706275456998	.	.
chr10	29534063	29534562	chr10	29635782	29636281	Gm48159|chr10:29635782-29636281	0.467815968159722	.	.
chr10	29535581	29536080	chr10	29354100	29354599	Rspo3|chr10:29354100-29354599	0.554542104091915	.	.
chr10	29535581	29536080	chr10	29398324	29398823	Rspo3|chr10:29398324-29398823	0.414411081800873	.	.
chr10	30200346	30200845	chr10	30389737	30390236	Cenpw|chr10:30389737-30390236	0.463427386366202	.	.
chr10	30599914	30600413	chr10	30810769	30811268	Trmt11|chr10:30810769-30811268	0.500593244705404	.	.
chr10	30802619	30803118	chr10	30824988	30825487	Ncoa7|chr10:30824988-30825487	0.525085765519923	.	.
chr10	30803126	30803625	chr10	30541279	30541778	Ncoa7|chr10:30541279-30541778	0.554956162512522	.	.
chr10	30803126	30803625	chr10	30618199	30618698	Ncoa7|chr10:30618199-30618698	0.371039450802025	.	.
chr10	30803126	30803625	chr10	30824988	30825487	Ncoa7|chr10:30824988-30825487	0.556432983507562	.	.
chr10	30803835	30804334	chr10	30824988	30825487	Ncoa7|chr10:30824988-30825487	0.468813530696096	.	.
chr10	32890706	32891205	chr10	32605434	32605933	Nkain2|chr10:32605434-32605933	0.468227469904855	.	.
chr10	33624501	33625000	chr10	33703373	33703872	Clvs2|chr10:33703373-33703872	0.613910890623231	.	.
chr10	33624501	33625000	chr10	33703373	33703872	Gm15939|chr10:33703373-33703872	0.613910890623231	.	.
chr10	33951019	33951518	chr10	33703373	33703872	Zup1|chr10:33703373-33703872	0.533361148323639	.	.
chr10	34019491	34019990	chr10	34033850	34034349	Gm48045|chr10:34033850-34034349	0.371326365434846	.	.
chr10	34019491	34019990	chr10	34033850	34034349	Rwdd1|chr10:34033850-34034349	0.371326365434846	.	.
chr10	34019491	34019990	chr10	34328221	34328720	Gm48045|chr10:34328221-34328720	0.504720186283649	.	.
chr10	34019491	34019990	chr10	34328221	34328720	Rwdd1|chr10:34328221-34328720	0.504720186283649	.	.
chr10	34036511	34037010	chr10	34033850	34034349	Trappc3l|chr10:34033850-34034349	0.526273017317277	.	.
chr10	34036511	34037010	chr10	34271718	34272217	Trappc3l|chr10:34271718-34272217	0.508247975441547	.	.
chr10	34036511	34037010	chr10	34328221	34328720	Trappc3l|chr10:34328221-34328720	0.36871237577312	.	.
chr10	34127449	34127948	chr10	33914866	33915365	Calhm6|chr10:33914866-33915365	0.408628092297241	.	.
chr10	34127449	34127948	chr10	33986736	33987235	Calhm6|chr10:33986736-33987235	0.388270673060381	.	.
chr10	34127449	34127948	chr10	34271718	34272217	Calhm6|chr10:34271718-34272217	0.470518566762653	.	.
chr10	34206579	34207078	chr10	33986736	33987235	Dse|chr10:33986736-33987235	0.515254722992565	.	.
chr10	34281970	34282469	chr10	34328221	34328720	Tspyl1|chr10:34328221-34328720	0.528279513287793	.	.
chr10	34297174	34297673	chr10	34271718	34272217	Tspyl4|chr10:34271718-34272217	0.461234619981845	.	.
chr10	36974002	36974501	chr10	36608625	36609124	Hdac2|chr10:36608625-36609124	0.482110490742939	.	.
chr10	36974002	36974501	chr10	36773626	36774125	Hdac2|chr10:36773626-36774125	0.382406893599986	.	.
chr10	36974002	36974501	chr10	37136922	37137421	Hdac2|chr10:37136922-37137421	0.517902775182984	.	.
chr10	37138712	37139211	chr10	36773626	36774125	5930403N24Rik|chr10:36773626-36774125	0.392446000650246	.	.
chr10	37138712	37139211	chr10	36773626	36774125	Marcks|chr10:36773626-36774125	0.392446000650246	.	.
chr10	39369440	39369939	chr10	39066931	39067430	Fyn|chr10:39066931-39067430	0.575597970011935	.	.
chr10	39369440	39369939	chr10	39171094	39171593	Fyn|chr10:39171094-39171593	0.518996637695358	.	.
chr10	39369440	39369939	chr10	39171636	39172135	Fyn|chr10:39171636-39172135	0.482207536117702	.	.
chr10	39369440	39369939	chr10	39239839	39240338	Fyn|chr10:39239839-39240338	0.482395548759577	.	.
chr10	39369440	39369939	chr10	39291102	39291601	Fyn|chr10:39291102-39291601	0.595481018004891	.	.
chr10	39369440	39369939	chr10	39370202	39370701	Fyn|chr10:39370202-39370701	0.565703873358603	.	.
chr10	39731403	39731902	chr10	39534245	39534744	E130307A14Rik|chr10:39534245-39534744	0.559126552033474	.	.
chr10	39731403	39731902	chr10	39534245	39534744	Rev3l|chr10:39534245-39534744	0.559126552033474	.	.
chr10	39731403	39731902	chr10	39542035	39542534	E130307A14Rik|chr10:39542035-39542534	0.51682171329649	.	.
chr10	39731403	39731902	chr10	39542035	39542534	Rev3l|chr10:39542035-39542534	0.51682171329649	.	.
chr10	39731403	39731902	chr10	39766484	39766983	E130307A14Rik|chr10:39766484-39766983	0.566443345294567	.	.
chr10	39731403	39731902	chr10	39766484	39766983	Rev3l|chr10:39766484-39766983	0.566443345294567	.	.
chr10	39899007	39899506	chr10	39623715	39624214	4930547M16Rik|chr10:39623715-39624214	0.450076473039601	.	.
chr10	39899007	39899506	chr10	39623715	39624214	Mfsd4b4|chr10:39623715-39624214	0.450076473039601	.	.
chr10	39899007	39899506	chr10	39960047	39960546	4930547M16Rik|chr10:39960047-39960546	0.39042934879751	.	.
chr10	39899007	39899506	chr10	39960047	39960546	4930547M16Rik|chr10:39960047-39960546	0.390429348797511	.	.
chr10	39899007	39899506	chr10	39960047	39960546	Mfsd4b4|chr10:39960047-39960546	0.39042934879751	.	.
chr10	39899007	39899506	chr10	39960047	39960546	Mfsd4b4|chr10:39960047-39960546	0.390429348797511	.	.
chr10	40024417	40024916	chr10	40212385	40212884	Mfsd4b1|chr10:40212385-40212884	0.421680891722449	.	.
chr10	40246833	40247332	chr10	40300650	40301149	Rpf2|chr10:40300650-40301149	0.376533265332781	.	.
chr10	40682966	40683465	chr10	40884487	40884986	Mettl24|chr10:40884487-40884986	0.374721445908578	.	.
chr10	41072083	41072582	chr10	40751036	40751535	Gpr6|chr10:40751036-40751535	0.410068046066362	.	.
chr10	41303028	41303527	chr10	41288740	41289239	Ak9|chr10:41288740-41289239	0.43294601755585	.	.
chr10	41303028	41303527	chr10	41288740	41289239	Fig4|chr10:41288740-41289239	0.43294601755585	.	.
chr10	41450048	41450547	chr10	41209028	41209527	Zbtb24|chr10:41209028-41209527	0.604544771684463	.	.
chr10	41450048	41450547	chr10	41505407	41505906	Zbtb24|chr10:41505407-41505906	0.422490991113027	.	.
chr10	41450048	41450547	chr10	41678789	41679288	Zbtb24|chr10:41678789-41679288	0.438363692238719	.	.
chr10	41490156	41490655	chr10	41209028	41209527	Ppil6|chr10:41209028-41209527	0.573630520270475	.	.
chr10	41490156	41490655	chr10	41209028	41209527	Smpd2|chr10:41209028-41209527	0.573630520270475	.	.
chr10	41490156	41490655	chr10	41505407	41505906	Ppil6|chr10:41505407-41505906	0.456752947995115	.	.
chr10	41490156	41490655	chr10	41505407	41505906	Smpd2|chr10:41505407-41505906	0.456752947995115	.	.
chr10	41490156	41490655	chr10	41601964	41602463	Ppil6|chr10:41601964-41602463	0.388173076611105	.	.
chr10	41490156	41490655	chr10	41601964	41602463	Smpd2|chr10:41601964-41602463	0.388173076611105	.	.
chr10	41490156	41490655	chr10	41678789	41679288	Ppil6|chr10:41678789-41679288	0.550701470129131	.	.
chr10	41490156	41490655	chr10	41678789	41679288	Smpd2|chr10:41678789-41679288	0.550701470129131	.	.
chr10	41518365	41518864	chr10	41830818	41831317	Cd164|chr10:41830818-41831317	0.654172261164705	.	.
chr10	41518902	41519401	chr10	41505407	41505906	Cd164|chr10:41505407-41505906	0.451626997663259	.	.
chr10	41518902	41519401	chr10	41601964	41602463	Cd164|chr10:41601964-41602463	0.499493580094821	.	.
chr10	41518902	41519401	chr10	41678789	41679288	Cd164|chr10:41678789-41679288	0.64021640873381	.	.
chr10	41518902	41519401	chr10	41887125	41887624	Cd164|chr10:41887125-41887624	0.49308490106003	.	.
chr10	41553207	41553706	chr10	41505407	41505906	Gm17196|chr10:41505407-41505906	0.378011995934469	.	.
chr10	41553207	41553706	chr10	41601964	41602463	Gm17196|chr10:41601964-41602463	0.378272051975822	.	.
chr10	41553207	41553706	chr10	41678789	41679288	Gm17196|chr10:41678789-41679288	0.710722286511438	.	.
chr10	41553207	41553706	chr10	41887125	41887624	Gm17196|chr10:41887125-41887624	0.37052380472138	.	.
chr10	41809843	41810342	chr10	42207608	42208107	Cep57l1|chr10:42207608-42208107	0.482883179461258	.	.
chr10	41809843	41810342	chr10	42207608	42208107	Sesn1|chr10:42207608-42208107	0.482883179461258	.	.
chr10	42276537	42277036	chr10	42346429	42346928	Foxo3|chr10:42346429-42346928	0.404923683564071	.	.
chr10	42478381	42478880	chr10	42346429	42346928	Afg1l|chr10:42346429-42346928	0.452265174308826	.	.
chr10	42501588	42502087	chr10	42346429	42346928	Snx3|chr10:42346429-42346928	0.424884103894444	.	.
chr10	43517798	43518297	chr10	43331724	43332223	Gm47889|chr10:43331724-43332223	0.564265151045652	.	.
chr10	43517798	43518297	chr10	43332293	43332792	Gm47889|chr10:43332293-43332792	0.542486370754304	.	.
chr10	43517798	43518297	chr10	43729054	43729553	Gm47889|chr10:43729054-43729553	0.484047469928059	.	.
chr10	43540736	43541235	chr10	43332293	43332792	1700021F05Rik|chr10:43332293-43332792	0.39447331345625	.	.
chr10	43901492	43901991	chr10	44118590	44119089	Qrsl1|chr10:44118590-44119089	0.638452542038582	.	.
chr10	43901492	43901991	chr10	44118590	44119089	Rtn4ip1|chr10:44118590-44119089	0.638452542038582	.	.
chr10	44268090	44268589	chr10	44118590	44119089	Atg5|chr10:44118590-44119089	0.394782142890009	.	.
chr10	45289129	45289628	chr10	45092118	45092617	Gm15934|chr10:45092118-45092617	0.40754453062299	.	.
chr10	45485562	45486061	chr10	45092118	45092617	Lin28b|chr10:45092118-45092617	0.497450627323225	.	.
chr10	45578214	45578713	chr10	45363307	45363806	Hace1|chr10:45363307-45363806	0.478418782609233	.	.
chr10	45578214	45578713	chr10	45871009	45871508	Hace1|chr10:45871009-45871508	0.720061797131319	.	.
chr10	52233366	52233865	chr10	52480094	52480593	Dcbld1|chr10:52480094-52480593	0.469381591104551	.	.
chr10	52381975	52382474	chr10	52530831	52531330	Gopc|chr10:52530831-52531330	0.377321917464333	.	.
chr10	52417238	52417737	chr10	52480094	52480593	Nus1|chr10:52480094-52480593	0.408940900867827	.	.
chr10	52417238	52417737	chr10	52530831	52531330	Nus1|chr10:52530831-52531330	0.399642357391275	.	.
chr10	52690801	52691300	chr10	52691301	52691800	Slc35f1|chr10:52691301-52691800	0.668569469671887	.	.
chr10	53569018	53569517	chr10	53305829	53306328	Gm47738|chr10:53305829-53306328	0.393839383213025	.	.
chr10	53569018	53569517	chr10	53528299	53528798	Gm47738|chr10:53528299-53528798	0.388834962094243	.	.
chr10	53629199	53629698	chr10	53348201	53348700	Mcm9|chr10:53348201-53348700	0.535366381255375	.	.
chr10	53629199	53629698	chr10	53404901	53405400	Mcm9|chr10:53404901-53405400	0.430933689961249	.	.
chr10	53629199	53629698	chr10	53503178	53503677	Mcm9|chr10:53503178-53503677	0.389491866243857	.	.
chr10	53629199	53629698	chr10	53565490	53565989	Mcm9|chr10:53565490-53565989	0.405412661890515	.	.
chr10	53629199	53629698	chr10	53709607	53710106	Mcm9|chr10:53709607-53710106	0.633481410576078	.	.
chr10	53629199	53629698	chr10	53812485	53812984	Mcm9|chr10:53812485-53812984	0.630509498673889	.	.
chr10	53629896	53630395	chr10	53404901	53405400	Mcm9|chr10:53404901-53405400	0.649525395967617	.	.
chr10	53629896	53630395	chr10	53565490	53565989	Mcm9|chr10:53565490-53565989	0.554089554328144	.	.
chr10	53629896	53630395	chr10	53709607	53710106	Mcm9|chr10:53709607-53710106	0.638006020840495	.	.
chr10	53629896	53630395	chr10	53877043	53877542	Mcm9|chr10:53877043-53877542	0.503153298759367	.	.
chr10	53750991	53751490	chr10	53709607	53710106	Fam184a|chr10:53709607-53710106	0.609720989777202	.	.
chr10	53750991	53751490	chr10	53812485	53812984	Fam184a|chr10:53812485-53812984	0.37396917102072	.	.
chr10	53750991	53751490	chr10	54059613	54060112	Fam184a|chr10:54059613-54060112	0.422168752831227	.	.
chr10	54074878	54075377	chr10	53877043	53877542	Gm16998|chr10:53877043-53877542	0.52563978732399	.	.
chr10	54075590	54076089	chr10	53877043	53877542	Gm16998|chr10:53877043-53877542	0.596753732651122	.	.
chr10	54075590	54076089	chr10	53877043	53877542	Man1a|chr10:53877043-53877542	0.596753732651122	.	.
chr10	56228732	56229231	chr10	56058855	56059354	Tbc1d32|chr10:56058855-56059354	0.46646912752393	.	.
chr10	56228732	56229231	chr10	56115644	56116143	Tbc1d32|chr10:56115644-56116143	0.52238116292392	.	.
chr10	56228732	56229231	chr10	56339053	56339552	Tbc1d32|chr10:56339053-56339552	0.383567417755406	.	.
chr10	58255194	58255693	chr10	58627619	58628118	Gcc2|chr10:58627619-58628118	0.574757945592688	.	.
chr10	58323065	58323564	chr10	58401851	58402350	Lims1|chr10:58401851-58402350	0.488054039805323	.	.
chr10	58446597	58447096	chr10	58362676	58363175	Ranbp2|chr10:58362676-58363175	0.439162812109171	.	.
chr10	58446597	58447096	chr10	58383254	58383753	Ranbp2|chr10:58383254-58383753	0.591110390208609	.	.
chr10	58497623	58498122	chr10	58371409	58371908	Ccdc138|chr10:58371409-58371908	0.475693186651253	.	.
chr10	58497623	58498122	chr10	58418503	58419002	Ccdc138|chr10:58418503-58419002	0.645414502466524	.	.
chr10	59221544	59222043	chr10	58801379	58801878	Sept10|chr10:58801379-58801878	0.379401040414845	.	.
chr10	59221544	59222043	chr10	58801379	58801878	Sept10|chr10:58801379-58801878	0.379401040414846	.	.
chr10	59221544	59222043	chr10	58801379	58801878	Sowahc|chr10:58801379-58801878	0.379401040414845	.	.
chr10	59221544	59222043	chr10	58801379	58801878	Sowahc|chr10:58801379-58801878	0.379401040414846	.	.
chr10	59221544	59222043	chr10	58812094	58812593	Sept10|chr10:58812094-58812593	0.422175229486762	.	.
chr10	59221544	59222043	chr10	58812094	58812593	Sowahc|chr10:58812094-58812593	0.422175229486762	.	.
chr10	59221544	59222043	chr10	58871103	58871602	Sept10|chr10:58871103-58871602	0.439010812091123	.	.
chr10	59221544	59222043	chr10	58871103	58871602	Sowahc|chr10:58871103-58871602	0.439010812091123	.	.
chr10	59221544	59222043	chr10	59451740	59452239	Sept10|chr10:59451740-59452239	0.393975733970809	.	.
chr10	59221544	59222043	chr10	59451740	59452239	Sowahc|chr10:59451740-59452239	0.393975733970809	.	.
chr10	59221544	59222043	chr10	59490852	59491351	Sept10|chr10:59490852-59491351	0.476368610182917	.	.
chr10	59221544	59222043	chr10	59490852	59491351	Sowahc|chr10:59490852-59491351	0.476368610182917	.	.
chr10	59221544	59222043	chr10	59494002	59494501	Sept10|chr10:59494002-59494501	0.503422989301129	.	.
chr10	59221544	59222043	chr10	59494002	59494501	Sowahc|chr10:59494002-59494501	0.503422989301129	.	.
chr10	59322979	59323478	chr10	59490852	59491351	P4ha1|chr10:59490852-59491351	0.374507443512868	.	.
[truncated: 25,047 more rows]
