# Supplementary material for: Single-cell analysis of chromatin accessibility in the adult mouse brain
Source: Nature. 2023 Dec 13;624(7991):378–89. doi: 10.1038/s41586-023-06824-9 (PMC10719105; doi:10.1038/s41586-023-06824-9)
Supplement: Supplementary file 3 — Supplementary Tables 1–25 and their legends. [file 41586_2023_6824_MOESM3_ESM.zip › 2023-03-05453B-s3/SI Tables/SI Table 13 Summary of all the gene-cCRE correlations/sa2subclass.LDT-PCG_Vsx2_Lhx4_Glut.pdc.bedpe]

chr1	3670775	3671274	chr1	3508498	3508997	Xkr4|chr1:3508498-3508997	0.238316117148999	.	.
chr1	4785497	4785996	chr1	5019201	5019700	Mrpl15|chr1:5019201-5019700	0.180134760358139	.	.
chr1	4785497	4785996	chr1	5082818	5083317	Mrpl15|chr1:5082818-5083317	0.300045684614827	.	.
chr1	4785497	4785996	chr1	5170387	5170886	Mrpl15|chr1:5170387-5170886	0.271609938527134	.	.
chr1	4785497	4785996	chr1	5233031	5233530	Mrpl15|chr1:5233031-5233530	0.331241856747986	.	.
chr1	4807592	4808091	chr1	5018611	5019110	Lypla1|chr1:5018611-5019110	0.299732757614132	.	.
chr1	4807592	4808091	chr1	5082818	5083317	Lypla1|chr1:5082818-5083317	0.29442022432675	.	.
chr1	4807592	4808091	chr1	5170387	5170886	Lypla1|chr1:5170387-5170886	0.45090111151758	.	.
chr1	4807592	4808091	chr1	5233031	5233530	Lypla1|chr1:5233031-5233530	0.183661931366448	.	.
chr1	4857480	4857979	chr1	5018611	5019110	Tcea1|chr1:5018611-5019110	0.259836599202334	.	.
chr1	4857480	4857979	chr1	5019201	5019700	Tcea1|chr1:5019201-5019700	0.169336632839605	.	.
chr1	4857480	4857979	chr1	5082818	5083317	Tcea1|chr1:5082818-5083317	0.205374362531862	.	.
chr1	4857480	4857979	chr1	5170387	5170886	Tcea1|chr1:5170387-5170886	0.278889464276409	.	.
chr1	4969660	4970159	chr1	5018611	5019110	Gm16041|chr1:5018611-5019110	0.179912633355834	.	.
chr1	4969660	4970159	chr1	5019201	5019700	Gm16041|chr1:5019201-5019700	0.355465374638355	.	.
chr1	5588179	5588678	chr1	5362280	5362779	Oprk1|chr1:5362280-5362779	0.610705063065928	.	.
chr1	5588179	5588678	chr1	5753339	5753838	Oprk1|chr1:5753339-5753838	0.18029516202841	.	.
chr1	5588179	5588678	chr1	5915307	5915806	Oprk1|chr1:5915307-5915806	0.27109521886587	.	.
chr1	5588820	5589319	chr1	5362280	5362779	Oprk1|chr1:5362280-5362779	0.370464555702069	.	.
chr1	5916575	5917074	chr1	5904738	5905237	Npbwr1|chr1:5904738-5905237	0.327185967816221	.	.
chr1	5917179	5917678	chr1	5753339	5753838	Npbwr1|chr1:5753339-5753838	0.286297388920288	.	.
chr1	5917179	5917678	chr1	5915307	5915806	Npbwr1|chr1:5915307-5915806	0.180035133624093	.	.
chr1	5917179	5917678	chr1	6097121	6097620	Npbwr1|chr1:6097121-6097620	0.297248578978084	.	.
chr1	6214386	6214885	chr1	5753339	5753838	4732440D04Rik|chr1:5753339-5753838	0.165280132500754	.	.
chr1	6214899	6215398	chr1	5753339	5753838	4732440D04Rik|chr1:5753339-5753838	0.189774040167927	.	.
chr1	6214899	6215398	chr1	6097121	6097620	4732440D04Rik|chr1:6097121-6097620	0.306255169920046	.	.
chr1	6214899	6215398	chr1	6410037	6410536	4732440D04Rik|chr1:6410037-6410536	0.210560367333237	.	.
chr1	7088594	7089093	chr1	6751716	6752215	Pcmtd1|chr1:6751716-6752215	0.193104420654617	.	.
chr1	7088594	7089093	chr1	6760502	6761001	Pcmtd1|chr1:6760502-6761001	0.189022615693869	.	.
chr1	7088594	7089093	chr1	6767359	6767858	Pcmtd1|chr1:6767359-6767858	0.178992311073501	.	.
chr1	9298975	9299474	chr1	9224271	9224770	Sntg1|chr1:9224271-9224770	0.188323535694017	.	.
chr1	9298975	9299474	chr1	9248389	9248888	Sntg1|chr1:9248389-9248888	0.329634685194349	.	.
chr1	9298975	9299474	chr1	9248913	9249412	Sntg1|chr1:9248913-9249412	0.358581391540817	.	.
chr1	9298975	9299474	chr1	9541113	9541612	Sntg1|chr1:9541113-9541612	0.284918347394721	.	.
chr1	9299496	9299995	chr1	9248389	9248888	Sntg1|chr1:9248389-9248888	0.512180568019807	.	.
chr1	9299496	9299995	chr1	9248913	9249412	Sntg1|chr1:9248913-9249412	0.533120390868985	.	.
chr1	9299496	9299995	chr1	9541113	9541612	Sntg1|chr1:9541113-9541612	0.429931641273495	.	.
chr1	9600949	9601448	chr1	9541113	9541612	Vxn|chr1:9541113-9541612	0.170936903385932	.	.
chr1	9600949	9601448	chr1	9848033	9848532	Vxn|chr1:9848033-9848532	0.25929282635532	.	.
chr1	9601474	9601973	chr1	9541113	9541612	Vxn|chr1:9541113-9541612	0.177252111293998	.	.
chr1	9601474	9601973	chr1	9848033	9848532	Vxn|chr1:9848033-9848532	0.380976938021515	.	.
chr1	9630048	9630547	chr1	9298270	9298769	2610203C22Rik|chr1:9298270-9298769	0.292582892903073	.	.
chr1	9630048	9630547	chr1	9573148	9573647	2610203C22Rik|chr1:9573148-9573647	0.311407639136133	.	.
chr1	9630048	9630547	chr1	9622471	9622970	2610203C22Rik|chr1:9622471-9622970	0.682520085313221	.	.
chr1	9630048	9630547	chr1	9988645	9989144	2610203C22Rik|chr1:9988645-9989144	0.308862468749794	.	.
chr1	9700259	9700758	chr1	9772700	9773199	Mybl1|chr1:9772700-9773199	0.171017507723408	.	.
chr1	9943920	9944419	chr1	9848033	9848532	Snhg6|chr1:9848033-9848532	0.313439343884593	.	.
chr1	9943920	9944419	chr1	9848581	9849080	Snhg6|chr1:9848581-9849080	0.235524077239012	.	.
chr1	10008928	10009427	chr1	10089475	10089974	Ppp1r42|chr1:10089475-10089974	0.238393637293823	.	.
chr1	10037697	10038196	chr1	10039501	10040000	Cops5|chr1:10039501-10040000	0.372378549949479	.	.
chr1	10037697	10038196	chr1	10039501	10040000	Cspp1|chr1:10039501-10040000	0.372378549949479	.	.
chr1	10232301	10232800	chr1	10320143	10320642	Arfgef1|chr1:10320143-10320642	0.169955814222314	.	.
chr1	10719713	10720212	chr1	10877384	10877883	Cpa6|chr1:10877384-10877883	0.174592200436737	.	.
chr1	10720532	10721031	chr1	10746362	10746861	Cpa6|chr1:10746362-10746861	0.233431881257528	.	.
chr1	10720532	10721031	chr1	10835602	10836101	Cpa6|chr1:10835602-10836101	0.254060257043955	.	.
chr1	10993243	10993742	chr1	10794271	10794770	Prex2|chr1:10794271-10794770	0.179772687991346	.	.
chr1	10993243	10993742	chr1	10835602	10836101	Prex2|chr1:10835602-10836101	0.249177290173837	.	.
chr1	10993243	10993742	chr1	10877384	10877883	Prex2|chr1:10877384-10877883	0.205739801471062	.	.
chr1	10993243	10993742	chr1	10877384	10877883	Prex2|chr1:10877384-10877883	0.205739801471063	.	.
chr1	10993243	10993742	chr1	10949060	10949559	Prex2|chr1:10949060-10949559	0.204237089288372	.	.
chr1	10993243	10993742	chr1	11097221	11097720	Prex2|chr1:11097221-11097720	0.168940981950215	.	.
chr1	10993772	10994271	chr1	10746362	10746861	Prex2|chr1:10746362-10746861	0.177411368580898	.	.
chr1	11413910	11414409	chr1	11458356	11458855	A830018L16Rik|chr1:11458356-11458855	0.271320114698973	.	.
chr1	12691748	12692247	chr1	12555862	12556361	Sulf1|chr1:12555862-12556361	0.314622208346042	.	.
chr1	12691748	12692247	chr1	12583254	12583753	Sulf1|chr1:12583254-12583753	0.174749288250088	.	.
chr1	12692265	12692764	chr1	12292186	12292685	Sulf1|chr1:12292186-12292685	0.256076309834596	.	.
chr1	12692265	12692764	chr1	12583254	12583753	Sulf1|chr1:12583254-12583753	0.243856897413754	.	.
chr1	12692874	12693373	chr1	12319905	12320404	Sulf1|chr1:12319905-12320404	0.240060079014507	.	.
chr1	12692874	12693373	chr1	12718098	12718597	Sulf1|chr1:12718098-12718597	0.328908216278805	.	.
chr1	13589563	13590062	chr1	13682912	13683411	Tram1|chr1:13682912-13683411	0.203964534586087	.	.
chr1	13589563	13590062	chr1	13910203	13910702	Tram1|chr1:13910203-13910702	0.185339781298702	.	.
chr1	13660314	13660813	chr1	13706254	13706753	Lactb2|chr1:13706254-13706753	0.178890782695349	.	.
chr1	13660314	13660813	chr1	13784344	13784843	Lactb2|chr1:13784344-13784843	0.299405783678078	.	.
chr1	13660314	13660813	chr1	13870553	13871052	Lactb2|chr1:13870553-13871052	0.259515029481685	.	.
chr1	14309549	14310048	chr1	14287255	14287754	Eya1|chr1:14287255-14287754	0.471820855795885	.	.
chr1	14309549	14310048	chr1	14570645	14571144	Eya1|chr1:14570645-14571144	0.260631006387225	.	.
chr1	14309549	14310048	chr1	14635842	14636341	Eya1|chr1:14635842-14636341	0.315000590424613	.	.
chr1	14309549	14310048	chr1	14728986	14729485	Eya1|chr1:14728986-14729485	0.167630586752562	.	.
chr1	14309549	14310048	chr1	14739996	14740495	Eya1|chr1:14739996-14740495	0.180471371688922	.	.
chr1	14755218	14755717	chr1	14739996	14740495	Msc|chr1:14739996-14740495	0.247981889257848	.	.
chr1	14918622	14919121	chr1	14739996	14740495	Trpa1|chr1:14739996-14740495	0.181622870666441	.	.
chr1	15806083	15806582	chr1	16122764	16123263	Terf1|chr1:16122764-16123263	0.259453385540616	.	.
chr1	15892493	15892992	chr1	15993491	15993990	Sbspon|chr1:15993491-15993990	0.21908309913585	.	.
chr1	16103947	16104446	chr1	15993491	15993990	Rpl7|chr1:15993491-15993990	0.279556773252042	.	.
chr1	16104999	16105498	chr1	15993491	15993990	Rdh10|chr1:15993491-15993990	0.16803420273318	.	.
chr1	16104999	16105498	chr1	15993491	15993990	Rpl7|chr1:15993491-15993990	0.16803420273318	.	.
chr1	16105563	16106062	chr1	15993491	15993990	Rdh10|chr1:15993491-15993990	0.307976554978646	.	.
chr1	16105563	16106062	chr1	16122764	16123263	Rdh10|chr1:16122764-16123263	0.290457298578544	.	.
chr1	16519761	16520260	chr1	16900085	16900584	Stau2|chr1:16900085-16900584	0.175265525403974	.	.
chr1	16618483	16618982	chr1	16900085	16900584	Ube2w|chr1:16900085-16900584	0.202859551028621	.	.
chr1	16618483	16618982	chr1	16930176	16930675	Ube2w|chr1:16930176-16930675	0.270027998037932	.	.
chr1	16656744	16657243	chr1	16545111	16545610	D030040B21Rik|chr1:16545111-16545610	0.273076249918771	.	.
chr1	16656744	16657243	chr1	16545111	16545610	Eloc|chr1:16545111-16545610	0.273076249918771	.	.
chr1	16656744	16657243	chr1	16930176	16930675	D030040B21Rik|chr1:16930176-16930675	0.176992977990641	.	.
chr1	16656744	16657243	chr1	16930176	16930675	Eloc|chr1:16930176-16930675	0.176992977990641	.	.
chr1	16664905	16665404	chr1	16798252	16798751	Tmem70|chr1:16798252-16798751	0.166054997007963	.	.
chr1	16688506	16689005	chr1	16545111	16545610	Ly96|chr1:16545111-16545610	0.252473439149825	.	.
chr1	16688506	16689005	chr1	16930176	16930675	Ly96|chr1:16930176-16930675	0.204206644321486	.	.
chr1	17097665	17098164	chr1	16930176	16930675	Jph1|chr1:16930176-16930675	0.327827972990178	.	.
chr1	17097665	17098164	chr1	16979971	16980470	Jph1|chr1:16979971-16980470	0.240269171284969	.	.
chr1	17145142	17145641	chr1	16930176	16930675	Gdap1|chr1:16930176-16930675	0.221012233040985	.	.
chr1	17727070	17727569	chr1	17838342	17838841	Crispld1|chr1:17838342-17838841	0.372282483275627	.	.
chr1	17727070	17727569	chr1	17838342	17838841	Gm16070|chr1:17838342-17838841	0.372282483275627	.	.
chr1	17727070	17727569	chr1	17980561	17981060	Crispld1|chr1:17980561-17981060	0.1997318957125	.	.
chr1	17727070	17727569	chr1	17980561	17981060	Gm16070|chr1:17980561-17981060	0.1997318957125	.	.
chr1	18057998	18058497	chr1	17980561	17981060	Gm28756|chr1:17980561-17981060	0.175468843738691	.	.
chr1	18057998	18058497	chr1	18389803	18390302	Gm28756|chr1:18389803-18390302	0.202716483088488	.	.
chr1	22805771	22806270	chr1	23002539	23003038	Rims1|chr1:23002539-23003038	0.183035236970531	.	.
chr1	22805771	22806270	chr1	23003061	23003560	Rims1|chr1:23003061-23003560	0.168569909580135	.	.
chr1	22805771	22806270	chr1	23086939	23087438	Rims1|chr1:23086939-23087438	0.180409876850475	.	.
chr1	22805771	22806270	chr1	23087612	23088111	Rims1|chr1:23087612-23088111	0.300823309865833	.	.
chr1	22805771	22806270	chr1	23202343	23202842	Rims1|chr1:23202343-23202842	0.234933719833913	.	.
chr1	24586286	24586785	chr1	24719568	24720067	Col19a1|chr1:24719568-24720067	0.206730635835456	.	.
chr1	24586286	24586785	chr1	24818379	24818878	Col19a1|chr1:24818379-24818878	0.19903423500835	.	.
chr1	24586286	24586785	chr1	24901204	24901703	Col19a1|chr1:24901204-24901703	0.252688883312771	.	.
chr1	24587149	24587648	chr1	24453120	24453619	Col19a1|chr1:24453120-24453619	0.253136081052177	.	.
chr1	24587149	24587648	chr1	24471107	24471606	Col19a1|chr1:24471107-24471606	0.335579205870375	.	.
chr1	24587149	24587648	chr1	24495398	24495897	Col19a1|chr1:24495398-24495897	0.246706555012717	.	.
chr1	24587149	24587648	chr1	24611656	24612155	Col19a1|chr1:24611656-24612155	0.258036299717602	.	.
chr1	24587149	24587648	chr1	24613347	24613846	Col19a1|chr1:24613347-24613846	0.345155795510608	.	.
chr1	24587149	24587648	chr1	24614093	24614592	Col19a1|chr1:24614093-24614592	0.19500522997667	.	.
chr1	24587149	24587648	chr1	24614797	24615296	Col19a1|chr1:24614797-24615296	0.191371841157716	.	.
chr1	24587149	24587648	chr1	24818379	24818878	Col19a1|chr1:24818379-24818878	0.27659750069525	.	.
chr1	24678265	24678764	chr1	24299872	24300371	Lmbrd1|chr1:24299872-24300371	0.177567885845652	.	.
chr1	30873430	30873929	chr1	30624643	30625142	Phf3|chr1:30624643-30625142	0.213908940069596	.	.
chr1	30873430	30873929	chr1	30625224	30625723	Phf3|chr1:30625224-30625723	0.270363727716224	.	.
chr1	30873430	30873929	chr1	30656202	30656701	Phf3|chr1:30656202-30656701	0.187547511178982	.	.
chr1	30873430	30873929	chr1	31210103	31210602	Phf3|chr1:31210103-31210602	0.311383874651228	.	.
chr1	30949080	30949579	chr1	30588278	30588777	Ptp4a1|chr1:30588278-30588777	0.183723803329235	.	.
chr1	30949080	30949579	chr1	30588877	30589376	Ptp4a1|chr1:30588877-30589376	0.310999828875243	.	.
chr1	30949080	30949579	chr1	30700382	30700881	Ptp4a1|chr1:30700382-30700881	0.208068420713494	.	.
chr1	30949080	30949579	chr1	31102929	31103428	Ptp4a1|chr1:31102929-31103428	0.176576412490263	.	.
chr1	30949080	30949579	chr1	31178156	31178655	Ptp4a1|chr1:31178156-31178655	0.167190057028063	.	.
chr1	30949582	30950081	chr1	30588278	30588777	Ptp4a1|chr1:30588278-30588777	0.245041222574793	.	.
chr1	30949582	30950081	chr1	30588877	30589376	Ptp4a1|chr1:30588877-30589376	0.401219439187641	.	.
chr1	30949582	30950081	chr1	30772768	30773267	Ptp4a1|chr1:30772768-30773267	0.296935259380819	.	.
chr1	30949582	30950081	chr1	31178156	31178655	Ptp4a1|chr1:31178156-31178655	0.2763642087686	.	.
chr1	30949582	30950081	chr1	31184684	31185183	Ptp4a1|chr1:31184684-31185183	0.252337416653607	.	.
chr1	34439491	34439990	chr1	34602327	34602826	Ccdc115|chr1:34602327-34602826	0.249036807205541	.	.
chr1	34439491	34439990	chr1	34602327	34602826	Imp4|chr1:34602327-34602826	0.249036807205541	.	.
chr1	34485782	34486281	chr1	34399361	34399860	4930568A12Rik|chr1:34399361-34399860	0.280508510587923	.	.
chr1	34579442	34579941	chr1	34602327	34602826	1700101I19Rik|chr1:34602327-34602826	0.327290320150024	.	.
chr1	34579442	34579941	chr1	34602327	34602826	Amer3|chr1:34602327-34602826	0.327290320150024	.	.
chr1	34677895	34678394	chr1	34399361	34399860	Arhgef4|chr1:34399361-34399860	0.178310038963208	.	.
chr1	34677895	34678394	chr1	34583679	34584178	Arhgef4|chr1:34583679-34584178	0.240022254091843	.	.
chr1	37540354	37540853	chr1	37600786	37601285	Mgat4a|chr1:37600786-37601285	0.314311808362661	.	.
chr1	37540354	37540853	chr1	37639092	37639591	Mgat4a|chr1:37639092-37639591	0.223362980961615	.	.
chr1	37540354	37540853	chr1	37742623	37743122	Mgat4a|chr1:37742623-37743122	0.273364017696754	.	.
chr1	37540864	37541363	chr1	37600786	37601285	Mgat4a|chr1:37600786-37601285	0.238398971702346	.	.
chr1	37540864	37541363	chr1	37742623	37743122	Mgat4a|chr1:37742623-37743122	0.167767793614805	.	.
chr1	37719678	37720177	chr1	37742623	37743122	2010300C02Rik|chr1:37742623-37743122	0.195398653354438	.	.
chr1	37864699	37865198	chr1	38199949	38200448	Gm26805|chr1:38199949-38200448	0.2851972251751	.	.
chr1	37865263	37865762	chr1	37512048	37512547	Gm26805|chr1:37512048-37512547	0.270104742745003	.	.
chr1	37865263	37865762	chr1	37512048	37512547	Tsga10|chr1:37512048-37512547	0.270104742745003	.	.
chr1	37865263	37865762	chr1	37639092	37639591	Gm26805|chr1:37639092-37639591	0.235102427621176	.	.
chr1	37865263	37865762	chr1	37639092	37639591	Tsga10|chr1:37639092-37639591	0.235102427621176	.	.
chr1	37865263	37865762	chr1	37678238	37678737	Gm26805|chr1:37678238-37678737	0.176648766341965	.	.
chr1	37865263	37865762	chr1	37678238	37678737	Tsga10|chr1:37678238-37678737	0.176648766341965	.	.
chr1	37865263	37865762	chr1	37698784	37699283	Gm26805|chr1:37698784-37699283	0.181473674335946	.	.
chr1	37865263	37865762	chr1	37698784	37699283	Tsga10|chr1:37698784-37699283	0.181473674335946	.	.
chr1	37865263	37865762	chr1	37872597	37873096	Gm26805|chr1:37872597-37873096	0.194935047548898	.	.
chr1	37865263	37865762	chr1	37872597	37873096	Tsga10|chr1:37872597-37873096	0.194935047548898	.	.
chr1	37865263	37865762	chr1	38185452	38185951	Gm26805|chr1:38185452-38185951	0.3967000361384	.	.
chr1	37865263	37865762	chr1	38185452	38185951	Tsga10|chr1:38185452-38185951	0.3967000361384	.	.
chr1	37865263	37865762	chr1	38199949	38200448	Gm26805|chr1:38199949-38200448	0.235272060108316	.	.
chr1	37865263	37865762	chr1	38199949	38200448	Tsga10|chr1:38199949-38200448	0.235272060108316	.	.
chr1	37871955	37872454	chr1	37600786	37601285	Lipt1|chr1:37600786-37601285	0.35310483305638	.	.
chr1	37871955	37872454	chr1	37639092	37639591	Lipt1|chr1:37639092-37639591	0.182637748187323	.	.
chr1	37871955	37872454	chr1	37698784	37699283	Lipt1|chr1:37698784-37699283	0.290095530342665	.	.
chr1	37871955	37872454	chr1	37742623	37743122	Lipt1|chr1:37742623-37743122	0.370981885277176	.	.
chr1	37871955	37872454	chr1	37872597	37873096	Lipt1|chr1:37872597-37873096	0.301031119067097	.	.
chr1	37890241	37890740	chr1	38199949	38200448	Mitd1|chr1:38199949-38200448	0.165192308775429	.	.
chr1	37890241	37890740	chr1	38199949	38200448	Mrpl30|chr1:38199949-38200448	0.165192308775429	.	.
chr1	37890241	37890740	chr1	38248046	38248545	Mitd1|chr1:38248046-38248545	0.176346726075432	.	.
chr1	37890241	37890740	chr1	38248046	38248545	Mrpl30|chr1:38248046-38248545	0.176346726075432	.	.
chr1	37997082	37997581	chr1	38185452	38185951	Eif5b|chr1:38185452-38185951	0.177552687314034	.	.
chr1	37997082	37997581	chr1	38185452	38185951	Txndc9|chr1:38185452-38185951	0.177552687314034	.	.
chr1	37997778	37998277	chr1	37600786	37601285	Eif5b|chr1:37600786-37601285	0.266255386294474	.	.
chr1	37997778	37998277	chr1	37600786	37601285	Txndc9|chr1:37600786-37601285	0.266255386294474	.	.
chr1	37997778	37998277	chr1	37742623	37743122	Eif5b|chr1:37742623-37743122	0.370039755891336	.	.
chr1	37997778	37998277	chr1	37742623	37743122	Txndc9|chr1:37742623-37743122	0.370039755891336	.	.
chr1	38128883	38129382	chr1	38199949	38200448	Rev1|chr1:38199949-38200448	0.356452067055225	.	.
chr1	38128883	38129382	chr1	38218077	38218576	Rev1|chr1:38218077-38218576	0.352043700255533	.	.
chr1	40681063	40681562	chr1	40681655	40682154	Slc9a2|chr1:40681655-40682154	0.467781721689313	.	.
chr1	40790447	40790946	chr1	40873721	40874220	Mfsd9|chr1:40873721-40874220	0.164898956409079	.	.
chr1	40790447	40790946	chr1	40954935	40955434	Mfsd9|chr1:40954935-40955434	0.238995689141313	.	.
chr1	40790447	40790946	chr1	41152509	41153008	Mfsd9|chr1:41152509-41153008	0.261168159242679	.	.
chr1	42229631	42230130	chr1	41897760	41898259	Gm9915|chr1:41897760-41898259	0.229297877043539	.	.
chr1	42229631	42230130	chr1	42152322	42152821	Gm9915|chr1:42152322-42152821	0.428512065112319	.	.
chr1	42229631	42230130	chr1	42242955	42243454	Gm9915|chr1:42242955-42243454	0.223134548498509	.	.
chr1	42229631	42230130	chr1	42309175	42309674	Gm9915|chr1:42309175-42309674	0.635311890266879	.	.
chr1	44102213	44102712	chr1	43760029	43760528	Tex30|chr1:43760029-43760528	0.198018048125492	.	.
chr1	44102213	44102712	chr1	43898955	43899454	Tex30|chr1:43898955-43899454	0.186420392230367	.	.
chr1	44102213	44102712	chr1	44064570	44065069	Tex30|chr1:44064570-44065069	0.187760274011756	.	.
chr1	44118638	44119137	chr1	44198134	44198633	Bivm|chr1:44198134-44198633	0.185895259121022	.	.
chr1	44118638	44119137	chr1	44198134	44198633	Poglut2|chr1:44198134-44198633	0.185895259121022	.	.
chr1	44119663	44120162	chr1	43760029	43760528	Bivm|chr1:43760029-43760528	0.358640727720486	.	.
chr1	44551396	44551895	chr1	44584753	44585252	Gulp1|chr1:44584753-44585252	0.264174262783671	.	.
chr1	44551396	44551895	chr1	44659614	44660113	Gulp1|chr1:44659614-44660113	0.326870075888662	.	.
chr1	44551396	44551895	chr1	44668754	44669253	Gulp1|chr1:44668754-44669253	0.181406396491867	.	.
chr1	44551396	44551895	chr1	44804007	44804506	Gulp1|chr1:44804007-44804506	0.175543967719294	.	.
chr1	45794689	45795188	chr1	45672672	45673171	Wdr75|chr1:45672672-45673171	0.216973536251274	.	.
chr1	45794689	45795188	chr1	45816821	45817320	Wdr75|chr1:45816821-45817320	0.258143209446463	.	.
chr1	45925424	45925923	chr1	45766100	45766599	Slc40a1|chr1:45766100-45766599	0.306655468691016	.	.
chr1	45925424	45925923	chr1	45842671	45843170	Slc40a1|chr1:45842671-45843170	0.378385893132309	.	.
chr1	45925424	45925923	chr1	45905047	45905546	Slc40a1|chr1:45905047-45905546	0.411277556061929	.	.
chr1	45925424	45925923	chr1	46022239	46022738	Slc40a1|chr1:46022239-46022738	0.239104142242761	.	.
chr1	45925424	45925923	chr1	46160998	46161497	Slc40a1|chr1:46160998-46161497	0.319375836104425	.	.
chr1	46066566	46067065	chr1	45825095	45825594	Dnah7b|chr1:45825095-45825594	0.393408972690817	.	.
chr1	46066566	46067065	chr1	46278559	46279058	Dnah7b|chr1:46278559-46279058	0.269379659316705	.	.
chr1	46066566	46067065	chr1	46279499	46279998	Dnah7b|chr1:46279499-46279998	0.183256402092789	.	.
chr1	46425176	46425675	chr1	46278559	46279058	Dnah7c|chr1:46278559-46279058	0.303382964167173	.	.
chr1	52816845	52817344	chr1	52953081	52953580	Inpp1|chr1:52953081-52953580	0.303548612389407	.	.
chr1	52816845	52817344	chr1	53018688	53019187	Inpp1|chr1:53018688-53019187	0.195177445787617	.	.
chr1	52817513	52818012	chr1	52951973	52952472	Inpp1|chr1:52951973-52952472	0.319871038322083	.	.
chr1	52844734	52845233	chr1	52953081	52953580	Hibch|chr1:52953081-52953580	0.205522301124794	.	.
chr1	53297308	53297807	chr1	53466685	53467184	Ormdl1|chr1:53466685-53467184	0.164115107335999	.	.
chr1	53297308	53297807	chr1	53466685	53467184	Pms1|chr1:53466685-53467184	0.164115107335999	.	.
chr1	53313399	53313898	chr1	53018688	53019187	Osgepl1|chr1:53018688-53019187	0.318348583171176	.	.
chr1	53352482	53352981	chr1	53032502	53033001	Asdurf|chr1:53032502-53033001	0.195612331627635	.	.
chr1	53352482	53352981	chr1	53032502	53033001	Asnsd1|chr1:53032502-53033001	0.195612331627635	.	.
chr1	53706596	53707095	chr1	53272612	53273111	Dnah7a|chr1:53272612-53273111	0.31894043880327	.	.
chr1	53706596	53707095	chr1	53466685	53467184	Dnah7a|chr1:53466685-53467184	0.371252884803612	.	.
chr1	54194329	54194828	chr1	54193770	54194269	Hecw2|chr1:54193770-54194269	0.477592489367599	.	.
chr1	54194947	54195446	chr1	54133690	54134189	Hecw2|chr1:54133690-54134189	0.271555755338751	.	.
chr1	54250459	54250958	chr1	54707058	54707557	Ccdc150|chr1:54707058-54707557	0.37147920011328	.	.
chr1	55026688	55027187	chr1	55383081	55383580	Sf3b1|chr1:55383081-55383580	0.189968275199727	.	.
chr1	55027198	55027697	chr1	55383081	55383580	Sf3b1|chr1:55383081-55383580	0.169574379297298	.	.
chr1	55405572	55406071	chr1	55192060	55192559	Plcl1|chr1:55192060-55192559	0.265523041772604	.	.
chr1	56972152	56972651	chr1	56972961	56973460	9130024F11Rik|chr1:56972961-56973460	0.336044324271872	.	.
chr1	57406767	57407266	chr1	57436393	57436892	Maip1|chr1:57436393-57436892	0.330183370775752	.	.
chr1	57406767	57407266	chr1	57436393	57436892	Tyw5|chr1:57436393-57436892	0.330183370775752	.	.
chr1	57406767	57407266	chr1	57436901	57437400	Maip1|chr1:57436901-57437400	0.270795858809153	.	.
chr1	57406767	57407266	chr1	57436901	57437400	Tyw5|chr1:57436901-57437400	0.270795858809153	.	.
chr1	58423825	58424324	chr1	58281211	58281710	Clk1|chr1:58281211-58281710	0.220819139221096	.	.
chr1	58423825	58424324	chr1	58677513	58678012	Clk1|chr1:58677513-58678012	0.261604440434142	.	.
chr1	58504734	58505233	chr1	58746853	58747352	Gm15834|chr1:58746853-58747352	0.170073199629267	.	.
chr1	58504734	58505233	chr1	58746853	58747352	Orc2|chr1:58746853-58747352	0.170073199629267	.	.
chr1	58586552	58587051	chr1	58281211	58281710	Fam126b|chr1:58281211-58281710	0.212234711694658	.	.
chr1	58586552	58587051	chr1	58281211	58281710	Ndufb3|chr1:58281211-58281710	0.212234711694658	.	.
chr1	58710970	58711469	chr1	58697550	58698049	Cflar|chr1:58697550-58698049	0.205658869931823	.	.
chr1	58710970	58711469	chr1	58746853	58747352	Cflar|chr1:58746853-58747352	0.327422854184395	.	.
chr1	58973284	58973783	chr1	59215359	59215858	Stradb|chr1:59215359-59215858	0.347610315177089	.	.
chr1	58973284	58973783	chr1	59215359	59215858	Trak2|chr1:59215359-59215858	0.347610315177089	.	.
chr1	59237006	59237505	chr1	59247600	59248099	Als2|chr1:59247600-59248099	0.228206813406439	.	.
chr1	59762644	59763143	chr1	60018728	60019227	Bmpr2|chr1:60018728-60019227	0.251198480897416	.	.
chr1	59763159	59763658	chr1	59961705	59962204	Bmpr2|chr1:59961705-59962204	0.171373481804476	.	.
chr1	59763681	59764180	chr1	59913763	59914262	Bmpr2|chr1:59913763-59914262	0.256226973768161	.	.
chr1	59763681	59764180	chr1	59961705	59962204	Bmpr2|chr1:59961705-59962204	0.181967568394467	.	.
chr1	59913211	59913710	chr1	59913763	59914262	Fam117b|chr1:59913763-59914262	0.181695980449988	.	.
chr1	59913211	59913710	chr1	60018728	60019227	Fam117b|chr1:60018728-60019227	0.218263446979362	.	.
chr1	60097393	60097892	chr1	59883669	59884168	Carf|chr1:59883669-59884168	0.173360224682424	.	.
chr1	60097393	60097892	chr1	59961705	59962204	Carf|chr1:59961705-59962204	0.407163884789882	.	.
chr1	60097980	60098479	chr1	59961705	59962204	Carf|chr1:59961705-59962204	0.223356528677912	.	.
chr1	60097980	60098479	chr1	59961705	59962204	Wdr12|chr1:59961705-59962204	0.223356528677912	.	.
chr1	60343314	60343813	chr1	60018728	60019227	Cyp20a1|chr1:60018728-60019227	0.241639452891711	.	.
chr1	65122893	65123392	chr1	65179041	65179540	D630023F18Rik|chr1:65179041-65179540	0.18093233420618	.	.
chr1	65186396	65186895	chr1	65010101	65010600	Idh1|chr1:65010101-65010600	0.186349950089615	.	.
chr1	65186396	65186895	chr1	65010101	65010600	Pikfyve|chr1:65010101-65010600	0.186349950089615	.	.
chr1	65186396	65186895	chr1	65179041	65179540	Idh1|chr1:65179041-65179540	0.285517098471849	.	.
chr1	65186396	65186895	chr1	65179041	65179540	Pikfyve|chr1:65179041-65179540	0.285517098471849	.	.
chr1	65282716	65283215	chr1	65536408	65536907	Pth2r|chr1:65536408-65536907	0.227664630230542	.	.
chr1	65282716	65283215	chr1	65704808	65705307	Pth2r|chr1:65704808-65705307	0.276342052886449	.	.
chr1	69687151	69687650	chr1	69790210	69790709	Ikzf2|chr1:69790210-69790709	0.212405297104452	.	.
chr1	70725497	70725996	chr1	70380051	70380550	Vwc2l|chr1:70380051-70380550	0.188103893517713	.	.
chr1	74505730	74506229	chr1	74538638	74539137	Cnot9|chr1:74538638-74539137	0.184666571822147	.	.
chr1	74505730	74506229	chr1	74787775	74788274	Cnot9|chr1:74787775-74788274	0.239812794061173	.	.
chr1	74505730	74506229	chr1	74880737	74881236	Cnot9|chr1:74880737-74881236	0.322939942095139	.	.
chr1	74542596	74543095	chr1	74882110	74882609	Plcd4|chr1:74882110-74882609	0.262459384839663	.	.
chr1	74587962	74588461	chr1	74880737	74881236	Bcs1l|chr1:74880737-74881236	0.201995677438292	.	.
chr1	74587962	74588461	chr1	74880737	74881236	Zfp142|chr1:74880737-74881236	0.201995677438292	.	.
chr1	74601175	74601674	chr1	74858307	74858806	Rnf25|chr1:74858307-74858806	0.276799421738082	.	.
chr1	74601175	74601674	chr1	74858307	74858806	Stk36|chr1:74858307-74858806	0.276799421738082	.	.
chr1	74661495	74661994	chr1	74538638	74539137	Ttll4|chr1:74538638-74539137	0.236862797826899	.	.
chr1	74661495	74661994	chr1	74787775	74788274	Ttll4|chr1:74787775-74788274	0.265356227899599	.	.
chr1	74661495	74661994	chr1	74794449	74794948	Ttll4|chr1:74794449-74794948	0.334558661397481	.	.
chr1	74661495	74661994	chr1	74802933	74803432	Ttll4|chr1:74802933-74803432	0.193265598799923	.	.
chr1	74854708	74855207	chr1	74538638	74539137	Cdk5r2|chr1:74538638-74539137	0.20965207973483	.	.
chr1	74854708	74855207	chr1	74794449	74794948	Cdk5r2|chr1:74794449-74794948	0.297815240338364	.	.
chr1	74854708	74855207	chr1	74858307	74858806	Cdk5r2|chr1:74858307-74858806	0.377165898066912	.	.
chr1	75124760	75125259	chr1	74858307	74858806	Nhej1|chr1:74858307-74858806	0.282866662099112	.	.
chr1	75142499	75142998	chr1	74787775	74788274	Cnppd1|chr1:74787775-74788274	0.238664074469297	.	.
chr1	75142499	75142998	chr1	74787775	74788274	Retreg2|chr1:74787775-74788274	0.238664074469297	.	.
chr1	75142499	75142998	chr1	74816731	74817230	Cnppd1|chr1:74816731-74817230	0.294720430923571	.	.
chr1	75142499	75142998	chr1	74816731	74817230	Retreg2|chr1:74816731-74817230	0.294720430923571	.	.
chr1	75142499	75142998	chr1	74880737	74881236	Cnppd1|chr1:74880737-74881236	0.327422015177831	.	.
chr1	75142499	75142998	chr1	74880737	74881236	Retreg2|chr1:74880737-74881236	0.327422015177831	.	.
chr1	75142499	75142998	chr1	75016818	75017317	Cnppd1|chr1:75016818-75017317	0.321498022479025	.	.
chr1	75142499	75142998	chr1	75016818	75017317	Retreg2|chr1:75016818-75017317	0.321498022479025	.	.
chr1	75142499	75142998	chr1	75244823	75245322	Cnppd1|chr1:75244823-75245322	0.210723797368246	.	.
chr1	75142499	75142998	chr1	75244823	75245322	Retreg2|chr1:75244823-75245322	0.210723797368246	.	.
chr1	75168424	75168923	chr1	74787775	74788274	Zfand2b|chr1:74787775-74788274	0.228133125582485	.	.
chr1	75168424	75168923	chr1	74858307	74858806	Zfand2b|chr1:74858307-74858806	0.2526596874446	.	.
chr1	75169048	75169547	chr1	74784124	74784623	Zfand2b|chr1:74784124-74784623	0.239714856517738	.	.
chr1	75169048	75169547	chr1	74794449	74794948	Zfand2b|chr1:74794449-74794948	0.183411879858285	.	.
chr1	75169048	75169547	chr1	74858307	74858806	Zfand2b|chr1:74858307-74858806	0.267300982407141	.	.
chr1	75169048	75169547	chr1	74948735	74949234	Zfand2b|chr1:74948735-74949234	0.249449765563918	.	.
chr1	75169048	75169547	chr1	75001124	75001623	Zfand2b|chr1:75001124-75001623	0.192254605930805	.	.
chr1	75169048	75169547	chr1	75234571	75235070	Zfand2b|chr1:75234571-75235070	0.165524070897231	.	.
chr1	75180079	75180578	chr1	74794449	74794948	Abcb6|chr1:74794449-74794948	0.229956556719658	.	.
chr1	75180079	75180578	chr1	74858307	74858806	Abcb6|chr1:74858307-74858806	0.225845291587343	.	.
chr1	75191753	75192252	chr1	74787775	74788274	Ankzf1|chr1:74787775-74788274	0.279485912501399	.	.
chr1	75191753	75192252	chr1	74787775	74788274	Atg9a|chr1:74787775-74788274	0.279485912501399	.	.
chr1	75192415	75192914	chr1	74806952	74807451	Ankzf1|chr1:74806952-74807451	0.247872556478906	.	.
chr1	75192415	75192914	chr1	74806952	74807451	Atg9a|chr1:74806952-74807451	0.247872556478906	.	.
chr1	75192415	75192914	chr1	74882110	74882609	Ankzf1|chr1:74882110-74882609	0.261253887368171	.	.
chr1	75192415	75192914	chr1	74882110	74882609	Atg9a|chr1:74882110-74882609	0.261253887368171	.	.
chr1	75192415	75192914	chr1	75234571	75235070	Ankzf1|chr1:75234571-75235070	0.263008259117909	.	.
chr1	75192415	75192914	chr1	75234571	75235070	Atg9a|chr1:75234571-75235070	0.263008259117909	.	.
chr1	75210546	75211045	chr1	74787775	74788274	Glb1l|chr1:74787775-74788274	0.25097296873421	.	.
chr1	75210546	75211045	chr1	74787775	74788274	Stk16|chr1:74787775-74788274	0.25097296873421	.	.
chr1	75210546	75211045	chr1	74802933	74803432	Glb1l|chr1:74802933-74803432	0.199758415280305	.	.
chr1	75210546	75211045	chr1	74802933	74803432	Stk16|chr1:74802933-74803432	0.199758415280305	.	.
chr1	75210546	75211045	chr1	74858307	74858806	Glb1l|chr1:74858307-74858806	0.266911933435295	.	.
chr1	75210546	75211045	chr1	74858307	74858806	Stk16|chr1:74858307-74858806	0.266911933435295	.	.
chr1	75219086	75219585	chr1	74794449	74794948	Tuba4a|chr1:74794449-74794948	0.174626721669778	.	.
chr1	75219086	75219585	chr1	74808065	74808564	Tuba4a|chr1:74808065-74808564	0.202798448289328	.	.
chr1	75219086	75219585	chr1	74894978	74895477	Tuba4a|chr1:74894978-74895477	0.237957731980622	.	.
chr1	75236144	75236643	chr1	74858307	74858806	Dnajb2|chr1:74858307-74858806	0.197868822782524	.	.
chr1	75236144	75236643	chr1	74882110	74882609	Dnajb2|chr1:74882110-74882609	0.244977667315202	.	.
chr1	75236144	75236643	chr1	74894978	74895477	Dnajb2|chr1:74894978-74895477	0.170848555122895	.	.
chr1	75236144	75236643	chr1	75234571	75235070	Dnajb2|chr1:75234571-75235070	0.285412685027501	.	.
chr1	75236651	75237150	chr1	74787775	74788274	Dnajb2|chr1:74787775-74788274	0.22178608011672	.	.
chr1	75236651	75237150	chr1	74858307	74858806	Dnajb2|chr1:74858307-74858806	0.221131297937718	.	.
chr1	76489516	76490015	chr1	76490051	76490550	Gm17751|chr1:76490051-76490550	0.368306669915643	.	.
chr1	78310032	78310531	chr1	78216563	78217062	Sgpp2|chr1:78216563-78217062	0.252583826046825	.	.
chr1	78310032	78310531	chr1	78371610	78372109	Sgpp2|chr1:78371610-78372109	0.177798907712622	.	.
chr1	78310931	78311430	chr1	78216563	78217062	Sgpp2|chr1:78216563-78217062	0.199544005373997	.	.
chr1	78488387	78488886	chr1	78216563	78217062	Farsb|chr1:78216563-78217062	0.170804848065054	.	.
chr1	78488387	78488886	chr1	78217089	78217588	Farsb|chr1:78217089-78217588	0.199555154745337	.	.
chr1	78488387	78488886	chr1	78338129	78338628	Farsb|chr1:78338129-78338628	0.339963971177986	.	.
chr1	78488900	78489399	chr1	78371610	78372109	Farsb|chr1:78371610-78372109	0.174278520531185	.	.
chr1	79439807	79440306	chr1	79374786	79375285	Scg2|chr1:79374786-79375285	0.489155570203923	.	.
chr1	79439807	79440306	chr1	79450145	79450644	Scg2|chr1:79450145-79450644	0.598568817720486	.	.
chr1	79439807	79440306	chr1	79450916	79451415	Scg2|chr1:79450916-79451415	0.22537620020497	.	.
chr1	84839165	84839664	chr1	84838531	84839030	Fbxo36|chr1:84838531-84839030	0.268380188566396	.	.
chr1	84934371	84934870	chr1	84933383	84933882	Slc16a14|chr1:84933383-84933882	0.296942072552459	.	.
chr1	84934371	84934870	chr1	84952421	84952920	Slc16a14|chr1:84952421-84952920	0.165467207537333	.	.
chr1	84934883	84935382	chr1	84933383	84933882	Slc16a14|chr1:84933383-84933882	0.348930651421256	.	.
chr1	85774994	85775493	chr1	85547922	85548421	9930111H07Rik|chr1:85547922-85548421	0.207892022400906	.	.
chr1	85774994	85775493	chr1	85703519	85704018	9930111H07Rik|chr1:85703519-85704018	0.514215213580948	.	.
chr1	85774994	85775493	chr1	85720188	85720687	9930111H07Rik|chr1:85720188-85720687	0.558910535004233	.	.
chr1	85774994	85775493	chr1	85922384	85922883	9930111H07Rik|chr1:85922384-85922883	0.697576960797844	.	.
chr1	85793160	85793659	chr1	85794440	85794939	Cab39|chr1:85794440-85794939	0.289495677905975	.	.
chr1	85793160	85793659	chr1	85895455	85895954	Cab39|chr1:85895455-85895954	0.200530866074781	.	.
chr1	85894274	85894773	chr1	85895455	85895954	Itm2c|chr1:85895455-85895954	0.30290847999345	.	.
chr1	85894274	85894773	chr1	85965753	85966252	Itm2c|chr1:85965753-85966252	0.285296418039242	.	.
chr1	85894955	85895454	chr1	85794440	85794939	Itm2c|chr1:85794440-85794939	0.249262079194135	.	.
chr1	85894955	85895454	chr1	85895455	85895954	Itm2c|chr1:85895455-85895954	0.489576179521261	.	.
chr1	85894955	85895454	chr1	85965753	85966252	Itm2c|chr1:85965753-85966252	0.333403947689164	.	.
chr1	85928201	85928700	chr1	85853262	85853761	4933407L21Rik|chr1:85853262-85853761	0.236465882928833	.	.
chr1	85936216	85936715	chr1	85547922	85548421	Gm28884|chr1:85547922-85548421	0.214496817488146	.	.
chr1	85936216	85936715	chr1	85703519	85704018	Gm28884|chr1:85703519-85704018	0.236384564940427	.	.
chr1	85936216	85936715	chr1	85720188	85720687	Gm28884|chr1:85720188-85720687	0.232343661358409	.	.
chr1	85936216	85936715	chr1	85922384	85922883	Gm28884|chr1:85922384-85922883	0.400154349912414	.	.
chr1	87755700	87756199	chr1	87925537	87926036	Atg16l1|chr1:87925537-87926036	0.41177942582327	.	.
chr1	88008031	88008530	chr1	87925537	87926036	Usp40|chr1:87925537-87926036	0.281611776610644	.	.
chr1	88008031	88008530	chr1	88357393	88357892	Usp40|chr1:88357393-88357892	0.22277210368818	.	.
chr1	88205505	88206004	chr1	88429538	88430037	Dnajb3|chr1:88429538-88430037	0.214613462598852	.	.
chr1	88277410	88277909	chr1	88429538	88430037	Hjurp|chr1:88429538-88430037	0.168547644376623	.	.
chr1	88277410	88277909	chr1	88429538	88430037	Trpm8|chr1:88429538-88430037	0.168547644376623	.	.
chr1	88406022	88406521	chr1	88357393	88357892	Spp2|chr1:88357393-88357892	0.17996703531663	.	.
chr1	92648720	92649219	chr1	92730498	92730997	Otos|chr1:92730498-92730997	0.184427642479521	.	.
chr1	92831030	92831529	chr1	92832565	92833064	Gpc1|chr1:92832565-92833064	0.242875405420057	.	.
chr1	92848463	92848962	chr1	92610875	92611374	Gm29480|chr1:92610875-92611374	0.171302721372637	.	.
chr1	92848463	92848962	chr1	92683124	92683623	Gm29480|chr1:92683124-92683623	0.218779719292209	.	.
chr1	92906632	92907131	chr1	92521236	92521735	Dusp28|chr1:92521236-92521735	0.26023963910702	.	.
chr1	92906632	92907131	chr1	92730498	92730997	Dusp28|chr1:92730498-92730997	0.185154922241756	.	.
chr1	92907215	92907714	chr1	92683124	92683623	Dusp28|chr1:92683124-92683623	0.201248118238096	.	.
chr1	92907215	92907714	chr1	92730498	92730997	Dusp28|chr1:92730498-92730997	0.221181040490054	.	.
chr1	92907215	92907714	chr1	92742815	92743314	Dusp28|chr1:92742815-92743314	0.313617511282971	.	.
chr1	93343358	93343857	chr1	93444675	93445174	Pask|chr1:93444675-93445174	0.230494507143205	.	.
chr1	93343358	93343857	chr1	93444675	93445174	Ppp1r7|chr1:93444675-93445174	0.230494507143205	.	.
chr1	93686360	93686859	chr1	93761646	93762145	Bok|chr1:93761646-93762145	0.264906733105112	.	.
chr1	93754078	93754577	chr1	94079039	94079538	Thap4|chr1:94079039-94079538	0.18262391022109	.	.
chr1	95313333	95313832	chr1	95353317	95353816	Fam174a|chr1:95353317-95353816	0.261249634066148	.	.
chr1	95313851	95314350	chr1	95353317	95353816	Fam174a|chr1:95353317-95353816	0.284825851505361	.	.
chr1	95667416	95667915	chr1	95353317	95353816	St8sia4|chr1:95353317-95353816	0.18871585038846	.	.
chr1	98094805	98095304	chr1	98002767	98003266	Pam|chr1:98002767-98003266	0.310517767823563	.	.
chr1	98094805	98095304	chr1	98011051	98011550	Pam|chr1:98011051-98011550	0.283349445604443	.	.
chr1	98094805	98095304	chr1	98031757	98032256	Pam|chr1:98031757-98032256	0.253322169727547	.	.
chr1	98094805	98095304	chr1	98047553	98048052	Pam|chr1:98047553-98048052	0.196833182534513	.	.
chr1	98094805	98095304	chr1	98280459	98280958	Pam|chr1:98280459-98280958	0.192946688573385	.	.
chr1	98094805	98095304	chr1	98349951	98350450	Pam|chr1:98349951-98350450	0.184936625114796	.	.
chr1	98095430	98095929	chr1	98002767	98003266	Pam|chr1:98002767-98003266	0.341188936942287	.	.
chr1	98095430	98095929	chr1	98135552	98136051	Pam|chr1:98135552-98136051	0.213064442131432	.	.
chr1	98095430	98095929	chr1	98169283	98169782	Pam|chr1:98169283-98169782	0.18444099690275	.	.
chr1	98095430	98095929	chr1	98280459	98280958	Pam|chr1:98280459-98280958	0.28829868470974	.	.
chr1	98173889	98174388	chr1	98011051	98011550	Gm29461|chr1:98011051-98011550	0.253615019390943	.	.
chr1	98173889	98174388	chr1	98031757	98032256	Gm29461|chr1:98031757-98032256	0.360337251420168	.	.
chr1	98173889	98174388	chr1	98047553	98048052	Gm29461|chr1:98047553-98048052	0.184172729387903	.	.
chr1	98173889	98174388	chr1	98169283	98169782	Gm29461|chr1:98169283-98169782	0.34544838589825	.	.
chr1	98173889	98174388	chr1	98174728	98175227	Gm29461|chr1:98174728-98175227	0.513700077511613	.	.
chr1	98173889	98174388	chr1	98190086	98190585	Gm29461|chr1:98190086-98190585	0.372840275011791	.	.
chr1	98173889	98174388	chr1	98190632	98191131	Gm29461|chr1:98190632-98191131	0.231534215721043	.	.
chr1	98173889	98174388	chr1	98192084	98192583	Gm29461|chr1:98192084-98192583	0.301269006133758	.	.
chr1	98173889	98174388	chr1	98349951	98350450	Gm29461|chr1:98349951-98350450	0.254038325895338	.	.
chr1	105663536	105664035	chr1	105993776	105994275	Pign|chr1:105993776-105994275	0.230786326357223	.	.
chr1	105663536	105664035	chr1	105993776	105994275	Relch|chr1:105993776-105994275	0.230786326357223	.	.
chr1	105780395	105780894	chr1	105900810	105901309	Tnfrsf11a|chr1:105900810-105901309	0.204485274413001	.	.
chr1	105990273	105990772	chr1	105843379	105843878	Gm7160|chr1:105843379-105843878	0.259305091693336	.	.
chr1	105990273	105990772	chr1	105843379	105843878	Zcchc2|chr1:105843379-105843878	0.259305091693336	.	.
chr1	105990273	105990772	chr1	105844184	105844683	Gm7160|chr1:105844184-105844683	0.166111828690887	.	.
chr1	105990273	105990772	chr1	105844184	105844683	Zcchc2|chr1:105844184-105844683	0.166111828690887	.	.
chr1	105990273	105990772	chr1	105900810	105901309	Gm7160|chr1:105900810-105901309	0.171538191906488	.	.
chr1	105990273	105990772	chr1	105900810	105901309	Zcchc2|chr1:105900810-105901309	0.171538191906488	.	.
chr1	105990273	105990772	chr1	105906389	105906888	Gm7160|chr1:105906389-105906888	0.285228022228702	.	.
chr1	105990273	105990772	chr1	105906389	105906888	Zcchc2|chr1:105906389-105906888	0.285228022228702	.	.
chr1	105990273	105990772	chr1	105947093	105947592	Gm7160|chr1:105947093-105947592	0.180655236625325	.	.
chr1	105990273	105990772	chr1	105947093	105947592	Zcchc2|chr1:105947093-105947592	0.180655236625325	.	.
chr1	105991031	105991530	chr1	105844184	105844683	Gm7160|chr1:105844184-105844683	0.191401750566103	.	.
chr1	105991031	105991530	chr1	105844184	105844683	Zcchc2|chr1:105844184-105844683	0.191401750566103	.	.
chr1	105991031	105991530	chr1	105890977	105891476	Gm7160|chr1:105890977-105891476	0.380606443744848	.	.
chr1	105991031	105991530	chr1	105890977	105891476	Zcchc2|chr1:105890977-105891476	0.380606443744848	.	.
chr1	105991031	105991530	chr1	105993776	105994275	Gm7160|chr1:105993776-105994275	0.170887797791118	.	.
chr1	105991031	105991530	chr1	105993776	105994275	Zcchc2|chr1:105993776-105994275	0.170887797791118	.	.
chr1	109982394	109982893	chr1	110004327	110004826	Cdh7|chr1:110004327-110004826	0.198914003193339	.	.
chr1	109982394	109982893	chr1	110101059	110101558	Cdh7|chr1:110101059-110101558	0.251551834631848	.	.
chr1	109982994	109983493	chr1	109561212	109561711	Cdh7|chr1:109561212-109561711	0.289587351844372	.	.
chr1	109982994	109983493	chr1	109850511	109851010	Cdh7|chr1:109850511-109851010	0.208874561809062	.	.
chr1	109982994	109983493	chr1	109932632	109933131	Cdh7|chr1:109932632-109933131	0.369944878026823	.	.
chr1	109982994	109983493	chr1	110215922	110216421	Cdh7|chr1:110215922-110216421	0.198910263177606	.	.
chr1	111863863	111864362	chr1	111660215	111660714	Dsel|chr1:111660215-111660714	0.22079066992798	.	.
chr1	111864757	111865256	chr1	111634029	111634528	Dsel|chr1:111634029-111634528	0.234686135490223	.	.
chr1	111864757	111865256	chr1	111833732	111834231	Dsel|chr1:111833732-111834231	0.173318665627987	.	.
chr1	111864757	111865256	chr1	112016665	112017164	Dsel|chr1:112016665-112017164	0.242853442190869	.	.
chr1	115684447	115684946	chr1	115703283	115703782	Cntnap5a|chr1:115703283-115703782	0.286065003992185	.	.
chr1	115684447	115684946	chr1	115703283	115703782	Cntnap5a|chr1:115703283-115703782	0.286065003992186	.	.
chr1	115684447	115684946	chr1	115703952	115704451	Cntnap5a|chr1:115703952-115704451	0.392142541815662	.	.
chr1	118310992	118311491	chr1	118358883	118359382	Tsn|chr1:118358883-118359382	0.203507812519797	.	.
chr1	118310992	118311491	chr1	118359556	118360055	Tsn|chr1:118359556-118360055	0.25879919166744	.	.
chr1	118310992	118311491	chr1	118498277	118498776	Tsn|chr1:118498277-118498776	0.182274146341675	.	.
chr1	118321592	118322091	chr1	118359556	118360055	Nifk|chr1:118359556-118360055	0.164595506366793	.	.
chr1	118389052	118389551	chr1	118498277	118498776	Clasp1|chr1:118498277-118498776	0.286724902235707	.	.
chr1	118459308	118459807	chr1	118358883	118359382	2900060B14Rik|chr1:118358883-118359382	0.263780972934434	.	.
chr1	118459308	118459807	chr1	118359556	118360055	2900060B14Rik|chr1:118359556-118360055	0.347078645404407	.	.
chr1	120340287	120340786	chr1	120458507	120459006	C1ql2|chr1:120458507-120459006	0.402271739095202	.	.
chr1	120340287	120340786	chr1	120538173	120538672	C1ql2|chr1:120538173-120538672	0.66904280812293	.	.
chr1	120602016	120602515	chr1	120321403	120321902	En1|chr1:120321403-120321902	0.409489904799874	.	.
chr1	120602016	120602515	chr1	120424844	120425343	En1|chr1:120424844-120425343	0.377629601982577	.	.
chr1	120602016	120602515	chr1	120549233	120549732	En1|chr1:120549233-120549732	0.18300150450391	.	.
chr1	120602016	120602515	chr1	120549866	120550365	En1|chr1:120549866-120550365	0.315248895755627	.	.
chr1	120602016	120602515	chr1	120586412	120586911	En1|chr1:120586412-120586911	0.423616564294002	.	.
chr1	120602016	120602515	chr1	120703699	120704198	En1|chr1:120703699-120704198	0.415394866585074	.	.
chr1	120602016	120602515	chr1	120735748	120736247	En1|chr1:120735748-120736247	0.56346822658717	.	.
chr1	120602767	120603266	chr1	120321403	120321902	En1|chr1:120321403-120321902	0.184998578019074	.	.
chr1	120602767	120603266	chr1	120424844	120425343	En1|chr1:120424844-120425343	0.541037255185841	.	.
chr1	120602767	120603266	chr1	120549233	120549732	En1|chr1:120549233-120549732	0.259122995689531	.	.
chr1	120602767	120603266	chr1	120549866	120550365	En1|chr1:120549866-120550365	0.30456134509712	.	.
chr1	120602767	120603266	chr1	120586412	120586911	En1|chr1:120586412-120586911	0.270819965056501	.	.
chr1	120602767	120603266	chr1	120703699	120704198	En1|chr1:120703699-120704198	0.372748518684279	.	.
chr1	120602767	120603266	chr1	120735748	120736247	En1|chr1:120735748-120736247	0.518493290913818	.	.
chr1	121430778	121431277	chr1	121226842	121227341	Ccdc93|chr1:121226842-121227341	0.245642535418532	.	.
chr1	121430778	121431277	chr1	121290285	121290784	Ccdc93|chr1:121290285-121290784	0.212266844787356	.	.
chr1	121430778	121431277	chr1	121327621	121328120	Ccdc93|chr1:121327621-121328120	0.396578995205109	.	.
chr1	124845344	124845843	chr1	124834946	124835445	Dpp10|chr1:124834946-124835445	0.165489158029726	.	.
chr1	124845344	124845843	chr1	125236925	125237424	Dpp10|chr1:125236925-125237424	0.47446395406053	.	.
chr1	124845849	124846348	chr1	124790039	124790538	Dpp10|chr1:124790039-124790538	0.178330673234625	.	.
chr1	124845849	124846348	chr1	124796302	124796801	Dpp10|chr1:124796302-124796801	0.289965999759297	.	.
chr1	124845849	124846348	chr1	124834946	124835445	Dpp10|chr1:124834946-124835445	0.207614677685587	.	.
chr1	124845849	124846348	chr1	124997513	124998012	Dpp10|chr1:124997513-124998012	0.234948713766378	.	.
chr1	124845849	124846348	chr1	125230707	125231206	Dpp10|chr1:125230707-125231206	0.191058338199264	.	.
chr1	124845849	124846348	chr1	125236925	125237424	Dpp10|chr1:125236925-125237424	0.46533472980529	.	.
chr1	125435289	125435788	chr1	125236925	125237424	Actr3|chr1:125236925-125237424	0.264259057597125	.	.
chr1	125435289	125435788	chr1	125370731	125371230	Actr3|chr1:125370731-125371230	0.315874848372723	.	.
chr1	125435289	125435788	chr1	125537779	125538278	Actr3|chr1:125537779-125538278	0.268268892447349	.	.
chr1	125435289	125435788	chr1	125727439	125727938	Actr3|chr1:125727439-125727938	0.291276109806551	.	.
chr1	125560306	125560805	chr1	125370731	125371230	Slc35f5|chr1:125370731-125371230	0.239019528276599	.	.
chr1	125560306	125560805	chr1	125372763	125373262	Slc35f5|chr1:125372763-125373262	0.200070951613983	.	.
chr1	125561216	125561715	chr1	125298608	125299107	Slc35f5|chr1:125298608-125299107	0.237209839260171	.	.
chr1	125561216	125561715	chr1	125370731	125371230	Slc35f5|chr1:125370731-125371230	0.23998783851373	.	.
chr1	125561216	125561715	chr1	125537779	125538278	Slc35f5|chr1:125537779-125538278	0.207012706469712	.	.
chr1	125561216	125561715	chr1	125727439	125727938	Slc35f5|chr1:125727439-125727938	0.203731300652365	.	.
chr1	130462505	130463004	chr1	130096986	130097485	Cd55|chr1:130096986-130097485	0.21524572117935	.	.
chr1	130462505	130463004	chr1	130096986	130097485	Gm16083|chr1:130096986-130097485	0.21524572117935	.	.
chr1	130462505	130463004	chr1	130170185	130170684	Cd55|chr1:130170185-130170684	0.193144625774184	.	.
chr1	130462505	130463004	chr1	130170185	130170684	Gm16083|chr1:130170185-130170684	0.193144625774184	.	.
chr1	130462505	130463004	chr1	130576286	130576785	Cd55|chr1:130576286-130576785	0.17562529089822	.	.
chr1	130462505	130463004	chr1	130576286	130576785	Gm16083|chr1:130576286-130576785	0.17562529089822	.	.
chr1	130462505	130463004	chr1	130715647	130716146	Cd55|chr1:130715647-130716146	0.250730514842277	.	.
chr1	130462505	130463004	chr1	130715647	130716146	Gm16083|chr1:130715647-130716146	0.250730514842277	.	.
chr1	130717229	130717728	chr1	130350205	130350704	Yod1|chr1:130350205-130350704	0.170094098570227	.	.
chr1	130717229	130717728	chr1	130633945	130634444	Yod1|chr1:130633945-130634444	0.242646373959331	.	.
chr1	130717229	130717728	chr1	130715647	130716146	Yod1|chr1:130715647-130716146	0.25350909717622	.	.
chr1	133363199	133363698	chr1	133353486	133353985	Etnk2|chr1:133353486-133353985	0.290310470261091	.	.
chr1	133363199	133363698	chr1	133381952	133382451	Etnk2|chr1:133381952-133382451	0.242936931262913	.	.
chr1	133610089	133610588	chr1	133353486	133353985	Snrpe|chr1:133353486-133353985	0.351562933421302	.	.
chr1	133610089	133610588	chr1	133381952	133382451	Snrpe|chr1:133381952-133382451	0.207834188416614	.	.
chr1	133610089	133610588	chr1	133736167	133736666	Snrpe|chr1:133736167-133736666	0.201448208289971	.	.
chr1	133660660	133661159	chr1	133306722	133307221	Gm38394|chr1:133306722-133307221	0.194464207124924	.	.
chr1	133660660	133661159	chr1	133306722	133307221	Zbed6|chr1:133306722-133307221	0.194464207124924	.	.
chr1	133660660	133661159	chr1	133306722	133307221	Zc3h11a|chr1:133306722-133307221	0.194464207124924	.	.
chr1	133660660	133661159	chr1	133353486	133353985	Gm38394|chr1:133353486-133353985	0.229401036240884	.	.
chr1	133660660	133661159	chr1	133353486	133353985	Zbed6|chr1:133353486-133353985	0.229401036240884	.	.
chr1	133660660	133661159	chr1	133353486	133353985	Zc3h11a|chr1:133353486-133353985	0.229401036240884	.	.
chr1	133660660	133661159	chr1	133736167	133736666	Gm38394|chr1:133736167-133736666	0.177995883195943	.	.
chr1	133660660	133661159	chr1	133736167	133736666	Zbed6|chr1:133736167-133736666	0.177995883195943	.	.
chr1	133660660	133661159	chr1	133736167	133736666	Zc3h11a|chr1:133736167-133736666	0.177995883195943	.	.
chr1	133661173	133661672	chr1	133307306	133307805	Gm38394|chr1:133307306-133307805	0.172548406100965	.	.
chr1	133661173	133661672	chr1	133307306	133307805	Zbed6|chr1:133307306-133307805	0.172548406100965	.	.
chr1	133661173	133661672	chr1	133307306	133307805	Zc3h11a|chr1:133307306-133307805	0.172548406100965	.	.
chr1	133661173	133661672	chr1	133353486	133353985	Gm38394|chr1:133353486-133353985	0.216403616649494	.	.
chr1	133661173	133661672	chr1	133353486	133353985	Zbed6|chr1:133353486-133353985	0.216403616649494	.	.
chr1	133661173	133661672	chr1	133353486	133353985	Zc3h11a|chr1:133353486-133353985	0.216403616649494	.	.
chr1	133661173	133661672	chr1	133381952	133382451	Gm38394|chr1:133381952-133382451	0.241611511762989	.	.
chr1	133661173	133661672	chr1	133381952	133382451	Zbed6|chr1:133381952-133382451	0.241611511762989	.	.
chr1	133661173	133661672	chr1	133381952	133382451	Zc3h11a|chr1:133381952-133382451	0.241611511762989	.	.
chr1	133661173	133661672	chr1	133397024	133397523	Gm38394|chr1:133397024-133397523	0.359149600641033	.	.
chr1	133661173	133661672	chr1	133397024	133397523	Zbed6|chr1:133397024-133397523	0.359149600641033	.	.
chr1	133661173	133661672	chr1	133397024	133397523	Zc3h11a|chr1:133397024-133397523	0.359149600641033	.	.
chr1	133661173	133661672	chr1	133397607	133398106	Gm38394|chr1:133397607-133398106	0.559595022958347	.	.
chr1	133661173	133661672	chr1	133397607	133398106	Zbed6|chr1:133397607-133398106	0.559595022958347	.	.
chr1	133661173	133661672	chr1	133397607	133398106	Zc3h11a|chr1:133397607-133398106	0.559595022958347	.	.
chr1	133661173	133661672	chr1	133736167	133736666	Gm38394|chr1:133736167-133736666	0.215636672650893	.	.
chr1	133661173	133661672	chr1	133736167	133736666	Zbed6|chr1:133736167-133736666	0.215636672650893	.	.
chr1	133661173	133661672	chr1	133736167	133736666	Zc3h11a|chr1:133736167-133736666	0.215636672650893	.	.
chr1	136624613	136625112	chr1	136846012	136846511	Platr23|chr1:136846012-136846511	0.169645751219261	.	.
chr1	136624613	136625112	chr1	136846012	136846511	Zfp281|chr1:136846012-136846511	0.169645751219261	.	.
chr1	136624613	136625112	chr1	136948337	136948836	Platr23|chr1:136948337-136948836	0.190777322156248	.	.
chr1	136624613	136625112	chr1	136948337	136948836	Zfp281|chr1:136948337-136948836	0.190777322156248	.	.
chr1	136625345	136625844	chr1	136777708	136778207	Platr23|chr1:136777708-136778207	0.164975289665039	.	.
chr1	136625345	136625844	chr1	136777708	136778207	Zfp281|chr1:136777708-136778207	0.164975289665039	.	.
chr1	136625345	136625844	chr1	136846012	136846511	Platr23|chr1:136846012-136846511	0.194900715755586	.	.
chr1	136625345	136625844	chr1	136846012	136846511	Zfp281|chr1:136846012-136846511	0.194900715755586	.	.
chr1	136625345	136625844	chr1	136948337	136948836	Platr23|chr1:136948337-136948836	0.397731418588159	.	.
chr1	136625345	136625844	chr1	136948337	136948836	Platr23|chr1:136948337-136948836	0.39773141858816	.	.
chr1	136625345	136625844	chr1	136948337	136948836	Zfp281|chr1:136948337-136948836	0.397731418588159	.	.
chr1	136625345	136625844	chr1	136948337	136948836	Zfp281|chr1:136948337-136948836	0.39773141858816	.	.
chr1	138963206	138963705	chr1	138500285	138500784	Dennd1b|chr1:138500285-138500784	0.184034962386378	.	.
chr1	139421972	139422471	chr1	139391723	139392222	Zbtb41|chr1:139391723-139392222	0.171414996575414	.	.
chr1	139454477	139454976	chr1	139267783	139268282	Aspm|chr1:139267783-139268282	0.166149822834927	.	.
chr1	143640493	143640992	chr1	143308396	143308895	B3galt2|chr1:143308396-143308895	0.241355904084872	.	.
chr1	143640493	143640992	chr1	143739248	143739747	B3galt2|chr1:143739248-143739747	0.366920525060265	.	.
chr1	144177193	144177692	chr1	144018543	144019042	Rgs13|chr1:144018543-144019042	0.176075242479916	.	.
chr1	146494826	146495325	chr1	146230074	146230573	Brinp3|chr1:146230074-146230573	0.240775175379562	.	.
chr1	146494826	146495325	chr1	146230074	146230573	Gm29514|chr1:146230074-146230573	0.240775175379562	.	.
chr1	146494826	146495325	chr1	146657068	146657567	Brinp3|chr1:146657068-146657567	0.365121017977225	.	.
chr1	146494826	146495325	chr1	146657068	146657567	Brinp3|chr1:146657068-146657567	0.365121017977226	.	.
chr1	146494826	146495325	chr1	146657068	146657567	Gm29514|chr1:146657068-146657567	0.365121017977225	.	.
chr1	146494826	146495325	chr1	146657068	146657567	Gm29514|chr1:146657068-146657567	0.365121017977226	.	.
chr1	146495368	146495867	chr1	146657068	146657567	Brinp3|chr1:146657068-146657567	0.282138917231971	.	.
chr1	146495368	146495867	chr1	146657068	146657567	Gm29514|chr1:146657068-146657567	0.282138917231971	.	.
chr1	146495368	146495867	chr1	146724743	146725242	Brinp3|chr1:146724743-146725242	0.334174193554175	.	.
chr1	146495368	146495867	chr1	146724743	146725242	Gm29514|chr1:146724743-146725242	0.334174193554175	.	.
chr1	150099643	150100142	chr1	149758331	149758830	Ptgs2|chr1:149758331-149758830	0.210898097842894	.	.
chr1	150099643	150100142	chr1	149758331	149758830	Ptgs2os|chr1:149758331-149758830	0.210898097842894	.	.
chr1	150099643	150100142	chr1	149818484	149818983	Ptgs2|chr1:149818484-149818983	0.381623635005999	.	.
chr1	150099643	150100142	chr1	149818484	149818983	Ptgs2os|chr1:149818484-149818983	0.381623635005999	.	.
chr1	150099643	150100142	chr1	149832907	149833406	Ptgs2|chr1:149832907-149833406	0.202536312364559	.	.
chr1	150099643	150100142	chr1	149832907	149833406	Ptgs2os|chr1:149832907-149833406	0.202536312364559	.	.
chr1	150099643	150100142	chr1	149882561	149883060	Ptgs2|chr1:149882561-149883060	0.325195092854359	.	.
chr1	150099643	150100142	chr1	149882561	149883060	Ptgs2os|chr1:149882561-149883060	0.325195092854359	.	.
chr1	153899574	153900073	chr1	153751790	153752289	Glul|chr1:153751790-153752289	0.210057246311458	.	.
chr1	153899574	153900073	chr1	153751790	153752289	Teddm2|chr1:153751790-153752289	0.210057246311458	.	.
chr1	153899574	153900073	chr1	154102804	154103303	Glul|chr1:154102804-154103303	0.165448316049029	.	.
chr1	153899574	153900073	chr1	154102804	154103303	Teddm2|chr1:154102804-154103303	0.165448316049029	.	.
chr1	153899574	153900073	chr1	154150104	154150603	Glul|chr1:154150104-154150603	0.193781213474957	.	.
chr1	153899574	153900073	chr1	154150104	154150603	Teddm2|chr1:154150104-154150603	0.193781213474957	.	.
chr1	153899574	153900073	chr1	154204565	154205064	Glul|chr1:154204565-154205064	0.303621067303671	.	.
chr1	153899574	153900073	chr1	154204565	154205064	Teddm2|chr1:154204565-154205064	0.303621067303671	.	.
chr1	153899574	153900073	chr1	154205168	154205667	Glul|chr1:154205168-154205667	0.339626272034649	.	.
chr1	153899574	153900073	chr1	154205168	154205667	Teddm2|chr1:154205168-154205667	0.339626272034649	.	.
chr1	153900327	153900826	chr1	154204565	154205064	Glul|chr1:154204565-154205064	0.281505879960266	.	.
chr1	153900327	153900826	chr1	154204565	154205064	Teddm2|chr1:154204565-154205064	0.281505879960266	.	.
chr1	153900327	153900826	chr1	154205168	154205667	Glul|chr1:154205168-154205667	0.206572393227912	.	.
chr1	153900327	153900826	chr1	154205168	154205667	Teddm2|chr1:154205168-154205667	0.206572393227912	.	.
chr1	154117943	154118442	chr1	153918470	153918969	A830008E24Rik|chr1:153918470-153918969	0.353302619826496	.	.
chr1	154117943	154118442	chr1	154102804	154103303	A830008E24Rik|chr1:154102804-154103303	0.227424468563269	.	.
chr1	154117943	154118442	chr1	154103491	154103990	A830008E24Rik|chr1:154103491-154103990	0.255609467670148	.	.
chr1	154117943	154118442	chr1	154180893	154181392	A830008E24Rik|chr1:154180893-154181392	0.196951293615477	.	.
chr1	154118577	154119076	chr1	154102804	154103303	A830008E24Rik|chr1:154102804-154103303	0.19654585795992	.	.
chr1	154118577	154119076	chr1	154205168	154205667	A830008E24Rik|chr1:154205168-154205667	0.201916821515429	.	.
chr1	155812620	155813119	chr1	156192834	156193333	Qsox1|chr1:156192834-156193333	0.236727092437617	.	.
chr1	155973115	155973614	chr1	156040577	156041076	Cep350|chr1:156040577-156041076	0.25122670718856	.	.
chr1	155973115	155973614	chr1	156108321	156108820	Cep350|chr1:156108321-156108820	0.295139196920895	.	.
chr1	156035878	156036377	chr1	155790417	155790916	Tor1aip1|chr1:155790417-155790916	0.312054694419634	.	.
chr1	156035878	156036377	chr1	155790417	155790916	Tor1aip2|chr1:155790417-155790916	0.312054694419634	.	.
chr1	156035878	156036377	chr1	156085751	156086250	Tor1aip1|chr1:156085751-156086250	0.28484574081697	.	.
chr1	156035878	156036377	chr1	156085751	156086250	Tor1aip2|chr1:156085751-156086250	0.28484574081697	.	.
chr1	156035878	156036377	chr1	156241652	156242151	Tor1aip1|chr1:156241652-156242151	0.285631362715001	.	.
chr1	156035878	156036377	chr1	156241652	156242151	Tor1aip2|chr1:156241652-156242151	0.285631362715001	.	.
chr1	156204775	156205274	chr1	155784767	155785266	Fam163a|chr1:155784767-155785266	0.258599045368432	.	.
chr1	156204775	156205274	chr1	156040577	156041076	Fam163a|chr1:156040577-156041076	0.169280135350043	.	.
chr1	156204775	156205274	chr1	156184182	156184681	Fam163a|chr1:156184182-156184681	0.26865135961657	.	.
chr1	156204775	156205274	chr1	156221667	156222166	Fam163a|chr1:156221667-156222166	0.249969108662431	.	.
chr1	156204775	156205274	chr1	156241652	156242151	Fam163a|chr1:156241652-156242151	0.180394920426749	.	.
chr1	156303125	156303624	chr1	156270379	156270878	4930518J20Rik|chr1:156270379-156270878	0.24578913354022	.	.
chr1	156303125	156303624	chr1	156270379	156270878	Tdrd5|chr1:156270379-156270878	0.24578913354022	.	.
chr1	156303125	156303624	chr1	156741799	156742298	4930518J20Rik|chr1:156741799-156742298	0.230066863064462	.	.
chr1	156303125	156303624	chr1	156741799	156742298	Tdrd5|chr1:156741799-156742298	0.230066863064462	.	.
chr1	156420903	156421402	chr1	156229365	156229864	Axdnd1|chr1:156229365-156229864	0.235659255565415	.	.
chr1	156474061	156474560	chr1	156108321	156108820	Soat1|chr1:156108321-156108820	0.313856862369815	.	.
chr1	156474061	156474560	chr1	156184182	156184681	Soat1|chr1:156184182-156184681	0.186360417336648	.	.
chr1	156474061	156474560	chr1	156229365	156229864	Soat1|chr1:156229365-156229864	0.407797652789205	.	.
chr1	156474061	156474560	chr1	156589122	156589621	Soat1|chr1:156589122-156589621	0.33772655348738	.	.
chr1	156674112	156674611	chr1	156263255	156263754	Tor3a|chr1:156263255-156263754	0.201173117633762	.	.
chr1	156674112	156674611	chr1	156589122	156589621	Tor3a|chr1:156589122-156589621	0.178486297658165	.	.
chr1	156718854	156719353	chr1	156581092	156581591	Fam20b|chr1:156581092-156581591	0.346989462778878	.	.
chr1	159231910	159232409	chr1	158854261	158854760	Cop1|chr1:158854261-158854760	0.29074920782747	.	.
chr1	159231910	159232409	chr1	158954665	158955164	Cop1|chr1:158954665-158955164	0.183156871111832	.	.
chr1	159231910	159232409	chr1	159135252	159135751	Cop1|chr1:159135252-159135751	0.272868476773601	.	.
chr1	159231910	159232409	chr1	159165960	159166459	Cop1|chr1:159165960-159166459	0.209383106519011	.	.
chr1	159231910	159232409	chr1	159388481	159388980	Cop1|chr1:159388481-159388980	0.500890793692332	.	.
chr1	160906055	160906554	chr1	160840032	160840531	Rc3h1|chr1:160840032-160840531	0.245289024268605	.	.
chr1	161034286	161034785	chr1	161286641	161287140	Gas5|chr1:161286641-161287140	0.164835145347439	.	.
chr1	161034286	161034785	chr1	161286641	161287140	Zbtb37|chr1:161286641-161287140	0.164835145347439	.	.
chr1	161034286	161034785	chr1	161345078	161345577	Gas5|chr1:161345078-161345577	0.276902419090521	.	.
chr1	161034286	161034785	chr1	161345078	161345577	Zbtb37|chr1:161345078-161345577	0.276902419090521	.	.
chr1	161034786	161035285	chr1	160840032	160840531	Gas5|chr1:160840032-160840531	0.372082826568848	.	.
chr1	161034786	161035285	chr1	160840032	160840531	Zbtb37|chr1:160840032-160840531	0.372082826568848	.	.
chr1	161034786	161035285	chr1	161345078	161345577	Gas5|chr1:161345078-161345577	0.448020667000184	.	.
chr1	161034786	161035285	chr1	161345078	161345577	Zbtb37|chr1:161345078-161345577	0.448020667000184	.	.
chr1	161142436	161142935	chr1	160840032	160840531	Ankrd45|chr1:160840032-160840531	0.251127348528133	.	.
chr1	161250941	161251440	chr1	161195428	161195927	Prdx6|chr1:161195428-161195927	0.208612364924918	.	.
chr1	161250941	161251440	chr1	161712883	161713382	Prdx6|chr1:161712883-161713382	0.20901779680694	.	.
chr1	161876197	161876696	chr1	161712883	161713382	Suco|chr1:161712883-161713382	0.30827011092847	.	.
chr1	161876197	161876696	chr1	161962922	161963421	Suco|chr1:161962922-161963421	0.243760968658456	.	.
chr1	161876715	161877214	chr1	161962922	161963421	Suco|chr1:161962922-161963421	0.17416915655626	.	.
chr1	163607079	163607578	chr1	163618199	163618698	Gm29500|chr1:163618199-163618698	0.358027955619093	.	.
chr1	163607621	163608120	chr1	163618199	163618698	Gm29500|chr1:163618199-163618698	0.236258189705401	.	.
chr1	163779331	163779830	chr1	163746460	163746959	Kifap3|chr1:163746460-163746959	0.36360623376121	.	.
chr1	164248686	164249185	chr1	164184474	164184973	Slc19a2|chr1:164184474-164184973	0.247524285764109	.	.
chr1	166254415	166254914	chr1	166360121	166360620	Ildr2|chr1:166360121-166360620	0.189871822992489	.	.
chr1	166309200	166309699	chr1	166343030	166343529	5330438I03Rik|chr1:166343030-166343529	0.274471150551109	.	.
chr1	166379002	166379501	chr1	166343030	166343529	Tada1|chr1:166343030-166343529	0.182150615755928	.	.
chr1	166379002	166379501	chr1	166344303	166344802	Tada1|chr1:166344303-166344802	0.183989728920223	.	.
chr1	166409578	166410077	chr1	166343030	166343529	Pogk|chr1:166343030-166343529	0.3265908375793	.	.
chr1	171281054	171281553	chr1	171263038	171263537	Ppox|chr1:171263038-171263537	0.339107011267991	.	.
chr1	171281054	171281553	chr1	171672998	171673497	Ppox|chr1:171672998-171673497	0.234003568297398	.	.
chr1	171287719	171288218	chr1	171263038	171263537	Usp21|chr1:171263038-171263537	0.204526695631951	.	.
chr1	171294566	171295065	chr1	171263038	171263537	Ufc1|chr1:171263038-171263537	0.466560101406577	.	.
chr1	171294566	171295065	chr1	171478928	171479427	Ufc1|chr1:171478928-171479427	0.275153541380805	.	.
chr1	171360576	171361075	chr1	171263038	171263537	Klhdc9|chr1:171263038-171263537	0.291141277779444	.	.
chr1	171360576	171361075	chr1	171379865	171380364	Klhdc9|chr1:171379865-171380364	0.222783046695855	.	.
chr1	171360576	171361075	chr1	171478928	171479427	Klhdc9|chr1:171478928-171479427	0.210169701395504	.	.
chr1	171503198	171503697	chr1	171263038	171263537	Alyref2|chr1:171263038-171263537	0.266324972978098	.	.
chr1	171503198	171503697	chr1	171263038	171263537	B930036N10Rik|chr1:171263038-171263537	0.266324972978098	.	.
chr1	171503198	171503697	chr1	171478928	171479427	Alyref2|chr1:171478928-171479427	0.235200729758393	.	.
chr1	171503198	171503697	chr1	171478928	171479427	B930036N10Rik|chr1:171478928-171479427	0.235200729758393	.	.
chr1	171503198	171503697	chr1	171672998	171673497	Alyref2|chr1:171672998-171673497	0.265973738113984	.	.
chr1	171503198	171503697	chr1	171672998	171673497	B930036N10Rik|chr1:171672998-171673497	0.265973738113984	.	.
chr1	171503848	171504347	chr1	171263038	171263537	Alyref2|chr1:171263038-171263537	0.244083547401805	.	.
chr1	171503848	171504347	chr1	171263038	171263537	B930036N10Rik|chr1:171263038-171263537	0.244083547401805	.	.
chr1	171503848	171504347	chr1	171379865	171380364	Alyref2|chr1:171379865-171380364	0.194262191875803	.	.
chr1	171503848	171504347	chr1	171379865	171380364	B930036N10Rik|chr1:171379865-171380364	0.194262191875803	.	.
chr1	172027641	172028140	chr1	172027134	172027633	Vangl2|chr1:172027134-172027633	0.19962784309721	.	.
chr1	172126494	172126993	chr1	172027134	172027633	Pex19|chr1:172027134-172027633	0.262622752051073	.	.
chr1	172147848	172148347	chr1	172046349	172046848	Dcaf8|chr1:172046349-172046848	0.168666881807617	.	.
chr1	172147848	172148347	chr1	172053841	172054340	Dcaf8|chr1:172053841-172054340	0.292458349079062	.	.
chr1	172147848	172148347	chr1	172217086	172217585	Dcaf8|chr1:172217086-172217585	0.339777846404745	.	.
chr1	172206038	172206537	chr1	172027134	172027633	Pea15a|chr1:172027134-172027633	0.186522852383231	.	.
chr1	172206038	172206537	chr1	172053841	172054340	Pea15a|chr1:172053841-172054340	0.250282721713505	.	.
chr1	172206038	172206537	chr1	172217086	172217585	Pea15a|chr1:172217086-172217585	0.185633749307619	.	.
chr1	172206562	172207061	chr1	172026509	172027008	Pea15a|chr1:172026509-172027008	0.298181945010931	.	.
chr1	172206562	172207061	chr1	172027134	172027633	Pea15a|chr1:172027134-172027633	0.347465321556455	.	.
chr1	172206562	172207061	chr1	172053841	172054340	Pea15a|chr1:172053841-172054340	0.263131062591046	.	.
chr1	172632295	172632794	chr1	172532487	172532986	Dusp23|chr1:172532487-172532986	0.191140289213591	.	.
chr1	172632827	172633326	chr1	172616964	172617463	Dusp23|chr1:172616964-172617463	0.205310065603496	.	.
chr1	173366644	173367143	chr1	173404854	173405353	Cadm3|chr1:173404854-173405353	0.213802334597463	.	.
chr1	173367390	173367889	chr1	173365810	173366309	Cadm3|chr1:173365810-173366309	0.34298543082847	.	.
chr1	175573283	175573782	chr1	175579406	175579905	Gm36307|chr1:175579406-175579905	0.317929533135075	.	.
chr1	175573283	175573782	chr1	175923807	175924306	Gm36307|chr1:175923807-175924306	0.179522532195022	.	.
chr1	175574017	175574516	chr1	175570398	175570897	Gm36307|chr1:175570398-175570897	0.331917462117121	.	.
chr1	175574017	175574516	chr1	175579406	175579905	Gm36307|chr1:175579406-175579905	0.405349235542347	.	.
chr1	175574017	175574516	chr1	175823962	175824461	Gm36307|chr1:175823962-175824461	0.169638084082229	.	.
chr1	175625436	175625935	chr1	175570398	175570897	Fh1|chr1:175570398-175570897	0.244126857739765	.	.
chr1	175625436	175625935	chr1	175579406	175579905	Fh1|chr1:175579406-175579905	0.299175157331737	.	.
chr1	175693049	175693548	chr1	175570398	175570897	Chml|chr1:175570398-175570897	0.207941945140085	.	.
chr1	175693049	175693548	chr1	175570398	175570897	Opn3|chr1:175570398-175570897	0.207941945140085	.	.
chr1	175693049	175693548	chr1	175870656	175871155	Chml|chr1:175870656-175871155	0.277815885206022	.	.
chr1	175693049	175693548	chr1	175870656	175871155	Opn3|chr1:175870656-175871155	0.277815885206022	.	.
chr1	177795766	177796265	chr1	178242116	178242615	Adss|chr1:178242116-178242615	0.298965813574673	.	.
chr1	178187311	178187810	chr1	178270586	178271085	Desi2|chr1:178270586-178271085	0.169650650628376	.	.
chr1	178187311	178187810	chr1	178368821	178369320	Desi2|chr1:178368821-178369320	0.178028857835434	.	.
chr1	178276142	178276641	chr1	178449116	178449615	4930527J03Rik|chr1:178449116-178449615	0.259904101551214	.	.
chr1	178317988	178318487	chr1	178270586	178271085	B230369F24Rik|chr1:178270586-178271085	0.190758080031578	.	.
chr1	178317988	178318487	chr1	178270586	178271085	Cox20|chr1:178270586-178271085	0.190758080031578	.	.
chr1	178317988	178318487	chr1	178449116	178449615	B230369F24Rik|chr1:178449116-178449615	0.233934278729291	.	.
chr1	178317988	178318487	chr1	178449116	178449615	Cox20|chr1:178449116-178449615	0.233934278729291	.	.
chr1	178318532	178319031	chr1	178270586	178271085	B230369F24Rik|chr1:178270586-178271085	0.215821760315342	.	.
chr1	178318532	178319031	chr1	178270586	178271085	Cox20|chr1:178270586-178271085	0.215821760315342	.	.
chr1	178318532	178319031	chr1	178336353	178336852	B230369F24Rik|chr1:178336353-178336852	0.263822978922127	.	.
chr1	178318532	178319031	chr1	178336353	178336852	Cox20|chr1:178336353-178336852	0.263822978922127	.	.
chr1	178337559	178338058	chr1	178270586	178271085	Hnrnpu|chr1:178270586-178271085	0.283830013993199	.	.
chr1	178405450	178405949	chr1	178449116	178449615	Efcab2|chr1:178449116-178449615	0.26809466104953	.	.
chr1	178406170	178406669	chr1	178242116	178242615	Efcab2|chr1:178242116-178242615	0.278640665274323	.	.
chr1	178406170	178406669	chr1	178270586	178271085	Efcab2|chr1:178270586-178271085	0.235512420043978	.	.
chr1	180568576	180569075	chr1	180604475	180604974	Parp1|chr1:180604475-180604974	0.217845829136217	.	.
chr1	180725789	180726288	chr1	180778088	180778587	Acbd3|chr1:180778088-180778587	0.299647240652207	.	.
chr1	180725789	180726288	chr1	180848038	180848537	Acbd3|chr1:180848038-180848537	0.171818921863489	.	.
chr1	180767693	180768192	chr1	180510337	180510836	Gm38293|chr1:180510337-180510836	0.206985454911435	.	.
chr1	180767693	180768192	chr1	181022185	181022684	Gm38293|chr1:181022185-181022684	0.273969497444984	.	.
chr1	180767693	180768192	chr1	181022185	181022684	Gm38293|chr1:181022185-181022684	0.273969497444985	.	.
chr1	180768387	180768886	chr1	180510337	180510836	Gm38293|chr1:180510337-180510836	0.353320752488156	.	.
chr1	180768387	180768886	chr1	180777540	180778039	Gm38293|chr1:180777540-180778039	0.294018531817629	.	.
chr1	180768387	180768886	chr1	180848038	180848537	Gm38293|chr1:180848038-180848537	0.194376075133117	.	.
chr1	180768387	180768886	chr1	181022185	181022684	Gm38293|chr1:181022185-181022684	0.36158760766086	.	.
chr1	180813365	180813864	chr1	180541862	180542361	H3f3a|chr1:180541862-180542361	0.170586274978861	.	.
chr1	180813365	180813864	chr1	180541862	180542361	H3f3aos|chr1:180541862-180542361	0.170586274978861	.	.
chr1	180813365	180813864	chr1	180604475	180604974	H3f3a|chr1:180604475-180604974	0.182319820776682	.	.
chr1	180813365	180813864	chr1	180604475	180604974	H3f3aos|chr1:180604475-180604974	0.182319820776682	.	.
chr1	180813365	180813864	chr1	180777540	180778039	H3f3a|chr1:180777540-180778039	0.166344141143017	.	.
chr1	180813365	180813864	chr1	180777540	180778039	H3f3aos|chr1:180777540-180778039	0.166344141143017	.	.
chr1	180813365	180813864	chr1	180778088	180778587	H3f3a|chr1:180778088-180778587	0.239322394504726	.	.
chr1	180813365	180813864	chr1	180778088	180778587	H3f3aos|chr1:180778088-180778587	0.239322394504726	.	.
chr1	180813989	180814488	chr1	180541862	180542361	H3f3a|chr1:180541862-180542361	0.234113110273618	.	.
chr1	180813989	180814488	chr1	180541862	180542361	H3f3aos|chr1:180541862-180542361	0.234113110273618	.	.
chr1	180813989	180814488	chr1	180550703	180551202	H3f3a|chr1:180550703-180551202	0.197680399556204	.	.
chr1	180813989	180814488	chr1	180550703	180551202	H3f3aos|chr1:180550703-180551202	0.197680399556204	.	.
chr1	180903944	180904443	chr1	180778088	180778587	Pycr2|chr1:180778088-180778587	0.194986721109283	.	.
chr1	180903944	180904443	chr1	180848038	180848537	Pycr2|chr1:180848038-180848537	0.234541912843676	.	.
chr1	181211237	181211736	chr1	180848038	180848537	Wdr26|chr1:180848038-180848537	0.246415529193533	.	.
chr1	181211237	181211736	chr1	181022185	181022684	Wdr26|chr1:181022185-181022684	0.171128049855173	.	.
chr1	181211764	181212263	chr1	180777540	180778039	Wdr26|chr1:180777540-180778039	0.175857551087535	.	.
chr1	181211764	181212263	chr1	180987738	180988237	Wdr26|chr1:180987738-180988237	0.180334658560004	.	.
chr1	181510245	181510744	chr1	181833072	181833571	Ccdc121|chr1:181833072-181833571	0.277660555432832	.	.
chr1	181510245	181510744	chr1	181888749	181889248	Ccdc121|chr1:181888749-181889248	0.35971132058391	.	.
chr1	181842237	181842736	chr1	181545377	181545876	Lbr|chr1:181545377-181545876	0.247794859214535	.	.
chr1	181842237	181842736	chr1	181832503	181833002	Lbr|chr1:181832503-181833002	0.320271630083151	.	.
chr1	181842237	181842736	chr1	181833072	181833571	Lbr|chr1:181833072-181833571	0.186999272949111	.	.
chr1	181842237	181842736	chr1	181888749	181889248	Lbr|chr1:181888749-181889248	0.270405685989002	.	.
chr1	181842237	181842736	chr1	181923286	181923785	Lbr|chr1:181923286-181923785	0.397179716938867	.	.
chr1	181842237	181842736	chr1	182140320	182140819	Lbr|chr1:182140320-182140819	0.325726697700545	.	.
chr1	182019253	182019752	chr1	181960315	181960814	Enah|chr1:181960315-181960814	0.424357924675328	.	.
chr1	182124497	182124996	chr1	181832503	181833002	Srp9|chr1:181832503-181833002	0.305865241496883	.	.
chr1	182124497	182124996	chr1	181923286	181923785	Srp9|chr1:181923286-181923785	0.422360324487088	.	.
chr1	182124497	182124996	chr1	181960315	181960814	Srp9|chr1:181960315-181960814	0.24358083870851	.	.
chr1	182125000	182125499	chr1	181923286	181923785	Srp9|chr1:181923286-181923785	0.182637412243338	.	.
chr1	184033370	184033869	chr1	184395139	184395638	1700056E22Rik|chr1:184395139-184395638	0.173560797691118	.	.
chr1	187215277	187215776	chr1	186953658	186954157	Gpatch2|chr1:186953658-186954157	0.356444420224635	.	.
chr1	187215277	187215776	chr1	186953658	186954157	Spata17|chr1:186953658-186954157	0.356444420224635	.	.
chr1	187215277	187215776	chr1	186987776	186988275	Gpatch2|chr1:186987776-186988275	0.207912768746873	.	.
chr1	187215277	187215776	chr1	186987776	186988275	Spata17|chr1:186987776-186988275	0.207912768746873	.	.
chr1	187215277	187215776	chr1	186988323	186988822	Gpatch2|chr1:186988323-186988822	0.40438632074326	.	.
chr1	187215277	187215776	chr1	186988323	186988822	Spata17|chr1:186988323-186988822	0.40438632074326	.	.
chr1	191821104	191821603	chr1	191834767	191835266	Gm38037|chr1:191834767-191835266	0.188116878190041	.	.
chr1	191821104	191821603	chr1	191834767	191835266	Nek2|chr1:191834767-191835266	0.188116878190041	.	.
chr1	191821104	191821603	chr1	192109119	192109618	Gm38037|chr1:192109119-192109618	0.175144046192713	.	.
chr1	191821104	191821603	chr1	192109119	192109618	Nek2|chr1:192109119-192109618	0.175144046192713	.	.
chr1	191906374	191906873	chr1	192070199	192070698	1700034H15Rik|chr1:192070199-192070698	0.16555996539866	.	.
chr1	191906374	191906873	chr1	192070199	192070698	Slc30a1|chr1:192070199-192070698	0.16555996539866	.	.
chr1	191907383	191907882	chr1	192107306	192107805	1700034H15Rik|chr1:192107306-192107805	0.194615383509659	.	.
chr1	191907383	191907882	chr1	192107306	192107805	Slc30a1|chr1:192107306-192107805	0.194615383509659	.	.
chr1	191989950	191990449	chr1	191964106	191964605	Gm26670|chr1:191964106-191964605	0.331513155191929	.	.
chr1	191989950	191990449	chr1	192109119	192109618	Gm26670|chr1:192109119-192109618	0.299423686590146	.	.
chr1	192092422	192092921	chr1	192070199	192070698	Gm26879|chr1:192070199-192070698	0.313811667082313	.	.
chr1	192092422	192092921	chr1	192070199	192070698	Traf5|chr1:192070199-192070698	0.313811667082313	.	.
chr1	192136426	192136925	chr1	192107306	192107805	Gm10516|chr1:192107306-192107805	0.180246240959872	.	.
chr1	192137818	192138317	chr1	191964106	191964605	Rcor3|chr1:191964106-191964605	0.184277138315601	.	.
chr1	192137818	192138317	chr1	192107306	192107805	Rcor3|chr1:192107306-192107805	0.219384250853657	.	.
chr1	192190456	192190955	chr1	191964106	191964605	Kcnh1|chr1:191964106-191964605	0.405654613664801	.	.
chr1	192191206	192191705	chr1	191964106	191964605	Kcnh1|chr1:191964106-191964605	0.1874049883044	.	.
chr1	194976111	194976610	chr1	194782384	194782883	A330023F24Rik|chr1:194782384-194782883	0.180816959466218	.	.
chr1	194976111	194976610	chr1	194782384	194782883	Gm16897|chr1:194782384-194782883	0.180816959466218	.	.
chr1	194976111	194976610	chr1	194879521	194880020	A330023F24Rik|chr1:194879521-194880020	0.173929833672743	.	.
chr1	194976111	194976610	chr1	194879521	194880020	Gm16897|chr1:194879521-194880020	0.173929833672743	.	.
chr1	194976111	194976610	chr1	195018996	195019495	A330023F24Rik|chr1:195018996-195019495	0.209071108778177	.	.
chr1	194976111	194976610	chr1	195018996	195019495	Gm16897|chr1:195018996-195019495	0.209071108778177	.	.
chr1	194977431	194977930	chr1	194879521	194880020	Gm16897|chr1:194879521-194880020	0.165663681349354	.	.
chr1	194977431	194977930	chr1	195016706	195017205	Gm16897|chr1:195016706-195017205	0.232052515873549	.	.
chr1	195018071	195018570	chr1	194962131	194962630	Gm37027|chr1:194962131-194962630	0.184950719502661	.	.
chr1	195092132	195092631	chr1	194851569	194852068	Cd46|chr1:194851569-194852068	0.218008239973509	.	.
chr1	195092132	195092631	chr1	195016706	195017205	Cd46|chr1:195016706-195017205	0.221076914735734	.	.
chr1	195130829	195131328	chr1	194816816	194817315	Cr1l|chr1:194816816-194817315	0.172952973527024	.	.
chr1	195130829	195131328	chr1	194851569	194852068	Cr1l|chr1:194851569-194852068	0.164715753098694	.	.
chr1	195176500	195176999	chr1	194879521	194880020	Cr2|chr1:194879521-194880020	0.309404382888973	.	.
chr10	3365487	3365986	chr10	3531321	3531820	Ppp1r14c|chr10:3531321-3531820	0.217671087316511	.	.
chr10	3365487	3365986	chr10	3710220	3710719	Ppp1r14c|chr10:3710220-3710719	0.171683061476282	.	.
chr10	3366298	3366797	chr10	3366890	3367389	Ppp1r14c|chr10:3366890-3367389	0.229553989655174	.	.
chr10	3366298	3366797	chr10	3367391	3367890	Ppp1r14c|chr10:3367391-3367890	0.173276720788976	.	.
chr10	3366298	3366797	chr10	3531321	3531820	Ppp1r14c|chr10:3531321-3531820	0.163890042302115	.	.
chr10	3366298	3366797	chr10	3722587	3723086	Ppp1r14c|chr10:3722587-3723086	0.19380261837313	.	.
chr10	3740116	3740615	chr10	3332842	3333341	Plekhg1|chr10:3332842-3333341	0.192079695137331	.	.
chr10	3740116	3740615	chr10	3710220	3710719	Plekhg1|chr10:3710220-3710719	0.356700429839458	.	.
chr10	3740116	3740615	chr10	3728876	3729375	Plekhg1|chr10:3728876-3729375	0.551097792767192	.	.
chr10	3740116	3740615	chr10	3920389	3920888	Plekhg1|chr10:3920389-3920888	0.257366468456939	.	.
chr10	3740116	3740615	chr10	3943811	3944310	Plekhg1|chr10:3943811-3944310	0.202530374253729	.	.
chr10	3972861	3973360	chr10	3531321	3531820	Mthfd1l|chr10:3531321-3531820	0.194570744725357	.	.
chr10	3972861	3973360	chr10	3710220	3710719	Mthfd1l|chr10:3710220-3710719	0.333045111900942	.	.
chr10	3972861	3973360	chr10	3920389	3920888	Mthfd1l|chr10:3920389-3920888	0.335235387483841	.	.
chr10	3973553	3974052	chr10	3920389	3920888	Mthfd1l|chr10:3920389-3920888	0.267207176113845	.	.
chr10	4265552	4266051	chr10	4386733	4387232	Akap12|chr10:4386733-4387232	0.21667150063667	.	.
chr10	4265552	4266051	chr10	4404832	4405331	Akap12|chr10:4404832-4405331	0.234742710146336	.	.
chr10	4266269	4266768	chr10	4386733	4387232	Akap12|chr10:4386733-4387232	0.304011203119807	.	.
chr10	4266269	4266768	chr10	4404832	4405331	Akap12|chr10:4404832-4405331	0.326155906321255	.	.
chr10	4387235	4387734	chr10	4386733	4387232	Zbtb2|chr10:4386733-4387232	0.496921992974086	.	.
chr10	4432192	4432691	chr10	4371868	4372367	Armt1|chr10:4371868-4372367	0.314531101316495	.	.
chr10	4432192	4432691	chr10	4371868	4372367	Rmnd1|chr10:4371868-4372367	0.314531101316495	.	.
chr10	4432192	4432691	chr10	4386733	4387232	Armt1|chr10:4386733-4387232	0.1776973445671	.	.
chr10	4432192	4432691	chr10	4386733	4387232	Rmnd1|chr10:4386733-4387232	0.1776973445671	.	.
chr10	5550504	5551003	chr10	5528242	5528741	Syne1|chr10:5528242-5528741	0.345771625828237	.	.
chr10	5550504	5551003	chr10	5549987	5550486	Syne1|chr10:5549987-5550486	0.413097715643285	.	.
chr10	5805395	5805894	chr10	5756071	5756570	Fbxo5|chr10:5756071-5756570	0.234120588230122	.	.
chr10	5805395	5805894	chr10	5790606	5791105	Fbxo5|chr10:5790606-5791105	0.252951087446817	.	.
chr10	5823844	5824343	chr10	5549987	5550486	Mtrf1l|chr10:5549987-5550486	0.197397567562004	.	.
chr10	5823844	5824343	chr10	5600051	5600550	Mtrf1l|chr10:5600051-5600550	0.1681587992801	.	.
chr10	5823844	5824343	chr10	6098070	6098569	Mtrf1l|chr10:6098070-6098569	0.184862441574281	.	.
chr10	5921342	5921841	chr10	5735115	5735614	Rgs17|chr10:5735115-5735614	0.250090052194911	.	.
chr10	5921342	5921841	chr10	5786848	5787347	Rgs17|chr10:5786848-5787347	0.178990466055504	.	.
chr10	5921342	5921841	chr10	6035780	6036279	Rgs17|chr10:6035780-6036279	0.200720253082728	.	.
chr10	5922199	5922698	chr10	5735115	5735614	Rgs17|chr10:5735115-5735614	0.234450652730719	.	.
chr10	5922199	5922698	chr10	6035780	6036279	Rgs17|chr10:6035780-6036279	0.211233044865281	.	.
chr10	7211500	7211999	chr10	7210985	7211484	Cnksr3|chr10:7210985-7211484	0.445305461736517	.	.
chr10	7211500	7211999	chr10	7260251	7260750	Cnksr3|chr10:7260251-7260750	0.235031477357094	.	.
chr10	7211500	7211999	chr10	7267840	7268339	Cnksr3|chr10:7267840-7268339	0.260358286432486	.	.
chr10	7211500	7211999	chr10	7268348	7268847	Cnksr3|chr10:7268348-7268847	0.400330521132708	.	.
chr10	7211500	7211999	chr10	7326974	7327473	Cnksr3|chr10:7326974-7327473	0.411096538487205	.	.
chr10	7212004	7212503	chr10	7158863	7159362	Cnksr3|chr10:7158863-7159362	0.28938858438965	.	.
chr10	7212004	7212503	chr10	7210985	7211484	Cnksr3|chr10:7210985-7211484	0.271532837013049	.	.
chr10	7212004	7212503	chr10	7260251	7260750	Cnksr3|chr10:7260251-7260750	0.240077440174985	.	.
chr10	7212004	7212503	chr10	7267840	7268339	Cnksr3|chr10:7267840-7268339	0.250332171293352	.	.
chr10	7212004	7212503	chr10	7268348	7268847	Cnksr3|chr10:7268348-7268847	0.406965605656159	.	.
chr10	7212004	7212503	chr10	7326974	7327473	Cnksr3|chr10:7326974-7327473	0.354576460857009	.	.
chr10	7589567	7590066	chr10	7267840	7268339	Lrp11|chr10:7267840-7268339	0.201944452623474	.	.
chr10	7589567	7590066	chr10	7268348	7268847	Lrp11|chr10:7268348-7268847	0.276483010723795	.	.
chr10	7589567	7590066	chr10	7326974	7327473	Lrp11|chr10:7326974-7327473	0.211689078830132	.	.
chr10	7589567	7590066	chr10	7333209	7333708	Lrp11|chr10:7333209-7333708	0.260490071050266	.	.
chr10	7589567	7590066	chr10	7390606	7391105	Lrp11|chr10:7390606-7391105	0.206832687115906	.	.
chr10	7589567	7590066	chr10	7582125	7582624	Lrp11|chr10:7582125-7582624	0.244497233018175	.	.
chr10	7589567	7590066	chr10	7600611	7601110	Lrp11|chr10:7600611-7601110	0.273403172005561	.	.
chr10	7590117	7590616	chr10	7267840	7268339	Lrp11|chr10:7267840-7268339	0.241932746392814	.	.
chr10	7590117	7590616	chr10	7268348	7268847	Lrp11|chr10:7268348-7268847	0.350624781990609	.	.
chr10	7590117	7590616	chr10	7326974	7327473	Lrp11|chr10:7326974-7327473	0.400752748300405	.	.
chr10	7590117	7590616	chr10	7390606	7391105	Lrp11|chr10:7390606-7391105	0.187820620936086	.	.
chr10	7590117	7590616	chr10	7582125	7582624	Lrp11|chr10:7582125-7582624	0.267845721614046	.	.
chr10	7590117	7590616	chr10	7600611	7601110	Lrp11|chr10:7600611-7601110	0.229512211904871	.	.
chr10	7590117	7590616	chr10	7839497	7839996	Lrp11|chr10:7839497-7839996	0.447684200334007	.	.
chr10	7667254	7667753	chr10	7333209	7333708	Nup43|chr10:7333209-7333708	0.293982202656871	.	.
chr10	7667254	7667753	chr10	7582125	7582624	Nup43|chr10:7582125-7582624	0.21034179545046	.	.
chr10	7667254	7667753	chr10	7839497	7839996	Nup43|chr10:7839497-7839996	0.184830431479186	.	.
chr10	7680943	7681442	chr10	7260251	7260750	Lats1|chr10:7260251-7260750	0.189898484941379	.	.
chr10	7680943	7681442	chr10	7260251	7260750	Lats1|chr10:7260251-7260750	0.18989848494138	.	.
chr10	7680943	7681442	chr10	7260251	7260750	Pcmt1|chr10:7260251-7260750	0.189898484941379	.	.
chr10	7680943	7681442	chr10	7260251	7260750	Pcmt1|chr10:7260251-7260750	0.18989848494138	.	.
chr10	7680943	7681442	chr10	7333209	7333708	Lats1|chr10:7333209-7333708	0.305455524272528	.	.
chr10	7680943	7681442	chr10	7333209	7333708	Pcmt1|chr10:7333209-7333708	0.305455524272528	.	.
chr10	7680943	7681442	chr10	7390606	7391105	Lats1|chr10:7390606-7391105	0.264973359747261	.	.
chr10	7680943	7681442	chr10	7390606	7391105	Pcmt1|chr10:7390606-7391105	0.264973359747261	.	.
chr10	7725685	7726184	chr10	7600611	7601110	Katna1|chr10:7600611-7601110	0.270156394688248	.	.
chr10	7780721	7781220	chr10	7600611	7601110	B430219N15Rik|chr10:7600611-7601110	0.2200531589634	.	.
chr10	7780721	7781220	chr10	7663092	7663591	B430219N15Rik|chr10:7663092-7663591	0.337483359946282	.	.
chr10	7792631	7793130	chr10	7600611	7601110	Ginm1|chr10:7600611-7601110	0.200344971201128	.	.
chr10	7792631	7793130	chr10	7600611	7601110	Ppil4|chr10:7600611-7601110	0.200344971201128	.	.
chr10	7956090	7956589	chr10	7582125	7582624	Tab2|chr10:7582125-7582624	0.173194468328385	.	.
chr10	7956090	7956589	chr10	7663092	7663591	Tab2|chr10:7663092-7663591	0.195047157091098	.	.
chr10	7956090	7956589	chr10	7839497	7839996	Tab2|chr10:7839497-7839996	0.360189532891875	.	.
chr10	7956090	7956589	chr10	7883479	7883978	Tab2|chr10:7883479-7883978	0.279913851556408	.	.
chr10	10472118	10472617	chr10	10487808	10488307	Adgb|chr10:10487808-10488307	0.206038994596024	.	.
chr10	11280524	11281023	chr10	11515109	11515608	4930432B10Rik|chr10:11515109-11515608	0.272273897618183	.	.
chr10	11280524	11281023	chr10	11515109	11515608	Fbxo30|chr10:11515109-11515608	0.272273897618183	.	.
chr10	11281047	11281546	chr10	11491884	11492383	4930432B10Rik|chr10:11491884-11492383	0.402468731278413	.	.
chr10	11281047	11281546	chr10	11491884	11492383	Fbxo30|chr10:11491884-11492383	0.402468731278413	.	.
chr10	11281047	11281546	chr10	11515109	11515608	4930432B10Rik|chr10:11515109-11515608	0.333420797691928	.	.
chr10	11281047	11281546	chr10	11515109	11515608	Fbxo30|chr10:11515109-11515608	0.333420797691928	.	.
chr10	11281047	11281546	chr10	11615175	11615674	4930432B10Rik|chr10:11615175-11615674	0.196658274895305	.	.
chr10	11281047	11281546	chr10	11615175	11615674	Fbxo30|chr10:11615175-11615674	0.196658274895305	.	.
chr10	11343450	11343949	chr10	11491884	11492383	Epm2a|chr10:11491884-11492383	0.297643133486809	.	.
chr10	11343450	11343949	chr10	11514144	11514643	Epm2a|chr10:11514144-11514643	0.271814877741158	.	.
chr10	14705323	14705822	chr10	14977646	14978145	Nmbr|chr10:14977646-14978145	0.381637215995921	.	.
chr10	14705323	14705822	chr10	14977646	14978145	Vta1|chr10:14977646-14978145	0.381637215995921	.	.
chr10	14759884	14760383	chr10	14789913	14790412	B230364G03Rik|chr10:14789913-14790412	0.476254146497937	.	.
chr10	14759884	14760383	chr10	14875160	14875659	B230364G03Rik|chr10:14875160-14875659	0.352159774477169	.	.
chr10	18844729	18845228	chr10	19149882	19150381	Perp|chr10:19149882-19150381	0.262743776479573	.	.
chr10	19015270	19015769	chr10	19149882	19150381	Tnfaip3|chr10:19149882-19150381	0.190871142584363	.	.
chr10	19015270	19015769	chr10	19476610	19477109	Tnfaip3|chr10:19476610-19477109	0.254688936413061	.	.
chr10	19591671	19592170	chr10	19424886	19425385	Ifngr1|chr10:19424886-19425385	0.249499153019351	.	.
chr10	19591671	19592170	chr10	19426656	19427155	Ifngr1|chr10:19426656-19427155	0.202534525477566	.	.
chr10	19591671	19592170	chr10	19693573	19694072	Ifngr1|chr10:19693573-19694072	0.175408147297357	.	.
chr10	19712255	19712754	chr10	19424886	19425385	Il20ra|chr10:19424886-19425385	0.237665498704146	.	.
chr10	19712255	19712754	chr10	19426656	19427155	Il20ra|chr10:19426656-19427155	0.225271594450329	.	.
chr10	19712255	19712754	chr10	19693066	19693565	Il20ra|chr10:19693066-19693565	0.310088638399605	.	.
chr10	21881933	21882432	chr10	21883505	21884004	Sgk1|chr10:21883505-21884004	0.297920283789927	.	.
chr10	21881933	21882432	chr10	21923542	21924041	Sgk1|chr10:21923542-21924041	0.335950258503377	.	.
chr10	21881933	21882432	chr10	21924043	21924542	Sgk1|chr10:21924043-21924542	0.254019514308369	.	.
chr10	21881933	21882432	chr10	21957803	21958302	Sgk1|chr10:21957803-21958302	0.319977212046297	.	.
chr10	21881933	21882432	chr10	22007748	22008247	Sgk1|chr10:22007748-22008247	0.28668885588359	.	.
chr10	21881933	21882432	chr10	22036209	22036708	Sgk1|chr10:22036209-22036708	0.269259383544625	.	.
chr10	22645129	22645628	chr10	22491597	22492096	Slc2a12|chr10:22491597-22492096	0.509106089183712	.	.
chr10	22645129	22645628	chr10	22569182	22569681	Slc2a12|chr10:22569182-22569681	0.404295338345955	.	.
chr10	22645129	22645628	chr10	22569973	22570472	Slc2a12|chr10:22569973-22570472	0.46632842980382	.	.
chr10	22730224	22730723	chr10	22569182	22569681	AC166256.1|chr10:22569182-22569681	0.199350761177332	.	.
chr10	22730224	22730723	chr10	22569973	22570472	AC166256.1|chr10:22569973-22570472	0.385745282594843	.	.
chr10	22730224	22730723	chr10	22609034	22609533	AC166256.1|chr10:22609034-22609533	0.371403208537086	.	.
chr10	22730224	22730723	chr10	22714849	22715348	AC166256.1|chr10:22714849-22715348	0.17359579801619	.	.
chr10	22730224	22730723	chr10	22746238	22746737	AC166256.1|chr10:22746238-22746737	0.215751350401438	.	.
chr10	22731152	22731651	chr10	22491597	22492096	AC166256.1|chr10:22491597-22492096	0.475680353181284	.	.
chr10	22731152	22731651	chr10	22491597	22492096	Tbpl1|chr10:22491597-22492096	0.475680353181284	.	.
chr10	22731152	22731651	chr10	22569182	22569681	AC166256.1|chr10:22569182-22569681	0.283044826261968	.	.
chr10	22731152	22731651	chr10	22569182	22569681	Tbpl1|chr10:22569182-22569681	0.283044826261968	.	.
chr10	22731152	22731651	chr10	22569973	22570472	AC166256.1|chr10:22569973-22570472	0.176770351889143	.	.
chr10	22731152	22731651	chr10	22569973	22570472	Tbpl1|chr10:22569973-22570472	0.176770351889143	.	.
chr10	23609518	23610017	chr10	23686955	23687454	Gm47843|chr10:23686955-23687454	0.201759878475108	.	.
chr10	23609518	23610017	chr10	23711732	23712231	Gm47843|chr10:23711732-23712231	0.174810728260095	.	.
chr10	23609518	23610017	chr10	23712904	23713403	Gm47843|chr10:23712904-23713403	0.244189937634821	.	.
chr10	23796872	23797371	chr10	23711732	23712231	Slc18b1|chr10:23711732-23712231	0.262359350475658	.	.
chr10	26374914	26375413	chr10	26710532	26711031	L3mbtl3|chr10:26710532-26711031	0.193481588368388	.	.
chr10	29313161	29313660	chr10	29146930	29147429	Echdc1|chr10:29146930-29147429	0.216039051016151	.	.
chr10	29313161	29313660	chr10	29146930	29147429	Gm46218|chr10:29146930-29147429	0.216039051016151	.	.
chr10	29313161	29313660	chr10	29532753	29533252	Echdc1|chr10:29532753-29533252	0.214969509940319	.	.
chr10	29313161	29313660	chr10	29532753	29533252	Gm46218|chr10:29532753-29533252	0.214969509940319	.	.
chr10	30600453	30600952	chr10	30405825	30406324	Trmt11|chr10:30405825-30406324	0.460609887431196	.	.
chr10	30600453	30600952	chr10	30618199	30618698	Trmt11|chr10:30618199-30618698	0.214017822910694	.	.
chr10	30802619	30803118	chr10	31144074	31144573	Ncoa7|chr10:31144074-31144573	0.324268523456523	.	.
chr10	30803126	30803625	chr10	30810769	30811268	Ncoa7|chr10:30810769-30811268	0.169565006102804	.	.
chr10	30803835	30804334	chr10	30824988	30825487	Ncoa7|chr10:30824988-30825487	0.167609553340806	.	.
chr10	30803835	30804334	chr10	31144074	31144573	Ncoa7|chr10:31144074-31144573	0.29227103754567	.	.
chr10	31608520	31609019	chr10	31943728	31944227	Rnf217|chr10:31943728-31944227	0.239017568162285	.	.
chr10	33624501	33625000	chr10	33287750	33288249	Clvs2|chr10:33287750-33288249	0.213710954881887	.	.
chr10	33624501	33625000	chr10	33287750	33288249	Gm15939|chr10:33287750-33288249	0.213710954881887	.	.
chr10	33624501	33625000	chr10	33288292	33288791	Clvs2|chr10:33288292-33288791	0.264141601117108	.	.
chr10	33624501	33625000	chr10	33288292	33288791	Gm15939|chr10:33288292-33288791	0.264141601117108	.	.
chr10	33624501	33625000	chr10	33986736	33987235	Clvs2|chr10:33986736-33987235	0.180734023804425	.	.
chr10	33624501	33625000	chr10	33986736	33987235	Gm15939|chr10:33986736-33987235	0.180734023804425	.	.
chr10	33951019	33951518	chr10	33558095	33558594	Zup1|chr10:33558095-33558594	0.215078424184493	.	.
chr10	33951019	33951518	chr10	34033850	34034349	Zup1|chr10:34033850-34034349	0.277511919017147	.	.
chr10	34036511	34037010	chr10	33914866	33915365	Trappc3l|chr10:33914866-33915365	0.333547657532189	.	.
chr10	34036511	34037010	chr10	34280491	34280990	Trappc3l|chr10:34280491-34280990	0.175324313588671	.	.
chr10	34096225	34096724	chr10	34033850	34034349	Calhm5|chr10:34033850-34034349	0.29545546683582	.	.
chr10	34207257	34207756	chr10	33986736	33987235	Dse|chr10:33986736-33987235	0.192010889926001	.	.
chr10	34281970	34282469	chr10	34033850	34034349	Tspyl1|chr10:34033850-34034349	0.34105463387617	.	.
chr10	34297174	34297673	chr10	34033850	34034349	Tspyl4|chr10:34033850-34034349	0.175721883759805	.	.
chr10	34418335	34418834	chr10	34280491	34280990	Nt5dc1|chr10:34280491-34280990	0.212576553566812	.	.
chr10	34418335	34418834	chr10	34328221	34328720	Nt5dc1|chr10:34328221-34328720	0.34912254582504	.	.
chr10	36505968	36506467	chr10	36608625	36609124	Hs3st5|chr10:36608625-36609124	0.239253180990234	.	.
chr10	36974002	36974501	chr10	36862471	36862970	Hdac2|chr10:36862471-36862970	0.178839055350558	.	.
chr10	36974002	36974501	chr10	36898107	36898606	Hdac2|chr10:36898107-36898606	0.49884540068096	.	.
chr10	36974002	36974501	chr10	36964505	36965004	Hdac2|chr10:36964505-36965004	0.230543343086351	.	.
chr10	36974002	36974501	chr10	37014232	37014731	Hdac2|chr10:37014232-37014731	0.319397694031698	.	.
chr10	36974613	36975112	chr10	36898107	36898606	Hdac2|chr10:36898107-36898606	0.256826388260815	.	.
chr10	36974613	36975112	chr10	37014232	37014731	Hdac2|chr10:37014232-37014731	0.244917763220293	.	.
chr10	36974613	36975112	chr10	37072777	37073276	Hdac2|chr10:37072777-37073276	0.197452528585797	.	.
chr10	36974613	36975112	chr10	37136922	37137421	Hdac2|chr10:37136922-37137421	0.357569459179955	.	.
chr10	36975153	36975652	chr10	36862471	36862970	Hdac2|chr10:36862471-36862970	0.294031235438949	.	.
chr10	36975153	36975652	chr10	36898107	36898606	Hdac2|chr10:36898107-36898606	0.352635203903642	.	.
chr10	36975153	36975652	chr10	37014232	37014731	Hdac2|chr10:37014232-37014731	0.169688286644584	.	.
chr10	37138712	37139211	chr10	36800360	36800859	5930403N24Rik|chr10:36800360-36800859	0.430357949348427	.	.
chr10	37138712	37139211	chr10	36800360	36800859	Marcks|chr10:36800360-36800859	0.430357949348427	.	.
chr10	37138712	37139211	chr10	36800928	36801427	5930403N24Rik|chr10:36800928-36801427	0.347131393431462	.	.
chr10	37138712	37139211	chr10	36800928	36801427	Marcks|chr10:36800928-36801427	0.347131393431462	.	.
chr10	37138712	37139211	chr10	36898107	36898606	5930403N24Rik|chr10:36898107-36898606	0.307080441296049	.	.
chr10	37138712	37139211	chr10	36898107	36898606	Marcks|chr10:36898107-36898606	0.307080441296049	.	.
chr10	37138712	37139211	chr10	37136922	37137421	5930403N24Rik|chr10:37136922-37137421	0.183766915809983	.	.
chr10	37138712	37139211	chr10	37136922	37137421	Marcks|chr10:37136922-37137421	0.183766915809983	.	.
chr10	37138712	37139211	chr10	37140760	37141259	5930403N24Rik|chr10:37140760-37141259	0.239659768980111	.	.
chr10	37138712	37139211	chr10	37140760	37141259	Marcks|chr10:37140760-37141259	0.239659768980111	.	.
chr10	41071321	41071820	chr10	41015647	41016146	Gpr6|chr10:41015647-41016146	0.292344514230478	.	.
chr10	41071321	41071820	chr10	41015647	41016146	Gpr6|chr10:41015647-41016146	0.292344514230479	.	.
chr10	41071321	41071820	chr10	41218727	41219226	Gpr6|chr10:41218727-41219226	0.287472214729176	.	.
chr10	41071321	41071820	chr10	41294398	41294897	Gpr6|chr10:41294398-41294897	0.460469271282278	.	.
chr10	41071321	41071820	chr10	41295019	41295518	Gpr6|chr10:41295019-41295518	0.286266532769712	.	.
chr10	41072083	41072582	chr10	41288740	41289239	Gpr6|chr10:41288740-41289239	0.248207795436708	.	.
chr10	41303028	41303527	chr10	41218727	41219226	Ak9|chr10:41218727-41219226	0.304021220565434	.	.
chr10	41303028	41303527	chr10	41218727	41219226	Fig4|chr10:41218727-41219226	0.304021220565434	.	.
chr10	41303028	41303527	chr10	41689835	41690334	Ak9|chr10:41689835-41690334	0.250706242149578	.	.
chr10	41303028	41303527	chr10	41689835	41690334	Fig4|chr10:41689835-41690334	0.250706242149578	.	.
chr10	41303028	41303527	chr10	41718963	41719462	Ak9|chr10:41718963-41719462	0.346119940528126	.	.
chr10	41303028	41303527	chr10	41718963	41719462	Fig4|chr10:41718963-41719462	0.346119940528126	.	.
chr10	41303669	41304168	chr10	41098111	41098610	Ak9|chr10:41098111-41098610	0.349040178763569	.	.
chr10	41303669	41304168	chr10	41098111	41098610	Fig4|chr10:41098111-41098610	0.349040178763569	.	.
chr10	41303669	41304168	chr10	41218727	41219226	Ak9|chr10:41218727-41219226	0.397542697755491	.	.
chr10	41303669	41304168	chr10	41218727	41219226	Fig4|chr10:41218727-41219226	0.397542697755491	.	.
chr10	41303669	41304168	chr10	41294398	41294897	Ak9|chr10:41294398-41294897	0.254831919318034	.	.
chr10	41303669	41304168	chr10	41294398	41294897	Fig4|chr10:41294398-41294897	0.254831919318034	.	.
chr10	41303669	41304168	chr10	41295019	41295518	Ak9|chr10:41295019-41295518	0.293273522162637	.	.
chr10	41303669	41304168	chr10	41295019	41295518	Fig4|chr10:41295019-41295518	0.293273522162637	.	.
chr10	41303669	41304168	chr10	41718963	41719462	Ak9|chr10:41718963-41719462	0.488957074346426	.	.
chr10	41303669	41304168	chr10	41718963	41719462	Fig4|chr10:41718963-41719462	0.488957074346426	.	.
chr10	41450048	41450547	chr10	41606738	41607237	Zbtb24|chr10:41606738-41607237	0.175343200970458	.	.
chr10	41490156	41490655	chr10	41245521	41246020	Ppil6|chr10:41245521-41246020	0.265312653573222	.	.
chr10	41490156	41490655	chr10	41245521	41246020	Smpd2|chr10:41245521-41246020	0.265312653573222	.	.
chr10	41490156	41490655	chr10	41464495	41464994	Ppil6|chr10:41464495-41464994	0.183505163154502	.	.
chr10	41490156	41490655	chr10	41464495	41464994	Smpd2|chr10:41464495-41464994	0.183505163154502	.	.
chr10	41490156	41490655	chr10	41689835	41690334	Ppil6|chr10:41689835-41690334	0.175552604980678	.	.
chr10	41490156	41490655	chr10	41689835	41690334	Smpd2|chr10:41689835-41690334	0.175552604980678	.	.
chr10	41518365	41518864	chr10	41288740	41289239	Cd164|chr10:41288740-41289239	0.482708720149985	.	.
chr10	41518365	41518864	chr10	41678789	41679288	Cd164|chr10:41678789-41679288	0.222499672002649	.	.
chr10	41518902	41519401	chr10	41288740	41289239	Cd164|chr10:41288740-41289239	0.227705868263316	.	.
chr10	41519685	41520184	chr10	41294398	41294897	Cd164|chr10:41294398-41294897	0.219526217320564	.	.
chr10	41519685	41520184	chr10	41294398	41294897	Cd164|chr10:41294398-41294897	0.219526217320565	.	.
chr10	41553207	41553706	chr10	41288740	41289239	Gm17196|chr10:41288740-41289239	0.467194081617918	.	.
chr10	41553207	41553706	chr10	41678789	41679288	Gm17196|chr10:41678789-41679288	0.237259878218738	.	.
chr10	41553772	41554271	chr10	41288740	41289239	Gm17196|chr10:41288740-41289239	0.368730199713925	.	.
chr10	41553772	41554271	chr10	41678789	41679288	Gm17196|chr10:41678789-41679288	0.264048739498497	.	.
chr10	42276537	42277036	chr10	42294980	42295479	Foxo3|chr10:42294980-42295479	0.375934780058347	.	.
chr10	42276537	42277036	chr10	42678656	42679155	Foxo3|chr10:42678656-42679155	0.310617215262421	.	.
chr10	43901492	43901991	chr10	44177302	44177801	Qrsl1|chr10:44177302-44177801	0.326476651085669	.	.
chr10	43901492	43901991	chr10	44177302	44177801	Rtn4ip1|chr10:44177302-44177801	0.326476651085669	.	.
chr10	44730674	44731173	chr10	44381373	44381872	Gm47392|chr10:44381373-44381872	0.246857355698131	.	.
chr10	44730674	44731173	chr10	44458401	44458900	Gm47392|chr10:44458401-44458900	0.418731655510205	.	.
chr10	44730674	44731173	chr10	44529273	44529772	Gm47392|chr10:44529273-44529772	0.195288810592542	.	.
chr10	44730674	44731173	chr10	44599874	44600373	Gm47392|chr10:44599874-44600373	0.403492416642843	.	.
chr10	45289129	45289628	chr10	45363307	45363806	Gm15934|chr10:45363307-45363806	0.290055412782573	.	.
chr10	45335421	45335920	chr10	45320930	45321429	Bves|chr10:45320930-45321429	0.44747844258104	.	.
chr10	45335421	45335920	chr10	45381821	45382320	Bves|chr10:45381821-45382320	0.174816420668461	.	.
chr10	45335421	45335920	chr10	45700377	45700876	Bves|chr10:45700377-45700876	0.383037833846976	.	.
chr10	45335958	45336457	chr10	45320930	45321429	Bves|chr10:45320930-45321429	0.245152086812531	.	.
chr10	45335958	45336457	chr10	45700377	45700876	Bves|chr10:45700377-45700876	0.289572516744082	.	.
chr10	45485562	45486061	chr10	45362629	45363128	Lin28b|chr10:45362629-45363128	0.21668901634539	.	.
chr10	45485562	45486061	chr10	45363307	45363806	Lin28b|chr10:45363307-45363806	0.402763067694876	.	.
chr10	45485562	45486061	chr10	45700377	45700876	Lin28b|chr10:45700377-45700876	0.180953798868332	.	.
chr10	45486237	45486736	chr10	45320930	45321429	Lin28b|chr10:45320930-45321429	0.2876821516716	.	.
chr10	45486237	45486736	chr10	45700377	45700876	Lin28b|chr10:45700377-45700876	0.204735513785482	.	.
chr10	45486739	45487238	chr10	45446148	45446647	Lin28b|chr10:45446148-45446647	0.294883153050138	.	.
chr10	45577590	45578089	chr10	45676685	45677184	Hace1|chr10:45676685-45677184	0.169000393329801	.	.
chr10	45577590	45578089	chr10	45700377	45700876	Hace1|chr10:45700377-45700876	0.178881018834201	.	.
chr10	49788557	49789056	chr10	49673321	49673820	Grik2|chr10:49673321-49673820	0.301857115133245	.	.
chr10	49788557	49789056	chr10	49782586	49783085	Grik2|chr10:49782586-49783085	0.195446734562681	.	.
chr10	49788557	49789056	chr10	49783245	49783744	Grik2|chr10:49783245-49783744	0.298401879408058	.	.
chr10	52690218	52690717	chr10	52691301	52691800	Slc35f1|chr10:52691301-52691800	0.233222504672283	.	.
chr10	52690218	52690717	chr10	52704503	52705002	Slc35f1|chr10:52704503-52705002	0.165886663125901	.	.
chr10	52690218	52690717	chr10	52705014	52705513	Slc35f1|chr10:52705014-52705513	0.224987878602352	.	.
chr10	52690218	52690717	chr10	52742634	52743133	Slc35f1|chr10:52742634-52743133	0.180079003989272	.	.
chr10	52690801	52691300	chr10	52691301	52691800	Slc35f1|chr10:52691301-52691800	0.662270499719957	.	.
chr10	52690801	52691300	chr10	52704503	52705002	Slc35f1|chr10:52704503-52705002	0.189600356569681	.	.
chr10	56228732	56229231	chr10	55767473	55767972	Tbc1d32|chr10:55767473-55767972	0.187704264540462	.	.
chr10	56228732	56229231	chr10	56198995	56199494	Tbc1d32|chr10:56198995-56199494	0.259667219210606	.	.
chr10	56228732	56229231	chr10	56369070	56369569	Tbc1d32|chr10:56369070-56369569	0.261294941635159	.	.
chr10	56431168	56431667	chr10	56058855	56059354	Gm36595|chr10:56058855-56059354	0.395983681711761	.	.
chr10	56431168	56431667	chr10	56059425	56059924	Gm36595|chr10:56059425-56059924	0.311674498699061	.	.
chr10	56431168	56431667	chr10	56198436	56198935	Gm36595|chr10:56198436-56198935	0.322646667359485	.	.
chr10	56431764	56432263	chr10	56115644	56116143	Gm36595|chr10:56115644-56116143	0.215338145910685	.	.
chr10	56431764	56432263	chr10	56198436	56198935	Gm36595|chr10:56198436-56198935	0.194311814113399	.	.
chr10	56431764	56432263	chr10	56198995	56199494	Gm36595|chr10:56198995-56199494	0.394928307186191	.	.
chr10	56431764	56432263	chr10	56339053	56339552	Gm36595|chr10:56339053-56339552	0.164115193436968	.	.
chr10	57486054	57486553	chr10	57001179	57001678	4930467K11Rik|chr10:57001179-57001678	0.378230070841579	.	.
chr10	57486054	57486553	chr10	57001179	57001678	Hsf2|chr10:57001179-57001678	0.378230070841579	.	.
chr10	57486054	57486553	chr10	57447879	57448378	4930467K11Rik|chr10:57447879-57448378	0.205686761823703	.	.
chr10	57486054	57486553	chr10	57447879	57448378	Hsf2|chr10:57447879-57448378	0.205686761823703	.	.
chr10	57486054	57486553	chr10	57463283	57463782	4930467K11Rik|chr10:57463283-57463782	0.175740866634239	.	.
chr10	57486054	57486553	chr10	57463283	57463782	Hsf2|chr10:57463283-57463782	0.175740866634239	.	.
chr10	57486588	57487087	chr10	57744060	57744559	4930467K11Rik|chr10:57744060-57744559	0.168360712136848	.	.
chr10	57486588	57487087	chr10	57744060	57744559	Hsf2|chr10:57744060-57744559	0.168360712136848	.	.
chr10	57532304	57532803	chr10	57463283	57463782	Serinc1|chr10:57463283-57463782	0.328591635106304	.	.
chr10	57631815	57632314	chr10	57463283	57463782	Pkib|chr10:57463283-57463782	0.296940426488318	.	.
chr10	57794436	57794935	chr10	57568996	57569495	Smpdl3a|chr10:57568996-57569495	0.314121760528248	.	.
chr10	57794436	57794935	chr10	57568996	57569495	Smpdl3a|chr10:57568996-57569495	0.314121760528249	.	.
chr10	57794436	57794935	chr10	57569528	57570027	Smpdl3a|chr10:57569528-57570027	0.241775983064121	.	.
chr10	57794436	57794935	chr10	57743482	57743981	Smpdl3a|chr10:57743482-57743981	0.421109286695641	.	.
chr10	57794436	57794935	chr10	57744060	57744559	Smpdl3a|chr10:57744060-57744559	0.195625925469388	.	.
chr10	58255194	58255693	chr10	58359083	58359582	Gcc2|chr10:58359083-58359582	0.237918652779212	.	.
chr10	58255194	58255693	chr10	58362676	58363175	Gcc2|chr10:58362676-58363175	0.261966980983055	.	.
chr10	58255194	58255693	chr10	58396602	58397101	Gcc2|chr10:58396602-58397101	0.335358853262426	.	.
chr10	58323065	58323564	chr10	58383254	58383753	Lims1|chr10:58383254-58383753	0.296404050614065	.	.
chr10	58323065	58323564	chr10	58418503	58419002	Lims1|chr10:58418503-58419002	0.387087590753682	.	.
chr10	58446597	58447096	chr10	58362676	58363175	Ranbp2|chr10:58362676-58363175	0.222093227278663	.	.
chr10	58446597	58447096	chr10	58383254	58383753	Ranbp2|chr10:58383254-58383753	0.249318700974691	.	.
chr10	58446597	58447096	chr10	58418503	58419002	Ranbp2|chr10:58418503-58419002	0.231202661190997	.	.
chr10	58446597	58447096	chr10	58477133	58477632	Ranbp2|chr10:58477133-58477632	0.198322620171108	.	.
chr10	58497623	58498122	chr10	58418503	58419002	Ccdc138|chr10:58418503-58419002	0.254118449588425	.	.
chr10	61147435	61147934	chr10	61275776	61276275	Sgpl1|chr10:61275776-61276275	0.266084139305037	.	.
chr10	61383246	61383745	chr10	61331014	61331513	Pald1|chr10:61331014-61331513	0.170821829863174	.	.
chr10	61452613	61453112	chr10	61175819	61176318	Eif4ebp2|chr10:61175819-61176318	0.216427868510329	.	.
chr10	61452613	61453112	chr10	61275776	61276275	Eif4ebp2|chr10:61275776-61276275	0.171090569439222	.	.
chr10	61783689	61784188	chr10	61980369	61980868	H2afy2|chr10:61980369-61980868	0.301437577560215	.	.
chr10	61783689	61784188	chr10	62182988	62183487	H2afy2|chr10:62182988-62183487	0.197029199352098	.	.
chr10	61978216	61978715	chr10	62055333	62055832	Col13a1|chr10:62055333-62055832	0.390499110163024	.	.
chr10	62231026	62231525	chr10	62055333	62055832	Tspan15|chr10:62055333-62055832	0.178304393935629	.	.
chr10	62231026	62231525	chr10	62110799	62111298	Tspan15|chr10:62110799-62111298	0.288126595977945	.	.
chr10	62231026	62231525	chr10	62300269	62300768	Tspan15|chr10:62300269-62300768	0.395322346018018	.	.
chr10	62231026	62231525	chr10	62410887	62411386	Tspan15|chr10:62410887-62411386	0.251207275594849	.	.
chr10	62340040	62340539	chr10	62332391	62332890	Hk1os|chr10:62332391-62332890	0.276134525076107	.	.
chr10	62449224	62449723	chr10	62101434	62101933	4930507D05Rik|chr10:62101434-62101933	0.223124413717586	.	.
chr10	62449224	62449723	chr10	62101434	62101933	Supv3l1|chr10:62101434-62101933	0.223124413717586	.	.
chr10	62449224	62449723	chr10	62260971	62261470	4930507D05Rik|chr10:62260971-62261470	0.340329678752777	.	.
chr10	62449224	62449723	chr10	62260971	62261470	Supv3l1|chr10:62260971-62261470	0.340329678752777	.	.
chr10	62449224	62449723	chr10	62590203	62590702	4930507D05Rik|chr10:62590203-62590702	0.248266191898389	.	.
chr10	62449224	62449723	chr10	62590203	62590702	Supv3l1|chr10:62590203-62590702	0.248266191898389	.	.
chr10	62449766	62450265	chr10	62127725	62128224	4930507D05Rik|chr10:62127725-62128224	0.217852041837531	.	.
chr10	62449766	62450265	chr10	62127725	62128224	Supv3l1|chr10:62127725-62128224	0.217852041837531	.	.
chr10	62486129	62486628	chr10	62102023	62102522	Vps26a|chr10:62102023-62102522	0.180749861358917	.	.
chr10	62486129	62486628	chr10	62127725	62128224	Vps26a|chr10:62127725-62128224	0.266148377180984	.	.
chr10	62486129	62486628	chr10	62332391	62332890	Vps26a|chr10:62332391-62332890	0.197967620843759	.	.
chr10	62486629	62487128	chr10	62102023	62102522	Vps26a|chr10:62102023-62102522	0.287355086012967	.	.
chr10	62486629	62487128	chr10	62300269	62300768	Vps26a|chr10:62300269-62300768	0.289437595464777	.	.
chr10	62577623	62578122	chr10	62320502	62321001	4933428P19Rik|chr10:62320502-62321001	0.377803886814989	.	.
chr10	62577623	62578122	chr10	62320502	62321001	Kif1bp|chr10:62320502-62321001	0.377803886814989	.	.
chr10	62577623	62578122	chr10	62410887	62411386	4933428P19Rik|chr10:62410887-62411386	0.340796128637391	.	.
chr10	62577623	62578122	chr10	62410887	62411386	Kif1bp|chr10:62410887-62411386	0.340796128637391	.	.
chr10	62577623	62578122	chr10	62850934	62851433	4933428P19Rik|chr10:62850934-62851433	0.259519117240343	.	.
chr10	62577623	62578122	chr10	62850934	62851433	Kif1bp|chr10:62850934-62851433	0.259519117240343	.	.
chr10	62577623	62578122	chr10	62856650	62857149	4933428P19Rik|chr10:62856650-62857149	0.263152309672925	.	.
chr10	62577623	62578122	chr10	62856650	62857149	Kif1bp|chr10:62856650-62857149	0.263152309672925	.	.
chr10	62577623	62578122	chr10	62865210	62865709	4933428P19Rik|chr10:62865210-62865709	0.511405701946781	.	.
chr10	62577623	62578122	chr10	62865210	62865709	Kif1bp|chr10:62865210-62865709	0.511405701946781	.	.
chr10	62578211	62578710	chr10	62850934	62851433	4933428P19Rik|chr10:62850934-62851433	0.390465794161629	.	.
chr10	62578211	62578710	chr10	62850934	62851433	Kif1bp|chr10:62850934-62851433	0.390465794161629	.	.
chr10	62578211	62578710	chr10	62856650	62857149	4933428P19Rik|chr10:62856650-62857149	0.339317435402829	.	.
chr10	62578211	62578710	chr10	62856650	62857149	Kif1bp|chr10:62856650-62857149	0.339317435402829	.	.
chr10	62602590	62603089	chr10	62320502	62321001	Ddx21|chr10:62320502-62321001	0.16411835096678	.	.
chr10	62602590	62603089	chr10	62320502	62321001	Gm47257|chr10:62320502-62321001	0.16411835096678	.	.
chr10	62602590	62603089	chr10	62850934	62851433	Ddx21|chr10:62850934-62851433	0.435563679101216	.	.
chr10	62602590	62603089	chr10	62850934	62851433	Gm47257|chr10:62850934-62851433	0.435563679101216	.	.
chr10	62651098	62651597	chr10	62300269	62300768	Ddx50|chr10:62300269-62300768	0.235784877736072	.	.
chr10	62651098	62651597	chr10	62320502	62321001	Ddx50|chr10:62320502-62321001	0.194084948834009	.	.
chr10	62651098	62651597	chr10	62332391	62332890	Ddx50|chr10:62332391-62332890	0.188865151203734	.	.
chr10	62725538	62726037	chr10	62865210	62865709	Stox1|chr10:62865210-62865709	0.174925805564009	.	.
chr10	62792172	62792671	chr10	62850934	62851433	Ccar1|chr10:62850934-62851433	0.252573984520694	.	.
chr10	62920395	62920894	chr10	62856650	62857149	Slc25a16|chr10:62856650-62857149	0.170419146434346	.	.
chr10	62946840	62947339	chr10	62850934	62851433	Dna2|chr10:62850934-62851433	0.169664198210743	.	.
chr10	63023030	63023529	chr10	63377381	63377880	Hnrnph3|chr10:63377381-63377880	0.300851824931212	.	.
chr10	63023688	63024187	chr10	62865210	62865709	Hnrnph3|chr10:62865210-62865709	0.251754696637702	.	.
chr10	63023688	63024187	chr10	62865210	62865709	Pbld2|chr10:62865210-62865709	0.251754696637702	.	.
chr10	63024490	63024989	chr10	63308515	63309014	Hnrnph3|chr10:63308515-63309014	0.243573541505175	.	.
chr10	63024490	63024989	chr10	63308515	63309014	Pbld2|chr10:63308515-63309014	0.243573541505175	.	.
chr10	63099999	63100498	chr10	62850934	62851433	Atoh7|chr10:62850934-62851433	0.231345902686677	.	.
chr10	63099999	63100498	chr10	62856650	62857149	Atoh7|chr10:62856650-62857149	0.201626790323414	.	.
chr10	63099999	63100498	chr10	62865210	62865709	Atoh7|chr10:62865210-62865709	0.275785826864669	.	.
chr10	63243618	63244117	chr10	62865210	62865709	1700120B22Rik|chr10:62865210-62865709	0.210183486742539	.	.
chr10	63243618	63244117	chr10	62865210	62865709	Herc4|chr10:62865210-62865709	0.210183486742539	.	.
chr10	63243618	63244117	chr10	63308515	63309014	1700120B22Rik|chr10:63308515-63309014	0.185820565456829	.	.
chr10	63243618	63244117	chr10	63308515	63309014	Herc4|chr10:63308515-63309014	0.185820565456829	.	.
chr10	63243618	63244117	chr10	63386349	63386848	1700120B22Rik|chr10:63386349-63386848	0.209172484285783	.	.
chr10	63243618	63244117	chr10	63386349	63386848	Herc4|chr10:63386349-63386848	0.209172484285783	.	.
chr10	63382558	63383057	chr10	63338814	63339313	Dnajc12|chr10:63338814-63339313	0.274011308610425	.	.
chr10	63429313	63429812	chr10	63566262	63566761	Ctnna3|chr10:63566262-63566761	0.283221028720241	.	.
chr10	63429957	63430456	chr10	63065948	63066447	Ctnna3|chr10:63065948-63066447	0.263620424069622	.	.
chr10	63429957	63430456	chr10	63377381	63377880	Ctnna3|chr10:63377381-63377880	0.212654819452801	.	.
chr10	67548797	67549296	chr10	67264821	67265320	Ado|chr10:67264821-67265320	0.289784725285595	.	.
chr10	67548797	67549296	chr10	67729197	67729696	Ado|chr10:67729197-67729696	0.204144837223495	.	.
chr10	67549371	67549870	chr10	67264821	67265320	Ado|chr10:67264821-67265320	0.260899599515767	.	.
chr10	72026284	72026783	chr10	72099057	72099556	Gm34609|chr10:72099057-72099556	0.260018103264319	.	.
chr10	72026284	72026783	chr10	72248341	72248840	Gm34609|chr10:72248341-72248840	0.231462080023037	.	.
chr10	72026284	72026783	chr10	72248848	72249347	Gm34609|chr10:72248848-72249347	0.269492122774567	.	.
chr10	72026284	72026783	chr10	72290318	72290817	Gm34609|chr10:72290318-72290817	0.286940319042188	.	.
chr10	72026284	72026783	chr10	72402499	72402998	Gm34609|chr10:72402499-72402998	0.392704714089218	.	.
chr10	72026284	72026783	chr10	72403182	72403681	Gm34609|chr10:72403182-72403681	0.447862630968559	.	.
chr10	72026284	72026783	chr10	72484283	72484782	Gm34609|chr10:72484283-72484782	0.192728023159983	.	.
chr10	72654602	72655101	chr10	72269796	72270295	Zwint|chr10:72269796-72270295	0.200370339749507	.	.
chr10	72654602	72655101	chr10	72403182	72403681	Zwint|chr10:72403182-72403681	0.203011929312404	.	.
chr10	72655128	72655627	chr10	72403182	72403681	Zwint|chr10:72403182-72403681	0.228901869500587	.	.
chr10	74966773	74967272	chr10	74922859	74923358	Gnaz|chr10:74922859-74923358	0.192903724773057	.	.
chr10	75797531	75798030	chr10	76203887	76204386	Gstt1|chr10:76203887-76204386	0.314370662097845	.	.
chr10	75921379	75921878	chr10	75853409	75853908	Smarcb1|chr10:75853409-75853908	0.203818878410457	.	.
chr10	75935571	75936070	chr10	75873531	75874030	Mmp11|chr10:75873531-75874030	0.200612274472867	.	.
chr10	76344529	76345028	chr10	76714201	76714700	Dip2a|chr10:76714201-76714700	0.223077558965846	.	.
chr10	76442015	76442514	chr10	76203887	76204386	Pcnt|chr10:76203887-76204386	0.222979751446529	.	.
chr10	76442015	76442514	chr10	76732742	76733241	Pcnt|chr10:76732742-76733241	0.17093930965184	.	.
chr10	76442015	76442514	chr10	76733248	76733747	Pcnt|chr10:76733248-76733747	0.203741061258828	.	.
chr10	76961928	76962427	chr10	76809931	76810430	Pcbp3|chr10:76809931-76810430	0.193448830683685	.	.
chr10	76961928	76962427	chr10	76835726	76836225	Pcbp3|chr10:76835726-76836225	0.331106124197106	.	.
chr10	76961928	76962427	chr10	76939031	76939530	Pcbp3|chr10:76939031-76939530	0.226832685673377	.	.
chr10	77902300	77902799	chr10	78159856	78160355	Lrrc3|chr10:78159856-78160355	0.173714063891604	.	.
chr10	77902300	77902799	chr10	78232169	78232668	Lrrc3|chr10:78232169-78232668	0.183080531273085	.	.
chr10	77902814	77903313	chr10	78159856	78160355	Lrrc3|chr10:78159856-78160355	0.356818249801051	.	.
chr10	77969634	77970133	chr10	77864325	77864824	Trpm2|chr10:77864325-77864824	0.205924632045315	.	.
chr10	77969634	77970133	chr10	77864325	77864824	Trpm2|chr10:77864325-77864824	0.205924632045316	.	.
chr10	77978313	77978812	chr10	78159856	78160355	Cfap410|chr10:78159856-78160355	0.409284642189856	.	.
chr10	78008888	78009387	chr10	77864325	77864824	Pfkl|chr10:77864325-77864824	0.258488516906807	.	.
chr10	78008888	78009387	chr10	78018678	78019177	Pfkl|chr10:78018678-78019177	0.171368052176287	.	.
chr10	78008888	78009387	chr10	78159856	78160355	Pfkl|chr10:78159856-78160355	0.176903804211916	.	.
chr10	78009528	78010027	chr10	77864325	77864824	Pfkl|chr10:77864325-77864824	0.253748605323721	.	.
chr10	78043280	78043779	chr10	78159856	78160355	Aire|chr10:78159856-78160355	0.21403058852609	.	.
chr10	78069477	78069976	chr10	78105458	78105957	Icosl|chr10:78105458-78105957	0.246549391666873	.	.
chr10	78169521	78170020	chr10	78018678	78019177	Gatd3a|chr10:78018678-78019177	0.177627033555079	.	.
chr10	78169521	78170020	chr10	78159172	78159671	Gatd3a|chr10:78159172-78159671	0.191938221731033	.	.
chr10	78184961	78185460	chr10	77969102	77969601	Pwp2|chr10:77969102-77969601	0.318429686363685	.	.
chr10	78184961	78185460	chr10	78028055	78028554	Pwp2|chr10:78028055-78028554	0.269596371555422	.	.
chr10	78243942	78244441	chr10	78105458	78105957	Trappc10|chr10:78105458-78105957	0.231469230299804	.	.
chr10	78352152	78352651	chr10	78686751	78687250	Agpat3|chr10:78686751-78687250	0.425475625685837	.	.
chr10	78352152	78352651	chr10	78686751	78687250	Gm40709|chr10:78686751-78687250	0.425475625685837	.	.
chr10	78412843	78413342	chr10	78388512	78389011	Rrp1|chr10:78388512-78389011	0.25960715848589	.	.
chr10	78412843	78413342	chr10	78686751	78687250	Rrp1|chr10:78686751-78687250	0.172332913873138	.	.
chr10	78425391	78425890	chr10	78323378	78323877	Cstb|chr10:78323378-78323877	0.307060368518957	.	.
chr10	78425391	78425890	chr10	78456350	78456849	Cstb|chr10:78456350-78456849	0.33429145332568	.	.
chr10	78425391	78425890	chr10	78456920	78457419	Cstb|chr10:78456920-78457419	0.1982668418427	.	.
chr10	78425914	78426413	chr10	78396201	78396700	Cstb|chr10:78396201-78396700	0.249814883277827	.	.
chr10	78574182	78574681	chr10	78396201	78396700	Ilvbl|chr10:78396201-78396700	0.270411856354319	.	.
chr10	78574182	78574681	chr10	78396201	78396700	Ilvbl|chr10:78396201-78396700	0.27041185635432	.	.
chr10	78574182	78574681	chr10	78481893	78482392	Ilvbl|chr10:78481893-78482392	0.218844221250776	.	.
chr10	78574182	78574681	chr10	78686751	78687250	Ilvbl|chr10:78686751-78687250	0.302978298826972	.	.
chr10	78574182	78574681	chr10	78787724	78788223	Ilvbl|chr10:78787724-78788223	0.19416094768164	.	.
chr10	78574691	78575190	chr10	78387967	78388466	Ilvbl|chr10:78387967-78388466	0.200813156342509	.	.
chr10	78574691	78575190	chr10	78388512	78389011	Ilvbl|chr10:78388512-78389011	0.296472021159813	.	.
chr10	78574691	78575190	chr10	78396201	78396700	Ilvbl|chr10:78396201-78396700	0.296128978108019	.	.
chr10	78574691	78575190	chr10	78686751	78687250	Ilvbl|chr10:78686751-78687250	0.293525342198496	.	.
chr10	78591753	78592252	chr10	78399195	78399694	Syde1|chr10:78399195-78399694	0.215220520174072	.	.
chr10	78746859	78747358	chr10	78387967	78388466	Gm30400|chr10:78387967-78388466	0.229261972619368	.	.
chr10	78746859	78747358	chr10	78388512	78389011	Gm30400|chr10:78388512-78389011	0.373404509741143	.	.
chr10	78746859	78747358	chr10	78399195	78399694	Gm30400|chr10:78399195-78399694	0.262416215281649	.	.
chr10	78746859	78747358	chr10	78481893	78482392	Gm30400|chr10:78481893-78482392	0.196309003072489	.	.
chr10	78747414	78747913	chr10	78279111	78279610	Gm30400|chr10:78279111-78279610	0.267873310141531	.	.
chr10	78747414	78747913	chr10	78481893	78482392	Gm30400|chr10:78481893-78482392	0.241959045639786	.	.
chr10	78747414	78747913	chr10	78787724	78788223	Gm30400|chr10:78787724-78788223	0.250395520929576	.	.
chr10	78752339	78752838	chr10	78787724	78788223	Ccdc105|chr10:78787724-78788223	0.324169121001703	.	.
chr10	78752863	78753362	chr10	78787724	78788223	Ccdc105|chr10:78787724-78788223	0.249532072933347	.	.
chr10	79097368	79097867	chr10	78787724	78788223	2610008E11Rik|chr10:78787724-78788223	0.437929977277676	.	.
chr10	79097368	79097867	chr10	78812600	78813099	2610008E11Rik|chr10:78812600-78813099	0.246680462282368	.	.
chr10	79533559	79534058	chr10	79726115	79726614	Plpp2|chr10:79726115-79726614	0.164027225685585	.	.
chr10	79637658	79638157	chr10	79655302	79655801	Gm47163|chr10:79655302-79655801	0.164783859789615	.	.
chr10	79637658	79638157	chr10	79655302	79655801	Shc2|chr10:79655302-79655801	0.164783859789615	.	.
chr10	79637658	79638157	chr10	79726115	79726614	Gm47163|chr10:79726115-79726614	0.18285008575041	.	.
chr10	79637658	79638157	chr10	79726115	79726614	Shc2|chr10:79726115-79726614	0.18285008575041	.	.
chr10	79681760	79682259	chr10	79595188	79595687	Cdc34|chr10:79595188-79595687	0.183493552214842	.	.
chr10	79716415	79716914	chr10	79595188	79595687	Hcn2|chr10:79595188-79595687	0.206363541062104	.	.
chr10	79716415	79716914	chr10	79654793	79655292	Hcn2|chr10:79654793-79655292	0.20406655095328	.	.
chr10	79717010	79717509	chr10	79654793	79655292	Hcn2|chr10:79654793-79655292	0.195668842700869	.	.
chr10	81253019	81253518	chr10	81257213	81257712	Matk|chr10:81257213-81257712	0.211900081810161	.	.
chr10	81253019	81253518	chr10	81432821	81433320	Matk|chr10:81432821-81433320	0.185765081860811	.	.
chr10	81253019	81253518	chr10	81502626	81503125	Matk|chr10:81502626-81503125	0.168499655561874	.	.
chr10	81266395	81266894	chr10	81257213	81257712	Apba3|chr10:81257213-81257712	0.179964952232805	.	.
chr10	81266395	81266894	chr10	81257213	81257712	Mrpl54|chr10:81257213-81257712	0.179964952232805	.	.
chr10	81266395	81266894	chr10	81430157	81430656	Apba3|chr10:81430157-81430656	0.189607347624607	.	.
chr10	81266395	81266894	chr10	81430157	81430656	Mrpl54|chr10:81430157-81430656	0.189607347624607	.	.
chr10	81266395	81266894	chr10	81472805	81473304	Apba3|chr10:81472805-81473304	0.238139197160391	.	.
chr10	81266395	81266894	chr10	81472805	81473304	Mrpl54|chr10:81472805-81473304	0.238139197160391	.	.
chr10	81266395	81266894	chr10	81551522	81552021	Apba3|chr10:81551522-81552021	0.210301088797484	.	.
chr10	81266395	81266894	chr10	81551522	81552021	Mrpl54|chr10:81551522-81552021	0.210301088797484	.	.
chr10	81266395	81266894	chr10	81643405	81643904	Apba3|chr10:81643405-81643904	0.227252863896648	.	.
chr10	81266395	81266894	chr10	81643405	81643904	Mrpl54|chr10:81643405-81643904	0.227252863896648	.	.
chr10	81292618	81293117	chr10	81257213	81257712	Pip5k1c|chr10:81257213-81257712	0.207813948296425	.	.
chr10	81292618	81293117	chr10	81571498	81571997	Pip5k1c|chr10:81571498-81571997	0.339235090333731	.	.
chr10	81320497	81320996	chr10	81430826	81431325	Cactin|chr10:81430826-81431325	0.180045123636884	.	.
chr10	81320497	81320996	chr10	81502626	81503125	Cactin|chr10:81502626-81503125	0.212133009654431	.	.
chr10	81320497	81320996	chr10	81551522	81552021	Cactin|chr10:81551522-81552021	0.396717667542073	.	.
chr10	81320497	81320996	chr10	81571498	81571997	Cactin|chr10:81571498-81571997	0.269848066349605	.	.
chr10	81320497	81320996	chr10	81633421	81633920	Cactin|chr10:81633421-81633920	0.188992090717189	.	.
chr10	81320497	81320996	chr10	81643405	81643904	Cactin|chr10:81643405-81643904	0.174444302796318	.	.
chr10	81350327	81350826	chr10	81257213	81257712	Hmg20b|chr10:81257213-81257712	0.297948911350543	.	.
chr10	81350327	81350826	chr10	81416888	81417387	Hmg20b|chr10:81416888-81417387	0.171731037040448	.	.
chr10	81350327	81350826	chr10	81551522	81552021	Hmg20b|chr10:81551522-81552021	0.244628512429545	.	.
chr10	81350327	81350826	chr10	81571498	81571997	Hmg20b|chr10:81571498-81571997	0.287218484356124	.	.
chr10	81350327	81350826	chr10	81643405	81643904	Hmg20b|chr10:81643405-81643904	0.359643842478678	.	.
chr10	81357211	81357710	chr10	81257213	81257712	Mfsd12|chr10:81257213-81257712	0.263714349639934	.	.
chr10	81357211	81357710	chr10	81571498	81571997	Mfsd12|chr10:81571498-81571997	0.181019878055317	.	.
chr10	81384063	81384562	chr10	81285670	81286169	Dohh|chr10:81285670-81286169	0.254304086913429	.	.
chr10	81384063	81384562	chr10	81450104	81450603	Dohh|chr10:81450104-81450603	0.198992317037248	.	.
chr10	81384063	81384562	chr10	81472805	81473304	Dohh|chr10:81472805-81473304	0.181738311526654	.	.
chr10	81481874	81482373	chr10	81416888	81417387	Celf5|chr10:81416888-81417387	0.229942169341322	.	.
chr10	81481874	81482373	chr10	81430826	81431325	Celf5|chr10:81430826-81431325	0.257699424207051	.	.
chr10	81481874	81482373	chr10	81502626	81503125	Celf5|chr10:81502626-81503125	0.211839925752672	.	.
chr10	81481874	81482373	chr10	81551522	81552021	Celf5|chr10:81551522-81552021	0.211164960863861	.	.
chr10	81481874	81482373	chr10	81605015	81605514	Celf5|chr10:81605015-81605514	0.377100297266734	.	.
chr10	81481874	81482373	chr10	81643405	81643904	Celf5|chr10:81643405-81643904	0.177070224519363	.	.
chr10	81482441	81482940	chr10	81430157	81430656	Celf5|chr10:81430157-81430656	0.235440290864504	.	.
chr10	81482441	81482940	chr10	81430826	81431325	Celf5|chr10:81430826-81431325	0.342199645558491	.	.
chr10	81482441	81482940	chr10	81502626	81503125	Celf5|chr10:81502626-81503125	0.224105720039341	.	.
chr10	81482441	81482940	chr10	81571498	81571997	Celf5|chr10:81571498-81571997	0.236760298528189	.	.
chr10	81482441	81482940	chr10	81605015	81605514	Celf5|chr10:81605015-81605514	0.265295329963352	.	.
chr10	81482441	81482940	chr10	81643405	81643904	Celf5|chr10:81643405-81643904	0.270193673538768	.	.
chr10	81496231	81496730	chr10	81605015	81605514	Ncln|chr10:81605015-81605514	0.184077991101169	.	.
chr10	81496231	81496730	chr10	81633421	81633920	Ncln|chr10:81633421-81633920	0.236955480029813	.	.
chr10	81545004	81545503	chr10	81267945	81268444	Gna11|chr10:81267945-81268444	0.17073944115056	.	.
chr10	81545004	81545503	chr10	81285670	81286169	Gna11|chr10:81285670-81286169	0.279949769082739	.	.
chr10	81545004	81545503	chr10	81432821	81433320	Gna11|chr10:81432821-81433320	0.202402859602739	.	.
chr10	81545004	81545503	chr10	81472805	81473304	Gna11|chr10:81472805-81473304	0.247687803755495	.	.
chr10	81545004	81545503	chr10	81997141	81997640	Gna11|chr10:81997141-81997640	0.209258816201958	.	.
chr10	81559200	81559699	chr10	81346675	81347174	Tle5|chr10:81346675-81347174	0.201811059958366	.	.
chr10	81559200	81559699	chr10	81570705	81571204	Tle5|chr10:81570705-81571204	0.17388070216923	.	.
chr10	81559200	81559699	chr10	81571498	81571997	Tle5|chr10:81571498-81571997	0.205144456128981	.	.
chr10	81560176	81560675	chr10	81605015	81605514	Tle5|chr10:81605015-81605514	0.210127434668731	.	.
chr10	81560176	81560675	chr10	81633421	81633920	Tle5|chr10:81633421-81633920	0.165905481676992	.	.
chr10	81560176	81560675	chr10	81643405	81643904	Tle5|chr10:81643405-81643904	0.239601098578193	.	.
chr10	81560176	81560675	chr10	81997141	81997640	Tle5|chr10:81997141-81997640	0.436090482655811	.	.
chr10	81600731	81601230	chr10	81257213	81257712	Tle6|chr10:81257213-81257712	0.278198460344609	.	.
chr10	81600731	81601230	chr10	81551522	81552021	Tle6|chr10:81551522-81552021	0.224219314059332	.	.
chr10	81600731	81601230	chr10	81571498	81571997	Tle6|chr10:81571498-81571997	0.230874662532811	.	.
chr10	81600731	81601230	chr10	81605015	81605514	Tle6|chr10:81605015-81605514	0.185553251517092	.	.
chr10	81600731	81601230	chr10	81633421	81633920	Tle6|chr10:81633421-81633920	0.225995865405944	.	.
chr10	81605948	81606447	chr10	81412098	81412597	BC025920|chr10:81412098-81412597	0.207080543653349	.	.
chr10	81605948	81606447	chr10	81430157	81430656	BC025920|chr10:81430157-81430656	0.176874385179655	.	.
chr10	81605948	81606447	chr10	81430826	81431325	BC025920|chr10:81430826-81431325	0.332365990560097	.	.
chr10	81605948	81606447	chr10	81430826	81431325	BC025920|chr10:81430826-81431325	0.332365990560098	.	.
chr10	81605948	81606447	chr10	81472805	81473304	BC025920|chr10:81472805-81473304	0.246284003099954	.	.
chr10	81605948	81606447	chr10	81571498	81571997	BC025920|chr10:81571498-81571997	0.180026292275775	.	.
chr10	81627379	81627878	chr10	81412098	81412597	Ankrd24|chr10:81412098-81412597	0.170086333544639	.	.
chr10	81627379	81627878	chr10	81412098	81412597	Sirt6|chr10:81412098-81412597	0.170086333544639	.	.
chr10	81627379	81627878	chr10	81416888	81417387	Ankrd24|chr10:81416888-81417387	0.248492951447447	.	.
chr10	81627379	81627878	chr10	81416888	81417387	Sirt6|chr10:81416888-81417387	0.248492951447447	.	.
chr10	81627379	81627878	chr10	81430826	81431325	Ankrd24|chr10:81430826-81431325	0.482869690940277	.	.
chr10	81627379	81627878	chr10	81430826	81431325	Sirt6|chr10:81430826-81431325	0.482869690940277	.	.
chr10	81627379	81627878	chr10	81502626	81503125	Ankrd24|chr10:81502626-81503125	0.246503298958795	.	.
chr10	81627379	81627878	chr10	81502626	81503125	Sirt6|chr10:81502626-81503125	0.246503298958795	.	.
chr10	81627379	81627878	chr10	81570705	81571204	Ankrd24|chr10:81570705-81571204	0.231489819699344	.	.
chr10	81627379	81627878	chr10	81570705	81571204	Sirt6|chr10:81570705-81571204	0.231489819699344	.	.
chr10	81627379	81627878	chr10	81571498	81571997	Ankrd24|chr10:81571498-81571997	0.299793699933362	.	.
chr10	81627379	81627878	chr10	81571498	81571997	Sirt6|chr10:81571498-81571997	0.299793699933362	.	.
chr10	81627379	81627878	chr10	81605015	81605514	Ankrd24|chr10:81605015-81605514	0.351443736226998	.	.
chr10	81627379	81627878	chr10	81605015	81605514	Sirt6|chr10:81605015-81605514	0.351443736226998	.	.
chr10	81627379	81627878	chr10	81643405	81643904	Ankrd24|chr10:81643405-81643904	0.274442583142498	.	.
chr10	81627379	81627878	chr10	81643405	81643904	Sirt6|chr10:81643405-81643904	0.274442583142498	.	.
chr10	81648748	81649247	chr10	81432821	81433320	Gm10778|chr10:81432821-81433320	0.411972372663648	.	.
chr10	81648748	81649247	chr10	81472805	81473304	Gm10778|chr10:81472805-81473304	0.166032176945113	.	.
chr10	81648748	81649247	chr10	81605015	81605514	Gm10778|chr10:81605015-81605514	0.249088055948868	.	.
chr10	81648748	81649247	chr10	81633421	81633920	Gm10778|chr10:81633421-81633920	0.222554772162634	.	.
chr10	81648748	81649247	chr10	81997141	81997640	Gm10778|chr10:81997141-81997640	0.164609324955034	.	.
chr10	82622905	82623404	chr10	82698823	82699322	1190007I07Rik|chr10:82698823-82699322	0.244667390304106	.	.
chr10	82622905	82623404	chr10	82860253	82860752	1190007I07Rik|chr10:82860253-82860752	0.221841225414539	.	.
chr10	82629507	82630006	chr10	82698823	82699322	Tdg|chr10:82698823-82699322	0.386753547826131	.	.
chr10	82629507	82630006	chr10	82860253	82860752	Tdg|chr10:82860253-82860752	0.317240955560507	.	.
chr10	82690486	82690985	chr10	82844712	82845211	Glt8d2|chr10:82844712-82845211	0.166242533033683	.	.
chr10	82690486	82690985	chr10	82860253	82860752	Glt8d2|chr10:82860253-82860752	0.199757212192411	.	.
chr10	82763879	82764378	chr10	82860253	82860752	Nfyb|chr10:82860253-82860752	0.236815591119775	.	.
chr10	82811778	82812277	chr10	82860253	82860752	1700028I16Rik|chr10:82860253-82860752	0.216727468299185	.	.
chr10	82858893	82859392	chr10	82844712	82845211	Gm38560|chr10:82844712-82845211	0.211095066312147	.	.
chr10	82985064	82985563	chr10	82662468	82662967	Chst11|chr10:82662468-82662967	0.309676176651649	.	.
chr10	82985754	82986253	chr10	82698823	82699322	Chst11|chr10:82698823-82699322	0.170981163217224	.	.
chr10	82985754	82986253	chr10	82795313	82795812	Chst11|chr10:82795313-82795812	0.295327660806197	.	.
chr10	82985754	82986253	chr10	82860253	82860752	Chst11|chr10:82860253-82860752	0.257309143216794	.	.
chr10	83337299	83337798	chr10	83294687	83295186	Slc41a2|chr10:83294687-83295186	0.249776260389531	.	.
chr10	83359854	83360353	chr10	83310288	83310787	D10Wsu102e|chr10:83310288-83310787	0.194701914022666	.	.
chr10	83543166	83543665	chr10	83729443	83729942	Washc4|chr10:83729443-83729942	0.375637916486824	.	.
chr10	83543701	83544200	chr10	83266619	83267118	Washc4|chr10:83266619-83267118	0.195476085761386	.	.
chr10	83543701	83544200	chr10	83348400	83348899	Washc4|chr10:83348400-83348899	0.366145430806154	.	.
chr10	83543701	83544200	chr10	83620282	83620781	Washc4|chr10:83620282-83620781	0.284621510425729	.	.
chr10	83722616	83723115	chr10	83294687	83295186	1500009L16Rik|chr10:83294687-83295186	0.223059661382867	.	.
chr10	85829194	85829693	chr10	85540687	85541186	Pwp1|chr10:85540687-85541186	0.17536605580856	.	.
chr10	85829194	85829693	chr10	85599059	85599558	Pwp1|chr10:85599059-85599558	0.195503582348182	.	.
chr10	85916334	85916833	chr10	85540687	85541186	Prdm4|chr10:85540687-85541186	0.338277243437381	.	.
chr10	85916863	85917362	chr10	85540687	85541186	Prdm4|chr10:85540687-85541186	0.198593190659366	.	.
chr10	85916863	85917362	chr10	85678556	85679055	Prdm4|chr10:85678556-85679055	0.223038118982948	.	.
chr10	85957553	85958052	chr10	85608491	85608990	Rtcb|chr10:85608491-85608990	0.222773525788278	.	.
chr10	85957553	85958052	chr10	85871543	85872042	Rtcb|chr10:85871543-85872042	0.279041248378716	.	.
chr10	86705281	86705780	chr10	86761711	86762210	Hsp90b1|chr10:86761711-86762210	0.312472091878498	.	.
chr10	86705281	86705780	chr10	86761711	86762210	Ttc41|chr10:86761711-86762210	0.312472091878498	.	.
chr10	86778694	86779193	chr10	86819212	86819711	Nt5dc3|chr10:86819212-86819711	0.186447881464889	.	.
chr10	86778694	86779193	chr10	86880300	86880799	Nt5dc3|chr10:86880300-86880799	0.280723784013587	.	.
chr10	86778694	86779193	chr10	86890447	86890946	Nt5dc3|chr10:86890447-86890946	0.231239846181769	.	.
chr10	86779348	86779847	chr10	86762245	86762744	Nt5dc3|chr10:86762245-86762744	0.215707970325736	.	.
chr10	86779348	86779847	chr10	86819212	86819711	Nt5dc3|chr10:86819212-86819711	0.170162323893993	.	.
chr10	86779348	86779847	chr10	86819757	86820256	Nt5dc3|chr10:86819757-86820256	0.238556342194789	.	.
chr10	86779348	86779847	chr10	86842590	86843089	Nt5dc3|chr10:86842590-86843089	0.173338064885246	.	.
chr10	86971914	86972413	chr10	86685259	86685758	Gm16271|chr10:86685259-86685758	0.274364778921665	.	.
chr10	86971914	86972413	chr10	86730664	86731163	Gm16271|chr10:86730664-86731163	0.314592464703738	.	.
chr10	86971914	86972413	chr10	86762245	86762744	Gm16271|chr10:86762245-86762744	0.187025890327197	.	.
chr10	86971914	86972413	chr10	86865729	86866228	Gm16271|chr10:86865729-86866228	0.23806861297594	.	.
chr10	87057424	87057923	chr10	87020693	87021192	1700113H08Rik|chr10:87020693-87021192	0.24621087546792	.	.
chr10	87057424	87057923	chr10	87024821	87025320	1700113H08Rik|chr10:87024821-87025320	0.302450893567549	.	.
chr10	87492598	87493097	chr10	87494579	87495078	Ascl1|chr10:87494579-87495078	0.337413201162652	.	.
chr10	87493100	87493599	chr10	87159749	87160248	Ascl1|chr10:87159749-87160248	0.203656995613659	.	.
chr10	87493100	87493599	chr10	87351496	87351995	Ascl1|chr10:87351496-87351995	0.221761442624062	.	.
chr10	87493100	87493599	chr10	87446767	87447266	Ascl1|chr10:87446767-87447266	0.191528797427437	.	.
chr10	88146664	88147163	chr10	87750278	87750777	Nup37|chr10:87750278-87750777	0.2230681923164	.	.
chr10	88146664	88147163	chr10	87750278	87750777	Parpbp|chr10:87750278-87750777	0.2230681923164	.	.
chr10	88146664	88147163	chr10	87821133	87821632	Nup37|chr10:87821133-87821632	0.176176761387781	.	.
chr10	88146664	88147163	chr10	87821133	87821632	Parpbp|chr10:87821133-87821632	0.176176761387781	.	.
chr10	88146664	88147163	chr10	88056893	88057392	Nup37|chr10:88056893-88057392	0.242553993797651	.	.
chr10	88146664	88147163	chr10	88056893	88057392	Parpbp|chr10:88056893-88057392	0.242553993797651	.	.
chr10	88146664	88147163	chr10	88119686	88120185	Nup37|chr10:88119686-88120185	0.17023581358886	.	.
chr10	88146664	88147163	chr10	88119686	88120185	Parpbp|chr10:88119686-88120185	0.17023581358886	.	.
chr10	88146664	88147163	chr10	88356902	88357401	Nup37|chr10:88356902-88357401	0.184680799358987	.	.
chr10	88146664	88147163	chr10	88356902	88357401	Parpbp|chr10:88356902-88357401	0.184680799358987	.	.
chr10	88200852	88201351	chr10	87750278	87750777	Washc3|chr10:87750278-87750777	0.190285311404217	.	.
chr10	88200852	88201351	chr10	87821133	87821632	Washc3|chr10:87821133-87821632	0.244865905233174	.	.
chr10	88200852	88201351	chr10	87927276	87927775	Washc3|chr10:87927276-87927775	0.238341620450525	.	.
chr10	88200852	88201351	chr10	88056893	88057392	Washc3|chr10:88056893-88057392	0.260290132895782	.	.
chr10	88201358	88201857	chr10	87750278	87750777	Washc3|chr10:87750278-87750777	0.26159229239533	.	.
chr10	88201358	88201857	chr10	87821133	87821632	Washc3|chr10:87821133-87821632	0.293369166731874	.	.
chr10	88201358	88201857	chr10	88056893	88057392	Washc3|chr10:88056893-88057392	0.248299206505388	.	.
chr10	88201358	88201857	chr10	88366191	88366690	Washc3|chr10:88366191-88366690	0.263775368124776	.	.
chr10	88378931	88379430	chr10	88119686	88120185	Dram1|chr10:88119686-88120185	0.229835757496525	.	.
chr10	88378931	88379430	chr10	88119686	88120185	Gnptab|chr10:88119686-88120185	0.229835757496525	.	.
chr10	88378931	88379430	chr10	88738951	88739450	Dram1|chr10:88738951-88739450	0.476223872444249	.	.
chr10	88378931	88379430	chr10	88738951	88739450	Gnptab|chr10:88738951-88739450	0.476223872444249	.	.
chr10	88379531	88380030	chr10	88445836	88446335	Dram1|chr10:88445836-88446335	0.195893579629033	.	.
chr10	88379531	88380030	chr10	88445836	88446335	Gnptab|chr10:88445836-88446335	0.195893579629033	.	.
chr10	88503248	88503747	chr10	88250271	88250770	Chpt1|chr10:88250271-88250770	0.313325991959651	.	.
chr10	88503789	88504288	chr10	88738951	88739450	Chpt1|chr10:88738951-88739450	0.277021703736854	.	.
chr10	88730714	88731213	chr10	88738951	88739450	Arl1|chr10:88738951-88739450	0.180474454996143	.	.
chr10	88731569	88732068	chr10	88366191	88366690	Arl1|chr10:88366191-88366690	0.265613357249207	.	.
chr10	97966895	97967394	chr10	97747997	97748496	Gm10754|chr10:97747997-97748496	0.344253949968485	.	.
chr10	97966895	97967394	chr10	97786893	97787392	Gm10754|chr10:97786893-97787392	0.621702550724497	.	.
chr10	97966895	97967394	chr10	97806533	97807032	Gm10754|chr10:97806533-97807032	0.283034317094795	.	.
chr10	97966895	97967394	chr10	97925522	97926021	Gm10754|chr10:97925522-97926021	0.240537864386447	.	.
chr10	97966895	97967394	chr10	98006982	98007481	Gm10754|chr10:98006982-98007481	0.651223166298473	.	.
chr10	97966895	97967394	chr10	98007497	98007996	Gm10754|chr10:98007497-98007996	0.356540283439896	.	.
chr10	97966895	97967394	chr10	98147200	98147699	Gm10754|chr10:98147200-98147699	0.182311052638271	.	.
chr10	97966895	97967394	chr10	98147770	98148269	Gm10754|chr10:98147770-98148269	0.219967461401835	.	.
chr10	97966895	97967394	chr10	98185653	98186152	Gm10754|chr10:98185653-98186152	0.365747188700597	.	.
chr10	100015452	100015951	chr10	100104416	100104915	Kitl|chr10:100104416-100104915	0.205306324796939	.	.
chr10	100016298	100016797	chr10	100093911	100094410	Kitl|chr10:100093911-100094410	0.303505839278402	.	.
chr10	100487126	100487625	chr10	100604199	100604698	Cep290|chr10:100604199-100604698	0.284463121797474	.	.
chr10	100487126	100487625	chr10	100604199	100604698	Tmtc3|chr10:100604199-100604698	0.284463121797474	.	.
chr10	101681454	101681953	chr10	101316618	101317117	Mgat4c|chr10:101316618-101317117	0.195010240818047	.	.
chr10	102435035	102435534	chr10	102184700	102185199	Gm47101|chr10:102184700-102185199	0.26550933445249	.	.
chr10	103236075	103236574	chr10	103369009	103369508	Lrriq1|chr10:103369009-103369508	0.171546141125791	.	.
chr10	103367473	103367972	chr10	103369009	103369508	Slc6a15|chr10:103369009-103369508	0.179029760024662	.	.
chr10	103367473	103367972	chr10	103644043	103644542	Slc6a15|chr10:103644043-103644542	0.361076256625767	.	.
chr10	103368022	103368521	chr10	103299724	103300223	Slc6a15|chr10:103299724-103300223	0.215167996149262	.	.
chr10	105841096	105841595	chr10	105774364	105774863	Ccdc59|chr10:105774364-105774863	0.1884681488982	.	.
chr10	105841096	105841595	chr10	105774364	105774863	Mettl25|chr10:105774364-105774863	0.1884681488982	.	.
chr10	105841096	105841595	chr10	106009943	106010442	Ccdc59|chr10:106009943-106010442	0.302601283055561	.	.
chr10	105841096	105841595	chr10	106009943	106010442	Mettl25|chr10:106009943-106010442	0.302601283055561	.	.
chr10	105841096	105841595	chr10	106010541	106011040	Ccdc59|chr10:106010541-106011040	0.219316113357392	.	.
chr10	105841096	105841595	chr10	106010541	106011040	Mettl25|chr10:106010541-106011040	0.219316113357392	.	.
chr10	106469497	106469996	chr10	106009943	106010442	Ppfia2|chr10:106009943-106010442	0.349260664926699	.	.
chr10	106469497	106469996	chr10	106010541	106011040	Ppfia2|chr10:106010541-106011040	0.243096503831542	.	.
chr10	106469497	106469996	chr10	106468917	106469416	Ppfia2|chr10:106468917-106469416	0.258887446919189	.	.
chr10	106469497	106469996	chr10	106498887	106499386	Ppfia2|chr10:106498887-106499386	0.331409466349814	.	.
chr10	106470005	106470504	chr10	106009943	106010442	Ppfia2|chr10:106009943-106010442	0.289151262555614	.	.
chr10	106470005	106470504	chr10	106010541	106011040	Ppfia2|chr10:106010541-106011040	0.27212646676053	.	.
chr10	106470005	106470504	chr10	106242145	106242644	Ppfia2|chr10:106242145-106242644	0.209721291624501	.	.
chr10	106470005	106470504	chr10	106468917	106469416	Ppfia2|chr10:106468917-106469416	0.198975319888281	.	.
chr10	109010805	109011304	chr10	109250957	109251456	Syt1|chr10:109250957-109251456	0.177532753264534	.	.
chr10	109010805	109011304	chr10	109250957	109251456	Syt1|chr10:109250957-109251456	0.177532753264535	.	.
chr10	109011413	109011912	chr10	109299259	109299758	Syt1|chr10:109299259-109299758	0.204965149847001	.	.
chr10	111798796	111799295	chr10	111784326	111784825	Gm47865|chr10:111784326-111784825	0.549400024189411	.	.
chr10	111798796	111799295	chr10	111884446	111884945	Gm47865|chr10:111884446-111884945	0.18806668506733	.	.
chr10	111798796	111799295	chr10	111928801	111929300	Gm47865|chr10:111928801-111929300	0.23990846120442	.	.
chr10	111798796	111799295	chr10	111936612	111937111	Gm47865|chr10:111936612-111937111	0.213398262193666	.	.
chr10	111972408	111972907	chr10	111786998	111787497	Krr1|chr10:111786998-111787497	0.214238715940931	.	.
chr10	111972408	111972907	chr10	111836077	111836576	Krr1|chr10:111836077-111836576	0.343089214984807	.	.
chr10	112059933	112060432	chr10	111809362	111809861	Glipr1l1|chr10:111809362-111809861	0.190379055132818	.	.
chr10	112059933	112060432	chr10	112203407	112203906	Glipr1l1|chr10:112203407-112203906	0.323247896941887	.	.
chr10	112059933	112060432	chr10	112315104	112315603	Glipr1l1|chr10:112315104-112315603	0.226795898922054	.	.
chr10	112060541	112061040	chr10	111809362	111809861	Glipr1l1|chr10:111809362-111809861	0.248838232158669	.	.
chr10	112060541	112061040	chr10	112203407	112203906	Glipr1l1|chr10:112203407-112203906	0.428067802523676	.	.
chr10	112160072	112160571	chr10	111809362	111809861	Glipr1l3|chr10:111809362-111809861	0.24170596207361	.	.
chr10	112160072	112160571	chr10	112203407	112203906	Glipr1l3|chr10:112203407-112203906	0.277115792493459	.	.
chr10	112271231	112271730	chr10	112315104	112315603	Kcnc2|chr10:112315104-112315603	0.212522656437989	.	.
chr10	112271856	112272355	chr10	112315104	112315603	Kcnc2|chr10:112315104-112315603	0.338646531396553	.	.
chr10	112928298	112928797	chr10	112900239	112900738	Atxn7l3b|chr10:112900239-112900738	0.331123015565621	.	.
chr10	112928805	112929304	chr10	112796000	112796499	Atxn7l3b|chr10:112796000-112796499	0.223491828496664	.	.
chr10	112928805	112929304	chr10	112900239	112900738	Atxn7l3b|chr10:112900239-112900738	0.335452128082431	.	.
chr10	112928805	112929304	chr10	113105916	113106415	Atxn7l3b|chr10:113105916-113106415	0.232177824119787	.	.
chr10	115315382	115315881	chr10	115323235	115323734	Rab21|chr10:115323235-115323734	0.1793373372392	.	.
chr10	115315382	115315881	chr10	115593212	115593711	Rab21|chr10:115593212-115593711	0.208540491803897	.	.
chr10	115586789	115587288	chr10	115681107	115681606	Lgr5|chr10:115681107-115681606	0.210045317460968	.	.
chr10	115586789	115587288	chr10	115778573	115779072	Lgr5|chr10:115778573-115779072	0.265552617413283	.	.
chr10	115586789	115587288	chr10	115790772	115791271	Lgr5|chr10:115790772-115791271	0.256752115461733	.	.
chr10	115587608	115588107	chr10	115593212	115593711	Lgr5|chr10:115593212-115593711	0.171592847077219	.	.
chr10	117710064	117710563	chr10	117277959	117278458	Mdm2|chr10:117277959-117278458	0.205502655025604	.	.
chr10	117710592	117711091	chr10	117376790	117377289	Mdm2|chr10:117376790-117377289	0.184022172821175	.	.
chr10	117710592	117711091	chr10	117417892	117418391	Mdm2|chr10:117417892-117418391	0.204344017798168	.	.
chr10	117710592	117711091	chr10	117515685	117516184	Mdm2|chr10:117515685-117516184	0.30097977922302	.	.
chr10	117745494	117745993	chr10	117376790	117377289	Slc35e3|chr10:117376790-117377289	0.234402807512035	.	.
chr10	117746155	117746654	chr10	117376221	117376720	Slc35e3|chr10:117376221-117376720	0.224861651398875	.	.
chr10	117746155	117746654	chr10	117478060	117478559	Slc35e3|chr10:117478060-117478559	0.336810471369607	.	.
chr10	118141391	118141890	chr10	118056860	118057359	Mdm1|chr10:118056860-118057359	0.273334574554953	.	.
chr10	120112717	120113216	chr10	120026441	120026940	Helb|chr10:120026441-120026940	0.196733609417026	.	.
chr10	120112717	120113216	chr10	120208568	120209067	Helb|chr10:120208568-120209067	0.333996926036177	.	.
chr10	120112717	120113216	chr10	120257286	120257785	Helb|chr10:120257286-120257785	0.289151750170732	.	.
chr10	120226758	120227257	chr10	120208568	120209067	Llph|chr10:120208568-120209067	0.362929926392787	.	.
chr10	120227259	120227758	chr10	120208568	120209067	Llph|chr10:120208568-120209067	0.220524797923593	.	.
chr10	120475830	120476329	chr10	120735573	120736072	Hmga2|chr10:120735573-120736072	0.183435032151115	.	.
chr10	120801265	120801764	chr10	120646676	120647175	Gm15961|chr10:120646676-120647175	0.288335221316015	.	.
chr10	120801265	120801764	chr10	120736157	120736656	Gm15961|chr10:120736157-120736656	0.385095142111429	.	.
chr10	120857657	120858156	chr10	120735573	120736072	Gm15910|chr10:120735573-120736072	0.236467124197297	.	.
chr10	120898763	120899262	chr10	120787207	120787706	Gm4473|chr10:120787207-120787706	0.187215075263573	.	.
chr10	120898763	120899262	chr10	120787207	120787706	Msrb3|chr10:120787207-120787706	0.187215075263573	.	.
chr10	120898763	120899262	chr10	121206515	121207014	Gm4473|chr10:121206515-121207014	0.204276408674666	.	.
chr10	120898763	120899262	chr10	121206515	121207014	Msrb3|chr10:121206515-121207014	0.204276408674666	.	.
chr10	120979164	120979663	chr10	121206515	121207014	Lemd3|chr10:121206515-121207014	0.212756690891749	.	.
chr10	122448406	122448905	chr10	122447221	122447720	Avpr1a|chr10:122447221-122447720	0.177099824837836	.	.
chr10	122449084	122449583	chr10	122447221	122447720	Avpr1a|chr10:122447221-122447720	0.189664913226285	.	.
chr10	125966530	125967029	chr10	125785449	125785948	Lrig3|chr10:125785449-125785948	0.16641421678098	.	.
chr10	127522113	127522612	chr10	127555697	127556196	Shmt2|chr10:127555697-127556196	0.20227722819782	.	.
chr10	127522113	127522612	chr10	127985640	127986139	Shmt2|chr10:127985640-127986139	0.192289669385693	.	.
chr10	127534356	127534855	chr10	127509471	127509970	Nxph4|chr10:127509471-127509970	0.348732452923317	.	.
chr10	127534356	127534855	chr10	127526634	127527133	Nxph4|chr10:127526634-127527133	0.581973402789519	.	.
chr10	127534356	127534855	chr10	127555697	127556196	Nxph4|chr10:127555697-127556196	0.352926062216326	.	.
chr10	127534356	127534855	chr10	127750299	127750798	Nxph4|chr10:127750299-127750798	0.616428592934417	.	.
chr10	127620933	127621432	chr10	127641680	127642179	Lrp1|chr10:127641680-127642179	0.236416633753497	.	.
chr10	127620933	127621432	chr10	127936903	127937402	Lrp1|chr10:127936903-127937402	0.177933999763866	.	.
chr10	127621484	127621983	chr10	127511500	127511999	Lrp1|chr10:127511500-127511999	0.168977109543224	.	.
chr10	127621484	127621983	chr10	127641680	127642179	Lrp1|chr10:127641680-127642179	0.422142045956654	.	.
chr10	127621484	127621983	chr10	127936903	127937402	Lrp1|chr10:127936903-127937402	0.171008562694137	.	.
chr10	127666434	127666933	chr10	127511500	127511999	Nemp1|chr10:127511500-127511999	0.431735737400072	.	.
chr10	127666434	127666933	chr10	127641680	127642179	Nemp1|chr10:127641680-127642179	0.332794602486205	.	.
chr10	127676744	127677243	chr10	127509471	127509970	Gm16230|chr10:127509471-127509970	0.169781521546327	.	.
chr10	127676744	127677243	chr10	127555697	127556196	Gm16230|chr10:127555697-127556196	0.183018276250687	.	.
chr10	127676744	127677243	chr10	127674755	127675254	Gm16230|chr10:127674755-127675254	0.204543122660018	.	.
chr10	127739224	127739723	chr10	127555697	127556196	Zbtb39|chr10:127555697-127556196	0.203193363830308	.	.
chr10	127739224	127739723	chr10	127937421	127937920	Zbtb39|chr10:127937421-127937920	0.226951903365957	.	.
chr10	128014912	128015411	chr10	127936903	127937402	Prim1|chr10:127936903-127937402	0.214263509825795	.	.
chr10	128035316	128035815	chr10	128176400	128176899	Naca|chr10:128176400-128176899	0.227881928756186	.	.
chr10	128058600	128059099	chr10	128096604	128097103	Ptges3|chr10:128096604-128097103	0.204003307705603	.	.
chr10	128058600	128059099	chr10	128409597	128410096	Ptges3|chr10:128409597-128410096	0.47555889504286	.	.
chr10	128059140	128059639	chr10	128436296	128436795	Ptges3|chr10:128436296-128436795	0.255304705338548	.	.
chr10	128082998	128083497	chr10	127937421	127937920	Atp5b|chr10:127937421-127937920	0.18771556656351	.	.
chr10	128082998	128083497	chr10	127937421	127937920	Gm47438|chr10:127937421-127937920	0.18771556656351	.	.
chr10	128082998	128083497	chr10	128409597	128410096	Atp5b|chr10:128409597-128410096	0.414594795764334	.	.
chr10	128082998	128083497	chr10	128409597	128410096	Gm47438|chr10:128409597-128410096	0.414594795764334	.	.
chr10	128082998	128083497	chr10	128436296	128436795	Atp5b|chr10:128436296-128436795	0.208616969619864	.	.
chr10	128082998	128083497	chr10	128436296	128436795	Gm47438|chr10:128436296-128436795	0.208616969619864	.	.
chr10	128091322	128091821	chr10	127750299	127750798	Baz2a|chr10:127750299-127750798	0.319479330504872	.	.
chr10	128091322	128091821	chr10	128436296	128436795	Baz2a|chr10:128436296-128436795	0.372534403412372	.	.
chr10	128194133	128194632	chr10	128092468	128092967	Gls2|chr10:128092468-128092967	0.318947208493245	.	.
chr10	128194133	128194632	chr10	128436296	128436795	Gls2|chr10:128436296-128436795	0.175166361944662	.	.
chr10	128232067	128232566	chr10	128092468	128092967	Timeless|chr10:128092468-128092967	0.174124967704309	.	.
chr10	128232067	128232566	chr10	128212738	128213237	Timeless|chr10:128212738-128213237	0.197056045710136	.	.
chr10	128232067	128232566	chr10	128237698	128238197	Timeless|chr10:128237698-128238197	0.208722030086822	.	.
chr10	128270187	128270686	chr10	128283593	128284092	Stat2|chr10:128283593-128284092	0.254357071060031	.	.
chr10	128270187	128270686	chr10	128536166	128536665	Stat2|chr10:128536166-128536665	0.16473024971658	.	.
chr10	128303050	128303549	chr10	128092468	128092967	Pan2|chr10:128092468-128092967	0.26069849715182	.	.
chr10	128303050	128303549	chr10	128283593	128284092	Pan2|chr10:128283593-128284092	0.279363666273312	.	.
chr10	128303050	128303549	chr10	128436296	128436795	Pan2|chr10:128436296-128436795	0.202749070877266	.	.
chr10	128322161	128322660	chr10	128237698	128238197	Cnpy2|chr10:128237698-128238197	0.16807568650133	.	.
chr10	128322676	128323175	chr10	128092468	128092967	Cnpy2|chr10:128092468-128092967	0.219153640173393	.	.
chr10	128322676	128323175	chr10	128212738	128213237	Cnpy2|chr10:128212738-128213237	0.203632897489205	.	.
chr10	128368518	128369017	chr10	128176400	128176899	Coq10a|chr10:128176400-128176899	0.171868994208931	.	.
chr10	128368518	128369017	chr10	128212738	128213237	Coq10a|chr10:128212738-128213237	0.30877571990997	.	.
chr10	128376834	128377333	chr10	128283593	128284092	Ankrd52|chr10:128283593-128284092	0.184037295318217	.	.
chr10	128411355	128411854	chr10	128096604	128097103	Nabp2|chr10:128096604-128097103	0.31323778319848	.	.
chr10	128411355	128411854	chr10	128096604	128097103	Rnf41|chr10:128096604-128097103	0.31323778319848	.	.
chr10	128411355	128411854	chr10	128237698	128238197	Nabp2|chr10:128237698-128238197	0.175380229916481	.	.
chr10	128411355	128411854	chr10	128237698	128238197	Rnf41|chr10:128237698-128238197	0.175380229916481	.	.
chr10	128411355	128411854	chr10	128409597	128410096	Nabp2|chr10:128409597-128410096	0.312048468800961	.	.
chr10	128411355	128411854	chr10	128409597	128410096	Rnf41|chr10:128409597-128410096	0.312048468800961	.	.
chr10	128458309	128458808	chr10	128096604	128097103	Smarcc2|chr10:128096604-128097103	0.327881987061081	.	.
chr10	128458309	128458808	chr10	128237698	128238197	Smarcc2|chr10:128237698-128238197	0.219465046296319	.	.
chr10	128458309	128458808	chr10	128409597	128410096	Smarcc2|chr10:128409597-128410096	0.322251954743669	.	.
chr10	128458968	128459467	chr10	128096604	128097103	Smarcc2|chr10:128096604-128097103	0.261541382018965	.	.
chr10	128458968	128459467	chr10	128237698	128238197	Smarcc2|chr10:128237698-128238197	0.168985678619545	.	.
chr10	128458968	128459467	chr10	128409597	128410096	Smarcc2|chr10:128409597-128410096	0.437917913834017	.	.
chr10	128493613	128494112	chr10	128212738	128213237	Myl6|chr10:128212738-128213237	0.17116534301699	.	.
chr10	128498636	128499135	chr10	128096604	128097103	Myl6b|chr10:128096604-128097103	0.233257050199015	.	.
chr10	128498636	128499135	chr10	128409597	128410096	Myl6b|chr10:128409597-128410096	0.204639428056446	.	.
chr10	128547478	128547977	chr10	128409597	128410096	Zc3h10|chr10:128409597-128410096	0.317667715746223	.	.
chr10	128547478	128547977	chr10	128409597	128410096	Zc3h10|chr10:128409597-128410096	0.317667715746224	.	.
chr10	128548928	128549427	chr10	128909639	128910138	Rpl41|chr10:128909639-128910138	0.178130809393927	.	.
chr10	128565862	128566361	chr10	128409597	128410096	Pa2g4|chr10:128409597-128410096	0.181571575775528	.	.
chr10	128626582	128627081	chr10	128536166	128536665	Rps26|chr10:128536166-128536665	0.265712415174086	.	.
chr10	128645519	128646018	chr10	128536166	128536665	Gm26876|chr10:128536166-128536665	0.289448803911038	.	.
chr10	128668336	128668835	chr10	128283593	128284092	Ikzf4|chr10:128283593-128284092	0.218585717628652	.	.
chr10	128669128	128669627	chr10	128283593	128284092	Ikzf4|chr10:128283593-128284092	0.165198608742298	.	.
chr10	128695638	128696137	chr10	128409597	128410096	Rab5b|chr10:128409597-128410096	0.232852273525731	.	.
chr10	128695638	128696137	chr10	128409597	128410096	Rab5b|chr10:128409597-128410096	0.232852273525732	.	.
chr10	128696211	128696710	chr10	128409597	128410096	Rab5b|chr10:128409597-128410096	0.234171710946234	.	.
chr10	128696211	128696710	chr10	128805195	128805694	Rab5b|chr10:128805195-128805694	0.167231259494258	.	.
chr10	128704864	128705363	chr10	128283593	128284092	Cdk2|chr10:128283593-128284092	0.249944851325837	.	.
chr10	128704864	128705363	chr10	128283593	128284092	Pmel|chr10:128283593-128284092	0.249944851325837	.	.
chr10	128804210	128804709	chr10	128909639	128910138	Dnajc14|chr10:128909639-128910138	0.199844759890766	.	.
chr10	128804210	128804709	chr10	128909639	128910138	Tmem198b|chr10:128909639-128910138	0.199844759890766	.	.
chr10	128891038	128891537	chr10	128913212	128913711	Gdf11|chr10:128913212-128913711	0.1791494596008	.	.
chr11	3202390	3202889	chr11	3221479	3221978	Eif4enif1|chr11:3221479-3221978	0.259993464173703	.	.
chr11	3266213	3266712	chr11	3123799	3124298	Drg1|chr11:3123799-3124298	0.291765306490455	.	.
chr11	3266213	3266712	chr11	3221479	3221978	Drg1|chr11:3221479-3221978	0.369580330415045	.	.
chr11	3266213	3266712	chr11	3332133	3332632	Drg1|chr11:3332133-3332632	0.289932355328878	.	.
chr11	3289366	3289865	chr11	3347023	3347522	Patz1|chr11:3347023-3347522	0.210161794239297	.	.
chr11	3408986	3409485	chr11	3289935	3290434	Limk2|chr11:3289935-3290434	0.305414272364915	.	.
chr11	3487892	3488391	chr11	3123799	3124298	Pla2g3|chr11:3123799-3124298	0.205923535686111	.	.
chr11	3514597	3515096	chr11	3535285	3535784	Selenom|chr11:3535285-3535784	0.327531074870166	.	.
chr11	3514597	3515096	chr11	3761927	3762426	Selenom|chr11:3761927-3762426	0.205543683166905	.	.
chr11	3648877	3649376	chr11	3761268	3761767	Morc2a|chr11:3761268-3761767	0.180490758364942	.	.
chr11	3648877	3649376	chr11	3761268	3761767	Tug1|chr11:3761268-3761767	0.180490758364942	.	.
chr11	3649414	3649913	chr11	3774253	3774752	Morc2a|chr11:3774253-3774752	0.252111141961979	.	.
chr11	3649414	3649913	chr11	3774253	3774752	Tug1|chr11:3774253-3774752	0.252111141961979	.	.
chr11	3863689	3864188	chr11	3773729	3774228	Osbp2|chr11:3773729-3774228	0.18972601254689	.	.
chr11	3863689	3864188	chr11	3774253	3774752	Osbp2|chr11:3774253-3774752	0.184492200870374	.	.
chr11	3863689	3864188	chr11	3853391	3853890	Osbp2|chr11:3853391-3853890	0.329866415385929	.	.
chr11	3863689	3864188	chr11	4053550	4054049	Osbp2|chr11:4053550-4054049	0.274248833246855	.	.
chr11	3864255	3864754	chr11	3539001	3539500	Osbp2|chr11:3539001-3539500	0.195435420506959	.	.
chr11	3864255	3864754	chr11	4080180	4080679	Osbp2|chr11:4080180-4080679	0.33093550059345	.	.
chr11	3894950	3895449	chr11	3774785	3775284	4921536K21Rik|chr11:3774785-3775284	0.287257016940884	.	.
chr11	3894950	3895449	chr11	3774785	3775284	Dusp18|chr11:3774785-3775284	0.287257016940884	.	.
chr11	3913534	3914033	chr11	3761927	3762426	Slc35e4|chr11:3761927-3762426	0.296949500152989	.	.
chr11	3913534	3914033	chr11	3774253	3774752	Slc35e4|chr11:3774253-3774752	0.168483257648943	.	.
chr11	3913534	3914033	chr11	4053550	4054049	Slc35e4|chr11:4053550-4054049	0.248619209676622	.	.
chr11	3963478	3963977	chr11	4001562	4002061	Pes1|chr11:4001562-4002061	0.360620248184765	.	.
chr11	3983350	3983849	chr11	3535285	3535784	Gal3st1|chr11:3535285-3535784	0.246770891771766	.	.
chr11	3983350	3983849	chr11	3773729	3774228	Gal3st1|chr11:3773729-3774228	0.177664989929762	.	.
chr11	3983350	3983849	chr11	3774785	3775284	Gal3st1|chr11:3774785-3775284	0.204284329614817	.	.
chr11	3983350	3983849	chr11	3853391	3853890	Gal3st1|chr11:3853391-3853890	0.338596971708683	.	.
chr11	3983350	3983849	chr11	4118067	4118566	Gal3st1|chr11:4118067-4118566	0.247142336271982	.	.
chr11	4134899	4135398	chr11	4080180	4080679	Rnf215|chr11:4080180-4080679	0.280345317613163	.	.
chr11	4134899	4135398	chr11	4096446	4096945	Rnf215|chr11:4096446-4096945	0.376533332585332	.	.
chr11	4160019	4160518	chr11	4096446	4096945	Ccdc157|chr11:4096446-4096945	0.214000557848278	.	.
chr11	4160019	4160518	chr11	4096446	4096945	Sf3a1|chr11:4096446-4096945	0.214000557848278	.	.
chr11	4186479	4186978	chr11	3761268	3761767	Tbc1d10a|chr11:3761268-3761767	0.273205427588628	.	.
chr11	4186479	4186978	chr11	4080180	4080679	Tbc1d10a|chr11:4080180-4080679	0.232414278936208	.	.
chr11	4186479	4186978	chr11	4096446	4096945	Tbc1d10a|chr11:4096446-4096945	0.168500790971517	.	.
chr11	4217973	4218472	chr11	3774785	3775284	Castor1|chr11:3774785-3775284	0.314607147096465	.	.
chr11	4217973	4218472	chr11	3853391	3853890	Castor1|chr11:3853391-3853890	0.212654971264998	.	.
chr11	4217973	4218472	chr11	4001562	4002061	Castor1|chr11:4001562-4002061	0.191858757242632	.	.
chr11	4217973	4218472	chr11	4096446	4096945	Castor1|chr11:4096446-4096945	0.239871282519384	.	.
chr11	5261501	5262000	chr11	5740921	5741420	Kremen1|chr11:5740921-5741420	0.316169907239225	.	.
chr11	5444680	5445179	chr11	5474061	5474560	Znrf3|chr11:5474061-5474560	0.227871769199653	.	.
chr11	5520703	5521202	chr11	5415504	5416003	Xbp1|chr11:5415504-5416003	0.38387344540473	.	.
chr11	5520703	5521202	chr11	5740921	5741420	Xbp1|chr11:5740921-5741420	0.19148832474049	.	.
chr11	5521396	5521895	chr11	5707491	5707990	Xbp1|chr11:5707491-5707990	0.182987456866658	.	.
chr11	5521396	5521895	chr11	5848644	5849143	Xbp1|chr11:5848644-5849143	0.318929261965922	.	.
chr11	5521396	5521895	chr11	5912555	5913054	Xbp1|chr11:5912555-5913054	0.249660926555108	.	.
chr11	5521396	5521895	chr11	5999780	6000279	Xbp1|chr11:5999780-6000279	0.31032692577035	.	.
chr11	5542005	5542504	chr11	5474061	5474560	Ccdc117|chr11:5474061-5474560	0.214910827146477	.	.
chr11	5542005	5542504	chr11	5485226	5485725	Ccdc117|chr11:5485226-5485725	0.279761457067545	.	.
chr11	5542005	5542504	chr11	5912555	5913054	Ccdc117|chr11:5912555-5913054	0.177414952925661	.	.
chr11	5761618	5762117	chr11	5740921	5741420	Urgcp|chr11:5740921-5741420	0.442608565362524	.	.
chr11	5955521	5956020	chr11	5740921	5741420	Ykt6|chr11:5740921-5741420	0.273130091473777	.	.
chr11	7289504	7290003	chr11	7372895	7373394	Gm11986|chr11:7372895-7373394	0.253851321193868	.	.
chr11	7289504	7290003	chr11	7670213	7670712	Gm11986|chr11:7670213-7670712	0.559988375111001	.	.
chr11	8972836	8973335	chr11	8915989	8916488	Pkd1l1|chr11:8915989-8916488	0.288836546189036	.	.
chr11	8972836	8973335	chr11	8983187	8983686	Pkd1l1|chr11:8983187-8983686	0.166812034936283	.	.
chr11	9010276	9010775	chr11	8859821	8860320	Hus1|chr11:8859821-8860320	0.200293739317307	.	.
chr11	9010276	9010775	chr11	9136398	9136897	Hus1|chr11:9136398-9136897	0.312924443388861	.	.
chr11	9010962	9011461	chr11	9076600	9077099	Hus1|chr11:9076600-9077099	0.46364340324779	.	.
chr11	9010962	9011461	chr11	9260594	9261093	Hus1|chr11:9260594-9261093	0.416926151834593	.	.
chr11	9010962	9011461	chr11	9317260	9317759	Hus1|chr11:9317260-9317759	0.238960217224331	.	.
chr11	9010962	9011461	chr11	9432573	9433072	Hus1|chr11:9432573-9433072	0.190518887692121	.	.
chr11	9010962	9011461	chr11	9481461	9481960	Hus1|chr11:9481461-9481960	0.281903858142663	.	.
chr11	9048265	9048764	chr11	9076600	9077099	Gm11992|chr11:9076600-9077099	0.392352767950995	.	.
chr11	9048265	9048764	chr11	9076600	9077099	Sun3|chr11:9076600-9077099	0.392352767950995	.	.
chr11	9048265	9048764	chr11	9260594	9261093	Gm11992|chr11:9260594-9261093	0.267415820960699	.	.
chr11	9048265	9048764	chr11	9260594	9261093	Sun3|chr11:9260594-9261093	0.267415820960699	.	.
chr11	9048265	9048764	chr11	9481461	9481960	Gm11992|chr11:9481461-9481960	0.347748954696228	.	.
chr11	9048265	9048764	chr11	9481461	9481960	Sun3|chr11:9481461-9481960	0.347748954696228	.	.
chr11	11113765	11114264	chr11	10861974	10862473	Vwc2|chr11:10861974-10862473	0.470939290485057	.	.
chr11	11113765	11114264	chr11	11021464	11021963	Vwc2|chr11:11021464-11021963	0.204423749911859	.	.
chr11	11113765	11114264	chr11	11115591	11116090	Vwc2|chr11:11115591-11116090	0.373107675499826	.	.
chr11	11113765	11114264	chr11	11116114	11116613	Vwc2|chr11:11116114-11116613	0.256972712459217	.	.
chr11	11113765	11114264	chr11	11176626	11177125	Vwc2|chr11:11176626-11177125	0.315444104116568	.	.
chr11	11461833	11462332	chr11	11210040	11210539	Spata48|chr11:11210040-11210539	0.214322086389861	.	.
chr11	11461833	11462332	chr11	11210040	11210539	Zpbp|chr11:11210040-11210539	0.214322086389861	.	.
chr11	11461833	11462332	chr11	11218811	11219310	Spata48|chr11:11218811-11219310	0.392158957669585	.	.
chr11	11461833	11462332	chr11	11218811	11219310	Zpbp|chr11:11218811-11219310	0.392158957669585	.	.
chr11	11461833	11462332	chr11	11242864	11243363	Spata48|chr11:11242864-11243363	0.297090566390076	.	.
chr11	11461833	11462332	chr11	11242864	11243363	Zpbp|chr11:11242864-11243363	0.297090566390076	.	.
chr11	11461833	11462332	chr11	11699561	11700060	Spata48|chr11:11699561-11700060	0.277284930363761	.	.
chr11	11461833	11462332	chr11	11699561	11700060	Zpbp|chr11:11699561-11700060	0.277284930363761	.	.
chr11	16257496	16257995	chr11	16412586	16413085	Vstm2a|chr11:16412586-16413085	0.192959461845514	.	.
chr11	16507927	16508426	chr11	16403596	16404095	Sec61g|chr11:16403596-16404095	0.173217760575793	.	.
chr11	16752865	16753364	chr11	16591370	16591869	Egfr|chr11:16591370-16591869	0.18735555416222	.	.
chr11	16951015	16951514	chr11	16524834	16525333	Eldr|chr11:16524834-16525333	0.205759310739488	.	.
chr11	16951015	16951514	chr11	16524834	16525333	Fbxo48|chr11:16524834-16525333	0.205759310739488	.	.
chr11	16951015	16951514	chr11	16871494	16871993	Eldr|chr11:16871494-16871993	0.189038460414977	.	.
chr11	16951015	16951514	chr11	16871494	16871993	Fbxo48|chr11:16871494-16871993	0.189038460414977	.	.
chr11	17051545	17052044	chr11	17082914	17083413	Cnrip1|chr11:17082914-17083413	0.245046557357209	.	.
chr11	17051545	17052044	chr11	17082914	17083413	Plek|chr11:17082914-17083413	0.245046557357209	.	.
chr11	17051545	17052044	chr11	17352018	17352517	Cnrip1|chr11:17352018-17352517	0.304092727128224	.	.
chr11	17051545	17052044	chr11	17352018	17352517	Cnrip1|chr11:17352018-17352517	0.304092727128225	.	.
chr11	17051545	17052044	chr11	17352018	17352517	Plek|chr11:17352018-17352517	0.304092727128224	.	.
chr11	17051545	17052044	chr11	17352018	17352517	Plek|chr11:17352018-17352517	0.304092727128225	.	.
chr11	17051545	17052044	chr11	17352675	17353174	Cnrip1|chr11:17352675-17353174	0.202125006685608	.	.
chr11	17051545	17052044	chr11	17352675	17353174	Plek|chr11:17352675-17353174	0.202125006685608	.	.
chr11	17051545	17052044	chr11	17460010	17460509	Cnrip1|chr11:17460010-17460509	0.242140362920084	.	.
chr11	17051545	17052044	chr11	17460010	17460509	Plek|chr11:17460010-17460509	0.242140362920084	.	.
chr11	17051545	17052044	chr11	17462771	17463270	Cnrip1|chr11:17462771-17463270	0.183078997277173	.	.
chr11	17051545	17052044	chr11	17462771	17463270	Plek|chr11:17462771-17463270	0.183078997277173	.	.
chr11	17051545	17052044	chr11	17464789	17465288	Cnrip1|chr11:17464789-17465288	0.251691569348897	.	.
chr11	17051545	17052044	chr11	17464789	17465288	Plek|chr11:17464789-17465288	0.251691569348897	.	.
chr11	17052106	17052605	chr11	17352675	17353174	Cnrip1|chr11:17352675-17353174	0.207025137224607	.	.
chr11	17052106	17052605	chr11	17352675	17353174	Plek|chr11:17352675-17353174	0.207025137224607	.	.
chr11	17052630	17053129	chr11	17462771	17463270	Plek|chr11:17462771-17463270	0.245462110533829	.	.
chr11	17052630	17053129	chr11	17464789	17465288	Plek|chr11:17464789-17465288	0.206981434013361	.	.
chr11	17052630	17053129	chr11	17498929	17499428	Plek|chr11:17498929-17499428	0.508897207763687	.	.
chr11	17158989	17159488	chr11	17160193	17160692	Ppp3r1|chr11:17160193-17160692	0.172017447942795	.	.
chr11	17158989	17159488	chr11	17464789	17465288	Ppp3r1|chr11:17464789-17465288	0.174945296330785	.	.
chr11	17158989	17159488	chr11	17498929	17499428	Ppp3r1|chr11:17498929-17499428	0.218204780434004	.	.
chr11	17159610	17160109	chr11	17160193	17160692	Ppp3r1|chr11:17160193-17160692	0.424949644540421	.	.
chr11	17159610	17160109	chr11	17393299	17393798	Ppp3r1|chr11:17393299-17393798	0.279459127956009	.	.
chr11	17159610	17160109	chr11	17464789	17465288	Ppp3r1|chr11:17464789-17465288	0.229741011713349	.	.
chr11	17211097	17211596	chr11	17082914	17083413	Pno1|chr11:17082914-17083413	0.185427802086405	.	.
chr11	17211097	17211596	chr11	17462771	17463270	Pno1|chr11:17462771-17463270	0.166638529568061	.	.
chr11	17211641	17212140	chr11	17498929	17499428	Pno1|chr11:17498929-17499428	0.291298312700628	.	.
chr11	17257330	17257829	chr11	17279822	17280321	C1d|chr11:17279822-17280321	0.240420716178263	.	.
chr11	19018819	19019318	chr11	18751282	18751781	Meis1|chr11:18751282-18751781	0.636546343151976	.	.
chr11	19018819	19019318	chr11	18752333	18752832	Meis1|chr11:18752333-18752832	0.605814257846079	.	.
chr11	19018819	19019318	chr11	18871457	18871956	Meis1|chr11:18871457-18871956	0.745160368938172	.	.
chr11	19018819	19019318	chr11	18877408	18877907	Meis1|chr11:18877408-18877907	0.716982815160693	.	.
chr11	19018819	19019318	chr11	18921973	18922472	Meis1|chr11:18921973-18922472	0.372019152958797	.	.
chr11	19018819	19019318	chr11	18922476	18922975	Meis1|chr11:18922476-18922975	0.464348791842744	.	.
chr11	19018819	19019318	chr11	18930698	18931197	Meis1|chr11:18930698-18931197	0.498524902284131	.	.
chr11	19018819	19019318	chr11	18931237	18931736	Meis1|chr11:18931237-18931736	0.360029429925339	.	.
chr11	19018819	19019318	chr11	18944948	18945447	Meis1|chr11:18944948-18945447	0.510931508916563	.	.
chr11	19018819	19019318	chr11	18957721	18958220	Meis1|chr11:18957721-18958220	0.406061486865951	.	.
chr11	19018819	19019318	chr11	19020212	19020711	Meis1|chr11:19020212-19020711	0.515792938270377	.	.
chr11	19018819	19019318	chr11	19026199	19026698	Meis1|chr11:19026199-19026698	0.476115577912528	.	.
chr11	19018819	19019318	chr11	19027012	19027511	Meis1|chr11:19027012-19027511	0.671551843988266	.	.
chr11	19018819	19019318	chr11	19124280	19124779	Meis1|chr11:19124280-19124779	0.2550076288909	.	.
chr11	19018819	19019318	chr11	19124835	19125334	Meis1|chr11:19124835-19125334	0.353209996637476	.	.
chr11	19018819	19019318	chr11	19265344	19265843	Meis1|chr11:19265344-19265843	0.199562528511125	.	.
chr11	19018819	19019318	chr11	19342452	19342951	Meis1|chr11:19342452-19342951	0.36008042146985	.	.
chr11	19018819	19019318	chr11	19433831	19434330	Meis1|chr11:19433831-19434330	0.212211915742239	.	.
chr11	20542743	20543242	chr11	20631609	20632108	Sertad2|chr11:20631609-20632108	0.342840124477617	.	.
chr11	20542743	20543242	chr11	20690952	20691451	Sertad2|chr11:20690952-20691451	0.265877740503835	.	.
chr11	20741392	20741891	chr11	20531946	20532445	Aftph|chr11:20531946-20532445	0.257310299851144	.	.
chr11	20741392	20741891	chr11	20561218	20561717	Aftph|chr11:20561218-20561717	0.274289888405523	.	.
chr11	20741392	20741891	chr11	20631609	20632108	Aftph|chr11:20631609-20632108	0.395164817475924	.	.
chr11	21091624	21092123	chr11	21453642	21454141	Peli1|chr11:21453642-21454141	0.259034585771992	.	.
chr11	21239060	21239559	chr11	21016072	21016571	Vps54|chr11:21016072-21016571	0.245170889273417	.	.
chr11	21239060	21239559	chr11	21016582	21017081	Vps54|chr11:21016582-21017081	0.213805074521929	.	.
chr11	21370350	21370849	chr11	21016072	21016571	Gm12043|chr11:21016072-21016571	0.221800129569563	.	.
chr11	21370350	21370849	chr11	21016072	21016571	Ugp2|chr11:21016072-21016571	0.221800129569563	.	.
chr11	22512298	22512797	chr11	22631510	22632009	Tmem17|chr11:22631510-22632009	0.166777618843694	.	.
chr11	23007555	23008054	chr11	23124342	23124841	Fam161a|chr11:23124342-23124841	0.243143208788957	.	.
chr11	23007555	23008054	chr11	23202222	23202721	Fam161a|chr11:23202222-23202721	0.16423622416187	.	.
chr11	23007555	23008054	chr11	23305598	23306097	Fam161a|chr11:23305598-23306097	0.207394593770495	.	.
chr11	23254930	23255429	chr11	23201665	23202164	Xpo1|chr11:23201665-23202164	0.346989285424153	.	.
chr11	23254930	23255429	chr11	23202222	23202721	Xpo1|chr11:23202222-23202721	0.271821689652477	.	.
chr11	23306148	23306647	chr11	23124342	23124841	Usp34|chr11:23124342-23124841	0.249280533789739	.	.
chr11	23306148	23306647	chr11	23202222	23202721	Usp34|chr11:23202222-23202721	0.315667222180392	.	.
chr11	23306148	23306647	chr11	23305598	23306097	Usp34|chr11:23305598-23306097	0.298803608090775	.	.
chr11	23306661	23307160	chr11	23202222	23202721	Usp34|chr11:23202222-23202721	0.268170573128187	.	.
chr11	23306661	23307160	chr11	23271994	23272493	Usp34|chr11:23271994-23272493	0.205257612539179	.	.
chr11	23497257	23497756	chr11	23124342	23124841	1700030C12Rik|chr11:23124342-23124841	0.188180832487638	.	.
chr11	23497257	23497756	chr11	23124342	23124841	Ahsa2|chr11:23124342-23124841	0.188180832487638	.	.
chr11	23497257	23497756	chr11	23201665	23202164	1700030C12Rik|chr11:23201665-23202164	0.299560580765339	.	.
chr11	23497257	23497756	chr11	23201665	23202164	Ahsa2|chr11:23201665-23202164	0.299560580765339	.	.
chr11	23497257	23497756	chr11	23202222	23202721	1700030C12Rik|chr11:23202222-23202721	0.251702759706334	.	.
chr11	23497257	23497756	chr11	23202222	23202721	Ahsa2|chr11:23202222-23202721	0.251702759706334	.	.
chr11	23497257	23497756	chr11	23305598	23306097	1700030C12Rik|chr11:23305598-23306097	0.172956979619644	.	.
chr11	23497257	23497756	chr11	23305598	23306097	Ahsa2|chr11:23305598-23306097	0.172956979619644	.	.
chr11	23770813	23771312	chr11	23565751	23566250	Rel|chr11:23565751-23566250	0.206641005072872	.	.
chr11	23770813	23771312	chr11	23855325	23855824	Rel|chr11:23855325-23855824	0.356411092408803	.	.
chr11	23895039	23895538	chr11	23855325	23855824	Gm12061|chr11:23855325-23855824	0.340915837442648	.	.
chr11	23895039	23895538	chr11	23855325	23855824	Papolg|chr11:23855325-23855824	0.340915837442648	.	.
chr11	26210094	26210593	chr11	26061033	26061532	5730522E02Rik|chr11:26061033-26061532	0.317826586837278	.	.
chr11	26210094	26210593	chr11	26209384	26209883	5730522E02Rik|chr11:26209384-26209883	0.167612068594836	.	.
chr11	26592945	26593444	chr11	26824226	26824725	Vrk2|chr11:26824226-26824725	0.31077250891572	.	.
chr11	26593447	26593946	chr11	26824226	26824725	Vrk2|chr11:26824226-26824725	0.45887592197958	.	.
chr11	26593447	26593946	chr11	26824226	26824725	Vrk2|chr11:26824226-26824725	0.458875921979581	.	.
chr11	29172618	29173117	chr11	29098919	29099418	A630052C17Rik|chr11:29098919-29099418	0.213368352208878	.	.
chr11	29172618	29173117	chr11	29098919	29099418	Ppp4r3b|chr11:29098919-29099418	0.213368352208878	.	.
chr11	29373366	29373865	chr11	29607808	29608307	Ccdc88a|chr11:29607808-29608307	0.236548818320883	.	.
chr11	29514834	29515333	chr11	29607808	29608307	Gm12089|chr11:29607808-29608307	0.255376812013737	.	.
chr11	29514834	29515333	chr11	29607808	29608307	Prorsd1|chr11:29607808-29608307	0.255376812013737	.	.
chr11	29514834	29515333	chr11	29694010	29694509	Gm12089|chr11:29694010-29694509	0.326064640312195	.	.
chr11	29514834	29515333	chr11	29694010	29694509	Prorsd1|chr11:29694010-29694509	0.326064640312195	.	.
chr11	29547417	29547916	chr11	29278599	29279098	Clhc1|chr11:29278599-29279098	0.258393677139988	.	.
chr11	29547417	29547916	chr11	29278599	29279098	Rps27a|chr11:29278599-29279098	0.258393677139988	.	.
chr11	29547417	29547916	chr11	29607808	29608307	Clhc1|chr11:29607808-29608307	0.289019209059902	.	.
chr11	29547417	29547916	chr11	29607808	29608307	Rps27a|chr11:29607808-29608307	0.289019209059902	.	.
chr11	29547417	29547916	chr11	29718420	29718919	Clhc1|chr11:29718420-29718919	0.285360235176242	.	.
chr11	29547417	29547916	chr11	29718420	29718919	Rps27a|chr11:29718420-29718919	0.285360235176242	.	.
chr11	29693483	29693982	chr11	29694010	29694509	Rtn4|chr11:29694010-29694509	0.237793532074528	.	.
chr11	30267892	30268391	chr11	30197720	30198219	Gm8098|chr11:30197720-30198219	0.252670448122938	.	.
chr11	30267892	30268391	chr11	30197720	30198219	Sptbn1|chr11:30197720-30198219	0.252670448122938	.	.
chr11	30267892	30268391	chr11	30198313	30198812	Gm8098|chr11:30198313-30198812	0.171796716282483	.	.
chr11	30267892	30268391	chr11	30198313	30198812	Sptbn1|chr11:30198313-30198812	0.171796716282483	.	.
chr11	30267892	30268391	chr11	30243509	30244008	Gm8098|chr11:30243509-30244008	0.234316918746099	.	.
chr11	30267892	30268391	chr11	30243509	30244008	Sptbn1|chr11:30243509-30244008	0.234316918746099	.	.
chr11	30771490	30771989	chr11	30888059	30888558	Psme4|chr11:30888059-30888558	0.184321167631925	.	.
chr11	30885150	30885649	chr11	30754917	30755416	Asb3|chr11:30754917-30755416	0.359820422491537	.	.
chr11	30885150	30885649	chr11	30754917	30755416	Gpr75|chr11:30754917-30755416	0.359820422491537	.	.
chr11	30953645	30954144	chr11	30676047	30676546	Erlec1|chr11:30676047-30676546	0.298051632707252	.	.
chr11	30954161	30954660	chr11	30657058	30657557	Erlec1|chr11:30657058-30657557	0.201008712309826	.	.
chr11	30954161	30954660	chr11	30754917	30755416	Erlec1|chr11:30754917-30755416	0.292392294089933	.	.
chr11	30954161	30954660	chr11	31169173	31169672	Erlec1|chr11:31169173-31169672	0.273632860707904	.	.
chr11	30954161	30954660	chr11	31209717	31210216	Erlec1|chr11:31209717-31210216	0.164840852822161	.	.
chr11	30954161	30954660	chr11	31248449	31248948	Erlec1|chr11:31248449-31248948	0.18835639109794	.	.
chr11	30986154	30986653	chr11	30676047	30676546	Chac2|chr11:30676047-30676546	0.515947840260046	.	.
chr11	31369857	31370356	chr11	31209717	31210216	Stc2|chr11:31209717-31210216	0.164932003510751	.	.
chr11	31369857	31370356	chr11	31606271	31606770	Stc2|chr11:31606271-31606770	0.312298039591948	.	.
chr11	31369857	31370356	chr11	31694883	31695382	Stc2|chr11:31694883-31695382	0.215765256050091	.	.
chr11	31369857	31370356	chr11	31730061	31730560	Stc2|chr11:31730061-31730560	0.27464736479532	.	.
chr11	33147016	33147515	chr11	33358870	33359369	Fgf18|chr11:33358870-33359369	0.245048419556031	.	.
chr11	33147016	33147515	chr11	33359370	33359869	Fgf18|chr11:33359370-33359869	0.354842990250398	.	.
chr11	33147604	33148103	chr11	33075180	33075679	Fgf18|chr11:33075180-33075679	0.171873738991902	.	.
chr11	33147604	33148103	chr11	33146124	33146623	Fgf18|chr11:33146124-33146623	0.278035878459796	.	.
chr11	33147604	33148103	chr11	33336774	33337273	Fgf18|chr11:33336774-33337273	0.200593693343379	.	.
chr11	33147604	33148103	chr11	33358870	33359369	Fgf18|chr11:33358870-33359369	0.295841120832312	.	.
chr11	33147604	33148103	chr11	33359370	33359869	Fgf18|chr11:33359370-33359869	0.34280899284936	.	.
chr11	33147604	33148103	chr11	33399363	33399862	Fgf18|chr11:33399363-33399862	0.263407176106728	.	.
chr11	33162136	33162635	chr11	33146124	33146623	Npm1|chr11:33146124-33146623	0.172611465006383	.	.
chr11	33162136	33162635	chr11	33336774	33337273	Npm1|chr11:33336774-33337273	0.218261586942124	.	.
chr11	33162136	33162635	chr11	33399363	33399862	Npm1|chr11:33399363-33399862	0.269844131596915	.	.
chr11	33162905	33163404	chr11	33358870	33359369	Npm1|chr11:33358870-33359369	0.172205053116949	.	.
chr11	33513007	33513506	chr11	33336774	33337273	Ranbp17|chr11:33336774-33337273	0.293468366433323	.	.
chr11	33513007	33513506	chr11	33685871	33686370	Ranbp17|chr11:33685871-33686370	0.186237275142241	.	.
chr11	33513007	33513506	chr11	33721248	33721747	Ranbp17|chr11:33721248-33721747	0.281119276930013	.	.
chr11	33513007	33513506	chr11	33742069	33742568	Ranbp17|chr11:33742069-33742568	0.231191236989757	.	.
chr11	33513514	33514013	chr11	33336774	33337273	Ranbp17|chr11:33336774-33337273	0.370696302003642	.	.
chr11	33513514	33514013	chr11	33399363	33399862	Ranbp17|chr11:33399363-33399862	0.219574371495467	.	.
chr11	33513514	33514013	chr11	33721248	33721747	Ranbp17|chr11:33721248-33721747	0.190043217338632	.	.
chr11	33513514	33514013	chr11	33725532	33726031	Ranbp17|chr11:33725532-33726031	0.355345640219948	.	.
chr11	33513514	33514013	chr11	33742069	33742568	Ranbp17|chr11:33742069-33742568	0.373137439168823	.	.
chr11	34833438	34833937	chr11	34704714	34705213	Spdl1|chr11:34704714-34705213	0.171826433657574	.	.
chr11	40733291	40733790	chr11	40395321	40395820	Hmmr|chr11:40395321-40395820	0.276099307271977	.	.
chr11	40733291	40733790	chr11	40395321	40395820	Nudcd2|chr11:40395321-40395820	0.276099307271977	.	.
chr11	40733291	40733790	chr11	40510324	40510823	Hmmr|chr11:40510324-40510823	0.262739407189965	.	.
chr11	40733291	40733790	chr11	40510324	40510823	Nudcd2|chr11:40510324-40510823	0.262739407189965	.	.
chr11	40733291	40733790	chr11	40529791	40530290	Hmmr|chr11:40529791-40530290	0.243188248160483	.	.
chr11	40733291	40733790	chr11	40529791	40530290	Nudcd2|chr11:40529791-40530290	0.243188248160483	.	.
chr11	40733291	40733790	chr11	40850703	40851202	Hmmr|chr11:40850703-40851202	0.308983135200583	.	.
chr11	40733291	40733790	chr11	40850703	40851202	Nudcd2|chr11:40850703-40851202	0.308983135200583	.	.
chr11	40733864	40734363	chr11	40374607	40375106	Hmmr|chr11:40374607-40375106	0.200703950618285	.	.
chr11	40733864	40734363	chr11	40374607	40375106	Nudcd2|chr11:40374607-40375106	0.200703950618285	.	.
chr11	40733864	40734363	chr11	40394762	40395261	Hmmr|chr11:40394762-40395261	0.249936027074845	.	.
chr11	40733864	40734363	chr11	40394762	40395261	Nudcd2|chr11:40394762-40395261	0.249936027074845	.	.
chr11	40733864	40734363	chr11	40395321	40395820	Hmmr|chr11:40395321-40395820	0.266765619183118	.	.
chr11	40733864	40734363	chr11	40395321	40395820	Nudcd2|chr11:40395321-40395820	0.266765619183118	.	.
chr11	40733864	40734363	chr11	40491565	40492064	Hmmr|chr11:40491565-40492064	0.358085688108483	.	.
chr11	40733864	40734363	chr11	40491565	40492064	Nudcd2|chr11:40491565-40492064	0.358085688108483	.	.
chr11	40733864	40734363	chr11	40510324	40510823	Hmmr|chr11:40510324-40510823	0.452046393711255	.	.
chr11	40733864	40734363	chr11	40510324	40510823	Nudcd2|chr11:40510324-40510823	0.452046393711255	.	.
chr11	40733864	40734363	chr11	40529791	40530290	Hmmr|chr11:40529791-40530290	0.453904970485974	.	.
chr11	40733864	40734363	chr11	40529791	40530290	Nudcd2|chr11:40529791-40530290	0.453904970485974	.	.
chr11	40733864	40734363	chr11	40850703	40851202	Hmmr|chr11:40850703-40851202	0.406517076237638	.	.
chr11	40733864	40734363	chr11	40850703	40851202	Nudcd2|chr11:40850703-40851202	0.406517076237638	.	.
chr11	40755146	40755645	chr11	40510324	40510823	Ccng1|chr11:40510324-40510823	0.305914984269738	.	.
chr11	40755146	40755645	chr11	40510324	40510823	Ccng1|chr11:40510324-40510823	0.305914984269739	.	.
chr11	40755146	40755645	chr11	40529791	40530290	Ccng1|chr11:40529791-40530290	0.250550993946763	.	.
chr11	40755146	40755645	chr11	40692427	40692926	Ccng1|chr11:40692427-40692926	0.249726027100663	.	.
chr11	40755146	40755645	chr11	40850703	40851202	Ccng1|chr11:40850703-40851202	0.308556192108736	.	.
chr11	45116168	45116667	chr11	45008080	45008579	Gm12159|chr11:45008080-45008579	0.258869650996264	.	.
chr11	45116168	45116667	chr11	45257985	45258484	Gm12159|chr11:45257985-45258484	0.324740650469257	.	.
chr11	45116168	45116667	chr11	45476866	45477365	Gm12159|chr11:45476866-45477365	0.215222116855224	.	.
chr11	45116168	45116667	chr11	45490865	45491364	Gm12159|chr11:45490865-45491364	0.441161683717566	.	.
chr11	45116168	45116667	chr11	45491534	45492033	Gm12159|chr11:45491534-45492033	0.570574142658596	.	.
chr11	48799792	48800291	chr11	48788591	48789090	Rack1|chr11:48788591-48789090	0.246744278457944	.	.
chr11	48799792	48800291	chr11	48818245	48818744	Rack1|chr11:48818245-48818744	0.216907205960357	.	.
chr11	48799792	48800291	chr11	48833647	48834146	Rack1|chr11:48833647-48834146	0.217690915515198	.	.
chr11	48800315	48800814	chr11	48588765	48589264	Rack1|chr11:48588765-48589264	0.221258220762208	.	.
chr11	48816857	48817356	chr11	48588765	48589264	Trim41|chr11:48588765-48589264	0.259452617904152	.	.
chr11	48816857	48817356	chr11	48788591	48789090	Trim41|chr11:48788591-48789090	0.170730715031084	.	.
chr11	48816857	48817356	chr11	48874421	48874920	Trim41|chr11:48874421-48874920	0.192699272464016	.	.
chr11	48825828	48826327	chr11	48599046	48599545	Gm12184|chr11:48599046-48599545	0.23342296124376	.	.
chr11	48825828	48826327	chr11	48599046	48599545	Trim7|chr11:48599046-48599545	0.23342296124376	.	.
chr11	48825828	48826327	chr11	48599802	48600301	Gm12184|chr11:48599802-48600301	0.203992498342154	.	.
chr11	48825828	48826327	chr11	48599802	48600301	Trim7|chr11:48599802-48600301	0.203992498342154	.	.
chr11	48825828	48826327	chr11	48620264	48620763	Gm12184|chr11:48620264-48620763	0.197353066962514	.	.
chr11	48825828	48826327	chr11	48620264	48620763	Trim7|chr11:48620264-48620763	0.197353066962514	.	.
chr11	48825828	48826327	chr11	48775412	48775911	Gm12184|chr11:48775412-48775911	0.21917005258687	.	.
chr11	48825828	48826327	chr11	48775412	48775911	Trim7|chr11:48775412-48775911	0.21917005258687	.	.
chr11	48825828	48826327	chr11	48874421	48874920	Gm12184|chr11:48874421-48874920	0.295538561331599	.	.
chr11	48825828	48826327	chr11	48874421	48874920	Trim7|chr11:48874421-48874920	0.295538561331599	.	.
chr11	48825828	48826327	chr11	49189707	49190206	Gm12184|chr11:49189707-49190206	0.22488859406347	.	.
chr11	48825828	48826327	chr11	49189707	49190206	Trim7|chr11:49189707-49190206	0.22488859406347	.	.
chr11	48826330	48826829	chr11	48588765	48589264	Gm12184|chr11:48588765-48589264	0.169350840894213	.	.
chr11	48826330	48826829	chr11	48588765	48589264	Trim7|chr11:48588765-48589264	0.169350840894213	.	.
chr11	48826330	48826829	chr11	48599046	48599545	Gm12184|chr11:48599046-48599545	0.239831112255035	.	.
chr11	48826330	48826829	chr11	48599046	48599545	Trim7|chr11:48599046-48599545	0.239831112255035	.	.
chr11	48826330	48826829	chr11	48599802	48600301	Gm12184|chr11:48599802-48600301	0.21180555137059	.	.
chr11	48826330	48826829	chr11	48599802	48600301	Trim7|chr11:48599802-48600301	0.21180555137059	.	.
chr11	48826330	48826829	chr11	48620264	48620763	Gm12184|chr11:48620264-48620763	0.212727422707853	.	.
chr11	48826330	48826829	chr11	48620264	48620763	Trim7|chr11:48620264-48620763	0.212727422707853	.	.
chr11	48826330	48826829	chr11	48775412	48775911	Gm12184|chr11:48775412-48775911	0.220999473218276	.	.
chr11	48826330	48826829	chr11	48775412	48775911	Trim7|chr11:48775412-48775911	0.220999473218276	.	.
chr11	48826330	48826829	chr11	48874421	48874920	Gm12184|chr11:48874421-48874920	0.296405654086185	.	.
chr11	48826330	48826829	chr11	48874421	48874920	Trim7|chr11:48874421-48874920	0.296405654086185	.	.
chr11	48853382	48853881	chr11	48775412	48775911	Gm16170|chr11:48775412-48775911	0.281103715931721	.	.
chr11	48853382	48853881	chr11	48818245	48818744	Gm16170|chr11:48818245-48818744	0.322708329216641	.	.
chr11	48871161	48871660	chr11	48788591	48789090	Irgm1|chr11:48788591-48789090	0.179532566183475	.	.
chr11	48871161	48871660	chr11	48790215	48790714	Irgm1|chr11:48790215-48790714	0.197700960255989	.	.
chr11	48871161	48871660	chr11	48833647	48834146	Irgm1|chr11:48833647-48834146	0.171917449856772	.	.
chr11	48871161	48871660	chr11	48837257	48837756	Irgm1|chr11:48837257-48837756	0.486740763937798	.	.
chr11	48872175	48872674	chr11	48588765	48589264	Irgm1|chr11:48588765-48589264	0.176671085262109	.	.
chr11	48872175	48872674	chr11	48599046	48599545	Irgm1|chr11:48599046-48599545	0.27809282560903	.	.
chr11	48872175	48872674	chr11	48790215	48790714	Irgm1|chr11:48790215-48790714	0.261586801038569	.	.
chr11	48872175	48872674	chr11	48833647	48834146	Irgm1|chr11:48833647-48834146	0.270556050759472	.	.
chr11	48872175	48872674	chr11	48874421	48874920	Irgm1|chr11:48874421-48874920	0.485354122158021	.	.
chr11	49203772	49204271	chr11	48788591	48789090	Zfp62|chr11:48788591-48789090	0.309325782986264	.	.
chr11	49203772	49204271	chr11	48834168	48834667	Zfp62|chr11:48834168-48834667	0.197907990462196	.	.
chr11	49203772	49204271	chr11	49250271	49250770	Zfp62|chr11:49250271-49250770	0.296865481616594	.	.
chr11	49243866	49244365	chr11	48818245	48818744	Mgat1|chr11:48818245-48818744	0.220758816018949	.	.
chr11	49243866	49244365	chr11	48855390	48855889	Mgat1|chr11:48855390-48855889	0.212627594305991	.	.
chr11	49243866	49244365	chr11	49108737	49109236	Mgat1|chr11:49108737-49109236	0.182429193487352	.	.
chr11	49712561	49713060	chr11	49536617	49537116	Cnot6|chr11:49536617-49537116	0.197374189420278	.	.
chr11	50827537	50828036	chr11	50769375	50769874	Zfp354c|chr11:50769375-50769874	0.240738028978012	.	.
chr11	50850845	50851344	chr11	50769375	50769874	Grm6|chr11:50769375-50769874	0.19573671877125	.	.
chr11	50915869	50916368	chr11	50769375	50769874	Zfp2|chr11:50769375-50769874	0.29786578322128	.	.
chr11	50930921	50931420	chr11	50769375	50769874	Zfp354b|chr11:50769375-50769874	0.194561742077647	.	.
chr11	51058989	51059488	chr11	50769375	50769874	Zfp354a|chr11:50769375-50769874	0.226405482247431	.	.
chr11	51059648	51060147	chr11	51389596	51390095	Zfp354a|chr11:51389596-51390095	0.189431468026701	.	.
chr11	51059648	51060147	chr11	51459429	51459928	Zfp354a|chr11:51459429-51459928	0.201131912734238	.	.
chr11	51584494	51584993	chr11	51756283	51756782	Phykpl|chr11:51756283-51756782	0.171373215393664	.	.
chr11	51584494	51584993	chr11	51945350	51945849	Phykpl|chr11:51945350-51945849	0.231185551073833	.	.
chr11	51605794	51606293	chr11	51539560	51540059	Hnrnpab|chr11:51539560-51540059	0.165180029180421	.	.
chr11	51606706	51607205	chr11	51831846	51832345	Hnrnpab|chr11:51831846-51832345	0.224149538380983	.	.
chr11	51606706	51607205	chr11	51832401	51832900	Hnrnpab|chr11:51832401-51832900	0.204302436498261	.	.
chr11	51619481	51619980	chr11	51539560	51540059	Nhp2|chr11:51539560-51540059	0.191236055956666	.	.
chr11	51619481	51619980	chr11	51681505	51682004	Nhp2|chr11:51681505-51682004	0.307328213213744	.	.
chr11	51619481	51619980	chr11	51756283	51756782	Nhp2|chr11:51756283-51756782	0.246413093220787	.	.
chr11	51635626	51636125	chr11	51755773	51756272	Rmnd5b|chr11:51755773-51756272	0.24872970442068	.	.
chr11	51635626	51636125	chr11	51756283	51756782	Rmnd5b|chr11:51756283-51756782	0.380106364318202	.	.
chr11	51635626	51636125	chr11	51943114	51943613	Rmnd5b|chr11:51943114-51943613	0.349478238803368	.	.
chr11	51635626	51636125	chr11	51945350	51945849	Rmnd5b|chr11:51945350-51945849	0.240612599866765	.	.
chr11	51650623	51651122	chr11	51539560	51540059	D930048N14Rik|chr11:51539560-51540059	0.233421212646489	.	.
chr11	51650623	51651122	chr11	51539560	51540059	N4bp3|chr11:51539560-51540059	0.233421212646489	.	.
chr11	51650623	51651122	chr11	51658702	51659201	D930048N14Rik|chr11:51658702-51659201	0.403075818143748	.	.
chr11	51650623	51651122	chr11	51658702	51659201	N4bp3|chr11:51658702-51659201	0.403075818143748	.	.
chr11	51650623	51651122	chr11	51756283	51756782	D930048N14Rik|chr11:51756283-51756782	0.452635421265245	.	.
chr11	51650623	51651122	chr11	51756283	51756782	D930048N14Rik|chr11:51756283-51756782	0.452635421265246	.	.
chr11	51650623	51651122	chr11	51756283	51756782	N4bp3|chr11:51756283-51756782	0.452635421265245	.	.
chr11	51650623	51651122	chr11	51756283	51756782	N4bp3|chr11:51756283-51756782	0.452635421265246	.	.
chr11	51688541	51689040	chr11	51504899	51505398	0610009B22Rik|chr11:51504899-51505398	0.167209450391282	.	.
chr11	51688541	51689040	chr11	51755773	51756272	0610009B22Rik|chr11:51755773-51756272	0.244377851012761	.	.
chr11	51688541	51689040	chr11	51756283	51756782	0610009B22Rik|chr11:51756283-51756782	0.457194877269969	.	.
chr11	51688541	51689040	chr11	51805139	51805638	0610009B22Rik|chr11:51805139-51805638	0.28828343335556	.	.
chr11	51763403	51763902	chr11	51539560	51540059	Sar1b|chr11:51539560-51540059	0.275747364363712	.	.
chr11	51763403	51763902	chr11	51539560	51540059	Sec24a|chr11:51539560-51540059	0.275747364363712	.	.
chr11	51763403	51763902	chr11	51756283	51756782	Sar1b|chr11:51756283-51756782	0.18550550661664	.	.
chr11	51763403	51763902	chr11	51756283	51756782	Sec24a|chr11:51756283-51756782	0.18550550661664	.	.
chr11	51763403	51763902	chr11	51856134	51856633	Sar1b|chr11:51856134-51856633	0.246545499841526	.	.
chr11	51763403	51763902	chr11	51856134	51856633	Sec24a|chr11:51856134-51856633	0.246545499841526	.	.
chr11	51856924	51857423	chr11	51681505	51682004	Jade2|chr11:51681505-51682004	0.267114690545743	.	.
chr11	51856924	51857423	chr11	51681505	51682004	Jade2|chr11:51681505-51682004	0.267114690545744	.	.
chr11	51856924	51857423	chr11	51855397	51855896	Jade2|chr11:51855397-51855896	0.408811743564379	.	.
chr11	51857661	51858160	chr11	51855397	51855896	Jade2|chr11:51855397-51855896	0.309617618508706	.	.
chr11	51857661	51858160	chr11	51943114	51943613	Jade2|chr11:51943114-51943613	0.196456362831024	.	.
chr11	51967401	51967900	chr11	51539560	51540059	Cdkn2aipnl|chr11:51539560-51540059	0.300504610928725	.	.
chr11	51967401	51967900	chr11	51756283	51756782	Cdkn2aipnl|chr11:51756283-51756782	0.253689841707551	.	.
chr11	51967401	51967900	chr11	51855397	51855896	Cdkn2aipnl|chr11:51855397-51855896	0.193265081958532	.	.
chr11	52000555	52001054	chr11	51943114	51943613	Gm12204|chr11:51943114-51943613	0.340419143404078	.	.
chr11	52000555	52001054	chr11	51943114	51943613	Ube2b|chr11:51943114-51943613	0.340419143404078	.	.
chr11	52000555	52001054	chr11	51945350	51945849	Gm12204|chr11:51945350-51945849	0.246101767787398	.	.
chr11	52000555	52001054	chr11	51945350	51945849	Ube2b|chr11:51945350-51945849	0.246101767787398	.	.
chr11	52000555	52001054	chr11	52086506	52087005	Gm12204|chr11:52086506-52087005	0.192631845190681	.	.
chr11	52000555	52001054	chr11	52086506	52087005	Ube2b|chr11:52086506-52087005	0.192631845190681	.	.
chr11	52000555	52001054	chr11	52343092	52343591	Gm12204|chr11:52343092-52343591	0.258165294651068	.	.
chr11	52000555	52001054	chr11	52343092	52343591	Ube2b|chr11:52343092-52343591	0.258165294651068	.	.
chr11	52003968	52004467	chr11	51755773	51756272	Cdkl3|chr11:51755773-51756272	0.310850213628651	.	.
chr11	52003968	52004467	chr11	51756283	51756782	Cdkl3|chr11:51756283-51756782	0.302699268165627	.	.
chr11	52003968	52004467	chr11	51805139	51805638	Cdkl3|chr11:51805139-51805638	0.186583906004075	.	.
chr11	52098497	52098996	chr11	51756283	51756782	Ppp2ca|chr11:51756283-51756782	0.199612323086561	.	.
chr11	52098497	52098996	chr11	51855397	51855896	Ppp2ca|chr11:51855397-51855896	0.291735549112579	.	.
chr11	52098497	52098996	chr11	52345887	52346386	Ppp2ca|chr11:52345887-52346386	0.264816134638672	.	.
chr11	52098497	52098996	chr11	52374300	52374799	Ppp2ca|chr11:52374300-52374799	0.306148520516218	.	.
chr11	52099118	52099617	chr11	51755773	51756272	Ppp2ca|chr11:51755773-51756272	0.195562357047186	.	.
chr11	52099118	52099617	chr11	51756283	51756782	Ppp2ca|chr11:51756283-51756782	0.316210917424171	.	.
chr11	52099118	52099617	chr11	51805139	51805638	Ppp2ca|chr11:51805139-51805638	0.289240083725915	.	.
chr11	52099118	52099617	chr11	51832401	51832900	Ppp2ca|chr11:51832401-51832900	0.348622582655684	.	.
chr11	52099118	52099617	chr11	51855397	51855896	Ppp2ca|chr11:51855397-51855896	0.234306610170088	.	.
chr11	52099118	52099617	chr11	52345887	52346386	Ppp2ca|chr11:52345887-52346386	0.236769580244296	.	.
chr11	52099118	52099617	chr11	52374300	52374799	Ppp2ca|chr11:52374300-52374799	0.253956994690104	.	.
chr11	52099118	52099617	chr11	52488499	52488998	Ppp2ca|chr11:52488499-52488998	0.202788654421986	.	.
chr11	52231721	52232220	chr11	51756283	51756782	Skp1a|chr11:51756283-51756782	0.24632493482787	.	.
chr11	52231721	52232220	chr11	52343092	52343591	Skp1a|chr11:52343092-52343591	0.260347277056977	.	.
chr11	52231721	52232220	chr11	52488499	52488998	Skp1a|chr11:52488499-52488998	0.26449121983189	.	.
chr11	52360764	52361263	chr11	52374300	52374799	Vdac1|chr11:52374300-52374799	0.190997522210825	.	.
chr11	52360764	52361263	chr11	52488499	52488998	Vdac1|chr11:52488499-52488998	0.341911955262673	.	.
chr11	52396175	52396674	chr11	52333587	52334086	9530068E07Rik|chr11:52333587-52334086	0.164331892100448	.	.
chr11	53300322	53300821	chr11	53466547	53467046	Hspa4|chr11:53466547-53467046	0.176503990169181	.	.
chr11	53300322	53300821	chr11	53479015	53479514	Hspa4|chr11:53479015-53479514	0.174950888968302	.	.
chr11	53324374	53324873	chr11	53466547	53467046	Zcchc10|chr11:53466547-53467046	0.208882373648778	.	.
chr11	53324374	53324873	chr11	53470257	53470756	Zcchc10|chr11:53470257-53470756	0.288436164745996	.	.
chr11	53324374	53324873	chr11	53538874	53539373	Zcchc10|chr11:53538874-53539373	0.246068059064797	.	.
chr11	53350427	53350926	chr11	53478489	53478988	Aff4|chr11:53478489-53478988	0.300680316591354	.	.
chr11	53350427	53350926	chr11	53479015	53479514	Aff4|chr11:53479015-53479514	0.395721193761451	.	.
chr11	53350427	53350926	chr11	53520056	53520555	Aff4|chr11:53520056-53520555	0.23688205277628	.	.
chr11	53350427	53350926	chr11	53735515	53736014	Aff4|chr11:53735515-53736014	0.208379204449728	.	.
chr11	53350931	53351430	chr11	53487101	53487600	Aff4|chr11:53487101-53487600	0.206742070034785	.	.
chr11	53430286	53430785	chr11	53466547	53467046	Gdf9|chr11:53466547-53467046	0.178112332498173	.	.
chr11	53430286	53430785	chr11	53466547	53467046	Uqcrq|chr11:53466547-53467046	0.178112332498173	.	.
chr11	53430286	53430785	chr11	53487640	53488139	Gdf9|chr11:53487640-53488139	0.185956514750934	.	.
chr11	53430286	53430785	chr11	53487640	53488139	Uqcrq|chr11:53487640-53488139	0.185956514750934	.	.
chr11	53430286	53430785	chr11	53529008	53529507	Gdf9|chr11:53529008-53529507	0.180597934857165	.	.
chr11	53430286	53430785	chr11	53529008	53529507	Uqcrq|chr11:53529008-53529507	0.180597934857165	.	.
chr11	53431010	53431509	chr11	53466547	53467046	Gdf9|chr11:53466547-53467046	0.249783686698341	.	.
chr11	53431010	53431509	chr11	53466547	53467046	Uqcrq|chr11:53466547-53467046	0.249783686698341	.	.
chr11	53479994	53480493	chr11	53478489	53478988	Sowaha|chr11:53478489-53478988	0.206026417228283	.	.
chr11	53479994	53480493	chr11	53479015	53479514	Sowaha|chr11:53479015-53479514	0.226578866867179	.	.
chr11	53479994	53480493	chr11	53487101	53487600	Sowaha|chr11:53487101-53487600	0.185394982986418	.	.
chr11	53519552	53520051	chr11	53478489	53478988	Sept8|chr11:53478489-53478988	0.220967900268807	.	.
chr11	53519552	53520051	chr11	53479015	53479514	Sept8|chr11:53479015-53479514	0.196466430099113	.	.
chr11	53519552	53520051	chr11	53520056	53520555	Sept8|chr11:53520056-53520555	0.230281484875139	.	.
chr11	53567090	53567589	chr11	53478489	53478988	A430108G06Rik|chr11:53478489-53478988	0.193867184776566	.	.
chr11	53567090	53567589	chr11	53478489	53478988	Kif3a|chr11:53478489-53478988	0.193867184776566	.	.
chr11	53567090	53567589	chr11	53479015	53479514	A430108G06Rik|chr11:53479015-53479514	0.276230886767433	.	.
chr11	53567090	53567589	chr11	53479015	53479514	Kif3a|chr11:53479015-53479514	0.276230886767433	.	.
chr11	53707052	53707551	chr11	53487640	53488139	Rad50|chr11:53487640-53488139	0.169331396498766	.	.
chr11	53707052	53707551	chr11	53584792	53585291	Rad50|chr11:53584792-53585291	0.229969734179161	.	.
chr11	53769713	53770212	chr11	53529008	53529507	Irf1|chr11:53529008-53529507	0.308948443862806	.	.
chr11	53769713	53770212	chr11	53584792	53585291	Irf1|chr11:53584792-53585291	0.534030801867408	.	.
chr11	53769713	53770212	chr11	54002030	54002529	Irf1|chr11:54002030-54002529	0.177119025321979	.	.
chr11	53769713	53770212	chr11	54007660	54008159	Irf1|chr11:54007660-54008159	0.184133190545064	.	.
chr11	53770230	53770729	chr11	53538874	53539373	Irf1|chr11:53538874-53539373	0.238029983676274	.	.
chr11	53770230	53770729	chr11	53584792	53585291	Irf1|chr11:53584792-53585291	0.183213886199487	.	.
chr11	53770230	53770729	chr11	54122258	54122757	Irf1|chr11:54122258-54122757	0.425587539193197	.	.
chr11	53859040	53859539	chr11	53529008	53529507	Gm12216|chr11:53529008-53529507	0.233993416392987	.	.
chr11	53859040	53859539	chr11	53849889	53850388	Gm12216|chr11:53849889-53850388	0.274508347822126	.	.
chr11	53859040	53859539	chr11	54002030	54002529	Gm12216|chr11:54002030-54002529	0.379597712735882	.	.
chr11	53859040	53859539	chr11	54101270	54101769	Gm12216|chr11:54101270-54101769	0.247674943731956	.	.
chr11	53891550	53892049	chr11	53520056	53520555	Slc22a5|chr11:53520056-53520555	0.198936509645674	.	.
chr11	53891550	53892049	chr11	53529008	53529507	Slc22a5|chr11:53529008-53529507	0.16760241293396	.	.
chr11	53891550	53892049	chr11	53627817	53628316	Slc22a5|chr11:53627817-53628316	0.307464421804397	.	.
chr11	53891550	53892049	chr11	53636042	53636541	Slc22a5|chr11:53636042-53636541	0.283313564149844	.	.
chr11	53891550	53892049	chr11	53849889	53850388	Slc22a5|chr11:53849889-53850388	0.267614817985557	.	.
chr11	53891550	53892049	chr11	54112961	54113460	Slc22a5|chr11:54112961-54113460	0.226227740287665	.	.
chr11	53891550	53892049	chr11	54122826	54123325	Slc22a5|chr11:54122826-54123325	0.329302494002908	.	.
chr11	53979519	53980018	chr11	54007660	54008159	Slc22a21|chr11:54007660-54008159	0.297914463847737	.	.
chr11	53979519	53980018	chr11	54101270	54101769	Slc22a21|chr11:54101270-54101769	0.406373487025715	.	.
chr11	53979519	53980018	chr11	54122258	54122757	Slc22a21|chr11:54122258-54122757	0.359715792591416	.	.
chr11	53980083	53980582	chr11	53584792	53585291	Slc22a21|chr11:53584792-53585291	0.273244605998153	.	.
chr11	53980083	53980582	chr11	53627817	53628316	Slc22a21|chr11:53627817-53628316	0.168261444668105	.	.
chr11	53980083	53980582	chr11	54007660	54008159	Slc22a21|chr11:54007660-54008159	0.332900787301694	.	.
chr11	53980083	53980582	chr11	54101270	54101769	Slc22a21|chr11:54101270-54101769	0.174490012658831	.	.
chr11	53980083	53980582	chr11	54122826	54123325	Slc22a21|chr11:54122826-54123325	0.166320449360536	.	.
chr11	54027828	54028327	chr11	54264510	54265009	Slc22a4|chr11:54264510-54265009	0.183922102960366	.	.
chr11	54100189	54100688	chr11	54002632	54003131	P4ha2|chr11:54002632-54003131	0.171502169754561	.	.
chr11	54100189	54100688	chr11	54122258	54122757	P4ha2|chr11:54122258-54122757	0.184177888064708	.	.
chr11	54100707	54101206	chr11	54002030	54002529	P4ha2|chr11:54002030-54002529	0.166102674852927	.	.
chr11	54100707	54101206	chr11	54122826	54123325	P4ha2|chr11:54122826-54123325	0.179568334653532	.	.
chr11	54100707	54101206	chr11	54256924	54257423	P4ha2|chr11:54256924-54257423	0.276299483563892	.	.
chr11	54437826	54438325	chr11	54002632	54003131	Fnip1|chr11:54002632-54003131	0.246775412216759	.	.
chr11	54522599	54523098	chr11	54256924	54257423	Rapgef6|chr11:54256924-54257423	0.243990072209543	.	.
chr11	54522599	54523098	chr11	54336223	54336722	Rapgef6|chr11:54336223-54336722	0.266989812228871	.	.
chr11	54522599	54523098	chr11	54709516	54710015	Rapgef6|chr11:54709516-54710015	0.220020370601039	.	.
chr11	55033230	55033729	chr11	55240519	55241018	Anxa6|chr11:55240519-55241018	0.252319106470998	.	.
chr11	55077886	55078385	chr11	55497808	55498307	Ccdc69|chr11:55497808-55498307	0.408799883530042	.	.
chr11	55097594	55098093	chr11	55446542	55447041	Gm2a|chr11:55446542-55447041	0.212660954712862	.	.
chr11	55204077	55204576	chr11	55039590	55040089	Slc36a1|chr11:55039590-55040089	0.24294402612335	.	.
chr11	55204077	55204576	chr11	55240519	55241018	Slc36a1|chr11:55240519-55241018	0.231249782047751	.	.
chr11	55204077	55204576	chr11	55497808	55498307	Slc36a1|chr11:55497808-55498307	0.193846018136303	.	.
chr11	55460969	55461468	chr11	55016638	55017137	Atox1|chr11:55016638-55017137	0.256230685058354	.	.
chr11	55460969	55461468	chr11	55583746	55584245	Atox1|chr11:55583746-55584245	0.231475820394176	.	.
chr11	55469134	55469633	chr11	55402600	55403099	G3bp1|chr11:55402600-55403099	0.589450779562584	.	.
chr11	55469134	55469633	chr11	55518735	55519234	G3bp1|chr11:55518735-55519234	0.494969533850614	.	.
chr11	55469713	55470212	chr11	55016638	55017137	G3bp1|chr11:55016638-55017137	0.237737870884957	.	.
chr11	55469713	55470212	chr11	55402600	55403099	G3bp1|chr11:55402600-55403099	0.300343204391871	.	.
chr11	55469713	55470212	chr11	55518735	55519234	G3bp1|chr11:55518735-55519234	0.164827593599544	.	.
chr11	55608465	55608964	chr11	55402600	55403099	Glra1|chr11:55402600-55403099	0.169035314088787	.	.
chr11	55608465	55608964	chr11	55518735	55519234	Glra1|chr11:55518735-55519234	0.244542612782798	.	.
chr11	58009181	58009680	chr11	58179510	58180009	Larp1|chr11:58179510-58180009	0.203809483228119	.	.
chr11	58009181	58009680	chr11	58239145	58239644	Larp1|chr11:58239145-58239644	0.171968024584868	.	.
chr11	58009181	58009680	chr11	58402057	58402556	Larp1|chr11:58402057-58402556	0.293205121669396	.	.
chr11	58009181	58009680	chr11	58408064	58408563	Larp1|chr11:58408064-58408563	0.386503153666048	.	.
chr11	58009711	58010210	chr11	58239145	58239644	Larp1|chr11:58239145-58239644	0.172062298055104	.	.
chr11	58126290	58126789	chr11	58239145	58239644	Gm12246|chr11:58239145-58239644	0.174880717418767	.	.
chr11	58168278	58168777	chr11	58057420	58057919	Gemin5|chr11:58057420-58057919	0.209442506153726	.	.
chr11	58306797	58307296	chr11	58400177	58400676	Zfp692|chr11:58400177-58400676	0.19740867268476	.	.
[truncated: 17,310 more rows]
