# Supplementary material for: Single-cell analysis of chromatin accessibility in the adult mouse brain
Source: Nature. 2023 Dec 13;624(7991):378–89. doi: 10.1038/s41586-023-06824-9 (PMC10719105; doi:10.1038/s41586-023-06824-9)
Supplement: Supplementary file 3 — Supplementary Tables 1–25 and their legends. [file 41586_2023_6824_MOESM3_ESM.zip › 2023-03-05453B-s3/SI Tables/SI Table 13 Summary of all the gene-cCRE correlations/sa2subclass.LDT-PCG-CS_Gata3_Lhx1_Gaba.pdc.bedpe]

chr1	4785497	4785996	chr1	5018611	5019110	Mrpl15|chr1:5018611-5019110	0.398189784166871	.	.
chr1	4785497	4785996	chr1	5019201	5019700	Mrpl15|chr1:5019201-5019700	0.380189931838454	.	.
chr1	4785497	4785996	chr1	5233031	5233530	Mrpl15|chr1:5233031-5233530	0.574896031726583	.	.
chr1	4857480	4857979	chr1	4571692	4572191	Tcea1|chr1:4571692-4572191	0.393702840927999	.	.
chr1	4858123	4858622	chr1	5170387	5170886	Tcea1|chr1:5170387-5170886	0.528210108466072	.	.
chr1	5070122	5070621	chr1	5017828	5018327	Atp6v1h|chr1:5017828-5018327	0.469624379083166	.	.
chr1	5070122	5070621	chr1	5017828	5018327	Rgs20|chr1:5017828-5018327	0.469624379083166	.	.
chr1	5070122	5070621	chr1	5285112	5285611	Atp6v1h|chr1:5285112-5285611	0.582154838779381	.	.
chr1	5070122	5070621	chr1	5285112	5285611	Rgs20|chr1:5285112-5285611	0.582154838779381	.	.
chr1	5588179	5588678	chr1	5362280	5362779	Oprk1|chr1:5362280-5362779	0.389538949282048	.	.
chr1	5588179	5588678	chr1	5655516	5656015	Oprk1|chr1:5655516-5656015	0.38668967631493	.	.
chr1	5588179	5588678	chr1	5655516	5656015	Oprk1|chr1:5655516-5656015	0.386689676314931	.	.
chr1	5588179	5588678	chr1	5656057	5656556	Oprk1|chr1:5656057-5656556	0.513790541384993	.	.
chr1	5588820	5589319	chr1	5655516	5656015	Oprk1|chr1:5655516-5656015	0.495393496433972	.	.
chr1	5588820	5589319	chr1	5656057	5656556	Oprk1|chr1:5656057-5656556	0.39549100530144	.	.
chr1	5916575	5917074	chr1	5655516	5656015	Npbwr1|chr1:5655516-5656015	0.717581648108407	.	.
chr1	5917179	5917678	chr1	5915307	5915806	Npbwr1|chr1:5915307-5915806	0.516422391082008	.	.
chr1	6214386	6214885	chr1	6272212	6272711	4732440D04Rik|chr1:6272212-6272711	0.437806505039393	.	.
chr1	7088594	7089093	chr1	7204719	7205218	Pcmtd1|chr1:7204719-7205218	0.427769563649556	.	.
chr1	7397837	7398336	chr1	7204719	7205218	Gm26901|chr1:7204719-7205218	0.387970890432823	.	.
chr1	9298975	9299474	chr1	9248389	9248888	Sntg1|chr1:9248389-9248888	0.375214709176796	.	.
chr1	9545042	9545541	chr1	9541113	9541612	Rrs1|chr1:9541113-9541612	0.373932675708017	.	.
chr1	9545042	9545541	chr1	9848033	9848532	Rrs1|chr1:9848033-9848532	0.379520813745276	.	.
chr1	9601474	9601973	chr1	9541113	9541612	Vxn|chr1:9541113-9541612	0.378550436411657	.	.
chr1	9601474	9601973	chr1	9848033	9848532	Vxn|chr1:9848033-9848532	0.468222641544649	.	.
chr1	9700259	9700758	chr1	9298270	9298769	Mybl1|chr1:9298270-9298769	0.500130417858293	.	.
chr1	9700259	9700758	chr1	9772700	9773199	Mybl1|chr1:9772700-9773199	0.408067672296888	.	.
chr1	9748256	9748755	chr1	9298270	9298769	1700034P13Rik|chr1:9298270-9298769	0.672157123423734	.	.
chr1	9748256	9748755	chr1	9298270	9298769	Vcpip1|chr1:9298270-9298769	0.672157123423734	.	.
chr1	9748256	9748755	chr1	9772700	9773199	1700034P13Rik|chr1:9772700-9773199	0.478405464519609	.	.
chr1	9748256	9748755	chr1	9772700	9773199	Vcpip1|chr1:9772700-9773199	0.478405464519609	.	.
chr1	9908384	9908883	chr1	9772700	9773199	Mcmdc2|chr1:9772700-9773199	0.369344097534147	.	.
chr1	10008928	10009427	chr1	10039501	10040000	Ppp1r42|chr1:10039501-10040000	0.538516714995853	.	.
chr1	10037697	10038196	chr1	10039501	10040000	Cops5|chr1:10039501-10040000	0.618885042284714	.	.
chr1	10037697	10038196	chr1	10039501	10040000	Cspp1|chr1:10039501-10040000	0.618885042284714	.	.
chr1	10232301	10232800	chr1	9772700	9773199	Arfgef1|chr1:9772700-9773199	0.465023872968957	.	.
chr1	10232855	10233354	chr1	9772700	9773199	Arfgef1|chr1:9772700-9773199	0.457597404625326	.	.
chr1	10993243	10993742	chr1	10771716	10772215	Prex2|chr1:10771716-10772215	0.612208580393919	.	.
chr1	10993243	10993742	chr1	11097221	11097720	Prex2|chr1:11097221-11097720	0.432691610718699	.	.
chr1	10993243	10993742	chr1	11147373	11147872	Prex2|chr1:11147373-11147872	0.518196024437745	.	.
chr1	10993243	10993742	chr1	11148028	11148527	Prex2|chr1:11148028-11148527	0.506448514315936	.	.
chr1	10993772	10994271	chr1	10771716	10772215	Prex2|chr1:10771716-10772215	0.419655037508691	.	.
chr1	10993772	10994271	chr1	11147373	11147872	Prex2|chr1:11147373-11147872	0.501360363224844	.	.
chr1	10993772	10994271	chr1	11148028	11148527	Prex2|chr1:11148028-11148527	0.501828407392953	.	.
chr1	12691748	12692247	chr1	12576886	12577385	Sulf1|chr1:12576886-12577385	0.60143000158087	.	.
chr1	12691748	12692247	chr1	12729118	12729617	Sulf1|chr1:12729118-12729617	0.477520768462697	.	.
chr1	12692265	12692764	chr1	12729118	12729617	Sulf1|chr1:12729118-12729617	0.502679248388872	.	.
chr1	12692265	12692764	chr1	12785740	12786239	Sulf1|chr1:12785740-12786239	0.489147734687544	.	.
chr1	12692874	12693373	chr1	12406714	12407213	Sulf1|chr1:12406714-12407213	0.379572805591554	.	.
chr1	12692874	12693373	chr1	12555862	12556361	Sulf1|chr1:12555862-12556361	0.440307772440861	.	.
chr1	12991973	12992472	chr1	12555862	12556361	Slco5a1|chr1:12555862-12556361	0.443591322117432	.	.
chr1	12991973	12992472	chr1	12784985	12785484	Slco5a1|chr1:12784985-12785484	0.555518839913036	.	.
chr1	12992497	12992996	chr1	12576886	12577385	Slco5a1|chr1:12576886-12577385	0.588061411553995	.	.
chr1	12992497	12992996	chr1	12729118	12729617	Slco5a1|chr1:12729118-12729617	0.43041880581792	.	.
chr1	12992497	12992996	chr1	13069594	13070093	Slco5a1|chr1:13069594-13070093	0.634790648402115	.	.
chr1	12992497	12992996	chr1	13189103	13189602	Slco5a1|chr1:13189103-13189602	0.380789764901894	.	.
chr1	13372876	13373375	chr1	13195476	13195975	Ncoa2|chr1:13195476-13195975	0.388524473961292	.	.
chr1	14917929	14918428	chr1	14774539	14775038	Trpa1|chr1:14774539-14775038	0.694002188344405	.	.
chr1	15805340	15805839	chr1	15537680	15538179	Terf1|chr1:15537680-15538179	0.376836969453821	.	.
chr1	15805340	15805839	chr1	15563994	15564493	Terf1|chr1:15563994-15564493	0.40109019693293	.	.
chr1	16104999	16105498	chr1	15770806	15771305	Rdh10|chr1:15770806-15771305	0.514191616266786	.	.
chr1	16104999	16105498	chr1	15770806	15771305	Rpl7|chr1:15770806-15771305	0.514191616266786	.	.
chr1	16105563	16106062	chr1	16399221	16399720	Rdh10|chr1:16399221-16399720	0.364819953956382	.	.
chr1	16664905	16665404	chr1	16798252	16798751	Tmem70|chr1:16798252-16798751	0.36539957407461	.	.
chr1	16664905	16665404	chr1	16979971	16980470	Tmem70|chr1:16979971-16980470	0.424497137590873	.	.
chr1	17145142	17145641	chr1	17163496	17163995	Gdap1|chr1:17163496-17163995	0.395898180628645	.	.
chr1	18058553	18059052	chr1	17941366	17941865	Gm28756|chr1:17941366-17941865	0.415856381982172	.	.
chr1	20820187	20820686	chr1	20612697	20613196	Mcm3|chr1:20612697-20613196	0.652415318542279	.	.
chr1	20890857	20891356	chr1	20801628	20802127	6720483E21Rik|chr1:20801628-20802127	0.399307396326755	.	.
chr1	20890857	20891356	chr1	20801628	20802127	Paqr8|chr1:20801628-20802127	0.399307396326755	.	.
chr1	20890857	20891356	chr1	20921118	20921617	6720483E21Rik|chr1:20921118-20921617	0.403923701164926	.	.
chr1	20890857	20891356	chr1	20921118	20921617	Paqr8|chr1:20921118-20921617	0.403923701164926	.	.
chr1	20951400	20951899	chr1	20699955	20700454	Efhc1|chr1:20699955-20700454	0.517792279418543	.	.
chr1	21079134	21079633	chr1	21411526	21412025	Gm28287|chr1:21411526-21412025	0.417621559512154	.	.
chr1	21079134	21079633	chr1	21411526	21412025	Tram2|chr1:21411526-21412025	0.417621559512154	.	.
chr1	21218543	21219042	chr1	21166203	21166702	Tmem14a|chr1:21166203-21166702	0.524654137289987	.	.
chr1	23761777	23762276	chr1	23656185	23656684	B3gat2|chr1:23656185-23656684	0.525211942290789	.	.
chr1	23761777	23762276	chr1	23705548	23706047	B3gat2|chr1:23705548-23706047	0.429773285910922	.	.
chr1	23761777	23762276	chr1	23762798	23763297	B3gat2|chr1:23762798-23763297	0.390315833030357	.	.
chr1	23761777	23762276	chr1	24137077	24137576	B3gat2|chr1:24137077-24137576	0.370259217938684	.	.
chr1	23761777	23762276	chr1	24157658	24158157	B3gat2|chr1:24157658-24158157	0.42272884545562	.	.
chr1	23762292	23762791	chr1	23538104	23538603	B3gat2|chr1:23538104-23538603	0.368949700025241	.	.
chr1	23762292	23762791	chr1	23656185	23656684	B3gat2|chr1:23656185-23656684	0.656868888304079	.	.
chr1	23762292	23762791	chr1	23762798	23763297	B3gat2|chr1:23762798-23763297	0.460038112028921	.	.
chr1	23762292	23762791	chr1	24157658	24158157	B3gat2|chr1:24157658-24158157	0.367316545642072	.	.
chr1	23762292	23762791	chr1	24171412	24171911	B3gat2|chr1:24171412-24171911	0.41175048653457	.	.
chr1	23922128	23922627	chr1	23670484	23670983	Smap1|chr1:23670484-23670983	0.531401053249697	.	.
chr1	23922128	23922627	chr1	23705548	23706047	Smap1|chr1:23705548-23706047	0.538248703517895	.	.
chr1	23922128	23922627	chr1	24171412	24171911	Smap1|chr1:24171412-24171911	0.409220473610972	.	.
chr1	24099649	24100148	chr1	23928303	23928802	Fam135a|chr1:23928303-23928802	0.454172430902156	.	.
chr1	24099649	24100148	chr1	24128284	24128783	Fam135a|chr1:24128284-24128783	0.466580887516658	.	.
chr1	24099649	24100148	chr1	24349664	24350163	Fam135a|chr1:24349664-24350163	0.563037747855537	.	.
chr1	24100186	24100685	chr1	24218975	24219474	Fam135a|chr1:24218975-24219474	0.642273835889372	.	.
chr1	24586286	24586785	chr1	24611656	24612155	Col19a1|chr1:24611656-24612155	0.622055201688712	.	.
chr1	24586286	24586785	chr1	24613347	24613846	Col19a1|chr1:24613347-24613846	0.520104070021236	.	.
chr1	24586286	24586785	chr1	24614093	24614592	Col19a1|chr1:24614093-24614592	0.438770960260391	.	.
chr1	24586286	24586785	chr1	24614797	24615296	Col19a1|chr1:24614797-24615296	0.40606630491068	.	.
chr1	24586286	24586785	chr1	24615721	24616220	Col19a1|chr1:24615721-24616220	0.451275719843339	.	.
chr1	24586286	24586785	chr1	24615721	24616220	Col19a1|chr1:24615721-24616220	0.45127571984334	.	.
chr1	24587149	24587648	chr1	24611656	24612155	Col19a1|chr1:24611656-24612155	0.515587586132323	.	.
chr1	24587149	24587648	chr1	24613347	24613846	Col19a1|chr1:24613347-24613846	0.479294967251794	.	.
chr1	24587149	24587648	chr1	24614797	24615296	Col19a1|chr1:24614797-24615296	0.403777059873527	.	.
chr1	24587149	24587648	chr1	24615721	24616220	Col19a1|chr1:24615721-24616220	0.494214708035994	.	.
chr1	25829930	25830429	chr1	25503547	25504046	Adgrb3|chr1:25503547-25504046	0.442237820313864	.	.
chr1	30872795	30873294	chr1	30595347	30595846	Phf3|chr1:30595347-30595846	0.499683586629931	.	.
chr1	30872795	30873294	chr1	31205021	31205520	Phf3|chr1:31205021-31205520	0.380544723923742	.	.
chr1	30873430	30873929	chr1	31210103	31210602	Phf3|chr1:31210103-31210602	0.544004539666183	.	.
chr1	30873942	30874441	chr1	30740784	30741283	Phf3|chr1:30740784-30741283	0.38474382067049	.	.
chr1	34578791	34579290	chr1	34434650	34435149	1700101I19Rik|chr1:34434650-34435149	0.651905212558935	.	.
chr1	34578791	34579290	chr1	34434650	34435149	Amer3|chr1:34434650-34435149	0.651905212558935	.	.
chr1	34802224	34802723	chr1	34602327	34602826	Arhgef4|chr1:34602327-34602826	0.586075655411701	.	.
chr1	34802224	34802723	chr1	34752832	34753331	Arhgef4|chr1:34752832-34753331	0.461321317651632	.	.
chr1	34802224	34802723	chr1	34812797	34813296	Arhgef4|chr1:34812797-34813296	0.449223084256438	.	.
chr1	34802224	34802723	chr1	34813372	34813871	Arhgef4|chr1:34813372-34813871	0.445604818472594	.	.
chr1	34802224	34802723	chr1	35243429	35243928	Arhgef4|chr1:35243429-35243928	0.448641924785778	.	.
chr1	34842804	34843303	chr1	34775909	34776408	Fam168b|chr1:34775909-34776408	0.405972299393695	.	.
chr1	36068061	36068560	chr1	35786708	35787207	Hs6st1|chr1:35786708-35787207	0.481196864704468	.	.
chr1	36244101	36244600	chr1	35759483	35759982	Uggt1|chr1:35759483-35759982	0.604260085417852	.	.
chr1	36244101	36244600	chr1	35852806	35853305	Uggt1|chr1:35852806-35853305	0.617276758675767	.	.
chr1	36244101	36244600	chr1	36064836	36065335	Uggt1|chr1:36064836-36065335	0.721124960926051	.	.
chr1	36307414	36307913	chr1	36303259	36303758	Arid5a|chr1:36303259-36303758	0.394668468056767	.	.
chr1	36368438	36368937	chr1	36064836	36065335	Kansl3|chr1:36064836-36065335	0.572109006068426	.	.
chr1	36368438	36368937	chr1	36134478	36134977	Kansl3|chr1:36134478-36134977	0.511557765171964	.	.
chr1	36368438	36368937	chr1	36580844	36581343	Kansl3|chr1:36580844-36581343	0.639300666761188	.	.
chr1	36368963	36369462	chr1	36684036	36684535	Kansl3|chr1:36684036-36684535	0.527535678804765	.	.
chr1	36511549	36512048	chr1	36580844	36581343	Cnnm3|chr1:36580844-36581343	0.432528735610392	.	.
chr1	36511549	36512048	chr1	36684036	36684535	Cnnm3|chr1:36684036-36684535	0.437910262961944	.	.
chr1	36547105	36547604	chr1	36501238	36501737	Ankrd39|chr1:36501238-36501737	0.706939802271533	.	.
chr1	36557336	36557835	chr1	36784670	36785169	D430040D24Rik|chr1:36784670-36785169	0.379018209735793	.	.
chr1	36557336	36557835	chr1	36784670	36785169	Sema4c|chr1:36784670-36785169	0.379018209735793	.	.
chr1	36558001	36558500	chr1	36580844	36581343	D430040D24Rik|chr1:36580844-36581343	0.503666984495563	.	.
chr1	36558001	36558500	chr1	36580844	36581343	Sema4c|chr1:36580844-36581343	0.503666984495563	.	.
chr1	36691240	36691739	chr1	36939401	36939900	Cox5b|chr1:36939401-36939900	0.5316651718968	.	.
chr1	36709882	36710381	chr1	36303259	36303758	4933424G06Rik|chr1:36303259-36303758	0.408333369630081	.	.
chr1	36709882	36710381	chr1	36580844	36581343	4933424G06Rik|chr1:36580844-36581343	0.638089104368675	.	.
chr1	36744515	36745014	chr1	36401491	36401990	Gm33533|chr1:36401491-36401990	0.596635342403516	.	.
chr1	37300101	37300600	chr1	37272442	37272941	Inpp4a|chr1:37272442-37272941	0.46540388273204	.	.
chr1	37429877	37430376	chr1	37272442	37272941	Coa5|chr1:37272442-37272941	0.493572572533203	.	.
chr1	37429877	37430376	chr1	37272442	37272941	Unc50|chr1:37272442-37272941	0.493572572533203	.	.
chr1	37540354	37540853	chr1	37639092	37639591	Mgat4a|chr1:37639092-37639591	0.377897780424627	.	.
chr1	37864699	37865198	chr1	37698123	37698622	Gm26805|chr1:37698123-37698622	0.597349900265652	.	.
chr1	37864699	37865198	chr1	37742623	37743122	Gm26805|chr1:37742623-37743122	0.572878185812444	.	.
chr1	37865263	37865762	chr1	37698123	37698622	Gm26805|chr1:37698123-37698622	0.580766354576002	.	.
chr1	37865263	37865762	chr1	37698123	37698622	Tsga10|chr1:37698123-37698622	0.580766354576002	.	.
chr1	37865263	37865762	chr1	37742623	37743122	Gm26805|chr1:37742623-37743122	0.422534205229421	.	.
chr1	37865263	37865762	chr1	37742623	37743122	Gm26805|chr1:37742623-37743122	0.422534205229422	.	.
chr1	37865263	37865762	chr1	37742623	37743122	Tsga10|chr1:37742623-37743122	0.422534205229421	.	.
chr1	37865263	37865762	chr1	37742623	37743122	Tsga10|chr1:37742623-37743122	0.422534205229422	.	.
chr1	37871955	37872454	chr1	37698123	37698622	Lipt1|chr1:37698123-37698622	0.65083383851278	.	.
chr1	37890241	37890740	chr1	38185452	38185951	Mitd1|chr1:38185452-38185951	0.447824694460314	.	.
chr1	37890241	37890740	chr1	38185452	38185951	Mrpl30|chr1:38185452-38185951	0.447824694460314	.	.
chr1	38129526	38130025	chr1	38185452	38185951	Rev1|chr1:38185452-38185951	0.442192534743438	.	.
chr1	38835659	38836158	chr1	38626826	38627325	Lonrf2|chr1:38626826-38627325	0.53787335141495	.	.
chr1	38835659	38836158	chr1	38626826	38627325	Lonrf2|chr1:38626826-38627325	0.537873351414951	.	.
chr1	38835659	38836158	chr1	38730074	38730573	Lonrf2|chr1:38730074-38730573	0.435827210621661	.	.
chr1	38835659	38836158	chr1	38799302	38799801	Lonrf2|chr1:38799302-38799801	0.585129490237186	.	.
chr1	38835659	38836158	chr1	39001085	39001584	Lonrf2|chr1:39001085-39001584	0.634576882815019	.	.
chr1	38835659	38836158	chr1	39010677	39011176	Lonrf2|chr1:39010677-39011176	0.363784752597195	.	.
chr1	38836359	38836858	chr1	38847818	38848317	Lonrf2|chr1:38847818-38848317	0.447387260855902	.	.
chr1	38836359	38836858	chr1	39029078	39029577	Lonrf2|chr1:39029078-39029577	0.484455315896691	.	.
chr1	38836359	38836858	chr1	39029078	39029577	Lonrf2|chr1:39029078-39029577	0.484455315896692	.	.
chr1	38897212	38897711	chr1	38847818	38848317	Chst10|chr1:38847818-38848317	0.376814104621436	.	.
chr1	38897724	38898223	chr1	39001085	39001584	Chst10|chr1:39001085-39001584	0.464485585352035	.	.
chr1	39367561	39368060	chr1	39143195	39143694	Rpl31|chr1:39143195-39143694	0.38340624457855	.	.
chr1	39367561	39368060	chr1	39307833	39308332	Rpl31|chr1:39307833-39308332	0.471070202643436	.	.
chr1	39367561	39368060	chr1	39527404	39527903	Rpl31|chr1:39527404-39527903	0.414660719072787	.	.
chr1	39477894	39478393	chr1	39530164	39530663	Tbc1d8|chr1:39530164-39530663	0.44040436325695	.	.
chr1	39478529	39479028	chr1	39361719	39362218	Tbc1d8|chr1:39361719-39362218	0.386134018934699	.	.
chr1	39535425	39535924	chr1	39307833	39308332	Cnot11|chr1:39307833-39308332	0.461136175210895	.	.
chr1	39535425	39535924	chr1	39307833	39308332	Cnot11|chr1:39307833-39308332	0.461136175210896	.	.
chr1	39535425	39535924	chr1	39527404	39527903	Cnot11|chr1:39527404-39527903	0.629602067392743	.	.
chr1	39535425	39535924	chr1	39530164	39530663	Cnot11|chr1:39530164-39530663	0.370696329703281	.	.
chr1	39535425	39535924	chr1	39936433	39936932	Cnot11|chr1:39936433-39936932	0.425057406343854	.	.
chr1	39576797	39577296	chr1	39307833	39308332	Rnf149|chr1:39307833-39308332	0.445955184729227	.	.
chr1	39576797	39577296	chr1	39340678	39341177	Rnf149|chr1:39340678-39341177	0.439877130442918	.	.
chr1	39577299	39577798	chr1	39307833	39308332	Rnf149|chr1:39307833-39308332	0.554709284741782	.	.
chr1	39577299	39577798	chr1	39340678	39341177	Rnf149|chr1:39340678-39341177	0.428122883993436	.	.
chr1	39649896	39650395	chr1	39527404	39527903	D930019O06Rik|chr1:39527404-39527903	0.372451794129793	.	.
chr1	39649896	39650395	chr1	39530164	39530663	D930019O06Rik|chr1:39530164-39530663	0.684314807790564	.	.
chr1	39649896	39650395	chr1	39936433	39936932	D930019O06Rik|chr1:39936433-39936932	0.412239261167074	.	.
chr1	39649896	39650395	chr1	39936433	39936932	D930019O06Rik|chr1:39936433-39936932	0.412239261167075	.	.
chr1	39720690	39721189	chr1	39307833	39308332	Rfx8|chr1:39307833-39308332	0.49228747185796	.	.
chr1	39720690	39721189	chr1	39527404	39527903	Rfx8|chr1:39527404-39527903	0.381317722994911	.	.
chr1	40579713	40580212	chr1	40844577	40845076	Gm35801|chr1:40844577-40845076	0.496468714458953	.	.
chr1	40579713	40580212	chr1	40844577	40845076	Slc9a4|chr1:40844577-40845076	0.496468714458953	.	.
chr1	40789554	40790053	chr1	40844577	40845076	Mfsd9|chr1:40844577-40845076	0.482179381289925	.	.
chr1	40789554	40790053	chr1	41166420	41166919	Mfsd9|chr1:41166420-41166919	0.41804431554606	.	.
chr1	42694122	42694621	chr1	42684717	42685216	Gm20646|chr1:42684717-42685216	0.377570841021212	.	.
chr1	42694122	42694621	chr1	42684717	42685216	Pantr1|chr1:42684717-42685216	0.377570841021212	.	.
chr1	42695450	42695949	chr1	42407118	42407617	Gm20646|chr1:42407118-42407617	0.394081017747868	.	.
chr1	42695450	42695949	chr1	42407118	42407617	Pantr1|chr1:42407118-42407617	0.394081017747868	.	.
chr1	42695450	42695949	chr1	42407118	42407617	Pou3f3|chr1:42407118-42407617	0.394081017747868	.	.
chr1	42695450	42695949	chr1	42417702	42418201	Gm20646|chr1:42417702-42418201	0.368317334060451	.	.
chr1	42695450	42695949	chr1	42417702	42418201	Pantr1|chr1:42417702-42418201	0.368317334060451	.	.
chr1	42695450	42695949	chr1	42417702	42418201	Pou3f3|chr1:42417702-42418201	0.368317334060451	.	.
chr1	42695450	42695949	chr1	42637345	42637844	Gm20646|chr1:42637345-42637844	0.369440516240093	.	.
chr1	42695450	42695949	chr1	42637345	42637844	Pantr1|chr1:42637345-42637844	0.369440516240093	.	.
chr1	42695450	42695949	chr1	42637345	42637844	Pou3f3|chr1:42637345-42637844	0.369440516240093	.	.
chr1	42850995	42851494	chr1	42539033	42539532	Mrps9|chr1:42539033-42539532	0.443344577177175	.	.
chr1	42850995	42851494	chr1	42686108	42686607	Mrps9|chr1:42686108-42686607	0.433937782284365	.	.
chr1	42850995	42851494	chr1	42686108	42686607	Mrps9|chr1:42686108-42686607	0.433937782284366	.	.
chr1	42850995	42851494	chr1	42815389	42815888	Mrps9|chr1:42815389-42815888	0.538136572022248	.	.
chr1	42850995	42851494	chr1	42877210	42877709	Mrps9|chr1:42877210-42877709	0.551147459643075	.	.
chr1	42850995	42851494	chr1	43005906	43006405	Mrps9|chr1:43005906-43006405	0.587748857377479	.	.
chr1	42850995	42851494	chr1	43042147	43042646	Mrps9|chr1:43042147-43042646	0.616871079167419	.	.
chr1	42850995	42851494	chr1	43065778	43066277	Mrps9|chr1:43065778-43066277	0.534284663600925	.	.
chr1	42952608	42953107	chr1	42923764	42924263	Gpr45|chr1:42923764-42924263	0.407671714497341	.	.
chr1	42952608	42953107	chr1	43163711	43164210	Gpr45|chr1:43163711-43164210	0.437956008105837	.	.
chr1	42953132	42953631	chr1	42539033	42539532	Gpr45|chr1:42539033-42539532	0.5477957059741	.	.
chr1	42953132	42953631	chr1	42637345	42637844	Gpr45|chr1:42637345-42637844	0.50901459801255	.	.
chr1	42953132	42953631	chr1	42815389	42815888	Gpr45|chr1:42815389-42815888	0.469211726234797	.	.
chr1	42953132	42953631	chr1	42877210	42877709	Gpr45|chr1:42877210-42877709	0.642102940895824	.	.
chr1	42953132	42953631	chr1	43005906	43006405	Gpr45|chr1:43005906-43006405	0.38440824598996	.	.
chr1	42953132	42953631	chr1	43065778	43066277	Gpr45|chr1:43065778-43066277	0.504004996125949	.	.
chr1	43098457	43098956	chr1	43264248	43264747	AI597479|chr1:43264248-43264747	0.431517464109784	.	.
chr1	43098457	43098956	chr1	43264248	43264747	Tgfbrap1|chr1:43264248-43264747	0.431517464109784	.	.
chr1	43098457	43098956	chr1	43446107	43446606	AI597479|chr1:43446107-43446606	0.387919657057744	.	.
chr1	43098457	43098956	chr1	43446107	43446606	Tgfbrap1|chr1:43446107-43446606	0.387919657057744	.	.
chr1	44102213	44102712	chr1	44041766	44042265	Tex30|chr1:44041766-44042265	0.429411472929135	.	.
chr1	44102213	44102712	chr1	44459127	44459626	Tex30|chr1:44459127-44459626	0.364905879417516	.	.
chr1	44147693	44148192	chr1	44228990	44229489	Ercc5|chr1:44228990-44229489	0.443412151112677	.	.
chr1	45795197	45795696	chr1	46018316	46018815	Wdr75|chr1:46018316-46018815	0.381799756878458	.	.
chr1	45925424	45925923	chr1	46018316	46018815	Slc40a1|chr1:46018316-46018815	0.374628338037295	.	.
chr1	51148865	51149364	chr1	50993289	50993788	Gm28320|chr1:50993289-50993788	0.534154805345036	.	.
chr1	52113595	52114094	chr1	51823510	51824009	Gm31812|chr1:51823510-51824009	0.530717443659809	.	.
chr1	52113595	52114094	chr1	52299528	52300027	Gm31812|chr1:52299528-52300027	0.557126309863747	.	.
chr1	52119152	52119651	chr1	51823510	51824009	Stat1|chr1:51823510-51824009	0.526481615156167	.	.
chr1	52630383	52630882	chr1	52354167	52354666	Nemp2|chr1:52354167-52354666	0.385633368657546	.	.
chr1	52726267	52726766	chr1	52952486	52952985	Mfsd6|chr1:52952486-52952985	0.509232576204704	.	.
chr1	52726931	52727430	chr1	52648075	52648574	Mfsd6|chr1:52648075-52648574	0.426839648418196	.	.
chr1	52727486	52727985	chr1	52305534	52306033	Mfsd6|chr1:52305534-52306033	0.470086641646625	.	.
chr1	52727486	52727985	chr1	52952486	52952985	Mfsd6|chr1:52952486-52952985	0.59660254840089	.	.
chr1	52844734	52845233	chr1	52952486	52952985	Hibch|chr1:52952486-52952985	0.425730714788975	.	.
chr1	53785040	53785539	chr1	53823748	53824247	Stk17b|chr1:53823748-53824247	0.383583928285405	.	.
chr1	54194329	54194828	chr1	54046337	54046836	Hecw2|chr1:54046337-54046836	0.380033606339177	.	.
chr1	54194329	54194828	chr1	54046897	54047396	Hecw2|chr1:54046897-54047396	0.535201246619441	.	.
chr1	54194329	54194828	chr1	54046897	54047396	Hecw2|chr1:54046897-54047396	0.535201246619442	.	.
chr1	54194947	54195446	chr1	54046897	54047396	Hecw2|chr1:54046897-54047396	0.420925094131785	.	.
chr1	54438767	54439266	chr1	54039037	54039536	Gtf3c3|chr1:54039037-54039536	0.401203603828219	.	.
chr1	54557443	54557942	chr1	54585255	54585754	Pgap1|chr1:54585255-54585754	0.40291420384089	.	.
chr1	54557443	54557942	chr1	54690573	54691072	Pgap1|chr1:54690573-54691072	0.40703777151084	.	.
chr1	54557443	54557942	chr1	54734870	54735369	Pgap1|chr1:54734870-54735369	0.653258618451362	.	.
chr1	54557443	54557942	chr1	54735435	54735934	Pgap1|chr1:54735435-54735934	0.561068097851366	.	.
chr1	55052491	55052990	chr1	55171875	55172374	Coq10b|chr1:55171875-55172374	0.404010437055165	.	.
chr1	55087908	55088407	chr1	54983247	54983746	Hspd1|chr1:54983247-54983746	0.38400298025143	.	.
chr1	55087908	55088407	chr1	54983247	54983746	Hspe1|chr1:54983247-54983746	0.38400298025143	.	.
chr1	55130908	55131407	chr1	54983247	54983746	Mob4|chr1:54983247-54983746	0.563821751587751	.	.
chr1	55236881	55237380	chr1	54789470	54789969	Mars2|chr1:54789470-54789969	0.451408307404674	.	.
chr1	57377374	57377873	chr1	57623439	57623938	1700066M21Rik|chr1:57623439-57623938	0.773002403918604	.	.
chr1	57377374	57377873	chr1	57623439	57623938	4930558J18Rik|chr1:57623439-57623938	0.773002403918604	.	.
chr1	57377988	57378487	chr1	57428877	57429376	1700066M21Rik|chr1:57428877-57429376	0.369718830741918	.	.
chr1	57377988	57378487	chr1	57428877	57429376	4930558J18Rik|chr1:57428877-57429376	0.369718830741918	.	.
chr1	57377988	57378487	chr1	57537218	57537717	1700066M21Rik|chr1:57537218-57537717	0.586658253230503	.	.
chr1	57377988	57378487	chr1	57537218	57537717	4930558J18Rik|chr1:57537218-57537717	0.586658253230503	.	.
chr1	57377988	57378487	chr1	57545795	57546294	1700066M21Rik|chr1:57545795-57546294	0.408359286095428	.	.
chr1	57377988	57378487	chr1	57545795	57546294	4930558J18Rik|chr1:57545795-57546294	0.408359286095428	.	.
chr1	57377988	57378487	chr1	57546384	57546883	1700066M21Rik|chr1:57546384-57546883	0.509366217526495	.	.
chr1	57377988	57378487	chr1	57546384	57546883	4930558J18Rik|chr1:57546384-57546883	0.509366217526495	.	.
chr1	57773916	57774415	chr1	57643007	57643506	Spats2l|chr1:57643007-57643506	0.477354862692978	.	.
chr1	57995689	57996188	chr1	57546384	57546883	Sgo2a|chr1:57546384-57546883	0.51896368246749	.	.
chr1	58392818	58393317	chr1	58070079	58070578	Bzw1|chr1:58070079-58070578	0.542614881370027	.	.
chr1	58392818	58393317	chr1	58296260	58296759	Bzw1|chr1:58296260-58296759	0.547905111627709	.	.
chr1	58586034	58586533	chr1	58296260	58296759	Fam126b|chr1:58296260-58296759	0.411323200121959	.	.
chr1	58586034	58586533	chr1	58296260	58296759	Ndufb3|chr1:58296260-58296759	0.411323200121959	.	.
chr1	59481835	59482334	chr1	59311861	59312360	Fzd7|chr1:59311861-59312360	0.514974015724977	.	.
chr1	59481835	59482334	chr1	59332940	59333439	Fzd7|chr1:59332940-59333439	0.557784354472662	.	.
chr1	59481835	59482334	chr1	59333457	59333956	Fzd7|chr1:59333457-59333956	0.37098624769677	.	.
chr1	59670565	59671064	chr1	59311861	59312360	Sumo1|chr1:59311861-59312360	0.41040481193454	.	.
chr1	59912662	59913161	chr1	59584561	59585060	Fam117b|chr1:59584561-59585060	0.380201705696885	.	.
chr1	59912662	59913161	chr1	59623298	59623797	Fam117b|chr1:59623298-59623797	0.394591551541078	.	.
chr1	60342754	60343253	chr1	60017811	60018310	Cyp20a1|chr1:60017811-60018310	0.458311879258753	.	.
chr1	60342754	60343253	chr1	60668203	60668702	Cyp20a1|chr1:60668203-60668702	0.439342962633737	.	.
chr1	60409462	60409961	chr1	60017811	60018310	Abi2|chr1:60017811-60018310	0.411047056532855	.	.
chr1	60565982	60566481	chr1	60503672	60504171	Raph1|chr1:60503672-60504171	0.456445825962878	.	.
chr1	60565982	60566481	chr1	60861285	60861784	Raph1|chr1:60861285-60861784	0.421010544960443	.	.
chr1	60566593	60567092	chr1	60503672	60504171	Raph1|chr1:60503672-60504171	0.377226453860724	.	.
chr1	60566593	60567092	chr1	60861285	60861784	Raph1|chr1:60861285-60861784	0.422147553245809	.	.
chr1	60566593	60567092	chr1	60920896	60921395	Raph1|chr1:60920896-60921395	0.430798835397713	.	.
chr1	61638558	61639057	chr1	61771161	61771660	Pard3b|chr1:61771161-61771660	0.630605333928589	.	.
chr1	62832360	62832859	chr1	62794447	62794946	Gm4208|chr1:62794447-62794946	0.651904238935929	.	.
chr1	62832360	62832859	chr1	62934217	62934716	Gm4208|chr1:62934217-62934716	0.519912438892883	.	.
chr1	62832360	62832859	chr1	63055677	63056176	Gm4208|chr1:63055677-63056176	0.438949452123838	.	.
chr1	63176509	63177008	chr1	63203844	63204343	Eef1b2|chr1:63203844-63204343	0.450757128328804	.	.
chr1	63176509	63177008	chr1	63203844	63204343	Ndufs1|chr1:63203844-63204343	0.450757128328804	.	.
chr1	63213443	63213942	chr1	63256075	63256574	Gpr1|chr1:63256075-63256574	0.413381797545295	.	.
chr1	63213981	63214480	chr1	63180992	63181491	Gpr1|chr1:63180992-63181491	0.381919094892337	.	.
chr1	63213981	63214480	chr1	63256075	63256574	Gpr1|chr1:63256075-63256574	0.574329651127045	.	.
chr1	63445105	63445604	chr1	63180992	63181491	Adam23|chr1:63180992-63181491	0.437632656518817	.	.
chr1	63446419	63446918	chr1	63180992	63181491	Adam23|chr1:63180992-63181491	0.445552723006717	.	.
chr1	63729868	63730367	chr1	63819379	63819878	Fastkd2|chr1:63819379-63819878	0.439686427319464	.	.
chr1	63729868	63730367	chr1	63819379	63819878	Mdh1b|chr1:63819379-63819878	0.439686427319464	.	.
chr1	64122089	64122588	chr1	63784756	63785255	Klf7|chr1:63784756-63785255	0.551878621960758	.	.
chr1	64122089	64122588	chr1	63819891	63820390	Klf7|chr1:63819891-63820390	0.752922294705058	.	.
chr1	64122089	64122588	chr1	63857839	63858338	Klf7|chr1:63857839-63858338	0.480273249687229	.	.
chr1	64122089	64122588	chr1	63951952	63952451	Klf7|chr1:63951952-63952451	0.580396228359758	.	.
chr1	64122089	64122588	chr1	64060599	64061098	Klf7|chr1:64060599-64061098	0.52855752388026	.	.
chr1	64122089	64122588	chr1	64066856	64067355	Klf7|chr1:64066856-64067355	0.536952604498215	.	.
chr1	64122089	64122588	chr1	64289060	64289559	Klf7|chr1:64289060-64289559	0.570762024394097	.	.
chr1	64302882	64303381	chr1	64121000	64121499	Gm28981|chr1:64121000-64121499	0.400573102087334	.	.
chr1	64302882	64303381	chr1	64717480	64717979	Gm28981|chr1:64717480-64717979	0.381930511737881	.	.
chr1	64616950	64617449	chr1	64717480	64717979	Gm28982|chr1:64717480-64717979	0.47966374755137	.	.
chr1	64616950	64617449	chr1	64717480	64717979	Mettl21a|chr1:64717480-64717979	0.47966374755137	.	.
chr1	64617495	64617994	chr1	64289060	64289559	Gm28982|chr1:64289060-64289559	0.413795394757161	.	.
chr1	64617495	64617994	chr1	64289060	64289559	Mettl21a|chr1:64289060-64289559	0.413795394757161	.	.
chr1	64617495	64617994	chr1	64488535	64489034	Gm28982|chr1:64488535-64489034	0.504434127594875	.	.
chr1	64617495	64617994	chr1	64488535	64489034	Mettl21a|chr1:64488535-64489034	0.504434127594875	.	.
chr1	64617495	64617994	chr1	64853659	64854158	Gm28982|chr1:64853659-64854158	0.397462357796654	.	.
chr1	64617495	64617994	chr1	64853659	64854158	Mettl21a|chr1:64853659-64854158	0.397462357796654	.	.
chr1	64617495	64617994	chr1	64919149	64919648	Gm28982|chr1:64919149-64919648	0.443395732806756	.	.
chr1	64617495	64617994	chr1	64919149	64919648	Mettl21a|chr1:64919149-64919648	0.443395732806756	.	.
chr1	64690474	64690973	chr1	64488535	64489034	2810408I11Rik|chr1:64488535-64489034	0.476429849832492	.	.
chr1	64690474	64690973	chr1	64488535	64489034	Ccnyl1|chr1:64488535-64489034	0.476429849832492	.	.
chr1	64736859	64737358	chr1	64447980	64448479	Fzd5|chr1:64447980-64448479	0.406604278460843	.	.
chr1	65122893	65123392	chr1	65312053	65312552	D630023F18Rik|chr1:65312053-65312552	0.368412969919747	.	.
chr1	65122893	65123392	chr1	65364364	65364863	D630023F18Rik|chr1:65364364-65364863	0.425493126570291	.	.
chr1	65186396	65186895	chr1	64919149	64919648	Idh1|chr1:64919149-64919648	0.449838268811969	.	.
chr1	65186396	65186895	chr1	64919149	64919648	Pikfyve|chr1:64919149-64919648	0.449838268811969	.	.
chr1	65186396	65186895	chr1	65046378	65046877	Idh1|chr1:65046378-65046877	0.380985352040293	.	.
chr1	65186396	65186895	chr1	65046378	65046877	Pikfyve|chr1:65046378-65046877	0.380985352040293	.	.
chr1	65186396	65186895	chr1	65178123	65178622	Idh1|chr1:65178123-65178622	0.490500014008343	.	.
chr1	65186396	65186895	chr1	65178123	65178622	Pikfyve|chr1:65178123-65178622	0.490500014008343	.	.
chr1	65186396	65186895	chr1	65312053	65312552	Idh1|chr1:65312053-65312552	0.466434361649727	.	.
chr1	65186396	65186895	chr1	65312053	65312552	Pikfyve|chr1:65312053-65312552	0.466434361649727	.	.
chr1	66816734	66817233	chr1	66895631	66896130	Kansl1l|chr1:66895631-66896130	0.39357960261433	.	.
chr1	66816734	66817233	chr1	66992790	66993289	Kansl1l|chr1:66992790-66993289	0.629576619428186	.	.
chr1	66816734	66817233	chr1	67157568	67158067	Kansl1l|chr1:67157568-67158067	0.39580170965549	.	.
chr1	66816734	66817233	chr1	67181101	67181600	Kansl1l|chr1:67181101-67181600	0.362625292698866	.	.
chr1	67038596	67039095	chr1	66896202	66896701	Lancl1|chr1:66896202-66896701	0.389204852526163	.	.
chr1	67038596	67039095	chr1	67061456	67061955	Lancl1|chr1:67061456-67061955	0.43706203685892	.	.
chr1	69106246	69106745	chr1	69267233	69267732	Gm16076|chr1:69267233-69267732	0.439503433923045	.	.
chr1	69106246	69106745	chr1	69278424	69278923	Gm16076|chr1:69278424-69278923	0.39818216039904	.	.
chr1	69106800	69107299	chr1	69267233	69267732	Gm16076|chr1:69267233-69267732	0.725939601040519	.	.
chr1	69108309	69108808	chr1	69331656	69332155	Erbb4|chr1:69331656-69332155	0.484333094928068	.	.
chr1	70726264	70726763	chr1	70994948	70995447	Vwc2l|chr1:70994948-70995447	0.458962853582137	.	.
chr1	71102248	71102747	chr1	70978489	70978988	Bard1|chr1:70978489-70978988	0.421652247599454	.	.
chr1	71102248	71102747	chr1	70994948	70995447	Bard1|chr1:70994948-70995447	0.534664167134565	.	.
chr1	71102861	71103360	chr1	70978489	70978988	Bard1|chr1:70978489-70978988	0.384003354642352	.	.
chr1	71102861	71103360	chr1	70994948	70995447	Bard1|chr1:70994948-70995447	0.473724634661299	.	.
chr1	71556874	71557373	chr1	71961990	71962489	Atic|chr1:71961990-71962489	0.546309145412037	.	.
chr1	72211757	72212256	chr1	71961990	71962489	Mreg|chr1:71961990-71962489	0.613086971414221	.	.
chr1	72211757	72212256	chr1	72219979	72220478	Mreg|chr1:72219979-72220478	0.511448345886588	.	.
chr1	72211757	72212256	chr1	72243720	72244219	Mreg|chr1:72243720-72244219	0.490468372937246	.	.
chr1	72307199	72307698	chr1	72014978	72015477	Xrcc5|chr1:72014978-72015477	0.368466463746522	.	.
chr1	72307199	72307698	chr1	72219979	72220478	Xrcc5|chr1:72219979-72220478	0.395917510251284	.	.
chr1	72307199	72307698	chr1	72301795	72302294	Xrcc5|chr1:72301795-72302294	0.418995075754369	.	.
chr1	72307199	72307698	chr1	72506132	72506631	Xrcc5|chr1:72506132-72506631	0.489562553541883	.	.
chr1	72582908	72583407	chr1	72506132	72506631	Smarcal1|chr1:72506132-72506631	0.446391320486169	.	.
chr1	72582908	72583407	chr1	72839226	72839725	Smarcal1|chr1:72839226-72839725	0.611334332985027	.	.
chr1	72873729	72874228	chr1	72652031	72652530	Igfbp5|chr1:72652031-72652530	0.459246468330193	.	.
chr1	72873729	72874228	chr1	72652031	72652530	Igfbp5|chr1:72652031-72652530	0.459246468330194	.	.
chr1	72873729	72874228	chr1	72865766	72866265	Igfbp5|chr1:72865766-72866265	0.513280464200281	.	.
chr1	72873729	72874228	chr1	73169360	73169859	Igfbp5|chr1:73169360-73169859	0.462227440678288	.	.
chr1	74284057	74284556	chr1	74397348	74397847	Aamp|chr1:74397348-74397847	0.382329638308351	.	.
chr1	74284057	74284556	chr1	74397348	74397847	Pnkd|chr1:74397348-74397847	0.382329638308351	.	.
chr1	74284588	74285087	chr1	74332262	74332761	Aamp|chr1:74332262-74332761	0.418602822073295	.	.
chr1	74284588	74285087	chr1	74332262	74332761	Pnkd|chr1:74332262-74332761	0.418602822073295	.	.
chr1	74284588	74285087	chr1	74386756	74387255	Aamp|chr1:74386756-74387255	0.381917560802986	.	.
chr1	74284588	74285087	chr1	74386756	74387255	Pnkd|chr1:74386756-74387255	0.381917560802986	.	.
chr1	74391301	74391800	chr1	74122146	74122645	Ctdsp1|chr1:74122146-74122645	0.447139552349064	.	.
chr1	74391301	74391800	chr1	74332262	74332761	Ctdsp1|chr1:74332262-74332761	0.540979711719501	.	.
chr1	74391301	74391800	chr1	74386756	74387255	Ctdsp1|chr1:74386756-74387255	0.575434061236569	.	.
chr1	74391301	74391800	chr1	74452541	74453040	Ctdsp1|chr1:74452541-74453040	0.480869944021132	.	.
chr1	74505730	74506229	chr1	74332262	74332761	Cnot9|chr1:74332262-74332761	0.445598367518436	.	.
chr1	74505730	74506229	chr1	74808065	74808564	Cnot9|chr1:74808065-74808564	0.547412970303283	.	.
chr1	74505730	74506229	chr1	74858307	74858806	Cnot9|chr1:74858307-74858806	0.42752662006003	.	.
chr1	74542596	74543095	chr1	74386756	74387255	Plcd4|chr1:74386756-74387255	0.461992803532737	.	.
chr1	74542596	74543095	chr1	74452541	74453040	Plcd4|chr1:74452541-74453040	0.535725503620977	.	.
chr1	74542596	74543095	chr1	74858307	74858806	Plcd4|chr1:74858307-74858806	0.383742802206839	.	.
chr1	74661495	74661994	chr1	74386756	74387255	Ttll4|chr1:74386756-74387255	0.549046289722152	.	.
chr1	74661495	74661994	chr1	74397348	74397847	Ttll4|chr1:74397348-74397847	0.580359597057539	.	.
chr1	74851328	74851827	chr1	74784124	74784623	Gm16582|chr1:74784124-74784623	0.381384974747366	.	.
chr1	74851328	74851827	chr1	74816731	74817230	Gm16582|chr1:74816731-74817230	0.381858607190968	.	.
chr1	74851328	74851827	chr1	74858307	74858806	Gm16582|chr1:74858307-74858806	0.476423796296088	.	.
chr1	74851328	74851827	chr1	75234571	75235070	Gm16582|chr1:75234571-75235070	0.608907501483573	.	.
chr1	74854708	74855207	chr1	74816731	74817230	Cdk5r2|chr1:74816731-74817230	0.379917255977673	.	.
chr1	74854708	74855207	chr1	75141393	75141892	Cdk5r2|chr1:75141393-75141892	0.401488602716789	.	.
chr1	74935357	74935856	chr1	74882110	74882609	Cfap65|chr1:74882110-74882609	0.505989065544855	.	.
chr1	74935357	74935856	chr1	75141393	75141892	Cfap65|chr1:75141393-75141892	0.382095995110564	.	.
chr1	75124760	75125259	chr1	74784124	74784623	Nhej1|chr1:74784124-74784623	0.369989349053569	.	.
chr1	75124760	75125259	chr1	74858307	74858806	Nhej1|chr1:74858307-74858806	0.41887457293697	.	.
chr1	75124760	75125259	chr1	74964428	74964927	Nhej1|chr1:74964428-74964927	0.393176384922982	.	.
chr1	75124760	75125259	chr1	75234571	75235070	Nhej1|chr1:75234571-75235070	0.521990651667495	.	.
chr1	75124760	75125259	chr1	75381822	75382321	Nhej1|chr1:75381822-75382321	0.446158195272772	.	.
chr1	75124760	75125259	chr1	75467494	75467993	Nhej1|chr1:75467494-75467993	0.590663596740845	.	.
chr1	75124760	75125259	chr1	75477362	75477861	Nhej1|chr1:75477362-75477861	0.519592680287529	.	.
chr1	75124760	75125259	chr1	75487834	75488333	Nhej1|chr1:75487834-75488333	0.394621721355424	.	.
chr1	75142499	75142998	chr1	75477362	75477861	Cnppd1|chr1:75477362-75477861	0.422619190610598	.	.
chr1	75142499	75142998	chr1	75477362	75477861	Retreg2|chr1:75477362-75477861	0.422619190610598	.	.
chr1	75142499	75142998	chr1	75487302	75487801	Cnppd1|chr1:75487302-75487801	0.475496790718151	.	.
chr1	75142499	75142998	chr1	75487302	75487801	Retreg2|chr1:75487302-75487801	0.475496790718151	.	.
chr1	75168424	75168923	chr1	74808065	74808564	Zfand2b|chr1:74808065-74808564	0.397058917868176	.	.
chr1	75168424	75168923	chr1	74858307	74858806	Zfand2b|chr1:74858307-74858806	0.450602038156539	.	.
chr1	75168424	75168923	chr1	75398631	75399130	Zfand2b|chr1:75398631-75399130	0.385664940220164	.	.
chr1	75180079	75180578	chr1	74858307	74858806	Abcb6|chr1:74858307-74858806	0.638002228340254	.	.
chr1	75180079	75180578	chr1	74964428	74964927	Abcb6|chr1:74964428-74964927	0.395951271944614	.	.
chr1	75180079	75180578	chr1	75234571	75235070	Abcb6|chr1:75234571-75235070	0.477313271766794	.	.
chr1	75180079	75180578	chr1	75398631	75399130	Abcb6|chr1:75398631-75399130	0.377542761466152	.	.
chr1	75180079	75180578	chr1	75467494	75467993	Abcb6|chr1:75467494-75467993	0.497410083772243	.	.
chr1	75180079	75180578	chr1	75477362	75477861	Abcb6|chr1:75477362-75477861	0.387317558876035	.	.
chr1	75191753	75192252	chr1	75141393	75141892	Ankzf1|chr1:75141393-75141892	0.421633948823984	.	.
chr1	75191753	75192252	chr1	75141393	75141892	Atg9a|chr1:75141393-75141892	0.421633948823984	.	.
chr1	75191753	75192252	chr1	75263237	75263736	Ankzf1|chr1:75263237-75263736	0.427283594910649	.	.
chr1	75191753	75192252	chr1	75263237	75263736	Atg9a|chr1:75263237-75263736	0.427283594910649	.	.
chr1	75191753	75192252	chr1	75382615	75383114	Ankzf1|chr1:75382615-75383114	0.399494926598463	.	.
chr1	75191753	75192252	chr1	75382615	75383114	Atg9a|chr1:75382615-75383114	0.399494926598463	.	.
chr1	75191753	75192252	chr1	75495129	75495628	Ankzf1|chr1:75495129-75495628	0.467816502350787	.	.
chr1	75191753	75192252	chr1	75495129	75495628	Atg9a|chr1:75495129-75495628	0.467816502350787	.	.
chr1	75210546	75211045	chr1	75289863	75290362	Glb1l|chr1:75289863-75290362	0.42643418095386	.	.
chr1	75210546	75211045	chr1	75289863	75290362	Stk16|chr1:75289863-75290362	0.42643418095386	.	.
chr1	75210546	75211045	chr1	75393088	75393587	Glb1l|chr1:75393088-75393587	0.505437345130156	.	.
chr1	75210546	75211045	chr1	75393088	75393587	Stk16|chr1:75393088-75393587	0.505437345130156	.	.
chr1	75210546	75211045	chr1	75445624	75446123	Glb1l|chr1:75445624-75446123	0.450924188915912	.	.
chr1	75210546	75211045	chr1	75445624	75446123	Stk16|chr1:75445624-75446123	0.450924188915912	.	.
chr1	75219086	75219585	chr1	74784124	74784623	Tuba4a|chr1:74784124-74784623	0.421508328202399	.	.
chr1	75219086	75219585	chr1	74858307	74858806	Tuba4a|chr1:74858307-74858806	0.428859189349658	.	.
chr1	75219086	75219585	chr1	75382615	75383114	Tuba4a|chr1:75382615-75383114	0.48427506703813	.	.
chr1	75236144	75236643	chr1	74858307	74858806	Dnajb2|chr1:74858307-74858806	0.479035292693366	.	.
chr1	75264008	75264507	chr1	75234571	75235070	Ptprn|chr1:75234571-75235070	0.456795720717901	.	.
chr1	75264008	75264507	chr1	75381822	75382321	Ptprn|chr1:75381822-75382321	0.42809341805749	.	.
chr1	75264008	75264507	chr1	75413640	75414139	Ptprn|chr1:75413640-75414139	0.368055071575812	.	.
chr1	75264008	75264507	chr1	75467494	75467993	Ptprn|chr1:75467494-75467993	0.455571284746313	.	.
chr1	75277375	75277874	chr1	75704605	75705104	Resp18|chr1:75704605-75705104	0.383787612464729	.	.
chr1	75278167	75278666	chr1	75141393	75141892	Resp18|chr1:75141393-75141892	0.507901697648187	.	.
chr1	75278167	75278666	chr1	75263237	75263736	Resp18|chr1:75263237-75263736	0.366872805320087	.	.
chr1	75278167	75278666	chr1	75382615	75383114	Resp18|chr1:75382615-75383114	0.449001035647907	.	.
chr1	75278167	75278666	chr1	75704605	75705104	Resp18|chr1:75704605-75705104	0.377742492393538	.	.
chr1	75317346	75317845	chr1	75393088	75393587	Dnpep|chr1:75393088-75393587	0.480458340174045	.	.
chr1	75317346	75317845	chr1	75393088	75393587	Dnpep|chr1:75393088-75393587	0.480458340174046	.	.
chr1	75435709	75436208	chr1	75487302	75487801	Gmppa|chr1:75487302-75487801	0.396797421581318	.	.
chr1	75449786	75450285	chr1	75445624	75446123	Asic4|chr1:75445624-75446123	0.407899734072708	.	.
chr1	75450290	75450789	chr1	75445624	75446123	Asic4|chr1:75445624-75446123	0.416031675161115	.	.
chr1	75479156	75479655	chr1	75234571	75235070	Chpf|chr1:75234571-75235070	0.461624194781403	.	.
chr1	75479156	75479655	chr1	75234571	75235070	Tmem198|chr1:75234571-75235070	0.461624194781403	.	.
chr1	75479156	75479655	chr1	75381822	75382321	Chpf|chr1:75381822-75382321	0.599579480439783	.	.
chr1	75479156	75479655	chr1	75381822	75382321	Tmem198|chr1:75381822-75382321	0.599579480439783	.	.
chr1	75479156	75479655	chr1	75467494	75467993	Chpf|chr1:75467494-75467993	0.731985919046798	.	.
chr1	75479156	75479655	chr1	75467494	75467993	Tmem198|chr1:75467494-75467993	0.731985919046798	.	.
chr1	75479156	75479655	chr1	75477362	75477861	Chpf|chr1:75477362-75477861	0.705663039047113	.	.
chr1	75479156	75479655	chr1	75477362	75477861	Tmem198|chr1:75477362-75477861	0.705663039047113	.	.
chr1	75479156	75479655	chr1	75487834	75488333	Chpf|chr1:75487834-75488333	0.394222736406683	.	.
chr1	75479156	75479655	chr1	75487834	75488333	Tmem198|chr1:75487834-75488333	0.394222736406683	.	.
chr1	75505376	75505875	chr1	75381822	75382321	Obsl1|chr1:75381822-75382321	0.583973597864434	.	.
chr1	75505376	75505875	chr1	75467494	75467993	Obsl1|chr1:75467494-75467993	0.742963701709895	.	.
chr1	75505376	75505875	chr1	75477362	75477861	Obsl1|chr1:75477362-75477861	0.65150040102975	.	.
chr1	75505376	75505875	chr1	75487834	75488333	Obsl1|chr1:75487834-75488333	0.479907984591648	.	.
chr1	75521240	75521739	chr1	75289342	75289841	Stk11ip|chr1:75289342-75289841	0.490152529551534	.	.
chr1	75521240	75521739	chr1	75289863	75290362	Stk11ip|chr1:75289863-75290362	0.542079192314516	.	.
chr1	75521240	75521739	chr1	75393088	75393587	Stk11ip|chr1:75393088-75393587	0.585556018136675	.	.
chr1	75521240	75521739	chr1	75445624	75446123	Stk11ip|chr1:75445624-75446123	0.480915350774443	.	.
chr1	75521240	75521739	chr1	75797688	75798187	Stk11ip|chr1:75797688-75798187	0.451767576473527	.	.
chr1	75546261	75546760	chr1	75797688	75798187	Slc4a3|chr1:75797688-75798187	0.503939427325676	.	.
chr1	75546261	75546760	chr1	75963751	75964250	Slc4a3|chr1:75963751-75964250	0.379739623449719	.	.
chr1	77514195	77514694	chr1	77567454	77567953	Epha4|chr1:77567454-77567953	0.563755184980828	.	.
chr1	77514195	77514694	chr1	77567454	77567953	Gm28386|chr1:77567454-77567953	0.563755184980828	.	.
chr1	77514939	77515438	chr1	77824022	77824521	Epha4|chr1:77824022-77824521	0.561474589113907	.	.
chr1	77514939	77515438	chr1	77824022	77824521	Gm28386|chr1:77824022-77824521	0.561474589113907	.	.
chr1	77516009	77516508	chr1	77513554	77514053	Gm28386|chr1:77513554-77514053	0.410763464742148	.	.
chr1	77516009	77516508	chr1	77545710	77546209	Gm28386|chr1:77545710-77546209	0.384685486277564	.	.
chr1	77516009	77516508	chr1	77567454	77567953	Gm28386|chr1:77567454-77567953	0.400840549058905	.	.
chr1	78310032	78310531	chr1	78536720	78537219	Sgpp2|chr1:78536720-78537219	0.499080287930056	.	.
chr1	78310931	78311430	chr1	78525118	78525617	Sgpp2|chr1:78525118-78525617	0.76198268216296	.	.
chr1	78310931	78311430	chr1	78548928	78549427	Sgpp2|chr1:78548928-78549427	0.655711659799707	.	.
chr1	78310931	78311430	chr1	78724400	78724899	Sgpp2|chr1:78724400-78724899	0.605675721672928	.	.
chr1	78657540	78658039	chr1	78536720	78537219	Acsl3|chr1:78536720-78537219	0.608012144816164	.	.
chr1	78657540	78658039	chr1	78536720	78537219	Utp14b|chr1:78536720-78537219	0.608012144816164	.	.
chr1	78658201	78658700	chr1	78979996	78980495	Acsl3|chr1:78979996-78980495	0.411562005573594	.	.
chr1	78658201	78658700	chr1	78979996	78980495	Utp14b|chr1:78979996-78980495	0.411562005573594	.	.
chr1	79671350	79671849	chr1	79559241	79559740	Ap1s3|chr1:79559241-79559740	0.536411339989463	.	.
chr1	79671350	79671849	chr1	79710659	79711158	Ap1s3|chr1:79710659-79711158	0.401791504175273	.	.
chr1	79671948	79672447	chr1	79291096	79291595	Ap1s3|chr1:79291096-79291595	0.576462710427593	.	.
chr1	79671948	79672447	chr1	79559241	79559740	Ap1s3|chr1:79559241-79559740	0.463005160025904	.	.
chr1	79671948	79672447	chr1	79710659	79711158	Ap1s3|chr1:79710659-79711158	0.489790398514217	.	.
chr1	79775809	79776308	chr1	79803063	79803562	Mrpl44|chr1:79803063-79803562	0.470855143549696	.	.
chr1	79775809	79776308	chr1	79803063	79803562	Wdfy1|chr1:79803063-79803562	0.470855143549696	.	.
chr1	79775809	79776308	chr1	80030135	80030634	Mrpl44|chr1:80030135-80030634	0.475190943878168	.	.
chr1	79775809	79776308	chr1	80030135	80030634	Wdfy1|chr1:80030135-80030634	0.475190943878168	.	.
chr1	79775809	79776308	chr1	80061602	80062101	Mrpl44|chr1:80061602-80062101	0.408154068864776	.	.
chr1	79775809	79776308	chr1	80061602	80062101	Wdfy1|chr1:80061602-80062101	0.408154068864776	.	.
chr1	80339971	80340470	chr1	80106260	80106759	Cul3|chr1:80106260-80106759	0.584202455384075	.	.
chr1	80757286	80757785	chr1	81219000	81219499	Dock10|chr1:81219000-81219499	0.371630164541521	.	.
chr1	80757803	80758302	chr1	80630513	80631012	Dock10|chr1:80630513-80631012	0.385964685145703	.	.
chr1	80757803	80758302	chr1	80748120	80748619	Dock10|chr1:80748120-80748619	0.397724082108747	.	.
chr1	80757803	80758302	chr1	80748794	80749293	Dock10|chr1:80748794-80749293	0.522874904813455	.	.
chr1	80757803	80758302	chr1	80854286	80854785	Dock10|chr1:80854286-80854785	0.436523494086579	.	.
chr1	82291243	82291742	chr1	82283141	82283640	Irs1|chr1:82283141-82283640	0.512056514010932	.	.
chr1	82316361	82316860	chr1	82283141	82283640	Rhbdd1|chr1:82283141-82283640	0.7568348797767	.	.
chr1	82839194	82839693	chr1	82815827	82816326	Agfg1|chr1:82815827-82816326	0.52569026741621	.	.
chr1	83159481	83159980	chr1	83181370	83181869	Daw1|chr1:83181370-83181869	0.469043415477905	.	.
chr1	83159481	83159980	chr1	83277033	83277532	Daw1|chr1:83277033-83277532	0.810115076587504	.	.
chr1	83407134	83407633	chr1	83745995	83746494	Sphkap|chr1:83745995-83746494	0.366488507808106	.	.
chr1	83407918	83408417	chr1	83747940	83748439	Sphkap|chr1:83747940-83748439	0.47703743101843	.	.
chr1	84934371	84934870	chr1	84585323	84585822	Slc16a14|chr1:84585323-84585822	0.538589652901358	.	.
chr1	84934371	84934870	chr1	84598459	84598958	Slc16a14|chr1:84598459-84598958	0.37106867312707	.	.
chr1	84934883	84935382	chr1	84933383	84933882	Slc16a14|chr1:84933383-84933882	0.430981121959486	.	.
chr1	85793160	85793659	chr1	85965753	85966252	Cab39|chr1:85965753-85966252	0.528920507989766	.	.
chr1	85928201	85928700	chr1	85703519	85704018	4933407L21Rik|chr1:85703519-85704018	0.451241813525375	.	.
chr1	86064385	86064884	chr1	86226312	86226811	Psmd1|chr1:86226312-86226811	0.375904475073606	.	.
chr1	86064385	86064884	chr1	86434501	86435000	Psmd1|chr1:86434501-86435000	0.481830912043201	.	.
chr1	86154471	86154970	chr1	86226312	86226811	Armc9|chr1:86226312-86226811	0.422117018135094	.	.
chr1	86154471	86154970	chr1	86434501	86435000	Armc9|chr1:86434501-86435000	0.461745625390754	.	.
chr1	86359268	86359767	chr1	86377334	86377833	C130036L24Rik|chr1:86377334-86377833	0.411717741284118	.	.
chr1	86359268	86359767	chr1	86377334	86377833	Ncl|chr1:86377334-86377833	0.411717741284118	.	.
chr1	86359268	86359767	chr1	86440464	86440963	C130036L24Rik|chr1:86440464-86440963	0.368187332129721	.	.
chr1	86359268	86359767	chr1	86440464	86440963	Ncl|chr1:86440464-86440963	0.368187332129721	.	.
chr1	86525710	86526209	chr1	86525204	86525703	Ptma|chr1:86525204-86525703	0.591839618702847	.	.
chr1	86526360	86526859	chr1	86377334	86377833	Ptma|chr1:86377334-86377833	0.363374459739468	.	.
chr1	86582078	86582577	chr1	86633770	86634269	Cops7b|chr1:86633770-86634269	0.392647049976264	.	.
chr1	86582078	86582577	chr1	86633770	86634269	Pde6d|chr1:86633770-86634269	0.392647049976264	.	.
chr1	86582603	86583102	chr1	86258405	86258904	Cops7b|chr1:86258405-86258904	0.507369930734288	.	.
chr1	86582603	86583102	chr1	86258405	86258904	Pde6d|chr1:86258405-86258904	0.507369930734288	.	.
chr1	86670393	86670892	chr1	86433961	86434460	Nppc|chr1:86433961-86434460	0.440795085138389	.	.
chr1	86670393	86670892	chr1	86434501	86435000	Nppc|chr1:86434501-86435000	0.362895835917807	.	.
chr1	86670393	86670892	chr1	86525204	86525703	Nppc|chr1:86525204-86525703	0.567582435341458	.	.
chr1	86703565	86704064	chr1	86433961	86434460	Dis3l2|chr1:86433961-86434460	0.397848669987404	.	.
chr1	87213673	87214172	chr1	87008793	87009292	Eif4e2|chr1:87008793-87009292	0.449507314440799	.	.
chr1	87213673	87214172	chr1	87009452	87009951	Eif4e2|chr1:87009452-87009951	0.575760051376729	.	.
chr1	87326698	87327197	chr1	87637461	87637960	Gigyf2|chr1:87637461-87637960	0.600969739370723	.	.
chr1	87510023	87510522	chr1	87521468	87521967	Neu2|chr1:87521468-87521967	0.36594814650746	.	.
chr1	87510023	87510522	chr1	87637461	87637960	Neu2|chr1:87637461-87637960	0.606285815582879	.	.
chr1	87510023	87510522	chr1	87848618	87849117	Neu2|chr1:87848618-87849117	0.495938621149854	.	.
chr1	87853009	87853508	chr1	87721301	87721800	Dgkd|chr1:87721301-87721800	0.638852101168199	.	.
chr1	88008031	88008530	chr1	88456267	88456766	Usp40|chr1:88456267-88456766	0.514720101723887	.	.
chr1	88277410	88277909	chr1	88472195	88472694	Hjurp|chr1:88472195-88472694	0.428997589481826	.	.
chr1	88277410	88277909	chr1	88472195	88472694	Trpm8|chr1:88472195-88472694	0.428997589481826	.	.
chr1	88701944	88702443	chr1	88705708	88706207	Arl4c|chr1:88705708-88706207	0.455578166821176	.	.
chr1	89069980	89070479	chr1	88820376	88820875	Sh3bp4|chr1:88820376-88820875	0.367134479139937	.	.
chr1	89069980	89070479	chr1	88909823	88910322	Sh3bp4|chr1:88909823-88910322	0.591302004169005	.	.
chr1	89069980	89070479	chr1	89092502	89093001	Sh3bp4|chr1:89092502-89093001	0.549930534652278	.	.
chr1	89069980	89070479	chr1	89183479	89183978	Sh3bp4|chr1:89183479-89183978	0.557200809444321	.	.
chr1	89069980	89070479	chr1	89235275	89235774	Sh3bp4|chr1:89235275-89235774	0.49814194391775	.	.
chr1	90203739	90204238	chr1	89844089	89844588	Ackr3|chr1:89844089-89844588	0.455214060067606	.	.
chr1	90203739	90204238	chr1	89968122	89968621	Ackr3|chr1:89968122-89968621	0.420704389670934	.	.
chr1	90203739	90204238	chr1	90051228	90051727	Ackr3|chr1:90051228-90051727	0.498868301015946	.	.
chr1	90603129	90603628	chr1	90743797	90744296	Cops8|chr1:90743797-90744296	0.422746602202747	.	.
chr1	91298026	91298525	chr1	91052819	91053318	Scly|chr1:91052819-91053318	0.38356809840256	.	.
chr1	91298026	91298525	chr1	91346840	91347339	Scly|chr1:91346840-91347339	0.365533010044528	.	.
chr1	91398520	91399019	chr1	91052819	91053318	Ilkap|chr1:91052819-91053318	0.405260485580623	.	.
chr1	91413043	91413542	chr1	91600624	91601123	Hes6|chr1:91600624-91601123	0.471787263334903	.	.
chr1	91540218	91540717	chr1	91600624	91601123	Asb1|chr1:91600624-91601123	0.48204159784298	.	.
chr1	92473544	92474043	chr1	92521236	92521735	Ndufa10|chr1:92521236-92521735	0.541142616390622	.	.
chr1	92473544	92474043	chr1	92521236	92521735	Ndufa10|chr1:92521236-92521735	0.541142616390623	.	.
chr1	92648720	92649219	chr1	92424613	92425112	Otos|chr1:92424613-92425112	0.415836841451897	.	.
chr1	92831030	92831529	chr1	92521236	92521735	Gpc1|chr1:92521236-92521735	0.576332705864462	.	.
chr1	92907215	92907714	chr1	92610875	92611374	Dusp28|chr1:92610875-92611374	0.450503207785684	.	.
chr1	92910422	92910921	chr1	92521236	92521735	5033417F24Rik|chr1:92521236-92521735	0.69778190535857	.	.
chr1	92910422	92910921	chr1	92521236	92521735	Rnpepl1|chr1:92521236-92521735	0.69778190535857	.	.
chr1	93235496	93235995	chr1	93444675	93445174	Sned1|chr1:93444675-93445174	0.437785560580811	.	.
chr1	93801756	93802255	chr1	94035198	94035697	Dtymk|chr1:94035198-94035697	0.371281248055286	.	.
chr1	96871948	96872447	chr1	96846733	96847232	Slco4c1|chr1:96846733-96847232	0.434141319407578	.	.
chr1	99772082	99772581	chr1	99838702	99839201	Cntnap5b|chr1:99838702-99839201	0.401352324871599	.	.
chr1	104769230	104769729	chr1	104796096	104796595	Cdh20|chr1:104796096-104796595	0.45720218046944	.	.
chr1	104769230	104769729	chr1	104944687	104945186	Cdh20|chr1:104944687-104945186	0.60090628280014	.	.
chr1	104769230	104769729	chr1	104986174	104986673	Cdh20|chr1:104986174-104986673	0.453528778672079	.	.
chr1	106171270	106171769	chr1	106036942	106037441	Gm20753|chr1:106036942-106037441	0.474315738717679	.	.
chr1	106171270	106171769	chr1	106036942	106037441	Phlpp1|chr1:106036942-106037441	0.474315738717679	.	.
chr1	106171937	106172436	chr1	106036942	106037441	Gm20753|chr1:106036942-106037441	0.533337337244149	.	.
chr1	106171937	106172436	chr1	106036942	106037441	Phlpp1|chr1:106036942-106037441	0.533337337244149	.	.
chr1	106171937	106172436	chr1	106071193	106071692	Gm20753|chr1:106071193-106071692	0.558520395591296	.	.
chr1	106171937	106172436	chr1	106071193	106071692	Phlpp1|chr1:106071193-106071692	0.558520395591296	.	.
chr1	106171937	106172436	chr1	106240955	106241454	Gm20753|chr1:106240955-106241454	0.536189041334059	.	.
chr1	106171937	106172436	chr1	106240955	106241454	Phlpp1|chr1:106240955-106241454	0.536189041334059	.	.
chr1	106171937	106172436	chr1	106395442	106395941	Gm20753|chr1:106395442-106395941	0.39329365356444	.	.
chr1	106171937	106172436	chr1	106395442	106395941	Phlpp1|chr1:106395442-106395941	0.39329365356444	.	.
chr1	106171937	106172436	chr1	106400682	106401181	Gm20753|chr1:106400682-106401181	0.770254489822578	.	.
chr1	106171937	106172436	chr1	106400682	106401181	Phlpp1|chr1:106400682-106401181	0.770254489822578	.	.
chr1	106171937	106172436	chr1	106425090	106425589	Gm20753|chr1:106425090-106425589	0.515078220547674	.	.
chr1	106171937	106172436	chr1	106425090	106425589	Phlpp1|chr1:106425090-106425589	0.515078220547674	.	.
chr1	106796474	106796973	chr1	107014461	107014960	Vps4b|chr1:107014461-107014960	0.431468155233166	.	.
chr1	109982994	109983493	chr1	110078415	110078914	Cdh7|chr1:110078415-110078914	0.448715082766438	.	.
chr1	115684447	115684946	chr1	115826978	115827477	Cntnap5a|chr1:115826978-115827477	0.408476691666359	.	.
chr1	115684447	115684946	chr1	115931076	115931575	Cntnap5a|chr1:115931076-115931575	0.443478992824475	.	.
chr1	118459308	118459807	chr1	118275095	118275594	2900060B14Rik|chr1:118275095-118275594	0.462480846216644	.	.
chr1	118627626	118628125	chr1	118275095	118275594	Tfcp2l1|chr1:118275095-118275594	0.696157251945372	.	.
chr1	118627626	118628125	chr1	118871640	118872139	Tfcp2l1|chr1:118871640-118872139	0.372559532932142	.	.
chr1	119421524	119422023	chr1	119197259	119197758	Inhbb|chr1:119197259-119197758	0.619660921140517	.	.
chr1	119837335	119837834	chr1	119795407	119795906	Ptpn4|chr1:119795407-119795906	0.468318083325391	.	.
chr1	119912947	119913446	chr1	120208400	120208899	Tmem177|chr1:120208400-120208899	0.365152320599152	.	.
chr1	120120898	120121397	chr1	120013072	120013571	3110009E18Rik|chr1:120013072-120013571	0.493570941198839	.	.
chr1	120120898	120121397	chr1	120013072	120013571	Dbi|chr1:120013072-120013571	0.493570941198839	.	.
chr1	120120898	120121397	chr1	120468841	120469340	3110009E18Rik|chr1:120468841-120469340	0.403343529617654	.	.
chr1	120120898	120121397	chr1	120468841	120469340	Dbi|chr1:120468841-120469340	0.403343529617654	.	.
chr1	120340287	120340786	chr1	120033031	120033530	C1ql2|chr1:120033031-120033530	0.368445744525524	.	.
chr1	120340287	120340786	chr1	120186970	120187469	C1ql2|chr1:120186970-120187469	0.591865035796938	.	.
chr1	120340287	120340786	chr1	120538173	120538672	C1ql2|chr1:120538173-120538672	0.65323497287485	.	.
chr1	120340860	120341359	chr1	120033031	120033530	C1ql2|chr1:120033031-120033530	0.484800692247504	.	.
chr1	120602016	120602515	chr1	120468841	120469340	En1|chr1:120468841-120469340	0.364775362201918	.	.
chr1	120602016	120602515	chr1	120486157	120486656	En1|chr1:120486157-120486656	0.453684965058683	.	.
chr1	120602016	120602515	chr1	120643353	120643852	En1|chr1:120643353-120643852	0.567784990304109	.	.
chr1	120602016	120602515	chr1	120703699	120704198	En1|chr1:120703699-120704198	0.574033999974476	.	.
chr1	120602016	120602515	chr1	120795184	120795683	En1|chr1:120795184-120795683	0.374429594147684	.	.
chr1	120602767	120603266	chr1	120594518	120595017	En1|chr1:120594518-120595017	0.493213512689028	.	.
chr1	120602767	120603266	chr1	120795184	120795683	En1|chr1:120795184-120795683	0.651721261034298	.	.
chr1	121430778	121431277	chr1	121701786	121702285	Ccdc93|chr1:121701786-121702285	0.495295522713717	.	.
chr1	125434562	125435061	chr1	125005484	125005983	Actr3|chr1:125005484-125005983	0.375042864556584	.	.
chr1	125434562	125435061	chr1	125101096	125101595	Actr3|chr1:125101096-125101595	0.728968637652732	.	.
chr1	125434562	125435061	chr1	125537779	125538278	Actr3|chr1:125537779-125538278	0.39029349094085	.	.
chr1	125435289	125435788	chr1	125734832	125735331	Actr3|chr1:125734832-125735331	0.392614490037427	.	.
chr1	125560306	125560805	chr1	125537779	125538278	Slc35f5|chr1:125537779-125538278	0.441393687592913	.	.
chr1	125560306	125560805	chr1	125537779	125538278	Slc35f5|chr1:125537779-125538278	0.441393687592914	.	.
chr1	125560306	125560805	chr1	125950950	125951449	Slc35f5|chr1:125950950-125951449	0.401914204461058	.	.
chr1	125561216	125561715	chr1	125639307	125639806	Slc35f5|chr1:125639307-125639806	0.532925274369269	.	.
chr1	125561216	125561715	chr1	125639826	125640325	Slc35f5|chr1:125639826-125640325	0.364335092028171	.	.
chr1	125561216	125561715	chr1	125650355	125650854	Slc35f5|chr1:125650355-125650854	0.545021549917885	.	.
chr1	125561216	125561715	chr1	125910414	125910913	Slc35f5|chr1:125910414-125910913	0.482882854296966	.	.
chr1	125911894	125912393	chr1	125790088	125790587	Lypd1|chr1:125790088-125790587	0.403136541583406	.	.
chr1	125911894	125912393	chr1	125911387	125911886	Lypd1|chr1:125911387-125911886	0.40526797637737	.	.
chr1	127854791	127855290	chr1	127500145	127500644	Map3k19|chr1:127500145-127500644	0.374886814371961	.	.
chr1	127959199	127959698	chr1	127537091	127537590	Gm28800|chr1:127537091-127537590	0.423621803575805	.	.
chr1	128102952	128103451	chr1	128399725	128400224	R3hdm1|chr1:128399725-128400224	0.46408831047304	.	.
chr1	128102952	128103451	chr1	128399725	128400224	Zranb3|chr1:128399725-128400224	0.46408831047304	.	.
chr1	128243885	128244384	chr1	128399725	128400224	Ubxn4|chr1:128399725-128400224	0.416460391551678	.	.
chr1	130717229	130717728	chr1	130715647	130716146	Yod1|chr1:130715647-130716146	0.515119261636704	.	.
chr1	131097580	131098079	chr1	130995515	130996014	Mapkapk2|chr1:130995515-130996014	0.422552487272028	.	.
chr1	131137511	131138010	chr1	130984297	130984796	Dyrk3|chr1:130984297-130984796	0.443630821517025	.	.
chr1	131138073	131138572	chr1	130878312	130878811	Dyrk3|chr1:130878312-130878811	0.583638700353975	.	.
chr1	131138073	131138572	chr1	131115838	131116337	Dyrk3|chr1:131115838-131116337	0.441908743693154	.	.
chr1	131138073	131138572	chr1	131116808	131117307	Dyrk3|chr1:131116808-131117307	0.566754273522405	.	.
chr1	131244461	131244960	chr1	130875072	130875571	Rassf5|chr1:130875072-130875571	0.685700402748773	.	.
chr1	131244461	131244960	chr1	130878312	130878811	Rassf5|chr1:130878312-130878811	0.429895217973109	.	.
chr1	131245008	131245507	chr1	130875072	130875571	Rassf5|chr1:130875072-130875571	0.749398444339163	.	.
chr1	131245008	131245507	chr1	130878312	130878811	Rassf5|chr1:130878312-130878811	0.619314773064577	.	.
chr1	131259797	131260296	chr1	131260313	131260812	Gm28914|chr1:131260313-131260812	0.508137702164488	.	.
chr1	131259797	131260296	chr1	131460880	131461379	Gm28914|chr1:131460880-131461379	0.373755808803645	.	.
chr1	131526753	131527252	chr1	131319538	131320037	Fam72a|chr1:131319538-131320037	0.390479944385549	.	.
chr1	131526753	131527252	chr1	131319538	131320037	Srgap2|chr1:131319538-131320037	0.390479944385549	.	.
chr1	131526753	131527252	chr1	131658033	131658532	Fam72a|chr1:131658033-131658532	0.405920577839201	.	.
chr1	131526753	131527252	chr1	131658033	131658532	Srgap2|chr1:131658033-131658532	0.405920577839201	.	.
chr1	131527318	131527817	chr1	131319538	131320037	Fam72a|chr1:131319538-131320037	0.394294980683213	.	.
chr1	131527318	131527817	chr1	131319538	131320037	Srgap2|chr1:131319538-131320037	0.394294980683213	.	.
chr1	131866958	131867457	chr1	131548296	131548795	Rab29|chr1:131548296-131548795	0.381454550500917	.	.
chr1	132007294	132007793	chr1	131981607	131982106	Elk4|chr1:131981607-131982106	0.361914688792912	.	.
chr1	132007294	132007793	chr1	132157329	132157828	Elk4|chr1:132157329-132157828	0.496509047307293	.	.
chr1	132007294	132007793	chr1	132168132	132168631	Elk4|chr1:132168132-132168631	0.50163800815443	.	.
chr1	132007294	132007793	chr1	132190118	132190617	Elk4|chr1:132190118-132190617	0.509198481464656	.	.
chr1	132007294	132007793	chr1	132322608	132323107	Elk4|chr1:132322608-132323107	0.388625492637221	.	.
chr1	132007800	132008299	chr1	132144172	132144671	Elk4|chr1:132144172-132144671	0.373437052538638	.	.
chr1	132007800	132008299	chr1	132190118	132190617	Elk4|chr1:132190118-132190617	0.382569716339192	.	.
chr1	132007800	132008299	chr1	132222145	132222644	Elk4|chr1:132222145-132222644	0.650134586929196	.	.
chr1	132007800	132008299	chr1	132322608	132323107	Elk4|chr1:132322608-132323107	0.552479275934288	.	.
chr1	132007800	132008299	chr1	132367533	132368032	Elk4|chr1:132367533-132368032	0.386355744712503	.	.
chr1	132067139	132067638	chr1	132066622	132067121	Mfsd4a|chr1:132066622-132067121	0.656380759264088	.	.
chr1	132067653	132068152	chr1	132066622	132067121	Mfsd4a|chr1:132066622-132067121	0.421783679343161	.	.
chr1	132138781	132139280	chr1	132355762	132356261	Cdk18|chr1:132355762-132356261	0.385166257139324	.	.
chr1	132138781	132139280	chr1	132355762	132356261	Gm29629|chr1:132355762-132356261	0.385166257139324	.	.
chr1	132139477	132139976	chr1	132168132	132168631	Cdk18|chr1:132168132-132168631	0.492228177318782	.	.
chr1	132139477	132139976	chr1	132168132	132168631	Gm29629|chr1:132168132-132168631	0.492228177318782	.	.
chr1	132139477	132139976	chr1	132367533	132368032	Cdk18|chr1:132367533-132368032	0.524028853642767	.	.
chr1	132139477	132139976	chr1	132367533	132368032	Gm29629|chr1:132367533-132368032	0.524028853642767	.	.
chr1	132191016	132191515	chr1	132144172	132144671	Gm29695|chr1:132144172-132144671	0.389522480123577	.	.
chr1	132191016	132191515	chr1	132144172	132144671	Lemd1|chr1:132144172-132144671	0.389522480123577	.	.
chr1	132191016	132191515	chr1	132208097	132208596	Gm29695|chr1:132208097-132208596	0.512373689572071	.	.
chr1	132191016	132191515	chr1	132208097	132208596	Lemd1|chr1:132208097-132208596	0.512373689572071	.	.
chr1	132191016	132191515	chr1	132222145	132222644	Gm29695|chr1:132222145-132222644	0.361716641201677	.	.
chr1	132191016	132191515	chr1	132222145	132222644	Lemd1|chr1:132222145-132222644	0.361716641201677	.	.
chr1	132191016	132191515	chr1	132322608	132323107	Gm29695|chr1:132322608-132323107	0.399556674885452	.	.
chr1	132191016	132191515	chr1	132322608	132323107	Lemd1|chr1:132322608-132323107	0.399556674885452	.	.
chr1	132298673	132299172	chr1	132367533	132368032	Klhdc8a|chr1:132367533-132368032	0.469395748521554	.	.
chr1	132315820	132316319	chr1	132144172	132144671	Nuak2|chr1:132144172-132144671	0.479082767154934	.	.
chr1	132315820	132316319	chr1	132157329	132157828	Nuak2|chr1:132157329-132157828	0.463607162424816	.	.
chr1	132315820	132316319	chr1	132208097	132208596	Nuak2|chr1:132208097-132208596	0.429664555124767	.	.
chr1	132315820	132316319	chr1	132355762	132356261	Nuak2|chr1:132355762-132356261	0.401969633634551	.	.
chr1	132391552	132392051	chr1	132144172	132144671	Tmcc2|chr1:132144172-132144671	0.419578609922566	.	.
chr1	132391552	132392051	chr1	132157329	132157828	Tmcc2|chr1:132157329-132157828	0.577462381418662	.	.
chr1	132391552	132392051	chr1	132190118	132190617	Tmcc2|chr1:132190118-132190617	0.493439883126392	.	.
chr1	132391552	132392051	chr1	132322608	132323107	Tmcc2|chr1:132322608-132323107	0.425688061610175	.	.
chr1	132417199	132417698	chr1	132144172	132144671	Dstyk|chr1:132144172-132144671	0.618673389353785	.	.
chr1	132417199	132417698	chr1	132208097	132208596	Dstyk|chr1:132208097-132208596	0.415979555316539	.	.
chr1	132417199	132417698	chr1	132322608	132323107	Dstyk|chr1:132322608-132323107	0.389506936499752	.	.
chr1	132477175	132477674	chr1	132066622	132067121	6030442K20Rik|chr1:132066622-132067121	0.409739897598717	.	.
chr1	132477175	132477674	chr1	132066622	132067121	Rbbp5|chr1:132066622-132067121	0.409739897598717	.	.
chr1	132880668	132881167	chr1	133222590	133223089	Lrrn2|chr1:133222590-133223089	0.372365806559499	.	.
chr1	133045916	133046415	chr1	132881272	132881771	Pik3c2b|chr1:132881272-132881771	0.488353726970252	.	.
chr1	133045916	133046415	chr1	132928712	132929211	Pik3c2b|chr1:132928712-132929211	0.362153316805884	.	.
chr1	133045916	133046415	chr1	132934866	132935365	Pik3c2b|chr1:132934866-132935365	0.650022746617408	.	.
chr1	133045916	133046415	chr1	132982662	132983161	Pik3c2b|chr1:132982662-132983161	0.580485866643094	.	.
chr1	133045916	133046415	chr1	133033695	133034194	Pik3c2b|chr1:133033695-133034194	0.414572600773479	.	.
chr1	133045916	133046415	chr1	133145937	133146436	Pik3c2b|chr1:133145937-133146436	0.513404123757456	.	.
chr1	133045916	133046415	chr1	133182300	133182799	Pik3c2b|chr1:133182300-133182799	0.373971858147912	.	.
chr1	133130962	133131461	chr1	132758968	132759467	Ppp1r15b|chr1:132758968-132759467	0.372325353936191	.	.
chr1	133130962	133131461	chr1	132881272	132881771	Ppp1r15b|chr1:132881272-132881771	0.402147744974931	.	.
chr1	133130962	133131461	chr1	133265295	133265794	Ppp1r15b|chr1:133265295-133265794	0.419933170618574	.	.
chr1	133363199	133363698	chr1	133397607	133398106	Etnk2|chr1:133397607-133398106	0.362788250496686	.	.
chr1	133609585	133610084	chr1	133265295	133265794	Snrpe|chr1:133265295-133265794	0.536656080563459	.	.
chr1	133609585	133610084	chr1	133825536	133826035	Snrpe|chr1:133825536-133826035	0.420680857155877	.	.
chr1	133609585	133610084	chr1	133886923	133887422	Snrpe|chr1:133886923-133887422	0.447150664662076	.	.
chr1	133610089	133610588	chr1	133736167	133736666	Snrpe|chr1:133736167-133736666	0.411226732749586	.	.
chr1	133610089	133610588	chr1	133886923	133887422	Snrpe|chr1:133886923-133887422	0.385731071724952	.	.
chr1	133661173	133661672	chr1	133886923	133887422	Gm38394|chr1:133886923-133887422	0.391915725023232	.	.
chr1	133661173	133661672	chr1	133886923	133887422	Zbed6|chr1:133886923-133887422	0.391915725023232	.	.
chr1	133661173	133661672	chr1	133886923	133887422	Zc3h11a|chr1:133886923-133887422	0.391915725023232	.	.
chr1	133908258	133908757	chr1	133908815	133909314	Optc|chr1:133908815-133909314	0.626734283594457	.	.
chr1	133920748	133921247	chr1	133886411	133886910	Prelp|chr1:133886411-133886910	0.728451451087346	.	.
chr1	133920748	133921247	chr1	134060782	134061281	Prelp|chr1:134060782-134061281	0.366357816066676	.	.
chr1	134078899	134079398	chr1	133896218	133896717	Btg2|chr1:133896218-133896717	0.562309852452685	.	.
chr1	134234747	134235246	chr1	133886923	133887422	Adora1|chr1:133886923-133887422	0.384281378305844	.	.
chr1	134234747	134235246	chr1	134048675	134049174	Adora1|chr1:134048675-134049174	0.50019253965317	.	.
chr1	134331834	134332333	chr1	134709018	134709517	Ppfia4|chr1:134709018-134709517	0.403405725415562	.	.
chr1	134361764	134362263	chr1	134045877	134046376	Tmem183a|chr1:134045877-134046376	0.480635372643692	.	.
chr1	134361764	134362263	chr1	134709018	134709517	Tmem183a|chr1:134709018-134709517	0.4499048720935	.	.
chr1	134405737	134406236	chr1	134092834	134093333	Cyb5r1|chr1:134092834-134093333	0.419602628418632	.	.
chr1	134415089	134415588	chr1	134188920	134189419	Adipor1|chr1:134188920-134189419	0.487436049165758	.	.
chr1	134415089	134415588	chr1	134244113	134244612	Adipor1|chr1:134244113-134244612	0.406039387756922	.	.
chr1	134494334	134494833	chr1	134060782	134061281	Rabif|chr1:134060782-134061281	0.409184969414807	.	.
chr1	134646329	134646828	chr1	134682397	134682896	Gm26783|chr1:134682397-134682896	0.378474008697901	.	.
chr1	134646329	134646828	chr1	134682397	134682896	Syt2|chr1:134682397-134682896	0.378474008697901	.	.
chr1	134646329	134646828	chr1	134709018	134709517	Gm26783|chr1:134709018-134709517	0.749533793904742	.	.
chr1	134646329	134646828	chr1	134709018	134709517	Syt2|chr1:134709018-134709517	0.749533793904742	.	.
chr1	134646329	134646828	chr1	134756161	134756660	Gm26783|chr1:134756161-134756660	0.570598260129981	.	.
chr1	134646329	134646828	chr1	134756161	134756660	Syt2|chr1:134756161-134756660	0.570598260129981	.	.
chr1	134646329	134646828	chr1	134909447	134909946	Gm26783|chr1:134909447-134909946	0.455693099757659	.	.
chr1	134646329	134646828	chr1	134909447	134909946	Syt2|chr1:134909447-134909946	0.455693099757659	.	.
chr1	134646329	134646828	chr1	134987558	134988057	Gm26783|chr1:134987558-134988057	0.409814434896455	.	.
chr1	134646329	134646828	chr1	134987558	134988057	Syt2|chr1:134987558-134988057	0.409814434896455	.	.
chr1	134955755	134956254	chr1	134987558	134988057	Ppp1r12b|chr1:134987558-134988057	0.430030916192312	.	.
chr1	134955755	134956254	chr1	135171914	135172413	Ppp1r12b|chr1:135171914-135172413	0.436387236184926	.	.
chr1	135146503	135147002	chr1	135154328	135154827	Arl8a|chr1:135154328-135154827	0.395416803072238	.	.
chr1	135283732	135284231	chr1	135368172	135368671	Rnpep|chr1:135368172-135368671	0.373394323073848	.	.
chr1	135284244	135284743	chr1	135154328	135154827	Rnpep|chr1:135154328-135154827	0.393440849100018	.	.
chr1	135374611	135375110	chr1	135399554	135400053	Shisa4|chr1:135399554-135400053	0.403584966369694	.	.
chr1	135375176	135375675	chr1	135188124	135188623	Shisa4|chr1:135188124-135188623	0.3951895075237	.	.
chr1	135430227	135430726	chr1	135154328	135154827	Ipo9|chr1:135154328-135154827	0.486451374384342	.	.
chr1	135585020	135585519	chr1	135585530	135586029	Gm4793|chr1:135585530-135586029	0.36740878148412	.	.
chr1	135687315	135687814	chr1	135510265	135510764	Nav1|chr1:135510265-135510764	0.547980336384566	.	.
chr1	135687315	135687814	chr1	135752912	135753411	Nav1|chr1:135752912-135753411	0.452833775442004	.	.
chr1	135687906	135688405	chr1	135585530	135586029	Nav1|chr1:135585530-135586029	0.387872963890748	.	.
chr1	135687906	135688405	chr1	135699225	135699724	Nav1|chr1:135699225-135699724	0.409442743979671	.	.
chr1	135687906	135688405	chr1	135770905	135771404	Nav1|chr1:135770905-135771404	0.504794327795799	.	.
chr1	135766118	135766617	chr1	135944731	135945230	Phlda3|chr1:135944731-135945230	0.398570877056551	.	.
chr1	136259695	136260194	chr1	136170040	136170539	Gm26781|chr1:136170040-136170539	0.398250336736712	.	.
chr1	136259695	136260194	chr1	136170040	136170539	Gpr25|chr1:136170040-136170539	0.398250336736712	.	.
chr1	136260203	136260702	chr1	136140240	136140739	Gpr25|chr1:136140240-136140739	0.422790142418494	.	.
chr1	136260203	136260702	chr1	136170040	136170539	Gpr25|chr1:136170040-136170539	0.370390627485175	.	.
chr1	136260203	136260702	chr1	136331778	136332277	Gpr25|chr1:136331778-136332277	0.408642666239301	.	.
chr1	136345905	136346404	chr1	136140240	136140739	Camsap2|chr1:136140240-136140739	0.427377076271951	.	.
chr1	136415292	136415791	chr1	136225194	136225693	9230116N13Rik|chr1:136225194-136225693	0.474825507666577	.	.
chr1	136415292	136415791	chr1	136225194	136225693	Ddx59|chr1:136225194-136225693	0.474825507666577	.	.
chr1	136415292	136415791	chr1	136277376	136277875	9230116N13Rik|chr1:136277376-136277875	0.498915130710282	.	.
chr1	136415292	136415791	chr1	136277376	136277875	Ddx59|chr1:136277376-136277875	0.498915130710282	.	.
chr1	136415292	136415791	chr1	136662118	136662617	9230116N13Rik|chr1:136662118-136662617	0.411445459573296	.	.
chr1	136415292	136415791	chr1	136662118	136662617	Ddx59|chr1:136662118-136662617	0.411445459573296	.	.
chr1	136466035	136466534	chr1	136225194	136225693	Kif14|chr1:136225194-136225693	0.457672085622942	.	.
chr1	136466035	136466534	chr1	136277376	136277875	Kif14|chr1:136277376-136277875	0.44291651634367	.	.
chr1	136624613	136625112	chr1	136550851	136551350	Platr23|chr1:136550851-136551350	0.381940895493224	.	.
chr1	136624613	136625112	chr1	136550851	136551350	Zfp281|chr1:136550851-136551350	0.381940895493224	.	.
chr1	138515350	138515849	chr1	138345972	138346471	Gm28501|chr1:138345972-138346471	0.40399071395739	.	.
chr1	138515350	138515849	chr1	138496863	138497362	Gm28501|chr1:138496863-138497362	0.385358606679554	.	.
chr1	138618987	138619486	chr1	138345972	138346471	Nek7|chr1:138345972-138346471	0.54398318833532	.	.
chr1	138618987	138619486	chr1	138496863	138497362	Nek7|chr1:138496863-138497362	0.604903414339712	.	.
chr1	138619514	138620013	chr1	138912120	138912619	Nek7|chr1:138912120-138912619	0.559991603204018	.	.
chr1	138619514	138620013	chr1	138912120	138912619	Nek7|chr1:138912120-138912619	0.559991603204019	.	.
chr1	138856629	138857128	chr1	139101680	139102179	2310009B15Rik|chr1:139101680-139102179	0.584975025937243	.	.
chr1	138963206	138963705	chr1	138912120	138912619	Dennd1b|chr1:138912120-138912619	0.385399150595831	.	.
chr1	139421972	139422471	chr1	139101680	139102179	Zbtb41|chr1:139101680-139102179	0.520985781929271	.	.
chr1	139421972	139422471	chr1	139156347	139156846	Zbtb41|chr1:139156347-139156846	0.517180929510012	.	.
chr1	139421972	139422471	chr1	139162743	139163242	Zbtb41|chr1:139162743-139163242	0.595764754117464	.	.
chr1	143776839	143777338	chr1	143739932	143740431	Gm29170|chr1:143739932-143740431	0.385280060775984	.	.
chr1	143776839	143777338	chr1	143739932	143740431	Ro60|chr1:143739932-143740431	0.385280060775984	.	.
chr1	143776839	143777338	chr1	143739932	143740431	Uchl5|chr1:143739932-143740431	0.385280060775984	.	.
chr1	144003472	144003971	chr1	143820018	143820517	Rgs2|chr1:143820018-143820517	0.3818553712203	.	.
chr1	144003472	144003971	chr1	143910500	143910999	Rgs2|chr1:143910500-143910999	0.3741444962503	.	.
chr1	144004041	144004540	chr1	143820018	143820517	Rgs2|chr1:143820018-143820517	0.385218709141389	.	.
chr1	144004041	144004540	chr1	144431447	144431946	Rgs2|chr1:144431447-144431946	0.415187317882655	.	.
chr1	144177193	144177692	chr1	143911176	143911675	Rgs13|chr1:143911176-143911675	0.428606092921208	.	.
chr1	150392883	150393382	chr1	150540218	150540717	Odr4|chr1:150540218-150540717	0.378025417189245	.	.
chr1	150392883	150393382	chr1	150540218	150540717	Tpr|chr1:150540218-150540717	0.378025417189245	.	.
chr1	151138226	151138725	chr1	151087826	151088325	C730036E19Rik|chr1:151087826-151088325	0.519735634568286	.	.
chr1	151138226	151138725	chr1	151103621	151104120	C730036E19Rik|chr1:151103621-151104120	0.379739788064895	.	.
chr1	151344167	151344666	chr1	151658371	151658870	Gm10138|chr1:151658371-151658870	0.370982398380366	.	.
chr1	151344167	151344666	chr1	151658371	151658870	Ivns1abp|chr1:151658371-151658870	0.370982398380366	.	.
chr1	151345057	151345556	chr1	151095986	151096485	Gm10138|chr1:151095986-151096485	0.406963095041711	.	.
chr1	151345057	151345556	chr1	151095986	151096485	Ivns1abp|chr1:151095986-151096485	0.406963095041711	.	.
chr1	151345057	151345556	chr1	151706042	151706541	Gm10138|chr1:151706042-151706541	0.434733499578255	.	.
chr1	151345057	151345556	chr1	151706042	151706541	Ivns1abp|chr1:151706042-151706541	0.434733499578255	.	.
chr1	151428258	151428757	chr1	151095986	151096485	Swt1|chr1:151095986-151096485	0.397555562706072	.	.
chr1	151428258	151428757	chr1	151095986	151096485	Trmt1l|chr1:151095986-151096485	0.397555562706072	.	.
chr1	151428762	151429261	chr1	151563811	151564310	Swt1|chr1:151563811-151564310	0.41399532227514	.	.
chr1	151428762	151429261	chr1	151563811	151564310	Trmt1l|chr1:151563811-151564310	0.41399532227514	.	.
chr1	151428762	151429261	chr1	151658371	151658870	Swt1|chr1:151658371-151658870	0.628556556489316	.	.
chr1	151428762	151429261	chr1	151658371	151658870	Trmt1l|chr1:151658371-151658870	0.628556556489316	.	.
chr1	151571134	151571633	chr1	151618711	151619210	Fam129a|chr1:151618711-151619210	0.393074903336899	.	.
chr1	151571134	151571633	chr1	151657867	151658366	Fam129a|chr1:151657867-151658366	0.440460108758953	.	.
chr1	151571134	151571633	chr1	151657867	151658366	Fam129a|chr1:151657867-151658366	0.440460108758954	.	.
chr1	151571134	151571633	chr1	151977579	151978078	Fam129a|chr1:151977579-151978078	0.775317314196314	.	.
chr1	151754914	151755413	chr1	151564412	151564911	2810414N06Rik|chr1:151564412-151564911	0.453531745829747	.	.
chr1	151754914	151755413	chr1	151564412	151564911	Edem3|chr1:151564412-151564911	0.453531745829747	.	.
chr1	151754914	151755413	chr1	151977579	151978078	2810414N06Rik|chr1:151977579-151978078	0.39614963111359	.	.
chr1	151754914	151755413	chr1	151977579	151978078	2810414N06Rik|chr1:151977579-151978078	0.396149631113591	.	.
chr1	151754914	151755413	chr1	151977579	151978078	Edem3|chr1:151977579-151978078	0.39614963111359	.	.
chr1	151754914	151755413	chr1	151977579	151978078	Edem3|chr1:151977579-151978078	0.396149631113591	.	.
chr1	152089368	152089867	chr1	152019133	152019632	1700025G04Rik|chr1:152019133-152019632	0.5085160630189	.	.
chr1	152090109	152090608	chr1	152369161	152369660	1700025G04Rik|chr1:152369161-152369660	0.467204354972844	.	.
chr1	152386383	152386882	chr1	152057665	152058164	Tsen15|chr1:152057665-152058164	0.477730941532751	.	.
chr1	152386383	152386882	chr1	152573003	152573502	Tsen15|chr1:152573003-152573502	0.61930243936419	.	.
chr1	152399881	152400380	chr1	152624959	152625458	Colgalt2|chr1:152624959-152625458	0.403698079705021	.	.
chr1	152766246	152766745	chr1	152524922	152525421	Arpc5|chr1:152524922-152525421	0.509372764265853	.	.
chr1	152766246	152766745	chr1	152524922	152525421	Rgl1|chr1:152524922-152525421	0.509372764265853	.	.
chr1	152766246	152766745	chr1	152746383	152746882	Arpc5|chr1:152746383-152746882	0.515491259607902	.	.
chr1	152766246	152766745	chr1	152746383	152746882	Rgl1|chr1:152746383-152746882	0.515491259607902	.	.
chr1	152766246	152766745	chr1	152768039	152768538	Arpc5|chr1:152768039-152768538	0.389741714196371	.	.
chr1	152766246	152766745	chr1	152768039	152768538	Rgl1|chr1:152768039-152768538	0.389741714196371	.	.
chr1	152766246	152766745	chr1	153035415	153035914	Arpc5|chr1:153035415-153035914	0.364467917251274	.	.
chr1	152766246	152766745	chr1	153035415	153035914	Rgl1|chr1:153035415-153035914	0.364467917251274	.	.
chr1	152902988	152903487	chr1	152768039	152768538	Smg7|chr1:152768039-152768538	0.392813967241616	.	.
chr1	152902988	152903487	chr1	152904479	152904978	Smg7|chr1:152904479-152904978	0.462708904298028	.	.
chr1	152954713	152955212	chr1	152524922	152525421	Nmnat2|chr1:152524922-152525421	0.572880398429597	.	.
chr1	152954713	152955212	chr1	152624959	152625458	Nmnat2|chr1:152624959-152625458	0.415659837979745	.	.
chr1	152954713	152955212	chr1	152746383	152746882	Nmnat2|chr1:152746383-152746882	0.420496967276872	.	.
chr1	153185735	153186234	chr1	153386660	153387159	Lamc2|chr1:153386660-153387159	0.474070207636098	.	.
chr1	153185735	153186234	chr1	153386660	153387159	Lamc2|chr1:153386660-153387159	0.474070207636099	.	.
chr1	153486611	153487110	chr1	153683332	153683831	Dhx9|chr1:153683332-153683831	0.580090184021707	.	.
chr1	153487484	153487983	chr1	153665399	153665898	Dhx9|chr1:153665399-153665898	0.448722611944304	.	.
chr1	153487484	153487983	chr1	153683332	153683831	Dhx9|chr1:153683332-153683831	0.44557483666775	.	.
chr1	153737285	153737784	chr1	153567727	153568226	C230024C17Rik|chr1:153567727-153568226	0.446274478588758	.	.
chr1	153748943	153749442	chr1	153401729	153402228	Gm28513|chr1:153401729-153402228	0.405684723216506	.	.
chr1	153748943	153749442	chr1	153401729	153402228	Rnasel|chr1:153401729-153402228	0.405684723216506	.	.
chr1	153748943	153749442	chr1	153556864	153557363	Gm28513|chr1:153556864-153557363	0.540512422885451	.	.
chr1	153748943	153749442	chr1	153556864	153557363	Rnasel|chr1:153556864-153557363	0.540512422885451	.	.
chr1	153900327	153900826	chr1	154150104	154150603	Glul|chr1:154150104-154150603	0.383324048039824	.	.
chr1	153900327	153900826	chr1	154150104	154150603	Teddm2|chr1:154150104-154150603	0.383324048039824	.	.
chr1	154118577	154119076	chr1	153894787	153895286	A830008E24Rik|chr1:153894787-153895286	0.394544208413593	.	.
chr1	155083298	155083797	chr1	154786132	154786631	Gm9530|chr1:154786132-154786631	0.495695648215853	.	.
chr1	155098555	155099054	chr1	155237243	155237742	Ier5|chr1:155237243-155237742	0.446892735048025	.	.
chr1	155099441	155099940	chr1	154952626	154953125	Ier5|chr1:154952626-154953125	0.583674230133657	.	.
chr1	155146563	155147062	chr1	155048907	155049406	Mr1|chr1:155048907-155049406	0.362444311702654	.	.
chr1	155146563	155147062	chr1	155224024	155224523	Mr1|chr1:155224024-155224523	0.378951999222252	.	.
chr1	155158401	155158900	chr1	154952626	154953125	Stx6|chr1:154952626-154953125	0.463218937707619	.	.
chr1	155158998	155159497	chr1	154786132	154786631	Stx6|chr1:154786132-154786631	0.462109183003531	.	.
chr1	155973115	155973614	chr1	155605630	155606129	Cep350|chr1:155605630-155606129	0.384371181528765	.	.
chr1	155973115	155973614	chr1	155605630	155606129	Cep350|chr1:155605630-155606129	0.384371181528766	.	.
chr1	156035878	156036377	chr1	156229365	156229864	Tor1aip1|chr1:156229365-156229864	0.436294267888198	.	.
chr1	156035878	156036377	chr1	156229365	156229864	Tor1aip2|chr1:156229365-156229864	0.436294267888198	.	.
chr1	156204775	156205274	chr1	156192834	156193333	Fam163a|chr1:156192834-156193333	0.798817576699707	.	.
chr1	156420903	156421402	chr1	156192834	156193333	Axdnd1|chr1:156192834-156193333	0.369765981697539	.	.
chr1	156420903	156421402	chr1	156230632	156231131	Axdnd1|chr1:156230632-156231131	0.450433813644628	.	.
chr1	157411887	157412386	chr1	157480034	157480533	Rasal2|chr1:157480034-157480533	0.464852575985497	.	.
chr1	157411887	157412386	chr1	157536437	157536936	Rasal2|chr1:157536437-157536936	0.494056365255975	.	.
chr1	157411887	157412386	chr1	157745571	157746070	Rasal2|chr1:157745571-157746070	0.770791921112107	.	.
chr1	157412497	157412996	chr1	157745571	157746070	Rasal2|chr1:157745571-157746070	0.522670932317147	.	.
chr1	159231910	159232409	chr1	159392607	159393106	Cop1|chr1:159392607-159393106	0.450184659569415	.	.
chr1	159231910	159232409	chr1	159393211	159393710	Cop1|chr1:159393211-159393710	0.494371084035251	.	.
chr1	159931633	159932132	chr1	159854244	159854743	Gm38039|chr1:159854244-159854743	0.461772649206415	.	.
chr1	159931633	159932132	chr1	160080983	160081482	Gm38039|chr1:160080983-160081482	0.695469910636309	.	.
chr1	160194792	160195291	chr1	160377596	160378095	Mrps14|chr1:160377596-160378095	0.437270970695089	.	.
chr1	160195415	160195914	chr1	159854244	159854743	Mrps14|chr1:159854244-159854743	0.492065155344811	.	.
chr1	160195415	160195914	chr1	160377596	160378095	Mrps14|chr1:160377596-160378095	0.41756042222369	.	.
chr1	160792667	160793166	chr1	160579562	160580061	Rabgap1l|chr1:160579562-160580061	0.425095134720246	.	.
chr1	160792667	160793166	chr1	161170609	161171108	Rabgap1l|chr1:161170609-161171108	0.369159996809386	.	.
chr1	160906055	160906554	chr1	160934068	160934567	Rc3h1|chr1:160934068-160934567	0.363736689424836	.	.
chr1	161250941	161251440	chr1	161170609	161171108	Prdx6|chr1:161170609-161171108	0.646652225535516	.	.
chr1	161968972	161969471	chr1	161507610	161508109	Gm38304|chr1:161507610-161508109	0.416839743846666	.	.
chr1	161968972	161969471	chr1	161507610	161508109	Pigc|chr1:161507610-161508109	0.416839743846666	.	.
chr1	161968972	161969471	chr1	162108665	162109164	Gm38304|chr1:162108665-162109164	0.476653018317055	.	.
chr1	161968972	161969471	chr1	162108665	162109164	Pigc|chr1:162108665-162109164	0.476653018317055	.	.
chr1	162477766	162478265	chr1	162313830	162314329	Dnm3|chr1:162313830-162314329	0.472979265547837	.	.
chr1	162548386	162548885	chr1	162509778	162510277	Eef1aknmt|chr1:162509778-162510277	0.510218450309924	.	.
chr1	162570372	162570871	chr1	162509778	162510277	Vamp4|chr1:162509778-162510277	0.797603025981211	.	.
chr1	162739851	162740350	chr1	162509778	162510277	Prrc2c|chr1:162509778-162510277	0.669171159647396	.	.
chr1	164248686	164249185	chr1	164138556	164139055	Slc19a2|chr1:164138556-164139055	0.365984525343721	.	.
chr1	164275346	164275845	chr1	164454697	164455196	Ccdc181|chr1:164454697-164455196	0.393971782858369	.	.
chr1	164307370	164307869	chr1	164441505	164442004	Blzf1|chr1:164441505-164442004	0.490872102275412	.	.
chr1	164631669	164632168	chr1	164804328	164804827	Gm37754|chr1:164804328-164804827	0.438143736828808	.	.
chr1	164631669	164632168	chr1	164804968	164805467	Gm37754|chr1:164804968-164805467	0.499977567168069	.	.
chr1	164898957	164899456	chr1	164905001	164905500	Gm32569|chr1:164905001-164905500	0.396853080111302	.	.
chr1	165091724	165092223	chr1	164804328	164804827	4930568G15Rik|chr1:164804328-164804827	0.529470751870626	.	.
chr1	165091724	165092223	chr1	164804968	164805467	4930568G15Rik|chr1:164804968-164805467	0.536516670192363	.	.
chr1	165091724	165092223	chr1	164897300	164897799	4930568G15Rik|chr1:164897300-164897799	0.633834720500879	.	.
chr1	165091724	165092223	chr1	164973805	164974304	4930568G15Rik|chr1:164973805-164974304	0.381713500697505	.	.
chr1	165091724	165092223	chr1	165017732	165018231	4930568G15Rik|chr1:165017732-165018231	0.704521570718684	.	.
chr1	165091724	165092223	chr1	165104544	165105043	4930568G15Rik|chr1:165104544-165105043	0.37364048862918	.	.
chr1	165091724	165092223	chr1	165119291	165119790	4930568G15Rik|chr1:165119291-165119790	0.390692856028389	.	.
chr1	165091724	165092223	chr1	165320429	165320928	4930568G15Rik|chr1:165320429-165320928	0.434324350904892	.	.
chr1	165194197	165194696	chr1	164804328	164804827	Sft2d2|chr1:164804328-164804827	0.48968823467829	.	.
chr1	165194197	165194696	chr1	164804968	164805467	Sft2d2|chr1:164804968-164805467	0.461215573015787	.	.
chr1	165194197	165194696	chr1	164897300	164897799	Sft2d2|chr1:164897300-164897799	0.769416704825284	.	.
chr1	165194197	165194696	chr1	164973805	164974304	Sft2d2|chr1:164973805-164974304	0.478597811000022	.	.
chr1	165194197	165194696	chr1	165017732	165018231	Sft2d2|chr1:165017732-165018231	0.426883942174063	.	.
chr1	165194197	165194696	chr1	165104544	165105043	Sft2d2|chr1:165104544-165105043	0.493085082814202	.	.
chr1	165194197	165194696	chr1	165119291	165119790	Sft2d2|chr1:165119291-165119790	0.446062427093911	.	.
chr1	165194197	165194696	chr1	165302728	165303227	Sft2d2|chr1:165302728-165303227	0.489018421975112	.	.
chr1	165236724	165237223	chr1	164787699	164788198	Tiprl|chr1:164787699-164788198	0.405839657132761	.	.
chr1	165236724	165237223	chr1	164849166	164849665	Tiprl|chr1:164849166-164849665	0.425051133104799	.	.
chr1	165236724	165237223	chr1	165018673	165019172	Tiprl|chr1:165018673-165019172	0.49261587945925	.	.
chr1	165236724	165237223	chr1	165281633	165282132	Tiprl|chr1:165281633-165282132	0.495533539527638	.	.
chr1	165460313	165460812	chr1	165017732	165018231	Dcaf6|chr1:165017732-165018231	0.447398724885524	.	.
chr1	165460313	165460812	chr1	165017732	165018231	Mpc2|chr1:165017732-165018231	0.447398724885524	.	.
chr1	165460922	165461421	chr1	165281633	165282132	Dcaf6|chr1:165281633-165282132	0.590294683804557	.	.
chr1	165460922	165461421	chr1	165281633	165282132	Mpc2|chr1:165281633-165282132	0.590294683804557	.	.
chr1	165460922	165461421	chr1	165612607	165613106	Dcaf6|chr1:165612607-165613106	0.596098998869751	.	.
chr1	165460922	165461421	chr1	165612607	165613106	Mpc2|chr1:165612607-165613106	0.596098998869751	.	.
chr1	165634316	165634815	chr1	165642102	165642601	Mpzl1|chr1:165642102-165642601	0.442981563208655	.	.
chr1	165634316	165634815	chr1	165736039	165736538	Mpzl1|chr1:165736039-165736538	0.541274493462633	.	.
chr1	165780459	165780958	chr1	165736039	165736538	Gm16565|chr1:165736039-165736538	0.510451686537449	.	.
chr1	166002418	166002917	chr1	166053018	166053517	Gm26665|chr1:166053018-166053517	0.411467109352394	.	.
chr1	166002418	166002917	chr1	166053018	166053517	Pou2f1|chr1:166053018-166053517	0.411467109352394	.	.
chr1	166002418	166002917	chr1	166160566	166161065	Gm26665|chr1:166160566-166161065	0.363531899439084	.	.
chr1	166002418	166002917	chr1	166160566	166161065	Pou2f1|chr1:166160566-166161065	0.363531899439084	.	.
chr1	166253817	166254316	chr1	166319038	166319537	Ildr2|chr1:166319038-166319537	0.447048348470404	.	.
chr1	166254415	166254914	chr1	166053018	166053517	Ildr2|chr1:166053018-166053517	0.4569829451952	.	.
chr1	166254415	166254914	chr1	166160566	166161065	Ildr2|chr1:166160566-166161065	0.380677879962594	.	.
chr1	166308696	166309195	chr1	166319038	166319537	5330438I03Rik|chr1:166319038-166319537	0.647402758382217	.	.
chr1	166309200	166309699	chr1	166192340	166192839	5330438I03Rik|chr1:166192340-166192839	0.485771999382961	.	.
chr1	166309200	166309699	chr1	166319038	166319537	5330438I03Rik|chr1:166319038-166319537	0.739305434837032	.	.
chr1	166379863	166380362	chr1	166047755	166048254	Gm15853|chr1:166047755-166048254	0.402546841734038	.	.
chr1	166379863	166380362	chr1	166153330	166153829	Gm15853|chr1:166153330-166153829	0.406688114954824	.	.
chr1	166409578	166410077	chr1	166319038	166319537	Pogk|chr1:166319038-166319537	0.46112376329401	.	.
chr1	167000534	167001033	chr1	167057323	167057822	Fam78b|chr1:167057323-167057822	0.491456472252463	.	.
chr1	167000534	167001033	chr1	167057323	167057822	Gm16701|chr1:167057323-167057822	0.491456472252463	.	.
chr1	167000534	167001033	chr1	167119452	167119951	Fam78b|chr1:167119452-167119951	0.37269491113028	.	.
chr1	167000534	167001033	chr1	167119452	167119951	Gm16701|chr1:167119452-167119951	0.37269491113028	.	.
chr1	167001208	167001707	chr1	167057323	167057822	Fam78b|chr1:167057323-167057822	0.421874436185414	.	.
chr1	167001208	167001707	chr1	167057323	167057822	Gm16701|chr1:167057323-167057822	0.421874436185414	.	.
chr1	167308418	167308917	chr1	167414784	167415283	Tmco1|chr1:167414784-167415283	0.439475411462028	.	.
chr1	167350248	167350747	chr1	167441268	167441767	Aldh9a1|chr1:167441268-167441767	0.397183660542456	.	.
chr1	167350248	167350747	chr1	167608411	167608910	Aldh9a1|chr1:167608411-167608910	0.459717357080944	.	.
chr1	167394156	167394655	chr1	167283517	167284016	Mgst3|chr1:167283517-167284016	0.442784265105386	.	.
chr1	167597755	167598254	chr1	167283517	167284016	Rxrg|chr1:167283517-167284016	0.473878505322344	.	.
chr1	167597755	167598254	chr1	167608411	167608910	Rxrg|chr1:167608411-167608910	0.370441755875901	.	.
chr1	167598393	167598892	chr1	167946978	167947477	Rxrg|chr1:167946978-167947477	0.660497700206981	.	.
chr1	168432123	168432622	chr1	168287560	168288059	Pbx1|chr1:168287560-168288059	0.572873154360581	.	.
chr1	168432123	168432622	chr1	168288094	168288593	Pbx1|chr1:168288094-168288593	0.384293108110121	.	.
chr1	169531254	169531753	chr1	169692750	169693249	Nuf2|chr1:169692750-169693249	0.410664228550718	.	.
chr1	169531254	169531753	chr1	169817032	169817531	Nuf2|chr1:169817032-169817531	0.367080664075805	.	.
chr1	169531254	169531753	chr1	169917937	169918436	Nuf2|chr1:169917937-169918436	0.367490846427769	.	.
chr1	169532064	169532563	chr1	169369248	169369747	Nuf2|chr1:169369248-169369747	0.601436233121906	.	.
chr1	169532064	169532563	chr1	169477134	169477633	Nuf2|chr1:169477134-169477633	0.471161299211085	.	.
chr1	169532064	169532563	chr1	169495843	169496342	Nuf2|chr1:169495843-169496342	0.517613603222648	.	.
chr1	169933784	169934283	chr1	169816496	169816995	Gm15852|chr1:169816496-169816995	0.402063444146632	.	.
chr1	169933784	169934283	chr1	169831160	169831659	Gm15852|chr1:169831160-169831659	0.410667838951946	.	.
chr1	169969082	169969581	chr1	169816496	169816995	3110045C21Rik|chr1:169816496-169816995	0.364135291035038	.	.
chr1	169969082	169969581	chr1	169816496	169816995	Hsd17b7|chr1:169816496-169816995	0.364135291035038	.	.
chr1	170174840	170175339	chr1	169917937	169918436	Gm37748|chr1:169917937-169918436	0.528682335242926	.	.
chr1	170174840	170175339	chr1	169917937	169918436	Uap1|chr1:169917937-169918436	0.528682335242926	.	.
chr1	170215136	170215635	chr1	169816496	169816995	4930500M09Rik|chr1:169816496-169816995	0.48343263553417	.	.
chr1	170215136	170215635	chr1	169816496	169816995	Uhmk1|chr1:169816496-169816995	0.48343263553417	.	.
chr1	170215136	170215635	chr1	169817032	169817531	4930500M09Rik|chr1:169817032-169817531	0.447100083322583	.	.
chr1	170215136	170215635	chr1	169817032	169817531	Uhmk1|chr1:169817032-169817531	0.447100083322583	.	.
chr1	170215136	170215635	chr1	170387197	170387696	4930500M09Rik|chr1:170387197-170387696	0.522790862837151	.	.
chr1	170215136	170215635	chr1	170387197	170387696	Uhmk1|chr1:170387197-170387696	0.522790862837151	.	.
chr1	170215136	170215635	chr1	170418020	170418519	4930500M09Rik|chr1:170418020-170418519	0.569810996863191	.	.
chr1	170215136	170215635	chr1	170418020	170418519	Uhmk1|chr1:170418020-170418519	0.569810996863191	.	.
chr1	170867571	170868070	chr1	170632341	170632840	Atf6|chr1:170632341-170632840	0.415337486310274	.	.
chr1	170867571	170868070	chr1	170632341	170632840	Gm9929|chr1:170632341-170632840	0.415337486310274	.	.
chr1	170867571	170868070	chr1	170907734	170908233	Atf6|chr1:170907734-170908233	0.420075660749003	.	.
chr1	170867571	170868070	chr1	170907734	170908233	Gm9929|chr1:170907734-170908233	0.420075660749003	.	.
chr1	170867571	170868070	chr1	171038357	171038856	Atf6|chr1:171038357-171038856	0.439314111984672	.	.
chr1	170867571	170868070	chr1	171038357	171038856	Gm9929|chr1:171038357-171038856	0.439314111984672	.	.
chr1	170867571	170868070	chr1	171044776	171045275	Atf6|chr1:171044776-171045275	0.456664131128772	.	.
chr1	170867571	170868070	chr1	171044776	171045275	Gm9929|chr1:171044776-171045275	0.456664131128772	.	.
chr1	170867571	170868070	chr1	171247027	171247526	Atf6|chr1:171247027-171247526	0.613976953675327	.	.
chr1	170867571	170868070	chr1	171247027	171247526	Gm9929|chr1:171247027-171247526	0.613976953675327	.	.
chr1	170885252	170885751	chr1	170907734	170908233	Dusp12|chr1:170907734-170908233	0.456217217788045	.	.
chr1	170885252	170885751	chr1	170907734	170908233	Gm26620|chr1:170907734-170908233	0.456217217788045	.	.
chr1	170885252	170885751	chr1	171037809	171038308	Dusp12|chr1:171037809-171038308	0.402414509272628	.	.
chr1	170885252	170885751	chr1	171037809	171038308	Gm26620|chr1:171037809-171038308	0.402414509272628	.	.
chr1	170885252	170885751	chr1	171247027	171247526	Dusp12|chr1:171247027-171247526	0.43384906620501	.	.
chr1	170885252	170885751	chr1	171247027	171247526	Gm26620|chr1:171247027-171247526	0.43384906620501	.	.
chr1	171113775	171114274	chr1	170895218	170895717	Cfap126|chr1:170895218-170895717	0.420582744158733	.	.
chr1	171113775	171114274	chr1	171194934	171195433	Cfap126|chr1:171194934-171195433	0.440004564990849	.	.
chr1	171196077	171196576	chr1	171044266	171044765	Pcp4l1|chr1:171044266-171044765	0.47784603485134	.	.
chr1	171222404	171222903	chr1	171038357	171038856	Tomm40l|chr1:171038357-171038856	0.453134534482232	.	.
chr1	171222404	171222903	chr1	171044266	171044765	Tomm40l|chr1:171044266-171044765	0.390764152031765	.	.
chr1	171222404	171222903	chr1	171044776	171045275	Tomm40l|chr1:171044776-171045275	0.413168843996881	.	.
chr1	171222404	171222903	chr1	171247027	171247526	Tomm40l|chr1:171247027-171247526	0.733961388166976	.	.
chr1	171222404	171222903	chr1	171257104	171257603	Tomm40l|chr1:171257104-171257603	0.538806183126214	.	.
chr1	171222404	171222903	chr1	171257104	171257603	Tomm40l|chr1:171257104-171257603	0.538806183126215	.	.
chr1	171222404	171222903	chr1	171263038	171263537	Tomm40l|chr1:171263038-171263537	0.392582166818144	.	.
chr1	171270057	171270556	chr1	171044776	171045275	B4galt3|chr1:171044776-171045275	0.482484947056487	.	.
chr1	171270057	171270556	chr1	171102488	171102987	B4galt3|chr1:171102488-171102987	0.364304685083799	.	.
chr1	171270057	171270556	chr1	171247027	171247526	B4galt3|chr1:171247027-171247526	0.619449061502755	.	.
chr1	171270057	171270556	chr1	171257104	171257603	B4galt3|chr1:171257104-171257603	0.425447896811184	.	.
chr1	171281054	171281553	chr1	171102488	171102987	Ppox|chr1:171102488-171102987	0.460699936235863	.	.
chr1	171287719	171288218	chr1	171102488	171102987	Usp21|chr1:171102488-171102987	0.389473564753507	.	.
chr1	171287719	171288218	chr1	171247027	171247526	Usp21|chr1:171247027-171247526	0.456404339167195	.	.
chr1	171287719	171288218	chr1	171584484	171584983	Usp21|chr1:171584484-171584983	0.376134123181748	.	.
chr1	171294566	171295065	chr1	171247027	171247526	Ufc1|chr1:171247027-171247526	0.515826850390029	.	.
chr1	171328705	171329204	chr1	171044266	171044765	Dedd|chr1:171044266-171044765	0.514755257017768	.	.
chr1	171328705	171329204	chr1	171044776	171045275	Dedd|chr1:171044776-171045275	0.624384035016493	.	.
chr1	171328705	171329204	chr1	171247027	171247526	Dedd|chr1:171247027-171247526	0.50269059709109	.	.
chr1	171328705	171329204	chr1	171257104	171257603	Dedd|chr1:171257104-171257603	0.538733846154347	.	.
chr1	171329206	171329705	chr1	171037809	171038308	Dedd|chr1:171037809-171038308	0.409461350496303	.	.
chr1	171329206	171329705	chr1	171044776	171045275	Dedd|chr1:171044776-171045275	0.450402203175703	.	.
chr1	171329206	171329705	chr1	171101659	171102158	Dedd|chr1:171101659-171102158	0.367091294998988	.	.
chr1	171329206	171329705	chr1	171171103	171171602	Dedd|chr1:171171103-171171602	0.472262209956624	.	.
chr1	171329206	171329705	chr1	171247027	171247526	Dedd|chr1:171247027-171247526	0.380063492450883	.	.
chr1	171329206	171329705	chr1	171257104	171257603	Dedd|chr1:171257104-171257603	0.36462110988983	.	.
chr1	171345437	171345936	chr1	171584484	171584983	Nit1|chr1:171584484-171584983	0.453777751657114	.	.
chr1	171345437	171345936	chr1	171584484	171584983	Pfdn2|chr1:171584484-171584983	0.453777751657114	.	.
chr1	171345437	171345936	chr1	171679787	171680286	Nit1|chr1:171679787-171680286	0.477362986482297	.	.
chr1	171345437	171345936	chr1	171679787	171680286	Pfdn2|chr1:171679787-171680286	0.477362986482297	.	.
chr1	171361088	171361587	chr1	171102488	171102987	Klhdc9|chr1:171102488-171102987	0.456723136490438	.	.
chr1	171361088	171361587	chr1	171118208	171118707	Klhdc9|chr1:171118208-171118707	0.398747783267711	.	.
chr1	171411068	171411567	chr1	171036880	171037379	Usf1|chr1:171036880-171037379	0.385075369006168	.	.
chr1	171411068	171411567	chr1	171037809	171038308	Usf1|chr1:171037809-171038308	0.733970935380774	.	.
chr1	171411068	171411567	chr1	171038357	171038856	Usf1|chr1:171038357-171038856	0.379117531008558	.	.
chr1	171411068	171411567	chr1	171044266	171044765	Usf1|chr1:171044266-171044765	0.559127422088407	.	.
chr1	171411068	171411567	chr1	171044776	171045275	Usf1|chr1:171044776-171045275	0.377413033664021	.	.
chr1	171411068	171411567	chr1	171220747	171221246	Usf1|chr1:171220747-171221246	0.491922593764409	.	.
chr1	171411068	171411567	chr1	171247027	171247526	Usf1|chr1:171247027-171247526	0.411123771122925	.	.
chr1	171411068	171411567	chr1	171257104	171257603	Usf1|chr1:171257104-171257603	0.368920653172408	.	.
chr1	171411068	171411567	chr1	171263038	171263537	Usf1|chr1:171263038-171263537	0.569389297365955	.	.
chr1	171411068	171411567	chr1	171379865	171380364	Usf1|chr1:171379865-171380364	0.550036304718175	.	.
chr1	171503848	171504347	chr1	171257104	171257603	Alyref2|chr1:171257104-171257603	0.372672580400759	.	.
chr1	171503848	171504347	chr1	171257104	171257603	B930036N10Rik|chr1:171257104-171257603	0.372672580400759	.	.
chr1	171503848	171504347	chr1	171263038	171263537	Alyref2|chr1:171263038-171263537	0.380097731016401	.	.
chr1	171503848	171504347	chr1	171263038	171263537	B930036N10Rik|chr1:171263038-171263537	0.380097731016401	.	.
chr1	171503848	171504347	chr1	171478928	171479427	Alyref2|chr1:171478928-171479427	0.511067766951441	.	.
chr1	171503848	171504347	chr1	171478928	171479427	B930036N10Rik|chr1:171478928-171479427	0.511067766951441	.	.
chr1	171503848	171504347	chr1	171774677	171775176	Alyref2|chr1:171774677-171775176	0.484864754318963	.	.
chr1	171503848	171504347	chr1	171774677	171775176	B930036N10Rik|chr1:171774677-171775176	0.484864754318963	.	.
chr1	172082460	172082959	chr1	172027134	172027633	Copa|chr1:172027134-172027633	0.440641067127785	.	.
chr1	172082460	172082959	chr1	172027134	172027633	Ncstn|chr1:172027134-172027633	0.440641067127785	.	.
chr1	172082460	172082959	chr1	172312070	172312569	Copa|chr1:172312070-172312569	0.5132627774765	.	.
chr1	172082460	172082959	chr1	172312070	172312569	Ncstn|chr1:172312070-172312569	0.5132627774765	.	.
chr1	172126494	172126993	chr1	172027134	172027633	Pex19|chr1:172027134-172027633	0.445645191432828	.	.
chr1	172126494	172126993	chr1	172301265	172301764	Pex19|chr1:172301265-172301764	0.42090600415182	.	.
chr1	172147848	172148347	chr1	172350417	172350916	Dcaf8|chr1:172350417-172350916	0.404493785365087	.	.
chr1	172206038	172206537	chr1	172012325	172012824	Pea15a|chr1:172012325-172012824	0.443704401232018	.	.
chr1	172206038	172206537	chr1	172301265	172301764	Pea15a|chr1:172301265-172301764	0.620399761237742	.	.
chr1	172206038	172206537	chr1	172349866	172350365	Pea15a|chr1:172349866-172350365	0.37433941860174	.	.
chr1	172206562	172207061	chr1	172027134	172027633	Pea15a|chr1:172027134-172027633	0.36419748943126	.	.
chr1	172206562	172207061	chr1	172105031	172105530	Pea15a|chr1:172105031-172105530	0.388486719681626	.	.
chr1	172206562	172207061	chr1	172312070	172312569	Pea15a|chr1:172312070-172312569	0.47288933005224	.	.
chr1	172206562	172207061	chr1	172412167	172412666	Pea15a|chr1:172412167-172412666	0.440113297223285	.	.
chr1	172376174	172376673	chr1	172217086	172217585	Pigm|chr1:172217086-172217585	0.487089683834534	.	.
chr1	172376174	172376673	chr1	172326071	172326570	Pigm|chr1:172326071-172326570	0.396712238292125	.	.
chr1	172376174	172376673	chr1	172532487	172532986	Pigm|chr1:172532487-172532986	0.414887457701762	.	.
chr1	172376174	172376673	chr1	172616340	172616839	Pigm|chr1:172616340-172616839	0.54148499043985	.	.
chr1	172481873	172482372	chr1	172025967	172026466	Igsf9|chr1:172025967-172026466	0.544003037699109	.	.
chr1	172481873	172482372	chr1	172279466	172279965	Igsf9|chr1:172279466-172279965	0.419678226963356	.	.
chr1	172481873	172482372	chr1	172280086	172280585	Igsf9|chr1:172280086-172280585	0.643710763209784	.	.
chr1	172481873	172482372	chr1	172349866	172350365	Igsf9|chr1:172349866-172350365	0.715454886355343	.	.
chr1	172481873	172482372	chr1	172350417	172350916	Igsf9|chr1:172350417-172350916	0.579005639324804	.	.
chr1	172481873	172482372	chr1	172508137	172508636	Igsf9|chr1:172508137-172508636	0.703100358524218	.	.
chr1	172481873	172482372	chr1	172550479	172550978	Igsf9|chr1:172550479-172550978	0.538591788618488	.	.
chr1	172520879	172521378	chr1	172271554	172272053	Cfap45|chr1:172271554-172272053	0.415879352311179	.	.
chr1	172520879	172521378	chr1	172279466	172279965	Cfap45|chr1:172279466-172279965	0.515603318063904	.	.
chr1	172520879	172521378	chr1	172280086	172280585	Cfap45|chr1:172280086-172280585	0.78659210310149	.	.
chr1	172520879	172521378	chr1	172301265	172301764	Cfap45|chr1:172301265-172301764	0.471648975185703	.	.
chr1	172520879	172521378	chr1	172349866	172350365	Cfap45|chr1:172349866-172350365	0.779498471822978	.	.
chr1	172520879	172521378	chr1	172350417	172350916	Cfap45|chr1:172350417-172350916	0.371778467029896	.	.
chr1	172520879	172521378	chr1	172508137	172508636	Cfap45|chr1:172508137-172508636	0.77342285057149	.	.
chr1	172520879	172521378	chr1	172550479	172550978	Cfap45|chr1:172550479-172550978	0.512671046263381	.	.
chr1	172632827	172633326	chr1	172310068	172310567	Dusp23|chr1:172310068-172310567	0.424112489921639	.	.
chr1	172632827	172633326	chr1	172326071	172326570	Dusp23|chr1:172326071-172326570	0.468967978065541	.	.
chr1	174501578	174502077	chr1	174536949	174537448	Fmn2|chr1:174536949-174537448	0.493468957367685	.	.
chr1	174501578	174502077	chr1	174771751	174772250	Fmn2|chr1:174771751-174772250	0.572777663477462	.	.
chr1	174501578	174502077	chr1	174999750	175000249	Fmn2|chr1:174999750-175000249	0.498048370101777	.	.
chr1	174502434	174502933	chr1	174999750	175000249	Fmn2|chr1:174999750-175000249	0.426035235836221	.	.
chr1	174921518	174922017	chr1	174536949	174537448	Grem2|chr1:174536949-174537448	0.374789457643926	.	.
chr1	174921518	174922017	chr1	174771751	174772250	Grem2|chr1:174771751-174772250	0.419716199451248	.	.
chr1	174921518	174922017	chr1	174999750	175000249	Grem2|chr1:174999750-175000249	0.483497125989806	.	.
chr1	174921518	174922017	chr1	175104578	175105077	Grem2|chr1:175104578-175105077	0.372664294950687	.	.
chr1	174921518	174922017	chr1	175203497	175203996	Grem2|chr1:175203497-175203996	0.372608234729207	.	.
chr1	175625436	175625935	chr1	175675093	175675592	Fh1|chr1:175675093-175675592	0.547885260481834	.	.
chr1	175625436	175625935	chr1	175766403	175766902	Fh1|chr1:175766403-175766902	0.401074129184808	.	.
chr1	175691964	175692463	chr1	175766403	175766902	Chml|chr1:175766403-175766902	0.518971313752522	.	.
chr1	175691964	175692463	chr1	175766403	175766902	Opn3|chr1:175766403-175766902	0.518971313752522	.	.
chr1	175692503	175693002	chr1	175766403	175766902	Chml|chr1:175766403-175766902	0.715369792732486	.	.
chr1	175692503	175693002	chr1	175766403	175766902	Opn3|chr1:175766403-175766902	0.715369792732486	.	.
chr1	175692503	175693002	chr1	175871980	175872479	Chml|chr1:175871980-175872479	0.411691903835828	.	.
chr1	175692503	175693002	chr1	175871980	175872479	Opn3|chr1:175871980-175872479	0.411691903835828	.	.
chr1	175693049	175693548	chr1	175766403	175766902	Chml|chr1:175766403-175766902	0.63865599859142	.	.
chr1	175693049	175693548	chr1	175766403	175766902	Opn3|chr1:175766403-175766902	0.63865599859142	.	.
chr1	175693049	175693548	chr1	175871980	175872479	Chml|chr1:175871980-175872479	0.478359765520878	.	.
chr1	175693049	175693548	chr1	175871980	175872479	Opn3|chr1:175871980-175872479	0.478359765520878	.	.
chr1	176275192	176275691	chr1	176357259	176357758	Gm38101|chr1:176357259-176357758	0.545829510350711	.	.
chr1	176275192	176275691	chr1	176357259	176357758	Pld5|chr1:176357259-176357758	0.545829510350711	.	.
chr1	176275192	176275691	chr1	176588888	176589387	Gm38101|chr1:176588888-176589387	0.67031627158925	.	.
chr1	176275192	176275691	chr1	176588888	176589387	Pld5|chr1:176588888-176589387	0.67031627158925	.	.
chr1	176814465	176814964	chr1	176615542	176616041	Cep170|chr1:176615542-176616041	0.444253690864008	.	.
chr1	176814465	176814964	chr1	176615542	176616041	Sdccag8|chr1:176615542-176616041	0.444253690864008	.	.
chr1	177258678	177259177	chr1	177338691	177339190	Akt3|chr1:177338691-177339190	0.455002411705339	.	.
chr1	177258678	177259177	chr1	177702809	177703308	Akt3|chr1:177702809-177703308	0.570424524658809	.	.
chr1	177441325	177441824	chr1	177702809	177703308	Zbtb18|chr1:177702809-177703308	0.424337407686931	.	.
chr1	177982967	177983466	chr1	178219602	178220101	Catspere2|chr1:178219602-178220101	0.504222810562885	.	.
chr1	178276142	178276641	chr1	178673021	178673520	4930527J03Rik|chr1:178673021-178673520	0.451993852934455	.	.
chr1	178317988	178318487	chr1	178368821	178369320	B230369F24Rik|chr1:178368821-178369320	0.550721266723365	.	.
chr1	178317988	178318487	chr1	178368821	178369320	Cox20|chr1:178368821-178369320	0.550721266723365	.	.
chr1	178318532	178319031	chr1	178463658	178464157	B230369F24Rik|chr1:178463658-178464157	0.515210069592786	.	.
chr1	178318532	178319031	chr1	178463658	178464157	Cox20|chr1:178463658-178464157	0.515210069592786	.	.
chr1	178318532	178319031	chr1	178530448	178530947	B230369F24Rik|chr1:178530448-178530947	0.489599938295197	.	.
chr1	178318532	178319031	chr1	178530448	178530947	Cox20|chr1:178530448-178530947	0.489599938295197	.	.
chr1	178318532	178319031	chr1	178618754	178619253	B230369F24Rik|chr1:178618754-178619253	0.455782709487414	.	.
chr1	178318532	178319031	chr1	178618754	178619253	Cox20|chr1:178618754-178619253	0.455782709487414	.	.
chr1	178318532	178319031	chr1	178634226	178634725	B230369F24Rik|chr1:178634226-178634725	0.380103613054041	.	.
chr1	178318532	178319031	chr1	178634226	178634725	Cox20|chr1:178634226-178634725	0.380103613054041	.	.
chr1	178337559	178338058	chr1	178673021	178673520	Hnrnpu|chr1:178673021-178673520	0.542643929129133	.	.
chr1	178405450	178405949	chr1	178673021	178673520	Efcab2|chr1:178673021-178673520	0.51465950447923	.	.
chr1	179517246	179517745	chr1	179390223	179390722	Smyd3|chr1:179390223-179390722	0.605005674683672	.	.
chr1	179517784	179518283	chr1	179390223	179390722	Smyd3|chr1:179390223-179390722	0.529539872568865	.	.
chr1	179546057	179546556	chr1	179384676	179385175	Cnst|chr1:179384676-179385175	0.584813381570666	.	.
chr1	179546057	179546556	chr1	179384676	179385175	Tfb2m|chr1:179384676-179385175	0.584813381570666	.	.
chr1	179546570	179547069	chr1	179384676	179385175	Cnst|chr1:179384676-179385175	0.501981152939936	.	.
chr1	179546570	179547069	chr1	179384676	179385175	Tfb2m|chr1:179384676-179385175	0.501981152939936	.	.
chr1	179667997	179668496	chr1	179261687	179262186	Sccpdh|chr1:179261687-179262186	0.454163957332624	.	.
chr1	179667997	179668496	chr1	179390223	179390722	Sccpdh|chr1:179390223-179390722	0.668338253681491	.	.
chr1	179803447	179803946	chr1	180195828	180196327	Ahctf1|chr1:180195828-180196327	0.489171555319315	.	.
chr1	179803447	179803946	chr1	180195828	180196327	Gm10518|chr1:180195828-180196327	0.489171555319315	.	.
chr1	179959653	179960152	chr1	180195828	180196327	Cdc42bpa|chr1:180195828-180196327	0.421892972092435	.	.
chr1	179960232	179960731	chr1	180215001	180215500	Cdc42bpa|chr1:180215001-180215500	0.363221503926218	.	.
chr1	180256056	180256555	chr1	180387432	180387931	Gm31728|chr1:180387432-180387931	0.397306970137977	.	.
chr1	180256056	180256555	chr1	180434100	180434599	Gm31728|chr1:180434100-180434599	0.516143554141953	.	.
chr1	180330806	180331305	chr1	180215001	180215500	Itpkb|chr1:180215001-180215500	0.459365361818134	.	.
chr1	180330806	180331305	chr1	180541862	180542361	Itpkb|chr1:180541862-180542361	0.40613184352225	.	.
chr1	180330806	180331305	chr1	180547908	180548407	Itpkb|chr1:180547908-180548407	0.400705520555572	.	.
chr1	180483264	180483763	chr1	180195828	180196327	Stum|chr1:180195828-180196327	0.411208705290902	.	.
chr1	180483264	180483763	chr1	180215001	180215500	Stum|chr1:180215001-180215500	0.625102756518281	.	.
chr1	180483264	180483763	chr1	180268550	180269049	Stum|chr1:180268550-180269049	0.363028966475826	.	.
chr1	180483264	180483763	chr1	180268550	180269049	Stum|chr1:180268550-180269049	0.363028966475827	.	.
chr1	180483264	180483763	chr1	180387432	180387931	Stum|chr1:180387432-180387931	0.448028191978458	.	.
chr1	180483264	180483763	chr1	180541862	180542361	Stum|chr1:180541862-180542361	0.38179973689302	.	.
chr1	180483264	180483763	chr1	180547908	180548407	Stum|chr1:180547908-180548407	0.64954293303403	.	.
chr1	180641033	180641532	chr1	180332234	180332733	Lin9|chr1:180332234-180332733	0.368604650892318	.	.
chr1	180641033	180641532	chr1	180365065	180365564	Lin9|chr1:180365065-180365564	0.508214875593599	.	.
chr1	180641033	180641532	chr1	180550703	180551202	Lin9|chr1:180550703-180551202	0.5620618053775	.	.
chr1	180641033	180641532	chr1	180777540	180778039	Lin9|chr1:180777540-180778039	0.685554110908479	.	.
chr1	180641033	180641532	chr1	180778088	180778587	Lin9|chr1:180778088-180778587	0.71165519496915	.	.
chr1	180725789	180726288	chr1	180777540	180778039	Acbd3|chr1:180777540-180778039	0.468803274571917	.	.
chr1	180725789	180726288	chr1	180778088	180778587	Acbd3|chr1:180778088-180778587	0.468662317848333	.	.
chr1	180767693	180768192	chr1	180604475	180604974	Gm38293|chr1:180604475-180604974	0.383000839994152	.	.
chr1	180813365	180813864	chr1	180987738	180988237	H3f3a|chr1:180987738-180988237	0.415619212738708	.	.
chr1	180813365	180813864	chr1	180987738	180988237	H3f3aos|chr1:180987738-180988237	0.415619212738708	.	.
chr1	180813989	180814488	chr1	180848038	180848537	H3f3a|chr1:180848038-180848537	0.5429542438661	.	.
chr1	180813989	180814488	chr1	180848038	180848537	H3f3aos|chr1:180848038-180848537	0.5429542438661	.	.
chr1	181144061	181144560	chr1	181272868	181273367	Cnih4|chr1:181272868-181273367	0.525253049515441	.	.
chr1	181144061	181144560	chr1	181272868	181273367	Nvl|chr1:181272868-181273367	0.525253049515441	.	.
chr1	181211764	181212263	chr1	180777540	180778039	Wdr26|chr1:180777540-180778039	0.56447011210096	.	.
chr1	181352331	181352830	chr1	181150665	181151164	Cnih3|chr1:181150665-181151164	0.418280636611457	.	.
chr1	181842237	181842736	chr1	181535452	181535951	Lbr|chr1:181535452-181535951	0.549433396627929	.	.
chr1	182019822	182020321	chr1	182081947	182082446	Enah|chr1:182081947-182082446	0.392527054966523	.	.
chr1	182282558	182283057	chr1	182553927	182554426	Degs1|chr1:182553927-182554426	0.482301244134489	.	.
chr1	182408896	182409395	chr1	182562528	182563027	Trp53bp2|chr1:182562528-182563027	0.569576801090537	.	.
chr1	182408896	182409395	chr1	182591433	182591932	Trp53bp2|chr1:182591433-182591932	0.420759865614936	.	.
chr1	182517320	182517819	chr1	182638922	182639421	Capn2|chr1:182638922-182639421	0.454051474321407	.	.
chr1	182953626	182954125	chr1	182792654	182793153	Tlr5|chr1:182792654-182793153	0.679366200428057	.	.
chr1	182953626	182954125	chr1	182792654	182793153	Tlr5|chr1:182792654-182793153	0.679366200428058	.	.
chr1	182953626	182954125	chr1	182823980	182824479	Tlr5|chr1:182823980-182824479	0.522757277031062	.	.
chr1	182953626	182954125	chr1	182908295	182908794	Tlr5|chr1:182908295-182908794	0.441095032356309	.	.
chr1	182953626	182954125	chr1	182918875	182919374	Tlr5|chr1:182918875-182919374	0.634536315625212	.	.
chr1	182953626	182954125	chr1	182951203	182951702	Tlr5|chr1:182951203-182951702	0.583430186327006	.	.
chr1	182953626	182954125	chr1	182953115	182953614	Tlr5|chr1:182953115-182953614	0.569747222170826	.	.
chr1	182953626	182954125	chr1	182960035	182960534	Tlr5|chr1:182960035-182960534	0.669543206051561	.	.
chr1	183296308	183296807	chr1	183252386	183252885	Aida|chr1:183252386-183252885	0.494822738803636	.	.
chr1	183296308	183296807	chr1	183252386	183252885	Brox|chr1:183252386-183252885	0.494822738803636	.	.
chr1	183296308	183296807	chr1	183574146	183574645	Aida|chr1:183574146-183574645	0.401097794548623	.	.
chr1	183296308	183296807	chr1	183574146	183574645	Brox|chr1:183574146-183574645	0.401097794548623	.	.
chr1	183296824	183297323	chr1	183349780	183350279	Aida|chr1:183349780-183350279	0.49356884403533	.	.
chr1	183296824	183297323	chr1	183349780	183350279	Brox|chr1:183349780-183350279	0.49356884403533	.	.
chr1	183369413	183369912	chr1	183574146	183574645	Mia3|chr1:183574146-183574645	0.423560772828567	.	.
chr1	184034061	184034560	chr1	184235529	184236028	1700056E22Rik|chr1:184235529-184236028	0.414157802635463	.	.
chr1	184034061	184034560	chr1	184395139	184395638	1700056E22Rik|chr1:184395139-184395638	0.369562194252491	.	.
chr1	184845644	184846143	chr1	184542024	184542523	Marc2|chr1:184542024-184542523	0.457752264373454	.	.
chr1	184999545	185000044	chr1	184542615	184543114	Mark1|chr1:184542615-184543114	0.376382143654444	.	.
chr1	185203864	185204363	chr1	185187337	185187836	Rab3gap2|chr1:185187337-185187836	0.445684479795211	.	.
chr1	185454649	185455148	chr1	185681865	185682364	Gm2061|chr1:185681865-185682364	0.392370887552586	.	.
chr1	185454649	185455148	chr1	185681865	185682364	Slc30a10|chr1:185681865-185682364	0.392370887552586	.	.
chr1	186705696	186706195	chr1	186413377	186413876	Gm29491|chr1:186413377-186413876	0.511509737952872	.	.
chr1	186705696	186706195	chr1	186413377	186413876	Tgfb2|chr1:186413377-186413876	0.511509737952872	.	.
chr1	186705696	186706195	chr1	186474810	186475309	Gm29491|chr1:186474810-186475309	0.418527919062184	.	.
chr1	186705696	186706195	chr1	186474810	186475309	Tgfb2|chr1:186474810-186475309	0.418527919062184	.	.
chr1	186749156	186749655	chr1	186401281	186401780	A430105J06Rik|chr1:186401281-186401780	0.517169223011947	.	.
chr1	186749156	186749655	chr1	186401281	186401780	Rrp15|chr1:186401281-186401780	0.517169223011947	.	.
chr1	187215277	187215776	chr1	187031729	187032228	Gpatch2|chr1:187031729-187032228	0.59464920101805	.	.
chr1	187215277	187215776	chr1	187031729	187032228	Spata17|chr1:187031729-187032228	0.59464920101805	.	.
chr1	187215277	187215776	chr1	187137379	187137878	Gpatch2|chr1:187137379-187137878	0.555034127866008	.	.
chr1	187215277	187215776	chr1	187137379	187137878	Spata17|chr1:187137379-187137878	0.555034127866008	.	.
chr1	189007615	189008114	chr1	188978127	188978626	Kctd3|chr1:188978127-188978626	0.514836712216547	.	.
chr1	189007615	189008114	chr1	189026906	189027405	Kctd3|chr1:189026906-189027405	0.371389054796877	.	.
chr1	189007615	189008114	chr1	189460031	189460530	Kctd3|chr1:189460031-189460530	0.376123040320464	.	.
chr1	189343635	189344134	chr1	189026906	189027405	A430027H14Rik|chr1:189026906-189027405	0.56463427790135	.	.
chr1	189343635	189344134	chr1	189107991	189108490	A430027H14Rik|chr1:189107991-189108490	0.405156888498371	.	.
chr1	189343635	189344134	chr1	189373972	189374471	A430027H14Rik|chr1:189373972-189374471	0.546075812904145	.	.
chr1	189343635	189344134	chr1	189460031	189460530	A430027H14Rik|chr1:189460031-189460530	0.551512972953442	.	.
chr1	189343635	189344134	chr1	189700935	189701434	A430027H14Rik|chr1:189700935-189701434	0.567512704781874	.	.
chr1	189687923	189688422	chr1	189700935	189701434	Cenpf|chr1:189700935-189701434	0.450724920746263	.	.
chr1	189727928	189728427	chr1	189871936	189872435	Ptpn14|chr1:189871936-189872435	0.37218582219519	.	.
chr1	189727928	189728427	chr1	189883675	189884174	Ptpn14|chr1:189883675-189884174	0.383782537074572	.	.
chr1	189727928	189728427	chr1	189894336	189894835	Ptpn14|chr1:189894336-189894835	0.368911456322503	.	.
chr1	189922073	189922572	chr1	189887431	189887930	Smyd2|chr1:189887431-189887930	0.468608005032616	.	.
chr1	189922073	189922572	chr1	189927560	189928059	Smyd2|chr1:189927560-189928059	0.479830635976799	.	.
chr1	189922073	189922572	chr1	190220431	190220930	Smyd2|chr1:190220431-190220930	0.454856036655899	.	.
chr1	190979086	190979585	chr1	190944268	190944767	Vash2|chr1:190944268-190944767	0.539696341023673	.	.
chr1	191026045	191026544	chr1	190831723	190832222	A230020J21Rik|chr1:190831723-190832222	0.371981603094859	.	.
chr1	191026045	191026544	chr1	190831723	190832222	Flvcr1|chr1:190831723-190832222	0.371981603094859	.	.
chr1	191026045	191026544	chr1	191494893	191495392	A230020J21Rik|chr1:191494893-191495392	0.667885561580046	.	.
chr1	191026045	191026544	chr1	191494893	191495392	Flvcr1|chr1:191494893-191495392	0.667885561580046	.	.
chr1	191062684	191063183	chr1	191312626	191313125	Nsl1|chr1:191312626-191313125	0.38294920870924	.	.
chr1	191062684	191063183	chr1	191312626	191313125	Tatdn3|chr1:191312626-191313125	0.38294920870924	.	.
chr1	191317662	191318161	chr1	191312626	191313125	Nenf|chr1:191312626-191313125	0.49884667208335	.	.
chr1	191325660	191326159	chr1	191352718	191353217	Pacc1|chr1:191352718-191353217	0.487738421903814	.	.
chr1	191575408	191575907	chr1	191435281	191435780	Dtl|chr1:191435281-191435780	0.507610208316563	.	.
chr1	191575408	191575907	chr1	191435281	191435780	Ints7|chr1:191435281-191435780	0.507610208316563	.	.
chr1	191575408	191575907	chr1	191470543	191471042	Dtl|chr1:191470543-191471042	0.588007598573882	.	.
chr1	191575408	191575907	chr1	191470543	191471042	Ints7|chr1:191470543-191471042	0.588007598573882	.	.
chr1	191575408	191575907	chr1	191718952	191719451	Dtl|chr1:191718952-191719451	0.489996903506221	.	.
chr1	191575408	191575907	chr1	191718952	191719451	Ints7|chr1:191718952-191719451	0.489996903506221	.	.
chr1	191575408	191575907	chr1	191834767	191835266	Dtl|chr1:191834767-191835266	0.468246668649657	.	.
chr1	191575408	191575907	chr1	191834767	191835266	Ints7|chr1:191834767-191835266	0.468246668649657	.	.
chr1	191718068	191718567	chr1	191312626	191313125	Lpgat1|chr1:191312626-191313125	0.523324153938131	.	.
chr1	191989950	191990449	chr1	191718952	191719451	Gm26670|chr1:191718952-191719451	0.398739513953747	.	.
chr1	192190456	192190955	chr1	192299763	192300262	Kcnh1|chr1:192299763-192300262	0.399689817504746	.	.
chr1	192770423	192770922	chr1	193001477	193001976	Hhat|chr1:193001477-193001976	0.44631010583973	.	.
chr1	192770423	192770922	chr1	193082243	193082742	Hhat|chr1:193082243-193082742	0.373831482948011	.	.
chr1	192770423	192770922	chr1	193173244	193173743	Hhat|chr1:193173244-193173743	0.45259765619617	.	.
chr1	192854936	192855435	chr1	193151061	193151560	Gm15867|chr1:193151061-193151560	0.655428739552957	.	.
chr1	192854936	192855435	chr1	193151061	193151560	Gm15867|chr1:193151061-193151560	0.655428739552958	.	.
chr1	192854936	192855435	chr1	193151061	193151560	Sertad4|chr1:193151061-193151560	0.655428739552957	.	.
chr1	192854936	192855435	chr1	193151061	193151560	Sertad4|chr1:193151061-193151560	0.655428739552958	.	.
chr1	192854936	192855435	chr1	193151573	193152072	Gm15867|chr1:193151573-193152072	0.463478740340522	.	.
chr1	192854936	192855435	chr1	193151573	193152072	Sertad4|chr1:193151573-193152072	0.463478740340522	.	.
chr1	193130022	193130521	chr1	193238341	193238840	Utp25|chr1:193238341-193238840	0.365241121518837	.	.
chr1	193130022	193130521	chr1	193255657	193256156	Utp25|chr1:193255657-193256156	0.376350522318207	.	.
chr1	193272369	193272868	chr1	193449473	193449972	G0s2|chr1:193449473-193449972	0.434276864900024	.	.
chr1	193272369	193272868	chr1	193465770	193466269	G0s2|chr1:193465770-193466269	0.598756557301734	.	.
chr1	193370052	193370551	chr1	193001477	193001976	Camk1g|chr1:193001477-193001976	0.4572786901367	.	.
chr1	193370052	193370551	chr1	193173244	193173743	Camk1g|chr1:193173244-193173743	0.490593429665002	.	.
chr1	193370052	193370551	chr1	193238341	193238840	Camk1g|chr1:193238341-193238840	0.429059073948119	.	.
chr1	193370052	193370551	chr1	193316980	193317479	Camk1g|chr1:193316980-193317479	0.470366906198054	.	.
chr1	193370052	193370551	chr1	193382784	193383283	Camk1g|chr1:193382784-193383283	0.443591395763248	.	.
chr1	194222981	194223480	chr1	193794475	193794974	4930503O07Rik|chr1:193794475-193794974	0.414414403059604	.	.
chr1	194976111	194976610	chr1	195040386	195040885	A330023F24Rik|chr1:195040386-195040885	0.525747564643721	.	.
chr1	194976111	194976610	chr1	195040386	195040885	Gm16897|chr1:195040386-195040885	0.525747564643721	.	.
chr1	194976725	194977224	chr1	195232530	195233029	A330023F24Rik|chr1:195232530-195233029	0.369259296617549	.	.
chr1	194976725	194977224	chr1	195232530	195233029	Gm16897|chr1:195232530-195233029	0.369259296617549	.	.
chr1	195018071	195018570	chr1	194950868	194951367	Gm37027|chr1:194950868-194951367	0.430187995618418	.	.
chr10	4265552	4266051	chr10	4386733	4387232	Akap12|chr10:4386733-4387232	0.443506412779447	.	.
chr10	4266269	4266768	chr10	4094479	4094978	Akap12|chr10:4094479-4094978	0.481604915935027	.	.
chr10	4266269	4266768	chr10	4405445	4405944	Akap12|chr10:4405445-4405944	0.62024035904912	.	.
chr10	4266915	4267414	chr10	4405445	4405944	Akap12|chr10:4405445-4405944	0.522523794947006	.	.
chr10	4387235	4387734	chr10	4405445	4405944	Zbtb2|chr10:4405445-4405944	0.393301502122749	.	.
chr10	5550504	5551003	chr10	5479997	5480496	Syne1|chr10:5479997-5480496	0.51919613865483	.	.
chr10	5550504	5551003	chr10	5549987	5550486	Syne1|chr10:5549987-5550486	0.52929324647881	.	.
chr10	5805395	5805894	chr10	5868026	5868525	Fbxo5|chr10:5868026-5868525	0.490468643387774	.	.
chr10	5823844	5824343	chr10	5522860	5523359	Mtrf1l|chr10:5522860-5523359	0.417233121767323	.	.
chr10	5823844	5824343	chr10	5868026	5868525	Mtrf1l|chr10:5868026-5868525	0.478827262533868	.	.
chr10	5823844	5824343	chr10	6035780	6036279	Mtrf1l|chr10:6035780-6036279	0.677512192687833	.	.
chr10	7212004	7212503	chr10	6916488	6916987	Cnksr3|chr10:6916488-6916987	0.51715525204842	.	.
chr10	7212004	7212503	chr10	6968263	6968762	Cnksr3|chr10:6968263-6968762	0.400638887826401	.	.
chr10	7212004	7212503	chr10	6980130	6980629	Cnksr3|chr10:6980130-6980629	0.434415023438616	.	.
chr10	7589567	7590066	chr10	7663092	7663591	Lrp11|chr10:7663092-7663591	0.376859477222235	.	.
chr10	7589567	7590066	chr10	7900869	7901368	Lrp11|chr10:7900869-7901368	0.418911440948943	.	.
chr10	7680943	7681442	chr10	7288140	7288639	Lats1|chr10:7288140-7288639	0.427909487457799	.	.
chr10	7680943	7681442	chr10	7288140	7288639	Pcmt1|chr10:7288140-7288639	0.427909487457799	.	.
chr10	7680943	7681442	chr10	7663092	7663591	Lats1|chr10:7663092-7663591	0.652831664764119	.	.
chr10	7680943	7681442	chr10	7663092	7663591	Pcmt1|chr10:7663092-7663591	0.652831664764119	.	.
chr10	7780721	7781220	chr10	7663092	7663591	B430219N15Rik|chr10:7663092-7663591	0.389519192679104	.	.
chr10	7780721	7781220	chr10	8198993	8199492	B430219N15Rik|chr10:8198993-8199492	0.414497163864796	.	.
chr10	7792631	7793130	chr10	7663092	7663591	Ginm1|chr10:7663092-7663591	0.69829212491268	.	.
chr10	7792631	7793130	chr10	7663092	7663591	Ppil4|chr10:7663092-7663591	0.69829212491268	.	.
chr10	7792631	7793130	chr10	8129953	8130452	Ginm1|chr10:8129953-8130452	0.394910194593646	.	.
chr10	7792631	7793130	chr10	8129953	8130452	Ppil4|chr10:8129953-8130452	0.394910194593646	.	.
chr10	7955534	7956033	chr10	8198993	8199492	Tab2|chr10:8198993-8199492	0.413035911550949	.	.
chr10	8176701	8177200	chr10	8198993	8199492	Gm30906|chr10:8198993-8199492	0.458551915834011	.	.
chr10	8518075	8518574	chr10	8323162	8323661	Ust|chr10:8323162-8323661	0.506525083360169	.	.
chr10	8885858	8886357	chr10	8801066	8801565	Sash1|chr10:8801066-8801565	0.455706801683191	.	.
chr10	10472118	10472617	chr10	10320999	10321498	Adgb|chr10:10320999-10321498	0.598844171429562	.	.
chr10	10557986	10558485	chr10	10252780	10253279	Rab32|chr10:10252780-10253279	0.428409764798971	.	.
chr10	10557986	10558485	chr10	10689152	10689651	Rab32|chr10:10689152-10689651	0.364742800982795	.	.
chr10	11081489	11081988	chr10	10774869	10775368	Grm1|chr10:10774869-10775368	0.454749839982909	.	.
chr10	11081489	11081988	chr10	11128391	11128890	Grm1|chr10:11128391-11128890	0.400449637682074	.	.
chr10	11149164	11149663	chr10	10849564	10850063	Shprh|chr10:10849564-10850063	0.435555149539928	.	.
chr10	11149164	11149663	chr10	10876766	10877265	Shprh|chr10:10876766-10877265	0.459429796072926	.	.
chr10	11149164	11149663	chr10	10938029	10938528	Shprh|chr10:10938029-10938528	0.367513209306972	.	.
chr10	11149682	11150181	chr10	10849564	10850063	Shprh|chr10:10849564-10850063	0.403280761718348	.	.
chr10	11149682	11150181	chr10	10938029	10938528	Shprh|chr10:10938029-10938528	0.449151331587257	.	.
chr10	11149682	11150181	chr10	11362273	11362772	Shprh|chr10:11362273-11362772	0.436556066626313	.	.
chr10	11281047	11281546	chr10	11514144	11514643	4930432B10Rik|chr10:11514144-11514643	0.479600930672174	.	.
chr10	11281047	11281546	chr10	11514144	11514643	Fbxo30|chr10:11514144-11514643	0.479600930672174	.	.
chr10	11343450	11343949	chr10	11491884	11492383	Epm2a|chr10:11491884-11492383	0.493985492078223	.	.
chr10	12868974	12869473	chr10	13008121	13008620	Utrn|chr10:13008121-13008620	0.364647811518167	.	.
chr10	12922927	12923426	chr10	13008121	13008620	B230208H11Rik|chr10:13008121-13008620	0.407758195621251	.	.
chr10	13192919	13193418	chr10	13283359	13283858	Ltv1|chr10:13283359-13283858	0.45753592245825	.	.
chr10	13552855	13553354	chr10	13289540	13290039	Adat2|chr10:13289540-13290039	0.369645767926204	.	.
chr10	13552855	13553354	chr10	13289540	13290039	Pex3|chr10:13289540-13290039	0.369645767926204	.	.
chr10	13552855	13553354	chr10	13685569	13686068	Adat2|chr10:13685569-13686068	0.54087868521779	.	.
chr10	13552855	13553354	chr10	13685569	13686068	Pex3|chr10:13685569-13686068	0.54087868521779	.	.
chr10	13868703	13869202	chr10	13967576	13968075	Aig1|chr10:13967576-13968075	0.407069791222674	.	.
chr10	13966069	13966568	chr10	13500872	13501371	Hivep2|chr10:13500872-13501371	0.375462795144867	.	.
chr10	13966790	13967289	chr10	13500872	13501371	Hivep2|chr10:13500872-13501371	0.448954709712712	.	.
chr10	13966790	13967289	chr10	13564621	13565120	Hivep2|chr10:13564621-13565120	0.456225847967316	.	.
chr10	14705323	14705822	chr10	14861307	14861806	Nmbr|chr10:14861307-14861806	0.397764277337928	.	.
chr10	14705323	14705822	chr10	14861307	14861806	Vta1|chr10:14861307-14861806	0.397764277337928	.	.
chr10	15738620	15739119	chr10	15834139	15834638	Gm32283|chr10:15834139-15834638	0.391389134413188	.	.
chr10	17722963	17723462	chr10	17724226	17724725	Cited2|chr10:17724226-17724725	0.381387473327449	.	.
chr10	17795966	17796465	chr10	17831025	17831524	Txlnb|chr10:17831025-17831524	0.776234850201395	.	.
chr10	18022923	18023422	chr10	18482846	18483345	Abracl|chr10:18482846-18483345	0.409590254759924	.	.
chr10	18056109	18056608	chr10	18407368	18407867	Reps1|chr10:18407368-18407867	0.37946275461822	.	.
chr10	18210578	18211077	chr10	17831025	17831524	Ect2l|chr10:17831025-17831524	0.432865123168234	.	.
chr10	18210578	18211077	chr10	18431396	18431895	Ect2l|chr10:18431396-18431895	0.38316456533784	.	.
chr10	18545704	18546203	chr10	18391549	18392048	Hebp2|chr10:18391549-18392048	0.421889846986231	.	.
chr10	18743491	18743990	chr10	18549428	18549927	Arfgef3|chr10:18549428-18549927	0.682072024744964	.	.
chr10	18743491	18743990	chr10	18549428	18549927	Gm32926|chr10:18549428-18549927	0.682072024744964	.	.
chr10	18844729	18845228	chr10	18658203	18658702	Perp|chr10:18658203-18658702	0.414831134779933	.	.
chr10	18844729	18845228	chr10	18658703	18659202	Perp|chr10:18658703-18659202	0.412088738316416	.	.
chr10	19591671	19592170	chr10	19397309	19397808	Ifngr1|chr10:19397309-19397808	0.365402232805078	.	.
chr10	19591671	19592170	chr10	19811700	19812199	Ifngr1|chr10:19811700-19812199	0.566820917309606	.	.
chr10	19712255	19712754	chr10	19518706	19519205	Il20ra|chr10:19518706-19519205	0.424697931555391	.	.
chr10	19907191	19907690	chr10	19915249	19915748	Pex7|chr10:19915249-19915748	0.511523227695543	.	.
chr10	19907191	19907690	chr10	20181176	20181675	Pex7|chr10:20181176-20181675	0.367691356121758	.	.
chr10	20148657	20149156	chr10	20137502	20138001	Map7|chr10:20137502-20138001	0.462694812782372	.	.
chr10	20149202	20149701	chr10	19811700	19812199	Map7|chr10:19811700-19812199	0.515108247859575	.	.
chr10	20149202	20149701	chr10	20018793	20019292	Map7|chr10:20018793-20019292	0.385683194415789	.	.
chr10	20149202	20149701	chr10	20125124	20125623	Map7|chr10:20125124-20125623	0.410023088015725	.	.
chr10	20149202	20149701	chr10	20474716	20475215	Map7|chr10:20474716-20475215	0.438386588818219	.	.
chr10	20285560	20286059	chr10	20018793	20019292	Gm48249|chr10:20018793-20019292	0.414230359597448	.	.
chr10	20285560	20286059	chr10	20125124	20125623	Gm48249|chr10:20125124-20125623	0.630602939270396	.	.
chr10	20285560	20286059	chr10	20170432	20170931	Gm48249|chr10:20170432-20170931	0.436749491000152	.	.
chr10	20285560	20286059	chr10	20474716	20475215	Gm48249|chr10:20474716-20475215	0.514096493910785	.	.
chr10	20286480	20286979	chr10	20104596	20105095	Gm48249|chr10:20104596-20105095	0.438208746605576	.	.
chr10	20312122	20312621	chr10	20018243	20018742	4933406P04Rik|chr10:20018243-20018742	0.411711080820166	.	.
chr10	20312122	20312621	chr10	20018243	20018742	Bclaf1|chr10:20018243-20018742	0.411711080820166	.	.
chr10	20312122	20312621	chr10	20018793	20019292	4933406P04Rik|chr10:20018793-20019292	0.427154316292231	.	.
chr10	20312122	20312621	chr10	20018793	20019292	Bclaf1|chr10:20018793-20019292	0.427154316292231	.	.
chr10	20312122	20312621	chr10	20170432	20170931	4933406P04Rik|chr10:20170432-20170931	0.361772747194685	.	.
chr10	20312122	20312621	chr10	20170432	20170931	Bclaf1|chr10:20170432-20170931	0.361772747194685	.	.
chr10	20312122	20312621	chr10	20290338	20290837	4933406P04Rik|chr10:20290338-20290837	0.367898634667625	.	.
chr10	20312122	20312621	chr10	20290338	20290837	Bclaf1|chr10:20290338-20290837	0.367898634667625	.	.
chr10	20312122	20312621	chr10	20528762	20529261	4933406P04Rik|chr10:20528762-20529261	0.382173330445368	.	.
chr10	20312122	20312621	chr10	20528762	20529261	Bclaf1|chr10:20528762-20529261	0.382173330445368	.	.
chr10	20312656	20313155	chr10	20104596	20105095	4933406P04Rik|chr10:20104596-20105095	0.407690565944445	.	.
chr10	20312656	20313155	chr10	20104596	20105095	Bclaf1|chr10:20104596-20105095	0.407690565944445	.	.
chr10	20312656	20313155	chr10	20181176	20181675	4933406P04Rik|chr10:20181176-20181675	0.40547199666273	.	.
chr10	20312656	20313155	chr10	20181176	20181675	Bclaf1|chr10:20181176-20181675	0.40547199666273	.	.
chr10	20347497	20347996	chr10	20181176	20181675	Mtfr2|chr10:20181176-20181675	0.428029497235115	.	.
chr10	20347497	20347996	chr10	20273825	20274324	Mtfr2|chr10:20273825-20274324	0.460151176517576	.	.
chr10	20347497	20347996	chr10	20361820	20362319	Mtfr2|chr10:20361820-20362319	0.578869847724234	.	.
chr10	20347497	20347996	chr10	20723492	20723991	Mtfr2|chr10:20723492-20723991	0.596928940580623	.	.
chr10	20724806	20725305	chr10	20547953	20548452	Pde7b|chr10:20547953-20548452	0.490960692957292	.	.
chr10	21160806	21161305	chr10	21455883	21456382	Myb|chr10:21455883-21456382	0.425239970411279	.	.
chr10	21188931	21189430	chr10	20854873	20855372	Gm40608|chr10:20854873-20855372	0.408629417911061	.	.
chr10	21188931	21189430	chr10	21084998	21085497	Gm40608|chr10:21084998-21085497	0.423653584860314	.	.
chr10	21188931	21189430	chr10	21465312	21465811	Gm40608|chr10:21465312-21465811	0.47995784438122	.	.
chr10	21881933	21882432	chr10	21994360	21994859	Sgk1|chr10:21994360-21994859	0.563948216775392	.	.
chr10	24595382	24595881	chr10	24965557	24966056	Ccn2|chr10:24965557-24966056	0.36269944723964	.	.
chr10	24869684	24870183	chr10	25028766	25029265	Med23|chr10:25028766-25029265	0.634614380681903	.	.
chr10	25620875	25621374	chr10	25404212	25404711	Gm36908|chr10:25404212-25404711	0.651375460731482	.	.
chr10	25620875	25621374	chr10	25404826	25405325	Gm36908|chr10:25404826-25405325	0.527551470535089	.	.
chr10	25620875	25621374	chr10	25676718	25677217	Gm36908|chr10:25676718-25677217	0.377136107696727	.	.
chr10	25620875	25621374	chr10	25776757	25777256	Gm36908|chr10:25776757-25777256	0.647065776674443	.	.
chr10	25621404	25621903	chr10	25404212	25404711	Gm36908|chr10:25404212-25404711	0.785943199397867	.	.
chr10	25621404	25621903	chr10	25622498	25622997	Gm36908|chr10:25622498-25622997	0.490083198046576	.	.
chr10	25621404	25621903	chr10	25776757	25777256	Gm36908|chr10:25776757-25777256	0.425951565658915	.	.
chr10	26077668	26078167	chr10	25959289	25959788	Gm9767|chr10:25959289-25959788	0.558783009857897	.	.
chr10	26077668	26078167	chr10	26034872	26035371	Gm9767|chr10:26034872-26035371	0.466898808164687	.	.
chr10	26077668	26078167	chr10	26372894	26373393	Gm9767|chr10:26372894-26373393	0.401083797172546	.	.
chr10	26374914	26375413	chr10	26711043	26711542	L3mbtl3|chr10:26711043-26711542	0.370309560981638	.	.
chr10	26695050	26695549	chr10	26912402	26912901	Gm48893|chr10:26912402-26912901	0.40067043659737	.	.
chr10	26695050	26695549	chr10	26995522	26996021	Gm48893|chr10:26995522-26996021	0.401340111800037	.	.
chr10	26752501	26753000	chr10	26835926	26836425	Arhgap18|chr10:26835926-26836425	0.546183075139505	.	.
chr10	26752501	26753000	chr10	26912402	26912901	Arhgap18|chr10:26912402-26912901	0.596459599541024	.	.
chr10	26753106	26753605	chr10	26835926	26836425	Arhgap18|chr10:26835926-26836425	0.467972319194684	.	.
chr10	26753106	26753605	chr10	26912402	26912901	Arhgap18|chr10:26912402-26912901	0.531600082576885	.	.
chr10	28074020	28074519	chr10	28156288	28156787	Ptprk|chr10:28156288-28156787	0.482730498263906	.	.
chr10	29313161	29313660	chr10	29146428	29146927	Echdc1|chr10:29146428-29146927	0.595072385834258	.	.
chr10	29313161	29313660	chr10	29146428	29146927	Gm46218|chr10:29146428-29146927	0.595072385834258	.	.
chr10	29313161	29313660	chr10	29146930	29147429	Echdc1|chr10:29146930-29147429	0.489549079541088	.	.
chr10	29313161	29313660	chr10	29146930	29147429	Gm46218|chr10:29146930-29147429	0.489549079541088	.	.
chr10	30802619	30803118	chr10	30754960	30755459	Ncoa7|chr10:30754960-30755459	0.695254669718897	.	.
chr10	30802619	30803118	chr10	30801947	30802446	Ncoa7|chr10:30801947-30802446	0.508353900927758	.	.
chr10	30802619	30803118	chr10	30810769	30811268	Ncoa7|chr10:30810769-30811268	0.609727685379998	.	.
chr10	31313140	31313639	chr10	31742380	31742879	Hddc2|chr10:31742380-31742879	0.464072170506851	.	.
chr10	31445112	31445611	chr10	31592665	31593164	Tpd52l1|chr10:31592665-31593164	0.494057461139864	.	.
chr10	31445112	31445611	chr10	31742380	31742879	Tpd52l1|chr10:31742380-31742879	0.374926663944602	.	.
chr10	31608520	31609019	chr10	31353060	31353559	Rnf217|chr10:31353060-31353559	0.419442005684313	.	.
chr10	31608520	31609019	chr10	31592665	31593164	Rnf217|chr10:31592665-31593164	0.529970046277089	.	.
chr10	31609486	31609985	chr10	31465773	31466272	Rnf217|chr10:31465773-31466272	0.397970594942007	.	.
chr10	32890706	32891205	chr10	32577101	32577600	Nkain2|chr10:32577101-32577600	0.384242833095213	.	.
chr10	32890706	32891205	chr10	32703697	32704196	Nkain2|chr10:32703697-32704196	0.457075698550063	.	.
chr10	33623953	33624452	chr10	33986736	33987235	Clvs2|chr10:33986736-33987235	0.405316002466629	.	.
chr10	33623953	33624452	chr10	33986736	33987235	Gm15939|chr10:33986736-33987235	0.405316002466629	.	.
chr10	33904718	33905217	chr10	33703373	33703872	Rsph4a|chr10:33703373-33703872	0.559330853803921	.	.
chr10	33951019	33951518	chr10	33986736	33987235	Zup1|chr10:33986736-33987235	0.389867258931106	.	.
chr10	34019491	34019990	chr10	33986736	33987235	Gm48045|chr10:33986736-33987235	0.576049990314654	.	.
chr10	34019491	34019990	chr10	33986736	33987235	Rwdd1|chr10:33986736-33987235	0.576049990314654	.	.
chr10	34127449	34127948	chr10	33986736	33987235	Calhm6|chr10:33986736-33987235	0.385891700423905	.	.
chr10	34297174	34297673	chr10	34358207	34358706	Tspyl4|chr10:34358207-34358706	0.535292196771602	.	.
chr10	36974002	36974501	chr10	36696828	36697327	Hdac2|chr10:36696828-36697327	0.435775133822657	.	.
chr10	36974002	36974501	chr10	37136922	37137421	Hdac2|chr10:37136922-37137421	0.534499462792645	.	.
chr10	37138712	37139211	chr10	37136922	37137421	5930403N24Rik|chr10:37136922-37137421	0.488402761754893	.	.
chr10	37138712	37139211	chr10	37136922	37137421	Marcks|chr10:37136922-37137421	0.488402761754893	.	.
chr10	38965296	38965795	chr10	38554167	38554666	Lama4|chr10:38554167-38554666	0.559167880760733	.	.
chr10	38965296	38965795	chr10	39209663	39210162	Lama4|chr10:39209663-39210162	0.746748293923439	.	.
chr10	39133692	39134191	chr10	39171636	39172135	Fam229b|chr10:39171636-39172135	0.39036454840369	.	.
chr10	39133692	39134191	chr10	39171636	39172135	Tube1|chr10:39171636-39172135	0.39036454840369	.	.
chr10	40025041	40025540	chr10	39958183	39958682	Mfsd4b1|chr10:39958183-39958682	0.390076398694072	.	.
chr10	40301364	40301863	chr10	40112981	40113480	Amd1|chr10:40112981-40113480	0.392457068472982	.	.
chr10	40301364	40301863	chr10	40113487	40113986	Amd1|chr10:40113487-40113986	0.379597645739447	.	.
chr10	40301997	40302496	chr10	40036661	40037160	Amd1|chr10:40036661-40037160	0.438245837683949	.	.
chr10	40301997	40302496	chr10	40212385	40212884	Amd1|chr10:40212385-40212884	0.512405600450594	.	.
chr10	40301997	40302496	chr10	40674174	40674673	Amd1|chr10:40674174-40674673	0.496524243264976	.	.
chr10	40301997	40302496	chr10	40688861	40689360	Amd1|chr10:40688861-40689360	0.747436446837212	.	.
chr10	40348905	40349404	chr10	40212385	40212884	Cdk19os|chr10:40212385-40212884	0.493211626620256	.	.
chr10	40682406	40682905	chr10	40631904	40632403	Mettl24|chr10:40631904-40632403	0.578129993008121	.	.
chr10	40682406	40682905	chr10	40844497	40844996	Mettl24|chr10:40844497-40844996	0.685684045367941	.	.
chr10	40682966	40683465	chr10	40884487	40884986	Mettl24|chr10:40884487-40884986	0.486163856697871	.	.
chr10	41071321	41071820	chr10	40845016	40845515	Gpr6|chr10:40845016-40845515	0.474994282054031	.	.
chr10	41071321	41071820	chr10	41100073	41100572	Gpr6|chr10:41100073-41100572	0.704598294887559	.	.
chr10	41071321	41071820	chr10	41295019	41295518	Gpr6|chr10:41295019-41295518	0.461258149152924	.	.
chr10	41072083	41072582	chr10	40969333	40969832	Gpr6|chr10:40969333-40969832	0.55069785861022	.	.
chr10	41072083	41072582	chr10	41098111	41098610	Gpr6|chr10:41098111-41098610	0.713483542033816	.	.
chr10	41072083	41072582	chr10	41100073	41100572	Gpr6|chr10:41100073-41100572	0.491494211737378	.	.
chr10	41072083	41072582	chr10	41209028	41209527	Gpr6|chr10:41209028-41209527	0.627998476191347	.	.
chr10	41072083	41072582	chr10	41295019	41295518	Gpr6|chr10:41295019-41295518	0.790971614046196	.	.
chr10	41450048	41450547	chr10	41678789	41679288	Zbtb24|chr10:41678789-41679288	0.430746511439782	.	.
chr10	41490156	41490655	chr10	41098111	41098610	Ppil6|chr10:41098111-41098610	0.654725673097783	.	.
chr10	41490156	41490655	chr10	41098111	41098610	Smpd2|chr10:41098111-41098610	0.654725673097783	.	.
chr10	41490156	41490655	chr10	41100073	41100572	Ppil6|chr10:41100073-41100572	0.468135943830659	.	.
chr10	41490156	41490655	chr10	41100073	41100572	Smpd2|chr10:41100073-41100572	0.468135943830659	.	.
chr10	41490156	41490655	chr10	41295019	41295518	Ppil6|chr10:41295019-41295518	0.486536117091954	.	.
chr10	41490156	41490655	chr10	41295019	41295518	Smpd2|chr10:41295019-41295518	0.486536117091954	.	.
chr10	41490156	41490655	chr10	41505407	41505906	Ppil6|chr10:41505407-41505906	0.374033366874105	.	.
chr10	41490156	41490655	chr10	41505407	41505906	Smpd2|chr10:41505407-41505906	0.374033366874105	.	.
chr10	41518365	41518864	chr10	41887125	41887624	Cd164|chr10:41887125-41887624	0.493158082884162	.	.
chr10	41518902	41519401	chr10	41505407	41505906	Cd164|chr10:41505407-41505906	0.486885359869756	.	.
chr10	41518902	41519401	chr10	41887125	41887624	Cd164|chr10:41887125-41887624	0.421112987954595	.	.
chr10	41809843	41810342	chr10	41980671	41981170	Cep57l1|chr10:41980671-41981170	0.469883505720709	.	.
chr10	41809843	41810342	chr10	41980671	41981170	Sesn1|chr10:41980671-41981170	0.469883505720709	.	.
chr10	41809843	41810342	chr10	42198842	42199341	Cep57l1|chr10:42198842-42199341	0.471948590760968	.	.
chr10	41809843	41810342	chr10	42198842	42199341	Sesn1|chr10:42198842-42199341	0.471948590760968	.	.
chr10	41809843	41810342	chr10	42199527	42200026	Cep57l1|chr10:42199527-42200026	0.579307902968387	.	.
chr10	41809843	41810342	chr10	42199527	42200026	Sesn1|chr10:42199527-42200026	0.579307902968387	.	.
chr10	42018185	42018684	chr10	42278179	42278678	1700016J18Rik|chr10:42278179-42278678	0.459647652041117	.	.
chr10	42018185	42018684	chr10	42278179	42278678	Armc2|chr10:42278179-42278678	0.459647652041117	.	.
chr10	42018185	42018684	chr10	42339635	42340134	1700016J18Rik|chr10:42339635-42340134	0.395227030569224	.	.
chr10	42018185	42018684	chr10	42339635	42340134	Armc2|chr10:42339635-42340134	0.395227030569224	.	.
chr10	42478381	42478880	chr10	42277563	42278062	Afg1l|chr10:42277563-42278062	0.45340211144133	.	.
chr10	42478381	42478880	chr10	42278179	42278678	Afg1l|chr10:42278179-42278678	0.520834759990031	.	.
chr10	42501588	42502087	chr10	42277563	42278062	Snx3|chr10:42277563-42278062	0.413483334054862	.	.
chr10	42761268	42761767	chr10	42958099	42958598	Sec63|chr10:42958099-42958598	0.409644434358236	.	.
chr10	42761268	42761767	chr10	42990923	42991422	Sec63|chr10:42990923-42991422	0.546070119470457	.	.
chr10	42860008	42860507	chr10	42958099	42958598	Scml4|chr10:42958099-42958598	0.538057580479266	.	.
chr10	42860528	42861027	chr10	42990923	42991422	Scml4|chr10:42990923-42991422	0.38645382484735	.	.
chr10	43479312	43479811	chr10	43740377	43740876	Bend3|chr10:43740377-43740876	0.444588177583137	.	.
chr10	43540736	43541235	chr10	43676944	43677443	1700021F05Rik|chr10:43676944-43677443	0.363795469844115	.	.
chr10	43540736	43541235	chr10	43953823	43954322	1700021F05Rik|chr10:43953823-43954322	0.46260331916411	.	.
chr10	43540736	43541235	chr10	43953823	43954322	1700021F05Rik|chr10:43953823-43954322	0.462603319164111	.	.
chr10	43901492	43901991	chr10	43574870	43575369	Qrsl1|chr10:43574870-43575369	0.410295285080442	.	.
chr10	43901492	43901991	chr10	43574870	43575369	Rtn4ip1|chr10:43574870-43575369	0.410295285080442	.	.
chr10	43901492	43901991	chr10	43944843	43945342	Qrsl1|chr10:43944843-43945342	0.571656873911436	.	.
chr10	43901492	43901991	chr10	43944843	43945342	Rtn4ip1|chr10:43944843-43945342	0.571656873911436	.	.
chr10	44148721	44149220	chr10	43953823	43954322	Crybg1|chr10:43953823-43954322	0.386353718731201	.	.
chr10	44148721	44149220	chr10	44159990	44160489	Crybg1|chr10:44159990-44160489	0.583819038409973	.	.
chr10	45066851	45067350	chr10	45092118	45092617	Prep|chr10:45092118-45092617	0.451755751012782	.	.
chr10	45066851	45067350	chr10	45092618	45093117	Prep|chr10:45092618-45093117	0.367562913921711	.	.
chr10	45066851	45067350	chr10	45147357	45147856	Prep|chr10:45147357-45147856	0.572302504446558	.	.
chr10	45289129	45289628	chr10	45045177	45045676	Gm15934|chr10:45045177-45045676	0.514734525303598	.	.
chr10	45289129	45289628	chr10	45273132	45273631	Gm15934|chr10:45273132-45273631	0.505698922064945	.	.
chr10	45289129	45289628	chr10	45373235	45373734	Gm15934|chr10:45373235-45373734	0.409319453161171	.	.
chr10	45335421	45335920	chr10	45146808	45147307	Bves|chr10:45146808-45147307	0.384457957736943	.	.
chr10	45335421	45335920	chr10	45273132	45273631	Bves|chr10:45273132-45273631	0.59158559853675	.	.
chr10	45335421	45335920	chr10	45273132	45273631	Bves|chr10:45273132-45273631	0.591585598536751	.	.
chr10	45486237	45486736	chr10	45129040	45129539	Lin28b|chr10:45129040-45129539	0.481667257144776	.	.
chr10	45578214	45578713	chr10	45850528	45851027	Hace1|chr10:45850528-45851027	0.375989968079336	.	.
chr10	52233867	52234366	chr10	52106115	52106614	Dcbld1|chr10:52106115-52106614	0.424877225769151	.	.
chr10	52381975	52382474	chr10	52133327	52133826	Gopc|chr10:52133327-52133826	0.378111701868766	.	.
chr10	52381975	52382474	chr10	52718115	52718614	Gopc|chr10:52718115-52718614	0.380876822456896	.	.
chr10	52417238	52417737	chr10	52106115	52106614	Nus1|chr10:52106115-52106614	0.393467003878436	.	.
chr10	52690218	52690717	chr10	52691301	52691800	Slc35f1|chr10:52691301-52691800	0.396669513305923	.	.
chr10	52690218	52690717	chr10	52718115	52718614	Slc35f1|chr10:52718115-52718614	0.397129530839609	.	.
chr10	52690218	52690717	chr10	52756249	52756748	Slc35f1|chr10:52756249-52756748	0.450447223323035	.	.
chr10	52690801	52691300	chr10	52691301	52691800	Slc35f1|chr10:52691301-52691800	0.57888508739319	.	.
chr10	52690801	52691300	chr10	52718115	52718614	Slc35f1|chr10:52718115-52718614	0.442287307438451	.	.
chr10	53379090	53379589	chr10	53348201	53348700	Cep85l|chr10:53348201-53348700	0.550304554459563	.	.
chr10	53596436	53596935	chr10	53528299	53528798	Asf1a|chr10:53528299-53528798	0.511812348285026	.	.
chr10	53596436	53596935	chr10	53863390	53863889	Asf1a|chr10:53863390-53863889	0.448126374910624	.	.
chr10	53596436	53596935	chr10	53915548	53916047	Asf1a|chr10:53915548-53916047	0.449135745829942	.	.
chr10	53629896	53630395	chr10	53346440	53346939	Mcm9|chr10:53346440-53346939	0.502645782301044	.	.
chr10	53750991	53751490	chr10	53915548	53916047	Fam184a|chr10:53915548-53916047	0.386335435208518	.	.
chr10	54074878	54075377	chr10	54034648	54035147	Gm16998|chr10:54034648-54035147	0.366488001132032	.	.
chr10	54075590	54076089	chr10	54034648	54035147	Gm16998|chr10:54034648-54035147	0.397174483450705	.	.
chr10	54075590	54076089	chr10	54034648	54035147	Man1a|chr10:54034648-54035147	0.397174483450705	.	.
chr10	56431168	56431667	chr10	56069626	56070125	Gm36595|chr10:56069626-56070125	0.565189282184107	.	.
chr10	56431168	56431667	chr10	56339053	56339552	Gm36595|chr10:56339053-56339552	0.423940352614851	.	.
chr10	56431764	56432263	chr10	56369070	56369569	Gm36595|chr10:56369070-56369569	0.523141954484048	.	.
chr10	56431764	56432263	chr10	56372970	56373469	Gm36595|chr10:56372970-56373469	0.544717879597406	.	.
chr10	57486054	57486553	chr10	57447879	57448378	4930467K11Rik|chr10:57447879-57448378	0.424984196509785	.	.
chr10	57486054	57486553	chr10	57447879	57448378	Hsf2|chr10:57447879-57448378	0.424984196509785	.	.
chr10	58255194	58255693	chr10	58559766	58560265	Gcc2|chr10:58559766-58560265	0.545264571299532	.	.
chr10	59221544	59222043	chr10	59451740	59452239	Sept10|chr10:59451740-59452239	0.528039899258298	.	.
chr10	59221544	59222043	chr10	59451740	59452239	Sowahc|chr10:59451740-59452239	0.528039899258298	.	.
chr10	59322979	59323478	chr10	59093012	59093511	P4ha1|chr10:59093012-59093511	0.574909294113732	.	.
chr10	59616480	59616979	chr10	59296247	59296746	Gm10322|chr10:59296247-59296746	0.625247438385854	.	.
chr10	59616480	59616979	chr10	59296247	59296746	Mcu|chr10:59296247-59296746	0.625247438385854	.	.
chr10	59616480	59616979	chr10	59451740	59452239	Gm10322|chr10:59451740-59452239	0.401243273852939	.	.
chr10	59616480	59616979	chr10	59451740	59452239	Mcu|chr10:59451740-59452239	0.401243273852939	.	.
chr10	59616480	59616979	chr10	59602878	59603377	Gm10322|chr10:59602878-59603377	0.44250824746729	.	.
chr10	59616480	59616979	chr10	59602878	59603377	Mcu|chr10:59602878-59603377	0.44250824746729	.	.
chr10	59616480	59616979	chr10	59899607	59900106	Gm10322|chr10:59899607-59900106	0.759108351547676	.	.
chr10	59616480	59616979	chr10	59899607	59900106	Mcu|chr10:59899607-59900106	0.759108351547676	.	.
chr10	59616480	59616979	chr10	59909224	59909723	Gm10322|chr10:59909224-59909723	0.596831457960937	.	.
chr10	59616480	59616979	chr10	59909224	59909723	Mcu|chr10:59909224-59909723	0.596831457960937	.	.
chr10	59702220	59702719	chr10	59897556	59898055	Micu1|chr10:59897556-59898055	0.460415141802301	.	.
chr10	59702220	59702719	chr10	59950571	59951070	Micu1|chr10:59950571-59951070	0.539660482102273	.	.
chr10	59879326	59879825	chr10	59864987	59865486	Dnajb12|chr10:59864987-59865486	0.412285507125444	.	.
chr10	59879326	59879825	chr10	59899607	59900106	Dnajb12|chr10:59899607-59900106	0.654675150971022	.	.
chr10	59879326	59879825	chr10	59909224	59909723	Dnajb12|chr10:59909224-59909723	0.470307513575393	.	.
chr10	59879326	59879825	chr10	60148059	60148558	Dnajb12|chr10:60148059-60148558	0.422429649589459	.	.
chr10	59879903	59880402	chr10	59899607	59900106	Dnajb12|chr10:59899607-59900106	0.624082941405512	.	.
chr10	59879903	59880402	chr10	59909224	59909723	Dnajb12|chr10:59909224-59909723	0.548907242115434	.	.
chr10	59879903	59880402	chr10	60148059	60148558	Dnajb12|chr10:60148059-60148558	0.437748689859426	.	.
chr10	59951690	59952189	chr10	60244984	60245483	Ddit4|chr10:60244984-60245483	0.494800426727652	.	.
chr10	60002852	60003351	chr10	59899607	59900106	Anapc16|chr10:59899607-59900106	0.423120155272701	.	.
chr10	60002852	60003351	chr10	59899607	59900106	Anapc16|chr10:59899607-59900106	0.423120155272702	.	.
chr10	60002852	60003351	chr10	59899607	59900106	Ascc1|chr10:59899607-59900106	0.423120155272701	.	.
chr10	60002852	60003351	chr10	59899607	59900106	Ascc1|chr10:59899607-59900106	0.423120155272702	.	.
chr10	60002852	60003351	chr10	59909224	59909723	Anapc16|chr10:59909224-59909723	0.723624582670776	.	.
chr10	60002852	60003351	chr10	59909224	59909723	Ascc1|chr10:59909224-59909723	0.723624582670776	.	.
chr10	60002852	60003351	chr10	59930864	59931363	Anapc16|chr10:59930864-59931363	0.5497141757943	.	.
chr10	60002852	60003351	chr10	59930864	59931363	Ascc1|chr10:59930864-59931363	0.5497141757943	.	.
chr10	60002852	60003351	chr10	60284946	60285445	Anapc16|chr10:60284946-60285445	0.564767217143982	.	.
chr10	60002852	60003351	chr10	60284946	60285445	Ascc1|chr10:60284946-60285445	0.564767217143982	.	.
chr10	60106712	60107211	chr10	59899607	59900106	Spock2|chr10:59899607-59900106	0.532712032408181	.	.
chr10	60106712	60107211	chr10	59909224	59909723	Spock2|chr10:59909224-59909723	0.53058331114818	.	.
chr10	60277677	60278176	chr10	60191675	60192174	Psap|chr10:60191675-60192174	0.385115772726849	.	.
chr10	60277677	60278176	chr10	60284946	60285445	Psap|chr10:60284946-60285445	0.367247820157607	.	.
chr10	60277677	60278176	chr10	60687431	60687930	Psap|chr10:60687431-60687930	0.671741841190639	.	.
chr10	60277677	60278176	chr10	60732234	60732733	Psap|chr10:60732234-60732733	0.400325606793208	.	.
chr10	60831386	60831885	chr10	60687431	60687930	Unc5b|chr10:60687431-60687930	0.490926047854208	.	.
chr10	60831386	60831885	chr10	60732234	60732733	Unc5b|chr10:60732234-60732733	0.418811069101213	.	.
chr10	61089138	61089637	chr10	60893751	60894250	Pcbd1|chr10:60893751-60894250	0.579221396177514	.	.
chr10	61089138	61089637	chr10	60893751	60894250	Pcbd1|chr10:60893751-60894250	0.579221396177515	.	.
chr10	61089138	61089637	chr10	60913510	60914009	Pcbd1|chr10:60913510-60914009	0.460273491250118	.	.
chr10	61089138	61089637	chr10	61080199	61080698	Pcbd1|chr10:61080199-61080698	0.481128169886669	.	.
chr10	61383246	61383745	chr10	61625504	61626003	Pald1|chr10:61625504-61626003	0.469227882050775	.	.
chr10	61452613	61453112	chr10	61443530	61444029	Eif4ebp2|chr10:61443530-61444029	0.411722841565022	.	.
chr10	61452613	61453112	chr10	61591249	61591748	Eif4ebp2|chr10:61591249-61591748	0.472687738844189	.	.
chr10	61475965	61476464	chr10	61625504	61626003	D830039M14Rik|chr10:61625504-61626003	0.535821841000972	.	.
chr10	61475965	61476464	chr10	61625504	61626003	Lrrc20|chr10:61625504-61626003	0.535821841000972	.	.
chr10	61695204	61695703	chr10	61570075	61570574	Tysnd1|chr10:61570075-61570574	0.451717102083853	.	.
chr10	61783021	61783520	chr10	61625504	61626003	H2afy2|chr10:61625504-61626003	0.569234579197084	.	.
chr10	61783021	61783520	chr10	62182988	62183487	H2afy2|chr10:62182988-62183487	0.444503231456259	.	.
chr10	61783689	61784188	chr10	61591249	61591748	H2afy2|chr10:61591249-61591748	0.375683271471188	.	.
chr10	61783689	61784188	chr10	61625504	61626003	H2afy2|chr10:61625504-61626003	0.613748356394067	.	.
chr10	62340040	62340539	chr10	62110799	62111298	Hk1os|chr10:62110799-62111298	0.435736311676964	.	.
chr10	62486629	62487128	chr10	62055333	62055832	Vps26a|chr10:62055333-62055832	0.470508358283655	.	.
chr10	62486629	62487128	chr10	62055333	62055832	Vps26a|chr10:62055333-62055832	0.470508358283656	.	.
chr10	62486629	62487128	chr10	62182988	62183487	Vps26a|chr10:62182988-62183487	0.446495235919315	.	.
chr10	62486629	62487128	chr10	62590203	62590702	Vps26a|chr10:62590203-62590702	0.518124021683523	.	.
chr10	62577623	62578122	chr10	62590203	62590702	4933428P19Rik|chr10:62590203-62590702	0.374379506146329	.	.
chr10	62577623	62578122	chr10	62590203	62590702	Kif1bp|chr10:62590203-62590702	0.374379506146329	.	.
chr10	62577623	62578122	chr10	62850934	62851433	4933428P19Rik|chr10:62850934-62851433	0.444719212265401	.	.
chr10	62577623	62578122	chr10	62850934	62851433	Kif1bp|chr10:62850934-62851433	0.444719212265401	.	.
chr10	62602059	62602558	chr10	62850934	62851433	Ddx21|chr10:62850934-62851433	0.367254458575492	.	.
chr10	62602059	62602558	chr10	62850934	62851433	Gm47257|chr10:62850934-62851433	0.367254458575492	.	.
chr10	62602059	62602558	chr10	62865795	62866294	Ddx21|chr10:62865795-62866294	0.369169271015616	.	.
chr10	62602059	62602558	chr10	62865795	62866294	Gm47257|chr10:62865795-62866294	0.369169271015616	.	.
chr10	62602059	62602558	chr10	62866298	62866797	Ddx21|chr10:62866298-62866797	0.438339475623835	.	.
chr10	62602059	62602558	chr10	62866298	62866797	Gm47257|chr10:62866298-62866797	0.438339475623835	.	.
chr10	62651098	62651597	chr10	62590203	62590702	Ddx50|chr10:62590203-62590702	0.388400673534985	.	.
chr10	62792172	62792671	chr10	62856650	62857149	Ccar1|chr10:62856650-62857149	0.368501317745634	.	.
chr10	62946840	62947339	chr10	62549665	62550164	Dna2|chr10:62549665-62550164	0.494774163556408	.	.
chr10	62946840	62947339	chr10	62549665	62550164	Dna2|chr10:62549665-62550164	0.494774163556409	.	.
chr10	62980587	62981086	chr10	62590203	62590702	Rufy2|chr10:62590203-62590702	0.451736523304161	.	.
chr10	63023688	63024187	chr10	63457703	63458202	Hnrnph3|chr10:63457703-63458202	0.377822459241206	.	.
chr10	63023688	63024187	chr10	63457703	63458202	Pbld2|chr10:63457703-63458202	0.377822459241206	.	.
chr10	63099999	63100498	chr10	63457703	63458202	Atoh7|chr10:63457703-63458202	0.581150131177104	.	.
chr10	63243618	63244117	chr10	62865795	62866294	1700120B22Rik|chr10:62865795-62866294	0.436082032897809	.	.
chr10	63243618	63244117	chr10	62865795	62866294	Herc4|chr10:62865795-62866294	0.436082032897809	.	.
chr10	63243618	63244117	chr10	63308515	63309014	1700120B22Rik|chr10:63308515-63309014	0.392362555955672	.	.
chr10	63243618	63244117	chr10	63308515	63309014	Herc4|chr10:63308515-63309014	0.392362555955672	.	.
chr10	63429313	63429812	chr10	63338211	63338710	Ctnna3|chr10:63338211-63338710	0.536457763548318	.	.
chr10	63429957	63430456	chr10	63457703	63458202	Ctnna3|chr10:63457703-63458202	0.475755347007149	.	.
chr10	66920360	66920859	chr10	67126566	67127065	1110002J07Rik|chr10:67126566-67127065	0.495325666791334	.	.
chr10	66920360	66920859	chr10	67126566	67127065	Gm26576|chr10:67126566-67127065	0.495325666791334	.	.
chr10	67548797	67549296	chr10	67998042	67998541	Ado|chr10:67998042-67998541	0.461666670849024	.	.
chr10	67912421	67912920	chr10	67614985	67615484	Zfp365|chr10:67614985-67615484	0.420036120301468	.	.
chr10	67912421	67912920	chr10	68023826	68024325	Zfp365|chr10:68023826-68024325	0.420594211861587	.	.
chr10	67912421	67912920	chr10	68158488	68158987	Zfp365|chr10:68158488-68158987	0.571077181270683	.	.
chr10	67979231	67979730	chr10	68039567	68040066	Rtkn2|chr10:68039567-68040066	0.63174231942282	.	.
chr10	68541026	68541525	chr10	68562251	68562750	Cabcoco1|chr10:68562251-68562750	0.455684922492555	.	.
chr10	68541026	68541525	chr10	68672753	68673252	Cabcoco1|chr10:68672753-68673252	0.44167860325217	.	.
chr10	68541026	68541525	chr10	68673414	68673913	Cabcoco1|chr10:68673414-68673913	0.51419761457756	.	.
chr10	68541629	68542128	chr10	68282413	68282912	Cabcoco1|chr10:68282413-68282912	0.529044295797723	.	.
chr10	68541629	68542128	chr10	68562251	68562750	Cabcoco1|chr10:68562251-68562750	0.469801385180569	.	.
chr10	68724253	68724752	chr10	68673414	68673913	Tmem26|chr10:68673414-68673913	0.457904326438644	.	.
chr10	69212738	69213237	chr10	69454457	69454956	A930033H14Rik|chr10:69454457-69454956	0.522159877577629	.	.
chr10	70440127	70440626	chr10	70368701	70369200	Fam13c|chr10:70368701-70369200	0.368245370761121	.	.
chr10	70440127	70440626	chr10	70598651	70599150	Fam13c|chr10:70598651-70599150	0.416398120141431	.	.
chr10	70440631	70441130	chr10	70291877	70292376	Fam13c|chr10:70291877-70292376	0.517265729319185	.	.
chr10	71159624	71160123	chr10	70861169	70861668	Bicc1|chr10:70861169-70861668	0.627849742969524	.	.
chr10	71159624	71160123	chr10	70949513	70950012	Bicc1|chr10:70949513-70950012	0.466693270617713	.	.
chr10	71159624	71160123	chr10	70976962	70977461	Bicc1|chr10:70976962-70977461	0.505886779185708	.	.
chr10	71237867	71238366	chr10	70800633	70801132	Tfam|chr10:70800633-70801132	0.444260478309146	.	.
chr10	71347030	71347529	chr10	71520365	71520864	Ipmk|chr10:71520365-71520864	0.428915655546971	.	.
chr10	71347030	71347529	chr10	71520365	71520864	Ipmk|chr10:71520365-71520864	0.428915655546972	.	.
chr10	71347532	71348031	chr10	71479864	71480363	Ipmk|chr10:71479864-71480363	0.401818521578136	.	.
chr10	72654602	72655101	chr10	72353424	72353923	Zwint|chr10:72353424-72353923	0.378944007282285	.	.
chr10	72654602	72655101	chr10	72573960	72574459	Zwint|chr10:72573960-72574459	0.599402112943692	.	.
chr10	72655128	72655627	chr10	72573960	72574459	Zwint|chr10:72573960-72574459	0.423723813761902	.	.
chr10	74966773	74967272	chr10	74896756	74897255	Gnaz|chr10:74896756-74897255	0.55700099103132	.	.
chr10	74966773	74967272	chr10	74920811	74921310	Gnaz|chr10:74920811-74921310	0.520664457011685	.	.
chr10	74966773	74967272	chr10	75170461	75170960	Gnaz|chr10:75170461-75170960	0.498777342123104	.	.
chr10	74966773	74967272	chr10	75182247	75182746	Gnaz|chr10:75182247-75182746	0.494972355688409	.	.
chr10	75032331	75032830	chr10	75059275	75059774	Rsph14|chr10:75059275-75059774	0.403022174321761	.	.
chr10	75036948	75037447	chr10	74848308	74848807	Rab36|chr10:74848308-74848807	0.426832736866321	.	.
chr10	75060294	75060793	chr10	75104070	75104569	Bcr|chr10:75104070-75104569	0.547613033419068	.	.
chr10	75211769	75212268	chr10	74896756	74897255	Specc1l|chr10:74896756-74897255	0.587815253638512	.	.
chr10	75211769	75212268	chr10	74896756	74897255	Specc1l|chr10:74896756-74897255	0.587815253638513	.	.
chr10	75211769	75212268	chr10	74920811	74921310	Specc1l|chr10:74920811-74921310	0.373876619585237	.	.
chr10	75212344	75212843	chr10	75151144	75151643	Specc1l|chr10:75151144-75151643	0.38905934959218	.	.
chr10	75517195	75517694	chr10	75684124	75684623	Gucd1|chr10:75684124-75684623	0.381114221211803	.	.
chr10	75517195	75517694	chr10	75684124	75684623	Snrpd3|chr10:75684124-75684623	0.381114221211803	.	.
chr10	75517716	75518215	chr10	75255052	75255551	Gucd1|chr10:75255052-75255551	0.423980367709797	.	.
chr10	75517716	75518215	chr10	75255052	75255551	Snrpd3|chr10:75255052-75255551	0.423980367709797	.	.
chr10	75797531	75798030	chr10	75632514	75633013	Gstt1|chr10:75632514-75633013	0.539792205345718	.	.
chr10	75797531	75798030	chr10	75666478	75666977	Gstt1|chr10:75666478-75666977	0.561153646519485	.	.
chr10	75797531	75798030	chr10	75704631	75705130	Gstt1|chr10:75704631-75705130	0.433100736988834	.	.
chr10	75859343	75859842	chr10	75667832	75668331	Mif|chr10:75667832-75668331	0.393417186862164	.	.
chr10	75859343	75859842	chr10	76174820	76175319	Mif|chr10:76174820-76175319	0.558721486677954	.	.
chr10	75860073	75860572	chr10	75667832	75668331	Mif|chr10:75667832-75668331	0.444604982343553	.	.
chr10	75860073	75860572	chr10	76174820	76175319	Mif|chr10:76174820-76175319	0.530983407016428	.	.
chr10	75893088	75893587	chr10	75872865	75873364	Derl3|chr10:75872865-75873364	0.393426909882805	.	.
chr10	76032290	76032789	chr10	75853409	75853908	Zfp280b|chr10:75853409-75853908	0.380989347649835	.	.
chr10	76032290	76032789	chr10	75950691	75951190	Zfp280b|chr10:75950691-75951190	0.572503448611872	.	.
chr10	77008547	77009046	chr10	76790031	76790530	Gm35721|chr10:76790031-76790530	0.38872138487948	.	.
chr10	77032927	77033426	chr10	77304843	77305342	Slc19a1|chr10:77304843-77305342	0.467248690218056	.	.
chr10	77258974	77259473	chr10	77304843	77305342	Gm10941|chr10:77304843-77305342	0.398416011526763	.	.
chr10	77258974	77259473	chr10	77304843	77305342	Pofut2|chr10:77304843-77305342	0.398416011526763	.	.
chr10	77258974	77259473	chr10	77310486	77310985	Gm10941|chr10:77310486-77310985	0.466357370289388	.	.
chr10	77258974	77259473	chr10	77310486	77310985	Pofut2|chr10:77310486-77310985	0.466357370289388	.	.
chr10	77258974	77259473	chr10	77509364	77509863	Gm10941|chr10:77509364-77509863	0.456714570710371	.	.
chr10	77258974	77259473	chr10	77509364	77509863	Pofut2|chr10:77509364-77509863	0.456714570710371	.	.
chr10	77417987	77418486	chr10	77340009	77340508	Adarb1|chr10:77340009-77340508	0.384849454008642	.	.
chr10	77581441	77581940	chr10	77310486	77310985	Pttg1ip|chr10:77310486-77310985	0.485298382274622	.	.
chr10	77581441	77581940	chr10	77434684	77435183	Pttg1ip|chr10:77434684-77435183	0.559001757071081	.	.
chr10	77606279	77606778	chr10	77509364	77509863	Sumo3|chr10:77509364-77509863	0.469902219532244	.	.
chr10	77606279	77606778	chr10	77864325	77864824	Sumo3|chr10:77864325-77864824	0.583198500395967	.	.
chr10	77606279	77606778	chr10	77895443	77895942	Sumo3|chr10:77895443-77895942	0.623859546166053	.	.
chr10	77902300	77902799	chr10	77864325	77864824	Lrrc3|chr10:77864325-77864824	0.556283914579352	.	.
chr10	77902300	77902799	chr10	77895443	77895942	Lrrc3|chr10:77895443-77895942	0.536747509111331	.	.
chr10	77902814	77903313	chr10	77864325	77864824	Lrrc3|chr10:77864325-77864824	0.553773979148224	.	.
chr10	77902814	77903313	chr10	77895443	77895942	Lrrc3|chr10:77895443-77895942	0.567180194997444	.	.
chr10	77978313	77978812	chr10	78018678	78019177	Cfap410|chr10:78018678-78019177	0.406802885117038	.	.
chr10	78009528	78010027	chr10	77895443	77895942	Pfkl|chr10:77895443-77895942	0.470954667502102	.	.
chr10	78009528	78010027	chr10	78481893	78482392	Pfkl|chr10:78481893-78482392	0.539106141158443	.	.
chr10	78068959	78069458	chr10	78338079	78338578	Icosl|chr10:78338079-78338578	0.423366226073384	.	.
chr10	78169521	78170020	chr10	78396201	78396700	Gatd3a|chr10:78396201-78396700	0.457902119197155	.	.
chr10	78184961	78185460	chr10	77895443	77895942	Pwp2|chr10:77895443-77895942	0.362155693440871	.	.
chr10	78243942	78244441	chr10	78388512	78389011	Trappc10|chr10:78388512-78389011	0.49551584779085	.	.
chr10	78243942	78244441	chr10	78438115	78438614	Trappc10|chr10:78438115-78438614	0.455389147142065	.	.
chr10	78244489	78244988	chr10	78388512	78389011	Trappc10|chr10:78388512-78389011	0.565631678922874	.	.
chr10	78244489	78244988	chr10	78399195	78399694	Trappc10|chr10:78399195-78399694	0.437507472407631	.	.
chr10	78244489	78244988	chr10	78457906	78458405	Trappc10|chr10:78457906-78458405	0.510495434061631	.	.
chr10	78352152	78352651	chr10	78338079	78338578	Agpat3|chr10:78338079-78338578	0.362889443205352	.	.
chr10	78352152	78352651	chr10	78338079	78338578	Gm40709|chr10:78338079-78338578	0.362889443205352	.	.
chr10	78412843	78413342	chr10	78471038	78471537	Rrp1|chr10:78471038-78471537	0.406553802046988	.	.
chr10	78425391	78425890	chr10	78399195	78399694	Cstb|chr10:78399195-78399694	0.422189146705587	.	.
chr10	78464708	78465207	chr10	78399195	78399694	Pdxk|chr10:78399195-78399694	0.561989571821505	.	.
chr10	78574691	78575190	chr10	78471038	78471537	Ilvbl|chr10:78471038-78471537	0.396090709625762	.	.
chr10	78574691	78575190	chr10	78481893	78482392	Ilvbl|chr10:78481893-78482392	0.477158445281124	.	.
chr10	78746859	78747358	chr10	78338079	78338578	Gm30400|chr10:78338079-78338578	0.388039527394232	.	.
chr10	78746859	78747358	chr10	78481893	78482392	Gm30400|chr10:78481893-78482392	0.642649262093846	.	.
chr10	78747414	78747913	chr10	78338079	78338578	Gm30400|chr10:78338079-78338578	0.529109233206009	.	.
chr10	78747414	78747913	chr10	78481893	78482392	Gm30400|chr10:78481893-78482392	0.501736926442515	.	.
chr10	78752339	78752838	chr10	78812600	78813099	Ccdc105|chr10:78812600-78813099	0.674559316506876	.	.
chr10	78780051	78780550	chr10	78787724	78788223	Slc1a6|chr10:78787724-78788223	0.675167768707859	.	.
chr10	78780051	78780550	chr10	78812600	78813099	Slc1a6|chr10:78812600-78813099	0.40913661406506	.	.
chr10	79554879	79555378	chr10	79655302	79655801	Mier2|chr10:79655302-79655801	0.420828033343115	.	.
chr10	79554879	79555378	chr10	79900791	79901290	Mier2|chr10:79900791-79901290	0.653499098727594	.	.
chr10	79613886	79614385	chr10	79654793	79655292	C2cd4c|chr10:79654793-79655292	0.631642195596757	.	.
chr10	79613886	79614385	chr10	79780004	79780503	C2cd4c|chr10:79780004-79780503	0.50384811426894	.	.
chr10	79613886	79614385	chr10	79883618	79884117	C2cd4c|chr10:79883618-79884117	0.467277948837413	.	.
chr10	79613886	79614385	chr10	79900791	79901290	C2cd4c|chr10:79900791-79901290	0.47556720315554	.	.
chr10	79637658	79638157	chr10	79654793	79655292	Gm47163|chr10:79654793-79655292	0.369606495227114	.	.
chr10	79637658	79638157	chr10	79654793	79655292	Shc2|chr10:79654793-79655292	0.369606495227114	.	.
chr10	79669185	79669684	chr10	79803556	79804055	Tpgs1|chr10:79803556-79804055	0.369545398894701	.	.
chr10	79669185	79669684	chr10	79818170	79818669	Tpgs1|chr10:79818170-79818669	0.442561787524339	.	.
chr10	79669185	79669684	chr10	79865645	79866144	Tpgs1|chr10:79865645-79866144	0.441048561784011	.	.
chr10	79669743	79670242	chr10	79654793	79655292	Tpgs1|chr10:79654793-79655292	0.48152480612922	.	.
chr10	79669743	79670242	chr10	79780004	79780503	Tpgs1|chr10:79780004-79780503	0.550811040772435	.	.
chr10	79669743	79670242	chr10	79900791	79901290	Tpgs1|chr10:79900791-79901290	0.447536293431309	.	.
chr10	79681760	79682259	chr10	79883618	79884117	Cdc34|chr10:79883618-79884117	0.600222736128663	.	.
chr10	79704113	79704612	chr10	79654793	79655292	Bsg|chr10:79654793-79655292	0.537747525842091	.	.
chr10	79704113	79704612	chr10	79865645	79866144	Bsg|chr10:79865645-79866144	0.400751268525066	.	.
chr10	79716415	79716914	chr10	79638841	79639340	Hcn2|chr10:79638841-79639340	0.458655671521969	.	.
chr10	79716415	79716914	chr10	79803556	79804055	Hcn2|chr10:79803556-79804055	0.411843939573923	.	.
chr10	79746371	79746870	chr10	79780004	79780503	Polrmt|chr10:79780004-79780503	0.511936492895972	.	.
chr10	79754800	79755299	chr10	79803556	79804055	Fgf22|chr10:79803556-79804055	0.388661080435319	.	.
chr10	79754800	79755299	chr10	79818170	79818669	Fgf22|chr10:79818170-79818669	0.397040129656593	.	.
chr10	79754800	79755299	chr10	79900791	79901290	Fgf22|chr10:79900791-79901290	0.500024455769174	.	.
chr10	79754800	79755299	chr10	80159857	80160356	Fgf22|chr10:80159857-80160356	0.61744946420598	.	.
chr10	79754800	79755299	chr10	80190901	80191400	Fgf22|chr10:80190901-80191400	0.487978475308876	.	.
chr10	79766873	79767372	chr10	79595188	79595687	Rnf126|chr10:79595188-79595687	0.361725233148152	.	.
chr10	79766873	79767372	chr10	80053303	80053802	Rnf126|chr10:80053303-80053802	0.639479043516334	.	.
chr10	79766873	79767372	chr10	80167470	80167969	Rnf126|chr10:80167470-80167969	0.439175621396373	.	.
chr10	79767373	79767872	chr10	79595188	79595687	Rnf126|chr10:79595188-79595687	0.416450233029563	.	.
chr10	79767373	79767872	chr10	79900791	79901290	Rnf126|chr10:79900791-79901290	0.373670150746416	.	.
chr10	79767373	79767872	chr10	80053303	80053802	Rnf126|chr10:80053303-80053802	0.509910083662323	.	.
chr10	79767373	79767872	chr10	80167470	80167969	Rnf126|chr10:80167470-80167969	0.40682553178319	.	.
chr10	79793406	79793905	chr10	79803556	79804055	Palm|chr10:79803556-79804055	0.442705305692169	.	.
chr10	79793406	79793905	chr10	79818170	79818669	Palm|chr10:79818170-79818669	0.478200044806161	.	.
chr10	79874174	79874673	chr10	79654793	79655292	Plppr3|chr10:79654793-79655292	0.524184344319977	.	.
chr10	79874174	79874673	chr10	79654793	79655292	Prtn3|chr10:79654793-79655292	0.524184344319977	.	.
chr10	79874174	79874673	chr10	79780004	79780503	Plppr3|chr10:79780004-79780503	0.567785266695944	.	.
chr10	79874174	79874673	chr10	79780004	79780503	Prtn3|chr10:79780004-79780503	0.567785266695944	.	.
chr10	79908430	79908929	chr10	79655302	79655801	Med16|chr10:79655302-79655801	0.469329840411549	.	.
chr10	79908430	79908929	chr10	79883618	79884117	Med16|chr10:79883618-79884117	0.502953372380718	.	.
chr10	79908430	79908929	chr10	79900791	79901290	Med16|chr10:79900791-79901290	0.448131516579257	.	.
chr10	79908430	79908929	chr10	80131664	80132163	Med16|chr10:80131664-80132163	0.457951471742481	.	.
chr10	79908963	79909462	chr10	80102436	80102935	Med16|chr10:80102436-80102935	0.55842563592445	.	.
chr10	79908963	79909462	chr10	80167470	80167969	Med16|chr10:80167470-80167969	0.579537343677584	.	.
chr10	79916697	79917196	chr10	79883618	79884117	Kiss1r|chr10:79883618-79884117	0.408691777147959	.	.
chr10	79916697	79917196	chr10	80131664	80132163	Kiss1r|chr10:80131664-80132163	0.484507592680997	.	.
chr10	79926703	79927202	chr10	80053303	80053802	Arid3a|chr10:80053303-80053802	0.417456695014969	.	.
chr10	79959680	79960179	chr10	79595188	79595687	Wdr18|chr10:79595188-79595687	0.404148817328588	.	.
chr10	79959680	79960179	chr10	79780004	79780503	Wdr18|chr10:79780004-79780503	0.690243534021043	.	.
chr10	79959680	79960179	chr10	79883618	79884117	Wdr18|chr10:79883618-79884117	0.561338978656334	.	.
chr10	79959680	79960179	chr10	80102436	80102935	Wdr18|chr10:80102436-80102935	0.369055751944224	.	.
chr10	79959680	79960179	chr10	80142013	80142512	Wdr18|chr10:80142013-80142512	0.411353143084127	.	.
chr10	79959680	79960179	chr10	80167470	80167969	Wdr18|chr10:80167470-80167969	0.552370170124022	.	.
chr10	79959680	79960179	chr10	80168012	80168511	Wdr18|chr10:80168012-80168511	0.389492492741517	.	.
chr10	79984135	79984634	chr10	79780004	79780503	Tmem259|chr10:79780004-79780503	0.550976402343102	.	.
chr10	79984135	79984634	chr10	79883618	79884117	Tmem259|chr10:79883618-79884117	0.692684133696659	.	.
chr10	79984135	79984634	chr10	79900791	79901290	Tmem259|chr10:79900791-79901290	0.361695652249706	.	.
chr10	79984135	79984634	chr10	80131664	80132163	Tmem259|chr10:80131664-80132163	0.385024616150975	.	.
chr10	79984135	79984634	chr10	80167470	80167969	Tmem259|chr10:80167470-80167969	0.501093922687819	.	.
chr10	79984135	79984634	chr10	80168012	80168511	Tmem259|chr10:80168012-80168511	0.387401361089394	.	.
chr10	79984727	79985226	chr10	79883618	79884117	Tmem259|chr10:79883618-79884117	0.633057918143748	.	.
chr10	79984727	79985226	chr10	79900791	79901290	Tmem259|chr10:79900791-79901290	0.422159331539759	.	.
chr10	79984727	79985226	chr10	80131664	80132163	Tmem259|chr10:80131664-80132163	0.375815429631035	.	.
chr10	79984727	79985226	chr10	80167470	80167969	Tmem259|chr10:80167470-80167969	0.765435580655418	.	.
chr10	79984727	79985226	chr10	80167470	80167969	Tmem259|chr10:80167470-80167969	0.765435580655419	.	.
chr10	80039610	80040109	chr10	79883618	79884117	Polr2e|chr10:79883618-79884117	0.620354756213994	.	.
chr10	80039610	80040109	chr10	79900791	79901290	Polr2e|chr10:79900791-79901290	0.426168201941925	.	.
chr10	80039610	80040109	chr10	80131664	80132163	Polr2e|chr10:80131664-80132163	0.424778412849366	.	.
chr10	80039610	80040109	chr10	80167470	80167969	Polr2e|chr10:80167470-80167969	0.531912305145928	.	.
chr10	80115299	80115798	chr10	79900791	79901290	Stk11|chr10:79900791-79901290	0.500083630864079	.	.
chr10	80115299	80115798	chr10	80167470	80167969	Stk11|chr10:80167470-80167969	0.689261497891125	.	.
chr10	80115299	80115798	chr10	80323566	80324065	Stk11|chr10:80323566-80324065	0.69755784412654	.	.
chr10	80115299	80115798	chr10	80357849	80358348	Stk11|chr10:80357849-80358348	0.443019816894642	.	.
chr10	80139151	80139650	chr10	79900791	79901290	Atp5d|chr10:79900791-79901290	0.378397541396351	.	.
chr10	80139151	80139650	chr10	80159857	80160356	Atp5d|chr10:80159857-80160356	0.39810636736796	.	.
chr10	80139151	80139650	chr10	80264751	80265250	Atp5d|chr10:80264751-80265250	0.463990613564201	.	.
chr10	80141214	80141713	chr10	80159857	80160356	Cbarp|chr10:80159857-80160356	0.48023786417381	.	.
chr10	80147980	80148479	chr10	80159857	80160356	Midn|chr10:80159857-80160356	0.410174151881145	.	.
chr10	80147980	80148479	chr10	80475205	80475704	Midn|chr10:80475205-80475704	0.396794451491535	.	.
chr10	80148538	80149037	chr10	80264751	80265250	Midn|chr10:80264751-80265250	0.577432171064394	.	.
chr10	80164965	80165464	chr10	79883618	79884117	Cirbp|chr10:79883618-79884117	0.693062447489284	.	.
chr10	80164965	80165464	chr10	80131664	80132163	Cirbp|chr10:80131664-80132163	0.592033037025628	.	.
chr10	80164965	80165464	chr10	80142013	80142512	Cirbp|chr10:80142013-80142512	0.382388135230153	.	.
chr10	80164965	80165464	chr10	80167470	80167969	Cirbp|chr10:80167470-80167969	0.523003122480925	.	.
chr10	80164965	80165464	chr10	80168012	80168511	Cirbp|chr10:80168012-80168511	0.378073153253825	.	.
chr10	80172665	80173164	chr10	80264751	80265250	1600002K03Rik|chr10:80264751-80265250	0.417584044089706	.	.
chr10	80226253	80226752	chr10	79780004	79780503	Pwwp3a|chr10:79780004-79780503	0.54033239626509	.	.
chr10	80226253	80226752	chr10	79883618	79884117	Pwwp3a|chr10:79883618-79884117	0.469969319988736	.	.
chr10	80226253	80226752	chr10	80131664	80132163	Pwwp3a|chr10:80131664-80132163	0.532069114776808	.	.
chr10	80226253	80226752	chr10	80142013	80142512	Pwwp3a|chr10:80142013-80142512	0.515586868896723	.	.
chr10	80226757	80227256	chr10	80053944	80054443	Pwwp3a|chr10:80053944-80054443	0.361874953779292	.	.
chr10	80226757	80227256	chr10	80102436	80102935	Pwwp3a|chr10:80102436-80102935	0.591931434324356	.	.
chr10	80226757	80227256	chr10	80142013	80142512	Pwwp3a|chr10:80142013-80142512	0.658024256179207	.	.
chr10	80226757	80227256	chr10	80167470	80167969	Pwwp3a|chr10:80167470-80167969	0.423486974900805	.	.
chr10	80249168	80249667	chr10	80053303	80053802	Ndufs7|chr10:80053303-80053802	0.443964877646361	.	.
chr10	80249168	80249667	chr10	80167470	80167969	Ndufs7|chr10:80167470-80167969	0.505625822431816	.	.
chr10	80260827	80261326	chr10	80131664	80132163	Dazap1|chr10:80131664-80132163	0.445678548303012	.	.
chr10	80260827	80261326	chr10	80131664	80132163	Gamt|chr10:80131664-80132163	0.445678548303012	.	.
chr10	80261461	80261960	chr10	80102436	80102935	Dazap1|chr10:80102436-80102935	0.589730619238651	.	.
chr10	80261461	80261960	chr10	80102436	80102935	Gamt|chr10:80102436-80102935	0.589730619238651	.	.
chr10	80261461	80261960	chr10	80131664	80132163	Dazap1|chr10:80131664-80132163	0.502004832852467	.	.
chr10	80261461	80261960	chr10	80131664	80132163	Gamt|chr10:80131664-80132163	0.502004832852467	.	.
chr10	80261461	80261960	chr10	80142013	80142512	Dazap1|chr10:80142013-80142512	0.670936671052239	.	.
chr10	80261461	80261960	chr10	80142013	80142512	Gamt|chr10:80142013-80142512	0.670936671052239	.	.
chr10	80261461	80261960	chr10	80167470	80167969	Dazap1|chr10:80167470-80167969	0.698208339995248	.	.
chr10	80261461	80261960	chr10	80167470	80167969	Gamt|chr10:80167470-80167969	0.698208339995248	.	.
chr10	80261461	80261960	chr10	80168012	80168511	Dazap1|chr10:80168012-80168511	0.591045531025928	.	.
chr10	80261461	80261960	chr10	80168012	80168511	Gamt|chr10:80168012-80168511	0.591045531025928	.	.
chr10	80261461	80261960	chr10	80264751	80265250	Dazap1|chr10:80264751-80265250	0.382430423285456	.	.
chr10	80261461	80261960	chr10	80264751	80265250	Gamt|chr10:80264751-80265250	0.382430423285456	.	.
chr10	80261461	80261960	chr10	80323566	80324065	Dazap1|chr10:80323566-80324065	0.427657387209651	.	.
chr10	80261461	80261960	chr10	80323566	80324065	Gamt|chr10:80323566-80324065	0.427657387209651	.	.
chr10	80261461	80261960	chr10	80506164	80506663	Dazap1|chr10:80506164-80506663	0.495490546768729	.	.
chr10	80261461	80261960	chr10	80506164	80506663	Gamt|chr10:80506164-80506663	0.495490546768729	.	.
chr10	80261461	80261960	chr10	80548580	80549079	Dazap1|chr10:80548580-80549079	0.472257515644097	.	.
chr10	80261461	80261960	chr10	80548580	80549079	Gamt|chr10:80548580-80549079	0.472257515644097	.	.
chr10	80261461	80261960	chr10	80676201	80676700	Dazap1|chr10:80676201-80676700	0.377953990184729	.	.
chr10	80261461	80261960	chr10	80676201	80676700	Gamt|chr10:80676201-80676700	0.377953990184729	.	.
chr10	80292185	80292684	chr10	80102436	80102935	Rps15|chr10:80102436-80102935	0.375442339968868	.	.
chr10	80292185	80292684	chr10	80167470	80167969	Rps15|chr10:80167470-80167969	0.455216788914505	.	.
chr10	80292185	80292684	chr10	80264751	80265250	Rps15|chr10:80264751-80265250	0.458681753397471	.	.
chr10	80292185	80292684	chr10	80323566	80324065	Rps15|chr10:80323566-80324065	0.42924072361808	.	.
chr10	80292185	80292684	chr10	80506164	80506663	Rps15|chr10:80506164-80506663	0.372079378773964	.	.
chr10	80292185	80292684	chr10	80676201	80676700	Rps15|chr10:80676201-80676700	0.368262777517475	.	.
chr10	80295711	80296210	chr10	80142013	80142512	Apc2|chr10:80142013-80142512	0.385449261284297	.	.
chr10	80295711	80296210	chr10	80168012	80168511	Apc2|chr10:80168012-80168511	0.459867190152057	.	.
chr10	80295711	80296210	chr10	80264751	80265250	Apc2|chr10:80264751-80265250	0.383015428392281	.	.
chr10	80320339	80320838	chr10	80131664	80132163	2310011J03Rik|chr10:80131664-80132163	0.432345247303019	.	.
chr10	80320339	80320838	chr10	80142013	80142512	2310011J03Rik|chr10:80142013-80142512	0.429275304852948	.	.
chr10	80320339	80320838	chr10	80168012	80168511	2310011J03Rik|chr10:80168012-80168511	0.510158462829741	.	.
chr10	80329684	80330183	chr10	80053303	80053802	Pcsk4|chr10:80053303-80053802	0.483394271939066	.	.
chr10	80329684	80330183	chr10	80053303	80053802	Reep6|chr10:80053303-80053802	0.483394271939066	.	.
chr10	80329684	80330183	chr10	80357849	80358348	Pcsk4|chr10:80357849-80358348	0.502079363526087	.	.
chr10	80329684	80330183	chr10	80357849	80358348	Reep6|chr10:80357849-80358348	0.502079363526087	.	.
chr10	80356135	80356634	chr10	80142013	80142512	Plk5|chr10:80142013-80142512	0.476389574640127	.	.
chr10	80371246	80371745	chr10	80131664	80132163	Gm15123|chr10:80131664-80132163	0.417432752260009	.	.
chr10	80371246	80371745	chr10	80131664	80132163	Gm15124|chr10:80131664-80132163	0.417432752260009	.	.
chr10	80371246	80371745	chr10	80298753	80299252	Gm15123|chr10:80298753-80299252	0.486907562727566	.	.
chr10	80371246	80371745	chr10	80298753	80299252	Gm15124|chr10:80298753-80299252	0.486907562727566	.	.
chr10	80387533	80388032	chr10	80131664	80132163	Mex3d|chr10:80131664-80132163	0.509067628653886	.	.
chr10	80387533	80388032	chr10	80168012	80168511	Mex3d|chr10:80168012-80168511	0.393673664760246	.	.
chr10	80399367	80399866	chr10	80149272	80149771	Mbd3|chr10:80149272-80149771	0.522975178181872	.	.
chr10	80399367	80399866	chr10	80159857	80160356	Mbd3|chr10:80159857-80160356	0.40084432807338	.	.
chr10	80399367	80399866	chr10	80357849	80358348	Mbd3|chr10:80357849-80358348	0.376020364456063	.	.
chr10	80399367	80399866	chr10	80676201	80676700	Mbd3|chr10:80676201-80676700	0.40494719841989	.	.
chr10	80406595	80407094	chr10	80053303	80053802	Uqcr11|chr10:80053303-80053802	0.393640746754743	.	.
chr10	80406595	80407094	chr10	80102436	80102935	Uqcr11|chr10:80102436-80102935	0.573291173652983	.	.
chr10	80406595	80407094	chr10	80167470	80167969	Uqcr11|chr10:80167470-80167969	0.660088671532324	.	.
chr10	80406595	80407094	chr10	80264751	80265250	Uqcr11|chr10:80264751-80265250	0.480036660404003	.	.
chr10	80406595	80407094	chr10	80323566	80324065	Uqcr11|chr10:80323566-80324065	0.594448632510007	.	.
chr10	80406595	80407094	chr10	80676201	80676700	Uqcr11|chr10:80676201-80676700	0.427851315116206	.	.
chr10	80433784	80434283	chr10	80167470	80167969	Tcf3|chr10:80167470-80167969	0.647398558885287	.	.
chr10	80433784	80434283	chr10	80323566	80324065	Tcf3|chr10:80323566-80324065	0.517981837533857	.	.
chr10	80433784	80434283	chr10	80676201	80676700	Tcf3|chr10:80676201-80676700	0.494955199194045	.	.
chr10	80561559	80562058	chr10	80298753	80299252	Rexo1|chr10:80298753-80299252	0.400958408291023	.	.
chr10	80561559	80562058	chr10	80807167	80807666	Rexo1|chr10:80807167-80807666	0.402687257752219	.	.
chr10	80590198	80590697	chr10	80322874	80323373	Abhd17a|chr10:80322874-80323373	0.408755837281668	.	.
chr10	80590198	80590697	chr10	80322874	80323373	Gm29093|chr10:80322874-80323373	0.408755837281668	.	.
chr10	80621853	80622352	chr10	80985494	80985993	Csnk1g2|chr10:80985494-80985993	0.490224775573914	.	.
chr10	80656327	80656826	chr10	80264751	80265250	Btbd2|chr10:80264751-80265250	0.582869870146374	.	.
chr10	80656327	80656826	chr10	80323566	80324065	Btbd2|chr10:80323566-80324065	0.474355762419085	.	.
chr10	80656327	80656826	chr10	80506164	80506663	Btbd2|chr10:80506164-80506663	0.38173532456903	.	.
chr10	80656327	80656826	chr10	80676201	80676700	Btbd2|chr10:80676201-80676700	0.541845371929617	.	.
chr10	80656327	80656826	chr10	80999806	81000305	Btbd2|chr10:80999806-81000305	0.427050157288912	.	.
chr10	80754853	80755352	chr10	80985494	80985993	Dot1l|chr10:80985494-80985993	0.509438976543085	.	.
chr10	80754853	80755352	chr10	80987974	80988473	Dot1l|chr10:80987974-80988473	0.409391113514949	.	.
chr10	80797673	80798172	chr10	80506164	80506663	Plekhj1|chr10:80506164-80506663	0.429993302312418	.	.
chr10	80797673	80798172	chr10	80506164	80506663	Sf3a2|chr10:80506164-80506663	0.429993302312418	.	.
chr10	80797673	80798172	chr10	80676201	80676700	Plekhj1|chr10:80676201-80676700	0.394420479140347	.	.
chr10	80797673	80798172	chr10	80676201	80676700	Sf3a2|chr10:80676201-80676700	0.394420479140347	.	.
chr10	80797673	80798172	chr10	80995122	80995621	Plekhj1|chr10:80995122-80995621	0.377120899908825	.	.
chr10	80797673	80798172	chr10	80995122	80995621	Sf3a2|chr10:80995122-80995621	0.377120899908825	.	.
chr10	80798353	80798852	chr10	80807167	80807666	Plekhj1|chr10:80807167-80807666	0.493701506302062	.	.
chr10	80798353	80798852	chr10	80807167	80807666	Sf3a2|chr10:80807167-80807666	0.493701506302062	.	.
chr10	80798353	80798852	chr10	81137227	81137726	Plekhj1|chr10:81137227-81137726	0.73160346658418	.	.
chr10	80798353	80798852	chr10	81137227	81137726	Sf3a2|chr10:81137227-81137726	0.73160346658418	.	.
chr10	80805817	80806316	chr10	80807167	80807666	Amh|chr10:80807167-80807666	0.562240454337193	.	.
chr10	80805817	80806316	chr10	80995122	80995621	Amh|chr10:80995122-80995621	0.381995528367021	.	.
chr10	80805817	80806316	chr10	80999806	81000305	Amh|chr10:80999806-81000305	0.397634763603858	.	.
chr10	80826143	80826642	chr10	80985494	80985993	Oaz1|chr10:80985494-80985993	0.409887573257954	.	.
chr10	80826780	80827279	chr10	80928413	80928912	Oaz1|chr10:80928413-80928912	0.378134719936069	.	.
chr10	80854995	80855494	chr10	80807167	80807666	Lsm7|chr10:80807167-80807666	0.571829287873925	.	.
chr10	80854995	80855494	chr10	80807167	80807666	Sppl2b|chr10:80807167-80807666	0.571829287873925	.	.
chr10	80854995	80855494	chr10	80995122	80995621	Lsm7|chr10:80995122-80995621	0.578803311420492	.	.
chr10	80854995	80855494	chr10	80995122	80995621	Sppl2b|chr10:80995122-80995621	0.578803311420492	.	.
chr10	80900139	80900638	chr10	80807167	80807666	Timm13|chr10:80807167-80807666	0.391516962209151	.	.
chr10	80900139	80900638	chr10	81137227	81137726	Timm13|chr10:81137227-81137726	0.691581506874992	.	.
chr10	80900697	80901196	chr10	81137227	81137726	Timm13|chr10:81137227-81137726	0.519455534051684	.	.
chr10	80918033	80918532	chr10	80995122	80995621	Lmnb2|chr10:80995122-80995621	0.364413902299477	.	.
chr10	80929771	80930270	chr10	80995122	80995621	Gadd45b|chr10:80995122-80995621	0.559099668421751	.	.
chr10	80929771	80930270	chr10	81136236	81136735	Gadd45b|chr10:81136236-81136735	0.511730711226645	.	.
chr10	81014811	81015310	chr10	80999806	81000305	Gng7|chr10:80999806-81000305	0.40288083509968	.	.
chr10	81014811	81015310	chr10	81174893	81175392	Gng7|chr10:81174893-81175392	0.494979753442307	.	.
chr10	81014811	81015310	chr10	81430157	81430656	Gng7|chr10:81430157-81430656	0.551157845561745	.	.
chr10	81037087	81037586	chr10	81021528	81022027	Slc39a3|chr10:81021528-81022027	0.378923585069881	.	.
chr10	81037087	81037586	chr10	81137227	81137726	Slc39a3|chr10:81137227-81137726	0.643756514250693	.	.
chr10	81060133	81060632	chr10	81137227	81137726	Sgta|chr10:81137227-81137726	0.645656725370966	.	.
chr10	81060133	81060632	chr10	81430157	81430656	Sgta|chr10:81430157-81430656	0.48832516076504	.	.
chr10	81069721	81070220	chr10	81137227	81137726	Thop1|chr10:81137227-81137726	0.630216835413832	.	.
chr10	81069721	81070220	chr10	81472805	81473304	Thop1|chr10:81472805-81473304	0.547414394584139	.	.
chr10	81105647	81106146	chr10	81137227	81137726	Map2k2|chr10:81137227-81137726	0.372635600974291	.	.
chr10	81167584	81168083	chr10	80807167	80807666	Pias4|chr10:80807167-80807666	0.6693378554004	.	.
chr10	81167584	81168083	chr10	80995122	80995621	Pias4|chr10:80995122-80995621	0.445555516577964	.	.
chr10	81167584	81168083	chr10	81137227	81137726	Pias4|chr10:81137227-81137726	0.393560245625512	.	.
chr10	81167584	81168083	chr10	81413787	81414286	Pias4|chr10:81413787-81414286	0.381424059496275	.	.
chr10	81167584	81168083	chr10	81432821	81433320	Pias4|chr10:81432821-81433320	0.568622667932251	.	.
chr10	81230621	81231120	chr10	80928413	80928912	Atcay|chr10:80928413-80928912	0.670750374106855	.	.
chr10	81230621	81231120	chr10	81192202	81192701	Atcay|chr10:81192202-81192701	0.530845988182207	.	.
chr10	81230621	81231120	chr10	81257213	81257712	Atcay|chr10:81257213-81257712	0.568450234569767	.	.
chr10	81230621	81231120	chr10	81267945	81268444	Atcay|chr10:81267945-81268444	0.378065039507303	.	.
chr10	81232829	81233328	chr10	81021528	81022027	Zfr2|chr10:81021528-81022027	0.498104087422018	.	.
chr10	81232829	81233328	chr10	81136236	81136735	Zfr2|chr10:81136236-81136735	0.461353938415076	.	.
chr10	81253019	81253518	chr10	81192202	81192701	Matk|chr10:81192202-81192701	0.516118444698458	.	.
chr10	81253019	81253518	chr10	81257213	81257712	Matk|chr10:81257213-81257712	0.606964092905393	.	.
chr10	81253019	81253518	chr10	81430826	81431325	Matk|chr10:81430826-81431325	0.436931272753548	.	.
chr10	81266395	81266894	chr10	81244521	81245020	Apba3|chr10:81244521-81245020	0.404282106130649	.	.
chr10	81266395	81266894	chr10	81244521	81245020	Mrpl54|chr10:81244521-81245020	0.404282106130649	.	.
chr10	81292618	81293117	chr10	80999806	81000305	Pip5k1c|chr10:80999806-81000305	0.532761075754238	.	.
chr10	81292618	81293117	chr10	81413787	81414286	Pip5k1c|chr10:81413787-81414286	0.377031111709043	.	.
chr10	81292618	81293117	chr10	81413787	81414286	Pip5k1c|chr10:81413787-81414286	0.377031111709044	.	.
chr10	81292618	81293117	chr10	81430157	81430656	Pip5k1c|chr10:81430157-81430656	0.530710118402201	.	.
chr10	81320497	81320996	chr10	81137227	81137726	Cactin|chr10:81137227-81137726	0.665267420622986	.	.
chr10	81320497	81320996	chr10	81472805	81473304	Cactin|chr10:81472805-81473304	0.471340415873902	.	.
chr10	81320497	81320996	chr10	81571498	81571997	Cactin|chr10:81571498-81571997	0.47036947771464	.	.
chr10	81320497	81320996	chr10	81643405	81643904	Cactin|chr10:81643405-81643904	0.415719875434464	.	.
chr10	81350327	81350826	chr10	80999806	81000305	Hmg20b|chr10:80999806-81000305	0.513138106782649	.	.
chr10	81350327	81350826	chr10	81413787	81414286	Hmg20b|chr10:81413787-81414286	0.588079087200779	.	.
chr10	81350327	81350826	chr10	81502626	81503125	Hmg20b|chr10:81502626-81503125	0.378968011875426	.	.
chr10	81357211	81357710	chr10	81136236	81136735	Mfsd12|chr10:81136236-81136735	0.41808546373303	.	.
chr10	81378395	81378894	chr10	81137227	81137726	Fzr1|chr10:81137227-81137726	0.489727471937219	.	.
chr10	81378395	81378894	chr10	81430157	81430656	Fzr1|chr10:81430157-81430656	0.411147082094069	.	.
chr10	81378395	81378894	chr10	81571498	81571997	Fzr1|chr10:81571498-81571997	0.464009881940591	.	.
chr10	81378395	81378894	chr10	81643405	81643904	Fzr1|chr10:81643405-81643904	0.372409972837053	.	.
chr10	81384063	81384562	chr10	81192202	81192701	Dohh|chr10:81192202-81192701	0.621202745794499	.	.
chr10	81384063	81384562	chr10	81430826	81431325	Dohh|chr10:81430826-81431325	0.633488294376662	.	.
chr10	81384063	81384562	chr10	81472805	81473304	Dohh|chr10:81472805-81473304	0.503524046562093	.	.
chr10	81384063	81384562	chr10	81551522	81552021	Dohh|chr10:81551522-81552021	0.461251923734009	.	.
chr10	81482441	81482940	chr10	81413787	81414286	Celf5|chr10:81413787-81414286	0.405826039197005	.	.
chr10	81496231	81496730	chr10	81137227	81137726	Ncln|chr10:81137227-81137726	0.632934394413403	.	.
chr10	81496231	81496730	chr10	81432821	81433320	Ncln|chr10:81432821-81433320	0.464902069200804	.	.
chr10	81496231	81496730	chr10	81571498	81571997	Ncln|chr10:81571498-81571997	0.458981543302535	.	.
chr10	81496231	81496730	chr10	81643405	81643904	Ncln|chr10:81643405-81643904	0.538378731350452	.	.
chr10	81545004	81545503	chr10	81413787	81414286	Gna11|chr10:81413787-81414286	0.513151049227897	.	.
chr10	81545004	81545503	chr10	81432821	81433320	Gna11|chr10:81432821-81433320	0.366174366115172	.	.
chr10	81545004	81545503	chr10	81571498	81571997	Gna11|chr10:81571498-81571997	0.373927418496543	.	.
chr10	81545004	81545503	chr10	81643405	81643904	Gna11|chr10:81643405-81643904	0.372371742183512	.	.
chr10	81560176	81560675	chr10	81430157	81430656	Tle5|chr10:81430157-81430656	0.372279208964325	.	.
chr10	81560176	81560675	chr10	81643405	81643904	Tle5|chr10:81643405-81643904	0.399740888345443	.	.
chr10	81600731	81601230	chr10	81257213	81257712	Tle6|chr10:81257213-81257712	0.428928845369579	.	.
chr10	81605948	81606447	chr10	81430157	81430656	BC025920|chr10:81430157-81430656	0.43718811593124	.	.
chr10	81605948	81606447	chr10	81430826	81431325	BC025920|chr10:81430826-81431325	0.409629049221032	.	.
chr10	81627379	81627878	chr10	81267945	81268444	Ankrd24|chr10:81267945-81268444	0.477972964853444	.	.
chr10	81627379	81627878	chr10	81267945	81268444	Sirt6|chr10:81267945-81268444	0.477972964853444	.	.
chr10	81627379	81627878	chr10	81285670	81286169	Ankrd24|chr10:81285670-81286169	0.433232075975424	.	.
chr10	81627379	81627878	chr10	81285670	81286169	Sirt6|chr10:81285670-81286169	0.433232075975424	.	.
chr10	81648748	81649247	chr10	81997141	81997640	Gm10778|chr10:81997141-81997640	0.381534730419811	.	.
chr10	82353950	82354449	chr10	82666399	82666898	Gm4924|chr10:82666399-82666898	0.404758329630141	.	.
chr10	82353950	82354449	chr10	82698823	82699322	Gm4924|chr10:82698823-82699322	0.41185281133837	.	.
chr10	82811778	82812277	chr10	83184632	83185131	1700028I16Rik|chr10:83184632-83185131	0.376973687863109	.	.
chr10	82985064	82985563	chr10	82698823	82699322	Chst11|chr10:82698823-82699322	0.364576091405026	.	.
chr10	82985064	82985563	chr10	83242274	83242773	Chst11|chr10:83242274-83242773	0.364861518418208	.	.
chr10	83337299	83337798	chr10	83036676	83037175	Slc41a2|chr10:83036676-83037175	0.431105033808515	.	.
chr10	83337299	83337798	chr10	83149836	83150335	Slc41a2|chr10:83149836-83150335	0.533502936541339	.	.
chr10	83359854	83360353	chr10	83149836	83150335	D10Wsu102e|chr10:83149836-83150335	0.520573702612442	.	.
chr10	84440510	84441009	chr10	84372360	84372859	Gm47962|chr10:84372360-84372859	0.435153051763422	.	.
chr10	84440510	84441009	chr10	84372360	84372859	Nuak1|chr10:84372360-84372859	0.435153051763422	.	.
chr10	84532946	84533445	chr10	84388390	84388889	Ckap4|chr10:84388390-84388889	0.402109147211731	.	.
chr10	84533836	84534335	chr10	84437986	84438485	Ckap4|chr10:84437986-84438485	0.362192315650597	.	.
chr10	84576305	84576804	chr10	84685383	84685882	Tcp11l2|chr10:84685383-84685882	0.403009373604173	.	.
chr10	84916636	84917135	chr10	85013410	85013909	Ric8b|chr10:85013410-85013909	0.605765071962833	.	.
chr10	84917312	84917811	chr10	85013410	85013909	Ric8b|chr10:85013410-85013909	0.530211697439171	.	.
chr10	84917312	84917811	chr10	85026062	85026561	Ric8b|chr10:85026062-85026561	0.599788626633769	.	.
chr10	85102355	85102854	chr10	85013410	85013909	Fhl4|chr10:85013410-85013909	0.515200331218737	.	.
chr10	85102355	85102854	chr10	85013410	85013909	Tmem263|chr10:85013410-85013909	0.515200331218737	.	.
chr10	85102355	85102854	chr10	85183599	85184098	Fhl4|chr10:85183599-85184098	0.379143865793268	.	.
chr10	85102355	85102854	chr10	85183599	85184098	Tmem263|chr10:85183599-85184098	0.379143865793268	.	.
chr10	85184578	85185077	chr10	85026062	85026561	Cry1|chr10:85026062-85026561	0.4656452551323	.	.
chr10	85185139	85185638	chr10	85013410	85013909	Cry1|chr10:85013410-85013909	0.837311270948268	.	.
chr10	85185139	85185638	chr10	85183599	85184098	Cry1|chr10:85183599-85184098	0.751744054690416	.	.
chr10	85185139	85185638	chr10	85464053	85464552	Cry1|chr10:85464053-85464552	0.490402105113433	.	.
chr10	85386593	85387092	chr10	85183599	85184098	Btbd11|chr10:85183599-85184098	0.464185876062812	.	.
chr10	85386593	85387092	chr10	85664986	85665485	Btbd11|chr10:85664986-85665485	0.362411450280887	.	.
chr10	85387145	85387644	chr10	85387744	85388243	Btbd11|chr10:85387744-85388243	0.479339318548212	.	.
chr10	85387145	85387644	chr10	85445867	85446366	Btbd11|chr10:85445867-85446366	0.52767427073542	.	.
chr10	85387145	85387644	chr10	85539511	85540010	Btbd11|chr10:85539511-85540010	0.632692524207519	.	.
chr10	85387145	85387644	chr10	85664986	85665485	Btbd11|chr10:85664986-85665485	0.445426886841344	.	.
chr10	86498647	86499146	chr10	86473554	86474053	Syn3|chr10:86473554-86474053	0.370178376180922	.	.
chr10	86705281	86705780	chr10	86279555	86280054	Hsp90b1|chr10:86279555-86280054	0.439509838568397	.	.
chr10	86705281	86705780	chr10	86279555	86280054	Ttc41|chr10:86279555-86280054	0.439509838568397	.	.
chr10	86705281	86705780	chr10	86390075	86390574	Hsp90b1|chr10:86390075-86390574	0.403547364600048	.	.
chr10	86705281	86705780	chr10	86390075	86390574	Ttc41|chr10:86390075-86390574	0.403547364600048	.	.
chr10	86705281	86705780	chr10	86636804	86637303	Hsp90b1|chr10:86636804-86637303	0.549993892890898	.	.
chr10	86705281	86705780	chr10	86636804	86637303	Ttc41|chr10:86636804-86637303	0.549993892890898	.	.
chr10	86705811	86706310	chr10	86376425	86376924	Hsp90b1|chr10:86376425-86376924	0.424280639268689	.	.
chr10	86705811	86706310	chr10	86376425	86376924	Ttc41|chr10:86376425-86376924	0.424280639268689	.	.
chr10	86705811	86706310	chr10	86473554	86474053	Hsp90b1|chr10:86473554-86474053	0.543570455812664	.	.
chr10	86705811	86706310	chr10	86473554	86474053	Ttc41|chr10:86473554-86474053	0.543570455812664	.	.
chr10	86705811	86706310	chr10	86814219	86814718	Hsp90b1|chr10:86814219-86814718	0.610917193589129	.	.
chr10	86705811	86706310	chr10	86814219	86814718	Ttc41|chr10:86814219-86814718	0.610917193589129	.	.
chr10	86705811	86706310	chr10	86834634	86835133	Hsp90b1|chr10:86834634-86835133	0.406692635133108	.	.
chr10	86705811	86706310	chr10	86834634	86835133	Ttc41|chr10:86834634-86835133	0.406692635133108	.	.
chr10	86705811	86706310	chr10	86835190	86835689	Hsp90b1|chr10:86835190-86835689	0.494314786499322	.	.
chr10	86705811	86706310	chr10	86835190	86835689	Ttc41|chr10:86835190-86835689	0.494314786499322	.	.
chr10	86778694	86779193	chr10	86636804	86637303	Nt5dc3|chr10:86636804-86637303	0.407914811068069	.	.
chr10	86778694	86779193	chr10	87037023	87037522	Nt5dc3|chr10:87037023-87037522	0.480548451444651	.	.
chr10	86778694	86779193	chr10	87046398	87046897	Nt5dc3|chr10:87046398-87046897	0.493026859325353	.	.
chr10	86778694	86779193	chr10	87154183	87154682	Nt5dc3|chr10:87154183-87154682	0.369105675590673	.	.
chr10	86971914	86972413	chr10	86814219	86814718	Gm16271|chr10:86814219-86814718	0.525477609351326	.	.
chr10	87058237	87058736	chr10	87024821	87025320	1700113H08Rik|chr10:87024821-87025320	0.362320649934529	.	.
chr10	87058237	87058736	chr10	87037023	87037522	1700113H08Rik|chr10:87037023-87037522	0.477498877203571	.	.
chr10	87058237	87058736	chr10	87046398	87046897	1700113H08Rik|chr10:87046398-87046897	0.385021316541333	.	.
chr10	87058237	87058736	chr10	87094225	87094724	1700113H08Rik|chr10:87094225-87094724	0.436802959223503	.	.
chr10	87058237	87058736	chr10	87153637	87154136	1700113H08Rik|chr10:87153637-87154136	0.712860379955278	.	.
chr10	87058237	87058736	chr10	87154183	87154682	1700113H08Rik|chr10:87154183-87154682	0.750107145184005	.	.
chr10	87492598	87493097	chr10	87020693	87021192	Ascl1|chr10:87020693-87021192	0.564645369027104	.	.
chr10	87492598	87493097	chr10	87486178	87486677	Ascl1|chr10:87486178-87486677	0.461740310132622	.	.
chr10	87492598	87493097	chr10	87494579	87495078	Ascl1|chr10:87494579-87495078	0.76100565571836	.	.
chr10	87492598	87493097	chr10	87596615	87597114	Ascl1|chr10:87596615-87597114	0.388453969172899	.	.
chr10	88146664	88147163	chr10	87926711	87927210	Nup37|chr10:87926711-87927210	0.447366593472129	.	.
chr10	88146664	88147163	chr10	87926711	87927210	Parpbp|chr10:87926711-87927210	0.447366593472129	.	.
chr10	88146664	88147163	chr10	88250271	88250770	Nup37|chr10:88250271-88250770	0.534204551782524	.	.
chr10	88146664	88147163	chr10	88250271	88250770	Parpbp|chr10:88250271-88250770	0.534204551782524	.	.
chr10	88146664	88147163	chr10	88426387	88426886	Nup37|chr10:88426387-88426886	0.38857735726532	.	.
chr10	88146664	88147163	chr10	88426387	88426886	Parpbp|chr10:88426387-88426886	0.38857735726532	.	.
chr10	88200852	88201351	chr10	88327377	88327876	Washc3|chr10:88327377-88327876	0.501633347547598	.	.
chr10	88201358	88201857	chr10	87926711	87927210	Washc3|chr10:87926711-87927210	0.383266516772835	.	.
chr10	88378931	88379430	chr10	88738951	88739450	Dram1|chr10:88738951-88739450	0.39900250116499	.	.
chr10	88378931	88379430	chr10	88738951	88739450	Gnptab|chr10:88738951-88739450	0.39900250116499	.	.
chr10	88503789	88504288	chr10	88738951	88739450	Chpt1|chr10:88738951-88739450	0.540437501591115	.	.
chr10	88730714	88731213	chr10	88877445	88877944	Arl1|chr10:88877445-88877944	0.560592218804605	.	.
chr10	88730714	88731213	chr10	88933143	88933642	Arl1|chr10:88933143-88933642	0.40320224477999	.	.
chr10	88826571	88827070	chr10	88933143	88933642	Utp20|chr10:88933143-88933642	0.470339308164661	.	.
chr10	89443015	89443514	chr10	89256545	89257044	Gas2l3|chr10:89256545-89257044	0.425113030575555	.	.
chr10	89443015	89443514	chr10	89592803	89593302	Gas2l3|chr10:89592803-89593302	0.441041895186644	.	.
chr10	89443677	89444176	chr10	89547988	89548487	Gas2l3|chr10:89547988-89548487	0.623228865369337	.	.
chr10	89686076	89686575	chr10	89487208	89487707	1500026H17Rik|chr10:89487208-89487707	0.373772266852178	.	.
chr10	89686076	89686575	chr10	89487208	89487707	Scyl2|chr10:89487208-89487707	0.373772266852178	.	.
chr10	89686076	89686575	chr10	89580317	89580816	1500026H17Rik|chr10:89580317-89580816	0.446474950917025	.	.
chr10	89686076	89686575	chr10	89580317	89580816	Scyl2|chr10:89580317-89580816	0.446474950917025	.	.
chr10	89732079	89732578	chr10	89256545	89257044	Actr6|chr10:89256545-89257044	0.394342224262357	.	.
chr10	89732079	89732578	chr10	89487208	89487707	Actr6|chr10:89487208-89487707	0.463436337706747	.	.
chr10	89732079	89732578	chr10	89487208	89487707	Actr6|chr10:89487208-89487707	0.463436337706748	.	.
chr10	89732079	89732578	chr10	89580317	89580816	Actr6|chr10:89580317-89580816	0.409531080821323	.	.
[truncated: 17,604 more rows]
