# Supplementary material for: Single-cell analysis of chromatin accessibility in the adult mouse brain
Source: Nature. 2023 Dec 13;624(7991):378–89. doi: 10.1038/s41586-023-06824-9 (PMC10719105; doi:10.1038/s41586-023-06824-9)
Supplement: Supplementary file 3 — Supplementary Tables 1–25 and their legends. [file 41586_2023_6824_MOESM3_ESM.zip › 2023-03-05453B-s3/SI Tables/SI Table 13 Summary of all the gene-cCRE correlations/sa2subclass.LGv-SPFp-SPFm_Nkx2-2_Tcf7l2_Gaba.pdc.bedpe]

chr1	4785497	4785996	chr1	5170387	5170886	Mrpl15|chr1:5170387-5170886	0.180325748222861	.	.
chr1	4807592	4808091	chr1	4571692	4572191	Lypla1|chr1:4571692-4572191	0.311244669817227	.	.
chr1	4807592	4808091	chr1	5208080	5208579	Lypla1|chr1:5208080-5208579	0.187290122657108	.	.
chr1	4857480	4857979	chr1	4571692	4572191	Tcea1|chr1:4571692-4572191	0.208165332063689	.	.
chr1	4858123	4858622	chr1	5082818	5083317	Tcea1|chr1:5082818-5083317	0.300876889953006	.	.
chr1	4858123	4858622	chr1	5082818	5083317	Tcea1|chr1:5082818-5083317	0.300876889953007	.	.
chr1	4858123	4858622	chr1	5170387	5170886	Tcea1|chr1:5170387-5170886	0.180933846170438	.	.
chr1	4858123	4858622	chr1	5208080	5208579	Tcea1|chr1:5208080-5208579	0.285621981627092	.	.
chr1	5070122	5070621	chr1	5103120	5103619	Atp6v1h|chr1:5103120-5103619	0.195730824901896	.	.
chr1	5070122	5070621	chr1	5103120	5103619	Rgs20|chr1:5103120-5103619	0.195730824901896	.	.
chr1	5070122	5070621	chr1	5170387	5170886	Atp6v1h|chr1:5170387-5170886	0.158952005827133	.	.
chr1	5070122	5070621	chr1	5170387	5170886	Rgs20|chr1:5170387-5170886	0.158952005827133	.	.
chr1	5588179	5588678	chr1	5266186	5266685	Oprk1|chr1:5266186-5266685	0.336444890919055	.	.
chr1	5588820	5589319	chr1	5266186	5266685	Oprk1|chr1:5266186-5266685	0.288044243851997	.	.
chr1	5917179	5917678	chr1	5915307	5915806	Npbwr1|chr1:5915307-5915806	0.204650971421442	.	.
chr1	6214386	6214885	chr1	6094097	6094596	4732440D04Rik|chr1:6094097-6094596	0.275475062219195	.	.
chr1	6214386	6214885	chr1	6382628	6383127	4732440D04Rik|chr1:6382628-6383127	0.20813099468734	.	.
chr1	6214386	6214885	chr1	6410037	6410536	4732440D04Rik|chr1:6410037-6410536	0.208637343117847	.	.
chr1	6214386	6214885	chr1	6441268	6441767	4732440D04Rik|chr1:6441268-6441767	0.236059453636239	.	.
chr1	6214386	6214885	chr1	6488988	6489487	4732440D04Rik|chr1:6488988-6489487	0.296951076314163	.	.
chr1	7088594	7089093	chr1	6928800	6929299	Pcmtd1|chr1:6928800-6929299	0.236660510889753	.	.
chr1	7088594	7089093	chr1	7466966	7467465	Pcmtd1|chr1:7466966-7467465	0.239406827869091	.	.
chr1	7397837	7398336	chr1	7466966	7467465	Gm26901|chr1:7466966-7467465	0.449487070865911	.	.
chr1	9298975	9299474	chr1	9541113	9541612	Sntg1|chr1:9541113-9541612	0.221836352761756	.	.
chr1	9299496	9299995	chr1	9541113	9541612	Sntg1|chr1:9541113-9541612	0.167119859003514	.	.
chr1	9545042	9545541	chr1	9283023	9283522	Rrs1|chr1:9283023-9283522	0.375198357883455	.	.
chr1	9545042	9545541	chr1	9382233	9382732	Rrs1|chr1:9382233-9382732	0.158422100503505	.	.
chr1	9545042	9545541	chr1	9382767	9383266	Rrs1|chr1:9382767-9383266	0.168546662118223	.	.
chr1	9600949	9601448	chr1	9541113	9541612	Vxn|chr1:9541113-9541612	0.265034342360836	.	.
chr1	9601474	9601973	chr1	9541113	9541612	Vxn|chr1:9541113-9541612	0.211643709002938	.	.
chr1	9700259	9700758	chr1	9283023	9283522	Mybl1|chr1:9283023-9283522	0.361221159325372	.	.
chr1	9700259	9700758	chr1	9382233	9382732	Mybl1|chr1:9382233-9382732	0.183378779842373	.	.
chr1	9700259	9700758	chr1	9382767	9383266	Mybl1|chr1:9382767-9383266	0.203980823675052	.	.
chr1	9747574	9748073	chr1	9283023	9283522	1700034P13Rik|chr1:9283023-9283522	0.178826875077854	.	.
chr1	9747574	9748073	chr1	9283023	9283522	Vcpip1|chr1:9283023-9283522	0.178826875077854	.	.
chr1	9748256	9748755	chr1	9382233	9382732	1700034P13Rik|chr1:9382233-9382732	0.236668011813728	.	.
chr1	9748256	9748755	chr1	9382233	9382732	Vcpip1|chr1:9382233-9382732	0.236668011813728	.	.
chr1	9748256	9748755	chr1	9382767	9383266	1700034P13Rik|chr1:9382767-9383266	0.229789268873111	.	.
chr1	9748256	9748755	chr1	9382767	9383266	Vcpip1|chr1:9382767-9383266	0.229789268873111	.	.
chr1	9748256	9748755	chr1	9541113	9541612	1700034P13Rik|chr1:9541113-9541612	0.265260051349023	.	.
chr1	9748256	9748755	chr1	9541113	9541612	Vcpip1|chr1:9541113-9541612	0.265260051349023	.	.
chr1	9798078	9798577	chr1	9848033	9848532	Sgk3|chr1:9848033-9848532	0.311406648540322	.	.
chr1	10719138	10719637	chr1	10718502	10719001	Cpa6|chr1:10718502-10719001	0.694793716540742	.	.
chr1	10719138	10719637	chr1	10722473	10722972	Cpa6|chr1:10722473-10722972	0.198823507604392	.	.
chr1	10993772	10994271	chr1	10596332	10596831	Prex2|chr1:10596332-10596831	0.273368922895475	.	.
chr1	11413910	11414409	chr1	11355540	11356039	A830018L16Rik|chr1:11355540-11356039	0.186629879035571	.	.
chr1	12692265	12692764	chr1	12555862	12556361	Sulf1|chr1:12555862-12556361	0.299555895160208	.	.
chr1	12692265	12692764	chr1	12718098	12718597	Sulf1|chr1:12718098-12718597	0.293584320764755	.	.
chr1	12692874	12693373	chr1	12636234	12636733	Sulf1|chr1:12636234-12636733	0.235278062474385	.	.
chr1	13588843	13589342	chr1	13752366	13752865	Tram1|chr1:13752366-13752865	0.167710697010098	.	.
chr1	13589563	13590062	chr1	13573930	13574429	Tram1|chr1:13573930-13574429	0.293538015575739	.	.
chr1	13659706	13660205	chr1	13573930	13574429	Lactb2|chr1:13573930-13574429	0.160837273642423	.	.
chr1	14309549	14310048	chr1	14231839	14232338	Eya1|chr1:14231839-14232338	0.193293840314517	.	.
chr1	14309549	14310048	chr1	14739996	14740495	Eya1|chr1:14739996-14740495	0.246728631304771	.	.
chr1	14755218	14755717	chr1	15179557	15180056	Msc|chr1:15179557-15180056	0.166612026529733	.	.
chr1	14756079	14756578	chr1	14705513	14706012	Msc|chr1:14705513-14706012	0.236420400365576	.	.
chr1	15286608	15287107	chr1	15475047	15475546	Kcnb2|chr1:15475047-15475546	0.189721508113166	.	.
chr1	15805340	15805839	chr1	15936337	15936836	Terf1|chr1:15936337-15936836	0.3034668747109	.	.
chr1	15805340	15805839	chr1	16248932	16249431	Terf1|chr1:16248932-16249431	0.167277507163429	.	.
chr1	15805340	15805839	chr1	16248932	16249431	Terf1|chr1:16248932-16249431	0.16727750716343	.	.
chr1	16104453	16104952	chr1	15936337	15936836	Rpl7|chr1:15936337-15936836	0.193942551591641	.	.
chr1	16104453	16104952	chr1	16248932	16249431	Rpl7|chr1:16248932-16249431	0.26225496379645	.	.
chr1	16104999	16105498	chr1	15936337	15936836	Rdh10|chr1:15936337-15936836	0.245909131833866	.	.
chr1	16104999	16105498	chr1	15936337	15936836	Rpl7|chr1:15936337-15936836	0.245909131833866	.	.
chr1	16104999	16105498	chr1	16024293	16024792	Rdh10|chr1:16024293-16024792	0.169281258059242	.	.
chr1	16104999	16105498	chr1	16024293	16024792	Rpl7|chr1:16024293-16024792	0.169281258059242	.	.
chr1	16104999	16105498	chr1	16248932	16249431	Rdh10|chr1:16248932-16249431	0.351930043038463	.	.
chr1	16104999	16105498	chr1	16248932	16249431	Rpl7|chr1:16248932-16249431	0.351930043038463	.	.
chr1	17097078	17097577	chr1	17085061	17085560	Jph1|chr1:17085061-17085560	0.292388642035049	.	.
chr1	17097078	17097577	chr1	17096566	17097065	Jph1|chr1:17096566-17097065	0.278952413029294	.	.
chr1	17097078	17097577	chr1	17122724	17123223	Jph1|chr1:17122724-17123223	0.18021808232656	.	.
chr1	17097665	17098164	chr1	17096566	17097065	Jph1|chr1:17096566-17097065	0.251944146859815	.	.
chr1	17097665	17098164	chr1	17122724	17123223	Jph1|chr1:17122724-17123223	0.383018144613346	.	.
chr1	17145142	17145641	chr1	16798252	16798751	Gdap1|chr1:16798252-16798751	0.199247147131885	.	.
chr1	17145142	17145641	chr1	17096566	17097065	Gdap1|chr1:17096566-17097065	0.428736221671357	.	.
chr1	17145142	17145641	chr1	17123369	17123868	Gdap1|chr1:17123369-17123868	0.259647656350535	.	.
chr1	17727070	17727569	chr1	17980561	17981060	Crispld1|chr1:17980561-17981060	0.156229760039315	.	.
chr1	17727070	17727569	chr1	17980561	17981060	Gm16070|chr1:17980561-17981060	0.156229760039315	.	.
chr1	18058553	18059052	chr1	18043789	18044288	Gm28756|chr1:18043789-18044288	0.35050399555687	.	.
chr1	18058553	18059052	chr1	18498640	18499139	Gm28756|chr1:18498640-18499139	0.292062842788577	.	.
chr1	20820187	20820686	chr1	20854364	20854863	Mcm3|chr1:20854364-20854863	0.16820380162519	.	.
chr1	20820187	20820686	chr1	20997805	20998304	Mcm3|chr1:20997805-20998304	0.224525265597721	.	.
chr1	20890311	20890810	chr1	20699955	20700454	6720483E21Rik|chr1:20699955-20700454	0.222967574982944	.	.
chr1	20890311	20890810	chr1	20699955	20700454	Paqr8|chr1:20699955-20700454	0.222967574982944	.	.
chr1	20890311	20890810	chr1	20854364	20854863	6720483E21Rik|chr1:20854364-20854863	0.272715923566201	.	.
chr1	20890311	20890810	chr1	20854364	20854863	Paqr8|chr1:20854364-20854863	0.272715923566201	.	.
chr1	20890311	20890810	chr1	20997805	20998304	6720483E21Rik|chr1:20997805-20998304	0.228246177858647	.	.
chr1	20890311	20890810	chr1	20997805	20998304	Paqr8|chr1:20997805-20998304	0.228246177858647	.	.
chr1	20890311	20890810	chr1	21166203	21166702	6720483E21Rik|chr1:21166203-21166702	0.157794037312471	.	.
chr1	20890311	20890810	chr1	21166203	21166702	Paqr8|chr1:21166203-21166702	0.157794037312471	.	.
chr1	20890857	20891356	chr1	20612697	20613196	6720483E21Rik|chr1:20612697-20613196	0.212285369642395	.	.
chr1	20890857	20891356	chr1	20612697	20613196	Paqr8|chr1:20612697-20613196	0.212285369642395	.	.
chr1	20890857	20891356	chr1	20699955	20700454	6720483E21Rik|chr1:20699955-20700454	0.323583183072916	.	.
chr1	20890857	20891356	chr1	20699955	20700454	Paqr8|chr1:20699955-20700454	0.323583183072916	.	.
chr1	20890857	20891356	chr1	20921118	20921617	6720483E21Rik|chr1:20921118-20921617	0.23235481270474	.	.
chr1	20890857	20891356	chr1	20921118	20921617	Paqr8|chr1:20921118-20921617	0.23235481270474	.	.
chr1	20890857	20891356	chr1	20997805	20998304	6720483E21Rik|chr1:20997805-20998304	0.269365469208126	.	.
chr1	20890857	20891356	chr1	20997805	20998304	Paqr8|chr1:20997805-20998304	0.269365469208126	.	.
chr1	20890857	20891356	chr1	21166203	21166702	6720483E21Rik|chr1:21166203-21166702	0.276671544866547	.	.
chr1	20890857	20891356	chr1	21166203	21166702	Paqr8|chr1:21166203-21166702	0.276671544866547	.	.
chr1	20951400	20951899	chr1	20554332	20554831	Efhc1|chr1:20554332-20554831	0.211061330218668	.	.
chr1	20951400	20951899	chr1	20699955	20700454	Efhc1|chr1:20699955-20700454	0.27523129337884	.	.
chr1	20951400	20951899	chr1	20780441	20780940	Efhc1|chr1:20780441-20780940	0.206416296654151	.	.
chr1	20951400	20951899	chr1	20921118	20921617	Efhc1|chr1:20921118-20921617	0.172867968513344	.	.
chr1	20951400	20951899	chr1	20938964	20939463	Efhc1|chr1:20938964-20939463	0.263272053575034	.	.
chr1	20951400	20951899	chr1	21166203	21166702	Efhc1|chr1:21166203-21166702	0.165053557559859	.	.
chr1	21079134	21079633	chr1	20801628	20802127	Gm28287|chr1:20801628-20802127	0.225954831578381	.	.
chr1	21079134	21079633	chr1	20801628	20802127	Tram2|chr1:20801628-20802127	0.225954831578381	.	.
chr1	21079134	21079633	chr1	20854364	20854863	Gm28287|chr1:20854364-20854863	0.194394092813447	.	.
chr1	21079134	21079633	chr1	20854364	20854863	Tram2|chr1:20854364-20854863	0.194394092813447	.	.
chr1	21079134	21079633	chr1	20921118	20921617	Gm28287|chr1:20921118-20921617	0.188479843680968	.	.
chr1	21079134	21079633	chr1	20921118	20921617	Tram2|chr1:20921118-20921617	0.188479843680968	.	.
chr1	21079134	21079633	chr1	20938964	20939463	Gm28287|chr1:20938964-20939463	0.192187222557559	.	.
chr1	21079134	21079633	chr1	20938964	20939463	Tram2|chr1:20938964-20939463	0.192187222557559	.	.
chr1	21079134	21079633	chr1	20997805	20998304	Gm28287|chr1:20997805-20998304	0.222834931609404	.	.
chr1	21079134	21079633	chr1	20997805	20998304	Tram2|chr1:20997805-20998304	0.222834931609404	.	.
chr1	21079134	21079633	chr1	21086253	21086752	Gm28287|chr1:21086253-21086752	0.29924130609868	.	.
chr1	21079134	21079633	chr1	21086253	21086752	Tram2|chr1:21086253-21086752	0.29924130609868	.	.
chr1	21218543	21219042	chr1	20997805	20998304	Tmem14a|chr1:20997805-20998304	0.306661079592744	.	.
chr1	21218543	21219042	chr1	21166203	21166702	Tmem14a|chr1:21166203-21166702	0.223847969116018	.	.
chr1	21240807	21241306	chr1	20900532	20901031	Gsta3|chr1:20900532-20901031	0.251965496482694	.	.
chr1	21240807	21241306	chr1	21232056	21232555	Gsta3|chr1:21232056-21232555	0.206005050905875	.	.
chr1	22805771	22806270	chr1	22789512	22790011	Rims1|chr1:22789512-22790011	0.178585459099441	.	.
chr1	24586286	24586785	chr1	24509945	24510444	Col19a1|chr1:24509945-24510444	0.429417981387195	.	.
chr1	24586286	24586785	chr1	24532190	24532689	Col19a1|chr1:24532190-24532689	0.421753934765882	.	.
chr1	24586286	24586785	chr1	24558122	24558621	Col19a1|chr1:24558122-24558621	0.289381808318685	.	.
chr1	24586286	24586785	chr1	24633681	24634180	Col19a1|chr1:24633681-24634180	0.249192162199349	.	.
chr1	24586286	24586785	chr1	24731795	24732294	Col19a1|chr1:24731795-24732294	0.244295075763217	.	.
chr1	24586286	24586785	chr1	24741713	24742212	Col19a1|chr1:24741713-24742212	0.208448194189146	.	.
chr1	24587149	24587648	chr1	24509945	24510444	Col19a1|chr1:24509945-24510444	0.308784925770629	.	.
chr1	24587149	24587648	chr1	24532190	24532689	Col19a1|chr1:24532190-24532689	0.280287415206145	.	.
chr1	24587149	24587648	chr1	24611656	24612155	Col19a1|chr1:24611656-24612155	0.20425404375939	.	.
chr1	24587149	24587648	chr1	24613347	24613846	Col19a1|chr1:24613347-24613846	0.185509839488181	.	.
chr1	24587149	24587648	chr1	24614093	24614592	Col19a1|chr1:24614093-24614592	0.245395455682824	.	.
chr1	24587149	24587648	chr1	24614797	24615296	Col19a1|chr1:24614797-24615296	0.161817062758608	.	.
chr1	24587149	24587648	chr1	24615721	24616220	Col19a1|chr1:24615721-24616220	0.227611571161259	.	.
chr1	24587149	24587648	chr1	24633681	24634180	Col19a1|chr1:24633681-24634180	0.15769025765295	.	.
chr1	24587149	24587648	chr1	24731795	24732294	Col19a1|chr1:24731795-24732294	0.362835513215678	.	.
chr1	24587149	24587648	chr1	24779640	24780139	Col19a1|chr1:24779640-24780139	0.195481170751691	.	.
chr1	24678265	24678764	chr1	24558122	24558621	Lmbrd1|chr1:24558122-24558621	0.282666185893973	.	.
chr1	24678265	24678764	chr1	24611656	24612155	Lmbrd1|chr1:24611656-24612155	0.46712738752372	.	.
chr1	24678265	24678764	chr1	24613347	24613846	Lmbrd1|chr1:24613347-24613846	0.498269227508715	.	.
chr1	24678265	24678764	chr1	24614093	24614592	Lmbrd1|chr1:24614093-24614592	0.472149339440239	.	.
chr1	24678265	24678764	chr1	24614797	24615296	Lmbrd1|chr1:24614797-24615296	0.507895472584855	.	.
chr1	24678265	24678764	chr1	24615721	24616220	Lmbrd1|chr1:24615721-24616220	0.46935215080889	.	.
chr1	24678265	24678764	chr1	24779640	24780139	Lmbrd1|chr1:24779640-24780139	0.328967323474953	.	.
chr1	30872795	30873294	chr1	30503190	30503689	Phf3|chr1:30503190-30503689	0.232064365137296	.	.
chr1	30872795	30873294	chr1	30593990	30594489	Phf3|chr1:30593990-30594489	0.212089957148618	.	.
chr1	30872795	30873294	chr1	30716282	30716781	Phf3|chr1:30716282-30716781	0.169819713473965	.	.
chr1	30872795	30873294	chr1	31210103	31210602	Phf3|chr1:31210103-31210602	0.156645818330512	.	.
chr1	30873430	30873929	chr1	30593990	30594489	Phf3|chr1:30593990-30594489	0.262979587020707	.	.
chr1	30873430	30873929	chr1	31116940	31117439	Phf3|chr1:31116940-31117439	0.179134318130338	.	.
chr1	30873942	30874441	chr1	30513237	30513736	Phf3|chr1:30513237-30513736	0.224152402855231	.	.
chr1	30873942	30874441	chr1	30593990	30594489	Phf3|chr1:30593990-30594489	0.314601946786877	.	.
chr1	30873942	30874441	chr1	30834168	30834667	Phf3|chr1:30834168-30834667	0.184544531051925	.	.
chr1	30873942	30874441	chr1	30930527	30931026	Phf3|chr1:30930527-30931026	0.313303550375841	.	.
chr1	30873942	30874441	chr1	31147911	31148410	Phf3|chr1:31147911-31148410	0.294714840635183	.	.
chr1	30949080	30949579	chr1	30503190	30503689	Ptp4a1|chr1:30503190-30503689	0.218336236356339	.	.
chr1	30949080	30949579	chr1	30513237	30513736	Ptp4a1|chr1:30513237-30513736	0.180503983010462	.	.
chr1	30949080	30949579	chr1	31083206	31083705	Ptp4a1|chr1:31083206-31083705	0.319767068589409	.	.
chr1	30949080	30949579	chr1	31147911	31148410	Ptp4a1|chr1:31147911-31148410	0.265179753163015	.	.
chr1	30949582	30950081	chr1	30503190	30503689	Ptp4a1|chr1:30503190-30503689	0.16109892058447	.	.
chr1	30949582	30950081	chr1	30513237	30513736	Ptp4a1|chr1:30513237-30513736	0.22903454115931	.	.
chr1	30949582	30950081	chr1	30649743	30650242	Ptp4a1|chr1:30649743-30650242	0.20774848625879	.	.
chr1	30949582	30950081	chr1	31083206	31083705	Ptp4a1|chr1:31083206-31083705	0.248245687210363	.	.
chr1	30949582	30950081	chr1	31147911	31148410	Ptp4a1|chr1:31147911-31148410	0.307225155172133	.	.
chr1	32172459	32172958	chr1	31782747	31783246	Khdrbs2|chr1:31782747-31783246	0.335623353199401	.	.
chr1	32172459	32172958	chr1	32214374	32214873	Khdrbs2|chr1:32214374-32214873	0.213487724505278	.	.
chr1	34433080	34433579	chr1	34409815	34410314	Gm37233|chr1:34409815-34410314	0.225810502631657	.	.
chr1	34433080	34433579	chr1	34738307	34738806	Gm37233|chr1:34738307-34738806	0.225597421666594	.	.
chr1	34439491	34439990	chr1	34264655	34265154	Ccdc115|chr1:34264655-34265154	0.17766869404718	.	.
chr1	34439491	34439990	chr1	34264655	34265154	Imp4|chr1:34264655-34265154	0.17766869404718	.	.
chr1	34439491	34439990	chr1	34409815	34410314	Ccdc115|chr1:34409815-34410314	0.353893607127989	.	.
chr1	34439491	34439990	chr1	34409815	34410314	Imp4|chr1:34409815-34410314	0.353893607127989	.	.
chr1	34439491	34439990	chr1	34434650	34435149	Ccdc115|chr1:34434650-34435149	0.376412677035873	.	.
chr1	34439491	34439990	chr1	34434650	34435149	Imp4|chr1:34434650-34435149	0.376412677035873	.	.
chr1	34459438	34459937	chr1	34409815	34410314	Ptpn18|chr1:34409815-34410314	0.293107130221595	.	.
chr1	34485782	34486281	chr1	34642414	34642913	4930568A12Rik|chr1:34642414-34642913	0.257253572980986	.	.
chr1	34579442	34579941	chr1	34750293	34750792	1700101I19Rik|chr1:34750293-34750792	0.170961619841446	.	.
chr1	34579442	34579941	chr1	34750293	34750792	Amer3|chr1:34750293-34750792	0.170961619841446	.	.
chr1	34579442	34579941	chr1	34793414	34793913	1700101I19Rik|chr1:34793414-34793913	0.299533187588304	.	.
chr1	34579442	34579941	chr1	34793414	34793913	Amer3|chr1:34793414-34793913	0.299533187588304	.	.
chr1	34579442	34579941	chr1	34891506	34892005	1700101I19Rik|chr1:34891506-34892005	0.301910421974705	.	.
chr1	34579442	34579941	chr1	34891506	34892005	Amer3|chr1:34891506-34892005	0.301910421974705	.	.
chr1	34801460	34801959	chr1	34642414	34642913	Arhgef4|chr1:34642414-34642913	0.196478757140953	.	.
chr1	34801460	34801959	chr1	34750293	34750792	Arhgef4|chr1:34750293-34750792	0.167556276326306	.	.
chr1	34801460	34801959	chr1	34793414	34793913	Arhgef4|chr1:34793414-34793913	0.168590928782347	.	.
chr1	34801460	34801959	chr1	34891506	34892005	Arhgef4|chr1:34891506-34892005	0.19650338519642	.	.
chr1	34801460	34801959	chr1	35003146	35003645	Arhgef4|chr1:35003146-35003645	0.195566876996222	.	.
chr1	34802224	34802723	chr1	34750293	34750792	Arhgef4|chr1:34750293-34750792	0.178212505380464	.	.
chr1	34802224	34802723	chr1	34891506	34892005	Arhgef4|chr1:34891506-34892005	0.210545641710643	.	.
chr1	34802224	34802723	chr1	35242908	35243407	Arhgef4|chr1:35242908-35243407	0.186357415754134	.	.
chr1	34802224	34802723	chr1	35243429	35243928	Arhgef4|chr1:35243429-35243928	0.248155593904993	.	.
chr1	34842804	34843303	chr1	34752832	34753331	Fam168b|chr1:34752832-34753331	0.245637323716074	.	.
chr1	34842804	34843303	chr1	34896857	34897356	Fam168b|chr1:34896857-34897356	0.225378038320784	.	.
chr1	34849768	34850267	chr1	34602327	34602826	Plekhb2|chr1:34602327-34602826	0.236391292718242	.	.
chr1	34849768	34850267	chr1	34896857	34897356	Plekhb2|chr1:34896857-34897356	0.247332848219709	.	.
chr1	37540354	37540853	chr1	37698123	37698622	Mgat4a|chr1:37698123-37698622	0.183932085305771	.	.
chr1	37540354	37540853	chr1	37872597	37873096	Mgat4a|chr1:37872597-37873096	0.258114620193922	.	.
chr1	37540864	37541363	chr1	37698123	37698622	Mgat4a|chr1:37698123-37698622	0.196100412289684	.	.
chr1	37540864	37541363	chr1	37872597	37873096	Mgat4a|chr1:37872597-37873096	0.302321974015885	.	.
chr1	37719678	37720177	chr1	37663494	37663993	2010300C02Rik|chr1:37663494-37663993	0.204622920816833	.	.
chr1	37719678	37720177	chr1	37678238	37678737	2010300C02Rik|chr1:37678238-37678737	0.294985429364821	.	.
chr1	37719678	37720177	chr1	37710168	37710667	2010300C02Rik|chr1:37710168-37710667	0.330818246602199	.	.
chr1	37864699	37865198	chr1	37639092	37639591	Gm26805|chr1:37639092-37639591	0.182850494909235	.	.
chr1	37864699	37865198	chr1	37698123	37698622	Gm26805|chr1:37698123-37698622	0.257802584572534	.	.
chr1	37864699	37865198	chr1	37710168	37710667	Gm26805|chr1:37710168-37710667	0.475151990859279	.	.
chr1	37864699	37865198	chr1	37872597	37873096	Gm26805|chr1:37872597-37873096	0.45561554934751	.	.
chr1	37864699	37865198	chr1	38185452	38185951	Gm26805|chr1:38185452-38185951	0.188946578904203	.	.
chr1	37865263	37865762	chr1	37639092	37639591	Gm26805|chr1:37639092-37639591	0.294493648301355	.	.
chr1	37865263	37865762	chr1	37639092	37639591	Tsga10|chr1:37639092-37639591	0.294493648301355	.	.
chr1	37865263	37865762	chr1	37698123	37698622	Gm26805|chr1:37698123-37698622	0.306721048693129	.	.
chr1	37865263	37865762	chr1	37698123	37698622	Tsga10|chr1:37698123-37698622	0.306721048693129	.	.
chr1	37865263	37865762	chr1	37710168	37710667	Gm26805|chr1:37710168-37710667	0.342629196662363	.	.
chr1	37865263	37865762	chr1	37710168	37710667	Tsga10|chr1:37710168-37710667	0.342629196662363	.	.
chr1	37865263	37865762	chr1	37872597	37873096	Gm26805|chr1:37872597-37873096	0.390484990252004	.	.
chr1	37865263	37865762	chr1	37872597	37873096	Tsga10|chr1:37872597-37873096	0.390484990252004	.	.
chr1	37865263	37865762	chr1	38185452	38185951	Gm26805|chr1:38185452-38185951	0.196119608276499	.	.
chr1	37865263	37865762	chr1	38185452	38185951	Tsga10|chr1:38185452-38185951	0.196119608276499	.	.
chr1	37871955	37872454	chr1	37725725	37726224	Lipt1|chr1:37725725-37726224	0.209201174802548	.	.
chr1	37890241	37890740	chr1	37639092	37639591	Mitd1|chr1:37639092-37639591	0.353144853636251	.	.
chr1	37890241	37890740	chr1	37639092	37639591	Mrpl30|chr1:37639092-37639591	0.353144853636251	.	.
chr1	37890241	37890740	chr1	37710168	37710667	Mitd1|chr1:37710168-37710667	0.238669756327037	.	.
chr1	37890241	37890740	chr1	37710168	37710667	Mrpl30|chr1:37710168-37710667	0.238669756327037	.	.
chr1	37890241	37890740	chr1	37872597	37873096	Mitd1|chr1:37872597-37873096	0.313079999277264	.	.
chr1	37890241	37890740	chr1	37872597	37873096	Mrpl30|chr1:37872597-37873096	0.313079999277264	.	.
chr1	37997082	37997581	chr1	37639092	37639591	Eif5b|chr1:37639092-37639591	0.176734144993224	.	.
chr1	37997082	37997581	chr1	37639092	37639591	Txndc9|chr1:37639092-37639591	0.176734144993224	.	.
chr1	37997082	37997581	chr1	37872597	37873096	Eif5b|chr1:37872597-37873096	0.285720159781754	.	.
chr1	37997082	37997581	chr1	37872597	37873096	Txndc9|chr1:37872597-37873096	0.285720159781754	.	.
chr1	37997778	37998277	chr1	37639092	37639591	Eif5b|chr1:37639092-37639591	0.21808354617796	.	.
chr1	37997778	37998277	chr1	37639092	37639591	Txndc9|chr1:37639092-37639591	0.21808354617796	.	.
chr1	37997778	37998277	chr1	37725725	37726224	Eif5b|chr1:37725725-37726224	0.17741437310493	.	.
chr1	37997778	37998277	chr1	37725725	37726224	Txndc9|chr1:37725725-37726224	0.17741437310493	.	.
chr1	38128883	38129382	chr1	37793467	37793966	Rev1|chr1:37793467-37793966	0.158490289330261	.	.
chr1	38129526	38130025	chr1	38185452	38185951	Rev1|chr1:38185452-38185951	0.188024114787113	.	.
chr1	40579713	40580212	chr1	40266363	40266862	Gm35801|chr1:40266363-40266862	0.215616307044051	.	.
chr1	40579713	40580212	chr1	40266363	40266862	Slc9a4|chr1:40266363-40266862	0.215616307044051	.	.
chr1	40579713	40580212	chr1	40378676	40379175	Gm35801|chr1:40378676-40379175	0.254147524776076	.	.
chr1	40579713	40580212	chr1	40378676	40379175	Slc9a4|chr1:40378676-40379175	0.254147524776076	.	.
chr1	40790447	40790946	chr1	41162259	41162758	Mfsd9|chr1:41162259-41162758	0.168507247902311	.	.
chr1	40790447	40790946	chr1	41218788	41219287	Mfsd9|chr1:41218788-41219287	0.198434926364935	.	.
chr1	44119144	44119643	chr1	44228990	44229489	Bivm|chr1:44228990-44229489	0.188442165801056	.	.
chr1	44119144	44119643	chr1	44228990	44229489	Poglut2|chr1:44228990-44229489	0.188442165801056	.	.
chr1	44147693	44148192	chr1	44041766	44042265	Ercc5|chr1:44041766-44042265	0.240392108237946	.	.
chr1	44392109	44392608	chr1	44198134	44198633	Gm28893|chr1:44198134-44198633	0.21308000118948	.	.
chr1	44392109	44392608	chr1	44584753	44585252	Gm28893|chr1:44584753-44585252	0.561556274189398	.	.
chr1	45310891	45311390	chr1	45152655	45153154	Col3a1|chr1:45152655-45153154	0.218397361882653	.	.
chr1	45310891	45311390	chr1	45269349	45269848	Col3a1|chr1:45269349-45269848	0.179272115896514	.	.
chr1	45794689	45795188	chr1	46067115	46067614	Wdr75|chr1:46067115-46067614	0.18663678310556	.	.
chr1	45795197	45795696	chr1	46067115	46067614	Wdr75|chr1:46067115-46067614	0.321515760388402	.	.
chr1	45795197	45795696	chr1	46088799	46089298	Wdr75|chr1:46088799-46089298	0.239650087794993	.	.
chr1	45925424	45925923	chr1	46067115	46067614	Slc40a1|chr1:46067115-46067614	0.267829727715078	.	.
chr1	45925424	45925923	chr1	46088079	46088578	Slc40a1|chr1:46088079-46088578	0.257337627186041	.	.
chr1	46065930	46066429	chr1	45837607	45838106	Dnah7b|chr1:45837607-45838106	0.189674037244815	.	.
chr1	46065930	46066429	chr1	46018316	46018815	Dnah7b|chr1:46018316-46018815	0.220629397345917	.	.
chr1	46065930	46066429	chr1	46067115	46067614	Dnah7b|chr1:46067115-46067614	0.203023800490078	.	.
chr1	46066566	46067065	chr1	46018316	46018815	Dnah7b|chr1:46018316-46018815	0.223612441120042	.	.
chr1	46066566	46067065	chr1	46067115	46067614	Dnah7b|chr1:46067115-46067614	0.34504395814911	.	.
chr1	46066566	46067065	chr1	46088799	46089298	Dnah7b|chr1:46088799-46089298	0.389850913362923	.	.
chr1	46425176	46425675	chr1	46088079	46088578	Dnah7c|chr1:46088079-46088578	0.219087473683136	.	.
chr1	46425176	46425675	chr1	46088799	46089298	Dnah7c|chr1:46088799-46089298	0.182243634164788	.	.
chr1	46425176	46425675	chr1	46481301	46481800	Dnah7c|chr1:46481301-46481800	0.194120234474492	.	.
chr1	52816845	52817344	chr1	52903595	52904094	Inpp1|chr1:52903595-52904094	0.225010355220637	.	.
chr1	52816845	52817344	chr1	52986655	52987154	Inpp1|chr1:52986655-52987154	0.194855450982332	.	.
chr1	52844734	52845233	chr1	52903595	52904094	Hibch|chr1:52903595-52904094	0.17786051632807	.	.
chr1	52844734	52845233	chr1	52953081	52953580	Hibch|chr1:52953081-52953580	0.442901249228872	.	.
chr1	53296806	53297305	chr1	53728752	53729251	Ormdl1|chr1:53728752-53729251	0.213319631317555	.	.
chr1	53296806	53297305	chr1	53728752	53729251	Pms1|chr1:53728752-53729251	0.213319631317555	.	.
chr1	53297308	53297807	chr1	53409266	53409765	Ormdl1|chr1:53409266-53409765	0.252366633140999	.	.
chr1	53297308	53297807	chr1	53409266	53409765	Pms1|chr1:53409266-53409765	0.252366633140999	.	.
chr1	54250459	54250958	chr1	54256299	54256798	Ccdc150|chr1:54256299-54256798	0.356016685886868	.	.
chr1	54250459	54250958	chr1	54467308	54467807	Ccdc150|chr1:54467308-54467807	0.393544115373449	.	.
chr1	54250459	54250958	chr1	54713166	54713665	Ccdc150|chr1:54713166-54713665	0.335455965250499	.	.
chr1	54438767	54439266	chr1	54639464	54639963	Gtf3c3|chr1:54639464-54639963	0.161650369251105	.	.
chr1	54438767	54439266	chr1	54690573	54691072	Gtf3c3|chr1:54690573-54691072	0.379174348584611	.	.
chr1	55026688	55027187	chr1	55499775	55500274	Sf3b1|chr1:55499775-55500274	0.345926810247643	.	.
chr1	55027198	55027697	chr1	55499775	55500274	Sf3b1|chr1:55499775-55500274	0.250865905053242	.	.
chr1	55052491	55052990	chr1	55499775	55500274	Coq10b|chr1:55499775-55500274	0.196869589870412	.	.
chr1	55087395	55087894	chr1	55158208	55158707	Hspd1|chr1:55158208-55158707	0.235631326888795	.	.
chr1	55087395	55087894	chr1	55158208	55158707	Hspe1|chr1:55158208-55158707	0.235631326888795	.	.
chr1	55087395	55087894	chr1	55383081	55383580	Hspd1|chr1:55383081-55383580	0.240193107766416	.	.
chr1	55087395	55087894	chr1	55383081	55383580	Hspe1|chr1:55383081-55383580	0.240193107766416	.	.
chr1	55087908	55088407	chr1	55499775	55500274	Hspd1|chr1:55499775-55500274	0.311140818942425	.	.
chr1	55087908	55088407	chr1	55499775	55500274	Hspe1|chr1:55499775-55500274	0.311140818942425	.	.
chr1	55130908	55131407	chr1	55158208	55158707	Mob4|chr1:55158208-55158707	0.346990792501313	.	.
chr1	55130908	55131407	chr1	55499775	55500274	Mob4|chr1:55499775-55500274	0.396976603110716	.	.
chr1	55131471	55131970	chr1	55158208	55158707	Mob4|chr1:55158208-55158707	0.212427398849183	.	.
chr1	55131471	55131970	chr1	55499775	55500274	Mob4|chr1:55499775-55500274	0.238569449738372	.	.
chr1	55236881	55237380	chr1	55158208	55158707	Mars2|chr1:55158208-55158707	0.272853952212884	.	.
chr1	55236881	55237380	chr1	55499775	55500274	Mars2|chr1:55499775-55500274	0.217860359412241	.	.
chr1	55363229	55363728	chr1	55499775	55500274	Boll|chr1:55499775-55500274	0.332104225849957	.	.
chr1	55405572	55406071	chr1	55192060	55192559	Plcl1|chr1:55192060-55192559	0.194930493387751	.	.
chr1	55405572	55406071	chr1	55201711	55202210	Plcl1|chr1:55201711-55202210	0.213778866265482	.	.
chr1	55405572	55406071	chr1	55202211	55202710	Plcl1|chr1:55202211-55202710	0.380008753067544	.	.
chr1	57377374	57377873	chr1	57394001	57394500	1700066M21Rik|chr1:57394001-57394500	0.168719194599249	.	.
chr1	57377374	57377873	chr1	57394001	57394500	4930558J18Rik|chr1:57394001-57394500	0.168719194599249	.	.
chr1	57406257	57406756	chr1	57107289	57107788	Maip1|chr1:57107289-57107788	0.256289627094337	.	.
chr1	57406257	57406756	chr1	57107289	57107788	Tyw5|chr1:57107289-57107788	0.256289627094337	.	.
chr1	57406257	57406756	chr1	57423605	57424104	Maip1|chr1:57423605-57424104	0.160432445543244	.	.
chr1	57406257	57406756	chr1	57423605	57424104	Tyw5|chr1:57423605-57424104	0.160432445543244	.	.
chr1	57406257	57406756	chr1	57428877	57429376	Maip1|chr1:57428877-57429376	0.193083002943341	.	.
chr1	57406257	57406756	chr1	57428877	57429376	Tyw5|chr1:57428877-57429376	0.193083002943341	.	.
chr1	57406767	57407266	chr1	57083035	57083534	Maip1|chr1:57083035-57083534	0.204846522493849	.	.
chr1	57406767	57407266	chr1	57083035	57083534	Tyw5|chr1:57083035-57083534	0.204846522493849	.	.
chr1	57406767	57407266	chr1	57423605	57424104	Maip1|chr1:57423605-57424104	0.322208675841927	.	.
chr1	57406767	57407266	chr1	57423605	57424104	Tyw5|chr1:57423605-57424104	0.322208675841927	.	.
chr1	57406767	57407266	chr1	57436901	57437400	Maip1|chr1:57436901-57437400	0.235242163112428	.	.
chr1	57406767	57407266	chr1	57436901	57437400	Tyw5|chr1:57436901-57437400	0.235242163112428	.	.
chr1	58392818	58393317	chr1	58361589	58362088	Bzw1|chr1:58361589-58362088	0.156909382386154	.	.
chr1	58392818	58393317	chr1	58745798	58746297	Bzw1|chr1:58745798-58746297	0.185991841963466	.	.
chr1	58423825	58424324	chr1	58361589	58362088	Clk1|chr1:58361589-58362088	0.158820283683225	.	.
chr1	58423825	58424324	chr1	58652543	58653042	Clk1|chr1:58652543-58653042	0.174075728495745	.	.
chr1	58445384	58445883	chr1	58745798	58746297	Nif3l1|chr1:58745798-58746297	0.199842915737574	.	.
chr1	58445384	58445883	chr1	58745798	58746297	Ppil3|chr1:58745798-58746297	0.199842915737574	.	.
chr1	58504734	58505233	chr1	58296260	58296759	Gm15834|chr1:58296260-58296759	0.202802287835891	.	.
chr1	58504734	58505233	chr1	58296260	58296759	Orc2|chr1:58296260-58296759	0.202802287835891	.	.
chr1	58504734	58505233	chr1	58359437	58359936	Gm15834|chr1:58359437-58359936	0.270880173281446	.	.
chr1	58504734	58505233	chr1	58359437	58359936	Orc2|chr1:58359437-58359936	0.270880173281446	.	.
chr1	58504734	58505233	chr1	58422814	58423313	Gm15834|chr1:58422814-58423313	0.160733476868916	.	.
chr1	58504734	58505233	chr1	58422814	58423313	Orc2|chr1:58422814-58423313	0.160733476868916	.	.
chr1	58504734	58505233	chr1	58614393	58614892	Gm15834|chr1:58614393-58614892	0.321505846882265	.	.
chr1	58504734	58505233	chr1	58614393	58614892	Orc2|chr1:58614393-58614892	0.321505846882265	.	.
chr1	58504734	58505233	chr1	58742437	58742936	Gm15834|chr1:58742437-58742936	0.291643663365575	.	.
chr1	58504734	58505233	chr1	58742437	58742936	Orc2|chr1:58742437-58742936	0.291643663365575	.	.
chr1	58504734	58505233	chr1	58856761	58857260	Gm15834|chr1:58856761-58857260	0.277939792458112	.	.
chr1	58504734	58505233	chr1	58856761	58857260	Orc2|chr1:58856761-58857260	0.277939792458112	.	.
chr1	58504734	58505233	chr1	58909565	58910064	Gm15834|chr1:58909565-58910064	0.228348803330947	.	.
chr1	58504734	58505233	chr1	58909565	58910064	Orc2|chr1:58909565-58910064	0.228348803330947	.	.
chr1	58586034	58586533	chr1	58296260	58296759	Fam126b|chr1:58296260-58296759	0.236689612857261	.	.
chr1	58586034	58586533	chr1	58296260	58296759	Ndufb3|chr1:58296260-58296759	0.236689612857261	.	.
chr1	58586034	58586533	chr1	58341563	58342062	Fam126b|chr1:58341563-58342062	0.176462294253279	.	.
chr1	58586034	58586533	chr1	58341563	58342062	Ndufb3|chr1:58341563-58342062	0.176462294253279	.	.
chr1	58586034	58586533	chr1	58361589	58362088	Fam126b|chr1:58361589-58362088	0.215668687130035	.	.
chr1	58586034	58586533	chr1	58361589	58362088	Ndufb3|chr1:58361589-58362088	0.215668687130035	.	.
chr1	58586034	58586533	chr1	58621956	58622455	Fam126b|chr1:58621956-58622455	0.173401223470757	.	.
chr1	58586034	58586533	chr1	58621956	58622455	Ndufb3|chr1:58621956-58622455	0.173401223470757	.	.
chr1	58586034	58586533	chr1	58652543	58653042	Fam126b|chr1:58652543-58653042	0.222270050408209	.	.
chr1	58586034	58586533	chr1	58652543	58653042	Ndufb3|chr1:58652543-58653042	0.222270050408209	.	.
chr1	58710970	58711469	chr1	58296260	58296759	Cflar|chr1:58296260-58296759	0.16153504563043	.	.
chr1	58710970	58711469	chr1	58361589	58362088	Cflar|chr1:58361589-58362088	0.334895903413845	.	.
chr1	58710970	58711469	chr1	58652543	58653042	Cflar|chr1:58652543-58653042	0.178138188399161	.	.
chr1	58711489	58711988	chr1	58361589	58362088	Cflar|chr1:58361589-58362088	0.212032940480129	.	.
chr1	58973284	58973783	chr1	58614393	58614892	Stradb|chr1:58614393-58614892	0.208187044849353	.	.
chr1	58973284	58973783	chr1	58614393	58614892	Trak2|chr1:58614393-58614892	0.208187044849353	.	.
chr1	58973284	58973783	chr1	58622546	58623045	Stradb|chr1:58622546-58623045	0.291001890429776	.	.
chr1	58973284	58973783	chr1	58622546	58623045	Trak2|chr1:58622546-58623045	0.291001890429776	.	.
chr1	58973284	58973783	chr1	58742437	58742936	Stradb|chr1:58742437-58742936	0.186218187443144	.	.
chr1	58973284	58973783	chr1	58742437	58742936	Trak2|chr1:58742437-58742936	0.186218187443144	.	.
chr1	58973284	58973783	chr1	59178854	59179353	Stradb|chr1:59178854-59179353	0.208099027260149	.	.
chr1	58973284	58973783	chr1	59178854	59179353	Trak2|chr1:59178854-59179353	0.208099027260149	.	.
chr1	59119578	59120077	chr1	59178854	59179353	G730003C15Rik|chr1:59178854-59179353	0.276482157163683	.	.
chr1	59119578	59120077	chr1	59178854	59179353	Tmem237|chr1:59178854-59179353	0.276482157163683	.	.
chr1	59119578	59120077	chr1	59332940	59333439	G730003C15Rik|chr1:59332940-59333439	0.453770290747437	.	.
chr1	59119578	59120077	chr1	59332940	59333439	Tmem237|chr1:59332940-59333439	0.453770290747437	.	.
chr1	59119578	59120077	chr1	59333457	59333956	G730003C15Rik|chr1:59333457-59333956	0.217914810351141	.	.
chr1	59119578	59120077	chr1	59333457	59333956	Tmem237|chr1:59333457-59333956	0.217914810351141	.	.
chr1	59119578	59120077	chr1	59368112	59368611	G730003C15Rik|chr1:59368112-59368611	0.15951156490629	.	.
chr1	59119578	59120077	chr1	59368112	59368611	Tmem237|chr1:59368112-59368611	0.15951156490629	.	.
chr1	59119578	59120077	chr1	59483682	59484181	G730003C15Rik|chr1:59483682-59484181	0.193376324753886	.	.
chr1	59119578	59120077	chr1	59483682	59484181	Tmem237|chr1:59483682-59484181	0.193376324753886	.	.
chr1	59120147	59120646	chr1	58856761	58857260	G730003C15Rik|chr1:58856761-58857260	0.163013562557276	.	.
chr1	59120147	59120646	chr1	58856761	58857260	Tmem237|chr1:58856761-58857260	0.163013562557276	.	.
chr1	59120147	59120646	chr1	58909565	58910064	G730003C15Rik|chr1:58909565-58910064	0.197174554037035	.	.
chr1	59120147	59120646	chr1	58909565	58910064	Tmem237|chr1:58909565-58910064	0.197174554037035	.	.
chr1	59120147	59120646	chr1	59131867	59132366	G730003C15Rik|chr1:59131867-59132366	0.204010598045871	.	.
chr1	59120147	59120646	chr1	59131867	59132366	Tmem237|chr1:59131867-59132366	0.204010598045871	.	.
chr1	59120147	59120646	chr1	59178854	59179353	G730003C15Rik|chr1:59178854-59179353	0.200421259704807	.	.
chr1	59120147	59120646	chr1	59178854	59179353	Tmem237|chr1:59178854-59179353	0.200421259704807	.	.
chr1	59120147	59120646	chr1	59332940	59333439	G730003C15Rik|chr1:59332940-59333439	0.178295855873233	.	.
chr1	59120147	59120646	chr1	59332940	59333439	Tmem237|chr1:59332940-59333439	0.178295855873233	.	.
chr1	59120147	59120646	chr1	59368112	59368611	G730003C15Rik|chr1:59368112-59368611	0.295864720297405	.	.
chr1	59120147	59120646	chr1	59368112	59368611	Tmem237|chr1:59368112-59368611	0.295864720297405	.	.
chr1	59162883	59163382	chr1	58856761	58857260	Mpp4|chr1:58856761-58857260	0.409079057671677	.	.
chr1	59162883	59163382	chr1	58909565	58910064	Mpp4|chr1:58909565-58910064	0.527636314928682	.	.
chr1	59162883	59163382	chr1	59131867	59132366	Mpp4|chr1:59131867-59132366	0.253775997548116	.	.
chr1	59162883	59163382	chr1	59178854	59179353	Mpp4|chr1:59178854-59179353	0.25981967200669	.	.
chr1	59237006	59237505	chr1	58909565	58910064	Als2|chr1:58909565-58910064	0.170871499211762	.	.
chr1	59237006	59237505	chr1	59316631	59317130	Als2|chr1:59316631-59317130	0.211319703769321	.	.
chr1	59237006	59237505	chr1	59332940	59333439	Als2|chr1:59332940-59333439	0.263673126880502	.	.
chr1	59237006	59237505	chr1	59333457	59333956	Als2|chr1:59333457-59333956	0.429870169719437	.	.
chr1	59481835	59482334	chr1	59314986	59315485	Fzd7|chr1:59314986-59315485	0.474725817247616	.	.
chr1	59481835	59482334	chr1	59332940	59333439	Fzd7|chr1:59332940-59333439	0.26042175174088	.	.
chr1	59481835	59482334	chr1	59333457	59333956	Fzd7|chr1:59333457-59333956	0.240404929851004	.	.
chr1	59482577	59483076	chr1	59247600	59248099	Fzd7|chr1:59247600-59248099	0.220233808677123	.	.
chr1	59483085	59483584	chr1	59247600	59248099	Fzd7|chr1:59247600-59248099	0.307284740314917	.	.
chr1	59483085	59483584	chr1	59316631	59317130	Fzd7|chr1:59316631-59317130	0.298321542987735	.	.
chr1	59483085	59483584	chr1	59333457	59333956	Fzd7|chr1:59333457-59333956	0.298894035503674	.	.
chr1	59483085	59483584	chr1	59483682	59484181	Fzd7|chr1:59483682-59484181	0.201390256066402	.	.
chr1	60343314	60343813	chr1	60460635	60461134	Cyp20a1|chr1:60460635-60461134	0.15935620291759	.	.
chr1	61638558	61639057	chr1	61608275	61608774	Pard3b|chr1:61608275-61608774	0.212765495154944	.	.
chr1	61638558	61639057	chr1	61771161	61771660	Pard3b|chr1:61771161-61771660	0.314720315644647	.	.
chr1	61638558	61639057	chr1	61924923	61925422	Pard3b|chr1:61924923-61925422	0.172151829848438	.	.
chr1	61851078	61851577	chr1	61587817	61588316	Pard3bos1|chr1:61587817-61588316	0.187871810373835	.	.
chr1	65122893	65123392	chr1	65028115	65028614	D630023F18Rik|chr1:65028115-65028614	0.31933345212897	.	.
chr1	65122893	65123392	chr1	65028623	65029122	D630023F18Rik|chr1:65028623-65029122	0.360479984099184	.	.
chr1	65122893	65123392	chr1	65129584	65130083	D630023F18Rik|chr1:65129584-65130083	0.24856407330526	.	.
chr1	65122893	65123392	chr1	65179041	65179540	D630023F18Rik|chr1:65179041-65179540	0.186069518710024	.	.
chr1	65186396	65186895	chr1	65028115	65028614	Idh1|chr1:65028115-65028614	0.270553873914044	.	.
chr1	65186396	65186895	chr1	65028115	65028614	Pikfyve|chr1:65028115-65028614	0.270553873914044	.	.
chr1	65186396	65186895	chr1	65028623	65029122	Idh1|chr1:65028623-65029122	0.225747581367766	.	.
chr1	65186396	65186895	chr1	65028623	65029122	Pikfyve|chr1:65028623-65029122	0.225747581367766	.	.
chr1	65186396	65186895	chr1	65129584	65130083	Idh1|chr1:65129584-65130083	0.161979284147585	.	.
chr1	65186396	65186895	chr1	65129584	65130083	Pikfyve|chr1:65129584-65130083	0.161979284147585	.	.
chr1	65186396	65186895	chr1	65179041	65179540	Idh1|chr1:65179041-65179540	0.311019032171435	.	.
chr1	65186396	65186895	chr1	65179041	65179540	Pikfyve|chr1:65179041-65179540	0.311019032171435	.	.
chr1	65282716	65283215	chr1	65010101	65010600	Pth2r|chr1:65010101-65010600	0.198626760097393	.	.
chr1	65282716	65283215	chr1	65028115	65028614	Pth2r|chr1:65028115-65028614	0.281181883930151	.	.
chr1	65282716	65283215	chr1	65028623	65029122	Pth2r|chr1:65028623-65029122	0.17782009396207	.	.
chr1	65282716	65283215	chr1	65179041	65179540	Pth2r|chr1:65179041-65179540	0.259566528337703	.	.
chr1	65282716	65283215	chr1	65307896	65308395	Pth2r|chr1:65307896-65308395	0.274905700959744	.	.
chr1	66174880	66175379	chr1	66148756	66149255	Map2|chr1:66148756-66149255	0.291731799020891	.	.
chr1	66174880	66175379	chr1	66165064	66165563	Map2|chr1:66165064-66165563	0.213549964175176	.	.
chr1	66174880	66175379	chr1	66244870	66245369	Map2|chr1:66244870-66245369	0.156070245146857	.	.
chr1	66816734	66817233	chr1	66806860	66807359	Kansl1l|chr1:66806860-66807359	0.263445679834608	.	.
chr1	66816734	66817233	chr1	67173634	67174133	Kansl1l|chr1:67173634-67174133	0.303385957431152	.	.
chr1	66817441	66817940	chr1	66806860	66807359	Kansl1l|chr1:66806860-66807359	0.175642733452886	.	.
chr1	66817441	66817940	chr1	66992790	66993289	Kansl1l|chr1:66992790-66993289	0.463882475250726	.	.
chr1	66817441	66817940	chr1	67173634	67174133	Kansl1l|chr1:67173634-67174133	0.355437226147212	.	.
chr1	66863047	66863546	chr1	66992790	66993289	Acadl|chr1:66992790-66993289	0.235514575400339	.	.
chr1	67038596	67039095	chr1	66895631	66896130	Lancl1|chr1:66895631-66896130	0.189045839604372	.	.
chr1	67038596	67039095	chr1	66933899	66934398	Lancl1|chr1:66933899-66934398	0.473595167118692	.	.
chr1	69106246	69106745	chr1	69331656	69332155	Gm16076|chr1:69331656-69332155	0.21796514214959	.	.
chr1	69106800	69107299	chr1	69331656	69332155	Gm16076|chr1:69331656-69332155	0.186689538612765	.	.
chr1	69106800	69107299	chr1	69367548	69368047	Gm16076|chr1:69367548-69368047	0.231496700342905	.	.
chr1	70725497	70725996	chr1	70316336	70316835	Vwc2l|chr1:70316336-70316835	0.349263852289959	.	.
chr1	74505730	74506229	chr1	74802933	74803432	Cnot9|chr1:74802933-74803432	0.180952521421284	.	.
chr1	74505730	74506229	chr1	74858307	74858806	Cnot9|chr1:74858307-74858806	0.237661950438625	.	.
chr1	74505730	74506229	chr1	74967907	74968406	Cnot9|chr1:74967907-74968406	0.185315849178004	.	.
chr1	74541923	74542422	chr1	74808065	74808564	Plcd4|chr1:74808065-74808564	0.195443343721086	.	.
chr1	74541923	74542422	chr1	74816731	74817230	Plcd4|chr1:74816731-74817230	0.178392846437121	.	.
chr1	74541923	74542422	chr1	74926640	74927139	Plcd4|chr1:74926640-74927139	0.269331921577096	.	.
chr1	74587962	74588461	chr1	74802933	74803432	Bcs1l|chr1:74802933-74803432	0.284798925181479	.	.
chr1	74587962	74588461	chr1	74802933	74803432	Zfp142|chr1:74802933-74803432	0.284798925181479	.	.
chr1	74587962	74588461	chr1	74806952	74807451	Bcs1l|chr1:74806952-74807451	0.215226792223565	.	.
chr1	74587962	74588461	chr1	74806952	74807451	Zfp142|chr1:74806952-74807451	0.215226792223565	.	.
chr1	74587962	74588461	chr1	74816731	74817230	Bcs1l|chr1:74816731-74817230	0.199574938737079	.	.
chr1	74587962	74588461	chr1	74816731	74817230	Zfp142|chr1:74816731-74817230	0.199574938737079	.	.
chr1	74587962	74588461	chr1	74964428	74964927	Bcs1l|chr1:74964428-74964927	0.362689892695907	.	.
chr1	74587962	74588461	chr1	74964428	74964927	Zfp142|chr1:74964428-74964927	0.362689892695907	.	.
chr1	74587962	74588461	chr1	74967907	74968406	Bcs1l|chr1:74967907-74968406	0.190355228380673	.	.
chr1	74587962	74588461	chr1	74967907	74968406	Zfp142|chr1:74967907-74968406	0.190355228380673	.	.
chr1	74601175	74601674	chr1	74948735	74949234	Rnf25|chr1:74948735-74949234	0.236772370296559	.	.
chr1	74601175	74601674	chr1	74948735	74949234	Stk36|chr1:74948735-74949234	0.236772370296559	.	.
chr1	74601175	74601674	chr1	74967907	74968406	Rnf25|chr1:74967907-74968406	0.190552806063993	.	.
chr1	74601175	74601674	chr1	74967907	74968406	Stk36|chr1:74967907-74968406	0.190552806063993	.	.
chr1	74851328	74851827	chr1	74858307	74858806	Gm16582|chr1:74858307-74858806	0.190649441487495	.	.
chr1	74851328	74851827	chr1	74880737	74881236	Gm16582|chr1:74880737-74881236	0.170188689479162	.	.
chr1	74854708	74855207	chr1	74858307	74858806	Cdk5r2|chr1:74858307-74858806	0.361070044123	.	.
chr1	75124760	75125259	chr1	74816731	74817230	Nhej1|chr1:74816731-74817230	0.207472436663606	.	.
chr1	75124760	75125259	chr1	75001124	75001623	Nhej1|chr1:75001124-75001623	0.260206015026773	.	.
chr1	75124760	75125259	chr1	75381822	75382321	Nhej1|chr1:75381822-75382321	0.36700993097311	.	.
chr1	75124760	75125259	chr1	75467494	75467993	Nhej1|chr1:75467494-75467993	0.399534316265446	.	.
chr1	75124760	75125259	chr1	75487834	75488333	Nhej1|chr1:75487834-75488333	0.222894691452778	.	.
chr1	75124760	75125259	chr1	75495129	75495628	Nhej1|chr1:75495129-75495628	0.205124078390941	.	.
chr1	75142499	75142998	chr1	75218312	75218811	Cnppd1|chr1:75218312-75218811	0.169345117595259	.	.
chr1	75142499	75142998	chr1	75218312	75218811	Retreg2|chr1:75218312-75218811	0.169345117595259	.	.
chr1	75142499	75142998	chr1	75282920	75283419	Cnppd1|chr1:75282920-75283419	0.278609448908246	.	.
chr1	75142499	75142998	chr1	75282920	75283419	Retreg2|chr1:75282920-75283419	0.278609448908246	.	.
chr1	75142499	75142998	chr1	75413640	75414139	Cnppd1|chr1:75413640-75414139	0.175417699882567	.	.
chr1	75142499	75142998	chr1	75413640	75414139	Retreg2|chr1:75413640-75414139	0.175417699882567	.	.
chr1	75168424	75168923	chr1	74802933	74803432	Zfand2b|chr1:74802933-74803432	0.197085523131131	.	.
chr1	75168424	75168923	chr1	74858307	74858806	Zfand2b|chr1:74858307-74858806	0.282339377191002	.	.
chr1	75168424	75168923	chr1	75141393	75141892	Zfand2b|chr1:75141393-75141892	0.322255048919322	.	.
chr1	75168424	75168923	chr1	75381822	75382321	Zfand2b|chr1:75381822-75382321	0.478191412047645	.	.
chr1	75168424	75168923	chr1	75382615	75383114	Zfand2b|chr1:75382615-75383114	0.279898161739835	.	.
chr1	75168424	75168923	chr1	75445624	75446123	Zfand2b|chr1:75445624-75446123	0.267399385701059	.	.
chr1	75168424	75168923	chr1	75463810	75464309	Zfand2b|chr1:75463810-75464309	0.399385294022888	.	.
chr1	75168424	75168923	chr1	75487834	75488333	Zfand2b|chr1:75487834-75488333	0.218180372905878	.	.
chr1	75169048	75169547	chr1	75218312	75218811	Zfand2b|chr1:75218312-75218811	0.212280915794663	.	.
chr1	75169048	75169547	chr1	75282920	75283419	Zfand2b|chr1:75282920-75283419	0.158573276296961	.	.
chr1	75169048	75169547	chr1	75467494	75467993	Zfand2b|chr1:75467494-75467993	0.253931510235845	.	.
chr1	75180079	75180578	chr1	74858307	74858806	Abcb6|chr1:74858307-74858806	0.322624614431274	.	.
chr1	75180079	75180578	chr1	75282920	75283419	Abcb6|chr1:75282920-75283419	0.47435071458025	.	.
chr1	75180079	75180578	chr1	75463810	75464309	Abcb6|chr1:75463810-75464309	0.238094248507066	.	.
chr1	75180079	75180578	chr1	75467494	75467993	Abcb6|chr1:75467494-75467993	0.160087965836245	.	.
chr1	75180079	75180578	chr1	75487834	75488333	Abcb6|chr1:75487834-75488333	0.29090913010317	.	.
chr1	75191753	75192252	chr1	74802933	74803432	Ankzf1|chr1:74802933-74803432	0.236677757153219	.	.
chr1	75191753	75192252	chr1	74802933	74803432	Atg9a|chr1:74802933-74803432	0.236677757153219	.	.
chr1	75191753	75192252	chr1	74806444	74806943	Ankzf1|chr1:74806444-74806943	0.189636164412161	.	.
chr1	75191753	75192252	chr1	74806444	74806943	Atg9a|chr1:74806444-74806943	0.189636164412161	.	.
chr1	75191753	75192252	chr1	74806952	74807451	Ankzf1|chr1:74806952-74807451	0.260123249988893	.	.
chr1	75191753	75192252	chr1	74806952	74807451	Ankzf1|chr1:74806952-74807451	0.260123249988894	.	.
chr1	75191753	75192252	chr1	74806952	74807451	Atg9a|chr1:74806952-74807451	0.260123249988893	.	.
chr1	75191753	75192252	chr1	74806952	74807451	Atg9a|chr1:74806952-74807451	0.260123249988894	.	.
chr1	75191753	75192252	chr1	74816731	74817230	Ankzf1|chr1:74816731-74817230	0.230664864934697	.	.
chr1	75191753	75192252	chr1	74816731	74817230	Atg9a|chr1:74816731-74817230	0.230664864934697	.	.
chr1	75191753	75192252	chr1	74964428	74964927	Ankzf1|chr1:74964428-74964927	0.187096270173726	.	.
chr1	75191753	75192252	chr1	74964428	74964927	Atg9a|chr1:74964428-74964927	0.187096270173726	.	.
chr1	75191753	75192252	chr1	75001124	75001623	Ankzf1|chr1:75001124-75001623	0.260297458202279	.	.
chr1	75191753	75192252	chr1	75001124	75001623	Ankzf1|chr1:75001124-75001623	0.26029745820228	.	.
chr1	75191753	75192252	chr1	75001124	75001623	Atg9a|chr1:75001124-75001623	0.260297458202279	.	.
chr1	75191753	75192252	chr1	75001124	75001623	Atg9a|chr1:75001124-75001623	0.26029745820228	.	.
chr1	75191753	75192252	chr1	75016818	75017317	Ankzf1|chr1:75016818-75017317	0.230151172518262	.	.
chr1	75191753	75192252	chr1	75016818	75017317	Atg9a|chr1:75016818-75017317	0.230151172518262	.	.
chr1	75191753	75192252	chr1	75289342	75289841	Ankzf1|chr1:75289342-75289841	0.239364132333562	.	.
chr1	75191753	75192252	chr1	75289342	75289841	Atg9a|chr1:75289342-75289841	0.239364132333562	.	.
chr1	75191753	75192252	chr1	75381822	75382321	Ankzf1|chr1:75381822-75382321	0.418039780488366	.	.
chr1	75191753	75192252	chr1	75381822	75382321	Atg9a|chr1:75381822-75382321	0.418039780488366	.	.
chr1	75191753	75192252	chr1	75398631	75399130	Ankzf1|chr1:75398631-75399130	0.269675876318975	.	.
chr1	75191753	75192252	chr1	75398631	75399130	Ankzf1|chr1:75398631-75399130	0.269675876318976	.	.
chr1	75191753	75192252	chr1	75398631	75399130	Atg9a|chr1:75398631-75399130	0.269675876318975	.	.
chr1	75191753	75192252	chr1	75398631	75399130	Atg9a|chr1:75398631-75399130	0.269675876318976	.	.
chr1	75191753	75192252	chr1	75445624	75446123	Ankzf1|chr1:75445624-75446123	0.351339651034229	.	.
chr1	75191753	75192252	chr1	75445624	75446123	Atg9a|chr1:75445624-75446123	0.351339651034229	.	.
chr1	75191753	75192252	chr1	75467494	75467993	Ankzf1|chr1:75467494-75467993	0.160872031519472	.	.
chr1	75191753	75192252	chr1	75467494	75467993	Atg9a|chr1:75467494-75467993	0.160872031519472	.	.
chr1	75191753	75192252	chr1	75495129	75495628	Ankzf1|chr1:75495129-75495628	0.179586604737538	.	.
chr1	75191753	75192252	chr1	75495129	75495628	Ankzf1|chr1:75495129-75495628	0.179586604737539	.	.
chr1	75191753	75192252	chr1	75495129	75495628	Atg9a|chr1:75495129-75495628	0.179586604737538	.	.
chr1	75191753	75192252	chr1	75495129	75495628	Atg9a|chr1:75495129-75495628	0.179586604737539	.	.
chr1	75192415	75192914	chr1	74806444	74806943	Ankzf1|chr1:74806444-74806943	0.267670419328449	.	.
chr1	75192415	75192914	chr1	74806444	74806943	Atg9a|chr1:74806444-74806943	0.267670419328449	.	.
chr1	75192415	75192914	chr1	74806952	74807451	Ankzf1|chr1:74806952-74807451	0.362303914477999	.	.
chr1	75192415	75192914	chr1	74806952	74807451	Atg9a|chr1:74806952-74807451	0.362303914477999	.	.
chr1	75192415	75192914	chr1	74816731	74817230	Ankzf1|chr1:74816731-74817230	0.310534734535379	.	.
chr1	75192415	75192914	chr1	74816731	74817230	Atg9a|chr1:74816731-74817230	0.310534734535379	.	.
chr1	75192415	75192914	chr1	74964428	74964927	Ankzf1|chr1:74964428-74964927	0.218964413592665	.	.
chr1	75192415	75192914	chr1	74964428	74964927	Atg9a|chr1:74964428-74964927	0.218964413592665	.	.
chr1	75192415	75192914	chr1	75016818	75017317	Ankzf1|chr1:75016818-75017317	0.211119473498079	.	.
chr1	75192415	75192914	chr1	75016818	75017317	Atg9a|chr1:75016818-75017317	0.211119473498079	.	.
chr1	75192415	75192914	chr1	75467494	75467993	Ankzf1|chr1:75467494-75467993	0.159371287943037	.	.
chr1	75192415	75192914	chr1	75467494	75467993	Atg9a|chr1:75467494-75467993	0.159371287943037	.	.
chr1	75192415	75192914	chr1	75487834	75488333	Ankzf1|chr1:75487834-75488333	0.18374506242353	.	.
chr1	75192415	75192914	chr1	75487834	75488333	Atg9a|chr1:75487834-75488333	0.18374506242353	.	.
chr1	75210546	75211045	chr1	74772969	74773468	Glb1l|chr1:74772969-74773468	0.169185392910685	.	.
chr1	75210546	75211045	chr1	74772969	74773468	Stk16|chr1:74772969-74773468	0.169185392910685	.	.
chr1	75210546	75211045	chr1	74880737	74881236	Glb1l|chr1:74880737-74881236	0.217084387759353	.	.
chr1	75210546	75211045	chr1	74880737	74881236	Stk16|chr1:74880737-74881236	0.217084387759353	.	.
chr1	75210546	75211045	chr1	74882110	74882609	Glb1l|chr1:74882110-74882609	0.190484153220947	.	.
chr1	75210546	75211045	chr1	74882110	74882609	Stk16|chr1:74882110-74882609	0.190484153220947	.	.
chr1	75210546	75211045	chr1	74967907	74968406	Glb1l|chr1:74967907-74968406	0.175285286730348	.	.
chr1	75210546	75211045	chr1	74967907	74968406	Stk16|chr1:74967907-74968406	0.175285286730348	.	.
chr1	75210546	75211045	chr1	75001124	75001623	Glb1l|chr1:75001124-75001623	0.192687512198836	.	.
chr1	75210546	75211045	chr1	75001124	75001623	Stk16|chr1:75001124-75001623	0.192687512198836	.	.
chr1	75210546	75211045	chr1	75234571	75235070	Glb1l|chr1:75234571-75235070	0.175803046656011	.	.
chr1	75210546	75211045	chr1	75234571	75235070	Stk16|chr1:75234571-75235070	0.175803046656011	.	.
chr1	75210546	75211045	chr1	75342805	75343304	Glb1l|chr1:75342805-75343304	0.173964487821609	.	.
chr1	75210546	75211045	chr1	75342805	75343304	Stk16|chr1:75342805-75343304	0.173964487821609	.	.
chr1	75210546	75211045	chr1	75463810	75464309	Glb1l|chr1:75463810-75464309	0.193669038444033	.	.
chr1	75210546	75211045	chr1	75463810	75464309	Stk16|chr1:75463810-75464309	0.193669038444033	.	.
chr1	75219086	75219585	chr1	74802933	74803432	Tuba4a|chr1:74802933-74803432	0.234745463050152	.	.
chr1	75219086	75219585	chr1	74806444	74806943	Tuba4a|chr1:74806444-74806943	0.198981981334037	.	.
chr1	75219086	75219585	chr1	74806952	74807451	Tuba4a|chr1:74806952-74807451	0.244367056250257	.	.
chr1	75219086	75219585	chr1	74964428	74964927	Tuba4a|chr1:74964428-74964927	0.196237306465515	.	.
chr1	75219086	75219585	chr1	75141393	75141892	Tuba4a|chr1:75141393-75141892	0.213175741826764	.	.
chr1	75219086	75219585	chr1	75141393	75141892	Tuba4a|chr1:75141393-75141892	0.213175741826765	.	.
chr1	75219086	75219585	chr1	75289342	75289841	Tuba4a|chr1:75289342-75289841	0.219078881719888	.	.
chr1	75219086	75219585	chr1	75381822	75382321	Tuba4a|chr1:75381822-75382321	0.269900542882095	.	.
chr1	75219086	75219585	chr1	75445624	75446123	Tuba4a|chr1:75445624-75446123	0.312491081986801	.	.
chr1	75219086	75219585	chr1	75487834	75488333	Tuba4a|chr1:75487834-75488333	0.181823336992013	.	.
chr1	75219086	75219585	chr1	75495129	75495628	Tuba4a|chr1:75495129-75495628	0.25384061804732	.	.
chr1	75219640	75220139	chr1	74802933	74803432	Tuba4a|chr1:74802933-74803432	0.271852841696287	.	.
chr1	75219640	75220139	chr1	74806952	74807451	Tuba4a|chr1:74806952-74807451	0.341810403044708	.	.
chr1	75219640	75220139	chr1	74808065	74808564	Tuba4a|chr1:74808065-74808564	0.175863953536945	.	.
chr1	75219640	75220139	chr1	74816731	74817230	Tuba4a|chr1:74816731-74817230	0.211982755168044	.	.
chr1	75219640	75220139	chr1	74964428	74964927	Tuba4a|chr1:74964428-74964927	0.193239165443694	.	.
chr1	75219640	75220139	chr1	75016818	75017317	Tuba4a|chr1:75016818-75017317	0.21855270059604	.	.
chr1	75219640	75220139	chr1	75141393	75141892	Tuba4a|chr1:75141393-75141892	0.168019896663494	.	.
chr1	75219640	75220139	chr1	75289342	75289841	Tuba4a|chr1:75289342-75289841	0.212030777670347	.	.
chr1	75219640	75220139	chr1	75381822	75382321	Tuba4a|chr1:75381822-75382321	0.314383336708844	.	.
chr1	75219640	75220139	chr1	75445624	75446123	Tuba4a|chr1:75445624-75446123	0.340995653017808	.	.
chr1	75219640	75220139	chr1	75458368	75458867	Tuba4a|chr1:75458368-75458867	0.185144984972172	.	.
chr1	75219640	75220139	chr1	75487834	75488333	Tuba4a|chr1:75487834-75488333	0.192251627416063	.	.
chr1	75236144	75236643	chr1	74802933	74803432	Dnajb2|chr1:74802933-74803432	0.179959275945445	.	.
chr1	75236144	75236643	chr1	75282920	75283419	Dnajb2|chr1:75282920-75283419	0.370922249552641	.	.
chr1	75236144	75236643	chr1	75381822	75382321	Dnajb2|chr1:75381822-75382321	0.304464229559353	.	.
chr1	75236144	75236643	chr1	75382615	75383114	Dnajb2|chr1:75382615-75383114	0.205418240194156	.	.
chr1	75236144	75236643	chr1	75445624	75446123	Dnajb2|chr1:75445624-75446123	0.307760444694094	.	.
chr1	75236144	75236643	chr1	75463810	75464309	Dnajb2|chr1:75463810-75464309	0.170756756071607	.	.
chr1	75236144	75236643	chr1	75487834	75488333	Dnajb2|chr1:75487834-75488333	0.285264191469081	.	.
chr1	75236651	75237150	chr1	74802933	74803432	Dnajb2|chr1:74802933-74803432	0.207657103487553	.	.
chr1	75236651	75237150	chr1	75289342	75289841	Dnajb2|chr1:75289342-75289841	0.203924878415138	.	.
chr1	75236651	75237150	chr1	75381822	75382321	Dnajb2|chr1:75381822-75382321	0.36440074684277	.	.
chr1	75236651	75237150	chr1	75382615	75383114	Dnajb2|chr1:75382615-75383114	0.337229145249117	.	.
chr1	75236651	75237150	chr1	75445624	75446123	Dnajb2|chr1:75445624-75446123	0.176702729009802	.	.
chr1	75236651	75237150	chr1	75463810	75464309	Dnajb2|chr1:75463810-75464309	0.439607694649145	.	.
chr1	75236651	75237150	chr1	75467494	75467993	Dnajb2|chr1:75467494-75467993	0.157247707070901	.	.
chr1	75264008	75264507	chr1	75263237	75263736	Ptprn|chr1:75263237-75263736	0.319540714200733	.	.
chr1	75264008	75264507	chr1	75282920	75283419	Ptprn|chr1:75282920-75283419	0.317466726296441	.	.
chr1	75264008	75264507	chr1	75457742	75458241	Ptprn|chr1:75457742-75458241	0.259964698272356	.	.
chr1	75264008	75264507	chr1	75487302	75487801	Ptprn|chr1:75487302-75487801	0.162935819711567	.	.
chr1	75264549	75265048	chr1	75016818	75017317	Ptprn|chr1:75016818-75017317	0.201861247037334	.	.
chr1	75264549	75265048	chr1	75263237	75263736	Ptprn|chr1:75263237-75263736	0.244739513586823	.	.
chr1	75264549	75265048	chr1	75292766	75293265	Ptprn|chr1:75292766-75293265	0.189049390492416	.	.
chr1	75264549	75265048	chr1	75382615	75383114	Ptprn|chr1:75382615-75383114	0.237156344233341	.	.
chr1	75264549	75265048	chr1	75407030	75407529	Ptprn|chr1:75407030-75407529	0.279816024327311	.	.
chr1	75264549	75265048	chr1	75457742	75458241	Ptprn|chr1:75457742-75458241	0.157517220548942	.	.
chr1	75264549	75265048	chr1	75458368	75458867	Ptprn|chr1:75458368-75458867	0.166261850069121	.	.
chr1	75264549	75265048	chr1	75467494	75467993	Ptprn|chr1:75467494-75467993	0.176980152084379	.	.
chr1	75264549	75265048	chr1	75487302	75487801	Ptprn|chr1:75487302-75487801	0.217175482903616	.	.
chr1	75264549	75265048	chr1	75487834	75488333	Ptprn|chr1:75487834-75488333	0.160023144778095	.	.
chr1	75277375	75277874	chr1	75141393	75141892	Resp18|chr1:75141393-75141892	0.165084666067725	.	.
chr1	75277375	75277874	chr1	75289342	75289841	Resp18|chr1:75289342-75289841	0.428553416363988	.	.
chr1	75277375	75277874	chr1	75398631	75399130	Resp18|chr1:75398631-75399130	0.196018908800383	.	.
chr1	75277375	75277874	chr1	75495129	75495628	Resp18|chr1:75495129-75495628	0.194990278747593	.	.
chr1	75278167	75278666	chr1	75001124	75001623	Resp18|chr1:75001124-75001623	0.27481678508532	.	.
chr1	75278167	75278666	chr1	75234571	75235070	Resp18|chr1:75234571-75235070	0.263099389356856	.	.
chr1	75278167	75278666	chr1	75289342	75289841	Resp18|chr1:75289342-75289841	0.195823371520395	.	.
chr1	75278167	75278666	chr1	75413640	75414139	Resp18|chr1:75413640-75414139	0.266395452879482	.	.
chr1	75317346	75317845	chr1	75381822	75382321	Dnpep|chr1:75381822-75382321	0.299136290514467	.	.
chr1	75317346	75317845	chr1	75382615	75383114	Dnpep|chr1:75382615-75383114	0.163058286996024	.	.
chr1	75317346	75317845	chr1	75445624	75446123	Dnpep|chr1:75445624-75446123	0.281584315232676	.	.
chr1	75317346	75317845	chr1	75445624	75446123	Dnpep|chr1:75445624-75446123	0.281584315232677	.	.
chr1	75317346	75317845	chr1	75458368	75458867	Dnpep|chr1:75458368-75458867	0.229932034123629	.	.
chr1	75317346	75317845	chr1	75463810	75464309	Dnpep|chr1:75463810-75464309	0.195662755588141	.	.
chr1	75317346	75317845	chr1	75467494	75467993	Dnpep|chr1:75467494-75467993	0.2483321088285	.	.
chr1	75317346	75317845	chr1	75487834	75488333	Dnpep|chr1:75487834-75488333	0.220905214187393	.	.
chr1	75317346	75317845	chr1	75495129	75495628	Dnpep|chr1:75495129-75495628	0.164874213044535	.	.
chr1	75435709	75436208	chr1	75282920	75283419	Gmppa|chr1:75282920-75283419	0.193332044712091	.	.
chr1	75435709	75436208	chr1	75290547	75291046	Gmppa|chr1:75290547-75291046	0.225817841906013	.	.
chr1	75435709	75436208	chr1	75342805	75343304	Gmppa|chr1:75342805-75343304	0.178690781268544	.	.
chr1	75435709	75436208	chr1	75407030	75407529	Gmppa|chr1:75407030-75407529	0.170272183654226	.	.
chr1	75435709	75436208	chr1	75487302	75487801	Gmppa|chr1:75487302-75487801	0.19299154112964	.	.
chr1	75450290	75450789	chr1	75016818	75017317	Asic4|chr1:75016818-75017317	0.339726002397351	.	.
chr1	75450290	75450789	chr1	75141393	75141892	Asic4|chr1:75141393-75141892	0.358359956206726	.	.
chr1	75450290	75450789	chr1	75381822	75382321	Asic4|chr1:75381822-75382321	0.274516498881317	.	.
chr1	75450290	75450789	chr1	75445624	75446123	Asic4|chr1:75445624-75446123	0.291744788952258	.	.
chr1	75450290	75450789	chr1	75445624	75446123	Asic4|chr1:75445624-75446123	0.291744788952259	.	.
chr1	75479156	75479655	chr1	75263237	75263736	Chpf|chr1:75263237-75263736	0.241170708909714	.	.
chr1	75479156	75479655	chr1	75263237	75263736	Tmem198|chr1:75263237-75263736	0.241170708909714	.	.
chr1	75479156	75479655	chr1	75282920	75283419	Chpf|chr1:75282920-75283419	0.227884830670745	.	.
chr1	75479156	75479655	chr1	75282920	75283419	Tmem198|chr1:75282920-75283419	0.227884830670745	.	.
chr1	75479156	75479655	chr1	75381822	75382321	Chpf|chr1:75381822-75382321	0.475845265225163	.	.
chr1	75479156	75479655	chr1	75381822	75382321	Tmem198|chr1:75381822-75382321	0.475845265225163	.	.
chr1	75479156	75479655	chr1	75382615	75383114	Chpf|chr1:75382615-75383114	0.203828987668462	.	.
chr1	75479156	75479655	chr1	75382615	75383114	Tmem198|chr1:75382615-75383114	0.203828987668462	.	.
chr1	75479156	75479655	chr1	75445624	75446123	Chpf|chr1:75445624-75446123	0.211718171878131	.	.
chr1	75479156	75479655	chr1	75445624	75446123	Tmem198|chr1:75445624-75446123	0.211718171878131	.	.
chr1	75479156	75479655	chr1	75457742	75458241	Chpf|chr1:75457742-75458241	0.178012827040137	.	.
chr1	75479156	75479655	chr1	75457742	75458241	Tmem198|chr1:75457742-75458241	0.178012827040137	.	.
chr1	75479156	75479655	chr1	75463810	75464309	Chpf|chr1:75463810-75464309	0.384302687580095	.	.
chr1	75479156	75479655	chr1	75463810	75464309	Chpf|chr1:75463810-75464309	0.384302687580096	.	.
chr1	75479156	75479655	chr1	75463810	75464309	Tmem198|chr1:75463810-75464309	0.384302687580095	.	.
chr1	75479156	75479655	chr1	75463810	75464309	Tmem198|chr1:75463810-75464309	0.384302687580096	.	.
chr1	75505376	75505875	chr1	75652505	75653004	Obsl1|chr1:75652505-75653004	0.16005859388712	.	.
chr1	75546261	75546760	chr1	75573724	75574223	Slc4a3|chr1:75573724-75574223	0.456335790067627	.	.
chr1	75546261	75546760	chr1	75574227	75574726	Slc4a3|chr1:75574227-75574726	0.307864021802656	.	.
chr1	78310032	78310531	chr1	78217089	78217588	Sgpp2|chr1:78217089-78217588	0.159875513071867	.	.
chr1	78310032	78310531	chr1	78338129	78338628	Sgpp2|chr1:78338129-78338628	0.243250512346676	.	.
chr1	78488387	78488886	chr1	78337608	78338107	Farsb|chr1:78337608-78338107	0.277138977504165	.	.
chr1	78488387	78488886	chr1	78425895	78426394	Farsb|chr1:78425895-78426394	0.287331829838867	.	.
chr1	78488387	78488886	chr1	78446787	78447286	Farsb|chr1:78446787-78447286	0.198881986267327	.	.
chr1	78488900	78489399	chr1	78120079	78120578	Farsb|chr1:78120079-78120578	0.380701697283374	.	.
chr1	78488900	78489399	chr1	78425895	78426394	Farsb|chr1:78425895-78426394	0.293229659800443	.	.
chr1	79439807	79440306	chr1	79157943	79158442	Scg2|chr1:79157943-79158442	0.229782178989721	.	.
chr1	79439807	79440306	chr1	79290522	79291021	Scg2|chr1:79290522-79291021	0.305540752709347	.	.
chr1	84839165	84839664	chr1	84838531	84839030	Fbxo36|chr1:84838531-84839030	0.162757695093304	.	.
chr1	85105544	85106043	chr1	84838531	84839030	A530040E14Rik|chr1:84838531-84839030	0.16178140497378	.	.
chr1	85793160	85793659	chr1	85913329	85913828	Cab39|chr1:85913329-85913828	0.236872907674238	.	.
chr1	85793160	85793659	chr1	85916833	85917332	Cab39|chr1:85916833-85917332	0.320188852393602	.	.
chr1	85894274	85894773	chr1	85913329	85913828	Itm2c|chr1:85913329-85913828	0.191944438331185	.	.
chr1	87853009	87853508	chr1	87848618	87849117	Dgkd|chr1:87848618-87849117	0.170085530798042	.	.
chr1	87853009	87853508	chr1	87925537	87926036	Dgkd|chr1:87925537-87926036	0.155436562485392	.	.
chr1	87853009	87853508	chr1	87936469	87936968	Dgkd|chr1:87936469-87936968	0.193270444282239	.	.
chr1	88008031	88008530	chr1	87848618	87849117	Usp40|chr1:87848618-87849117	0.187611878656673	.	.
chr1	88008031	88008530	chr1	87925537	87926036	Usp40|chr1:87925537-87926036	0.16526088090608	.	.
chr1	88008031	88008530	chr1	87935966	87936465	Usp40|chr1:87935966-87936465	0.175696899280183	.	.
chr1	88205505	88206004	chr1	88327466	88327965	Dnajb3|chr1:88327466-88327965	0.415383795573766	.	.
chr1	88205505	88206004	chr1	88411957	88412456	Dnajb3|chr1:88411957-88412456	0.315081653036901	.	.
chr1	92473544	92474043	chr1	92359708	92360207	Ndufa10|chr1:92359708-92360207	0.256761400740968	.	.
chr1	92473544	92474043	chr1	92397535	92398034	Ndufa10|chr1:92397535-92398034	0.167464059301424	.	.
chr1	92473544	92474043	chr1	92521236	92521735	Ndufa10|chr1:92521236-92521735	0.208374297509254	.	.
chr1	92641765	92642264	chr1	92360240	92360739	Cops9|chr1:92360240-92360739	0.227516617205756	.	.
chr1	92641765	92642264	chr1	92371533	92372032	Cops9|chr1:92371533-92372032	0.365479982211591	.	.
chr1	92641765	92642264	chr1	92651782	92652281	Cops9|chr1:92651782-92652281	0.268292762120886	.	.
chr1	92641765	92642264	chr1	92669321	92669820	Cops9|chr1:92669321-92669820	0.162880786158049	.	.
chr1	92647708	92648207	chr1	92360240	92360739	Otos|chr1:92360240-92360739	0.162997975615127	.	.
chr1	92647708	92648207	chr1	92371533	92372032	Otos|chr1:92371533-92372032	0.237802096304844	.	.
chr1	92647708	92648207	chr1	92651782	92652281	Otos|chr1:92651782-92652281	0.155662693526802	.	.
chr1	92648213	92648712	chr1	92360240	92360739	Otos|chr1:92360240-92360739	0.156419372886328	.	.
chr1	92648213	92648712	chr1	92371533	92372032	Otos|chr1:92371533-92372032	0.180163930995333	.	.
chr1	92648213	92648712	chr1	92651270	92651769	Otos|chr1:92651270-92651769	0.183745464228789	.	.
chr1	92648213	92648712	chr1	92651782	92652281	Otos|chr1:92651782-92652281	0.440267313650906	.	.
chr1	92648213	92648712	chr1	92840219	92840718	Otos|chr1:92840219-92840718	0.191382402180561	.	.
chr1	92648720	92649219	chr1	92360240	92360739	Otos|chr1:92360240-92360739	0.189941572608601	.	.
chr1	92648720	92649219	chr1	92371533	92372032	Otos|chr1:92371533-92372032	0.298755494847176	.	.
chr1	92648720	92649219	chr1	92651270	92651769	Otos|chr1:92651270-92651769	0.237302239133652	.	.
chr1	92648720	92649219	chr1	92651782	92652281	Otos|chr1:92651782-92652281	0.231021573837553	.	.
chr1	92848463	92848962	chr1	92651270	92651769	Gm29480|chr1:92651270-92651769	0.237296715142732	.	.
chr1	92848463	92848962	chr1	92840219	92840718	Gm29480|chr1:92840219-92840718	0.340510186417204	.	.
chr1	92902753	92903252	chr1	92840219	92840718	Ankmy1|chr1:92840219-92840718	0.271585269919814	.	.
chr1	92902753	92903252	chr1	92895020	92895519	Ankmy1|chr1:92895020-92895519	0.180151700665941	.	.
chr1	92907215	92907714	chr1	92651270	92651769	Dusp28|chr1:92651270-92651769	0.222977156445583	.	.
chr1	92907215	92907714	chr1	92651782	92652281	Dusp28|chr1:92651782-92652281	0.217220503420739	.	.
chr1	92910928	92911427	chr1	92718432	92718931	5033417F24Rik|chr1:92718432-92718931	0.243008328938525	.	.
chr1	92910928	92911427	chr1	92718432	92718931	Rnpepl1|chr1:92718432-92718931	0.243008328938525	.	.
chr1	92910928	92911427	chr1	92799618	92800117	5033417F24Rik|chr1:92799618-92800117	0.174886202201174	.	.
chr1	92910928	92911427	chr1	92799618	92800117	Rnpepl1|chr1:92799618-92800117	0.174886202201174	.	.
chr1	92934435	92934934	chr1	92799618	92800117	Capn10|chr1:92799618-92800117	0.187158033680678	.	.
chr1	93100965	93101464	chr1	93100465	93100964	Kif1a|chr1:93100465-93100964	0.317749906276249	.	.
chr1	93101696	93102195	chr1	93014431	93014930	Kif1a|chr1:93014431-93014930	0.213676103763031	.	.
chr1	93101696	93102195	chr1	93115042	93115541	Kif1a|chr1:93115042-93115541	0.254325995768238	.	.
chr1	93101696	93102195	chr1	93129136	93129635	Kif1a|chr1:93129136-93129635	0.315752156749036	.	.
chr1	93101696	93102195	chr1	93173564	93174063	Kif1a|chr1:93173564-93174063	0.185668684258467	.	.
chr1	93235496	93235995	chr1	93100465	93100964	Sned1|chr1:93100465-93100964	0.292519554026884	.	.
chr1	93235496	93235995	chr1	93115042	93115541	Sned1|chr1:93115042-93115541	0.47567239471079	.	.
chr1	93235496	93235995	chr1	93128625	93129124	Sned1|chr1:93128625-93129124	0.281021399124975	.	.
chr1	93235496	93235995	chr1	93173564	93174063	Sned1|chr1:93173564-93174063	0.252391515709462	.	.
chr1	93235496	93235995	chr1	93174394	93174893	Sned1|chr1:93174394-93174893	0.21775571634269	.	.
chr1	93235496	93235995	chr1	93445454	93445953	Sned1|chr1:93445454-93445953	0.188475810299794	.	.
chr1	93236124	93236623	chr1	93100465	93100964	Sned1|chr1:93100465-93100964	0.256770548671411	.	.
chr1	93236124	93236623	chr1	93173564	93174063	Sned1|chr1:93173564-93174063	0.443396085264355	.	.
chr1	93236124	93236623	chr1	93174394	93174893	Sned1|chr1:93174394-93174893	0.220565286736139	.	.
chr1	93236124	93236623	chr1	93201140	93201639	Sned1|chr1:93201140-93201639	0.18835263773681	.	.
chr1	93236124	93236623	chr1	93445454	93445953	Sned1|chr1:93445454-93445953	0.185148959791224	.	.
chr1	93305687	93306186	chr1	93014431	93014930	Gm28535|chr1:93014431-93014930	0.297735285881382	.	.
chr1	93305687	93306186	chr1	93014431	93014930	Mterf4|chr1:93014431-93014930	0.297735285881382	.	.
chr1	93305687	93306186	chr1	93668682	93669181	Gm28535|chr1:93668682-93669181	0.162867676486389	.	.
chr1	93305687	93306186	chr1	93668682	93669181	Mterf4|chr1:93668682-93669181	0.162867676486389	.	.
chr1	93342619	93343118	chr1	93100465	93100964	Pask|chr1:93100465-93100964	0.272402566955626	.	.
chr1	93342619	93343118	chr1	93100465	93100964	Ppp1r7|chr1:93100465-93100964	0.272402566955626	.	.
chr1	93342619	93343118	chr1	93115042	93115541	Pask|chr1:93115042-93115541	0.342615400370864	.	.
chr1	93342619	93343118	chr1	93115042	93115541	Ppp1r7|chr1:93115042-93115541	0.342615400370864	.	.
chr1	93342619	93343118	chr1	93128625	93129124	Pask|chr1:93128625-93129124	0.224213832522337	.	.
chr1	93342619	93343118	chr1	93128625	93129124	Ppp1r7|chr1:93128625-93129124	0.224213832522337	.	.
chr1	93342619	93343118	chr1	93129136	93129635	Pask|chr1:93129136-93129635	0.23029652750616	.	.
chr1	93342619	93343118	chr1	93129136	93129635	Ppp1r7|chr1:93129136-93129635	0.23029652750616	.	.
chr1	93343358	93343857	chr1	93014431	93014930	Pask|chr1:93014431-93014930	0.349178972932163	.	.
chr1	93343358	93343857	chr1	93014431	93014930	Ppp1r7|chr1:93014431-93014930	0.349178972932163	.	.
chr1	93343358	93343857	chr1	93445454	93445953	Pask|chr1:93445454-93445953	0.253738962697105	.	.
chr1	93343358	93343857	chr1	93445454	93445953	Ppp1r7|chr1:93445454-93445953	0.253738962697105	.	.
chr1	93478107	93478606	chr1	93014431	93014930	Hdlbp|chr1:93014431-93014930	0.296764962600068	.	.
chr1	93478107	93478606	chr1	93014431	93014930	Sept2|chr1:93014431-93014930	0.296764962600068	.	.
chr1	93478107	93478606	chr1	93100465	93100964	Hdlbp|chr1:93100465-93100964	0.335950277142873	.	.
chr1	93478107	93478606	chr1	93100465	93100964	Sept2|chr1:93100465-93100964	0.335950277142873	.	.
chr1	93478107	93478606	chr1	93115042	93115541	Hdlbp|chr1:93115042-93115541	0.400628973211356	.	.
chr1	93478107	93478606	chr1	93115042	93115541	Sept2|chr1:93115042-93115541	0.400628973211356	.	.
chr1	93478107	93478606	chr1	93128625	93129124	Hdlbp|chr1:93128625-93129124	0.219402005892962	.	.
chr1	93478107	93478606	chr1	93128625	93129124	Sept2|chr1:93128625-93129124	0.219402005892962	.	.
chr1	93478107	93478606	chr1	93129136	93129635	Hdlbp|chr1:93129136-93129635	0.189787520152209	.	.
chr1	93478107	93478606	chr1	93129136	93129635	Sept2|chr1:93129136-93129635	0.189787520152209	.	.
chr1	93478107	93478606	chr1	93173564	93174063	Hdlbp|chr1:93173564-93174063	0.246189712509509	.	.
chr1	93478107	93478606	chr1	93173564	93174063	Sept2|chr1:93173564-93174063	0.246189712509509	.	.
chr1	93478107	93478606	chr1	93649619	93650118	Hdlbp|chr1:93649619-93650118	0.278516741348278	.	.
chr1	93478107	93478606	chr1	93649619	93650118	Sept2|chr1:93649619-93650118	0.278516741348278	.	.
chr1	93478107	93478606	chr1	93668682	93669181	Hdlbp|chr1:93668682-93669181	0.1636363862705	.	.
chr1	93478107	93478606	chr1	93668682	93669181	Sept2|chr1:93668682-93669181	0.1636363862705	.	.
chr1	93478622	93479121	chr1	93100465	93100964	Hdlbp|chr1:93100465-93100964	0.369266842966792	.	.
chr1	93478622	93479121	chr1	93100465	93100964	Sept2|chr1:93100465-93100964	0.369266842966792	.	.
chr1	93478622	93479121	chr1	93115042	93115541	Hdlbp|chr1:93115042-93115541	0.411875746534137	.	.
chr1	93478622	93479121	chr1	93115042	93115541	Sept2|chr1:93115042-93115541	0.411875746534137	.	.
chr1	93478622	93479121	chr1	93173564	93174063	Hdlbp|chr1:93173564-93174063	0.17780124860816	.	.
chr1	93478622	93479121	chr1	93173564	93174063	Sept2|chr1:93173564-93174063	0.17780124860816	.	.
chr1	93478622	93479121	chr1	93618024	93618523	Hdlbp|chr1:93618024-93618523	0.203907152923371	.	.
chr1	93478622	93479121	chr1	93618024	93618523	Hdlbp|chr1:93618024-93618523	0.203907152923372	.	.
chr1	93478622	93479121	chr1	93618024	93618523	Sept2|chr1:93618024-93618523	0.203907152923371	.	.
chr1	93478622	93479121	chr1	93618024	93618523	Sept2|chr1:93618024-93618523	0.203907152923372	.	.
chr1	93511801	93512300	chr1	93668682	93669181	Farp2|chr1:93668682-93669181	0.156358735385004	.	.
chr1	93511801	93512300	chr1	93668682	93669181	Farp2|chr1:93668682-93669181	0.156358735385005	.	.
chr1	93635550	93636049	chr1	93445454	93445953	Gm28536|chr1:93445454-93445953	0.269537808605772	.	.
chr1	93635550	93636049	chr1	93835296	93835795	Gm28536|chr1:93835296-93835795	0.288731232844278	.	.
chr1	93635550	93636049	chr1	93835845	93836344	Gm28536|chr1:93835845-93836344	0.296081049146181	.	.
chr1	93686360	93686859	chr1	93618024	93618523	Bok|chr1:93618024-93618523	0.213053542507856	.	.
chr1	93686360	93686859	chr1	93835296	93835795	Bok|chr1:93835296-93835795	0.301980094462129	.	.
chr1	93731754	93732253	chr1	93668682	93669181	Gm10550|chr1:93668682-93669181	0.198734822547928	.	.
chr1	93754078	93754577	chr1	93618024	93618523	Thap4|chr1:93618024-93618523	0.406627874014276	.	.
chr1	93754078	93754577	chr1	93618024	93618523	Thap4|chr1:93618024-93618523	0.406627874014277	.	.
chr1	93754078	93754577	chr1	93649619	93650118	Thap4|chr1:93649619-93650118	0.169498719206203	.	.
chr1	93754078	93754577	chr1	93650155	93650654	Thap4|chr1:93650155-93650654	0.233077456941409	.	.
chr1	93754078	93754577	chr1	93835845	93836344	Thap4|chr1:93835845-93836344	0.243927482906394	.	.
chr1	93754078	93754577	chr1	94139409	94139908	Thap4|chr1:94139409-94139908	0.200710186552368	.	.
chr1	93754078	93754577	chr1	94235430	94235929	Thap4|chr1:94235430-94235929	0.196586850382189	.	.
chr1	93754617	93755116	chr1	93835296	93835795	Thap4|chr1:93835296-93835795	0.468433773534435	.	.
chr1	93754617	93755116	chr1	94053474	94053973	Thap4|chr1:94053474-94053973	0.376122440716765	.	.
chr1	93754617	93755116	chr1	94125843	94126342	Thap4|chr1:94125843-94126342	0.348963451922506	.	.
chr1	93754617	93755116	chr1	94235430	94235929	Thap4|chr1:94235430-94235929	0.275328373251847	.	.
chr1	93801756	93802255	chr1	94035198	94035697	Dtymk|chr1:94035198-94035697	0.235058614368214	.	.
chr1	93801756	93802255	chr1	94235430	94235929	Dtymk|chr1:94235430-94235929	0.16918059513474	.	.
chr1	93803720	93804219	chr1	93668682	93669181	Ing5|chr1:93668682-93669181	0.401148688833354	.	.
chr1	93803720	93804219	chr1	94035198	94035697	Ing5|chr1:94035198-94035697	0.226982293003817	.	.
chr1	93825281	93825780	chr1	93835296	93835795	D2hgdh|chr1:93835296-93835795	0.231317106176777	.	.
chr1	93825281	93825780	chr1	93835845	93836344	D2hgdh|chr1:93835845-93836344	0.187793294512332	.	.
chr1	93825281	93825780	chr1	94035198	94035697	D2hgdh|chr1:94035198-94035697	0.169906040409009	.	.
chr1	93825281	93825780	chr1	94235430	94235929	D2hgdh|chr1:94235430-94235929	0.172424211235342	.	.
chr1	94795859	94796358	chr1	94589009	94589508	4930440C22Rik|chr1:94589009-94589508	0.349174614400448	.	.
chr1	94795859	94796358	chr1	95074209	95074708	4930440C22Rik|chr1:95074209-95074708	0.479874271256618	.	.
chr1	95313333	95313832	chr1	95055277	95055776	Fam174a|chr1:95055277-95055776	0.250843275499894	.	.
chr1	95313333	95313832	chr1	95375446	95375945	Fam174a|chr1:95375446-95375945	0.369241014813755	.	.
chr1	95667416	95667915	chr1	95569172	95569671	St8sia4|chr1:95569172-95569671	0.356873184254015	.	.
chr1	95667416	95667915	chr1	95809099	95809598	St8sia4|chr1:95809099-95809598	0.208100119100739	.	.
chr1	95667416	95667915	chr1	95996051	95996550	St8sia4|chr1:95996051-95996550	0.214641892588231	.	.
chr1	95667921	95668420	chr1	95569172	95569671	St8sia4|chr1:95569172-95569671	0.26343411311966	.	.
chr1	96871948	96872447	chr1	96773607	96774106	Slco4c1|chr1:96773607-96774106	0.229062766085569	.	.
chr1	98094805	98095304	chr1	98047553	98048052	Pam|chr1:98047553-98048052	0.225432068865845	.	.
chr1	98094805	98095304	chr1	98055172	98055671	Pam|chr1:98055172-98055671	0.28518810897433	.	.
chr1	98094805	98095304	chr1	98107574	98108073	Pam|chr1:98107574-98108073	0.228443733706771	.	.
chr1	98094805	98095304	chr1	98191394	98191893	Pam|chr1:98191394-98191893	0.184790968041007	.	.
chr1	98094805	98095304	chr1	98275503	98276002	Pam|chr1:98275503-98276002	0.160506873857699	.	.
chr1	98095430	98095929	chr1	98107574	98108073	Pam|chr1:98107574-98108073	0.280626674068893	.	.
chr1	98095430	98095929	chr1	98303055	98303554	Pam|chr1:98303055-98303554	0.190125738964618	.	.
chr1	99772082	99772581	chr1	99774058	99774557	Cntnap5b|chr1:99774058-99774557	0.306314810070337	.	.
chr1	99772082	99772581	chr1	99877784	99878283	Cntnap5b|chr1:99877784-99878283	0.241824368446295	.	.
chr1	105663536	105664035	chr1	105844184	105844683	Pign|chr1:105844184-105844683	0.208685596311494	.	.
chr1	105663536	105664035	chr1	105844184	105844683	Relch|chr1:105844184-105844683	0.208685596311494	.	.
chr1	105663536	105664035	chr1	105859057	105859556	Pign|chr1:105859057-105859556	0.217430697267063	.	.
chr1	105663536	105664035	chr1	105859057	105859556	Relch|chr1:105859057-105859556	0.217430697267063	.	.
chr1	105663536	105664035	chr1	105907913	105908412	Pign|chr1:105907913-105908412	0.275577575289253	.	.
chr1	105663536	105664035	chr1	105907913	105908412	Relch|chr1:105907913-105908412	0.275577575289253	.	.
chr1	105663536	105664035	chr1	105993776	105994275	Pign|chr1:105993776-105994275	0.215522471774564	.	.
chr1	105663536	105664035	chr1	105993776	105994275	Relch|chr1:105993776-105994275	0.215522471774564	.	.
chr1	105780395	105780894	chr1	105858544	105859043	Tnfrsf11a|chr1:105858544-105859043	0.201387617845003	.	.
chr1	105990273	105990772	chr1	105630478	105630977	Gm7160|chr1:105630478-105630977	0.299881517791089	.	.
chr1	105990273	105990772	chr1	105630478	105630977	Zcchc2|chr1:105630478-105630977	0.299881517791089	.	.
chr1	105990273	105990772	chr1	105844184	105844683	Gm7160|chr1:105844184-105844683	0.297596267176141	.	.
chr1	105990273	105990772	chr1	105844184	105844683	Zcchc2|chr1:105844184-105844683	0.297596267176141	.	.
chr1	105990273	105990772	chr1	105907913	105908412	Gm7160|chr1:105907913-105908412	0.318495746368701	.	.
chr1	105990273	105990772	chr1	105907913	105908412	Zcchc2|chr1:105907913-105908412	0.318495746368701	.	.
chr1	105990273	105990772	chr1	105993776	105994275	Gm7160|chr1:105993776-105994275	0.233397448044013	.	.
chr1	105990273	105990772	chr1	105993776	105994275	Zcchc2|chr1:105993776-105994275	0.233397448044013	.	.
chr1	105991031	105991530	chr1	105685455	105685954	Gm7160|chr1:105685455-105685954	0.353336414808358	.	.
chr1	105991031	105991530	chr1	105685455	105685954	Zcchc2|chr1:105685455-105685954	0.353336414808358	.	.
chr1	105991031	105991530	chr1	105906389	105906888	Gm7160|chr1:105906389-105906888	0.278002253741135	.	.
chr1	105991031	105991530	chr1	105906389	105906888	Zcchc2|chr1:105906389-105906888	0.278002253741135	.	.
chr1	105991031	105991530	chr1	105907913	105908412	Gm7160|chr1:105907913-105908412	0.283513134177757	.	.
chr1	105991031	105991530	chr1	105907913	105908412	Zcchc2|chr1:105907913-105908412	0.283513134177757	.	.
chr1	105991031	105991530	chr1	105993776	105994275	Gm7160|chr1:105993776-105994275	0.204294030111362	.	.
chr1	105991031	105991530	chr1	105993776	105994275	Zcchc2|chr1:105993776-105994275	0.204294030111362	.	.
chr1	106796474	106796973	chr1	106765706	106766205	Vps4b|chr1:106765706-106766205	0.156264769309089	.	.
chr1	107589493	107589992	chr1	107582189	107582688	Serpinb8|chr1:107582189-107582688	0.413016692801626	.	.
chr1	107589493	107589992	chr1	107582809	107583308	Serpinb8|chr1:107582809-107583308	0.519384222968228	.	.
chr1	107590073	107590572	chr1	107582809	107583308	Serpinb8|chr1:107582809-107583308	0.422366855699987	.	.
chr1	107590073	107590572	chr1	107728383	107728882	Serpinb8|chr1:107728383-107728882	0.24808246514614	.	.
chr1	109982994	109983493	chr1	109602049	109602548	Cdh7|chr1:109602049-109602548	0.36622950007514	.	.
chr1	111863863	111864362	chr1	111634029	111634528	Dsel|chr1:111634029-111634528	0.157972983494662	.	.
chr1	111863863	111864362	chr1	111999803	112000302	Dsel|chr1:111999803-112000302	0.210469419413491	.	.
chr1	111864757	111865256	chr1	111634029	111634528	Dsel|chr1:111634029-111634528	0.556884317174391	.	.
chr1	115684447	115684946	chr1	115417629	115418128	Cntnap5a|chr1:115417629-115418128	0.21943291120068	.	.
chr1	115684447	115684946	chr1	115418172	115418671	Cntnap5a|chr1:115418172-115418671	0.157813861592823	.	.
chr1	118310992	118311491	chr1	118492751	118493250	Tsn|chr1:118492751-118493250	0.279377069043541	.	.
chr1	118310992	118311491	chr1	118498277	118498776	Tsn|chr1:118498277-118498776	0.274415406839363	.	.
chr1	118321592	118322091	chr1	118416623	118417122	Nifk|chr1:118416623-118417122	0.226420744976501	.	.
chr1	118321592	118322091	chr1	118417154	118417653	Nifk|chr1:118417154-118417653	0.229746085180656	.	.
chr1	118388033	118388532	chr1	118498277	118498776	Clasp1|chr1:118498277-118498776	0.246169950168015	.	.
chr1	119421524	119422023	chr1	119197259	119197758	Inhbb|chr1:119197259-119197758	0.207214508565851	.	.
chr1	119422101	119422600	chr1	119093671	119094170	Inhbb|chr1:119093671-119094170	0.229726900038767	.	.
chr1	120340287	120340786	chr1	120668181	120668680	C1ql2|chr1:120668181-120668680	0.271280066920138	.	.
chr1	120340287	120340786	chr1	120668181	120668680	C1ql2|chr1:120668181-120668680	0.271280066920139	.	.
chr1	120340287	120340786	chr1	120691539	120692038	C1ql2|chr1:120691539-120692038	0.184853298231238	.	.
chr1	120340287	120340786	chr1	120734659	120735158	C1ql2|chr1:120734659-120735158	0.23807440889885	.	.
chr1	120757376	120757875	chr1	120549866	120550365	Gm29346|chr1:120549866-120550365	0.222443686028923	.	.
chr1	120757376	120757875	chr1	120655115	120655614	Gm29346|chr1:120655115-120655614	0.396206346542992	.	.
chr1	120757376	120757875	chr1	120668181	120668680	Gm29346|chr1:120668181-120668680	0.441808666703389	.	.
chr1	120757376	120757875	chr1	120691539	120692038	Gm29346|chr1:120691539-120692038	0.58978162099241	.	.
chr1	120757376	120757875	chr1	120734659	120735158	Gm29346|chr1:120734659-120735158	0.467176335127396	.	.
chr1	120757376	120757875	chr1	120892242	120892741	Gm29346|chr1:120892242-120892741	0.589677852562737	.	.
chr1	120757376	120757875	chr1	120963770	120964269	Gm29346|chr1:120963770-120964269	0.421876644246642	.	.
chr1	120757376	120757875	chr1	121014059	121014558	Gm29346|chr1:121014059-121014558	0.70077487410082	.	.
chr1	120757376	120757875	chr1	121082802	121083301	Gm29346|chr1:121082802-121083301	0.177662575882899	.	.
chr1	120757376	120757875	chr1	121111820	121112319	Gm29346|chr1:121111820-121112319	0.314556874172963	.	.
chr1	121430778	121431277	chr1	121327621	121328120	Ccdc93|chr1:121327621-121328120	0.352521981345324	.	.
chr1	121431333	121431832	chr1	121327621	121328120	Ccdc93|chr1:121327621-121328120	0.252595660361181	.	.
chr1	121431333	121431832	chr1	121441031	121441530	Ccdc93|chr1:121441031-121441530	0.172874093942602	.	.
chr1	125434562	125435061	chr1	125101096	125101595	Actr3|chr1:125101096-125101595	0.186684849956713	.	.
chr1	125434562	125435061	chr1	125386168	125386667	Actr3|chr1:125386168-125386667	0.2247648282051	.	.
chr1	125434562	125435061	chr1	125476223	125476722	Actr3|chr1:125476223-125476722	0.257292384795059	.	.
chr1	125434562	125435061	chr1	125568281	125568780	Actr3|chr1:125568281-125568780	0.321895108725689	.	.
chr1	125434562	125435061	chr1	125576896	125577395	Actr3|chr1:125576896-125577395	0.213864362267511	.	.
chr1	125435289	125435788	chr1	125285666	125286165	Actr3|chr1:125285666-125286165	0.311532818312339	.	.
chr1	125560306	125560805	chr1	125285666	125286165	Slc35f5|chr1:125285666-125286165	0.301105763237889	.	.
chr1	125560306	125560805	chr1	125380763	125381262	Slc35f5|chr1:125380763-125381262	0.177798910606132	.	.
chr1	125560306	125560805	chr1	125386168	125386667	Slc35f5|chr1:125386168-125386667	0.394784963797763	.	.
chr1	125561216	125561715	chr1	125285666	125286165	Slc35f5|chr1:125285666-125286165	0.312030562239894	.	.
chr1	125561216	125561715	chr1	125576896	125577395	Slc35f5|chr1:125576896-125577395	0.186210043348734	.	.
chr1	128359460	128359959	chr1	128471858	128472357	Mcm6|chr1:128471858-128472357	0.294666511198303	.	.
chr1	128416641	128417140	chr1	128368621	128369120	Dars|chr1:128368621-128369120	0.187762157689118	.	.
chr1	130462505	130463004	chr1	130715647	130716146	Cd55|chr1:130715647-130716146	0.200760229339296	.	.
chr1	130462505	130463004	chr1	130715647	130716146	Gm16083|chr1:130715647-130716146	0.200760229339296	.	.
chr1	130717229	130717728	chr1	130878312	130878811	Yod1|chr1:130878312-130878811	0.274349158038149	.	.
chr1	130717229	130717728	chr1	130984297	130984796	Yod1|chr1:130984297-130984796	0.218325747040096	.	.
chr1	138515350	138515849	chr1	138345359	138345858	Gm28501|chr1:138345359-138345858	0.25785494048032	.	.
chr1	138515350	138515849	chr1	138345972	138346471	Gm28501|chr1:138345972-138346471	0.491449870468083	.	.
chr1	138515350	138515849	chr1	138448131	138448630	Gm28501|chr1:138448131-138448630	0.257012488362621	.	.
chr1	138515350	138515849	chr1	138496863	138497362	Gm28501|chr1:138496863-138497362	0.439675569201445	.	.
chr1	138515350	138515849	chr1	138755859	138756358	Gm28501|chr1:138755859-138756358	0.611541957642353	.	.
chr1	138515350	138515849	chr1	138912120	138912619	Gm28501|chr1:138912120-138912619	0.167874168853636	.	.
chr1	138618987	138619486	chr1	138345972	138346471	Nek7|chr1:138345972-138346471	0.370088089466612	.	.
chr1	138618987	138619486	chr1	138448131	138448630	Nek7|chr1:138448131-138448630	0.336524782816731	.	.
chr1	138618987	138619486	chr1	138496863	138497362	Nek7|chr1:138496863-138497362	0.247145931168134	.	.
chr1	138618987	138619486	chr1	138617900	138618399	Nek7|chr1:138617900-138618399	0.235169441201045	.	.
chr1	138618987	138619486	chr1	138724514	138725013	Nek7|chr1:138724514-138725013	0.271790799596426	.	.
chr1	138618987	138619486	chr1	138755859	138756358	Nek7|chr1:138755859-138756358	0.167178626696467	.	.
chr1	138619514	138620013	chr1	138345972	138346471	Nek7|chr1:138345972-138346471	0.344959148153226	.	.
chr1	138619514	138620013	chr1	138448131	138448630	Nek7|chr1:138448131-138448630	0.23013789110612	.	.
chr1	138619514	138620013	chr1	138496863	138497362	Nek7|chr1:138496863-138497362	0.218633982322991	.	.
chr1	138619514	138620013	chr1	138724514	138725013	Nek7|chr1:138724514-138725013	0.170502214254611	.	.
chr1	138619514	138620013	chr1	138755859	138756358	Nek7|chr1:138755859-138756358	0.186025083299077	.	.
chr1	138963206	138963705	chr1	138617900	138618399	Dennd1b|chr1:138617900-138618399	0.1753253846452	.	.
chr1	138963206	138963705	chr1	138765468	138765967	Dennd1b|chr1:138765468-138765967	0.183292666654473	.	.
chr1	138963753	138964252	chr1	138765468	138765967	Dennd1b|chr1:138765468-138765967	0.323419129844991	.	.
chr1	139376823	139377322	chr1	139267783	139268282	Crb1|chr1:139267783-139268282	0.353101030130367	.	.
chr1	139376823	139377322	chr1	139289510	139290009	Crb1|chr1:139289510-139290009	0.409239138970708	.	.
chr1	139376823	139377322	chr1	139308889	139309388	Crb1|chr1:139308889-139309388	0.216817752795831	.	.
chr1	139421972	139422471	chr1	139302512	139303011	Zbtb41|chr1:139302512-139303011	0.162266554328505	.	.
chr1	139421972	139422471	chr1	139340430	139340929	Zbtb41|chr1:139340430-139340929	0.231113677736471	.	.
chr1	139454477	139454976	chr1	139301857	139302356	Aspm|chr1:139301857-139302356	0.419626933563813	.	.
chr1	139454477	139454976	chr1	139302512	139303011	Aspm|chr1:139302512-139303011	0.253263451974128	.	.
chr1	140245186	140245685	chr1	140179977	140180476	Kcnt2|chr1:140179977-140180476	0.176875584753701	.	.
chr1	143640493	143640992	chr1	143313286	143313785	B3galt2|chr1:143313286-143313785	0.159806639605254	.	.
chr1	143640493	143640992	chr1	143494673	143495172	B3galt2|chr1:143494673-143495172	0.199553658666931	.	.
chr1	143640493	143640992	chr1	143536794	143537293	B3galt2|chr1:143536794-143537293	0.454617845988711	.	.
chr1	143701942	143702441	chr1	143589580	143590079	Cdc73|chr1:143589580-143590079	0.158988027007583	.	.
chr1	143701942	143702441	chr1	143739932	143740431	Cdc73|chr1:143739932-143740431	0.192256783842727	.	.
chr1	143702603	143703102	chr1	143494673	143495172	Cdc73|chr1:143494673-143495172	0.28685498570459	.	.
chr1	143702603	143703102	chr1	143739248	143739747	Cdc73|chr1:143739248-143739747	0.387078059304483	.	.
chr1	144177193	144177692	chr1	144190045	144190544	Rgs13|chr1:144190045-144190544	0.271982721936239	.	.
chr1	144775263	144775762	chr1	144572936	144573435	Rgs18|chr1:144572936-144573435	0.431603409829537	.	.
chr1	144775263	144775762	chr1	144690240	144690739	Rgs18|chr1:144690240-144690739	0.227649429629579	.	.
chr1	144775263	144775762	chr1	145029840	145030339	Rgs18|chr1:145029840-145030339	0.362125376805754	.	.
chr1	144775263	144775762	chr1	145045324	145045823	Rgs18|chr1:145045324-145045823	0.215292641598541	.	.
chr1	146494826	146495325	chr1	146497757	146498256	Brinp3|chr1:146497757-146498256	0.270562999336151	.	.
chr1	146494826	146495325	chr1	146497757	146498256	Gm29514|chr1:146497757-146498256	0.270562999336151	.	.
chr1	146495368	146495867	chr1	146497757	146498256	Brinp3|chr1:146497757-146498256	0.254570694413159	.	.
chr1	146495368	146495867	chr1	146497757	146498256	Gm29514|chr1:146497757-146498256	0.254570694413159	.	.
chr1	150099643	150100142	chr1	149867204	149867703	Ptgs2|chr1:149867204-149867703	0.222584789107941	.	.
chr1	150099643	150100142	chr1	149867204	149867703	Ptgs2os|chr1:149867204-149867703	0.222584789107941	.	.
chr1	150099643	150100142	chr1	150176959	150177458	Ptgs2|chr1:150176959-150177458	0.393041638934354	.	.
chr1	150099643	150100142	chr1	150176959	150177458	Ptgs2os|chr1:150176959-150177458	0.393041638934354	.	.
chr1	150099643	150100142	chr1	150260209	150260708	Ptgs2|chr1:150260209-150260708	0.377724091842666	.	.
chr1	150099643	150100142	chr1	150260209	150260708	Ptgs2os|chr1:150260209-150260708	0.377724091842666	.	.
chr1	150099643	150100142	chr1	150407244	150407743	Ptgs2|chr1:150407244-150407743	0.295859959354235	.	.
chr1	150099643	150100142	chr1	150407244	150407743	Ptgs2os|chr1:150407244-150407743	0.295859959354235	.	.
chr1	150099643	150100142	chr1	150472423	150472922	Ptgs2|chr1:150472423-150472922	0.35445804131038	.	.
chr1	150099643	150100142	chr1	150472423	150472922	Ptgs2os|chr1:150472423-150472922	0.35445804131038	.	.
chr1	153899574	153900073	chr1	154180893	154181392	Glul|chr1:154180893-154181392	0.232776564052097	.	.
chr1	153899574	153900073	chr1	154180893	154181392	Teddm2|chr1:154180893-154181392	0.232776564052097	.	.
chr1	155973115	155973614	chr1	156024715	156025214	Cep350|chr1:156024715-156025214	0.20657889812496	.	.
chr1	155973115	155973614	chr1	156108321	156108820	Cep350|chr1:156108321-156108820	0.203036971956063	.	.
chr1	156035344	156035843	chr1	156040577	156041076	Tor1aip1|chr1:156040577-156041076	0.215739132288779	.	.
chr1	156035344	156035843	chr1	156040577	156041076	Tor1aip2|chr1:156040577-156041076	0.215739132288779	.	.
chr1	156035878	156036377	chr1	156040577	156041076	Tor1aip1|chr1:156040577-156041076	0.321153113932965	.	.
chr1	156035878	156036377	chr1	156040577	156041076	Tor1aip2|chr1:156040577-156041076	0.321153113932965	.	.
chr1	156204053	156204552	chr1	155784767	155785266	Fam163a|chr1:155784767-155785266	0.232713060639034	.	.
chr1	156204053	156204552	chr1	156070041	156070540	Fam163a|chr1:156070041-156070540	0.20089745973325	.	.
chr1	156204053	156204552	chr1	156108321	156108820	Fam163a|chr1:156108321-156108820	0.288583052896122	.	.
chr1	156204053	156204552	chr1	156108828	156109327	Fam163a|chr1:156108828-156109327	0.223001103583754	.	.
chr1	156204053	156204552	chr1	156179815	156180314	Fam163a|chr1:156179815-156180314	0.174754077789966	.	.
chr1	156204053	156204552	chr1	156233481	156233980	Fam163a|chr1:156233481-156233980	0.178706953082562	.	.
chr1	156204775	156205274	chr1	155784767	155785266	Fam163a|chr1:155784767-155785266	0.183023207923031	.	.
chr1	156204775	156205274	chr1	156494994	156495493	Fam163a|chr1:156494994-156495493	0.274653666035956	.	.
chr1	156302600	156303099	chr1	156540096	156540595	4930518J20Rik|chr1:156540096-156540595	0.186089319154543	.	.
chr1	156302600	156303099	chr1	156540096	156540595	Tdrd5|chr1:156540096-156540595	0.186089319154543	.	.
chr1	156303125	156303624	chr1	156581092	156581591	4930518J20Rik|chr1:156581092-156581591	0.412096092001377	.	.
chr1	156303125	156303624	chr1	156581092	156581591	Tdrd5|chr1:156581092-156581591	0.412096092001377	.	.
chr1	156420903	156421402	chr1	156645076	156645575	Axdnd1|chr1:156645076-156645575	0.16058633757541	.	.
chr1	156474061	156474560	chr1	156741799	156742298	Soat1|chr1:156741799-156742298	0.218498832536224	.	.
chr1	156558476	156558975	chr1	156271559	156272058	Abl2|chr1:156271559-156272058	0.167561325208771	.	.
chr1	156558476	156558975	chr1	156540096	156540595	Abl2|chr1:156540096-156540595	0.318597678516062	.	.
chr1	156558476	156558975	chr1	156581092	156581591	Abl2|chr1:156581092-156581591	0.450718576366322	.	.
chr1	156558476	156558975	chr1	156689787	156690286	Abl2|chr1:156689787-156690286	0.384296805278414	.	.
chr1	156558476	156558975	chr1	156689787	156690286	Abl2|chr1:156689787-156690286	0.384296805278415	.	.
chr1	156718320	156718819	chr1	156540096	156540595	Fam20b|chr1:156540096-156540595	0.399735011910711	.	.
chr1	156718320	156718819	chr1	156581092	156581591	Fam20b|chr1:156581092-156581591	0.240241719271297	.	.
chr1	156718854	156719353	chr1	156689787	156690286	Fam20b|chr1:156689787-156690286	0.155755367185657	.	.
chr1	159231910	159232409	chr1	158912459	158912958	Cop1|chr1:158912459-158912958	0.231612364001454	.	.
chr1	159231910	159232409	chr1	158953431	158953930	Cop1|chr1:158953431-158953930	0.307508246017215	.	.
chr1	160791995	160792494	chr1	160878465	160878964	Rabgap1l|chr1:160878465-160878964	0.202281017176214	.	.
chr1	160792667	160793166	chr1	160878465	160878964	Rabgap1l|chr1:160878465-160878964	0.186432513464591	.	.
chr1	160906055	160906554	chr1	161170609	161171108	Rc3h1|chr1:161170609-161171108	0.176506530723937	.	.
chr1	160906055	160906554	chr1	161196029	161196528	Rc3h1|chr1:161196029-161196528	0.190553993925562	.	.
chr1	161034286	161034785	chr1	161196029	161196528	Gas5|chr1:161196029-161196528	0.44583221966737	.	.
chr1	161034286	161034785	chr1	161196029	161196528	Zbtb37|chr1:161196029-161196528	0.44583221966737	.	.
chr1	161070536	161071035	chr1	161170609	161171108	Cenpl|chr1:161170609-161171108	0.421134543688932	.	.
chr1	161070536	161071035	chr1	161170609	161171108	Dars2|chr1:161170609-161171108	0.421134543688932	.	.
chr1	161070536	161071035	chr1	161196029	161196528	Cenpl|chr1:161196029-161196528	0.395580983776333	.	.
chr1	161070536	161071035	chr1	161196029	161196528	Dars2|chr1:161196029-161196528	0.395580983776333	.	.
chr1	161131254	161131753	chr1	161196029	161196528	Klhl20|chr1:161196029-161196528	0.166627746388997	.	.
chr1	161142436	161142935	chr1	161170609	161171108	Ankrd45|chr1:161170609-161171108	0.349659520906986	.	.
chr1	161142436	161142935	chr1	161196029	161196528	Ankrd45|chr1:161196029-161196528	0.175841613505203	.	.
chr1	161250941	161251440	chr1	161195428	161195927	Prdx6|chr1:161195428-161195927	0.428169375219795	.	.
chr1	161250941	161251440	chr1	161196029	161196528	Prdx6|chr1:161196029-161196528	0.158522714172058	.	.
chr1	161876197	161876696	chr1	161575900	161576399	Suco|chr1:161575900-161576399	0.289322280688856	.	.
chr1	161876715	161877214	chr1	161976288	161976787	Suco|chr1:161976288-161976787	0.191888486241181	.	.
chr1	161968972	161969471	chr1	161507610	161508109	Gm38304|chr1:161507610-161508109	0.186622299005275	.	.
chr1	161968972	161969471	chr1	161507610	161508109	Pigc|chr1:161507610-161508109	0.186622299005275	.	.
chr1	161968972	161969471	chr1	161627497	161627996	Gm38304|chr1:161627497-161627996	0.203916838080469	.	.
chr1	161968972	161969471	chr1	161627497	161627996	Pigc|chr1:161627497-161627996	0.203916838080469	.	.
chr1	161968972	161969471	chr1	161664217	161664716	Gm38304|chr1:161664217-161664716	0.176969648085488	.	.
chr1	161968972	161969471	chr1	161664217	161664716	Pigc|chr1:161664217-161664716	0.176969648085488	.	.
chr1	162548386	162548885	chr1	162509243	162509742	Eef1aknmt|chr1:162509243-162509742	0.394890142358238	.	.
chr1	162548386	162548885	chr1	162509778	162510277	Eef1aknmt|chr1:162509778-162510277	0.358183649732349	.	.
chr1	162548386	162548885	chr1	162529637	162530136	Eef1aknmt|chr1:162529637-162530136	0.246958821757735	.	.
chr1	162548386	162548885	chr1	162665061	162665560	Eef1aknmt|chr1:162665061-162665560	0.276780581213803	.	.
chr1	162548386	162548885	chr1	162953031	162953530	Eef1aknmt|chr1:162953031-162953530	0.243466916912284	.	.
chr1	162570372	162570871	chr1	162895808	162896307	Vamp4|chr1:162895808-162896307	0.177408074644483	.	.
chr1	162570982	162571481	chr1	162746484	162746983	Vamp4|chr1:162746484-162746983	0.18213149118226	.	.
chr1	162570982	162571481	chr1	162895808	162896307	Vamp4|chr1:162895808-162896307	0.321618227829507	.	.
chr1	162740352	162740851	chr1	162509243	162509742	Prrc2c|chr1:162509243-162509742	0.157982662420253	.	.
chr1	162740352	162740851	chr1	162665061	162665560	Prrc2c|chr1:162665061-162665560	0.158988347358031	.	.
chr1	163403421	163403920	chr1	163007895	163008394	Gorab|chr1:163007895-163008394	0.202172698885031	.	.
chr1	163403421	163403920	chr1	163150346	163150845	Gorab|chr1:163150346-163150845	0.180368985844053	.	.
chr1	163725017	163725516	chr1	163281583	163282082	Mettl11b|chr1:163281583-163282082	0.47085904311427	.	.
chr1	163725017	163725516	chr1	163366317	163366816	Mettl11b|chr1:163366317-163366816	0.543860851942124	.	.
chr1	163725017	163725516	chr1	163383703	163384202	Mettl11b|chr1:163383703-163384202	0.183516998992017	.	.
chr1	163725017	163725516	chr1	163847540	163848039	Mettl11b|chr1:163847540-163848039	0.174144482807239	.	.
chr1	163929752	163930251	chr1	163953355	163953854	Scyl3|chr1:163953355-163953854	0.173231278844736	.	.
chr1	163929752	163930251	chr1	164109667	164110166	Scyl3|chr1:164109667-164110166	0.167896899405708	.	.
chr1	163929752	163930251	chr1	164138556	164139055	Scyl3|chr1:164138556-164139055	0.157738419772818	.	.
chr1	164248686	164249185	chr1	164238286	164238785	Slc19a2|chr1:164238286-164238785	0.175272510270665	.	.
chr1	164249286	164249785	chr1	164184474	164184973	Slc19a2|chr1:164184474-164184973	0.167705257894273	.	.
chr1	166253817	166254316	chr1	166360121	166360620	Ildr2|chr1:166360121-166360620	0.184480794656862	.	.
chr1	166253817	166254316	chr1	166428926	166429425	Ildr2|chr1:166428926-166429425	0.179541573686622	.	.
chr1	166254415	166254914	chr1	166330745	166331244	Ildr2|chr1:166330745-166331244	0.200705062476698	.	.
chr1	166254415	166254914	chr1	166360121	166360620	Ildr2|chr1:166360121-166360620	0.40337551003811	.	.
chr1	166308696	166309195	chr1	166313555	166314054	5330438I03Rik|chr1:166313555-166314054	0.159172260171453	.	.
chr1	166308696	166309195	chr1	166343030	166343529	5330438I03Rik|chr1:166343030-166343529	0.23429352377268	.	.
chr1	166309200	166309699	chr1	166255453	166255952	5330438I03Rik|chr1:166255453-166255952	0.235344486462237	.	.
chr1	166309200	166309699	chr1	166278464	166278963	5330438I03Rik|chr1:166278464-166278963	0.360738371121392	.	.
chr1	166309200	166309699	chr1	166296977	166297476	5330438I03Rik|chr1:166296977-166297476	0.221516481922671	.	.
chr1	166309200	166309699	chr1	166313555	166314054	5330438I03Rik|chr1:166313555-166314054	0.28632748439507	.	.
chr1	166379002	166379501	chr1	166278464	166278963	Tada1|chr1:166278464-166278963	0.16745971430173	.	.
chr1	166379002	166379501	chr1	166428926	166429425	Tada1|chr1:166428926-166429425	0.217132300554356	.	.
chr1	166408940	166409439	chr1	166360121	166360620	Pogk|chr1:166360121-166360620	0.3653956307207	.	.
chr1	166408940	166409439	chr1	166367279	166367778	Pogk|chr1:166367279-166367778	0.272869600770809	.	.
chr1	166409578	166410077	chr1	166255453	166255952	Pogk|chr1:166255453-166255952	0.194016158243917	.	.
chr1	166409578	166410077	chr1	166278464	166278963	Pogk|chr1:166278464-166278963	0.234877346557918	.	.
chr1	166409578	166410077	chr1	166313555	166314054	Pogk|chr1:166313555-166314054	0.194980083180939	.	.
chr1	171270057	171270556	chr1	171478928	171479427	B4galt3|chr1:171478928-171479427	0.226811049920683	.	.
chr1	171281054	171281553	chr1	171263038	171263537	Ppox|chr1:171263038-171263537	0.165929943301695	.	.
chr1	171281054	171281553	chr1	171566785	171567284	Ppox|chr1:171566785-171567284	0.199065135349714	.	.
chr1	171294566	171295065	chr1	171566785	171567284	Ufc1|chr1:171566785-171567284	0.237948616732441	.	.
chr1	171294566	171295065	chr1	171658362	171658861	Ufc1|chr1:171658362-171658861	0.155239930178481	.	.
chr1	171329206	171329705	chr1	171263038	171263537	Dedd|chr1:171263038-171263537	0.187192863535993	.	.
chr1	171329206	171329705	chr1	171566785	171567284	Dedd|chr1:171566785-171567284	0.191602184660414	.	.
chr1	171345437	171345936	chr1	171566785	171567284	Nit1|chr1:171566785-171567284	0.36706788232076	.	.
chr1	171345437	171345936	chr1	171566785	171567284	Pfdn2|chr1:171566785-171567284	0.36706788232076	.	.
chr1	171360576	171361075	chr1	171263038	171263537	Klhdc9|chr1:171263038-171263537	0.315106169546988	.	.
chr1	171360576	171361075	chr1	171380549	171381048	Klhdc9|chr1:171380549-171381048	0.23855945186618	.	.
chr1	171360576	171361075	chr1	171544774	171545273	Klhdc9|chr1:171544774-171545273	0.186026758035928	.	.
chr1	171360576	171361075	chr1	171566785	171567284	Klhdc9|chr1:171566785-171567284	0.259872919294284	.	.
chr1	171360576	171361075	chr1	171658362	171658861	Klhdc9|chr1:171658362-171658861	0.181141115438389	.	.
chr1	171411068	171411567	chr1	171263038	171263537	Usf1|chr1:171263038-171263537	0.214760589813645	.	.
chr1	171437234	171437733	chr1	171263038	171263537	F11r|chr1:171263038-171263537	0.415867034044851	.	.
chr1	171503198	171503697	chr1	171380549	171381048	Alyref2|chr1:171380549-171381048	0.271370073369817	.	.
chr1	171503198	171503697	chr1	171380549	171381048	B930036N10Rik|chr1:171380549-171381048	0.271370073369817	.	.
chr1	171503198	171503697	chr1	171544774	171545273	Alyref2|chr1:171544774-171545273	0.243495976509337	.	.
chr1	171503198	171503697	chr1	171544774	171545273	B930036N10Rik|chr1:171544774-171545273	0.243495976509337	.	.
chr1	171503848	171504347	chr1	171566785	171567284	Alyref2|chr1:171566785-171567284	0.368179652527084	.	.
chr1	171503848	171504347	chr1	171566785	171567284	B930036N10Rik|chr1:171566785-171567284	0.368179652527084	.	.
chr1	172027641	172028140	chr1	172027134	172027633	Vangl2|chr1:172027134-172027633	0.442587992645084	.	.
chr1	172126494	172126993	chr1	171815706	171816205	Pex19|chr1:171815706-171816205	0.191258843427223	.	.
chr1	172126494	172126993	chr1	172119644	172120143	Pex19|chr1:172119644-172120143	0.165970344240414	.	.
chr1	172147848	172148347	chr1	172012325	172012824	Dcaf8|chr1:172012325-172012824	0.186218914382291	.	.
chr1	172147848	172148347	chr1	172119644	172120143	Dcaf8|chr1:172119644-172120143	0.198087137208435	.	.
chr1	172147848	172148347	chr1	172168139	172168638	Dcaf8|chr1:172168139-172168638	0.172920428521721	.	.
chr1	172147848	172148347	chr1	172217086	172217585	Dcaf8|chr1:172217086-172217585	0.180152249127239	.	.
chr1	172206562	172207061	chr1	172168139	172168638	Pea15a|chr1:172168139-172168638	0.159296112459394	.	.
chr1	172206562	172207061	chr1	172217086	172217585	Pea15a|chr1:172217086-172217585	0.322793646288063	.	.
chr1	173349883	173350382	chr1	173322220	173322719	Aim2|chr1:173322220-173322719	0.306001598040909	.	.
chr1	173367390	173367889	chr1	173067134	173067633	Cadm3|chr1:173067134-173067633	0.380298988782396	.	.
chr1	173367390	173367889	chr1	173240207	173240706	Cadm3|chr1:173240207-173240706	0.27873119743087	.	.
chr1	173367390	173367889	chr1	173456303	173456802	Cadm3|chr1:173456303-173456802	0.228407546893871	.	.
chr1	177258176	177258675	chr1	177338691	177339190	Akt3|chr1:177338691-177339190	0.257597429886307	.	.
chr1	177258176	177258675	chr1	177338691	177339190	Akt3|chr1:177338691-177339190	0.257597429886308	.	.
chr1	177258176	177258675	chr1	177684862	177685361	Akt3|chr1:177684862-177685361	0.169810251513613	.	.
chr1	177258678	177259177	chr1	177684862	177685361	Akt3|chr1:177684862-177685361	0.206826440586759	.	.
chr1	177796375	177796874	chr1	177684862	177685361	Adss|chr1:177684862-177685361	0.166208574960197	.	.
chr1	177982967	177983466	chr1	178219602	178220101	Catspere2|chr1:178219602-178220101	0.242323205233315	.	.
chr1	178187311	178187810	chr1	178336353	178336852	Desi2|chr1:178336353-178336852	0.439695269303745	.	.
chr1	178187311	178187810	chr1	178368821	178369320	Desi2|chr1:178368821-178369320	0.207557484897804	.	.
chr1	178187311	178187810	chr1	178444160	178444659	Desi2|chr1:178444160-178444659	0.198755326074656	.	.
chr1	178187311	178187810	chr1	178449116	178449615	Desi2|chr1:178449116-178449615	0.257334912836292	.	.
chr1	178317988	178318487	chr1	178336353	178336852	B230369F24Rik|chr1:178336353-178336852	0.240793611459559	.	.
chr1	178317988	178318487	chr1	178336353	178336852	Cox20|chr1:178336353-178336852	0.240793611459559	.	.
chr1	178317988	178318487	chr1	178368821	178369320	B230369F24Rik|chr1:178368821-178369320	0.213776841831471	.	.
chr1	178317988	178318487	chr1	178368821	178369320	Cox20|chr1:178368821-178369320	0.213776841831471	.	.
chr1	178318532	178319031	chr1	178219602	178220101	B230369F24Rik|chr1:178219602-178220101	0.163504079408091	.	.
chr1	178318532	178319031	chr1	178219602	178220101	Cox20|chr1:178219602-178220101	0.163504079408091	.	.
chr1	178318532	178319031	chr1	178336353	178336852	B230369F24Rik|chr1:178336353-178336852	0.331223477771773	.	.
chr1	178318532	178319031	chr1	178336353	178336852	Cox20|chr1:178336353-178336852	0.331223477771773	.	.
chr1	178318532	178319031	chr1	178368821	178369320	B230369F24Rik|chr1:178368821-178369320	0.228171586165067	.	.
chr1	178318532	178319031	chr1	178368821	178369320	Cox20|chr1:178368821-178369320	0.228171586165067	.	.
chr1	178318532	178319031	chr1	178449116	178449615	B230369F24Rik|chr1:178449116-178449615	0.30435796349377	.	.
chr1	178318532	178319031	chr1	178449116	178449615	Cox20|chr1:178449116-178449615	0.30435796349377	.	.
chr1	178337559	178338058	chr1	178368821	178369320	Hnrnpu|chr1:178368821-178369320	0.32503559078755	.	.
chr1	178337559	178338058	chr1	178449116	178449615	Hnrnpu|chr1:178449116-178449615	0.288087696038517	.	.
chr1	178405450	178405949	chr1	178449116	178449615	Efcab2|chr1:178449116-178449615	0.203568583039028	.	.
chr1	178406170	178406669	chr1	178219602	178220101	Efcab2|chr1:178219602-178220101	0.340446788613207	.	.
chr1	178406170	178406669	chr1	178336353	178336852	Efcab2|chr1:178336353-178336852	0.216527139176767	.	.
chr1	178406170	178406669	chr1	178368821	178369320	Efcab2|chr1:178368821-178369320	0.21000860367059	.	.
chr1	178406170	178406669	chr1	178449116	178449615	Efcab2|chr1:178449116-178449615	0.463930868187675	.	.
chr1	180568576	180569075	chr1	180703138	180703637	Parp1|chr1:180703138-180703637	0.378119838740111	.	.
chr1	180568576	180569075	chr1	180778088	180778587	Parp1|chr1:180778088-180778587	0.287976872792802	.	.
chr1	180641033	180641532	chr1	180547386	180547885	Lin9|chr1:180547386-180547885	0.187069111812594	.	.
chr1	180641033	180641532	chr1	180547908	180548407	Lin9|chr1:180547908-180548407	0.193567148773333	.	.
chr1	180641033	180641532	chr1	180703138	180703637	Lin9|chr1:180703138-180703637	0.248412773854634	.	.
chr1	180641033	180641532	chr1	180776046	180776545	Lin9|chr1:180776046-180776545	0.227086678846767	.	.
chr1	180725789	180726288	chr1	180703138	180703637	Acbd3|chr1:180703138-180703637	0.224357402120917	.	.
chr1	180768387	180768886	chr1	180763866	180764365	Gm38293|chr1:180763866-180764365	0.288960297669071	.	.
chr1	180768387	180768886	chr1	180777540	180778039	Gm38293|chr1:180777540-180778039	0.319106382936053	.	.
chr1	180768387	180768886	chr1	180778088	180778587	Gm38293|chr1:180778088-180778587	0.519270913826	.	.
chr1	180768387	180768886	chr1	181017318	181017817	Gm38293|chr1:181017318-181017817	0.186179362678186	.	.
chr1	180768387	180768886	chr1	181017318	181017817	Gm38293|chr1:181017318-181017817	0.186179362678187	.	.
chr1	180813365	180813864	chr1	180763866	180764365	H3f3a|chr1:180763866-180764365	0.46742688388561	.	.
chr1	180813365	180813864	chr1	180763866	180764365	H3f3aos|chr1:180763866-180764365	0.46742688388561	.	.
chr1	180813365	180813864	chr1	180778088	180778587	H3f3a|chr1:180778088-180778587	0.371867151394236	.	.
chr1	180813365	180813864	chr1	180778088	180778587	H3f3aos|chr1:180778088-180778587	0.371867151394236	.	.
chr1	180813365	180813864	chr1	181017318	181017817	H3f3a|chr1:181017318-181017817	0.19354219433025	.	.
chr1	180813365	180813864	chr1	181017318	181017817	H3f3aos|chr1:181017318-181017817	0.19354219433025	.	.
chr1	180813989	180814488	chr1	180763866	180764365	H3f3a|chr1:180763866-180764365	0.301797342282789	.	.
chr1	180813989	180814488	chr1	180763866	180764365	H3f3aos|chr1:180763866-180764365	0.301797342282789	.	.
chr1	180813989	180814488	chr1	180777540	180778039	H3f3a|chr1:180777540-180778039	0.296803782791339	.	.
chr1	180813989	180814488	chr1	180777540	180778039	H3f3aos|chr1:180777540-180778039	0.296803782791339	.	.
chr1	180813989	180814488	chr1	180778088	180778587	H3f3a|chr1:180778088-180778587	0.374277117120239	.	.
chr1	180813989	180814488	chr1	180778088	180778587	H3f3aos|chr1:180778088-180778587	0.374277117120239	.	.
chr1	180813989	180814488	chr1	180987738	180988237	H3f3a|chr1:180987738-180988237	0.24750100546642	.	.
chr1	180813989	180814488	chr1	180987738	180988237	H3f3aos|chr1:180987738-180988237	0.24750100546642	.	.
chr1	180813989	180814488	chr1	181017318	181017817	H3f3a|chr1:181017318-181017817	0.403492204251362	.	.
chr1	180813989	180814488	chr1	181017318	181017817	H3f3aos|chr1:181017318-181017817	0.403492204251362	.	.
chr1	180850639	180851138	chr1	180547908	180548407	Sde2|chr1:180547908-180548407	0.310691870966066	.	.
chr1	180850639	180851138	chr1	180703138	180703637	Sde2|chr1:180703138-180703637	0.317429316073153	.	.
chr1	180850639	180851138	chr1	180777540	180778039	Sde2|chr1:180777540-180778039	0.180842623119707	.	.
chr1	180850639	180851138	chr1	180778088	180778587	Sde2|chr1:180778088-180778587	0.161838061859006	.	.
chr1	180903944	180904443	chr1	180848038	180848537	Pycr2|chr1:180848038-180848537	0.28285370892062	.	.
chr1	180903944	180904443	chr1	181017318	181017817	Pycr2|chr1:181017318-181017817	0.240292048902741	.	.
chr1	180903944	180904443	chr1	181234080	181234579	Pycr2|chr1:181234080-181234579	0.181612543682343	.	.
chr1	181144061	181144560	chr1	180763866	180764365	Cnih4|chr1:180763866-180764365	0.21340749753911	.	.
chr1	181144061	181144560	chr1	180763866	180764365	Nvl|chr1:180763866-180764365	0.21340749753911	.	.
chr1	181144061	181144560	chr1	180848038	180848537	Cnih4|chr1:180848038-180848537	0.232825692014534	.	.
chr1	181144061	181144560	chr1	180848038	180848537	Nvl|chr1:180848038-180848537	0.232825692014534	.	.
chr1	181211764	181212263	chr1	180777540	180778039	Wdr26|chr1:180777540-180778039	0.184243932677231	.	.
chr1	181211764	181212263	chr1	180848038	180848537	Wdr26|chr1:180848038-180848537	0.19942124996042	.	.
chr1	181211764	181212263	chr1	181022185	181022684	Wdr26|chr1:181022185-181022684	0.173609151452587	.	.
chr1	181211764	181212263	chr1	181131827	181132326	Wdr26|chr1:181131827-181132326	0.200832174383795	.	.
chr1	181211764	181212263	chr1	181150665	181151164	Wdr26|chr1:181150665-181151164	0.289687725269069	.	.
chr1	181842237	181842736	chr1	181521589	181522088	Lbr|chr1:181521589-181522088	0.350940725516161	.	.
chr1	181842237	181842736	chr1	181627100	181627599	Lbr|chr1:181627100-181627599	0.247900027650405	.	.
chr1	181842237	181842736	chr1	181742443	181742942	Lbr|chr1:181742443-181742942	0.248456245231005	.	.
chr1	182019253	182019752	chr1	181923286	181923785	Enah|chr1:181923286-181923785	0.219585885201758	.	.
chr1	182019822	182020321	chr1	181888749	181889248	Enah|chr1:181888749-181889248	0.302438113941495	.	.
chr1	182019822	182020321	chr1	181923286	181923785	Enah|chr1:181923286-181923785	0.248389044746673	.	.
chr1	182020341	182020840	chr1	181923286	181923785	Enah|chr1:181923286-181923785	0.173008486594105	.	.
chr1	182124497	182124996	chr1	182489705	182490204	Srp9|chr1:182489705-182490204	0.296944899745106	.	.
chr1	182125000	182125499	chr1	181923286	181923785	Srp9|chr1:181923286-181923785	0.177040082808054	.	.
chr1	182125000	182125499	chr1	182489705	182490204	Srp9|chr1:182489705-182490204	0.259774407025662	.	.
chr1	182282558	182283057	chr1	182115179	182115678	Degs1|chr1:182115179-182115678	0.174410579998473	.	.
chr1	182282558	182283057	chr1	182489705	182490204	Degs1|chr1:182489705-182490204	0.235249121580596	.	.
chr1	183296308	183296807	chr1	183573573	183574072	Aida|chr1:183573573-183574072	0.244887237498528	.	.
chr1	183296308	183296807	chr1	183573573	183574072	Brox|chr1:183573573-183574072	0.244887237498528	.	.
chr1	183296308	183296807	chr1	183669579	183670078	Aida|chr1:183669579-183670078	0.244099954516429	.	.
chr1	183296308	183296807	chr1	183669579	183670078	Brox|chr1:183669579-183670078	0.244099954516429	.	.
chr1	183296824	183297323	chr1	183273134	183273633	Aida|chr1:183273134-183273633	0.409861306663785	.	.
chr1	183296824	183297323	chr1	183273134	183273633	Brox|chr1:183273134-183273633	0.409861306663785	.	.
chr1	183296824	183297323	chr1	183593650	183594149	Aida|chr1:183593650-183594149	0.206671260405942	.	.
chr1	183296824	183297323	chr1	183593650	183594149	Brox|chr1:183593650-183594149	0.206671260405942	.	.
chr1	183296824	183297323	chr1	183711663	183712162	Aida|chr1:183711663-183712162	0.297116900451987	.	.
chr1	183296824	183297323	chr1	183711663	183712162	Brox|chr1:183711663-183712162	0.297116900451987	.	.
chr1	183296824	183297323	chr1	183744370	183744869	Aida|chr1:183744370-183744869	0.305091501345776	.	.
chr1	183296824	183297323	chr1	183744370	183744869	Brox|chr1:183744370-183744869	0.305091501345776	.	.
chr1	183297516	183298015	chr1	183573573	183574072	Brox|chr1:183573573-183574072	0.219971853453646	.	.
chr1	183297516	183298015	chr1	183671175	183671674	Brox|chr1:183671175-183671674	0.235110266682061	.	.
chr1	183297516	183298015	chr1	183744370	183744869	Brox|chr1:183744370-183744869	0.248302800358175	.	.
chr1	183369413	183369912	chr1	183273134	183273633	Mia3|chr1:183273134-183273633	0.326260529670908	.	.
chr1	183369413	183369912	chr1	183344755	183345254	Mia3|chr1:183344755-183345254	0.225097816422653	.	.
chr1	183369413	183369912	chr1	183345255	183345754	Mia3|chr1:183345255-183345754	0.226174819962233	.	.
chr1	183369413	183369912	chr1	183639335	183639834	Mia3|chr1:183639335-183639834	0.179156509488663	.	.
chr1	183369413	183369912	chr1	183744370	183744869	Mia3|chr1:183744370-183744869	0.245735597036922	.	.
chr1	183388644	183389143	chr1	183442295	183442794	Taf1a|chr1:183442295-183442794	0.287036957956256	.	.
chr1	183388644	183389143	chr1	183640015	183640514	Taf1a|chr1:183640015-183640514	0.237844694908012	.	.
chr1	183388644	183389143	chr1	183711663	183712162	Taf1a|chr1:183711663-183712162	0.23802631807242	.	.
chr1	183414033	183414532	chr1	183344755	183345254	Gm37986|chr1:183344755-183345254	0.18291701631432	.	.
chr1	183414033	183414532	chr1	183573573	183574072	Gm37986|chr1:183573573-183574072	0.381272556485	.	.
chr1	183414033	183414532	chr1	183593650	183594149	Gm37986|chr1:183593650-183594149	0.16698533034149	.	.
chr1	183562987	183563486	chr1	183640015	183640514	Gm33973|chr1:183640015-183640514	0.23292639228986	.	.
chr1	183562987	183563486	chr1	183711663	183712162	Gm33973|chr1:183711663-183712162	0.34808400521461	.	.
chr1	183748731	183749230	chr1	183273134	183273633	Gm34068|chr1:183273134-183273633	0.335137779451186	.	.
chr1	183748731	183749230	chr1	183442295	183442794	Gm34068|chr1:183442295-183442794	0.158485748430528	.	.
chr1	183748731	183749230	chr1	183639335	183639834	Gm34068|chr1:183639335-183639834	0.24851671111759	.	.
chr1	183748731	183749230	chr1	183744370	183744869	Gm34068|chr1:183744370-183744869	0.167589351297505	.	.
chr1	190170441	190170940	chr1	190220431	190220930	Prox1|chr1:190220431-190220930	0.249437458322525	.	.
chr1	190170441	190170940	chr1	190220431	190220930	Prox1os|chr1:190220431-190220930	0.249437458322525	.	.
chr1	191718068	191718567	chr1	191834767	191835266	Lpgat1|chr1:191834767-191835266	0.303238598897356	.	.
chr1	191906374	191906873	chr1	191829027	191829526	1700034H15Rik|chr1:191829027-191829526	0.189181346491181	.	.
chr1	191906374	191906873	chr1	191829027	191829526	Slc30a1|chr1:191829027-191829526	0.189181346491181	.	.
chr1	191906374	191906873	chr1	191855422	191855921	1700034H15Rik|chr1:191855422-191855921	0.249629136852276	.	.
chr1	191906374	191906873	chr1	191855422	191855921	Slc30a1|chr1:191855422-191855921	0.249629136852276	.	.
chr1	191906374	191906873	chr1	192070199	192070698	1700034H15Rik|chr1:192070199-192070698	0.194277937199464	.	.
chr1	191906374	191906873	chr1	192070199	192070698	Slc30a1|chr1:192070199-192070698	0.194277937199464	.	.
chr1	191907383	191907882	chr1	192070199	192070698	1700034H15Rik|chr1:192070199-192070698	0.1600527577917	.	.
chr1	191907383	191907882	chr1	192070199	192070698	Slc30a1|chr1:192070199-192070698	0.1600527577917	.	.
chr1	191989950	191990449	chr1	191611650	191612149	Gm26670|chr1:191611650-191612149	0.299523518044051	.	.
chr1	192092422	192092921	chr1	191964106	191964605	Gm26879|chr1:191964106-191964605	0.248592795297515	.	.
chr1	192092422	192092921	chr1	191964106	191964605	Traf5|chr1:191964106-191964605	0.248592795297515	.	.
chr1	192136426	192136925	chr1	191965032	191965531	Gm10516|chr1:191965032-191965531	0.169569225265059	.	.
chr1	192136426	192136925	chr1	192070199	192070698	Gm10516|chr1:192070199-192070698	0.277880797918559	.	.
chr1	192137818	192138317	chr1	191817776	191818275	Rcor3|chr1:191817776-191818275	0.206375239921741	.	.
chr1	192190456	192190955	chr1	191817776	191818275	Kcnh1|chr1:191817776-191818275	0.185968916845826	.	.
chr1	192190456	192190955	chr1	191855422	191855921	Kcnh1|chr1:191855422-191855921	0.262731528310163	.	.
chr1	192190456	192190955	chr1	191855422	191855921	Kcnh1|chr1:191855422-191855921	0.262731528310164	.	.
chr1	192190456	192190955	chr1	192061556	192062055	Kcnh1|chr1:192061556-192062055	0.295207634873555	.	.
chr1	194976111	194976610	chr1	195232530	195233029	A330023F24Rik|chr1:195232530-195233029	0.191439304967144	.	.
chr1	194976111	194976610	chr1	195232530	195233029	Gm16897|chr1:195232530-195233029	0.191439304967144	.	.
chr1	194976725	194977224	chr1	194761366	194761865	A330023F24Rik|chr1:194761366-194761865	0.178199972435787	.	.
chr1	194976725	194977224	chr1	194761366	194761865	Gm16897|chr1:194761366-194761865	0.178199972435787	.	.
chr1	194976725	194977224	chr1	194816816	194817315	A330023F24Rik|chr1:194816816-194817315	0.45300399306919	.	.
chr1	194976725	194977224	chr1	194816816	194817315	Gm16897|chr1:194816816-194817315	0.45300399306919	.	.
chr1	194976725	194977224	chr1	194977967	194978466	A330023F24Rik|chr1:194977967-194978466	0.283835190098691	.	.
chr1	194976725	194977224	chr1	194977967	194978466	Gm16897|chr1:194977967-194978466	0.283835190098691	.	.
chr1	195018071	195018570	chr1	195016706	195017205	Gm37027|chr1:195016706-195017205	0.250146789661811	.	.
chr1	195018071	195018570	chr1	195040386	195040885	Gm37027|chr1:195040386-195040885	0.195336546901204	.	.
chr1	195018071	195018570	chr1	195232530	195233029	Gm37027|chr1:195232530-195233029	0.208909579636988	.	.
chr1	195092132	195092631	chr1	195016706	195017205	Cd46|chr1:195016706-195017205	0.265907808114443	.	.
chr1	195092132	195092631	chr1	195016706	195017205	Cd46|chr1:195016706-195017205	0.265907808114444	.	.
chr1	195092132	195092631	chr1	195232530	195233029	Cd46|chr1:195232530-195233029	0.210160956144571	.	.
chr1	195130829	195131328	chr1	195016706	195017205	Cr1l|chr1:195016706-195017205	0.231930449287318	.	.
chr1	195131381	195131880	chr1	194761366	194761865	Cr1l|chr1:194761366-194761865	0.15734972210898	.	.
chr1	195131381	195131880	chr1	194839176	194839675	Cr1l|chr1:194839176-194839675	0.240082933000856	.	.
chr1	195131381	195131880	chr1	194950868	194951367	Cr1l|chr1:194950868-194951367	0.202850590001038	.	.
chr1	195131381	195131880	chr1	194977967	194978466	Cr1l|chr1:194977967-194978466	0.416900782202481	.	.
chr1	195131381	195131880	chr1	195232530	195233029	Cr1l|chr1:195232530-195233029	0.297310436512185	.	.
chr1	195176500	195176999	chr1	195232530	195233029	Cr2|chr1:195232530-195233029	0.183881782013417	.	.
chr10	3366298	3366797	chr10	3366890	3367389	Ppp1r14c|chr10:3366890-3367389	0.351189214485476	.	.
chr10	3740116	3740615	chr10	3480871	3481370	Plekhg1|chr10:3480871-3481370	0.216561856633587	.	.
chr10	3740116	3740615	chr10	3531321	3531820	Plekhg1|chr10:3531321-3531820	0.338147756190446	.	.
chr10	3740116	3740615	chr10	3572927	3573426	Plekhg1|chr10:3572927-3573426	0.161304205214781	.	.
chr10	3740116	3740615	chr10	3750646	3751145	Plekhg1|chr10:3750646-3751145	0.246063855361565	.	.
chr10	3972861	3973360	chr10	3695400	3695899	Mthfd1l|chr10:3695400-3695899	0.25471194817788	.	.
chr10	3972861	3973360	chr10	4159182	4159681	Mthfd1l|chr10:4159182-4159681	0.191227557108325	.	.
chr10	3973553	3974052	chr10	3572927	3573426	Mthfd1l|chr10:3572927-3573426	0.21137919622854	.	.
chr10	3973553	3974052	chr10	3695400	3695899	Mthfd1l|chr10:3695400-3695899	0.294790002388998	.	.
chr10	4265552	4266051	chr10	4334196	4334695	Akap12|chr10:4334196-4334695	0.248125294906568	.	.
chr10	4265552	4266051	chr10	4334196	4334695	Akap12|chr10:4334196-4334695	0.248125294906569	.	.
chr10	4265552	4266051	chr10	4386733	4387232	Akap12|chr10:4386733-4387232	0.418730587656524	.	.
chr10	4265552	4266051	chr10	4494182	4494681	Akap12|chr10:4494182-4494681	0.368052742212364	.	.
chr10	4265552	4266051	chr10	4598223	4598722	Akap12|chr10:4598223-4598722	0.197640755889391	.	.
chr10	4266269	4266768	chr10	4334196	4334695	Akap12|chr10:4334196-4334695	0.521006908865978	.	.
chr10	4266269	4266768	chr10	4494182	4494681	Akap12|chr10:4494182-4494681	0.234998276003814	.	.
chr10	4266915	4267414	chr10	4334196	4334695	Akap12|chr10:4334196-4334695	0.281295300896865	.	.
chr10	4266915	4267414	chr10	4386733	4387232	Akap12|chr10:4386733-4387232	0.174680466978307	.	.
chr10	4266915	4267414	chr10	4709785	4710284	Akap12|chr10:4709785-4710284	0.265514508094642	.	.
chr10	4432192	4432691	chr10	4598223	4598722	Armt1|chr10:4598223-4598722	0.200370329715695	.	.
chr10	4432192	4432691	chr10	4598223	4598722	Rmnd1|chr10:4598223-4598722	0.200370329715695	.	.
chr10	5550504	5551003	chr10	5549987	5550486	Syne1|chr10:5549987-5550486	0.580621994964374	.	.
chr10	5550504	5551003	chr10	5568911	5569410	Syne1|chr10:5568911-5569410	0.232137247896115	.	.
chr10	5805395	5805894	chr10	5522860	5523359	Fbxo5|chr10:5522860-5523359	0.192255509530956	.	.
chr10	5823844	5824343	chr10	5522860	5523359	Mtrf1l|chr10:5522860-5523359	0.338815483812907	.	.
chr10	5823844	5824343	chr10	5549987	5550486	Mtrf1l|chr10:5549987-5550486	0.20291154527598	.	.
chr10	5823844	5824343	chr10	5853238	5853737	Mtrf1l|chr10:5853238-5853737	0.158610533016621	.	.
chr10	5921342	5921841	chr10	6124365	6124864	Rgs17|chr10:6124365-6124864	0.180508679902191	.	.
chr10	5921342	5921841	chr10	6124365	6124864	Rgs17|chr10:6124365-6124864	0.180508679902192	.	.
chr10	5922199	5922698	chr10	5522860	5523359	Rgs17|chr10:5522860-5523359	0.370973513929773	.	.
chr10	7052495	7052994	chr10	7033398	7033897	Ipcef1|chr10:7033398-7033897	0.241935526662336	.	.
chr10	7052495	7052994	chr10	7070014	7070513	Ipcef1|chr10:7070014-7070513	0.294985188615582	.	.
chr10	7052495	7052994	chr10	7113651	7114150	Ipcef1|chr10:7113651-7114150	0.169983367382975	.	.
chr10	7052495	7052994	chr10	7390606	7391105	Ipcef1|chr10:7390606-7391105	0.183193027719121	.	.
chr10	7212004	7212503	chr10	7111549	7112048	Cnksr3|chr10:7111549-7112048	0.33971577272885	.	.
chr10	7212004	7212503	chr10	7158863	7159362	Cnksr3|chr10:7158863-7159362	0.161260183279807	.	.
chr10	7589567	7590066	chr10	7600611	7601110	Lrp11|chr10:7600611-7601110	0.186354955740223	.	.
chr10	7589567	7590066	chr10	7663092	7663591	Lrp11|chr10:7663092-7663591	0.28460345562671	.	.
chr10	7589567	7590066	chr10	7718512	7719011	Lrp11|chr10:7718512-7719011	0.156068082921709	.	.
chr10	7667254	7667753	chr10	7333209	7333708	Nup43|chr10:7333209-7333708	0.176136177267266	.	.
chr10	7667254	7667753	chr10	7600611	7601110	Nup43|chr10:7600611-7601110	0.254137356608195	.	.
chr10	7667254	7667753	chr10	7900869	7901368	Nup43|chr10:7900869-7901368	0.185824873278709	.	.
chr10	7680943	7681442	chr10	7333209	7333708	Lats1|chr10:7333209-7333708	0.155357598361467	.	.
chr10	7680943	7681442	chr10	7333209	7333708	Pcmt1|chr10:7333209-7333708	0.155357598361467	.	.
chr10	7680943	7681442	chr10	7600611	7601110	Lats1|chr10:7600611-7601110	0.32088888822645	.	.
chr10	7680943	7681442	chr10	7600611	7601110	Pcmt1|chr10:7600611-7601110	0.32088888822645	.	.
chr10	7681670	7682169	chr10	7600611	7601110	Lats1|chr10:7600611-7601110	0.291290990394053	.	.
chr10	7681670	7682169	chr10	7600611	7601110	Pcmt1|chr10:7600611-7601110	0.291290990394053	.	.
chr10	7681670	7682169	chr10	7900869	7901368	Lats1|chr10:7900869-7901368	0.244464168462518	.	.
chr10	7681670	7682169	chr10	7900869	7901368	Pcmt1|chr10:7900869-7901368	0.244464168462518	.	.
chr10	7725685	7726184	chr10	7663092	7663591	Katna1|chr10:7663092-7663591	0.235647850262219	.	.
chr10	7780721	7781220	chr10	7600611	7601110	B430219N15Rik|chr10:7600611-7601110	0.21440241669862	.	.
chr10	7780721	7781220	chr10	7663092	7663591	B430219N15Rik|chr10:7663092-7663591	0.354233281009584	.	.
chr10	7780721	7781220	chr10	7718512	7719011	B430219N15Rik|chr10:7718512-7719011	0.316915886929834	.	.
chr10	7780721	7781220	chr10	7883479	7883978	B430219N15Rik|chr10:7883479-7883978	0.164190035187105	.	.
chr10	7780721	7781220	chr10	7900869	7901368	B430219N15Rik|chr10:7900869-7901368	0.176973712716167	.	.
chr10	7780721	7781220	chr10	8130629	8131128	B430219N15Rik|chr10:8130629-8131128	0.208887204588706	.	.
chr10	7792631	7793130	chr10	7883479	7883978	Ginm1|chr10:7883479-7883978	0.174801777789042	.	.
chr10	7792631	7793130	chr10	7883479	7883978	Ppil4|chr10:7883479-7883978	0.174801777789042	.	.
chr10	7792631	7793130	chr10	8026951	8027450	Ginm1|chr10:8026951-8027450	0.31662524821089	.	.
chr10	7792631	7793130	chr10	8026951	8027450	Ppil4|chr10:8026951-8027450	0.31662524821089	.	.
chr10	7956090	7956589	chr10	7600611	7601110	Tab2|chr10:7600611-7601110	0.320760718284292	.	.
chr10	7956090	7956589	chr10	7663092	7663591	Tab2|chr10:7663092-7663591	0.512272634391446	.	.
chr10	7956090	7956589	chr10	7718512	7719011	Tab2|chr10:7718512-7719011	0.289722504863965	.	.
chr10	7956090	7956589	chr10	8130629	8131128	Tab2|chr10:8130629-8131128	0.261555066631143	.	.
chr10	8176197	8176696	chr10	8196246	8196745	Gm30906|chr10:8196246-8196745	0.172296914113711	.	.
chr10	10109827	10110326	chr10	10205767	10206266	Gm48281|chr10:10205767-10206266	0.197115792459393	.	.
chr10	10109827	10110326	chr10	10252058	10252557	Gm48281|chr10:10252058-10252557	0.748853387727973	.	.
chr10	10109827	10110326	chr10	10287403	10287902	Gm48281|chr10:10287403-10287902	0.832184027709605	.	.
chr10	10109827	10110326	chr10	10325507	10326006	Gm48281|chr10:10325507-10326006	0.512119155482472	.	.
chr10	10109827	10110326	chr10	10355499	10355998	Gm48281|chr10:10355499-10355998	0.312356029432497	.	.
chr10	10472118	10472617	chr10	10320999	10321498	Adgb|chr10:10320999-10321498	0.252043702355399	.	.
chr10	10472118	10472617	chr10	10408073	10408572	Adgb|chr10:10408073-10408572	0.235146169517882	.	.
chr10	10472118	10472617	chr10	10689152	10689651	Adgb|chr10:10689152-10689651	0.411062065474684	.	.
chr10	10472118	10472617	chr10	10699737	10700236	Adgb|chr10:10699737-10700236	0.367281425636938	.	.
chr10	10557986	10558485	chr10	10252058	10252557	Rab32|chr10:10252058-10252557	0.239067484632454	.	.
chr10	10557986	10558485	chr10	10283359	10283858	Rab32|chr10:10283359-10283858	0.189671289245895	.	.
chr10	11280524	11281023	chr10	11449856	11450355	4930432B10Rik|chr10:11449856-11450355	0.206701908417123	.	.
chr10	11280524	11281023	chr10	11449856	11450355	Fbxo30|chr10:11449856-11450355	0.206701908417123	.	.
chr10	11280524	11281023	chr10	11722344	11722843	4930432B10Rik|chr10:11722344-11722843	0.158369225025121	.	.
chr10	11280524	11281023	chr10	11722344	11722843	Fbxo30|chr10:11722344-11722843	0.158369225025121	.	.
chr10	11281047	11281546	chr10	11449856	11450355	4930432B10Rik|chr10:11449856-11450355	0.204622982546958	.	.
chr10	11281047	11281546	chr10	11449856	11450355	Fbxo30|chr10:11449856-11450355	0.204622982546958	.	.
chr10	11281047	11281546	chr10	11515109	11515608	4930432B10Rik|chr10:11515109-11515608	0.418946309171002	.	.
chr10	11281047	11281546	chr10	11515109	11515608	Fbxo30|chr10:11515109-11515608	0.418946309171002	.	.
chr10	11281047	11281546	chr10	11647325	11647824	4930432B10Rik|chr10:11647325-11647824	0.157235520065334	.	.
chr10	11281047	11281546	chr10	11647325	11647824	Fbxo30|chr10:11647325-11647824	0.157235520065334	.	.
chr10	11343450	11343949	chr10	11491884	11492383	Epm2a|chr10:11491884-11492383	0.284090363110703	.	.
chr10	11343450	11343949	chr10	11515109	11515608	Epm2a|chr10:11515109-11515608	0.168534596725814	.	.
chr10	11841343	11841842	chr10	11615175	11615674	Gm48697|chr10:11615175-11615674	0.169136317626612	.	.
chr10	11841343	11841842	chr10	11647325	11647824	Gm48697|chr10:11647325-11647824	0.602511694387455	.	.
chr10	11841343	11841842	chr10	11722344	11722843	Gm48697|chr10:11722344-11722843	0.496318098664998	.	.
chr10	11841343	11841842	chr10	11729503	11730002	Gm48697|chr10:11729503-11730002	0.554326989502614	.	.
chr10	12868974	12869473	chr10	12821258	12821757	Utrn|chr10:12821258-12821757	0.22594981516628	.	.
chr10	12868974	12869473	chr10	13018414	13018913	Utrn|chr10:13018414-13018913	0.418716814820471	.	.
chr10	12868974	12869473	chr10	13090972	13091471	Utrn|chr10:13090972-13091471	0.16033447734825	.	.
chr10	12922385	12922884	chr10	12826576	12827075	B230208H11Rik|chr10:12826576-12827075	0.452575135831768	.	.
chr10	12922385	12922884	chr10	12848517	12849016	B230208H11Rik|chr10:12848517-12849016	0.362364617238711	.	.
chr10	12922385	12922884	chr10	13016462	13016961	B230208H11Rik|chr10:13016462-13016961	0.293611699318322	.	.
chr10	12922385	12922884	chr10	13047767	13048266	B230208H11Rik|chr10:13047767-13048266	0.16009536531667	.	.
chr10	12922385	12922884	chr10	13090439	13090938	B230208H11Rik|chr10:13090439-13090938	0.335604299790018	.	.
chr10	12922927	12923426	chr10	12826576	12827075	B230208H11Rik|chr10:12826576-12827075	0.193757061322869	.	.
chr10	12922927	12923426	chr10	12840679	12841178	B230208H11Rik|chr10:12840679-12841178	0.184015080051895	.	.
chr10	12922927	12923426	chr10	12848517	12849016	B230208H11Rik|chr10:12848517-12849016	0.371865855951593	.	.
chr10	12922927	12923426	chr10	13016462	13016961	B230208H11Rik|chr10:13016462-13016961	0.158201805384955	.	.
chr10	12922927	12923426	chr10	13047767	13048266	B230208H11Rik|chr10:13047767-13048266	0.372375560026773	.	.
chr10	13192919	13193418	chr10	12826576	12827075	Ltv1|chr10:12826576-12827075	0.256033987087144	.	.
chr10	13192919	13193418	chr10	13008121	13008620	Ltv1|chr10:13008121-13008620	0.274110805914144	.	.
chr10	13192919	13193418	chr10	13018414	13018913	Ltv1|chr10:13018414-13018913	0.159197230813065	.	.
chr10	13192919	13193418	chr10	13090439	13090938	Ltv1|chr10:13090439-13090938	0.173990278951682	.	.
chr10	15300071	15300570	chr10	15172500	15172999	Gm47710|chr10:15172500-15172999	0.430282377677563	.	.
chr10	15300071	15300570	chr10	15702519	15703018	Gm47710|chr10:15702519-15703018	0.267394203936313	.	.
chr10	15738620	15739119	chr10	15750174	15750673	Gm32283|chr10:15750174-15750673	0.283579600363332	.	.
chr10	15759897	15760396	chr10	15750174	15750673	Gm40604|chr10:15750174-15750673	0.221047922804117	.	.
chr10	15760590	15761089	chr10	15848755	15849254	Gm40604|chr10:15848755-15849254	0.204233910380707	.	.
chr10	17331923	17332422	chr10	17034813	17035312	Gm47760|chr10:17034813-17035312	0.156441426403932	.	.
chr10	17331923	17332422	chr10	17330872	17331371	Gm47760|chr10:17330872-17331371	0.23396252845147	.	.
chr10	17331923	17332422	chr10	17331372	17331871	Gm47760|chr10:17331372-17331871	0.25301550582018	.	.
chr10	17331923	17332422	chr10	17347137	17347636	Gm47760|chr10:17347137-17347636	0.159275738079341	.	.
chr10	17331923	17332422	chr10	17356092	17356591	Gm47760|chr10:17356092-17356591	0.2551618479509	.	.
chr10	17722963	17723462	chr10	17860985	17861484	Cited2|chr10:17860985-17861484	0.162059494096696	.	.
chr10	17722963	17723462	chr10	17919660	17920159	Cited2|chr10:17919660-17920159	0.261830848553305	.	.
chr10	17795966	17796465	chr10	17529726	17530225	Txlnb|chr10:17529726-17530225	0.231189263105576	.	.
chr10	17795966	17796465	chr10	17562845	17563344	Txlnb|chr10:17562845-17563344	0.212931086990254	.	.
chr10	17795966	17796465	chr10	17563432	17563931	Txlnb|chr10:17563432-17563931	0.186866581804812	.	.
chr10	17795966	17796465	chr10	17575757	17576256	Txlnb|chr10:17575757-17576256	0.239122380146311	.	.
chr10	17795966	17796465	chr10	18182182	18182681	Txlnb|chr10:18182182-18182681	0.251557589226804	.	.
chr10	17947167	17947666	chr10	17562845	17563344	Heca|chr10:17562845-17563344	0.212466564652502	.	.
chr10	17947167	17947666	chr10	17563432	17563931	Heca|chr10:17563432-17563931	0.185780361445693	.	.
chr10	17947167	17947666	chr10	17575757	17576256	Heca|chr10:17575757-17576256	0.25580574540695	.	.
chr10	17947167	17947666	chr10	17869893	17870392	Heca|chr10:17869893-17870392	0.235950623316702	.	.
chr10	17947167	17947666	chr10	18182182	18182681	Heca|chr10:18182182-18182681	0.186289292220976	.	.
chr10	17947841	17948340	chr10	17860985	17861484	Heca|chr10:17860985-17861484	0.374166976849158	.	.
chr10	17947841	17948340	chr10	17881160	17881659	Heca|chr10:17881160-17881659	0.279398424862633	.	.
chr10	17947841	17948340	chr10	17919660	17920159	Heca|chr10:17919660-17920159	0.376357979791099	.	.
chr10	17947841	17948340	chr10	18197247	18197746	Heca|chr10:18197247-18197746	0.199236290937927	.	.
chr10	17948344	17948843	chr10	17549822	17550321	Heca|chr10:17549822-17550321	0.420524736277733	.	.
chr10	17948344	17948843	chr10	17860985	17861484	Heca|chr10:17860985-17861484	0.383117441389624	.	.
chr10	17948344	17948843	chr10	17881160	17881659	Heca|chr10:17881160-17881659	0.445983950638253	.	.
chr10	17948344	17948843	chr10	18197247	18197746	Heca|chr10:18197247-18197746	0.268664833804276	.	.
chr10	18022176	18022675	chr10	17869893	17870392	Abracl|chr10:17869893-17870392	0.325691640662635	.	.
chr10	18022923	18023422	chr10	17860985	17861484	Abracl|chr10:17860985-17861484	0.21992096580318	.	.
chr10	18022923	18023422	chr10	17869893	17870392	Abracl|chr10:17869893-17870392	0.259217190657794	.	.
chr10	18022923	18023422	chr10	17881160	17881659	Abracl|chr10:17881160-17881659	0.202657989794029	.	.
chr10	18022923	18023422	chr10	18073237	18073736	Abracl|chr10:18073237-18073736	0.237987383512726	.	.
chr10	18055292	18055791	chr10	17860985	17861484	Reps1|chr10:17860985-17861484	0.230312932996042	.	.
chr10	18055292	18055791	chr10	17869893	17870392	Reps1|chr10:17869893-17870392	0.293045764616538	.	.
chr10	18055292	18055791	chr10	17881160	17881659	Reps1|chr10:17881160-17881659	0.18224253300916	.	.
chr10	18210578	18211077	chr10	17860985	17861484	Ect2l|chr10:17860985-17861484	0.226255884160139	.	.
chr10	18210578	18211077	chr10	17881160	17881659	Ect2l|chr10:17881160-17881659	0.197850136388188	.	.
chr10	18234496	18234995	chr10	17844931	17845430	Ccdc28a|chr10:17844931-17845430	0.183079621476326	.	.
chr10	18234496	18234995	chr10	17844931	17845430	Gm10827|chr10:17844931-17845430	0.183079621476326	.	.
chr10	18235012	18235511	chr10	18107400	18107899	Ccdc28a|chr10:18107400-18107899	0.231177514913264	.	.
chr10	18235012	18235511	chr10	18107400	18107899	Gm10827|chr10:18107400-18107899	0.231177514913264	.	.
chr10	18235012	18235511	chr10	18207019	18207518	Ccdc28a|chr10:18207019-18207518	0.163076024954704	.	.
chr10	18235012	18235511	chr10	18207019	18207518	Gm10827|chr10:18207019-18207518	0.163076024954704	.	.
chr10	18844729	18845228	chr10	18904039	18904538	Perp|chr10:18904039-18904538	0.282610874544869	.	.
chr10	18844729	18845228	chr10	18918755	18919254	Perp|chr10:18918755-18919254	0.191550106362231	.	.
chr10	18844729	18845228	chr10	19043787	19044286	Perp|chr10:19043787-19044286	0.159064348109255	.	.
chr10	19015270	19015769	chr10	18790015	18790514	Tnfaip3|chr10:18790015-18790514	0.207996610482592	.	.
chr10	19015270	19015769	chr10	19047265	19047764	Tnfaip3|chr10:19047265-19047764	0.256970053911088	.	.
chr10	19015270	19015769	chr10	19149882	19150381	Tnfaip3|chr10:19149882-19150381	0.224856481545977	.	.
chr10	19015270	19015769	chr10	19185903	19186402	Tnfaip3|chr10:19185903-19186402	0.168136635943418	.	.
chr10	19591671	19592170	chr10	19693066	19693565	Ifngr1|chr10:19693066-19693565	0.497810562554898	.	.
chr10	19591671	19592170	chr10	19876558	19877057	Ifngr1|chr10:19876558-19877057	0.346799443585968	.	.
chr10	19712255	19712754	chr10	19578316	19578815	Il20ra|chr10:19578316-19578815	0.404990525175493	.	.
chr10	19712255	19712754	chr10	19578961	19579460	Il20ra|chr10:19578961-19579460	0.188124190734468	.	.
chr10	19712255	19712754	chr10	19893934	19894433	Il20ra|chr10:19893934-19894433	0.173207346810383	.	.
chr10	19712255	19712754	chr10	19915249	19915748	Il20ra|chr10:19915249-19915748	0.212220362131661	.	.
chr10	19850487	19850986	chr10	19876558	19877057	Slc35d3|chr10:19876558-19877057	0.286315185823447	.	.
chr10	19907191	19907690	chr10	19876558	19877057	Pex7|chr10:19876558-19877057	0.302230816577571	.	.
chr10	19933466	19933965	chr10	19876558	19877057	Map3k5|chr10:19876558-19877057	0.22753069210002	.	.
chr10	19933991	19934490	chr10	19693066	19693565	Map3k5|chr10:19693066-19693565	0.302929476527183	.	.
chr10	19934494	19934993	chr10	19693066	19693565	Map3k5|chr10:19693066-19693565	0.203007598964889	.	.
chr10	19934494	19934993	chr10	19693573	19694072	Map3k5|chr10:19693573-19694072	0.209073944598917	.	.
chr10	21881933	21882432	chr10	21838603	21839102	Sgk1|chr10:21838603-21839102	0.239757984381331	.	.
chr10	22645129	22645628	chr10	22746238	22746737	Slc2a12|chr10:22746238-22746737	0.206291516442773	.	.
chr10	22730224	22730723	chr10	22579377	22579876	AC166256.1|chr10:22579377-22579876	0.185297504711149	.	.
chr10	22730224	22730723	chr10	22591718	22592217	AC166256.1|chr10:22591718-22592217	0.22589455362716	.	.
chr10	22731681	22732180	chr10	22579377	22579876	AC166256.1|chr10:22579377-22579876	0.216379384800333	.	.
chr10	22731681	22732180	chr10	22579377	22579876	Tbpl1|chr10:22579377-22579876	0.216379384800333	.	.
chr10	23349982	23350481	chr10	23086307	23086806	Eya4|chr10:23086307-23086806	0.184012442530563	.	.
chr10	23349982	23350481	chr10	23177532	23178031	Eya4|chr10:23177532-23178031	0.194293434875609	.	.
chr10	23787039	23787538	chr10	23718194	23718693	Rps12|chr10:23718194-23718693	0.498010626670206	.	.
chr10	23787039	23787538	chr10	23979250	23979749	Rps12|chr10:23979250-23979749	0.45658287563796	.	.
chr10	23787039	23787538	chr10	24111089	24111588	Rps12|chr10:24111089-24111588	0.414756017477443	.	.
chr10	23787039	23787538	chr10	24217819	24218318	Rps12|chr10:24217819-24218318	0.332013497420778	.	.
chr10	23796314	23796813	chr10	23809816	23810315	Slc18b1|chr10:23809816-23810315	0.179249757386623	.	.
chr10	23796872	23797371	chr10	23809816	23810315	Slc18b1|chr10:23809816-23810315	0.257939555719077	.	.
chr10	23796872	23797371	chr10	24191919	24192418	Slc18b1|chr10:24191919-24192418	0.279096703422618	.	.
chr10	23938397	23938896	chr10	23809816	23810315	Taar2|chr10:23809816-23810315	0.191734778354125	.	.
chr10	24149016	24149515	chr10	24217819	24218318	Stx7|chr10:24217819-24218318	0.406431158775996	.	.
chr10	24149016	24149515	chr10	24218353	24218852	Stx7|chr10:24218353-24218852	0.289721608166216	.	.
chr10	24595382	24595881	chr10	24373248	24373747	Ccn2|chr10:24373248-24373747	0.270111472526744	.	.
chr10	24595382	24595881	chr10	24403446	24403945	Ccn2|chr10:24403446-24403945	0.16489236027233	.	.
chr10	24595382	24595881	chr10	24625007	24625506	Ccn2|chr10:24625007-24625506	0.273774858633127	.	.
chr10	24711736	24712235	chr10	24298500	24298999	Enpp1|chr10:24298500-24298999	0.241679525018602	.	.
chr10	24711736	24712235	chr10	24554090	24554589	Enpp1|chr10:24554090-24554589	0.241487083119412	.	.
chr10	26374914	26375413	chr10	26249702	26250201	L3mbtl3|chr10:26249702-26250201	0.193883892103547	.	.
chr10	26374914	26375413	chr10	26500511	26501010	L3mbtl3|chr10:26500511-26501010	0.209978780575978	.	.
chr10	26374914	26375413	chr10	26544688	26545187	L3mbtl3|chr10:26544688-26545187	0.36370728053916	.	.
chr10	26375759	26376258	chr10	26327653	26328152	L3mbtl3|chr10:26327653-26328152	0.182530243784173	.	.
chr10	26375759	26376258	chr10	26500511	26501010	L3mbtl3|chr10:26500511-26501010	0.208462114183899	.	.
chr10	26695050	26695549	chr10	26249702	26250201	Gm48893|chr10:26249702-26250201	0.34426792137807	.	.
chr10	26695050	26695549	chr10	26500511	26501010	Gm48893|chr10:26500511-26501010	0.377107860802936	.	.
chr10	26695050	26695549	chr10	26544688	26545187	Gm48893|chr10:26544688-26545187	0.359348551935051	.	.
chr10	26695617	26696116	chr10	26327653	26328152	Gm48893|chr10:26327653-26328152	0.244532605685186	.	.
chr10	26695617	26696116	chr10	26328164	26328663	Gm48893|chr10:26328164-26328663	0.16161137413871	.	.
chr10	26695617	26696116	chr10	26500511	26501010	Gm48893|chr10:26500511-26501010	0.170204557061327	.	.
chr10	28074020	28074519	chr10	28155467	28155966	Ptprk|chr10:28155467-28155966	0.219118895940602	.	.
chr10	28074020	28074519	chr10	28224331	28224830	Ptprk|chr10:28224331-28224830	0.408392032344949	.	.
chr10	29313161	29313660	chr10	29087791	29088290	Echdc1|chr10:29087791-29088290	0.442317677820282	.	.
chr10	29313161	29313660	chr10	29087791	29088290	Gm46218|chr10:29087791-29088290	0.442317677820282	.	.
chr10	29313161	29313660	chr10	29146930	29147429	Echdc1|chr10:29146930-29147429	0.404091958389812	.	.
chr10	29313161	29313660	chr10	29146930	29147429	Gm46218|chr10:29146930-29147429	0.404091958389812	.	.
chr10	29361318	29361817	chr10	29177959	29178458	Rnf146|chr10:29177959-29178458	0.423463637209142	.	.
chr10	29361318	29361817	chr10	29198641	29199140	Rnf146|chr10:29198641-29199140	0.376682547101389	.	.
chr10	29361318	29361817	chr10	29542955	29543454	Rnf146|chr10:29542955-29543454	0.219642330204694	.	.
chr10	29361838	29362337	chr10	29087791	29088290	Rnf146|chr10:29087791-29088290	0.275591942162987	.	.
chr10	29361838	29362337	chr10	29198641	29199140	Rnf146|chr10:29198641-29199140	0.289511081807729	.	.
chr10	29361838	29362337	chr10	29542955	29543454	Rnf146|chr10:29542955-29543454	0.17524460234039	.	.
chr10	29535581	29536080	chr10	29532753	29533252	Rspo3|chr10:29532753-29533252	0.230339069749539	.	.
chr10	29535581	29536080	chr10	29542955	29543454	Rspo3|chr10:29542955-29543454	0.277867507468234	.	.
chr10	29535581	29536080	chr10	29708394	29708893	Rspo3|chr10:29708394-29708893	0.293649376201337	.	.
chr10	30600453	30600952	chr10	30960629	30961128	Trmt11|chr10:30960629-30961128	0.1642149687722	.	.
chr10	30802619	30803118	chr10	30537972	30538471	Ncoa7|chr10:30537972-30538471	0.158880217654592	.	.
chr10	30802619	30803118	chr10	30618199	30618698	Ncoa7|chr10:30618199-30618698	0.454619204587861	.	.
chr10	30802619	30803118	chr10	30810769	30811268	Ncoa7|chr10:30810769-30811268	0.179124192580028	.	.
chr10	30803126	30803625	chr10	30537972	30538471	Ncoa7|chr10:30537972-30538471	0.292388257347674	.	.
chr10	30803126	30803625	chr10	30618199	30618698	Ncoa7|chr10:30618199-30618698	0.368148114092732	.	.
chr10	30803126	30803625	chr10	30810769	30811268	Ncoa7|chr10:30810769-30811268	0.179800839661281	.	.
chr10	30842620	30843119	chr10	30618199	30618698	Hey2|chr10:30618199-30618698	0.179432548487822	.	.
chr10	31445701	31446200	chr10	31299140	31299639	Tpd52l1|chr10:31299140-31299639	0.313441718106616	.	.
chr10	31608520	31609019	chr10	31557223	31557722	Rnf217|chr10:31557223-31557722	0.24243079274906	.	.
chr10	31609486	31609985	chr10	31812487	31812986	Rnf217|chr10:31812487-31812986	0.216785230167868	.	.
chr10	33623953	33624452	chr10	33363851	33364350	Clvs2|chr10:33363851-33364350	0.224187004195397	.	.
chr10	33623953	33624452	chr10	33363851	33364350	Gm15939|chr10:33363851-33364350	0.224187004195397	.	.
chr10	33623953	33624452	chr10	33558095	33558594	Clvs2|chr10:33558095-33558594	0.217086606494329	.	.
chr10	33623953	33624452	chr10	33558095	33558594	Gm15939|chr10:33558095-33558594	0.217086606494329	.	.
chr10	33624501	33625000	chr10	33363851	33364350	Clvs2|chr10:33363851-33364350	0.162135633020529	.	.
chr10	33624501	33625000	chr10	33363851	33364350	Gm15939|chr10:33363851-33364350	0.162135633020529	.	.
chr10	33624501	33625000	chr10	33558095	33558594	Clvs2|chr10:33558095-33558594	0.293311721452156	.	.
chr10	33624501	33625000	chr10	33558095	33558594	Gm15939|chr10:33558095-33558594	0.293311721452156	.	.
chr10	33904718	33905217	chr10	33558095	33558594	Rsph4a|chr10:33558095-33558594	0.161672154773947	.	.
chr10	33904718	33905217	chr10	33707135	33707634	Rsph4a|chr10:33707135-33707634	0.227476565499791	.	.
chr10	33904718	33905217	chr10	34091720	34092219	Rsph4a|chr10:34091720-34092219	0.239437457062193	.	.
chr10	33951019	33951518	chr10	34033850	34034349	Zup1|chr10:34033850-34034349	0.223653428839256	.	.
chr10	33951019	33951518	chr10	34091720	34092219	Zup1|chr10:34091720-34092219	0.232686413215126	.	.
chr10	33951019	33951518	chr10	34235374	34235873	Zup1|chr10:34235374-34235873	0.230302778910753	.	.
chr10	34019491	34019990	chr10	34316363	34316862	Gm48045|chr10:34316363-34316862	0.156258205866254	.	.
chr10	34019491	34019990	chr10	34316363	34316862	Rwdd1|chr10:34316363-34316862	0.156258205866254	.	.
chr10	34019491	34019990	chr10	34316872	34317371	Gm48045|chr10:34316872-34317371	0.426236923166906	.	.
chr10	34019491	34019990	chr10	34316872	34317371	Rwdd1|chr10:34316872-34317371	0.426236923166906	.	.
chr10	34019491	34019990	chr10	34328221	34328720	Gm48045|chr10:34328221-34328720	0.247927181113598	.	.
chr10	34019491	34019990	chr10	34328221	34328720	Rwdd1|chr10:34328221-34328720	0.247927181113598	.	.
chr10	34045038	34045537	chr10	33986736	33987235	Calhm4|chr10:33986736-33987235	0.204067211290657	.	.
chr10	34045038	34045537	chr10	34091720	34092219	Calhm4|chr10:34091720-34092219	0.489491021499339	.	.
chr10	34045038	34045537	chr10	34152549	34153048	Calhm4|chr10:34152549-34153048	0.491745267572071	.	.
chr10	34045038	34045537	chr10	34316363	34316862	Calhm4|chr10:34316363-34316862	0.208400752926981	.	.
chr10	34096225	34096724	chr10	34033850	34034349	Calhm5|chr10:34033850-34034349	0.205766413394606	.	.
chr10	34127449	34127948	chr10	34280491	34280990	Calhm6|chr10:34280491-34280990	0.249965988331713	.	.
chr10	34206579	34207078	chr10	34328221	34328720	Dse|chr10:34328221-34328720	0.340323696247431	.	.
chr10	34207257	34207756	chr10	34280491	34280990	Dse|chr10:34280491-34280990	0.227372056057168	.	.
chr10	34281970	34282469	chr10	34152549	34153048	Tspyl1|chr10:34152549-34153048	0.189899605213316	.	.
chr10	34281970	34282469	chr10	34316872	34317371	Tspyl1|chr10:34316872-34317371	0.247468768752269	.	.
chr10	34297174	34297673	chr10	34235374	34235873	Tspyl4|chr10:34235374-34235873	0.191262757479017	.	.
chr10	34297174	34297673	chr10	34316872	34317371	Tspyl4|chr10:34316872-34317371	0.204110296676168	.	.
chr10	34417757	34418256	chr10	34091720	34092219	Nt5dc1|chr10:34091720-34092219	0.176726707431856	.	.
chr10	34417757	34418256	chr10	34328221	34328720	Nt5dc1|chr10:34328221-34328720	0.16833003074621	.	.
chr10	34418335	34418834	chr10	34316363	34316862	Nt5dc1|chr10:34316363-34316862	0.212029661257132	.	.
chr10	34418335	34418834	chr10	34316872	34317371	Nt5dc1|chr10:34316872-34317371	0.401716203806033	.	.
chr10	36506584	36507083	chr10	36567264	36567763	Hs3st5|chr10:36567264-36567763	0.176560871924879	.	.
chr10	36507177	36507676	chr10	36567264	36567763	Hs3st5|chr10:36567264-36567763	0.159736430240422	.	.
chr10	36974002	36974501	chr10	37136922	37137421	Hdac2|chr10:37136922-37137421	0.440396700448979	.	.
chr10	36974002	36974501	chr10	37140760	37141259	Hdac2|chr10:37140760-37141259	0.358943945130729	.	.
chr10	36974613	36975112	chr10	36834200	36834699	Hdac2|chr10:36834200-36834699	0.261901982764545	.	.
chr10	36974613	36975112	chr10	37136922	37137421	Hdac2|chr10:37136922-37137421	0.273180680080071	.	.
chr10	36974613	36975112	chr10	37140760	37141259	Hdac2|chr10:37140760-37141259	0.308374845714961	.	.
chr10	37138712	37139211	chr10	36834200	36834699	5930403N24Rik|chr10:36834200-36834699	0.290363765669482	.	.
chr10	37138712	37139211	chr10	36834200	36834699	Marcks|chr10:36834200-36834699	0.290363765669482	.	.
chr10	37138712	37139211	chr10	36846035	36846534	5930403N24Rik|chr10:36846035-36846534	0.190507492028822	.	.
chr10	37138712	37139211	chr10	36846035	36846534	Marcks|chr10:36846035-36846534	0.190507492028822	.	.
chr10	37138712	37139211	chr10	37136922	37137421	5930403N24Rik|chr10:37136922-37137421	0.205652975121809	.	.
chr10	37138712	37139211	chr10	37136922	37137421	Marcks|chr10:37136922-37137421	0.205652975121809	.	.
chr10	37138712	37139211	chr10	37413648	37414147	5930403N24Rik|chr10:37413648-37414147	0.313894232503003	.	.
chr10	37138712	37139211	chr10	37413648	37414147	Marcks|chr10:37413648-37414147	0.313894232503003	.	.
chr10	38965296	38965795	chr10	38554167	38554666	Lama4|chr10:38554167-38554666	0.196936136264019	.	.
chr10	38965296	38965795	chr10	38555067	38555566	Lama4|chr10:38555067-38555566	0.318195268637505	.	.
chr10	38965296	38965795	chr10	38849073	38849572	Lama4|chr10:38849073-38849572	0.180313665906357	.	.
chr10	38965296	38965795	chr10	39066931	39067430	Lama4|chr10:39066931-39067430	0.39456855084721	.	.
chr10	38965296	38965795	chr10	39121395	39121894	Lama4|chr10:39121395-39121894	0.17868185382883	.	.
chr10	38965296	38965795	chr10	39171094	39171593	Lama4|chr10:39171094-39171593	0.186671869632411	.	.
chr10	39133692	39134191	chr10	38884600	38885099	Fam229b|chr10:38884600-38885099	0.19520060998426	.	.
chr10	39133692	39134191	chr10	38884600	38885099	Tube1|chr10:38884600-38885099	0.19520060998426	.	.
chr10	39133692	39134191	chr10	38897316	38897815	Fam229b|chr10:38897316-38897815	0.200438844362106	.	.
chr10	39133692	39134191	chr10	38897316	38897815	Tube1|chr10:38897316-38897815	0.200438844362106	.	.
chr10	39133692	39134191	chr10	39165450	39165949	Fam229b|chr10:39165450-39165949	0.332599380495424	.	.
chr10	39133692	39134191	chr10	39165450	39165949	Tube1|chr10:39165450-39165949	0.332599380495424	.	.
chr10	41071321	41071820	chr10	41004323	41004822	Gpr6|chr10:41004323-41004822	0.185490429997956	.	.
chr10	41071321	41071820	chr10	41178897	41179396	Gpr6|chr10:41178897-41179396	0.158980517638137	.	.
chr10	41071321	41071820	chr10	41259966	41260465	Gpr6|chr10:41259966-41260465	0.160593664037667	.	.
chr10	41072083	41072582	chr10	41100073	41100572	Gpr6|chr10:41100073-41100572	0.217710388376643	.	.
chr10	41072083	41072582	chr10	41209028	41209527	Gpr6|chr10:41209028-41209527	0.187862778513403	.	.
chr10	41072083	41072582	chr10	41246073	41246572	Gpr6|chr10:41246073-41246572	0.169928668154325	.	.
chr10	41303028	41303527	chr10	41015647	41016146	Ak9|chr10:41015647-41016146	0.238868068329752	.	.
chr10	41303028	41303527	chr10	41015647	41016146	Fig4|chr10:41015647-41016146	0.238868068329752	.	.
chr10	41303028	41303527	chr10	41245521	41246020	Ak9|chr10:41245521-41246020	0.449583398024327	.	.
chr10	41303028	41303527	chr10	41245521	41246020	Fig4|chr10:41245521-41246020	0.449583398024327	.	.
chr10	41303028	41303527	chr10	41246073	41246572	Ak9|chr10:41246073-41246572	0.289554499937541	.	.
chr10	41303028	41303527	chr10	41246073	41246572	Fig4|chr10:41246073-41246572	0.289554499937541	.	.
chr10	41303028	41303527	chr10	41259966	41260465	Ak9|chr10:41259966-41260465	0.178545629873404	.	.
chr10	41303028	41303527	chr10	41259966	41260465	Fig4|chr10:41259966-41260465	0.178545629873404	.	.
chr10	41303028	41303527	chr10	41280733	41281232	Ak9|chr10:41280733-41281232	0.179850095678993	.	.
chr10	41303028	41303527	chr10	41280733	41281232	Fig4|chr10:41280733-41281232	0.179850095678993	.	.
chr10	41303028	41303527	chr10	41734709	41735208	Ak9|chr10:41734709-41735208	0.430665596313786	.	.
chr10	41303028	41303527	chr10	41734709	41735208	Fig4|chr10:41734709-41735208	0.430665596313786	.	.
chr10	41303669	41304168	chr10	41259966	41260465	Ak9|chr10:41259966-41260465	0.341586192704679	.	.
chr10	41303669	41304168	chr10	41259966	41260465	Fig4|chr10:41259966-41260465	0.341586192704679	.	.
chr10	41303669	41304168	chr10	41549816	41550315	Ak9|chr10:41549816-41550315	0.190115690540945	.	.
chr10	41303669	41304168	chr10	41549816	41550315	Fig4|chr10:41549816-41550315	0.190115690540945	.	.
chr10	41303669	41304168	chr10	41689835	41690334	Ak9|chr10:41689835-41690334	0.258785444595216	.	.
chr10	41303669	41304168	chr10	41689835	41690334	Fig4|chr10:41689835-41690334	0.258785444595216	.	.
chr10	41450048	41450547	chr10	41100073	41100572	Zbtb24|chr10:41100073-41100572	0.295369401950604	.	.
chr10	41450048	41450547	chr10	41288740	41289239	Zbtb24|chr10:41288740-41289239	0.170755927108375	.	.
chr10	41450048	41450547	chr10	41735239	41735738	Zbtb24|chr10:41735239-41735738	0.398310255785994	.	.
chr10	41490156	41490655	chr10	41004323	41004822	Ppil6|chr10:41004323-41004822	0.169360074014168	.	.
chr10	41490156	41490655	chr10	41004323	41004822	Smpd2|chr10:41004323-41004822	0.169360074014168	.	.
chr10	41490156	41490655	chr10	41259966	41260465	Ppil6|chr10:41259966-41260465	0.190293499686032	.	.
chr10	41490156	41490655	chr10	41259966	41260465	Smpd2|chr10:41259966-41260465	0.190293499686032	.	.
chr10	41490156	41490655	chr10	41549816	41550315	Ppil6|chr10:41549816-41550315	0.173463888861133	.	.
chr10	41490156	41490655	chr10	41549816	41550315	Smpd2|chr10:41549816-41550315	0.173463888861133	.	.
chr10	41518902	41519401	chr10	41288740	41289239	Cd164|chr10:41288740-41289239	0.294146801489541	.	.
chr10	41518902	41519401	chr10	41678789	41679288	Cd164|chr10:41678789-41679288	0.213502034534842	.	.
chr10	41518902	41519401	chr10	41719495	41719994	Cd164|chr10:41719495-41719994	0.279785446646947	.	.
chr10	41519685	41520184	chr10	41288740	41289239	Cd164|chr10:41288740-41289239	0.400734067374613	.	.
chr10	41519685	41520184	chr10	41505407	41505906	Cd164|chr10:41505407-41505906	0.211810511707257	.	.
chr10	42276537	42277036	chr10	42277563	42278062	Foxo3|chr10:42277563-42278062	0.364641223246105	.	.
chr10	42276537	42277036	chr10	42308048	42308547	Foxo3|chr10:42308048-42308547	0.20033983712208	.	.
chr10	42276537	42277036	chr10	42678656	42679155	Foxo3|chr10:42678656-42679155	0.354509945268968	.	.
chr10	42276537	42277036	chr10	42721778	42722277	Foxo3|chr10:42721778-42722277	0.387241085399846	.	.
chr10	42477769	42478268	chr10	42277563	42278062	Afg1l|chr10:42277563-42278062	0.206358232344539	.	.
chr10	42477769	42478268	chr10	42678656	42679155	Afg1l|chr10:42678656-42679155	0.18808004895823	.	.
chr10	42478381	42478880	chr10	42277563	42278062	Afg1l|chr10:42277563-42278062	0.380301904783921	.	.
chr10	42478381	42478880	chr10	42308048	42308547	Afg1l|chr10:42308048-42308547	0.17454718820252	.	.
chr10	42478381	42478880	chr10	42721778	42722277	Afg1l|chr10:42721778-42722277	0.166728109848066	.	.
chr10	42501588	42502087	chr10	42260597	42261096	Snx3|chr10:42260597-42261096	0.174025428473315	.	.
chr10	42501588	42502087	chr10	42277563	42278062	Snx3|chr10:42277563-42278062	0.238886288734973	.	.
chr10	42501588	42502087	chr10	42678656	42679155	Snx3|chr10:42678656-42679155	0.191482419117207	.	.
chr10	42502326	42502825	chr10	42260597	42261096	Snx3|chr10:42260597-42261096	0.552920225934197	.	.
chr10	42502326	42502825	chr10	42308048	42308547	Snx3|chr10:42308048-42308547	0.155678515371996	.	.
chr10	43902096	43902595	chr10	43953823	43954322	Qrsl1|chr10:43953823-43954322	0.268662152594996	.	.
chr10	43902096	43902595	chr10	43953823	43954322	Rtn4ip1|chr10:43953823-43954322	0.268662152594996	.	.
chr10	45066851	45067350	chr10	44929848	44930347	Prep|chr10:44929848-44930347	0.200244483973804	.	.
chr10	45066851	45067350	chr10	45051034	45051533	Prep|chr10:45051034-45051533	0.264115895708175	.	.
chr10	45066851	45067350	chr10	45098718	45099217	Prep|chr10:45098718-45099217	0.232807889362424	.	.
chr10	45066851	45067350	chr10	45373235	45373734	Prep|chr10:45373235-45373734	0.302354387000998	.	.
chr10	45066851	45067350	chr10	45381821	45382320	Prep|chr10:45381821-45382320	0.238535579088517	.	.
chr10	45289129	45289628	chr10	45098718	45099217	Gm15934|chr10:45098718-45099217	0.215527937706841	.	.
chr10	45289129	45289628	chr10	45139806	45140305	Gm15934|chr10:45139806-45140305	0.175216969695807	.	.
chr10	45289129	45289628	chr10	45373235	45373734	Gm15934|chr10:45373235-45373734	0.181074242164136	.	.
chr10	45335421	45335920	chr10	45001268	45001767	Bves|chr10:45001268-45001767	0.282160467455587	.	.
chr10	45335421	45335920	chr10	45139806	45140305	Bves|chr10:45139806-45140305	0.37631924716664	.	.
chr10	45335421	45335920	chr10	45147357	45147856	Bves|chr10:45147357-45147856	0.257919865978079	.	.
chr10	45335421	45335920	chr10	45310985	45311484	Bves|chr10:45310985-45311484	0.290487655836346	.	.
chr10	45335421	45335920	chr10	45311537	45312036	Bves|chr10:45311537-45312036	0.249549084705561	.	.
chr10	45335958	45336457	chr10	45001268	45001767	Bves|chr10:45001268-45001767	0.318353082419301	.	.
chr10	45335958	45336457	chr10	45139806	45140305	Bves|chr10:45139806-45140305	0.344065942654174	.	.
chr10	45335958	45336457	chr10	45310985	45311484	Bves|chr10:45310985-45311484	0.209985560912947	.	.
chr10	45335958	45336457	chr10	45311537	45312036	Bves|chr10:45311537-45312036	0.157715035221784	.	.
chr10	45335958	45336457	chr10	45584200	45584699	Bves|chr10:45584200-45584699	0.249459985834809	.	.
chr10	45485562	45486061	chr10	45001268	45001767	Lin28b|chr10:45001268-45001767	0.167906139779554	.	.
chr10	45485562	45486061	chr10	45131726	45132225	Lin28b|chr10:45131726-45132225	0.176483780072856	.	.
chr10	45485562	45486061	chr10	45698901	45699400	Lin28b|chr10:45698901-45699400	0.15908623040264	.	.
chr10	45486237	45486736	chr10	45146808	45147307	Lin28b|chr10:45146808-45147307	0.179135269118639	.	.
chr10	45577590	45578089	chr10	45584200	45584699	Hace1|chr10:45584200-45584699	0.22868253972852	.	.
chr10	49788557	49789056	chr10	49550910	49551409	Grik2|chr10:49550910-49551409	0.410972672128211	.	.
chr10	52022446	52022945	chr10	52293961	52294460	Vgll2|chr10:52293961-52294460	0.184839869471733	.	.
chr10	52233867	52234366	chr10	52216726	52217225	Dcbld1|chr10:52216726-52217225	0.167443096817499	.	.
chr10	52233867	52234366	chr10	52464455	52464954	Dcbld1|chr10:52464455-52464954	0.180007223343452	.	.
chr10	52417238	52417737	chr10	52691301	52691800	Nus1|chr10:52691301-52691800	0.265967000831997	.	.
chr10	52690218	52690717	chr10	52704503	52705002	Slc35f1|chr10:52704503-52705002	0.164944955366921	.	.
chr10	52690801	52691300	chr10	52691301	52691800	Slc35f1|chr10:52691301-52691800	0.293251990838547	.	.
chr10	52690801	52691300	chr10	52703990	52704489	Slc35f1|chr10:52703990-52704489	0.159931348221544	.	.
chr10	54074878	54075377	chr10	54026105	54026604	Gm16998|chr10:54026105-54026604	0.201108001784027	.	.
chr10	54074878	54075377	chr10	54206335	54206834	Gm16998|chr10:54206335-54206834	0.186946846319184	.	.
chr10	54074878	54075377	chr10	54489732	54490231	Gm16998|chr10:54489732-54490231	0.185863467773464	.	.
chr10	54075590	54076089	chr10	54381517	54382016	Gm16998|chr10:54381517-54382016	0.274243031375791	.	.
chr10	54075590	54076089	chr10	54381517	54382016	Man1a|chr10:54381517-54382016	0.274243031375791	.	.
chr10	54075590	54076089	chr10	54489732	54490231	Gm16998|chr10:54489732-54490231	0.344667937154784	.	.
chr10	54075590	54076089	chr10	54489732	54490231	Man1a|chr10:54489732-54490231	0.344667937154784	.	.
chr10	56106501	56107000	chr10	55926890	55927389	Msl3l2|chr10:55926890-55927389	0.271171653642317	.	.
chr10	56106501	56107000	chr10	56070936	56071435	Msl3l2|chr10:56070936-56071435	0.33897478363814	.	.
chr10	56106501	56107000	chr10	56115644	56116143	Msl3l2|chr10:56115644-56116143	0.34272727179756	.	.
chr10	56106501	56107000	chr10	56210696	56211195	Msl3l2|chr10:56210696-56211195	0.236889726203433	.	.
chr10	56106501	56107000	chr10	56369070	56369569	Msl3l2|chr10:56369070-56369569	0.188209608261171	.	.
chr10	56228732	56229231	chr10	55937010	55937509	Tbc1d32|chr10:55937010-55937509	0.283438039036174	.	.
chr10	56228732	56229231	chr10	56115133	56115632	Tbc1d32|chr10:56115133-56115632	0.27750512843712	.	.
chr10	56228732	56229231	chr10	56115644	56116143	Tbc1d32|chr10:56115644-56116143	0.155346036573332	.	.
chr10	56228732	56229231	chr10	56189815	56190314	Tbc1d32|chr10:56189815-56190314	0.172849151023448	.	.
chr10	56228732	56229231	chr10	56372970	56373469	Tbc1d32|chr10:56372970-56373469	0.345463679251271	.	.
chr10	56228732	56229231	chr10	56468505	56469004	Tbc1d32|chr10:56468505-56469004	0.396073781736826	.	.
chr10	57631815	57632314	chr10	57644589	57645088	Pkib|chr10:57644589-57645088	0.247823190466722	.	.
chr10	57794436	57794935	chr10	57744060	57744559	Smpdl3a|chr10:57744060-57744559	0.271970189534906	.	.
chr10	57794436	57794935	chr10	57744060	57744559	Smpdl3a|chr10:57744060-57744559	0.271970189534907	.	.
chr10	58447107	58447606	chr10	58354530	58355029	Ranbp2|chr10:58354530-58355029	0.28559093728216	.	.
chr10	58447107	58447606	chr10	58383254	58383753	Ranbp2|chr10:58383254-58383753	0.336505005244215	.	.
chr10	58447107	58447606	chr10	58401851	58402350	Ranbp2|chr10:58401851-58402350	0.251750152339264	.	.
chr10	58497623	58498122	chr10	58353948	58354447	Ccdc138|chr10:58353948-58354447	0.160764330823124	.	.
chr10	61147435	61147934	chr10	61068463	61068962	Sgpl1|chr10:61068463-61068962	0.233548266227741	.	.
chr10	61418612	61419111	chr10	61211489	61211988	Nodal|chr10:61211489-61211988	0.198620396961835	.	.
chr10	61452613	61453112	chr10	61068463	61068962	Eif4ebp2|chr10:61068463-61068962	0.250921375252555	.	.
chr10	61452613	61453112	chr10	61080199	61080698	Eif4ebp2|chr10:61080199-61080698	0.201668288536206	.	.
chr10	61475458	61475957	chr10	61068463	61068962	Lrrc20|chr10:61068463-61068962	0.197456858681455	.	.
chr10	61475458	61475957	chr10	61080199	61080698	Lrrc20|chr10:61080199-61080698	0.205458171528398	.	.
chr10	61475458	61475957	chr10	61211489	61211988	Lrrc20|chr10:61211489-61211988	0.201995986507466	.	.
chr10	61475965	61476464	chr10	61211489	61211988	D830039M14Rik|chr10:61211489-61211988	0.282039799080769	.	.
chr10	61475965	61476464	chr10	61211489	61211988	Lrrc20|chr10:61211489-61211988	0.282039799080769	.	.
chr10	61475965	61476464	chr10	61346323	61346822	D830039M14Rik|chr10:61346323-61346822	0.310061360889132	.	.
chr10	61475965	61476464	chr10	61346323	61346822	Lrrc20|chr10:61346323-61346822	0.310061360889132	.	.
chr10	61783021	61783520	chr10	61838633	61839132	H2afy2|chr10:61838633-61839132	0.529207012545314	.	.
chr10	61783021	61783520	chr10	61980369	61980868	H2afy2|chr10:61980369-61980868	0.409133697796625	.	.
chr10	61783021	61783520	chr10	62102023	62102522	H2afy2|chr10:62102023-62102522	0.26120820198482	.	.
chr10	61783689	61784188	chr10	61877748	61878247	H2afy2|chr10:61877748-61878247	0.194110385457649	.	.
chr10	62231026	62231525	chr10	62182988	62183487	Tspan15|chr10:62182988-62183487	0.168737788943243	.	.
chr10	62231026	62231525	chr10	62282647	62283146	Tspan15|chr10:62282647-62283146	0.248779532691759	.	.
chr10	62340040	62340539	chr10	62101434	62101933	Hk1os|chr10:62101434-62101933	0.40775941264698	.	.
chr10	62340040	62340539	chr10	62105101	62105600	Hk1os|chr10:62105101-62105600	0.158375717619951	.	.
chr10	62340040	62340539	chr10	62300269	62300768	Hk1os|chr10:62300269-62300768	0.299937313738941	.	.
chr10	62340040	62340539	chr10	62332391	62332890	Hk1os|chr10:62332391-62332890	0.1735352240215	.	.
chr10	62449224	62449723	chr10	62242877	62243376	4930507D05Rik|chr10:62242877-62243376	0.278130299380985	.	.
chr10	62449224	62449723	chr10	62242877	62243376	Supv3l1|chr10:62242877-62243376	0.278130299380985	.	.
chr10	62449224	62449723	chr10	62282647	62283146	4930507D05Rik|chr10:62282647-62283146	0.18273960592441	.	.
chr10	62449224	62449723	chr10	62282647	62283146	Supv3l1|chr10:62282647-62283146	0.18273960592441	.	.
chr10	62449224	62449723	chr10	62300269	62300768	4930507D05Rik|chr10:62300269-62300768	0.235809097268661	.	.
chr10	62449224	62449723	chr10	62300269	62300768	Supv3l1|chr10:62300269-62300768	0.235809097268661	.	.
chr10	62449224	62449723	chr10	62500120	62500619	4930507D05Rik|chr10:62500120-62500619	0.158714979347602	.	.
chr10	62449224	62449723	chr10	62500120	62500619	Supv3l1|chr10:62500120-62500619	0.158714979347602	.	.
chr10	62449224	62449723	chr10	62674652	62675151	4930507D05Rik|chr10:62674652-62675151	0.168694870187539	.	.
chr10	62449224	62449723	chr10	62674652	62675151	Supv3l1|chr10:62674652-62675151	0.168694870187539	.	.
chr10	62449766	62450265	chr10	62101434	62101933	4930507D05Rik|chr10:62101434-62101933	0.315873731935826	.	.
chr10	62449766	62450265	chr10	62101434	62101933	Supv3l1|chr10:62101434-62101933	0.315873731935826	.	.
chr10	62449766	62450265	chr10	62410887	62411386	4930507D05Rik|chr10:62410887-62411386	0.165599305581231	.	.
chr10	62449766	62450265	chr10	62410887	62411386	Supv3l1|chr10:62410887-62411386	0.165599305581231	.	.
chr10	62449766	62450265	chr10	62674652	62675151	4930507D05Rik|chr10:62674652-62675151	0.193047885627884	.	.
chr10	62449766	62450265	chr10	62674652	62675151	Supv3l1|chr10:62674652-62675151	0.193047885627884	.	.
chr10	62486129	62486628	chr10	62055333	62055832	Vps26a|chr10:62055333-62055832	0.227722711161561	.	.
chr10	62486129	62486628	chr10	62500120	62500619	Vps26a|chr10:62500120-62500619	0.263693026010218	.	.
chr10	62486629	62487128	chr10	62101434	62101933	Vps26a|chr10:62101434-62101933	0.426349446481824	.	.
chr10	62486629	62487128	chr10	62102023	62102522	Vps26a|chr10:62102023-62102522	0.238561817220581	.	.
chr10	62486629	62487128	chr10	62674652	62675151	Vps26a|chr10:62674652-62675151	0.259444054314062	.	.
chr10	62577623	62578122	chr10	62410887	62411386	4933428P19Rik|chr10:62410887-62411386	0.163909111977236	.	.
chr10	62577623	62578122	chr10	62410887	62411386	Kif1bp|chr10:62410887-62411386	0.163909111977236	.	.
chr10	62578211	62578710	chr10	62300269	62300768	4933428P19Rik|chr10:62300269-62300768	0.441357345423645	.	.
chr10	62578211	62578710	chr10	62300269	62300768	Kif1bp|chr10:62300269-62300768	0.441357345423645	.	.
chr10	62602059	62602558	chr10	62300269	62300768	Ddx21|chr10:62300269-62300768	0.199585795703504	.	.
chr10	62602059	62602558	chr10	62300269	62300768	Gm47257|chr10:62300269-62300768	0.199585795703504	.	.
chr10	62602059	62602558	chr10	62469685	62470184	Ddx21|chr10:62469685-62470184	0.38898018618381	.	.
chr10	62602059	62602558	chr10	62469685	62470184	Gm47257|chr10:62469685-62470184	0.38898018618381	.	.
chr10	62651098	62651597	chr10	62260971	62261470	Ddx50|chr10:62260971-62261470	0.199676985351873	.	.
chr10	62651098	62651597	chr10	62282647	62283146	Ddx50|chr10:62282647-62283146	0.194000388606749	.	.
chr10	62651098	62651597	chr10	62300269	62300768	Ddx50|chr10:62300269-62300768	0.365159974263759	.	.
chr10	62651098	62651597	chr10	62865210	62865709	Ddx50|chr10:62865210-62865709	0.541818874658806	.	.
chr10	62725538	62726037	chr10	62332391	62332890	Stox1|chr10:62332391-62332890	0.16494606589422	.	.
chr10	62725538	62726037	chr10	62410887	62411386	Stox1|chr10:62410887-62411386	0.308164534201084	.	.
chr10	62725538	62726037	chr10	62469685	62470184	Stox1|chr10:62469685-62470184	0.229336318946339	.	.
chr10	62725538	62726037	chr10	62500120	62500619	Stox1|chr10:62500120-62500619	0.249542528904788	.	.
chr10	62792172	62792671	chr10	62549665	62550164	Ccar1|chr10:62549665-62550164	0.310903370403391	.	.
chr10	62792172	62792671	chr10	62831702	62832201	Ccar1|chr10:62831702-62832201	0.161685701818749	.	.
chr10	62792172	62792671	chr10	62856650	62857149	Ccar1|chr10:62856650-62857149	0.286674801720384	.	.
chr10	62792172	62792671	chr10	62865210	62865709	Ccar1|chr10:62865210-62865709	0.396770915249477	.	.
chr10	62946840	62947339	chr10	62549665	62550164	Dna2|chr10:62549665-62550164	0.26693439515725	.	.
chr10	62946840	62947339	chr10	62856650	62857149	Dna2|chr10:62856650-62857149	0.17948500772673	.	.
chr10	62946840	62947339	chr10	62865210	62865709	Dna2|chr10:62865210-62865709	0.167318537022279	.	.
chr10	62979983	62980482	chr10	62590203	62590702	Rufy2|chr10:62590203-62590702	0.288010547679534	.	.
chr10	62979983	62980482	chr10	63065948	63066447	Rufy2|chr10:63065948-63066447	0.171651110421418	.	.
chr10	63023030	63023529	chr10	62850934	62851433	Hnrnph3|chr10:62850934-62851433	0.162443649272608	.	.
chr10	63023030	63023529	chr10	62850934	62851433	Hnrnph3|chr10:62850934-62851433	0.162443649272609	.	.
chr10	63023030	63023529	chr10	63338814	63339313	Hnrnph3|chr10:63338814-63339313	0.17500677775744	.	.
chr10	63023688	63024187	chr10	62865210	62865709	Hnrnph3|chr10:62865210-62865709	0.48991096020774	.	.
chr10	63023688	63024187	chr10	62865210	62865709	Pbld2|chr10:62865210-62865709	0.48991096020774	.	.
chr10	63023688	63024187	chr10	63308515	63309014	Hnrnph3|chr10:63308515-63309014	0.265234768237205	.	.
chr10	63023688	63024187	chr10	63308515	63309014	Pbld2|chr10:63308515-63309014	0.265234768237205	.	.
chr10	63023688	63024187	chr10	63338814	63339313	Hnrnph3|chr10:63338814-63339313	0.267217417009417	.	.
chr10	63023688	63024187	chr10	63338814	63339313	Pbld2|chr10:63338814-63339313	0.267217417009417	.	.
chr10	63023688	63024187	chr10	63439771	63440270	Hnrnph3|chr10:63439771-63440270	0.165909904974482	.	.
chr10	63023688	63024187	chr10	63439771	63440270	Pbld2|chr10:63439771-63440270	0.165909904974482	.	.
chr10	63099999	63100498	chr10	62856650	62857149	Atoh7|chr10:62856650-62857149	0.159152627676395	.	.
chr10	63099999	63100498	chr10	62865210	62865709	Atoh7|chr10:62865210-62865709	0.166976945787464	.	.
chr10	63099999	63100498	chr10	63386349	63386848	Atoh7|chr10:63386349-63386848	0.339663242898302	.	.
chr10	63243618	63244117	chr10	62865210	62865709	1700120B22Rik|chr10:62865210-62865709	0.401556732398187	.	.
chr10	63243618	63244117	chr10	62865210	62865709	Herc4|chr10:62865210-62865709	0.401556732398187	.	.
chr10	63243618	63244117	chr10	63308515	63309014	1700120B22Rik|chr10:63308515-63309014	0.188258082280693	.	.
chr10	63243618	63244117	chr10	63308515	63309014	Herc4|chr10:63308515-63309014	0.188258082280693	.	.
chr10	63243618	63244117	chr10	63338814	63339313	1700120B22Rik|chr10:63338814-63339313	0.266572195305699	.	.
chr10	63243618	63244117	chr10	63338814	63339313	Herc4|chr10:63338814-63339313	0.266572195305699	.	.
chr10	63243618	63244117	chr10	63386349	63386848	1700120B22Rik|chr10:63386349-63386848	0.33996618782648	.	.
chr10	63243618	63244117	chr10	63386349	63386848	Herc4|chr10:63386349-63386848	0.33996618782648	.	.
chr10	63382558	63383057	chr10	63065948	63066447	Dnajc12|chr10:63065948-63066447	0.200380132292449	.	.
chr10	63382558	63383057	chr10	63338211	63338710	Dnajc12|chr10:63338211-63338710	0.230871118204957	.	.
chr10	63382558	63383057	chr10	63377381	63377880	Dnajc12|chr10:63377381-63377880	0.203928924565433	.	.
chr10	63382558	63383057	chr10	63636082	63636581	Dnajc12|chr10:63636082-63636581	0.25859785322833	.	.
chr10	63382558	63383057	chr10	63650111	63650610	Dnajc12|chr10:63650111-63650610	0.1721447998972	.	.
chr10	63429313	63429812	chr10	63338814	63339313	Ctnna3|chr10:63338814-63339313	0.282716380769932	.	.
chr10	63429957	63430456	chr10	63386349	63386848	Ctnna3|chr10:63386349-63386848	0.301260575814884	.	.
chr10	63429957	63430456	chr10	63685017	63685516	Ctnna3|chr10:63685017-63685516	0.180269452649756	.	.
chr10	67285073	67285572	chr10	67729197	67729696	Nrbf2|chr10:67729197-67729696	0.196674905045502	.	.
chr10	67535893	67536392	chr10	67315003	67315502	Egr2|chr10:67315003-67315502	0.211117549961893	.	.
chr10	72655128	72655627	chr10	72450070	72450569	Zwint|chr10:72450070-72450569	0.214661036590309	.	.
chr10	72655128	72655627	chr10	72988429	72988928	Zwint|chr10:72988429-72988928	0.192005066354705	.	.
chr10	73098895	73099394	chr10	73096464	73096963	Pcdh15|chr10:73096464-73096963	0.165487696900069	.	.
chr10	75837242	75837741	chr10	76203887	76204386	Gstt2|chr10:76203887-76204386	0.205460766932883	.	.
chr10	75859343	75859842	chr10	75853409	75853908	Mif|chr10:75853409-75853908	0.163272791840254	.	.
chr10	75859343	75859842	chr10	75873531	75874030	Mif|chr10:75873531-75874030	0.175966987428617	.	.
chr10	75859343	75859842	chr10	75883039	75883538	Mif|chr10:75883039-75883538	0.234360971602652	.	.
chr10	75859343	75859842	chr10	75883039	75883538	Mif|chr10:75883039-75883538	0.234360971602653	.	.
chr10	75859343	75859842	chr10	76227263	76227762	Mif|chr10:76227263-76227762	0.26107639951554	.	.
chr10	75921379	75921878	chr10	75853409	75853908	Smarcb1|chr10:75853409-75853908	0.159960996802631	.	.
chr10	76032290	76032789	chr10	75872865	75873364	Zfp280b|chr10:75872865-75873364	0.226754544318927	.	.
chr10	76237626	76238125	chr10	75872865	75873364	Prmt2|chr10:75872865-75873364	0.17107105415695	.	.
chr10	76237626	76238125	chr10	75883039	75883538	Prmt2|chr10:75883039-75883538	0.358757836988723	.	.
chr10	76237626	76238125	chr10	76174820	76175319	Prmt2|chr10:76174820-76175319	0.420447818275186	.	.
chr10	76345090	76345589	chr10	76734958	76735457	Dip2a|chr10:76734958-76735457	0.187963023908331	.	.
chr10	76442015	76442514	chr10	76269535	76270034	Pcnt|chr10:76269535-76270034	0.277227572987823	.	.
chr10	76442015	76442514	chr10	76308710	76309209	Pcnt|chr10:76308710-76309209	0.273824936310604	.	.
chr10	76442015	76442514	chr10	76493515	76494014	Pcnt|chr10:76493515-76494014	0.240091764956512	.	.
chr10	76442015	76442514	chr10	76493515	76494014	Pcnt|chr10:76493515-76494014	0.240091764956513	.	.
chr10	76442015	76442514	chr10	76733248	76733747	Pcnt|chr10:76733248-76733747	0.164531634317264	.	.
chr10	76442556	76443055	chr10	76269535	76270034	Pcnt|chr10:76269535-76270034	0.216158816075818	.	.
chr10	76442556	76443055	chr10	76733248	76733747	Pcnt|chr10:76733248-76733747	0.172862659755655	.	.
chr10	76468680	76469179	chr10	76733248	76733747	Mcm3ap|chr10:76733248-76733747	0.172163261709647	.	.
chr10	76468680	76469179	chr10	76733248	76733747	Ybey|chr10:76733248-76733747	0.172163261709647	.	.
chr10	76531225	76531724	chr10	76733248	76733747	Lss|chr10:76733248-76733747	0.232412980032152	.	.
chr10	76531225	76531724	chr10	76734958	76735457	Lss|chr10:76734958-76735457	0.309847208960633	.	.
chr10	76961928	76962427	chr10	76733248	76733747	Pcbp3|chr10:76733248-76733747	0.190241250247228	.	.
chr10	76961928	76962427	chr10	76734958	76735457	Pcbp3|chr10:76734958-76735457	0.26062510592128	.	.
chr10	77515609	77516108	chr10	77895443	77895942	Fam207a|chr10:77895443-77895942	0.216695660837986	.	.
chr10	77605769	77606268	chr10	77590819	77591318	Sumo3|chr10:77590819-77591318	0.225965123463223	.	.
chr10	77605769	77606268	chr10	77864325	77864824	Sumo3|chr10:77864325-77864824	0.282626255246586	.	.
chr10	77606279	77606778	chr10	77590819	77591318	Sumo3|chr10:77590819-77591318	0.435172347343394	.	.
chr10	77606279	77606778	chr10	77864325	77864824	Sumo3|chr10:77864325-77864824	0.310428970823458	.	.
chr10	77606279	77606778	chr10	77895443	77895942	Sumo3|chr10:77895443-77895942	0.155882468379112	.	.
chr10	77902814	77903313	chr10	77590819	77591318	Lrrc3|chr10:77590819-77591318	0.544652522939918	.	.
chr10	77902814	77903313	chr10	77864325	77864824	Lrrc3|chr10:77864325-77864824	0.495689731818344	.	.
chr10	77902814	77903313	chr10	78018678	78019177	Lrrc3|chr10:78018678-78019177	0.368748126698818	.	.
chr10	77902814	77903313	chr10	78100912	78101411	Lrrc3|chr10:78100912-78101411	0.279495664114609	.	.
chr10	77902814	77903313	chr10	78159172	78159671	Lrrc3|chr10:78159172-78159671	0.227257656140422	.	.
chr10	77902814	77903313	chr10	78159856	78160355	Lrrc3|chr10:78159856-78160355	0.184083911733416	.	.
chr10	77969634	77970133	chr10	77939437	77939936	Trpm2|chr10:77939437-77939936	0.334453597913602	.	.
chr10	77969634	77970133	chr10	77969102	77969601	Trpm2|chr10:77969102-77969601	0.4477733641729	.	.
chr10	78008888	78009387	chr10	77864325	77864824	Pfkl|chr10:77864325-77864824	0.316251694226732	.	.
chr10	78008888	78009387	chr10	78159856	78160355	Pfkl|chr10:78159856-78160355	0.226547414936062	.	.
chr10	78009528	78010027	chr10	77864325	77864824	Pfkl|chr10:77864325-77864824	0.23818854286222	.	.
chr10	78043280	78043779	chr10	77864325	77864824	Aire|chr10:77864325-77864824	0.19463994693156	.	.
chr10	78043280	78043779	chr10	77984634	77985133	Aire|chr10:77984634-77985133	0.219186625074167	.	.
chr10	78043280	78043779	chr10	78018678	78019177	Aire|chr10:78018678-78019177	0.177096084150667	.	.
chr10	78169521	78170020	chr10	77864325	77864824	Gatd3a|chr10:77864325-77864824	0.403781777775397	.	.
chr10	78169521	78170020	chr10	77895443	77895942	Gatd3a|chr10:77895443-77895942	0.286726588614728	.	.
chr10	78184961	78185460	chr10	78159172	78159671	Pwp2|chr10:78159172-78159671	0.159494562975299	.	.
chr10	78184961	78185460	chr10	78159856	78160355	Pwp2|chr10:78159856-78160355	0.303106862698828	.	.
chr10	78184961	78185460	chr10	78234818	78235317	Pwp2|chr10:78234818-78235317	0.246021372733355	.	.
chr10	78244489	78244988	chr10	77864325	77864824	Trappc10|chr10:77864325-77864824	0.258693771169396	.	.
chr10	78244489	78244988	chr10	78018678	78019177	Trappc10|chr10:78018678-78019177	0.235834289079359	.	.
chr10	78244489	78244988	chr10	78159856	78160355	Trappc10|chr10:78159856-78160355	0.223361883121729	.	.
chr10	78245004	78245503	chr10	78018678	78019177	Trappc10|chr10:78018678-78019177	0.158192572514514	.	.
chr10	78352152	78352651	chr10	78399195	78399694	Agpat3|chr10:78399195-78399694	0.239389234588546	.	.
chr10	78352152	78352651	chr10	78399195	78399694	Gm40709|chr10:78399195-78399694	0.239389234588546	.	.
chr10	78352152	78352651	chr10	78417916	78418415	Agpat3|chr10:78417916-78418415	0.173774206827217	.	.
chr10	78352152	78352651	chr10	78417916	78418415	Gm40709|chr10:78417916-78418415	0.173774206827217	.	.
chr10	78412843	78413342	chr10	78457906	78458405	Rrp1|chr10:78457906-78458405	0.411356614014191	.	.
chr10	78412843	78413342	chr10	78481893	78482392	Rrp1|chr10:78481893-78482392	0.208299112432573	.	.
chr10	78412843	78413342	chr10	78487672	78488171	Rrp1|chr10:78487672-78488171	0.234160999798343	.	.
chr10	78412843	78413342	chr10	78686751	78687250	Rrp1|chr10:78686751-78687250	0.343157480463198	.	.
chr10	78425391	78425890	chr10	78396201	78396700	Cstb|chr10:78396201-78396700	0.404149178840378	.	.
chr10	78425391	78425890	chr10	78399195	78399694	Cstb|chr10:78399195-78399694	0.307797029059715	.	.
chr10	78425391	78425890	chr10	78487672	78488171	Cstb|chr10:78487672-78488171	0.261538201227369	.	.
chr10	78425391	78425890	chr10	78686751	78687250	Cstb|chr10:78686751-78687250	0.270148835575159	.	.
chr10	78425914	78426413	chr10	78396201	78396700	Cstb|chr10:78396201-78396700	0.209377281229606	.	.
chr10	78425914	78426413	chr10	78404584	78405083	Cstb|chr10:78404584-78405083	0.186116123313958	.	.
chr10	78425914	78426413	chr10	78456350	78456849	Cstb|chr10:78456350-78456849	0.267506782142087	.	.
chr10	78425914	78426413	chr10	78487672	78488171	Cstb|chr10:78487672-78488171	0.234016321204844	.	.
chr10	78464708	78465207	chr10	78323378	78323877	Pdxk|chr10:78323378-78323877	0.336192089048961	.	.
chr10	78464708	78465207	chr10	78396201	78396700	Pdxk|chr10:78396201-78396700	0.378736369902928	.	.
chr10	78464708	78465207	chr10	78399195	78399694	Pdxk|chr10:78399195-78399694	0.200100832159169	.	.
chr10	78464708	78465207	chr10	78487672	78488171	Pdxk|chr10:78487672-78488171	0.228720962130813	.	.
chr10	78574182	78574681	chr10	78438115	78438614	Ilvbl|chr10:78438115-78438614	0.382004512780587	.	.
chr10	78574182	78574681	chr10	78457906	78458405	Ilvbl|chr10:78457906-78458405	0.190548989594108	.	.
chr10	78574182	78574681	chr10	78481893	78482392	Ilvbl|chr10:78481893-78482392	0.359538996625756	.	.
chr10	78574182	78574681	chr10	78487672	78488171	Ilvbl|chr10:78487672-78488171	0.176595730852005	.	.
chr10	78574182	78574681	chr10	78787724	78788223	Ilvbl|chr10:78787724-78788223	0.204148766774477	.	.
chr10	78574691	78575190	chr10	78481893	78482392	Ilvbl|chr10:78481893-78482392	0.174578618438314	.	.
chr10	78746859	78747358	chr10	78399195	78399694	Gm30400|chr10:78399195-78399694	0.159830772940471	.	.
chr10	78746859	78747358	chr10	78787724	78788223	Gm30400|chr10:78787724-78788223	0.217222670765353	.	.
chr10	78747414	78747913	chr10	78399195	78399694	Gm30400|chr10:78399195-78399694	0.221715077955389	.	.
chr10	78747414	78747913	chr10	78438115	78438614	Gm30400|chr10:78438115-78438614	0.164657017602692	.	.
chr10	78752863	78753362	chr10	78787724	78788223	Ccdc105|chr10:78787724-78788223	0.328502068019287	.	.
chr10	78780051	78780550	chr10	78787724	78788223	Slc1a6|chr10:78787724-78788223	0.231088993722308	.	.
chr10	79097368	79097867	chr10	78787724	78788223	2610008E11Rik|chr10:78787724-78788223	0.30266736075718	.	.
chr10	79533018	79533517	chr10	79654793	79655292	Plpp2|chr10:79654793-79655292	0.160114276767033	.	.
chr10	79554879	79555378	chr10	79649318	79649817	Mier2|chr10:79649318-79649817	0.304496770812966	.	.
chr10	79554879	79555378	chr10	79654793	79655292	Mier2|chr10:79654793-79655292	0.219927981720311	.	.
chr10	79554879	79555378	chr10	79655302	79655801	Mier2|chr10:79655302-79655801	0.155630565032257	.	.
chr10	79637007	79637506	chr10	79722992	79723491	Gm47163|chr10:79722992-79723491	0.225274987201831	.	.
chr10	79637007	79637506	chr10	79722992	79723491	Shc2|chr10:79722992-79723491	0.225274987201831	.	.
chr10	79637658	79638157	chr10	79654793	79655292	Gm47163|chr10:79654793-79655292	0.35956811795039	.	.
chr10	79637658	79638157	chr10	79654793	79655292	Shc2|chr10:79654793-79655292	0.35956811795039	.	.
chr10	79663935	79664434	chr10	79655302	79655801	Madcam1|chr10:79655302-79655801	0.212398588702548	.	.
chr10	79668658	79669157	chr10	79649318	79649817	Tpgs1|chr10:79649318-79649817	0.185934231194592	.	.
chr10	79681760	79682259	chr10	79595188	79595687	Cdc34|chr10:79595188-79595687	0.24856644405654	.	.
chr10	79681760	79682259	chr10	79722992	79723491	Cdc34|chr10:79722992-79723491	0.219158158786577	.	.
chr10	79704113	79704612	chr10	79722992	79723491	Bsg|chr10:79722992-79723491	0.213354819729513	.	.
chr10	79716415	79716914	chr10	79722992	79723491	Hcn2|chr10:79722992-79723491	0.390311052978721	.	.
chr10	79717010	79717509	chr10	79595188	79595687	Hcn2|chr10:79595188-79595687	0.340008455976848	.	.
chr10	79746371	79746870	chr10	79722992	79723491	Polrmt|chr10:79722992-79723491	0.167486612823677	.	.
chr10	81253019	81253518	chr10	81413787	81414286	Matk|chr10:81413787-81414286	0.225899978690945	.	.
chr10	81253019	81253518	chr10	81430157	81430656	Matk|chr10:81430157-81430656	0.329917762807862	.	.
chr10	81253019	81253518	chr10	81432821	81433320	Matk|chr10:81432821-81433320	0.229624237089639	.	.
chr10	81253019	81253518	chr10	81472805	81473304	Matk|chr10:81472805-81473304	0.360242956156534	.	.
chr10	81253019	81253518	chr10	81570705	81571204	Matk|chr10:81570705-81571204	0.219900389748453	.	.
chr10	81253019	81253518	chr10	81571498	81571997	Matk|chr10:81571498-81571997	0.316944476312468	.	.
chr10	81253019	81253518	chr10	81643405	81643904	Matk|chr10:81643405-81643904	0.303909573904386	.	.
chr10	81266395	81266894	chr10	81285670	81286169	Apba3|chr10:81285670-81286169	0.271376608194138	.	.
chr10	81266395	81266894	chr10	81285670	81286169	Mrpl54|chr10:81285670-81286169	0.271376608194138	.	.
chr10	81266395	81266894	chr10	81413787	81414286	Apba3|chr10:81413787-81414286	0.236536244852293	.	.
chr10	81266395	81266894	chr10	81413787	81414286	Mrpl54|chr10:81413787-81414286	0.236536244852293	.	.
chr10	81266395	81266894	chr10	81450104	81450603	Apba3|chr10:81450104-81450603	0.203786702543106	.	.
chr10	81266395	81266894	chr10	81450104	81450603	Mrpl54|chr10:81450104-81450603	0.203786702543106	.	.
chr10	81266395	81266894	chr10	81502626	81503125	Apba3|chr10:81502626-81503125	0.292685343869364	.	.
chr10	81266395	81266894	chr10	81502626	81503125	Mrpl54|chr10:81502626-81503125	0.292685343869364	.	.
chr10	81266395	81266894	chr10	81633421	81633920	Apba3|chr10:81633421-81633920	0.196335592633862	.	.
chr10	81266395	81266894	chr10	81633421	81633920	Mrpl54|chr10:81633421-81633920	0.196335592633862	.	.
chr10	81292618	81293117	chr10	81257213	81257712	Pip5k1c|chr10:81257213-81257712	0.258765537628216	.	.
chr10	81292618	81293117	chr10	81401355	81401854	Pip5k1c|chr10:81401355-81401854	0.171791314436956	.	.
chr10	81292618	81293117	chr10	81430157	81430656	Pip5k1c|chr10:81430157-81430656	0.338197956861218	.	.
chr10	81292618	81293117	chr10	81430826	81431325	Pip5k1c|chr10:81430826-81431325	0.385400882973458	.	.
chr10	81292618	81293117	chr10	81432821	81433320	Pip5k1c|chr10:81432821-81433320	0.441768272787117	.	.
chr10	81292618	81293117	chr10	81450104	81450603	Pip5k1c|chr10:81450104-81450603	0.196550856696955	.	.
chr10	81292618	81293117	chr10	81472805	81473304	Pip5k1c|chr10:81472805-81473304	0.240861635934088	.	.
chr10	81292618	81293117	chr10	81570705	81571204	Pip5k1c|chr10:81570705-81571204	0.398584624544473	.	.
chr10	81292618	81293117	chr10	81643405	81643904	Pip5k1c|chr10:81643405-81643904	0.311095174022208	.	.
chr10	81320497	81320996	chr10	81257213	81257712	Cactin|chr10:81257213-81257712	0.182155618953476	.	.
chr10	81320497	81320996	chr10	81430157	81430656	Cactin|chr10:81430157-81430656	0.44400600291529	.	.
chr10	81320497	81320996	chr10	81430826	81431325	Cactin|chr10:81430826-81431325	0.300684363805996	.	.
chr10	81320497	81320996	chr10	81432821	81433320	Cactin|chr10:81432821-81433320	0.291881777711808	.	.
chr10	81320497	81320996	chr10	81472805	81473304	Cactin|chr10:81472805-81473304	0.269271095258981	.	.
chr10	81320497	81320996	chr10	81570705	81571204	Cactin|chr10:81570705-81571204	0.386070703616007	.	.
chr10	81320497	81320996	chr10	81570705	81571204	Cactin|chr10:81570705-81571204	0.386070703616008	.	.
chr10	81320497	81320996	chr10	81571498	81571997	Cactin|chr10:81571498-81571997	0.175305683590435	.	.
chr10	81320497	81320996	chr10	81643405	81643904	Cactin|chr10:81643405-81643904	0.359355305038212	.	.
chr10	81350327	81350826	chr10	81430157	81430656	Hmg20b|chr10:81430157-81430656	0.445238206229499	.	.
chr10	81350327	81350826	chr10	81430157	81430656	Hmg20b|chr10:81430157-81430656	0.4452382062295	.	.
chr10	81350327	81350826	chr10	81432821	81433320	Hmg20b|chr10:81432821-81433320	0.325105908454658	.	.
chr10	81350327	81350826	chr10	81472805	81473304	Hmg20b|chr10:81472805-81473304	0.408425176906823	.	.
chr10	81350327	81350826	chr10	81570705	81571204	Hmg20b|chr10:81570705-81571204	0.359820349319781	.	.
chr10	81350327	81350826	chr10	81643405	81643904	Hmg20b|chr10:81643405-81643904	0.388219014871865	.	.
chr10	81357211	81357710	chr10	81257213	81257712	Mfsd12|chr10:81257213-81257712	0.252753478069696	.	.
chr10	81357211	81357710	chr10	81430157	81430656	Mfsd12|chr10:81430157-81430656	0.538745321537095	.	.
chr10	81357211	81357710	chr10	81432821	81433320	Mfsd12|chr10:81432821-81433320	0.196876993952486	.	.
chr10	81357211	81357710	chr10	81450104	81450603	Mfsd12|chr10:81450104-81450603	0.163472306164744	.	.
chr10	81357211	81357710	chr10	81472805	81473304	Mfsd12|chr10:81472805-81473304	0.24632027342509	.	.
chr10	81357211	81357710	chr10	81570705	81571204	Mfsd12|chr10:81570705-81571204	0.373456438161768	.	.
chr10	81357211	81357710	chr10	81643405	81643904	Mfsd12|chr10:81643405-81643904	0.409848687160001	.	.
chr10	81378395	81378894	chr10	81257213	81257712	Fzr1|chr10:81257213-81257712	0.165619485977711	.	.
chr10	81378395	81378894	chr10	81430157	81430656	Fzr1|chr10:81430157-81430656	0.482913963144727	.	.
chr10	81378395	81378894	chr10	81430826	81431325	Fzr1|chr10:81430826-81431325	0.233937059518555	.	.
chr10	81378395	81378894	chr10	81472805	81473304	Fzr1|chr10:81472805-81473304	0.411824138009498	.	.
chr10	81378395	81378894	chr10	81570705	81571204	Fzr1|chr10:81570705-81571204	0.335456160707644	.	.
chr10	81378395	81378894	chr10	81571498	81571997	Fzr1|chr10:81571498-81571997	0.172908032469276	.	.
chr10	81378395	81378894	chr10	81643405	81643904	Fzr1|chr10:81643405-81643904	0.386196518135559	.	.
chr10	81384063	81384562	chr10	81285670	81286169	Dohh|chr10:81285670-81286169	0.204363968091295	.	.
chr10	81384063	81384562	chr10	81472805	81473304	Dohh|chr10:81472805-81473304	0.267095485987784	.	.
chr10	81384063	81384562	chr10	81551522	81552021	Dohh|chr10:81551522-81552021	0.165232122168936	.	.
chr10	81389740	81390239	chr10	81430157	81430656	Gm48552|chr10:81430157-81430656	0.255571069033576	.	.
chr10	81408701	81409200	chr10	81346675	81347174	Gm16104|chr10:81346675-81347174	0.185598920946702	.	.
chr10	81482441	81482940	chr10	81285670	81286169	Celf5|chr10:81285670-81286169	0.206247385639279	.	.
chr10	81482441	81482940	chr10	81413787	81414286	Celf5|chr10:81413787-81414286	0.338232381058575	.	.
chr10	81482441	81482940	chr10	81571498	81571997	Celf5|chr10:81571498-81571997	0.168790143727584	.	.
chr10	81496231	81496730	chr10	81430826	81431325	Ncln|chr10:81430826-81431325	0.310420271868433	.	.
chr10	81496231	81496730	chr10	81450104	81450603	Ncln|chr10:81450104-81450603	0.277472325123129	.	.
chr10	81496231	81496730	chr10	81450104	81450603	Ncln|chr10:81450104-81450603	0.27747232512313	.	.
chr10	81496231	81496730	chr10	81472805	81473304	Ncln|chr10:81472805-81473304	0.200956751237181	.	.
chr10	81496231	81496730	chr10	81551522	81552021	Ncln|chr10:81551522-81552021	0.217013651424403	.	.
chr10	81496231	81496730	chr10	81570705	81571204	Ncln|chr10:81570705-81571204	0.163119826770057	.	.
chr10	81545004	81545503	chr10	81257213	81257712	Gna11|chr10:81257213-81257712	0.314892919937045	.	.
chr10	81545004	81545503	chr10	81401355	81401854	Gna11|chr10:81401355-81401854	0.307755079356908	.	.
chr10	81545004	81545503	chr10	81401355	81401854	Gna11|chr10:81401355-81401854	0.307755079356909	.	.
chr10	81545004	81545503	chr10	81430157	81430656	Gna11|chr10:81430157-81430656	0.201821553389651	.	.
chr10	81545004	81545503	chr10	81430826	81431325	Gna11|chr10:81430826-81431325	0.317063183142299	.	.
chr10	81545004	81545503	chr10	81432821	81433320	Gna11|chr10:81432821-81433320	0.274369520726454	.	.
chr10	81545004	81545503	chr10	81450104	81450603	Gna11|chr10:81450104-81450603	0.215928422568258	.	.
chr10	81545004	81545503	chr10	81472805	81473304	Gna11|chr10:81472805-81473304	0.188907980094575	.	.
chr10	81545004	81545503	chr10	81570705	81571204	Gna11|chr10:81570705-81571204	0.191962531550487	.	.
chr10	81545004	81545503	chr10	81643405	81643904	Gna11|chr10:81643405-81643904	0.327511645243985	.	.
chr10	81559200	81559699	chr10	81257213	81257712	Tle5|chr10:81257213-81257712	0.278188633716803	.	.
chr10	81559200	81559699	chr10	81346675	81347174	Tle5|chr10:81346675-81347174	0.181132650388887	.	.
chr10	81559200	81559699	chr10	81432821	81433320	Tle5|chr10:81432821-81433320	0.212667410846047	.	.
chr10	81559200	81559699	chr10	81450104	81450603	Tle5|chr10:81450104-81450603	0.256418301135571	.	.
chr10	81559200	81559699	chr10	81633421	81633920	Tle5|chr10:81633421-81633920	0.1998188949704	.	.
chr10	81600731	81601230	chr10	81413787	81414286	Tle6|chr10:81413787-81414286	0.320102162390738	.	.
chr10	81600731	81601230	chr10	81450104	81450603	Tle6|chr10:81450104-81450603	0.159165309534614	.	.
chr10	81600731	81601230	chr10	81526637	81527136	Tle6|chr10:81526637-81527136	0.318897452472193	.	.
chr10	81605948	81606447	chr10	81257213	81257712	BC025920|chr10:81257213-81257712	0.180582851863753	.	.
chr10	81605948	81606447	chr10	81472805	81473304	BC025920|chr10:81472805-81473304	0.164088089973106	.	.
chr10	81627379	81627878	chr10	81257213	81257712	Ankrd24|chr10:81257213-81257712	0.233096350520328	.	.
chr10	81627379	81627878	chr10	81257213	81257712	Sirt6|chr10:81257213-81257712	0.233096350520328	.	.
chr10	81627379	81627878	chr10	81267945	81268444	Ankrd24|chr10:81267945-81268444	0.193185061608729	.	.
chr10	81627379	81627878	chr10	81267945	81268444	Sirt6|chr10:81267945-81268444	0.193185061608729	.	.
chr10	81627379	81627878	chr10	81430157	81430656	Ankrd24|chr10:81430157-81430656	0.257230561330572	.	.
chr10	81627379	81627878	chr10	81430157	81430656	Sirt6|chr10:81430157-81430656	0.257230561330572	.	.
chr10	81627379	81627878	chr10	81472805	81473304	Ankrd24|chr10:81472805-81473304	0.249317266657509	.	.
chr10	81627379	81627878	chr10	81472805	81473304	Sirt6|chr10:81472805-81473304	0.249317266657509	.	.
chr10	81627379	81627878	chr10	81643405	81643904	Ankrd24|chr10:81643405-81643904	0.232052699725467	.	.
chr10	81627379	81627878	chr10	81643405	81643904	Sirt6|chr10:81643405-81643904	0.232052699725467	.	.
chr10	81648748	81649247	chr10	81257213	81257712	Gm10778|chr10:81257213-81257712	0.235400561268021	.	.
chr10	81648748	81649247	chr10	81430157	81430656	Gm10778|chr10:81430157-81430656	0.234058910535123	.	.
chr10	81648748	81649247	chr10	81472805	81473304	Gm10778|chr10:81472805-81473304	0.27088491009931	.	.
chr10	81648748	81649247	chr10	81571498	81571997	Gm10778|chr10:81571498-81571997	0.179895426493299	.	.
chr10	82353950	82354449	chr10	82698823	82699322	Gm4924|chr10:82698823-82699322	0.186558926524488	.	.
chr10	82622905	82623404	chr10	82758318	82758817	1190007I07Rik|chr10:82758318-82758817	0.160053154398242	.	.
chr10	82622905	82623404	chr10	82962489	82962988	1190007I07Rik|chr10:82962489-82962988	0.214884623088301	.	.
chr10	82629507	82630006	chr10	82698823	82699322	Tdg|chr10:82698823-82699322	0.35365826928225	.	.
chr10	82629507	82630006	chr10	82758318	82758817	Tdg|chr10:82758318-82758817	0.262475099749915	.	.
chr10	82629507	82630006	chr10	82909239	82909738	Tdg|chr10:82909239-82909738	0.168587983108548	.	.
chr10	82629507	82630006	chr10	82962489	82962988	Tdg|chr10:82962489-82962988	0.174368868589779	.	.
chr10	82690486	82690985	chr10	82900594	82901093	Glt8d2|chr10:82900594-82901093	0.337477221405316	.	.
chr10	82763329	82763828	chr10	82666399	82666898	Nfyb|chr10:82666399-82666898	0.337645389693263	.	.
chr10	82763329	82763828	chr10	82900594	82901093	Nfyb|chr10:82900594-82901093	0.555153852807924	.	.
chr10	82763879	82764378	chr10	82909239	82909738	Nfyb|chr10:82909239-82909738	0.272578257810079	.	.
chr10	83533226	83533725	chr10	83819609	83820108	Aldh1l2|chr10:83819609-83820108	0.18522126449166	.	.
chr10	83533859	83534358	chr10	83711660	83712159	Aldh1l2|chr10:83711660-83712159	0.163300199197868	.	.
chr10	83533859	83534358	chr10	83819609	83820108	Aldh1l2|chr10:83819609-83820108	0.209385795625911	.	.
chr10	83543166	83543665	chr10	83590872	83591371	Washc4|chr10:83590872-83591371	0.181600960030553	.	.
chr10	83648475	83648974	chr10	83729443	83729942	Appl2|chr10:83729443-83729942	0.295439331289617	.	.
chr10	83722616	83723115	chr10	83729443	83729942	1500009L16Rik|chr10:83729443-83729942	0.182673333039397	.	.
chr10	83722616	83723115	chr10	83803969	83804468	1500009L16Rik|chr10:83803969-83804468	0.155391753756067	.	.
chr10	83723129	83723628	chr10	83803969	83804468	1500009L16Rik|chr10:83803969-83804468	0.396170799208774	.	.
chr10	84440510	84441009	chr10	84229490	84229989	Gm47962|chr10:84229490-84229989	0.375736328748878	.	.
chr10	84440510	84441009	chr10	84229490	84229989	Nuak1|chr10:84229490-84229989	0.375736328748878	.	.
chr10	84441046	84441545	chr10	84168092	84168591	Gm47962|chr10:84168092-84168591	0.234945902056808	.	.
chr10	84441046	84441545	chr10	84168092	84168591	Nuak1|chr10:84168092-84168591	0.234945902056808	.	.
chr10	84441046	84441545	chr10	84437986	84438485	Gm47962|chr10:84437986-84438485	0.263496211786061	.	.
chr10	84441046	84441545	chr10	84437986	84438485	Nuak1|chr10:84437986-84438485	0.263496211786061	.	.
chr10	85829194	85829693	chr10	85598046	85598545	Pwp1|chr10:85598046-85598545	0.173817450746284	.	.
chr10	85829194	85829693	chr10	85612783	85613282	Pwp1|chr10:85612783-85613282	0.183432013574581	.	.
chr10	85829194	85829693	chr10	85678556	85679055	Pwp1|chr10:85678556-85679055	0.210733802321691	.	.
chr10	85829194	85829693	chr10	85739528	85740027	Pwp1|chr10:85739528-85740027	0.190288648909117	.	.
chr10	85829194	85829693	chr10	85929024	85929523	Pwp1|chr10:85929024-85929523	0.203333886314563	.	.
chr10	85829194	85829693	chr10	85967965	85968464	Pwp1|chr10:85967965-85968464	0.178746497953204	.	.
chr10	85829743	85830242	chr10	85651694	85652193	Pwp1|chr10:85651694-85652193	0.175617057579586	.	.
chr10	85829743	85830242	chr10	86166905	86167404	Pwp1|chr10:86166905-86167404	0.219739274291337	.	.
chr10	85916334	85916833	chr10	85510433	85510932	Prdm4|chr10:85510433-85510932	0.212769228862734	.	.
chr10	85916334	85916833	chr10	85678556	85679055	Prdm4|chr10:85678556-85679055	0.280203102767958	.	.
chr10	85916334	85916833	chr10	85871543	85872042	Prdm4|chr10:85871543-85872042	0.271328435447272	.	.
chr10	85916334	85916833	chr10	85928481	85928980	Prdm4|chr10:85928481-85928980	0.176384742554444	.	.
chr10	85916863	85917362	chr10	85584900	85585399	Prdm4|chr10:85584900-85585399	0.230611042378787	.	.
chr10	85916863	85917362	chr10	85612783	85613282	Prdm4|chr10:85612783-85613282	0.185383390087607	.	.
chr10	85916863	85917362	chr10	85678556	85679055	Prdm4|chr10:85678556-85679055	0.159623536687729	.	.
chr10	85916863	85917362	chr10	85928481	85928980	Prdm4|chr10:85928481-85928980	0.223657626281513	.	.
chr10	85916863	85917362	chr10	86166905	86167404	Prdm4|chr10:86166905-86167404	0.254460642443342	.	.
chr10	85957553	85958052	chr10	85510433	85510932	Rtcb|chr10:85510433-85510932	0.192284427353795	.	.
chr10	85957553	85958052	chr10	85539511	85540010	Rtcb|chr10:85539511-85540010	0.273364092162452	.	.
chr10	85957553	85958052	chr10	85624915	85625414	Rtcb|chr10:85624915-85625414	0.162599085502795	.	.
chr10	85957553	85958052	chr10	85673495	85673994	Rtcb|chr10:85673495-85673994	0.202686182451971	.	.
chr10	85957553	85958052	chr10	85871543	85872042	Rtcb|chr10:85871543-85872042	0.292622893035104	.	.
chr10	86021662	86022161	chr10	85928481	85928980	A230060F14Rik|chr10:85928481-85928980	0.188626865822318	.	.
chr10	86021662	86022161	chr10	85928481	85928980	Fbxo7|chr10:85928481-85928980	0.188626865822318	.	.
chr10	86705281	86705780	chr10	86636804	86637303	Hsp90b1|chr10:86636804-86637303	0.282232562037812	.	.
chr10	86705281	86705780	chr10	86636804	86637303	Ttc41|chr10:86636804-86637303	0.282232562037812	.	.
chr10	86705811	86706310	chr10	86636804	86637303	Hsp90b1|chr10:86636804-86637303	0.266690827100569	.	.
chr10	86705811	86706310	chr10	86636804	86637303	Ttc41|chr10:86636804-86637303	0.266690827100569	.	.
chr10	86705811	86706310	chr10	86761711	86762210	Hsp90b1|chr10:86761711-86762210	0.226359886496054	.	.
chr10	86705811	86706310	chr10	86761711	86762210	Ttc41|chr10:86761711-86762210	0.226359886496054	.	.
chr10	86705811	86706310	chr10	86834634	86835133	Hsp90b1|chr10:86834634-86835133	0.429337440303661	.	.
chr10	86705811	86706310	chr10	86834634	86835133	Ttc41|chr10:86834634-86835133	0.429337440303661	.	.
chr10	86778694	86779193	chr10	86636804	86637303	Nt5dc3|chr10:86636804-86637303	0.161384149673682	.	.
chr10	86971914	86972413	chr10	86761711	86762210	Gm16271|chr10:86761711-86762210	0.324669091450349	.	.
chr10	87008232	87008731	chr10	87020693	87021192	Stab2|chr10:87020693-87021192	0.423635304484034	.	.
chr10	87493100	87493599	chr10	87020693	87021192	Ascl1|chr10:87020693-87021192	0.182199942945022	.	.
chr10	87493609	87494108	chr10	87020693	87021192	Ascl1|chr10:87020693-87021192	0.2813093955558	.	.
chr10	87493609	87494108	chr10	87153637	87154136	Ascl1|chr10:87153637-87154136	0.264859984309952	.	.
chr10	87493609	87494108	chr10	87652287	87652786	Ascl1|chr10:87652287-87652786	0.187257359746734	.	.
chr10	88146664	88147163	chr10	87889807	87890306	Nup37|chr10:87889807-87890306	0.447544571999463	.	.
chr10	88146664	88147163	chr10	87889807	87890306	Parpbp|chr10:87889807-87890306	0.447544571999463	.	.
chr10	88146664	88147163	chr10	88008553	88009052	Nup37|chr10:88008553-88009052	0.287743779557796	.	.
chr10	88146664	88147163	chr10	88008553	88009052	Parpbp|chr10:88008553-88009052	0.287743779557796	.	.
chr10	88200852	88201351	chr10	87859389	87859888	Washc3|chr10:87859389-87859888	0.223612926020874	.	.
chr10	88378931	88379430	chr10	88304248	88304747	Dram1|chr10:88304248-88304747	0.284286920218508	.	.
chr10	88378931	88379430	chr10	88304248	88304747	Gnptab|chr10:88304248-88304747	0.284286920218508	.	.
chr10	88503248	88503747	chr10	88327377	88327876	Chpt1|chr10:88327377-88327876	0.173094552091593	.	.
chr10	88503248	88503747	chr10	88708682	88709181	Chpt1|chr10:88708682-88709181	0.202131928562034	.	.
[truncated: 24,079 more rows]
